# Supplementary material for: Research on differential privacy protection method based on user tendency
Source: PLoS One. 2023 Oct 26;18(10):e0288823. doi: 10.1371/journal.pone.0288823 (PMC10602288; doi:10.1371/journal.pone.0288823)
Supplement: S3 Data — (ZIP) [file pone.0288823.s003.zip › Data 5-3/052/Trajectory/20080730225007.plt]

Geolife trajectory
WGS 84
Altitude is in Feet
Reserved 3
0,2,255,My Track,0,0,2,8421376
0
40.082258,116.57841,0,491,39659.9514699074,2008-07-30,22:50:07
40.081886,116.578102,0,491,39659.9515277778,2008-07-30,22:50:12
40.081976,116.578044,0,491,39659.9515856481,2008-07-30,22:50:17
40.08222,116.57805,0,491,39659.9516435185,2008-07-30,22:50:22
40.082269,116.578102,0,491,39659.9517013889,2008-07-30,22:50:27
40.082163,116.578122,0,491,39659.9517592593,2008-07-30,22:50:32
40.082808,116.580308,0,421,39659.9518171296,2008-07-30,22:50:37
40.082467,116.580324,0,416,39659.951875,2008-07-30,22:50:42
40.082025,116.580385,0,411,39659.9519328704,2008-07-30,22:50:47
40.081676,116.580454,0,406,39659.9519907407,2008-07-30,22:50:52
40.081376,116.580475,0,403,39659.9520486111,2008-07-30,22:50:57
40.08136,116.58048,0,389,39659.9521064815,2008-07-30,22:51:02
40.081352,116.58051,0,375,39659.9521643519,2008-07-30,22:51:07
40.081417,116.580544,0,357,39659.9522222222,2008-07-30,22:51:12
40.081635,116.580553,0,342,39659.9522800926,2008-07-30,22:51:17
40.081642,116.580528,0,330,39659.952337963,2008-07-30,22:51:22
40.081722,116.580465,0,314,39659.9523958333,2008-07-30,22:51:27
40.081571,116.580389,0,304,39659.9524537037,2008-07-30,22:51:32
40.081177,116.580422,0,295,39659.9525115741,2008-07-30,22:51:37
40.080938,116.580452,0,275,39659.9525694444,2008-07-30,22:51:42
40.080662,116.580468,0,256,39659.9526273148,2008-07-30,22:51:47
40.080613,116.580471,0,230,39659.9526851852,2008-07-30,22:51:52
40.080414,116.580459,0,200,39659.9528009259,2008-07-30,22:52:02
40.080324,116.580465,0,190,39659.9528587963,2008-07-30,22:52:07
40.080963,116.580367,0,187,39659.9529166667,2008-07-30,22:52:12
40.08095,116.580352,0,170,39659.952974537,2008-07-30,22:52:17
40.080705,116.580373,0,151,39659.9530324074,2008-07-30,22:52:22
40.080348,116.580416,0,138,39659.9530902778,2008-07-30,22:52:27
40.08014,116.580441,0,119,39659.9531481481,2008-07-30,22:52:32
40.077501,116.580777,0,-159,39659.9532060185,2008-07-30,22:52:37
40.077472,116.580737,0,-161,39659.9532638889,2008-07-30,22:52:42
40.07759,116.580752,0,-172,39659.9533217593,2008-07-30,22:52:47
40.077484,116.580786,0,-173,39659.9533796296,2008-07-30,22:52:52
40.078096,116.580707,0,-172,39659.9534375,2008-07-30,22:52:57
40.078919,116.580637,0,-156,39659.9534953704,2008-07-30,22:53:02
40.079088,116.580668,0,-153,39659.9535532407,2008-07-30,22:53:07
40.079088,116.580668,0,-153,39659.953587963,2008-07-30,22:53:10
40.079081,116.580675,0,-158,39659.9536111111,2008-07-30,22:53:12
40.078895,116.580684,0,-168,39659.9536689815,2008-07-30,22:53:17
40.078776,116.580709,0,-176,39659.9537268518,2008-07-30,22:53:22
40.078607,116.580746,0,-185,39659.9537847222,2008-07-30,22:53:27
40.078444,116.580715,0,-192,39659.9538425926,2008-07-30,22:53:32
40.078209,116.580668,0,-193,39659.953900463,2008-07-30,22:53:37
40.078134,116.58068,0,-190,39659.9539583333,2008-07-30,22:53:42
40.078035,116.580732,0,-191,39659.9540162037,2008-07-30,22:53:47
40.07778,116.580734,0,-194,39659.9540740741,2008-07-30,22:53:52
40.077577,116.58073,0,-198,39659.9541319444,2008-07-30,22:53:57
40.077394,116.580709,0,-196,39659.9541898148,2008-07-30,22:54:02
40.077446,116.580683,0,-192,39659.9542476852,2008-07-30,22:54:07
40.077818,116.580654,0,-185,39659.9543055556,2008-07-30,22:54:12
40.078056,116.580666,0,-180,39659.9543634259,2008-07-30,22:54:17
40.078308,116.580682,0,-181,39659.9544212963,2008-07-30,22:54:22
40.078247,116.580723,0,-178,39659.9544791667,2008-07-30,22:54:27
40.078169,116.580772,0,-179,39659.954537037,2008-07-30,22:54:32
40.078254,116.580803,0,-176,39659.9545949074,2008-07-30,22:54:37
40.077945,116.580856,0,-181,39659.9546527778,2008-07-30,22:54:42
40.077713,116.580876,0,-189,39659.9547106481,2008-07-30,22:54:47
40.077484,116.58078,0,-192,39659.9547685185,2008-07-30,22:54:52
40.077328,116.580769,0,-197,39659.9548263889,2008-07-30,22:54:57
40.077442,116.580758,0,-197,39659.9548842593,2008-07-30,22:55:02
40.077552,116.58077,0,-198,39659.9549421296,2008-07-30,22:55:07
40.077557,116.580798,0,-200,39659.955,2008-07-30,22:55:12
40.07753,116.580817,0,-205,39659.9550578704,2008-07-30,22:55:17
40.077504,116.580862,0,-206,39659.9551157407,2008-07-30,22:55:22
40.077504,116.580914,0,-205,39659.9551736111,2008-07-30,22:55:27
40.077599,116.580949,0,-208,39659.9552314815,2008-07-30,22:55:32
40.077706,116.580986,0,-210,39659.9552893518,2008-07-30,22:55:37
40.077787,116.581,0,-218,39659.9553472222,2008-07-30,22:55:42
40.0778,116.580991,0,-224,39659.9554050926,2008-07-30,22:55:47
40.077739,116.580955,0,-231,39659.955462963,2008-07-30,22:55:52
40.07757,116.58091,0,-237,39659.9555208333,2008-07-30,22:55:57
40.077241,116.580917,0,-242,39659.9555787037,2008-07-30,22:56:02
40.077033,116.580852,0,-245,39659.9556365741,2008-07-30,22:56:07
40.076946,116.58085,0,-246,39659.9556944444,2008-07-30,22:56:12
40.077034,116.580819,0,-243,39659.9557523148,2008-07-30,22:56:17
40.077089,116.580834,0,-241,39659.9558101852,2008-07-30,22:56:22
40.077017,116.580873,0,-244,39659.9558680556,2008-07-30,22:56:27
40.076848,116.58088,0,-249,39659.9559259259,2008-07-30,22:56:32
40.076531,116.580862,0,-255,39659.9559837963,2008-07-30,22:56:37
40.076228,116.58087,0,-262,39659.9560416667,2008-07-30,22:56:42
40.075931,116.580889,0,-263,39659.956099537,2008-07-30,22:56:47
40.075483,116.580964,0,-281,39659.9561574074,2008-07-30,22:56:52
40.074999,116.581085,0,-300,39659.9562152778,2008-07-30,22:56:57
40.07494,116.581091,0,-309,39659.9562731481,2008-07-30,22:57:02
40.075102,116.581067,0,-303,39659.9563310185,2008-07-30,22:57:07
40.075145,116.581066,0,-304,39659.9563888889,2008-07-30,22:57:12
40.075074,116.581055,0,-309,39659.9564467593,2008-07-30,22:57:17
40.075036,116.581078,0,-313,39659.9565046296,2008-07-30,22:57:22
40.075021,116.581118,0,-316,39659.9565625,2008-07-30,22:57:27
40.075004,116.581117,0,-317,39659.9566203704,2008-07-30,22:57:32
40.075004,116.581117,0,-317,39659.9566550926,2008-07-30,22:57:35
40.075,116.581114,0,-318,39659.9566782407,2008-07-30,22:57:37
40.074968,116.581116,0,-319,39659.9567361111,2008-07-30,22:57:42
40.075463,116.581055,0,-297,39659.9567939815,2008-07-30,22:57:47
40.076099,116.580999,0,-271,39659.9568518519,2008-07-30,22:57:52
40.076287,116.580995,0,-264,39659.9569097222,2008-07-30,22:57:57
40.076287,116.580995,0,-264,39659.9569444444,2008-07-30,22:58:00
40.076279,116.580996,0,-265,39659.9569675926,2008-07-30,22:58:02
40.076241,116.580987,0,-265,39659.957025463,2008-07-30,22:58:07
40.076184,116.580976,0,-265,39659.9570833333,2008-07-30,22:58:12
40.076107,116.580936,0,-264,39659.9571412037,2008-07-30,22:58:17
40.076054,116.58091,0,-264,39659.9571990741,2008-07-30,22:58:22
40.076104,116.580942,0,-268,39659.9572569444,2008-07-30,22:58:27
40.076116,116.580971,0,-271,39659.9573148148,2008-07-30,22:58:32
40.076108,116.581003,0,-272,39659.9573726852,2008-07-30,22:58:37
40.076125,116.581017,0,-273,39659.9574305556,2008-07-30,22:58:42
40.076137,116.581064,0,-272,39659.9574884259,2008-07-30,22:58:47
40.0762,116.58108,0,-271,39659.9575462963,2008-07-30,22:58:52
40.076253,116.58106,0,-274,39659.9576041667,2008-07-30,22:58:57
40.076222,116.581028,0,-277,39659.957662037,2008-07-30,22:59:02
40.076193,116.580999,0,-282,39659.9577199074,2008-07-30,22:59:07
40.076138,116.580975,0,-284,39659.9577777778,2008-07-30,22:59:12
40.076099,116.580993,0,-283,39659.9578356481,2008-07-30,22:59:17
40.07608,116.580988,0,-282,39659.9578935185,2008-07-30,22:59:22
40.076112,116.580985,0,-280,39659.9579513889,2008-07-30,22:59:27
40.076146,116.581013,0,-280,39659.9580092593,2008-07-30,22:59:32
40.076174,116.581057,0,-279,39659.9580671296,2008-07-30,22:59:37
40.076176,116.581046,0,-278,39659.958125,2008-07-30,22:59:42
40.076103,116.581052,0,-274,39659.9581828704,2008-07-30,22:59:47
40.076041,116.581064,0,-271,39659.9582407407,2008-07-30,22:59:52
40.076,116.581099,0,-272,39659.9582986111,2008-07-30,22:59:57
40.075937,116.581078,0,-272,39659.9583564815,2008-07-30,23:00:02
40.075851,116.581073,0,-267,39659.9584143519,2008-07-30,23:00:07
40.07578,116.581053,0,-263,39659.9584722222,2008-07-30,23:00:12
40.075633,116.581027,0,-255,39659.9585300926,2008-07-30,23:00:17
40.075646,116.581086,0,-249,39659.958587963,2008-07-30,23:00:22
40.075614,116.581119,0,-244,39659.9586458333,2008-07-30,23:00:27
40.07562,116.581132,0,-241,39659.9587037037,2008-07-30,23:00:32
40.07562,116.581132,0,-241,39659.9587384259,2008-07-30,23:00:35
40.075621,116.581137,0,-238,39659.9587615741,2008-07-30,23:00:37
40.075719,116.581126,0,-237,39659.9588194444,2008-07-30,23:00:42
40.075826,116.58111,0,-240,39659.9588773148,2008-07-30,23:00:47
40.07587,116.581079,0,-244,39659.9589351852,2008-07-30,23:00:52
40.075898,116.581042,0,-250,39659.9589930556,2008-07-30,23:00:57
40.075891,116.581009,0,-256,39659.9590509259,2008-07-30,23:01:02
40.075915,116.580936,0,-258,39659.9591087963,2008-07-30,23:01:07
40.075958,116.580879,0,-258,39659.9591666667,2008-07-30,23:01:12
40.07602,116.5809,0,-255,39659.959224537,2008-07-30,23:01:17
40.076063,116.580919,0,-251,39659.9592824074,2008-07-30,23:01:22
40.076129,116.580967,0,-242,39659.9593402778,2008-07-30,23:01:27
40.076192,116.580986,0,-239,39659.9593981481,2008-07-30,23:01:32
40.076355,116.581052,0,-239,39659.9594560185,2008-07-30,23:01:37
40.076485,116.581072,0,-240,39659.9595138889,2008-07-30,23:01:42
40.076585,116.58107,0,-239,39659.9595717593,2008-07-30,23:01:47
40.076659,116.581048,0,-240,39659.9596296296,2008-07-30,23:01:52
40.0766,116.581023,0,-239,39659.9596875,2008-07-30,23:01:57
40.076617,116.581004,0,-237,39659.9597453704,2008-07-30,23:02:02
40.076837,116.581002,0,-219,39659.9598032407,2008-07-30,23:02:07
40.076884,116.581024,0,-212,39659.9598611111,2008-07-30,23:02:12
40.076934,116.58103,0,-208,39659.9599189815,2008-07-30,23:02:17
40.076896,116.580982,0,-205,39659.9599768519,2008-07-30,23:02:22
40.076766,116.580942,0,-199,39659.9600347222,2008-07-30,23:02:27
40.076661,116.58092,0,-192,39659.9600925926,2008-07-30,23:02:32
40.076805,116.58094,0,-183,39659.960150463,2008-07-30,23:02:37
40.07683,116.580987,0,-178,39659.9602083333,2008-07-30,23:02:42
40.07688,116.581038,0,-171,39659.9602662037,2008-07-30,23:02:47
40.077062,116.581029,0,-166,39659.9603240741,2008-07-30,23:02:52
40.07716,116.581007,0,-160,39659.9603819444,2008-07-30,23:02:57
40.077203,116.580978,0,-154,39659.9604398148,2008-07-30,23:03:02
40.077254,116.580931,0,-150,39659.9604976852,2008-07-30,23:03:07
40.077114,116.580855,0,-153,39659.9605555556,2008-07-30,23:03:12
40.076866,116.580839,0,-162,39659.9606134259,2008-07-30,23:03:17
40.076743,116.580876,0,-163,39659.9606712963,2008-07-30,23:03:22
40.076644,116.580895,0,-165,39659.9607291667,2008-07-30,23:03:27
40.07668,116.580902,0,-161,39659.960787037,2008-07-30,23:03:32
40.076814,116.580886,0,-159,39659.9608449074,2008-07-30,23:03:37
40.077167,116.580915,0,-148,39659.9609027778,2008-07-30,23:03:42
40.077513,116.580924,0,-130,39659.9609606481,2008-07-30,23:03:47
40.077747,116.580918,0,-120,39659.9610185185,2008-07-30,23:03:52
40.078017,116.580856,0,-110,39659.9610763889,2008-07-30,23:03:57
40.078235,116.580829,0,-108,39659.9611342593,2008-07-30,23:04:02
40.078426,116.58078,0,-109,39659.9611921296,2008-07-30,23:04:07
40.07863,116.580712,0,-97,39659.96125,2008-07-30,23:04:12
40.078763,116.580693,0,-95,39659.9613078704,2008-07-30,23:04:17
40.078855,116.580717,0,-98,39659.9613657407,2008-07-30,23:04:22
40.078856,116.580728,0,-100,39659.9614236111,2008-07-30,23:04:27
40.079048,116.580715,0,-96,39659.9614814815,2008-07-30,23:04:32
40.07932,116.580693,0,-86,39659.9615393518,2008-07-30,23:04:37
40.079524,116.580691,0,-79,39659.9615972222,2008-07-30,23:04:42
40.079536,116.580714,0,-82,39659.9616550926,2008-07-30,23:04:47
40.079513,116.580756,0,-83,39659.961712963,2008-07-30,23:04:52
40.079501,116.580776,0,-86,39659.9617708333,2008-07-30,23:04:57
40.079495,116.580763,0,-84,39659.9618287037,2008-07-30,23:05:02
40.079617,116.580717,0,-80,39659.9618865741,2008-07-30,23:05:07
40.079719,116.580665,0,-74,39659.9619444444,2008-07-30,23:05:12
40.079824,116.580647,0,-67,39659.9620023148,2008-07-30,23:05:17
40.079823,116.580612,0,-58,39659.9620601852,2008-07-30,23:05:22
40.079891,116.58057,0,-46,39659.9621180556,2008-07-30,23:05:27
40.079839,116.580574,0,-42,39659.9621759259,2008-07-30,23:05:32
40.079845,116.580536,0,-36,39659.9622337963,2008-07-30,23:05:37
40.080026,116.580493,0,-28,39659.9622916667,2008-07-30,23:05:42
40.080208,116.580493,0,-18,39659.962349537,2008-07-30,23:05:47
40.080281,116.5805,0,-10,39659.9624074074,2008-07-30,23:05:52
40.080311,116.580501,0,-10,39659.9624652778,2008-07-30,23:05:57
40.080253,116.58049,0,-8,39659.9625231481,2008-07-30,23:06:02
40.080372,116.580507,0,-8,39659.9625810185,2008-07-30,23:06:07
40.080298,116.580479,0,-17,39659.9626388889,2008-07-30,23:06:12
40.080262,116.580437,0,-19,39659.9626967593,2008-07-30,23:06:17
40.080171,116.580445,0,-25,39659.9627546296,2008-07-30,23:06:22
40.080116,116.580437,0,-29,39659.9628125,2008-07-30,23:06:27
40.080146,116.580446,0,-31,39659.9628703704,2008-07-30,23:06:32
40.080258,116.580451,0,-22,39659.9629282407,2008-07-30,23:06:37
40.080291,116.580468,0,-21,39659.9629861111,2008-07-30,23:06:42
40.080369,116.580518,0,-22,39659.9630439815,2008-07-30,23:06:47
40.080431,116.580516,0,-24,39659.9631018518,2008-07-30,23:06:52
40.080506,116.580505,0,-26,39659.9631597222,2008-07-30,23:06:57
40.080532,116.580514,0,-33,39659.9632175926,2008-07-30,23:07:02
40.080398,116.58047,0,-34,39659.963275463,2008-07-30,23:07:07
40.080381,116.580454,0,-31,39659.9633333333,2008-07-30,23:07:12
40.080402,116.58045,0,-29,39659.9633912037,2008-07-30,23:07:17
40.080482,116.580468,0,-29,39659.9634490741,2008-07-30,23:07:22
40.080539,116.580483,0,-29,39659.9635069444,2008-07-30,23:07:27
40.080549,116.58049,0,-29,39659.9635648148,2008-07-30,23:07:32
40.080551,116.580501,0,-31,39659.9636226852,2008-07-30,23:07:37
40.080701,116.580513,0,-32,39659.9636805556,2008-07-30,23:07:42
40.080799,116.580521,0,-37,39659.9637384259,2008-07-30,23:07:47
40.080728,116.580536,0,-37,39659.9637962963,2008-07-30,23:07:52
40.080679,116.58054,0,-34,39659.9638541667,2008-07-30,23:07:57
40.080638,116.580552,0,-34,39659.963912037,2008-07-30,23:08:02
40.08076,116.580525,0,-33,39659.9639699074,2008-07-30,23:08:07
40.080912,116.580494,0,-33,39659.9640277778,2008-07-30,23:08:12
40.080965,116.580479,0,-28,39659.9640856481,2008-07-30,23:08:17
40.081138,116.580442,0,-19,39659.9641435185,2008-07-30,23:08:22
40.081271,116.580405,0,-14,39659.9642013889,2008-07-30,23:08:27
40.081416,116.580377,0,-8,39659.9642592593,2008-07-30,23:08:32
40.081493,116.580382,0,-2,39659.9643171296,2008-07-30,23:08:37
40.081613,116.580342,0,9,39659.964375,2008-07-30,23:08:42
40.081749,116.580311,0,14,39659.9644328704,2008-07-30,23:08:47
40.081901,116.58029,0,16,39659.9644907407,2008-07-30,23:08:52
40.081993,116.580275,0,18,39659.9645486111,2008-07-30,23:08:57
40.082127,116.580247,0,19,39659.9646064815,2008-07-30,23:09:02
40.08233,116.580218,0,20,39659.9646643519,2008-07-30,23:09:07
40.082532,116.580197,0,22,39659.9647222222,2008-07-30,23:09:12
40.082655,116.580205,0,28,39659.9647800926,2008-07-30,23:09:17
40.082721,116.580247,0,49,39659.964837963,2008-07-30,23:09:22
40.082774,116.580219,0,63,39659.9648958333,2008-07-30,23:09:27
40.082979,116.580146,0,66,39659.9649537037,2008-07-30,23:09:32
40.082966,116.580099,0,75,39659.9650115741,2008-07-30,23:09:37
40.082945,116.580094,0,87,39659.9650694444,2008-07-30,23:09:42
40.082982,116.580073,0,100,39659.9651273148,2008-07-30,23:09:47
40.082981,116.580053,0,114,39659.9651851852,2008-07-30,23:09:52
40.08294,116.580037,0,129,39659.9652430556,2008-07-30,23:09:57
40.083173,116.579992,0,150,39659.9653009259,2008-07-30,23:10:02
40.083304,116.57997,0,159,39659.9653587963,2008-07-30,23:10:07
40.083343,116.579999,0,161,39659.9654166667,2008-07-30,23:10:12
40.083407,116.580036,0,158,39659.965474537,2008-07-30,23:10:17
40.083255,116.580075,0,158,39659.9655324074,2008-07-30,23:10:22
40.083148,116.580127,0,154,39659.9655902778,2008-07-30,23:10:27
40.083078,116.580168,0,159,39659.9656481481,2008-07-30,23:10:32
40.083019,116.580194,0,167,39659.9657060185,2008-07-30,23:10:37
40.083001,116.58019,0,166,39659.9657638889,2008-07-30,23:10:42
40.082951,116.580203,0,165,39659.9658217593,2008-07-30,23:10:47
40.082789,116.580189,0,161,39659.9658796296,2008-07-30,23:10:52
40.082737,116.580174,0,171,39659.9659375,2008-07-30,23:10:57
40.082713,116.580187,0,178,39659.9659953704,2008-07-30,23:11:02
40.082611,116.580203,0,186,39659.9660532407,2008-07-30,23:11:07
40.082632,116.58015,0,189,39659.9661111111,2008-07-30,23:11:12
40.082638,116.580169,0,195,39659.9661689815,2008-07-30,23:11:17
40.082577,116.580184,0,209,39659.9662268519,2008-07-30,23:11:22
40.082572,116.580187,0,211,39659.9662847222,2008-07-30,23:11:27
40.082572,116.580187,0,211,39659.9663194444,2008-07-30,23:11:30
40.082576,116.580186,0,211,39659.9663425926,2008-07-30,23:11:32
40.082052,116.580328,0,218,39659.966400463,2008-07-30,23:11:37
40.081792,116.580404,0,218,39659.9664583333,2008-07-30,23:11:42
40.081646,116.580456,0,222,39659.9665162037,2008-07-30,23:11:47
40.081566,116.580466,0,221,39659.9665740741,2008-07-30,23:11:52
40.081502,116.580462,0,215,39659.9666319444,2008-07-30,23:11:57
40.081414,116.580477,0,215,39659.9666898148,2008-07-30,23:12:02
40.081389,116.580539,0,209,39659.9667476852,2008-07-30,23:12:07
40.08146,116.580482,0,207,39659.9668055556,2008-07-30,23:12:12
40.08149,116.580451,0,203,39659.9668634259,2008-07-30,23:12:17
40.081471,116.58047,0,192,39659.9669212963,2008-07-30,23:12:22
40.081434,116.580487,0,191,39659.9669791667,2008-07-30,23:12:27
40.081407,116.580505,0,189,39659.967037037,2008-07-30,23:12:32
40.081388,116.580522,0,189,39659.9670949074,2008-07-30,23:12:37
40.081401,116.580535,0,192,39659.9671527778,2008-07-30,23:12:42
40.081406,116.580533,0,193,39659.9672106481,2008-07-30,23:12:47
40.081406,116.580533,0,193,39659.9672453704,2008-07-30,23:12:50
40.081407,116.580534,0,194,39659.9672685185,2008-07-30,23:12:52
40.081426,116.580454,0,199,39659.9673263889,2008-07-30,23:12:57
40.081434,116.580409,0,207,39659.9673842593,2008-07-30,23:13:02
40.081419,116.580412,0,207,39659.9674421296,2008-07-30,23:13:07
40.081419,116.580412,0,207,39659.9674768519,2008-07-30,23:13:10
40.081412,116.580412,0,207,39659.9675,2008-07-30,23:13:12
40.08143,116.580392,0,205,39659.9675578704,2008-07-30,23:13:17
40.081534,116.580321,0,201,39659.9676157407,2008-07-30,23:13:22
40.081599,116.580271,0,199,39659.9676736111,2008-07-30,23:13:27
40.081631,116.580238,0,198,39659.9677314815,2008-07-30,23:13:32
40.081692,116.580217,0,196,39659.9677893519,2008-07-30,23:13:37
40.081694,116.580209,0,195,39659.9678472222,2008-07-30,23:13:42
40.081694,116.580209,0,195,39659.9678819444,2008-07-30,23:13:45
40.08169,116.580209,0,194,39659.9679050926,2008-07-30,23:13:47
40.08171,116.5802,0,192,39659.967962963,2008-07-30,23:13:52
40.081726,116.580196,0,189,39659.9680208333,2008-07-30,23:13:57
40.081717,116.580173,0,188,39659.9680787037,2008-07-30,23:14:02
40.081757,116.580156,0,187,39659.9681365741,2008-07-30,23:14:07
40.08178,116.580133,0,185,39659.9681944444,2008-07-30,23:14:12
40.081534,116.580214,0,118,39659.9734027778,2008-07-30,23:21:42
40.081513,116.58022,0,118,39659.9734606481,2008-07-30,23:21:47
40.081504,116.580241,0,118,39659.9735185185,2008-07-30,23:21:52
40.081512,116.580257,0,115,39659.9735763889,2008-07-30,23:21:57
40.081512,116.580257,0,115,39659.9736111111,2008-07-30,23:22:00
40.081511,116.580263,0,115,39659.9736342593,2008-07-30,23:22:02
40.081511,116.580249,0,115,39659.9736921296,2008-07-30,23:22:07
40.081507,116.580245,0,116,39659.97375,2008-07-30,23:22:12
40.081507,116.580245,0,116,39659.9737847222,2008-07-30,23:22:15
40.081508,116.580253,0,115,39659.9738078704,2008-07-30,23:22:17
40.081512,116.580273,0,115,39659.9738657407,2008-07-30,23:22:22
40.081522,116.580253,0,112,39659.9739236111,2008-07-30,23:22:27
40.08154,116.580261,0,112,39659.9739814815,2008-07-30,23:22:32
40.081561,116.580244,0,111,39659.9740393519,2008-07-30,23:22:37
40.081561,116.580244,0,111,39659.9740740741,2008-07-30,23:22:40
40.081567,116.580242,0,111,39659.9740972222,2008-07-30,23:22:42
40.081615,116.580206,0,110,39659.9741550926,2008-07-30,23:22:47
40.081633,116.5802,0,109,39659.974212963,2008-07-30,23:22:52
40.081633,116.5802,0,109,39659.9742476852,2008-07-30,23:22:55
40.081638,116.580197,0,106,39659.9742708333,2008-07-30,23:22:57
40.081658,116.580186,0,106,39659.9743287037,2008-07-30,23:23:02
40.081646,116.580175,0,105,39659.9743865741,2008-07-30,23:23:07
40.081631,116.580175,0,105,39659.9744444444,2008-07-30,23:23:12
40.081634,116.580165,0,106,39659.9745023148,2008-07-30,23:23:17
40.081634,116.580165,0,106,39659.974537037,2008-07-30,23:23:20
40.081632,116.580166,0,106,39659.9745601852,2008-07-30,23:23:22
40.081624,116.580175,0,106,39659.9746180556,2008-07-30,23:23:27
40.081624,116.580175,0,106,39659.9746527778,2008-07-30,23:23:30
40.081623,116.580173,0,106,39659.9746759259,2008-07-30,23:23:32
40.081628,116.580161,0,106,39659.9747337963,2008-07-30,23:23:37
40.081621,116.580172,0,106,39659.9747916667,2008-07-30,23:23:42
40.081621,116.580172,0,106,39659.9748263889,2008-07-30,23:23:45
40.081614,116.580179,0,106,39659.974849537,2008-07-30,23:23:47
40.081611,116.580197,0,107,39659.9749074074,2008-07-30,23:23:52
40.081627,116.580198,0,108,39659.9749652778,2008-07-30,23:23:57
40.081617,116.580201,0,106,39659.9750231481,2008-07-30,23:24:02
40.081586,116.580216,0,106,39659.9750810185,2008-07-30,23:24:07
40.081562,116.580235,0,107,39659.9751388889,2008-07-30,23:24:12
40.081562,116.580235,0,107,39659.9751736111,2008-07-30,23:24:15
40.081562,116.580233,0,108,39659.9751967593,2008-07-30,23:24:17
40.081577,116.580205,0,108,39659.9752546296,2008-07-30,23:24:22
40.081596,116.580199,0,107,39659.9753125,2008-07-30,23:24:27
40.081596,116.580199,0,107,39659.9753472222,2008-07-30,23:24:30
40.081597,116.5802,0,107,39659.9753703704,2008-07-30,23:24:32
40.081678,116.58017,0,106,39659.9754282407,2008-07-30,23:24:37
40.081769,116.580123,0,105,39659.9754861111,2008-07-30,23:24:42
40.081815,116.580115,0,104,39659.9755439815,2008-07-30,23:24:47
40.081815,116.580126,0,104,39659.9756018519,2008-07-30,23:24:52
40.081816,116.580122,0,104,39659.9756597222,2008-07-30,23:24:57
40.081816,116.580122,0,104,39659.9756944444,2008-07-30,23:25:00
40.081819,116.580122,0,104,39659.9757175926,2008-07-30,23:25:02
40.081845,116.580116,0,103,39659.975775463,2008-07-30,23:25:07
40.081875,116.580096,0,103,39659.9758333333,2008-07-30,23:25:12
40.081892,116.580064,0,104,39659.9758912037,2008-07-30,23:25:17
40.081916,116.580058,0,104,39659.9759490741,2008-07-30,23:25:22
40.08194,116.58007,0,104,39659.9760069444,2008-07-30,23:25:27
40.081948,116.580094,0,106,39659.9760648148,2008-07-30,23:25:32
40.081938,116.580106,0,108,39659.9761226852,2008-07-30,23:25:37
40.081879,116.58013,0,107,39659.9761805556,2008-07-30,23:25:42
40.081829,116.58018,0,107,39659.9762384259,2008-07-30,23:25:47
40.081794,116.580234,0,106,39659.9762962963,2008-07-30,23:25:52
40.081798,116.580215,0,107,39659.9763541667,2008-07-30,23:25:57
40.081824,116.580144,0,107,39659.976412037,2008-07-30,23:26:02
40.081861,116.580069,0,107,39659.9764699074,2008-07-30,23:26:07
40.081836,116.580112,0,107,39659.9765277778,2008-07-30,23:26:12
40.081828,116.580144,0,107,39659.9765856481,2008-07-30,23:26:17
40.081818,116.580163,0,107,39659.9766435185,2008-07-30,23:26:22
40.081815,116.580175,0,107,39659.9767013889,2008-07-30,23:26:27
40.081814,116.580179,0,107,39659.9767592593,2008-07-30,23:26:32
40.081814,116.580179,0,107,39659.9767939815,2008-07-30,23:26:35
40.081816,116.580187,0,107,39659.9768171296,2008-07-30,23:26:37
40.081845,116.580193,0,107,39659.976875,2008-07-30,23:26:42
40.081857,116.580213,0,108,39659.9769328704,2008-07-30,23:26:47
40.081857,116.580213,0,108,39659.9769675926,2008-07-30,23:26:50
40.081853,116.58022,0,108,39659.9769907407,2008-07-30,23:26:52
40.08184,116.580239,0,108,39659.9770486111,2008-07-30,23:26:57
40.081819,116.580223,0,110,39659.9771064815,2008-07-30,23:27:02
40.081818,116.580198,0,110,39659.9771643518,2008-07-30,23:27:07
40.08182,116.580189,0,110,39659.9772222222,2008-07-30,23:27:12
40.08182,116.580189,0,110,39659.9772569444,2008-07-30,23:27:15
40.081819,116.580183,0,110,39659.9772800926,2008-07-30,23:27:17
40.081834,116.580147,0,111,39659.977337963,2008-07-30,23:27:22
40.081825,116.580126,0,112,39659.9773958333,2008-07-30,23:27:27
40.081827,116.580109,0,113,39659.9774537037,2008-07-30,23:27:32
40.081835,116.580098,0,114,39659.9775115741,2008-07-30,23:27:37
40.081833,116.580107,0,114,39659.9775694444,2008-07-30,23:27:42
40.081845,116.580147,0,114,39659.9776273148,2008-07-30,23:27:47
40.081846,116.580178,0,115,39659.9776851852,2008-07-30,23:27:52
40.081836,116.580168,0,115,39659.9777430556,2008-07-30,23:27:57
40.081836,116.580168,0,115,39659.9777777778,2008-07-30,23:28:00
40.081843,116.580164,0,115,39659.9778009259,2008-07-30,23:28:02
40.081847,116.580121,0,114,39659.9778587963,2008-07-30,23:28:07
40.081822,116.580128,0,113,39659.9779166667,2008-07-30,23:28:12
40.08181,116.580147,0,112,39659.977974537,2008-07-30,23:28:17
40.081806,116.580182,0,111,39659.9780324074,2008-07-30,23:28:22
40.081804,116.580193,0,112,39659.9780902778,2008-07-30,23:28:27
40.081805,116.580208,0,113,39659.9781481481,2008-07-30,23:28:32
40.081805,116.580208,0,113,39659.9781828704,2008-07-30,23:28:35
40.081809,116.580214,0,113,39659.9782060185,2008-07-30,23:28:37
40.081811,116.580227,0,114,39659.9782638889,2008-07-30,23:28:42
40.081568,116.580282,0,111,39659.9806365741,2008-07-30,23:32:07
40.081513,116.580296,0,111,39659.9806944444,2008-07-30,23:32:12
40.081491,116.580275,0,111,39659.9807523148,2008-07-30,23:32:17
40.081488,116.580263,0,111,39659.9808101852,2008-07-30,23:32:22
40.081494,116.580236,0,111,39659.9808680556,2008-07-30,23:32:27
40.081508,116.58022,0,111,39659.9809259259,2008-07-30,23:32:32
40.081519,116.580213,0,111,39659.9809837963,2008-07-30,23:32:37
40.081526,116.580217,0,111,39659.9810416667,2008-07-30,23:32:42
40.081526,116.580217,0,111,39659.9810763889,2008-07-30,23:32:45
40.081534,116.580217,0,111,39659.981099537,2008-07-30,23:32:47
40.081582,116.58019,0,111,39659.9811574074,2008-07-30,23:32:52
40.081698,116.580174,0,108,39659.9812152778,2008-07-30,23:32:57
40.081746,116.580176,0,108,39659.9812731481,2008-07-30,23:33:02
40.081783,116.580149,0,108,39659.9813310185,2008-07-30,23:33:07
40.081805,116.580097,0,110,39659.9813888889,2008-07-30,23:33:12
40.081801,116.580076,0,110,39659.9814467593,2008-07-30,23:33:17
40.081781,116.580079,0,110,39659.9815046296,2008-07-30,23:33:22
40.081781,116.580079,0,110,39659.9815393519,2008-07-30,23:33:25
40.08178,116.580075,0,110,39659.9815625,2008-07-30,23:33:27
40.081786,116.580061,0,110,39659.9816203704,2008-07-30,23:33:32
40.081823,116.580068,0,111,39659.9816782407,2008-07-30,23:33:37
40.08182,116.580083,0,112,39659.9817361111,2008-07-30,23:33:42
40.08182,116.580083,0,112,39659.9817708333,2008-07-30,23:33:45
40.081814,116.580085,0,112,39659.9817939815,2008-07-30,23:33:47
40.081773,116.580114,0,113,39659.9818518519,2008-07-30,23:33:52
40.081762,116.580117,0,113,39659.9819097222,2008-07-30,23:33:57
40.081788,116.580094,0,113,39659.9819675926,2008-07-30,23:34:02
40.081781,116.580063,0,114,39659.982025463,2008-07-30,23:34:07
40.081764,116.580033,0,115,39659.9820833333,2008-07-30,23:34:12
40.081748,116.580015,0,113,39659.9821412037,2008-07-30,23:34:17
40.081722,116.580015,0,113,39659.9821990741,2008-07-30,23:34:22
40.081722,116.580006,0,113,39659.9822569444,2008-07-30,23:34:27
40.081722,116.580006,0,113,39659.9822916667,2008-07-30,23:34:30
40.081718,116.579998,0,113,39659.9823148148,2008-07-30,23:34:32
40.081727,116.579992,0,113,39659.9823726852,2008-07-30,23:34:37
40.08173,116.579988,0,113,39659.9824305556,2008-07-30,23:34:42
40.08173,116.579988,0,113,39659.9824652778,2008-07-30,23:34:45
40.081738,116.579985,0,114,39659.9824884259,2008-07-30,23:34:47
40.081741,116.580004,0,114,39659.9825462963,2008-07-30,23:34:52
40.081753,116.579998,0,114,39659.9826041667,2008-07-30,23:34:57
40.081754,116.579988,0,114,39659.982662037,2008-07-30,23:35:02
40.081754,116.579988,0,114,39659.9826967593,2008-07-30,23:35:05
40.08175,116.579981,0,114,39659.9827199074,2008-07-30,23:35:07
40.081711,116.580058,0,115,39659.9827777778,2008-07-30,23:35:12
40.08168,116.58012,0,115,39659.9828356481,2008-07-30,23:35:17
40.08168,116.58016,0,115,39659.9828935185,2008-07-30,23:35:22
40.081684,116.580205,0,115,39659.9829513889,2008-07-30,23:35:27
40.081715,116.580182,0,116,39659.9830092593,2008-07-30,23:35:32
40.08176,116.580142,0,115,39659.9830671296,2008-07-30,23:35:37
40.081776,116.580105,0,115,39659.983125,2008-07-30,23:35:42
40.081986,116.579958,0,127,39659.9964930556,2008-07-30,23:54:57
40.082022,116.579953,0,127,39659.9965509259,2008-07-30,23:55:02
40.08211,116.579925,0,124,39659.9966087963,2008-07-30,23:55:07
40.082189,116.579902,0,120,39659.9966666667,2008-07-30,23:55:12
40.082232,116.579909,0,120,39659.996724537,2008-07-30,23:55:17
40.082278,116.579922,0,120,39659.9967824074,2008-07-30,23:55:22
40.082308,116.579936,0,119,39659.9968402778,2008-07-30,23:55:27
40.082328,116.579981,0,119,39659.9968981481,2008-07-30,23:55:32
40.08237,116.580009,0,119,39659.9969560185,2008-07-30,23:55:37
40.082376,116.580031,0,119,39659.9970138889,2008-07-30,23:55:42
40.082375,116.580064,0,121,39659.9970717593,2008-07-30,23:55:47
40.082406,116.580108,0,120,39659.9971296296,2008-07-30,23:55:52
40.082411,116.580156,0,121,39659.9971875,2008-07-30,23:55:57
40.08241,116.580176,0,121,39659.9972453704,2008-07-30,23:56:02
40.082397,116.58016,0,123,39659.9973032407,2008-07-30,23:56:07
40.082387,116.580162,0,123,39659.9973611111,2008-07-30,23:56:12
40.082387,116.580162,0,123,39659.9973958333,2008-07-30,23:56:15
40.082385,116.580162,0,124,39659.9974189815,2008-07-30,23:56:17
40.082382,116.580139,0,124,39659.9974768519,2008-07-30,23:56:22
40.082328,116.580131,0,120,39659.9975347222,2008-07-30,23:56:27
40.082323,116.580096,0,120,39659.9975925926,2008-07-30,23:56:32
40.082306,116.580071,0,121,39659.997650463,2008-07-30,23:56:37
40.082309,116.580061,0,121,39659.9977083333,2008-07-30,23:56:42
40.082309,116.580061,0,121,39659.9977430556,2008-07-30,23:56:45
40.082314,116.580064,0,121,39659.9977662037,2008-07-30,23:56:47
40.082321,116.580051,0,121,39659.9978240741,2008-07-30,23:56:52
40.082326,116.580033,0,117,39659.9978819444,2008-07-30,23:56:57
40.082326,116.580033,0,117,39659.9979166667,2008-07-30,23:57:00
40.082328,116.580037,0,117,39659.9979398148,2008-07-30,23:57:02
40.082323,116.580024,0,117,39659.9979976852,2008-07-30,23:57:07
40.082311,116.580022,0,118,39659.9980555556,2008-07-30,23:57:12
40.082324,116.580001,0,118,39659.9981134259,2008-07-30,23:57:17
40.082332,116.579989,0,119,39659.9981712963,2008-07-30,23:57:22
40.082332,116.579989,0,119,39659.9982060185,2008-07-30,23:57:25
40.082329,116.579983,0,119,39659.9982291667,2008-07-30,23:57:27
40.082329,116.579995,0,119,39659.998287037,2008-07-30,23:57:32
40.082324,116.580006,0,119,39659.9983449074,2008-07-30,23:57:37
40.082328,116.580001,0,119,39659.9984027778,2008-07-30,23:57:42
40.082328,116.579998,0,117,39659.9984606481,2008-07-30,23:57:47
40.082328,116.579998,0,117,39659.9984953704,2008-07-30,23:57:50
40.082327,116.579991,0,117,39659.9985185185,2008-07-30,23:57:52
40.082329,116.580009,0,117,39659.9985763889,2008-07-30,23:57:57
40.082326,116.580054,0,116,39659.9986342593,2008-07-30,23:58:02
40.08233,116.580064,0,116,39659.9986921296,2008-07-30,23:58:07
40.08234,116.580098,0,117,39659.99875,2008-07-30,23:58:12
40.082369,116.580139,0,119,39659.9988078704,2008-07-30,23:58:17
40.082387,116.580195,0,118,39659.9988657407,2008-07-30,23:58:22
40.082406,116.580219,0,117,39659.9989236111,2008-07-30,23:58:27
40.082408,116.580263,0,115,39659.9989814815,2008-07-30,23:58:32
40.082413,116.580277,0,115,39659.9990393519,2008-07-30,23:58:37
40.082423,116.580284,0,115,39659.9990972222,2008-07-30,23:58:42
40.082433,116.580283,0,115,39659.9991550926,2008-07-30,23:58:47
40.082414,116.580274,0,115,39659.999212963,2008-07-30,23:58:52
40.082382,116.580283,0,116,39659.9992708333,2008-07-30,23:58:57
40.082362,116.58029,0,116,39659.9993287037,2008-07-30,23:59:02
40.082348,116.580285,0,116,39659.9993865741,2008-07-30,23:59:07
40.082326,116.580264,0,117,39659.9994444444,2008-07-30,23:59:12
40.082296,116.580241,0,118,39659.9995023148,2008-07-30,23:59:17
40.082284,116.580244,0,119,39659.9995601852,2008-07-30,23:59:22
40.082284,116.580255,0,119,39659.9996180556,2008-07-30,23:59:27
40.082293,116.580258,0,119,39659.9996759259,2008-07-30,23:59:32
40.082332,116.580245,0,119,39659.9997337963,2008-07-30,23:59:37
40.082361,116.580233,0,119,39659.9997916667,2008-07-30,23:59:42
40.082359,116.580138,0,119,39659.999849537,2008-07-30,23:59:47
40.082349,116.579999,0,118,39659.9999074074,2008-07-30,23:59:52
40.082332,116.5798,0,118,39659.9999652778,2008-07-30,23:59:57
40.082322,116.579611,0,117,39660.0000231481,2008-07-31,00:00:02
40.082305,116.57934,0,111,39660.0000810185,2008-07-31,00:00:07
40.082344,116.579028,0,113,39660.0001388889,2008-07-31,00:00:12
40.082458,116.578804,0,117,39660.0001967593,2008-07-31,00:00:17
40.082631,116.57866,0,119,39660.0002546296,2008-07-31,00:00:22
40.082826,116.578586,0,117,39660.0003125,2008-07-31,00:00:27
40.083019,116.578543,0,121,39660.0003703704,2008-07-31,00:00:32
40.083228,116.578489,0,123,39660.0004282407,2008-07-31,00:00:37
40.083445,116.578447,0,119,39660.0004861111,2008-07-31,00:00:42
40.083673,116.578428,0,127,39660.0005439815,2008-07-31,00:00:47
40.08387,116.578469,0,136,39660.0006018518,2008-07-31,00:00:52
40.08404,116.578649,0,147,39660.0006597222,2008-07-31,00:00:57
40.084138,116.578938,0,154,39660.0007175926,2008-07-31,00:01:02
40.084187,116.579202,0,155,39660.000775463,2008-07-31,00:01:07
40.084216,116.579321,0,158,39660.0008333333,2008-07-31,00:01:12
40.084224,116.579355,0,162,39660.0008912037,2008-07-31,00:01:17
40.084232,116.579394,0,167,39660.0009490741,2008-07-31,00:01:22
40.084248,116.579509,0,168,39660.0010069444,2008-07-31,00:01:27
40.084261,116.579717,0,173,39660.0010648148,2008-07-31,00:01:32
40.08428,116.580034,0,176,39660.0011226852,2008-07-31,00:01:37
40.084327,116.580378,0,175,39660.0011805556,2008-07-31,00:01:42
40.084336,116.58072,0,177,39660.0012384259,2008-07-31,00:01:47
40.08434,116.580993,0,178,39660.0012962963,2008-07-31,00:01:52
40.084391,116.581211,0,180,39660.0013541667,2008-07-31,00:01:57
40.084505,116.581361,0,171,39660.001412037,2008-07-31,00:02:02
40.084629,116.581432,0,154,39660.0014699074,2008-07-31,00:02:07
40.084803,116.581423,0,136,39660.0015277778,2008-07-31,00:02:12
40.085015,116.581412,0,132,39660.0015856481,2008-07-31,00:02:17
40.085264,116.581365,0,127,39660.0016435185,2008-07-31,00:02:22
40.085586,116.581304,0,110,39660.0017013889,2008-07-31,00:02:27
40.085892,116.581253,0,85,39660.0017592593,2008-07-31,00:02:32
40.086205,116.581182,0,78,39660.0018171296,2008-07-31,00:02:37
40.08652,116.58109,0,96,39660.001875,2008-07-31,00:02:42
40.086862,116.581043,0,97,39660.0019328704,2008-07-31,00:02:47
40.087213,116.581007,0,98,39660.0019907407,2008-07-31,00:02:52
40.087571,116.580947,0,92,39660.0020486111,2008-07-31,00:02:57
40.087919,116.580894,0,90,39660.0021064815,2008-07-31,00:03:02
40.088219,116.580822,0,79,39660.0021643518,2008-07-31,00:03:07
40.088451,116.580801,0,75,39660.0022222222,2008-07-31,00:03:12
40.088657,116.580774,0,82,39660.0022800926,2008-07-31,00:03:17
40.088829,116.580671,0,84,39660.002337963,2008-07-31,00:03:22
40.0889,116.580479,0,87,39660.0023958333,2008-07-31,00:03:27
40.088874,116.580211,0,94,39660.0024537037,2008-07-31,00:03:32
40.088833,116.579889,0,87,39660.0025115741,2008-07-31,00:03:37
40.088804,116.579522,0,83,39660.0025694444,2008-07-31,00:03:42
40.088774,116.579127,0,77,39660.0026273148,2008-07-31,00:03:47
40.088748,116.578686,0,71,39660.0026851852,2008-07-31,00:03:52
40.088714,116.57822,0,78,39660.0027430556,2008-07-31,00:03:57
40.088665,116.577717,0,77,39660.0028009259,2008-07-31,00:04:02
40.088592,116.577198,0,81,39660.0028587963,2008-07-31,00:04:07
40.088535,116.576619,0,76,39660.0029166667,2008-07-31,00:04:12
40.088467,116.576023,0,80,39660.002974537,2008-07-31,00:04:17
40.088411,116.575452,0,82,39660.0030324074,2008-07-31,00:04:22
40.088334,116.574958,0,85,39660.0030902778,2008-07-31,00:04:27
40.088292,116.574601,0,89,39660.0031481481,2008-07-31,00:04:32
40.088307,116.574312,0,100,39660.0032060185,2008-07-31,00:04:37
40.088418,116.574093,0,107,39660.0032638889,2008-07-31,00:04:42
40.088599,116.573943,0,111,39660.0033217593,2008-07-31,00:04:47
40.08885,116.573876,0,112,39660.0033796296,2008-07-31,00:04:52
40.089137,116.573829,0,115,39660.0034375,2008-07-31,00:04:57
40.089444,116.573798,0,125,39660.0034953704,2008-07-31,00:05:02
40.089758,116.573777,0,130,39660.0035532407,2008-07-31,00:05:07
40.090097,116.573732,0,137,39660.0036111111,2008-07-31,00:05:12
40.090464,116.573667,0,131,39660.0036689815,2008-07-31,00:05:17
40.090839,116.573583,0,129,39660.0037268519,2008-07-31,00:05:22
40.091208,116.573518,0,116,39660.0037847222,2008-07-31,00:05:27
40.091573,116.573451,0,119,39660.0038425926,2008-07-31,00:05:32
40.091957,116.573391,0,124,39660.003900463,2008-07-31,00:05:37
40.092362,116.573344,0,123,39660.0039583333,2008-07-31,00:05:42
40.09276,116.57328,0,116,39660.0040162037,2008-07-31,00:05:47
40.093165,116.573212,0,120,39660.0040740741,2008-07-31,00:05:52
40.093569,116.573157,0,114,39660.0041319444,2008-07-31,00:05:57
40.093972,116.573101,0,106,39660.0041898148,2008-07-31,00:06:02
40.094428,116.573025,0,100,39660.0042476852,2008-07-31,00:06:07
40.094872,116.572959,0,107,39660.0043055556,2008-07-31,00:06:12
40.095272,116.572916,0,111,39660.0043634259,2008-07-31,00:06:17
40.095679,116.572851,0,101,39660.0044212963,2008-07-31,00:06:22
40.096098,116.572795,0,99,39660.0044791667,2008-07-31,00:06:27
40.096536,116.572725,0,92,39660.004537037,2008-07-31,00:06:32
40.096932,116.572676,0,103,39660.0045949074,2008-07-31,00:06:37
40.097315,116.572617,0,106,39660.0046527778,2008-07-31,00:06:42
40.097677,116.572542,0,107,39660.0047106481,2008-07-31,00:06:47
40.098006,116.572492,0,103,39660.0047685185,2008-07-31,00:06:52
40.098354,116.572437,0,107,39660.0048263889,2008-07-31,00:06:57
40.098662,116.572378,0,113,39660.0048842593,2008-07-31,00:07:02
40.09879,116.572342,0,111,39660.0049421296,2008-07-31,00:07:07
40.098845,116.572343,0,115,39660.005,2008-07-31,00:07:12
40.09884,116.572345,0,116,39660.0050578704,2008-07-31,00:07:17
40.09884,116.572345,0,116,39660.0050925926,2008-07-31,00:07:20
40.098835,116.572348,0,116,39660.0051157407,2008-07-31,00:07:22
40.098815,116.57234,0,115,39660.0051736111,2008-07-31,00:07:27
40.098782,116.57233,0,115,39660.0052314815,2008-07-31,00:07:32
40.098761,116.572332,0,115,39660.0052893519,2008-07-31,00:07:37
40.098761,116.572332,0,115,39660.0053240741,2008-07-31,00:07:40
40.098755,116.572329,0,115,39660.0053472222,2008-07-31,00:07:42
40.098748,116.572317,0,115,39660.0054050926,2008-07-31,00:07:47
40.098748,116.572304,0,115,39660.005462963,2008-07-31,00:07:52
40.098748,116.572304,0,115,39660.0054976852,2008-07-31,00:07:55
40.098755,116.572302,0,115,39660.0055208333,2008-07-31,00:07:57
40.098767,116.572307,0,115,39660.0055787037,2008-07-31,00:08:02
40.098775,116.572311,0,115,39660.0056365741,2008-07-31,00:08:07
40.098775,116.572311,0,115,39660.0056712963,2008-07-31,00:08:10
40.098783,116.572317,0,115,39660.0056944444,2008-07-31,00:08:12
40.098791,116.57233,0,115,39660.0057523148,2008-07-31,00:08:17
40.098794,116.57233,0,115,39660.0058101852,2008-07-31,00:08:22
40.098794,116.57233,0,115,39660.0058449074,2008-07-31,00:08:25
40.098789,116.572332,0,116,39660.0058680556,2008-07-31,00:08:27
40.098774,116.572336,0,116,39660.0059259259,2008-07-31,00:08:32
40.098758,116.572336,0,116,39660.0059837963,2008-07-31,00:08:37
40.098743,116.572324,0,116,39660.0060416667,2008-07-31,00:08:42
40.098732,116.572323,0,117,39660.006099537,2008-07-31,00:08:47
40.098731,116.572322,0,116,39660.0061574074,2008-07-31,00:08:52
40.098724,116.572321,0,116,39660.0062152778,2008-07-31,00:08:57
40.098716,116.572316,0,116,39660.0062731481,2008-07-31,00:09:02
40.098716,116.572316,0,116,39660.0063078704,2008-07-31,00:09:05
40.098709,116.572312,0,117,39660.0063310185,2008-07-31,00:09:07
40.098686,116.57231,0,117,39660.0063888889,2008-07-31,00:09:12
40.098664,116.572286,0,117,39660.0064467593,2008-07-31,00:09:17
40.098648,116.572261,0,117,39660.0065046296,2008-07-31,00:09:22
40.098638,116.572259,0,118,39660.0065625,2008-07-31,00:09:27
40.098638,116.572259,0,118,39660.0065972222,2008-07-31,00:09:30
40.098634,116.572257,0,118,39660.0066203704,2008-07-31,00:09:32
40.098631,116.572247,0,118,39660.0066782407,2008-07-31,00:09:37
40.098631,116.572247,0,118,39660.006712963,2008-07-31,00:09:40
40.098628,116.572249,0,118,39660.0067361111,2008-07-31,00:09:42
40.098617,116.572248,0,118,39660.0067939815,2008-07-31,00:09:47
40.098608,116.572249,0,118,39660.0068518519,2008-07-31,00:09:52
40.098617,116.572265,0,118,39660.0069097222,2008-07-31,00:09:57
40.098614,116.572274,0,118,39660.0069675926,2008-07-31,00:10:02
40.098614,116.572274,0,118,39660.0070023148,2008-07-31,00:10:05
40.098607,116.57227,0,118,39660.007025463,2008-07-31,00:10:07
40.098606,116.572293,0,118,39660.0070833333,2008-07-31,00:10:12
40.098613,116.572327,0,118,39660.0071412037,2008-07-31,00:10:17
40.098604,116.572362,0,118,39660.0071990741,2008-07-31,00:10:22
40.098596,116.572379,0,118,39660.0072569444,2008-07-31,00:10:27
40.098595,116.572394,0,117,39660.0073148148,2008-07-31,00:10:32
40.098609,116.572387,0,118,39660.0073726852,2008-07-31,00:10:37
40.098659,116.572385,0,118,39660.0074305556,2008-07-31,00:10:42
40.098777,116.5724,0,119,39660.0074884259,2008-07-31,00:10:47
40.098903,116.572358,0,117,39660.0075462963,2008-07-31,00:10:52
40.099052,116.572314,0,118,39660.0076041667,2008-07-31,00:10:57
40.099217,116.572297,0,115,39660.007662037,2008-07-31,00:11:02
40.099402,116.57226,0,113,39660.0077199074,2008-07-31,00:11:07
40.099629,116.572219,0,113,39660.0077777778,2008-07-31,00:11:12
40.099877,116.572172,0,113,39660.0078356481,2008-07-31,00:11:17
40.100104,116.572139,0,112,39660.0078935185,2008-07-31,00:11:22
40.100296,116.572079,0,114,39660.0079513889,2008-07-31,00:11:27
40.100443,116.572046,0,126,39660.0080092593,2008-07-31,00:11:32
40.100519,116.572052,0,132,39660.0080671296,2008-07-31,00:11:37
40.100511,116.572061,0,135,39660.008125,2008-07-31,00:11:42
40.100507,116.572076,0,137,39660.0081828704,2008-07-31,00:11:47
40.100492,116.572079,0,138,39660.0082407407,2008-07-31,00:11:52
40.100481,116.572078,0,139,39660.0082986111,2008-07-31,00:11:57
40.100481,116.572078,0,139,39660.0083333333,2008-07-31,00:12:00
40.100474,116.572083,0,139,39660.0083564815,2008-07-31,00:12:02
40.100473,116.572093,0,139,39660.0084143518,2008-07-31,00:12:07
40.100477,116.572107,0,139,39660.0084722222,2008-07-31,00:12:12
40.100474,116.572111,0,139,39660.0085300926,2008-07-31,00:12:17
40.100474,116.572111,0,139,39660.0085648148,2008-07-31,00:12:20
40.100475,116.572106,0,140,39660.008587963,2008-07-31,00:12:22
40.10048,116.572091,0,140,39660.0086458333,2008-07-31,00:12:27
40.10048,116.572091,0,140,39660.0086805556,2008-07-31,00:12:30
40.100473,116.572094,0,140,39660.0087037037,2008-07-31,00:12:32
40.100464,116.572099,0,141,39660.0087615741,2008-07-31,00:12:37
40.100459,116.572114,0,141,39660.0088194444,2008-07-31,00:12:42
40.100452,116.57212,0,141,39660.0088773148,2008-07-31,00:12:47
40.100456,116.572125,0,141,39660.0089351852,2008-07-31,00:12:52
40.100456,116.572125,0,141,39660.0089699074,2008-07-31,00:12:55
40.100454,116.572117,0,141,39660.0089930556,2008-07-31,00:12:57
40.100445,116.572098,0,141,39660.0090509259,2008-07-31,00:13:02
40.100443,116.572087,0,141,39660.0091087963,2008-07-31,00:13:07
40.100443,116.572087,0,141,39660.0091435185,2008-07-31,00:13:10
40.100446,116.572089,0,141,39660.0091666667,2008-07-31,00:13:12
40.100436,116.572089,0,141,39660.009224537,2008-07-31,00:13:17
40.100423,116.572057,0,141,39660.0092824074,2008-07-31,00:13:22
40.100426,116.572025,0,141,39660.0093402778,2008-07-31,00:13:27
40.100429,116.572016,0,141,39660.0093981481,2008-07-31,00:13:32
40.100448,116.572006,0,141,39660.0094560185,2008-07-31,00:13:37
40.10048,116.571994,0,141,39660.0095138889,2008-07-31,00:13:42
40.100509,116.571966,0,141,39660.0095717593,2008-07-31,00:13:47
40.100541,116.571954,0,141,39660.0096296296,2008-07-31,00:13:52
40.100576,116.571954,0,141,39660.0096875,2008-07-31,00:13:57
40.100604,116.571962,0,142,39660.0097453704,2008-07-31,00:14:02
40.100635,116.571971,0,143,39660.0098032407,2008-07-31,00:14:07
40.100668,116.571983,0,145,39660.0098611111,2008-07-31,00:14:12
40.100693,116.571999,0,147,39660.0099189815,2008-07-31,00:14:17
40.100705,116.572014,0,150,39660.0099768518,2008-07-31,00:14:22
40.100703,116.572025,0,152,39660.0100347222,2008-07-31,00:14:27
40.100718,116.572045,0,152,39660.0100925926,2008-07-31,00:14:32
40.10076,116.572088,0,152,39660.010150463,2008-07-31,00:14:37
40.100797,116.572133,0,151,39660.0102083333,2008-07-31,00:14:42
40.100888,116.57219,0,149,39660.0102662037,2008-07-31,00:14:47
40.101059,116.572139,0,150,39660.0103240741,2008-07-31,00:14:52
40.101249,116.572041,0,152,39660.0103819444,2008-07-31,00:14:57
40.101441,116.571928,0,157,39660.0104398148,2008-07-31,00:15:02
40.101616,116.571789,0,155,39660.0104976852,2008-07-31,00:15:07
40.101784,116.571604,0,147,39660.0105555556,2008-07-31,00:15:12
40.101886,116.571448,0,136,39660.0106134259,2008-07-31,00:15:17
40.101943,116.571313,0,128,39660.0106712963,2008-07-31,00:15:22
40.101959,116.57121,0,125,39660.0107291667,2008-07-31,00:15:27
40.101944,116.571181,0,124,39660.010787037,2008-07-31,00:15:32
40.101944,116.571181,0,124,39660.0108217593,2008-07-31,00:15:35
40.101938,116.571179,0,124,39660.0108449074,2008-07-31,00:15:37
40.101927,116.571171,0,124,39660.0109027778,2008-07-31,00:15:42
40.101918,116.571147,0,125,39660.0109606481,2008-07-31,00:15:47
40.101907,116.571126,0,125,39660.0110185185,2008-07-31,00:15:52
40.101907,116.571126,0,125,39660.0110532407,2008-07-31,00:15:55
40.101913,116.571118,0,125,39660.0110763889,2008-07-31,00:15:57
40.101932,116.57113,0,126,39660.0111342593,2008-07-31,00:16:02
40.101966,116.571146,0,126,39660.0111921296,2008-07-31,00:16:07
40.10199,116.571176,0,126,39660.01125,2008-07-31,00:16:12
40.101997,116.571199,0,126,39660.0113078704,2008-07-31,00:16:17
40.102005,116.571219,0,126,39660.0113657407,2008-07-31,00:16:22
40.102019,116.571215,0,126,39660.0114236111,2008-07-31,00:16:27
40.102025,116.571085,0,128,39660.0114814815,2008-07-31,00:16:32
40.102004,116.570862,0,134,39660.0115393519,2008-07-31,00:16:37
40.101965,116.57061,0,140,39660.0115972222,2008-07-31,00:16:42
40.101921,116.570364,0,147,39660.0116550926,2008-07-31,00:16:47
40.101829,116.57014,0,152,39660.011712963,2008-07-31,00:16:52
40.101698,116.569956,0,144,39660.0117708333,2008-07-31,00:16:57
40.101555,116.569851,0,141,39660.0118287037,2008-07-31,00:17:02
40.10142,116.569798,0,134,39660.0118865741,2008-07-31,00:17:07
40.101327,116.569776,0,126,39660.0119444444,2008-07-31,00:17:12
40.101278,116.569792,0,121,39660.0120023148,2008-07-31,00:17:17
40.101267,116.569779,0,120,39660.0120601852,2008-07-31,00:17:22
40.101267,116.569779,0,120,39660.0120949074,2008-07-31,00:17:25
40.101275,116.569785,0,119,39660.0121180556,2008-07-31,00:17:27
40.101284,116.569792,0,119,39660.0121759259,2008-07-31,00:17:32
40.10125,116.569815,0,118,39660.0122337963,2008-07-31,00:17:37
40.10093,116.569875,0,123,39660.0122916667,2008-07-31,00:17:42
40.100047,116.56987,0,141,39660.012349537,2008-07-31,00:17:47
40.099162,116.570025,0,152,39660.0124074074,2008-07-31,00:17:52
40.09756,116.570266,0,160,39660.0124652778,2008-07-31,00:17:57
40.094967,116.570687,0,175,39660.0125231481,2008-07-31,00:18:02
36.52343,103.620314,0,6220,39660.0875810185,2008-07-31,02:06:07
36.520438,103.620494,0,6213,39660.0876388889,2008-07-31,02:06:12
36.517837,103.620652,0,6194,39660.0876967593,2008-07-31,02:06:17
36.515607,103.620842,0,6184,39660.0877546296,2008-07-31,02:06:22
36.513721,103.620994,0,6172,39660.0878125,2008-07-31,02:06:27
36.512283,103.62112,0,6159,39660.0878703704,2008-07-31,02:06:32
36.511279,103.621152,0,6138,39660.0879282407,2008-07-31,02:06:37
36.510551,103.621196,0,6119,39660.0879861111,2008-07-31,02:06:42
36.510006,103.621238,0,6106,39660.0880439815,2008-07-31,02:06:47
36.509754,103.621255,0,6112,39660.0881018518,2008-07-31,02:06:52
36.509675,103.621253,0,6137,39660.0881597222,2008-07-31,02:06:57
36.509602,103.621114,0,6145,39660.0882175926,2008-07-31,02:07:02
36.509534,103.620834,0,6147,39660.088275463,2008-07-31,02:07:07
36.509463,103.620477,0,6142,39660.0883333333,2008-07-31,02:07:12
36.509404,103.620157,0,6137,39660.0883912037,2008-07-31,02:07:17
36.509366,103.619877,0,6140,39660.0884490741,2008-07-31,02:07:22
36.509359,103.619624,0,6141,39660.0885069444,2008-07-31,02:07:27
36.509353,103.619379,0,6138,39660.0885648148,2008-07-31,02:07:32
36.509351,103.619138,0,6143,39660.0886226852,2008-07-31,02:07:37
36.509345,103.618884,0,6147,39660.0886805556,2008-07-31,02:07:42
36.509326,103.61861,0,6152,39660.0887384259,2008-07-31,02:07:47
36.509269,103.618392,0,6156,39660.0887962963,2008-07-31,02:07:52
36.509258,103.618205,0,6153,39660.0888541667,2008-07-31,02:07:57
36.509314,103.618034,0,6154,39660.088912037,2008-07-31,02:08:02
36.509387,103.617922,0,6157,39660.0889699074,2008-07-31,02:08:07
36.50951,103.617844,0,6159,39660.0890277778,2008-07-31,02:08:12
36.509651,103.617768,0,6157,39660.0890856481,2008-07-31,02:08:17
36.509758,103.617702,0,6157,39660.0891435185,2008-07-31,02:08:22
36.509831,103.617638,0,6154,39660.0892013889,2008-07-31,02:08:27
36.509878,103.617572,0,6150,39660.0892592593,2008-07-31,02:08:32
36.509947,103.617497,0,6149,39660.0893171296,2008-07-31,02:08:37
36.510046,103.617394,0,6156,39660.089375,2008-07-31,02:08:42
36.510098,103.61731,0,6161,39660.0894328704,2008-07-31,02:08:47
36.510115,103.617219,0,6167,39660.0894907407,2008-07-31,02:08:52
36.51013,103.617155,0,6174,39660.0895486111,2008-07-31,02:08:57
36.510156,103.617131,0,6178,39660.0896064815,2008-07-31,02:09:02
36.510156,103.617131,0,6178,39660.0896412037,2008-07-31,02:09:05
36.510149,103.617133,0,6177,39660.0896643519,2008-07-31,02:09:07
36.510141,103.617153,0,6177,39660.0897222222,2008-07-31,02:09:12
36.510148,103.617157,0,6177,39660.0897800926,2008-07-31,02:09:17
36.510148,103.617157,0,6177,39660.0898148148,2008-07-31,02:09:20
36.510156,103.617165,0,6176,39660.089837963,2008-07-31,02:09:22
36.510164,103.617175,0,6176,39660.0898958333,2008-07-31,02:09:27
36.510151,103.617178,0,6176,39660.0899537037,2008-07-31,02:09:32
36.510122,103.617169,0,6176,39660.0900115741,2008-07-31,02:09:37
36.510078,103.617157,0,6177,39660.0900694444,2008-07-31,02:09:42
36.510039,103.617153,0,6180,39660.0901273148,2008-07-31,02:09:47
36.510013,103.617159,0,6184,39660.0901851852,2008-07-31,02:09:52
36.510011,103.617145,0,6189,39660.0902430556,2008-07-31,02:09:57
36.510029,103.617135,0,6193,39660.0903009259,2008-07-31,02:10:02
36.510063,103.617131,0,6197,39660.0903587963,2008-07-31,02:10:07
36.510087,103.617142,0,6199,39660.0904166667,2008-07-31,02:10:12
36.510099,103.617152,0,6199,39660.090474537,2008-07-31,02:10:17
36.510079,103.617147,0,6200,39660.0905324074,2008-07-31,02:10:22
36.510051,103.617118,0,6201,39660.0905902778,2008-07-31,02:10:27
36.51003,103.617065,0,6202,39660.0906481481,2008-07-31,02:10:32
36.510014,103.617034,0,6204,39660.0907060185,2008-07-31,02:10:37
36.510025,103.61699,0,6206,39660.0907638889,2008-07-31,02:10:42
36.510001,103.616967,0,6206,39660.0908217593,2008-07-31,02:10:47
36.510235,103.617097,0,6199,39660.0929050926,2008-07-31,02:13:47
36.510291,103.617091,0,6199,39660.092962963,2008-07-31,02:13:52
36.510265,103.617099,0,6199,39660.0930208333,2008-07-31,02:13:57
36.510244,103.617109,0,6199,39660.0930787037,2008-07-31,02:14:02
36.510228,103.617101,0,6200,39660.0931365741,2008-07-31,02:14:07
36.510227,103.617103,0,6200,39660.0931944444,2008-07-31,02:14:12
36.510231,103.617104,0,6200,39660.0932523148,2008-07-31,02:14:17
36.510235,103.617108,0,6200,39660.0933101852,2008-07-31,02:14:22
36.510235,103.617108,0,6200,39660.0933449074,2008-07-31,02:14:25
36.510236,103.617104,0,6200,39660.0933680556,2008-07-31,02:14:27
36.510222,103.617065,0,6200,39660.0934259259,2008-07-31,02:14:32
36.510211,103.617044,0,6200,39660.0934837963,2008-07-31,02:14:37
36.510238,103.617065,0,6200,39660.0935416667,2008-07-31,02:14:42
36.510198,103.617039,0,6200,39660.093599537,2008-07-31,02:14:47
36.510152,103.617018,0,6199,39660.0936574074,2008-07-31,02:14:52
36.510146,103.617007,0,6199,39660.0937152778,2008-07-31,02:14:57
36.510139,103.617012,0,6199,39660.0937731481,2008-07-31,02:15:02
36.510136,103.617008,0,6199,39660.0938310185,2008-07-31,02:15:07
36.510136,103.617008,0,6199,39660.0938657407,2008-07-31,02:15:10
36.510128,103.617003,0,6200,39660.0938888889,2008-07-31,02:15:12
36.510117,103.617004,0,6200,39660.0939467593,2008-07-31,02:15:17
36.510089,103.61701,0,6200,39660.0940046296,2008-07-31,02:15:22
36.510037,103.61702,0,6199,39660.0940625,2008-07-31,02:15:27
36.510046,103.617028,0,6199,39660.0941203704,2008-07-31,02:15:32
36.510058,103.617022,0,6199,39660.0941782407,2008-07-31,02:15:37
36.510068,103.61702,0,6199,39660.0942361111,2008-07-31,02:15:42
36.510073,103.617031,0,6199,39660.0942939815,2008-07-31,02:15:47
36.510073,103.617031,0,6199,39660.0943287037,2008-07-31,02:15:50
36.510077,103.617036,0,6199,39660.0943518518,2008-07-31,02:15:52
36.510091,103.617032,0,6200,39660.0944097222,2008-07-31,02:15:57
36.510106,103.617032,0,6200,39660.0944675926,2008-07-31,02:16:02
36.510187,103.617178,0,6201,39660.094525463,2008-07-31,02:16:07
36.510193,103.617225,0,6202,39660.0945833333,2008-07-31,02:16:12
36.510193,103.617225,0,6202,39660.0946180556,2008-07-31,02:16:15
36.510192,103.617232,0,6202,39660.0946412037,2008-07-31,02:16:17
36.510193,103.617263,0,6202,39660.0946990741,2008-07-31,02:16:22
36.510223,103.617285,0,6204,39660.0947569444,2008-07-31,02:16:27
36.510256,103.617299,0,6206,39660.0948148148,2008-07-31,02:16:32
36.510302,103.61731,0,6208,39660.0948726852,2008-07-31,02:16:37
36.510327,103.617291,0,6209,39660.0949305556,2008-07-31,02:16:42
36.510283,103.617251,0,6209,39660.0949884259,2008-07-31,02:16:47
36.510253,103.617226,0,6209,39660.0950462963,2008-07-31,02:16:52
36.510253,103.617226,0,6209,39660.0950810185,2008-07-31,02:16:55
36.510246,103.617222,0,6209,39660.0951041667,2008-07-31,02:16:57
36.510267,103.617252,0,6209,39660.095162037,2008-07-31,02:17:02
36.510306,103.617255,0,6209,39660.0952199074,2008-07-31,02:17:07
36.510355,103.617271,0,6210,39660.0952777778,2008-07-31,02:17:12
36.510362,103.617249,0,6210,39660.0953356481,2008-07-31,02:17:17
36.510321,103.617238,0,6211,39660.0953935185,2008-07-31,02:17:22
36.510297,103.617238,0,6211,39660.0954513889,2008-07-31,02:17:27
36.510261,103.617237,0,6214,39660.0955092593,2008-07-31,02:17:32
36.510277,103.617257,0,6215,39660.0955671296,2008-07-31,02:17:37
36.510277,103.617257,0,6215,39660.0956018518,2008-07-31,02:17:40
36.510276,103.617263,0,6215,39660.095625,2008-07-31,02:17:42
36.510277,103.617251,0,6215,39660.0956828704,2008-07-31,02:17:47
36.510277,103.617251,0,6215,39660.0957175926,2008-07-31,02:17:50
36.510279,103.617254,0,6215,39660.0957407407,2008-07-31,02:17:52
36.51025,103.617281,0,6215,39660.0957986111,2008-07-31,02:17:57
36.510197,103.617312,0,6216,39660.0958564815,2008-07-31,02:18:02
36.510197,103.617312,0,6216,39660.0958912037,2008-07-31,02:18:05
36.510195,103.617315,0,6217,39660.0959143518,2008-07-31,02:18:07
36.510183,103.617302,0,6217,39660.0959722222,2008-07-31,02:18:12
36.510146,103.617251,0,6217,39660.0960300926,2008-07-31,02:18:17
36.510133,103.617239,0,6218,39660.096087963,2008-07-31,02:18:22
36.510133,103.617232,0,6218,39660.0961458333,2008-07-31,02:18:27
36.510129,103.617234,0,6218,39660.0962037037,2008-07-31,02:18:32
36.510129,103.617234,0,6218,39660.0962384259,2008-07-31,02:18:35
36.510136,103.617235,0,6218,39660.0962615741,2008-07-31,02:18:37
36.510139,103.617212,0,6218,39660.0963194444,2008-07-31,02:18:42
36.510139,103.617212,0,6218,39660.0963541667,2008-07-31,02:18:45
36.510137,103.617208,0,6218,39660.0963773148,2008-07-31,02:18:47
36.510141,103.617217,0,6218,39660.0964351852,2008-07-31,02:18:52
36.510144,103.617228,0,6218,39660.0964930556,2008-07-31,02:18:57
36.510144,103.617233,0,6218,39660.0965509259,2008-07-31,02:19:02
36.510144,103.617233,0,6218,39660.0965856481,2008-07-31,02:19:05
36.510143,103.617234,0,6218,39660.0966087963,2008-07-31,02:19:07
36.510127,103.617194,0,6218,39660.0966666667,2008-07-31,02:19:12
36.510129,103.617171,0,6218,39660.096724537,2008-07-31,02:19:17
36.510129,103.617171,0,6218,39660.0967592593,2008-07-31,02:19:20
36.510131,103.617165,0,6218,39660.0967824074,2008-07-31,02:19:22
36.510123,103.617123,0,6217,39660.0968402778,2008-07-31,02:19:27
36.510136,103.617095,0,6218,39660.0968981481,2008-07-31,02:19:32
36.510129,103.617075,0,6219,39660.0969560185,2008-07-31,02:19:37
36.510129,103.617075,0,6219,39660.0969907407,2008-07-31,02:19:40
36.510123,103.617068,0,6219,39660.0970138889,2008-07-31,02:19:42
36.510086,103.617013,0,6221,39660.0970717593,2008-07-31,02:19:47
36.510084,103.617002,0,6220,39660.0971296296,2008-07-31,02:19:52
36.510058,103.616995,0,6224,39660.0971875,2008-07-31,02:19:57
36.510042,103.616986,0,6221,39660.0972453704,2008-07-31,02:20:02
36.509972,103.616996,0,6215,39660.0973032407,2008-07-31,02:20:07
36.509901,103.617005,0,6215,39660.0973611111,2008-07-31,02:20:12
36.509879,103.616998,0,6218,39660.0974189815,2008-07-31,02:20:17
36.509879,103.616998,0,6218,39660.0974537037,2008-07-31,02:20:20
36.509874,103.616995,0,6217,39660.0974768519,2008-07-31,02:20:22
36.509884,103.617001,0,6217,39660.0975347222,2008-07-31,02:20:27
36.509884,103.617001,0,6217,39660.0975694444,2008-07-31,02:20:30
36.509892,103.617,0,6217,39660.0975925926,2008-07-31,02:20:32
36.50991,103.61701,0,6217,39660.097650463,2008-07-31,02:20:37
36.509938,103.617003,0,6217,39660.0977083333,2008-07-31,02:20:42
36.509971,103.617005,0,6220,39660.0977662037,2008-07-31,02:20:47
36.509982,103.616995,0,6221,39660.0978240741,2008-07-31,02:20:52
36.509972,103.616982,0,6223,39660.0978819444,2008-07-31,02:20:57
36.509993,103.617002,0,6223,39660.0979398148,2008-07-31,02:21:02
36.509993,103.617002,0,6223,39660.097974537,2008-07-31,02:21:05
36.509996,103.617002,0,6223,39660.0979976852,2008-07-31,02:21:07
36.510042,103.617019,0,6224,39660.0980555556,2008-07-31,02:21:12
36.510081,103.617055,0,6224,39660.0981134259,2008-07-31,02:21:17
36.510052,103.617173,0,6226,39660.0981712963,2008-07-31,02:21:22
36.510007,103.617418,0,6226,39660.0982291667,2008-07-31,02:21:27
36.509869,103.617618,0,6227,39660.098287037,2008-07-31,02:21:32
36.509614,103.617662,0,6228,39660.0983449074,2008-07-31,02:21:37
36.509326,103.617602,0,6228,39660.0984027778,2008-07-31,02:21:42
36.509075,103.617416,0,6224,39660.0984606481,2008-07-31,02:21:47
36.508903,103.617108,0,6219,39660.0985185185,2008-07-31,02:21:52
36.508792,103.616812,0,6218,39660.0985763889,2008-07-31,02:21:57
36.508663,103.61656,0,6217,39660.0986342593,2008-07-31,02:22:02
36.508501,103.616387,0,6215,39660.0986921296,2008-07-31,02:22:07
36.508385,103.616217,0,6215,39660.09875,2008-07-31,02:22:12
36.5083,103.616092,0,6209,39660.0988078704,2008-07-31,02:22:17
36.50827,103.616048,0,6204,39660.0988657407,2008-07-31,02:22:22
36.50827,103.616048,0,6204,39660.098900463,2008-07-31,02:22:25
36.508264,103.616056,0,6201,39660.0989236111,2008-07-31,02:22:27
36.50825,103.616048,0,6200,39660.0989814815,2008-07-31,02:22:32
36.508233,103.61605,0,6198,39660.0990393519,2008-07-31,02:22:37
36.508233,103.61605,0,6198,39660.0990740741,2008-07-31,02:22:40
36.508228,103.616048,0,6197,39660.0990972222,2008-07-31,02:22:42
36.508225,103.616039,0,6196,39660.0991550926,2008-07-31,02:22:47
36.508222,103.616016,0,6196,39660.099212963,2008-07-31,02:22:52
36.508216,103.615983,0,6196,39660.0992708333,2008-07-31,02:22:57
36.508209,103.615955,0,6195,39660.0993287037,2008-07-31,02:23:02
36.503563,103.616929,0,6210,39660.1002546296,2008-07-31,02:24:22
36.506955,103.615629,0,5950,39660.1003125,2008-07-31,02:24:27
36.50695,103.615628,0,5950,39660.1003703704,2008-07-31,02:24:32
36.50695,103.615628,0,5950,39660.1004050926,2008-07-31,02:24:35
36.506943,103.615626,0,5950,39660.1004282407,2008-07-31,02:24:37
36.506945,103.615615,0,5950,39660.1004861111,2008-07-31,02:24:42
36.506954,103.615609,0,5951,39660.1005439815,2008-07-31,02:24:47
36.507096,103.615536,0,5977,39660.1006018519,2008-07-31,02:24:52
36.507135,103.615527,0,6007,39660.1006597222,2008-07-31,02:24:57
36.507278,103.615435,0,6023,39660.1007175926,2008-07-31,02:25:02
36.507388,103.615335,0,6040,39660.100775463,2008-07-31,02:25:07
36.507442,103.615273,0,6054,39660.1008333333,2008-07-31,02:25:12
36.507448,103.615291,0,6064,39660.1008912037,2008-07-31,02:25:17
36.507476,103.61528,0,6074,39660.1009490741,2008-07-31,02:25:22
36.50751,103.615275,0,6082,39660.1010069444,2008-07-31,02:25:27
36.507509,103.615274,0,6083,39660.1010648148,2008-07-31,02:25:32
36.507509,103.615274,0,6084,39660.1011226852,2008-07-31,02:25:37
36.507508,103.615273,0,6084,39660.1011805556,2008-07-31,02:25:42
36.507508,103.615267,0,6085,39660.1012384259,2008-07-31,02:25:47
36.507501,103.615264,0,6085,39660.1012962963,2008-07-31,02:25:52
36.507496,103.615263,0,6085,39660.1013541667,2008-07-31,02:25:57
36.507496,103.615263,0,6085,39660.1013888889,2008-07-31,02:26:00
36.507501,103.61527,0,6086,39660.101412037,2008-07-31,02:26:02
36.507474,103.615245,0,6089,39660.1014699074,2008-07-31,02:26:07
36.50749,103.615221,0,6096,39660.1015277778,2008-07-31,02:26:12
36.507534,103.615246,0,6100,39660.1015856481,2008-07-31,02:26:17
36.507548,103.615264,0,6108,39660.1016435185,2008-07-31,02:26:22
36.507548,103.615264,0,6108,39660.1016782407,2008-07-31,02:26:25
36.507556,103.615264,0,6112,39660.1017013889,2008-07-31,02:26:27
36.507543,103.615244,0,6118,39660.1017592593,2008-07-31,02:26:32
36.507543,103.615244,0,6118,39660.1017939815,2008-07-31,02:26:35
36.507539,103.615239,0,6119,39660.1018171296,2008-07-31,02:26:37
36.50755,103.615241,0,6119,39660.101875,2008-07-31,02:26:42
36.50759,103.61521,0,6129,39660.1019328704,2008-07-31,02:26:47
36.50766,103.615103,0,6141,39660.1019907407,2008-07-31,02:26:52
36.507671,103.61509,0,6149,39660.1020486111,2008-07-31,02:26:57
36.507671,103.61509,0,6149,39660.1020833333,2008-07-31,02:27:00
36.507666,103.615083,0,6151,39660.1021064815,2008-07-31,02:27:02
36.507664,103.61507,0,6152,39660.1021643518,2008-07-31,02:27:07
36.507696,103.615052,0,6150,39660.1022222222,2008-07-31,02:27:12
36.507752,103.615057,0,6154,39660.1022800926,2008-07-31,02:27:17
36.507586,103.615293,0,6232,39660.1046527778,2008-07-31,02:30:42
36.505761,103.614128,0,6194,39660.1305787037,2008-07-31,03:08:02
36.505151,103.614091,0,6224,39660.1306365741,2008-07-31,03:08:07
36.504519,103.614117,0,6231,39660.1306944444,2008-07-31,03:08:12
36.503828,103.614175,0,6238,39660.1307523148,2008-07-31,03:08:17
36.50313,103.614206,0,6242,39660.1308101852,2008-07-31,03:08:22
36.502463,103.614263,0,6248,39660.1308680556,2008-07-31,03:08:27
36.501794,103.614314,0,6253,39660.1309259259,2008-07-31,03:08:32
36.501201,103.614344,0,6250,39660.1309837963,2008-07-31,03:08:37
36.500778,103.614362,0,6247,39660.1310416667,2008-07-31,03:08:42
36.500559,103.614365,0,6238,39660.131099537,2008-07-31,03:08:47
36.500524,103.61437,0,6239,39660.1311574074,2008-07-31,03:08:52
36.500451,103.614386,0,6248,39660.1312152778,2008-07-31,03:08:57
36.500259,103.614397,0,6250,39660.1312731481,2008-07-31,03:09:02
36.499939,103.61441,0,6248,39660.1313310185,2008-07-31,03:09:07
36.499533,103.614442,0,6246,39660.1313888889,2008-07-31,03:09:12
36.49907,103.614469,0,6239,39660.1314467593,2008-07-31,03:09:17
36.498494,103.614505,0,6235,39660.1315046296,2008-07-31,03:09:22
36.497866,103.614538,0,6229,39660.1315625,2008-07-31,03:09:27
36.497215,103.614521,0,6235,39660.1316203704,2008-07-31,03:09:32
36.496572,103.614324,0,6240,39660.1316782407,2008-07-31,03:09:37
36.496007,103.61385,0,6250,39660.1317361111,2008-07-31,03:09:42
36.495619,103.61318,0,6251,39660.1317939815,2008-07-31,03:09:47
36.495286,103.612498,0,6260,39660.1318518519,2008-07-31,03:09:52
36.49489,103.612038,0,6267,39660.1319097222,2008-07-31,03:09:57
36.494423,103.611932,0,6256,39660.1319675926,2008-07-31,03:10:02
36.493934,103.61196,0,6250,39660.132025463,2008-07-31,03:10:07
36.49331,103.611976,0,6253,39660.1320833333,2008-07-31,03:10:12
36.492662,103.612018,0,6258,39660.1321412037,2008-07-31,03:10:17
36.491992,103.612049,0,6256,39660.1321990741,2008-07-31,03:10:22
36.491298,103.612092,0,6255,39660.1322569444,2008-07-31,03:10:27
36.490582,103.612134,0,6258,39660.1323148148,2008-07-31,03:10:32
36.48983,103.612175,0,6254,39660.1323726852,2008-07-31,03:10:37
36.489007,103.612224,0,6253,39660.1324305556,2008-07-31,03:10:42
36.488096,103.612284,0,6252,39660.1324884259,2008-07-31,03:10:47
36.487173,103.612355,0,6257,39660.1325462963,2008-07-31,03:10:52
36.486213,103.612425,0,6257,39660.1326041667,2008-07-31,03:10:57
36.485262,103.612477,0,6258,39660.132662037,2008-07-31,03:11:02
36.484361,103.612499,0,6262,39660.1327199074,2008-07-31,03:11:07
36.483495,103.612513,0,6269,39660.1327777778,2008-07-31,03:11:12
36.482715,103.61249,0,6272,39660.1328356481,2008-07-31,03:11:17
36.482111,103.612455,0,6261,39660.1328935185,2008-07-31,03:11:22
36.48179,103.61245,0,6242,39660.1329513889,2008-07-31,03:11:27
36.481725,103.612444,0,6232,39660.1330092593,2008-07-31,03:11:32
36.481695,103.612421,0,6226,39660.1330671296,2008-07-31,03:11:37
36.481666,103.612409,0,6221,39660.133125,2008-07-31,03:11:42
36.481646,103.612411,0,6229,39660.1331828704,2008-07-31,03:11:47
36.481637,103.612401,0,6241,39660.1332407407,2008-07-31,03:11:52
36.481624,103.612405,0,6249,39660.1332986111,2008-07-31,03:11:57
36.481609,103.612375,0,6249,39660.1333564815,2008-07-31,03:12:02
36.481541,103.612314,0,6255,39660.1334143518,2008-07-31,03:12:07
36.481296,103.612311,0,6282,39660.1334722222,2008-07-31,03:12:12
36.480883,103.61232,0,6299,39660.1335300926,2008-07-31,03:12:17
36.480372,103.61229,0,6298,39660.133587963,2008-07-31,03:12:22
36.47976,103.612241,0,6281,39660.1336458333,2008-07-31,03:12:27
36.479065,103.612135,0,6272,39660.1337037037,2008-07-31,03:12:32
36.478345,103.611997,0,6262,39660.1337615741,2008-07-31,03:12:37
36.477524,103.611852,0,6252,39660.1338194444,2008-07-31,03:12:42
36.476615,103.611688,0,6250,39660.1338773148,2008-07-31,03:12:47
36.475644,103.611524,0,6246,39660.1339351852,2008-07-31,03:12:52
36.474646,103.611336,0,6236,39660.1339930556,2008-07-31,03:12:57
36.473578,103.611163,0,6230,39660.1340509259,2008-07-31,03:13:02
36.472421,103.610982,0,6233,39660.1341087963,2008-07-31,03:13:07
36.471205,103.610772,0,6235,39660.1341666667,2008-07-31,03:13:12
36.469946,103.610541,0,6236,39660.134224537,2008-07-31,03:13:17
36.468713,103.610313,0,6220,39660.1342824074,2008-07-31,03:13:22
36.467479,103.610097,0,6216,39660.1343402778,2008-07-31,03:13:27
36.466262,103.609883,0,6205,39660.1343981481,2008-07-31,03:13:32
36.465066,103.609676,0,6197,39660.1344560185,2008-07-31,03:13:37
36.463892,103.609488,0,6196,39660.1345138889,2008-07-31,03:13:42
36.462721,103.609288,0,6198,39660.1345717593,2008-07-31,03:13:47
36.461574,103.609101,0,6198,39660.1346296296,2008-07-31,03:13:52
36.460458,103.608877,0,6184,39660.1346875,2008-07-31,03:13:57
36.459345,103.60865,0,6174,39660.1347453704,2008-07-31,03:14:02
36.45825,103.608346,0,6166,39660.1348032407,2008-07-31,03:14:07
36.457163,103.607978,0,6161,39660.1348611111,2008-07-31,03:14:12
36.456088,103.607566,0,6159,39660.1349189815,2008-07-31,03:14:17
36.455016,103.607142,0,6151,39660.1349768518,2008-07-31,03:14:22
36.453963,103.606717,0,6141,39660.1350347222,2008-07-31,03:14:27
36.452898,103.606285,0,6128,39660.1350925926,2008-07-31,03:14:32
36.451828,103.60586,0,6115,39660.135150463,2008-07-31,03:14:37
36.450775,103.605439,0,6105,39660.1352083333,2008-07-31,03:14:42
36.449711,103.605041,0,6104,39660.1352662037,2008-07-31,03:14:47
36.448677,103.604637,0,6103,39660.1353240741,2008-07-31,03:14:52
36.447662,103.604237,0,6100,39660.1353819444,2008-07-31,03:14:57
36.446629,103.603854,0,6100,39660.1354398148,2008-07-31,03:15:02
36.445644,103.603464,0,6093,39660.1354976852,2008-07-31,03:15:07
36.444622,103.603074,0,6091,39660.1355555556,2008-07-31,03:15:12
36.443517,103.602698,0,6093,39660.1356134259,2008-07-31,03:15:17
36.442359,103.602374,0,6097,39660.1356712963,2008-07-31,03:15:22
36.441181,103.602143,0,6095,39660.1357291667,2008-07-31,03:15:27
36.440019,103.601955,0,6084,39660.135787037,2008-07-31,03:15:32
36.438851,103.601764,0,6077,39660.1358449074,2008-07-31,03:15:37
36.437687,103.601585,0,6076,39660.1359027778,2008-07-31,03:15:42
36.436524,103.601383,0,6071,39660.1359606481,2008-07-31,03:15:47
36.435369,103.601147,0,6068,39660.1360185185,2008-07-31,03:15:52
36.434224,103.600887,0,6056,39660.1360763889,2008-07-31,03:15:57
36.433076,103.600613,0,6054,39660.1361342593,2008-07-31,03:16:02
36.431948,103.600315,0,6048,39660.1361921296,2008-07-31,03:16:07
36.430801,103.600029,0,6042,39660.13625,2008-07-31,03:16:12
36.42966,103.599736,0,6027,39660.1363078704,2008-07-31,03:16:17
36.428555,103.599453,0,6017,39660.1363657407,2008-07-31,03:16:22
36.427468,103.599163,0,6006,39660.1364236111,2008-07-31,03:16:27
36.426365,103.598869,0,6000,39660.1364814815,2008-07-31,03:16:32
36.425237,103.598574,0,5997,39660.1365393519,2008-07-31,03:16:37
36.424126,103.598318,0,6001,39660.1365972222,2008-07-31,03:16:42
36.423078,103.598034,0,5992,39660.1366550926,2008-07-31,03:16:47
36.422109,103.597759,0,5985,39660.136712963,2008-07-31,03:16:52
36.421201,103.597533,0,5984,39660.1367708333,2008-07-31,03:16:57
36.42027,103.597304,0,5975,39660.1368287037,2008-07-31,03:17:02
36.419305,103.597085,0,5977,39660.1368865741,2008-07-31,03:17:07
36.418242,103.59682,0,5967,39660.1369444444,2008-07-31,03:17:12
36.417082,103.596463,0,5962,39660.1370023148,2008-07-31,03:17:17
36.415941,103.595857,0,5954,39660.1370601852,2008-07-31,03:17:22
36.414855,103.595081,0,5946,39660.1371180556,2008-07-31,03:17:27
36.413874,103.594192,0,5948,39660.1371759259,2008-07-31,03:17:32
36.412976,103.593212,0,5956,39660.1372337963,2008-07-31,03:17:37
36.41201,103.592308,0,5960,39660.1372916667,2008-07-31,03:17:42
36.410937,103.591579,0,5946,39660.137349537,2008-07-31,03:17:47
36.409814,103.591026,0,5929,39660.1374074074,2008-07-31,03:17:52
36.408663,103.59069,0,5917,39660.1374652778,2008-07-31,03:17:57
36.407529,103.590528,0,5909,39660.1375231481,2008-07-31,03:18:02
36.406413,103.590561,0,5897,39660.1375810185,2008-07-31,03:18:07
36.405331,103.590651,0,5895,39660.1376388889,2008-07-31,03:18:12
36.404305,103.590776,0,5900,39660.1376967593,2008-07-31,03:18:17
36.40327,103.590834,0,5900,39660.1377546296,2008-07-31,03:18:22
36.402197,103.590939,0,5896,39660.1378125,2008-07-31,03:18:27
36.401007,103.591037,0,5891,39660.1378703704,2008-07-31,03:18:32
36.399748,103.591109,0,5882,39660.1379282407,2008-07-31,03:18:37
36.398477,103.591194,0,5875,39660.1379861111,2008-07-31,03:18:42
36.3972,103.59129,0,5863,39660.1380439815,2008-07-31,03:18:47
36.395926,103.591357,0,5856,39660.1381018519,2008-07-31,03:18:52
36.394647,103.591453,0,5851,39660.1381597222,2008-07-31,03:18:57
36.39338,103.591542,0,5848,39660.1382175926,2008-07-31,03:19:02
36.392137,103.59162,0,5847,39660.138275463,2008-07-31,03:19:07
36.390933,103.591709,0,5844,39660.1383333333,2008-07-31,03:19:12
36.38975,103.591783,0,5840,39660.1383912037,2008-07-31,03:19:17
36.388608,103.591855,0,5840,39660.1384490741,2008-07-31,03:19:22
36.387475,103.591841,0,5841,39660.1385069444,2008-07-31,03:19:27
36.386378,103.591725,0,5842,39660.1385648148,2008-07-31,03:19:32
36.385309,103.591543,0,5838,39660.1386226852,2008-07-31,03:19:37
36.384273,103.591316,0,5840,39660.1386805556,2008-07-31,03:19:42
36.383184,103.591042,0,5845,39660.1387384259,2008-07-31,03:19:47
36.382086,103.590742,0,5851,39660.1387962963,2008-07-31,03:19:52
36.380947,103.590438,0,5852,39660.1388541667,2008-07-31,03:19:57
36.379786,103.59009,0,5849,39660.138912037,2008-07-31,03:20:02
36.378592,103.589741,0,5846,39660.1389699074,2008-07-31,03:20:07
36.377364,103.589381,0,5837,39660.1390277778,2008-07-31,03:20:12
36.376164,103.589005,0,5831,39660.1390856481,2008-07-31,03:20:17
36.374962,103.588683,0,5822,39660.1391435185,2008-07-31,03:20:22
36.373771,103.588404,0,5813,39660.1392013889,2008-07-31,03:20:27
36.372591,103.588232,0,5808,39660.1392592593,2008-07-31,03:20:32
36.371423,103.588139,0,5807,39660.1393171296,2008-07-31,03:20:37
36.37028,103.588138,0,5811,39660.139375,2008-07-31,03:20:42
36.369196,103.588149,0,5805,39660.1394328704,2008-07-31,03:20:47
36.36815,103.588192,0,5805,39660.1394907407,2008-07-31,03:20:52
36.367046,103.588243,0,5811,39660.1395486111,2008-07-31,03:20:57
36.365883,103.588279,0,5807,39660.1396064815,2008-07-31,03:21:02
36.364659,103.58831,0,5808,39660.1396643519,2008-07-31,03:21:07
36.363446,103.588251,0,5814,39660.1397222222,2008-07-31,03:21:12
36.362271,103.588052,0,5822,39660.1397800926,2008-07-31,03:21:17
36.361114,103.587737,0,5811,39660.139837963,2008-07-31,03:21:22
36.35995,103.587392,0,5799,39660.1398958333,2008-07-31,03:21:27
36.358759,103.587054,0,5788,39660.1399537037,2008-07-31,03:21:32
36.35757,103.586739,0,5776,39660.1400115741,2008-07-31,03:21:37
36.356353,103.586486,0,5775,39660.1400694444,2008-07-31,03:21:42
36.355137,103.586308,0,5768,39660.1401273148,2008-07-31,03:21:47
36.35395,103.586184,0,5769,39660.1401851852,2008-07-31,03:21:52
36.352763,103.58603,0,5761,39660.1402430556,2008-07-31,03:21:57
36.3516,103.585903,0,5757,39660.1403009259,2008-07-31,03:22:02
36.350457,103.585768,0,5750,39660.1403587963,2008-07-31,03:22:07
36.349348,103.585605,0,5749,39660.1404166667,2008-07-31,03:22:12
36.348235,103.585418,0,5749,39660.140474537,2008-07-31,03:22:17
36.347146,103.58518,0,5741,39660.1405324074,2008-07-31,03:22:22
36.346172,103.584883,0,5722,39660.1405902778,2008-07-31,03:22:27
36.345398,103.584669,0,5706,39660.1406481481,2008-07-31,03:22:32
36.344871,103.584488,0,5689,39660.1407060185,2008-07-31,03:22:37
36.34468,103.584364,0,5672,39660.1407638889,2008-07-31,03:22:42
36.344684,103.584381,0,5673,39660.1408217593,2008-07-31,03:22:47
36.344685,103.584383,0,5668,39660.1408796296,2008-07-31,03:22:52
36.344687,103.584384,0,5666,39660.1409375,2008-07-31,03:22:57
36.344694,103.584385,0,5665,39660.1409953704,2008-07-31,03:23:02
36.3447,103.584386,0,5666,39660.1410532407,2008-07-31,03:23:07
36.3447,103.584386,0,5666,39660.141087963,2008-07-31,03:23:10
36.3447,103.584386,0,5668,39660.1411111111,2008-07-31,03:23:12
36.344653,103.5844,0,5677,39660.1411689815,2008-07-31,03:23:17
36.344418,103.584362,0,5685,39660.1412268518,2008-07-31,03:23:22
36.344059,103.584292,0,5698,39660.1412847222,2008-07-31,03:23:27
36.343625,103.584201,0,5709,39660.1413425926,2008-07-31,03:23:32
36.343095,103.584094,0,5720,39660.141400463,2008-07-31,03:23:37
36.342439,103.583949,0,5727,39660.1414583333,2008-07-31,03:23:42
36.341724,103.58375,0,5735,39660.1415162037,2008-07-31,03:23:47
36.340887,103.583528,0,5740,39660.1415740741,2008-07-31,03:23:52
36.340004,103.583266,0,5725,39660.1416319444,2008-07-31,03:23:57
36.339072,103.583043,0,5726,39660.1416898148,2008-07-31,03:24:02
36.338119,103.58286,0,5735,39660.1417476852,2008-07-31,03:24:07
36.337115,103.58269,0,5734,39660.1418055556,2008-07-31,03:24:12
36.336053,103.582557,0,5737,39660.1418634259,2008-07-31,03:24:17
36.334926,103.582444,0,5732,39660.1419212963,2008-07-31,03:24:22
36.333769,103.582396,0,5730,39660.1419791667,2008-07-31,03:24:27
36.332648,103.582384,0,5728,39660.142037037,2008-07-31,03:24:32
36.331588,103.5824,0,5720,39660.1420949074,2008-07-31,03:24:37
36.330582,103.58244,0,5723,39660.1421527778,2008-07-31,03:24:42
36.329548,103.58254,0,5729,39660.1422106481,2008-07-31,03:24:47
36.328498,103.582698,0,5737,39660.1422685185,2008-07-31,03:24:52
36.327397,103.582929,0,5746,39660.1423263889,2008-07-31,03:24:57
36.326271,103.583167,0,5753,39660.1423842593,2008-07-31,03:25:02
36.325118,103.583454,0,5750,39660.1424421296,2008-07-31,03:25:07
36.323921,103.583801,0,5742,39660.1425,2008-07-31,03:25:12
36.322749,103.58417,0,5731,39660.1425578704,2008-07-31,03:25:17
36.321602,103.584589,0,5702,39660.1426157407,2008-07-31,03:25:22
36.320491,103.585066,0,5689,39660.1426736111,2008-07-31,03:25:27
36.319376,103.585596,0,5677,39660.1427314815,2008-07-31,03:25:32
36.318272,103.586144,0,5675,39660.1427893518,2008-07-31,03:25:37
36.317193,103.586679,0,5668,39660.1428472222,2008-07-31,03:25:42
36.316109,103.587234,0,5660,39660.1429050926,2008-07-31,03:25:47
36.315002,103.587784,0,5648,39660.142962963,2008-07-31,03:25:52
36.313873,103.58829,0,5639,39660.1430208333,2008-07-31,03:25:57
36.31272,103.588708,0,5628,39660.1430787037,2008-07-31,03:26:02
36.31154,103.589047,0,5625,39660.1431365741,2008-07-31,03:26:07
36.310344,103.589384,0,5618,39660.1431944444,2008-07-31,03:26:12
36.309155,103.589677,0,5611,39660.1432523148,2008-07-31,03:26:17
36.307981,103.589916,0,5608,39660.1433101852,2008-07-31,03:26:22
36.306825,103.590138,0,5611,39660.1433680556,2008-07-31,03:26:27
36.305766,103.590295,0,5614,39660.1434259259,2008-07-31,03:26:32
36.304903,103.590406,0,5621,39660.1434837963,2008-07-31,03:26:37
36.304363,103.590453,0,5622,39660.1435416667,2008-07-31,03:26:42
36.304145,103.59046,0,5608,39660.143599537,2008-07-31,03:26:47
36.30414,103.590498,0,5608,39660.1436574074,2008-07-31,03:26:52
36.30412,103.590502,0,5606,39660.1437152778,2008-07-31,03:26:57
36.304109,103.590502,0,5605,39660.1437731481,2008-07-31,03:27:02
36.304102,103.590502,0,5604,39660.1438310185,2008-07-31,03:27:07
36.304102,103.590502,0,5604,39660.1438657407,2008-07-31,03:27:10
36.304098,103.590501,0,5604,39660.1438888889,2008-07-31,03:27:12
36.304061,103.590539,0,5603,39660.1439467593,2008-07-31,03:27:17
36.303829,103.590609,0,5607,39660.1440046296,2008-07-31,03:27:22
36.303446,103.590695,0,5607,39660.1440625,2008-07-31,03:27:27
36.302977,103.590802,0,5604,39660.1441203704,2008-07-31,03:27:32
36.30234,103.590915,0,5597,39660.1441782407,2008-07-31,03:27:37
36.301618,103.591052,0,5599,39660.1442361111,2008-07-31,03:27:42
36.300785,103.591185,0,5591,39660.1442939815,2008-07-31,03:27:47
36.29982,103.591349,0,5586,39660.1443518519,2008-07-31,03:27:52
36.298781,103.591481,0,5583,39660.1444097222,2008-07-31,03:27:57
36.297684,103.591513,0,5598,39660.1444675926,2008-07-31,03:28:02
36.296578,103.591161,0,5617,39660.144525463,2008-07-31,03:28:07
36.295389,103.590799,0,5615,39660.1445833333,2008-07-31,03:28:12
36.294196,103.590837,0,5604,39660.1446412037,2008-07-31,03:28:17
36.293164,103.591323,0,5591,39660.1446990741,2008-07-31,03:28:22
36.292414,103.592057,0,5583,39660.1447569444,2008-07-31,03:28:27
36.291807,103.592958,0,5572,39660.1448148148,2008-07-31,03:28:32
36.291299,103.59412,0,5565,39660.1448726852,2008-07-31,03:28:37
36.29089,103.59545,0,5562,39660.1449305556,2008-07-31,03:28:42
36.290658,103.596842,0,5560,39660.1449884259,2008-07-31,03:28:47
36.290749,103.598357,0,5560,39660.1450462963,2008-07-31,03:28:52
36.291161,103.599789,0,5558,39660.1451041667,2008-07-31,03:28:57
36.291716,103.601171,0,5549,39660.145162037,2008-07-31,03:29:02
36.292116,103.602499,0,5557,39660.1452199074,2008-07-31,03:29:07
36.292453,103.603833,0,5561,39660.1452777778,2008-07-31,03:29:12
36.292771,103.605163,0,5566,39660.1453356481,2008-07-31,03:29:17
36.293091,103.606487,0,5574,39660.1453935185,2008-07-31,03:29:22
36.293449,103.607785,0,5571,39660.1454513889,2008-07-31,03:29:27
36.293885,103.609095,0,5577,39660.1455092593,2008-07-31,03:29:32
36.294361,103.610373,0,5582,39660.1455671296,2008-07-31,03:29:37
36.294899,103.611603,0,5587,39660.145625,2008-07-31,03:29:42
36.295467,103.612811,0,5592,39660.1456828704,2008-07-31,03:29:47
36.296082,103.613999,0,5606,39660.1457407407,2008-07-31,03:29:52
36.296712,103.615156,0,5610,39660.1457986111,2008-07-31,03:29:57
36.297348,103.616349,0,5630,39660.1458564815,2008-07-31,03:30:02
36.297971,103.617528,0,5633,39660.1459143519,2008-07-31,03:30:07
36.298601,103.618729,0,5645,39660.1459722222,2008-07-31,03:30:12
36.299228,103.619907,0,5655,39660.1460300926,2008-07-31,03:30:17
36.299836,103.621098,0,5661,39660.146087963,2008-07-31,03:30:22
36.300426,103.622256,0,5667,39660.1461458333,2008-07-31,03:30:27
36.300888,103.623507,0,5676,39660.1462037037,2008-07-31,03:30:32
36.301264,103.624835,0,5683,39660.1462615741,2008-07-31,03:30:37
36.301616,103.626166,0,5683,39660.1463194444,2008-07-31,03:30:42
36.301975,103.627513,0,5682,39660.1463773148,2008-07-31,03:30:47
36.302391,103.628807,0,5685,39660.1464351852,2008-07-31,03:30:52
36.302911,103.630102,0,5685,39660.1464930556,2008-07-31,03:30:57
36.303454,103.63138,0,5687,39660.1465509259,2008-07-31,03:31:02
36.30395,103.632652,0,5684,39660.1466087963,2008-07-31,03:31:07
36.304231,103.634032,0,5688,39660.1466666667,2008-07-31,03:31:12
36.304247,103.635442,0,5688,39660.146724537,2008-07-31,03:31:17
36.304207,103.63687,0,5691,39660.1467824074,2008-07-31,03:31:22
36.304223,103.638275,0,5683,39660.1468402778,2008-07-31,03:31:27
36.304304,103.639626,0,5676,39660.1468981481,2008-07-31,03:31:32
36.304446,103.64097,0,5682,39660.1469560185,2008-07-31,03:31:37
36.30464,103.642318,0,5690,39660.1470138889,2008-07-31,03:31:42
36.304786,103.643686,0,5692,39660.1470717593,2008-07-31,03:31:47
36.3048,103.645065,0,5695,39660.1471296296,2008-07-31,03:31:52
36.304648,103.646439,0,5703,39660.1471875,2008-07-31,03:31:57
36.304321,103.647728,0,5717,39660.1472453704,2008-07-31,03:32:02
36.303845,103.648946,0,5729,39660.1473032407,2008-07-31,03:32:07
36.303265,103.650069,0,5742,39660.1473611111,2008-07-31,03:32:12
36.302615,103.651151,0,5751,39660.1474189815,2008-07-31,03:32:17
36.302108,103.65235,0,5768,39660.1474768519,2008-07-31,03:32:22
36.301849,103.653652,0,5777,39660.1475347222,2008-07-31,03:32:27
36.301807,103.655067,0,5786,39660.1475925926,2008-07-31,03:32:32
36.301757,103.656473,0,5801,39660.147650463,2008-07-31,03:32:37
36.301699,103.657896,0,5814,39660.1477083333,2008-07-31,03:32:42
36.301638,103.659291,0,5816,39660.1477662037,2008-07-31,03:32:47
36.301571,103.660741,0,5818,39660.1478240741,2008-07-31,03:32:52
36.301483,103.662164,0,5817,39660.1478819444,2008-07-31,03:32:57
36.301406,103.663566,0,5820,39660.1479398148,2008-07-31,03:33:02
36.301402,103.664999,0,5835,39660.1479976852,2008-07-31,03:33:07
36.301657,103.666333,0,5843,39660.1480555556,2008-07-31,03:33:12
36.302066,103.66764,0,5854,39660.1481134259,2008-07-31,03:33:17
36.30248,103.668993,0,5866,39660.1481712963,2008-07-31,03:33:22
36.302901,103.670338,0,5880,39660.1482291667,2008-07-31,03:33:27
36.30333,103.671721,0,5893,39660.148287037,2008-07-31,03:33:32
36.303764,103.673104,0,5907,39660.1483449074,2008-07-31,03:33:37
36.304068,103.674525,0,5922,39660.1484027778,2008-07-31,03:33:42
36.304162,103.675969,0,5940,39660.1484606481,2008-07-31,03:33:47
36.304028,103.67741,0,5957,39660.1485185185,2008-07-31,03:33:52
36.303674,103.678836,0,5972,39660.1485763889,2008-07-31,03:33:57
36.303205,103.680203,0,5984,39660.1486342593,2008-07-31,03:34:02
36.302717,103.681568,0,5995,39660.1486921296,2008-07-31,03:34:07
36.302215,103.682945,0,6010,39660.14875,2008-07-31,03:34:12
36.301731,103.68428,0,6032,39660.1488078704,2008-07-31,03:34:17
36.301262,103.685607,0,6050,39660.1488657407,2008-07-31,03:34:22
36.300797,103.686908,0,6062,39660.1489236111,2008-07-31,03:34:27
36.300283,103.688137,0,6073,39660.1489814815,2008-07-31,03:34:32
36.299602,103.689197,0,6088,39660.1490393518,2008-07-31,03:34:37
36.29877,103.690001,0,6095,39660.1490972222,2008-07-31,03:34:42
36.297934,103.690785,0,6102,39660.1491550926,2008-07-31,03:34:47
36.297089,103.691517,0,6109,39660.149212963,2008-07-31,03:34:52
36.296264,103.692254,0,6109,39660.1492708333,2008-07-31,03:34:57
36.295465,103.692977,0,6113,39660.1493287037,2008-07-31,03:35:02
36.292865,103.695274,0,6104,39660.1495023148,2008-07-31,03:35:17
36.292159,103.696099,0,6124,39660.1495601852,2008-07-31,03:35:22
36.291451,103.696959,0,6136,39660.1496180556,2008-07-31,03:35:27
36.2909,103.698016,0,6126,39660.1496759259,2008-07-31,03:35:32
36.290562,103.699305,0,6110,39660.1497337963,2008-07-31,03:35:37
36.290409,103.700779,0,6105,39660.1497916667,2008-07-31,03:35:42
36.29028,103.702228,0,6084,39660.149849537,2008-07-31,03:35:47
36.290142,103.703668,0,6081,39660.1499074074,2008-07-31,03:35:52
36.29001,103.705132,0,6094,39660.1499652778,2008-07-31,03:35:57
36.289839,103.706578,0,6093,39660.1500231481,2008-07-31,03:36:02
36.289581,103.708015,0,6089,39660.1500810185,2008-07-31,03:36:07
36.289183,103.709419,0,6092,39660.1501388889,2008-07-31,03:36:12
36.288643,103.71076,0,6089,39660.1501967593,2008-07-31,03:36:17
36.287956,103.712043,0,6076,39660.1502546296,2008-07-31,03:36:22
36.28714,103.713198,0,6069,39660.1503125,2008-07-31,03:36:27
36.286268,103.714311,0,6059,39660.1503703704,2008-07-31,03:36:32
36.285388,103.715413,0,6054,39660.1504282407,2008-07-31,03:36:37
36.284501,103.716512,0,6048,39660.1504861111,2008-07-31,03:36:42
36.283674,103.717677,0,6046,39660.1505439815,2008-07-31,03:36:47
36.283005,103.718946,0,6034,39660.1506018518,2008-07-31,03:36:52
36.282403,103.720293,0,6028,39660.1506597222,2008-07-31,03:36:57
36.281821,103.721619,0,6016,39660.1507175926,2008-07-31,03:37:02
36.281249,103.722951,0,6006,39660.150775463,2008-07-31,03:37:07
36.280665,103.724236,0,5997,39660.1508333333,2008-07-31,03:37:12
36.28001,103.725462,0,5993,39660.1508912037,2008-07-31,03:37:17
36.279214,103.726528,0,6009,39660.1509490741,2008-07-31,03:37:22
36.278321,103.727461,0,6013,39660.1510069444,2008-07-31,03:37:27
36.277425,103.728353,0,6007,39660.1510648148,2008-07-31,03:37:32
36.276552,103.729256,0,5999,39660.1511226852,2008-07-31,03:37:37
36.275672,103.73012,0,5991,39660.1511805556,2008-07-31,03:37:42
36.274827,103.73102,0,5983,39660.1512384259,2008-07-31,03:37:47
36.274088,103.732041,0,5986,39660.1512962963,2008-07-31,03:37:52
36.273518,103.733225,0,5986,39660.1513541667,2008-07-31,03:37:57
36.273003,103.734563,0,5987,39660.151412037,2008-07-31,03:38:02
36.272293,103.735865,0,5982,39660.1514699074,2008-07-31,03:38:07
36.271343,103.736915,0,5964,39660.1515277778,2008-07-31,03:38:12
36.270341,103.737856,0,5948,39660.1515856481,2008-07-31,03:38:17
36.269358,103.738791,0,5943,39660.1516435185,2008-07-31,03:38:22
36.268384,103.739719,0,5943,39660.1517013889,2008-07-31,03:38:27
36.267488,103.740732,0,5948,39660.1517592593,2008-07-31,03:38:32
36.266686,103.741869,0,5934,39660.1518171296,2008-07-31,03:38:37
36.265944,103.743086,0,5928,39660.151875,2008-07-31,03:38:42
36.265176,103.744314,0,5918,39660.1519328704,2008-07-31,03:38:47
36.264401,103.745527,0,5910,39660.1519907407,2008-07-31,03:38:52
36.263624,103.746766,0,5903,39660.1520486111,2008-07-31,03:38:57
36.262868,103.747985,0,5902,39660.1521064815,2008-07-31,03:39:02
36.262114,103.749175,0,5897,39660.1521643519,2008-07-31,03:39:07
36.261383,103.750343,0,5895,39660.1522222222,2008-07-31,03:39:12
36.260667,103.751461,0,5896,39660.1522800926,2008-07-31,03:39:17
36.259937,103.75257,0,5893,39660.152337963,2008-07-31,03:39:22
36.259131,103.753578,0,5881,39660.1523958333,2008-07-31,03:39:27
36.258262,103.754491,0,5874,39660.1524537037,2008-07-31,03:39:32
36.257407,103.755391,0,5865,39660.1525115741,2008-07-31,03:39:37
36.256553,103.756286,0,5868,39660.1525694444,2008-07-31,03:39:42
36.255652,103.757251,0,5867,39660.1526273148,2008-07-31,03:39:47
36.254704,103.758245,0,5868,39660.1526851852,2008-07-31,03:39:52
36.253709,103.759297,0,5867,39660.1527430556,2008-07-31,03:39:57
36.252708,103.760324,0,5847,39660.1528009259,2008-07-31,03:40:02
36.251713,103.761346,0,5834,39660.1528587963,2008-07-31,03:40:07
36.250698,103.762386,0,5828,39660.1529166667,2008-07-31,03:40:12
36.249709,103.763431,0,5817,39660.152974537,2008-07-31,03:40:17
36.248728,103.764462,0,5818,39660.1530324074,2008-07-31,03:40:22
36.24776,103.765483,0,5823,39660.1530902778,2008-07-31,03:40:27
36.246806,103.766484,0,5820,39660.1531481481,2008-07-31,03:40:32
36.245871,103.767474,0,5823,39660.1532060185,2008-07-31,03:40:37
36.244929,103.768469,0,5823,39660.1532638889,2008-07-31,03:40:42
36.244004,103.769537,0,5819,39660.1533217593,2008-07-31,03:40:47
36.243208,103.77079,0,5809,39660.1533796296,2008-07-31,03:40:52
36.24255,103.772151,0,5798,39660.1534375,2008-07-31,03:40:57
36.241897,103.773523,0,5787,39660.1534953704,2008-07-31,03:41:02
36.241259,103.774922,0,5774,39660.1535532407,2008-07-31,03:41:07
36.240607,103.776295,0,5768,39660.1536111111,2008-07-31,03:41:12
36.239967,103.777671,0,5760,39660.1536689815,2008-07-31,03:41:17
36.23933,103.779004,0,5755,39660.1537268519,2008-07-31,03:41:22
36.238691,103.780316,0,5742,39660.1537847222,2008-07-31,03:41:27
36.238139,103.781568,0,5746,39660.1538425926,2008-07-31,03:41:32
36.237728,103.782822,0,5739,39660.153900463,2008-07-31,03:41:37
36.237401,103.784101,0,5727,39660.1539583333,2008-07-31,03:41:42
36.237132,103.7854,0,5711,39660.1540162037,2008-07-31,03:41:47
36.236837,103.786657,0,5704,39660.1540740741,2008-07-31,03:41:52
36.236523,103.787997,0,5699,39660.1541319444,2008-07-31,03:41:57
36.236131,103.789435,0,5702,39660.1541898148,2008-07-31,03:42:02
36.235546,103.79086,0,5703,39660.1542476852,2008-07-31,03:42:07
36.234724,103.792081,0,5707,39660.1543055556,2008-07-31,03:42:12
36.233755,103.793064,0,5701,39660.1543634259,2008-07-31,03:42:17
36.232763,103.793955,0,5705,39660.1544212963,2008-07-31,03:42:22
36.231771,103.794857,0,5701,39660.1544791667,2008-07-31,03:42:27
36.230797,103.795776,0,5695,39660.154537037,2008-07-31,03:42:32
36.229878,103.796775,0,5692,39660.1545949074,2008-07-31,03:42:37
36.22902,103.797813,0,5690,39660.1546527778,2008-07-31,03:42:42
36.228163,103.79883,0,5670,39660.1547106481,2008-07-31,03:42:47
36.227276,103.79979,0,5647,39660.1547685185,2008-07-31,03:42:52
36.226356,103.80072,0,5635,39660.1548263889,2008-07-31,03:42:57
36.225392,103.801647,0,5631,39660.1548842593,2008-07-31,03:43:02
36.224388,103.802552,0,5622,39660.1549421296,2008-07-31,03:43:07
36.223365,103.80348,0,5622,39660.155,2008-07-31,03:43:12
36.222362,103.804416,0,5616,39660.1550578704,2008-07-31,03:43:17
36.221382,103.80533,0,5612,39660.1551157407,2008-07-31,03:43:22
36.220388,103.806191,0,5608,39660.1551736111,2008-07-31,03:43:27
36.219305,103.80678,0,5612,39660.1552314815,2008-07-31,03:43:32
36.21813,103.807006,0,5619,39660.1552893519,2008-07-31,03:43:37
36.21696,103.807188,0,5617,39660.1553472222,2008-07-31,03:43:42
36.215815,103.807586,0,5604,39660.1554050926,2008-07-31,03:43:47
36.214762,103.808177,0,5583,39660.155462963,2008-07-31,03:43:52
36.21373,103.80881,0,5572,39660.1555208333,2008-07-31,03:43:57
36.212704,103.809422,0,5558,39660.1555787037,2008-07-31,03:44:02
36.21168,103.81003,0,5551,39660.1556365741,2008-07-31,03:44:07
36.210686,103.810635,0,5545,39660.1556944444,2008-07-31,03:44:12
36.209713,103.811295,0,5560,39660.1557523148,2008-07-31,03:44:17
36.208805,103.812068,0,5558,39660.1558101852,2008-07-31,03:44:22
36.207918,103.812856,0,5554,39660.1558680556,2008-07-31,03:44:27
36.20695,103.813526,0,5552,39660.1559259259,2008-07-31,03:44:32
36.205844,103.813992,0,5566,39660.1559837963,2008-07-31,03:44:37
36.204613,103.814215,0,5570,39660.1560416667,2008-07-31,03:44:42
36.20336,103.814335,0,5570,39660.156099537,2008-07-31,03:44:47
36.202129,103.814472,0,5573,39660.1561574074,2008-07-31,03:44:52
36.200858,103.814633,0,5574,39660.1562152778,2008-07-31,03:44:57
36.199564,103.814797,0,5572,39660.1562731481,2008-07-31,03:45:02
36.19831,103.814965,0,5563,39660.1563310185,2008-07-31,03:45:07
36.197036,103.815109,0,5547,39660.1563888889,2008-07-31,03:45:12
36.195734,103.815282,0,5533,39660.1564467593,2008-07-31,03:45:17
36.194416,103.815433,0,5511,39660.1565046296,2008-07-31,03:45:22
36.193079,103.815614,0,5496,39660.1565625,2008-07-31,03:45:27
36.191786,103.815981,0,5481,39660.1566203704,2008-07-31,03:45:32
36.190538,103.81657,0,5477,39660.1566782407,2008-07-31,03:45:37
36.189308,103.81721,0,5475,39660.1567361111,2008-07-31,03:45:42
36.18806,103.81781,0,5471,39660.1567939815,2008-07-31,03:45:47
36.186827,103.818415,0,5460,39660.1568518518,2008-07-31,03:45:52
36.185562,103.818781,0,5459,39660.1569097222,2008-07-31,03:45:57
36.184273,103.818858,0,5459,39660.1569675926,2008-07-31,03:46:02
36.182983,103.818892,0,5457,39660.157025463,2008-07-31,03:46:07
36.181697,103.818919,0,5450,39660.1570833333,2008-07-31,03:46:12
36.180413,103.818928,0,5442,39660.1571412037,2008-07-31,03:46:17
36.179152,103.818934,0,5431,39660.1571990741,2008-07-31,03:46:22
36.177906,103.818795,0,5425,39660.1572569444,2008-07-31,03:46:27
36.176673,103.81855,0,5428,39660.1573148148,2008-07-31,03:46:32
36.175445,103.81846,0,5424,39660.1573726852,2008-07-31,03:46:37
36.174255,103.818645,0,5420,39660.1574305556,2008-07-31,03:46:42
36.173087,103.818996,0,5413,39660.1574884259,2008-07-31,03:46:47
36.171977,103.819496,0,5400,39660.1575462963,2008-07-31,03:46:52
36.170826,103.819852,0,5384,39660.1576041667,2008-07-31,03:46:57
36.169654,103.820014,0,5383,39660.157662037,2008-07-31,03:47:02
36.168506,103.81999,0,5381,39660.1577199074,2008-07-31,03:47:07
36.167363,103.819803,0,5384,39660.1577777778,2008-07-31,03:47:12
36.166285,103.819412,0,5393,39660.1578356481,2008-07-31,03:47:17
36.165285,103.818782,0,5390,39660.1578935185,2008-07-31,03:47:22
36.164278,103.818105,0,5394,39660.1579513889,2008-07-31,03:47:27
36.163271,103.817407,0,5394,39660.1580092593,2008-07-31,03:47:32
36.162177,103.816771,0,5395,39660.1580671296,2008-07-31,03:47:37
36.160966,103.816253,0,5385,39660.158125,2008-07-31,03:47:42
36.159726,103.815831,0,5380,39660.1581828704,2008-07-31,03:47:47
36.158498,103.815436,0,5368,39660.1582407407,2008-07-31,03:47:52
36.157298,103.815051,0,5369,39660.1582986111,2008-07-31,03:47:57
36.156106,103.814675,0,5369,39660.1583564815,2008-07-31,03:48:02
36.154932,103.814292,0,5371,39660.1584143518,2008-07-31,03:48:07
36.153778,103.813913,0,5378,39660.1584722222,2008-07-31,03:48:12
36.152622,103.813608,0,5371,39660.1585300926,2008-07-31,03:48:17
36.151471,103.813462,0,5361,39660.158587963,2008-07-31,03:48:22
36.150271,103.813477,0,5342,39660.1586458333,2008-07-31,03:48:27
36.149038,103.813648,0,5324,39660.1587037037,2008-07-31,03:48:32
36.147782,103.813823,0,5305,39660.1587615741,2008-07-31,03:48:37
36.146515,103.813743,0,5298,39660.1588194444,2008-07-31,03:48:42
36.145276,103.813428,0,5291,39660.1588773148,2008-07-31,03:48:47
36.144045,103.813095,0,5285,39660.1589351852,2008-07-31,03:48:52
36.142828,103.812743,0,5279,39660.1589930556,2008-07-31,03:48:57
36.141629,103.812418,0,5276,39660.1590509259,2008-07-31,03:49:02
36.14045,103.812114,0,5273,39660.1591087963,2008-07-31,03:49:07
36.139284,103.811792,0,5262,39660.1591666667,2008-07-31,03:49:12
36.138131,103.811488,0,5251,39660.159224537,2008-07-31,03:49:17
36.136969,103.811344,0,5237,39660.1592824074,2008-07-31,03:49:22
36.135833,103.811476,0,5231,39660.1593402778,2008-07-31,03:49:27
36.134762,103.811789,0,5230,39660.1593981481,2008-07-31,03:49:32
36.133716,103.812314,0,5234,39660.1594560185,2008-07-31,03:49:37
36.132609,103.812915,0,5242,39660.1595138889,2008-07-31,03:49:42
36.131443,103.813492,0,5240,39660.1595717593,2008-07-31,03:49:47
36.130208,103.813942,0,5238,39660.1596296296,2008-07-31,03:49:52
36.128917,103.814201,0,5229,39660.1596875,2008-07-31,03:49:57
36.127632,103.814435,0,5222,39660.1597453704,2008-07-31,03:50:02
36.126319,103.814708,0,5215,39660.1598032407,2008-07-31,03:50:07
36.124984,103.815046,0,5212,39660.1598611111,2008-07-31,03:50:12
36.123681,103.815521,0,5202,39660.1599189815,2008-07-31,03:50:17
36.122448,103.816209,0,5188,39660.1599768519,2008-07-31,03:50:22
36.121268,103.81706,0,5170,39660.1600347222,2008-07-31,03:50:27
36.120194,103.818091,0,5160,39660.1600925926,2008-07-31,03:50:32
36.119227,103.819223,0,5147,39660.160150463,2008-07-31,03:50:37
36.118388,103.820472,0,5136,39660.1602083333,2008-07-31,03:50:42
36.117738,103.821839,0,5136,39660.1602662037,2008-07-31,03:50:47
36.117336,103.823317,0,5140,39660.1603240741,2008-07-31,03:50:52
36.117123,103.824716,0,5154,39660.1603819444,2008-07-31,03:50:57
36.116984,103.826116,0,5172,39660.1604398148,2008-07-31,03:51:02
36.116732,103.82751,0,5197,39660.1604976852,2008-07-31,03:51:07
36.116253,103.828861,0,5223,39660.1605555556,2008-07-31,03:51:12
36.115571,103.830123,0,5236,39660.1606134259,2008-07-31,03:51:17
36.114627,103.831232,0,5231,39660.1606712963,2008-07-31,03:51:22
36.113557,103.832071,0,5222,39660.1607291667,2008-07-31,03:51:27
36.112468,103.83288,0,5199,39660.160787037,2008-07-31,03:51:32
36.111372,103.833656,0,5183,39660.1608449074,2008-07-31,03:51:37
36.110337,103.834441,0,5176,39660.1609027778,2008-07-31,03:51:42
36.109331,103.835178,0,5179,39660.1609606481,2008-07-31,03:51:47
36.108434,103.835954,0,5182,39660.1610185185,2008-07-31,03:51:52
36.107735,103.837001,0,5180,39660.1610763889,2008-07-31,03:51:57
36.107358,103.838317,0,5178,39660.1611342593,2008-07-31,03:52:02
36.107408,103.839814,0,5168,39660.1611921296,2008-07-31,03:52:07
36.107844,103.841224,0,5150,39660.16125,2008-07-31,03:52:12
36.108313,103.842669,0,5125,39660.1613078704,2008-07-31,03:52:17
36.108361,103.844269,0,5106,39660.1613657407,2008-07-31,03:52:22
36.107802,103.845809,0,5088,39660.1614236111,2008-07-31,03:52:27
36.107005,103.84694,0,5089,39660.1614814815,2008-07-31,03:52:32
36.106064,103.847752,0,5103,39660.1615393519,2008-07-31,03:52:37
36.105212,103.848618,0,5120,39660.1615972222,2008-07-31,03:52:42
36.104577,103.84972,0,5123,39660.1616550926,2008-07-31,03:52:47
36.104234,103.851073,0,5130,39660.161712963,2008-07-31,03:52:52
36.104021,103.852507,0,5137,39660.1617708333,2008-07-31,03:52:57
36.103575,103.853832,0,5150,39660.1618287037,2008-07-31,03:53:02
36.102819,103.854956,0,5167,39660.1618865741,2008-07-31,03:53:07
36.101744,103.855613,0,5170,39660.1619444444,2008-07-31,03:53:12
36.100585,103.855963,0,5153,39660.1620023148,2008-07-31,03:53:17
36.099515,103.856534,0,5125,39660.1620601852,2008-07-31,03:53:22
36.098515,103.857374,0,5097,39660.1621180556,2008-07-31,03:53:27
36.097738,103.858379,0,5079,39660.1621759259,2008-07-31,03:53:32
36.096794,103.859082,0,5075,39660.1622337963,2008-07-31,03:53:37
36.095707,103.859345,0,5066,39660.1622916667,2008-07-31,03:53:42
36.094573,103.859373,0,5059,39660.162349537,2008-07-31,03:53:47
36.093466,103.859713,0,5045,39660.1624074074,2008-07-31,03:53:52
36.092406,103.860285,0,5029,39660.1624652778,2008-07-31,03:53:57
36.091287,103.860631,0,5023,39660.1625231481,2008-07-31,03:54:02
36.090129,103.860625,0,5024,39660.1625810185,2008-07-31,03:54:07
36.088941,103.86058,0,5022,39660.1626388889,2008-07-31,03:54:12
36.087807,103.860858,0,5009,39660.1626967593,2008-07-31,03:54:17
36.086748,103.861361,0,4987,39660.1627546296,2008-07-31,03:54:22
36.085737,103.862081,0,4963,39660.1628125,2008-07-31,03:54:27
36.084707,103.862786,0,4938,39660.1628703704,2008-07-31,03:54:32
36.08367,103.863503,0,4919,39660.1629282407,2008-07-31,03:54:37
36.082641,103.864209,0,4893,39660.1629861111,2008-07-31,03:54:42
36.081608,103.864911,0,4877,39660.1630439815,2008-07-31,03:54:47
36.080589,103.865619,0,4869,39660.1631018519,2008-07-31,03:54:52
36.079598,103.866249,0,4862,39660.1631597222,2008-07-31,03:54:57
36.078542,103.866506,0,4870,39660.1632175926,2008-07-31,03:55:02
36.077547,103.866233,0,4872,39660.163275463,2008-07-31,03:55:07
36.07681,103.865543,0,4883,39660.1633333333,2008-07-31,03:55:12
36.076527,103.864697,0,4861,39660.1633912037,2008-07-31,03:55:17
36.076407,103.86422,0,4858,39660.1634490741,2008-07-31,03:55:22
36.076349,103.864077,0,4853,39660.1635069444,2008-07-31,03:55:27
36.076335,103.864073,0,4857,39660.1635648148,2008-07-31,03:55:32
36.076334,103.864071,0,4858,39660.1636226852,2008-07-31,03:55:37
36.076338,103.864077,0,4858,39660.1636805556,2008-07-31,03:55:42
36.076342,103.864081,0,4859,39660.1637384259,2008-07-31,03:55:47
36.076345,103.864082,0,4860,39660.1637962963,2008-07-31,03:55:52
36.076343,103.86408,0,4860,39660.1638541667,2008-07-31,03:55:57
36.076346,103.864083,0,4860,39660.163912037,2008-07-31,03:56:02
36.076349,103.864086,0,4861,39660.1639699074,2008-07-31,03:56:07
36.076354,103.864092,0,4861,39660.1640277778,2008-07-31,03:56:12
36.076354,103.864092,0,4861,39660.1640625,2008-07-31,03:56:15
36.076355,103.864091,0,4861,39660.1640856481,2008-07-31,03:56:17
36.076349,103.864074,0,4861,39660.1641435185,2008-07-31,03:56:22
36.076342,103.864057,0,4861,39660.1642013889,2008-07-31,03:56:27
36.076347,103.864067,0,4861,39660.1642592593,2008-07-31,03:56:32
36.076348,103.864067,0,4861,39660.1643171296,2008-07-31,03:56:37
36.076348,103.864067,0,4861,39660.1643518518,2008-07-31,03:56:40
36.076344,103.864061,0,4861,39660.164375,2008-07-31,03:56:42
36.076338,103.86405,0,4861,39660.1644328704,2008-07-31,03:56:47
36.076329,103.864023,0,4861,39660.1644907407,2008-07-31,03:56:52
36.076326,103.864016,0,4861,39660.1645486111,2008-07-31,03:56:57
36.076329,103.864022,0,4861,39660.1646064815,2008-07-31,03:57:02
36.076329,103.864022,0,4861,39660.1646412037,2008-07-31,03:57:05
36.07633,103.864026,0,4861,39660.1646643518,2008-07-31,03:57:07
36.076336,103.863875,0,4862,39660.1647222222,2008-07-31,03:57:12
36.076203,103.863562,0,4866,39660.1647800926,2008-07-31,03:57:17
36.075909,103.863306,0,4867,39660.164837963,2008-07-31,03:57:22
36.075549,103.863121,0,4869,39660.1648958333,2008-07-31,03:57:27
36.07527,103.862943,0,4866,39660.1649537037,2008-07-31,03:57:32
36.075196,103.862884,0,4863,39660.1650115741,2008-07-31,03:57:37
36.075186,103.862868,0,4864,39660.1650694444,2008-07-31,03:57:42
36.075184,103.862863,0,4865,39660.1651273148,2008-07-31,03:57:47
36.075184,103.862863,0,4865,39660.165162037,2008-07-31,03:57:50
36.075183,103.862861,0,4865,39660.1651851852,2008-07-31,03:57:52
36.075163,103.862851,0,4865,39660.1652430556,2008-07-31,03:57:57
36.075024,103.862847,0,4865,39660.1653009259,2008-07-31,03:58:02
36.074814,103.862744,0,4862,39660.1653587963,2008-07-31,03:58:07
36.074434,103.862639,0,4854,39660.1654166667,2008-07-31,03:58:12
36.074033,103.862494,0,4855,39660.165474537,2008-07-31,03:58:17
36.073646,103.862281,0,4863,39660.1655324074,2008-07-31,03:58:22
36.0733,103.862146,0,4870,39660.1655902778,2008-07-31,03:58:27
36.072952,103.86202,0,4869,39660.1656481481,2008-07-31,03:58:32
36.072547,103.861881,0,4867,39660.1657060185,2008-07-31,03:58:37
36.072039,103.861703,0,4850,39660.1657638889,2008-07-31,03:58:42
36.071421,103.861491,0,4844,39660.1658217593,2008-07-31,03:58:47
36.070788,103.86128,0,4854,39660.1658796296,2008-07-31,03:58:52
36.070198,103.861051,0,4849,39660.1659375,2008-07-31,03:58:57
36.069727,103.860875,0,4843,39660.1659953704,2008-07-31,03:59:02
36.069261,103.860698,0,4840,39660.1660532407,2008-07-31,03:59:07
36.068733,103.860506,0,4840,39660.1661111111,2008-07-31,03:59:12
36.068109,103.860274,0,4840,39660.1661689815,2008-07-31,03:59:17
36.067449,103.860071,0,4847,39660.1662268518,2008-07-31,03:59:22
36.066786,103.859816,0,4844,39660.1662847222,2008-07-31,03:59:27
36.066122,103.859554,0,4840,39660.1663425926,2008-07-31,03:59:32
36.065449,103.859305,0,4845,39660.166400463,2008-07-31,03:59:37
36.064797,103.859067,0,4844,39660.1664583333,2008-07-31,03:59:42
36.064174,103.858842,0,4851,39660.1665162037,2008-07-31,03:59:47
36.063562,103.858607,0,4847,39660.1665740741,2008-07-31,03:59:52
36.063122,103.85844,0,4848,39660.1666319444,2008-07-31,03:59:57
36.062973,103.858398,0,4846,39660.1666898148,2008-07-31,04:00:02
36.062975,103.858369,0,4838,39660.1667476852,2008-07-31,04:00:07
36.062975,103.858369,0,4838,39660.1667824074,2008-07-31,04:00:10
36.062976,103.858369,0,4838,39660.1668055556,2008-07-31,04:00:12
36.06298,103.858356,0,4836,39660.1668634259,2008-07-31,04:00:17
36.062988,103.858326,0,4835,39660.1669212963,2008-07-31,04:00:22
36.062978,103.858283,0,4836,39660.1669791667,2008-07-31,04:00:27
36.062975,103.858309,0,4837,39660.167037037,2008-07-31,04:00:32
36.062998,103.85837,0,4837,39660.1670949074,2008-07-31,04:00:37
36.063007,103.858401,0,4838,39660.1671527778,2008-07-31,04:00:42
36.062983,103.858351,0,4839,39660.1672106481,2008-07-31,04:00:47
36.062942,103.858289,0,4842,39660.1672685185,2008-07-31,04:00:52
36.06289,103.858295,0,4854,39660.1673263889,2008-07-31,04:00:57
36.062687,103.858294,0,4854,39660.1673842593,2008-07-31,04:01:02
36.062403,103.858218,0,4848,39660.1674421296,2008-07-31,04:01:07
36.062022,103.858082,0,4842,39660.1675,2008-07-31,04:01:12
36.061585,103.857896,0,4828,39660.1675578704,2008-07-31,04:01:17
36.061072,103.85772,0,4814,39660.1676157407,2008-07-31,04:01:22
36.060462,103.857524,0,4819,39660.1676736111,2008-07-31,04:01:27
36.059895,103.857355,0,4827,39660.1677314815,2008-07-31,04:01:32
36.059442,103.857236,0,4826,39660.1677893519,2008-07-31,04:01:37
36.05909,103.857165,0,4832,39660.1678472222,2008-07-31,04:01:42
36.058837,103.857082,0,4826,39660.1679050926,2008-07-31,04:01:47
36.058725,103.857028,0,4800,39660.167962963,2008-07-31,04:01:52
36.058725,103.857007,0,4794,39660.1680208333,2008-07-31,04:01:57
36.058667,103.85698,0,4793,39660.1680787037,2008-07-31,04:02:02
36.058634,103.856958,0,4793,39660.1681365741,2008-07-31,04:02:07
36.058632,103.856957,0,4793,39660.1681944444,2008-07-31,04:02:12
36.058632,103.856957,0,4793,39660.1682523148,2008-07-31,04:02:17
36.058632,103.856956,0,4793,39660.1683101852,2008-07-31,04:02:22
36.058632,103.856956,0,4793,39660.1683449074,2008-07-31,04:02:25
36.058632,103.856956,0,4794,39660.1683680556,2008-07-31,04:02:27
36.058573,103.856929,0,4795,39660.1684259259,2008-07-31,04:02:32
36.058433,103.856897,0,4795,39660.1684837963,2008-07-31,04:02:37
36.058224,103.856822,0,4796,39660.1685416667,2008-07-31,04:02:42
36.057992,103.856744,0,4800,39660.168599537,2008-07-31,04:02:47
36.057642,103.856662,0,4802,39660.1686574074,2008-07-31,04:02:52
36.057342,103.85656,0,4804,39660.1687152778,2008-07-31,04:02:57
36.057142,103.856485,0,4807,39660.1687731481,2008-07-31,04:03:02
36.056854,103.856391,0,4809,39660.1688310185,2008-07-31,04:03:07
36.056594,103.8563,0,4806,39660.1688888889,2008-07-31,04:03:12
36.056303,103.85619,0,4792,39660.1689467593,2008-07-31,04:03:17
36.055921,103.856064,0,4786,39660.1690046296,2008-07-31,04:03:22
36.055481,103.855908,0,4783,39660.1690625,2008-07-31,04:03:27
36.054996,103.855818,0,4802,39660.1691203704,2008-07-31,04:03:32
36.054693,103.855742,0,4823,39660.1691782407,2008-07-31,04:03:37
36.054594,103.8557,0,4835,39660.1692361111,2008-07-31,04:03:42
36.054584,103.855693,0,4834,39660.1692939815,2008-07-31,04:03:47
36.054585,103.855694,0,4835,39660.1693518519,2008-07-31,04:03:52
36.054583,103.855693,0,4835,39660.1694097222,2008-07-31,04:03:57
36.054583,103.855693,0,4835,39660.1694444444,2008-07-31,04:04:00
36.054579,103.855691,0,4834,39660.1694675926,2008-07-31,04:04:02
36.054471,103.855652,0,4838,39660.169525463,2008-07-31,04:04:07
36.054271,103.855571,0,4839,39660.1695833333,2008-07-31,04:04:12
36.05404,103.855486,0,4833,39660.1696412037,2008-07-31,04:04:17
36.053747,103.855393,0,4829,39660.1696990741,2008-07-31,04:04:22
36.053389,103.855246,0,4820,39660.1697569444,2008-07-31,04:04:27
36.052974,103.855101,0,4817,39660.1698148148,2008-07-31,04:04:32
36.052486,103.854936,0,4816,39660.1698726852,2008-07-31,04:04:37
36.052064,103.854651,0,4817,39660.1699305556,2008-07-31,04:04:42
36.051646,103.854522,0,4823,39660.1699884259,2008-07-31,04:04:47
36.051295,103.854426,0,4822,39660.1700462963,2008-07-31,04:04:52
36.051032,103.854314,0,4828,39660.1701041667,2008-07-31,04:04:57
36.050931,103.854225,0,4827,39660.170162037,2008-07-31,04:05:02
36.05095,103.854254,0,4839,39660.1702199074,2008-07-31,04:05:07
36.050946,103.854188,0,4848,39660.1702777778,2008-07-31,04:05:12
36.050927,103.854174,0,4859,39660.1703356481,2008-07-31,04:05:17
36.050954,103.854168,0,4860,39660.1703935185,2008-07-31,04:05:22
36.050964,103.854169,0,4862,39660.1704513889,2008-07-31,04:05:27
36.050945,103.854202,0,4867,39660.1705092593,2008-07-31,04:05:32
36.050946,103.854201,0,4868,39660.1705671296,2008-07-31,04:05:37
36.050946,103.8542,0,4868,39660.170625,2008-07-31,04:05:42
36.050948,103.854198,0,4869,39660.1706828704,2008-07-31,04:05:47
36.05095,103.854197,0,4869,39660.1707407407,2008-07-31,04:05:52
36.050952,103.854195,0,4869,39660.1707986111,2008-07-31,04:05:57
36.050952,103.854195,0,4869,39660.1708564815,2008-07-31,04:06:02
36.050953,103.854194,0,4869,39660.1709143519,2008-07-31,04:06:07
36.050953,103.854194,0,4869,39660.1709490741,2008-07-31,04:06:10
36.050957,103.854189,0,4871,39660.1709722222,2008-07-31,04:06:12
36.050973,103.854166,0,4875,39660.1710300926,2008-07-31,04:06:17
36.051002,103.854161,0,4876,39660.171087963,2008-07-31,04:06:22
36.051017,103.854145,0,4879,39660.1711458333,2008-07-31,04:06:27
36.051028,103.85413,0,4882,39660.1712037037,2008-07-31,04:06:32
36.051033,103.854119,0,4885,39660.1712615741,2008-07-31,04:06:37
36.051045,103.85415,0,4887,39660.1713194444,2008-07-31,04:06:42
36.05103,103.85413,0,4893,39660.1713773148,2008-07-31,04:06:47
36.050979,103.854095,0,4896,39660.1714351852,2008-07-31,04:06:52
36.050932,103.854016,0,4900,39660.1714930556,2008-07-31,04:06:57
36.05091,103.85392,0,4904,39660.1715509259,2008-07-31,04:07:02
36.050879,103.853863,0,4908,39660.1716087963,2008-07-31,04:07:07
36.050857,103.853815,0,4907,39660.1716666667,2008-07-31,04:07:12
36.050806,103.85378,0,4906,39660.171724537,2008-07-31,04:07:17
36.050758,103.853769,0,4896,39660.1717824074,2008-07-31,04:07:22
36.050698,103.853705,0,4896,39660.1718402778,2008-07-31,04:07:27
36.050653,103.8536,0,4893,39660.1718981481,2008-07-31,04:07:32
36.050641,103.85353,0,4892,39660.1719560185,2008-07-31,04:07:37
36.050646,103.853423,0,4896,39660.1720138889,2008-07-31,04:07:42
36.05067,103.853329,0,4889,39660.1720717593,2008-07-31,04:07:47
36.050673,103.853254,0,4888,39660.1721296296,2008-07-31,04:07:52
36.050684,103.853186,0,4884,39660.1721875,2008-07-31,04:07:57
36.050705,103.853107,0,4882,39660.1722453704,2008-07-31,04:08:02
36.050725,103.853038,0,4885,39660.1723032407,2008-07-31,04:08:07
36.050728,103.852945,0,4883,39660.1723611111,2008-07-31,04:08:12
36.050747,103.852872,0,4890,39660.1724189815,2008-07-31,04:08:17
36.05077,103.852807,0,4895,39660.1724768518,2008-07-31,04:08:22
36.050774,103.852719,0,4899,39660.1725347222,2008-07-31,04:08:27
36.050794,103.852648,0,4900,39660.1725925926,2008-07-31,04:08:32
36.050822,103.85258,0,4901,39660.172650463,2008-07-31,04:08:37
36.050845,103.85251,0,4901,39660.1727083333,2008-07-31,04:08:42
36.050909,103.85236,0,4898,39660.1727662037,2008-07-31,04:08:47
36.050965,103.852222,0,4892,39660.1728240741,2008-07-31,04:08:52
36.050989,103.852124,0,4892,39660.1728819444,2008-07-31,04:08:57
36.051022,103.85203,0,4890,39660.1729398148,2008-07-31,04:09:02
36.051039,103.851938,0,4893,39660.1729976852,2008-07-31,04:09:07
36.051065,103.851888,0,4896,39660.1730555556,2008-07-31,04:09:12
36.05111,103.851836,0,4895,39660.1731134259,2008-07-31,04:09:17
36.051146,103.85177,0,4897,39660.1731712963,2008-07-31,04:09:22
36.051144,103.85172,0,4901,39660.1732291667,2008-07-31,04:09:27
36.051141,103.851697,0,4906,39660.173287037,2008-07-31,04:09:32
36.051128,103.851644,0,4908,39660.1733449074,2008-07-31,04:09:37
36.051095,103.851601,0,4910,39660.1734027778,2008-07-31,04:09:42
36.051085,103.851563,0,4914,39660.1734606481,2008-07-31,04:09:47
36.051153,103.851442,0,4927,39660.1735185185,2008-07-31,04:09:52
36.051167,103.851389,0,4929,39660.1735763889,2008-07-31,04:09:57
36.051153,103.851345,0,4930,39660.1736342593,2008-07-31,04:10:02
36.051144,103.851352,0,4931,39660.1736921296,2008-07-31,04:10:07
36.051144,103.851352,0,4931,39660.1737268518,2008-07-31,04:10:10
36.051144,103.851355,0,4931,39660.17375,2008-07-31,04:10:12
36.051144,103.851365,0,4931,39660.1738078704,2008-07-31,04:10:17
36.051144,103.851365,0,4931,39660.1738425926,2008-07-31,04:10:20
36.051144,103.851367,0,4931,39660.1738657407,2008-07-31,04:10:22
36.051143,103.851358,0,4931,39660.1739236111,2008-07-31,04:10:27
36.051141,103.851345,0,4931,39660.1739814815,2008-07-31,04:10:32
36.051101,103.851293,0,4930,39660.1740393518,2008-07-31,04:10:37
36.051107,103.851226,0,4930,39660.1740972222,2008-07-31,04:10:42
36.051083,103.85123,0,4935,39660.1741550926,2008-07-31,04:10:47
36.051073,103.85121,0,4940,39660.174212963,2008-07-31,04:10:52
36.051064,103.851182,0,4944,39660.1742708333,2008-07-31,04:10:57
36.051064,103.851182,0,4944,39660.1743055556,2008-07-31,04:11:00
36.051059,103.851187,0,4947,39660.1743287037,2008-07-31,04:11:02
36.051002,103.851136,0,4957,39660.1743865741,2008-07-31,04:11:07
36.051015,103.851033,0,4963,39660.1744444444,2008-07-31,04:11:12
36.050995,103.851018,0,4967,39660.1745023148,2008-07-31,04:11:17
36.050975,103.85111,0,4972,39660.1745601852,2008-07-31,04:11:22
36.050976,103.8511,0,4973,39660.1746180556,2008-07-31,04:11:27
36.050976,103.8511,0,4973,39660.1746527778,2008-07-31,04:11:30
36.050976,103.851092,0,4973,39660.1746759259,2008-07-31,04:11:32
36.050984,103.851041,0,4974,39660.1747337963,2008-07-31,04:11:37
36.051019,103.851032,0,4973,39660.1747916667,2008-07-31,04:11:42
36.051041,103.851061,0,4970,39660.174849537,2008-07-31,04:11:47
36.051055,103.850984,0,4968,39660.1749074074,2008-07-31,04:11:52
36.051138,103.850843,0,4962,39660.1749652778,2008-07-31,04:11:57
36.051207,103.850715,0,4965,39660.1750231481,2008-07-31,04:12:02
36.051237,103.850623,0,4949,39660.1750810185,2008-07-31,04:12:07
36.051279,103.850421,0,4933,39660.1751388889,2008-07-31,04:12:12
36.051406,103.850189,0,4921,39660.1751967593,2008-07-31,04:12:17
36.051537,103.849971,0,4908,39660.1752546296,2008-07-31,04:12:22
36.051642,103.849551,0,4894,39660.1753125,2008-07-31,04:12:27
36.051783,103.84913,0,4882,39660.1753703704,2008-07-31,04:12:32
36.051912,103.848604,0,4874,39660.1754282407,2008-07-31,04:12:37
36.052011,103.847975,0,4870,39660.1754861111,2008-07-31,04:12:42
36.052132,103.847406,0,4871,39660.1755439815,2008-07-31,04:12:47
36.052245,103.846865,0,4874,39660.1756018519,2008-07-31,04:12:52
36.052393,103.846376,0,4876,39660.1756597222,2008-07-31,04:12:57
36.052495,103.845998,0,4883,39660.1757175926,2008-07-31,04:13:02
36.05264,103.845591,0,4875,39660.175775463,2008-07-31,04:13:07
36.052773,103.845171,0,4873,39660.1758333333,2008-07-31,04:13:12
36.052859,103.844675,0,4879,39660.1758912037,2008-07-31,04:13:17
36.05289,103.844125,0,4882,39660.1759490741,2008-07-31,04:13:22
36.052925,103.843824,0,4887,39660.1760069444,2008-07-31,04:13:27
36.052931,103.843717,0,4890,39660.1760648148,2008-07-31,04:13:32
36.052925,103.843744,0,4897,39660.1761226852,2008-07-31,04:13:37
36.052926,103.843752,0,4898,39660.1761805556,2008-07-31,04:13:42
36.052926,103.843759,0,4898,39660.1762384259,2008-07-31,04:13:47
36.052927,103.843765,0,4898,39660.1762962963,2008-07-31,04:13:52
36.052927,103.843761,0,4898,39660.1763541667,2008-07-31,04:13:57
36.052928,103.843767,0,4898,39660.176412037,2008-07-31,04:14:02
36.052928,103.843767,0,4898,39660.1764467593,2008-07-31,04:14:05
36.052935,103.843762,0,4898,39660.1764699074,2008-07-31,04:14:07
36.052999,103.843625,0,4902,39660.1765277778,2008-07-31,04:14:12
36.05308,103.843412,0,4901,39660.1765856481,2008-07-31,04:14:17
36.053179,103.843178,0,4902,39660.1766435185,2008-07-31,04:14:22
36.053282,103.842962,0,4905,39660.1767013889,2008-07-31,04:14:27
36.053361,103.84271,0,4910,39660.1767592593,2008-07-31,04:14:32
36.053352,103.842637,0,4904,39660.1768171296,2008-07-31,04:14:37
36.053131,103.842726,0,4962,39660.1802893518,2008-07-31,04:19:37
36.053012,103.842651,0,4951,39660.1803472222,2008-07-31,04:19:42
36.052914,103.842611,0,4946,39660.1804050926,2008-07-31,04:19:47
36.052843,103.842559,0,4937,39660.180462963,2008-07-31,04:19:52
36.052775,103.842548,0,4932,39660.1805208333,2008-07-31,04:19:57
36.052761,103.842514,0,4923,39660.1805787037,2008-07-31,04:20:02
36.052761,103.842514,0,4923,39660.1806134259,2008-07-31,04:20:05
36.05276,103.842519,0,4920,39660.1806365741,2008-07-31,04:20:07
36.052708,103.842438,0,4914,39660.1806944444,2008-07-31,04:20:12
36.052695,103.842406,0,4908,39660.1807523148,2008-07-31,04:20:17
36.052657,103.842359,0,4906,39660.1808101852,2008-07-31,04:20:22
36.052702,103.842301,0,4901,39660.1808680556,2008-07-31,04:20:27
36.052719,103.842232,0,4900,39660.1809259259,2008-07-31,04:20:32
36.052729,103.842147,0,4896,39660.1809837963,2008-07-31,04:20:37
36.052738,103.842057,0,4895,39660.1810416667,2008-07-31,04:20:42
36.052762,103.841971,0,4887,39660.181099537,2008-07-31,04:20:47
36.052768,103.841883,0,4883,39660.1811574074,2008-07-31,04:20:52
36.052795,103.841807,0,4877,39660.1812152778,2008-07-31,04:20:57
36.052782,103.841718,0,4872,39660.1812731481,2008-07-31,04:21:02
36.052776,103.841629,0,4863,39660.1813310185,2008-07-31,04:21:07
36.052777,103.841551,0,4861,39660.1813888889,2008-07-31,04:21:12
36.05277,103.841491,0,4860,39660.1814467593,2008-07-31,04:21:17
36.052763,103.841434,0,4857,39660.1815046296,2008-07-31,04:21:22
36.052761,103.841374,0,4856,39660.1815625,2008-07-31,04:21:27
36.052787,103.841296,0,4853,39660.1816203704,2008-07-31,04:21:32
36.052801,103.841231,0,4853,39660.1816782407,2008-07-31,04:21:37
36.052798,103.841169,0,4852,39660.1817361111,2008-07-31,04:21:42
36.052758,103.841129,0,4858,39660.1817939815,2008-07-31,04:21:47
36.052706,103.841067,0,4860,39660.1818518518,2008-07-31,04:21:52
36.052646,103.841065,0,4865,39660.1819097222,2008-07-31,04:21:57
36.052624,103.84105,0,4864,39660.1819675926,2008-07-31,04:22:02
36.052581,103.841059,0,4873,39660.182025463,2008-07-31,04:22:07
36.052533,103.841027,0,4880,39660.1820833333,2008-07-31,04:22:12
36.052503,103.840956,0,4886,39660.1821412037,2008-07-31,04:22:17
36.052469,103.840922,0,4898,39660.1821990741,2008-07-31,04:22:22
36.052422,103.840934,0,4919,39660.1822569444,2008-07-31,04:22:27
36.05235,103.840938,0,4934,39660.1823148148,2008-07-31,04:22:32
36.052312,103.840912,0,4953,39660.1823726852,2008-07-31,04:22:37
36.05235,103.840743,0,4952,39660.1824305556,2008-07-31,04:22:42
36.052409,103.84061,0,4946,39660.1824884259,2008-07-31,04:22:47
36.052437,103.840521,0,4936,39660.1825462963,2008-07-31,04:22:52
36.05246,103.840424,0,4925,39660.1826041667,2008-07-31,04:22:57
36.052445,103.840346,0,4907,39660.182662037,2008-07-31,04:23:02
36.052448,103.840277,0,4892,39660.1827199074,2008-07-31,04:23:07
36.052463,103.840215,0,4885,39660.1827777778,2008-07-31,04:23:12
36.052475,103.840131,0,4878,39660.1828356481,2008-07-31,04:23:17
36.052478,103.840052,0,4871,39660.1828935185,2008-07-31,04:23:22
36.052465,103.839999,0,4868,39660.1829513889,2008-07-31,04:23:27
36.052423,103.839951,0,4866,39660.1830092593,2008-07-31,04:23:32
36.052372,103.839935,0,4864,39660.1830671296,2008-07-31,04:23:37
36.052317,103.839927,0,4866,39660.183125,2008-07-31,04:23:42
36.052243,103.839915,0,4866,39660.1831828704,2008-07-31,04:23:47
36.052187,103.839913,0,4867,39660.1832407407,2008-07-31,04:23:52
36.05215,103.839896,0,4859,39660.1832986111,2008-07-31,04:23:57
36.052094,103.83988,0,4855,39660.1833564815,2008-07-31,04:24:02
36.052056,103.839893,0,4857,39660.1834143519,2008-07-31,04:24:07
36.052017,103.839862,0,4855,39660.1834722222,2008-07-31,04:24:12
36.051984,103.839859,0,4853,39660.1835300926,2008-07-31,04:24:17
36.051962,103.839851,0,4852,39660.183587963,2008-07-31,04:24:22
36.051941,103.839823,0,4852,39660.1836458333,2008-07-31,04:24:27
36.05189,103.839754,0,4855,39660.1837037037,2008-07-31,04:24:32
36.051896,103.839693,0,4855,39660.1837615741,2008-07-31,04:24:37
36.051885,103.839643,0,4855,39660.1838194444,2008-07-31,04:24:42
36.051899,103.839574,0,4856,39660.1838773148,2008-07-31,04:24:47
36.051915,103.839518,0,4853,39660.1839351852,2008-07-31,04:24:52
36.051929,103.839444,0,4851,39660.1839930556,2008-07-31,04:24:57
36.051908,103.839403,0,4850,39660.1840509259,2008-07-31,04:25:02
36.051922,103.839359,0,4849,39660.1841087963,2008-07-31,04:25:07
36.051942,103.839292,0,4847,39660.1841666667,2008-07-31,04:25:12
36.05195,103.839223,0,4842,39660.184224537,2008-07-31,04:25:17
36.051955,103.839146,0,4838,39660.1842824074,2008-07-31,04:25:22
36.051919,103.839127,0,4835,39660.1843402778,2008-07-31,04:25:27
36.051859,103.83913,0,4836,39660.1843981481,2008-07-31,04:25:32
36.05182,103.839132,0,4836,39660.1844560185,2008-07-31,04:25:37
36.051791,103.839123,0,4837,39660.1845138889,2008-07-31,04:25:42
36.051761,103.839107,0,4833,39660.1845717593,2008-07-31,04:25:47
36.051728,103.839094,0,4834,39660.1846296296,2008-07-31,04:25:52
36.051666,103.839128,0,4835,39660.1846875,2008-07-31,04:25:57
36.051642,103.839122,0,4830,39660.1847453704,2008-07-31,04:26:02
36.051574,103.839143,0,4825,39660.1848032407,2008-07-31,04:26:07
36.051497,103.839134,0,4821,39660.1848611111,2008-07-31,04:26:12
36.051449,103.839118,0,4820,39660.1849189815,2008-07-31,04:26:17
36.051393,103.839123,0,4818,39660.1849768519,2008-07-31,04:26:22
36.051354,103.839083,0,4817,39660.1850347222,2008-07-31,04:26:27
36.051321,103.839062,0,4814,39660.1850925926,2008-07-31,04:26:32
36.051267,103.839062,0,4812,39660.185150463,2008-07-31,04:26:37
36.051174,103.839024,0,4808,39660.1852083333,2008-07-31,04:26:42
36.051104,103.838997,0,4805,39660.1852662037,2008-07-31,04:26:47
36.051045,103.839019,0,4805,39660.1853240741,2008-07-31,04:26:52
36.051033,103.83903,0,4806,39660.1853819444,2008-07-31,04:26:57
36.051012,103.839013,0,4807,39660.1854398148,2008-07-31,04:27:02
36.051,103.838989,0,4806,39660.1854976852,2008-07-31,04:27:07
36.050978,103.838986,0,4804,39660.1855555556,2008-07-31,04:27:12
36.050929,103.838988,0,4802,39660.1856134259,2008-07-31,04:27:17
36.050891,103.839008,0,4800,39660.1856712963,2008-07-31,04:27:22
36.050802,103.83906,0,4796,39660.1857291667,2008-07-31,04:27:27
36.050738,103.83909,0,4792,39660.185787037,2008-07-31,04:27:32
36.050676,103.8391,0,4790,39660.1858449074,2008-07-31,04:27:37
36.050606,103.839071,0,4789,39660.1859027778,2008-07-31,04:27:42
36.050535,103.83886,0,4796,39660.1859606481,2008-07-31,04:27:47
36.050462,103.838767,0,4801,39660.1860185185,2008-07-31,04:27:52
36.050432,103.838762,0,4805,39660.1860763889,2008-07-31,04:27:57
36.050372,103.838778,0,4812,39660.1861342593,2008-07-31,04:28:02
36.050328,103.838807,0,4818,39660.1861921296,2008-07-31,04:28:07
36.050279,103.838819,0,4822,39660.18625,2008-07-31,04:28:12
36.050214,103.838793,0,4824,39660.1863078704,2008-07-31,04:28:17
36.050142,103.838763,0,4827,39660.1863657407,2008-07-31,04:28:22
36.050068,103.838808,0,4829,39660.1864236111,2008-07-31,04:28:27
36.050012,103.838823,0,4831,39660.1864814815,2008-07-31,04:28:32
36.049982,103.838821,0,4833,39660.1865393519,2008-07-31,04:28:37
36.049937,103.838811,0,4834,39660.1865972222,2008-07-31,04:28:42
36.049879,103.838813,0,4838,39660.1866550926,2008-07-31,04:28:47
36.049812,103.838809,0,4841,39660.186712963,2008-07-31,04:28:52
36.049735,103.838837,0,4847,39660.1867708333,2008-07-31,04:28:57
36.049666,103.838834,0,4853,39660.1868287037,2008-07-31,04:29:02
36.049649,103.838802,0,4861,39660.1868865741,2008-07-31,04:29:07
36.049671,103.838766,0,4861,39660.1869444444,2008-07-31,04:29:12
36.049684,103.83874,0,4862,39660.1870023148,2008-07-31,04:29:17
36.049717,103.838719,0,4865,39660.1870601852,2008-07-31,04:29:22
36.049757,103.838678,0,4864,39660.1871180556,2008-07-31,04:29:27
36.049771,103.838665,0,4865,39660.1871759259,2008-07-31,04:29:32
36.049793,103.838665,0,4866,39660.1872337963,2008-07-31,04:29:37
36.049811,103.83867,0,4866,39660.1872916667,2008-07-31,04:29:42
36.049805,103.838661,0,4867,39660.187349537,2008-07-31,04:29:47
36.049766,103.838663,0,4868,39660.1874074074,2008-07-31,04:29:52
36.04974,103.838652,0,4868,39660.1874652778,2008-07-31,04:29:57
36.049737,103.838667,0,4868,39660.1875231481,2008-07-31,04:30:02
36.049727,103.838646,0,4869,39660.1875810185,2008-07-31,04:30:07
36.049712,103.838617,0,4869,39660.1876388889,2008-07-31,04:30:12
36.049664,103.838614,0,4870,39660.1876967593,2008-07-31,04:30:17
36.049641,103.838614,0,4870,39660.1877546296,2008-07-31,04:30:22
36.049661,103.838609,0,4866,39660.1878125,2008-07-31,04:30:27
36.049723,103.838612,0,4860,39660.1878703704,2008-07-31,04:30:32
36.049633,103.83855,0,4870,39660.1879282407,2008-07-31,04:30:37
36.049643,103.838551,0,4874,39660.1879861111,2008-07-31,04:30:42
36.049729,103.838584,0,4873,39660.1880439815,2008-07-31,04:30:47
36.04978,103.838588,0,4870,39660.1881018518,2008-07-31,04:30:52
36.049787,103.83855,0,4871,39660.1881597222,2008-07-31,04:30:57
36.049785,103.838541,0,4870,39660.1882175926,2008-07-31,04:31:02
36.049808,103.83854,0,4869,39660.188275463,2008-07-31,04:31:07
36.049783,103.838573,0,4868,39660.1883333333,2008-07-31,04:31:12
36.049796,103.838613,0,4869,39660.1883912037,2008-07-31,04:31:17
36.049667,103.838551,0,4872,39660.1884490741,2008-07-31,04:31:22
36.049631,103.838559,0,4872,39660.1885069444,2008-07-31,04:31:27
36.049604,103.838599,0,4872,39660.1885648148,2008-07-31,04:31:32
36.049581,103.838735,0,4870,39660.1886226852,2008-07-31,04:31:37
36.049517,103.838748,0,4864,39660.1886805556,2008-07-31,04:31:42
36.04946,103.838734,0,4859,39660.1887384259,2008-07-31,04:31:47
36.049455,103.838784,0,4855,39660.1887962963,2008-07-31,04:31:52
36.049521,103.838773,0,4847,39660.1888541667,2008-07-31,04:31:57
36.049547,103.83864,0,4845,39660.188912037,2008-07-31,04:32:02
36.049503,103.838553,0,4839,39660.1889699074,2008-07-31,04:32:07
36.049584,103.838548,0,4833,39660.1890277778,2008-07-31,04:32:12
36.049576,103.838807,0,4840,39660.1890856481,2008-07-31,04:32:17
36.04948,103.83883,0,4847,39660.1891435185,2008-07-31,04:32:22
36.04948,103.83883,0,4847,39660.1891782407,2008-07-31,04:32:25
36.049484,103.838832,0,4847,39660.1892013889,2008-07-31,04:32:27
36.049507,103.838888,0,4854,39660.1892592593,2008-07-31,04:32:32
36.049473,103.8389,0,4863,39660.1893171296,2008-07-31,04:32:37
36.049473,103.8389,0,4863,39660.1893518518,2008-07-31,04:32:40
36.049474,103.838898,0,4866,39660.189375,2008-07-31,04:32:42
36.049569,103.838863,0,4872,39660.1894328704,2008-07-31,04:32:47
36.049685,103.838814,0,4875,39660.1894907407,2008-07-31,04:32:52
36.049716,103.838794,0,4882,39660.1895486111,2008-07-31,04:32:57
36.049719,103.83879,0,4884,39660.1896064815,2008-07-31,04:33:02
36.049715,103.838787,0,4885,39660.1896643518,2008-07-31,04:33:07
36.049716,103.838786,0,4885,39660.1897222222,2008-07-31,04:33:12
36.049716,103.838786,0,4885,39660.1897569444,2008-07-31,04:33:15
36.049714,103.838784,0,4885,39660.1897800926,2008-07-31,04:33:17
36.049705,103.838778,0,4885,39660.189837963,2008-07-31,04:33:22
36.0497,103.838775,0,4885,39660.1898958333,2008-07-31,04:33:27
36.049704,103.838774,0,4884,39660.1899537037,2008-07-31,04:33:32
36.049704,103.838774,0,4884,39660.1899884259,2008-07-31,04:33:35
36.049712,103.838776,0,4884,39660.1900115741,2008-07-31,04:33:37
36.049738,103.838731,0,4885,39660.1900694444,2008-07-31,04:33:42
36.049763,103.838729,0,4890,39660.1901273148,2008-07-31,04:33:47
36.049803,103.838717,0,4888,39660.1901851852,2008-07-31,04:33:52
36.049815,103.838697,0,4888,39660.1902430556,2008-07-31,04:33:57
36.049823,103.838708,0,4891,39660.1903009259,2008-07-31,04:34:02
36.049832,103.83871,0,4892,39660.1903587963,2008-07-31,04:34:07
36.049839,103.838712,0,4893,39660.1904166667,2008-07-31,04:34:12
36.049839,103.838712,0,4893,39660.1904513889,2008-07-31,04:34:15
36.049842,103.838713,0,4894,39660.190474537,2008-07-31,04:34:17
36.049866,103.838731,0,4895,39660.1905324074,2008-07-31,04:34:22
36.049931,103.838794,0,4898,39660.1905902778,2008-07-31,04:34:27
36.049909,103.83879,0,4906,39660.1906481481,2008-07-31,04:34:32
36.049909,103.83879,0,4906,39660.1906828704,2008-07-31,04:34:35
36.049903,103.83879,0,4907,39660.1907060185,2008-07-31,04:34:37
36.049894,103.838788,0,4908,39660.1907638889,2008-07-31,04:34:42
36.049892,103.838788,0,4909,39660.1908217593,2008-07-31,04:34:47
36.049895,103.838789,0,4910,39660.1908796296,2008-07-31,04:34:52
36.049895,103.838789,0,4910,39660.1909143519,2008-07-31,04:34:55
36.049891,103.838788,0,4910,39660.1909375,2008-07-31,04:34:57
36.049501,103.838976,0,4925,39660.1909953704,2008-07-31,04:35:02
36.049578,103.838972,0,4954,39660.1910532407,2008-07-31,04:35:07
36.049691,103.838958,0,4958,39660.1911111111,2008-07-31,04:35:12
36.049805,103.838876,0,4964,39660.1911689815,2008-07-31,04:35:17
36.04992,103.838605,0,4944,39660.1931944444,2008-07-31,04:38:12
36.049951,103.838589,0,4930,39660.1932523148,2008-07-31,04:38:17
36.049962,103.83859,0,4923,39660.1933101852,2008-07-31,04:38:22
36.049953,103.838587,0,4921,39660.1933680556,2008-07-31,04:38:27
36.049953,103.838587,0,4921,39660.1934027778,2008-07-31,04:38:30
36.049949,103.838586,0,4921,39660.1934259259,2008-07-31,04:38:32
36.049975,103.838618,0,4918,39660.1934837963,2008-07-31,04:38:37
36.050021,103.83862,0,4915,39660.1935416667,2008-07-31,04:38:42
36.050022,103.838605,0,4912,39660.193599537,2008-07-31,04:38:47
36.050044,103.838602,0,4908,39660.1936574074,2008-07-31,04:38:52
36.050037,103.838584,0,4904,39660.1937152778,2008-07-31,04:38:57
36.050014,103.838582,0,4906,39660.1937731481,2008-07-31,04:39:02
36.050014,103.83858,0,4905,39660.1938310185,2008-07-31,04:39:07
36.05002,103.83858,0,4905,39660.1938888889,2008-07-31,04:39:12
36.05002,103.83858,0,4905,39660.1939236111,2008-07-31,04:39:15
36.050016,103.83858,0,4905,39660.1939467593,2008-07-31,04:39:17
36.049986,103.838591,0,4903,39660.1940046296,2008-07-31,04:39:22
36.049982,103.838593,0,4901,39660.1940625,2008-07-31,04:39:27
36.049983,103.838599,0,4900,39660.1941203704,2008-07-31,04:39:32
36.049983,103.838599,0,4900,39660.1941550926,2008-07-31,04:39:35
36.049988,103.8386,0,4900,39660.1941782407,2008-07-31,04:39:37
36.050011,103.838606,0,4893,39660.1942361111,2008-07-31,04:39:42
36.050026,103.838602,0,4888,39660.1942939815,2008-07-31,04:39:47
36.050038,103.838605,0,4881,39660.1943518519,2008-07-31,04:39:52
36.050038,103.838605,0,4881,39660.1943865741,2008-07-31,04:39:55
36.050042,103.838603,0,4878,39660.1944097222,2008-07-31,04:39:57
36.050043,103.838568,0,4877,39660.1944675926,2008-07-31,04:40:02
36.04997,103.838603,0,4873,39660.194525463,2008-07-31,04:40:07
36.049916,103.838611,0,4871,39660.1945833333,2008-07-31,04:40:12
36.049911,103.838635,0,4874,39660.1946412037,2008-07-31,04:40:17
36.049911,103.838635,0,4874,39660.1946759259,2008-07-31,04:40:20
36.049905,103.838634,0,4874,39660.1946990741,2008-07-31,04:40:22
36.049881,103.838635,0,4877,39660.1947569444,2008-07-31,04:40:27
36.049862,103.838655,0,4881,39660.1948148148,2008-07-31,04:40:32
36.049858,103.838662,0,4882,39660.1948726852,2008-07-31,04:40:37
36.049858,103.838662,0,4882,39660.1949074074,2008-07-31,04:40:40
36.049854,103.838661,0,4882,39660.1949305556,2008-07-31,04:40:42
36.049863,103.838663,0,4882,39660.1949884259,2008-07-31,04:40:47
36.049872,103.838666,0,4882,39660.1950462963,2008-07-31,04:40:52
36.049866,103.838666,0,4882,39660.1951041667,2008-07-31,04:40:57
36.049866,103.838666,0,4882,39660.1951388889,2008-07-31,04:41:00
36.049858,103.838666,0,4882,39660.195162037,2008-07-31,04:41:02
36.04974,103.838865,0,4968,39660.2011805556,2008-07-31,04:49:42
36.04961,103.838838,0,4975,39660.2012384259,2008-07-31,04:49:47
36.049571,103.838845,0,4979,39660.2012962963,2008-07-31,04:49:52
36.049532,103.838823,0,4982,39660.2013541667,2008-07-31,04:49:57
36.049493,103.838807,0,4984,39660.201412037,2008-07-31,04:50:02
36.049451,103.838792,0,4992,39660.2014699074,2008-07-31,04:50:07
36.049398,103.838815,0,5000,39660.2015277778,2008-07-31,04:50:12
36.049419,103.838754,0,4988,39660.2015856481,2008-07-31,04:50:17
36.049411,103.838707,0,4984,39660.2016435185,2008-07-31,04:50:22
36.049356,103.838719,0,4985,39660.2017013889,2008-07-31,04:50:27
36.049288,103.838742,0,4986,39660.2017592593,2008-07-31,04:50:32
36.04923,103.838716,0,4989,39660.2018171296,2008-07-31,04:50:37
36.049188,103.838734,0,4990,39660.201875,2008-07-31,04:50:42
36.049146,103.838714,0,4992,39660.2019328704,2008-07-31,04:50:47
36.049077,103.83871,0,4993,39660.2019907407,2008-07-31,04:50:52
36.048991,103.838732,0,4996,39660.2020486111,2008-07-31,04:50:57
36.048911,103.838772,0,4999,39660.2021064815,2008-07-31,04:51:02
36.048845,103.838769,0,5002,39660.2021643519,2008-07-31,04:51:07
36.04884,103.838717,0,5003,39660.2022222222,2008-07-31,04:51:12
36.048828,103.838708,0,5004,39660.2022800926,2008-07-31,04:51:17
36.048766,103.838715,0,5004,39660.202337963,2008-07-31,04:51:22
36.048715,103.838721,0,5008,39660.2023958333,2008-07-31,04:51:27
36.048675,103.838686,0,5010,39660.2024537037,2008-07-31,04:51:32
36.048618,103.838685,0,5009,39660.2025115741,2008-07-31,04:51:37
36.04857,103.838677,0,5007,39660.2025694444,2008-07-31,04:51:42
36.048524,103.838668,0,5008,39660.2026273148,2008-07-31,04:51:47
36.048477,103.838695,0,5006,39660.2026851852,2008-07-31,04:51:52
36.048418,103.838708,0,5006,39660.2027430556,2008-07-31,04:51:57
36.04838,103.838709,0,5005,39660.2028009259,2008-07-31,04:52:02
36.048354,103.838658,0,5003,39660.2028587963,2008-07-31,04:52:07
36.048345,103.838576,0,4999,39660.2029166667,2008-07-31,04:52:12
36.048291,103.838549,0,4999,39660.202974537,2008-07-31,04:52:17
36.048261,103.838566,0,5001,39660.2030324074,2008-07-31,04:52:22
36.048203,103.83855,0,5002,39660.2030902778,2008-07-31,04:52:27
36.048182,103.838551,0,5002,39660.2031481481,2008-07-31,04:52:32
36.048171,103.838547,0,5001,39660.2032060185,2008-07-31,04:52:37
36.048123,103.83852,0,4995,39660.2032638889,2008-07-31,04:52:42
36.048072,103.838466,0,4994,39660.2033217593,2008-07-31,04:52:47
36.048032,103.838441,0,4994,39660.2033796296,2008-07-31,04:52:52
36.047982,103.8384,0,4996,39660.2034375,2008-07-31,04:52:57
36.047927,103.838396,0,4998,39660.2034953704,2008-07-31,04:53:02
36.047862,103.838402,0,5000,39660.2035532407,2008-07-31,04:53:07
36.047814,103.838402,0,5005,39660.2036111111,2008-07-31,04:53:12
36.047742,103.838462,0,5009,39660.2036689815,2008-07-31,04:53:17
36.047666,103.838441,0,5014,39660.2037268518,2008-07-31,04:53:22
36.047604,103.838445,0,5019,39660.2037847222,2008-07-31,04:53:27
36.047527,103.838431,0,5022,39660.2038425926,2008-07-31,04:53:32
36.047463,103.838457,0,5028,39660.203900463,2008-07-31,04:53:37
36.047428,103.838449,0,5034,39660.2039583333,2008-07-31,04:53:42
36.04738,103.838449,0,5041,39660.2040162037,2008-07-31,04:53:47
36.047324,103.838444,0,5048,39660.2040740741,2008-07-31,04:53:52
36.047255,103.838446,0,5054,39660.2041319444,2008-07-31,04:53:57
36.047188,103.838494,0,5064,39660.2041898148,2008-07-31,04:54:02
36.047119,103.838516,0,5073,39660.2042476852,2008-07-31,04:54:07
36.04712,103.838442,0,5076,39660.2043055556,2008-07-31,04:54:12
36.04709,103.838433,0,5081,39660.2043634259,2008-07-31,04:54:17
36.047039,103.838444,0,5082,39660.2044212963,2008-07-31,04:54:22
36.047037,103.838461,0,5085,39660.2044791667,2008-07-31,04:54:27
36.046994,103.838448,0,5088,39660.204537037,2008-07-31,04:54:32
36.046949,103.838459,0,5091,39660.2045949074,2008-07-31,04:54:37
36.046885,103.838456,0,5095,39660.2046527778,2008-07-31,04:54:42
36.046832,103.838488,0,5094,39660.2047106481,2008-07-31,04:54:47
36.046797,103.83849,0,5100,39660.2047685185,2008-07-31,04:54:52
36.046751,103.838494,0,5104,39660.2048263889,2008-07-31,04:54:57
36.046678,103.838501,0,5109,39660.2048842593,2008-07-31,04:55:02
36.046651,103.838507,0,5109,39660.2049421296,2008-07-31,04:55:07
36.046596,103.838485,0,5111,39660.205,2008-07-31,04:55:12
36.046558,103.838514,0,5112,39660.2050578704,2008-07-31,04:55:17
36.046522,103.838497,0,5113,39660.2051157407,2008-07-31,04:55:22
36.046479,103.838506,0,5113,39660.2051736111,2008-07-31,04:55:27
36.046428,103.838443,0,5110,39660.2052314815,2008-07-31,04:55:32
36.046374,103.838425,0,5103,39660.2052893518,2008-07-31,04:55:37
36.046331,103.838418,0,5092,39660.2053472222,2008-07-31,04:55:42
36.046318,103.838361,0,5083,39660.2054050926,2008-07-31,04:55:47
36.046275,103.838349,0,5081,39660.205462963,2008-07-31,04:55:52
36.046206,103.838332,0,5079,39660.2055208333,2008-07-31,04:55:57
36.046181,103.83827,0,5069,39660.2055787037,2008-07-31,04:56:02
36.046156,103.83817,0,5059,39660.2056365741,2008-07-31,04:56:07
36.04612,103.838153,0,5056,39660.2056944444,2008-07-31,04:56:12
36.04608,103.838139,0,5055,39660.2057523148,2008-07-31,04:56:17
36.046048,103.83813,0,5051,39660.2058101852,2008-07-31,04:56:22
36.046004,103.838134,0,5049,39660.2058680556,2008-07-31,04:56:27
36.045969,103.838128,0,5047,39660.2059259259,2008-07-31,04:56:32
36.045946,103.838141,0,5045,39660.2059837963,2008-07-31,04:56:37
36.045875,103.838125,0,5043,39660.2060416667,2008-07-31,04:56:42
36.045736,103.838137,0,5043,39660.206099537,2008-07-31,04:56:47
36.045679,103.838171,0,5041,39660.2061574074,2008-07-31,04:56:52
36.045625,103.838184,0,5040,39660.2062152778,2008-07-31,04:56:57
36.045592,103.838154,0,5041,39660.2062731481,2008-07-31,04:57:02
36.045543,103.838162,0,5037,39660.2063310185,2008-07-31,04:57:07
36.045494,103.838177,0,5037,39660.2063888889,2008-07-31,04:57:12
36.045436,103.838188,0,5037,39660.2064467593,2008-07-31,04:57:17
36.045386,103.838054,0,5027,39660.2065046296,2008-07-31,04:57:22
36.045354,103.838057,0,5025,39660.2065625,2008-07-31,04:57:27
36.04533,103.838042,0,5025,39660.2066203704,2008-07-31,04:57:32
36.045242,103.838035,0,5021,39660.2066782407,2008-07-31,04:57:37
36.045215,103.838053,0,5023,39660.2067361111,2008-07-31,04:57:42
36.045164,103.838055,0,5024,39660.2067939815,2008-07-31,04:57:47
36.045055,103.838062,0,5019,39660.2068518519,2008-07-31,04:57:52
36.045088,103.837941,0,5003,39660.2069097222,2008-07-31,04:57:57
36.045064,103.837892,0,4997,39660.2069675926,2008-07-31,04:58:02
36.045027,103.837885,0,4995,39660.207025463,2008-07-31,04:58:07
36.044949,103.837874,0,4992,39660.2070833333,2008-07-31,04:58:12
36.044846,103.837865,0,4991,39660.2071412037,2008-07-31,04:58:17
36.044803,103.837876,0,4987,39660.2071990741,2008-07-31,04:58:22
36.044726,103.837897,0,4982,39660.2072569444,2008-07-31,04:58:27
36.044652,103.837914,0,4981,39660.2073148148,2008-07-31,04:58:32
36.044632,103.83789,0,4979,39660.2073726852,2008-07-31,04:58:37
36.044645,103.837838,0,4975,39660.2074305556,2008-07-31,04:58:42
36.044591,103.837744,0,4964,39660.2074884259,2008-07-31,04:58:47
36.044519,103.837764,0,4960,39660.2075462963,2008-07-31,04:58:52
36.044469,103.83777,0,4951,39660.2076041667,2008-07-31,04:58:57
36.044412,103.83778,0,4948,39660.207662037,2008-07-31,04:59:02
36.04437,103.83777,0,4945,39660.2077199074,2008-07-31,04:59:07
36.044324,103.837787,0,4938,39660.2077777778,2008-07-31,04:59:12
36.04433,103.837755,0,4935,39660.2078356481,2008-07-31,04:59:17
36.044328,103.837761,0,4934,39660.2078935185,2008-07-31,04:59:22
36.044328,103.837761,0,4934,39660.2079282407,2008-07-31,04:59:25
36.044326,103.837761,0,4934,39660.2079513889,2008-07-31,04:59:27
36.044339,103.837772,0,4933,39660.2080092593,2008-07-31,04:59:32
36.044341,103.837789,0,4932,39660.2080671296,2008-07-31,04:59:37
36.044322,103.837819,0,4932,39660.208125,2008-07-31,04:59:42
36.04431,103.837828,0,4932,39660.2081828704,2008-07-31,04:59:47
36.04431,103.837828,0,4932,39660.2082175926,2008-07-31,04:59:50
36.044302,103.837836,0,4932,39660.2082407407,2008-07-31,04:59:52
36.044267,103.837906,0,4933,39660.2082986111,2008-07-31,04:59:57
36.044253,103.83799,0,4934,39660.2083564815,2008-07-31,05:00:02
36.044247,103.838058,0,4934,39660.2084143519,2008-07-31,05:00:07
36.044263,103.838119,0,4934,39660.2084722222,2008-07-31,05:00:12
36.044262,103.838147,0,4934,39660.2085300926,2008-07-31,05:00:17
36.044256,103.838166,0,4934,39660.208587963,2008-07-31,05:00:22
36.044084,103.838039,0,5069,39660.2175578704,2008-07-31,05:13:17
36.043912,103.837919,0,5073,39660.2176157407,2008-07-31,05:13:22
36.043796,103.837823,0,5076,39660.2176736111,2008-07-31,05:13:27
36.043691,103.837737,0,5078,39660.2177314815,2008-07-31,05:13:32
36.04363,103.837671,0,5079,39660.2177893519,2008-07-31,05:13:37
36.043565,103.83762,0,5078,39660.2178472222,2008-07-31,05:13:42
36.043511,103.837564,0,5077,39660.2179050926,2008-07-31,05:13:47
36.043438,103.837499,0,5077,39660.217962963,2008-07-31,05:13:52
36.043386,103.837466,0,5077,39660.2180208333,2008-07-31,05:13:57
36.043365,103.837462,0,5077,39660.2180787037,2008-07-31,05:14:02
36.043361,103.837496,0,5077,39660.2181365741,2008-07-31,05:14:07
36.043364,103.837512,0,5076,39660.2181944444,2008-07-31,05:14:12
36.043369,103.837543,0,5075,39660.2182523148,2008-07-31,05:14:17
36.043401,103.837551,0,5075,39660.2183101852,2008-07-31,05:14:22
36.043432,103.83756,0,5073,39660.2183680556,2008-07-31,05:14:27
36.043467,103.837572,0,5074,39660.2184259259,2008-07-31,05:14:32
36.043477,103.837552,0,5071,39660.2184837963,2008-07-31,05:14:37
36.04349,103.837558,0,5070,39660.2185416667,2008-07-31,05:14:42
36.04349,103.837558,0,5070,39660.2185763889,2008-07-31,05:14:45
36.043497,103.837566,0,5070,39660.218599537,2008-07-31,05:14:47
36.043506,103.837576,0,5069,39660.2186574074,2008-07-31,05:14:52
36.043508,103.837585,0,5069,39660.2187152778,2008-07-31,05:14:57
36.043508,103.837585,0,5069,39660.21875,2008-07-31,05:15:00
36.043506,103.837592,0,5068,39660.2187731481,2008-07-31,05:15:02
36.043503,103.837608,0,5067,39660.2188310185,2008-07-31,05:15:07
36.043522,103.837634,0,5065,39660.2188888889,2008-07-31,05:15:12
36.043534,103.83765,0,5064,39660.2189467593,2008-07-31,05:15:17
36.043541,103.837658,0,5063,39660.2190046296,2008-07-31,05:15:22
36.043541,103.837658,0,5063,39660.2190625,2008-07-31,05:15:27
36.043541,103.837655,0,5062,39660.2191203704,2008-07-31,05:15:32
36.043541,103.837655,0,5062,39660.2191550926,2008-07-31,05:15:35
36.04354,103.83765,0,5061,39660.2191782407,2008-07-31,05:15:37
36.043531,103.837642,0,5061,39660.2192361111,2008-07-31,05:15:42
36.043515,103.83762,0,5060,39660.2192939815,2008-07-31,05:15:47
36.043479,103.837589,0,5057,39660.2193518518,2008-07-31,05:15:52
36.043458,103.837584,0,5053,39660.2194097222,2008-07-31,05:15:57
36.043462,103.837572,0,5050,39660.2194675926,2008-07-31,05:16:02
36.043468,103.837557,0,5049,39660.219525463,2008-07-31,05:16:07
36.043468,103.837557,0,5049,39660.2195601852,2008-07-31,05:16:10
36.043471,103.83756,0,5048,39660.2195833333,2008-07-31,05:16:12
36.043473,103.837569,0,5047,39660.2196412037,2008-07-31,05:16:17
36.043486,103.837591,0,5047,39660.2196990741,2008-07-31,05:16:22
36.043511,103.837633,0,5046,39660.2197569444,2008-07-31,05:16:27
36.043511,103.837633,0,5046,39660.2197916667,2008-07-31,05:16:30
36.043517,103.837626,0,5045,39660.2198148148,2008-07-31,05:16:32
36.043527,103.837619,0,5045,39660.2198726852,2008-07-31,05:16:37
36.043552,103.837633,0,5045,39660.2199305556,2008-07-31,05:16:42
36.043605,103.837692,0,5044,39660.2199884259,2008-07-31,05:16:47
36.043687,103.837788,0,5043,39660.2200462963,2008-07-31,05:16:52
36.043757,103.837859,0,5039,39660.2201041667,2008-07-31,05:16:57
36.043863,103.837969,0,5037,39660.220162037,2008-07-31,05:17:02
36.043946,103.838009,0,5037,39660.2202199074,2008-07-31,05:17:07
36.043977,103.838018,0,5038,39660.2202777778,2008-07-31,05:17:12
36.043975,103.838027,0,5035,39660.2203356481,2008-07-31,05:17:17
36.043952,103.838036,0,5033,39660.2203935185,2008-07-31,05:17:22
36.043949,103.838044,0,5033,39660.2204513889,2008-07-31,05:17:27
36.043945,103.838045,0,5032,39660.2205092593,2008-07-31,05:17:32
36.043947,103.838043,0,5032,39660.2205671296,2008-07-31,05:17:37
36.043946,103.838041,0,5033,39660.220625,2008-07-31,05:17:42
36.043944,103.83804,0,5033,39660.2206828704,2008-07-31,05:17:47
36.04395,103.838045,0,5034,39660.2207407407,2008-07-31,05:17:52
36.043953,103.838051,0,5035,39660.2207986111,2008-07-31,05:17:57
36.043952,103.838052,0,5036,39660.2208564815,2008-07-31,05:18:02
36.043952,103.838048,0,5037,39660.2209143518,2008-07-31,05:18:07
36.043951,103.838046,0,5039,39660.2209722222,2008-07-31,05:18:12
36.043951,103.838046,0,5039,39660.2210069444,2008-07-31,05:18:15
36.043945,103.838046,0,5041,39660.2210300926,2008-07-31,05:18:17
36.043936,103.838039,0,5042,39660.221087963,2008-07-31,05:18:22
36.043929,103.838035,0,5044,39660.2211458333,2008-07-31,05:18:27
36.043929,103.838037,0,5045,39660.2212037037,2008-07-31,05:18:32
36.043929,103.838037,0,5045,39660.2212384259,2008-07-31,05:18:35
36.043931,103.838037,0,5047,39660.2212615741,2008-07-31,05:18:37
36.043922,103.838023,0,5048,39660.2213194444,2008-07-31,05:18:42
36.043911,103.838002,0,5047,39660.2213773148,2008-07-31,05:18:47
36.043928,103.838009,0,5050,39660.2214351852,2008-07-31,05:18:52
36.043928,103.838009,0,5050,39660.2214699074,2008-07-31,05:18:55
36.043924,103.838009,0,5051,39660.2214930556,2008-07-31,05:18:57
36.043927,103.838019,0,5053,39660.2215509259,2008-07-31,05:19:02
36.043983,103.838069,0,5056,39660.2216087963,2008-07-31,05:19:07
36.043982,103.838097,0,5056,39660.2216666667,2008-07-31,05:19:12
36.044001,103.838115,0,5061,39660.221724537,2008-07-31,05:19:17
36.044001,103.838115,0,5061,39660.2217592593,2008-07-31,05:19:20
36.044009,103.838122,0,5064,39660.2217824074,2008-07-31,05:19:22
36.044019,103.838125,0,5066,39660.2218402778,2008-07-31,05:19:27
36.044076,103.838151,0,5065,39660.2218981481,2008-07-31,05:19:32
36.044096,103.838146,0,5063,39660.2219560185,2008-07-31,05:19:37
36.044092,103.838134,0,5060,39660.2220138889,2008-07-31,05:19:42
36.044092,103.838134,0,5060,39660.2220486111,2008-07-31,05:19:45
36.044098,103.838136,0,5062,39660.2220717593,2008-07-31,05:19:47
36.044109,103.838141,0,5062,39660.2221296296,2008-07-31,05:19:52
36.044109,103.838141,0,5062,39660.2221643519,2008-07-31,05:19:55
36.04411,103.838143,0,5062,39660.2221875,2008-07-31,05:19:57
36.044099,103.838125,0,5064,39660.2222453704,2008-07-31,05:20:02
36.044095,103.838122,0,5065,39660.2223032407,2008-07-31,05:20:07
36.044089,103.838115,0,5067,39660.2223611111,2008-07-31,05:20:12
36.044089,103.838115,0,5067,39660.2223958333,2008-07-31,05:20:15
36.044082,103.838117,0,5068,39660.2224189815,2008-07-31,05:20:17
36.044076,103.83813,0,5070,39660.2224768519,2008-07-31,05:20:22
36.044094,103.838187,0,5072,39660.2225347222,2008-07-31,05:20:27
36.044118,103.838222,0,5073,39660.2225925926,2008-07-31,05:20:32
36.04418,103.838217,0,5075,39660.222650463,2008-07-31,05:20:37
36.044203,103.838176,0,5074,39660.2227083333,2008-07-31,05:20:42
36.044206,103.838165,0,5073,39660.2227662037,2008-07-31,05:20:47
36.044202,103.838172,0,5074,39660.2228240741,2008-07-31,05:20:52
36.044196,103.838171,0,5075,39660.2228819444,2008-07-31,05:20:57
36.044192,103.838165,0,5076,39660.2229398148,2008-07-31,05:21:02
36.044192,103.838165,0,5076,39660.222974537,2008-07-31,05:21:05
36.044187,103.83816,0,5077,39660.2229976852,2008-07-31,05:21:07
36.044181,103.838151,0,5078,39660.2230555556,2008-07-31,05:21:12
36.044174,103.838146,0,5079,39660.2231134259,2008-07-31,05:21:17
36.044174,103.838146,0,5079,39660.2231481481,2008-07-31,05:21:20
36.044168,103.838143,0,5080,39660.2231712963,2008-07-31,05:21:22
36.044144,103.83809,0,5086,39660.2232291667,2008-07-31,05:21:27
36.044128,103.838088,0,5092,39660.223287037,2008-07-31,05:21:32
36.044104,103.838084,0,5091,39660.2233449074,2008-07-31,05:21:37
36.044074,103.83811,0,5095,39660.2234027778,2008-07-31,05:21:42
36.044015,103.838117,0,5088,39660.2234606481,2008-07-31,05:21:47
36.044047,103.838104,0,5072,39660.2235185185,2008-07-31,05:21:52
36.044004,103.83808,0,5064,39660.2235763889,2008-07-31,05:21:57
36.043948,103.838018,0,5062,39660.2236342593,2008-07-31,05:22:02
36.043845,103.837904,0,5057,39660.2236921296,2008-07-31,05:22:07
36.043788,103.837852,0,5055,39660.22375,2008-07-31,05:22:12
36.043775,103.837809,0,5055,39660.2238078704,2008-07-31,05:22:17
36.043748,103.837805,0,5054,39660.2238657407,2008-07-31,05:22:22
36.04367,103.837814,0,5054,39660.2239236111,2008-07-31,05:22:27
36.04362,103.83782,0,5055,39660.2239814815,2008-07-31,05:22:32
36.04362,103.83782,0,5055,39660.2240162037,2008-07-31,05:22:35
36.043612,103.837818,0,5055,39660.2240393519,2008-07-31,05:22:37
36.043577,103.837765,0,5055,39660.2240972222,2008-07-31,05:22:42
36.043522,103.837698,0,5052,39660.2241550926,2008-07-31,05:22:47
36.043478,103.837665,0,5048,39660.224212963,2008-07-31,05:22:52
36.043464,103.83767,0,5048,39660.2242708333,2008-07-31,05:22:57
36.043466,103.837686,0,5043,39660.2243287037,2008-07-31,05:23:02
36.043466,103.837686,0,5043,39660.2243634259,2008-07-31,05:23:05
36.043473,103.837685,0,5040,39660.2243865741,2008-07-31,05:23:07
36.043463,103.837677,0,5039,39660.2244444444,2008-07-31,05:23:12
36.043476,103.837687,0,5040,39660.2245023148,2008-07-31,05:23:17
36.043499,103.837697,0,5042,39660.2245601852,2008-07-31,05:23:22
36.043528,103.83771,0,5045,39660.2246180556,2008-07-31,05:23:27
36.043568,103.837739,0,5045,39660.2246759259,2008-07-31,05:23:32
36.043586,103.837806,0,5046,39660.2247337963,2008-07-31,05:23:37
36.043592,103.83787,0,5047,39660.2247916667,2008-07-31,05:23:42
36.043579,103.837945,0,5046,39660.224849537,2008-07-31,05:23:47
36.043615,103.837984,0,5046,39660.2249074074,2008-07-31,05:23:52
36.043614,103.838035,0,5046,39660.2249652778,2008-07-31,05:23:57
36.043618,103.838037,0,5047,39660.2250231481,2008-07-31,05:24:02
36.043616,103.838036,0,5047,39660.2250810185,2008-07-31,05:24:07
36.043616,103.838036,0,5047,39660.2251157407,2008-07-31,05:24:10
36.04362,103.838037,0,5047,39660.2251388889,2008-07-31,05:24:12
36.043633,103.838041,0,5047,39660.2251967593,2008-07-31,05:24:17
36.043658,103.838044,0,5047,39660.2252546296,2008-07-31,05:24:22
36.043736,103.838094,0,5047,39660.2253125,2008-07-31,05:24:27
36.043856,103.838145,0,5047,39660.2253703704,2008-07-31,05:24:32
36.043935,103.838229,0,5047,39660.2254282407,2008-07-31,05:24:37
36.043963,103.838331,0,5047,39660.2254861111,2008-07-31,05:24:42
36.043974,103.838436,0,5047,39660.2255439815,2008-07-31,05:24:47
36.044031,103.838518,0,5048,39660.2256018519,2008-07-31,05:24:52
36.044066,103.838547,0,5048,39660.2256597222,2008-07-31,05:24:57
36.044061,103.838547,0,5048,39660.2257175926,2008-07-31,05:25:02
36.044056,103.838546,0,5048,39660.225775463,2008-07-31,05:25:07
36.044058,103.838545,0,5048,39660.2258333333,2008-07-31,05:25:12
36.044065,103.838546,0,5048,39660.2258912037,2008-07-31,05:25:17
36.044065,103.838546,0,5048,39660.2259259259,2008-07-31,05:25:20
36.04407,103.838545,0,5049,39660.2259490741,2008-07-31,05:25:22
36.044082,103.838545,0,5049,39660.2260069444,2008-07-31,05:25:27
36.044161,103.838429,0,5051,39660.2260648148,2008-07-31,05:25:32
36.044216,103.838322,0,5055,39660.2261226852,2008-07-31,05:25:37
36.044234,103.838212,0,5057,39660.2261805556,2008-07-31,05:25:42
36.044218,103.838138,0,5061,39660.2262384259,2008-07-31,05:25:47
36.044175,103.838097,0,5063,39660.2262962963,2008-07-31,05:25:52
36.044183,103.838098,0,5065,39660.2263541667,2008-07-31,05:25:57
36.044187,103.838098,0,5067,39660.226412037,2008-07-31,05:26:02
36.044187,103.838098,0,5067,39660.2264467593,2008-07-31,05:26:05
36.044182,103.838096,0,5067,39660.2264699074,2008-07-31,05:26:07
36.044177,103.838084,0,5068,39660.2265277778,2008-07-31,05:26:12
36.044198,103.838073,0,5072,39660.2265856481,2008-07-31,05:26:17
36.044198,103.838073,0,5072,39660.2266203704,2008-07-31,05:26:20
36.044206,103.838078,0,5072,39660.2266435185,2008-07-31,05:26:22
36.044215,103.838081,0,5072,39660.2267013889,2008-07-31,05:26:27
36.044215,103.838081,0,5072,39660.2267361111,2008-07-31,05:26:30
36.044222,103.838083,0,5072,39660.2267592593,2008-07-31,05:26:32
36.044212,103.838081,0,5072,39660.2268171296,2008-07-31,05:26:37
36.044185,103.838083,0,5072,39660.226875,2008-07-31,05:26:42
36.044155,103.838102,0,5073,39660.2269328704,2008-07-31,05:26:47
36.044149,103.838101,0,5073,39660.2269907407,2008-07-31,05:26:52
36.044141,103.8381,0,5073,39660.2270486111,2008-07-31,05:26:57
36.044141,103.8381,0,5073,39660.2270833333,2008-07-31,05:27:00
36.04414,103.838101,0,5073,39660.2271064815,2008-07-31,05:27:02
36.044122,103.838117,0,5074,39660.2271643518,2008-07-31,05:27:07
36.044118,103.838172,0,5075,39660.2272222222,2008-07-31,05:27:12
36.044116,103.838194,0,5075,39660.2272800926,2008-07-31,05:27:17
36.044119,103.838197,0,5075,39660.227337963,2008-07-31,05:27:22
36.044119,103.838197,0,5075,39660.2273726852,2008-07-31,05:27:25
36.044114,103.838196,0,5075,39660.2273958333,2008-07-31,05:27:27
36.044084,103.838209,0,5075,39660.2274537037,2008-07-31,05:27:32
36.04404,103.838196,0,5070,39660.2275115741,2008-07-31,05:27:37
36.044,103.838189,0,5068,39660.2275694444,2008-07-31,05:27:42
36.04397,103.838173,0,5067,39660.2276273148,2008-07-31,05:27:47
36.043949,103.838173,0,5067,39660.2276851852,2008-07-31,05:27:52
36.044006,103.838214,0,5067,39660.2277430556,2008-07-31,05:27:57
36.044048,103.838141,0,5064,39660.2278009259,2008-07-31,05:28:02
36.044048,103.838141,0,5064,39660.2278356481,2008-07-31,05:28:05
36.044049,103.838142,0,5064,39660.2278587963,2008-07-31,05:28:07
36.044182,103.838231,0,5067,39660.2279166667,2008-07-31,05:28:12
36.044273,103.838246,0,5066,39660.227974537,2008-07-31,05:28:17
36.044145,103.83805,0,5098,39660.2319675926,2008-07-31,05:34:02
36.044116,103.837972,0,5101,39660.232025463,2008-07-31,05:34:07
36.044081,103.837913,0,5104,39660.2320833333,2008-07-31,05:34:12
36.044043,103.837849,0,5111,39660.2321412037,2008-07-31,05:34:17
36.044017,103.837839,0,5119,39660.2321990741,2008-07-31,05:34:22
36.043971,103.837814,0,5126,39660.2322569444,2008-07-31,05:34:27
36.043956,103.837793,0,5136,39660.2323148148,2008-07-31,05:34:32
36.043866,103.837807,0,5142,39660.2323726852,2008-07-31,05:34:37
36.043863,103.837806,0,5142,39660.2324305556,2008-07-31,05:34:42
36.043855,103.837803,0,5143,39660.2324884259,2008-07-31,05:34:47
36.043855,103.837803,0,5143,39660.2325231481,2008-07-31,05:34:50
36.04385,103.8378,0,5143,39660.2325462963,2008-07-31,05:34:52
36.043843,103.83781,0,5146,39660.2326041667,2008-07-31,05:34:57
36.043856,103.837753,0,5148,39660.232662037,2008-07-31,05:35:02
36.043861,103.837744,0,5149,39660.2327199074,2008-07-31,05:35:07
36.04388,103.837684,0,5155,39660.2327777778,2008-07-31,05:35:12
36.043836,103.837646,0,5161,39660.2328356481,2008-07-31,05:35:17
36.043801,103.837651,0,5164,39660.2328935185,2008-07-31,05:35:22
36.043755,103.837638,0,5170,39660.2329513889,2008-07-31,05:35:27
36.043734,103.837641,0,5172,39660.2330092593,2008-07-31,05:35:32
36.04374,103.837643,0,5173,39660.2330671296,2008-07-31,05:35:37
36.04374,103.837643,0,5173,39660.2331018519,2008-07-31,05:35:40
36.043736,103.837649,0,5180,39660.233125,2008-07-31,05:35:42
36.043756,103.837659,0,5187,39660.2331828704,2008-07-31,05:35:47
36.043788,103.837674,0,5184,39660.2332407407,2008-07-31,05:35:52
36.043805,103.8377,0,5176,39660.2332986111,2008-07-31,05:35:57
36.04385,103.837754,0,5157,39660.2333564815,2008-07-31,05:36:02
36.043888,103.837797,0,5149,39660.2334143519,2008-07-31,05:36:07
36.043949,103.837834,0,5141,39660.2334722222,2008-07-31,05:36:12
36.043993,103.837843,0,5129,39660.2335300926,2008-07-31,05:36:17
36.044038,103.837882,0,5105,39660.233587963,2008-07-31,05:36:22
36.044084,103.837891,0,5094,39660.2336458333,2008-07-31,05:36:27
36.044169,103.837902,0,5091,39660.2337037037,2008-07-31,05:36:32
36.04428,103.838026,0,5098,39660.2337615741,2008-07-31,05:36:37
36.044385,103.83814,0,5102,39660.2338194444,2008-07-31,05:36:42
36.044454,103.838198,0,5096,39660.2338773148,2008-07-31,05:36:47
36.044492,103.838257,0,5088,39660.2339351852,2008-07-31,05:36:52
36.044539,103.838326,0,5079,39660.2339930556,2008-07-31,05:36:57
36.044571,103.838373,0,5071,39660.2340509259,2008-07-31,05:37:02
36.044605,103.838386,0,5064,39660.2341087963,2008-07-31,05:37:07
36.044626,103.838398,0,5059,39660.2341666667,2008-07-31,05:37:12
36.044635,103.838394,0,5056,39660.234224537,2008-07-31,05:37:17
36.044672,103.838366,0,5051,39660.2342824074,2008-07-31,05:37:22
36.044701,103.838361,0,5045,39660.2343402778,2008-07-31,05:37:27
36.04471,103.838356,0,5044,39660.2343981481,2008-07-31,05:37:32
36.044716,103.83835,0,5042,39660.2344560185,2008-07-31,05:37:37
36.044716,103.83835,0,5042,39660.2344907407,2008-07-31,05:37:40
36.044721,103.838342,0,5040,39660.2345138889,2008-07-31,05:37:42
36.044736,103.838352,0,5038,39660.2345717593,2008-07-31,05:37:47
36.044744,103.838373,0,5037,39660.2346296296,2008-07-31,05:37:52
36.04474,103.838382,0,5036,39660.2346875,2008-07-31,05:37:57
36.04475,103.838383,0,5034,39660.2347453704,2008-07-31,05:38:02
36.044761,103.838361,0,5032,39660.2348032407,2008-07-31,05:38:07
36.044778,103.838352,0,5030,39660.2348611111,2008-07-31,05:38:12
36.04479,103.838343,0,5029,39660.2349189815,2008-07-31,05:38:17
36.044837,103.838264,0,5027,39660.2349768518,2008-07-31,05:38:22
36.044881,103.838186,0,5026,39660.2350347222,2008-07-31,05:38:27
36.044865,103.838171,0,5025,39660.2350925926,2008-07-31,05:38:32
36.044827,103.838175,0,5024,39660.235150463,2008-07-31,05:38:37
36.044821,103.838183,0,5023,39660.2352083333,2008-07-31,05:38:42
36.044821,103.838183,0,5023,39660.2352430556,2008-07-31,05:38:45
36.044822,103.838191,0,5021,39660.2352662037,2008-07-31,05:38:47
36.044833,103.838212,0,5019,39660.2353240741,2008-07-31,05:38:52
36.04488,103.838277,0,5017,39660.2353819444,2008-07-31,05:38:57
36.044826,103.838389,0,5014,39660.2354398148,2008-07-31,05:39:02
36.044752,103.838487,0,5009,39660.2354976852,2008-07-31,05:39:07
36.044731,103.838441,0,5009,39660.2355555556,2008-07-31,05:39:12
36.044736,103.83839,0,5005,39660.2356134259,2008-07-31,05:39:17
36.044743,103.838373,0,5004,39660.2356712963,2008-07-31,05:39:22
36.044745,103.838371,0,5002,39660.2357291667,2008-07-31,05:39:27
36.044747,103.838365,0,5000,39660.235787037,2008-07-31,05:39:32
36.044749,103.838364,0,4999,39660.2358449074,2008-07-31,05:39:37
36.044751,103.838358,0,4998,39660.2359027778,2008-07-31,05:39:42
36.044754,103.838351,0,4997,39660.2359606481,2008-07-31,05:39:47
36.044758,103.838345,0,4996,39660.2360185185,2008-07-31,05:39:52
36.044758,103.838345,0,4996,39660.2360532407,2008-07-31,05:39:55
36.044761,103.838337,0,4996,39660.2360763889,2008-07-31,05:39:57
36.044763,103.838328,0,4996,39660.2361342593,2008-07-31,05:40:02
36.044762,103.838325,0,4996,39660.2361921296,2008-07-31,05:40:07
36.044764,103.838322,0,4996,39660.23625,2008-07-31,05:40:12
36.044768,103.838321,0,4996,39660.2363078704,2008-07-31,05:40:17
36.044775,103.838318,0,4996,39660.2363657407,2008-07-31,05:40:22
36.044775,103.838318,0,4996,39660.236400463,2008-07-31,05:40:25
36.044778,103.83832,0,4996,39660.2364236111,2008-07-31,05:40:27
36.044759,103.838361,0,4993,39660.2364814815,2008-07-31,05:40:32
36.044695,103.838442,0,4990,39660.2365393518,2008-07-31,05:40:37
36.044694,103.83844,0,4988,39660.2365972222,2008-07-31,05:40:42
36.044692,103.838441,0,4988,39660.2366550926,2008-07-31,05:40:47
36.044691,103.83844,0,4988,39660.236712963,2008-07-31,05:40:52
36.044689,103.838439,0,4988,39660.2367708333,2008-07-31,05:40:57
36.044688,103.838438,0,4987,39660.2368287037,2008-07-31,05:41:02
36.044686,103.838436,0,4987,39660.2368865741,2008-07-31,05:41:07
36.044688,103.838436,0,4988,39660.2369444444,2008-07-31,05:41:12
36.044687,103.838436,0,4988,39660.2370023148,2008-07-31,05:41:17
36.044686,103.838436,0,4988,39660.2370601852,2008-07-31,05:41:22
36.044686,103.838436,0,4988,39660.2370949074,2008-07-31,05:41:25
36.044686,103.838435,0,4988,39660.2371180556,2008-07-31,05:41:27
36.044718,103.838403,0,4988,39660.2371759259,2008-07-31,05:41:32
36.044766,103.838285,0,4981,39660.2372337963,2008-07-31,05:41:37
36.04473,103.838243,0,4975,39660.2372916667,2008-07-31,05:41:42
36.044694,103.838227,0,4972,39660.237349537,2008-07-31,05:41:47
36.044683,103.838215,0,4972,39660.2374074074,2008-07-31,05:41:52
36.044628,103.838179,0,4969,39660.2374652778,2008-07-31,05:41:57
36.044469,103.838114,0,4967,39660.2375231481,2008-07-31,05:42:02
36.044341,103.838062,0,4964,39660.2375810185,2008-07-31,05:42:07
36.044286,103.838071,0,4960,39660.2376388889,2008-07-31,05:42:12
36.044173,103.838049,0,4959,39660.2376967593,2008-07-31,05:42:17
36.044016,103.838082,0,4951,39660.2377546296,2008-07-31,05:42:22
36.043851,103.838053,0,4953,39660.2378125,2008-07-31,05:42:27
36.043821,103.838199,0,4963,39660.2378703704,2008-07-31,05:42:32
36.043852,103.838442,0,4965,39660.2379282407,2008-07-31,05:42:37
36.043714,103.838595,0,4958,39660.2379861111,2008-07-31,05:42:42
36.043612,103.838575,0,4963,39660.2380439815,2008-07-31,05:42:47
36.043431,103.83857,0,4952,39660.2381018519,2008-07-31,05:42:52
36.043204,103.838537,0,4944,39660.2381597222,2008-07-31,05:42:57
36.043073,103.838646,0,4949,39660.2382175926,2008-07-31,05:43:02
36.043073,103.838646,0,4949,39660.2382523148,2008-07-31,05:43:05
36.043066,103.838645,0,4949,39660.238275463,2008-07-31,05:43:07
36.042875,103.838648,0,4947,39660.2383333333,2008-07-31,05:43:12
36.042637,103.838608,0,4947,39660.2383912037,2008-07-31,05:43:17
36.042447,103.838567,0,4929,39660.2384490741,2008-07-31,05:43:22
36.04212,103.838629,0,4893,39660.2385069444,2008-07-31,05:43:27
36.041805,103.838661,0,4864,39660.2385648148,2008-07-31,05:43:32
36.041555,103.838611,0,4849,39660.2386226852,2008-07-31,05:43:37
36.041264,103.838502,0,4836,39660.2386805556,2008-07-31,05:43:42
36.041108,103.838437,0,4847,39660.2387384259,2008-07-31,05:43:47
36.041064,103.838421,0,4858,39660.2387962963,2008-07-31,05:43:52
36.041015,103.83843,0,4862,39660.2388541667,2008-07-31,05:43:57
36.040872,103.838419,0,4878,39660.238912037,2008-07-31,05:44:02
36.040674,103.838341,0,4886,39660.2389699074,2008-07-31,05:44:07
36.040525,103.838283,0,4895,39660.2390277778,2008-07-31,05:44:12
36.040316,103.838266,0,4892,39660.2390856481,2008-07-31,05:44:17
36.040095,103.838144,0,4886,39660.2391435185,2008-07-31,05:44:22
36.040007,103.837927,0,4887,39660.2392013889,2008-07-31,05:44:27
36.040035,103.837623,0,4891,39660.2392592593,2008-07-31,05:44:32
36.04005,103.837361,0,4891,39660.2393171296,2008-07-31,05:44:37
36.039882,103.83711,0,4879,39660.239375,2008-07-31,05:44:42
36.039616,103.836996,0,4885,39660.2394328704,2008-07-31,05:44:47
36.039316,103.836938,0,4884,39660.2394907407,2008-07-31,05:44:52
36.039,103.836914,0,4880,39660.2395486111,2008-07-31,05:44:57
36.038744,103.836851,0,4876,39660.2396064815,2008-07-31,05:45:02
36.038524,103.836797,0,4869,39660.2396643519,2008-07-31,05:45:07
36.03831,103.836778,0,4863,39660.2397222222,2008-07-31,05:45:12
36.038231,103.836804,0,4862,39660.2397800926,2008-07-31,05:45:17
36.038212,103.836794,0,4861,39660.239837963,2008-07-31,05:45:22
36.038218,103.836787,0,4859,39660.2398958333,2008-07-31,05:45:27
36.038218,103.836787,0,4859,39660.2399305556,2008-07-31,05:45:30
36.038213,103.836793,0,4857,39660.2399537037,2008-07-31,05:45:32
36.038092,103.836799,0,4865,39660.2400115741,2008-07-31,05:45:37
36.037892,103.836751,0,4869,39660.2400694444,2008-07-31,05:45:42
36.037675,103.836692,0,4876,39660.2401273148,2008-07-31,05:45:47
36.037433,103.836599,0,4874,39660.2401851852,2008-07-31,05:45:52
36.037178,103.83655,0,4884,39660.2402430556,2008-07-31,05:45:57
36.036941,103.836464,0,4887,39660.2403009259,2008-07-31,05:46:02
36.036669,103.836458,0,4893,39660.2403587963,2008-07-31,05:46:07
36.03641,103.836402,0,4887,39660.2404166667,2008-07-31,05:46:12
36.036134,103.836356,0,4886,39660.240474537,2008-07-31,05:46:17
36.035954,103.836306,0,4892,39660.2405324074,2008-07-31,05:46:22
36.035618,103.83627,0,4894,39660.2405902778,2008-07-31,05:46:27
36.035305,103.836252,0,4890,39660.2406481481,2008-07-31,05:46:32
36.03503,103.836205,0,4886,39660.2407060185,2008-07-31,05:46:37
36.034879,103.836044,0,4886,39660.2407638889,2008-07-31,05:46:42
36.034825,103.835847,0,4859,39660.2408217593,2008-07-31,05:46:47
36.03487,103.835562,0,4855,39660.2408796296,2008-07-31,05:46:52
36.034936,103.83531,0,4839,39660.2409375,2008-07-31,05:46:57
36.034934,103.835327,0,4835,39660.2409953704,2008-07-31,05:47:02
36.034932,103.835286,0,4845,39660.2410532407,2008-07-31,05:47:07
36.03495,103.835205,0,4851,39660.2411111111,2008-07-31,05:47:12
36.034941,103.835128,0,4859,39660.2411689815,2008-07-31,05:47:17
36.034917,103.835044,0,4886,39660.2412268519,2008-07-31,05:47:22
36.034918,103.834975,0,4889,39660.2412847222,2008-07-31,05:47:27
36.034957,103.834884,0,4888,39660.2413425926,2008-07-31,05:47:32
36.034997,103.834817,0,4890,39660.241400463,2008-07-31,05:47:37
36.03505,103.834761,0,4891,39660.2414583333,2008-07-31,05:47:42
36.035074,103.83469,0,4895,39660.2415162037,2008-07-31,05:47:47
36.0351,103.834611,0,4894,39660.2415740741,2008-07-31,05:47:52
36.035089,103.834534,0,4888,39660.2416319444,2008-07-31,05:47:57
36.035078,103.834462,0,4890,39660.2416898148,2008-07-31,05:48:02
36.035065,103.834378,0,4900,39660.2417476852,2008-07-31,05:48:07
36.035057,103.834284,0,4905,39660.2418055556,2008-07-31,05:48:12
36.035054,103.834193,0,4914,39660.2418634259,2008-07-31,05:48:17
36.035052,103.834076,0,4929,39660.2419212963,2008-07-31,05:48:22
36.035061,103.833958,0,4948,39660.2419791667,2008-07-31,05:48:27
36.03506,103.833864,0,4958,39660.242037037,2008-07-31,05:48:32
36.035083,103.833776,0,4976,39660.2420949074,2008-07-31,05:48:37
36.035105,103.833694,0,4984,39660.2421527778,2008-07-31,05:48:42
36.035119,103.833652,0,4985,39660.2422106481,2008-07-31,05:48:47
36.035168,103.833574,0,4988,39660.2422685185,2008-07-31,05:48:52
36.035206,103.833476,0,4997,39660.2423263889,2008-07-31,05:48:57
36.035236,103.833398,0,5005,39660.2423842593,2008-07-31,05:49:02
36.03525,103.833306,0,5012,39660.2424421296,2008-07-31,05:49:07
36.035255,103.833222,0,5017,39660.2425,2008-07-31,05:49:12
36.03522,103.833172,0,5021,39660.2425578704,2008-07-31,05:49:17
36.035163,103.833177,0,5024,39660.2426157407,2008-07-31,05:49:22
36.035118,103.833204,0,5026,39660.2426736111,2008-07-31,05:49:27
36.035033,103.833207,0,5033,39660.2427314815,2008-07-31,05:49:32
36.034924,103.833179,0,5041,39660.2427893518,2008-07-31,05:49:37
36.034766,103.833005,0,5044,39660.2428472222,2008-07-31,05:49:42
36.034756,103.832883,0,5048,39660.2429050926,2008-07-31,05:49:47
36.034697,103.832802,0,5048,39660.242962963,2008-07-31,05:49:52
36.034664,103.832737,0,5044,39660.2430208333,2008-07-31,05:49:57
36.034628,103.832711,0,5037,39660.2430787037,2008-07-31,05:50:02
36.03457,103.832703,0,5030,39660.2431365741,2008-07-31,05:50:07
36.034511,103.832691,0,5023,39660.2431944444,2008-07-31,05:50:12
36.034487,103.832687,0,5025,39660.2432523148,2008-07-31,05:50:17
36.034511,103.832743,0,5025,39660.2433101852,2008-07-31,05:50:22
36.034482,103.832771,0,5020,39660.2433680556,2008-07-31,05:50:27
36.034476,103.832779,0,5018,39660.2434259259,2008-07-31,05:50:32
36.034474,103.83278,0,5017,39660.2434837963,2008-07-31,05:50:37
36.034474,103.83278,0,5017,39660.2435185185,2008-07-31,05:50:40
36.034473,103.832781,0,5017,39660.2435416667,2008-07-31,05:50:42
36.034468,103.832772,0,5017,39660.243599537,2008-07-31,05:50:47
36.034412,103.832748,0,5020,39660.2436574074,2008-07-31,05:50:52
36.034378,103.832753,0,5018,39660.2437152778,2008-07-31,05:50:57
36.034368,103.832747,0,5018,39660.2437731481,2008-07-31,05:51:02
36.034362,103.832743,0,5018,39660.2438310185,2008-07-31,05:51:07
36.034362,103.832743,0,5018,39660.2438657407,2008-07-31,05:51:10
36.034356,103.832739,0,5018,39660.2438888889,2008-07-31,05:51:12
36.034347,103.832733,0,5019,39660.2439467593,2008-07-31,05:51:17
36.034344,103.83273,0,5019,39660.2440046296,2008-07-31,05:51:22
36.034342,103.832724,0,5019,39660.2440625,2008-07-31,05:51:27
36.034342,103.832724,0,5019,39660.2440972222,2008-07-31,05:51:30
36.034344,103.832722,0,5019,39660.2441203704,2008-07-31,05:51:32
36.03446,103.832722,0,5022,39660.2441782407,2008-07-31,05:51:37
36.034468,103.832669,0,5028,39660.2442361111,2008-07-31,05:51:42
36.034515,103.83272,0,5030,39660.2442939815,2008-07-31,05:51:47
36.03456,103.832783,0,5032,39660.2443518518,2008-07-31,05:51:52
36.034602,103.832831,0,5033,39660.2444097222,2008-07-31,05:51:57
36.034618,103.832849,0,5034,39660.2444675926,2008-07-31,05:52:02
36.034658,103.832861,0,5034,39660.244525463,2008-07-31,05:52:07
36.034666,103.832873,0,5032,39660.2445833333,2008-07-31,05:52:12
36.034664,103.832902,0,5032,39660.2446412037,2008-07-31,05:52:17
36.03469,103.832914,0,5031,39660.2446990741,2008-07-31,05:52:22
36.034703,103.832954,0,5031,39660.2447569444,2008-07-31,05:52:27
36.034666,103.833011,0,5030,39660.2448148148,2008-07-31,05:52:32
36.034696,103.833023,0,5026,39660.2448726852,2008-07-31,05:52:37
36.034707,103.833047,0,5025,39660.2449305556,2008-07-31,05:52:42
36.034691,103.83308,0,5024,39660.2449884259,2008-07-31,05:52:47
36.034718,103.833098,0,5024,39660.2450462963,2008-07-31,05:52:52
36.034712,103.833137,0,5022,39660.2451041667,2008-07-31,05:52:57
36.03468,103.833186,0,5021,39660.245162037,2008-07-31,05:53:02
36.034703,103.833215,0,5020,39660.2452199074,2008-07-31,05:53:07
36.03475,103.83323,0,5021,39660.2452777778,2008-07-31,05:53:12
36.034786,103.833293,0,5019,39660.2453356481,2008-07-31,05:53:17
36.034825,103.833359,0,5018,39660.2453935185,2008-07-31,05:53:22
36.034844,103.833377,0,5017,39660.2454513889,2008-07-31,05:53:27
36.03489,103.833387,0,5016,39660.2455092593,2008-07-31,05:53:32
36.035015,103.833296,0,5013,39660.2455671296,2008-07-31,05:53:37
36.035025,103.833294,0,5014,39660.245625,2008-07-31,05:53:42
36.035063,103.83332,0,5014,39660.2456828704,2008-07-31,05:53:47
36.035135,103.833344,0,5012,39660.2457407407,2008-07-31,05:53:52
36.035134,103.833364,0,5011,39660.2457986111,2008-07-31,05:53:57
36.035083,103.833384,0,5009,39660.2458564815,2008-07-31,05:54:02
36.035072,103.833392,0,5009,39660.2459143519,2008-07-31,05:54:07
36.035067,103.833427,0,5008,39660.2459722222,2008-07-31,05:54:12
36.035088,103.833449,0,5008,39660.2460300926,2008-07-31,05:54:17
36.035126,103.833512,0,5009,39660.246087963,2008-07-31,05:54:22
36.035111,103.833572,0,5008,39660.2461458333,2008-07-31,05:54:27
36.035114,103.83365,0,5010,39660.2462037037,2008-07-31,05:54:32
36.035097,103.833693,0,5015,39660.2462615741,2008-07-31,05:54:37
36.03508,103.83374,0,5019,39660.2463194444,2008-07-31,05:54:42
36.035006,103.833797,0,5019,39660.2463773148,2008-07-31,05:54:47
36.035001,103.833856,0,5024,39660.2464351852,2008-07-31,05:54:52
36.035005,103.833916,0,5026,39660.2464930556,2008-07-31,05:54:57
36.035024,103.833991,0,5027,39660.2465509259,2008-07-31,05:55:02
36.035024,103.834033,0,5027,39660.2466087963,2008-07-31,05:55:07
36.035018,103.834065,0,5029,39660.2466666667,2008-07-31,05:55:12
36.034995,103.834107,0,5032,39660.246724537,2008-07-31,05:55:17
36.034982,103.834154,0,5037,39660.2467824074,2008-07-31,05:55:22
36.034967,103.834167,0,5035,39660.2468402778,2008-07-31,05:55:27
36.034948,103.834234,0,5043,39660.2468981481,2008-07-31,05:55:32
36.034913,103.834281,0,5050,39660.2469560185,2008-07-31,05:55:37
36.034907,103.834374,0,5051,39660.2470138889,2008-07-31,05:55:42
36.034915,103.834431,0,5040,39660.2470717593,2008-07-31,05:55:47
36.034938,103.834486,0,5031,39660.2471296296,2008-07-31,05:55:52
36.034924,103.834544,0,5031,39660.2471875,2008-07-31,05:55:57
36.034901,103.834587,0,5034,39660.2472453704,2008-07-31,05:56:02
36.034909,103.834637,0,5043,39660.2473032407,2008-07-31,05:56:07
36.034913,103.834672,0,5047,39660.2473611111,2008-07-31,05:56:12
36.034941,103.834779,0,5044,39660.2474189815,2008-07-31,05:56:17
36.034934,103.834817,0,5046,39660.2474768519,2008-07-31,05:56:22
36.034921,103.834832,0,5047,39660.2475347222,2008-07-31,05:56:27
36.034868,103.834894,0,5045,39660.2475925926,2008-07-31,05:56:32
36.034832,103.834946,0,5045,39660.247650463,2008-07-31,05:56:37
36.034815,103.834995,0,5048,39660.2477083333,2008-07-31,05:56:42
36.034781,103.835065,0,5050,39660.2477662037,2008-07-31,05:56:47
36.034771,103.835119,0,5049,39660.2478240741,2008-07-31,05:56:52
36.034757,103.835177,0,5047,39660.2478819444,2008-07-31,05:56:57
36.03476,103.835224,0,5043,39660.2479398148,2008-07-31,05:57:02
36.034774,103.835353,0,5039,39660.2479976852,2008-07-31,05:57:07
36.034804,103.835403,0,5032,39660.2480555556,2008-07-31,05:57:12
36.034821,103.835431,0,5030,39660.2481134259,2008-07-31,05:57:17
36.034854,103.835469,0,5028,39660.2481712963,2008-07-31,05:57:22
36.034871,103.835486,0,5022,39660.2482291667,2008-07-31,05:57:27
36.034882,103.835566,0,5015,39660.248287037,2008-07-31,05:57:32
36.034894,103.835588,0,5014,39660.2483449074,2008-07-31,05:57:37
36.03489,103.835588,0,5013,39660.2484027778,2008-07-31,05:57:42
36.03489,103.835588,0,5013,39660.2484375,2008-07-31,05:57:45
36.034886,103.83559,0,5012,39660.2484606481,2008-07-31,05:57:47
36.03486,103.835622,0,5009,39660.2485185185,2008-07-31,05:57:52
36.03485,103.835633,0,5008,39660.2485763889,2008-07-31,05:57:57
36.034843,103.835648,0,5008,39660.2486342593,2008-07-31,05:58:02
36.034842,103.835661,0,5007,39660.2486921296,2008-07-31,05:58:07
36.034848,103.835669,0,5007,39660.24875,2008-07-31,05:58:12
36.034849,103.835673,0,5006,39660.2488078704,2008-07-31,05:58:17
36.03485,103.835676,0,5006,39660.2488657407,2008-07-31,05:58:22
36.034849,103.835677,0,5006,39660.2489236111,2008-07-31,05:58:27
36.034848,103.835677,0,5006,39660.2489814815,2008-07-31,05:58:32
36.034846,103.835677,0,5007,39660.2490393519,2008-07-31,05:58:37
36.034845,103.835677,0,5007,39660.2490972222,2008-07-31,05:58:42
36.034843,103.835677,0,5007,39660.2491550926,2008-07-31,05:58:47
36.034842,103.835678,0,5007,39660.249212963,2008-07-31,05:58:52
36.034841,103.835678,0,5007,39660.2492708333,2008-07-31,05:58:57
36.03484,103.835678,0,5007,39660.2493287037,2008-07-31,05:59:02
36.03484,103.835678,0,5006,39660.2493865741,2008-07-31,05:59:07
36.03484,103.835678,0,5006,39660.2494444444,2008-07-31,05:59:12
36.034839,103.835679,0,5006,39660.2495023148,2008-07-31,05:59:17
36.034839,103.83568,0,5006,39660.2495601852,2008-07-31,05:59:22
36.034839,103.835681,0,5006,39660.2496180556,2008-07-31,05:59:27
36.034839,103.835681,0,5006,39660.2496759259,2008-07-31,05:59:32
36.034839,103.835681,0,5006,39660.2497106481,2008-07-31,05:59:35
36.034837,103.835685,0,5006,39660.2497337963,2008-07-31,05:59:37
36.034832,103.835694,0,5005,39660.2497916667,2008-07-31,05:59:42
36.034825,103.835704,0,5005,39660.249849537,2008-07-31,05:59:47
36.034815,103.835714,0,5004,39660.2499074074,2008-07-31,05:59:52
36.034805,103.835723,0,5003,39660.2499652778,2008-07-31,05:59:57
36.034794,103.835729,0,5002,39660.2500231481,2008-07-31,06:00:02
36.034784,103.835733,0,5000,39660.2500810185,2008-07-31,06:00:07
36.034775,103.835736,0,4999,39660.2501388889,2008-07-31,06:00:12
36.034589,103.835946,0,4994,39660.254537037,2008-07-31,06:06:32
36.034587,103.836,0,4985,39660.2545949074,2008-07-31,06:06:37
36.034546,103.836035,0,4979,39660.2546527778,2008-07-31,06:06:42
36.034528,103.836123,0,4981,39660.2547106481,2008-07-31,06:06:47
36.034542,103.836213,0,4977,39660.2547685185,2008-07-31,06:06:52
36.034553,103.836287,0,4971,39660.2548263889,2008-07-31,06:06:57
36.03454,103.836353,0,4958,39660.2548842593,2008-07-31,06:07:02
36.034533,103.836373,0,4945,39660.2549421296,2008-07-31,06:07:07
36.034531,103.83637,0,4940,39660.255,2008-07-31,06:07:12
36.034529,103.836369,0,4939,39660.2550578704,2008-07-31,06:07:17
36.034531,103.836371,0,4939,39660.2551157407,2008-07-31,06:07:22
36.034529,103.836369,0,4938,39660.2551736111,2008-07-31,06:07:27
36.034528,103.836368,0,4938,39660.2552314815,2008-07-31,06:07:32
36.034526,103.836366,0,4938,39660.2552893519,2008-07-31,06:07:37
36.034526,103.836366,0,4938,39660.2553240741,2008-07-31,06:07:40
36.034524,103.836365,0,4938,39660.2553472222,2008-07-31,06:07:42
36.034507,103.836408,0,4935,39660.2554050926,2008-07-31,06:07:47
36.034503,103.836428,0,4932,39660.255462963,2008-07-31,06:07:52
36.034505,103.836428,0,4930,39660.2555208333,2008-07-31,06:07:57
36.034504,103.836428,0,4930,39660.2555787037,2008-07-31,06:08:02
36.034501,103.836425,0,4930,39660.2556365741,2008-07-31,06:08:07
36.034496,103.836424,0,4929,39660.2556944444,2008-07-31,06:08:12
36.034492,103.836426,0,4928,39660.2557523148,2008-07-31,06:08:17
36.034489,103.836426,0,4927,39660.2558101852,2008-07-31,06:08:22
36.034488,103.836428,0,4925,39660.2558680556,2008-07-31,06:08:27
36.034483,103.83643,0,4923,39660.2559259259,2008-07-31,06:08:32
36.034483,103.83643,0,4923,39660.2559606481,2008-07-31,06:08:35
36.034475,103.83643,0,4920,39660.2559837963,2008-07-31,06:08:37
36.034465,103.836426,0,4918,39660.2560416667,2008-07-31,06:08:42
36.03446,103.836426,0,4915,39660.256099537,2008-07-31,06:08:47
36.034453,103.836423,0,4912,39660.2561574074,2008-07-31,06:08:52
36.034447,103.83642,0,4909,39660.2562152778,2008-07-31,06:08:57
36.034439,103.83642,0,4906,39660.2562731481,2008-07-31,06:09:02
36.034432,103.836421,0,4903,39660.2563310185,2008-07-31,06:09:07
36.03443,103.836425,0,4900,39660.2563888889,2008-07-31,06:09:12
36.034424,103.836425,0,4897,39660.2564467593,2008-07-31,06:09:17
36.034416,103.836426,0,4895,39660.2565046296,2008-07-31,06:09:22
36.03441,103.836426,0,4893,39660.2565625,2008-07-31,06:09:27
36.034405,103.836428,0,4891,39660.2566203704,2008-07-31,06:09:32
36.034405,103.836428,0,4891,39660.2566550926,2008-07-31,06:09:35
36.034399,103.836429,0,4890,39660.2566782407,2008-07-31,06:09:37
36.034389,103.836428,0,4889,39660.2567361111,2008-07-31,06:09:42
36.03438,103.836426,0,4888,39660.2567939815,2008-07-31,06:09:47
36.034369,103.836424,0,4889,39660.2568518519,2008-07-31,06:09:52
36.034359,103.836425,0,4891,39660.2569097222,2008-07-31,06:09:57
36.034355,103.836425,0,4893,39660.2569675926,2008-07-31,06:10:02
36.034353,103.836428,0,4896,39660.257025463,2008-07-31,06:10:07
36.034357,103.836434,0,4899,39660.2570833333,2008-07-31,06:10:12
36.034362,103.836439,0,4904,39660.2571412037,2008-07-31,06:10:17
36.034366,103.836443,0,4909,39660.2571990741,2008-07-31,06:10:22
36.034369,103.836446,0,4914,39660.2572569444,2008-07-31,06:10:27
36.034373,103.836446,0,4919,39660.2573148148,2008-07-31,06:10:32
36.034377,103.836444,0,4924,39660.2573726852,2008-07-31,06:10:37
36.034381,103.836444,0,4930,39660.2574305556,2008-07-31,06:10:42
36.034383,103.836443,0,4935,39660.2574884259,2008-07-31,06:10:47
36.034386,103.836438,0,4941,39660.2575462963,2008-07-31,06:10:52
36.034386,103.836433,0,4947,39660.2576041667,2008-07-31,06:10:57
36.034386,103.836433,0,4947,39660.2576388889,2008-07-31,06:11:00
36.034388,103.836426,0,4953,39660.257662037,2008-07-31,06:11:02
36.03439,103.836417,0,4960,39660.2577199074,2008-07-31,06:11:07
36.034392,103.836406,0,4966,39660.2577777778,2008-07-31,06:11:12
36.034396,103.836395,0,4971,39660.2578356481,2008-07-31,06:11:17
36.034399,103.836387,0,4977,39660.2578935185,2008-07-31,06:11:22
36.034398,103.836385,0,4981,39660.2579513889,2008-07-31,06:11:27
36.034395,103.836381,0,4986,39660.2580092593,2008-07-31,06:11:32
36.034395,103.836381,0,4986,39660.2580439815,2008-07-31,06:11:35
36.034391,103.836376,0,4991,39660.2580671296,2008-07-31,06:11:37
36.034387,103.836367,0,4996,39660.258125,2008-07-31,06:11:42
36.034391,103.836325,0,5002,39660.2581828704,2008-07-31,06:11:47
36.034389,103.83628,0,5009,39660.2582407407,2008-07-31,06:11:52
36.034458,103.836165,0,5012,39660.2582986111,2008-07-31,06:11:57
36.034477,103.836125,0,5016,39660.2583564815,2008-07-31,06:12:02
36.034479,103.836134,0,5020,39660.2584143518,2008-07-31,06:12:07
36.03448,103.836132,0,5024,39660.2584722222,2008-07-31,06:12:12
36.03448,103.836132,0,5024,39660.2585069444,2008-07-31,06:12:15
36.034479,103.836136,0,5028,39660.2585300926,2008-07-31,06:12:17
36.034474,103.836147,0,5031,39660.258587963,2008-07-31,06:12:22
36.034474,103.836147,0,5031,39660.2586226852,2008-07-31,06:12:25
36.034467,103.836155,0,5034,39660.2586458333,2008-07-31,06:12:27
36.034464,103.836164,0,5037,39660.2587037037,2008-07-31,06:12:32
36.034463,103.836171,0,5040,39660.2587615741,2008-07-31,06:12:37
36.034463,103.836171,0,5040,39660.2587962963,2008-07-31,06:12:40
36.034646,103.835945,0,5060,39660.2641435185,2008-07-31,06:20:22
36.034667,103.835885,0,5060,39660.2642013889,2008-07-31,06:20:27
36.03472,103.835812,0,5071,39660.2642592593,2008-07-31,06:20:32
36.034727,103.835785,0,5072,39660.2643171296,2008-07-31,06:20:37
36.034737,103.835735,0,5072,39660.264375,2008-07-31,06:20:42
36.034769,103.835646,0,5065,39660.2644328704,2008-07-31,06:20:47
36.034809,103.835569,0,5065,39660.2644907407,2008-07-31,06:20:52
36.034831,103.835507,0,5066,39660.2645486111,2008-07-31,06:20:57
36.034841,103.835419,0,5065,39660.2646064815,2008-07-31,06:21:02
36.034808,103.835308,0,5063,39660.2646643519,2008-07-31,06:21:07
36.034819,103.835196,0,5059,39660.2647222222,2008-07-31,06:21:12
36.034825,103.835126,0,5056,39660.2647800926,2008-07-31,06:21:17
36.034828,103.835043,0,5056,39660.264837963,2008-07-31,06:21:22
36.034824,103.834969,0,5044,39660.2648958333,2008-07-31,06:21:27
36.034894,103.834933,0,5032,39660.2649537037,2008-07-31,06:21:32
36.034958,103.834908,0,5016,39660.2650115741,2008-07-31,06:21:37
36.034992,103.834844,0,5000,39660.2650694444,2008-07-31,06:21:42
36.035027,103.83479,0,4988,39660.2651273148,2008-07-31,06:21:47
36.035045,103.834749,0,4978,39660.2651851852,2008-07-31,06:21:52
36.035067,103.834681,0,4971,39660.2652430556,2008-07-31,06:21:57
36.035071,103.834583,0,4965,39660.2653009259,2008-07-31,06:22:02
36.035084,103.834498,0,4961,39660.2653587963,2008-07-31,06:22:07
36.035114,103.834516,0,4954,39660.2654166667,2008-07-31,06:22:12
36.035107,103.834494,0,4950,39660.265474537,2008-07-31,06:22:17
36.035126,103.834443,0,4949,39660.2655324074,2008-07-31,06:22:22
36.035128,103.834388,0,4951,39660.2655902778,2008-07-31,06:22:27
36.035134,103.834345,0,4952,39660.2656481481,2008-07-31,06:22:32
36.035134,103.834345,0,4952,39660.2656828704,2008-07-31,06:22:35
36.035127,103.834345,0,4953,39660.2657060185,2008-07-31,06:22:37
36.035129,103.834332,0,4958,39660.2657638889,2008-07-31,06:22:42
36.035107,103.834269,0,4966,39660.2658217593,2008-07-31,06:22:47
36.035064,103.834171,0,4963,39660.2658796296,2008-07-31,06:22:52
36.035067,103.834087,0,4968,39660.2659375,2008-07-31,06:22:57
36.035078,103.834014,0,4972,39660.2659953704,2008-07-31,06:23:02
36.035076,103.833947,0,4980,39660.2660532407,2008-07-31,06:23:07
36.035092,103.833877,0,4981,39660.2661111111,2008-07-31,06:23:12
36.035103,103.833778,0,4971,39660.2661689815,2008-07-31,06:23:17
36.035111,103.833697,0,4976,39660.2662268518,2008-07-31,06:23:22
36.035117,103.833596,0,4970,39660.2662847222,2008-07-31,06:23:27
36.03515,103.833497,0,4960,39660.2663425926,2008-07-31,06:23:32
36.035198,103.833412,0,4956,39660.266400463,2008-07-31,06:23:37
36.035223,103.833337,0,4952,39660.2664583333,2008-07-31,06:23:42
36.035236,103.833291,0,4948,39660.2665162037,2008-07-31,06:23:47
36.035175,103.833261,0,4950,39660.2665740741,2008-07-31,06:23:52
36.034955,103.833246,0,4951,39660.2666319444,2008-07-31,06:23:57
36.034925,103.833282,0,4952,39660.2666898148,2008-07-31,06:24:02
36.034915,103.833309,0,4953,39660.2667476852,2008-07-31,06:24:07
36.034839,103.833279,0,4956,39660.2668055556,2008-07-31,06:24:12
36.034825,103.833272,0,4959,39660.2668634259,2008-07-31,06:24:17
36.034776,103.833213,0,4970,39660.2669212963,2008-07-31,06:24:22
36.034688,103.833119,0,4972,39660.2669791667,2008-07-31,06:24:27
36.034571,103.83303,0,4971,39660.267037037,2008-07-31,06:24:32
36.03458,103.832799,0,4971,39660.2670949074,2008-07-31,06:24:37
36.034516,103.832772,0,4973,39660.2671527778,2008-07-31,06:24:42
36.034431,103.832723,0,4974,39660.2672106481,2008-07-31,06:24:47
36.034355,103.832738,0,4977,39660.2672685185,2008-07-31,06:24:52
36.034315,103.832753,0,4978,39660.2673263889,2008-07-31,06:24:57
36.034362,103.832828,0,4982,39660.2673842593,2008-07-31,06:25:02
36.034409,103.832869,0,4983,39660.2674421296,2008-07-31,06:25:07
36.034418,103.832858,0,4979,39660.2675,2008-07-31,06:25:12
36.034415,103.832858,0,4980,39660.2675578704,2008-07-31,06:25:17
36.034415,103.832858,0,4980,39660.2675925926,2008-07-31,06:25:20
36.034408,103.832854,0,4980,39660.2676157407,2008-07-31,06:25:22
36.03437,103.832848,0,4982,39660.2676736111,2008-07-31,06:25:27
36.034337,103.832782,0,4980,39660.2677314815,2008-07-31,06:25:32
36.034171,103.832742,0,4991,39660.2677893518,2008-07-31,06:25:37
36.03417,103.832726,0,4997,39660.2678472222,2008-07-31,06:25:42
36.03418,103.832697,0,4997,39660.2679050926,2008-07-31,06:25:47
36.034179,103.832692,0,4997,39660.267962963,2008-07-31,06:25:52
36.034179,103.832692,0,4997,39660.2679976852,2008-07-31,06:25:55
36.034183,103.832696,0,4998,39660.2680208333,2008-07-31,06:25:57
36.0342,103.832738,0,4998,39660.2680787037,2008-07-31,06:26:02
36.03421,103.832682,0,5003,39660.2681365741,2008-07-31,06:26:07
36.03423,103.83274,0,5002,39660.2681944444,2008-07-31,06:26:12
36.034197,103.832725,0,5004,39660.2682523148,2008-07-31,06:26:17
36.034155,103.832694,0,5009,39660.2683101852,2008-07-31,06:26:22
36.034113,103.83267,0,5010,39660.2683680556,2008-07-31,06:26:27
36.034079,103.832659,0,5009,39660.2684259259,2008-07-31,06:26:32
36.034048,103.832648,0,5005,39660.2684837963,2008-07-31,06:26:37
36.034035,103.832632,0,5006,39660.2685416667,2008-07-31,06:26:42
36.034027,103.832613,0,5005,39660.268599537,2008-07-31,06:26:47
36.034008,103.832616,0,5005,39660.2686574074,2008-07-31,06:26:52
36.033997,103.832594,0,5003,39660.2687152778,2008-07-31,06:26:57
36.033997,103.832594,0,5003,39660.26875,2008-07-31,06:27:00
36.033994,103.832591,0,5001,39660.2687731481,2008-07-31,06:27:02
36.034013,103.832583,0,5001,39660.2688310185,2008-07-31,06:27:07
36.034018,103.832587,0,5001,39660.2688888889,2008-07-31,06:27:12
36.034022,103.832591,0,5001,39660.2689467593,2008-07-31,06:27:17
36.03402,103.83259,0,5001,39660.2690046296,2008-07-31,06:27:22
36.034019,103.832591,0,5001,39660.2690625,2008-07-31,06:27:27
36.034019,103.832591,0,5001,39660.2690972222,2008-07-31,06:27:30
36.034016,103.832591,0,5001,39660.2691203704,2008-07-31,06:27:32
36.034026,103.832659,0,5001,39660.2691782407,2008-07-31,06:27:37
36.034059,103.832749,0,5001,39660.2692361111,2008-07-31,06:27:42
36.034096,103.832863,0,5002,39660.2692939815,2008-07-31,06:27:47
36.034126,103.832857,0,5002,39660.2693518519,2008-07-31,06:27:52
36.034165,103.832847,0,5002,39660.2694097222,2008-07-31,06:27:57
36.034186,103.83285,0,5002,39660.2694675926,2008-07-31,06:28:02
36.034192,103.832854,0,5002,39660.269525463,2008-07-31,06:28:07
36.034195,103.832857,0,5002,39660.2695833333,2008-07-31,06:28:12
36.034198,103.83286,0,5002,39660.2696412037,2008-07-31,06:28:17
36.0342,103.832862,0,5002,39660.2696990741,2008-07-31,06:28:22
36.0342,103.832863,0,5002,39660.2697569444,2008-07-31,06:28:27
36.034199,103.832861,0,5002,39660.2698148148,2008-07-31,06:28:32
36.034202,103.832863,0,5002,39660.2698726852,2008-07-31,06:28:37
36.034209,103.832868,0,5002,39660.2699305556,2008-07-31,06:28:42
36.034209,103.832868,0,5002,39660.2699652778,2008-07-31,06:28:45
36.034214,103.832872,0,5002,39660.2699884259,2008-07-31,06:28:47
36.034227,103.83285,0,5002,39660.2700462963,2008-07-31,06:28:52
36.034198,103.832819,0,5002,39660.2701041667,2008-07-31,06:28:57
36.034085,103.832811,0,5003,39660.270162037,2008-07-31,06:29:02
36.034053,103.832831,0,5004,39660.2702199074,2008-07-31,06:29:07
36.034053,103.832833,0,5004,39660.2702777778,2008-07-31,06:29:12
36.034061,103.832841,0,5004,39660.2703356481,2008-07-31,06:29:17
36.034061,103.832841,0,5004,39660.2703703704,2008-07-31,06:29:20
36.03406,103.832843,0,5004,39660.2703935185,2008-07-31,06:29:22
36.034046,103.832851,0,5004,39660.2704513889,2008-07-31,06:29:27
36.03403,103.83284,0,5005,39660.2705092593,2008-07-31,06:29:32
36.034025,103.832836,0,5005,39660.2705671296,2008-07-31,06:29:37
36.034025,103.832836,0,5005,39660.2706018519,2008-07-31,06:29:40
36.034019,103.83283,0,5005,39660.270625,2008-07-31,06:29:42
36.033945,103.832868,0,5006,39660.2706828704,2008-07-31,06:29:47
36.033903,103.832833,0,5005,39660.2707407407,2008-07-31,06:29:52
36.033839,103.832859,0,5007,39660.2707986111,2008-07-31,06:29:57
36.033784,103.832799,0,5008,39660.2708564815,2008-07-31,06:30:02
36.03371,103.832733,0,5009,39660.2709143519,2008-07-31,06:30:07
36.033673,103.832711,0,5011,39660.2709722222,2008-07-31,06:30:12
36.033581,103.832607,0,5011,39660.2710300926,2008-07-31,06:30:17
36.033522,103.832532,0,5011,39660.271087963,2008-07-31,06:30:22
36.033491,103.832495,0,5011,39660.2711458333,2008-07-31,06:30:27
36.033528,103.832458,0,5011,39660.2712037037,2008-07-31,06:30:32
36.03359,103.832401,0,5012,39660.2712615741,2008-07-31,06:30:37
36.033574,103.832348,0,5012,39660.2713194444,2008-07-31,06:30:42
36.033527,103.832302,0,5013,39660.2713773148,2008-07-31,06:30:47
36.033523,103.832415,0,5015,39660.2714351852,2008-07-31,06:30:52
36.033533,103.832516,0,5016,39660.2714930556,2008-07-31,06:30:57
36.033553,103.832574,0,5017,39660.2715509259,2008-07-31,06:31:02
36.033559,103.83258,0,5017,39660.2716087963,2008-07-31,06:31:07
36.033565,103.832584,0,5017,39660.2716666667,2008-07-31,06:31:12
36.033565,103.832584,0,5017,39660.2717013889,2008-07-31,06:31:15
36.03357,103.832588,0,5017,39660.271724537,2008-07-31,06:31:17
36.033614,103.832622,0,5018,39660.2717824074,2008-07-31,06:31:22
36.033705,103.832686,0,5019,39660.2718402778,2008-07-31,06:31:27
36.033776,103.832736,0,5021,39660.2718981481,2008-07-31,06:31:32
36.033792,103.832776,0,5024,39660.2719560185,2008-07-31,06:31:37
36.033821,103.832772,0,5026,39660.2720138889,2008-07-31,06:31:42
36.033821,103.832772,0,5026,39660.2720486111,2008-07-31,06:31:45
36.033825,103.832771,0,5028,39660.2720717593,2008-07-31,06:31:47
36.033852,103.832835,0,5029,39660.2721296296,2008-07-31,06:31:52
36.033878,103.832941,0,5031,39660.2721875,2008-07-31,06:31:57
36.03401,103.833139,0,5033,39660.2722453704,2008-07-31,06:32:02
36.034163,103.833326,0,5035,39660.2723032407,2008-07-31,06:32:07
36.034348,103.833516,0,5037,39660.2723611111,2008-07-31,06:32:12
36.034512,103.833749,0,5040,39660.2724189815,2008-07-31,06:32:17
36.034681,103.834049,0,5044,39660.2724768519,2008-07-31,06:32:22
36.034878,103.834406,0,5049,39660.2725347222,2008-07-31,06:32:27
36.0351,103.834859,0,5056,39660.2725925926,2008-07-31,06:32:32
36.035302,103.835197,0,5063,39660.272650463,2008-07-31,06:32:37
36.035421,103.835394,0,5070,39660.2727083333,2008-07-31,06:32:42
36.035483,103.835554,0,5074,39660.2727662037,2008-07-31,06:32:47
36.035493,103.835665,0,5081,39660.2728240741,2008-07-31,06:32:52
36.035494,103.835712,0,5087,39660.2728819444,2008-07-31,06:32:57
36.035459,103.835705,0,5092,39660.2729398148,2008-07-31,06:33:02
36.035385,103.835636,0,5099,39660.2729976852,2008-07-31,06:33:07
36.0353,103.835588,0,5104,39660.2730555556,2008-07-31,06:33:12
36.03518,103.835466,0,5108,39660.2731134259,2008-07-31,06:33:17
36.035104,103.835381,0,5111,39660.2731712963,2008-07-31,06:33:22
36.035077,103.835339,0,5114,39660.2732291667,2008-07-31,06:33:27
36.035069,103.835281,0,5120,39660.273287037,2008-07-31,06:33:32
36.035058,103.835223,0,5123,39660.2733449074,2008-07-31,06:33:37
36.035024,103.835148,0,5123,39660.2734027778,2008-07-31,06:33:42
36.034974,103.835085,0,5122,39660.2734606481,2008-07-31,06:33:47
36.034991,103.835092,0,5121,39660.2735185185,2008-07-31,06:33:52
36.035066,103.83515,0,5119,39660.2735763889,2008-07-31,06:33:57
36.035151,103.835203,0,5117,39660.2736342593,2008-07-31,06:34:02
36.035191,103.835254,0,5116,39660.2736921296,2008-07-31,06:34:07
36.035181,103.835274,0,5115,39660.27375,2008-07-31,06:34:12
36.034156,103.832794,0,5108,39660.2738657407,2008-07-31,06:34:22
36.03408,103.832728,0,5102,39660.2739236111,2008-07-31,06:34:27
36.034014,103.832656,0,5097,39660.2739814815,2008-07-31,06:34:32
36.033996,103.832562,0,5093,39660.2740393518,2008-07-31,06:34:37
36.033993,103.832516,0,5091,39660.2740972222,2008-07-31,06:34:42
36.034009,103.832472,0,5095,39660.2741550926,2008-07-31,06:34:47
36.034028,103.832417,0,5094,39660.274212963,2008-07-31,06:34:52
36.034061,103.832285,0,5089,39660.2742708333,2008-07-31,06:34:57
36.034087,103.832111,0,5085,39660.2743287037,2008-07-31,06:35:02
36.034103,103.83201,0,5081,39660.2743865741,2008-07-31,06:35:07
36.034052,103.831888,0,5077,39660.2744444444,2008-07-31,06:35:12
36.03395,103.831768,0,5074,39660.2745023148,2008-07-31,06:35:17
36.033837,103.83172,0,5072,39660.2745601852,2008-07-31,06:35:22
36.033698,103.831694,0,5070,39660.2746180556,2008-07-31,06:35:27
36.033564,103.831689,0,5073,39660.2746759259,2008-07-31,06:35:32
36.033436,103.831658,0,5075,39660.2747337963,2008-07-31,06:35:37
36.033397,103.831621,0,5071,39660.2747916667,2008-07-31,06:35:42
36.034196,103.831835,0,4982,39660.2754282407,2008-07-31,06:36:37
36.034161,103.831943,0,4979,39660.2754861111,2008-07-31,06:36:42
36.034151,103.832063,0,4979,39660.2755439815,2008-07-31,06:36:47
36.034152,103.832114,0,4982,39660.2756018518,2008-07-31,06:36:52
36.03413,103.832203,0,4985,39660.2756597222,2008-07-31,06:36:57
36.034034,103.83234,0,4987,39660.2757175926,2008-07-31,06:37:02
36.0339,103.832512,0,4987,39660.275775463,2008-07-31,06:37:07
36.033802,103.832629,0,4985,39660.2758333333,2008-07-31,06:37:12
36.033748,103.832726,0,4982,39660.2758912037,2008-07-31,06:37:17
36.033748,103.83275,0,4980,39660.2759490741,2008-07-31,06:37:22
36.033739,103.832747,0,4980,39660.2760069444,2008-07-31,06:37:27
36.033751,103.83274,0,4979,39660.2760648148,2008-07-31,06:37:32
36.0338,103.832716,0,4978,39660.2761226852,2008-07-31,06:37:37
36.033842,103.832659,0,4977,39660.2761805556,2008-07-31,06:37:42
36.033911,103.832648,0,4976,39660.2762384259,2008-07-31,06:37:47
36.033911,103.832648,0,4976,39660.2762731481,2008-07-31,06:37:50
36.033906,103.832649,0,4976,39660.2762962963,2008-07-31,06:37:52
36.03387,103.832657,0,4977,39660.2763541667,2008-07-31,06:37:57
36.033828,103.832636,0,4978,39660.276412037,2008-07-31,06:38:02
36.034833,103.832757,0,4978,39660.2769328704,2008-07-31,06:38:47
36.034717,103.83274,0,4978,39660.2769907407,2008-07-31,06:38:52
36.034607,103.832762,0,4980,39660.2770486111,2008-07-31,06:38:57
36.034561,103.832789,0,4978,39660.2771064815,2008-07-31,06:39:02
36.03447,103.8328,0,4976,39660.2771643519,2008-07-31,06:39:07
36.034366,103.832769,0,4976,39660.2772222222,2008-07-31,06:39:12
36.0343,103.832735,0,4975,39660.2772800926,2008-07-31,06:39:17
36.034264,103.832722,0,4976,39660.277337963,2008-07-31,06:39:22
36.034237,103.832725,0,4975,39660.2773958333,2008-07-31,06:39:27
36.034176,103.832735,0,4976,39660.2774537037,2008-07-31,06:39:32
36.034128,103.832712,0,4976,39660.2775115741,2008-07-31,06:39:37
36.034065,103.832649,0,4976,39660.2775694444,2008-07-31,06:39:42
36.034022,103.832558,0,4978,39660.2776273148,2008-07-31,06:39:47
36.034007,103.832456,0,4981,39660.2776851852,2008-07-31,06:39:52
36.034001,103.832415,0,4988,39660.2777430556,2008-07-31,06:39:57
36.033989,103.832417,0,4997,39660.2778009259,2008-07-31,06:40:02
36.033989,103.832417,0,4997,39660.2778356481,2008-07-31,06:40:05
36.033981,103.832418,0,5006,39660.2778587963,2008-07-31,06:40:07
36.03399,103.83241,0,5019,39660.2779166667,2008-07-31,06:40:12
36.034032,103.832418,0,5035,39660.277974537,2008-07-31,06:40:17
36.034051,103.832437,0,5042,39660.2780324074,2008-07-31,06:40:22
36.034097,103.832538,0,5053,39660.2780902778,2008-07-31,06:40:27
36.034147,103.83251,0,5060,39660.2781481481,2008-07-31,06:40:32
36.034145,103.832299,0,5066,39660.2782060185,2008-07-31,06:40:37
36.034106,103.832045,0,5074,39660.2782638889,2008-07-31,06:40:42
36.034091,103.831958,0,5079,39660.2783217593,2008-07-31,06:40:47
36.034108,103.831916,0,5083,39660.2783796296,2008-07-31,06:40:52
36.034133,103.831876,0,5090,39660.2784375,2008-07-31,06:40:57
36.034182,103.831773,0,5095,39660.2784953704,2008-07-31,06:41:02
36.03418,103.831566,0,5101,39660.2785532407,2008-07-31,06:41:07
36.034125,103.831311,0,5107,39660.2786111111,2008-07-31,06:41:12
36.034104,103.831423,0,5112,39660.2786689815,2008-07-31,06:41:17
36.034152,103.831764,0,5107,39660.2787268519,2008-07-31,06:41:22
36.034172,103.83194,0,5105,39660.2787847222,2008-07-31,06:41:27
36.034195,103.832226,0,5103,39660.2788425926,2008-07-31,06:41:32
36.034273,103.832366,0,5105,39660.278900463,2008-07-31,06:41:37
36.034402,103.832468,0,5109,39660.2789583333,2008-07-31,06:41:42
36.034474,103.832466,0,5117,39660.2790162037,2008-07-31,06:41:47
36.034176,103.83235,0,5128,39660.2790740741,2008-07-31,06:41:52
36.034127,103.832251,0,5135,39660.2791319444,2008-07-31,06:41:57
36.03412,103.832187,0,5138,39660.2791898148,2008-07-31,06:42:02
36.034168,103.832158,0,5141,39660.2792476852,2008-07-31,06:42:07
36.034226,103.832216,0,5146,39660.2793055556,2008-07-31,06:42:12
36.034242,103.832296,0,5152,39660.2793634259,2008-07-31,06:42:17
36.034242,103.832367,0,5154,39660.2794212963,2008-07-31,06:42:22
36.034226,103.832393,0,5154,39660.2794791667,2008-07-31,06:42:27
36.034211,103.83238,0,5155,39660.279537037,2008-07-31,06:42:32
36.034156,103.832399,0,5157,39660.2795949074,2008-07-31,06:42:37
36.034073,103.832354,0,5158,39660.2796527778,2008-07-31,06:42:42
36.033995,103.83236,0,5159,39660.2797106481,2008-07-31,06:42:47
36.033851,103.832488,0,5155,39660.2797685185,2008-07-31,06:42:52
36.032455,103.832528,0,5135,39660.2798842593,2008-07-31,06:43:02
36.032455,103.832528,0,5135,39660.2799189815,2008-07-31,06:43:05
36.03245,103.832532,0,5135,39660.2799421296,2008-07-31,06:43:07
36.032099,103.832517,0,5143,39660.28,2008-07-31,06:43:12
36.031971,103.832514,0,5147,39660.2800578704,2008-07-31,06:43:17
36.031981,103.832512,0,5149,39660.2801157407,2008-07-31,06:43:22
36.031638,103.832436,0,5150,39660.2801736111,2008-07-31,06:43:27
36.031306,103.832301,0,5151,39660.2802314815,2008-07-31,06:43:32
36.033225,103.832853,0,5249,39660.2813888889,2008-07-31,06:45:12
36.033213,103.832898,0,5235,39660.2814467593,2008-07-31,06:45:17
36.033227,103.83289,0,5235,39660.2815046296,2008-07-31,06:45:22
36.033369,103.832909,0,5230,39660.2815625,2008-07-31,06:45:27
36.033416,103.832914,0,5232,39660.2816203704,2008-07-31,06:45:32
36.033527,103.832861,0,5212,39660.2816782407,2008-07-31,06:45:37
36.033562,103.8329,0,5174,39660.2817361111,2008-07-31,06:45:42
36.033665,103.832891,0,5136,39660.2817939815,2008-07-31,06:45:47
36.033882,103.83287,0,5108,39660.2818518518,2008-07-31,06:45:52
36.033926,103.832831,0,5078,39660.2819097222,2008-07-31,06:45:57
36.033889,103.832789,0,5043,39660.2819675926,2008-07-31,06:46:02
36.03382,103.832692,0,5008,39660.282025463,2008-07-31,06:46:07
36.033738,103.832631,0,4989,39660.2820833333,2008-07-31,06:46:12
36.033626,103.832571,0,4981,39660.2821412037,2008-07-31,06:46:17
36.033523,103.832483,0,4962,39660.2821990741,2008-07-31,06:46:22
36.033539,103.832425,0,4966,39660.2822569444,2008-07-31,06:46:27
36.033575,103.832369,0,4973,39660.2823148148,2008-07-31,06:46:32
36.03358,103.832315,0,4977,39660.2823726852,2008-07-31,06:46:37
36.033612,103.832288,0,4977,39660.2824305556,2008-07-31,06:46:42
36.033562,103.832169,0,4980,39660.2824884259,2008-07-31,06:46:47
36.033894,103.832649,0,4974,39660.2825462963,2008-07-31,06:46:52
36.033974,103.832766,0,4968,39660.2826041667,2008-07-31,06:46:57
36.034,103.832788,0,4964,39660.282662037,2008-07-31,06:47:02
36.033962,103.832745,0,4956,39660.2827199074,2008-07-31,06:47:07
36.033946,103.832804,0,4939,39660.2827777778,2008-07-31,06:47:12
36.033894,103.832786,0,4931,39660.2828356481,2008-07-31,06:47:17
36.033822,103.832718,0,4931,39660.2828935185,2008-07-31,06:47:22
36.033766,103.832712,0,4926,39660.2829513889,2008-07-31,06:47:27
36.033737,103.832667,0,4928,39660.2830092593,2008-07-31,06:47:32
36.033703,103.832612,0,4932,39660.2830671296,2008-07-31,06:47:37
36.033667,103.832592,0,4931,39660.283125,2008-07-31,06:47:42
36.033657,103.832609,0,4930,39660.2831828704,2008-07-31,06:47:47
36.033634,103.832598,0,4931,39660.2832407407,2008-07-31,06:47:52
36.033673,103.832564,0,4936,39660.2832986111,2008-07-31,06:47:57
36.033713,103.832566,0,4942,39660.2833564815,2008-07-31,06:48:02
36.033713,103.832566,0,4942,39660.2833912037,2008-07-31,06:48:05
36.03372,103.832574,0,4945,39660.2834143518,2008-07-31,06:48:07
36.033724,103.832606,0,4950,39660.2834722222,2008-07-31,06:48:12
36.033699,103.83261,0,4954,39660.2835300926,2008-07-31,06:48:17
36.033664,103.832628,0,4953,39660.283587963,2008-07-31,06:48:22
36.033618,103.832637,0,4951,39660.2836458333,2008-07-31,06:48:27
36.03356,103.832658,0,4953,39660.2837037037,2008-07-31,06:48:32
36.033533,103.832641,0,4951,39660.2837615741,2008-07-31,06:48:37
36.033513,103.832606,0,4950,39660.2838194444,2008-07-31,06:48:42
36.033495,103.83258,0,4955,39660.2838773148,2008-07-31,06:48:47
36.033464,103.832555,0,4958,39660.2839351852,2008-07-31,06:48:52
36.033446,103.832525,0,4959,39660.2839930556,2008-07-31,06:48:57
36.033507,103.832546,0,4955,39660.2840509259,2008-07-31,06:49:02
36.033523,103.832558,0,4954,39660.2841087963,2008-07-31,06:49:07
36.033597,103.832631,0,4950,39660.2841666667,2008-07-31,06:49:12
36.03367,103.832713,0,4946,39660.284224537,2008-07-31,06:49:17
36.03374,103.832806,0,4939,39660.2842824074,2008-07-31,06:49:22
36.033798,103.832874,0,4935,39660.2843402778,2008-07-31,06:49:27
36.033818,103.832919,0,4935,39660.2843981481,2008-07-31,06:49:32
36.033805,103.832895,0,4937,39660.2844560185,2008-07-31,06:49:37
36.033747,103.832861,0,4936,39660.2845138889,2008-07-31,06:49:42
36.033769,103.83291,0,4931,39660.2845717593,2008-07-31,06:49:47
36.033788,103.832944,0,4928,39660.2846296296,2008-07-31,06:49:52
36.033778,103.832863,0,4933,39660.2846875,2008-07-31,06:49:57
36.03381,103.832814,0,4935,39660.2847453704,2008-07-31,06:50:02
36.033737,103.832641,0,4939,39660.2848032407,2008-07-31,06:50:07
36.033747,103.832588,0,4944,39660.2848611111,2008-07-31,06:50:12
36.033747,103.832588,0,4944,39660.2848958333,2008-07-31,06:50:15
36.033745,103.832593,0,4945,39660.2849189815,2008-07-31,06:50:17
36.033727,103.832585,0,4949,39660.2849768519,2008-07-31,06:50:22
36.033693,103.832563,0,4949,39660.2850347222,2008-07-31,06:50:27
36.033656,103.832523,0,4955,39660.2850925926,2008-07-31,06:50:32
36.033656,103.832523,0,4955,39660.2851273148,2008-07-31,06:50:35
36.033653,103.832522,0,4964,39660.285150463,2008-07-31,06:50:37
36.033671,103.832535,0,4967,39660.2852083333,2008-07-31,06:50:42
36.033725,103.832606,0,4963,39660.2852662037,2008-07-31,06:50:47
36.033804,103.83272,0,4959,39660.2853240741,2008-07-31,06:50:52
36.03382,103.832801,0,4956,39660.2853819444,2008-07-31,06:50:57
36.033811,103.832808,0,4951,39660.2854398148,2008-07-31,06:51:02
36.033832,103.832835,0,4947,39660.2854976852,2008-07-31,06:51:07
36.033838,103.832849,0,4936,39660.2855555556,2008-07-31,06:51:12
36.033838,103.832849,0,4936,39660.2855902778,2008-07-31,06:51:15
36.033833,103.832845,0,4931,39660.2856134259,2008-07-31,06:51:17
36.033862,103.832863,0,4928,39660.2856712963,2008-07-31,06:51:22
36.03389,103.832868,0,4929,39660.2857291667,2008-07-31,06:51:27
36.033915,103.832882,0,4930,39660.285787037,2008-07-31,06:51:32
36.03367,103.832773,0,4944,39660.2883333333,2008-07-31,06:55:12
36.033653,103.832755,0,4952,39660.2883912037,2008-07-31,06:55:17
36.033653,103.832755,0,4952,39660.2884259259,2008-07-31,06:55:20
36.033647,103.832748,0,4955,39660.2884490741,2008-07-31,06:55:22
36.033684,103.832788,0,4957,39660.2885069444,2008-07-31,06:55:27
36.033766,103.832841,0,4959,39660.2885648148,2008-07-31,06:55:32
36.033785,103.832818,0,4961,39660.2886226852,2008-07-31,06:55:37
36.033744,103.832734,0,4964,39660.2886805556,2008-07-31,06:55:42
36.033687,103.832674,0,4969,39660.2887384259,2008-07-31,06:55:47
36.033653,103.832579,0,4980,39660.2887962963,2008-07-31,06:55:52
36.033717,103.832561,0,4993,39660.2888541667,2008-07-31,06:55:57
36.033773,103.83263,0,5004,39660.288912037,2008-07-31,06:56:02
36.033788,103.832669,0,5008,39660.2889699074,2008-07-31,06:56:07
36.033815,103.832688,0,5009,39660.2890277778,2008-07-31,06:56:12
36.033834,103.832703,0,5010,39660.2890856481,2008-07-31,06:56:17
36.033892,103.832789,0,5005,39660.2891435185,2008-07-31,06:56:22
36.033915,103.83283,0,5002,39660.2892013889,2008-07-31,06:56:27
36.03397,103.832906,0,4999,39660.2892592593,2008-07-31,06:56:32
36.033911,103.832888,0,4987,39660.2893171296,2008-07-31,06:56:37
36.03386,103.83287,0,4973,39660.289375,2008-07-31,06:56:42
36.033821,103.832857,0,4965,39660.2894328704,2008-07-31,06:56:47
36.03382,103.832846,0,4966,39660.2894907407,2008-07-31,06:56:52
36.033807,103.832806,0,4970,39660.2895486111,2008-07-31,06:56:57
36.033841,103.832794,0,4976,39660.2896064815,2008-07-31,06:57:02
36.033825,103.832746,0,4978,39660.2896643518,2008-07-31,06:57:07
36.033805,103.832721,0,4979,39660.2897222222,2008-07-31,06:57:12
36.033805,103.832721,0,4979,39660.2897569444,2008-07-31,06:57:15
36.033802,103.832713,0,4981,39660.2897800926,2008-07-31,06:57:17
36.033766,103.832684,0,4988,39660.289837963,2008-07-31,06:57:22
36.033728,103.832646,0,4997,39660.2898958333,2008-07-31,06:57:27
36.033717,103.832629,0,5007,39660.2899537037,2008-07-31,06:57:32
36.033752,103.832623,0,5012,39660.2900115741,2008-07-31,06:57:37
36.033745,103.832596,0,5016,39660.2900694444,2008-07-31,06:57:42
36.033724,103.83259,0,5020,39660.2901273148,2008-07-31,06:57:47
36.033728,103.832613,0,5031,39660.2901851852,2008-07-31,06:57:52
36.033737,103.832619,0,5033,39660.2902430556,2008-07-31,06:57:57
36.033715,103.832616,0,5039,39660.2903009259,2008-07-31,06:58:02
36.033702,103.832578,0,5049,39660.2903587963,2008-07-31,06:58:07
36.033753,103.832604,0,5059,39660.2904166667,2008-07-31,06:58:12
36.033809,103.832636,0,5070,39660.290474537,2008-07-31,06:58:17
36.033809,103.832636,0,5070,39660.2905092593,2008-07-31,06:58:20
36.033814,103.832639,0,5076,39660.2905324074,2008-07-31,06:58:22
36.033781,103.832626,0,5082,39660.2905902778,2008-07-31,06:58:27
36.033741,103.832608,0,5086,39660.2906481481,2008-07-31,06:58:32
36.033689,103.832557,0,5092,39660.2907060185,2008-07-31,06:58:37
36.033669,103.832498,0,5097,39660.2907638889,2008-07-31,06:58:42
36.03373,103.832458,0,5095,39660.2908217593,2008-07-31,06:58:47
36.033715,103.832417,0,5091,39660.2908796296,2008-07-31,06:58:52
36.03374,103.832453,0,5091,39660.2909375,2008-07-31,06:58:57
36.033762,103.832496,0,5093,39660.2909953704,2008-07-31,06:59:02
36.033767,103.832506,0,5093,39660.2910532407,2008-07-31,06:59:07
36.033779,103.832556,0,5094,39660.2911111111,2008-07-31,06:59:12
36.033747,103.832577,0,5095,39660.2911689815,2008-07-31,06:59:17
36.033733,103.832603,0,5092,39660.2912268518,2008-07-31,06:59:22
36.033691,103.832582,0,5089,39660.2912847222,2008-07-31,06:59:27
36.033652,103.832542,0,5090,39660.2913425926,2008-07-31,06:59:32
36.033661,103.832525,0,5091,39660.291400463,2008-07-31,06:59:37
36.033664,103.832505,0,5095,39660.2914583333,2008-07-31,06:59:42
36.033667,103.832483,0,5103,39660.2915162037,2008-07-31,06:59:47
36.0337,103.832507,0,5114,39660.2915740741,2008-07-31,06:59:52
36.033741,103.832539,0,5123,39660.2916319444,2008-07-31,06:59:57
36.033751,103.83258,0,5130,39660.2916898148,2008-07-31,07:00:02
36.033749,103.832608,0,5131,39660.2917476852,2008-07-31,07:00:07
36.033734,103.832602,0,5127,39660.2918055556,2008-07-31,07:00:12
36.033697,103.832584,0,5119,39660.2918634259,2008-07-31,07:00:17
36.033733,103.832618,0,5118,39660.2919212963,2008-07-31,07:00:22
36.033737,103.832584,0,5115,39660.2919791667,2008-07-31,07:00:27
36.033736,103.832524,0,5111,39660.292037037,2008-07-31,07:00:32
36.033726,103.832475,0,5109,39660.2920949074,2008-07-31,07:00:37
36.033733,103.832419,0,5107,39660.2921527778,2008-07-31,07:00:42
36.033721,103.832401,0,5106,39660.2922106481,2008-07-31,07:00:47
36.033707,103.832416,0,5104,39660.2922685185,2008-07-31,07:00:52
36.033741,103.832488,0,5104,39660.2923263889,2008-07-31,07:00:57
36.033781,103.832525,0,5104,39660.2923842593,2008-07-31,07:01:02
36.033799,103.832542,0,5104,39660.2924421296,2008-07-31,07:01:07
36.033853,103.832573,0,5107,39660.2925,2008-07-31,07:01:12
36.033943,103.832661,0,5111,39660.2925578704,2008-07-31,07:01:17
36.033961,103.832708,0,5115,39660.2926157407,2008-07-31,07:01:22
36.033944,103.832668,0,5118,39660.2926736111,2008-07-31,07:01:27
36.033526,103.832636,0,5104,39660.2927893519,2008-07-31,07:01:37
36.034076,103.832923,0,5098,39660.2929050926,2008-07-31,07:01:47
36.034123,103.83292,0,5093,39660.292962963,2008-07-31,07:01:52
36.03408,103.832791,0,5008,39660.2930208333,2008-07-31,07:01:57
36.034162,103.832758,0,4985,39660.2930787037,2008-07-31,07:02:02
36.034263,103.832683,0,4937,39660.2931365741,2008-07-31,07:02:07
36.034338,103.832709,0,4929,39660.2931944444,2008-07-31,07:02:12
36.034422,103.832756,0,4928,39660.2932523148,2008-07-31,07:02:17
36.034497,103.832796,0,4935,39660.2933101852,2008-07-31,07:02:22
36.03458,103.832795,0,4923,39660.2933680556,2008-07-31,07:02:27
36.034641,103.832813,0,4930,39660.2934259259,2008-07-31,07:02:32
36.034668,103.832859,0,4937,39660.2934837963,2008-07-31,07:02:37
36.034579,103.832909,0,4946,39660.2935416667,2008-07-31,07:02:42
36.034693,103.833046,0,4954,39660.293599537,2008-07-31,07:02:47
36.034778,103.833174,0,4962,39660.2936574074,2008-07-31,07:02:52
36.034833,103.833247,0,4969,39660.2937152778,2008-07-31,07:02:57
36.034936,103.833311,0,4979,39660.2937731481,2008-07-31,07:03:02
36.035019,103.833312,0,4981,39660.2938310185,2008-07-31,07:03:07
36.035069,103.833301,0,4969,39660.2938888889,2008-07-31,07:03:12
36.035069,103.833301,0,4969,39660.2939236111,2008-07-31,07:03:15
36.035077,103.833305,0,4948,39660.2939467593,2008-07-31,07:03:17
36.035086,103.833295,0,4938,39660.2940046296,2008-07-31,07:03:22
36.035093,103.833305,0,4930,39660.2940625,2008-07-31,07:03:27
36.03509,103.833299,0,4929,39660.2941203704,2008-07-31,07:03:32
36.035084,103.833302,0,4928,39660.2941782407,2008-07-31,07:03:37
36.035077,103.8333,0,4926,39660.2942361111,2008-07-31,07:03:42
36.035077,103.8333,0,4926,39660.2942708333,2008-07-31,07:03:45
36.035076,103.833299,0,4925,39660.2942939815,2008-07-31,07:03:47
36.035074,103.833315,0,4923,39660.2943518519,2008-07-31,07:03:52
36.035068,103.833317,0,4922,39660.2944097222,2008-07-31,07:03:57
36.035068,103.833317,0,4922,39660.2944444444,2008-07-31,07:04:00
36.035069,103.833314,0,4922,39660.2944675926,2008-07-31,07:04:02
36.035025,103.83329,0,4925,39660.294525463,2008-07-31,07:04:07
36.035083,103.833272,0,4926,39660.2945833333,2008-07-31,07:04:12
36.035128,103.833234,0,4940,39660.2946412037,2008-07-31,07:04:17
36.035164,103.833229,0,4953,39660.2946990741,2008-07-31,07:04:22
36.035164,103.833229,0,4953,39660.2947337963,2008-07-31,07:04:25
36.035159,103.833223,0,4965,39660.2947569444,2008-07-31,07:04:27
36.035133,103.833204,0,4967,39660.2948148148,2008-07-31,07:04:32
36.035133,103.833203,0,4969,39660.2948726852,2008-07-31,07:04:37
36.035133,103.833203,0,4969,39660.2949074074,2008-07-31,07:04:40
36.035125,103.833203,0,4967,39660.2949305556,2008-07-31,07:04:42
36.035125,103.833213,0,4959,39660.2949884259,2008-07-31,07:04:47
36.035156,103.833216,0,4954,39660.2950462963,2008-07-31,07:04:52
36.035153,103.8332,0,4948,39660.2951041667,2008-07-31,07:04:57
36.035135,103.833207,0,4940,39660.295162037,2008-07-31,07:05:02
36.035123,103.833208,0,4936,39660.2952199074,2008-07-31,07:05:07
36.035081,103.833238,0,4932,39660.2952777778,2008-07-31,07:05:12
36.035101,103.833269,0,4930,39660.2953356481,2008-07-31,07:05:17
36.035064,103.833465,0,4929,39660.2953935185,2008-07-31,07:05:22
36.034958,103.833819,0,4929,39660.2954513889,2008-07-31,07:05:27
36.034927,103.834211,0,4927,39660.2955092593,2008-07-31,07:05:32
36.034901,103.834699,0,4921,39660.2955671296,2008-07-31,07:05:37
36.034848,103.835174,0,4915,39660.295625,2008-07-31,07:05:42
36.034747,103.835572,0,4911,39660.2956828704,2008-07-31,07:05:47
36.034707,103.835916,0,4909,39660.2957407407,2008-07-31,07:05:52
36.034846,103.83613,0,4908,39660.2957986111,2008-07-31,07:05:57
36.035114,103.836202,0,4914,39660.2958564815,2008-07-31,07:06:02
36.03541,103.836286,0,4923,39660.2959143519,2008-07-31,07:06:07
36.035627,103.836391,0,4937,39660.2959722222,2008-07-31,07:06:12
36.035665,103.836376,0,4943,39660.2960300926,2008-07-31,07:06:17
36.035701,103.836345,0,4951,39660.296087963,2008-07-31,07:06:22
36.035796,103.836378,0,4971,39660.2961458333,2008-07-31,07:06:27
36.036145,103.83645,0,4999,39660.2962037037,2008-07-31,07:06:32
36.036517,103.836485,0,5014,39660.2962615741,2008-07-31,07:06:37
36.036844,103.836557,0,4988,39660.2963194444,2008-07-31,07:06:42
36.037046,103.836605,0,4978,39660.2963773148,2008-07-31,07:06:47
36.037352,103.836664,0,4980,39660.2964351852,2008-07-31,07:06:52
36.037733,103.836709,0,4991,39660.2964930556,2008-07-31,07:06:57
36.038113,103.836853,0,5016,39660.2965509259,2008-07-31,07:07:02
36.038524,103.836861,0,5014,39660.2966087963,2008-07-31,07:07:07
36.038969,103.83689,0,4939,39660.2966666667,2008-07-31,07:07:12
36.039349,103.83695,0,4933,39660.296724537,2008-07-31,07:07:17
36.039709,103.837033,0,4926,39660.2967824074,2008-07-31,07:07:22
36.039948,103.837218,0,4925,39660.2968402778,2008-07-31,07:07:27
36.039974,103.83763,0,4917,39660.2968981481,2008-07-31,07:07:32
36.039996,103.838033,0,4902,39660.2969560185,2008-07-31,07:07:37
36.040254,103.83818,0,4885,39660.2970138889,2008-07-31,07:07:42
36.040633,103.838269,0,4876,39660.2970717593,2008-07-31,07:07:47
36.040979,103.838334,0,4870,39660.2971296296,2008-07-31,07:07:52
36.041208,103.838341,0,4861,39660.2971875,2008-07-31,07:07:57
36.041275,103.838353,0,4857,39660.2972453704,2008-07-31,07:08:02
36.041291,103.838371,0,4868,39660.2973032407,2008-07-31,07:08:07
36.041314,103.838372,0,4866,39660.2973611111,2008-07-31,07:08:12
36.041337,103.83838,0,4865,39660.2974189815,2008-07-31,07:08:17
36.041339,103.838381,0,4867,39660.2974768518,2008-07-31,07:08:22
36.041334,103.838382,0,4866,39660.2975347222,2008-07-31,07:08:27
36.041332,103.838382,0,4865,39660.2975925926,2008-07-31,07:08:32
36.041332,103.838382,0,4865,39660.2976273148,2008-07-31,07:08:35
36.041333,103.838383,0,4865,39660.297650463,2008-07-31,07:08:37
36.041421,103.838391,0,4866,39660.2977083333,2008-07-31,07:08:42
36.0416,103.838413,0,4867,39660.2977662037,2008-07-31,07:08:47
36.041935,103.838471,0,4869,39660.2978240741,2008-07-31,07:08:52
36.042338,103.838514,0,4860,39660.2978819444,2008-07-31,07:08:57
36.042683,103.838582,0,4864,39660.2979398148,2008-07-31,07:09:02
36.042799,103.838634,0,4880,39660.2979976852,2008-07-31,07:09:07
36.042836,103.838654,0,4880,39660.2980555556,2008-07-31,07:09:12
36.042919,103.83862,0,4909,39660.2981134259,2008-07-31,07:09:17
36.043156,103.838639,0,4919,39660.2981712963,2008-07-31,07:09:22
36.043415,103.838673,0,4925,39660.2982291667,2008-07-31,07:09:27
36.043546,103.838583,0,4960,39660.298287037,2008-07-31,07:09:32
36.043687,103.838366,0,4964,39660.2983449074,2008-07-31,07:09:37
36.043795,103.838152,0,4994,39660.2984027778,2008-07-31,07:09:42
36.043925,103.838018,0,5028,39660.2984606481,2008-07-31,07:09:47
36.0442,103.83791,0,5024,39660.2985185185,2008-07-31,07:09:52
36.044531,103.837981,0,5033,39660.2985763889,2008-07-31,07:09:57
36.044933,103.838097,0,5041,39660.2986342593,2008-07-31,07:10:02
36.045427,103.838185,0,5051,39660.2986921296,2008-07-31,07:10:07
36.045802,103.838306,0,5089,39660.29875,2008-07-31,07:10:12
36.046078,103.838225,0,5065,39660.2988078704,2008-07-31,07:10:17
36.046068,103.838145,0,5023,39660.2988657407,2008-07-31,07:10:22
36.04615,103.838115,0,4991,39660.2989236111,2008-07-31,07:10:27
36.046385,103.838225,0,4971,39660.2989814815,2008-07-31,07:10:32
36.046737,103.838323,0,4968,39660.2990393518,2008-07-31,07:10:37
36.047117,103.83839,0,4974,39660.2990972222,2008-07-31,07:10:42
36.047488,103.838433,0,4984,39660.2991550926,2008-07-31,07:10:47
36.047887,103.838503,0,5013,39660.299212963,2008-07-31,07:10:52
36.048323,103.838641,0,5007,39660.2992708333,2008-07-31,07:10:57
36.048739,103.838744,0,5015,39660.2993287037,2008-07-31,07:11:02
36.049113,103.838946,0,5039,39660.2993865741,2008-07-31,07:11:07
36.049757,103.839002,0,5057,39660.2994444444,2008-07-31,07:11:12
36.050336,103.839132,0,5068,39660.2995023148,2008-07-31,07:11:17
36.05066,103.839186,0,5078,39660.2995601852,2008-07-31,07:11:22
36.050995,103.839216,0,5047,39660.2996180556,2008-07-31,07:11:27
36.051278,103.839213,0,5068,39660.2996759259,2008-07-31,07:11:32
36.051389,103.839215,0,5056,39660.2997337963,2008-07-31,07:11:37
36.051414,103.83917,0,5053,39660.2997916667,2008-07-31,07:11:42
36.05142,103.839174,0,5044,39660.299849537,2008-07-31,07:11:47
36.051413,103.839172,0,5045,39660.2999074074,2008-07-31,07:11:52
36.051406,103.839169,0,5045,39660.2999652778,2008-07-31,07:11:57
36.051398,103.839166,0,5046,39660.3000231481,2008-07-31,07:12:02
36.051398,103.839166,0,5046,39660.3000578704,2008-07-31,07:12:05
36.051391,103.839164,0,5046,39660.3000810185,2008-07-31,07:12:07
36.051382,103.839161,0,5046,39660.3001388889,2008-07-31,07:12:12
36.051378,103.839158,0,5046,39660.3001967593,2008-07-31,07:12:17
36.051381,103.839158,0,5046,39660.3002546296,2008-07-31,07:12:22
36.051389,103.83916,0,5045,39660.3003125,2008-07-31,07:12:27
36.051392,103.83916,0,5044,39660.3003703704,2008-07-31,07:12:32
36.051392,103.83916,0,5044,39660.3004050926,2008-07-31,07:12:35
36.051396,103.839162,0,5043,39660.3004282407,2008-07-31,07:12:37
36.051553,103.839184,0,5048,39660.3004861111,2008-07-31,07:12:42
36.051758,103.839146,0,4981,39660.3005439815,2008-07-31,07:12:47
36.051865,103.838923,0,4964,39660.3006018519,2008-07-31,07:12:52
36.051908,103.838547,0,4943,39660.3006597222,2008-07-31,07:12:57
36.051929,103.838123,0,4926,39660.3007175926,2008-07-31,07:13:02
36.052008,103.837562,0,4903,39660.300775463,2008-07-31,07:13:07
36.052126,103.837036,0,4880,39660.3008333333,2008-07-31,07:13:12
36.052313,103.836541,0,4859,39660.3008912037,2008-07-31,07:13:17
36.052562,103.836071,0,4841,39660.3009490741,2008-07-31,07:13:22
36.052746,103.835744,0,4822,39660.3010069444,2008-07-31,07:13:27
36.052888,103.835594,0,4820,39660.3010648148,2008-07-31,07:13:32
36.053133,103.835666,0,4823,39660.3011226852,2008-07-31,07:13:37
36.053414,103.835912,0,4854,39660.3011805556,2008-07-31,07:13:42
36.053702,103.836206,0,4843,39660.3012384259,2008-07-31,07:13:47
36.053938,103.836431,0,4845,39660.3012962963,2008-07-31,07:13:52
36.054089,103.836545,0,4842,39660.3013541667,2008-07-31,07:13:57
36.05424,103.836578,0,4846,39660.301412037,2008-07-31,07:14:02
36.054342,103.836529,0,4846,39660.3014699074,2008-07-31,07:14:07
36.054449,103.836381,0,4863,39660.3015277778,2008-07-31,07:14:12
36.054494,103.836116,0,4870,39660.3015856481,2008-07-31,07:14:17
36.054514,103.836036,0,4869,39660.3016435185,2008-07-31,07:14:22
36.054544,103.836046,0,4878,39660.3017013889,2008-07-31,07:14:27
36.054558,103.83603,0,4881,39660.3017592593,2008-07-31,07:14:32
36.054572,103.835973,0,4883,39660.3018171296,2008-07-31,07:14:37
36.054587,103.835896,0,4888,39660.301875,2008-07-31,07:14:42
36.054596,103.83583,0,4896,39660.3019328704,2008-07-31,07:14:47
36.054597,103.835809,0,4912,39660.3019907407,2008-07-31,07:14:52
36.054598,103.835857,0,4925,39660.3020486111,2008-07-31,07:14:57
36.054592,103.835944,0,4936,39660.3021064815,2008-07-31,07:15:02
36.054611,103.836022,0,4939,39660.3021643519,2008-07-31,07:15:07
36.054609,103.83611,0,4942,39660.3022222222,2008-07-31,07:15:12
36.054602,103.836133,0,4940,39660.3022800926,2008-07-31,07:15:17
36.0546,103.836185,0,4941,39660.302337963,2008-07-31,07:15:22
36.054596,103.836199,0,4935,39660.3023958333,2008-07-31,07:15:27
36.054641,103.836286,0,4931,39660.3024537037,2008-07-31,07:15:32
36.054685,103.83634,0,4926,39660.3025115741,2008-07-31,07:15:37
36.054736,103.836335,0,4922,39660.3025694444,2008-07-31,07:15:42
36.054726,103.836325,0,4925,39660.3026273148,2008-07-31,07:15:47
36.054662,103.836315,0,4925,39660.3026851852,2008-07-31,07:15:52
36.054613,103.836327,0,4926,39660.3027430556,2008-07-31,07:15:57
36.054571,103.836446,0,4932,39660.3028009259,2008-07-31,07:16:02
36.054549,103.836536,0,4936,39660.3028587963,2008-07-31,07:16:07
36.054551,103.836598,0,4938,39660.3029166667,2008-07-31,07:16:12
36.054539,103.836654,0,4936,39660.302974537,2008-07-31,07:16:17
36.054536,103.836725,0,4940,39660.3030324074,2008-07-31,07:16:22
36.054558,103.836786,0,4945,39660.3030902778,2008-07-31,07:16:27
36.054588,103.836775,0,4942,39660.3031481481,2008-07-31,07:16:32
36.054633,103.836793,0,4950,39660.3032060185,2008-07-31,07:16:37
36.05471,103.836801,0,4956,39660.3032638889,2008-07-31,07:16:42
36.054803,103.836818,0,4964,39660.3033217593,2008-07-31,07:16:47
36.054875,103.836828,0,4970,39660.3033796296,2008-07-31,07:16:52
36.054927,103.836816,0,4979,39660.3034375,2008-07-31,07:16:57
36.054965,103.836798,0,4988,39660.3034953704,2008-07-31,07:17:02
36.054993,103.836774,0,4998,39660.3035532407,2008-07-31,07:17:07
36.055018,103.836747,0,5009,39660.3036111111,2008-07-31,07:17:12
36.055105,103.836822,0,5001,39660.3036689815,2008-07-31,07:17:17
36.05514,103.836778,0,4992,39660.3037268519,2008-07-31,07:17:22
36.055124,103.836674,0,4967,39660.3037847222,2008-07-31,07:17:27
36.055124,103.836674,0,4967,39660.3038194444,2008-07-31,07:17:30
36.055126,103.836667,0,4965,39660.3038425926,2008-07-31,07:17:32
36.055174,103.836692,0,4964,39660.303900463,2008-07-31,07:17:37
36.055221,103.836678,0,4979,39660.3039583333,2008-07-31,07:17:42
36.055281,103.836654,0,4991,39660.3040162037,2008-07-31,07:17:47
36.055325,103.836644,0,4998,39660.3040740741,2008-07-31,07:17:52
36.055396,103.83672,0,5001,39660.3041319444,2008-07-31,07:17:57
36.055382,103.836692,0,5036,39660.3041898148,2008-07-31,07:18:02
36.055368,103.836625,0,5055,39660.3042476852,2008-07-31,07:18:07
36.055391,103.836599,0,5054,39660.3043055556,2008-07-31,07:18:12
36.055441,103.836603,0,5049,39660.3043634259,2008-07-31,07:18:17
36.055533,103.83648,0,5040,39660.3044212963,2008-07-31,07:18:22
36.055634,103.836502,0,5034,39660.3044791667,2008-07-31,07:18:27
36.05575,103.836592,0,5022,39660.304537037,2008-07-31,07:18:32
36.055839,103.836598,0,5015,39660.3045949074,2008-07-31,07:18:37
36.055946,103.836532,0,5017,39660.3046527778,2008-07-31,07:18:42
36.055992,103.836514,0,5016,39660.3047106481,2008-07-31,07:18:47
36.056053,103.836466,0,5016,39660.3047685185,2008-07-31,07:18:52
36.056095,103.836439,0,5012,39660.3048263889,2008-07-31,07:18:57
36.056152,103.836425,0,5010,39660.3048842593,2008-07-31,07:19:02
36.056231,103.836404,0,5012,39660.3049421296,2008-07-31,07:19:07
36.056302,103.836431,0,5010,39660.305,2008-07-31,07:19:12
36.056365,103.83644,0,5009,39660.3050578704,2008-07-31,07:19:17
36.0564,103.836499,0,5013,39660.3051157407,2008-07-31,07:19:22
36.056474,103.836591,0,5016,39660.3051736111,2008-07-31,07:19:27
36.056555,103.836684,0,5025,39660.3052314815,2008-07-31,07:19:32
36.056636,103.836789,0,5033,39660.3052893518,2008-07-31,07:19:37
36.056777,103.836925,0,5038,39660.3053472222,2008-07-31,07:19:42
36.0569,103.837069,0,5047,39660.3054050926,2008-07-31,07:19:47
36.056985,103.837226,0,5045,39660.305462963,2008-07-31,07:19:52
36.057034,103.837271,0,5053,39660.3055208333,2008-07-31,07:19:57
36.057107,103.837274,0,5055,39660.3055787037,2008-07-31,07:20:02
36.057221,103.83728,0,5055,39660.3056365741,2008-07-31,07:20:07
36.057285,103.837287,0,5059,39660.3056944444,2008-07-31,07:20:12
36.057413,103.837304,0,5053,39660.3057523148,2008-07-31,07:20:17
36.057512,103.837335,0,5051,39660.3058101852,2008-07-31,07:20:22
36.057599,103.837352,0,5054,39660.3058680556,2008-07-31,07:20:27
36.057683,103.837329,0,5048,39660.3059259259,2008-07-31,07:20:32
36.057744,103.837289,0,5045,39660.3059837963,2008-07-31,07:20:37
36.057758,103.837233,0,5038,39660.3060416667,2008-07-31,07:20:42
36.057745,103.837065,0,5040,39660.306099537,2008-07-31,07:20:47
36.057832,103.836991,0,5031,39660.3061574074,2008-07-31,07:20:52
36.057892,103.837039,0,5020,39660.3062152778,2008-07-31,07:20:57
36.057959,103.837078,0,5010,39660.3062731481,2008-07-31,07:21:02
36.058052,103.837064,0,5010,39660.3063310185,2008-07-31,07:21:07
36.057821,103.836929,0,5086,39660.3089351852,2008-07-31,07:24:52
36.057766,103.836852,0,5095,39660.3089930556,2008-07-31,07:24:57
36.057764,103.836798,0,5099,39660.3090509259,2008-07-31,07:25:02
36.057769,103.836789,0,5102,39660.3091087963,2008-07-31,07:25:07
36.057754,103.836696,0,5112,39660.3091666667,2008-07-31,07:25:12
36.057735,103.836641,0,5122,39660.309224537,2008-07-31,07:25:17
36.057738,103.836654,0,5124,39660.3092824074,2008-07-31,07:25:22
36.057736,103.836659,0,5124,39660.3093402778,2008-07-31,07:25:27
36.057735,103.836664,0,5125,39660.3093981481,2008-07-31,07:25:32
36.057734,103.836666,0,5125,39660.3094560185,2008-07-31,07:25:37
36.057735,103.836658,0,5125,39660.3095138889,2008-07-31,07:25:42
36.057735,103.836658,0,5125,39660.3095486111,2008-07-31,07:25:45
36.057736,103.836661,0,5125,39660.3095717593,2008-07-31,07:25:47
36.057737,103.836673,0,5125,39660.3096296296,2008-07-31,07:25:52
36.057736,103.836685,0,5126,39660.3096875,2008-07-31,07:25:57
36.057736,103.836702,0,5126,39660.3097453704,2008-07-31,07:26:02
36.057736,103.836718,0,5126,39660.3098032407,2008-07-31,07:26:07
36.057737,103.836728,0,5126,39660.3098611111,2008-07-31,07:26:12
36.057738,103.836739,0,5126,39660.3099189815,2008-07-31,07:26:17
36.057738,103.836739,0,5126,39660.3099537037,2008-07-31,07:26:20
36.057739,103.836744,0,5126,39660.3099768519,2008-07-31,07:26:22
36.057739,103.836755,0,5126,39660.3100347222,2008-07-31,07:26:27
36.057747,103.836768,0,5126,39660.3100925926,2008-07-31,07:26:32
36.057726,103.836689,0,5128,39660.310150463,2008-07-31,07:26:37
36.057722,103.836626,0,5132,39660.3102083333,2008-07-31,07:26:42
36.057748,103.836605,0,5135,39660.3102662037,2008-07-31,07:26:47
36.057807,103.836557,0,5135,39660.3103240741,2008-07-31,07:26:52
36.057863,103.836598,0,5126,39660.3103819444,2008-07-31,07:26:57
36.058052,103.836623,0,5120,39660.3104398148,2008-07-31,07:27:02
36.058261,103.836651,0,5115,39660.3104976852,2008-07-31,07:27:07
36.058425,103.836657,0,5119,39660.3105555556,2008-07-31,07:27:12
36.058795,103.83666,0,5116,39660.3106134259,2008-07-31,07:27:17
36.059339,103.836545,0,5055,39660.3106712963,2008-07-31,07:27:22
36.059725,103.836629,0,4996,39660.3107291667,2008-07-31,07:27:27
36.060003,103.836574,0,4970,39660.310787037,2008-07-31,07:27:32
36.06036,103.836584,0,4952,39660.3108449074,2008-07-31,07:27:37
36.060742,103.836595,0,4946,39660.3109027778,2008-07-31,07:27:42
36.061114,103.836626,0,4940,39660.3109606481,2008-07-31,07:27:47
36.061485,103.836701,0,4940,39660.3110185185,2008-07-31,07:27:52
36.061809,103.836753,0,4925,39660.3110763889,2008-07-31,07:27:57
36.062191,103.836765,0,4920,39660.3111342593,2008-07-31,07:28:02
36.062591,103.836743,0,4892,39660.3111921296,2008-07-31,07:28:07
36.062976,103.836751,0,4889,39660.31125,2008-07-31,07:28:12
36.063255,103.836497,0,4871,39660.3113078704,2008-07-31,07:28:17
36.063349,103.836081,0,4868,39660.3113657407,2008-07-31,07:28:22
36.063304,103.835569,0,4857,39660.3114236111,2008-07-31,07:28:27
36.06326,103.835026,0,4842,39660.3114814815,2008-07-31,07:28:32
36.063229,103.834486,0,4830,39660.3115393519,2008-07-31,07:28:37
36.06322,103.834005,0,4834,39660.3115972222,2008-07-31,07:28:42
36.063205,103.833546,0,4837,39660.3116550926,2008-07-31,07:28:47
36.063179,103.833063,0,4841,39660.311712963,2008-07-31,07:28:52
36.063182,103.832542,0,4840,39660.3117708333,2008-07-31,07:28:57
36.063172,103.832037,0,4842,39660.3118287037,2008-07-31,07:29:02
36.063135,103.83153,0,4837,39660.3118865741,2008-07-31,07:29:07
36.063103,103.831018,0,4836,39660.3119444444,2008-07-31,07:29:12
36.063074,103.830505,0,4831,39660.3120023148,2008-07-31,07:29:17
36.062976,103.830162,0,4827,39660.3120601852,2008-07-31,07:29:22
36.062918,103.830027,0,4831,39660.3121180556,2008-07-31,07:29:27
36.062865,103.829958,0,4836,39660.3121759259,2008-07-31,07:29:32
36.062675,103.829804,0,4835,39660.3122337963,2008-07-31,07:29:37
36.062396,103.829632,0,4838,39660.3122916667,2008-07-31,07:29:42
36.062164,103.82944,0,4834,39660.312349537,2008-07-31,07:29:47
36.062114,103.82913,0,4841,39660.3124074074,2008-07-31,07:29:52
36.062171,103.828718,0,4849,39660.3124652778,2008-07-31,07:29:57
36.062303,103.828153,0,4843,39660.3125231481,2008-07-31,07:30:02
36.062424,103.827634,0,4848,39660.3125810185,2008-07-31,07:30:07
36.062548,103.827134,0,4853,39660.3126388889,2008-07-31,07:30:12
36.06264,103.826666,0,4852,39660.3126967593,2008-07-31,07:30:17
36.062736,103.826219,0,4844,39660.3127546296,2008-07-31,07:30:22
36.062848,103.825787,0,4846,39660.3128125,2008-07-31,07:30:27
36.062961,103.825375,0,4844,39660.3128703704,2008-07-31,07:30:32
36.063069,103.824899,0,4834,39660.3129282407,2008-07-31,07:30:37
36.063195,103.824364,0,4824,39660.3129861111,2008-07-31,07:30:42
36.063319,103.823876,0,4821,39660.3130439815,2008-07-31,07:30:47
36.06341,103.823544,0,4822,39660.3131018518,2008-07-31,07:30:52
36.063506,103.823264,0,4827,39660.3131597222,2008-07-31,07:30:57
36.063554,103.823002,0,4835,39660.3132175926,2008-07-31,07:31:02
36.063574,103.82276,0,4839,39660.313275463,2008-07-31,07:31:07
36.063575,103.822419,0,4863,39660.3133333333,2008-07-31,07:31:12
36.063522,103.822017,0,4877,39660.3133912037,2008-07-31,07:31:17
36.063466,103.821596,0,4893,39660.3134490741,2008-07-31,07:31:22
36.063458,103.821086,0,4893,39660.3135069444,2008-07-31,07:31:27
36.063515,103.820587,0,4888,39660.3135648148,2008-07-31,07:31:32
36.06352,103.820413,0,4902,39660.3136226852,2008-07-31,07:31:37
36.06357,103.820377,0,4907,39660.3136805556,2008-07-31,07:31:42
36.063585,103.820217,0,4912,39660.3137384259,2008-07-31,07:31:47
36.063549,103.819907,0,4913,39660.3137962963,2008-07-31,07:31:52
36.063524,103.819502,0,4904,39660.3138541667,2008-07-31,07:31:57
36.063475,103.81902,0,4891,39660.313912037,2008-07-31,07:32:02
36.063477,103.818617,0,4876,39660.3139699074,2008-07-31,07:32:07
36.063501,103.818235,0,4873,39660.3140277778,2008-07-31,07:32:12
36.063522,103.817785,0,4871,39660.3140856481,2008-07-31,07:32:17
36.06353,103.817363,0,4870,39660.3141435185,2008-07-31,07:32:22
36.063523,103.817092,0,4863,39660.3142013889,2008-07-31,07:32:27
36.06346,103.816761,0,4855,39660.3142592593,2008-07-31,07:32:32
36.063403,103.816418,0,4857,39660.3143171296,2008-07-31,07:32:37
36.06339,103.816113,0,4853,39660.314375,2008-07-31,07:32:42
36.063403,103.815762,0,4852,39660.3144328704,2008-07-31,07:32:47
36.063399,103.815461,0,4857,39660.3144907407,2008-07-31,07:32:52
36.063405,103.815133,0,4855,39660.3145486111,2008-07-31,07:32:57
36.063374,103.814704,0,4848,39660.3146064815,2008-07-31,07:33:02
36.063366,103.814321,0,4853,39660.3146643518,2008-07-31,07:33:07
36.063316,103.813895,0,4857,39660.3147222222,2008-07-31,07:33:12
36.063268,103.813492,0,4864,39660.3147800926,2008-07-31,07:33:17
36.063228,103.81307,0,4873,39660.314837963,2008-07-31,07:33:22
36.063202,103.812655,0,4880,39660.3148958333,2008-07-31,07:33:27
36.063163,103.812213,0,4891,39660.3149537037,2008-07-31,07:33:32
36.063122,103.811776,0,4898,39660.3150115741,2008-07-31,07:33:37
36.063079,103.811286,0,4897,39660.3150694444,2008-07-31,07:33:42
36.063065,103.810798,0,4886,39660.3151273148,2008-07-31,07:33:47
36.063055,103.810274,0,4884,39660.3151851852,2008-07-31,07:33:52
36.063029,103.809718,0,4888,39660.3152430556,2008-07-31,07:33:57
36.062987,103.809117,0,4888,39660.3153009259,2008-07-31,07:34:02
36.063007,103.808464,0,4886,39660.3153587963,2008-07-31,07:34:07
36.063043,103.807986,0,4879,39660.3154166667,2008-07-31,07:34:12
36.06306,103.807529,0,4874,39660.315474537,2008-07-31,07:34:17
36.063083,103.806997,0,4862,39660.3155324074,2008-07-31,07:34:22
36.063112,103.806595,0,4851,39660.3155902778,2008-07-31,07:34:27
36.063163,103.806161,0,4840,39660.3156481481,2008-07-31,07:34:32
36.06316,103.805711,0,4839,39660.3157060185,2008-07-31,07:34:37
36.063168,103.805274,0,4844,39660.3157638889,2008-07-31,07:34:42
36.06314,103.804763,0,4845,39660.3158217593,2008-07-31,07:34:47
36.063136,103.804265,0,4851,39660.3158796296,2008-07-31,07:34:52
36.063135,103.80377,0,4851,39660.3159375,2008-07-31,07:34:57
36.063181,103.803283,0,4859,39660.3159953704,2008-07-31,07:35:02
36.063202,103.802813,0,4867,39660.3160532407,2008-07-31,07:35:07
36.063309,103.802324,0,4877,39660.3161111111,2008-07-31,07:35:12
36.063451,103.80177,0,4873,39660.3161689815,2008-07-31,07:35:17
36.063712,103.801091,0,4852,39660.3162268519,2008-07-31,07:35:22
36.063943,103.80055,0,4853,39660.3162847222,2008-07-31,07:35:27
36.064173,103.800075,0,4849,39660.3163425926,2008-07-31,07:35:32
36.064421,103.799576,0,4844,39660.316400463,2008-07-31,07:35:37
36.064685,103.799065,0,4835,39660.3164583333,2008-07-31,07:35:42
36.064918,103.798497,0,4829,39660.3165162037,2008-07-31,07:35:47
36.065185,103.797891,0,4838,39660.3165740741,2008-07-31,07:35:52
36.065499,103.797288,0,4841,39660.3166319444,2008-07-31,07:35:57
36.065749,103.796715,0,4848,39660.3166898148,2008-07-31,07:36:02
36.065916,103.796441,0,4863,39660.3167476852,2008-07-31,07:36:07
36.066036,103.796194,0,4863,39660.3168055556,2008-07-31,07:36:12
36.066166,103.7959,0,4858,39660.3168634259,2008-07-31,07:36:17
36.06634,103.795539,0,4850,39660.3169212963,2008-07-31,07:36:22
36.066519,103.795174,0,4846,39660.3169791667,2008-07-31,07:36:27
36.066706,103.794783,0,4838,39660.317037037,2008-07-31,07:36:32
36.066892,103.794387,0,4842,39660.3170949074,2008-07-31,07:36:37
36.067084,103.794004,0,4844,39660.3171527778,2008-07-31,07:36:42
36.067291,103.793595,0,4845,39660.3172106481,2008-07-31,07:36:47
36.067431,103.793274,0,4847,39660.3172685185,2008-07-31,07:36:52
36.067543,103.793051,0,4849,39660.3173263889,2008-07-31,07:36:57
36.067688,103.792765,0,4845,39660.3173842593,2008-07-31,07:37:02
36.06788,103.792379,0,4842,39660.3174421296,2008-07-31,07:37:07
36.068129,103.791959,0,4841,39660.3175,2008-07-31,07:37:12
36.068385,103.791404,0,4841,39660.3175578704,2008-07-31,07:37:17
36.068639,103.790847,0,4842,39660.3176157407,2008-07-31,07:37:22
36.068845,103.79035,0,4844,39660.3176736111,2008-07-31,07:37:27
36.069019,103.789936,0,4847,39660.3177314815,2008-07-31,07:37:32
36.069232,103.789483,0,4848,39660.3177893519,2008-07-31,07:37:37
36.069448,103.788954,0,4847,39660.3178472222,2008-07-31,07:37:42
36.069662,103.788397,0,4844,39660.3179050926,2008-07-31,07:37:47
36.069878,103.78783,0,4842,39660.317962963,2008-07-31,07:37:52
36.070083,103.787273,0,4840,39660.3180208333,2008-07-31,07:37:57
36.070294,103.786738,0,4843,39660.3180787037,2008-07-31,07:38:02
36.070511,103.786144,0,4841,39660.3181365741,2008-07-31,07:38:07
36.070737,103.785579,0,4838,39660.3181944444,2008-07-31,07:38:12
36.070983,103.785003,0,4835,39660.3182523148,2008-07-31,07:38:17
36.071252,103.784367,0,4835,39660.3183101852,2008-07-31,07:38:22
36.071546,103.783746,0,4835,39660.3183680556,2008-07-31,07:38:27
36.071882,103.783185,0,4836,39660.3184259259,2008-07-31,07:38:32
36.072238,103.782619,0,4832,39660.3184837963,2008-07-31,07:38:37
36.072562,103.78211,0,4842,39660.3185416667,2008-07-31,07:38:42
36.072885,103.781708,0,4845,39660.318599537,2008-07-31,07:38:47
36.073237,103.781267,0,4854,39660.3186574074,2008-07-31,07:38:52
36.073612,103.780769,0,4857,39660.3187152778,2008-07-31,07:38:57
36.073957,103.780253,0,4858,39660.3187731481,2008-07-31,07:39:02
36.07422,103.77988,0,4858,39660.3188310185,2008-07-31,07:39:07
36.074493,103.779542,0,4859,39660.3188888889,2008-07-31,07:39:12
36.074744,103.77918,0,4856,39660.3189467593,2008-07-31,07:39:17
36.075008,103.778824,0,4859,39660.3190046296,2008-07-31,07:39:22
36.075282,103.778373,0,4854,39660.3190625,2008-07-31,07:39:27
36.075558,103.777802,0,4847,39660.3191203704,2008-07-31,07:39:32
36.075849,103.777177,0,4840,39660.3191782407,2008-07-31,07:39:37
36.076134,103.776569,0,4838,39660.3192361111,2008-07-31,07:39:42
36.076417,103.77597,0,4839,39660.3192939815,2008-07-31,07:39:47
36.076693,103.77538,0,4835,39660.3193518519,2008-07-31,07:39:52
36.077092,103.774807,0,4829,39660.3194097222,2008-07-31,07:39:57
36.0776,103.774326,0,4832,39660.3194675926,2008-07-31,07:40:02
36.078098,103.773836,0,4847,39660.319525463,2008-07-31,07:40:07
36.078614,103.773381,0,4860,39660.3195833333,2008-07-31,07:40:12
36.079158,103.772968,0,4863,39660.3196412037,2008-07-31,07:40:17
36.079698,103.772523,0,4855,39660.3196990741,2008-07-31,07:40:22
36.08024,103.772112,0,4854,39660.3197569444,2008-07-31,07:40:27
36.080735,103.771639,0,4863,39660.3198148148,2008-07-31,07:40:32
36.081175,103.771252,0,4859,39660.3198726852,2008-07-31,07:40:37
36.081585,103.770845,0,4864,39660.3199305556,2008-07-31,07:40:42
36.08192,103.770317,0,4864,39660.3199884259,2008-07-31,07:40:47
36.082192,103.769708,0,4862,39660.3200462963,2008-07-31,07:40:52
36.082468,103.769107,0,4860,39660.3201041667,2008-07-31,07:40:57
36.082729,103.768523,0,4859,39660.320162037,2008-07-31,07:41:02
36.08296,103.767997,0,4857,39660.3202199074,2008-07-31,07:41:07
36.083095,103.767431,0,4854,39660.3202777778,2008-07-31,07:41:12
36.083208,103.766812,0,4851,39660.3203356481,2008-07-31,07:41:17
36.083364,103.766158,0,4850,39660.3203935185,2008-07-31,07:41:22
36.083503,103.765434,0,4848,39660.3204513889,2008-07-31,07:41:27
36.08354,103.764731,0,4846,39660.3205092593,2008-07-31,07:41:32
36.083482,103.764107,0,4853,39660.3205671296,2008-07-31,07:41:37
36.083383,103.763663,0,4857,39660.320625,2008-07-31,07:41:42
36.083254,103.763172,0,4854,39660.3206828704,2008-07-31,07:41:47
36.083128,103.762617,0,4849,39660.3207407407,2008-07-31,07:41:52
36.082999,103.762028,0,4847,39660.3207986111,2008-07-31,07:41:57
36.082919,103.761463,0,4854,39660.3208564815,2008-07-31,07:42:02
36.082914,103.761084,0,4859,39660.3209143518,2008-07-31,07:42:07
36.082895,103.76101,0,4857,39660.3209722222,2008-07-31,07:42:12
36.082884,103.761076,0,4869,39660.3210300926,2008-07-31,07:42:17
36.082878,103.76099,0,4875,39660.321087963,2008-07-31,07:42:22
36.08284,103.760683,0,4882,39660.3211458333,2008-07-31,07:42:27
36.08281,103.760313,0,4893,39660.3212037037,2008-07-31,07:42:32
36.082748,103.759809,0,4905,39660.3212615741,2008-07-31,07:42:37
36.082709,103.759258,0,4911,39660.3213194444,2008-07-31,07:42:42
36.082683,103.758582,0,4912,39660.3213773148,2008-07-31,07:42:47
36.082699,103.757876,0,4915,39660.3214351852,2008-07-31,07:42:52
36.082698,103.757169,0,4916,39660.3214930556,2008-07-31,07:42:57
36.082677,103.756458,0,4914,39660.3215509259,2008-07-31,07:43:02
36.082645,103.755709,0,4910,39660.3216087963,2008-07-31,07:43:07
36.082632,103.754917,0,4905,39660.3216666667,2008-07-31,07:43:12
36.082618,103.754194,0,4898,39660.321724537,2008-07-31,07:43:17
36.082604,103.753547,0,4888,39660.3217824074,2008-07-31,07:43:22
36.08265,103.752804,0,4886,39660.3218402778,2008-07-31,07:43:27
36.082687,103.75208,0,4889,39660.3218981481,2008-07-31,07:43:32
36.082703,103.75136,0,4900,39660.3219560185,2008-07-31,07:43:37
36.082733,103.750615,0,4910,39660.3220138889,2008-07-31,07:43:42
36.082754,103.749911,0,4909,39660.3220717593,2008-07-31,07:43:47
36.082792,103.749272,0,4907,39660.3221296296,2008-07-31,07:43:52
36.082809,103.74857,0,4918,39660.3221875,2008-07-31,07:43:57
36.082809,103.747754,0,4919,39660.3222453704,2008-07-31,07:44:02
36.08282,103.746902,0,4916,39660.3223032407,2008-07-31,07:44:07
36.082843,103.746133,0,4915,39660.3223611111,2008-07-31,07:44:12
36.082892,103.745462,0,4907,39660.3224189815,2008-07-31,07:44:17
36.082907,103.744948,0,4905,39660.3224768518,2008-07-31,07:44:22
36.082919,103.744546,0,4909,39660.3225347222,2008-07-31,07:44:27
36.082941,103.744221,0,4901,39660.3225925926,2008-07-31,07:44:32
36.082971,103.743904,0,4902,39660.322650463,2008-07-31,07:44:37
36.082976,103.743493,0,4896,39660.3227083333,2008-07-31,07:44:42
36.082961,103.742955,0,4900,39660.3227662037,2008-07-31,07:44:47
36.08302,103.742384,0,4918,39660.3228240741,2008-07-31,07:44:52
36.083033,103.741872,0,4920,39660.3228819444,2008-07-31,07:44:57
36.083115,103.741459,0,4950,39660.3229398148,2008-07-31,07:45:02
36.083103,103.741033,0,4931,39660.3229976852,2008-07-31,07:45:07
36.083098,103.740607,0,4920,39660.3230555556,2008-07-31,07:45:12
36.083098,103.740244,0,4913,39660.3231134259,2008-07-31,07:45:17
36.083133,103.739884,0,4902,39660.3231712963,2008-07-31,07:45:22
36.08314,103.739483,0,4894,39660.3232291667,2008-07-31,07:45:27
36.083195,103.739075,0,4885,39660.323287037,2008-07-31,07:45:32
36.083233,103.738798,0,4882,39660.3233449074,2008-07-31,07:45:37
36.083272,103.738712,0,4878,39660.3234027778,2008-07-31,07:45:42
36.083344,103.738471,0,4869,39660.3234606481,2008-07-31,07:45:47
36.083448,103.738167,0,4874,39660.3235185185,2008-07-31,07:45:52
36.083538,103.737917,0,4879,39660.3235763889,2008-07-31,07:45:57
36.083626,103.737604,0,4885,39660.3236342593,2008-07-31,07:46:02
36.083715,103.737256,0,4892,39660.3236921296,2008-07-31,07:46:07
36.083841,103.736827,0,4897,39660.32375,2008-07-31,07:46:12
36.083984,103.736351,0,4898,39660.3238078704,2008-07-31,07:46:17
36.08416,103.735833,0,4900,39660.3238657407,2008-07-31,07:46:22
36.084357,103.735269,0,4891,39660.3239236111,2008-07-31,07:46:27
36.084554,103.734707,0,4883,39660.3239814815,2008-07-31,07:46:32
36.084779,103.734201,0,4880,39660.3240393519,2008-07-31,07:46:37
36.085058,103.73372,0,4878,39660.3240972222,2008-07-31,07:46:42
36.085366,103.733207,0,4875,39660.3241550926,2008-07-31,07:46:47
36.085684,103.732694,0,4870,39660.324212963,2008-07-31,07:46:52
36.086028,103.732147,0,4869,39660.3242708333,2008-07-31,07:46:57
36.086398,103.731594,0,4872,39660.3243287037,2008-07-31,07:47:02
36.08671,103.731145,0,4873,39660.3243865741,2008-07-31,07:47:07
36.087051,103.730712,0,4886,39660.3244444444,2008-07-31,07:47:12
36.08745,103.730215,0,4888,39660.3245023148,2008-07-31,07:47:17
36.087897,103.729623,0,4894,39660.3245601852,2008-07-31,07:47:22
36.088355,103.729007,0,4894,39660.3246180556,2008-07-31,07:47:27
36.088746,103.7283,0,4887,39660.3246759259,2008-07-31,07:47:32
36.089133,103.727565,0,4884,39660.3247337963,2008-07-31,07:47:37
36.089491,103.726776,0,4878,39660.3247916667,2008-07-31,07:47:42
36.089743,103.725889,0,4870,39660.324849537,2008-07-31,07:47:47
36.089952,103.725008,0,4867,39660.3249074074,2008-07-31,07:47:52
36.090151,103.724161,0,4869,39660.3249652778,2008-07-31,07:47:57
36.090282,103.723289,0,4874,39660.3250231481,2008-07-31,07:48:02
36.09037,103.722416,0,4875,39660.3250810185,2008-07-31,07:48:07
36.090457,103.721593,0,4878,39660.3251388889,2008-07-31,07:48:12
36.090474,103.720747,0,4880,39660.3251967593,2008-07-31,07:48:17
36.090323,103.719883,0,4866,39660.3252546296,2008-07-31,07:48:22
36.09002,103.719193,0,4873,39660.3253125,2008-07-31,07:48:27
36.089597,103.718596,0,4875,39660.3253703704,2008-07-31,07:48:32
36.08912,103.718111,0,4887,39660.3254282407,2008-07-31,07:48:37
36.088703,103.717812,0,4886,39660.3254861111,2008-07-31,07:48:42
36.088357,103.717603,0,4882,39660.3255439815,2008-07-31,07:48:47
36.088004,103.717383,0,4879,39660.3256018519,2008-07-31,07:48:52
36.087562,103.717101,0,4879,39660.3256597222,2008-07-31,07:48:57
36.087077,103.716757,0,4880,39660.3257175926,2008-07-31,07:49:02
36.086572,103.716371,0,4883,39660.325775463,2008-07-31,07:49:07
36.086024,103.715975,0,4887,39660.3258333333,2008-07-31,07:49:12
36.085419,103.715512,0,4889,39660.3258912037,2008-07-31,07:49:17
36.084823,103.715058,0,4891,39660.3259490741,2008-07-31,07:49:22
36.084236,103.714615,0,4887,39660.3260069444,2008-07-31,07:49:27
36.083626,103.714178,0,4886,39660.3260648148,2008-07-31,07:49:32
36.083058,103.713752,0,4888,39660.3261226852,2008-07-31,07:49:37
36.082455,103.713309,0,4886,39660.3261805556,2008-07-31,07:49:42
36.081918,103.712782,0,4886,39660.3262384259,2008-07-31,07:49:47
36.081487,103.712188,0,4882,39660.3262962963,2008-07-31,07:49:52
36.081133,103.711615,0,4882,39660.3263541667,2008-07-31,07:49:57
36.080765,103.711039,0,4886,39660.326412037,2008-07-31,07:50:02
36.080425,103.710471,0,4892,39660.3264699074,2008-07-31,07:50:07
36.080176,103.709806,0,4891,39660.3265277778,2008-07-31,07:50:12
36.080061,103.709037,0,4891,39660.3265856481,2008-07-31,07:50:17
36.080072,103.708251,0,4898,39660.3266435185,2008-07-31,07:50:22
36.080213,103.707512,0,4896,39660.3267013889,2008-07-31,07:50:27
36.080381,103.706929,0,4899,39660.3267592593,2008-07-31,07:50:32
36.080479,103.706613,0,4900,39660.3268171296,2008-07-31,07:50:37
36.080545,103.706455,0,4900,39660.326875,2008-07-31,07:50:42
36.080608,103.706256,0,4898,39660.3269328704,2008-07-31,07:50:47
36.080731,103.706024,0,4902,39660.3269907407,2008-07-31,07:50:52
36.08088,103.705644,0,4906,39660.3270486111,2008-07-31,07:50:57
36.081059,103.705052,0,4895,39660.3271064815,2008-07-31,07:51:02
36.081242,103.70442,0,4889,39660.3271643519,2008-07-31,07:51:07
36.081481,103.703651,0,4886,39660.3272222222,2008-07-31,07:51:12
36.081796,103.702837,0,4887,39660.3272800926,2008-07-31,07:51:17
36.082061,103.702047,0,4884,39660.327337963,2008-07-31,07:51:22
36.082401,103.7012,0,4905,39660.3273958333,2008-07-31,07:51:27
36.082688,103.700264,0,4900,39660.3274537037,2008-07-31,07:51:32
36.082979,103.699322,0,4891,39660.3275115741,2008-07-31,07:51:37
36.08331,103.698382,0,4894,39660.3275694444,2008-07-31,07:51:42
36.083643,103.697409,0,4903,39660.3276273148,2008-07-31,07:51:47
36.083977,103.696414,0,4905,39660.3276851852,2008-07-31,07:51:52
36.084284,103.695405,0,4900,39660.3277430556,2008-07-31,07:51:57
36.084624,103.694389,0,4900,39660.3278009259,2008-07-31,07:52:02
36.084984,103.69335,0,4904,39660.3278587963,2008-07-31,07:52:07
36.085329,103.692307,0,4905,39660.3279166667,2008-07-31,07:52:12
36.085668,103.69123,0,4906,39660.327974537,2008-07-31,07:52:17
36.086026,103.690158,0,4905,39660.3280324074,2008-07-31,07:52:22
36.08641,103.689093,0,4904,39660.3280902778,2008-07-31,07:52:27
36.086876,103.688067,0,4901,39660.3281481481,2008-07-31,07:52:32
36.087473,103.687143,0,4903,39660.3282060185,2008-07-31,07:52:37
36.088133,103.68633,0,4907,39660.3282638889,2008-07-31,07:52:42
36.088887,103.685646,0,4906,39660.3283217593,2008-07-31,07:52:47
36.089697,103.685073,0,4904,39660.3283796296,2008-07-31,07:52:52
36.090509,103.68447,0,4907,39660.3284375,2008-07-31,07:52:57
36.091333,103.683863,0,4907,39660.3284953704,2008-07-31,07:53:02
36.092152,103.683235,0,4907,39660.3285532407,2008-07-31,07:53:07
36.092967,103.682609,0,4900,39660.3286111111,2008-07-31,07:53:12
36.093792,103.682001,0,4903,39660.3286689815,2008-07-31,07:53:17
36.094618,103.681368,0,4901,39660.3287268518,2008-07-31,07:53:22
36.095428,103.680725,0,4904,39660.3287847222,2008-07-31,07:53:27
36.096223,103.680034,0,4909,39660.3288425926,2008-07-31,07:53:32
36.096937,103.679221,0,4908,39660.328900463,2008-07-31,07:53:37
36.097602,103.678345,0,4910,39660.3289583333,2008-07-31,07:53:42
36.098291,103.677462,0,4907,39660.3290162037,2008-07-31,07:53:47
36.098956,103.67657,0,4909,39660.3290740741,2008-07-31,07:53:52
36.099632,103.675664,0,4916,39660.3291319444,2008-07-31,07:53:57
36.100212,103.674661,0,4923,39660.3291898148,2008-07-31,07:54:02
36.100701,103.673587,0,4922,39660.3292476852,2008-07-31,07:54:07
36.10117,103.672506,0,4919,39660.3293055556,2008-07-31,07:54:12
36.101637,103.67145,0,4914,39660.3293634259,2008-07-31,07:54:17
36.102159,103.670435,0,4914,39660.3294212963,2008-07-31,07:54:22
36.102741,103.669463,0,4916,39660.3294791667,2008-07-31,07:54:27
36.103351,103.668531,0,4916,39660.329537037,2008-07-31,07:54:32
36.103968,103.667735,0,4913,39660.3295949074,2008-07-31,07:54:37
36.104602,103.667039,0,4909,39660.3296527778,2008-07-31,07:54:42
36.105196,103.666339,0,4903,39660.3297106481,2008-07-31,07:54:47
36.105814,103.66565,0,4898,39660.3297685185,2008-07-31,07:54:52
36.106473,103.664902,0,4892,39660.3298263889,2008-07-31,07:54:57
36.107125,103.664104,0,4887,39660.3298842593,2008-07-31,07:55:02
36.107821,103.663303,0,4885,39660.3299421296,2008-07-31,07:55:07
36.108517,103.662478,0,4881,39660.33,2008-07-31,07:55:12
36.109229,103.661645,0,4879,39660.3300578704,2008-07-31,07:55:17
36.109951,103.660825,0,4879,39660.3301157407,2008-07-31,07:55:22
36.110657,103.66012,0,4888,39660.3301736111,2008-07-31,07:55:27
36.111429,103.65961,0,4887,39660.3302314815,2008-07-31,07:55:32
36.112253,103.659271,0,4885,39660.3302893518,2008-07-31,07:55:37
36.113095,103.65895,0,4886,39660.3303472222,2008-07-31,07:55:42
36.113958,103.658642,0,4888,39660.3304050926,2008-07-31,07:55:47
36.114848,103.658322,0,4890,39660.330462963,2008-07-31,07:55:52
36.115761,103.657981,0,4890,39660.3305208333,2008-07-31,07:55:57
36.116677,103.657642,0,4891,39660.3305787037,2008-07-31,07:56:02
36.117578,103.657291,0,4888,39660.3306365741,2008-07-31,07:56:07
36.118496,103.656941,0,4885,39660.3306944444,2008-07-31,07:56:12
36.119426,103.656609,0,4881,39660.3307523148,2008-07-31,07:56:17
36.120338,103.656274,0,4881,39660.3308101852,2008-07-31,07:56:22
36.121233,103.655833,0,4892,39660.3308680556,2008-07-31,07:56:27
36.122063,103.655228,0,4900,39660.3309259259,2008-07-31,07:56:32
36.122757,103.65445,0,4909,39660.3309837963,2008-07-31,07:56:37
36.12335,103.653543,0,4919,39660.3310416667,2008-07-31,07:56:42
36.1239,103.652582,0,4924,39660.331099537,2008-07-31,07:56:47
36.124448,103.651612,0,4928,39660.3311574074,2008-07-31,07:56:52
36.12499,103.650663,0,4928,39660.3312152778,2008-07-31,07:56:57
36.125533,103.649707,0,4928,39660.3312731481,2008-07-31,07:57:02
36.126071,103.648767,0,4926,39660.3313310185,2008-07-31,07:57:07
36.126586,103.647825,0,4928,39660.3313888889,2008-07-31,07:57:12
36.127124,103.646899,0,4929,39660.3314467593,2008-07-31,07:57:17
36.127662,103.645956,0,4930,39660.3315046296,2008-07-31,07:57:22
36.128206,103.645001,0,4933,39660.3315625,2008-07-31,07:57:27
36.12876,103.644037,0,4935,39660.3316203704,2008-07-31,07:57:32
36.129324,103.643065,0,4943,39660.3316782407,2008-07-31,07:57:37
36.12988,103.642106,0,4950,39660.3317361111,2008-07-31,07:57:42
36.130316,103.641117,0,4950,39660.3317939815,2008-07-31,07:57:47
36.130666,103.640248,0,4950,39660.3318518519,2008-07-31,07:57:52
36.131012,103.639449,0,4949,39660.3319097222,2008-07-31,07:57:57
36.131356,103.63861,0,4946,39660.3319675926,2008-07-31,07:58:02
36.131701,103.637742,0,4943,39660.332025463,2008-07-31,07:58:07
36.13201,103.636857,0,4940,39660.3320833333,2008-07-31,07:58:12
36.132337,103.635978,0,4934,39660.3321412037,2008-07-31,07:58:17
36.13266,103.635054,0,4927,39660.3321990741,2008-07-31,07:58:22
36.132982,103.634129,0,4930,39660.3322569444,2008-07-31,07:58:27
36.133266,103.633135,0,4936,39660.3323148148,2008-07-31,07:58:32
36.133508,103.632236,0,4938,39660.3323726852,2008-07-31,07:58:37
36.133756,103.631388,0,4942,39660.3324305556,2008-07-31,07:58:42
36.133998,103.630491,0,4943,39660.3324884259,2008-07-31,07:58:47
36.134232,103.629559,0,4941,39660.3325462963,2008-07-31,07:58:52
36.134472,103.628636,0,4940,39660.3326041667,2008-07-31,07:58:57
36.134733,103.627704,0,4941,39660.332662037,2008-07-31,07:59:02
36.134975,103.626782,0,4944,39660.3327199074,2008-07-31,07:59:07
36.135208,103.625835,0,4943,39660.3327777778,2008-07-31,07:59:12
36.135448,103.62491,0,4944,39660.3328356481,2008-07-31,07:59:17
36.135692,103.623976,0,4954,39660.3328935185,2008-07-31,07:59:22
36.135946,103.623044,0,4953,39660.3329513889,2008-07-31,07:59:27
36.136201,103.622096,0,4952,39660.3330092593,2008-07-31,07:59:32
36.136415,103.621073,0,4947,39660.3330671296,2008-07-31,07:59:37
36.136571,103.620031,0,4942,39660.333125,2008-07-31,07:59:42
36.136713,103.619016,0,4939,39660.3331828704,2008-07-31,07:59:47
36.136837,103.618001,0,4932,39660.3332407407,2008-07-31,07:59:52
36.136965,103.617001,0,4927,39660.3332986111,2008-07-31,07:59:57
36.137085,103.616037,0,4925,39660.3333564815,2008-07-31,08:00:02
36.137081,103.615117,0,4926,39660.3334143519,2008-07-31,08:00:07
36.136888,103.614196,0,4922,39660.3334722222,2008-07-31,08:00:12
36.136643,103.613247,0,4934,39660.3335300926,2008-07-31,08:00:17
36.136412,103.612259,0,4941,39660.333587963,2008-07-31,08:00:22
36.136265,103.611482,0,4949,39660.3336458333,2008-07-31,08:00:27
36.13617,103.611011,0,4958,39660.3337037037,2008-07-31,08:00:32
36.136075,103.610661,0,4961,39660.3337615741,2008-07-31,08:00:37
36.135949,103.610263,0,4964,39660.3338194444,2008-07-31,08:00:42
36.135803,103.609778,0,4962,39660.3338773148,2008-07-31,08:00:47
36.135663,103.609192,0,4957,39660.3339351852,2008-07-31,08:00:52
36.135532,103.608542,0,4956,39660.3339930556,2008-07-31,08:00:57
36.135372,103.607769,0,4944,39660.3340509259,2008-07-31,08:01:02
36.135158,103.606929,0,4938,39660.3341087963,2008-07-31,08:01:07
36.13492,103.606065,0,4938,39660.3341666667,2008-07-31,08:01:12
36.134719,103.605311,0,4935,39660.334224537,2008-07-31,08:01:17
36.134512,103.604607,0,4933,39660.3342824074,2008-07-31,08:01:22
36.134313,103.603861,0,4934,39660.3343402778,2008-07-31,08:01:27
36.134082,103.603034,0,4929,39660.3343981481,2008-07-31,08:01:32
36.133791,103.60215,0,4929,39660.3344560185,2008-07-31,08:01:37
36.133459,103.601211,0,4938,39660.3345138889,2008-07-31,08:01:42
36.133121,103.600237,0,4939,39660.3345717593,2008-07-31,08:01:47
36.13278,103.599273,0,4934,39660.3346296296,2008-07-31,08:01:52
36.132443,103.598378,0,4929,39660.3346875,2008-07-31,08:01:57
36.132143,103.597529,0,4930,39660.3347453704,2008-07-31,08:02:02
36.131796,103.596689,0,4926,39660.3348032407,2008-07-31,08:02:07
36.131346,103.595909,0,4931,39660.3348611111,2008-07-31,08:02:12
36.130817,103.595156,0,4934,39660.3349189815,2008-07-31,08:02:17
36.130267,103.594404,0,4940,39660.3349768519,2008-07-31,08:02:22
36.129712,103.593639,0,4943,39660.3350347222,2008-07-31,08:02:27
36.129161,103.592951,0,4943,39660.3350925926,2008-07-31,08:02:32
36.128609,103.592385,0,4946,39660.335150463,2008-07-31,08:02:37
36.128028,103.591768,0,4942,39660.3352083333,2008-07-31,08:02:42
36.127442,103.591144,0,4946,39660.3352662037,2008-07-31,08:02:47
36.126871,103.590461,0,4953,39660.3353240741,2008-07-31,08:02:52
36.126349,103.589693,0,4963,39660.3353819444,2008-07-31,08:02:57
36.125837,103.588912,0,4962,39660.3354398148,2008-07-31,08:03:02
36.125293,103.588165,0,4959,39660.3354976852,2008-07-31,08:03:07
36.124632,103.587734,0,4984,39660.3355555556,2008-07-31,08:03:12
36.123899,103.587835,0,5001,39660.3356134259,2008-07-31,08:03:17
36.123253,103.588403,0,5001,39660.3356712963,2008-07-31,08:03:22
36.122672,103.58901,0,5005,39660.3357291667,2008-07-31,08:03:27
36.121987,103.589244,0,4991,39660.335787037,2008-07-31,08:03:32
36.121262,103.58898,0,4965,39660.3358449074,2008-07-31,08:03:37
36.1207,103.588438,0,4963,39660.3359027778,2008-07-31,08:03:42
36.120156,103.587869,0,4974,39660.3359606481,2008-07-31,08:03:47
36.119612,103.587279,0,4974,39660.3360185185,2008-07-31,08:03:52
36.119041,103.586719,0,4976,39660.3360763889,2008-07-31,08:03:57
36.118454,103.586125,0,4971,39660.3361342593,2008-07-31,08:04:02
36.117844,103.585534,0,4971,39660.3361921296,2008-07-31,08:04:07
36.117251,103.584952,0,4970,39660.33625,2008-07-31,08:04:12
36.116691,103.584377,0,4982,39660.3363078704,2008-07-31,08:04:17
36.116149,103.583782,0,4988,39660.3363657407,2008-07-31,08:04:22
36.11573,103.583167,0,4994,39660.3364236111,2008-07-31,08:04:27
36.115422,103.582469,0,4993,39660.3364814815,2008-07-31,08:04:32
36.115201,103.581654,0,4994,39660.3365393518,2008-07-31,08:04:37
36.115125,103.580771,0,4996,39660.3365972222,2008-07-31,08:04:42
36.115201,103.57988,0,4995,39660.3366550926,2008-07-31,08:04:47
36.115327,103.578994,0,4993,39660.336712963,2008-07-31,08:04:52
36.11546,103.578093,0,4989,39660.3367708333,2008-07-31,08:04:57
36.115563,103.57734,0,4982,39660.3368287037,2008-07-31,08:05:02
36.115665,103.576756,0,4977,39660.3368865741,2008-07-31,08:05:07
36.115725,103.576342,0,4971,39660.3369444444,2008-07-31,08:05:12
36.115764,103.576014,0,4966,39660.3370023148,2008-07-31,08:05:17
36.115778,103.575828,0,4956,39660.3370601852,2008-07-31,08:05:22
36.115765,103.575801,0,4947,39660.3371180556,2008-07-31,08:05:27
36.115767,103.575787,0,4944,39660.3371759259,2008-07-31,08:05:32
36.115767,103.575787,0,4944,39660.3372106481,2008-07-31,08:05:35
36.115767,103.575782,0,4943,39660.3372337963,2008-07-31,08:05:37
36.115776,103.575762,0,4942,39660.3372916667,2008-07-31,08:05:42
36.115767,103.575621,0,4943,39660.337349537,2008-07-31,08:05:47
36.115819,103.575263,0,4941,39660.3374074074,2008-07-31,08:05:52
36.115899,103.574813,0,4941,39660.3374652778,2008-07-31,08:05:57
36.115975,103.574236,0,4941,39660.3375231481,2008-07-31,08:06:02
36.116041,103.573531,0,4946,39660.3375810185,2008-07-31,08:06:07
36.116036,103.572755,0,4947,39660.3376388889,2008-07-31,08:06:12
36.115963,103.571894,0,4949,39660.3376967593,2008-07-31,08:06:17
36.115796,103.570965,0,4953,39660.3377546296,2008-07-31,08:06:22
36.115512,103.570015,0,4956,39660.3378125,2008-07-31,08:06:27
36.115139,103.569074,0,4959,39660.3378703704,2008-07-31,08:06:32
36.114679,103.568211,0,4958,39660.3379282407,2008-07-31,08:06:37
36.114154,103.567408,0,4956,39660.3379861111,2008-07-31,08:06:42
36.113588,103.566604,0,4958,39660.3380439815,2008-07-31,08:06:47
36.113036,103.565864,0,4961,39660.3381018518,2008-07-31,08:06:52
36.112538,103.565119,0,4960,39660.3381597222,2008-07-31,08:06:57
36.112145,103.564351,0,4958,39660.3382175926,2008-07-31,08:07:02
36.111886,103.563679,0,4959,39660.338275463,2008-07-31,08:07:07
36.111606,103.562981,0,4957,39660.3383333333,2008-07-31,08:07:12
36.111293,103.562256,0,4958,39660.3383912037,2008-07-31,08:07:17
36.110923,103.56148,0,4954,39660.3384490741,2008-07-31,08:07:22
36.11047,103.560712,0,4955,39660.3385069444,2008-07-31,08:07:27
36.110031,103.559926,0,4951,39660.3385648148,2008-07-31,08:07:32
36.109561,103.559107,0,4950,39660.3386226852,2008-07-31,08:07:37
36.109178,103.558227,0,4946,39660.3386805556,2008-07-31,08:07:42
36.108903,103.557287,0,4942,39660.3387384259,2008-07-31,08:07:47
36.108727,103.556303,0,4940,39660.3387962963,2008-07-31,08:07:52
36.10867,103.55531,0,4940,39660.3388541667,2008-07-31,08:07:57
36.108604,103.554273,0,4937,39660.338912037,2008-07-31,08:08:02
36.108554,103.553239,0,4937,39660.3389699074,2008-07-31,08:08:07
36.108561,103.552175,0,4939,39660.3390277778,2008-07-31,08:08:12
36.108641,103.551073,0,4942,39660.3390856481,2008-07-31,08:08:17
36.108818,103.549936,0,4947,39660.3391435185,2008-07-31,08:08:22
36.109098,103.548843,0,4944,39660.3392013889,2008-07-31,08:08:27
36.109468,103.547826,0,4942,39660.3392592593,2008-07-31,08:08:32
36.109892,103.546839,0,4941,39660.3393171296,2008-07-31,08:08:37
36.110341,103.545879,0,4946,39660.339375,2008-07-31,08:08:42
36.110756,103.544949,0,4953,39660.3394328704,2008-07-31,08:08:47
36.111142,103.544007,0,4948,39660.3394907407,2008-07-31,08:08:52
36.111539,103.543012,0,4946,39660.3395486111,2008-07-31,08:08:57
36.111918,103.541971,0,4941,39660.3396064815,2008-07-31,08:09:02
36.112316,103.540889,0,4938,39660.3396643519,2008-07-31,08:09:07
36.112745,103.539815,0,4944,39660.3397222222,2008-07-31,08:09:12
36.113177,103.538761,0,4953,39660.3397800926,2008-07-31,08:09:17
36.113741,103.537799,0,4957,39660.339837963,2008-07-31,08:09:22
36.1144,103.537002,0,4972,39660.3398958333,2008-07-31,08:09:27
36.115148,103.536356,0,4977,39660.3399537037,2008-07-31,08:09:32
36.115952,103.53582,0,4980,39660.3400115741,2008-07-31,08:09:37
36.116787,103.535289,0,4984,39660.3400694444,2008-07-31,08:09:42
36.117618,103.534795,0,4977,39660.3401273148,2008-07-31,08:09:47
36.118412,103.534273,0,4970,39660.3401851852,2008-07-31,08:09:52
36.119172,103.533778,0,4970,39660.3402430556,2008-07-31,08:09:57
36.119879,103.533348,0,4974,39660.3403009259,2008-07-31,08:10:02
36.12061,103.532935,0,4978,39660.3403587963,2008-07-31,08:10:07
36.121368,103.532576,0,4981,39660.3404166667,2008-07-31,08:10:12
36.122137,103.532209,0,4981,39660.340474537,2008-07-31,08:10:17
36.122951,103.531879,0,4977,39660.3405324074,2008-07-31,08:10:22
36.123712,103.531626,0,4976,39660.3405902778,2008-07-31,08:10:27
36.124226,103.531498,0,4971,39660.3406481481,2008-07-31,08:10:32
36.124616,103.531447,0,4970,39660.3407060185,2008-07-31,08:10:37
36.125049,103.531338,0,4966,39660.3407638889,2008-07-31,08:10:42
36.125571,103.531226,0,4968,39660.3408217593,2008-07-31,08:10:47
36.126125,103.531097,0,4967,39660.3408796296,2008-07-31,08:10:52
36.126765,103.530951,0,4968,39660.3409375,2008-07-31,08:10:57
36.127475,103.530767,0,4969,39660.3409953704,2008-07-31,08:11:02
36.128244,103.530596,0,4965,39660.3410532407,2008-07-31,08:11:07
36.129038,103.530417,0,4957,39660.3411111111,2008-07-31,08:11:12
36.12981,103.530229,0,4948,39660.3411689815,2008-07-31,08:11:17
36.130397,103.530079,0,4937,39660.3412268519,2008-07-31,08:11:22
36.13105,103.529895,0,4931,39660.3412847222,2008-07-31,08:11:27
36.131763,103.529658,0,4923,39660.3413425926,2008-07-31,08:11:32
36.132552,103.529304,0,4920,39660.341400463,2008-07-31,08:11:37
36.133331,103.528869,0,4925,39660.3414583333,2008-07-31,08:11:42
36.134099,103.528362,0,4928,39660.3415162037,2008-07-31,08:11:47
36.134833,103.527869,0,4928,39660.3415740741,2008-07-31,08:11:52
36.135577,103.52738,0,4929,39660.3416319444,2008-07-31,08:11:57
36.13626,103.52679,0,4930,39660.3416898148,2008-07-31,08:12:02
36.136822,103.526006,0,4928,39660.3417476852,2008-07-31,08:12:07
36.137244,103.525094,0,4930,39660.3418055556,2008-07-31,08:12:12
36.137635,103.52415,0,4933,39660.3418634259,2008-07-31,08:12:17
36.137934,103.523151,0,4933,39660.3419212963,2008-07-31,08:12:22
36.138024,103.522137,0,4941,39660.3419791667,2008-07-31,08:12:27
36.138054,103.521109,0,4951,39660.342037037,2008-07-31,08:12:32
36.138086,103.520113,0,4958,39660.3420949074,2008-07-31,08:12:37
36.13812,103.519093,0,4964,39660.3421527778,2008-07-31,08:12:42
36.138146,103.518051,0,4971,39660.3422106481,2008-07-31,08:12:47
36.138135,103.517006,0,4979,39660.3422685185,2008-07-31,08:12:52
36.138081,103.515956,0,4987,39660.3423263889,2008-07-31,08:12:57
36.138031,103.514923,0,4994,39660.3423842593,2008-07-31,08:13:02
36.137992,103.513902,0,5001,39660.3424421296,2008-07-31,08:13:07
36.138052,103.512884,0,5005,39660.3425,2008-07-31,08:13:12
36.138179,103.511916,0,5010,39660.3425578704,2008-07-31,08:13:17
36.138336,103.51099,0,5017,39660.3426157407,2008-07-31,08:13:22
36.138529,103.510159,0,5021,39660.3426736111,2008-07-31,08:13:27
36.138736,103.509439,0,5021,39660.3427314815,2008-07-31,08:13:32
36.138899,103.508913,0,5020,39660.3427893519,2008-07-31,08:13:37
36.138972,103.50865,0,5019,39660.3428472222,2008-07-31,08:13:42
36.139019,103.508483,0,5015,39660.3429050926,2008-07-31,08:13:47
36.139082,103.508284,0,5011,39660.342962963,2008-07-31,08:13:52
36.139173,103.507949,0,5005,39660.3430208333,2008-07-31,08:13:57
36.139314,103.50746,0,4997,39660.3430787037,2008-07-31,08:14:02
36.139468,103.506894,0,4994,39660.3431365741,2008-07-31,08:14:07
36.139652,103.506275,0,4994,39660.3431944444,2008-07-31,08:14:12
36.139881,103.505545,0,4996,39660.3432523148,2008-07-31,08:14:17
36.140141,103.50482,0,4999,39660.3433101852,2008-07-31,08:14:22
36.140512,103.504116,0,4997,39660.3433680556,2008-07-31,08:14:27
36.141001,103.503494,0,5004,39660.3434259259,2008-07-31,08:14:32
36.141514,103.502944,0,5009,39660.3434837963,2008-07-31,08:14:37
36.142019,103.502397,0,5012,39660.3435416667,2008-07-31,08:14:42
36.142545,103.501847,0,5014,39660.343599537,2008-07-31,08:14:47
36.143082,103.50138,0,5014,39660.3436574074,2008-07-31,08:14:52
36.143555,103.501122,0,5016,39660.3437152778,2008-07-31,08:14:57
36.143878,103.500991,0,5024,39660.3437731481,2008-07-31,08:15:02
36.144139,103.500943,0,5030,39660.3438310185,2008-07-31,08:15:07
36.144336,103.500915,0,5032,39660.3438888889,2008-07-31,08:15:12
36.144439,103.500843,0,5030,39660.3439467593,2008-07-31,08:15:17
36.144601,103.500803,0,5029,39660.3440046296,2008-07-31,08:15:22
36.144823,103.500749,0,5024,39660.3440625,2008-07-31,08:15:27
36.145083,103.500679,0,5020,39660.3441203704,2008-07-31,08:15:32
36.145205,103.500564,0,5020,39660.3441782407,2008-07-31,08:15:37
36.145148,103.500303,0,5017,39660.3442361111,2008-07-31,08:15:42
36.14505,103.500067,0,5018,39660.3442939815,2008-07-31,08:15:47
36.144968,103.49989,0,5012,39660.3443518518,2008-07-31,08:15:52
36.144838,103.499647,0,5011,39660.3444097222,2008-07-31,08:15:57
36.144679,103.499359,0,5007,39660.3444675926,2008-07-31,08:16:02
36.14453,103.499091,0,5005,39660.344525463,2008-07-31,08:16:07
36.144465,103.49897,0,5009,39660.3445833333,2008-07-31,08:16:12
36.14441,103.498802,0,5016,39660.3446412037,2008-07-31,08:16:17
36.144531,103.498591,0,5014,39660.3446990741,2008-07-31,08:16:22
36.144676,103.498387,0,5010,39660.3447569444,2008-07-31,08:16:27
36.144778,103.498225,0,5008,39660.3448148148,2008-07-31,08:16:32
36.144772,103.498201,0,5008,39660.3448726852,2008-07-31,08:16:37
36.144768,103.498205,0,5008,39660.3449305556,2008-07-31,08:16:42
36.144767,103.498206,0,5008,39660.3449884259,2008-07-31,08:16:47
36.144767,103.498206,0,5008,39660.3450231481,2008-07-31,08:16:50
36.144772,103.498198,0,5008,39660.3450462963,2008-07-31,08:16:52
36.144779,103.498188,0,5008,39660.3451041667,2008-07-31,08:16:57
36.144779,103.498188,0,5008,39660.3451388889,2008-07-31,08:17:00
36.14478,103.498189,0,5008,39660.345162037,2008-07-31,08:17:02
36.144774,103.498205,0,5008,39660.3452199074,2008-07-31,08:17:07
36.144771,103.498261,0,5014,39660.3452777778,2008-07-31,08:17:12
36.144776,103.498334,0,5021,39660.3453356481,2008-07-31,08:17:17
36.144745,103.498342,0,5023,39660.3453935185,2008-07-31,08:17:22
36.144706,103.498397,0,5025,39660.3454513889,2008-07-31,08:17:27
36.144668,103.498438,0,5028,39660.3455092593,2008-07-31,08:17:32
36.144636,103.498485,0,5035,39660.3455671296,2008-07-31,08:17:37
36.144595,103.498527,0,5036,39660.345625,2008-07-31,08:17:42
36.144556,103.49857,0,5037,39660.3456828704,2008-07-31,08:17:47
36.144516,103.498597,0,5036,39660.3457407407,2008-07-31,08:17:52
36.144475,103.498663,0,5032,39660.3457986111,2008-07-31,08:17:57
36.144437,103.498697,0,5038,39660.3458564815,2008-07-31,08:18:02
36.144401,103.498749,0,5044,39660.3459143518,2008-07-31,08:18:07
36.144374,103.498741,0,5046,39660.3459722222,2008-07-31,08:18:12
36.144341,103.498718,0,5044,39660.3460300926,2008-07-31,08:18:17
36.144311,103.498688,0,5048,39660.346087963,2008-07-31,08:18:22
36.144293,103.498637,0,5054,39660.3461458333,2008-07-31,08:18:27
36.144257,103.498598,0,5057,39660.3462037037,2008-07-31,08:18:32
36.144281,103.498542,0,5054,39660.3462615741,2008-07-31,08:18:37
36.144337,103.498533,0,5058,39660.3463194444,2008-07-31,08:18:42
36.144397,103.498566,0,5067,39660.3463773148,2008-07-31,08:18:47
36.144392,103.498665,0,5069,39660.3464351852,2008-07-31,08:18:52
36.144395,103.498675,0,5074,39660.3464930556,2008-07-31,08:18:57
36.144458,103.4986,0,5070,39660.3465509259,2008-07-31,08:19:02
36.144503,103.498529,0,5064,39660.3466087963,2008-07-31,08:19:07
36.14454,103.498485,0,5058,39660.3466666667,2008-07-31,08:19:12
36.14454,103.498425,0,5050,39660.346724537,2008-07-31,08:19:17
36.144534,103.49837,0,5047,39660.3467824074,2008-07-31,08:19:22
36.144535,103.498327,0,5048,39660.3468402778,2008-07-31,08:19:27
36.144505,103.498282,0,5047,39660.3468981481,2008-07-31,08:19:32
36.144467,103.49827,0,5049,39660.3469560185,2008-07-31,08:19:37
36.144468,103.498253,0,5052,39660.3470138889,2008-07-31,08:19:42
36.144498,103.498226,0,5054,39660.3470717593,2008-07-31,08:19:47
36.144482,103.498197,0,5056,39660.3471296296,2008-07-31,08:19:52
36.144482,103.498195,0,5057,39660.3471875,2008-07-31,08:19:57
36.144482,103.498195,0,5057,39660.3472222222,2008-07-31,08:20:00
36.144484,103.498193,0,5057,39660.3472453704,2008-07-31,08:20:02
36.144496,103.49817,0,5057,39660.3473032407,2008-07-31,08:20:07
36.144519,103.498144,0,5057,39660.3473611111,2008-07-31,08:20:12
36.144522,103.498144,0,5057,39660.3474189815,2008-07-31,08:20:17
36.144526,103.498136,0,5057,39660.3474768519,2008-07-31,08:20:22
36.144526,103.498136,0,5057,39660.3475115741,2008-07-31,08:20:25
36.144525,103.498133,0,5057,39660.3475347222,2008-07-31,08:20:27
36.144501,103.498133,0,5057,39660.3475925926,2008-07-31,08:20:32
36.144435,103.498115,0,5057,39660.347650463,2008-07-31,08:20:37
36.144363,103.498056,0,5057,39660.3477083333,2008-07-31,08:20:42
36.144358,103.498133,0,5057,39660.3477662037,2008-07-31,08:20:47
36.144331,103.498167,0,5057,39660.3478240741,2008-07-31,08:20:52
36.144296,103.498206,0,5057,39660.3478819444,2008-07-31,08:20:57
36.144269,103.498265,0,5057,39660.3479398148,2008-07-31,08:21:02
36.144235,103.498271,0,5057,39660.3479976852,2008-07-31,08:21:07
36.144247,103.498266,0,5057,39660.3480555556,2008-07-31,08:21:12
36.144259,103.498241,0,5057,39660.3481134259,2008-07-31,08:21:17
36.144259,103.498241,0,5057,39660.3481481481,2008-07-31,08:21:20
36.144267,103.498236,0,5057,39660.3481712963,2008-07-31,08:21:22
36.144271,103.49828,0,5057,39660.3482291667,2008-07-31,08:21:27
36.144279,103.498318,0,5057,39660.348287037,2008-07-31,08:21:32
36.144261,103.49827,0,5057,39660.3483449074,2008-07-31,08:21:37
36.144269,103.498237,0,5056,39660.3484027778,2008-07-31,08:21:42
36.144258,103.498229,0,5056,39660.3484606481,2008-07-31,08:21:47
36.144258,103.498229,0,5056,39660.3484953704,2008-07-31,08:21:50
36.144254,103.498233,0,5056,39660.3485185185,2008-07-31,08:21:52
36.144252,103.498281,0,5056,39660.3485763889,2008-07-31,08:21:57
