# Supplementary material for: Research on differential privacy protection method based on user tendency
Source: PLoS One. 2023 Oct 26;18(10):e0288823. doi: 10.1371/journal.pone.0288823 (PMC10602288; doi:10.1371/journal.pone.0288823)
Supplement: S3 Data — (ZIP) [file pone.0288823.s003.zip › Data 5-3/052/Trajectory/20080803072830.plt]

Geolife trajectory
WGS 84
Altitude is in Feet
Reserved 3
0,2,255,My Track,0,0,2,8421376
0
36.03139,103.84789,0,492,39663.3114583333,2008-08-03,07:28:30
36.031478,103.84799,0,492,39663.3115162037,2008-08-03,07:28:35
36.031482,103.848045,0,492,39663.3115740741,2008-08-03,07:28:40
36.031439,103.848051,0,492,39663.3116319444,2008-08-03,07:28:45
36.031405,103.848042,0,492,39663.3116898148,2008-08-03,07:28:50
36.031328,103.848032,0,492,39663.3117476852,2008-08-03,07:28:55
