# Supplementary material for: Research on differential privacy protection method based on user tendency
Source: PLoS One. 2023 Oct 26;18(10):e0288823. doi: 10.1371/journal.pone.0288823 (PMC10602288; doi:10.1371/journal.pone.0288823)
Supplement: S3 Data — (ZIP) [file pone.0288823.s003.zip › Data 5-3/052/Trajectory/20080803072900.plt]

Geolife trajectory
WGS 84
Altitude is in Feet
Reserved 3
0,2,255,My Track,0,0,2,8421376
0
36.034902,103.848175,0,6013,39663.3118055556,2008-08-03,07:29:00
36.035103,103.848005,0,5986,39663.3162615741,2008-08-03,07:35:25
36.035186,103.848078,0,5983,39663.3163194444,2008-08-03,07:35:30
36.035211,103.848107,0,5982,39663.3163773148,2008-08-03,07:35:35
36.035222,103.84811,0,5982,39663.3164351852,2008-08-03,07:35:40
36.035226,103.848109,0,5981,39663.3164930556,2008-08-03,07:35:45
36.035222,103.848109,0,5981,39663.3165509259,2008-08-03,07:35:50
36.035215,103.848107,0,5982,39663.3166087963,2008-08-03,07:35:55
36.035218,103.848102,0,5982,39663.3166666667,2008-08-03,07:36:00
36.035218,103.848102,0,5982,39663.3167013889,2008-08-03,07:36:03
36.035221,103.848101,0,5982,39663.316724537,2008-08-03,07:36:05
36.035218,103.848112,0,5982,39663.3167824074,2008-08-03,07:36:10
36.035187,103.848126,0,5981,39663.3168402778,2008-08-03,07:36:15
36.03516,103.848134,0,5980,39663.3168981481,2008-08-03,07:36:20
36.03516,103.848148,0,5980,39663.3169560185,2008-08-03,07:36:25
36.03516,103.848148,0,5980,39663.3169907407,2008-08-03,07:36:28
36.03516,103.848156,0,5980,39663.3170138889,2008-08-03,07:36:30
36.035185,103.848167,0,5980,39663.3170717593,2008-08-03,07:36:35
36.03511,103.848159,0,5943,39663.3171296296,2008-08-03,07:36:40
36.035087,103.84817,0,5941,39663.3171875,2008-08-03,07:36:45
36.035087,103.848191,0,5940,39663.3172453704,2008-08-03,07:36:50
36.035091,103.848217,0,5940,39663.3173032407,2008-08-03,07:36:55
36.035109,103.848224,0,5939,39663.3173611111,2008-08-03,07:37:00
36.035126,103.848217,0,5938,39663.3174189815,2008-08-03,07:37:05
36.03511,103.848192,0,5937,39663.3174768519,2008-08-03,07:37:10
36.035084,103.848159,0,5934,39663.3175347222,2008-08-03,07:37:15
36.035061,103.848152,0,5930,39663.3175925926,2008-08-03,07:37:20
36.035061,103.848152,0,5930,39663.3176273148,2008-08-03,07:37:23
36.03506,103.848146,0,5925,39663.317650463,2008-08-03,07:37:25
36.035003,103.848256,0,5916,39663.3177083333,2008-08-03,07:37:30
36.035011,103.848276,0,5914,39663.3177662037,2008-08-03,07:37:35
36.034978,103.848069,0,5847,39663.3178240741,2008-08-03,07:37:40
36.034962,103.848039,0,5816,39663.3178819444,2008-08-03,07:37:45
36.034913,103.848043,0,5799,39663.3179398148,2008-08-03,07:37:50
36.034881,103.848042,0,5783,39663.3179976852,2008-08-03,07:37:55
36.034682,103.847871,0,5681,39663.3180555556,2008-08-03,07:38:00
36.03453,103.847883,0,5606,39663.3181134259,2008-08-03,07:38:05
36.034547,103.847978,0,5570,39663.3181712963,2008-08-03,07:38:10
36.034556,103.847965,0,5537,39663.3182291667,2008-08-03,07:38:15
36.034532,103.847977,0,5516,39663.318287037,2008-08-03,07:38:20
36.034525,103.847997,0,5504,39663.3183449074,2008-08-03,07:38:25
36.034507,103.848001,0,5482,39663.3184027778,2008-08-03,07:38:30
36.034485,103.847972,0,5454,39663.3184606481,2008-08-03,07:38:35
36.034316,103.847902,0,5400,39663.3185185185,2008-08-03,07:38:40
36.034265,103.847914,0,5355,39663.3185763889,2008-08-03,07:38:45
36.034175,103.847935,0,5304,39663.3186342593,2008-08-03,07:38:50
36.034122,103.84799,0,5255,39663.3186921296,2008-08-03,07:38:55
36.034123,103.848051,0,5226,39663.31875,2008-08-03,07:39:00
36.034126,103.848029,0,5204,39663.3188078704,2008-08-03,07:39:05
36.034124,103.848035,0,5191,39663.3188657407,2008-08-03,07:39:10
36.034124,103.848035,0,5191,39663.318900463,2008-08-03,07:39:13
36.034118,103.848031,0,5181,39663.3189236111,2008-08-03,07:39:15
36.034101,103.848031,0,5174,39663.3189814815,2008-08-03,07:39:20
36.034127,103.848127,0,5162,39663.3190393519,2008-08-03,07:39:25
36.034139,103.848154,0,5158,39663.3190972222,2008-08-03,07:39:30
36.034139,103.848154,0,5158,39663.3191319444,2008-08-03,07:39:33
36.034146,103.848162,0,5158,39663.3191550926,2008-08-03,07:39:35
36.034153,103.848173,0,5158,39663.319212963,2008-08-03,07:39:40
36.034174,103.848203,0,5151,39663.3192708333,2008-08-03,07:39:45
36.034209,103.848285,0,5141,39663.3193287037,2008-08-03,07:39:50
36.034221,103.848336,0,5130,39663.3193865741,2008-08-03,07:39:55
36.034236,103.848324,0,5121,39663.3194444444,2008-08-03,07:40:00
36.034239,103.848306,0,5114,39663.3195023148,2008-08-03,07:40:05
36.034239,103.848306,0,5114,39663.319537037,2008-08-03,07:40:08
36.034241,103.848312,0,5114,39663.3195601852,2008-08-03,07:40:10
36.034325,103.848358,0,5104,39663.3196180556,2008-08-03,07:40:15
36.034335,103.848369,0,5093,39663.3196759259,2008-08-03,07:40:20
36.034246,103.848298,0,5085,39663.3197337963,2008-08-03,07:40:25
36.034226,103.848275,0,5082,39663.3197916667,2008-08-03,07:40:30
36.034158,103.848242,0,5069,39663.319849537,2008-08-03,07:40:35
36.034125,103.848211,0,5059,39663.3199074074,2008-08-03,07:40:40
36.034082,103.848169,0,5052,39663.3199652778,2008-08-03,07:40:45
36.034035,103.848113,0,5044,39663.3200231481,2008-08-03,07:40:50
36.034022,103.848112,0,5037,39663.3200810185,2008-08-03,07:40:55
36.034018,103.848099,0,5033,39663.3201388889,2008-08-03,07:41:00
36.034018,103.848099,0,5033,39663.3201736111,2008-08-03,07:41:03
36.034018,103.848103,0,5030,39663.3201967593,2008-08-03,07:41:05
36.03405,103.848095,0,5015,39663.3202546296,2008-08-03,07:41:10
36.034075,103.848107,0,5003,39663.3203125,2008-08-03,07:41:15
36.034101,103.848108,0,4990,39663.3203703704,2008-08-03,07:41:20
36.034079,103.8481,0,4978,39663.3204282407,2008-08-03,07:41:25
36.034077,103.848111,0,4968,39663.3204861111,2008-08-03,07:41:30
36.034031,103.848091,0,4961,39663.3205439815,2008-08-03,07:41:35
36.034019,103.848084,0,4956,39663.3206018518,2008-08-03,07:41:40
36.034003,103.848092,0,4951,39663.3206597222,2008-08-03,07:41:45
36.033974,103.848083,0,4948,39663.3207175926,2008-08-03,07:41:50
36.034003,103.848112,0,4944,39663.320775463,2008-08-03,07:41:55
36.034003,103.848112,0,4944,39663.3208101852,2008-08-03,07:41:58
36.034007,103.848111,0,4944,39663.3208333333,2008-08-03,07:42:00
36.034019,103.848119,0,4942,39663.3208912037,2008-08-03,07:42:05
36.034033,103.848125,0,4937,39663.3209490741,2008-08-03,07:42:10
36.034068,103.84813,0,4933,39663.3210069444,2008-08-03,07:42:15
36.034119,103.848158,0,4931,39663.3210648148,2008-08-03,07:42:20
36.033902,103.847968,0,4891,39663.3265625,2008-08-03,07:50:15
36.033892,103.847964,0,4892,39663.3266203704,2008-08-03,07:50:20
36.033881,103.847962,0,4892,39663.3266782407,2008-08-03,07:50:25
36.033887,103.847949,0,4891,39663.3267361111,2008-08-03,07:50:30
36.033914,103.847959,0,4889,39663.3267939815,2008-08-03,07:50:35
36.033936,103.847986,0,4887,39663.3268518519,2008-08-03,07:50:40
36.033944,103.847995,0,4886,39663.3269097222,2008-08-03,07:50:45
36.033944,103.847995,0,4886,39663.3269444444,2008-08-03,07:50:48
36.033938,103.847993,0,4886,39663.3269675926,2008-08-03,07:50:50
36.033925,103.848001,0,4887,39663.327025463,2008-08-03,07:50:55
36.033914,103.848006,0,4886,39663.3270833333,2008-08-03,07:51:00
36.033908,103.848009,0,4886,39663.3271412037,2008-08-03,07:51:05
36.033906,103.848009,0,4886,39663.3271990741,2008-08-03,07:51:10
36.03391,103.848014,0,4887,39663.3272569444,2008-08-03,07:51:15
36.033916,103.848015,0,4886,39663.3273148148,2008-08-03,07:51:20
36.033916,103.848015,0,4886,39663.327349537,2008-08-03,07:51:23
36.033924,103.848019,0,4886,39663.3273726852,2008-08-03,07:51:25
36.033934,103.848019,0,4886,39663.3274305556,2008-08-03,07:51:30
36.033953,103.84801,0,4884,39663.3274884259,2008-08-03,07:51:35
36.033972,103.848002,0,4881,39663.3275462963,2008-08-03,07:51:40
36.033998,103.847979,0,4881,39663.3276041667,2008-08-03,07:51:45
36.033998,103.847975,0,4881,39663.327662037,2008-08-03,07:51:50
36.033998,103.847975,0,4881,39663.3276967593,2008-08-03,07:51:53
36.033998,103.847976,0,4881,39663.3277199074,2008-08-03,07:51:55
36.034,103.84799,0,4880,39663.3277777778,2008-08-03,07:52:00
36.033993,103.847973,0,4880,39663.3278356481,2008-08-03,07:52:05
36.034018,103.847997,0,4879,39663.3278935185,2008-08-03,07:52:10
36.034018,103.847997,0,4879,39663.3279282407,2008-08-03,07:52:13
36.034026,103.848003,0,4879,39663.3279513889,2008-08-03,07:52:15
36.034029,103.848022,0,4878,39663.3280092593,2008-08-03,07:52:20
36.034042,103.848043,0,4875,39663.3280671296,2008-08-03,07:52:25
36.034051,103.848041,0,4875,39663.328125,2008-08-03,07:52:30
36.034051,103.848044,0,4875,39663.3281828704,2008-08-03,07:52:35
36.034052,103.848039,0,4874,39663.3282407407,2008-08-03,07:52:40
36.034055,103.848035,0,4874,39663.3282986111,2008-08-03,07:52:45
36.034058,103.848043,0,4874,39663.3283564815,2008-08-03,07:52:50
36.034055,103.848046,0,4874,39663.3284143518,2008-08-03,07:52:55
36.034051,103.848045,0,4874,39663.3284722222,2008-08-03,07:53:00
36.034051,103.848045,0,4874,39663.3285069444,2008-08-03,07:53:03
36.034047,103.848043,0,4874,39663.3285300926,2008-08-03,07:53:05
36.034016,103.848,0,4876,39663.328587963,2008-08-03,07:53:10
36.033987,103.847959,0,4877,39663.3286458333,2008-08-03,07:53:15
36.033976,103.847948,0,4877,39663.3287037037,2008-08-03,07:53:20
36.033969,103.847942,0,4877,39663.3287615741,2008-08-03,07:53:25
36.033969,103.847942,0,4877,39663.3287962963,2008-08-03,07:53:28
36.033965,103.847934,0,4879,39663.3288194444,2008-08-03,07:53:30
36.033956,103.847936,0,4877,39663.3288773148,2008-08-03,07:53:35
36.033952,103.847933,0,4878,39663.3289351852,2008-08-03,07:53:40
36.033947,103.847929,0,4878,39663.3289930556,2008-08-03,07:53:45
36.033945,103.847923,0,4878,39663.3290509259,2008-08-03,07:53:50
36.033944,103.847922,0,4878,39663.3291087963,2008-08-03,07:53:55
36.033944,103.847922,0,4878,39663.3291666667,2008-08-03,07:54:00
36.033942,103.847914,0,4878,39663.329224537,2008-08-03,07:54:05
36.03394,103.847909,0,4878,39663.3292824074,2008-08-03,07:54:10
36.033943,103.847901,0,4878,39663.3293402778,2008-08-03,07:54:15
36.033944,103.8479,0,4878,39663.3293981481,2008-08-03,07:54:20
36.033944,103.8479,0,4878,39663.3294328704,2008-08-03,07:54:23
36.033945,103.847907,0,4878,39663.3294560185,2008-08-03,07:54:25
36.033977,103.847896,0,4875,39663.3295138889,2008-08-03,07:54:30
36.033983,103.847886,0,4875,39663.3295717593,2008-08-03,07:54:35
36.033983,103.847886,0,4875,39663.3296064815,2008-08-03,07:54:38
36.033984,103.84788,0,4875,39663.3296296296,2008-08-03,07:54:40
36.033967,103.847867,0,4875,39663.3296875,2008-08-03,07:54:45
36.03394,103.847844,0,4876,39663.3297453704,2008-08-03,07:54:50
36.033935,103.847846,0,4875,39663.3298032407,2008-08-03,07:54:55
36.03393,103.847845,0,4875,39663.3298611111,2008-08-03,07:55:00
36.03393,103.847845,0,4875,39663.3298958333,2008-08-03,07:55:03
36.033929,103.847851,0,4875,39663.3299189815,2008-08-03,07:55:05
36.033966,103.847885,0,4873,39663.3299768518,2008-08-03,07:55:10
36.03398,103.847908,0,4872,39663.3300347222,2008-08-03,07:55:15
36.03398,103.847908,0,4872,39663.3300694444,2008-08-03,07:55:18
36.033974,103.847906,0,4871,39663.3300925926,2008-08-03,07:55:20
36.033975,103.847934,0,4870,39663.330150463,2008-08-03,07:55:25
36.033979,103.847958,0,4870,39663.3302083333,2008-08-03,07:55:30
36.034,103.847985,0,4869,39663.3302662037,2008-08-03,07:55:35
36.034002,103.847987,0,4869,39663.3303240741,2008-08-03,07:55:40
36.034002,103.847986,0,4869,39663.3303819444,2008-08-03,07:55:45
36.034002,103.847986,0,4869,39663.3304166667,2008-08-03,07:55:48
36.034,103.847983,0,4869,39663.3304398148,2008-08-03,07:55:50
36.033992,103.847974,0,4868,39663.3304976852,2008-08-03,07:55:55
36.034007,103.847972,0,4869,39663.3305555556,2008-08-03,07:56:00
36.03399,103.847952,0,4871,39663.3306134259,2008-08-03,07:56:05
36.03399,103.847952,0,4871,39663.3306481481,2008-08-03,07:56:08
36.033992,103.847955,0,4871,39663.3306712963,2008-08-03,07:56:10
36.033972,103.84791,0,4872,39663.3307291667,2008-08-03,07:56:15
36.033978,103.847896,0,4874,39663.330787037,2008-08-03,07:56:20
36.033971,103.847875,0,4876,39663.3308449074,2008-08-03,07:56:25
36.033986,103.847906,0,4877,39663.3309027778,2008-08-03,07:56:30
36.033991,103.847924,0,4877,39663.3309606481,2008-08-03,07:56:35
36.033992,103.847918,0,4877,39663.3310185185,2008-08-03,07:56:40
36.033997,103.847918,0,4877,39663.3310763889,2008-08-03,07:56:45
36.034004,103.847923,0,4877,39663.3311342593,2008-08-03,07:56:50
36.034008,103.847928,0,4877,39663.3311921296,2008-08-03,07:56:55
36.034011,103.847929,0,4876,39663.33125,2008-08-03,07:57:00
36.03401,103.847928,0,4876,39663.3313078704,2008-08-03,07:57:05
36.03401,103.847928,0,4876,39663.3313425926,2008-08-03,07:57:08
36.034009,103.847928,0,4876,39663.3313657407,2008-08-03,07:57:10
36.034014,103.847915,0,4880,39663.3314236111,2008-08-03,07:57:15
36.034001,103.847916,0,4883,39663.3314814815,2008-08-03,07:57:20
36.034027,103.847953,0,4884,39663.3315393519,2008-08-03,07:57:25
36.034014,103.847952,0,4885,39663.3315972222,2008-08-03,07:57:30
36.034007,103.847948,0,4885,39663.3316550926,2008-08-03,07:57:35
36.034008,103.847948,0,4885,39663.331712963,2008-08-03,07:57:40
36.034008,103.847948,0,4885,39663.3317476852,2008-08-03,07:57:43
36.034011,103.847956,0,4885,39663.3317708333,2008-08-03,07:57:45
36.034029,103.848005,0,4884,39663.3318287037,2008-08-03,07:57:50
36.034037,103.848054,0,4882,39663.3318865741,2008-08-03,07:57:55
36.034043,103.848075,0,4881,39663.3319444444,2008-08-03,07:58:00
36.034038,103.848074,0,4881,39663.3320023148,2008-08-03,07:58:05
36.034032,103.848072,0,4881,39663.3320601852,2008-08-03,07:58:10
36.034032,103.848072,0,4881,39663.3320949074,2008-08-03,07:58:13
36.034028,103.848074,0,4881,39663.3321180556,2008-08-03,07:58:15
36.034032,103.848097,0,4882,39663.3321759259,2008-08-03,07:58:20
36.034042,103.848095,0,4882,39663.3322337963,2008-08-03,07:58:25
36.034105,103.847861,0,4891,39663.3343171296,2008-08-03,08:01:25
36.034147,103.847732,0,4891,39663.334375,2008-08-03,08:01:30
36.034198,103.847595,0,4890,39663.3344328704,2008-08-03,08:01:35
36.03426,103.847441,0,4887,39663.3344907407,2008-08-03,08:01:40
36.034291,103.847245,0,4883,39663.3345486111,2008-08-03,08:01:45
36.034335,103.847023,0,4878,39663.3346064815,2008-08-03,08:01:50
36.034408,103.846756,0,4868,39663.3346643519,2008-08-03,08:01:55
36.034481,103.846488,0,4862,39663.3347222222,2008-08-03,08:02:00
36.034567,103.846186,0,4855,39663.3347800926,2008-08-03,08:02:05
36.034631,103.845854,0,4855,39663.334837963,2008-08-03,08:02:10
36.034731,103.845504,0,4845,39663.3348958333,2008-08-03,08:02:15
36.034836,103.845113,0,4836,39663.3349537037,2008-08-03,08:02:20
36.034921,103.844699,0,4825,39663.3350115741,2008-08-03,08:02:25
36.035,103.844238,0,4824,39663.3350694444,2008-08-03,08:02:30
36.035122,103.84378,0,4835,39663.3351273148,2008-08-03,08:02:35
36.035225,103.843286,0,4850,39663.3351851852,2008-08-03,08:02:40
36.035369,103.842807,0,4852,39663.3352430556,2008-08-03,08:02:45
36.035486,103.842281,0,4855,39663.3353009259,2008-08-03,08:02:50
36.035603,103.841727,0,4867,39663.3353587963,2008-08-03,08:02:55
36.035707,103.84115,0,4860,39663.3354166667,2008-08-03,08:03:00
36.03583,103.840542,0,4859,39663.335474537,2008-08-03,08:03:05
36.035941,103.839941,0,4865,39663.3355324074,2008-08-03,08:03:10
36.036078,103.839341,0,4868,39663.3355902778,2008-08-03,08:03:15
36.036222,103.838712,0,4861,39663.3356481481,2008-08-03,08:03:20
36.036378,103.838076,0,4861,39663.3357060185,2008-08-03,08:03:25
36.036554,103.837503,0,4872,39663.3357638889,2008-08-03,08:03:30
36.036713,103.836903,0,4880,39663.3358217593,2008-08-03,08:03:35
36.036853,103.836288,0,4889,39663.3358796296,2008-08-03,08:03:40
36.036998,103.835684,0,4902,39663.3359375,2008-08-03,08:03:45
36.03715,103.835085,0,4912,39663.3359953704,2008-08-03,08:03:50
36.037299,103.834482,0,4917,39663.3360532407,2008-08-03,08:03:55
36.03745,103.833901,0,4924,39663.3361111111,2008-08-03,08:04:00
36.037586,103.833301,0,4925,39663.3361689815,2008-08-03,08:04:05
36.037719,103.832684,0,4927,39663.3362268518,2008-08-03,08:04:10
36.037874,103.832103,0,4931,39663.3362847222,2008-08-03,08:04:15
36.03803,103.831494,0,4927,39663.3363425926,2008-08-03,08:04:20
36.038212,103.83083,0,4917,39663.336400463,2008-08-03,08:04:25
36.038367,103.83018,0,4911,39663.3364583333,2008-08-03,08:04:30
36.038513,103.829514,0,4907,39663.3365162037,2008-08-03,08:04:35
36.038679,103.828841,0,4903,39663.3365740741,2008-08-03,08:04:40
36.038814,103.828162,0,4903,39663.3366319444,2008-08-03,08:04:45
36.038975,103.827524,0,4905,39663.3366898148,2008-08-03,08:04:50
36.039102,103.826837,0,4907,39663.3367476852,2008-08-03,08:04:55
36.039249,103.826151,0,4911,39663.3368055556,2008-08-03,08:05:00
36.039461,103.825464,0,4910,39663.3368634259,2008-08-03,08:05:05
36.039693,103.824782,0,4908,39663.3369212963,2008-08-03,08:05:10
36.039987,103.8241,0,4915,39663.3369791667,2008-08-03,08:05:15
36.040318,103.823402,0,4922,39663.337037037,2008-08-03,08:05:20
36.040697,103.822746,0,4925,39663.3370949074,2008-08-03,08:05:25
36.041124,103.822121,0,4927,39663.3371527778,2008-08-03,08:05:30
36.041594,103.821449,0,4905,39663.3372106481,2008-08-03,08:05:35
36.042099,103.820797,0,4898,39663.3372685185,2008-08-03,08:05:40
36.042651,103.820182,0,4894,39663.3373263889,2008-08-03,08:05:45
36.043251,103.819644,0,4891,39663.3373842593,2008-08-03,08:05:50
36.04389,103.819104,0,4895,39663.3374421296,2008-08-03,08:05:55
36.044588,103.81861,0,4905,39663.3375,2008-08-03,08:06:00
36.04534,103.818129,0,4903,39663.3375578704,2008-08-03,08:06:05
36.046071,103.817576,0,4897,39663.3376157407,2008-08-03,08:06:10
36.046817,103.817022,0,4891,39663.3376736111,2008-08-03,08:06:15
36.047613,103.816443,0,4881,39663.3377314815,2008-08-03,08:06:20
36.048417,103.815793,0,4867,39663.3377893518,2008-08-03,08:06:25
36.049301,103.815129,0,4857,39663.3378472222,2008-08-03,08:06:30
36.050215,103.81443,0,4853,39663.3379050926,2008-08-03,08:06:35
36.051161,103.813702,0,4855,39663.337962963,2008-08-03,08:06:40
36.052105,103.812986,0,4857,39663.3380208333,2008-08-03,08:06:45
36.053079,103.812252,0,4864,39663.3380787037,2008-08-03,08:06:50
36.054061,103.81149,0,4875,39663.3381365741,2008-08-03,08:06:55
36.055013,103.810688,0,4890,39663.3381944444,2008-08-03,08:07:00
36.055986,103.809911,0,4907,39663.3382523148,2008-08-03,08:07:05
36.056946,103.80912,0,4924,39663.3383101852,2008-08-03,08:07:10
36.06,103.793551,0,4927,39663.3389467593,2008-08-03,08:08:05
36.060203,103.79241,0,4848,39663.3390046296,2008-08-03,08:08:10
36.060436,103.791318,0,4850,39663.3390625,2008-08-03,08:08:15
36.060681,103.790186,0,4854,39663.3391203704,2008-08-03,08:08:20
36.060902,103.788899,0,4898,39663.3391782407,2008-08-03,08:08:25
36.061072,103.787752,0,4902,39663.3392361111,2008-08-03,08:08:30
36.061265,103.78665,0,4916,39663.3392939815,2008-08-03,08:08:35
36.061439,103.785536,0,4916,39663.3393518519,2008-08-03,08:08:40
36.061604,103.784427,0,4915,39663.3394097222,2008-08-03,08:08:45
36.061783,103.783326,0,4918,39663.3394675926,2008-08-03,08:08:50
36.061993,103.782286,0,4924,39663.339525463,2008-08-03,08:08:55
36.062185,103.781261,0,4927,39663.3395833333,2008-08-03,08:09:00
36.062371,103.780238,0,4939,39663.3396412037,2008-08-03,08:09:05
36.062561,103.779243,0,4947,39663.3396990741,2008-08-03,08:09:10
36.062797,103.77825,0,4934,39663.3397569444,2008-08-03,08:09:15
36.062948,103.77722,0,4925,39663.3398148148,2008-08-03,08:09:20
36.063138,103.776224,0,4927,39663.3398726852,2008-08-03,08:09:25
36.06331,103.775237,0,4934,39663.3399305556,2008-08-03,08:09:30
36.063486,103.774237,0,4947,39663.3399884259,2008-08-03,08:09:35
36.063646,103.77323,0,4962,39663.3400462963,2008-08-03,08:09:40
36.063818,103.772204,0,4968,39663.3401041667,2008-08-03,08:09:45
36.063998,103.771237,0,4971,39663.340162037,2008-08-03,08:09:50
36.064195,103.77025,0,4980,39663.3402199074,2008-08-03,08:09:55
36.064386,103.769266,0,4985,39663.3402777778,2008-08-03,08:10:00
36.064539,103.768294,0,4985,39663.3403356481,2008-08-03,08:10:05
36.064736,103.767301,0,4990,39663.3403935185,2008-08-03,08:10:10
36.064923,103.766338,0,5001,39663.3404513889,2008-08-03,08:10:15
36.065128,103.765369,0,5013,39663.3405092593,2008-08-03,08:10:20
36.065318,103.764386,0,5023,39663.3405671296,2008-08-03,08:10:25
36.065465,103.763426,0,5033,39663.340625,2008-08-03,08:10:30
36.065618,103.762446,0,5041,39663.3406828704,2008-08-03,08:10:35
36.065806,103.761441,0,5047,39663.3407407407,2008-08-03,08:10:40
36.066006,103.760423,0,5047,39663.3407986111,2008-08-03,08:10:45
36.066181,103.759365,0,5033,39663.3408564815,2008-08-03,08:10:50
36.066279,103.758318,0,5034,39663.3409143519,2008-08-03,08:10:55
36.066156,103.757281,0,5037,39663.3409722222,2008-08-03,08:11:00
36.065898,103.756247,0,5039,39663.3410300926,2008-08-03,08:11:05
36.065609,103.755224,0,5047,39663.341087963,2008-08-03,08:11:10
36.065332,103.754202,0,5055,39663.3411458333,2008-08-03,08:11:15
36.0653,103.753084,0,5057,39663.3412037037,2008-08-03,08:11:20
36.065425,103.752025,0,5054,39663.3412615741,2008-08-03,08:11:25
36.065572,103.750966,0,5051,39663.3413194444,2008-08-03,08:11:30
36.065689,103.7499,0,5035,39663.3413773148,2008-08-03,08:11:35
36.065835,103.748848,0,5029,39663.3414351852,2008-08-03,08:11:40
36.065975,103.747802,0,5023,39663.3414930556,2008-08-03,08:11:45
36.066117,103.746747,0,5021,39663.3415509259,2008-08-03,08:11:50
36.066267,103.745672,0,5025,39663.3416087963,2008-08-03,08:11:55
36.066419,103.744613,0,5023,39663.3416666667,2008-08-03,08:12:00
36.066586,103.743526,0,5020,39663.341724537,2008-08-03,08:12:05
36.066801,103.742448,0,5019,39663.3417824074,2008-08-03,08:12:10
36.067119,103.741439,0,5022,39663.3418402778,2008-08-03,08:12:15
36.067492,103.740447,0,5021,39663.3418981481,2008-08-03,08:12:20
36.067791,103.739434,0,5020,39663.3419560185,2008-08-03,08:12:25
36.067901,103.738374,0,5020,39663.3420138889,2008-08-03,08:12:30
36.067959,103.737284,0,5012,39663.3420717593,2008-08-03,08:12:35
36.06803,103.736199,0,5017,39663.3421296296,2008-08-03,08:12:40
36.068172,103.735146,0,5017,39663.3421875,2008-08-03,08:12:45
36.068307,103.734078,0,5017,39663.3422453704,2008-08-03,08:12:50
36.068442,103.733003,0,5017,39663.3423032407,2008-08-03,08:12:55
36.068576,103.731891,0,5016,39663.3423611111,2008-08-03,08:13:00
36.068716,103.730789,0,5014,39663.3424189815,2008-08-03,08:13:05
36.068865,103.729693,0,5015,39663.3424768519,2008-08-03,08:13:10
36.069011,103.728611,0,5016,39663.3425347222,2008-08-03,08:13:15
36.06919,103.727513,0,5016,39663.3425925926,2008-08-03,08:13:20
36.069432,103.726435,0,5022,39663.342650463,2008-08-03,08:13:25
36.0697,103.725388,0,5032,39663.3427083333,2008-08-03,08:13:30
36.069957,103.724341,0,5037,39663.3427662037,2008-08-03,08:13:35
36.07019,103.723292,0,5046,39663.3428240741,2008-08-03,08:13:40
36.070414,103.722215,0,5049,39663.3428819444,2008-08-03,08:13:45
36.070504,103.72108,0,5045,39663.3429398148,2008-08-03,08:13:50
36.070398,103.719952,0,5053,39663.3429976852,2008-08-03,08:13:55
36.070281,103.71881,0,5054,39663.3430555556,2008-08-03,08:14:00
36.070233,103.717656,0,5053,39663.3431134259,2008-08-03,08:14:05
36.070273,103.716527,0,5055,39663.3431712963,2008-08-03,08:14:10
36.070356,103.715426,0,5053,39663.3432291667,2008-08-03,08:14:15
36.070332,103.71435,0,5061,39663.343287037,2008-08-03,08:14:20
36.070255,103.71329,0,5066,39663.3433449074,2008-08-03,08:14:25
36.07016,103.712185,0,5067,39663.3434027778,2008-08-03,08:14:30
36.07007,103.711079,0,5074,39663.3434606481,2008-08-03,08:14:35
36.070086,103.70999,0,5082,39663.3435185185,2008-08-03,08:14:40
36.070272,103.708928,0,5082,39663.3435763889,2008-08-03,08:14:45
36.070537,103.707943,0,5088,39663.3436342593,2008-08-03,08:14:50
36.070864,103.706956,0,5091,39663.3436921296,2008-08-03,08:14:55
36.071199,103.705993,0,5092,39663.34375,2008-08-03,08:15:00
36.071603,103.705073,0,5099,39663.3438078704,2008-08-03,08:15:05
36.072032,103.704186,0,5097,39663.3438657407,2008-08-03,08:15:10
36.072456,103.703271,0,5097,39663.3439236111,2008-08-03,08:15:15
36.07288,103.702382,0,5078,39663.3439814815,2008-08-03,08:15:20
36.073317,103.701518,0,5082,39663.3440393518,2008-08-03,08:15:25
36.07369,103.700583,0,5080,39663.3440972222,2008-08-03,08:15:30
36.073959,103.699583,0,5078,39663.3441550926,2008-08-03,08:15:35
36.07413,103.698563,0,5077,39663.344212963,2008-08-03,08:15:40
36.074236,103.697512,0,5068,39663.3442708333,2008-08-03,08:15:45
36.074451,103.696521,0,5054,39663.3443287037,2008-08-03,08:15:50
36.074685,103.695488,0,5051,39663.3443865741,2008-08-03,08:15:55
36.075005,103.694502,0,5049,39663.3444444444,2008-08-03,08:16:00
36.075448,103.693612,0,5045,39663.3445023148,2008-08-03,08:16:05
36.075933,103.692708,0,5045,39663.3445601852,2008-08-03,08:16:10
36.076399,103.691797,0,5047,39663.3446180556,2008-08-03,08:16:15
36.076851,103.690869,0,5055,39663.3446759259,2008-08-03,08:16:20
36.077293,103.689948,0,5058,39663.3447337963,2008-08-03,08:16:25
36.077734,103.688995,0,5059,39663.3447916667,2008-08-03,08:16:30
36.078142,103.687929,0,5057,39663.344849537,2008-08-03,08:16:35
36.078472,103.686837,0,5056,39663.3449074074,2008-08-03,08:16:40
36.078707,103.685711,0,5050,39663.3449652778,2008-08-03,08:16:45
36.078938,103.684585,0,5046,39663.3450231481,2008-08-03,08:16:50
36.079143,103.683476,0,5043,39663.3450810185,2008-08-03,08:16:55
36.079363,103.682394,0,5046,39663.3451388889,2008-08-03,08:17:00
36.079553,103.681311,0,5048,39663.3451967593,2008-08-03,08:17:05
36.079692,103.680235,0,5044,39663.3452546296,2008-08-03,08:17:10
36.079783,103.679137,0,5045,39663.3453125,2008-08-03,08:17:15
36.079871,103.678038,0,5046,39663.3453703704,2008-08-03,08:17:20
36.079939,103.676955,0,5053,39663.3454282407,2008-08-03,08:17:25
36.080016,103.675897,0,5057,39663.3454861111,2008-08-03,08:17:30
36.08008,103.674852,0,5060,39663.3455439815,2008-08-03,08:17:35
36.080205,103.673813,0,5059,39663.3456018518,2008-08-03,08:17:40
36.08048,103.672838,0,5066,39663.3456597222,2008-08-03,08:17:45
36.080918,103.671938,0,5073,39663.3457175926,2008-08-03,08:17:50
36.081469,103.671144,0,5079,39663.345775463,2008-08-03,08:17:55
36.082,103.6704,0,5079,39663.3458333333,2008-08-03,08:18:00
36.082484,103.66965,0,5080,39663.3458912037,2008-08-03,08:18:05
36.083026,103.668843,0,5078,39663.3459490741,2008-08-03,08:18:10
36.083577,103.668037,0,5082,39663.3460069444,2008-08-03,08:18:15
36.084095,103.667225,0,5082,39663.3460648148,2008-08-03,08:18:20
36.084547,103.66633,0,5084,39663.3461226852,2008-08-03,08:18:25
36.084803,103.665357,0,5088,39663.3461805556,2008-08-03,08:18:30
36.085006,103.66434,0,5086,39663.3462384259,2008-08-03,08:18:35
36.085199,103.663318,0,5081,39663.3462962963,2008-08-03,08:18:40
36.085396,103.662264,0,5075,39663.3463541667,2008-08-03,08:18:45
36.085606,103.661225,0,5075,39663.346412037,2008-08-03,08:18:50
36.085822,103.660199,0,5077,39663.3464699074,2008-08-03,08:18:55
36.086028,103.659207,0,5075,39663.3465277778,2008-08-03,08:19:00
36.08625,103.658201,0,5074,39663.3465856481,2008-08-03,08:19:05
36.086529,103.657177,0,5070,39663.3466435185,2008-08-03,08:19:10
36.08675,103.656122,0,5070,39663.3467013889,2008-08-03,08:19:15
36.086985,103.65508,0,5068,39663.3467592593,2008-08-03,08:19:20
36.087223,103.654027,0,5068,39663.3468171296,2008-08-03,08:19:25
36.087473,103.652961,0,5068,39663.346875,2008-08-03,08:19:30
36.087709,103.651892,0,5073,39663.3469328704,2008-08-03,08:19:35
36.087964,103.650797,0,5079,39663.3469907407,2008-08-03,08:19:40
36.088246,103.649678,0,5083,39663.3470486111,2008-08-03,08:19:45
36.088592,103.648576,0,5087,39663.3471064815,2008-08-03,08:19:50
36.088944,103.647445,0,5085,39663.3471643519,2008-08-03,08:19:55
36.089369,103.646332,0,5075,39663.3472222222,2008-08-03,08:20:00
36.089769,103.645183,0,5070,39663.3472800926,2008-08-03,08:20:05
36.090156,103.644047,0,5058,39663.347337963,2008-08-03,08:20:10
36.09051,103.642882,0,5059,39663.3473958333,2008-08-03,08:20:15
36.090879,103.641703,0,5055,39663.3474537037,2008-08-03,08:20:20
36.091271,103.640505,0,5047,39663.3475115741,2008-08-03,08:20:25
36.091688,103.639279,0,5043,39663.3475694444,2008-08-03,08:20:30
36.09207,103.638081,0,5037,39663.3476273148,2008-08-03,08:20:35
36.09246,103.636864,0,5040,39663.3476851852,2008-08-03,08:20:40
36.092891,103.635618,0,5053,39663.3477430556,2008-08-03,08:20:45
36.093316,103.634381,0,5057,39663.3478009259,2008-08-03,08:20:50
36.093734,103.63314,0,5066,39663.3478587963,2008-08-03,08:20:55
36.094149,103.631903,0,5068,39663.3479166667,2008-08-03,08:21:00
36.09458,103.630676,0,5073,39663.347974537,2008-08-03,08:21:05
36.095015,103.629437,0,5074,39663.3480324074,2008-08-03,08:21:10
36.095421,103.628197,0,5079,39663.3480902778,2008-08-03,08:21:15
36.095806,103.62697,0,5077,39663.3481481481,2008-08-03,08:21:20
36.09624,103.625713,0,5075,39663.3482060185,2008-08-03,08:21:25
36.096651,103.624461,0,5074,39663.3482638889,2008-08-03,08:21:30
36.097058,103.623225,0,5079,39663.3483217593,2008-08-03,08:21:35
36.09745,103.621982,0,5085,39663.3483796296,2008-08-03,08:21:40
36.097844,103.620744,0,5092,39663.3484375,2008-08-03,08:21:45
36.098217,103.619492,0,5091,39663.3484953704,2008-08-03,08:21:50
36.098543,103.618224,0,5093,39663.3485532407,2008-08-03,08:21:55
36.098908,103.616982,0,5101,39663.3486111111,2008-08-03,08:22:00
36.099267,103.615705,0,5112,39663.3486689815,2008-08-03,08:22:05
36.099664,103.614402,0,5120,39663.3487268519,2008-08-03,08:22:10
36.100044,103.613132,0,5132,39663.3487847222,2008-08-03,08:22:15
36.100387,103.611888,0,5144,39663.3488425926,2008-08-03,08:22:20
36.100732,103.610599,0,5143,39663.348900463,2008-08-03,08:22:25
36.101102,103.609312,0,5138,39663.3489583333,2008-08-03,08:22:30
36.101448,103.608027,0,5132,39663.3490162037,2008-08-03,08:22:35
36.101909,103.606775,0,5123,39663.3490740741,2008-08-03,08:22:40
36.102464,103.60557,0,5113,39663.3491319444,2008-08-03,08:22:45
36.103087,103.604383,0,5106,39663.3491898148,2008-08-03,08:22:50
36.103728,103.603195,0,5101,39663.3492476852,2008-08-03,08:22:55
36.104359,103.602004,0,5103,39663.3493055556,2008-08-03,08:23:00
36.104967,103.600806,0,5105,39663.3493634259,2008-08-03,08:23:05
36.105606,103.5996,0,5104,39663.3494212963,2008-08-03,08:23:10
36.106252,103.598405,0,5099,39663.3494791667,2008-08-03,08:23:15
36.106921,103.597207,0,5092,39663.349537037,2008-08-03,08:23:20
36.107544,103.596022,0,5084,39663.3495949074,2008-08-03,08:23:25
36.108151,103.594821,0,5079,39663.3496527778,2008-08-03,08:23:30
36.108785,103.593629,0,5074,39663.3497106481,2008-08-03,08:23:35
36.109419,103.592415,0,5073,39663.3497685185,2008-08-03,08:23:40
36.11005,103.591196,0,5061,39663.3498263889,2008-08-03,08:23:45
36.110684,103.589978,0,5060,39663.3498842593,2008-08-03,08:23:50
36.111301,103.588774,0,5053,39663.3499421296,2008-08-03,08:23:55
36.111896,103.587583,0,5043,39663.35,2008-08-03,08:24:00
36.112519,103.586375,0,5035,39663.3500578704,2008-08-03,08:24:05
36.113164,103.585135,0,5022,39663.3501157407,2008-08-03,08:24:10
36.113742,103.583855,0,5009,39663.3501736111,2008-08-03,08:24:15
36.114217,103.582517,0,5004,39663.3502314815,2008-08-03,08:24:20
36.11463,103.581088,0,5002,39663.3502893519,2008-08-03,08:24:25
36.114901,103.579642,0,4992,39663.3503472222,2008-08-03,08:24:30
36.115112,103.578172,0,4989,39663.3504050926,2008-08-03,08:24:35
36.115328,103.576697,0,4993,39663.350462963,2008-08-03,08:24:40
36.115557,103.575234,0,4990,39663.3505208333,2008-08-03,08:24:45
36.115747,103.573761,0,4983,39663.3505787037,2008-08-03,08:24:50
36.115743,103.572263,0,4976,39663.3506365741,2008-08-03,08:24:55
36.115502,103.570785,0,4966,39663.3506944444,2008-08-03,08:25:00
36.115019,103.569384,0,4961,39663.3507523148,2008-08-03,08:25:05
36.114375,103.568128,0,4962,39663.3508101852,2008-08-03,08:25:10
36.113494,103.567125,0,4960,39663.3508680556,2008-08-03,08:25:15
36.112556,103.566184,0,4958,39663.3509259259,2008-08-03,08:25:20
36.111655,103.565207,0,4960,39663.3509837963,2008-08-03,08:25:25
36.110832,103.564168,0,4964,39663.3510416667,2008-08-03,08:25:30
36.110219,103.563047,0,4984,39663.351099537,2008-08-03,08:25:35
36.109691,103.561803,0,5007,39663.3511574074,2008-08-03,08:25:40
36.109191,103.560438,0,5023,39663.3512152778,2008-08-03,08:25:45
36.108709,103.559069,0,5035,39663.3512731481,2008-08-03,08:25:50
36.108424,103.557592,0,5050,39663.3513310185,2008-08-03,08:25:55
36.108355,103.556077,0,5059,39663.3513888889,2008-08-03,08:26:00
36.108313,103.554645,0,5069,39663.3514467593,2008-08-03,08:26:05
36.108248,103.553238,0,5077,39663.3515046296,2008-08-03,08:26:10
36.108256,103.551822,0,5093,39663.3515625,2008-08-03,08:26:15
36.108395,103.550429,0,5102,39663.3516203704,2008-08-03,08:26:20
36.108694,103.549064,0,5101,39663.3516782407,2008-08-03,08:26:25
36.109076,103.547767,0,5109,39663.3517361111,2008-08-03,08:26:30
36.109572,103.546552,0,5120,39663.3517939815,2008-08-03,08:26:35
36.110173,103.545385,0,5124,39663.3518518518,2008-08-03,08:26:40
36.110753,103.544198,0,5126,39663.3519097222,2008-08-03,08:26:45
36.111315,103.543008,0,5134,39663.3519675926,2008-08-03,08:26:50
36.111813,103.541751,0,5135,39663.352025463,2008-08-03,08:26:55
36.112292,103.540493,0,5135,39663.3520833333,2008-08-03,08:27:00
36.112762,103.539288,0,5139,39663.3521412037,2008-08-03,08:27:05
36.113243,103.538086,0,5149,39663.3521990741,2008-08-03,08:27:10
36.113819,103.537003,0,5162,39663.3522569444,2008-08-03,08:27:15
36.114567,103.536047,0,5176,39663.3523148148,2008-08-03,08:27:20
36.115411,103.535243,0,5185,39663.3523726852,2008-08-03,08:27:25
36.116321,103.534582,0,5201,39663.3524305556,2008-08-03,08:27:30
36.117376,103.534128,0,5213,39663.3524884259,2008-08-03,08:27:35
36.11841,103.533735,0,5217,39663.3525462963,2008-08-03,08:27:40
36.119376,103.53324,0,5222,39663.3526041667,2008-08-03,08:27:45
36.120298,103.532744,0,5229,39663.352662037,2008-08-03,08:27:50
36.12121,103.532257,0,5235,39663.3527199074,2008-08-03,08:27:55
36.122183,103.531789,0,5234,39663.3527777778,2008-08-03,08:28:00
36.123126,103.531393,0,5236,39663.3528356481,2008-08-03,08:28:05
36.124116,103.531143,0,5238,39663.3528935185,2008-08-03,08:28:10
36.125074,103.530923,0,5243,39663.3529513889,2008-08-03,08:28:15
36.126024,103.530745,0,5245,39663.3530092593,2008-08-03,08:28:20
36.127012,103.530553,0,5244,39663.3530671296,2008-08-03,08:28:25
36.127927,103.530349,0,5238,39663.353125,2008-08-03,08:28:30
36.128865,103.530129,0,5236,39663.3531828704,2008-08-03,08:28:35
36.129813,103.529864,0,5232,39663.3532407407,2008-08-03,08:28:40
36.130744,103.529596,0,5233,39663.3532986111,2008-08-03,08:28:45
36.131678,103.52932,0,5236,39663.3533564815,2008-08-03,08:28:50
36.13257,103.529005,0,5246,39663.3534143518,2008-08-03,08:28:55
36.133385,103.528623,0,5256,39663.3534722222,2008-08-03,08:29:00
36.13413,103.528078,0,5264,39663.3535300926,2008-08-03,08:29:05
36.1348,103.527403,0,5274,39663.353587963,2008-08-03,08:29:10
36.137541,103.518921,0,5283,39663.3540509259,2008-08-03,08:29:50
36.137522,103.518452,0,5136,39663.3541087963,2008-08-03,08:29:55
36.137472,103.517321,0,5116,39663.3541666667,2008-08-03,08:30:00
36.137344,103.516109,0,5055,39663.354224537,2008-08-03,08:30:05
36.137247,103.514958,0,5008,39663.3542824074,2008-08-03,08:30:10
36.137208,103.513741,0,4952,39663.3543402778,2008-08-03,08:30:15
36.137248,103.512626,0,4939,39663.3543981481,2008-08-03,08:30:20
36.137385,103.511523,0,4970,39663.3544560185,2008-08-03,08:30:25
36.137538,103.510463,0,5002,39663.3545138889,2008-08-03,08:30:30
36.137802,103.509359,0,4990,39663.3545717593,2008-08-03,08:30:35
36.138178,103.508289,0,4990,39663.3546296296,2008-08-03,08:30:40
36.138529,103.507238,0,4986,39663.3546875,2008-08-03,08:30:45
36.138849,103.506214,0,4988,39663.3547453704,2008-08-03,08:30:50
36.139183,103.505211,0,4995,39663.3548032407,2008-08-03,08:30:55
36.139553,103.504222,0,5011,39663.3548611111,2008-08-03,08:31:00
36.139974,103.503281,0,5030,39663.3549189815,2008-08-03,08:31:05
36.140515,103.502411,0,5045,39663.3549768519,2008-08-03,08:31:10
36.141173,103.501632,0,5053,39663.3550347222,2008-08-03,08:31:15
36.141859,103.500956,0,5062,39663.3550925926,2008-08-03,08:31:20
36.142615,103.500387,0,5076,39663.355150463,2008-08-03,08:31:25
36.143455,103.500007,0,5095,39663.3552083333,2008-08-03,08:31:30
36.14434,103.499792,0,5120,39663.3552662037,2008-08-03,08:31:35
36.145243,103.499673,0,5138,39663.3553240741,2008-08-03,08:31:40
36.146143,103.499562,0,5155,39663.3553819444,2008-08-03,08:31:45
36.147045,103.499453,0,5173,39663.3554398148,2008-08-03,08:31:50
36.147972,103.499351,0,5191,39663.3554976852,2008-08-03,08:31:55
36.148836,103.499191,0,5207,39663.3555555556,2008-08-03,08:32:00
36.149741,103.498992,0,5224,39663.3556134259,2008-08-03,08:32:05
36.150627,103.498812,0,5240,39663.3556712963,2008-08-03,08:32:10
36.151502,103.498641,0,5252,39663.3557291667,2008-08-03,08:32:15
36.152341,103.498361,0,5272,39663.355787037,2008-08-03,08:32:20
36.153147,103.498021,0,5278,39663.3558449074,2008-08-03,08:32:25
36.153981,103.497673,0,5280,39663.3559027778,2008-08-03,08:32:30
36.154867,103.497278,0,5283,39663.3559606481,2008-08-03,08:32:35
36.155786,103.496946,0,5285,39663.3560185185,2008-08-03,08:32:40
36.156696,103.496686,0,5288,39663.3560763889,2008-08-03,08:32:45
36.157603,103.496356,0,5284,39663.3561342593,2008-08-03,08:32:50
36.158462,103.495964,0,5276,39663.3561921296,2008-08-03,08:32:55
36.159294,103.495637,0,5272,39663.35625,2008-08-03,08:33:00
36.160157,103.495372,0,5269,39663.3563078704,2008-08-03,08:33:05
36.160997,103.495061,0,5283,39663.3563657407,2008-08-03,08:33:10
36.161819,103.49473,0,5296,39663.3564236111,2008-08-03,08:33:15
36.162668,103.494403,0,5305,39663.3564814815,2008-08-03,08:33:20
36.163475,103.494065,0,5303,39663.3565393519,2008-08-03,08:33:25
36.164189,103.493499,0,5313,39663.3565972222,2008-08-03,08:33:30
36.164752,103.492668,0,5315,39663.3566550926,2008-08-03,08:33:35
36.165144,103.491701,0,5316,39663.356712963,2008-08-03,08:33:40
36.165435,103.490528,0,5310,39663.3567708333,2008-08-03,08:33:45
36.165683,103.489332,0,5291,39663.3568287037,2008-08-03,08:33:50
36.165889,103.488171,0,5283,39663.3568865741,2008-08-03,08:33:55
36.166133,103.487043,0,5274,39663.3569444444,2008-08-03,08:34:00
36.166353,103.485969,0,5267,39663.3570023148,2008-08-03,08:34:05
36.166577,103.484894,0,5259,39663.3570601852,2008-08-03,08:34:10
36.166729,103.483807,0,5256,39663.3571180556,2008-08-03,08:34:15
36.166765,103.482678,0,5260,39663.3571759259,2008-08-03,08:34:20
36.166681,103.48156,0,5262,39663.3572337963,2008-08-03,08:34:25
36.166512,103.480541,0,5267,39663.3572916667,2008-08-03,08:34:30
36.16636,103.479479,0,5277,39663.357349537,2008-08-03,08:34:35
36.166208,103.478439,0,5288,39663.3574074074,2008-08-03,08:34:40
36.166088,103.477389,0,5313,39663.3574652778,2008-08-03,08:34:45
36.164951,103.470076,0,5012,39663.3578703704,2008-08-03,08:35:20
36.164865,103.469161,0,4996,39663.3579282407,2008-08-03,08:35:25
36.164781,103.468244,0,5022,39663.3579861111,2008-08-03,08:35:30
36.164685,103.467281,0,5047,39663.3580439815,2008-08-03,08:35:35
36.164574,103.466269,0,5071,39663.3581018519,2008-08-03,08:35:40
36.164428,103.465254,0,5080,39663.3581597222,2008-08-03,08:35:45
36.164276,103.464224,0,5098,39663.3582175926,2008-08-03,08:35:50
36.164125,103.463149,0,5119,39663.358275463,2008-08-03,08:35:55
36.164,103.462034,0,5131,39663.3583333333,2008-08-03,08:36:00
36.163903,103.460889,0,5137,39663.3583912037,2008-08-03,08:36:05
36.163774,103.459778,0,5152,39663.3584490741,2008-08-03,08:36:10
36.163671,103.458631,0,5154,39663.3585069444,2008-08-03,08:36:15
36.163584,103.457488,0,5154,39663.3585648148,2008-08-03,08:36:20
36.163488,103.456375,0,5159,39663.3586226852,2008-08-03,08:36:25
36.163378,103.455246,0,5166,39663.3586805556,2008-08-03,08:36:30
36.163249,103.454131,0,5176,39663.3587384259,2008-08-03,08:36:35
36.163097,103.453014,0,5188,39663.3587962963,2008-08-03,08:36:40
36.162974,103.451871,0,5195,39663.3588541667,2008-08-03,08:36:45
36.162877,103.450726,0,5204,39663.358912037,2008-08-03,08:36:50
36.162753,103.449613,0,5211,39663.3589699074,2008-08-03,08:36:55
36.162588,103.44849,0,5211,39663.3590277778,2008-08-03,08:37:00
36.162474,103.447347,0,5223,39663.3590856481,2008-08-03,08:37:05
36.162378,103.446221,0,5235,39663.3591435185,2008-08-03,08:37:10
36.16222,103.445124,0,5255,39663.3592013889,2008-08-03,08:37:15
36.161972,103.444058,0,5272,39663.3592592593,2008-08-03,08:37:20
36.16156,103.443054,0,5285,39663.3593171296,2008-08-03,08:37:25
36.161086,103.442074,0,5280,39663.359375,2008-08-03,08:37:30
36.160593,103.441147,0,5282,39663.3594328704,2008-08-03,08:37:35
36.160113,103.440178,0,5286,39663.3594907407,2008-08-03,08:37:40
36.159717,103.439134,0,5292,39663.3595486111,2008-08-03,08:37:45
36.159502,103.437975,0,5298,39663.3596064815,2008-08-03,08:37:50
36.15948,103.43675,0,5308,39663.3596643518,2008-08-03,08:37:55
36.159628,103.43549,0,5334,39663.3597222222,2008-08-03,08:38:00
36.159974,103.434254,0,5357,39663.3597800926,2008-08-03,08:38:05
36.160501,103.43312,0,5367,39663.359837963,2008-08-03,08:38:10
36.161172,103.432166,0,5372,39663.3598958333,2008-08-03,08:38:15
36.162025,103.431349,0,5380,39663.3599537037,2008-08-03,08:38:20
36.163022,103.430647,0,5390,39663.3600115741,2008-08-03,08:38:25
36.164076,103.430148,0,5414,39663.3600694444,2008-08-03,08:38:30
36.165201,103.429971,0,5446,39663.3601273148,2008-08-03,08:38:35
36.166394,103.429857,0,5470,39663.3601851852,2008-08-03,08:38:40
36.167671,103.429921,0,5452,39663.3602430556,2008-08-03,08:38:45
36.168912,103.429846,0,5441,39663.3603009259,2008-08-03,08:38:50
36.17014,103.429752,0,5439,39663.3603587963,2008-08-03,08:38:55
36.171245,103.429807,0,5446,39663.3604166667,2008-08-03,08:39:00
36.172273,103.430135,0,5470,39663.360474537,2008-08-03,08:39:05
36.173291,103.430823,0,5485,39663.3605324074,2008-08-03,08:39:10
36.17425,103.431844,0,5491,39663.3605902778,2008-08-03,08:39:15
36.175098,103.433111,0,5477,39663.3606481481,2008-08-03,08:39:20
36.175918,103.434267,0,5461,39663.3607060185,2008-08-03,08:39:25
36.176729,103.435408,0,5452,39663.3607638889,2008-08-03,08:39:30
36.177515,103.436521,0,5450,39663.3608217593,2008-08-03,08:39:35
36.178303,103.437584,0,5452,39663.3608796296,2008-08-03,08:39:40
36.179178,103.438498,0,5465,39663.3609375,2008-08-03,08:39:45
36.180124,103.43928,0,5490,39663.3609953704,2008-08-03,08:39:50
36.188526,103.437486,0,5503,39663.361400463,2008-08-03,08:40:25
36.189609,103.43702,0,5510,39663.3614583333,2008-08-03,08:40:30
36.190659,103.43692,0,5326,39663.3615162037,2008-08-03,08:40:35
36.191866,103.436793,0,5174,39663.3615740741,2008-08-03,08:40:40
36.193107,103.436564,0,5172,39663.3616319444,2008-08-03,08:40:45
36.19431,103.436185,0,5174,39663.3616898148,2008-08-03,08:40:50
36.19548,103.435664,0,5165,39663.3617476852,2008-08-03,08:40:55
36.196658,103.434992,0,5153,39663.3618055556,2008-08-03,08:41:00
36.197821,103.434273,0,5125,39663.3618634259,2008-08-03,08:41:05
36.198937,103.433564,0,5127,39663.3619212963,2008-08-03,08:41:10
36.200036,103.432783,0,5134,39663.3619791667,2008-08-03,08:41:15
36.201134,103.431929,0,5142,39663.362037037,2008-08-03,08:41:20
36.202212,103.431098,0,5144,39663.3620949074,2008-08-03,08:41:25
36.203365,103.430308,0,5152,39663.3621527778,2008-08-03,08:41:30
36.20463,103.429654,0,5167,39663.3622106481,2008-08-03,08:41:35
36.205985,103.42919,0,5173,39663.3622685185,2008-08-03,08:41:40
36.207412,103.429014,0,5181,39663.3623263889,2008-08-03,08:41:45
36.208824,103.429065,0,5186,39663.3623842593,2008-08-03,08:41:50
36.210246,103.429376,0,5187,39663.3624421296,2008-08-03,08:41:55
36.211655,103.429906,0,5189,39663.3625,2008-08-03,08:42:00
36.212993,103.430603,0,5192,39663.3625578704,2008-08-03,08:42:05
36.214307,103.431333,0,5203,39663.3626157407,2008-08-03,08:42:10
36.215613,103.43203,0,5215,39663.3626736111,2008-08-03,08:42:15
36.216945,103.432615,0,5225,39663.3627314815,2008-08-03,08:42:20
36.218313,103.433007,0,5237,39663.3627893519,2008-08-03,08:42:25
36.219702,103.433252,0,5250,39663.3628472222,2008-08-03,08:42:30
36.221095,103.433311,0,5257,39663.3629050926,2008-08-03,08:42:35
36.222493,103.433214,0,5263,39663.362962963,2008-08-03,08:42:40
36.223896,103.433025,0,5262,39663.3630208333,2008-08-03,08:42:45
36.225246,103.432782,0,5252,39663.3630787037,2008-08-03,08:42:50
36.226621,103.432555,0,5257,39663.3631365741,2008-08-03,08:42:55
36.228018,103.432366,0,5259,39663.3631944444,2008-08-03,08:43:00
36.22941,103.432172,0,5255,39663.3632523148,2008-08-03,08:43:05
36.230833,103.431957,0,5250,39663.3633101852,2008-08-03,08:43:10
36.232263,103.431762,0,5247,39663.3633680556,2008-08-03,08:43:15
36.233681,103.431539,0,5251,39663.3634259259,2008-08-03,08:43:20
36.235113,103.431202,0,5260,39663.3634837963,2008-08-03,08:43:25
36.236546,103.430717,0,5265,39663.3635416667,2008-08-03,08:43:30
36.237967,103.430191,0,5272,39663.363599537,2008-08-03,08:43:35
36.239376,103.429656,0,5283,39663.3636574074,2008-08-03,08:43:40
36.240765,103.429123,0,5293,39663.3637152778,2008-08-03,08:43:45
36.242151,103.428627,0,5308,39663.3637731481,2008-08-03,08:43:50
36.243544,103.428167,0,5320,39663.3638310185,2008-08-03,08:43:55
36.244933,103.427679,0,5327,39663.3638888889,2008-08-03,08:44:00
36.246311,103.4272,0,5330,39663.3639467593,2008-08-03,08:44:05
36.247727,103.426847,0,5332,39663.3640046296,2008-08-03,08:44:10
36.249161,103.426546,0,5333,39663.3640625,2008-08-03,08:44:15
36.25057,103.426239,0,5337,39663.3641203704,2008-08-03,08:44:20
36.251986,103.425934,0,5344,39663.3641782407,2008-08-03,08:44:25
36.25338,103.425629,0,5350,39663.3642361111,2008-08-03,08:44:30
36.254786,103.425349,0,5354,39663.3642939815,2008-08-03,08:44:35
36.256192,103.425065,0,5359,39663.3643518519,2008-08-03,08:44:40
36.25761,103.424766,0,5366,39663.3644097222,2008-08-03,08:44:45
36.25902,103.424467,0,5366,39663.3644675926,2008-08-03,08:44:50
36.260449,103.424184,0,5370,39663.364525463,2008-08-03,08:44:55
36.261856,103.4239,0,5377,39663.3645833333,2008-08-03,08:45:00
36.263266,103.423627,0,5385,39663.3646412037,2008-08-03,08:45:05
36.264681,103.423491,0,5378,39663.3646990741,2008-08-03,08:45:10
36.266091,103.423475,0,5381,39663.3647569444,2008-08-03,08:45:15
36.267501,103.423558,0,5379,39663.3648148148,2008-08-03,08:45:20
36.268902,103.423667,0,5381,39663.3648726852,2008-08-03,08:45:25
36.270308,103.423759,0,5390,39663.3649305556,2008-08-03,08:45:30
36.271726,103.423853,0,5402,39663.3649884259,2008-08-03,08:45:35
36.27315,103.423949,0,5406,39663.3650462963,2008-08-03,08:45:40
36.274562,103.424043,0,5409,39663.3651041667,2008-08-03,08:45:45
36.275994,103.42402,0,5417,39663.365162037,2008-08-03,08:45:50
36.277417,103.423827,0,5420,39663.3652199074,2008-08-03,08:45:55
36.278837,103.423469,0,5424,39663.3652777778,2008-08-03,08:46:00
36.280239,103.422999,0,5432,39663.3653356481,2008-08-03,08:46:05
36.28162,103.422381,0,5444,39663.3653935185,2008-08-03,08:46:10
36.283004,103.421717,0,5452,39663.3654513889,2008-08-03,08:46:15
36.28439,103.421031,0,5453,39663.3655092593,2008-08-03,08:46:20
36.285731,103.420356,0,5457,39663.3655671296,2008-08-03,08:46:25
36.287049,103.419654,0,5455,39663.365625,2008-08-03,08:46:30
36.288356,103.419004,0,5450,39663.3656828704,2008-08-03,08:46:35
36.289651,103.418384,0,5444,39663.3657407407,2008-08-03,08:46:40
36.290945,103.417751,0,5445,39663.3657986111,2008-08-03,08:46:45
36.292215,103.417134,0,5448,39663.3658564815,2008-08-03,08:46:50
36.293473,103.416593,0,5451,39663.3659143519,2008-08-03,08:46:55
36.294754,103.416199,0,5453,39663.3659722222,2008-08-03,08:47:00
36.29601,103.41592,0,5456,39663.3660300926,2008-08-03,08:47:05
36.297281,103.415668,0,5458,39663.366087963,2008-08-03,08:47:10
36.298523,103.415508,0,5459,39663.3661458333,2008-08-03,08:47:15
36.299728,103.415372,0,5462,39663.3662037037,2008-08-03,08:47:20
36.300967,103.415214,0,5462,39663.3662615741,2008-08-03,08:47:25
36.302206,103.41501,0,5461,39663.3663194444,2008-08-03,08:47:30
36.303447,103.414759,0,5459,39663.3663773148,2008-08-03,08:47:35
36.3047,103.414354,0,5461,39663.3664351852,2008-08-03,08:47:40
36.305926,103.413822,0,5472,39663.3664930556,2008-08-03,08:47:45
36.307104,103.41312,0,5488,39663.3665509259,2008-08-03,08:47:50
36.308296,103.412323,0,5497,39663.3666087963,2008-08-03,08:47:55
36.309521,103.4115,0,5498,39663.3666666667,2008-08-03,08:48:00
36.31075,103.410668,0,5501,39663.366724537,2008-08-03,08:48:05
36.311989,103.409854,0,5509,39663.3667824074,2008-08-03,08:48:10
36.313265,103.409061,0,5517,39663.3668402778,2008-08-03,08:48:15
36.314589,103.408387,0,5524,39663.3668981481,2008-08-03,08:48:20
36.315946,103.407933,0,5526,39663.3669560185,2008-08-03,08:48:25
36.317301,103.407655,0,5529,39663.3670138889,2008-08-03,08:48:30
36.318706,103.407589,0,5527,39663.3670717593,2008-08-03,08:48:35
36.320147,103.40767,0,5520,39663.3671296296,2008-08-03,08:48:40
36.321617,103.407759,0,5520,39663.3671875,2008-08-03,08:48:45
36.323098,103.407855,0,5520,39663.3672453704,2008-08-03,08:48:50
36.324582,103.407952,0,5521,39663.3673032407,2008-08-03,08:48:55
36.326075,103.408053,0,5527,39663.3673611111,2008-08-03,08:49:00
36.327548,103.408121,0,5531,39663.3674189815,2008-08-03,08:49:05
36.328979,103.408179,0,5531,39663.3674768518,2008-08-03,08:49:10
36.330433,103.408248,0,5537,39663.3675347222,2008-08-03,08:49:15
36.331878,103.408318,0,5537,39663.3675925926,2008-08-03,08:49:20
36.333299,103.408383,0,5536,39663.367650463,2008-08-03,08:49:25
36.334714,103.408421,0,5534,39663.3677083333,2008-08-03,08:49:30
36.336136,103.408387,0,5535,39663.3677662037,2008-08-03,08:49:35
36.337546,103.408182,0,5536,39663.3678240741,2008-08-03,08:49:40
36.338943,103.40783,0,5538,39663.3678819444,2008-08-03,08:49:45
36.340299,103.407295,0,5544,39663.3679398148,2008-08-03,08:49:50
36.341575,103.406543,0,5562,39663.3679976852,2008-08-03,08:49:55
36.342835,103.405721,0,5575,39663.3680555556,2008-08-03,08:50:00
36.34411,103.404852,0,5583,39663.3681134259,2008-08-03,08:50:05
36.345402,103.403996,0,5587,39663.3681712963,2008-08-03,08:50:10
36.34671,103.403158,0,5595,39663.3682291667,2008-08-03,08:50:15
36.348007,103.402313,0,5600,39663.368287037,2008-08-03,08:50:20
36.349312,103.40148,0,5608,39663.3683449074,2008-08-03,08:50:25
36.350611,103.400669,0,5611,39663.3684027778,2008-08-03,08:50:30
36.351916,103.399826,0,5609,39663.3684606481,2008-08-03,08:50:35
36.353224,103.398953,0,5613,39663.3685185185,2008-08-03,08:50:40
36.354524,103.398118,0,5620,39663.3685763889,2008-08-03,08:50:45
36.355823,103.397378,0,5627,39663.3686342593,2008-08-03,08:50:50
36.357149,103.39677,0,5631,39663.3686921296,2008-08-03,08:50:55
36.358564,103.396327,0,5638,39663.36875,2008-08-03,08:51:00
36.360014,103.396054,0,5643,39663.3688078704,2008-08-03,08:51:05
36.361437,103.396055,0,5642,39663.3688657407,2008-08-03,08:51:10
36.362829,103.396228,0,5646,39663.3689236111,2008-08-03,08:51:15
36.364236,103.396462,0,5651,39663.3689814815,2008-08-03,08:51:20
36.365667,103.396646,0,5646,39663.3690393518,2008-08-03,08:51:25
36.367077,103.396775,0,5644,39663.3690972222,2008-08-03,08:51:30
36.368506,103.396812,0,5638,39663.3691550926,2008-08-03,08:51:35
36.36994,103.396781,0,5642,39663.369212963,2008-08-03,08:51:40
36.371374,103.396732,0,5641,39663.3692708333,2008-08-03,08:51:45
36.372824,103.39667,0,5646,39663.3693287037,2008-08-03,08:51:50
36.374307,103.3966,0,5649,39663.3693865741,2008-08-03,08:51:55
36.375753,103.39652,0,5646,39663.3694444444,2008-08-03,08:52:00
36.377192,103.396444,0,5642,39663.3695023148,2008-08-03,08:52:05
36.378662,103.396385,0,5639,39663.3695601852,2008-08-03,08:52:10
36.380108,103.39644,0,5633,39663.3696180556,2008-08-03,08:52:15
36.381533,103.396617,0,5629,39663.3696759259,2008-08-03,08:52:20
36.382948,103.396921,0,5629,39663.3697337963,2008-08-03,08:52:25
36.384323,103.397345,0,5634,39663.3697916667,2008-08-03,08:52:30
36.385699,103.397807,0,5640,39663.369849537,2008-08-03,08:52:35
36.387061,103.39828,0,5651,39663.3699074074,2008-08-03,08:52:40
36.38846,103.398736,0,5652,39663.3699652778,2008-08-03,08:52:45
36.389884,103.399049,0,5653,39663.3700231481,2008-08-03,08:52:50
36.391332,103.399196,0,5652,39663.3700810185,2008-08-03,08:52:55
36.39279,103.399195,0,5659,39663.3701388889,2008-08-03,08:53:00
36.394228,103.39905,0,5666,39663.3701967593,2008-08-03,08:53:05
36.395666,103.398856,0,5672,39663.3702546296,2008-08-03,08:53:10
36.397082,103.398645,0,5680,39663.3703125,2008-08-03,08:53:15
36.398509,103.398443,0,5684,39663.3703703704,2008-08-03,08:53:20
36.399952,103.398378,0,5683,39663.3704282407,2008-08-03,08:53:25
36.401358,103.398524,0,5685,39663.3704861111,2008-08-03,08:53:30
36.402738,103.398832,0,5697,39663.3705439815,2008-08-03,08:53:35
36.404118,103.399278,0,5704,39663.3706018519,2008-08-03,08:53:40
36.405502,103.399694,0,5707,39663.3706597222,2008-08-03,08:53:45
36.406868,103.400112,0,5709,39663.3707175926,2008-08-03,08:53:50
36.408249,103.400419,0,5713,39663.370775463,2008-08-03,08:53:55
36.409673,103.400587,0,5710,39663.3708333333,2008-08-03,08:54:00
36.411094,103.400609,0,5718,39663.3708912037,2008-08-03,08:54:05
36.412512,103.400508,0,5725,39663.3709490741,2008-08-03,08:54:10
36.413913,103.400217,0,5739,39663.3710069444,2008-08-03,08:54:15
36.415305,103.399801,0,5747,39663.3710648148,2008-08-03,08:54:20
36.416715,103.399368,0,5748,39663.3711226852,2008-08-03,08:54:25
36.418137,103.398956,0,5745,39663.3711805556,2008-08-03,08:54:30
36.419555,103.398476,0,5736,39663.3712384259,2008-08-03,08:54:35
36.420925,103.397862,0,5730,39663.3712962963,2008-08-03,08:54:40
36.422255,103.397237,0,5724,39663.3713541667,2008-08-03,08:54:45
36.423589,103.396622,0,5730,39663.371412037,2008-08-03,08:54:50
36.424898,103.396042,0,5742,39663.3714699074,2008-08-03,08:54:55
36.426249,103.395455,0,5751,39663.3715277778,2008-08-03,08:55:00
36.427625,103.394943,0,5757,39663.3715856481,2008-08-03,08:55:05
36.428975,103.394562,0,5764,39663.3716435185,2008-08-03,08:55:10
36.430333,103.394224,0,5772,39663.3717013889,2008-08-03,08:55:15
36.431662,103.393888,0,5780,39663.3717592593,2008-08-03,08:55:20
36.432984,103.393546,0,5788,39663.3718171296,2008-08-03,08:55:25
36.43432,103.39318,0,5793,39663.371875,2008-08-03,08:55:30
36.435652,103.392807,0,5795,39663.3719328704,2008-08-03,08:55:35
36.436974,103.392366,0,5799,39663.3719907407,2008-08-03,08:55:40
36.43829,103.391873,0,5805,39663.3720486111,2008-08-03,08:55:45
36.439624,103.391367,0,5812,39663.3721064815,2008-08-03,08:55:50
36.440957,103.390904,0,5814,39663.3721643519,2008-08-03,08:55:55
36.442277,103.390521,0,5818,39663.3722222222,2008-08-03,08:56:00
36.443639,103.390199,0,5819,39663.3722800926,2008-08-03,08:56:05
36.445009,103.389879,0,5823,39663.372337963,2008-08-03,08:56:10
36.446384,103.389602,0,5822,39663.3723958333,2008-08-03,08:56:15
36.447766,103.389302,0,5822,39663.3724537037,2008-08-03,08:56:20
36.449129,103.389015,0,5828,39663.3725115741,2008-08-03,08:56:25
36.450508,103.388723,0,5828,39663.3725694444,2008-08-03,08:56:30
36.451868,103.388438,0,5826,39663.3726273148,2008-08-03,08:56:35
36.453238,103.38816,0,5827,39663.3726851852,2008-08-03,08:56:40
36.454617,103.387914,0,5829,39663.3727430556,2008-08-03,08:56:45
36.456017,103.387761,0,5832,39663.3728009259,2008-08-03,08:56:50
36.457426,103.387682,0,5833,39663.3728587963,2008-08-03,08:56:55
36.458809,103.387607,0,5837,39663.3729166667,2008-08-03,08:57:00
36.460194,103.387537,0,5842,39663.372974537,2008-08-03,08:57:05
36.461586,103.38745,0,5844,39663.3730324074,2008-08-03,08:57:10
36.462956,103.387358,0,5844,39663.3730902778,2008-08-03,08:57:15
36.464317,103.387272,0,5850,39663.3731481481,2008-08-03,08:57:20
36.465685,103.387174,0,5854,39663.3732060185,2008-08-03,08:57:25
36.46707,103.387094,0,5861,39663.3732638889,2008-08-03,08:57:30
36.468433,103.387017,0,5868,39663.3733217593,2008-08-03,08:57:35
36.469814,103.386966,0,5877,39663.3733796296,2008-08-03,08:57:40
36.471195,103.386884,0,5885,39663.3734375,2008-08-03,08:57:45
36.472561,103.386811,0,5892,39663.3734953704,2008-08-03,08:57:50
36.473926,103.386727,0,5900,39663.3735532407,2008-08-03,08:57:55
36.4753,103.386655,0,5909,39663.3736111111,2008-08-03,08:58:00
36.476672,103.386566,0,5915,39663.3736689815,2008-08-03,08:58:05
36.478057,103.386491,0,5924,39663.3737268519,2008-08-03,08:58:10
36.47945,103.386413,0,5933,39663.3737847222,2008-08-03,08:58:15
36.480826,103.386327,0,5940,39663.3738425926,2008-08-03,08:58:20
36.482241,103.386189,0,5942,39663.373900463,2008-08-03,08:58:25
36.483684,103.385962,0,5940,39663.3739583333,2008-08-03,08:58:30
36.485129,103.385676,0,5949,39663.3740162037,2008-08-03,08:58:35
36.486588,103.385355,0,5959,39663.3740740741,2008-08-03,08:58:40
36.488055,103.384994,0,5965,39663.3741319444,2008-08-03,08:58:45
36.489511,103.384627,0,5968,39663.3741898148,2008-08-03,08:58:50
36.490972,103.384268,0,5974,39663.3742476852,2008-08-03,08:58:55
36.49243,103.383936,0,5981,39663.3743055556,2008-08-03,08:59:00
36.493862,103.383628,0,5989,39663.3743634259,2008-08-03,08:59:05
36.49532,103.383306,0,5994,39663.3744212963,2008-08-03,08:59:10
36.496817,103.383095,0,5990,39663.3744791667,2008-08-03,08:59:15
36.498294,103.383072,0,5981,39663.374537037,2008-08-03,08:59:20
36.499731,103.383233,0,5983,39663.3745949074,2008-08-03,08:59:25
36.501155,103.383555,0,5983,39663.3746527778,2008-08-03,08:59:30
36.50253,103.383995,0,5985,39663.3747106481,2008-08-03,08:59:35
36.503885,103.384449,0,5986,39663.3747685185,2008-08-03,08:59:40
36.505243,103.384885,0,5987,39663.3748263889,2008-08-03,08:59:45
36.506624,103.38522,0,5992,39663.3748842593,2008-08-03,08:59:50
36.50801,103.385382,0,5999,39663.3749421296,2008-08-03,08:59:55
36.509394,103.385364,0,6004,39663.375,2008-08-03,09:00:00
36.510778,103.385186,0,6012,39663.3750578704,2008-08-03,09:00:05
36.512169,103.384893,0,6019,39663.3751157407,2008-08-03,09:00:10
36.513576,103.384624,0,6025,39663.3751736111,2008-08-03,09:00:15
36.515004,103.384345,0,6033,39663.3752314815,2008-08-03,09:00:20
36.516415,103.38409,0,6039,39663.3752893518,2008-08-03,09:00:25
36.517827,103.383778,0,6040,39663.3753472222,2008-08-03,09:00:30
36.519239,103.383466,0,6039,39663.3754050926,2008-08-03,09:00:35
36.520653,103.383174,0,6038,39663.375462963,2008-08-03,09:00:40
36.522058,103.382903,0,6046,39663.3755208333,2008-08-03,09:00:45
36.523452,103.382606,0,6055,39663.3755787037,2008-08-03,09:00:50
36.524834,103.382323,0,6060,39663.3756365741,2008-08-03,09:00:55
36.526218,103.382048,0,6064,39663.3756944444,2008-08-03,09:01:00
36.52761,103.381848,0,6066,39663.3757523148,2008-08-03,09:01:05
36.529065,103.381748,0,6064,39663.3758101852,2008-08-03,09:01:10
36.530487,103.381756,0,6071,39663.3758680556,2008-08-03,09:01:15
36.531897,103.381739,0,6080,39663.3759259259,2008-08-03,09:01:20
36.533281,103.381721,0,6090,39663.3759837963,2008-08-03,09:01:25
36.534666,103.381636,0,6096,39663.3760416667,2008-08-03,09:01:30
36.536071,103.381359,0,6104,39663.376099537,2008-08-03,09:01:35
36.537487,103.380974,0,6112,39663.3761574074,2008-08-03,09:01:40
36.538858,103.380526,0,6126,39663.3762152778,2008-08-03,09:01:45
36.540239,103.380066,0,6139,39663.3762731481,2008-08-03,09:01:50
36.541605,103.379587,0,6151,39663.3763310185,2008-08-03,09:01:55
36.542957,103.379122,0,6153,39663.3763888889,2008-08-03,09:02:00
36.544347,103.378643,0,6145,39663.3764467593,2008-08-03,09:02:05
36.545744,103.378193,0,6133,39663.3765046296,2008-08-03,09:02:10
36.547117,103.377746,0,6136,39663.3765625,2008-08-03,09:02:15
36.548462,103.377304,0,6138,39663.3766203704,2008-08-03,09:02:20
36.549785,103.376784,0,6141,39663.3766782407,2008-08-03,09:02:25
36.551065,103.376214,0,6142,39663.3767361111,2008-08-03,09:02:30
36.552281,103.375611,0,6146,39663.3767939815,2008-08-03,09:02:35
36.553496,103.375021,0,6148,39663.3768518518,2008-08-03,09:02:40
36.554728,103.374512,0,6151,39663.3769097222,2008-08-03,09:02:45
36.555975,103.374066,0,6158,39663.3769675926,2008-08-03,09:02:50
36.557249,103.373642,0,6168,39663.377025463,2008-08-03,09:02:55
36.558522,103.373197,0,6176,39663.3770833333,2008-08-03,09:03:00
36.559768,103.372739,0,6182,39663.3771412037,2008-08-03,09:03:05
36.560961,103.372285,0,6188,39663.3771990741,2008-08-03,09:03:10
36.562192,103.371839,0,6198,39663.3772569444,2008-08-03,09:03:15
36.563552,103.371462,0,6213,39663.3773148148,2008-08-03,09:03:20
36.564869,103.371072,0,6219,39663.3773726852,2008-08-03,09:03:25
36.566299,103.370816,0,6234,39663.3774305556,2008-08-03,09:03:30
36.567693,103.370539,0,6248,39663.3774884259,2008-08-03,09:03:35
36.569053,103.370276,0,6260,39663.3775462963,2008-08-03,09:03:40
36.570389,103.369938,0,6275,39663.3776041667,2008-08-03,09:03:45
36.571708,103.369447,0,6289,39663.377662037,2008-08-03,09:03:50
36.573007,103.368846,0,6305,39663.3777199074,2008-08-03,09:03:55
36.574268,103.36825,0,6322,39663.3777777778,2008-08-03,09:04:00
36.575565,103.367721,0,6337,39663.3778356481,2008-08-03,09:04:05
36.576887,103.367379,0,6348,39663.3778935185,2008-08-03,09:04:10
36.578259,103.367148,0,6355,39663.3779513889,2008-08-03,09:04:15
36.579665,103.367082,0,6364,39663.3780092593,2008-08-03,09:04:20
36.581057,103.367232,0,6361,39663.3780671296,2008-08-03,09:04:25
36.582415,103.367537,0,6361,39663.378125,2008-08-03,09:04:30
36.583731,103.367964,0,6354,39663.3781828704,2008-08-03,09:04:35
36.585043,103.368388,0,6330,39663.3782407407,2008-08-03,09:04:40
36.586354,103.36882,0,6324,39663.3782986111,2008-08-03,09:04:45
36.587643,103.369204,0,6325,39663.3783564815,2008-08-03,09:04:50
36.588997,103.369357,0,6328,39663.3784143519,2008-08-03,09:04:55
36.590354,103.369332,0,6334,39663.3784722222,2008-08-03,09:05:00
36.591702,103.369149,0,6341,39663.3785300926,2008-08-03,09:05:05
36.593005,103.368847,0,6357,39663.378587963,2008-08-03,09:05:10
36.5943,103.368398,0,6369,39663.3786458333,2008-08-03,09:05:15
36.59557,103.367791,0,6380,39663.3787037037,2008-08-03,09:05:20
36.596811,103.367014,0,6390,39663.3787615741,2008-08-03,09:05:25
36.598032,103.366157,0,6399,39663.3788194444,2008-08-03,09:05:30
36.599217,103.365298,0,6410,39663.3788773148,2008-08-03,09:05:35
36.600394,103.364406,0,6417,39663.3789351852,2008-08-03,09:05:40
36.601625,103.363475,0,6421,39663.3789930556,2008-08-03,09:05:45
36.602876,103.362505,0,6423,39663.3790509259,2008-08-03,09:05:50
36.604151,103.361561,0,6426,39663.3791087963,2008-08-03,09:05:55
36.605452,103.360634,0,6429,39663.3791666667,2008-08-03,09:06:00
36.606746,103.359716,0,6428,39663.379224537,2008-08-03,09:06:05
36.608016,103.35877,0,6423,39663.3792824074,2008-08-03,09:06:10
36.609303,103.357881,0,6432,39663.3793402778,2008-08-03,09:06:15
36.610556,103.357008,0,6441,39663.3793981481,2008-08-03,09:06:20
36.61179,103.356142,0,6452,39663.3794560185,2008-08-03,09:06:25
36.613025,103.355211,0,6471,39663.3795138889,2008-08-03,09:06:30
36.614217,103.354194,0,6489,39663.3795717593,2008-08-03,09:06:35
36.61532,103.353042,0,6499,39663.3796296296,2008-08-03,09:06:40
36.616366,103.351761,0,6509,39663.3796875,2008-08-03,09:06:45
36.617424,103.350492,0,6514,39663.3797453704,2008-08-03,09:06:50
36.618469,103.349288,0,6512,39663.3798032407,2008-08-03,09:06:55
36.619542,103.348151,0,6515,39663.3798611111,2008-08-03,09:07:00
36.620653,103.347074,0,6520,39663.3799189815,2008-08-03,09:07:05
36.621829,103.346152,0,6526,39663.3799768519,2008-08-03,09:07:10
36.623043,103.34519,0,6530,39663.3800347222,2008-08-03,09:07:15
36.624243,103.34425,0,6522,39663.3800925926,2008-08-03,09:07:20
36.625428,103.343305,0,6525,39663.380150463,2008-08-03,09:07:25
36.626576,103.342371,0,6531,39663.3802083333,2008-08-03,09:07:30
36.627731,103.341438,0,6526,39663.3802662037,2008-08-03,09:07:35
36.628911,103.340523,0,6516,39663.3803240741,2008-08-03,09:07:40
36.630086,103.339644,0,6510,39663.3803819444,2008-08-03,09:07:45
36.631291,103.33881,0,6507,39663.3804398148,2008-08-03,09:07:50
36.632552,103.33815,0,6495,39663.3804976852,2008-08-03,09:07:55
36.633927,103.337627,0,6484,39663.3805555556,2008-08-03,09:08:00
36.635283,103.337076,0,6476,39663.3806134259,2008-08-03,09:08:05
36.636656,103.336484,0,6465,39663.3806712963,2008-08-03,09:08:10
36.638009,103.335926,0,6460,39663.3807291667,2008-08-03,09:08:15
36.639344,103.33535,0,6459,39663.380787037,2008-08-03,09:08:20
36.640662,103.334801,0,6459,39663.3808449074,2008-08-03,09:08:25
36.641966,103.334232,0,6449,39663.3809027778,2008-08-03,09:08:30
36.643269,103.333686,0,6457,39663.3809606481,2008-08-03,09:08:35
36.644549,103.333028,0,6470,39663.3810185185,2008-08-03,09:08:40
36.645761,103.332267,0,6474,39663.3810763889,2008-08-03,09:08:45
36.64698,103.33134,0,6482,39663.3811342593,2008-08-03,09:08:50
36.648169,103.330426,0,6492,39663.3811921296,2008-08-03,09:08:55
36.649306,103.329495,0,6500,39663.38125,2008-08-03,09:09:00
36.650475,103.32856,0,6511,39663.3813078704,2008-08-03,09:09:05
36.651651,103.327619,0,6511,39663.3813657407,2008-08-03,09:09:10
36.652833,103.326696,0,6515,39663.3814236111,2008-08-03,09:09:15
36.654017,103.325766,0,6522,39663.3814814815,2008-08-03,09:09:20
36.655201,103.32485,0,6521,39663.3815393519,2008-08-03,09:09:25
36.656388,103.32394,0,6520,39663.3815972222,2008-08-03,09:09:30
36.657597,103.323021,0,6526,39663.3816550926,2008-08-03,09:09:35
36.658781,103.322123,0,6529,39663.381712963,2008-08-03,09:09:40
36.659954,103.321223,0,6534,39663.3817708333,2008-08-03,09:09:45
36.661125,103.320352,0,6542,39663.3818287037,2008-08-03,09:09:50
36.662274,103.319481,0,6552,39663.3818865741,2008-08-03,09:09:55
36.663417,103.318611,0,6571,39663.3819444444,2008-08-03,09:10:00
36.664539,103.317784,0,6591,39663.3820023148,2008-08-03,09:10:05
36.665619,103.317019,0,6608,39663.3820601852,2008-08-03,09:10:10
36.666651,103.31618,0,6622,39663.3821180556,2008-08-03,09:10:15
36.667645,103.315408,0,6633,39663.3821759259,2008-08-03,09:10:20
36.668616,103.314668,0,6640,39663.3822337963,2008-08-03,09:10:25
36.669592,103.313925,0,6653,39663.3822916667,2008-08-03,09:10:30
36.67056,103.313193,0,6663,39663.382349537,2008-08-03,09:10:35
36.67151,103.312469,0,6679,39663.3824074074,2008-08-03,09:10:40
36.672448,103.311746,0,6701,39663.3824652778,2008-08-03,09:10:45
36.673401,103.311014,0,6720,39663.3825231481,2008-08-03,09:10:50
36.674386,103.310291,0,6738,39663.3825810185,2008-08-03,09:10:55
36.675372,103.309506,0,6746,39663.3826388889,2008-08-03,09:11:00
36.676359,103.308759,0,6760,39663.3826967593,2008-08-03,09:11:05
36.677345,103.307994,0,6777,39663.3827546296,2008-08-03,09:11:10
36.678366,103.307212,0,6787,39663.3828125,2008-08-03,09:11:15
36.679386,103.306429,0,6793,39663.3828703704,2008-08-03,09:11:20
36.680441,103.305627,0,6796,39663.3829282407,2008-08-03,09:11:25
36.681533,103.304811,0,6798,39663.3829861111,2008-08-03,09:11:30
36.682647,103.303956,0,6790,39663.3830439815,2008-08-03,09:11:35
36.683786,103.303,0,6785,39663.3831018518,2008-08-03,09:11:40
36.68489,103.301932,0,6781,39663.3831597222,2008-08-03,09:11:45
36.685946,103.300834,0,6779,39663.3832175926,2008-08-03,09:11:50
36.687045,103.299687,0,6780,39663.383275463,2008-08-03,09:11:55
36.688114,103.298549,0,6779,39663.3833333333,2008-08-03,09:12:00
36.689195,103.297433,0,6772,39663.3833912037,2008-08-03,09:12:05
36.690257,103.296343,0,6766,39663.3834490741,2008-08-03,09:12:10
36.691296,103.29527,0,6764,39663.3835069444,2008-08-03,09:12:15
36.692372,103.294171,0,6762,39663.3835648148,2008-08-03,09:12:20
36.693439,103.293061,0,6760,39663.3836226852,2008-08-03,09:12:25
36.69449,103.291974,0,6761,39663.3836805556,2008-08-03,09:12:30
36.695548,103.290862,0,6760,39663.3837384259,2008-08-03,09:12:35
36.696632,103.289737,0,6758,39663.3837962963,2008-08-03,09:12:40
36.697706,103.288641,0,6755,39663.3838541667,2008-08-03,09:12:45
36.698786,103.287542,0,6757,39663.383912037,2008-08-03,09:12:50
36.699829,103.286471,0,6763,39663.3839699074,2008-08-03,09:12:55
36.700929,103.285487,0,6771,39663.3840277778,2008-08-03,09:13:00
36.70207,103.284535,0,6779,39663.3840856481,2008-08-03,09:13:05
36.703224,103.283555,0,6781,39663.3841435185,2008-08-03,09:13:10
36.704416,103.282623,0,6783,39663.3842013889,2008-08-03,09:13:15
36.705668,103.281795,0,6792,39663.3842592593,2008-08-03,09:13:20
36.706924,103.28103,0,6795,39663.3843171296,2008-08-03,09:13:25
36.708207,103.280288,0,6797,39663.384375,2008-08-03,09:13:30
36.709486,103.279556,0,6791,39663.3844328704,2008-08-03,09:13:35
36.710752,103.278817,0,6786,39663.3844907407,2008-08-03,09:13:40
36.711989,103.27796,0,6780,39663.3845486111,2008-08-03,09:13:45
36.71319,103.277017,0,6771,39663.3846064815,2008-08-03,09:13:50
36.714388,103.276077,0,6773,39663.3846643518,2008-08-03,09:13:55
36.715579,103.275119,0,6784,39663.3847222222,2008-08-03,09:14:00
36.716759,103.274201,0,6787,39663.3847800926,2008-08-03,09:14:05
36.717957,103.273241,0,6797,39663.384837963,2008-08-03,09:14:10
36.719183,103.272299,0,6807,39663.3848958333,2008-08-03,09:14:15
36.720452,103.271439,0,6813,39663.3849537037,2008-08-03,09:14:20
36.72182,103.270761,0,6822,39663.3850115741,2008-08-03,09:14:25
36.723245,103.270118,0,6821,39663.3850694444,2008-08-03,09:14:30
36.724686,103.269479,0,6824,39663.3851273148,2008-08-03,09:14:35
36.726122,103.26885,0,6826,39663.3851851852,2008-08-03,09:14:40
36.727579,103.268169,0,6832,39663.3852430556,2008-08-03,09:14:45
36.729015,103.267517,0,6833,39663.3853009259,2008-08-03,09:14:50
36.73042,103.266886,0,6838,39663.3853587963,2008-08-03,09:14:55
36.731817,103.266196,0,6835,39663.3854166667,2008-08-03,09:15:00
36.733201,103.265515,0,6829,39663.385474537,2008-08-03,09:15:05
36.734567,103.264824,0,6824,39663.3855324074,2008-08-03,09:15:10
36.73592,103.264209,0,6822,39663.3855902778,2008-08-03,09:15:15
36.737266,103.263536,0,6821,39663.3856481481,2008-08-03,09:15:20
36.738572,103.262735,0,6823,39663.3857060185,2008-08-03,09:15:25
36.739804,103.261795,0,6828,39663.3857638889,2008-08-03,09:15:30
36.741006,103.260795,0,6838,39663.3858217593,2008-08-03,09:15:35
36.742207,103.259807,0,6842,39663.3858796296,2008-08-03,09:15:40
36.743435,103.258789,0,6844,39663.3859375,2008-08-03,09:15:45
36.744669,103.257744,0,6859,39663.3859953704,2008-08-03,09:15:50
36.745874,103.256729,0,6869,39663.3860532407,2008-08-03,09:15:55
36.747086,103.255881,0,6871,39663.3861111111,2008-08-03,09:16:00
36.748346,103.255158,0,6869,39663.3861689815,2008-08-03,09:16:05
36.74967,103.254525,0,6871,39663.3862268519,2008-08-03,09:16:10
36.750984,103.253921,0,6877,39663.3862847222,2008-08-03,09:16:15
36.752283,103.253284,0,6881,39663.3863425926,2008-08-03,09:16:20
36.753573,103.252518,0,6889,39663.386400463,2008-08-03,09:16:25
36.754804,103.251625,0,6901,39663.3864583333,2008-08-03,09:16:30
36.755984,103.250594,0,6917,39663.3865162037,2008-08-03,09:16:35
36.7571,103.249476,0,6924,39663.3865740741,2008-08-03,09:16:40
36.75823,103.248341,0,6932,39663.3866319444,2008-08-03,09:16:45
36.759359,103.247246,0,6944,39663.3866898148,2008-08-03,09:16:50
36.760461,103.246159,0,6963,39663.3867476852,2008-08-03,09:16:55
36.761553,103.245087,0,6985,39663.3868055556,2008-08-03,09:17:00
36.762664,103.244019,0,7005,39663.3868634259,2008-08-03,09:17:05
36.763786,103.242916,0,7021,39663.3869212963,2008-08-03,09:17:10
36.764886,103.241868,0,7022,39663.3869791667,2008-08-03,09:17:15
36.76596,103.240842,0,7029,39663.387037037,2008-08-03,09:17:20
36.767001,103.239803,0,7045,39663.3870949074,2008-08-03,09:17:25
36.768053,103.238816,0,7063,39663.3871527778,2008-08-03,09:17:30
36.769072,103.237868,0,7070,39663.3872106481,2008-08-03,09:17:35
36.770078,103.236954,0,7077,39663.3872685185,2008-08-03,09:17:40
36.771083,103.236047,0,7089,39663.3873263889,2008-08-03,09:17:45
36.772063,103.235131,0,7090,39663.3873842593,2008-08-03,09:17:50
36.773039,103.234142,0,7085,39663.3874421296,2008-08-03,09:17:55
36.774019,103.233158,0,7085,39663.3875,2008-08-03,09:18:00
36.774973,103.232152,0,7085,39663.3875578704,2008-08-03,09:18:05
36.775884,103.230973,0,7087,39663.3876157407,2008-08-03,09:18:10
36.776731,103.22974,0,7078,39663.3876736111,2008-08-03,09:18:15
36.777561,103.228523,0,7071,39663.3877314815,2008-08-03,09:18:20
36.778373,103.227316,0,7067,39663.3877893519,2008-08-03,09:18:25
36.779191,103.226104,0,7065,39663.3878472222,2008-08-03,09:18:30
36.780027,103.224932,0,7068,39663.3879050926,2008-08-03,09:18:35
36.780951,103.223865,0,7070,39663.387962963,2008-08-03,09:18:40
36.781942,103.222891,0,7067,39663.3880208333,2008-08-03,09:18:45
36.782985,103.222057,0,7070,39663.3880787037,2008-08-03,09:18:50
36.784078,103.221345,0,7067,39663.3881365741,2008-08-03,09:18:55
36.785235,103.220799,0,7071,39663.3881944444,2008-08-03,09:19:00
36.786454,103.220382,0,7075,39663.3882523148,2008-08-03,09:19:05
36.787689,103.220077,0,7078,39663.3883101852,2008-08-03,09:19:10
36.788972,103.219887,0,7084,39663.3883680556,2008-08-03,09:19:15
36.790254,103.21981,0,7094,39663.3884259259,2008-08-03,09:19:20
36.791541,103.219794,0,7097,39663.3884837963,2008-08-03,09:19:25
36.792802,103.219785,0,7102,39663.3885416667,2008-08-03,09:19:30
36.794068,103.219784,0,7110,39663.388599537,2008-08-03,09:19:35
36.7953,103.2197,0,7118,39663.3886574074,2008-08-03,09:19:40
36.796542,103.219478,0,7123,39663.3887152778,2008-08-03,09:19:45
36.797741,103.219142,0,7125,39663.3887731481,2008-08-03,09:19:50
36.798931,103.218654,0,7138,39663.3888310185,2008-08-03,09:19:55
36.800097,103.218067,0,7146,39663.3888888889,2008-08-03,09:20:00
36.80122,103.217315,0,7159,39663.3889467593,2008-08-03,09:20:05
36.802328,103.216611,0,7168,39663.3890046296,2008-08-03,09:20:10
36.803442,103.215897,0,7176,39663.3890625,2008-08-03,09:20:15
36.804571,103.215183,0,7186,39663.3891203704,2008-08-03,09:20:20
36.805699,103.21448,0,7203,39663.3891782407,2008-08-03,09:20:25
36.806841,103.213743,0,7225,39663.3892361111,2008-08-03,09:20:30
36.807952,103.21298,0,7241,39663.3892939815,2008-08-03,09:20:35
36.809065,103.212215,0,7252,39663.3893518519,2008-08-03,09:20:40
36.81019,103.211478,0,7261,39663.3894097222,2008-08-03,09:20:45
36.811352,103.21078,0,7270,39663.3894675926,2008-08-03,09:20:50
36.812515,103.210126,0,7279,39663.389525463,2008-08-03,09:20:55
36.813667,103.209436,0,7292,39663.3895833333,2008-08-03,09:21:00
36.814856,103.208679,0,7302,39663.3896412037,2008-08-03,09:21:05
36.81605,103.207957,0,7304,39663.3896990741,2008-08-03,09:21:10
36.817257,103.207268,0,7312,39663.3897569444,2008-08-03,09:21:15
36.818473,103.206578,0,7317,39663.3898148148,2008-08-03,09:21:20
36.819716,103.205901,0,7316,39663.3898726852,2008-08-03,09:21:25
36.821004,103.205393,0,7313,39663.3899305556,2008-08-03,09:21:30
36.822351,103.204991,0,7311,39663.3899884259,2008-08-03,09:21:35
36.823699,103.204636,0,7307,39663.3900462963,2008-08-03,09:21:40
36.825047,103.204245,0,7309,39663.3901041667,2008-08-03,09:21:45
36.826344,103.203828,0,7316,39663.390162037,2008-08-03,09:21:50
36.827631,103.203465,0,7324,39663.3902199074,2008-08-03,09:21:55
36.828969,103.203213,0,7330,39663.3902777778,2008-08-03,09:22:00
36.83032,103.203021,0,7333,39663.3903356481,2008-08-03,09:22:05
36.831686,103.202973,0,7335,39663.3903935185,2008-08-03,09:22:10
36.833028,103.203113,0,7335,39663.3904513889,2008-08-03,09:22:15
36.834381,103.203302,0,7337,39663.3905092593,2008-08-03,09:22:20
36.835734,103.203485,0,7340,39663.3905671296,2008-08-03,09:22:25
36.837068,103.203681,0,7340,39663.390625,2008-08-03,09:22:30
36.838398,103.203842,0,7340,39663.3906828704,2008-08-03,09:22:35
36.839744,103.203865,0,7331,39663.3907407407,2008-08-03,09:22:40
36.841068,103.20387,0,7333,39663.3907986111,2008-08-03,09:22:45
36.842391,103.203872,0,7342,39663.3908564815,2008-08-03,09:22:50
36.843685,103.203868,0,7354,39663.3909143518,2008-08-03,09:22:55
36.844991,103.203899,0,7364,39663.3909722222,2008-08-03,09:23:00
36.846296,103.203957,0,7373,39663.3910300926,2008-08-03,09:23:05
36.84763,103.203965,0,7367,39663.391087963,2008-08-03,09:23:10
36.848967,103.203982,0,7368,39663.3911458333,2008-08-03,09:23:15
36.850279,103.204014,0,7376,39663.3912037037,2008-08-03,09:23:20
36.851592,103.204034,0,7378,39663.3912615741,2008-08-03,09:23:25
36.852931,103.203958,0,7382,39663.3913194444,2008-08-03,09:23:30
36.854234,103.203708,0,7386,39663.3913773148,2008-08-03,09:23:35
36.855508,103.203325,0,7392,39663.3914351852,2008-08-03,09:23:40
36.856776,103.202793,0,7393,39663.3914930556,2008-08-03,09:23:45
36.85802,103.202183,0,7395,39663.3915509259,2008-08-03,09:23:50
36.85927,103.201574,0,7404,39663.3916087963,2008-08-03,09:23:55
36.860492,103.200969,0,7414,39663.3916666667,2008-08-03,09:24:00
36.861739,103.200328,0,7426,39663.391724537,2008-08-03,09:24:05
36.86299,103.199708,0,7437,39663.3917824074,2008-08-03,09:24:10
36.864217,103.199083,0,7445,39663.3918402778,2008-08-03,09:24:15
36.865433,103.198492,0,7458,39663.3918981481,2008-08-03,09:24:20
36.866669,103.197943,0,7471,39663.3919560185,2008-08-03,09:24:25
36.86791,103.197385,0,7482,39663.3920138889,2008-08-03,09:24:30
36.8691,103.196776,0,7488,39663.3920717593,2008-08-03,09:24:35
36.870233,103.195952,0,7486,39663.3921296296,2008-08-03,09:24:40
36.871292,103.194902,0,7486,39663.3921875,2008-08-03,09:24:45
36.872257,103.193734,0,7473,39663.3922453704,2008-08-03,09:24:50
36.873082,103.192379,0,7451,39663.3923032407,2008-08-03,09:24:55
36.873756,103.190947,0,7441,39663.3923611111,2008-08-03,09:25:00
36.874358,103.189411,0,7442,39663.3924189815,2008-08-03,09:25:05
36.87489,103.18784,0,7437,39663.3924768518,2008-08-03,09:25:10
36.875446,103.186362,0,7434,39663.3925347222,2008-08-03,09:25:15
36.876162,103.184962,0,7439,39663.3925925926,2008-08-03,09:25:20
36.876928,103.183643,0,7443,39663.392650463,2008-08-03,09:25:25
36.877701,103.182321,0,7445,39663.3927083333,2008-08-03,09:25:30
36.878465,103.181033,0,7445,39663.3927662037,2008-08-03,09:25:35
36.879234,103.179766,0,7444,39663.3928240741,2008-08-03,09:25:40
36.879982,103.17852,0,7443,39663.3928819444,2008-08-03,09:25:45
36.880796,103.17738,0,7442,39663.3929398148,2008-08-03,09:25:50
36.881703,103.17643,0,7450,39663.3929976852,2008-08-03,09:25:55
36.882697,103.175582,0,7458,39663.3930555556,2008-08-03,09:26:00
36.883765,103.174859,0,7461,39663.3931134259,2008-08-03,09:26:05
36.884895,103.174277,0,7469,39663.3931712963,2008-08-03,09:26:10
36.886068,103.173708,0,7474,39663.3932291667,2008-08-03,09:26:15
36.887243,103.173035,0,7478,39663.393287037,2008-08-03,09:26:20
36.888397,103.172315,0,7481,39663.3933449074,2008-08-03,09:26:25
36.88953,103.171606,0,7488,39663.3934027778,2008-08-03,09:26:30
36.890662,103.170864,0,7495,39663.3934606481,2008-08-03,09:26:35
36.891737,103.169991,0,7503,39663.3935185185,2008-08-03,09:26:40
36.892728,103.168924,0,7505,39663.3935763889,2008-08-03,09:26:45
36.893598,103.16772,0,7506,39663.3936342593,2008-08-03,09:26:50
36.894341,103.166428,0,7504,39663.3936921296,2008-08-03,09:26:55
36.895035,103.165102,0,7499,39663.39375,2008-08-03,09:27:00
36.895749,103.163794,0,7501,39663.3938078704,2008-08-03,09:27:05
36.896496,103.16254,0,7500,39663.3938657407,2008-08-03,09:27:10
36.897363,103.161352,0,7504,39663.3939236111,2008-08-03,09:27:15
36.898304,103.160297,0,7505,39663.3939814815,2008-08-03,09:27:20
36.89926,103.159276,0,7504,39663.3940393519,2008-08-03,09:27:25
36.900236,103.158164,0,7502,39663.3940972222,2008-08-03,09:27:30
36.901147,103.156962,0,7500,39663.3941550926,2008-08-03,09:27:35
36.902022,103.15571,0,7502,39663.394212963,2008-08-03,09:27:40
36.90288,103.154503,0,7507,39663.3942708333,2008-08-03,09:27:45
36.909823,103.147573,0,7551,39663.3946759259,2008-08-03,09:28:20
36.911028,103.146643,0,7543,39663.3947337963,2008-08-03,09:28:25
36.912207,103.145815,0,7536,39663.3947916667,2008-08-03,09:28:30
36.913432,103.145186,0,7525,39663.394849537,2008-08-03,09:28:35
36.914676,103.144693,0,7524,39663.3949074074,2008-08-03,09:28:40
36.91592,103.144444,0,7533,39663.3949652778,2008-08-03,09:28:45
36.91723,103.144296,0,7513,39663.3950231481,2008-08-03,09:28:50
36.918582,103.144155,0,7520,39663.3950810185,2008-08-03,09:28:55
36.919946,103.143958,0,7525,39663.3951388889,2008-08-03,09:29:00
36.921292,103.143739,0,7544,39663.3951967593,2008-08-03,09:29:05
36.922647,103.143548,0,7549,39663.3952546296,2008-08-03,09:29:10
36.924033,103.143368,0,7558,39663.3953125,2008-08-03,09:29:15
36.925418,103.143176,0,7559,39663.3953703704,2008-08-03,09:29:20
36.926802,103.142977,0,7562,39663.3954282407,2008-08-03,09:29:25
36.928193,103.142776,0,7561,39663.3954861111,2008-08-03,09:29:30
36.929576,103.142575,0,7568,39663.3955439815,2008-08-03,09:29:35
36.930951,103.142418,0,7578,39663.3956018519,2008-08-03,09:29:40
36.932314,103.142441,0,7585,39663.3956597222,2008-08-03,09:29:45
36.933668,103.142652,0,7599,39663.3957175926,2008-08-03,09:29:50
36.93495,103.143082,0,7614,39663.395775463,2008-08-03,09:29:55
36.936237,103.143587,0,7622,39663.3958333333,2008-08-03,09:30:00
36.937525,103.14402,0,7633,39663.3958912037,2008-08-03,09:30:05
36.938839,103.144285,0,7642,39663.3959490741,2008-08-03,09:30:10
36.940175,103.144321,0,7644,39663.3960069444,2008-08-03,09:30:15
36.941513,103.1442,0,7649,39663.3960648148,2008-08-03,09:30:20
36.942835,103.144042,0,7654,39663.3961226852,2008-08-03,09:30:25
36.944159,103.143867,0,7662,39663.3961805556,2008-08-03,09:30:30
36.945472,103.143735,0,7669,39663.3962384259,2008-08-03,09:30:35
36.946775,103.143571,0,7677,39663.3962962963,2008-08-03,09:30:40
36.9481,103.143379,0,7687,39663.3963541667,2008-08-03,09:30:45
36.949417,103.143227,0,7696,39663.396412037,2008-08-03,09:30:50
36.950733,103.143096,0,7703,39663.3964699074,2008-08-03,09:30:55
36.952042,103.142951,0,7714,39663.3965277778,2008-08-03,09:31:00
36.953355,103.142806,0,7720,39663.3965856481,2008-08-03,09:31:05
36.954685,103.142613,0,7727,39663.3966435185,2008-08-03,09:31:10
36.956,103.142267,0,7733,39663.3967013889,2008-08-03,09:31:15
36.957259,103.1417,0,7737,39663.3967592593,2008-08-03,09:31:20
36.958475,103.140934,0,7739,39663.3968171296,2008-08-03,09:31:25
36.959603,103.139994,0,7746,39663.396875,2008-08-03,09:31:30
36.960629,103.138918,0,7755,39663.3969328704,2008-08-03,09:31:35
36.961634,103.137793,0,7765,39663.3969907407,2008-08-03,09:31:40
36.962659,103.136623,0,7774,39663.3970486111,2008-08-03,09:31:45
36.963685,103.135505,0,7784,39663.3971064815,2008-08-03,09:31:50
36.964697,103.134433,0,7799,39663.3971643519,2008-08-03,09:31:55
36.965724,103.133444,0,7813,39663.3972222222,2008-08-03,09:32:00
36.966843,103.132578,0,7819,39663.3972800926,2008-08-03,09:32:05
36.968034,103.131911,0,7825,39663.397337963,2008-08-03,09:32:10
36.969253,103.131436,0,7834,39663.3973958333,2008-08-03,09:32:15
36.97047,103.131201,0,7843,39663.3974537037,2008-08-03,09:32:20
36.971697,103.131125,0,7846,39663.3975115741,2008-08-03,09:32:25
36.972882,103.131241,0,7847,39663.3975694444,2008-08-03,09:32:30
36.974062,103.131529,0,7830,39663.3976273148,2008-08-03,09:32:35
36.975153,103.131954,0,7832,39663.3976851852,2008-08-03,09:32:40
36.976219,103.132402,0,7833,39663.3977430556,2008-08-03,09:32:45
36.977257,103.132837,0,7832,39663.3978009259,2008-08-03,09:32:50
36.978296,103.133305,0,7832,39663.3978587963,2008-08-03,09:32:55
36.97936,103.133789,0,7833,39663.3979166667,2008-08-03,09:33:00
36.980445,103.134243,0,7836,39663.397974537,2008-08-03,09:33:05
36.981558,103.134691,0,7838,39663.3980324074,2008-08-03,09:33:10
36.982727,103.13514,0,7837,39663.3980902778,2008-08-03,09:33:15
36.983938,103.13549,0,7839,39663.3981481481,2008-08-03,09:33:20
36.985197,103.135677,0,7839,39663.3982060185,2008-08-03,09:33:25
36.986453,103.135854,0,7841,39663.3982638889,2008-08-03,09:33:30
36.987719,103.135997,0,7850,39663.3983217593,2008-08-03,09:33:35
36.988975,103.136168,0,7853,39663.3983796296,2008-08-03,09:33:40
36.990229,103.136326,0,7856,39663.3984375,2008-08-03,09:33:45
36.991486,103.13644,0,7859,39663.3984953704,2008-08-03,09:33:50
36.992748,103.136452,0,7865,39663.3985532407,2008-08-03,09:33:55
36.994035,103.136318,0,7868,39663.3986111111,2008-08-03,09:34:00
36.995299,103.135991,0,7872,39663.3986689815,2008-08-03,09:34:05
36.996512,103.135574,0,7882,39663.3987268518,2008-08-03,09:34:10
36.997717,103.13507,0,7894,39663.3987847222,2008-08-03,09:34:15
36.998908,103.134584,0,7906,39663.3988425926,2008-08-03,09:34:20
37.000087,103.134163,0,7914,39663.398900463,2008-08-03,09:34:25
37.001275,103.133714,0,7915,39663.3989583333,2008-08-03,09:34:30
37.002448,103.133273,0,7920,39663.3990162037,2008-08-03,09:34:35
37.003622,103.132846,0,7937,39663.3990740741,2008-08-03,09:34:40
37.0048,103.1324,0,7949,39663.3991319444,2008-08-03,09:34:45
37.005986,103.131902,0,7960,39663.3991898148,2008-08-03,09:34:50
37.007172,103.131306,0,7968,39663.3992476852,2008-08-03,09:34:55
37.008324,103.130549,0,7975,39663.3993055556,2008-08-03,09:35:00
37.009371,103.129723,0,7989,39663.3993634259,2008-08-03,09:35:05
37.010357,103.128788,0,8003,39663.3994212963,2008-08-03,09:35:10
37.01131,103.127846,0,8014,39663.3994791667,2008-08-03,09:35:15
37.012264,103.126872,0,8030,39663.399537037,2008-08-03,09:35:20
37.013224,103.125875,0,8040,39663.3995949074,2008-08-03,09:35:25
37.014153,103.124877,0,8050,39663.3996527778,2008-08-03,09:35:30
37.015116,103.123881,0,8058,39663.3997106481,2008-08-03,09:35:35
37.016085,103.122921,0,8071,39663.3997685185,2008-08-03,09:35:40
37.017047,103.121945,0,8086,39663.3998263889,2008-08-03,09:35:45
37.01799,103.120939,0,8093,39663.3998842593,2008-08-03,09:35:50
37.018872,103.119776,0,8094,39663.3999421296,2008-08-03,09:35:55
37.019664,103.118523,0,8102,39663.4,2008-08-03,09:36:00
37.020367,103.117165,0,8116,39663.4000578704,2008-08-03,09:36:05
37.020986,103.115745,0,8131,39663.4001157407,2008-08-03,09:36:10
37.021467,103.114318,0,8135,39663.4001736111,2008-08-03,09:36:15
37.021859,103.112837,0,8136,39663.4002314815,2008-08-03,09:36:20
37.022152,103.111312,0,8132,39663.4002893518,2008-08-03,09:36:25
37.022326,103.109782,0,8119,39663.4003472222,2008-08-03,09:36:30
37.022395,103.108221,0,8112,39663.4004050926,2008-08-03,09:36:35
37.022389,103.106648,0,8113,39663.400462963,2008-08-03,09:36:40
37.022347,103.105068,0,8115,39663.4005208333,2008-08-03,09:36:45
37.022313,103.103503,0,8112,39663.4005787037,2008-08-03,09:36:50
37.022295,103.10198,0,8110,39663.4006365741,2008-08-03,09:36:55
37.022381,103.100423,0,8112,39663.4006944444,2008-08-03,09:37:00
37.022589,103.098855,0,8107,39663.4007523148,2008-08-03,09:37:05
37.022876,103.097316,0,8108,39663.4008101852,2008-08-03,09:37:10
37.023241,103.095807,0,8109,39663.4008680556,2008-08-03,09:37:15
37.023627,103.094325,0,8108,39663.4009259259,2008-08-03,09:37:20
37.024018,103.092826,0,8105,39663.4009837963,2008-08-03,09:37:25
37.024417,103.091345,0,8108,39663.4010416667,2008-08-03,09:37:30
37.024801,103.089869,0,8112,39663.401099537,2008-08-03,09:37:35
37.025174,103.088356,0,8112,39663.4011574074,2008-08-03,09:37:40
37.025573,103.086846,0,8115,39663.4012152778,2008-08-03,09:37:45
37.025968,103.085347,0,8117,39663.4012731481,2008-08-03,09:37:50
37.026309,103.083844,0,8122,39663.4013310185,2008-08-03,09:37:55
37.026595,103.082303,0,8131,39663.4013888889,2008-08-03,09:38:00
37.026813,103.080736,0,8133,39663.4014467593,2008-08-03,09:38:05
37.027007,103.079181,0,8131,39663.4015046296,2008-08-03,09:38:10
37.027191,103.077603,0,8129,39663.4015625,2008-08-03,09:38:15
37.027464,103.076032,0,8119,39663.4016203704,2008-08-03,09:38:20
37.027825,103.074498,0,8116,39663.4016782407,2008-08-03,09:38:25
37.028285,103.073027,0,8117,39663.4017361111,2008-08-03,09:38:30
37.02885,103.071621,0,8123,39663.4017939815,2008-08-03,09:38:35
37.029505,103.070216,0,8133,39663.4018518519,2008-08-03,09:38:40
37.030203,103.06885,0,8143,39663.4019097222,2008-08-03,09:38:45
37.03092,103.067506,0,8152,39663.4019675926,2008-08-03,09:38:50
37.031618,103.066177,0,8156,39663.402025463,2008-08-03,09:38:55
37.032298,103.0648,0,8160,39663.4020833333,2008-08-03,09:39:00
37.032907,103.063392,0,8163,39663.4021412037,2008-08-03,09:39:05
37.033478,103.061934,0,8165,39663.4021990741,2008-08-03,09:39:10
37.034021,103.060454,0,8175,39663.4022569444,2008-08-03,09:39:15
37.03458,103.058974,0,8189,39663.4023148148,2008-08-03,09:39:20
37.035117,103.057552,0,8197,39663.4023726852,2008-08-03,09:39:25
37.035729,103.056123,0,8201,39663.4024305556,2008-08-03,09:39:30
37.036407,103.054766,0,8204,39663.4024884259,2008-08-03,09:39:35
37.037131,103.053405,0,8211,39663.4025462963,2008-08-03,09:39:40
37.037871,103.052061,0,8217,39663.4026041667,2008-08-03,09:39:45
37.038605,103.050712,0,8223,39663.402662037,2008-08-03,09:39:50
37.039332,103.049361,0,8229,39663.4027199074,2008-08-03,09:39:55
37.040085,103.048054,0,8236,39663.4027777778,2008-08-03,09:40:00
37.040863,103.04677,0,8242,39663.4028356481,2008-08-03,09:40:05
37.04167,103.045527,0,8246,39663.4028935185,2008-08-03,09:40:10
37.042473,103.044254,0,8257,39663.4029513889,2008-08-03,09:40:15
37.043266,103.042982,0,8269,39663.4030092593,2008-08-03,09:40:20
37.0441,103.041697,0,8284,39663.4030671296,2008-08-03,09:40:25
37.044909,103.040425,0,8297,39663.403125,2008-08-03,09:40:30
37.04571,103.039192,0,8307,39663.4031828704,2008-08-03,09:40:35
37.0465,103.037969,0,8322,39663.4032407407,2008-08-03,09:40:40
37.047271,103.036773,0,8335,39663.4032986111,2008-08-03,09:40:45
37.048002,103.035618,0,8339,39663.4033564815,2008-08-03,09:40:50
37.048733,103.034458,0,8345,39663.4034143519,2008-08-03,09:40:55
37.049447,103.033331,0,8350,39663.4034722222,2008-08-03,09:41:00
37.050171,103.032212,0,8355,39663.4035300926,2008-08-03,09:41:05
37.050897,103.031084,0,8360,39663.403587963,2008-08-03,09:41:10
37.051598,103.029988,0,8364,39663.4036458333,2008-08-03,09:41:15
37.052334,103.028895,0,8370,39663.4037037037,2008-08-03,09:41:20
37.053114,103.02782,0,8380,39663.4037615741,2008-08-03,09:41:25
37.053937,103.026835,0,8386,39663.4038194444,2008-08-03,09:41:30
37.054803,103.025862,0,8393,39663.4038773148,2008-08-03,09:41:35
37.055693,103.024887,0,8391,39663.4039351852,2008-08-03,09:41:40
37.05657,103.023917,0,8389,39663.4039930556,2008-08-03,09:41:45
37.057453,103.022909,0,8388,39663.4040509259,2008-08-03,09:41:50
37.058347,103.021897,0,8391,39663.4041087963,2008-08-03,09:41:55
37.059219,103.020906,0,8396,39663.4041666667,2008-08-03,09:42:00
37.060104,103.01992,0,8406,39663.404224537,2008-08-03,09:42:05
37.060996,103.018954,0,8417,39663.4042824074,2008-08-03,09:42:10
37.061895,103.017943,0,8425,39663.4043402778,2008-08-03,09:42:15
37.062796,103.016923,0,8434,39663.4043981481,2008-08-03,09:42:20
37.06369,103.015922,0,8435,39663.4044560185,2008-08-03,09:42:25
37.064628,103.014931,0,8438,39663.4045138889,2008-08-03,09:42:30
37.06558,103.014021,0,8440,39663.4045717593,2008-08-03,09:42:35
37.066536,103.013081,0,8445,39663.4046296296,2008-08-03,09:42:40
37.067495,103.012155,0,8449,39663.4046875,2008-08-03,09:42:45
37.068455,103.011224,0,8446,39663.4047453704,2008-08-03,09:42:50
37.069422,103.010292,0,8443,39663.4048032407,2008-08-03,09:42:55
37.0704,103.009382,0,8445,39663.4048611111,2008-08-03,09:43:00
37.071407,103.008533,0,8445,39663.4049189815,2008-08-03,09:43:05
37.072452,103.007751,0,8440,39663.4049768519,2008-08-03,09:43:10
37.073526,103.007034,0,8444,39663.4050347222,2008-08-03,09:43:15
37.074632,103.006375,0,8448,39663.4050925926,2008-08-03,09:43:20
37.075761,103.005699,0,8448,39663.405150463,2008-08-03,09:43:25
37.076879,103.005023,0,8455,39663.4052083333,2008-08-03,09:43:30
37.077988,103.004309,0,8464,39663.4052662037,2008-08-03,09:43:35
37.079079,103.003614,0,8477,39663.4053240741,2008-08-03,09:43:40
37.080198,103.002923,0,8492,39663.4053819444,2008-08-03,09:43:45
37.081337,103.002227,0,8512,39663.4054398148,2008-08-03,09:43:50
37.082466,103.001546,0,8521,39663.4054976852,2008-08-03,09:43:55
37.083617,103.000855,0,8531,39663.4055555556,2008-08-03,09:44:00
37.084733,103.00016,0,8537,39663.4056134259,2008-08-03,09:44:05
37.085879,102.999396,0,8540,39663.4056712963,2008-08-03,09:44:10
37.087061,102.998628,0,8538,39663.4057291667,2008-08-03,09:44:15
37.088289,102.997886,0,8533,39663.405787037,2008-08-03,09:44:20
37.089517,102.997123,0,8527,39663.4058449074,2008-08-03,09:44:25
37.090742,102.996373,0,8517,39663.4059027778,2008-08-03,09:44:30
37.091964,102.995568,0,8510,39663.4059606481,2008-08-03,09:44:35
37.09321,102.994801,0,8504,39663.4060185185,2008-08-03,09:44:40
37.094435,102.994063,0,8504,39663.4060763889,2008-08-03,09:44:45
37.095637,102.993285,0,8509,39663.4061342593,2008-08-03,09:44:50
37.096826,102.992532,0,8512,39663.4061921296,2008-08-03,09:44:55
37.097998,102.991756,0,8522,39663.40625,2008-08-03,09:45:00
37.099087,102.990882,0,8534,39663.4063078704,2008-08-03,09:45:05
37.100088,102.989836,0,8545,39663.4063657407,2008-08-03,09:45:10
37.101013,102.988686,0,8551,39663.4064236111,2008-08-03,09:45:15
37.101924,102.9875,0,8560,39663.4064814815,2008-08-03,09:45:20
37.102845,102.986306,0,8561,39663.4065393518,2008-08-03,09:45:25
37.103749,102.98515,0,8558,39663.4065972222,2008-08-03,09:45:30
37.104677,102.98397,0,8558,39663.4066550926,2008-08-03,09:45:35
37.105603,102.982785,0,8558,39663.406712963,2008-08-03,09:45:40
37.106498,102.981607,0,8556,39663.4067708333,2008-08-03,09:45:45
37.107345,102.98035,0,8557,39663.4068287037,2008-08-03,09:45:50
37.108113,102.97901,0,8567,39663.4068865741,2008-08-03,09:45:55
37.108771,102.977595,0,8583,39663.4069444444,2008-08-03,09:46:00
37.109373,102.97614,0,8591,39663.4070023148,2008-08-03,09:46:05
37.109965,102.974688,0,8603,39663.4070601852,2008-08-03,09:46:10
37.110532,102.973268,0,8608,39663.4071180556,2008-08-03,09:46:15
37.111199,102.971903,0,8609,39663.4071759259,2008-08-03,09:46:20
37.111986,102.970654,0,8609,39663.4072337963,2008-08-03,09:46:25
37.112899,102.969444,0,8612,39663.4072916667,2008-08-03,09:46:30
37.113907,102.968325,0,8612,39663.407349537,2008-08-03,09:46:35
37.114993,102.967336,0,8602,39663.4074074074,2008-08-03,09:46:40
37.11613,102.966442,0,8593,39663.4074652778,2008-08-03,09:46:45
37.1173,102.965722,0,8576,39663.4075231481,2008-08-03,09:46:50
37.118467,102.965156,0,8566,39663.4075810185,2008-08-03,09:46:55
37.119661,102.964652,0,8565,39663.4076388889,2008-08-03,09:47:00
37.12083,102.964154,0,8562,39663.4076967593,2008-08-03,09:47:05
37.121956,102.963697,0,8559,39663.4077546296,2008-08-03,09:47:10
37.12307,102.963271,0,8567,39663.4078125,2008-08-03,09:47:15
37.124187,102.962857,0,8578,39663.4078703704,2008-08-03,09:47:20
37.125245,102.96248,0,8585,39663.4079282407,2008-08-03,09:47:25
37.310858,102.899787,0,9051,39663.4164351852,2008-08-03,09:59:40
37.311705,102.899312,0,8970,39663.4164930556,2008-08-03,09:59:45
37.309737,102.898425,0,8501,39663.4165509259,2008-08-03,09:59:50
37.307535,102.89767,0,7904,39663.4166087963,2008-08-03,09:59:55
37.308539,102.897266,0,7853,39663.4166666667,2008-08-03,10:00:00
37.30967,102.897085,0,7827,39663.416724537,2008-08-03,10:00:05
37.310835,102.897114,0,7808,39663.4167824074,2008-08-03,10:00:10
37.31207,102.89738,0,7786,39663.4168402778,2008-08-03,10:00:15
37.313348,102.897692,0,7785,39663.4168981481,2008-08-03,10:00:20
37.314637,102.897963,0,7787,39663.4169560185,2008-08-03,10:00:25
37.315906,102.898247,0,7791,39663.4170138889,2008-08-03,10:00:30
37.317161,102.898556,0,7791,39663.4170717593,2008-08-03,10:00:35
37.318387,102.898941,0,7799,39663.4171296296,2008-08-03,10:00:40
37.31959,102.899467,0,7809,39663.4171875,2008-08-03,10:00:45
37.320787,102.900039,0,7815,39663.4172453704,2008-08-03,10:00:50
37.321992,102.900613,0,7825,39663.4173032407,2008-08-03,10:00:55
37.323221,102.901131,0,7840,39663.4173611111,2008-08-03,10:01:00
37.32446,102.901616,0,7852,39663.4174189815,2008-08-03,10:01:05
37.325686,102.902085,0,7856,39663.4174768519,2008-08-03,10:01:10
37.326937,102.902338,0,7855,39663.4175347222,2008-08-03,10:01:15
37.32822,102.902315,0,7849,39663.4175925926,2008-08-03,10:01:20
37.329507,102.901911,0,7846,39663.417650463,2008-08-03,10:01:25
37.33079,102.901385,0,7851,39663.4177083333,2008-08-03,10:01:30
37.332025,102.900888,0,7859,39663.4177662037,2008-08-03,10:01:35
37.333258,102.900396,0,7868,39663.4178240741,2008-08-03,10:01:40
37.334495,102.899944,0,7876,39663.4178819444,2008-08-03,10:01:45
37.335774,102.899503,0,7881,39663.4179398148,2008-08-03,10:01:50
37.337046,102.89902,0,7881,39663.4179976852,2008-08-03,10:01:55
37.338301,102.898744,0,7876,39663.4180555556,2008-08-03,10:02:00
37.339616,102.898805,0,7874,39663.4181134259,2008-08-03,10:02:05
37.340899,102.899083,0,7871,39663.4181712963,2008-08-03,10:02:10
37.342126,102.899557,0,7862,39663.4182291667,2008-08-03,10:02:15
37.343246,102.900264,0,7855,39663.418287037,2008-08-03,10:02:20
37.34441,102.901044,0,7844,39663.4183449074,2008-08-03,10:02:25
37.345561,102.901824,0,7826,39663.4184027778,2008-08-03,10:02:30
37.346742,102.902582,0,7811,39663.4184606481,2008-08-03,10:02:35
37.347899,102.903338,0,7801,39663.4185185185,2008-08-03,10:02:40
37.349076,102.90401,0,7786,39663.4185763889,2008-08-03,10:02:45
37.350348,102.904456,0,7769,39663.4186342593,2008-08-03,10:02:50
37.351645,102.904575,0,7757,39663.4186921296,2008-08-03,10:02:55
37.352976,102.904391,0,7755,39663.41875,2008-08-03,10:03:00
37.354238,102.904055,0,7763,39663.4188078704,2008-08-03,10:03:05
37.355504,102.903692,0,7769,39663.4188657407,2008-08-03,10:03:10
37.356738,102.903331,0,7771,39663.4189236111,2008-08-03,10:03:15
37.35796,102.902936,0,7781,39663.4189814815,2008-08-03,10:03:20
37.369326,102.907681,0,7840,39663.4212384259,2008-08-03,10:06:35
37.367989,102.910129,0,7443,39663.4212962963,2008-08-03,10:06:40
37.367118,102.911855,0,7355,39663.4213541667,2008-08-03,10:06:45
37.366687,102.913277,0,7327,39663.421412037,2008-08-03,10:06:50
37.366445,102.914792,0,7326,39663.4214699074,2008-08-03,10:06:55
37.366436,102.916271,0,7337,39663.4215277778,2008-08-03,10:07:00
37.36672,102.917759,0,7421,39663.4215856481,2008-08-03,10:07:05
37.367305,102.919368,0,7472,39663.4216435185,2008-08-03,10:07:10
37.368112,102.920998,0,7480,39663.4217013889,2008-08-03,10:07:15
37.36895,102.922385,0,7452,39663.4217592593,2008-08-03,10:07:20
37.369753,102.923762,0,7430,39663.4218171296,2008-08-03,10:07:25
37.37056,102.92512,0,7404,39663.421875,2008-08-03,10:07:30
37.371372,102.92644,0,7394,39663.4219328704,2008-08-03,10:07:35
37.372242,102.92768,0,7390,39663.4219907407,2008-08-03,10:07:40
37.373212,102.928844,0,7382,39663.4220486111,2008-08-03,10:07:45
37.37428,102.92986,0,7379,39663.4221064815,2008-08-03,10:07:50
37.375395,102.9308,0,7382,39663.4221643518,2008-08-03,10:07:55
37.376529,102.931718,0,7387,39663.4222222222,2008-08-03,10:08:00
37.377645,102.932673,0,7388,39663.4222800926,2008-08-03,10:08:05
37.378772,102.933652,0,7388,39663.422337963,2008-08-03,10:08:10
37.379948,102.934581,0,7389,39663.4223958333,2008-08-03,10:08:15
37.381254,102.935282,0,7389,39663.4224537037,2008-08-03,10:08:20
37.382629,102.935743,0,7384,39663.4225115741,2008-08-03,10:08:25
37.384013,102.935886,0,7376,39663.4225694444,2008-08-03,10:08:30
37.385353,102.935642,0,7378,39663.4226273148,2008-08-03,10:08:35
37.386616,102.934975,0,7383,39663.4226851852,2008-08-03,10:08:40
37.387788,102.934064,0,7396,39663.4227430556,2008-08-03,10:08:45
37.388824,102.932885,0,7406,39663.4228009259,2008-08-03,10:08:50
37.389668,102.931649,0,7407,39663.4228587963,2008-08-03,10:08:55
37.390423,102.930411,0,7403,39663.4229166667,2008-08-03,10:09:00
37.39121,102.929226,0,7390,39663.422974537,2008-08-03,10:09:05
37.392092,102.928263,0,7385,39663.4230324074,2008-08-03,10:09:10
37.393009,102.92744,0,7390,39663.4230902778,2008-08-03,10:09:15
37.393898,102.92666,0,7394,39663.4231481481,2008-08-03,10:09:20
37.394753,102.925875,0,7400,39663.4232060185,2008-08-03,10:09:25
37.395518,102.925013,0,7411,39663.4232638889,2008-08-03,10:09:30
37.396227,102.923991,0,7422,39663.4233217593,2008-08-03,10:09:35
37.39686,102.922819,0,7432,39663.4233796296,2008-08-03,10:09:40
37.397424,102.921579,0,7435,39663.4234375,2008-08-03,10:09:45
37.397997,102.920337,0,7431,39663.4234953704,2008-08-03,10:09:50
37.398562,102.919095,0,7422,39663.4235532407,2008-08-03,10:09:55
37.399079,102.917772,0,7406,39663.4236111111,2008-08-03,10:10:00
37.399464,102.916355,0,7381,39663.4236689815,2008-08-03,10:10:05
37.3997,102.914864,0,7353,39663.4237268518,2008-08-03,10:10:10
37.399777,102.913262,0,7326,39663.4237847222,2008-08-03,10:10:15
37.399782,102.911659,0,7302,39663.4238425926,2008-08-03,10:10:20
37.399735,102.910011,0,7289,39663.423900463,2008-08-03,10:10:25
37.399713,102.908352,0,7271,39663.4239583333,2008-08-03,10:10:30
37.39971,102.906767,0,7255,39663.4240162037,2008-08-03,10:10:35
37.399741,102.905156,0,7251,39663.4240740741,2008-08-03,10:10:40
37.399755,102.903587,0,7249,39663.4241319444,2008-08-03,10:10:45
37.399959,102.901954,0,7246,39663.4241898148,2008-08-03,10:10:50
37.400267,102.900334,0,7244,39663.4242476852,2008-08-03,10:10:55
37.400201,102.898788,0,7248,39663.4243055556,2008-08-03,10:11:00
37.400059,102.895308,0,7309,39663.4244212963,2008-08-03,10:11:10
37.400084,102.894113,0,7237,39663.4244791667,2008-08-03,10:11:15
37.400383,102.892677,0,7208,39663.424537037,2008-08-03,10:11:20
37.400762,102.891181,0,7198,39663.4245949074,2008-08-03,10:11:25
37.401184,102.889723,0,7160,39663.4246527778,2008-08-03,10:11:30
37.401653,102.888336,0,7134,39663.4247106481,2008-08-03,10:11:35
37.402261,102.887035,0,7109,39663.4247685185,2008-08-03,10:11:40
37.403054,102.885723,0,7109,39663.4248263889,2008-08-03,10:11:45
37.403906,102.884393,0,7110,39663.4248842593,2008-08-03,10:11:50
37.404712,102.883175,0,7118,39663.4249421296,2008-08-03,10:11:55
37.405524,102.881947,0,7121,39663.425,2008-08-03,10:12:00
37.406328,102.880691,0,7122,39663.4250578704,2008-08-03,10:12:05
37.40725,102.879596,0,7123,39663.4251157407,2008-08-03,10:12:10
37.408259,102.878616,0,7123,39663.4251736111,2008-08-03,10:12:15
37.409321,102.877771,0,7109,39663.4252314815,2008-08-03,10:12:20
37.410463,102.877143,0,7098,39663.4252893519,2008-08-03,10:12:25
37.411636,102.876531,0,7095,39663.4253472222,2008-08-03,10:12:30
37.412784,102.875862,0,7092,39663.4254050926,2008-08-03,10:12:35
37.413932,102.875192,0,7082,39663.425462963,2008-08-03,10:12:40
37.41508,102.874608,0,7067,39663.4255208333,2008-08-03,10:12:45
37.416173,102.87398,0,7062,39663.4255787037,2008-08-03,10:12:50
37.469065,102.906889,0,6668,39663.4294560185,2008-08-03,10:18:25
37.470382,102.906995,0,6653,39663.4295138889,2008-08-03,10:18:30
37.471544,102.907521,0,6621,39663.4295717593,2008-08-03,10:18:35
37.47262,102.908356,0,6608,39663.4296296296,2008-08-03,10:18:40
37.473638,102.909377,0,6624,39663.4296875,2008-08-03,10:18:45
37.474669,102.910432,0,6666,39663.4297453704,2008-08-03,10:18:50
37.475667,102.91144,0,6683,39663.4298032407,2008-08-03,10:18:55
37.476625,102.912424,0,6688,39663.4298611111,2008-08-03,10:19:00
37.477561,102.913441,0,6703,39663.4299189815,2008-08-03,10:19:05
37.478545,102.914444,0,6718,39663.4299768518,2008-08-03,10:19:10
37.479505,102.915444,0,6734,39663.4300347222,2008-08-03,10:19:15
37.480435,102.916412,0,6740,39663.4300925926,2008-08-03,10:19:20
37.481345,102.91736,0,6744,39663.430150463,2008-08-03,10:19:25
37.482263,102.918318,0,6752,39663.4302083333,2008-08-03,10:19:30
37.483171,102.919264,0,6752,39663.4302662037,2008-08-03,10:19:35
37.484105,102.920224,0,6761,39663.4303240741,2008-08-03,10:19:40
37.485025,102.92117,0,6760,39663.4303819444,2008-08-03,10:19:45
37.485929,102.922175,0,6765,39663.4304398148,2008-08-03,10:19:50
37.486867,102.923185,0,6773,39663.4304976852,2008-08-03,10:19:55
37.487751,102.924277,0,6782,39663.4305555556,2008-08-03,10:20:00
37.488503,102.925548,0,6785,39663.4306134259,2008-08-03,10:20:05
37.4891,102.926994,0,6787,39663.4306712963,2008-08-03,10:20:10
37.489607,102.928535,0,6786,39663.4307291667,2008-08-03,10:20:15
37.49015,102.930085,0,6779,39663.430787037,2008-08-03,10:20:20
37.490873,102.931564,0,6773,39663.4308449074,2008-08-03,10:20:25
37.491803,102.932879,0,6765,39663.4309027778,2008-08-03,10:20:30
37.492922,102.933967,0,6753,39663.4309606481,2008-08-03,10:20:35
37.494241,102.934758,0,6735,39663.4310185185,2008-08-03,10:20:40
37.495629,102.935243,0,6721,39663.4310763889,2008-08-03,10:20:45
37.497046,102.935358,0,6707,39663.4311342593,2008-08-03,10:20:50
37.498448,102.935114,0,6696,39663.4311921296,2008-08-03,10:20:55
37.499716,102.934531,0,6689,39663.43125,2008-08-03,10:21:00
37.500858,102.933682,0,6691,39663.4313078704,2008-08-03,10:21:05
37.50183,102.932625,0,6700,39663.4313657407,2008-08-03,10:21:10
37.502565,102.931378,0,6707,39663.4314236111,2008-08-03,10:21:15
37.503142,102.930009,0,6704,39663.4314814815,2008-08-03,10:21:20
37.503537,102.928537,0,6678,39663.4315393518,2008-08-03,10:21:25
37.503802,102.927074,0,6658,39663.4315972222,2008-08-03,10:21:30
37.503894,102.925666,0,6631,39663.4316550926,2008-08-03,10:21:35
37.503977,102.924338,0,6602,39663.431712963,2008-08-03,10:21:40
37.504077,102.923112,0,6578,39663.4317708333,2008-08-03,10:21:45
37.504199,102.921863,0,6557,39663.4318287037,2008-08-03,10:21:50
37.504312,102.92059,0,6533,39663.4318865741,2008-08-03,10:21:55
37.504464,102.919288,0,6518,39663.4319444444,2008-08-03,10:22:00
37.504631,102.917955,0,6498,39663.4320023148,2008-08-03,10:22:05
37.504871,102.916583,0,6493,39663.4320601852,2008-08-03,10:22:10
37.505226,102.915258,0,6491,39663.4321180556,2008-08-03,10:22:15
37.505711,102.913975,0,6490,39663.4321759259,2008-08-03,10:22:20
37.506297,102.912746,0,6488,39663.4322337963,2008-08-03,10:22:25
37.506995,102.911544,0,6488,39663.4322916667,2008-08-03,10:22:30
37.507827,102.910432,0,6486,39663.432349537,2008-08-03,10:22:35
37.508788,102.909444,0,6482,39663.4324074074,2008-08-03,10:22:40
37.509851,102.908597,0,6483,39663.4324652778,2008-08-03,10:22:45
37.510983,102.907891,0,6492,39663.4325231481,2008-08-03,10:22:50
37.512162,102.907354,0,6495,39663.4325810185,2008-08-03,10:22:55
37.513422,102.906964,0,6493,39663.4326388889,2008-08-03,10:23:00
37.514727,102.906779,0,6490,39663.4326967593,2008-08-03,10:23:05
37.51602,102.906831,0,6488,39663.4327546296,2008-08-03,10:23:10
37.517317,102.907049,0,6489,39663.4328125,2008-08-03,10:23:15
37.518592,102.907429,0,6484,39663.4328703704,2008-08-03,10:23:20
37.519819,102.90799,0,6469,39663.4329282407,2008-08-03,10:23:25
37.52101,102.90872,0,6456,39663.4329861111,2008-08-03,10:23:30
37.522106,102.909634,0,6455,39663.4330439815,2008-08-03,10:23:35
37.523208,102.910663,0,6459,39663.4331018519,2008-08-03,10:23:40
37.524307,102.911711,0,6455,39663.4331597222,2008-08-03,10:23:45
37.525368,102.912721,0,6445,39663.4332175926,2008-08-03,10:23:50
37.526481,102.913643,0,6430,39663.433275463,2008-08-03,10:23:55
37.527654,102.914366,0,6418,39663.4333333333,2008-08-03,10:24:00
37.528863,102.914898,0,6405,39663.4333912037,2008-08-03,10:24:05
37.530102,102.915245,0,6395,39663.4334490741,2008-08-03,10:24:10
37.531381,102.915366,0,6385,39663.4335069444,2008-08-03,10:24:15
37.532659,102.915251,0,6373,39663.4335648148,2008-08-03,10:24:20
37.53393,102.914997,0,6365,39663.4336226852,2008-08-03,10:24:25
37.535143,102.914481,0,6354,39663.4336805556,2008-08-03,10:24:30
37.536302,102.913786,0,6341,39663.4337384259,2008-08-03,10:24:35
37.537465,102.912974,0,6327,39663.4337962963,2008-08-03,10:24:40
37.5386,102.912138,0,6319,39663.4338541667,2008-08-03,10:24:45
37.539753,102.911329,0,6317,39663.433912037,2008-08-03,10:24:50
37.540942,102.910478,0,6311,39663.4339699074,2008-08-03,10:24:55
37.542122,102.909665,0,6300,39663.4340277778,2008-08-03,10:25:00
37.543318,102.908985,0,6295,39663.4340856481,2008-08-03,10:25:05
37.544516,102.908392,0,6296,39663.4341435185,2008-08-03,10:25:10
37.545722,102.907793,0,6301,39663.4342013889,2008-08-03,10:25:15
37.546943,102.907148,0,6308,39663.4342592593,2008-08-03,10:25:20
37.548159,102.906514,0,6301,39663.4343171296,2008-08-03,10:25:25
37.549386,102.9059,0,6291,39663.434375,2008-08-03,10:25:30
37.550618,102.905277,0,6285,39663.4344328704,2008-08-03,10:25:35
37.551847,102.904679,0,6284,39663.4344907407,2008-08-03,10:25:40
37.553053,102.904123,0,6283,39663.4345486111,2008-08-03,10:25:45
37.554251,102.903527,0,6282,39663.4346064815,2008-08-03,10:25:50
37.555448,102.902924,0,6279,39663.4346643519,2008-08-03,10:25:55
37.556652,102.902327,0,6274,39663.4347222222,2008-08-03,10:26:00
37.557863,102.901712,0,6262,39663.4347800926,2008-08-03,10:26:05
37.559078,102.901108,0,6245,39663.434837963,2008-08-03,10:26:10
37.560269,102.900479,0,6229,39663.4348958333,2008-08-03,10:26:15
37.561482,102.899848,0,6215,39663.4349537037,2008-08-03,10:26:20
37.56268,102.899222,0,6207,39663.4350115741,2008-08-03,10:26:25
37.563868,102.898604,0,6192,39663.4350694444,2008-08-03,10:26:30
37.565084,102.898017,0,6180,39663.4351273148,2008-08-03,10:26:35
37.566308,102.897415,0,6173,39663.4351851852,2008-08-03,10:26:40
37.567538,102.896788,0,6178,39663.4352430556,2008-08-03,10:26:45
37.568744,102.896163,0,6182,39663.4353009259,2008-08-03,10:26:50
37.569941,102.895553,0,6179,39663.4353587963,2008-08-03,10:26:55
37.571151,102.894957,0,6176,39663.4354166667,2008-08-03,10:27:00
37.572351,102.894352,0,6170,39663.435474537,2008-08-03,10:27:05
37.573556,102.893752,0,6165,39663.4355324074,2008-08-03,10:27:10
37.574772,102.89314,0,6161,39663.4355902778,2008-08-03,10:27:15
37.575994,102.892517,0,6156,39663.4356481481,2008-08-03,10:27:20
37.577222,102.891893,0,6148,39663.4357060185,2008-08-03,10:27:25
37.578464,102.8913,0,6140,39663.4357638889,2008-08-03,10:27:30
37.579693,102.890686,0,6137,39663.4358217593,2008-08-03,10:27:35
37.580895,102.890071,0,6137,39663.4358796296,2008-08-03,10:27:40
37.582058,102.889383,0,6136,39663.4359375,2008-08-03,10:27:45
37.583159,102.888587,0,6129,39663.4359953704,2008-08-03,10:27:50
37.584189,102.887692,0,6123,39663.4360532407,2008-08-03,10:27:55
37.585207,102.886686,0,6126,39663.4361111111,2008-08-03,10:28:00
37.586188,102.885597,0,6129,39663.4361689815,2008-08-03,10:28:05
37.58716,102.884481,0,6127,39663.4362268519,2008-08-03,10:28:10
37.588141,102.883357,0,6117,39663.4362847222,2008-08-03,10:28:15
37.589114,102.882248,0,6111,39663.4363425926,2008-08-03,10:28:20
37.590069,102.881223,0,6103,39663.436400463,2008-08-03,10:28:25
37.591122,102.880269,0,6093,39663.4364583333,2008-08-03,10:28:30
37.592258,102.879408,0,6083,39663.4365162037,2008-08-03,10:28:35
37.593458,102.87867,0,6080,39663.4365740741,2008-08-03,10:28:40
37.594646,102.878069,0,6069,39663.4366319444,2008-08-03,10:28:45
37.595853,102.877504,0,6059,39663.4366898148,2008-08-03,10:28:50
37.597072,102.876925,0,6048,39663.4367476852,2008-08-03,10:28:55
37.598299,102.87633,0,6040,39663.4368055556,2008-08-03,10:29:00
37.599515,102.875736,0,6038,39663.4368634259,2008-08-03,10:29:05
37.600703,102.875147,0,6031,39663.4369212963,2008-08-03,10:29:10
37.601921,102.874553,0,6029,39663.4369791667,2008-08-03,10:29:15
37.603127,102.873969,0,6022,39663.437037037,2008-08-03,10:29:20
37.604355,102.873384,0,6012,39663.4370949074,2008-08-03,10:29:25
37.605593,102.872817,0,6000,39663.4371527778,2008-08-03,10:29:30
37.60683,102.872242,0,5989,39663.4372106481,2008-08-03,10:29:35
37.608035,102.871647,0,5981,39663.4372685185,2008-08-03,10:29:40
37.609279,102.871043,0,5979,39663.4373263889,2008-08-03,10:29:45
37.610515,102.870416,0,5972,39663.4373842593,2008-08-03,10:29:50
37.611732,102.869791,0,5962,39663.4374421296,2008-08-03,10:29:55
37.612933,102.869102,0,5955,39663.4375,2008-08-03,10:30:00
37.614112,102.868365,0,5957,39663.4375578704,2008-08-03,10:30:05
37.615253,102.867614,0,5957,39663.4376157407,2008-08-03,10:30:10
37.61636,102.866881,0,5949,39663.4376736111,2008-08-03,10:30:15
37.617477,102.866124,0,5941,39663.4377314815,2008-08-03,10:30:20
37.61863,102.865325,0,5933,39663.4377893518,2008-08-03,10:30:25
37.619789,102.864512,0,5928,39663.4378472222,2008-08-03,10:30:30
37.620935,102.863682,0,5924,39663.4379050926,2008-08-03,10:30:35
37.622029,102.862836,0,5922,39663.437962963,2008-08-03,10:30:40
37.623078,102.861975,0,5916,39663.4380208333,2008-08-03,10:30:45
37.624141,102.861093,0,5916,39663.4380787037,2008-08-03,10:30:50
37.625233,102.860209,0,5915,39663.4381365741,2008-08-03,10:30:55
37.626319,102.859368,0,5918,39663.4381944444,2008-08-03,10:31:00
37.627398,102.858517,0,5916,39663.4382523148,2008-08-03,10:31:05
37.628473,102.857668,0,5911,39663.4383101852,2008-08-03,10:31:10
37.629549,102.856808,0,5914,39663.4383680556,2008-08-03,10:31:15
37.630617,102.855961,0,5919,39663.4384259259,2008-08-03,10:31:20
37.631686,102.855126,0,5914,39663.4384837963,2008-08-03,10:31:25
37.632736,102.854302,0,5908,39663.4385416667,2008-08-03,10:31:30
37.63379,102.853481,0,5908,39663.438599537,2008-08-03,10:31:35
37.634863,102.852613,0,5910,39663.4386574074,2008-08-03,10:31:40
37.63595,102.851775,0,5915,39663.4387152778,2008-08-03,10:31:45
37.637034,102.850944,0,5921,39663.4387731481,2008-08-03,10:31:50
37.638113,102.850112,0,5927,39663.4388310185,2008-08-03,10:31:55
37.639177,102.849285,0,5934,39663.4388888889,2008-08-03,10:32:00
37.640253,102.848458,0,5938,39663.4389467593,2008-08-03,10:32:05
37.641337,102.847605,0,5934,39663.4390046296,2008-08-03,10:32:10
37.642467,102.846726,0,5927,39663.4390625,2008-08-03,10:32:15
37.643589,102.845849,0,5921,39663.4391203704,2008-08-03,10:32:20
37.644718,102.844966,0,5917,39663.4391782407,2008-08-03,10:32:25
37.645855,102.844053,0,5913,39663.4392361111,2008-08-03,10:32:30
37.647003,102.84315,0,5912,39663.4392939815,2008-08-03,10:32:35
37.648186,102.842249,0,5911,39663.4393518518,2008-08-03,10:32:40
37.649334,102.841365,0,5908,39663.4394097222,2008-08-03,10:32:45
37.650459,102.840502,0,5904,39663.4394675926,2008-08-03,10:32:50
37.651599,102.839615,0,5907,39663.439525463,2008-08-03,10:32:55
37.652733,102.838715,0,5912,39663.4395833333,2008-08-03,10:33:00
37.653852,102.837832,0,5920,39663.4396412037,2008-08-03,10:33:05
37.654987,102.836948,0,5924,39663.4396990741,2008-08-03,10:33:10
37.656124,102.836054,0,5923,39663.4397569444,2008-08-03,10:33:15
37.657272,102.835157,0,5925,39663.4398148148,2008-08-03,10:33:20
37.658423,102.834262,0,5929,39663.4398726852,2008-08-03,10:33:25
37.659543,102.833362,0,5931,39663.4399305556,2008-08-03,10:33:30
37.660645,102.832468,0,5930,39663.4399884259,2008-08-03,10:33:35
37.661717,102.831609,0,5923,39663.4400462963,2008-08-03,10:33:40
37.662808,102.830714,0,5916,39663.4401041667,2008-08-03,10:33:45
37.663896,102.829826,0,5918,39663.440162037,2008-08-03,10:33:50
37.664968,102.828945,0,5919,39663.4402199074,2008-08-03,10:33:55
37.666026,102.828127,0,5914,39663.4402777778,2008-08-03,10:34:00
37.66712,102.827266,0,5911,39663.4403356481,2008-08-03,10:34:05
37.668238,102.826409,0,5907,39663.4403935185,2008-08-03,10:34:10
37.66937,102.825538,0,5905,39663.4404513889,2008-08-03,10:34:15
37.670511,102.824714,0,5905,39663.4405092593,2008-08-03,10:34:20
37.671678,102.823979,0,5900,39663.4405671296,2008-08-03,10:34:25
37.672856,102.823392,0,5891,39663.440625,2008-08-03,10:34:30
37.674051,102.822919,0,5882,39663.4406828704,2008-08-03,10:34:35
37.675279,102.822472,0,5877,39663.4407407407,2008-08-03,10:34:40
37.676493,102.822006,0,5867,39663.4407986111,2008-08-03,10:34:45
37.677739,102.821532,0,5858,39663.4408564815,2008-08-03,10:34:50
37.678996,102.821058,0,5850,39663.4409143519,2008-08-03,10:34:55
37.680227,102.820565,0,5839,39663.4409722222,2008-08-03,10:35:00
37.681453,102.820077,0,5825,39663.4410300926,2008-08-03,10:35:05
37.682679,102.819585,0,5809,39663.441087963,2008-08-03,10:35:10
37.68394,102.819081,0,5790,39663.4411458333,2008-08-03,10:35:15
37.685187,102.81861,0,5775,39663.4412037037,2008-08-03,10:35:20
37.686422,102.818135,0,5763,39663.4412615741,2008-08-03,10:35:25
37.687676,102.817632,0,5753,39663.4413194444,2008-08-03,10:35:30
37.688916,102.817099,0,5740,39663.4413773148,2008-08-03,10:35:35
37.690146,102.816543,0,5729,39663.4414351852,2008-08-03,10:35:40
37.691333,102.815917,0,5720,39663.4414930556,2008-08-03,10:35:45
37.692473,102.815177,0,5716,39663.4415509259,2008-08-03,10:35:50
37.693605,102.814331,0,5712,39663.4416087963,2008-08-03,10:35:55
37.694735,102.813461,0,5713,39663.4416666667,2008-08-03,10:36:00
37.695855,102.812601,0,5715,39663.441724537,2008-08-03,10:36:05
37.696949,102.811752,0,5715,39663.4417824074,2008-08-03,10:36:10
37.698041,102.810913,0,5713,39663.4418402778,2008-08-03,10:36:15
37.699155,102.810067,0,5708,39663.4418981481,2008-08-03,10:36:20
37.700273,102.809216,0,5701,39663.4419560185,2008-08-03,10:36:25
37.701398,102.808372,0,5691,39663.4420138889,2008-08-03,10:36:30
37.702524,102.807534,0,5687,39663.4420717593,2008-08-03,10:36:35
37.703599,102.806694,0,5684,39663.4421296296,2008-08-03,10:36:40
37.704612,102.805886,0,5682,39663.4421875,2008-08-03,10:36:45
37.705635,102.805107,0,5684,39663.4422453704,2008-08-03,10:36:50
37.706635,102.804343,0,5689,39663.4423032407,2008-08-03,10:36:55
37.707614,102.803552,0,5703,39663.4423611111,2008-08-03,10:37:00
37.708575,102.802771,0,5720,39663.4424189815,2008-08-03,10:37:05
37.709518,102.802059,0,5726,39663.4424768519,2008-08-03,10:37:10
37.710467,102.801348,0,5728,39663.4425347222,2008-08-03,10:37:15
37.711405,102.800639,0,5732,39663.4425925926,2008-08-03,10:37:20
37.71232,102.799925,0,5739,39663.442650463,2008-08-03,10:37:25
37.713216,102.799204,0,5739,39663.4427083333,2008-08-03,10:37:30
37.714113,102.798534,0,5735,39663.4427662037,2008-08-03,10:37:35
37.714985,102.797898,0,5732,39663.4428240741,2008-08-03,10:37:40
37.715852,102.797245,0,5728,39663.4428819444,2008-08-03,10:37:45
37.716749,102.79659,0,5724,39663.4429398148,2008-08-03,10:37:50
37.717676,102.795936,0,5720,39663.4429976852,2008-08-03,10:37:55
37.718603,102.795277,0,5720,39663.4430555556,2008-08-03,10:38:00
37.719485,102.794636,0,5716,39663.4431134259,2008-08-03,10:38:05
37.720351,102.793995,0,5711,39663.4431712963,2008-08-03,10:38:10
37.721218,102.793342,0,5709,39663.4432291667,2008-08-03,10:38:15
37.722108,102.792673,0,5705,39663.443287037,2008-08-03,10:38:20
37.723012,102.791985,0,5702,39663.4433449074,2008-08-03,10:38:25
37.723911,102.791279,0,5699,39663.4434027778,2008-08-03,10:38:30
37.724856,102.79056,0,5695,39663.4434606481,2008-08-03,10:38:35
37.725828,102.789823,0,5693,39663.4435185185,2008-08-03,10:38:40
37.726773,102.789093,0,5686,39663.4435763889,2008-08-03,10:38:45
37.727724,102.788406,0,5676,39663.4436342593,2008-08-03,10:38:50
37.728698,102.787682,0,5669,39663.4436921296,2008-08-03,10:38:55
37.729704,102.786926,0,5665,39663.44375,2008-08-03,10:39:00
37.730725,102.78617,0,5664,39663.4438078704,2008-08-03,10:39:05
37.731763,102.785398,0,5665,39663.4438657407,2008-08-03,10:39:10
37.732792,102.78461,0,5661,39663.4439236111,2008-08-03,10:39:15
37.733773,102.78387,0,5654,39663.4439814815,2008-08-03,10:39:20
37.734729,102.783141,0,5644,39663.4440393519,2008-08-03,10:39:25
37.735655,102.782404,0,5631,39663.4440972222,2008-08-03,10:39:30
37.736543,102.781648,0,5618,39663.4441550926,2008-08-03,10:39:35
37.737393,102.780911,0,5611,39663.444212963,2008-08-03,10:39:40
37.738187,102.780196,0,5602,39663.4442708333,2008-08-03,10:39:45
37.738949,102.779484,0,5593,39663.4443287037,2008-08-03,10:39:50
37.739678,102.778798,0,5591,39663.4443865741,2008-08-03,10:39:55
37.740364,102.778173,0,5596,39663.4444444444,2008-08-03,10:40:00
37.741035,102.777555,0,5596,39663.4445023148,2008-08-03,10:40:05
37.741683,102.776956,0,5598,39663.4445601852,2008-08-03,10:40:10
37.742269,102.776396,0,5600,39663.4446180556,2008-08-03,10:40:15
37.742799,102.775902,0,5599,39663.4446759259,2008-08-03,10:40:20
37.743318,102.775392,0,5598,39663.4447337963,2008-08-03,10:40:25
37.743829,102.774895,0,5597,39663.4447916667,2008-08-03,10:40:30
37.744311,102.774417,0,5594,39663.444849537,2008-08-03,10:40:35
37.744829,102.773944,0,5586,39663.4449074074,2008-08-03,10:40:40
37.745375,102.773438,0,5580,39663.4449652778,2008-08-03,10:40:45
37.745961,102.772914,0,5579,39663.4450231481,2008-08-03,10:40:50
37.746559,102.772372,0,5577,39663.4450810185,2008-08-03,10:40:55
37.747167,102.771779,0,5581,39663.4451388889,2008-08-03,10:41:00
37.747794,102.771171,0,5585,39663.4451967593,2008-08-03,10:41:05
37.748421,102.770543,0,5586,39663.4452546296,2008-08-03,10:41:10
37.749085,102.769904,0,5586,39663.4453125,2008-08-03,10:41:15
37.749767,102.769277,0,5586,39663.4453703704,2008-08-03,10:41:20
37.750475,102.768625,0,5585,39663.4454282407,2008-08-03,10:41:25
37.75119,102.767961,0,5589,39663.4454861111,2008-08-03,10:41:30
37.75195,102.767285,0,5587,39663.4455439815,2008-08-03,10:41:35
37.752742,102.766601,0,5574,39663.4456018518,2008-08-03,10:41:40
37.753538,102.76588,0,5562,39663.4456597222,2008-08-03,10:41:45
37.754323,102.765158,0,5556,39663.4457175926,2008-08-03,10:41:50
37.7551,102.76445,0,5547,39663.445775463,2008-08-03,10:41:55
37.755883,102.763742,0,5544,39663.4458333333,2008-08-03,10:42:00
37.756659,102.763056,0,5546,39663.4458912037,2008-08-03,10:42:05
37.757423,102.762345,0,5549,39663.4459490741,2008-08-03,10:42:10
37.758175,102.761646,0,5555,39663.4460069444,2008-08-03,10:42:15
37.758937,102.760953,0,5564,39663.4460648148,2008-08-03,10:42:20
37.759723,102.760222,0,5558,39663.4461226852,2008-08-03,10:42:25
37.760516,102.759491,0,5550,39663.4461805556,2008-08-03,10:42:30
37.761343,102.758716,0,5537,39663.4462384259,2008-08-03,10:42:35
37.762166,102.757928,0,5521,39663.4462962963,2008-08-03,10:42:40
37.762972,102.757115,0,5507,39663.4463541667,2008-08-03,10:42:45
37.763706,102.756227,0,5492,39663.446412037,2008-08-03,10:42:50
37.764338,102.75518,0,5474,39663.4464699074,2008-08-03,10:42:55
37.76482,102.754098,0,5465,39663.4465277778,2008-08-03,10:43:00
37.765288,102.753009,0,5459,39663.4465856481,2008-08-03,10:43:05
37.765758,102.751941,0,5454,39663.4466435185,2008-08-03,10:43:10
37.766222,102.750937,0,5449,39663.4467013889,2008-08-03,10:43:15
37.766688,102.749952,0,5448,39663.4467592593,2008-08-03,10:43:20
37.767206,102.749051,0,5434,39663.4468171296,2008-08-03,10:43:25
37.76777,102.748267,0,5421,39663.446875,2008-08-03,10:43:30
37.768403,102.747615,0,5407,39663.4469328704,2008-08-03,10:43:35
37.769115,102.747006,0,5398,39663.4469907407,2008-08-03,10:43:40
37.769872,102.746546,0,5390,39663.4470486111,2008-08-03,10:43:45
37.770658,102.746215,0,5379,39663.4471064815,2008-08-03,10:43:50
37.77146,102.745977,0,5368,39663.4471643518,2008-08-03,10:43:55
37.772259,102.74585,0,5351,39663.4472222222,2008-08-03,10:44:00
37.773046,102.745824,0,5345,39663.4472800926,2008-08-03,10:44:05
37.773833,102.745844,0,5339,39663.447337963,2008-08-03,10:44:10
37.774594,102.745908,0,5328,39663.4473958333,2008-08-03,10:44:15
37.775327,102.745951,0,5326,39663.4474537037,2008-08-03,10:44:20
37.776052,102.745983,0,5330,39663.4475115741,2008-08-03,10:44:25
37.776742,102.746037,0,5330,39663.4475694444,2008-08-03,10:44:30
37.777416,102.746076,0,5327,39663.4476273148,2008-08-03,10:44:35
37.778062,102.746119,0,5320,39663.4476851852,2008-08-03,10:44:40
37.77872,102.746155,0,5317,39663.4477430556,2008-08-03,10:44:45
37.779382,102.746197,0,5321,39663.4478009259,2008-08-03,10:44:50
37.780046,102.746239,0,5319,39663.4478587963,2008-08-03,10:44:55
37.780705,102.746297,0,5322,39663.4479166667,2008-08-03,10:45:00
37.781377,102.746325,0,5325,39663.447974537,2008-08-03,10:45:05
37.782048,102.746383,0,5330,39663.4480324074,2008-08-03,10:45:10
37.782725,102.746413,0,5337,39663.4480902778,2008-08-03,10:45:15
37.783411,102.746434,0,5347,39663.4481481481,2008-08-03,10:45:20
37.78406,102.746495,0,5351,39663.4482060185,2008-08-03,10:45:25
37.784718,102.746633,0,5351,39663.4482638889,2008-08-03,10:45:30
37.785363,102.746853,0,5349,39663.4483217593,2008-08-03,10:45:35
37.785993,102.747173,0,5345,39663.4483796296,2008-08-03,10:45:40
37.786565,102.747626,0,5342,39663.4484375,2008-08-03,10:45:45
37.787105,102.748157,0,5339,39663.4484953704,2008-08-03,10:45:50
37.787601,102.74872,0,5338,39663.4485532407,2008-08-03,10:45:55
37.788015,102.749405,0,5331,39663.4486111111,2008-08-03,10:46:00
37.788356,102.750092,0,5324,39663.4486689815,2008-08-03,10:46:05
37.788625,102.750832,0,5324,39663.4487268519,2008-08-03,10:46:10
37.788831,102.751655,0,5325,39663.4487847222,2008-08-03,10:46:15
37.788974,102.752523,0,5328,39663.4488425926,2008-08-03,10:46:20
37.789016,102.753398,0,5329,39663.448900463,2008-08-03,10:46:25
37.789033,102.754216,0,5324,39663.4489583333,2008-08-03,10:46:30
37.789049,102.755073,0,5312,39663.4490162037,2008-08-03,10:46:35
37.789069,102.75596,0,5304,39663.4490740741,2008-08-03,10:46:40
37.789082,102.75688,0,5297,39663.4491319444,2008-08-03,10:46:45
37.789109,102.757812,0,5298,39663.4491898148,2008-08-03,10:46:50
37.789194,102.758722,0,5297,39663.4492476852,2008-08-03,10:46:55
37.789365,102.759606,0,5297,39663.4493055556,2008-08-03,10:47:00
37.789649,102.760439,0,5298,39663.4493634259,2008-08-03,10:47:05
37.790002,102.761194,0,5301,39663.4494212963,2008-08-03,10:47:10
37.790413,102.761891,0,5302,39663.4494791667,2008-08-03,10:47:15
37.790889,102.762462,0,5303,39663.449537037,2008-08-03,10:47:20
37.791411,102.762919,0,5305,39663.4495949074,2008-08-03,10:47:25
37.79198,102.763286,0,5309,39663.4496527778,2008-08-03,10:47:30
37.792572,102.763549,0,5312,39663.4497106481,2008-08-03,10:47:35
37.793179,102.763733,0,5313,39663.4497685185,2008-08-03,10:47:40
37.793813,102.763837,0,5320,39663.4498263889,2008-08-03,10:47:45
37.794444,102.763839,0,5325,39663.4498842593,2008-08-03,10:47:50
37.795109,102.763774,0,5328,39663.4499421296,2008-08-03,10:47:55
37.795813,102.763689,0,5334,39663.45,2008-08-03,10:48:00
37.796525,102.763582,0,5340,39663.4500578704,2008-08-03,10:48:05
37.797252,102.763458,0,5342,39663.4501157407,2008-08-03,10:48:10
37.797973,102.763365,0,5346,39663.4501736111,2008-08-03,10:48:15
37.798706,102.763306,0,5353,39663.4502314815,2008-08-03,10:48:20
37.799475,102.763362,0,5358,39663.4502893519,2008-08-03,10:48:25
37.800279,102.763467,0,5364,39663.4503472222,2008-08-03,10:48:30
37.801088,102.763546,0,5364,39663.4504050926,2008-08-03,10:48:35
37.801928,102.763608,0,5358,39663.450462963,2008-08-03,10:48:40
37.802794,102.763606,0,5357,39663.4505208333,2008-08-03,10:48:45
37.803615,102.763354,0,5355,39663.4505787037,2008-08-03,10:48:50
37.804344,102.762848,0,5344,39663.4506365741,2008-08-03,10:48:55
37.804912,102.762176,0,5332,39663.4506944444,2008-08-03,10:49:00
37.805368,102.761418,0,5324,39663.4507523148,2008-08-03,10:49:05
37.805639,102.760592,0,5314,39663.4508101852,2008-08-03,10:49:10
37.805779,102.75976,0,5301,39663.4508680556,2008-08-03,10:49:15
37.805815,102.758971,0,5291,39663.4509259259,2008-08-03,10:49:20
37.805784,102.758174,0,5279,39663.4509837963,2008-08-03,10:49:25
37.805718,102.757386,0,5273,39663.4510416667,2008-08-03,10:49:30
37.805637,102.756606,0,5271,39663.451099537,2008-08-03,10:49:35
37.805557,102.755811,0,5268,39663.4511574074,2008-08-03,10:49:40
37.80548,102.755046,0,5263,39663.4512152778,2008-08-03,10:49:45
37.805407,102.754282,0,5254,39663.4512731481,2008-08-03,10:49:50
37.805357,102.753498,0,5253,39663.4513310185,2008-08-03,10:49:55
37.805363,102.75273,0,5260,39663.4513888889,2008-08-03,10:50:00
37.805425,102.752014,0,5268,39663.4514467593,2008-08-03,10:50:05
37.805514,102.751333,0,5271,39663.4515046296,2008-08-03,10:50:10
37.805648,102.75068,0,5273,39663.4515625,2008-08-03,10:50:15
37.805848,102.750035,0,5269,39663.4516203704,2008-08-03,10:50:20
37.806071,102.74945,0,5261,39663.4516782407,2008-08-03,10:50:25
37.806314,102.748909,0,5257,39663.4517361111,2008-08-03,10:50:30
37.806583,102.748384,0,5250,39663.4517939815,2008-08-03,10:50:35
37.806861,102.747902,0,5246,39663.4518518519,2008-08-03,10:50:40
37.807136,102.747441,0,5248,39663.4519097222,2008-08-03,10:50:45
37.807414,102.746997,0,5248,39663.4519675926,2008-08-03,10:50:50
37.807695,102.746579,0,5252,39663.452025463,2008-08-03,10:50:55
37.807963,102.746166,0,5254,39663.4520833333,2008-08-03,10:51:00
37.808223,102.745771,0,5245,39663.4521412037,2008-08-03,10:51:05
37.808492,102.745373,0,5235,39663.4521990741,2008-08-03,10:51:10
37.808754,102.744975,0,5222,39663.4522569444,2008-08-03,10:51:15
37.808998,102.744576,0,5216,39663.4523148148,2008-08-03,10:51:20
37.809221,102.744211,0,5213,39663.4523726852,2008-08-03,10:51:25
37.809429,102.743871,0,5209,39663.4524305556,2008-08-03,10:51:30
37.809636,102.743515,0,5206,39663.4524884259,2008-08-03,10:51:35
37.809835,102.743194,0,5205,39663.4525462963,2008-08-03,10:51:40
37.810014,102.742886,0,5202,39663.4526041667,2008-08-03,10:51:45
37.810201,102.742579,0,5195,39663.452662037,2008-08-03,10:51:50
37.810384,102.742269,0,5192,39663.4527199074,2008-08-03,10:51:55
37.810575,102.741965,0,5197,39663.4527777778,2008-08-03,10:52:00
37.810779,102.741647,0,5199,39663.4528356481,2008-08-03,10:52:05
37.810977,102.741345,0,5193,39663.4528935185,2008-08-03,10:52:10
37.811142,102.741054,0,5181,39663.4529513889,2008-08-03,10:52:15
37.811317,102.74077,0,5180,39663.4530092593,2008-08-03,10:52:20
37.811521,102.740436,0,5185,39663.4530671296,2008-08-03,10:52:25
37.811715,102.740097,0,5191,39663.453125,2008-08-03,10:52:30
37.811925,102.739773,0,5196,39663.4531828704,2008-08-03,10:52:35
37.812132,102.739449,0,5203,39663.4532407407,2008-08-03,10:52:40
37.812327,102.739137,0,5208,39663.4532986111,2008-08-03,10:52:45
37.812539,102.738828,0,5207,39663.4533564815,2008-08-03,10:52:50
37.812745,102.738535,0,5210,39663.4534143518,2008-08-03,10:52:55
37.812939,102.73822,0,5201,39663.4534722222,2008-08-03,10:53:00
37.813124,102.737917,0,5195,39663.4535300926,2008-08-03,10:53:05
37.813314,102.73762,0,5200,39663.453587963,2008-08-03,10:53:10
37.813514,102.737307,0,5209,39663.4536458333,2008-08-03,10:53:15
37.813697,102.737025,0,5219,39663.4537037037,2008-08-03,10:53:20
37.813878,102.736744,0,5223,39663.4537615741,2008-08-03,10:53:25
37.814029,102.736465,0,5227,39663.4538194444,2008-08-03,10:53:30
37.81418,102.736215,0,5231,39663.4538773148,2008-08-03,10:53:35
37.814311,102.735997,0,5231,39663.4539351852,2008-08-03,10:53:40
37.814391,102.735848,0,5237,39663.4539930556,2008-08-03,10:53:45
37.814424,102.735518,0,5271,39663.4589699074,2008-08-03,11:00:55
37.814386,102.735502,0,5272,39663.4590277778,2008-08-03,11:01:00
37.814363,102.735508,0,5272,39663.4590856481,2008-08-03,11:01:05
37.814366,102.735497,0,5272,39663.4591435185,2008-08-03,11:01:10
37.814369,102.735485,0,5272,39663.4592013889,2008-08-03,11:01:15
37.81437,102.735476,0,5272,39663.4592592593,2008-08-03,11:01:20
37.81437,102.735468,0,5272,39663.4593171296,2008-08-03,11:01:25
37.81437,102.735468,0,5272,39663.4593518519,2008-08-03,11:01:28
37.81437,102.73547,0,5272,39663.459375,2008-08-03,11:01:30
37.814368,102.73548,0,5272,39663.4594328704,2008-08-03,11:01:35
37.814369,102.73548,0,5272,39663.4594907407,2008-08-03,11:01:40
37.814369,102.735478,0,5272,39663.4595486111,2008-08-03,11:01:45
37.814369,102.735478,0,5272,39663.4595833333,2008-08-03,11:01:48
37.814369,102.735481,0,5272,39663.4596064815,2008-08-03,11:01:50
37.814368,102.73549,0,5272,39663.4596643519,2008-08-03,11:01:55
37.814367,102.735495,0,5272,39663.4597222222,2008-08-03,11:02:00
37.814365,102.7355,0,5272,39663.4597800926,2008-08-03,11:02:05
37.814366,102.735496,0,5272,39663.459837963,2008-08-03,11:02:10
37.814366,102.735496,0,5272,39663.4598726852,2008-08-03,11:02:13
37.814365,102.735502,0,5273,39663.4598958333,2008-08-03,11:02:15
37.814379,102.735579,0,5272,39663.4599537037,2008-08-03,11:02:20
37.814375,102.735605,0,5271,39663.4600115741,2008-08-03,11:02:25
37.814359,102.735614,0,5271,39663.4600694444,2008-08-03,11:02:30
37.814364,102.735652,0,5270,39663.4601273148,2008-08-03,11:02:35
37.814367,102.735696,0,5270,39663.4601851852,2008-08-03,11:02:40
37.814367,102.735696,0,5270,39663.4602199074,2008-08-03,11:02:43
37.814369,102.735688,0,5270,39663.4602430556,2008-08-03,11:02:45
37.814366,102.735712,0,5270,39663.4603009259,2008-08-03,11:02:50
37.814344,102.735701,0,5270,39663.4603587963,2008-08-03,11:02:55
37.814335,102.735687,0,5269,39663.4604166667,2008-08-03,11:03:00
37.814337,102.735672,0,5269,39663.460474537,2008-08-03,11:03:05
37.814339,102.73566,0,5269,39663.4605324074,2008-08-03,11:03:10
37.814341,102.735657,0,5269,39663.4605902778,2008-08-03,11:03:15
37.814341,102.735657,0,5269,39663.460625,2008-08-03,11:03:18
37.81434,102.735665,0,5269,39663.4606481481,2008-08-03,11:03:20
37.814323,102.735654,0,5269,39663.4607060185,2008-08-03,11:03:25
37.81434,102.735689,0,5268,39663.4607638889,2008-08-03,11:03:30
37.81437,102.735737,0,5268,39663.4608217593,2008-08-03,11:03:35
37.814383,102.735773,0,5267,39663.4608796296,2008-08-03,11:03:40
37.81441,102.735762,0,5267,39663.4609375,2008-08-03,11:03:45
37.814417,102.735748,0,5267,39663.4609953704,2008-08-03,11:03:50
37.814431,102.735694,0,5267,39663.4610532407,2008-08-03,11:03:55
37.814511,102.735682,0,5264,39663.4611111111,2008-08-03,11:04:00
37.814573,102.735608,0,5261,39663.4611689815,2008-08-03,11:04:05
37.814653,102.735537,0,5259,39663.4612268518,2008-08-03,11:04:10
37.814704,102.735416,0,5253,39663.4612847222,2008-08-03,11:04:15
37.81474,102.73536,0,5250,39663.4613425926,2008-08-03,11:04:20
37.814814,102.735242,0,5249,39663.461400463,2008-08-03,11:04:25
37.814908,102.73504,0,5252,39663.4614583333,2008-08-03,11:04:30
37.814988,102.734859,0,5255,39663.4615162037,2008-08-03,11:04:35
37.815111,102.734711,0,5252,39663.4615740741,2008-08-03,11:04:40
37.815241,102.734525,0,5252,39663.4616319444,2008-08-03,11:04:45
37.815355,102.734345,0,5255,39663.4616898148,2008-08-03,11:04:50
37.815503,102.734133,0,5254,39663.4617476852,2008-08-03,11:04:55
37.815643,102.733865,0,5250,39663.4618055556,2008-08-03,11:05:00
37.815785,102.733598,0,5244,39663.4618634259,2008-08-03,11:05:05
37.815942,102.73332,0,5240,39663.4619212963,2008-08-03,11:05:10
37.816112,102.733023,0,5231,39663.4619791667,2008-08-03,11:05:15
37.816312,102.73273,0,5221,39663.462037037,2008-08-03,11:05:20
37.816517,102.732387,0,5212,39663.4620949074,2008-08-03,11:05:25
37.816709,102.732004,0,5199,39663.4621527778,2008-08-03,11:05:30
37.816917,102.731624,0,5189,39663.4622106481,2008-08-03,11:05:35
37.817128,102.731196,0,5181,39663.4622685185,2008-08-03,11:05:40
37.817366,102.730771,0,5174,39663.4623263889,2008-08-03,11:05:45
37.817609,102.730351,0,5172,39663.4623842593,2008-08-03,11:05:50
37.817862,102.729928,0,5164,39663.4624421296,2008-08-03,11:05:55
37.818141,102.729455,0,5156,39663.4625,2008-08-03,11:06:00
37.818432,102.728996,0,5153,39663.4625578704,2008-08-03,11:06:05
37.818704,102.728544,0,5157,39663.4626157407,2008-08-03,11:06:10
37.819013,102.728046,0,5165,39663.4626736111,2008-08-03,11:06:15
37.819322,102.727543,0,5169,39663.4627314815,2008-08-03,11:06:20
37.819635,102.727071,0,5168,39663.4627893518,2008-08-03,11:06:25
37.81994,102.726584,0,5171,39663.4628472222,2008-08-03,11:06:30
37.820285,102.726039,0,5174,39663.4629050926,2008-08-03,11:06:35
37.820602,102.725487,0,5172,39663.462962963,2008-08-03,11:06:40
37.820947,102.724915,0,5173,39663.4630208333,2008-08-03,11:06:45
37.821318,102.72436,0,5177,39663.4630787037,2008-08-03,11:06:50
37.821668,102.723783,0,5186,39663.4631365741,2008-08-03,11:06:55
37.822022,102.723167,0,5190,39663.4631944444,2008-08-03,11:07:00
37.822389,102.72259,0,5188,39663.4632523148,2008-08-03,11:07:05
37.822767,102.722011,0,5187,39663.4633101852,2008-08-03,11:07:10
37.823167,102.721404,0,5190,39663.4633680556,2008-08-03,11:07:15
37.823539,102.720773,0,5196,39663.4634259259,2008-08-03,11:07:20
37.823921,102.720131,0,5203,39663.4634837963,2008-08-03,11:07:25
37.824319,102.71945,0,5212,39663.4635416667,2008-08-03,11:07:30
37.824733,102.718756,0,5222,39663.463599537,2008-08-03,11:07:35
37.825147,102.71804,0,5216,39663.4636574074,2008-08-03,11:07:40
37.825581,102.717331,0,5209,39663.4637152778,2008-08-03,11:07:45
37.825989,102.716685,0,5205,39663.4637731481,2008-08-03,11:07:50
37.826397,102.716025,0,5201,39663.4638310185,2008-08-03,11:07:55
37.826783,102.715384,0,5201,39663.4638888889,2008-08-03,11:08:00
37.827151,102.714785,0,5193,39663.4639467593,2008-08-03,11:08:05
37.827529,102.714158,0,5189,39663.4640046296,2008-08-03,11:08:10
37.827924,102.713538,0,5189,39663.4640625,2008-08-03,11:08:15
37.828314,102.712932,0,5191,39663.4641203704,2008-08-03,11:08:20
37.828694,102.71233,0,5196,39663.4641782407,2008-08-03,11:08:25
37.82907,102.711698,0,5201,39663.4642361111,2008-08-03,11:08:30
37.829432,102.7111,0,5207,39663.4642939815,2008-08-03,11:08:35
37.829818,102.710468,0,5212,39663.4643518519,2008-08-03,11:08:40
37.830221,102.709856,0,5210,39663.4644097222,2008-08-03,11:08:45
37.830605,102.709291,0,5212,39663.4644675926,2008-08-03,11:08:50
37.831015,102.708788,0,5215,39663.464525463,2008-08-03,11:08:55
37.831425,102.708308,0,5210,39663.4645833333,2008-08-03,11:09:00
37.831802,102.707909,0,5206,39663.4646412037,2008-08-03,11:09:05
37.832099,102.707554,0,5210,39663.4646990741,2008-08-03,11:09:10
37.832347,102.70726,0,5214,39663.4647569444,2008-08-03,11:09:15
37.832538,102.707052,0,5210,39663.4648148148,2008-08-03,11:09:20
37.832647,102.706913,0,5203,39663.4648726852,2008-08-03,11:09:25
37.832704,102.706831,0,5196,39663.4649305556,2008-08-03,11:09:30
37.832763,102.706784,0,5194,39663.4649884259,2008-08-03,11:09:35
37.832822,102.706719,0,5189,39663.4650462963,2008-08-03,11:09:40
37.832868,102.706662,0,5189,39663.4651041667,2008-08-03,11:09:45
37.832954,102.706571,0,5187,39663.465162037,2008-08-03,11:09:50
37.833059,102.706489,0,5186,39663.4652199074,2008-08-03,11:09:55
37.833175,102.706379,0,5187,39663.4652777778,2008-08-03,11:10:00
37.833266,102.706245,0,5184,39663.4653356481,2008-08-03,11:10:05
37.833393,102.706115,0,5180,39663.4653935185,2008-08-03,11:10:10
37.833528,102.705945,0,5174,39663.4654513889,2008-08-03,11:10:15
37.833663,102.7058,0,5177,39663.4655092593,2008-08-03,11:10:20
37.833814,102.705653,0,5177,39663.4655671296,2008-08-03,11:10:25
37.833994,102.705486,0,5175,39663.465625,2008-08-03,11:10:30
37.834153,102.705332,0,5176,39663.4656828704,2008-08-03,11:10:35
37.834285,102.705162,0,5177,39663.4657407407,2008-08-03,11:10:40
37.834447,102.704986,0,5178,39663.4657986111,2008-08-03,11:10:45
37.834659,102.704786,0,5180,39663.4658564815,2008-08-03,11:10:50
37.834869,102.704573,0,5184,39663.4659143519,2008-08-03,11:10:55
37.835113,102.704346,0,5182,39663.4659722222,2008-08-03,11:11:00
37.835388,102.704053,0,5184,39663.4660300926,2008-08-03,11:11:05
37.835688,102.703733,0,5189,39663.466087963,2008-08-03,11:11:10
37.836051,102.703354,0,5185,39663.4661458333,2008-08-03,11:11:15
37.836432,102.702966,0,5186,39663.4662037037,2008-08-03,11:11:20
37.836815,102.702575,0,5188,39663.4662615741,2008-08-03,11:11:25
37.837205,102.702192,0,5195,39663.4663194444,2008-08-03,11:11:30
37.837626,102.701763,0,5204,39663.4663773148,2008-08-03,11:11:35
37.838057,102.701313,0,5205,39663.4664351852,2008-08-03,11:11:40
37.838509,102.70082,0,5200,39663.4664930556,2008-08-03,11:11:45
37.838998,102.700311,0,5192,39663.4665509259,2008-08-03,11:11:50
37.839483,102.699804,0,5181,39663.4666087963,2008-08-03,11:11:55
37.839999,102.69928,0,5173,39663.4666666667,2008-08-03,11:12:00
37.84055,102.698718,0,5162,39663.466724537,2008-08-03,11:12:05
37.841151,102.698106,0,5155,39663.4667824074,2008-08-03,11:12:10
37.841788,102.697429,0,5165,39663.4668402778,2008-08-03,11:12:15
37.842474,102.696728,0,5175,39663.4668981481,2008-08-03,11:12:20
37.843171,102.695991,0,5181,39663.4669560185,2008-08-03,11:12:25
37.843892,102.695242,0,5181,39663.4670138889,2008-08-03,11:12:30
37.844646,102.694457,0,5173,39663.4670717593,2008-08-03,11:12:35
37.845423,102.693643,0,5167,39663.4671296296,2008-08-03,11:12:40
37.846235,102.692788,0,5164,39663.4671875,2008-08-03,11:12:45
37.847085,102.691882,0,5167,39663.4672453704,2008-08-03,11:12:50
37.847984,102.690959,0,5174,39663.4673032407,2008-08-03,11:12:55
37.84891,102.690011,0,5181,39663.4673611111,2008-08-03,11:13:00
37.849851,102.689053,0,5189,39663.4674189815,2008-08-03,11:13:05
37.85083,102.688079,0,5195,39663.4674768519,2008-08-03,11:13:10
37.851831,102.687072,0,5196,39663.4675347222,2008-08-03,11:13:15
37.852805,102.686051,0,5194,39663.4675925926,2008-08-03,11:13:20
37.853748,102.68506,0,5193,39663.467650463,2008-08-03,11:13:25
37.854699,102.684042,0,5194,39663.4677083333,2008-08-03,11:13:30
37.855674,102.683006,0,5200,39663.4677662037,2008-08-03,11:13:35
37.856671,102.68194,0,5205,39663.4678240741,2008-08-03,11:13:40
37.857609,102.680922,0,5203,39663.4678819444,2008-08-03,11:13:45
37.858563,102.679876,0,5202,39663.4679398148,2008-08-03,11:13:50
37.859585,102.678883,0,5197,39663.4679976852,2008-08-03,11:13:55
37.860597,102.677876,0,5196,39663.4680555556,2008-08-03,11:14:00
37.861586,102.676834,0,5200,39663.4681134259,2008-08-03,11:14:05
37.862611,102.675784,0,5203,39663.4681712963,2008-08-03,11:14:10
37.863634,102.674705,0,5207,39663.4682291667,2008-08-03,11:14:15
37.864657,102.673651,0,5210,39663.468287037,2008-08-03,11:14:20
37.865646,102.672613,0,5211,39663.4683449074,2008-08-03,11:14:25
37.866586,102.671638,0,5210,39663.4684027778,2008-08-03,11:14:30
37.867509,102.670697,0,5205,39663.4684606481,2008-08-03,11:14:35
37.868395,102.669782,0,5207,39663.4685185185,2008-08-03,11:14:40
37.869228,102.668924,0,5211,39663.4685763889,2008-08-03,11:14:45
37.869995,102.668119,0,5215,39663.4686342593,2008-08-03,11:14:50
37.870664,102.667326,0,5222,39663.4686921296,2008-08-03,11:14:55
37.871242,102.666532,0,5225,39663.46875,2008-08-03,11:15:00
37.871775,102.665829,0,5227,39663.4688078704,2008-08-03,11:15:05
37.872268,102.665198,0,5227,39663.4688657407,2008-08-03,11:15:10
37.872671,102.664646,0,5226,39663.4689236111,2008-08-03,11:15:15
37.873043,102.664151,0,5227,39663.4689814815,2008-08-03,11:15:20
37.873363,102.663734,0,5225,39663.4690393518,2008-08-03,11:15:25
37.873695,102.663299,0,5227,39663.4690972222,2008-08-03,11:15:30
37.874055,102.662869,0,5230,39663.4691550926,2008-08-03,11:15:35
37.874428,102.66242,0,5232,39663.469212963,2008-08-03,11:15:40
37.874785,102.661945,0,5227,39663.4692708333,2008-08-03,11:15:45
37.875133,102.661517,0,5215,39663.4693287037,2008-08-03,11:15:50
37.875487,102.661091,0,5208,39663.4693865741,2008-08-03,11:15:55
37.875867,102.66065,0,5201,39663.4694444444,2008-08-03,11:16:00
37.876205,102.660225,0,5175,39663.4695023148,2008-08-03,11:16:05
37.876556,102.659757,0,5167,39663.4695601852,2008-08-03,11:16:10
37.876911,102.659276,0,5161,39663.4696180556,2008-08-03,11:16:15
37.877324,102.658729,0,5152,39663.4696759259,2008-08-03,11:16:20
37.877759,102.658168,0,5145,39663.4697337963,2008-08-03,11:16:25
37.878183,102.65761,0,5134,39663.4697916667,2008-08-03,11:16:30
37.878605,102.657044,0,5122,39663.469849537,2008-08-03,11:16:35
37.879009,102.656451,0,5109,39663.4699074074,2008-08-03,11:16:40
37.879434,102.655859,0,5103,39663.4699652778,2008-08-03,11:16:45
37.879878,102.65529,0,5096,39663.4700231481,2008-08-03,11:16:50
37.880311,102.654706,0,5084,39663.4700810185,2008-08-03,11:16:55
37.880738,102.654116,0,5074,39663.4701388889,2008-08-03,11:17:00
37.881185,102.653512,0,5066,39663.4701967593,2008-08-03,11:17:05
37.881641,102.65289,0,5057,39663.4702546296,2008-08-03,11:17:10
37.882088,102.652305,0,5049,39663.4703125,2008-08-03,11:17:15
37.882534,102.651733,0,5046,39663.4703703704,2008-08-03,11:17:20
37.88296,102.65119,0,5040,39663.4704282407,2008-08-03,11:17:25
37.8834,102.650647,0,5032,39663.4704861111,2008-08-03,11:17:30
37.883861,102.650091,0,5025,39663.4705439815,2008-08-03,11:17:35
37.884308,102.649546,0,5023,39663.4706018518,2008-08-03,11:17:40
37.884727,102.649003,0,5022,39663.4706597222,2008-08-03,11:17:45
37.885175,102.648457,0,5022,39663.4707175926,2008-08-03,11:17:50
37.88559,102.647908,0,5028,39663.470775463,2008-08-03,11:17:55
37.886016,102.647348,0,5034,39663.4708333333,2008-08-03,11:18:00
37.886467,102.64677,0,5038,39663.4708912037,2008-08-03,11:18:05
37.886917,102.64618,0,5044,39663.4709490741,2008-08-03,11:18:10
37.887359,102.645583,0,5057,39663.4710069444,2008-08-03,11:18:15
37.887771,102.645029,0,5067,39663.4710648148,2008-08-03,11:18:20
37.888156,102.644536,0,5074,39663.4711226852,2008-08-03,11:18:25
37.888522,102.644039,0,5079,39663.4711805556,2008-08-03,11:18:30
37.888892,102.643552,0,5076,39663.4712384259,2008-08-03,11:18:35
37.889282,102.643076,0,5068,39663.4712962963,2008-08-03,11:18:40
37.889674,102.642601,0,5064,39663.4713541667,2008-08-03,11:18:45
37.890061,102.642108,0,5065,39663.471412037,2008-08-03,11:18:50
37.89044,102.641552,0,5070,39663.4714699074,2008-08-03,11:18:55
37.890787,102.641033,0,5078,39663.4715277778,2008-08-03,11:19:00
37.891145,102.640517,0,5085,39663.4715856481,2008-08-03,11:19:05
37.891515,102.639948,0,5088,39663.4716435185,2008-08-03,11:19:10
37.89188,102.639418,0,5090,39663.4717013889,2008-08-03,11:19:15
37.892226,102.638858,0,5093,39663.4717592593,2008-08-03,11:19:20
37.892595,102.638329,0,5095,39663.4718171296,2008-08-03,11:19:25
37.892947,102.637788,0,5095,39663.471875,2008-08-03,11:19:30
37.893275,102.637277,0,5097,39663.4719328704,2008-08-03,11:19:35
37.893607,102.636747,0,5097,39663.4719907407,2008-08-03,11:19:40
37.893955,102.636194,0,5089,39663.4720486111,2008-08-03,11:19:45
37.894267,102.635702,0,5083,39663.4721064815,2008-08-03,11:19:50
37.894585,102.635191,0,5085,39663.4721643519,2008-08-03,11:19:55
37.894912,102.634684,0,5090,39663.4722222222,2008-08-03,11:20:00
37.895219,102.634205,0,5097,39663.4722800926,2008-08-03,11:20:05
37.895505,102.633724,0,5103,39663.472337963,2008-08-03,11:20:10
37.895797,102.633253,0,5106,39663.4723958333,2008-08-03,11:20:15
37.896121,102.632762,0,5107,39663.4724537037,2008-08-03,11:20:20
37.896443,102.632249,0,5106,39663.4725115741,2008-08-03,11:20:25
37.896769,102.631776,0,5105,39663.4725694444,2008-08-03,11:20:30
37.897086,102.631318,0,5102,39663.4726273148,2008-08-03,11:20:35
37.897422,102.630841,0,5101,39663.4726851852,2008-08-03,11:20:40
37.897772,102.630341,0,5104,39663.4727430556,2008-08-03,11:20:45
37.898083,102.629854,0,5096,39663.4728009259,2008-08-03,11:20:50
37.898375,102.629366,0,5089,39663.4728587963,2008-08-03,11:20:55
37.898685,102.628915,0,5086,39663.4729166667,2008-08-03,11:21:00
37.898986,102.628463,0,5081,39663.472974537,2008-08-03,11:21:05
37.899284,102.627985,0,5083,39663.4730324074,2008-08-03,11:21:10
37.899606,102.627482,0,5085,39663.4730902778,2008-08-03,11:21:15
37.899913,102.627033,0,5090,39663.4731481481,2008-08-03,11:21:20
37.900187,102.626609,0,5097,39663.4732060185,2008-08-03,11:21:25
37.900469,102.626165,0,5105,39663.4732638889,2008-08-03,11:21:30
37.900751,102.625721,0,5109,39663.4733217593,2008-08-03,11:21:35
37.901025,102.625302,0,5121,39663.4733796296,2008-08-03,11:21:40
37.901312,102.624884,0,5131,39663.4734375,2008-08-03,11:21:45
37.901599,102.624487,0,5132,39663.4734953704,2008-08-03,11:21:50
37.901848,102.624113,0,5130,39663.4735532407,2008-08-03,11:21:55
37.902041,102.62382,0,5127,39663.4736111111,2008-08-03,11:22:00
37.902226,102.623541,0,5120,39663.4736689815,2008-08-03,11:22:05
37.902381,102.623264,0,5120,39663.4737268519,2008-08-03,11:22:10
37.902543,102.62301,0,5124,39663.4737847222,2008-08-03,11:22:15
37.902691,102.622805,0,5130,39663.4738425926,2008-08-03,11:22:20
37.902795,102.622648,0,5137,39663.473900463,2008-08-03,11:22:25
37.902852,102.622401,0,5116,39663.4792824074,2008-08-03,11:30:10
37.902948,102.622291,0,5117,39663.4793402778,2008-08-03,11:30:15
37.903062,102.622144,0,5118,39663.4793981481,2008-08-03,11:30:20
37.903201,102.621971,0,5115,39663.4794560185,2008-08-03,11:30:25
37.903313,102.621783,0,5109,39663.4795138889,2008-08-03,11:30:30
37.903408,102.621626,0,5099,39663.4795717593,2008-08-03,11:30:35
37.903524,102.621398,0,5084,39663.4796296296,2008-08-03,11:30:40
37.903665,102.621181,0,5073,39663.4796875,2008-08-03,11:30:45
37.903814,102.62092,0,5061,39663.4797453704,2008-08-03,11:30:50
37.903998,102.620647,0,5050,39663.4798032407,2008-08-03,11:30:55
37.90419,102.620321,0,5042,39663.4798611111,2008-08-03,11:31:00
37.904414,102.619979,0,5033,39663.4799189815,2008-08-03,11:31:05
37.904651,102.619642,0,5027,39663.4799768519,2008-08-03,11:31:10
37.904907,102.619246,0,5019,39663.4800347222,2008-08-03,11:31:15
37.905171,102.618844,0,5013,39663.4800925926,2008-08-03,11:31:20
37.905415,102.618428,0,5011,39663.480150463,2008-08-03,11:31:25
37.905693,102.617957,0,5004,39663.4802083333,2008-08-03,11:31:30
37.906,102.617454,0,4998,39663.4802662037,2008-08-03,11:31:35
37.906356,102.616897,0,4998,39663.4803240741,2008-08-03,11:31:40
37.906723,102.616308,0,5000,39663.4803819444,2008-08-03,11:31:45
37.907128,102.615676,0,5000,39663.4804398148,2008-08-03,11:31:50
37.90756,102.615021,0,4999,39663.4804976852,2008-08-03,11:31:55
37.908023,102.61433,0,5000,39663.4805555556,2008-08-03,11:32:00
37.908513,102.613562,0,4996,39663.4806134259,2008-08-03,11:32:05
37.909028,102.612767,0,4993,39663.4806712963,2008-08-03,11:32:10
37.909568,102.611927,0,4991,39663.4807291667,2008-08-03,11:32:15
37.910142,102.611053,0,4992,39663.480787037,2008-08-03,11:32:20
37.910759,102.610132,0,4991,39663.4808449074,2008-08-03,11:32:25
37.911414,102.609168,0,4986,39663.4809027778,2008-08-03,11:32:30
37.912095,102.608155,0,4983,39663.4809606481,2008-08-03,11:32:35
37.912785,102.607088,0,4975,39663.4810185185,2008-08-03,11:32:40
37.913487,102.606008,0,4968,39663.4810763889,2008-08-03,11:32:45
37.914218,102.604906,0,4958,39663.4811342593,2008-08-03,11:32:50
37.914958,102.603809,0,4947,39663.4811921296,2008-08-03,11:32:55
37.915754,102.602614,0,4944,39663.48125,2008-08-03,11:33:00
37.916545,102.601394,0,4943,39663.4813078704,2008-08-03,11:33:05
37.917322,102.600194,0,4945,39663.4813657407,2008-08-03,11:33:10
37.9181,102.598968,0,4950,39663.4814236111,2008-08-03,11:33:15
37.918876,102.597726,0,4945,39663.4814814815,2008-08-03,11:33:20
37.919654,102.596485,0,4941,39663.4815393519,2008-08-03,11:33:25
37.920457,102.595229,0,4942,39663.4815972222,2008-08-03,11:33:30
37.921271,102.59399,0,4945,39663.4816550926,2008-08-03,11:33:35
37.922112,102.592747,0,4946,39663.481712963,2008-08-03,11:33:40
37.922948,102.591452,0,4938,39663.4817708333,2008-08-03,11:33:45
37.92378,102.590117,0,4929,39663.4818287037,2008-08-03,11:33:50
37.924651,102.588789,0,4920,39663.4818865741,2008-08-03,11:33:55
37.92555,102.587457,0,4909,39663.4819444444,2008-08-03,11:34:00
37.926458,102.586136,0,4901,39663.4820023148,2008-08-03,11:34:05
37.927376,102.584799,0,4899,39663.4820601852,2008-08-03,11:34:10
37.928324,102.583419,0,4908,39663.4821180556,2008-08-03,11:34:15
37.929301,102.582009,0,4910,39663.4821759259,2008-08-03,11:34:20
37.930302,102.580553,0,4912,39663.4822337963,2008-08-03,11:34:25
37.931306,102.579058,0,4912,39663.4822916667,2008-08-03,11:34:30
37.932311,102.577542,0,4905,39663.482349537,2008-08-03,11:34:35
37.933343,102.576004,0,4894,39663.4824074074,2008-08-03,11:34:40
37.934405,102.574412,0,4887,39663.4824652778,2008-08-03,11:34:45
37.935478,102.572821,0,4883,39663.4825231481,2008-08-03,11:34:50
37.936551,102.571248,0,4883,39663.4825810185,2008-08-03,11:34:55
37.937657,102.569681,0,4887,39663.4826388889,2008-08-03,11:35:00
37.938785,102.568202,0,4889,39663.4826967593,2008-08-03,11:35:05
37.939937,102.566767,0,4895,39663.4827546296,2008-08-03,11:35:10
37.941101,102.565345,0,4900,39663.4828125,2008-08-03,11:35:15
37.942274,102.563924,0,4910,39663.4828703704,2008-08-03,11:35:20
37.943418,102.562497,0,4922,39663.4829282407,2008-08-03,11:35:25
37.944588,102.561066,0,4938,39663.4829861111,2008-08-03,11:35:30
37.945796,102.559622,0,4947,39663.4830439815,2008-08-03,11:35:35
37.947057,102.558264,0,4954,39663.4831018519,2008-08-03,11:35:40
37.948382,102.557004,0,4968,39663.4831597222,2008-08-03,11:35:45
37.949723,102.555738,0,4980,39663.4832175926,2008-08-03,11:35:50
37.951045,102.554498,0,4989,39663.483275463,2008-08-03,11:35:55
37.952352,102.55325,0,4995,39663.4833333333,2008-08-03,11:36:00
37.953655,102.552016,0,5005,39663.4833912037,2008-08-03,11:36:05
37.95496,102.550807,0,5015,39663.4834490741,2008-08-03,11:36:10
37.956259,102.549559,0,5030,39663.4835069444,2008-08-03,11:36:15
37.957573,102.548337,0,5041,39663.4835648148,2008-08-03,11:36:20
37.95885,102.547112,0,5048,39663.4836226852,2008-08-03,11:36:25
37.960103,102.545917,0,5048,39663.4836805556,2008-08-03,11:36:30
37.961309,102.544763,0,5052,39663.4837384259,2008-08-03,11:36:35
37.96253,102.543629,0,5049,39663.4837962963,2008-08-03,11:36:40
37.963744,102.542474,0,5054,39663.4838541667,2008-08-03,11:36:45
37.964937,102.541348,0,5060,39663.483912037,2008-08-03,11:36:50
37.966099,102.540286,0,5068,39663.4839699074,2008-08-03,11:36:55
37.967226,102.539208,0,5074,39663.4840277778,2008-08-03,11:37:00
37.968336,102.53817,0,5079,39663.4840856481,2008-08-03,11:37:05
37.969409,102.537166,0,5085,39663.4841435185,2008-08-03,11:37:10
37.970477,102.536168,0,5091,39663.4842013889,2008-08-03,11:37:15
37.971545,102.535164,0,5097,39663.4842592593,2008-08-03,11:37:20
37.972538,102.534207,0,5108,39663.4843171296,2008-08-03,11:37:25
37.973514,102.533271,0,5113,39663.484375,2008-08-03,11:37:30
37.974511,102.532321,0,5118,39663.4844328704,2008-08-03,11:37:35
37.97551,102.531353,0,5111,39663.4844907407,2008-08-03,11:37:40
37.976511,102.530406,0,5109,39663.4845486111,2008-08-03,11:37:45
37.977526,102.529431,0,5105,39663.4846064815,2008-08-03,11:37:50
37.978556,102.528466,0,5105,39663.4846643518,2008-08-03,11:37:55
37.97959,102.527517,0,5108,39663.4847222222,2008-08-03,11:38:00
37.980639,102.526599,0,5108,39663.4847800926,2008-08-03,11:38:05
37.981704,102.525681,0,5106,39663.484837963,2008-08-03,11:38:10
37.982775,102.524728,0,5101,39663.4848958333,2008-08-03,11:38:15
37.983864,102.52379,0,5108,39663.4849537037,2008-08-03,11:38:20
37.984954,102.522836,0,5113,39663.4850115741,2008-08-03,11:38:25
37.986048,102.521901,0,5123,39663.4850694444,2008-08-03,11:38:30
37.987132,102.520936,0,5126,39663.4851273148,2008-08-03,11:38:35
37.988216,102.519975,0,5134,39663.4851851852,2008-08-03,11:38:40
37.989309,102.519014,0,5142,39663.4852430556,2008-08-03,11:38:45
37.990409,102.518048,0,5150,39663.4853009259,2008-08-03,11:38:50
37.991512,102.517081,0,5161,39663.4853587963,2008-08-03,11:38:55
37.9926,102.516118,0,5169,39663.4854166667,2008-08-03,11:39:00
37.993704,102.515133,0,5177,39663.485474537,2008-08-03,11:39:05
37.994814,102.514146,0,5178,39663.4855324074,2008-08-03,11:39:10
37.995953,102.513192,0,5183,39663.4855902778,2008-08-03,11:39:15
37.997083,102.512199,0,5186,39663.4856481481,2008-08-03,11:39:20
37.998218,102.511183,0,5193,39663.4857060185,2008-08-03,11:39:25
37.999348,102.510201,0,5200,39663.4857638889,2008-08-03,11:39:30
38.000476,102.509204,0,5208,39663.4858217593,2008-08-03,11:39:35
38.001592,102.508222,0,5212,39663.4858796296,2008-08-03,11:39:40
38.002726,102.50723,0,5219,39663.4859375,2008-08-03,11:39:45
38.003878,102.506239,0,5225,39663.4859953704,2008-08-03,11:39:50
38.005036,102.50522,0,5227,39663.4860532407,2008-08-03,11:39:55
38.006199,102.50417,0,5224,39663.4861111111,2008-08-03,11:40:00
38.007381,102.503151,0,5227,39663.4861689815,2008-08-03,11:40:05
38.008576,102.502116,0,5229,39663.4862268518,2008-08-03,11:40:10
38.009778,102.501033,0,5229,39663.4862847222,2008-08-03,11:40:15
38.010996,102.499956,0,5227,39663.4863425926,2008-08-03,11:40:20
38.012224,102.498894,0,5224,39663.486400463,2008-08-03,11:40:25
38.01345,102.497799,0,5224,39663.4864583333,2008-08-03,11:40:30
38.014693,102.496718,0,5225,39663.4865162037,2008-08-03,11:40:35
38.01592,102.495632,0,5229,39663.4865740741,2008-08-03,11:40:40
38.01714,102.494544,0,5235,39663.4866319444,2008-08-03,11:40:45
38.0184,102.493439,0,5239,39663.4866898148,2008-08-03,11:40:50
38.019672,102.492318,0,5248,39663.4867476852,2008-08-03,11:40:55
38.020972,102.4912,0,5251,39663.4868055556,2008-08-03,11:41:00
38.022253,102.49007,0,5249,39663.4868634259,2008-08-03,11:41:05
38.023542,102.488932,0,5237,39663.4869212963,2008-08-03,11:41:10
38.024828,102.487812,0,5237,39663.4869791667,2008-08-03,11:41:15
38.02612,102.486686,0,5238,39663.487037037,2008-08-03,11:41:20
38.02743,102.485551,0,5243,39663.4870949074,2008-08-03,11:41:25
38.028691,102.484423,0,5241,39663.4871527778,2008-08-03,11:41:30
38.029985,102.483272,0,5240,39663.4872106481,2008-08-03,11:41:35
38.031285,102.482126,0,5238,39663.4872685185,2008-08-03,11:41:40
38.032593,102.480966,0,5235,39663.4873263889,2008-08-03,11:41:45
38.03391,102.4798,0,5233,39663.4873842593,2008-08-03,11:41:50
38.03524,102.478623,0,5233,39663.4874421296,2008-08-03,11:41:55
38.036553,102.477435,0,5236,39663.4875,2008-08-03,11:42:00
38.037904,102.476244,0,5239,39663.4875578704,2008-08-03,11:42:05
38.039265,102.475057,0,5242,39663.4876157407,2008-08-03,11:42:10
38.040614,102.47386,0,5247,39663.4876736111,2008-08-03,11:42:15
38.041972,102.472672,0,5254,39663.4877314815,2008-08-03,11:42:20
38.043332,102.471488,0,5264,39663.4877893519,2008-08-03,11:42:25
38.044702,102.470308,0,5272,39663.4878472222,2008-08-03,11:42:30
38.046075,102.469107,0,5280,39663.4879050926,2008-08-03,11:42:35
38.047437,102.46793,0,5286,39663.487962963,2008-08-03,11:42:40
38.048789,102.466741,0,5293,39663.4880208333,2008-08-03,11:42:45
38.050128,102.465551,0,5301,39663.4880787037,2008-08-03,11:42:50
38.051474,102.464372,0,5311,39663.4881365741,2008-08-03,11:42:55
38.052842,102.463194,0,5316,39663.4881944444,2008-08-03,11:43:00
38.054196,102.462002,0,5324,39663.4882523148,2008-08-03,11:43:05
38.055532,102.46076,0,5329,39663.4883101852,2008-08-03,11:43:10
38.056813,102.459424,0,5337,39663.4883680556,2008-08-03,11:43:15
38.058019,102.458015,0,5342,39663.4884259259,2008-08-03,11:43:20
38.059155,102.456504,0,5351,39663.4884837963,2008-08-03,11:43:25
38.060237,102.45493,0,5359,39663.4885416667,2008-08-03,11:43:30
38.061279,102.453354,0,5366,39663.488599537,2008-08-03,11:43:35
38.062325,102.451785,0,5372,39663.4886574074,2008-08-03,11:43:40
38.063377,102.450233,0,5377,39663.4887152778,2008-08-03,11:43:45
38.06445,102.448663,0,5383,39663.4887731481,2008-08-03,11:43:50
38.065525,102.44712,0,5390,39663.4888310185,2008-08-03,11:43:55
38.066588,102.445587,0,5394,39663.4888888889,2008-08-03,11:44:00
38.067633,102.444052,0,5397,39663.4889467593,2008-08-03,11:44:05
38.068678,102.442513,0,5398,39663.4890046296,2008-08-03,11:44:10
38.069689,102.440975,0,5395,39663.4890625,2008-08-03,11:44:15
38.07074,102.439439,0,5393,39663.4891203704,2008-08-03,11:44:20
38.071804,102.437911,0,5391,39663.4891782407,2008-08-03,11:44:25
38.072843,102.43639,0,5392,39663.4892361111,2008-08-03,11:44:30
38.073883,102.434888,0,5386,39663.4892939815,2008-08-03,11:44:35
38.074929,102.43338,0,5389,39663.4893518519,2008-08-03,11:44:40
38.075944,102.431891,0,5389,39663.4894097222,2008-08-03,11:44:45
38.076986,102.430391,0,5388,39663.4894675926,2008-08-03,11:44:50
38.078023,102.428862,0,5387,39663.489525463,2008-08-03,11:44:55
38.079069,102.427314,0,5384,39663.4895833333,2008-08-03,11:45:00
38.080143,102.425767,0,5382,39663.4896412037,2008-08-03,11:45:05
38.081217,102.424199,0,5383,39663.4896990741,2008-08-03,11:45:10
38.082318,102.422622,0,5381,39663.4897569444,2008-08-03,11:45:15
38.083405,102.421015,0,5380,39663.4898148148,2008-08-03,11:45:20
38.084418,102.419345,0,5380,39663.4898726852,2008-08-03,11:45:25
38.085354,102.417596,0,5381,39663.4899305556,2008-08-03,11:45:30
38.086179,102.415821,0,5386,39663.4899884259,2008-08-03,11:45:35
38.086867,102.413956,0,5390,39663.4900462963,2008-08-03,11:45:40
38.087409,102.411927,0,5396,39663.4901041667,2008-08-03,11:45:45
38.087863,102.409852,0,5398,39663.490162037,2008-08-03,11:45:50
38.088372,102.40786,0,5398,39663.4902199074,2008-08-03,11:45:55
38.08891,102.405957,0,5388,39663.4902777778,2008-08-03,11:46:00
38.089599,102.404109,0,5382,39663.4903356481,2008-08-03,11:46:05
38.090393,102.402372,0,5375,39663.4903935185,2008-08-03,11:46:10
38.091349,102.400758,0,5370,39663.4904513889,2008-08-03,11:46:15
38.092409,102.39927,0,5364,39663.4905092593,2008-08-03,11:46:20
38.093625,102.397827,0,5354,39663.4905671296,2008-08-03,11:46:25
38.094951,102.396605,0,5345,39663.490625,2008-08-03,11:46:30
38.09632,102.395511,0,5335,39663.4906828704,2008-08-03,11:46:35
38.097748,102.394485,0,5323,39663.4907407407,2008-08-03,11:46:40
38.099196,102.39348,0,5314,39663.4907986111,2008-08-03,11:46:45
38.100623,102.392458,0,5302,39663.4908564815,2008-08-03,11:46:50
38.102032,102.391388,0,5289,39663.4909143519,2008-08-03,11:46:55
38.103365,102.390213,0,5278,39663.4909722222,2008-08-03,11:47:00
38.104638,102.388925,0,5264,39663.4910300926,2008-08-03,11:47:05
38.105907,102.387603,0,5251,39663.491087963,2008-08-03,11:47:10
38.107171,102.386299,0,5241,39663.4911458333,2008-08-03,11:47:15
38.108423,102.384989,0,5231,39663.4912037037,2008-08-03,11:47:20
38.109675,102.383696,0,5220,39663.4912615741,2008-08-03,11:47:25
38.110953,102.38245,0,5211,39663.4913194444,2008-08-03,11:47:30
38.112252,102.381237,0,5198,39663.4913773148,2008-08-03,11:47:35
38.113627,102.380149,0,5195,39663.4914351852,2008-08-03,11:47:40
38.115039,102.379149,0,5193,39663.4914930556,2008-08-03,11:47:45
38.116454,102.378251,0,5192,39663.4915509259,2008-08-03,11:47:50
38.117907,102.377441,0,5185,39663.4916087963,2008-08-03,11:47:55
38.11939,102.376724,0,5181,39663.4916666667,2008-08-03,11:48:00
38.120913,102.37604,0,5182,39663.491724537,2008-08-03,11:48:05
38.122469,102.375317,0,5195,39663.4917824074,2008-08-03,11:48:10
38.12404,102.374609,0,5208,39663.4918402778,2008-08-03,11:48:15
38.125633,102.373889,0,5223,39663.4918981481,2008-08-03,11:48:20
38.127193,102.373168,0,5239,39663.4919560185,2008-08-03,11:48:25
38.128733,102.372459,0,5250,39663.4920138889,2008-08-03,11:48:30
38.130289,102.371735,0,5260,39663.4920717593,2008-08-03,11:48:35
38.13188,102.371047,0,5270,39663.4921296296,2008-08-03,11:48:40
38.133454,102.370331,0,5273,39663.4921875,2008-08-03,11:48:45
38.135,102.369551,0,5273,39663.4922453704,2008-08-03,11:48:50
38.136506,102.368683,0,5286,39663.4923032407,2008-08-03,11:48:55
38.137957,102.367707,0,5292,39663.4923611111,2008-08-03,11:49:00
38.139362,102.366654,0,5298,39663.4924189815,2008-08-03,11:49:05
38.14073,102.365509,0,5305,39663.4924768518,2008-08-03,11:49:10
38.142061,102.364267,0,5315,39663.4925347222,2008-08-03,11:49:15
38.14332,102.36295,0,5325,39663.4925925926,2008-08-03,11:49:20
38.144471,102.361596,0,5317,39663.492650463,2008-08-03,11:49:25
38.145614,102.360127,0,5327,39663.4927083333,2008-08-03,11:49:30
38.14671,102.358605,0,5337,39663.4927662037,2008-08-03,11:49:35
38.147774,102.357025,0,5348,39663.4928240741,2008-08-03,11:49:40
38.14885,102.355485,0,5355,39663.4928819444,2008-08-03,11:49:45
38.149921,102.353943,0,5364,39663.4929398148,2008-08-03,11:49:50
38.150965,102.352426,0,5370,39663.4929976852,2008-08-03,11:49:55
38.152055,102.350929,0,5378,39663.4930555556,2008-08-03,11:50:00
38.153121,102.349424,0,5389,39663.4931134259,2008-08-03,11:50:05
38.15417,102.347939,0,5396,39663.4931712963,2008-08-03,11:50:10
38.155233,102.346535,0,5397,39663.4932291667,2008-08-03,11:50:15
38.156362,102.345173,0,5398,39663.493287037,2008-08-03,11:50:20
38.157512,102.343791,0,5396,39663.4933449074,2008-08-03,11:50:25
38.158677,102.342414,0,5393,39663.4934027778,2008-08-03,11:50:30
38.159845,102.341038,0,5394,39663.4934606481,2008-08-03,11:50:35
38.161011,102.339661,0,5395,39663.4935185185,2008-08-03,11:50:40
38.162169,102.338291,0,5388,39663.4935763889,2008-08-03,11:50:45
38.163335,102.33689,0,5389,39663.4936342593,2008-08-03,11:50:50
38.164489,102.335509,0,5394,39663.4936921296,2008-08-03,11:50:55
38.165649,102.334127,0,5396,39663.49375,2008-08-03,11:51:00
38.166803,102.332734,0,5399,39663.4938078704,2008-08-03,11:51:05
38.167962,102.331375,0,5403,39663.4938657407,2008-08-03,11:51:10
38.169137,102.330002,0,5408,39663.4939236111,2008-08-03,11:51:15
38.170303,102.328605,0,5412,39663.4939814815,2008-08-03,11:51:20
38.171459,102.327234,0,5415,39663.4940393518,2008-08-03,11:51:25
38.172676,102.325928,0,5415,39663.4940972222,2008-08-03,11:51:30
38.173957,102.324679,0,5414,39663.4941550926,2008-08-03,11:51:35
38.175281,102.323506,0,5423,39663.494212963,2008-08-03,11:51:40
38.176594,102.322318,0,5431,39663.4942708333,2008-08-03,11:51:45
38.177926,102.321121,0,5433,39663.4943287037,2008-08-03,11:51:50
38.179239,102.319946,0,5435,39663.4943865741,2008-08-03,11:51:55
38.180578,102.318757,0,5438,39663.4944444444,2008-08-03,11:52:00
38.181914,102.317565,0,5438,39663.4945023148,2008-08-03,11:52:05
38.183244,102.316351,0,5433,39663.4945601852,2008-08-03,11:52:10
38.184579,102.315149,0,5431,39663.4946180556,2008-08-03,11:52:15
38.185898,102.313943,0,5433,39663.4946759259,2008-08-03,11:52:20
38.187227,102.312757,0,5440,39663.4947337963,2008-08-03,11:52:25
38.188566,102.311571,0,5450,39663.4947916667,2008-08-03,11:52:30
38.189885,102.31038,0,5456,39663.494849537,2008-08-03,11:52:35
38.191224,102.309186,0,5455,39663.4949074074,2008-08-03,11:52:40
38.192541,102.307994,0,5458,39663.4949652778,2008-08-03,11:52:45
38.193866,102.306795,0,5460,39663.4950231481,2008-08-03,11:52:50
38.19519,102.305607,0,5460,39663.4950810185,2008-08-03,11:52:55
38.196512,102.304414,0,5470,39663.4951388889,2008-08-03,11:53:00
38.197837,102.303226,0,5476,39663.4951967593,2008-08-03,11:53:05
38.199158,102.302032,0,5479,39663.4952546296,2008-08-03,11:53:10
38.200496,102.300836,0,5486,39663.4953125,2008-08-03,11:53:15
38.201822,102.299651,0,5491,39663.4953703704,2008-08-03,11:53:20
38.203185,102.298436,0,5496,39663.4954282407,2008-08-03,11:53:25
38.204537,102.297231,0,5499,39663.4954861111,2008-08-03,11:53:30
38.205903,102.296015,0,5508,39663.4955439815,2008-08-03,11:53:35
38.207259,102.294795,0,5511,39663.4956018519,2008-08-03,11:53:40
38.208587,102.293598,0,5518,39663.4956597222,2008-08-03,11:53:45
38.209925,102.292406,0,5526,39663.4957175926,2008-08-03,11:53:50
38.211247,102.291212,0,5532,39663.495775463,2008-08-03,11:53:55
38.212584,102.290024,0,5536,39663.4958333333,2008-08-03,11:54:00
38.213921,102.288797,0,5537,39663.4958912037,2008-08-03,11:54:05
38.215248,102.287589,0,5539,39663.4959490741,2008-08-03,11:54:10
38.216593,102.286371,0,5539,39663.4960069444,2008-08-03,11:54:15
38.217928,102.285174,0,5545,39663.4960648148,2008-08-03,11:54:20
38.219288,102.283966,0,5548,39663.4961226852,2008-08-03,11:54:25
38.220614,102.282767,0,5550,39663.4961805556,2008-08-03,11:54:30
38.221941,102.281569,0,5551,39663.4962384259,2008-08-03,11:54:35
38.223273,102.280363,0,5551,39663.4962962963,2008-08-03,11:54:40
38.224617,102.279146,0,5546,39663.4963541667,2008-08-03,11:54:45
38.225943,102.277931,0,5547,39663.496412037,2008-08-03,11:54:50
38.227277,102.276724,0,5550,39663.4964699074,2008-08-03,11:54:55
38.228615,102.275533,0,5548,39663.4965277778,2008-08-03,11:55:00
38.229948,102.274343,0,5555,39663.4965856481,2008-08-03,11:55:05
38.231267,102.273132,0,5554,39663.4966435185,2008-08-03,11:55:10
38.232615,102.271923,0,5553,39663.4967013889,2008-08-03,11:55:15
38.23396,102.270727,0,5550,39663.4967592593,2008-08-03,11:55:20
38.235274,102.269542,0,5550,39663.4968171296,2008-08-03,11:55:25
38.236591,102.268341,0,5550,39663.496875,2008-08-03,11:55:30
38.237903,102.267143,0,5546,39663.4969328704,2008-08-03,11:55:35
38.239208,102.265951,0,5544,39663.4969907407,2008-08-03,11:55:40
38.240511,102.264785,0,5542,39663.4970486111,2008-08-03,11:55:45
38.241798,102.263617,0,5542,39663.4971064815,2008-08-03,11:55:50
38.243065,102.262471,0,5542,39663.4971643519,2008-08-03,11:55:55
38.244313,102.261351,0,5544,39663.4972222222,2008-08-03,11:56:00
38.24553,102.260243,0,5548,39663.4972800926,2008-08-03,11:56:05
38.246712,102.259086,0,5553,39663.497337963,2008-08-03,11:56:10
38.247853,102.257866,0,5559,39663.4973958333,2008-08-03,11:56:15
38.248948,102.256552,0,5566,39663.4974537037,2008-08-03,11:56:20
38.250007,102.255163,0,5572,39663.4975115741,2008-08-03,11:56:25
38.251031,102.253681,0,5570,39663.4975694444,2008-08-03,11:56:30
38.252047,102.252138,0,5568,39663.4976273148,2008-08-03,11:56:35
38.253083,102.250582,0,5564,39663.4976851852,2008-08-03,11:56:40
38.254127,102.248998,0,5557,39663.4977430556,2008-08-03,11:56:45
38.255184,102.247394,0,5548,39663.4978009259,2008-08-03,11:56:50
38.25621,102.245782,0,5539,39663.4978587963,2008-08-03,11:56:55
38.257182,102.244084,0,5534,39663.4979166667,2008-08-03,11:57:00
38.258155,102.242379,0,5536,39663.497974537,2008-08-03,11:57:05
38.259124,102.240674,0,5532,39663.4980324074,2008-08-03,11:57:10
38.260086,102.238944,0,5525,39663.4980902778,2008-08-03,11:57:15
38.261057,102.237196,0,5520,39663.4981481481,2008-08-03,11:57:20
38.262021,102.23547,0,5516,39663.4982060185,2008-08-03,11:57:25
38.262959,102.233716,0,5513,39663.4982638889,2008-08-03,11:57:30
38.263829,102.231872,0,5509,39663.4983217593,2008-08-03,11:57:35
38.264672,102.229967,0,5503,39663.4983796296,2008-08-03,11:57:40
38.265508,102.228069,0,5493,39663.4984375,2008-08-03,11:57:45
38.266356,102.226164,0,5488,39663.4984953704,2008-08-03,11:57:50
38.267212,102.224305,0,5485,39663.4985532407,2008-08-03,11:57:55
38.268133,102.222499,0,5480,39663.4986111111,2008-08-03,11:58:00
38.269111,102.220775,0,5476,39663.4986689815,2008-08-03,11:58:05
38.270161,102.219132,0,5471,39663.4987268519,2008-08-03,11:58:10
38.271274,102.217551,0,5466,39663.4987847222,2008-08-03,11:58:15
38.272483,102.216061,0,5466,39663.4988425926,2008-08-03,11:58:20
38.273743,102.214642,0,5473,39663.498900463,2008-08-03,11:58:25
38.275004,102.213253,0,5477,39663.4989583333,2008-08-03,11:58:30
38.276263,102.211879,0,5476,39663.4990162037,2008-08-03,11:58:35
38.277521,102.210509,0,5484,39663.4990740741,2008-08-03,11:58:40
38.278754,102.209134,0,5490,39663.4991319444,2008-08-03,11:58:45
38.279997,102.207754,0,5498,39663.4991898148,2008-08-03,11:58:50
38.281237,102.206408,0,5503,39663.4992476852,2008-08-03,11:58:55
38.282508,102.20505,0,5509,39663.4993055556,2008-08-03,11:59:00
38.283773,102.203655,0,5510,39663.4993634259,2008-08-03,11:59:05
38.285043,102.202265,0,5510,39663.4994212963,2008-08-03,11:59:10
38.286325,102.200861,0,5510,39663.4994791667,2008-08-03,11:59:15
38.287598,102.199462,0,5508,39663.499537037,2008-08-03,11:59:20
38.288863,102.198062,0,5512,39663.4995949074,2008-08-03,11:59:25
38.290145,102.196669,0,5518,39663.4996527778,2008-08-03,11:59:30
38.291398,102.19528,0,5524,39663.4997106481,2008-08-03,11:59:35
38.292658,102.193879,0,5526,39663.4997685185,2008-08-03,11:59:40
38.293897,102.192479,0,5524,39663.4998263889,2008-08-03,11:59:45
38.295167,102.191089,0,5530,39663.4998842593,2008-08-03,11:59:50
38.296428,102.18972,0,5540,39663.4999421296,2008-08-03,11:59:55
38.297691,102.188357,0,5550,39663.5,2008-08-03,12:00:00
38.298939,102.18698,0,5561,39663.5000578704,2008-08-03,12:00:05
38.300182,102.185626,0,5576,39663.5001157407,2008-08-03,12:00:10
38.301418,102.184275,0,5587,39663.5001736111,2008-08-03,12:00:15
38.302648,102.182956,0,5597,39663.5002314815,2008-08-03,12:00:20
38.303857,102.181617,0,5595,39663.5002893518,2008-08-03,12:00:25
38.305055,102.180272,0,5604,39663.5003472222,2008-08-03,12:00:30
38.306216,102.178872,0,5611,39663.5004050926,2008-08-03,12:00:35
38.307311,102.177387,0,5624,39663.500462963,2008-08-03,12:00:40
38.308347,102.175861,0,5632,39663.5005208333,2008-08-03,12:00:45
38.309331,102.174261,0,5639,39663.5005787037,2008-08-03,12:00:50
38.310212,102.172602,0,5643,39663.5006365741,2008-08-03,12:00:55
38.311057,102.17087,0,5657,39663.5006944444,2008-08-03,12:01:00
38.311829,102.169086,0,5662,39663.5007523148,2008-08-03,12:01:05
38.312533,102.167235,0,5672,39663.5008101852,2008-08-03,12:01:10
38.3132,102.16535,0,5682,39663.5008680556,2008-08-03,12:01:15
38.313878,102.163442,0,5689,39663.5009259259,2008-08-03,12:01:20
38.31455,102.161535,0,5695,39663.5009837963,2008-08-03,12:01:25
38.315214,102.159654,0,5694,39663.5010416667,2008-08-03,12:01:30
38.315893,102.157773,0,5693,39663.501099537,2008-08-03,12:01:35
38.316557,102.155879,0,5690,39663.5011574074,2008-08-03,12:01:40
38.317239,102.153974,0,5684,39663.5012152778,2008-08-03,12:01:45
38.317905,102.152035,0,5675,39663.5012731481,2008-08-03,12:01:50
38.318588,102.150097,0,5659,39663.5013310185,2008-08-03,12:01:55
38.319266,102.148109,0,5643,39663.5013888889,2008-08-03,12:02:00
38.319931,102.146143,0,5625,39663.5014467593,2008-08-03,12:02:05
38.320691,102.144231,0,5627,39663.5015046296,2008-08-03,12:02:10
38.321354,102.142255,0,5624,39663.5015625,2008-08-03,12:02:15
38.322024,102.140286,0,5624,39663.5016203704,2008-08-03,12:02:20
38.322687,102.138336,0,5616,39663.5016782407,2008-08-03,12:02:25
38.323371,102.136413,0,5619,39663.5017361111,2008-08-03,12:02:30
38.324058,102.13448,0,5615,39663.5017939815,2008-08-03,12:02:35
38.324749,102.13253,0,5608,39663.5018518518,2008-08-03,12:02:40
38.325433,102.130612,0,5600,39663.5019097222,2008-08-03,12:02:45
38.326105,102.12872,0,5595,39663.5019675926,2008-08-03,12:02:50
38.326788,102.126898,0,5591,39663.502025463,2008-08-03,12:02:55
38.327528,102.125133,0,5588,39663.5020833333,2008-08-03,12:03:00
38.328302,102.123445,0,5585,39663.5021412037,2008-08-03,12:03:05
38.329138,102.121811,0,5580,39663.5021990741,2008-08-03,12:03:10
38.329911,102.120249,0,5556,39663.5022569444,2008-08-03,12:03:15
38.330785,102.11852,0,5491,39663.5023148148,2008-08-03,12:03:20
38.331658,102.116881,0,5455,39663.5023726852,2008-08-03,12:03:25
38.332587,102.115276,0,5444,39663.5024305556,2008-08-03,12:03:30
38.333452,102.113654,0,5443,39663.5024884259,2008-08-03,12:03:35
38.334321,102.112045,0,5446,39663.5025462963,2008-08-03,12:03:40
38.335144,102.110444,0,5431,39663.5026041667,2008-08-03,12:03:45
38.33592,102.108819,0,5425,39663.502662037,2008-08-03,12:03:50
38.336688,102.107164,0,5417,39663.5027199074,2008-08-03,12:03:55
38.337434,102.105567,0,5417,39663.5027777778,2008-08-03,12:04:00
38.338175,102.104008,0,5420,39663.5028356481,2008-08-03,12:04:05
38.338891,102.102465,0,5439,39663.5028935185,2008-08-03,12:04:10
38.339599,102.101023,0,5473,39663.5029513889,2008-08-03,12:04:15
38.340279,102.099623,0,5519,39663.5030092593,2008-08-03,12:04:20
38.340932,102.09838,0,5551,39663.5030671296,2008-08-03,12:04:25
38.341672,102.097206,0,5573,39663.503125,2008-08-03,12:04:30
38.342401,102.096077,0,5580,39663.5031828704,2008-08-03,12:04:35
38.343143,102.095002,0,5583,39663.5032407407,2008-08-03,12:04:40
38.343896,102.093905,0,5580,39663.5032986111,2008-08-03,12:04:45
38.344647,102.092825,0,5575,39663.5033564815,2008-08-03,12:04:50
38.34539,102.091748,0,5574,39663.5034143519,2008-08-03,12:04:55
38.346119,102.090701,0,5584,39663.5034722222,2008-08-03,12:05:00
38.346855,102.089634,0,5602,39663.5035300926,2008-08-03,12:05:05
38.347556,102.088596,0,5616,39663.503587963,2008-08-03,12:05:10
38.348269,102.087504,0,5624,39663.5036458333,2008-08-03,12:05:15
38.348958,102.08637,0,5632,39663.5037037037,2008-08-03,12:05:20
38.349563,102.085197,0,5636,39663.5037615741,2008-08-03,12:05:25
38.350099,102.083989,0,5638,39663.5038194444,2008-08-03,12:05:30
38.350569,102.082777,0,5641,39663.5038773148,2008-08-03,12:05:35
38.350978,102.081567,0,5658,39663.5039351852,2008-08-03,12:05:40
38.351354,102.080378,0,5653,39663.5039930556,2008-08-03,12:05:45
38.351693,102.079309,0,5629,39663.5040509259,2008-08-03,12:05:50
38.351967,102.078374,0,5598,39663.5041087963,2008-08-03,12:05:55
38.352231,102.077479,0,5572,39663.5041666667,2008-08-03,12:06:00
38.35245,102.076614,0,5562,39663.504224537,2008-08-03,12:06:05
38.352712,102.075877,0,5574,39663.5042824074,2008-08-03,12:06:10
38.352964,102.075208,0,5588,39663.5043402778,2008-08-03,12:06:15
38.35326,102.074625,0,5602,39663.5043981481,2008-08-03,12:06:20
38.353572,102.074053,0,5612,39663.5044560185,2008-08-03,12:06:25
38.353903,102.073494,0,5617,39663.5045138889,2008-08-03,12:06:30
38.354266,102.072976,0,5622,39663.5045717593,2008-08-03,12:06:35
38.354634,102.072466,0,5622,39663.5046296296,2008-08-03,12:06:40
38.354974,102.071935,0,5611,39663.5046875,2008-08-03,12:06:45
38.355098,102.071224,0,5602,39663.5047453704,2008-08-03,12:06:50
38.355318,102.070578,0,5603,39663.5048032407,2008-08-03,12:06:55
38.355623,102.070021,0,5607,39663.5048611111,2008-08-03,12:07:00
38.355961,102.069498,0,5612,39663.5049189815,2008-08-03,12:07:05
38.356301,102.069018,0,5612,39663.5049768519,2008-08-03,12:07:10
38.356702,102.068598,0,5616,39663.5050347222,2008-08-03,12:07:15
38.357171,102.068299,0,5606,39663.5050925926,2008-08-03,12:07:20
38.357735,102.068134,0,5588,39663.505150463,2008-08-03,12:07:25
38.358292,102.067927,0,5583,39663.5052083333,2008-08-03,12:07:30
38.358776,102.067632,0,5567,39663.5052662037,2008-08-03,12:07:35
38.359152,102.067219,0,5560,39663.5053240741,2008-08-03,12:07:40
38.359365,102.066548,0,5541,39663.5053819444,2008-08-03,12:07:45
38.359484,102.065758,0,5525,39663.5054398148,2008-08-03,12:07:50
38.359676,102.065093,0,5512,39663.5054976852,2008-08-03,12:07:55
38.35993,102.06462,0,5512,39663.5055555556,2008-08-03,12:08:00
38.360147,102.064173,0,5506,39663.5056134259,2008-08-03,12:08:05
38.360211,102.06363,0,5508,39663.5056712963,2008-08-03,12:08:10
38.360404,102.063351,0,5504,39663.5057291667,2008-08-03,12:08:15
38.360603,102.06314,0,5503,39663.505787037,2008-08-03,12:08:20
38.360821,102.062951,0,5505,39663.5058449074,2008-08-03,12:08:25
38.361033,102.062791,0,5506,39663.5059027778,2008-08-03,12:08:30
38.361306,102.062626,0,5512,39663.5059606481,2008-08-03,12:08:35
38.361584,102.062487,0,5522,39663.5060185185,2008-08-03,12:08:40
38.361854,102.062345,0,5521,39663.5060763889,2008-08-03,12:08:45
38.362138,102.062209,0,5523,39663.5061342593,2008-08-03,12:08:50
38.362453,102.062095,0,5531,39663.5061921296,2008-08-03,12:08:55
38.362753,102.062061,0,5535,39663.50625,2008-08-03,12:09:00
38.363039,102.061999,0,5530,39663.5063078704,2008-08-03,12:09:05
38.363342,102.061941,0,5536,39663.5063657407,2008-08-03,12:09:10
38.363639,102.061894,0,5542,39663.5064236111,2008-08-03,12:09:15
38.363917,102.061845,0,5539,39663.5064814815,2008-08-03,12:09:20
38.364222,102.061809,0,5565,39663.5065393519,2008-08-03,12:09:25
38.364513,102.06174,0,5571,39663.5065972222,2008-08-03,12:09:30
38.364826,102.061691,0,5560,39663.5066550926,2008-08-03,12:09:35
38.365163,102.06164,0,5569,39663.506712963,2008-08-03,12:09:40
38.365476,102.061595,0,5584,39663.5067708333,2008-08-03,12:09:45
38.365733,102.061544,0,5570,39663.5068287037,2008-08-03,12:09:50
38.36605,102.061491,0,5565,39663.5068865741,2008-08-03,12:09:55
38.366349,102.061432,0,5570,39663.5069444444,2008-08-03,12:10:00
38.366636,102.061377,0,5572,39663.5070023148,2008-08-03,12:10:05
38.366934,102.061306,0,5577,39663.5070601852,2008-08-03,12:10:10
38.367256,102.061254,0,5608,39663.5071180556,2008-08-03,12:10:15
38.36753,102.061193,0,5618,39663.5071759259,2008-08-03,12:10:20
38.367787,102.061161,0,5609,39663.5072337963,2008-08-03,12:10:25
38.368066,102.061116,0,5606,39663.5072916667,2008-08-03,12:10:30
38.368337,102.061067,0,5598,39663.507349537,2008-08-03,12:10:35
38.368607,102.061039,0,5598,39663.5074074074,2008-08-03,12:10:40
38.368913,102.061014,0,5589,39663.5074652778,2008-08-03,12:10:45
38.369212,102.060976,0,5582,39663.5075231481,2008-08-03,12:10:50
38.369482,102.060939,0,5577,39663.5075810185,2008-08-03,12:10:55
38.369743,102.060888,0,5582,39663.5076388889,2008-08-03,12:11:00
38.37,102.060833,0,5612,39663.5076967593,2008-08-03,12:11:05
38.370183,102.060738,0,5629,39663.5101851852,2008-08-03,12:14:40
38.370262,102.060723,0,5625,39663.5102430556,2008-08-03,12:14:45
38.370358,102.060723,0,5620,39663.5103009259,2008-08-03,12:14:50
38.370506,102.060719,0,5613,39663.5103587963,2008-08-03,12:14:55
38.370685,102.06067,0,5603,39663.5104166667,2008-08-03,12:15:00
38.370907,102.060614,0,5596,39663.510474537,2008-08-03,12:15:05
38.371164,102.060574,0,5583,39663.5105324074,2008-08-03,12:15:10
38.371438,102.060533,0,5570,39663.5105902778,2008-08-03,12:15:15
38.371768,102.060498,0,5550,39663.5106481481,2008-08-03,12:15:20
38.372118,102.060417,0,5541,39663.5107060185,2008-08-03,12:15:25
38.372618,102.060305,0,5543,39663.5107638889,2008-08-03,12:15:30
38.37312,102.060233,0,5548,39663.5108217593,2008-08-03,12:15:35
38.373649,102.060138,0,5548,39663.5108796296,2008-08-03,12:15:40
38.374228,102.060051,0,5549,39663.5109375,2008-08-03,12:15:45
38.374804,102.059964,0,5559,39663.5109953704,2008-08-03,12:15:50
38.375403,102.059858,0,5561,39663.5110532407,2008-08-03,12:15:55
38.376064,102.059745,0,5565,39663.5111111111,2008-08-03,12:16:00
38.376737,102.05963,0,5561,39663.5111689815,2008-08-03,12:16:05
38.377437,102.059493,0,5563,39663.5112268519,2008-08-03,12:16:10
38.378165,102.059355,0,5566,39663.5112847222,2008-08-03,12:16:15
38.378994,102.059223,0,5558,39663.5113425926,2008-08-03,12:16:20
38.379814,102.059092,0,5556,39663.511400463,2008-08-03,12:16:25
38.380657,102.05896,0,5554,39663.5114583333,2008-08-03,12:16:30
38.381515,102.058844,0,5558,39663.5115162037,2008-08-03,12:16:35
38.382355,102.058731,0,5561,39663.5115740741,2008-08-03,12:16:40
38.383183,102.058623,0,5571,39663.5116319444,2008-08-03,12:16:45
38.383996,102.058508,0,5582,39663.5116898148,2008-08-03,12:16:50
38.38477,102.058377,0,5592,39663.5117476852,2008-08-03,12:16:55
38.385541,102.058268,0,5604,39663.5118055556,2008-08-03,12:17:00
38.386252,102.058194,0,5611,39663.5118634259,2008-08-03,12:17:05
38.386905,102.058083,0,5624,39663.5119212963,2008-08-03,12:17:10
38.387556,102.057983,0,5632,39663.5119791667,2008-08-03,12:17:15
38.388213,102.057883,0,5640,39663.512037037,2008-08-03,12:17:20
38.388833,102.057764,0,5640,39663.5120949074,2008-08-03,12:17:25
38.389475,102.057649,0,5643,39663.5121527778,2008-08-03,12:17:30
38.390102,102.05751,0,5640,39663.5122106481,2008-08-03,12:17:35
38.390751,102.057379,0,5647,39663.5122685185,2008-08-03,12:17:40
38.391436,102.057264,0,5654,39663.5123263889,2008-08-03,12:17:45
38.392157,102.057176,0,5646,39663.5123842593,2008-08-03,12:17:50
38.392921,102.057078,0,5641,39663.5124421296,2008-08-03,12:17:55
38.393664,102.056959,0,5644,39663.5125,2008-08-03,12:18:00
38.39438,102.056802,0,5646,39663.5125578704,2008-08-03,12:18:05
38.395102,102.056668,0,5650,39663.5126157407,2008-08-03,12:18:10
38.395848,102.056548,0,5652,39663.5126736111,2008-08-03,12:18:15
38.396601,102.056389,0,5654,39663.5127314815,2008-08-03,12:18:20
38.397337,102.05612,0,5657,39663.5127893519,2008-08-03,12:18:25
38.398076,102.055752,0,5657,39663.5128472222,2008-08-03,12:18:30
38.398803,102.055255,0,5660,39663.5129050926,2008-08-03,12:18:35
38.399519,102.054661,0,5665,39663.512962963,2008-08-03,12:18:40
38.400126,102.053956,0,5678,39663.5130208333,2008-08-03,12:18:45
38.400701,102.053224,0,5680,39663.5130787037,2008-08-03,12:18:50
38.401292,102.052493,0,5690,39663.5131365741,2008-08-03,12:18:55
38.401898,102.051736,0,5704,39663.5131944444,2008-08-03,12:19:00
38.402525,102.050961,0,5721,39663.5132523148,2008-08-03,12:19:05
38.403134,102.050193,0,5727,39663.5133101852,2008-08-03,12:19:10
38.40376,102.04943,0,5728,39663.5133680556,2008-08-03,12:19:15
38.404408,102.048676,0,5728,39663.5134259259,2008-08-03,12:19:20
38.405027,102.04794,0,5727,39663.5134837963,2008-08-03,12:19:25
38.40566,102.047157,0,5722,39663.5135416667,2008-08-03,12:19:30
38.406309,102.046365,0,5719,39663.513599537,2008-08-03,12:19:35
38.406993,102.045557,0,5712,39663.5136574074,2008-08-03,12:19:40
38.407677,102.044757,0,5707,39663.5137152778,2008-08-03,12:19:45
38.408379,102.043955,0,5708,39663.5137731481,2008-08-03,12:19:50
38.409053,102.04315,0,5708,39663.5138310185,2008-08-03,12:19:55
38.409687,102.042351,0,5710,39663.5138888889,2008-08-03,12:20:00
38.410238,102.041513,0,5723,39663.5139467593,2008-08-03,12:20:05
38.410903,102.040782,0,5736,39663.5140046296,2008-08-03,12:20:10
38.411493,102.040006,0,5745,39663.5140625,2008-08-03,12:20:15
38.411925,102.03922,0,5745,39663.5141203704,2008-08-03,12:20:20
38.412118,102.038329,0,5737,39663.5141782407,2008-08-03,12:20:25
38.412089,102.037511,0,5721,39663.5142361111,2008-08-03,12:20:30
38.411706,102.036522,0,5694,39663.5142939815,2008-08-03,12:20:35
38.411068,102.035526,0,5654,39663.5143518519,2008-08-03,12:20:40
38.41025,102.034598,0,5630,39663.5144097222,2008-08-03,12:20:45
38.409238,102.033738,0,5618,39663.5144675926,2008-08-03,12:20:50
38.408216,102.03301,0,5605,39663.514525463,2008-08-03,12:20:55
38.407306,102.032355,0,5589,39663.5145833333,2008-08-03,12:21:00
38.40638,102.031682,0,5579,39663.5146412037,2008-08-03,12:21:05
38.405407,102.030991,0,5574,39663.5146990741,2008-08-03,12:21:10
38.404462,102.030299,0,5579,39663.5147569444,2008-08-03,12:21:15
38.403534,102.029632,0,5586,39663.5148148148,2008-08-03,12:21:20
38.402607,102.028909,0,5593,39663.5148726852,2008-08-03,12:21:25
38.401714,102.028172,0,5595,39663.5149305556,2008-08-03,12:21:30
38.400809,102.027445,0,5591,39663.5149884259,2008-08-03,12:21:35
38.39986,102.026734,0,5582,39663.5150462963,2008-08-03,12:21:40
38.398717,102.025669,0,5578,39663.5151041667,2008-08-03,12:21:45
38.397929,102.024878,0,5577,39663.515162037,2008-08-03,12:21:50
38.397342,102.023704,0,5609,39663.5152199074,2008-08-03,12:21:55
38.396946,102.022435,0,5618,39663.5152777778,2008-08-03,12:22:00
38.396699,102.021051,0,5624,39663.5153356481,2008-08-03,12:22:05
38.39667,102.019594,0,5629,39663.5153935185,2008-08-03,12:22:10
38.396882,102.018129,0,5635,39663.5154513889,2008-08-03,12:22:15
38.397133,102.016547,0,5645,39663.5155092593,2008-08-03,12:22:20
38.39737,102.014866,0,5655,39663.5155671296,2008-08-03,12:22:25
38.39795,102.013688,0,5671,39663.515625,2008-08-03,12:22:30
38.398825,102.012843,0,5684,39663.5156828704,2008-08-03,12:22:35
38.399905,102.012327,0,5731,39663.5157407407,2008-08-03,12:22:40
38.400994,102.012027,0,5766,39663.5157986111,2008-08-03,12:22:45
38.402117,102.011822,0,5793,39663.5158564815,2008-08-03,12:22:50
38.403301,102.011596,0,5816,39663.5159143518,2008-08-03,12:22:55
38.404745,102.011446,0,5845,39663.5159722222,2008-08-03,12:23:00
38.405931,102.011202,0,5866,39663.5160300926,2008-08-03,12:23:05
38.407203,102.010963,0,5869,39663.516087963,2008-08-03,12:23:10
38.408439,102.010672,0,5869,39663.5161458333,2008-08-03,12:23:15
38.409749,102.010426,0,5868,39663.5162037037,2008-08-03,12:23:20
38.41104,102.010164,0,5879,39663.5162615741,2008-08-03,12:23:25
38.412237,102.009885,0,5882,39663.5163194444,2008-08-03,12:23:30
38.413392,102.009607,0,5890,39663.5163773148,2008-08-03,12:23:35
38.414518,102.009311,0,5896,39663.5164351852,2008-08-03,12:23:40
38.415703,102.00902,0,5905,39663.5164930556,2008-08-03,12:23:45
38.416924,102.008761,0,5918,39663.5165509259,2008-08-03,12:23:50
38.418109,102.008575,0,5937,39663.5166087963,2008-08-03,12:23:55
38.419235,102.008714,0,5954,39663.5166666667,2008-08-03,12:24:00
38.42038,102.009219,0,5965,39663.516724537,2008-08-03,12:24:05
38.421381,102.010072,0,5970,39663.5167824074,2008-08-03,12:24:10
38.42234,102.010987,0,5984,39663.5168402778,2008-08-03,12:24:15
38.423302,102.011873,0,5994,39663.5168981481,2008-08-03,12:24:20
38.424348,102.012629,0,6002,39663.5169560185,2008-08-03,12:24:25
38.425484,102.013108,0,6004,39663.5170138889,2008-08-03,12:24:30
38.426624,102.013205,0,5991,39663.5170717593,2008-08-03,12:24:35
38.427788,102.012942,0,5978,39663.5171296296,2008-08-03,12:24:40
38.428908,102.012337,0,5965,39663.5171875,2008-08-03,12:24:45
38.429928,102.011433,0,5948,39663.5172453704,2008-08-03,12:24:50
38.430764,102.010304,0,5938,39663.5173032407,2008-08-03,12:24:55
38.431366,102.008994,0,5933,39663.5173611111,2008-08-03,12:25:00
38.431736,102.007563,0,5937,39663.5174189815,2008-08-03,12:25:05
38.432003,102.006064,0,5941,39663.5174768518,2008-08-03,12:25:10
38.432297,102.004568,0,5938,39663.5175347222,2008-08-03,12:25:15
38.432589,102.003078,0,5935,39663.5175925926,2008-08-03,12:25:20
38.432884,102.001613,0,5936,39663.517650463,2008-08-03,12:25:25
38.433153,102.000104,0,5938,39663.5177083333,2008-08-03,12:25:30
38.43344,101.998648,0,5934,39663.5177662037,2008-08-03,12:25:35
38.433746,101.997185,0,5932,39663.5178240741,2008-08-03,12:25:40
38.434054,101.995736,0,5932,39663.5178819444,2008-08-03,12:25:45
38.434365,101.994303,0,5927,39663.5179398148,2008-08-03,12:25:50
38.434683,101.992849,0,5926,39663.5179976852,2008-08-03,12:25:55
38.434995,101.991366,0,5926,39663.5180555556,2008-08-03,12:26:00
38.435222,101.989884,0,5921,39663.5181134259,2008-08-03,12:26:05
38.435226,101.988393,0,5916,39663.5181712963,2008-08-03,12:26:10
38.434889,101.986887,0,5930,39663.5182291667,2008-08-03,12:26:15
38.434295,101.985553,0,5937,39663.518287037,2008-08-03,12:26:20
38.433501,101.984447,0,5956,39663.5183449074,2008-08-03,12:26:25
38.432537,101.983517,0,5964,39663.5184027778,2008-08-03,12:26:30
38.431466,101.982844,0,5976,39663.5184606481,2008-08-03,12:26:35
38.430358,101.98248,0,5997,39663.5185185185,2008-08-03,12:26:40
38.429147,101.982229,0,6021,39663.5185763889,2008-08-03,12:26:45
38.427955,101.981964,0,6038,39663.5186342593,2008-08-03,12:26:50
38.426755,101.981664,0,6061,39663.5186921296,2008-08-03,12:26:55
38.425572,101.981369,0,6076,39663.51875,2008-08-03,12:27:00
38.424379,101.981064,0,6097,39663.5188078704,2008-08-03,12:27:05
38.423155,101.980751,0,6118,39663.5188657407,2008-08-03,12:27:10
38.421963,101.980347,0,6139,39663.5189236111,2008-08-03,12:27:15
38.420837,101.979676,0,6156,39663.5189814815,2008-08-03,12:27:20
38.419911,101.978748,0,6171,39663.5190393519,2008-08-03,12:27:25
38.419217,101.977567,0,6177,39663.5190972222,2008-08-03,12:27:30
38.418722,101.976237,0,6182,39663.5191550926,2008-08-03,12:27:35
38.418465,101.974812,0,6199,39663.519212963,2008-08-03,12:27:40
38.418444,101.973306,0,6216,39663.5192708333,2008-08-03,12:27:45
38.418691,101.971819,0,6230,39663.5193287037,2008-08-03,12:27:50
38.419181,101.970412,0,6245,39663.5193865741,2008-08-03,12:27:55
38.419906,101.969236,0,6243,39663.5194444444,2008-08-03,12:28:00
38.420814,101.968244,0,6239,39663.5195023148,2008-08-03,12:28:05
38.421898,101.967511,0,6242,39663.5195601852,2008-08-03,12:28:10
38.42304,101.967116,0,6247,39663.5196180556,2008-08-03,12:28:15
38.424212,101.967007,0,6250,39663.5196759259,2008-08-03,12:28:20
38.425436,101.967243,0,6248,39663.5197337963,2008-08-03,12:28:25
38.426603,101.967832,0,6260,39663.5197916667,2008-08-03,12:28:30
38.427709,101.968473,0,6274,39663.519849537,2008-08-03,12:28:35
38.42882,101.969082,0,6280,39663.5199074074,2008-08-03,12:28:40
38.429912,101.969671,0,6283,39663.5199652778,2008-08-03,12:28:45
38.431022,101.970286,0,6274,39663.5200231481,2008-08-03,12:28:50
38.432158,101.970868,0,6262,39663.5200810185,2008-08-03,12:28:55
38.433348,101.971323,0,6254,39663.5201388889,2008-08-03,12:29:00
38.43452,101.971565,0,6246,39663.5201967593,2008-08-03,12:29:05
38.435645,101.971546,0,6240,39663.5202546296,2008-08-03,12:29:10
38.436835,101.971342,0,6242,39663.5203125,2008-08-03,12:29:15
38.438043,101.97094,0,6256,39663.5203703704,2008-08-03,12:29:20
38.439156,101.970541,0,6261,39663.5204282407,2008-08-03,12:29:25
38.440256,101.970117,0,6265,39663.5204861111,2008-08-03,12:29:30
38.441373,101.969741,0,6272,39663.5205439815,2008-08-03,12:29:35
38.442495,101.969614,0,6282,39663.5206018519,2008-08-03,12:29:40
38.443628,101.969709,0,6291,39663.5206597222,2008-08-03,12:29:45
38.444727,101.969806,0,6291,39663.5207175926,2008-08-03,12:29:50
38.445759,101.969908,0,6303,39663.520775463,2008-08-03,12:29:55
38.446764,101.969931,0,6321,39663.5208333333,2008-08-03,12:30:00
38.447773,101.969695,0,6331,39663.5208912037,2008-08-03,12:30:05
38.448762,101.969194,0,6335,39663.5209490741,2008-08-03,12:30:10
38.449633,101.968404,0,6339,39663.5210069444,2008-08-03,12:30:15
38.450358,101.967432,0,6346,39663.5210648148,2008-08-03,12:30:20
38.450984,101.966325,0,6349,39663.5211226852,2008-08-03,12:30:25
38.451407,101.96502,0,6341,39663.5211805556,2008-08-03,12:30:30
38.451841,101.963734,0,6343,39663.5212384259,2008-08-03,12:30:35
38.452252,101.962464,0,6345,39663.5212962963,2008-08-03,12:30:40
38.452626,101.961183,0,6343,39663.5213541667,2008-08-03,12:30:45
38.453024,101.959953,0,6340,39663.521412037,2008-08-03,12:30:50
38.453487,101.958688,0,6324,39663.5214699074,2008-08-03,12:30:55
38.453936,101.957394,0,6296,39663.5215277778,2008-08-03,12:31:00
38.454355,101.956038,0,6258,39663.5215856481,2008-08-03,12:31:05
38.4548,101.954717,0,6229,39663.5216435185,2008-08-03,12:31:10
38.455194,101.953509,0,6207,39663.5217013889,2008-08-03,12:31:15
38.45566,101.952213,0,6179,39663.5217592593,2008-08-03,12:31:20
38.456255,101.951041,0,6154,39663.5218171296,2008-08-03,12:31:25
38.457044,101.950087,0,6131,39663.521875,2008-08-03,12:31:30
38.457963,101.949253,0,6109,39663.5219328704,2008-08-03,12:31:35
38.458865,101.948363,0,6093,39663.5219907407,2008-08-03,12:31:40
38.459735,101.947327,0,6075,39663.5220486111,2008-08-03,12:31:45
38.460468,101.946337,0,6054,39663.5221064815,2008-08-03,12:31:50
38.461129,101.945372,0,6030,39663.5221643519,2008-08-03,12:31:55
38.461538,101.943739,0,6016,39663.5222222222,2008-08-03,12:32:00
38.461887,101.942402,0,5999,39663.5222800926,2008-08-03,12:32:05
38.462489,101.941228,0,5994,39663.522337963,2008-08-03,12:32:10
38.463121,101.940006,0,5993,39663.5223958333,2008-08-03,12:32:15
38.463742,101.938818,0,5992,39663.5224537037,2008-08-03,12:32:20
38.464363,101.937641,0,5991,39663.5225115741,2008-08-03,12:32:25
38.464834,101.936397,0,5983,39663.5225694444,2008-08-03,12:32:30
38.465036,101.935051,0,5975,39663.5226273148,2008-08-03,12:32:35
38.465048,101.933641,0,5971,39663.5226851852,2008-08-03,12:32:40
38.464949,101.932251,0,5976,39663.5227430556,2008-08-03,12:32:45
38.465081,101.93089,0,5976,39663.5228009259,2008-08-03,12:32:50
38.465407,101.929578,0,5987,39663.5228587963,2008-08-03,12:32:55
38.465906,101.928381,0,6000,39663.5229166667,2008-08-03,12:33:00
38.466516,101.927229,0,5998,39663.522974537,2008-08-03,12:33:05
38.467121,101.926064,0,6000,39663.5230324074,2008-08-03,12:33:10
38.467758,101.924886,0,6009,39663.5230902778,2008-08-03,12:33:15
38.468355,101.923685,0,6020,39663.5231481481,2008-08-03,12:33:20
38.468909,101.922536,0,6039,39663.5232060185,2008-08-03,12:33:25
38.469586,101.921524,0,6053,39663.5232638889,2008-08-03,12:33:30
38.470451,101.920663,0,6074,39663.5233217593,2008-08-03,12:33:35
38.471375,101.919939,0,6092,39663.5233796296,2008-08-03,12:33:40
38.47235,101.919227,0,6112,39663.5234375,2008-08-03,12:33:45
38.473283,101.918532,0,6132,39663.5234953704,2008-08-03,12:33:50
38.474181,101.917763,0,6145,39663.5235532407,2008-08-03,12:33:55
38.475012,101.916847,0,6167,39663.5236111111,2008-08-03,12:34:00
38.475651,101.915687,0,6201,39663.5236689815,2008-08-03,12:34:05
38.476024,101.9144,0,6229,39663.5237268518,2008-08-03,12:34:10
38.476106,101.913002,0,6249,39663.5237847222,2008-08-03,12:34:15
38.476023,101.911602,0,6267,39663.5238425926,2008-08-03,12:34:20
38.475694,101.910272,0,6288,39663.523900463,2008-08-03,12:34:25
38.47514,101.90895,0,6317,39663.5239583333,2008-08-03,12:34:30
38.474409,101.90777,0,6328,39663.5240162037,2008-08-03,12:34:35
38.473542,101.90681,0,6335,39663.5240740741,2008-08-03,12:34:40
38.472564,101.905993,0,6344,39663.5241319444,2008-08-03,12:34:45
38.471612,101.905194,0,6348,39663.5241898148,2008-08-03,12:34:50
38.470701,101.904411,0,6364,39663.5242476852,2008-08-03,12:34:55
38.469867,101.903496,0,6385,39663.5243055556,2008-08-03,12:35:00
38.469229,101.90242,0,6404,39663.5243634259,2008-08-03,12:35:05
38.468791,101.901208,0,6417,39663.5244212963,2008-08-03,12:35:10
38.468583,101.89986,0,6430,39663.5244791667,2008-08-03,12:35:15
38.468599,101.898453,0,6445,39663.524537037,2008-08-03,12:35:20
38.468805,101.897071,0,6459,39663.5245949074,2008-08-03,12:35:25
38.469122,101.895632,0,6476,39663.5246527778,2008-08-03,12:35:30
38.469422,101.894224,0,6494,39663.5247106481,2008-08-03,12:35:35
38.469676,101.892841,0,6513,39663.5247685185,2008-08-03,12:35:40
38.469989,101.891442,0,6543,39663.5248263889,2008-08-03,12:35:45
38.470368,101.890037,0,6569,39663.5248842593,2008-08-03,12:35:50
38.470858,101.888726,0,6592,39663.5249421296,2008-08-03,12:35:55
38.471526,101.887533,0,6605,39663.525,2008-08-03,12:36:00
38.472312,101.886468,0,6620,39663.5250578704,2008-08-03,12:36:05
38.473196,101.885529,0,6637,39663.5251157407,2008-08-03,12:36:10
38.474063,101.884613,0,6651,39663.5251736111,2008-08-03,12:36:15
38.474967,101.883643,0,6658,39663.5252314815,2008-08-03,12:36:20
38.475853,101.882728,0,6665,39663.5252893518,2008-08-03,12:36:25
38.476642,101.881731,0,6684,39663.5253472222,2008-08-03,12:36:30
38.477299,101.880524,0,6695,39663.5254050926,2008-08-03,12:36:35
38.477816,101.879182,0,6706,39663.525462963,2008-08-03,12:36:40
38.478208,101.877859,0,6714,39663.5255208333,2008-08-03,12:36:45
38.478581,101.876532,0,6723,39663.5255787037,2008-08-03,12:36:50
38.478987,101.87522,0,6724,39663.5256365741,2008-08-03,12:36:55
38.479421,101.873943,0,6728,39663.5256944444,2008-08-03,12:37:00
38.480021,101.872818,0,6731,39663.5257523148,2008-08-03,12:37:05
38.480812,101.871888,0,6733,39663.5258101852,2008-08-03,12:37:10
38.481755,101.871221,0,6745,39663.5258680556,2008-08-03,12:37:15
38.482774,101.870843,0,6765,39663.5259259259,2008-08-03,12:37:20
38.483844,101.870675,0,6783,39663.5259837963,2008-08-03,12:37:25
38.484917,101.870809,0,6797,39663.5260416667,2008-08-03,12:37:30
38.485986,101.87118,0,6812,39663.526099537,2008-08-03,12:37:35
38.486996,101.871871,0,6825,39663.5261574074,2008-08-03,12:37:40
38.487894,101.872785,0,6833,39663.5262152778,2008-08-03,12:37:45
38.488617,101.873914,0,6836,39663.5262731481,2008-08-03,12:37:50
38.489182,101.875183,0,6839,39663.5263310185,2008-08-03,12:37:55
38.489463,101.876671,0,6853,39663.5263888889,2008-08-03,12:38:00
38.489537,101.878113,0,6872,39663.5264467593,2008-08-03,12:38:05
38.489501,101.879548,0,6891,39663.5265046296,2008-08-03,12:38:10
38.489476,101.880969,0,6910,39663.5265625,2008-08-03,12:38:15
38.489433,101.882389,0,6925,39663.5266203704,2008-08-03,12:38:20
38.489401,101.883813,0,6932,39663.5266782407,2008-08-03,12:38:25
38.48941,101.885224,0,6937,39663.5267361111,2008-08-03,12:38:30
38.489418,101.88662,0,6948,39663.5267939815,2008-08-03,12:38:35
38.489421,101.887998,0,6951,39663.5268518519,2008-08-03,12:38:40
38.489428,101.889413,0,6948,39663.5269097222,2008-08-03,12:38:45
38.489448,101.890794,0,6938,39663.5269675926,2008-08-03,12:38:50
38.48949,101.892197,0,6936,39663.527025463,2008-08-03,12:38:55
38.489544,101.893578,0,6923,39663.5270833333,2008-08-03,12:39:00
38.489696,101.894985,0,6912,39663.5271412037,2008-08-03,12:39:05
38.49009,101.896305,0,6898,39663.5271990741,2008-08-03,12:39:10
38.490679,101.897467,0,6893,39663.5272569444,2008-08-03,12:39:15
38.491402,101.898482,0,6883,39663.5273148148,2008-08-03,12:39:20
38.492303,101.899296,0,6874,39663.5273726852,2008-08-03,12:39:25
38.493286,101.899885,0,6886,39663.5274305556,2008-08-03,12:39:30
38.494375,101.900115,0,6900,39663.5274884259,2008-08-03,12:39:35
38.49551,101.900044,0,6912,39663.5275462963,2008-08-03,12:39:40
38.496613,101.899737,0,6926,39663.5276041667,2008-08-03,12:39:45
38.49764,101.899138,0,6931,39663.527662037,2008-08-03,12:39:50
38.498625,101.898306,0,6940,39663.5277199074,2008-08-03,12:39:55
38.499443,101.897234,0,6947,39663.5277777778,2008-08-03,12:40:00
38.500028,101.896027,0,6950,39663.5278356481,2008-08-03,12:40:05
38.500452,101.894725,0,6958,39663.5278935185,2008-08-03,12:40:10
38.500675,101.893329,0,6965,39663.5279513889,2008-08-03,12:40:15
38.500751,101.891886,0,6967,39663.5280092593,2008-08-03,12:40:20
38.50082,101.890443,0,6980,39663.5280671296,2008-08-03,12:40:25
38.500834,101.889049,0,6990,39663.528125,2008-08-03,12:40:30
38.500863,101.887654,0,6999,39663.5281828704,2008-08-03,12:40:35
38.500903,101.886275,0,7012,39663.5282407407,2008-08-03,12:40:40
38.500973,101.884872,0,7025,39663.5282986111,2008-08-03,12:40:45
38.500981,101.88346,0,7041,39663.5283564815,2008-08-03,12:40:50
38.501029,101.882065,0,7059,39663.5284143519,2008-08-03,12:40:55
38.501076,101.880657,0,7076,39663.5284722222,2008-08-03,12:41:00
38.501118,101.879223,0,7084,39663.5285300926,2008-08-03,12:41:05
38.501185,101.877742,0,7078,39663.528587963,2008-08-03,12:41:10
38.501261,101.876299,0,7086,39663.5286458333,2008-08-03,12:41:15
38.501305,101.874864,0,7090,39663.5287037037,2008-08-03,12:41:20
38.501356,101.873401,0,7097,39663.5287615741,2008-08-03,12:41:25
38.50145,101.871954,0,7091,39663.5288194444,2008-08-03,12:41:30
38.501562,101.870513,0,7086,39663.5288773148,2008-08-03,12:41:35
38.501631,101.869044,0,7077,39663.5289351852,2008-08-03,12:41:40
38.501707,101.867549,0,7067,39663.5289930556,2008-08-03,12:41:45
38.5018,101.866075,0,7060,39663.5290509259,2008-08-03,12:41:50
38.501878,101.864608,0,7054,39663.5291087963,2008-08-03,12:41:55
38.501956,101.863163,0,7050,39663.5291666667,2008-08-03,12:42:00
38.502067,101.861717,0,7043,39663.529224537,2008-08-03,12:42:05
38.502377,101.860323,0,7038,39663.5292824074,2008-08-03,12:42:10
38.502917,101.859058,0,7038,39663.5293402778,2008-08-03,12:42:15
38.50369,101.85795,0,7021,39663.5293981481,2008-08-03,12:42:20
38.504603,101.857076,0,7019,39663.5294560185,2008-08-03,12:42:25
38.505638,101.856418,0,6996,39663.5295138889,2008-08-03,12:42:30
38.5067,101.855967,0,6988,39663.5295717593,2008-08-03,12:42:35
38.507784,101.855575,0,6967,39663.5296296296,2008-08-03,12:42:40
38.508901,101.855206,0,6931,39663.5296875,2008-08-03,12:42:45
38.509997,101.85466,0,6911,39663.5297453704,2008-08-03,12:42:50
38.510949,101.853879,0,6884,39663.5298032407,2008-08-03,12:42:55
38.511765,101.852854,0,6853,39663.5298611111,2008-08-03,12:43:00
38.512406,101.851692,0,6837,39663.5299189815,2008-08-03,12:43:05
38.512924,101.850415,0,6813,39663.5299768519,2008-08-03,12:43:10
38.51346,101.849149,0,6802,39663.5300347222,2008-08-03,12:43:15
38.513986,101.847936,0,6786,39663.5300925926,2008-08-03,12:43:20
38.514557,101.846669,0,6759,39663.530150463,2008-08-03,12:43:25
38.515107,101.84545,0,6740,39663.5302083333,2008-08-03,12:43:30
38.515652,101.844246,0,6738,39663.5302662037,2008-08-03,12:43:35
38.516192,101.843023,0,6735,39663.5303240741,2008-08-03,12:43:40
38.516706,101.84179,0,6741,39663.5303819444,2008-08-03,12:43:45
38.517238,101.840578,0,6744,39663.5304398148,2008-08-03,12:43:50
38.517788,101.839372,0,6742,39663.5304976852,2008-08-03,12:43:55
38.518334,101.838194,0,6739,39663.5305555556,2008-08-03,12:44:00
38.518859,101.837027,0,6739,39663.5306134259,2008-08-03,12:44:05
38.519391,101.835829,0,6737,39663.5306712963,2008-08-03,12:44:10
38.51995,101.834596,0,6737,39663.5307291667,2008-08-03,12:44:15
38.520496,101.833362,0,6737,39663.530787037,2008-08-03,12:44:20
38.520986,101.832246,0,6753,39663.5308449074,2008-08-03,12:44:25
38.521483,101.831091,0,6776,39663.5309027778,2008-08-03,12:44:30
38.522004,101.829828,0,6796,39663.5309606481,2008-08-03,12:44:35
38.522538,101.828631,0,6823,39663.5310185185,2008-08-03,12:44:40
38.523015,101.827434,0,6858,39663.5310763889,2008-08-03,12:44:45
38.523545,101.826217,0,6885,39663.5311342593,2008-08-03,12:44:50
38.524058,101.824998,0,6911,39663.5311921296,2008-08-03,12:44:55
38.524584,101.823796,0,6935,39663.53125,2008-08-03,12:45:00
38.525099,101.822581,0,6957,39663.5313078704,2008-08-03,12:45:05
38.525611,101.821375,0,6975,39663.5313657407,2008-08-03,12:45:10
38.526109,101.820179,0,6999,39663.5314236111,2008-08-03,12:45:15
38.526629,101.818984,0,7022,39663.5314814815,2008-08-03,12:45:20
38.527155,101.817783,0,7038,39663.5315393518,2008-08-03,12:45:25
38.527676,101.816597,0,7053,39663.5315972222,2008-08-03,12:45:30
38.528197,101.815385,0,7072,39663.5316550926,2008-08-03,12:45:35
38.528726,101.814156,0,7085,39663.531712963,2008-08-03,12:45:40
38.529266,101.812929,0,7095,39663.5317708333,2008-08-03,12:45:45
38.529813,101.811698,0,7101,39663.5318287037,2008-08-03,12:45:50
38.53034,101.810491,0,7104,39663.5318865741,2008-08-03,12:45:55
38.530888,101.80931,0,7103,39663.5319444444,2008-08-03,12:46:00
38.531437,101.808083,0,7096,39663.5320023148,2008-08-03,12:46:05
38.531993,101.806857,0,7079,39663.5320601852,2008-08-03,12:46:10
38.532458,101.805558,0,7060,39663.5321180556,2008-08-03,12:46:15
38.532733,101.804198,0,7036,39663.5321759259,2008-08-03,12:46:20
38.5328,101.802782,0,7017,39663.5322337963,2008-08-03,12:46:25
38.532678,101.801385,0,7002,39663.5322916667,2008-08-03,12:46:30
38.532421,101.799976,0,6993,39663.532349537,2008-08-03,12:46:35
38.532185,101.798575,0,6976,39663.5324074074,2008-08-03,12:46:40
38.531925,101.797178,0,6960,39663.5324652778,2008-08-03,12:46:45
38.53167,101.795742,0,6946,39663.5325231481,2008-08-03,12:46:50
38.531391,101.794313,0,6936,39663.5325810185,2008-08-03,12:46:55
38.531104,101.792898,0,6929,39663.5326388889,2008-08-03,12:47:00
38.530842,101.791481,0,6925,39663.5326967593,2008-08-03,12:47:05
38.530593,101.790041,0,6928,39663.5327546296,2008-08-03,12:47:10
38.530393,101.788564,0,6925,39663.5328125,2008-08-03,12:47:15
38.530319,101.787095,0,6916,39663.5328703704,2008-08-03,12:47:20
38.530335,101.785635,0,6905,39663.5329282407,2008-08-03,12:47:25
38.530377,101.784161,0,6896,39663.5329861111,2008-08-03,12:47:30
38.530423,101.782659,0,6904,39663.5330439815,2008-08-03,12:47:35
38.530445,101.781147,0,6914,39663.5331018518,2008-08-03,12:47:40
38.530509,101.779658,0,6913,39663.5331597222,2008-08-03,12:47:45
38.530711,101.778193,0,6911,39663.5332175926,2008-08-03,12:47:50
38.53112,101.776842,0,6907,39663.533275463,2008-08-03,12:47:55
38.531728,101.775633,0,6908,39663.5333333333,2008-08-03,12:48:00
38.532464,101.774551,0,6900,39663.5333912037,2008-08-03,12:48:05
38.533214,101.773494,0,6881,39663.5334490741,2008-08-03,12:48:10
38.533934,101.772487,0,6854,39663.5335069444,2008-08-03,12:48:15
38.534611,101.771524,0,6834,39663.5335648148,2008-08-03,12:48:20
38.535246,101.770566,0,6822,39663.5336226852,2008-08-03,12:48:25
38.535836,101.769611,0,6815,39663.5336805556,2008-08-03,12:48:30
38.536428,101.768673,0,6808,39663.5337384259,2008-08-03,12:48:35
38.536979,101.76777,0,6814,39663.5337962963,2008-08-03,12:48:40
38.537549,101.766879,0,6817,39663.5338541667,2008-08-03,12:48:45
38.538082,101.766003,0,6819,39663.533912037,2008-08-03,12:48:50
38.538592,101.76501,0,6815,39663.5339699074,2008-08-03,12:48:55
38.539004,101.76394,0,6805,39663.5340277778,2008-08-03,12:49:00
38.539282,101.76288,0,6803,39663.5340856481,2008-08-03,12:49:05
38.539468,101.761806,0,6795,39663.5341435185,2008-08-03,12:49:10
38.539669,101.760663,0,6785,39663.5342013889,2008-08-03,12:49:15
38.539828,101.759485,0,6789,39663.5342592593,2008-08-03,12:49:20
38.540035,101.758097,0,6793,39663.5343171296,2008-08-03,12:49:25
38.540229,101.756598,0,6803,39663.534375,2008-08-03,12:49:30
38.540458,101.755144,0,6795,39663.5344328704,2008-08-03,12:49:35
38.540696,101.753643,0,6788,39663.5344907407,2008-08-03,12:49:40
38.54094,101.752105,0,6779,39663.5345486111,2008-08-03,12:49:45
38.541193,101.750522,0,6767,39663.5346064815,2008-08-03,12:49:50
38.541451,101.748904,0,6763,39663.5346643519,2008-08-03,12:49:55
38.541714,101.747273,0,6772,39663.5347222222,2008-08-03,12:50:00
38.54199,101.745605,0,6781,39663.5347800926,2008-08-03,12:50:05
38.542277,101.743942,0,6782,39663.534837963,2008-08-03,12:50:10
38.542583,101.742232,0,6791,39663.5348958333,2008-08-03,12:50:15
38.542814,101.740551,0,6814,39663.5349537037,2008-08-03,12:50:20
38.543138,101.738801,0,6843,39663.5350115741,2008-08-03,12:50:25
38.543583,101.737002,0,6865,39663.5350694444,2008-08-03,12:50:30
38.544045,101.735206,0,6883,39663.5351273148,2008-08-03,12:50:35
38.544532,101.733407,0,6905,39663.5351851852,2008-08-03,12:50:40
38.545016,101.731566,0,6926,39663.5352430556,2008-08-03,12:50:45
38.545499,101.729722,0,6949,39663.5353009259,2008-08-03,12:50:50
38.545976,101.727862,0,6967,39663.5353587963,2008-08-03,12:50:55
38.546454,101.725955,0,6975,39663.5354166667,2008-08-03,12:51:00
38.546947,101.724047,0,6983,39663.535474537,2008-08-03,12:51:05
38.54746,101.722097,0,6990,39663.5355324074,2008-08-03,12:51:10
38.547982,101.720148,0,7002,39663.5355902778,2008-08-03,12:51:15
38.548572,101.718195,0,7015,39663.5356481481,2008-08-03,12:51:20
38.549264,101.716253,0,7028,39663.5357060185,2008-08-03,12:51:25
38.550024,101.714347,0,7042,39663.5357638889,2008-08-03,12:51:30
38.550895,101.712502,0,7051,39663.5358217593,2008-08-03,12:51:35
38.551863,101.710726,0,7059,39663.5358796296,2008-08-03,12:51:40
38.552903,101.70899,0,7070,39663.5359375,2008-08-03,12:51:45
38.554013,101.707322,0,7075,39663.5359953704,2008-08-03,12:51:50
38.555162,101.705721,0,7076,39663.5360532407,2008-08-03,12:51:55
38.556285,101.704099,0,7080,39663.5361111111,2008-08-03,12:52:00
38.557378,101.702492,0,7090,39663.5361689815,2008-08-03,12:52:05
38.558532,101.700748,0,7078,39663.5362268519,2008-08-03,12:52:10
38.559727,101.699064,0,7060,39663.5362847222,2008-08-03,12:52:15
38.56091,101.697426,0,7032,39663.5363425926,2008-08-03,12:52:20
38.562066,101.695815,0,7007,39663.536400463,2008-08-03,12:52:25
38.563242,101.694226,0,6988,39663.5364583333,2008-08-03,12:52:30
38.564455,101.692743,0,6975,39663.5365162037,2008-08-03,12:52:35
38.565715,101.691387,0,6958,39663.5365740741,2008-08-03,12:52:40
38.567027,101.69011,0,6940,39663.5366319444,2008-08-03,12:52:45
38.568364,101.68893,0,6927,39663.5366898148,2008-08-03,12:52:50
38.569759,101.687845,0,6922,39663.5367476852,2008-08-03,12:52:55
38.571143,101.686858,0,6933,39663.5368055556,2008-08-03,12:53:00
38.572548,101.685961,0,6942,39663.5368634259,2008-08-03,12:53:05
38.574186,101.685314,0,6965,39663.5369212963,2008-08-03,12:53:10
38.575781,101.684918,0,6995,39663.5369791667,2008-08-03,12:53:15
38.577351,101.684445,0,7025,39663.537037037,2008-08-03,12:53:20
38.578811,101.684254,0,7049,39663.5370949074,2008-08-03,12:53:25
38.579233,101.681143,0,7455,39663.5371527778,2008-08-03,12:53:30
38.580569,101.679784,0,7422,39663.5372106481,2008-08-03,12:53:35
38.581926,101.678353,0,7285,39663.5372685185,2008-08-03,12:53:40
38.583182,101.676865,0,7220,39663.5373263889,2008-08-03,12:53:45
38.584336,101.675332,0,7181,39663.5373842593,2008-08-03,12:53:50
38.585382,101.673772,0,7156,39663.5374421296,2008-08-03,12:53:55
38.586373,101.672135,0,7112,39663.5375,2008-08-03,12:54:00
38.587288,101.670446,0,7088,39663.5375578704,2008-08-03,12:54:05
38.588162,101.668685,0,7045,39663.5376157407,2008-08-03,12:54:10
38.588921,101.666899,0,7035,39663.5376736111,2008-08-03,12:54:15
38.589641,101.665026,0,7009,39663.5377314815,2008-08-03,12:54:20
38.590339,101.663235,0,7002,39663.5377893519,2008-08-03,12:54:25
38.591093,101.661433,0,6982,39663.5378472222,2008-08-03,12:54:30
38.591885,101.659716,0,6975,39663.5379050926,2008-08-03,12:54:35
38.592734,101.658057,0,6967,39663.537962963,2008-08-03,12:54:40
38.593633,101.656467,0,6957,39663.5380208333,2008-08-03,12:54:45
38.594575,101.654956,0,6950,39663.5380787037,2008-08-03,12:54:50
38.595602,101.653509,0,6943,39663.5381365741,2008-08-03,12:54:55
38.596646,101.65206,0,6949,39663.5381944444,2008-08-03,12:55:00
38.597688,101.650573,0,6954,39663.5382523148,2008-08-03,12:55:05
38.598698,101.649079,0,6951,39663.5383101852,2008-08-03,12:55:10
38.599652,101.647492,0,6941,39663.5383680556,2008-08-03,12:55:15
38.600609,101.645827,0,6925,39663.5384259259,2008-08-03,12:55:20
38.601482,101.644057,0,6912,39663.5384837963,2008-08-03,12:55:25
38.602289,101.642223,0,6894,39663.5385416667,2008-08-03,12:55:30
38.603039,101.640311,0,6880,39663.538599537,2008-08-03,12:55:35
38.60368,101.638335,0,6864,39663.5386574074,2008-08-03,12:55:40
38.60428,101.636342,0,6862,39663.5387152778,2008-08-03,12:55:45
38.60489,101.634326,0,6853,39663.5387731481,2008-08-03,12:55:50
38.605524,101.632308,0,6832,39663.5388310185,2008-08-03,12:55:55
38.606172,101.6303,0,6815,39663.5388888889,2008-08-03,12:56:00
38.606783,101.628297,0,6811,39663.5389467593,2008-08-03,12:56:05
38.607391,101.626322,0,6798,39663.5390046296,2008-08-03,12:56:10
38.608004,101.624355,0,6796,39663.5390625,2008-08-03,12:56:15
38.608599,101.622414,0,6796,39663.5391203704,2008-08-03,12:56:20
38.609183,101.620492,0,6792,39663.5391782407,2008-08-03,12:56:25
38.609764,101.618567,0,6786,39663.5392361111,2008-08-03,12:56:30
38.610348,101.616675,0,6781,39663.5392939815,2008-08-03,12:56:35
38.610951,101.614775,0,6774,39663.5393518518,2008-08-03,12:56:40
38.611566,101.612896,0,6769,39663.5394097222,2008-08-03,12:56:45
38.612267,101.611062,0,6763,39663.5394675926,2008-08-03,12:56:50
38.612995,101.609271,0,6755,39663.539525463,2008-08-03,12:56:55
38.613746,101.607475,0,6744,39663.5395833333,2008-08-03,12:57:00
38.614472,101.605699,0,6736,39663.5396412037,2008-08-03,12:57:05
38.615192,101.603941,0,6722,39663.5396990741,2008-08-03,12:57:10
38.615906,101.602178,0,6714,39663.5397569444,2008-08-03,12:57:15
38.616635,101.600363,0,6701,39663.5398148148,2008-08-03,12:57:20
38.617373,101.598561,0,6687,39663.5398726852,2008-08-03,12:57:25
38.618161,101.596834,0,6676,39663.5399305556,2008-08-03,12:57:30
38.619001,101.595083,0,6668,39663.5399884259,2008-08-03,12:57:35
38.619849,101.593331,0,6654,39663.5400462963,2008-08-03,12:57:40
38.620697,101.5916,0,6643,39663.5401041667,2008-08-03,12:57:45
38.621557,101.589843,0,6635,39663.540162037,2008-08-03,12:57:50
38.622423,101.588064,0,6635,39663.5402199074,2008-08-03,12:57:55
38.623256,101.5863,0,6638,39663.5402777778,2008-08-03,12:58:00
38.624107,101.58453,0,6638,39663.5403356481,2008-08-03,12:58:05
38.624953,101.582748,0,6644,39663.5403935185,2008-08-03,12:58:10
38.625812,101.580981,0,6648,39663.5404513889,2008-08-03,12:58:15
38.626652,101.579213,0,6648,39663.5405092593,2008-08-03,12:58:20
38.627503,101.577455,0,6643,39663.5405671296,2008-08-03,12:58:25
38.62832,101.575733,0,6640,39663.540625,2008-08-03,12:58:30
38.629107,101.574054,0,6638,39663.5406828704,2008-08-03,12:58:35
38.629867,101.572444,0,6640,39663.5407407407,2008-08-03,12:58:40
38.630586,101.570918,0,6644,39663.5407986111,2008-08-03,12:58:45
38.631287,101.569409,0,6644,39663.5408564815,2008-08-03,12:58:50
38.631966,101.567967,0,6644,39663.5409143518,2008-08-03,12:58:55
38.632623,101.56655,0,6639,39663.5409722222,2008-08-03,12:59:00
38.63328,101.565167,0,6636,39663.5410300926,2008-08-03,12:59:05
38.633932,101.563838,0,6635,39663.541087963,2008-08-03,12:59:10
38.634536,101.562556,0,6636,39663.5411458333,2008-08-03,12:59:15
38.635125,101.561329,0,6633,39663.5412037037,2008-08-03,12:59:20
38.635688,101.560159,0,6625,39663.5412615741,2008-08-03,12:59:25
38.636217,101.559032,0,6630,39663.5413194444,2008-08-03,12:59:30
38.636718,101.55795,0,6638,39663.5413773148,2008-08-03,12:59:35
38.63719,101.556899,0,6646,39663.5414351852,2008-08-03,12:59:40
38.637648,101.555892,0,6650,39663.5414930556,2008-08-03,12:59:45
38.638071,101.554956,0,6650,39663.5415509259,2008-08-03,12:59:50
38.638492,101.554057,0,6648,39663.5416087963,2008-08-03,12:59:55
38.638887,101.553205,0,6655,39663.5416666667,2008-08-03,13:00:00
38.639256,101.552434,0,6669,39663.541724537,2008-08-03,13:00:05
38.639602,101.551699,0,6677,39663.5417824074,2008-08-03,13:00:10
38.639945,101.551005,0,6683,39663.5418402778,2008-08-03,13:00:15
38.640256,101.550364,0,6685,39663.5418981481,2008-08-03,13:00:20
38.640523,101.549785,0,6695,39663.5419560185,2008-08-03,13:00:25
38.64076,101.549271,0,6699,39663.5420138889,2008-08-03,13:00:30
38.640971,101.548811,0,6699,39663.5420717593,2008-08-03,13:00:35
38.641162,101.548395,0,6701,39663.5421296296,2008-08-03,13:00:40
38.641338,101.548015,0,6701,39663.5421875,2008-08-03,13:00:45
38.641517,101.547637,0,6699,39663.5422453704,2008-08-03,13:00:50
38.641712,101.547247,0,6704,39663.5423032407,2008-08-03,13:00:55
38.641881,101.546856,0,6715,39663.5423611111,2008-08-03,13:01:00
38.642069,101.54642,0,6724,39663.5424189815,2008-08-03,13:01:05
38.642234,101.546032,0,6737,39663.5424768519,2008-08-03,13:01:10
38.642419,101.545641,0,6751,39663.5425347222,2008-08-03,13:01:15
38.642594,101.545224,0,6770,39663.5425925926,2008-08-03,13:01:20
38.642777,101.54482,0,6788,39663.542650463,2008-08-03,13:01:25
38.642981,101.544407,0,6802,39663.5427083333,2008-08-03,13:01:30
38.643194,101.543944,0,6809,39663.5427662037,2008-08-03,13:01:35
38.643416,101.543467,0,6819,39663.5428240741,2008-08-03,13:01:40
38.643634,101.543005,0,6824,39663.5428819444,2008-08-03,13:01:45
38.643854,101.542539,0,6827,39663.5429398148,2008-08-03,13:01:50
38.644088,101.542065,0,6831,39663.5429976852,2008-08-03,13:01:55
38.644283,101.541615,0,6839,39663.5430555556,2008-08-03,13:02:00
38.644495,101.541165,0,6847,39663.5431134259,2008-08-03,13:02:05
38.644728,101.540685,0,6854,39663.5431712963,2008-08-03,13:02:10
38.644976,101.540182,0,6848,39663.5432291667,2008-08-03,13:02:15
38.645209,101.539692,0,6853,39663.543287037,2008-08-03,13:02:20
38.645438,101.539186,0,6852,39663.5433449074,2008-08-03,13:02:25
38.645653,101.538706,0,6850,39663.5434027778,2008-08-03,13:02:30
38.645894,101.538216,0,6846,39663.5434606481,2008-08-03,13:02:35
38.646156,101.5377,0,6843,39663.5435185185,2008-08-03,13:02:40
38.646418,101.537163,0,6834,39663.5435763889,2008-08-03,13:02:45
38.646673,101.536629,0,6834,39663.5436342593,2008-08-03,13:02:50
38.646915,101.536108,0,6834,39663.5436921296,2008-08-03,13:02:55
38.647199,101.535541,0,6833,39663.54375,2008-08-03,13:03:00
38.647472,101.535,0,6835,39663.5438078704,2008-08-03,13:03:05
38.647748,101.534415,0,6840,39663.5438657407,2008-08-03,13:03:10
38.648044,101.533812,0,6836,39663.5439236111,2008-08-03,13:03:15
38.648293,101.533228,0,6820,39663.5439814815,2008-08-03,13:03:20
38.648574,101.532679,0,6810,39663.5440393519,2008-08-03,13:03:25
38.648851,101.532144,0,6804,39663.5440972222,2008-08-03,13:03:30
38.649138,101.531581,0,6801,39663.5441550926,2008-08-03,13:03:35
38.649437,101.531026,0,6794,39663.544212963,2008-08-03,13:03:40
38.649752,101.530485,0,6781,39663.5442708333,2008-08-03,13:03:45
38.650035,101.529974,0,6780,39663.5443287037,2008-08-03,13:03:50
38.650326,101.529468,0,6781,39663.5443865741,2008-08-03,13:03:55
38.650639,101.528945,0,6779,39663.5444444444,2008-08-03,13:04:00
38.650952,101.528468,0,6779,39663.5445023148,2008-08-03,13:04:05
38.651287,101.528008,0,6779,39663.5445601852,2008-08-03,13:04:10
38.651654,101.527485,0,6743,39663.5446180556,2008-08-03,13:04:15
38.651984,101.527013,0,6724,39663.5446759259,2008-08-03,13:04:20
38.652316,101.526547,0,6713,39663.5447337963,2008-08-03,13:04:25
38.652662,101.526089,0,6712,39663.5447916667,2008-08-03,13:04:30
38.653012,101.525627,0,6711,39663.544849537,2008-08-03,13:04:35
38.653394,101.525127,0,6709,39663.5449074074,2008-08-03,13:04:40
38.653766,101.524583,0,6707,39663.5449652778,2008-08-03,13:04:45
38.654181,101.524008,0,6703,39663.5450231481,2008-08-03,13:04:50
38.654637,101.523384,0,6699,39663.5450810185,2008-08-03,13:04:55
38.655115,101.522732,0,6695,39663.5451388889,2008-08-03,13:05:00
38.655603,101.522059,0,6695,39663.5451967593,2008-08-03,13:05:05
38.656113,101.521338,0,6700,39663.5452546296,2008-08-03,13:05:10
38.65665,101.520558,0,6705,39663.5453125,2008-08-03,13:05:15
38.657204,101.519757,0,6707,39663.5453703704,2008-08-03,13:05:20
38.657781,101.518867,0,6709,39663.5454282407,2008-08-03,13:05:25
38.658371,101.517908,0,6707,39663.5454861111,2008-08-03,13:05:30
38.658961,101.516914,0,6699,39663.5455439815,2008-08-03,13:05:35
38.659536,101.515873,0,6690,39663.5456018519,2008-08-03,13:05:40
38.660099,101.514738,0,6684,39663.5456597222,2008-08-03,13:05:45
38.660652,101.513557,0,6678,39663.5457175926,2008-08-03,13:05:50
38.66121,101.51232,0,6675,39663.545775463,2008-08-03,13:05:55
38.661793,101.510996,0,6674,39663.5458333333,2008-08-03,13:06:00
38.662406,101.509618,0,6672,39663.5458912037,2008-08-03,13:06:05
38.663053,101.508185,0,6673,39663.5459490741,2008-08-03,13:06:10
38.663712,101.506744,0,6664,39663.5460069444,2008-08-03,13:06:15
38.664387,101.505263,0,6649,39663.5460648148,2008-08-03,13:06:20
38.665076,101.503759,0,6644,39663.5461226852,2008-08-03,13:06:25
38.665761,101.502228,0,6649,39663.5461805556,2008-08-03,13:06:30
38.666462,101.500671,0,6650,39663.5462384259,2008-08-03,13:06:35
38.667194,101.499061,0,6649,39663.5462962963,2008-08-03,13:06:40
38.66792,101.497439,0,6650,39663.5463541667,2008-08-03,13:06:45
38.668645,101.495776,0,6652,39663.546412037,2008-08-03,13:06:50
38.669358,101.494113,0,6652,39663.5464699074,2008-08-03,13:06:55
38.670025,101.492353,0,6647,39663.5465277778,2008-08-03,13:07:00
38.670608,101.490533,0,6638,39663.5465856481,2008-08-03,13:07:05
38.671158,101.488685,0,6631,39663.5466435185,2008-08-03,13:07:10
38.671726,101.486799,0,6633,39663.5467013889,2008-08-03,13:07:15
38.672303,101.484933,0,6631,39663.5467592593,2008-08-03,13:07:20
38.672907,101.483053,0,6627,39663.5468171296,2008-08-03,13:07:25
38.673558,101.481234,0,6624,39663.546875,2008-08-03,13:07:30
38.674307,101.479449,0,6619,39663.5469328704,2008-08-03,13:07:35
38.67513,101.477662,0,6617,39663.5469907407,2008-08-03,13:07:40
38.676041,101.475925,0,6613,39663.5470486111,2008-08-03,13:07:45
38.676959,101.474141,0,6610,39663.5471064815,2008-08-03,13:07:50
38.677873,101.472354,0,6604,39663.5471643518,2008-08-03,13:07:55
38.678715,101.470537,0,6596,39663.5472222222,2008-08-03,13:08:00
38.679475,101.468648,0,6590,39663.5472800926,2008-08-03,13:08:05
38.68016,101.466701,0,6580,39663.547337963,2008-08-03,13:08:10
38.680782,101.464706,0,6572,39663.5473958333,2008-08-03,13:08:15
38.681368,101.46268,0,6566,39663.5474537037,2008-08-03,13:08:20
38.681918,101.460714,0,6559,39663.5475115741,2008-08-03,13:08:25
38.682453,101.45878,0,6550,39663.5475694444,2008-08-03,13:08:30
38.682981,101.456916,0,6547,39663.5476273148,2008-08-03,13:08:35
38.683507,101.455088,0,6545,39663.5476851852,2008-08-03,13:08:40
38.684035,101.453257,0,6538,39663.5477430556,2008-08-03,13:08:45
38.684575,101.45142,0,6531,39663.5478009259,2008-08-03,13:08:50
38.685111,101.449568,0,6523,39663.5478587963,2008-08-03,13:08:55
38.68563,101.447704,0,6512,39663.5479166667,2008-08-03,13:09:00
38.686174,101.445873,0,6526,39663.547974537,2008-08-03,13:09:05
38.686753,101.444014,0,6543,39663.5480324074,2008-08-03,13:09:10
38.68731,101.442165,0,6564,39663.5480902778,2008-08-03,13:09:15
38.687852,101.4403,0,6583,39663.5481481481,2008-08-03,13:09:20
38.688351,101.438447,0,6603,39663.5482060185,2008-08-03,13:09:25
38.68878,101.436607,0,6615,39663.5482638889,2008-08-03,13:09:30
38.689141,101.434767,0,6619,39663.5483217593,2008-08-03,13:09:35
38.689446,101.432895,0,6633,39663.5483796296,2008-08-03,13:09:40
38.689732,101.431019,0,6646,39663.5484375,2008-08-03,13:09:45
38.690056,101.429138,0,6653,39663.5484953704,2008-08-03,13:09:50
38.69038,101.427254,0,6653,39663.5485532407,2008-08-03,13:09:55
38.690753,101.425295,0,6638,39663.5486111111,2008-08-03,13:10:00
38.691158,101.423376,0,6624,39663.5486689815,2008-08-03,13:10:05
38.691574,101.421446,0,6627,39663.5487268518,2008-08-03,13:10:10
38.691967,101.419444,0,6622,39663.5487847222,2008-08-03,13:10:15
38.692391,101.417484,0,6601,39663.5488425926,2008-08-03,13:10:20
38.692803,101.415518,0,6574,39663.548900463,2008-08-03,13:10:25
38.693232,101.41357,0,6564,39663.5489583333,2008-08-03,13:10:30
38.693652,101.411668,0,6556,39663.5490162037,2008-08-03,13:10:35
38.694044,101.409784,0,6542,39663.5490740741,2008-08-03,13:10:40
38.694438,101.407906,0,6526,39663.5491319444,2008-08-03,13:10:45
38.69484,101.40602,0,6510,39663.5491898148,2008-08-03,13:10:50
38.695225,101.40413,0,6502,39663.5492476852,2008-08-03,13:10:55
38.69564,101.402245,0,6499,39663.5493055556,2008-08-03,13:11:00
38.696047,101.400298,0,6504,39663.5493634259,2008-08-03,13:11:05
38.69643,101.398405,0,6513,39663.5494212963,2008-08-03,13:11:10
38.696823,101.3965,0,6521,39663.5494791667,2008-08-03,13:11:15
38.697212,101.394579,0,6527,39663.549537037,2008-08-03,13:11:20
38.697629,101.392635,0,6528,39663.5495949074,2008-08-03,13:11:25
38.698047,101.390621,0,6534,39663.5496527778,2008-08-03,13:11:30
38.69847,101.388602,0,6529,39663.5497106481,2008-08-03,13:11:35
38.698907,101.38655,0,6523,39663.5497685185,2008-08-03,13:11:40
38.69934,101.38449,0,6519,39663.5498263889,2008-08-03,13:11:45
38.699779,101.382407,0,6514,39663.5498842593,2008-08-03,13:11:50
38.700215,101.380289,0,6505,39663.5499421296,2008-08-03,13:11:55
38.700655,101.378193,0,6502,39663.55,2008-08-03,13:12:00
38.701093,101.376119,0,6511,39663.5500578704,2008-08-03,13:12:05
38.701527,101.374102,0,6519,39663.5501157407,2008-08-03,13:12:10
38.701942,101.37214,0,6519,39663.5501736111,2008-08-03,13:12:15
38.70233,101.370225,0,6515,39663.5502314815,2008-08-03,13:12:20
38.702737,101.368348,0,6518,39663.5502893519,2008-08-03,13:12:25
38.703182,101.366546,0,6519,39663.5503472222,2008-08-03,13:12:30
38.703692,101.364776,0,6525,39663.5504050926,2008-08-03,13:12:35
38.70423,101.36302,0,6523,39663.550462963,2008-08-03,13:12:40
38.704787,101.361245,0,6518,39663.5505208333,2008-08-03,13:12:45
38.705362,101.359464,0,6517,39663.5505787037,2008-08-03,13:12:50
38.705926,101.357645,0,6515,39663.5506365741,2008-08-03,13:12:55
38.706502,101.355847,0,6515,39663.5506944444,2008-08-03,13:13:00
38.707058,101.354081,0,6517,39663.5507523148,2008-08-03,13:13:05
38.707597,101.352298,0,6521,39663.5508101852,2008-08-03,13:13:10
38.70816,101.350514,0,6531,39663.5508680556,2008-08-03,13:13:15
38.708718,101.348751,0,6542,39663.5509259259,2008-08-03,13:13:20
38.709276,101.346996,0,6549,39663.5509837963,2008-08-03,13:13:25
38.709832,101.345247,0,6554,39663.5510416667,2008-08-03,13:13:30
38.710368,101.343516,0,6555,39663.551099537,2008-08-03,13:13:35
38.710924,101.341723,0,6553,39663.5511574074,2008-08-03,13:13:40
38.711477,101.339945,0,6546,39663.5512152778,2008-08-03,13:13:45
38.711985,101.338208,0,6544,39663.5512731481,2008-08-03,13:13:50
38.71253,101.336402,0,6559,39663.5513310185,2008-08-03,13:13:55
38.713096,101.334557,0,6563,39663.5513888889,2008-08-03,13:14:00
38.713573,101.332691,0,6577,39663.5514467593,2008-08-03,13:14:05
38.713938,101.330747,0,6590,39663.5515046296,2008-08-03,13:14:10
38.71423,101.32874,0,6588,39663.5515625,2008-08-03,13:14:15
38.714447,101.326748,0,6578,39663.5516203704,2008-08-03,13:14:20
38.714633,101.324709,0,6568,39663.5516782407,2008-08-03,13:14:25
38.714813,101.322664,0,6546,39663.5517361111,2008-08-03,13:14:30
38.71502,101.320616,0,6531,39663.5517939815,2008-08-03,13:14:35
38.715306,101.318607,0,6518,39663.5518518519,2008-08-03,13:14:40
38.715667,101.316608,0,6504,39663.5519097222,2008-08-03,13:14:45
38.716125,101.31462,0,6491,39663.5519675926,2008-08-03,13:14:50
38.716658,101.31271,0,6487,39663.552025463,2008-08-03,13:14:55
38.717288,101.310796,0,6477,39663.5520833333,2008-08-03,13:15:00
38.717997,101.308939,0,6474,39663.5521412037,2008-08-03,13:15:05
38.718781,101.307121,0,6462,39663.5521990741,2008-08-03,13:15:10
38.719602,101.305279,0,6462,39663.5522569444,2008-08-03,13:15:15
38.720398,101.30345,0,6469,39663.5523148148,2008-08-03,13:15:20
38.7212,101.301625,0,6473,39663.5523726852,2008-08-03,13:15:25
38.722013,101.299765,0,6483,39663.5524305556,2008-08-03,13:15:30
38.722819,101.297897,0,6489,39663.5524884259,2008-08-03,13:15:35
38.723541,101.296033,0,6483,39663.5525462963,2008-08-03,13:15:40
38.724233,101.294126,0,6456,39663.5526041667,2008-08-03,13:15:45
38.724909,101.292228,0,6445,39663.552662037,2008-08-03,13:15:50
38.725585,101.290374,0,6434,39663.5527199074,2008-08-03,13:15:55
38.726335,101.288558,0,6423,39663.5527777778,2008-08-03,13:16:00
38.727148,101.286784,0,6415,39663.5528356481,2008-08-03,13:16:05
38.727991,101.285027,0,6397,39663.5528935185,2008-08-03,13:16:10
38.728861,101.283348,0,6378,39663.5529513889,2008-08-03,13:16:15
38.7298,101.281657,0,6361,39663.5530092593,2008-08-03,13:16:20
38.730752,101.279982,0,6337,39663.5530671296,2008-08-03,13:16:25
38.731693,101.278318,0,6317,39663.553125,2008-08-03,13:16:30
38.732627,101.276606,0,6300,39663.5531828704,2008-08-03,13:16:35
38.733567,101.274901,0,6287,39663.5532407407,2008-08-03,13:16:40
38.734537,101.27318,0,6277,39663.5532986111,2008-08-03,13:16:45
38.735458,101.271417,0,6276,39663.5533564815,2008-08-03,13:16:50
38.736311,101.269636,0,6271,39663.5534143519,2008-08-03,13:16:55
38.737168,101.26785,0,6252,39663.5534722222,2008-08-03,13:17:00
38.738029,101.266075,0,6240,39663.5535300926,2008-08-03,13:17:05
38.738886,101.264269,0,6223,39663.553587963,2008-08-03,13:17:10
38.739747,101.262484,0,6199,39663.5536458333,2008-08-03,13:17:15
38.740608,101.260689,0,6184,39663.5537037037,2008-08-03,13:17:20
38.741416,101.258848,0,6187,39663.5537615741,2008-08-03,13:17:25
38.742155,101.256937,0,6199,39663.5538194444,2008-08-03,13:17:30
38.74283,101.25497,0,6192,39663.5538773148,2008-08-03,13:17:35
38.743408,101.253016,0,6184,39663.5539351852,2008-08-03,13:17:40
38.743969,101.251052,0,6184,39663.5539930556,2008-08-03,13:17:45
38.744542,101.249056,0,6183,39663.5540509259,2008-08-03,13:17:50
38.745105,101.247065,0,6179,39663.5541087963,2008-08-03,13:17:55
38.745678,101.245065,0,6176,39663.5541666667,2008-08-03,13:18:00
38.746246,101.2431,0,6175,39663.554224537,2008-08-03,13:18:05
38.746816,101.241128,0,6171,39663.5542824074,2008-08-03,13:18:10
38.747386,101.23915,0,6172,39663.5543402778,2008-08-03,13:18:15
38.747957,101.237148,0,6176,39663.5543981481,2008-08-03,13:18:20
38.748534,101.235158,0,6181,39663.5544560185,2008-08-03,13:18:25
38.749114,101.233188,0,6176,39663.5545138889,2008-08-03,13:18:30
38.749696,101.231213,0,6171,39663.5545717593,2008-08-03,13:18:35
38.750277,101.229239,0,6169,39663.5546296296,2008-08-03,13:18:40
38.750857,101.227246,0,6164,39663.5546875,2008-08-03,13:18:45
38.751452,101.225319,0,6160,39663.5547453704,2008-08-03,13:18:50
38.752161,101.223425,0,6154,39663.5548032407,2008-08-03,13:18:55
38.752981,101.22161,0,6146,39663.5548611111,2008-08-03,13:19:00
38.75389,101.219856,0,6137,39663.5549189815,2008-08-03,13:19:05
38.754863,101.218194,0,6128,39663.5549768518,2008-08-03,13:19:10
38.755933,101.216639,0,6115,39663.5550347222,2008-08-03,13:19:15
38.757094,101.215182,0,6103,39663.5550925926,2008-08-03,13:19:20
38.758266,101.213745,0,6098,39663.555150463,2008-08-03,13:19:25
38.759408,101.21231,0,6089,39663.5552083333,2008-08-03,13:19:30
38.760534,101.210852,0,6087,39663.5552662037,2008-08-03,13:19:35
38.761593,101.20929,0,6081,39663.5553240741,2008-08-03,13:19:40
38.762538,101.207645,0,6060,39663.5553819444,2008-08-03,13:19:45
38.7634,101.205932,0,6044,39663.5554398148,2008-08-03,13:19:50
38.76418,101.204131,0,6036,39663.5554976852,2008-08-03,13:19:55
38.764871,101.202231,0,6031,39663.5555555556,2008-08-03,13:20:00
38.765493,101.200281,0,6030,39663.5556134259,2008-08-03,13:20:05
38.765952,101.198304,0,6031,39663.5556712963,2008-08-03,13:20:10
38.766423,101.196307,0,6025,39663.5557291667,2008-08-03,13:20:15
38.76689,101.194282,0,6019,39663.555787037,2008-08-03,13:20:20
38.767357,101.192263,0,6023,39663.5558449074,2008-08-03,13:20:25
38.767817,101.19025,0,6020,39663.5559027778,2008-08-03,13:20:30
38.768292,101.188233,0,6018,39663.5559606481,2008-08-03,13:20:35
38.768768,101.186237,0,6017,39663.5560185185,2008-08-03,13:20:40
38.769229,101.184222,0,6014,39663.5560763889,2008-08-03,13:20:45
38.769733,101.182217,0,6015,39663.5561342593,2008-08-03,13:20:50
38.770299,101.180215,0,6013,39663.5561921296,2008-08-03,13:20:55
38.770891,101.178247,0,6012,39663.55625,2008-08-03,13:21:00
38.771477,101.176297,0,6013,39663.5563078704,2008-08-03,13:21:05
38.772087,101.174351,0,6002,39663.5563657407,2008-08-03,13:21:10
38.772692,101.172385,0,5990,39663.5564236111,2008-08-03,13:21:15
38.773324,101.170393,0,5973,39663.5564814815,2008-08-03,13:21:20
38.77389,101.168372,0,5958,39663.5565393518,2008-08-03,13:21:25
38.774392,101.166314,0,5942,39663.5565972222,2008-08-03,13:21:30
38.774841,101.164206,0,5925,39663.5566550926,2008-08-03,13:21:35
38.775211,101.162096,0,5911,39663.556712963,2008-08-03,13:21:40
38.775501,101.160018,0,5905,39663.5567708333,2008-08-03,13:21:45
38.775706,101.15796,0,5911,39663.5568287037,2008-08-03,13:21:50
38.775861,101.155891,0,5916,39663.5568865741,2008-08-03,13:21:55
38.77603,101.153859,0,5928,39663.5569444444,2008-08-03,13:22:00
38.776216,101.151902,0,5943,39663.5570023148,2008-08-03,13:22:05
38.776458,101.149973,0,5950,39663.5570601852,2008-08-03,13:22:10
38.776802,101.148098,0,5961,39663.5571180556,2008-08-03,13:22:15
38.777169,101.146311,0,5960,39663.5571759259,2008-08-03,13:22:20
38.777614,101.144531,0,5956,39663.5572337963,2008-08-03,13:22:25
38.778123,101.142812,0,5952,39663.5572916667,2008-08-03,13:22:30
38.778704,101.141152,0,5929,39663.557349537,2008-08-03,13:22:35
38.77934,101.139461,0,5915,39663.5574074074,2008-08-03,13:22:40
38.78004,101.137826,0,5898,39663.5574652778,2008-08-03,13:22:45
38.780753,101.136149,0,5881,39663.5575231481,2008-08-03,13:22:50
38.781472,101.134476,0,5870,39663.5575810185,2008-08-03,13:22:55
38.78217,101.132806,0,5860,39663.5576388889,2008-08-03,13:23:00
38.782856,101.131164,0,5856,39663.5576967593,2008-08-03,13:23:05
38.783532,101.129537,0,5848,39663.5577546296,2008-08-03,13:23:10
38.784199,101.127946,0,5846,39663.5578125,2008-08-03,13:23:15
38.784847,101.126372,0,5844,39663.5578703704,2008-08-03,13:23:20
38.785471,101.124834,0,5842,39663.5579282407,2008-08-03,13:23:25
38.78605,101.123321,0,5840,39663.5579861111,2008-08-03,13:23:30
38.786577,101.121801,0,5828,39663.5580439815,2008-08-03,13:23:35
38.787114,101.120308,0,5827,39663.5581018519,2008-08-03,13:23:40
38.787636,101.118838,0,5833,39663.5581597222,2008-08-03,13:23:45
38.788172,101.117421,0,5833,39663.5582175926,2008-08-03,13:23:50
38.788749,101.116088,0,5826,39663.558275463,2008-08-03,13:23:55
38.789382,101.114808,0,5825,39663.5583333333,2008-08-03,13:24:00
38.790064,101.113594,0,5823,39663.5583912037,2008-08-03,13:24:05
38.790751,101.112425,0,5827,39663.5584490741,2008-08-03,13:24:10
38.7915,101.111228,0,5827,39663.5585069444,2008-08-03,13:24:15
38.792275,101.110002,0,5800,39663.5585648148,2008-08-03,13:24:20
38.793041,101.108743,0,5778,39663.5586226852,2008-08-03,13:24:25
38.793817,101.107492,0,5754,39663.5586805556,2008-08-03,13:24:30
38.794583,101.106233,0,5731,39663.5587384259,2008-08-03,13:24:35
38.795332,101.104999,0,5711,39663.5587962963,2008-08-03,13:24:40
38.796083,101.1038,0,5692,39663.5588541667,2008-08-03,13:24:45
38.796822,101.102616,0,5675,39663.558912037,2008-08-03,13:24:50
38.797535,101.101453,0,5675,39663.5589699074,2008-08-03,13:24:55
38.798204,101.100351,0,5669,39663.5590277778,2008-08-03,13:25:00
38.79885,101.099229,0,5661,39663.5590856481,2008-08-03,13:25:05
38.79944,101.098105,0,5656,39663.5591435185,2008-08-03,13:25:10
38.79999,101.096995,0,5652,39663.5592013889,2008-08-03,13:25:15
38.800513,101.095872,0,5650,39663.5592592593,2008-08-03,13:25:20
38.80099,101.094783,0,5648,39663.5593171296,2008-08-03,13:25:25
38.80144,101.093742,0,5646,39663.559375,2008-08-03,13:25:30
38.801882,101.092731,0,5650,39663.5594328704,2008-08-03,13:25:35
38.802287,101.091742,0,5659,39663.5594907407,2008-08-03,13:25:40
38.802712,101.090782,0,5665,39663.5595486111,2008-08-03,13:25:45
38.803141,101.089814,0,5673,39663.5596064815,2008-08-03,13:25:50
38.803573,101.08883,0,5681,39663.5596643519,2008-08-03,13:25:55
38.804027,101.087817,0,5686,39663.5597222222,2008-08-03,13:26:00
38.804481,101.086797,0,5691,39663.5597800926,2008-08-03,13:26:05
38.804926,101.085749,0,5690,39663.559837963,2008-08-03,13:26:10
38.805393,101.084676,0,5687,39663.5598958333,2008-08-03,13:26:15
38.805869,101.083599,0,5690,39663.5599537037,2008-08-03,13:26:20
38.80633,101.08252,0,5692,39663.5600115741,2008-08-03,13:26:25
38.806809,101.081416,0,5698,39663.5600694444,2008-08-03,13:26:30
38.807301,101.080326,0,5698,39663.5601273148,2008-08-03,13:26:35
38.807878,101.079329,0,5702,39663.5601851852,2008-08-03,13:26:40
38.808538,101.078454,0,5705,39663.5602430556,2008-08-03,13:26:45
38.809228,101.077621,0,5707,39663.5603009259,2008-08-03,13:26:50
38.80995,101.076774,0,5711,39663.5603587963,2008-08-03,13:26:55
38.810691,101.075915,0,5711,39663.5604166667,2008-08-03,13:27:00
38.81144,101.075064,0,5712,39663.560474537,2008-08-03,13:27:05
38.812174,101.074244,0,5722,39663.5605324074,2008-08-03,13:27:10
38.812908,101.073401,0,5734,39663.5605902778,2008-08-03,13:27:15
38.813633,101.072527,0,5746,39663.5606481481,2008-08-03,13:27:20
38.814348,101.071677,0,5760,39663.5607060185,2008-08-03,13:27:25
38.815053,101.070821,0,5763,39663.5607638889,2008-08-03,13:27:30
38.815763,101.069989,0,5770,39663.5608217593,2008-08-03,13:27:35
38.816471,101.069141,0,5774,39663.5608796296,2008-08-03,13:27:40
38.81716,101.068303,0,5772,39663.5609375,2008-08-03,13:27:45
38.817873,101.067437,0,5768,39663.5609953704,2008-08-03,13:27:50
38.818562,101.06657,0,5760,39663.5610532407,2008-08-03,13:27:55
38.819158,101.065588,0,5749,39663.5611111111,2008-08-03,13:28:00
38.819628,101.064437,0,5738,39663.5611689815,2008-08-03,13:28:05
38.819911,101.063193,0,5727,39663.5612268519,2008-08-03,13:28:10
38.820036,101.061869,0,5718,39663.5612847222,2008-08-03,13:28:15
38.820184,101.060501,0,5712,39663.5613425926,2008-08-03,13:28:20
38.82032,101.059085,0,5709,39663.561400463,2008-08-03,13:28:25
38.820494,101.057666,0,5711,39663.5614583333,2008-08-03,13:28:30
38.82065,101.056254,0,5713,39663.5615162037,2008-08-03,13:28:35
38.82085,101.054814,0,5710,39663.5615740741,2008-08-03,13:28:40
38.821033,101.053302,0,5713,39663.5616319444,2008-08-03,13:28:45
38.821211,101.051793,0,5713,39663.5616898148,2008-08-03,13:28:50
38.821417,101.050227,0,5715,39663.5617476852,2008-08-03,13:28:55
38.821597,101.048706,0,5733,39663.5618055556,2008-08-03,13:29:00
38.821776,101.047139,0,5735,39663.5618634259,2008-08-03,13:29:05
38.821876,101.045507,0,5727,39663.5619212963,2008-08-03,13:29:10
38.821812,101.043861,0,5717,39663.5619791667,2008-08-03,13:29:15
38.821532,101.042198,0,5705,39663.562037037,2008-08-03,13:29:20
38.821216,101.040554,0,5699,39663.5620949074,2008-08-03,13:29:25
38.820901,101.038907,0,5694,39663.5621527778,2008-08-03,13:29:30
38.820596,101.037249,0,5686,39663.5622106481,2008-08-03,13:29:35
38.820302,101.035536,0,5684,39663.5622685185,2008-08-03,13:29:40
38.820008,101.033781,0,5678,39663.5623263889,2008-08-03,13:29:45
38.819788,101.032018,0,5671,39663.5623842593,2008-08-03,13:29:50
38.819654,101.030226,0,5661,39663.5624421296,2008-08-03,13:29:55
38.819539,101.02838,0,5653,39663.5625,2008-08-03,13:30:00
38.819396,101.026539,0,5646,39663.5625578704,2008-08-03,13:30:05
38.819206,101.024683,0,5635,39663.5626157407,2008-08-03,13:30:10
38.818927,101.022848,0,5620,39663.5626736111,2008-08-03,13:30:15
38.818641,101.021017,0,5607,39663.5627314815,2008-08-03,13:30:20
38.818368,101.019183,0,5588,39663.5627893518,2008-08-03,13:30:25
38.818084,101.017359,0,5573,39663.5628472222,2008-08-03,13:30:30
38.817796,101.015531,0,5562,39663.5629050926,2008-08-03,13:30:35
38.817508,101.013717,0,5552,39663.562962963,2008-08-03,13:30:40
38.817211,101.011924,0,5542,39663.5630208333,2008-08-03,13:30:45
38.816919,101.010111,0,5536,39663.5630787037,2008-08-03,13:30:50
38.81664,101.008258,0,5528,39663.5631365741,2008-08-03,13:30:55
38.816346,101.006413,0,5519,39663.5631944444,2008-08-03,13:31:00
38.816056,101.00456,0,5508,39663.5632523148,2008-08-03,13:31:05
38.815753,101.002677,0,5500,39663.5633101852,2008-08-03,13:31:10
38.815449,101.000787,0,5507,39663.5633680556,2008-08-03,13:31:15
38.815162,100.998746,0,5516,39663.5634259259,2008-08-03,13:31:20
38.814882,100.996758,0,5530,39663.5634837963,2008-08-03,13:31:25
38.814692,100.994802,0,5542,39663.5635416667,2008-08-03,13:31:30
38.814567,100.992804,0,5550,39663.563599537,2008-08-03,13:31:35
38.814533,100.990816,0,5563,39663.5636574074,2008-08-03,13:31:40
38.814582,100.988821,0,5574,39663.5637152778,2008-08-03,13:31:45
38.814652,100.986825,0,5584,39663.5637731481,2008-08-03,13:31:50
38.814746,100.984831,0,5590,39663.5638310185,2008-08-03,13:31:55
38.814823,100.982889,0,5599,39663.5638888889,2008-08-03,13:32:00
38.815011,100.981506,0,5605,39663.5639467593,2008-08-03,13:32:05
38.815223,100.980125,0,5609,39663.5640046296,2008-08-03,13:32:10
38.815128,100.977311,0,5598,39663.5640625,2008-08-03,13:32:15
38.815093,100.974902,0,5601,39663.5641203704,2008-08-03,13:32:20
38.815169,100.972853,0,5614,39663.5641782407,2008-08-03,13:32:25
38.815252,100.970793,0,5630,39663.5642361111,2008-08-03,13:32:30
38.815361,100.968737,0,5649,39663.5642939815,2008-08-03,13:32:35
38.815436,100.96668,0,5661,39663.5643518518,2008-08-03,13:32:40
38.815523,100.964595,0,5671,39663.5644097222,2008-08-03,13:32:45
38.815603,100.962504,0,5670,39663.5644675926,2008-08-03,13:32:50
38.815685,100.960407,0,5676,39663.564525463,2008-08-03,13:32:55
38.815775,100.958292,0,5681,39663.5645833333,2008-08-03,13:33:00
38.815863,100.956147,0,5681,39663.5646412037,2008-08-03,13:33:05
38.815932,100.954,0,5680,39663.5646990741,2008-08-03,13:33:10
38.816013,100.951823,0,5688,39663.5647569444,2008-08-03,13:33:15
38.816103,100.949644,0,5686,39663.5648148148,2008-08-03,13:33:20
38.81619,100.947488,0,5678,39663.5648726852,2008-08-03,13:33:25
38.8163,100.945369,0,5671,39663.5649305556,2008-08-03,13:33:30
38.816514,100.943276,0,5655,39663.5649884259,2008-08-03,13:33:35
38.816783,100.941291,0,5635,39663.5650462963,2008-08-03,13:33:40
38.817099,100.939322,0,5628,39663.5651041667,2008-08-03,13:33:45
38.817445,100.93736,0,5618,39663.565162037,2008-08-03,13:33:50
38.817769,100.935395,0,5610,39663.5652199074,2008-08-03,13:33:55
38.818109,100.933414,0,5609,39663.5652777778,2008-08-03,13:34:00
38.818447,100.931425,0,5607,39663.5653356481,2008-08-03,13:34:05
38.818773,100.929437,0,5598,39663.5653935185,2008-08-03,13:34:10
38.819105,100.927434,0,5585,39663.5654513889,2008-08-03,13:34:15
38.819428,100.925424,0,5574,39663.5655092593,2008-08-03,13:34:20
38.819772,100.923409,0,5567,39663.5655671296,2008-08-03,13:34:25
38.820108,100.921394,0,5563,39663.565625,2008-08-03,13:34:30
38.820464,100.919351,0,5546,39663.5656828704,2008-08-03,13:34:35
38.820818,100.917303,0,5541,39663.5657407407,2008-08-03,13:34:40
38.821156,100.915263,0,5540,39663.5657986111,2008-08-03,13:34:45
38.821498,100.913212,0,5530,39663.5658564815,2008-08-03,13:34:50
38.821858,100.911124,0,5518,39663.5659143519,2008-08-03,13:34:55
38.822206,100.909028,0,5499,39663.5659722222,2008-08-03,13:35:00
38.822532,100.906997,0,5467,39663.5660300926,2008-08-03,13:35:05
38.822865,100.904964,0,5439,39663.566087963,2008-08-03,13:35:10
38.823205,100.902865,0,5422,39663.5661458333,2008-08-03,13:35:15
38.823569,100.900766,0,5407,39663.5662037037,2008-08-03,13:35:20
38.823908,100.89863,0,5402,39663.5662615741,2008-08-03,13:35:25
38.824263,100.896508,0,5394,39663.5663194444,2008-08-03,13:35:30
38.824609,100.89442,0,5389,39663.5663773148,2008-08-03,13:35:35
38.824957,100.892364,0,5381,39663.5664351852,2008-08-03,13:35:40
38.825277,100.890392,0,5371,39663.5664930556,2008-08-03,13:35:45
38.82561,100.888436,0,5363,39663.5665509259,2008-08-03,13:35:50
38.825918,100.886473,0,5357,39663.5666087963,2008-08-03,13:35:55
38.826265,100.884505,0,5356,39663.5666666667,2008-08-03,13:36:00
38.826585,100.882536,0,5356,39663.566724537,2008-08-03,13:36:05
38.826913,100.880563,0,5352,39663.5667824074,2008-08-03,13:36:10
38.827247,100.878609,0,5350,39663.5668402778,2008-08-03,13:36:15
38.82756,100.876673,0,5346,39663.5668981481,2008-08-03,13:36:20
38.827895,100.874711,0,5334,39663.5669560185,2008-08-03,13:36:25
38.828201,100.872764,0,5315,39663.5670138889,2008-08-03,13:36:30
38.828549,100.870832,0,5308,39663.5670717593,2008-08-03,13:36:35
38.82888,100.86888,0,5304,39663.5671296296,2008-08-03,13:36:40
38.829215,100.86692,0,5301,39663.5671875,2008-08-03,13:36:45
38.829529,100.864957,0,5299,39663.5672453704,2008-08-03,13:36:50
38.829853,100.862992,0,5291,39663.5673032407,2008-08-03,13:36:55
38.830172,100.861021,0,5289,39663.5673611111,2008-08-03,13:37:00
38.830506,100.85907,0,5286,39663.5674189815,2008-08-03,13:37:05
38.83085,100.857077,0,5288,39663.5674768519,2008-08-03,13:37:10
38.831174,100.85509,0,5291,39663.5675347222,2008-08-03,13:37:15
38.831512,100.853098,0,5289,39663.5675925926,2008-08-03,13:37:20
38.831887,100.851127,0,5286,39663.567650463,2008-08-03,13:37:25
38.83234,100.849186,0,5290,39663.5677083333,2008-08-03,13:37:30
38.832854,100.847259,0,5286,39663.5677662037,2008-08-03,13:37:35
38.833379,100.845288,0,5276,39663.5678240741,2008-08-03,13:37:40
38.83391,100.843313,0,5271,39663.5678819444,2008-08-03,13:37:45
38.834417,100.841337,0,5265,39663.5679398148,2008-08-03,13:37:50
38.834944,100.83937,0,5253,39663.5679976852,2008-08-03,13:37:55
38.835467,100.837378,0,5247,39663.5680555556,2008-08-03,13:38:00
38.835984,100.835375,0,5244,39663.5681134259,2008-08-03,13:38:05
38.836525,100.833312,0,5237,39663.5681712963,2008-08-03,13:38:10
38.837049,100.831306,0,5233,39663.5682291667,2008-08-03,13:38:15
38.837563,100.829323,0,5231,39663.568287037,2008-08-03,13:38:20
38.838078,100.827367,0,5230,39663.5683449074,2008-08-03,13:38:25
38.838574,100.825452,0,5223,39663.5684027778,2008-08-03,13:38:30
38.839066,100.823567,0,5217,39663.5684606481,2008-08-03,13:38:35
38.839545,100.821692,0,5195,39663.5685185185,2008-08-03,13:38:40
38.84002,100.81994,0,5186,39663.5685763889,2008-08-03,13:38:45
38.840527,100.818223,0,5170,39663.5686342593,2008-08-03,13:38:50
38.841071,100.816594,0,5155,39663.5686921296,2008-08-03,13:38:55
38.841611,100.814977,0,5142,39663.56875,2008-08-03,13:39:00
38.842175,100.813324,0,5143,39663.5688078704,2008-08-03,13:39:05
38.842738,100.811624,0,5150,39663.5688657407,2008-08-03,13:39:10
38.843283,100.809916,0,5153,39663.5689236111,2008-08-03,13:39:15
38.843837,100.808227,0,5135,39663.5689814815,2008-08-03,13:39:20
38.844415,100.8065,0,5115,39663.5690393519,2008-08-03,13:39:25
38.845017,100.804815,0,5093,39663.5690972222,2008-08-03,13:39:30
38.845664,100.803203,0,5066,39663.5691550926,2008-08-03,13:39:35
38.846384,100.801604,0,5056,39663.569212963,2008-08-03,13:39:40
38.847085,100.80001,0,5078,39663.5692708333,2008-08-03,13:39:45
38.84776,100.798374,0,5101,39663.5693287037,2008-08-03,13:39:50
38.848437,100.796763,0,5126,39663.5693865741,2008-08-03,13:39:55
38.849108,100.795106,0,5139,39663.5694444444,2008-08-03,13:40:00
38.84977,100.79345,0,5158,39663.5695023148,2008-08-03,13:40:05
38.850455,100.791756,0,5172,39663.5695601852,2008-08-03,13:40:10
38.851143,100.790069,0,5183,39663.5696180556,2008-08-03,13:40:15
38.851836,100.788399,0,5190,39663.5696759259,2008-08-03,13:40:20
38.852535,100.78671,0,5194,39663.5697337963,2008-08-03,13:40:25
38.85324,100.785019,0,5199,39663.5697916667,2008-08-03,13:40:30
38.853935,100.783318,0,5202,39663.569849537,2008-08-03,13:40:35
38.854636,100.781599,0,5204,39663.5699074074,2008-08-03,13:40:40
38.855339,100.77988,0,5208,39663.5699652778,2008-08-03,13:40:45
38.856063,100.778149,0,5206,39663.5700231481,2008-08-03,13:40:50
38.856779,100.776408,0,5206,39663.5700810185,2008-08-03,13:40:55
38.85749,100.774688,0,5201,39663.5701388889,2008-08-03,13:41:00
38.858209,100.772927,0,5195,39663.5701967593,2008-08-03,13:41:05
38.858931,100.771183,0,5187,39663.5702546296,2008-08-03,13:41:10
38.859668,100.769415,0,5174,39663.5703125,2008-08-03,13:41:15
38.860391,100.767618,0,5162,39663.5703703704,2008-08-03,13:41:20
38.861123,100.76583,0,5140,39663.5704282407,2008-08-03,13:41:25
38.861871,100.764019,0,5133,39663.5704861111,2008-08-03,13:41:30
38.862642,100.762173,0,5134,39663.5705439815,2008-08-03,13:41:35
38.863415,100.760318,0,5120,39663.5706018518,2008-08-03,13:41:40
38.864132,100.758482,0,5113,39663.5706597222,2008-08-03,13:41:45
38.864875,100.756605,0,5086,39663.5707175926,2008-08-03,13:41:50
38.865641,100.754732,0,5065,39663.570775463,2008-08-03,13:41:55
38.866431,100.752871,0,5039,39663.5708333333,2008-08-03,13:42:00
38.867204,100.751021,0,5012,39663.5708912037,2008-08-03,13:42:05
38.868009,100.749121,0,4995,39663.5709490741,2008-08-03,13:42:10
38.868799,100.747236,0,4981,39663.5710069444,2008-08-03,13:42:15
38.869582,100.745405,0,4961,39663.5710648148,2008-08-03,13:42:20
38.870342,100.743604,0,4948,39663.5711226852,2008-08-03,13:42:25
38.871077,100.741837,0,4937,39663.5711805556,2008-08-03,13:42:30
38.871803,100.740118,0,4925,39663.5712384259,2008-08-03,13:42:35
38.872514,100.738436,0,4914,39663.5712962963,2008-08-03,13:42:40
38.873219,100.736764,0,4895,39663.5713541667,2008-08-03,13:42:45
38.873904,100.735137,0,4876,39663.571412037,2008-08-03,13:42:50
38.874561,100.733547,0,4859,39663.5714699074,2008-08-03,13:42:55
38.875219,100.731966,0,4845,39663.5715277778,2008-08-03,13:43:00
38.875881,100.730364,0,4835,39663.5715856481,2008-08-03,13:43:05
38.876556,100.728745,0,4818,39663.5716435185,2008-08-03,13:43:10
38.877223,100.727099,0,4812,39663.5717013889,2008-08-03,13:43:15
38.877918,100.725421,0,4807,39663.5717592593,2008-08-03,13:43:20
38.878608,100.723719,0,4811,39663.5718171296,2008-08-03,13:43:25
38.8793,100.722204,0,4822,39663.571875,2008-08-03,13:43:30
38.879961,100.720491,0,4837,39663.5719328704,2008-08-03,13:43:35
38.880689,100.718688,0,4854,39663.5719907407,2008-08-03,13:43:40
38.881405,100.716944,0,4882,39663.5720486111,2008-08-03,13:43:45
38.882098,100.715261,0,4906,39663.5721064815,2008-08-03,13:43:50
38.882795,100.713542,0,4923,39663.5721643518,2008-08-03,13:43:55
38.88349,100.711814,0,4934,39663.5722222222,2008-08-03,13:44:00
38.884203,100.710059,0,4934,39663.5722800926,2008-08-03,13:44:05
38.884938,100.708269,0,4940,39663.572337963,2008-08-03,13:44:10
38.885669,100.706495,0,4951,39663.5723958333,2008-08-03,13:44:15
38.886405,100.704707,0,4963,39663.5724537037,2008-08-03,13:44:20
38.887129,100.702923,0,4968,39663.5725115741,2008-08-03,13:44:25
38.887839,100.701175,0,4970,39663.5725694444,2008-08-03,13:44:30
38.888561,100.699413,0,4977,39663.5726273148,2008-08-03,13:44:35
38.889276,100.697649,0,4981,39663.5726851852,2008-08-03,13:44:40
38.890066,100.695842,0,4981,39663.5727430556,2008-08-03,13:44:45
38.89093,100.694018,0,4969,39663.5728009259,2008-08-03,13:44:50
38.891903,100.692272,0,4936,39663.5728587963,2008-08-03,13:44:55
38.892927,100.690617,0,4906,39663.5729166667,2008-08-03,13:45:00
38.893953,100.688965,0,4880,39663.572974537,2008-08-03,13:45:05
38.894989,100.687278,0,4864,39663.5730324074,2008-08-03,13:45:10
38.896009,100.685577,0,4850,39663.5730902778,2008-08-03,13:45:15
38.897028,100.683911,0,4836,39663.5731481481,2008-08-03,13:45:20
38.898075,100.682221,0,4819,39663.5732060185,2008-08-03,13:45:25
38.899108,100.680534,0,4807,39663.5732638889,2008-08-03,13:45:30
38.900148,100.678787,0,4791,39663.5733217593,2008-08-03,13:45:35
38.901178,100.677057,0,4779,39663.5733796296,2008-08-03,13:45:40
38.902198,100.675384,0,4767,39663.5734375,2008-08-03,13:45:45
38.903224,100.673726,0,4755,39663.5734953704,2008-08-03,13:45:50
38.904231,100.67207,0,4751,39663.5735532407,2008-08-03,13:45:55
38.905249,100.670382,0,4740,39663.5736111111,2008-08-03,13:46:00
38.906288,100.668713,0,4738,39663.5736689815,2008-08-03,13:46:05
38.907329,100.667012,0,4736,39663.5737268519,2008-08-03,13:46:10
38.908356,100.665318,0,4733,39663.5737847222,2008-08-03,13:46:15
38.909393,100.663627,0,4724,39663.5738425926,2008-08-03,13:46:20
38.910402,100.661938,0,4720,39663.573900463,2008-08-03,13:46:25
38.911423,100.660252,0,4719,39663.5739583333,2008-08-03,13:46:30
38.912459,100.658538,0,4719,39663.5740162037,2008-08-03,13:46:35
38.913515,100.656834,0,4724,39663.5740740741,2008-08-03,13:46:40
38.914558,100.65512,0,4733,39663.5741319444,2008-08-03,13:46:45
38.915598,100.653371,0,4744,39663.5741898148,2008-08-03,13:46:50
38.916651,100.651641,0,4746,39663.5742476852,2008-08-03,13:46:55
38.917705,100.64989,0,4746,39663.5743055556,2008-08-03,13:47:00
38.918728,100.648127,0,4741,39663.5743634259,2008-08-03,13:47:05
38.919688,100.646289,0,4741,39663.5744212963,2008-08-03,13:47:10
38.920522,100.644431,0,4740,39663.5744791667,2008-08-03,13:47:15
38.92126,100.642511,0,4742,39663.574537037,2008-08-03,13:47:20
38.921937,100.640525,0,4740,39663.5745949074,2008-08-03,13:47:25
38.922601,100.638486,0,4747,39663.5746527778,2008-08-03,13:47:30
38.92314,100.63647,0,4757,39663.5747106481,2008-08-03,13:47:35
38.923617,100.63441,0,4771,39663.5747685185,2008-08-03,13:47:40
38.924064,100.632308,0,4782,39663.5748263889,2008-08-03,13:47:45
38.924568,100.630233,0,4797,39663.5748842593,2008-08-03,13:47:50
38.925079,100.628142,0,4813,39663.5749421296,2008-08-03,13:47:55
38.925598,100.626075,0,4828,39663.575,2008-08-03,13:48:00
38.926079,100.624079,0,4836,39663.5750578704,2008-08-03,13:48:05
38.92654,100.622167,0,4843,39663.5751157407,2008-08-03,13:48:10
38.926994,100.620289,0,4851,39663.5751736111,2008-08-03,13:48:15
38.927439,100.618464,0,4854,39663.5752314815,2008-08-03,13:48:20
38.927939,100.616694,0,4849,39663.5752893519,2008-08-03,13:48:25
38.92851,100.614925,0,4847,39663.5753472222,2008-08-03,13:48:30
38.929158,100.613192,0,4841,39663.5754050926,2008-08-03,13:48:35
38.929876,100.61149,0,4832,39663.575462963,2008-08-03,13:48:40
38.930646,100.609847,0,4823,39663.5755208333,2008-08-03,13:48:45
38.931446,100.608272,0,4813,39663.5755787037,2008-08-03,13:48:50
38.932332,100.606753,0,4807,39663.5756365741,2008-08-03,13:48:55
38.933233,100.605187,0,4806,39663.5756944444,2008-08-03,13:49:00
38.934153,100.6036,0,4805,39663.5757523148,2008-08-03,13:49:05
38.93502,100.601965,0,4797,39663.5758101852,2008-08-03,13:49:10
38.93583,100.600309,0,4777,39663.5758680556,2008-08-03,13:49:15
38.936569,100.598633,0,4750,39663.5759259259,2008-08-03,13:49:20
38.937232,100.596864,0,4737,39663.5759837963,2008-08-03,13:49:25
38.937846,100.595115,0,4732,39663.5760416667,2008-08-03,13:49:30
38.938439,100.59335,0,4729,39663.576099537,2008-08-03,13:49:35
38.939027,100.591601,0,4732,39663.5761574074,2008-08-03,13:49:40
38.939629,100.589835,0,4736,39663.5762152778,2008-08-03,13:49:45
38.940218,100.588084,0,4734,39663.5762731481,2008-08-03,13:49:50
38.940808,100.586332,0,4732,39663.5763310185,2008-08-03,13:49:55
38.941396,100.584585,0,4727,39663.5763888889,2008-08-03,13:50:00
38.942002,100.582841,0,4724,39663.5764467593,2008-08-03,13:50:05
38.942594,100.581107,0,4717,39663.5765046296,2008-08-03,13:50:10
38.943191,100.57936,0,4708,39663.5765625,2008-08-03,13:50:15
38.943791,100.577647,0,4701,39663.5766203704,2008-08-03,13:50:20
38.944367,100.575945,0,4692,39663.5766782407,2008-08-03,13:50:25
38.944943,100.574311,0,4686,39663.5767361111,2008-08-03,13:50:30
38.945477,100.57272,0,4684,39663.5767939815,2008-08-03,13:50:35
38.946021,100.571177,0,4677,39663.5768518519,2008-08-03,13:50:40
38.946546,100.569639,0,4678,39663.5769097222,2008-08-03,13:50:45
38.9471,100.568081,0,4677,39663.5769675926,2008-08-03,13:50:50
38.947693,100.566587,0,4678,39663.577025463,2008-08-03,13:50:55
38.948386,100.565176,0,4677,39663.5770833333,2008-08-03,13:51:00
38.949126,100.56382,0,4679,39663.5771412037,2008-08-03,13:51:05
38.949877,100.562425,0,4682,39663.5771990741,2008-08-03,13:51:10
38.950613,100.561042,0,4681,39663.5772569444,2008-08-03,13:51:15
38.951337,100.559686,0,4677,39663.5773148148,2008-08-03,13:51:20
38.952059,100.558335,0,4674,39663.5773726852,2008-08-03,13:51:25
38.952785,100.556988,0,4665,39663.5774305556,2008-08-03,13:51:30
38.95352,100.555648,0,4659,39663.5774884259,2008-08-03,13:51:35
38.954218,100.554315,0,4661,39663.5775462963,2008-08-03,13:51:40
38.954914,100.553019,0,4660,39663.5776041667,2008-08-03,13:51:45
38.955598,100.551756,0,4643,39663.577662037,2008-08-03,13:51:50
38.956206,100.550619,0,4618,39663.5777199074,2008-08-03,13:51:55
38.956782,100.549531,0,4602,39663.5777777778,2008-08-03,13:52:00
38.957337,100.548485,0,4598,39663.5778356481,2008-08-03,13:52:05
38.957853,100.547521,0,4591,39663.5778935185,2008-08-03,13:52:10
38.958361,100.546592,0,4595,39663.5779513889,2008-08-03,13:52:15
38.958841,100.545715,0,4605,39663.5780092593,2008-08-03,13:52:20
38.959297,100.544888,0,4617,39663.5780671296,2008-08-03,13:52:25
38.959698,100.54414,0,4638,39663.578125,2008-08-03,13:52:30
38.960069,100.543447,0,4668,39663.5781828704,2008-08-03,13:52:35
38.960393,100.542816,0,4692,39663.5782407407,2008-08-03,13:52:40
38.960679,100.542278,0,4704,39663.5782986111,2008-08-03,13:52:45
38.960947,100.541765,0,4725,39663.5783564815,2008-08-03,13:52:50
38.961235,100.541244,0,4732,39663.5784143518,2008-08-03,13:52:55
38.961503,100.540698,0,4739,39663.5784722222,2008-08-03,13:53:00
38.961786,100.540132,0,4744,39663.5785300926,2008-08-03,13:53:05
38.962086,100.539579,0,4753,39663.578587963,2008-08-03,13:53:10
38.96236,100.539061,0,4760,39663.5786458333,2008-08-03,13:53:15
38.962653,100.538514,0,4755,39663.5787037037,2008-08-03,13:53:20
38.962954,100.537981,0,4750,39663.5787615741,2008-08-03,13:53:25
38.963224,100.53747,0,4751,39663.5788194444,2008-08-03,13:53:30
38.963429,100.537029,0,4746,39663.5788773148,2008-08-03,13:53:35
38.963606,100.536659,0,4730,39663.5789351852,2008-08-03,13:53:40
38.963796,100.536319,0,4725,39663.5789930556,2008-08-03,13:53:45
38.96395,100.536096,0,4724,39663.5790509259,2008-08-03,13:53:50
38.964061,100.5359,0,4713,39663.5791087963,2008-08-03,13:53:55
38.964152,100.535688,0,4716,39663.5791666667,2008-08-03,13:54:00
38.964256,100.535477,0,4719,39663.579224537,2008-08-03,13:54:05
38.964399,100.53526,0,4721,39663.5792824074,2008-08-03,13:54:10
38.964536,100.53504,0,4722,39663.5793402778,2008-08-03,13:54:15
38.964671,100.534799,0,4724,39663.5793981481,2008-08-03,13:54:20
38.964802,100.534566,0,4729,39663.5794560185,2008-08-03,13:54:25
38.964934,100.534316,0,4731,39663.5795138889,2008-08-03,13:54:30
38.965088,100.534022,0,4729,39663.5795717593,2008-08-03,13:54:35
38.965247,100.533735,0,4719,39663.5796296296,2008-08-03,13:54:40
38.965397,100.533474,0,4703,39663.5796875,2008-08-03,13:54:45
38.965541,100.533201,0,4698,39663.5797453704,2008-08-03,13:54:50
38.965684,100.532932,0,4696,39663.5798032407,2008-08-03,13:54:55
38.965838,100.532653,0,4691,39663.5798611111,2008-08-03,13:55:00
38.966011,100.532352,0,4690,39663.5799189815,2008-08-03,13:55:05
38.966182,100.532032,0,4681,39663.5799768518,2008-08-03,13:55:10
38.966306,100.531638,0,4674,39663.5800347222,2008-08-03,13:55:15
38.966472,100.531403,0,4666,39663.5800925926,2008-08-03,13:55:20
38.966609,100.531118,0,4660,39663.580150463,2008-08-03,13:55:25
38.96676,100.530831,0,4656,39663.5802083333,2008-08-03,13:55:30
38.966925,100.530517,0,4659,39663.5802662037,2008-08-03,13:55:35
38.967109,100.530179,0,4660,39663.5803240741,2008-08-03,13:55:40
38.967286,100.529869,0,4669,39663.5803819444,2008-08-03,13:55:45
38.967449,100.529554,0,4683,39663.5804398148,2008-08-03,13:55:50
38.967607,100.52923,0,4691,39663.5804976852,2008-08-03,13:55:55
38.967765,100.528898,0,4696,39663.5805555556,2008-08-03,13:56:00
38.967954,100.528566,0,4705,39663.5806134259,2008-08-03,13:56:05
38.968131,100.528218,0,4712,39663.5806712963,2008-08-03,13:56:10
38.968285,100.527888,0,4719,39663.5807291667,2008-08-03,13:56:15
38.968461,100.527557,0,4723,39663.580787037,2008-08-03,13:56:20
38.96864,100.527232,0,4729,39663.5808449074,2008-08-03,13:56:25
38.968826,100.526899,0,4726,39663.5809027778,2008-08-03,13:56:30
38.969045,100.526545,0,4728,39663.5809606481,2008-08-03,13:56:35
38.969252,100.526203,0,4726,39663.5810185185,2008-08-03,13:56:40
38.969437,100.52582,0,4711,39663.5810763889,2008-08-03,13:56:45
38.969646,100.525447,0,4704,39663.5811342593,2008-08-03,13:56:50
38.96983,100.525094,0,4706,39663.5811921296,2008-08-03,13:56:55
38.970004,100.524723,0,4709,39663.58125,2008-08-03,13:57:00
38.970199,100.524342,0,4702,39663.5813078704,2008-08-03,13:57:05
38.970382,100.523998,0,4700,39663.5813657407,2008-08-03,13:57:10
38.970599,100.523617,0,4683,39663.5814236111,2008-08-03,13:57:15
38.970788,100.523252,0,4677,39663.5814814815,2008-08-03,13:57:20
38.970991,100.522868,0,4669,39663.5815393519,2008-08-03,13:57:25
38.971193,100.522511,0,4663,39663.5815972222,2008-08-03,13:57:30
38.971381,100.522142,0,4665,39663.5816550926,2008-08-03,13:57:35
38.971537,100.521757,0,4661,39663.581712963,2008-08-03,13:57:40
38.971735,100.521301,0,4636,39663.5817708333,2008-08-03,13:57:45
38.971937,100.520949,0,4617,39663.5818287037,2008-08-03,13:57:50
38.972183,100.520581,0,4614,39663.5818865741,2008-08-03,13:57:55
38.972394,100.520194,0,4623,39663.5819444444,2008-08-03,13:58:00
38.972607,100.519811,0,4636,39663.5820023148,2008-08-03,13:58:05
38.97281,100.519442,0,4646,39663.5820601852,2008-08-03,13:58:10
38.973027,100.51906,0,4656,39663.5821180556,2008-08-03,13:58:15
38.973213,100.518778,0,4680,39663.5821759259,2008-08-03,13:58:20
38.973397,100.518518,0,4701,39663.5822337963,2008-08-03,13:58:25
38.973544,100.518285,0,4701,39663.5822916667,2008-08-03,13:58:30
38.973625,100.518108,0,4709,39663.582349537,2008-08-03,13:58:35
38.97366,100.518,0,4722,39663.5824074074,2008-08-03,13:58:40
38.973635,100.517943,0,4732,39663.5824652778,2008-08-03,13:58:45
38.973632,100.517908,0,4742,39663.5825231481,2008-08-03,13:58:50
38.973632,100.517908,0,4742,39663.5825578704,2008-08-03,13:58:53
38.973633,100.517904,0,4746,39663.5825810185,2008-08-03,13:58:55
38.973638,100.517891,0,4747,39663.5826388889,2008-08-03,13:59:00
38.973639,100.517889,0,4747,39663.5826967593,2008-08-03,13:59:05
38.97364,100.517886,0,4748,39663.5827546296,2008-08-03,13:59:10
38.97364,100.517886,0,4748,39663.5827893519,2008-08-03,13:59:13
38.97364,100.517885,0,4748,39663.5828125,2008-08-03,13:59:15
38.973636,100.517896,0,4748,39663.5828703704,2008-08-03,13:59:20
38.973636,100.517896,0,4748,39663.5829050926,2008-08-03,13:59:23
38.973636,100.517897,0,4748,39663.5829282407,2008-08-03,13:59:25
38.973638,100.517887,0,4748,39663.5829861111,2008-08-03,13:59:30
38.973642,100.517872,0,4748,39663.5830439815,2008-08-03,13:59:35
38.97365,100.517848,0,4748,39663.5831018519,2008-08-03,13:59:40
38.973649,100.517811,0,4748,39663.5831597222,2008-08-03,13:59:45
38.973652,100.517799,0,4748,39663.5832175926,2008-08-03,13:59:50
38.973659,100.517771,0,4748,39663.583275463,2008-08-03,13:59:55
38.973661,100.51774,0,4748,39663.5833333333,2008-08-03,14:00:00
38.973664,100.51773,0,4748,39663.5833912037,2008-08-03,14:00:05
38.973664,100.51773,0,4748,39663.5834259259,2008-08-03,14:00:08
38.973661,100.517738,0,4748,39663.5834490741,2008-08-03,14:00:10
38.973659,100.517751,0,4748,39663.5835069444,2008-08-03,14:00:15
38.973658,100.517757,0,4748,39663.5835648148,2008-08-03,14:00:20
38.973658,100.517763,0,4748,39663.5836226852,2008-08-03,14:00:25
38.973658,100.517763,0,4748,39663.5836574074,2008-08-03,14:00:28
38.973657,100.517769,0,4748,39663.5836805556,2008-08-03,14:00:30
38.973653,100.51778,0,4748,39663.5837384259,2008-08-03,14:00:35
38.973651,100.517788,0,4748,39663.5837962963,2008-08-03,14:00:40
38.973651,100.517789,0,4748,39663.5838541667,2008-08-03,14:00:45
38.973654,100.517784,0,4748,39663.583912037,2008-08-03,14:00:50
38.973653,100.517782,0,4748,39663.5839699074,2008-08-03,14:00:55
38.973654,100.517781,0,4748,39663.5840277778,2008-08-03,14:01:00
38.973655,100.517777,0,4748,39663.5840856481,2008-08-03,14:01:05
38.973655,100.517777,0,4748,39663.5841203704,2008-08-03,14:01:08
38.973653,100.51778,0,4747,39663.5841435185,2008-08-03,14:01:10
38.973617,100.517731,0,4741,39663.5842013889,2008-08-03,14:01:15
38.973552,100.517791,0,4720,39663.5842592593,2008-08-03,14:01:20
38.973713,100.517872,0,4702,39663.5843171296,2008-08-03,14:01:25
38.973751,100.517908,0,4685,39663.584375,2008-08-03,14:01:30
38.973751,100.517908,0,4685,39663.5844097222,2008-08-03,14:01:33
38.973749,100.517914,0,4679,39663.5844328704,2008-08-03,14:01:35
38.973762,100.517926,0,4676,39663.5844907407,2008-08-03,14:01:40
38.973818,100.517945,0,4680,39663.5845486111,2008-08-03,14:01:45
38.973858,100.517948,0,4697,39663.5846064815,2008-08-03,14:01:50
38.973896,100.517923,0,4716,39663.5846643519,2008-08-03,14:01:55
38.973851,100.517871,0,4717,39663.5847222222,2008-08-03,14:02:00
38.973802,100.517833,0,4712,39663.5847800926,2008-08-03,14:02:05
38.973814,100.517781,0,4704,39663.584837963,2008-08-03,14:02:10
38.973788,100.517781,0,4697,39663.5848958333,2008-08-03,14:02:15
38.973794,100.517816,0,4700,39663.5849537037,2008-08-03,14:02:20
38.973794,100.517816,0,4700,39663.5849884259,2008-08-03,14:02:23
38.973794,100.517816,0,4698,39663.5850115741,2008-08-03,14:02:25
38.973788,100.51783,0,4697,39663.5850694444,2008-08-03,14:02:30
38.973732,100.517855,0,4697,39663.5851273148,2008-08-03,14:02:35
38.973709,100.517866,0,4696,39663.5851851852,2008-08-03,14:02:40
38.973744,100.517826,0,4694,39663.5852430556,2008-08-03,14:02:45
38.973781,100.517777,0,4694,39663.5853009259,2008-08-03,14:02:50
38.97379,100.517702,0,4693,39663.5853587963,2008-08-03,14:02:55
38.973845,100.517633,0,4689,39663.5854166667,2008-08-03,14:03:00
38.973893,100.517541,0,4688,39663.585474537,2008-08-03,14:03:05
38.973933,100.517429,0,4686,39663.5855324074,2008-08-03,14:03:10
38.973988,100.517286,0,4684,39663.5855902778,2008-08-03,14:03:15
38.974045,100.517126,0,4678,39663.5856481481,2008-08-03,14:03:20
38.974089,100.516985,0,4678,39663.5857060185,2008-08-03,14:03:25
38.974179,100.516798,0,4685,39663.5857638889,2008-08-03,14:03:30
38.974249,100.516574,0,4678,39663.5858217593,2008-08-03,14:03:35
38.974356,100.516347,0,4680,39663.5858796296,2008-08-03,14:03:40
38.974474,100.516095,0,4677,39663.5859375,2008-08-03,14:03:45
38.974655,100.515768,0,4683,39663.5859953704,2008-08-03,14:03:50
38.974861,100.51541,0,4678,39663.5860532407,2008-08-03,14:03:55
38.975093,100.515009,0,4672,39663.5861111111,2008-08-03,14:04:00
38.975305,100.514625,0,4662,39663.5861689815,2008-08-03,14:04:05
38.975535,100.514223,0,4656,39663.5862268518,2008-08-03,14:04:10
38.975739,100.513812,0,4656,39663.5862847222,2008-08-03,14:04:15
38.975984,100.513395,0,4661,39663.5863425926,2008-08-03,14:04:20
38.976264,100.512968,0,4663,39663.586400463,2008-08-03,14:04:25
38.976544,100.512523,0,4665,39663.5864583333,2008-08-03,14:04:30
38.976834,100.512024,0,4661,39663.5865162037,2008-08-03,14:04:35
38.977099,100.51154,0,4655,39663.5865740741,2008-08-03,14:04:40
38.977377,100.511021,0,4647,39663.5866319444,2008-08-03,14:04:45
38.977645,100.510514,0,4641,39663.5866898148,2008-08-03,14:04:50
38.9779,100.510012,0,4635,39663.5867476852,2008-08-03,14:04:55
38.978162,100.509513,0,4632,39663.5868055556,2008-08-03,14:05:00
38.978439,100.509009,0,4635,39663.5868634259,2008-08-03,14:05:05
38.978696,100.508511,0,4639,39663.5869212963,2008-08-03,14:05:10
38.97896,100.508002,0,4642,39663.5869791667,2008-08-03,14:05:15
38.979238,100.507492,0,4648,39663.587037037,2008-08-03,14:05:20
38.979534,100.506956,0,4656,39663.5870949074,2008-08-03,14:05:25
38.979786,100.506412,0,4661,39663.5871527778,2008-08-03,14:05:30
38.980056,100.50589,0,4672,39663.5872106481,2008-08-03,14:05:35
38.980342,100.505321,0,4683,39663.5872685185,2008-08-03,14:05:40
38.980677,100.504715,0,4688,39663.5873263889,2008-08-03,14:05:45
38.981035,100.504087,0,4696,39663.5873842593,2008-08-03,14:05:50
38.981423,100.503398,0,4700,39663.5874421296,2008-08-03,14:05:55
38.981831,100.50267,0,4703,39663.5875,2008-08-03,14:06:00
38.982229,100.501904,0,4708,39663.5875578704,2008-08-03,14:06:05
38.98261,100.501136,0,4716,39663.5876157407,2008-08-03,14:06:10
38.983001,100.500375,0,4727,39663.5876736111,2008-08-03,14:06:15
38.983469,100.499559,0,4739,39663.5877314815,2008-08-03,14:06:20
38.983978,100.498708,0,4743,39663.5877893518,2008-08-03,14:06:25
38.984564,100.497833,0,4746,39663.5878472222,2008-08-03,14:06:30
38.985174,100.496924,0,4739,39663.5879050926,2008-08-03,14:06:35
38.985807,100.49604,0,4722,39663.587962963,2008-08-03,14:06:40
38.986479,100.495146,0,4708,39663.5880208333,2008-08-03,14:06:45
38.987241,100.494225,0,4697,39663.5880787037,2008-08-03,14:06:50
38.98804,100.493294,0,4685,39663.5881365741,2008-08-03,14:06:55
38.988869,100.492343,0,4668,39663.5881944444,2008-08-03,14:07:00
38.989697,100.491376,0,4661,39663.5882523148,2008-08-03,14:07:05
38.990591,100.490369,0,4652,39663.5883101852,2008-08-03,14:07:10
38.991507,100.489318,0,4642,39663.5883680556,2008-08-03,14:07:15
38.992422,100.488248,0,4639,39663.5884259259,2008-08-03,14:07:20
38.993346,100.487138,0,4633,39663.5884837963,2008-08-03,14:07:25
38.994284,100.486035,0,4631,39663.5885416667,2008-08-03,14:07:30
38.995207,100.484958,0,4627,39663.588599537,2008-08-03,14:07:35
38.996179,100.48383,0,4625,39663.5886574074,2008-08-03,14:07:40
38.997159,100.482675,0,4621,39663.5887152778,2008-08-03,14:07:45
38.998198,100.481459,0,4618,39663.5887731481,2008-08-03,14:07:50
38.999257,100.480215,0,4619,39663.5888310185,2008-08-03,14:07:55
39.000353,100.478947,0,4622,39663.5888888889,2008-08-03,14:08:00
39.001446,100.477666,0,4624,39663.5889467593,2008-08-03,14:08:05
39.002548,100.476379,0,4627,39663.5890046296,2008-08-03,14:08:10
39.00366,100.475091,0,4625,39663.5890625,2008-08-03,14:08:15
39.004817,100.473745,0,4626,39663.5891203704,2008-08-03,14:08:20
39.005982,100.472373,0,4630,39663.5891782407,2008-08-03,14:08:25
39.00712,100.471012,0,4633,39663.5892361111,2008-08-03,14:08:30
39.008284,100.469643,0,4636,39663.5892939815,2008-08-03,14:08:35
39.009509,100.468234,0,4642,39663.5893518519,2008-08-03,14:08:40
39.01076,100.466775,0,4643,39663.5894097222,2008-08-03,14:08:45
39.011974,100.465318,0,4648,39663.5894675926,2008-08-03,14:08:50
39.013218,100.463833,0,4654,39663.589525463,2008-08-03,14:08:55
39.01446,100.462391,0,4656,39663.5895833333,2008-08-03,14:09:00
39.015698,100.460972,0,4657,39663.5896412037,2008-08-03,14:09:05
39.016957,100.459524,0,4657,39663.5896990741,2008-08-03,14:09:10
39.018213,100.458053,0,4655,39663.5897569444,2008-08-03,14:09:15
39.019472,100.456582,0,4657,39663.5898148148,2008-08-03,14:09:20
39.020744,100.455088,0,4659,39663.5898726852,2008-08-03,14:09:25
39.022061,100.453617,0,4652,39663.5899305556,2008-08-03,14:09:30
39.02337,100.452227,0,4643,39663.5899884259,2008-08-03,14:09:35
39.024754,100.450968,0,4638,39663.5900462963,2008-08-03,14:09:40
39.026168,100.449707,0,4632,39663.5901041667,2008-08-03,14:09:45
39.027568,100.448443,0,4621,39663.590162037,2008-08-03,14:09:50
39.028934,100.4472,0,4610,39663.5902199074,2008-08-03,14:09:55
39.030289,100.445983,0,4607,39663.5902777778,2008-08-03,14:10:00
39.031675,100.444728,0,4602,39663.5903356481,2008-08-03,14:10:05
39.03307,100.443467,0,4594,39663.5903935185,2008-08-03,14:10:10
39.034431,100.442191,0,4586,39663.5904513889,2008-08-03,14:10:15
39.035752,100.440805,0,4577,39663.5905092593,2008-08-03,14:10:20
39.037027,100.439331,0,4569,39663.5905671296,2008-08-03,14:10:25
39.03822,100.437763,0,4570,39663.590625,2008-08-03,14:10:30
39.039272,100.436131,0,4561,39663.5906828704,2008-08-03,14:10:35
39.040321,100.43444,0,4562,39663.5907407407,2008-08-03,14:10:40
39.041309,100.432631,0,4562,39663.5907986111,2008-08-03,14:10:45
39.042163,100.430811,0,4558,39663.5908564815,2008-08-03,14:10:50
39.042939,100.428971,0,4556,39663.5909143519,2008-08-03,14:10:55
39.043695,100.427096,0,4557,39663.5909722222,2008-08-03,14:11:00
39.044458,100.425222,0,4560,39663.5910300926,2008-08-03,14:11:05
39.045262,100.423338,0,4564,39663.591087963,2008-08-03,14:11:10
39.046145,100.421455,0,4565,39663.5911458333,2008-08-03,14:11:15
39.047022,100.419634,0,4564,39663.5912037037,2008-08-03,14:11:20
39.047924,100.417789,0,4559,39663.5912615741,2008-08-03,14:11:25
39.04883,100.415926,0,4557,39663.5913194444,2008-08-03,14:11:30
39.049737,100.414064,0,4554,39663.5913773148,2008-08-03,14:11:35
39.050574,100.412235,0,4553,39663.5914351852,2008-08-03,14:11:40
39.05144,100.410388,0,4556,39663.5914930556,2008-08-03,14:11:45
39.052328,100.40852,0,4557,39663.5915509259,2008-08-03,14:11:50
39.053221,100.406654,0,4560,39663.5916087963,2008-08-03,14:11:55
39.054068,100.404797,0,4568,39663.5916666667,2008-08-03,14:12:00
39.054887,100.402963,0,4581,39663.591724537,2008-08-03,14:12:05
39.055657,100.401112,0,4585,39663.5917824074,2008-08-03,14:12:10
39.056419,100.399231,0,4586,39663.5918402778,2008-08-03,14:12:15
39.057201,100.397348,0,4581,39663.5918981481,2008-08-03,14:12:20
39.058026,100.395446,0,4573,39663.5919560185,2008-08-03,14:12:25
39.058906,100.393629,0,4571,39663.5920138889,2008-08-03,14:12:30
39.059873,100.391863,0,4576,39663.5920717593,2008-08-03,14:12:35
39.060906,100.390154,0,4572,39663.5921296296,2008-08-03,14:12:40
39.061954,100.388502,0,4572,39663.5921875,2008-08-03,14:12:45
39.063023,100.386866,0,4574,39663.5922453704,2008-08-03,14:12:50
39.064106,100.385187,0,4576,39663.5923032407,2008-08-03,14:12:55
39.065199,100.383503,0,4575,39663.5923611111,2008-08-03,14:13:00
39.066297,100.381852,0,4569,39663.5924189815,2008-08-03,14:13:05
39.067366,100.380183,0,4568,39663.5924768519,2008-08-03,14:13:10
39.068357,100.378493,0,4568,39663.5925347222,2008-08-03,14:13:15
39.069249,100.37676,0,4567,39663.5925925926,2008-08-03,14:13:20
39.070065,100.374999,0,4570,39663.592650463,2008-08-03,14:13:25
39.070806,100.37313,0,4571,39663.5927083333,2008-08-03,14:13:30
39.071492,100.371207,0,4575,39663.5927662037,2008-08-03,14:13:35
39.072126,100.369238,0,4578,39663.5928240741,2008-08-03,14:13:40
39.07271,100.367279,0,4572,39663.5928819444,2008-08-03,14:13:45
39.073308,100.365377,0,4568,39663.5929398148,2008-08-03,14:13:50
39.073942,100.363446,0,4562,39663.5929976852,2008-08-03,14:13:55
39.074575,100.361498,0,4561,39663.5930555556,2008-08-03,14:14:00
39.075181,100.359584,0,4564,39663.5931134259,2008-08-03,14:14:05
39.075787,100.357644,0,4569,39663.5931712963,2008-08-03,14:14:10
39.076437,100.355683,0,4574,39663.5932291667,2008-08-03,14:14:15
39.077083,100.353737,0,4579,39663.593287037,2008-08-03,14:14:20
39.077703,100.351815,0,4582,39663.5933449074,2008-08-03,14:14:25
39.078339,100.349848,0,4583,39663.5934027778,2008-08-03,14:14:30
39.07899,100.347873,0,4588,39663.5934606481,2008-08-03,14:14:35
39.079611,100.345925,0,4593,39663.5935185185,2008-08-03,14:14:40
39.080262,100.343979,0,4591,39663.5935763889,2008-08-03,14:14:45
39.080893,100.342029,0,4600,39663.5936342593,2008-08-03,14:14:50
39.081526,100.340082,0,4614,39663.5936921296,2008-08-03,14:14:55
39.082183,100.338121,0,4621,39663.59375,2008-08-03,14:15:00
39.082813,100.336202,0,4627,39663.5938078704,2008-08-03,14:15:05
39.083477,100.334316,0,4629,39663.5938657407,2008-08-03,14:15:10
39.084232,100.332487,0,4626,39663.5939236111,2008-08-03,14:15:15
39.085043,100.330716,0,4622,39663.5939814815,2008-08-03,14:15:20
39.085831,100.328949,0,4629,39663.5940393518,2008-08-03,14:15:25
39.086611,100.327239,0,4639,39663.5940972222,2008-08-03,14:15:30
39.087418,100.325516,0,4657,39663.5941550926,2008-08-03,14:15:35
39.088178,100.323801,0,4678,39663.594212963,2008-08-03,14:15:40
39.088933,100.322087,0,4695,39663.5942708333,2008-08-03,14:15:45
39.089689,100.320368,0,4706,39663.5943287037,2008-08-03,14:15:50
39.090481,100.318606,0,4709,39663.5943865741,2008-08-03,14:15:55
39.091288,100.316838,0,4714,39663.5944444444,2008-08-03,14:16:00
39.092135,100.315045,0,4722,39663.5945023148,2008-08-03,14:16:05
39.092966,100.313229,0,4724,39663.5945601852,2008-08-03,14:16:10
39.093821,100.31138,0,4723,39663.5946180556,2008-08-03,14:16:15
39.094657,100.309513,0,4722,39663.5946759259,2008-08-03,14:16:20
39.095488,100.30763,0,4709,39663.5947337963,2008-08-03,14:16:25
39.096268,100.305708,0,4698,39663.5947916667,2008-08-03,14:16:30
39.096941,100.303742,0,4692,39663.594849537,2008-08-03,14:16:35
39.097525,100.301696,0,4686,39663.5949074074,2008-08-03,14:16:40
39.098006,100.299624,0,4675,39663.5949652778,2008-08-03,14:16:45
39.098409,100.297498,0,4665,39663.5950231481,2008-08-03,14:16:50
39.098679,100.29533,0,4650,39663.5950810185,2008-08-03,14:16:55
39.098833,100.293115,0,4631,39663.5951388889,2008-08-03,14:17:00
39.098919,100.290894,0,4622,39663.5951967593,2008-08-03,14:17:05
39.098992,100.288681,0,4613,39663.5952546296,2008-08-03,14:17:10
39.099085,100.286436,0,4610,39663.5953125,2008-08-03,14:17:15
39.099197,100.284224,0,4605,39663.5953703704,2008-08-03,14:17:20
39.099399,100.28204,0,4596,39663.5954282407,2008-08-03,14:17:25
39.099736,100.279855,0,4587,39663.5954861111,2008-08-03,14:17:30
39.100183,100.277732,0,4590,39663.5955439815,2008-08-03,14:17:35
39.100721,100.275655,0,4589,39663.5956018518,2008-08-03,14:17:40
39.101372,100.273637,0,4591,39663.5956597222,2008-08-03,14:17:45
39.102122,100.271647,0,4595,39663.5957175926,2008-08-03,14:17:50
39.102969,100.269728,0,4605,39663.595775463,2008-08-03,14:17:55
39.103884,100.267892,0,4607,39663.5958333333,2008-08-03,14:18:00
39.104885,100.266122,0,4611,39663.5958912037,2008-08-03,14:18:05
39.105884,100.264336,0,4610,39663.5959490741,2008-08-03,14:18:10
39.106897,100.262525,0,4615,39663.5960069444,2008-08-03,14:18:15
39.10792,100.260705,0,4612,39663.5960648148,2008-08-03,14:18:20
39.108931,100.2589,0,4611,39663.5961226852,2008-08-03,14:18:25
39.109936,100.257098,0,4611,39663.5961805556,2008-08-03,14:18:30
39.110978,100.255269,0,4610,39663.5962384259,2008-08-03,14:18:35
39.111961,100.253479,0,4613,39663.5962962963,2008-08-03,14:18:40
39.112952,100.251679,0,4616,39663.5963541667,2008-08-03,14:18:45
39.113921,100.249909,0,4627,39663.596412037,2008-08-03,14:18:50
39.114905,100.248146,0,4635,39663.5964699074,2008-08-03,14:18:55
39.11587,100.246369,0,4640,39663.5965277778,2008-08-03,14:19:00
39.116876,100.244596,0,4650,39663.5965856481,2008-08-03,14:19:05
39.117859,100.242831,0,4656,39663.5966435185,2008-08-03,14:19:10
39.11884,100.241069,0,4659,39663.5967013889,2008-08-03,14:19:15
39.119811,100.239298,0,4660,39663.5967592593,2008-08-03,14:19:20
39.120767,100.237544,0,4665,39663.5968171296,2008-08-03,14:19:25
39.121719,100.235783,0,4661,39663.596875,2008-08-03,14:19:30
39.122702,100.233994,0,4656,39663.5969328704,2008-08-03,14:19:35
39.12367,100.232213,0,4652,39663.5969907407,2008-08-03,14:19:40
39.124683,100.230376,0,4648,39663.5970486111,2008-08-03,14:19:45
39.125703,100.22855,0,4653,39663.5971064815,2008-08-03,14:19:50
39.126739,100.226702,0,4657,39663.5971643519,2008-08-03,14:19:55
39.127756,100.224871,0,4658,39663.5972222222,2008-08-03,14:20:00
39.128755,100.223066,0,4655,39663.5972800926,2008-08-03,14:20:05
39.129759,100.221262,0,4653,39663.597337963,2008-08-03,14:20:10
39.130747,100.219471,0,4651,39663.5973958333,2008-08-03,14:20:15
39.131745,100.21767,0,4650,39663.5974537037,2008-08-03,14:20:20
39.13273,100.215886,0,4650,39663.5975115741,2008-08-03,14:20:25
39.133709,100.214101,0,4650,39663.5975694444,2008-08-03,14:20:30
39.13469,100.212334,0,4646,39663.5976273148,2008-08-03,14:20:35
39.135657,100.210563,0,4641,39663.5976851852,2008-08-03,14:20:40
39.136633,100.208789,0,4637,39663.5977430556,2008-08-03,14:20:45
39.137614,100.20702,0,4637,39663.5978009259,2008-08-03,14:20:50
39.138594,100.205246,0,4636,39663.5978587963,2008-08-03,14:20:55
39.13959,100.203455,0,4635,39663.5979166667,2008-08-03,14:21:00
39.14059,100.201674,0,4630,39663.597974537,2008-08-03,14:21:05
39.141579,100.199867,0,4627,39663.5980324074,2008-08-03,14:21:10
39.142601,100.198078,0,4624,39663.5980902778,2008-08-03,14:21:15
39.143581,100.196286,0,4624,39663.5981481481,2008-08-03,14:21:20
39.144571,100.194456,0,4625,39663.5982060185,2008-08-03,14:21:25
39.145557,100.192656,0,4622,39663.5982638889,2008-08-03,14:21:30
39.146518,100.190895,0,4621,39663.5983217593,2008-08-03,14:21:35
39.14752,100.189112,0,4618,39663.5983796296,2008-08-03,14:21:40
39.14852,100.187311,0,4612,39663.5984375,2008-08-03,14:21:45
39.14949,100.185524,0,4607,39663.5984953704,2008-08-03,14:21:50
39.150414,100.183662,0,4606,39663.5985532407,2008-08-03,14:21:55
39.151273,100.181725,0,4603,39663.5986111111,2008-08-03,14:22:00
39.152045,100.17978,0,4599,39663.5986689815,2008-08-03,14:22:05
39.152728,100.177789,0,4598,39663.5987268519,2008-08-03,14:22:10
39.153319,100.175764,0,4597,39663.5987847222,2008-08-03,14:22:15
39.153842,100.173712,0,4595,39663.5988425926,2008-08-03,14:22:20
39.154335,100.171584,0,4596,39663.598900463,2008-08-03,14:22:25
39.154736,100.169435,0,4605,39663.5989583333,2008-08-03,14:22:30
39.154764,100.167474,0,4612,39663.5990162037,2008-08-03,14:22:35
39.155303,100.165058,0,4618,39663.5990740741,2008-08-03,14:22:40
39.15556,100.162971,0,4613,39663.5991319444,2008-08-03,14:22:45
39.155813,100.160842,0,4596,39663.5991898148,2008-08-03,14:22:50
39.15612,100.158703,0,4574,39663.5992476852,2008-08-03,14:22:55
39.156449,100.156528,0,4582,39663.5993055556,2008-08-03,14:23:00
39.15676,100.154365,0,4597,39663.5993634259,2008-08-03,14:23:05
39.157068,100.152189,0,4609,39663.5994212963,2008-08-03,14:23:10
39.15735,100.15,0,4612,39663.5994791667,2008-08-03,14:23:15
39.157643,100.147861,0,4616,39663.599537037,2008-08-03,14:23:20
39.157913,100.14573,0,4620,39663.5995949074,2008-08-03,14:23:25
39.158192,100.143591,0,4622,39663.5996527778,2008-08-03,14:23:30
39.15847,100.141463,0,4619,39663.5997106481,2008-08-03,14:23:35
39.15872,100.139336,0,4614,39663.5997685185,2008-08-03,14:23:40
39.158992,100.137217,0,4613,39663.5998263889,2008-08-03,14:23:45
39.159291,100.135096,0,4623,39663.5998842593,2008-08-03,14:23:50
39.15957,100.13298,0,4635,39663.5999421296,2008-08-03,14:23:55
39.159862,100.130856,0,4636,39663.6,2008-08-03,14:24:00
39.160121,100.128734,0,4631,39663.6000578704,2008-08-03,14:24:05
39.160405,100.12665,0,4634,39663.6001157407,2008-08-03,14:24:10
39.160654,100.124567,0,4628,39663.6001736111,2008-08-03,14:24:15
39.160919,100.122468,0,4621,39663.6002314815,2008-08-03,14:24:20
39.161198,100.120369,0,4621,39663.6002893519,2008-08-03,14:24:25
39.161489,100.118262,0,4618,39663.6003472222,2008-08-03,14:24:30
39.161775,100.116139,0,4616,39663.6004050926,2008-08-03,14:24:35
39.162055,100.114005,0,4612,39663.600462963,2008-08-03,14:24:40
39.162335,100.111862,0,4611,39663.6005208333,2008-08-03,14:24:45
39.162644,100.109715,0,4613,39663.6005787037,2008-08-03,14:24:50
39.162962,100.107536,0,4609,39663.6006365741,2008-08-03,14:24:55
39.163247,100.105386,0,4611,39663.6006944444,2008-08-03,14:25:00
39.163525,100.103225,0,4612,39663.6007523148,2008-08-03,14:25:05
39.163786,100.101089,0,4610,39663.6008101852,2008-08-03,14:25:10
39.164085,100.098958,0,4614,39663.6008680556,2008-08-03,14:25:15
39.164394,100.096819,0,4614,39663.6009259259,2008-08-03,14:25:20
39.164675,100.094695,0,4609,39663.6009837963,2008-08-03,14:25:25
39.164972,100.092562,0,4602,39663.6010416667,2008-08-03,14:25:30
39.165257,100.090436,0,4593,39663.601099537,2008-08-03,14:25:35
39.165545,100.088346,0,4593,39663.6011574074,2008-08-03,14:25:40
39.165823,100.086253,0,4593,39663.6012152778,2008-08-03,14:25:45
39.16609,100.084162,0,4592,39663.6012731481,2008-08-03,14:25:50
39.166358,100.082051,0,4589,39663.6013310185,2008-08-03,14:25:55
39.166656,100.079901,0,4595,39663.6013888889,2008-08-03,14:26:00
39.166937,100.077769,0,4596,39663.6014467593,2008-08-03,14:26:05
39.167239,100.075641,0,4596,39663.6015046296,2008-08-03,14:26:10
39.167517,100.073506,0,4601,39663.6015625,2008-08-03,14:26:15
39.167798,100.071369,0,4608,39663.6016203704,2008-08-03,14:26:20
39.168095,100.069249,0,4613,39663.6016782407,2008-08-03,14:26:25
39.168426,100.067104,0,4626,39663.6017361111,2008-08-03,14:26:30
39.168759,100.064942,0,4611,39663.6017939815,2008-08-03,14:26:35
39.16911,100.062701,0,4575,39663.6018518518,2008-08-03,14:26:40
39.169442,100.060487,0,4555,39663.6019097222,2008-08-03,14:26:45
39.169738,100.05833,0,4540,39663.6019675926,2008-08-03,14:26:50
39.170025,100.056207,0,4535,39663.602025463,2008-08-03,14:26:55
39.170325,100.054083,0,4546,39663.6020833333,2008-08-03,14:27:00
39.170572,100.051985,0,4559,39663.6021412037,2008-08-03,14:27:05
39.170827,100.049882,0,4570,39663.6021990741,2008-08-03,14:27:10
39.171084,100.047762,0,4587,39663.6022569444,2008-08-03,14:27:15
39.171312,100.045624,0,4589,39663.6023148148,2008-08-03,14:27:20
39.171567,100.043515,0,4581,39663.6023726852,2008-08-03,14:27:25
39.171822,100.0414,0,4576,39663.6024305556,2008-08-03,14:27:30
39.172098,100.039264,0,4572,39663.6024884259,2008-08-03,14:27:35
39.172354,100.037144,0,4568,39663.6025462963,2008-08-03,14:27:40
39.17262,100.035042,0,4560,39663.6026041667,2008-08-03,14:27:45
39.172886,100.032938,0,4555,39663.602662037,2008-08-03,14:27:50
39.173187,100.030815,0,4557,39663.6027199074,2008-08-03,14:27:55
39.173489,100.028665,0,4557,39663.6027777778,2008-08-03,14:28:00
39.17379,100.026506,0,4558,39663.6028356481,2008-08-03,14:28:05
39.174093,100.024362,0,4559,39663.6028935185,2008-08-03,14:28:10
39.174366,100.022222,0,4569,39663.6029513889,2008-08-03,14:28:15
39.17466,100.020087,0,4579,39663.6030092593,2008-08-03,14:28:20
39.174951,100.017949,0,4585,39663.6030671296,2008-08-03,14:28:25
39.175222,100.015823,0,4585,39663.603125,2008-08-03,14:28:30
39.175481,100.013719,0,4586,39663.6031828704,2008-08-03,14:28:35
39.175743,100.011611,0,4583,39663.6032407407,2008-08-03,14:28:40
39.176003,100.009487,0,4588,39663.6032986111,2008-08-03,14:28:45
39.176288,100.007383,0,4590,39663.6033564815,2008-08-03,14:28:50
39.176686,100.005283,0,4591,39663.6034143518,2008-08-03,14:28:55
39.177157,100.003231,0,4597,39663.6034722222,2008-08-03,14:29:00
39.177653,100.001149,0,4611,39663.6035300926,2008-08-03,14:29:05
39.178131,99.999072,0,4625,39663.603587963,2008-08-03,14:29:10
39.178606,99.996955,0,4635,39663.6036458333,2008-08-03,14:29:15
39.179043,99.994874,0,4634,39663.6037037037,2008-08-03,14:29:20
39.179529,99.99278,0,4626,39663.6037615741,2008-08-03,14:29:25
39.180033,99.990739,0,4622,39663.6038194444,2008-08-03,14:29:30
39.180346,99.989115,0,4594,39663.6038773148,2008-08-03,14:29:35
39.181353,99.986904,0,4571,39663.6039351852,2008-08-03,14:29:40
39.182203,99.984986,0,4574,39663.6039930556,2008-08-03,14:29:45
39.183067,99.983124,0,4566,39663.6040509259,2008-08-03,14:29:50
39.184047,99.981185,0,4550,39663.6041087963,2008-08-03,14:29:55
39.184941,99.97932,0,4541,39663.6041666667,2008-08-03,14:30:00
39.185813,99.977458,0,4533,39663.604224537,2008-08-03,14:30:05
39.186741,99.975603,0,4521,39663.6042824074,2008-08-03,14:30:10
39.187605,99.973751,0,4507,39663.6043402778,2008-08-03,14:30:15
39.188497,99.971901,0,4497,39663.6043981481,2008-08-03,14:30:20
39.189365,99.970071,0,4493,39663.6044560185,2008-08-03,14:30:25
39.190232,99.968248,0,4490,39663.6045138889,2008-08-03,14:30:30
39.191103,99.966421,0,4489,39663.6045717593,2008-08-03,14:30:35
39.191945,99.964606,0,4492,39663.6046296296,2008-08-03,14:30:40
39.19281,99.962811,0,4507,39663.6046875,2008-08-03,14:30:45
39.193717,99.960948,0,4521,39663.6047453704,2008-08-03,14:30:50
39.194591,99.959119,0,4516,39663.6048032407,2008-08-03,14:30:55
39.195457,99.957278,0,4503,39663.6048611111,2008-08-03,14:31:00
39.19631,99.955432,0,4493,39663.6049189815,2008-08-03,14:31:05
39.197182,99.953588,0,4484,39663.6049768519,2008-08-03,14:31:10
39.198035,99.951768,0,4475,39663.6050347222,2008-08-03,14:31:15
39.198906,99.949959,0,4473,39663.6050925926,2008-08-03,14:31:20
39.199839,99.948113,0,4502,39663.605150463,2008-08-03,14:31:25
39.200739,99.946175,0,4524,39663.6052083333,2008-08-03,14:31:30
39.20148,99.94422,0,4542,39663.6052662037,2008-08-03,14:31:35
39.202071,99.942211,0,4563,39663.6053240741,2008-08-03,14:31:40
39.202673,99.940168,0,4588,39663.6053819444,2008-08-03,14:31:45
39.203273,99.937989,0,4599,39663.6054398148,2008-08-03,14:31:50
39.203829,99.935901,0,4609,39663.6054976852,2008-08-03,14:31:55
39.204077,99.933703,0,4585,39663.6055555556,2008-08-03,14:32:00
39.204234,99.931674,0,4540,39663.6056134259,2008-08-03,14:32:05
39.20475,99.929653,0,4507,39663.6056712963,2008-08-03,14:32:10
39.205613,99.927642,0,4492,39663.6057291667,2008-08-03,14:32:15
39.206352,99.925626,0,4492,39663.605787037,2008-08-03,14:32:20
39.206962,99.923613,0,4489,39663.6058449074,2008-08-03,14:32:25
39.207565,99.921567,0,4499,39663.6059027778,2008-08-03,14:32:30
39.208179,99.919521,0,4516,39663.6059606481,2008-08-03,14:32:35
39.20879,99.917485,0,4535,39663.6060185185,2008-08-03,14:32:40
39.209498,99.915537,0,4555,39663.6060763889,2008-08-03,14:32:45
39.210266,99.913619,0,4571,39663.6061342593,2008-08-03,14:32:50
39.211132,99.911744,0,4580,39663.6061921296,2008-08-03,14:32:55
39.212074,99.909946,0,4581,39663.60625,2008-08-03,14:33:00
39.213037,99.908203,0,4582,39663.6063078704,2008-08-03,14:33:05
39.213997,99.906456,0,4587,39663.6063657407,2008-08-03,14:33:10
39.214973,99.904702,0,4592,39663.6064236111,2008-08-03,14:33:15
39.21594,99.902937,0,4598,39663.6064814815,2008-08-03,14:33:20
39.216899,99.901155,0,4606,39663.6065393519,2008-08-03,14:33:25
39.217852,99.89941,0,4597,39663.6065972222,2008-08-03,14:33:30
39.218786,99.897638,0,4571,39663.6066550926,2008-08-03,14:33:35
39.219726,99.89589,0,4549,39663.606712963,2008-08-03,14:33:40
39.220646,99.894193,0,4533,39663.6067708333,2008-08-03,14:33:45
39.22158,99.892509,0,4530,39663.6068287037,2008-08-03,14:33:50
39.222485,99.89082,0,4533,39663.6068865741,2008-08-03,14:33:55
39.22332,99.889115,0,4529,39663.6069444444,2008-08-03,14:34:00
39.224085,99.887371,0,4530,39663.6070023148,2008-08-03,14:34:05
39.224773,99.885596,0,4535,39663.6070601852,2008-08-03,14:34:10
39.225396,99.883807,0,4539,39663.6071180556,2008-08-03,14:34:15
39.226018,99.881986,0,4543,39663.6071759259,2008-08-03,14:34:20
39.226676,99.880141,0,4548,39663.6072337963,2008-08-03,14:34:25
39.227378,99.878316,0,4549,39663.6072916667,2008-08-03,14:34:30
39.228149,99.876486,0,4551,39663.607349537,2008-08-03,14:34:35
39.228941,99.874689,0,4549,39663.6074074074,2008-08-03,14:34:40
39.229762,99.872857,0,4546,39663.6074652778,2008-08-03,14:34:45
39.230594,99.87103,0,4547,39663.6075231481,2008-08-03,14:34:50
39.231443,99.86924,0,4567,39663.6075810185,2008-08-03,14:34:55
39.232353,99.867449,0,4587,39663.6076388889,2008-08-03,14:35:00
39.23338,99.86566,0,4603,39663.6076967593,2008-08-03,14:35:05
39.23439,99.863889,0,4625,39663.6077546296,2008-08-03,14:35:10
39.235356,99.862132,0,4639,39663.6078125,2008-08-03,14:35:15
39.236296,99.860391,0,4649,39663.6078703704,2008-08-03,14:35:20
39.237241,99.858624,0,4658,39663.6079282407,2008-08-03,14:35:25
39.238184,99.856847,0,4663,39663.6079861111,2008-08-03,14:35:30
39.239134,99.855082,0,4662,39663.6080439815,2008-08-03,14:35:35
39.240031,99.853285,0,4651,39663.6081018519,2008-08-03,14:35:40
39.240858,99.851448,0,4643,39663.6081597222,2008-08-03,14:35:45
39.2416,99.849573,0,4637,39663.6082175926,2008-08-03,14:35:50
39.242334,99.847666,0,4632,39663.608275463,2008-08-03,14:35:55
39.243086,99.84574,0,4629,39663.6083333333,2008-08-03,14:36:00
39.243824,99.843817,0,4620,39663.6083912037,2008-08-03,14:36:05
39.244576,99.841891,0,4612,39663.6084490741,2008-08-03,14:36:10
39.245341,99.839971,0,4603,39663.6085069444,2008-08-03,14:36:15
39.246123,99.83805,0,4597,39663.6085648148,2008-08-03,14:36:20
39.246989,99.836187,0,4596,39663.6086226852,2008-08-03,14:36:25
39.247967,99.834392,0,4604,39663.6086805556,2008-08-03,14:36:30
39.249034,99.832683,0,4612,39663.6087384259,2008-08-03,14:36:35
39.250124,99.831037,0,4616,39663.6087962963,2008-08-03,14:36:40
39.251191,99.82939,0,4608,39663.6088541667,2008-08-03,14:36:45
39.252254,99.827708,0,4609,39663.608912037,2008-08-03,14:36:50
39.25332,99.826015,0,4615,39663.6089699074,2008-08-03,14:36:55
39.25431,99.824248,0,4614,39663.6090277778,2008-08-03,14:37:00
39.25519,99.822386,0,4612,39663.6090856481,2008-08-03,14:37:05
39.256038,99.820475,0,4614,39663.6091435185,2008-08-03,14:37:10
39.256872,99.818562,0,4611,39663.6092013889,2008-08-03,14:37:15
39.257708,99.816647,0,4608,39663.6092592593,2008-08-03,14:37:20
39.258554,99.814743,0,4608,39663.6093171296,2008-08-03,14:37:25
39.259396,99.812847,0,4610,39663.609375,2008-08-03,14:37:30
39.26022,99.810949,0,4611,39663.6094328704,2008-08-03,14:37:35
39.261056,99.809047,0,4615,39663.6094907407,2008-08-03,14:37:40
39.26189,99.807164,0,4615,39663.6095486111,2008-08-03,14:37:45
39.262716,99.805257,0,4613,39663.6096064815,2008-08-03,14:37:50
39.263489,99.803304,0,4616,39663.6096643518,2008-08-03,14:37:55
39.264139,99.801301,0,4611,39663.6097222222,2008-08-03,14:38:00
39.264732,99.799268,0,4613,39663.6097800926,2008-08-03,14:38:05
39.265333,99.797218,0,4620,39663.609837963,2008-08-03,14:38:10
39.265918,99.795178,0,4619,39663.6098958333,2008-08-03,14:38:15
39.266505,99.793142,0,4616,39663.6099537037,2008-08-03,14:38:20
39.267095,99.791121,0,4617,39663.6100115741,2008-08-03,14:38:25
39.267705,99.78909,0,4614,39663.6100694444,2008-08-03,14:38:30
39.268304,99.787073,0,4618,39663.6101273148,2008-08-03,14:38:35
39.268899,99.785057,0,4627,39663.6101851852,2008-08-03,14:38:40
39.269501,99.783052,0,4634,39663.6102430556,2008-08-03,14:38:45
39.270101,99.781061,0,4647,39663.6103009259,2008-08-03,14:38:50
39.270727,99.77904,0,4668,39663.6103587963,2008-08-03,14:38:55
39.271368,99.776963,0,4681,39663.6104166667,2008-08-03,14:39:00
39.27199,99.774918,0,4685,39663.610474537,2008-08-03,14:39:05
39.272587,99.772895,0,4684,39663.6105324074,2008-08-03,14:39:10
39.273174,99.770876,0,4690,39663.6105902778,2008-08-03,14:39:15
39.273775,99.768835,0,4695,39663.6106481481,2008-08-03,14:39:20
39.274419,99.766832,0,4704,39663.6107060185,2008-08-03,14:39:25
39.275055,99.764801,0,4716,39663.6107638889,2008-08-03,14:39:30
39.275668,99.762789,0,4724,39663.6108217593,2008-08-03,14:39:35
39.276267,99.760763,0,4735,39663.6108796296,2008-08-03,14:39:40
39.27687,99.758769,0,4757,39663.6109375,2008-08-03,14:39:45
39.277494,99.75675,0,4770,39663.6109953704,2008-08-03,14:39:50
39.278094,99.754728,0,4776,39663.6110532407,2008-08-03,14:39:55
39.278649,99.752695,0,4772,39663.6111111111,2008-08-03,14:40:00
39.279073,99.750679,0,4742,39663.6111689815,2008-08-03,14:40:05
39.279537,99.748625,0,4736,39663.6112268518,2008-08-03,14:40:10
39.279944,99.746532,0,4734,39663.6112847222,2008-08-03,14:40:15
39.280309,99.744428,0,4728,39663.6113425926,2008-08-03,14:40:20
39.280643,99.742286,0,4718,39663.611400463,2008-08-03,14:40:25
39.280896,99.740121,0,4713,39663.6114583333,2008-08-03,14:40:30
39.281118,99.737962,0,4716,39663.6115162037,2008-08-03,14:40:35
39.281342,99.735787,0,4722,39663.6115740741,2008-08-03,14:40:40
39.28157,99.733634,0,4727,39663.6116319444,2008-08-03,14:40:45
39.281827,99.731486,0,4729,39663.6116898148,2008-08-03,14:40:50
39.282042,99.729356,0,4726,39663.6117476852,2008-08-03,14:40:55
39.282296,99.727213,0,4725,39663.6118055556,2008-08-03,14:41:00
39.282543,99.725053,0,4727,39663.6118634259,2008-08-03,14:41:05
39.282775,99.722893,0,4724,39663.6119212963,2008-08-03,14:41:10
39.283034,99.720727,0,4724,39663.6119791667,2008-08-03,14:41:15
39.283295,99.718565,0,4723,39663.612037037,2008-08-03,14:41:20
39.283536,99.7164,0,4718,39663.6120949074,2008-08-03,14:41:25
39.28372,99.714221,0,4710,39663.6121527778,2008-08-03,14:41:30
39.283874,99.712066,0,4703,39663.6122106481,2008-08-03,14:41:35
39.28401,99.709899,0,4708,39663.6122685185,2008-08-03,14:41:40
39.284135,99.707724,0,4704,39663.6123263889,2008-08-03,14:41:45
39.284242,99.705569,0,4698,39663.6123842593,2008-08-03,14:41:50
39.28436,99.703385,0,4682,39663.6124421296,2008-08-03,14:41:55
39.284512,99.7012,0,4667,39663.6125,2008-08-03,14:42:00
39.284638,99.699052,0,4659,39663.6125578704,2008-08-03,14:42:05
39.284777,99.696879,0,4648,39663.6126157407,2008-08-03,14:42:10
39.284901,99.694686,0,4642,39663.6126736111,2008-08-03,14:42:15
39.285022,99.692517,0,4635,39663.6127314815,2008-08-03,14:42:20
39.285146,99.69035,0,4631,39663.6127893519,2008-08-03,14:42:25
39.285312,99.688163,0,4632,39663.6128472222,2008-08-03,14:42:30
39.285442,99.686005,0,4635,39663.6129050926,2008-08-03,14:42:35
39.2856,99.683823,0,4640,39663.612962963,2008-08-03,14:42:40
39.285785,99.681643,0,4642,39663.6130208333,2008-08-03,14:42:45
39.28606,99.679451,0,4640,39663.6130787037,2008-08-03,14:42:50
39.286481,99.677315,0,4635,39663.6131365741,2008-08-03,14:42:55
39.286995,99.675209,0,4621,39663.6131944444,2008-08-03,14:43:00
39.287625,99.673121,0,4613,39663.6132523148,2008-08-03,14:43:05
39.288316,99.671119,0,4606,39663.6133101852,2008-08-03,14:43:10
39.289068,99.669162,0,4603,39663.6133680556,2008-08-03,14:43:15
39.289806,99.667223,0,4608,39663.6134259259,2008-08-03,14:43:20
39.29049,99.665261,0,4607,39663.6134837963,2008-08-03,14:43:25
39.291061,99.66323,0,4604,39663.6135416667,2008-08-03,14:43:30
39.291549,99.661183,0,4601,39663.613599537,2008-08-03,14:43:35
39.29194,99.659091,0,4605,39663.6136574074,2008-08-03,14:43:40
39.292176,99.656986,0,4611,39663.6137152778,2008-08-03,14:43:45
39.292368,99.654825,0,4615,39663.6137731481,2008-08-03,14:43:50
39.292555,99.65266,0,4618,39663.6138310185,2008-08-03,14:43:55
39.292786,99.650456,0,4621,39663.6138888889,2008-08-03,14:44:00
39.292993,99.648274,0,4630,39663.6139467593,2008-08-03,14:44:05
39.293204,99.646085,0,4640,39663.6140046296,2008-08-03,14:44:10
39.293407,99.643887,0,4648,39663.6140625,2008-08-03,14:44:15
39.293617,99.641709,0,4658,39663.6141203704,2008-08-03,14:44:20
39.293797,99.639506,0,4666,39663.6141782407,2008-08-03,14:44:25
39.294004,99.637308,0,4670,39663.6142361111,2008-08-03,14:44:30
39.294184,99.635134,0,4673,39663.6142939815,2008-08-03,14:44:35
39.294365,99.632946,0,4674,39663.6143518519,2008-08-03,14:44:40
39.294544,99.630749,0,4674,39663.6144097222,2008-08-03,14:44:45
39.294708,99.628561,0,4678,39663.6144675926,2008-08-03,14:44:50
39.294911,99.626358,0,4683,39663.614525463,2008-08-03,14:44:55
39.295114,99.624172,0,4686,39663.6145833333,2008-08-03,14:45:00
39.295376,99.62198,0,4684,39663.6146412037,2008-08-03,14:45:05
39.295758,99.619833,0,4680,39663.6146990741,2008-08-03,14:45:10
39.296226,99.617724,0,4680,39663.6147569444,2008-08-03,14:45:15
39.29677,99.615652,0,4682,39663.6148148148,2008-08-03,14:45:20
39.297416,99.613582,0,4681,39663.6148726852,2008-08-03,14:45:25
39.298144,99.611615,0,4686,39663.6149305556,2008-08-03,14:45:30
39.298883,99.609649,0,4686,39663.6149884259,2008-08-03,14:45:35
39.299597,99.607647,0,4689,39663.6150462963,2008-08-03,14:45:40
39.300327,99.605653,0,4694,39663.6151041667,2008-08-03,14:45:45
39.30107,99.603639,0,4704,39663.615162037,2008-08-03,14:45:50
39.301791,99.601676,0,4710,39663.6152199074,2008-08-03,14:45:55
39.302451,99.599703,0,4713,39663.6152777778,2008-08-03,14:46:00
39.303022,99.597701,0,4713,39663.6153356481,2008-08-03,14:46:05
39.303496,99.595653,0,4713,39663.6153935185,2008-08-03,14:46:10
39.303911,99.593615,0,4719,39663.6154513889,2008-08-03,14:46:15
39.304268,99.591587,0,4726,39663.6155092593,2008-08-03,14:46:20
39.304557,99.589559,0,4727,39663.6155671296,2008-08-03,14:46:25
39.304722,99.587549,0,4713,39663.615625,2008-08-03,14:46:30
39.304816,99.585563,0,4694,39663.6156828704,2008-08-03,14:46:35
39.304864,99.583654,0,4686,39663.6157407407,2008-08-03,14:46:40
39.304848,99.581713,0,4677,39663.6157986111,2008-08-03,14:46:45
39.304794,99.579772,0,4678,39663.6158564815,2008-08-03,14:46:50
39.304657,99.577834,0,4681,39663.6159143519,2008-08-03,14:46:55
39.304463,99.575887,0,4686,39663.6159722222,2008-08-03,14:47:00
39.304238,99.573932,0,4689,39663.6160300926,2008-08-03,14:47:05
39.304029,99.57198,0,4694,39663.616087963,2008-08-03,14:47:10
39.303791,99.570024,0,4700,39663.6161458333,2008-08-03,14:47:15
39.303577,99.568036,0,4710,39663.6162037037,2008-08-03,14:47:20
39.303373,99.566066,0,4716,39663.6162615741,2008-08-03,14:47:25
39.30315,99.56407,0,4718,39663.6163194444,2008-08-03,14:47:30
39.302938,99.562046,0,4723,39663.6163773148,2008-08-03,14:47:35
39.302723,99.560008,0,4724,39663.6164351852,2008-08-03,14:47:40
39.302515,99.557959,0,4732,39663.6164930556,2008-08-03,14:47:45
39.302323,99.555897,0,4747,39663.6165509259,2008-08-03,14:47:50
39.302137,99.553818,0,4763,39663.6166087963,2008-08-03,14:47:55
39.301922,99.551734,0,4779,39663.6166666667,2008-08-03,14:48:00
39.301692,99.549667,0,4792,39663.616724537,2008-08-03,14:48:05
39.301535,99.547557,0,4802,39663.6167824074,2008-08-03,14:48:10
39.301486,99.545425,0,4809,39663.6168402778,2008-08-03,14:48:15
39.30148,99.54328,0,4816,39663.6168981481,2008-08-03,14:48:20
39.301522,99.541128,0,4828,39663.6169560185,2008-08-03,14:48:25
39.301535,99.53896,0,4839,39663.6170138889,2008-08-03,14:48:30
39.30154,99.536837,0,4850,39663.6170717593,2008-08-03,14:48:35
39.301537,99.534718,0,4860,39663.6171296296,2008-08-03,14:48:40
39.301537,99.532568,0,4864,39663.6171875,2008-08-03,14:48:45
39.301514,99.530391,0,4865,39663.6172453704,2008-08-03,14:48:50
39.301476,99.528211,0,4861,39663.6173032407,2008-08-03,14:48:55
39.301466,99.526018,0,4855,39663.6173611111,2008-08-03,14:49:00
39.301458,99.523858,0,4853,39663.6174189815,2008-08-03,14:49:05
39.301406,99.521689,0,4845,39663.6174768518,2008-08-03,14:49:10
39.301392,99.519527,0,4839,39663.6175347222,2008-08-03,14:49:15
39.301421,99.517389,0,4833,39663.6175925926,2008-08-03,14:49:20
39.301566,99.515241,0,4822,39663.617650463,2008-08-03,14:49:25
39.301764,99.513085,0,4814,39663.6177083333,2008-08-03,14:49:30
39.301945,99.510948,0,4812,39663.6177662037,2008-08-03,14:49:35
39.302113,99.508831,0,4810,39663.6178240741,2008-08-03,14:49:40
39.30231,99.5067,0,4804,39663.6178819444,2008-08-03,14:49:45
39.302497,99.504571,0,4799,39663.6179398148,2008-08-03,14:49:50
39.302675,99.502429,0,4796,39663.6179976852,2008-08-03,14:49:55
39.302844,99.500309,0,4790,39663.6180555556,2008-08-03,14:50:00
39.303035,99.498172,0,4783,39663.6181134259,2008-08-03,14:50:05
39.303191,99.496064,0,4780,39663.6181712963,2008-08-03,14:50:10
39.30338,99.493921,0,4777,39663.6182291667,2008-08-03,14:50:15
39.303562,99.491767,0,4772,39663.618287037,2008-08-03,14:50:20
39.303754,99.489592,0,4766,39663.6183449074,2008-08-03,14:50:25
39.303929,99.487414,0,4761,39663.6184027778,2008-08-03,14:50:30
39.304106,99.485226,0,4758,39663.6184606481,2008-08-03,14:50:35
39.304263,99.483058,0,4761,39663.6185185185,2008-08-03,14:50:40
39.30443,99.480894,0,4763,39663.6185763889,2008-08-03,14:50:45
39.304602,99.478742,0,4765,39663.6186342593,2008-08-03,14:50:50
39.3048,99.476571,0,4772,39663.6186921296,2008-08-03,14:50:55
39.305011,99.474404,0,4778,39663.61875,2008-08-03,14:51:00
39.305211,99.472229,0,4782,39663.6188078704,2008-08-03,14:51:05
39.305464,99.470061,0,4792,39663.6188657407,2008-08-03,14:51:10
39.305721,99.467929,0,4798,39663.6189236111,2008-08-03,14:51:15
39.305996,99.465804,0,4800,39663.6189814815,2008-08-03,14:51:20
39.306263,99.463687,0,4802,39663.6190393518,2008-08-03,14:51:25
39.306504,99.461549,0,4797,39663.6190972222,2008-08-03,14:51:30
39.306735,99.45943,0,4779,39663.6191550926,2008-08-03,14:51:35
39.306998,99.457304,0,4766,39663.619212963,2008-08-03,14:51:40
39.30727,99.455149,0,4751,39663.6192708333,2008-08-03,14:51:45
39.307513,99.452992,0,4734,39663.6193287037,2008-08-03,14:51:50
39.307742,99.450831,0,4717,39663.6193865741,2008-08-03,14:51:55
39.30799,99.448705,0,4703,39663.6194444444,2008-08-03,14:52:00
39.308315,99.446567,0,4705,39663.6195023148,2008-08-03,14:52:05
39.308686,99.444464,0,4710,39663.6195601852,2008-08-03,14:52:10
39.309049,99.442331,0,4715,39663.6196180556,2008-08-03,14:52:15
39.309418,99.440223,0,4728,39663.6196759259,2008-08-03,14:52:20
39.309793,99.438126,0,4741,39663.6197337963,2008-08-03,14:52:25
39.310152,99.436006,0,4750,39663.6197916667,2008-08-03,14:52:30
39.310539,99.433897,0,4755,39663.619849537,2008-08-03,14:52:35
39.310886,99.43181,0,4756,39663.6199074074,2008-08-03,14:52:40
39.311245,99.429707,0,4764,39663.6199652778,2008-08-03,14:52:45
39.311618,99.427583,0,4774,39663.6200231481,2008-08-03,14:52:50
39.311972,99.425487,0,4776,39663.6200810185,2008-08-03,14:52:55
39.31234,99.423351,0,4784,39663.6201388889,2008-08-03,14:53:00
39.312753,99.421265,0,4797,39663.6201967593,2008-08-03,14:53:05
39.313269,99.419207,0,4805,39663.6202546296,2008-08-03,14:53:10
39.313839,99.417148,0,4810,39663.6203125,2008-08-03,14:53:15
39.314398,99.415083,0,4816,39663.6203703704,2008-08-03,14:53:20
39.314962,99.413002,0,4820,39663.6204282407,2008-08-03,14:53:25
39.315515,99.410947,0,4823,39663.6204861111,2008-08-03,14:53:30
39.316083,99.408893,0,4834,39663.6205439815,2008-08-03,14:53:35
39.316659,99.406825,0,4847,39663.6206018519,2008-08-03,14:53:40
39.31727,99.40473,0,4861,39663.6206597222,2008-08-03,14:53:45
39.31784,99.402658,0,4870,39663.6207175926,2008-08-03,14:53:50
39.318414,99.400597,0,4883,39663.620775463,2008-08-03,14:53:55
39.318973,99.398521,0,4890,39663.6208333333,2008-08-03,14:54:00
39.319536,99.396447,0,4904,39663.6208912037,2008-08-03,14:54:05
39.320035,99.394421,0,4917,39663.6209490741,2008-08-03,14:54:10
39.32045,99.392378,0,4928,39663.6210069444,2008-08-03,14:54:15
39.320782,99.390313,0,4942,39663.6210648148,2008-08-03,14:54:20
39.321033,99.388209,0,4956,39663.6211226852,2008-08-03,14:54:25
39.321179,99.38605,0,4962,39663.6211805556,2008-08-03,14:54:30
39.321252,99.383884,0,4973,39663.6212384259,2008-08-03,14:54:35
39.321213,99.381738,0,4983,39663.6212962963,2008-08-03,14:54:40
39.321118,99.379573,0,4992,39663.6213541667,2008-08-03,14:54:45
39.320946,99.377479,0,5002,39663.621412037,2008-08-03,14:54:50
39.320793,99.375333,0,5015,39663.6214699074,2008-08-03,14:54:55
39.320679,99.373168,0,5019,39663.6215277778,2008-08-03,14:55:00
39.320668,99.371008,0,5021,39663.6215856481,2008-08-03,14:55:05
39.320768,99.368878,0,5013,39663.6216435185,2008-08-03,14:55:10
39.320888,99.366768,0,5010,39663.6217013889,2008-08-03,14:55:15
39.321037,99.364615,0,5012,39663.6217592593,2008-08-03,14:55:20
39.321176,99.362452,0,5013,39663.6218171296,2008-08-03,14:55:25
39.321309,99.360302,0,5014,39663.621875,2008-08-03,14:55:30
39.321435,99.358158,0,5012,39663.6219328704,2008-08-03,14:55:35
39.321534,99.356019,0,5009,39663.6219907407,2008-08-03,14:55:40
39.321578,99.353879,0,5005,39663.6220486111,2008-08-03,14:55:45
39.321609,99.351716,0,5006,39663.6221064815,2008-08-03,14:55:50
39.321654,99.349559,0,5009,39663.6221643519,2008-08-03,14:55:55
39.321712,99.347382,0,5013,39663.6222222222,2008-08-03,14:56:00
39.321752,99.345188,0,5014,39663.6222800926,2008-08-03,14:56:05
39.321772,99.343021,0,5015,39663.622337963,2008-08-03,14:56:10
39.321847,99.340867,0,5021,39663.6223958333,2008-08-03,14:56:15
39.321993,99.338664,0,5026,39663.6224537037,2008-08-03,14:56:20
39.322287,99.336477,0,5032,39663.6225115741,2008-08-03,14:56:25
39.322655,99.334342,0,5034,39663.6225694444,2008-08-03,14:56:30
39.323124,99.332214,0,5039,39663.6226273148,2008-08-03,14:56:35
39.323677,99.330116,0,5042,39663.6226851852,2008-08-03,14:56:40
39.324303,99.328106,0,5041,39663.6227430556,2008-08-03,14:56:45
39.324956,99.326158,0,5037,39663.6228009259,2008-08-03,14:56:50
39.325612,99.324201,0,5041,39663.6228587963,2008-08-03,14:56:55
39.326241,99.322278,0,5047,39663.6229166667,2008-08-03,14:57:00
39.326843,99.320393,0,5051,39663.622974537,2008-08-03,14:57:05
39.327434,99.318462,0,5052,39663.6230324074,2008-08-03,14:57:10
39.327913,99.316545,0,5046,39663.6230902778,2008-08-03,14:57:15
39.328326,99.314595,0,5041,39663.6231481481,2008-08-03,14:57:20
39.328683,99.31265,0,5038,39663.6232060185,2008-08-03,14:57:25
39.329032,99.310711,0,5040,39663.6232638889,2008-08-03,14:57:30
39.329389,99.308761,0,5045,39663.6233217593,2008-08-03,14:57:35
39.329728,99.306802,0,5046,39663.6233796296,2008-08-03,14:57:40
39.330078,99.304827,0,5049,39663.6234375,2008-08-03,14:57:45
39.330423,99.30283,0,5054,39663.6234953704,2008-08-03,14:57:50
39.330817,99.300843,0,5075,39663.6235532407,2008-08-03,14:57:55
39.33116,99.298846,0,5105,39663.6236111111,2008-08-03,14:58:00
39.331528,99.296867,0,5127,39663.6236689815,2008-08-03,14:58:05
39.331943,99.294925,0,5141,39663.6237268519,2008-08-03,14:58:10
39.332444,99.293004,0,5156,39663.6237847222,2008-08-03,14:58:15
39.332926,99.291079,0,5154,39663.6238425926,2008-08-03,14:58:20
39.333418,99.289182,0,5136,39663.623900463,2008-08-03,14:58:25
39.33393,99.287256,0,5112,39663.6239583333,2008-08-03,14:58:30
39.334494,99.285289,0,5094,39663.6240162037,2008-08-03,14:58:35
39.335034,99.283343,0,5094,39663.6240740741,2008-08-03,14:58:40
39.33561,99.28138,0,5113,39663.6241319444,2008-08-03,14:58:45
39.336145,99.279422,0,5131,39663.6241898148,2008-08-03,14:58:50
39.336693,99.277458,0,5149,39663.6242476852,2008-08-03,14:58:55
39.337248,99.275493,0,5166,39663.6243055556,2008-08-03,14:59:00
39.337808,99.273518,0,5185,39663.6243634259,2008-08-03,14:59:05
39.338322,99.271532,0,5201,39663.6244212963,2008-08-03,14:59:10
39.338737,99.269514,0,5214,39663.6244791667,2008-08-03,14:59:15
39.339061,99.267482,0,5221,39663.624537037,2008-08-03,14:59:20
39.339366,99.265421,0,5220,39663.6245949074,2008-08-03,14:59:25
39.339669,99.263391,0,5219,39663.6246527778,2008-08-03,14:59:30
39.339972,99.261336,0,5217,39663.6247106481,2008-08-03,14:59:35
39.34028,99.259278,0,5217,39663.6247685185,2008-08-03,14:59:40
39.340585,99.25721,0,5220,39663.6248263889,2008-08-03,14:59:45
39.340875,99.255132,0,5214,39663.6248842593,2008-08-03,14:59:50
39.341181,99.253063,0,5214,39663.6249421296,2008-08-03,14:59:55
39.341501,99.251007,0,5210,39663.625,2008-08-03,15:00:00
39.341815,99.248943,0,5205,39663.6250578704,2008-08-03,15:00:05
39.342132,99.246866,0,5202,39663.6251157407,2008-08-03,15:00:10
39.342434,99.244797,0,5201,39663.6251736111,2008-08-03,15:00:15
39.34274,99.242732,0,5202,39663.6252314815,2008-08-03,15:00:20
39.343139,99.240654,0,5203,39663.6252893518,2008-08-03,15:00:25
39.343612,99.238617,0,5205,39663.6253472222,2008-08-03,15:00:30
39.344116,99.236601,0,5209,39663.6254050926,2008-08-03,15:00:35
39.344627,99.234565,0,5213,39663.625462963,2008-08-03,15:00:40
39.345133,99.232527,0,5216,39663.6255208333,2008-08-03,15:00:45
39.345642,99.230463,0,5212,39663.6255787037,2008-08-03,15:00:50
39.346158,99.228409,0,5212,39663.6256365741,2008-08-03,15:00:55
39.346647,99.226331,0,5209,39663.6256944444,2008-08-03,15:01:00
39.347153,99.224295,0,5208,39663.6257523148,2008-08-03,15:01:05
39.347673,99.222258,0,5206,39663.6258101852,2008-08-03,15:01:10
39.348226,99.22023,0,5207,39663.6258680556,2008-08-03,15:01:15
39.348719,99.218167,0,5209,39663.6259259259,2008-08-03,15:01:20
39.349221,99.21611,0,5208,39663.6259837963,2008-08-03,15:01:25
39.34972,99.21404,0,5207,39663.6260416667,2008-08-03,15:01:30
39.350223,99.211982,0,5207,39663.626099537,2008-08-03,15:01:35
39.350718,99.209911,0,5195,39663.6261574074,2008-08-03,15:01:40
39.351222,99.207842,0,5193,39663.6262152778,2008-08-03,15:01:45
39.35174,99.205757,0,5185,39663.6262731481,2008-08-03,15:01:50
39.352247,99.203668,0,5177,39663.6263310185,2008-08-03,15:01:55
39.352751,99.201611,0,5172,39663.6263888889,2008-08-03,15:02:00
39.353247,99.199554,0,5170,39663.6264467593,2008-08-03,15:02:05
39.353736,99.197506,0,5167,39663.6265046296,2008-08-03,15:02:10
39.354246,99.195442,0,5167,39663.6265625,2008-08-03,15:02:15
39.354764,99.1934,0,5169,39663.6266203704,2008-08-03,15:02:20
39.355209,99.191392,0,5176,39663.6266782407,2008-08-03,15:02:25
39.355553,99.189359,0,5185,39663.6267361111,2008-08-03,15:02:30
39.355803,99.187314,0,5198,39663.6267939815,2008-08-03,15:02:35
39.355934,99.185326,0,5204,39663.6268518518,2008-08-03,15:02:40
39.35604,99.183322,0,5201,39663.6269097222,2008-08-03,15:02:45
39.356052,99.181336,0,5202,39663.6269675926,2008-08-03,15:02:50
39.355999,99.179345,0,5207,39663.627025463,2008-08-03,15:02:55
39.355868,99.177394,0,5207,39663.6270833333,2008-08-03,15:03:00
39.355653,99.175455,0,5207,39663.6271412037,2008-08-03,15:03:05
39.355382,99.173493,0,5214,39663.6271990741,2008-08-03,15:03:10
39.355039,99.171538,0,5211,39663.6272569444,2008-08-03,15:03:15
39.354594,99.169618,0,5209,39663.6273148148,2008-08-03,15:03:20
39.354082,99.167727,0,5209,39663.6273726852,2008-08-03,15:03:25
39.353496,99.165857,0,5211,39663.6274305556,2008-08-03,15:03:30
39.352843,99.164037,0,5210,39663.6274884259,2008-08-03,15:03:35
39.352156,99.162259,0,5207,39663.6275462963,2008-08-03,15:03:40
39.351336,99.160523,0,5201,39663.6276041667,2008-08-03,15:03:45
39.350525,99.158813,0,5200,39663.627662037,2008-08-03,15:03:50
39.349706,99.157117,0,5199,39663.6277199074,2008-08-03,15:03:55
39.348909,99.15543,0,5202,39663.6277777778,2008-08-03,15:04:00
39.348157,99.153728,0,5205,39663.6278356481,2008-08-03,15:04:05
39.347477,99.151992,0,5208,39663.6278935185,2008-08-03,15:04:10
39.346899,99.150182,0,5206,39663.6279513889,2008-08-03,15:04:15
39.346403,99.148368,0,5205,39663.6280092593,2008-08-03,15:04:20
39.346033,99.146538,0,5208,39663.6280671296,2008-08-03,15:04:25
39.345746,99.144703,0,5209,39663.628125,2008-08-03,15:04:30
39.345518,99.142813,0,5209,39663.6281828704,2008-08-03,15:04:35
39.345369,99.140942,0,5212,39663.6282407407,2008-08-03,15:04:40
39.345373,99.139016,0,5212,39663.6282986111,2008-08-03,15:04:45
39.345414,99.137117,0,5213,39663.6283564815,2008-08-03,15:04:50
39.345452,99.135229,0,5204,39663.6284143519,2008-08-03,15:04:55
39.345475,99.133354,0,5198,39663.6284722222,2008-08-03,15:05:00
39.345504,99.131479,0,5197,39663.6285300926,2008-08-03,15:05:05
39.345536,99.129627,0,5192,39663.628587963,2008-08-03,15:05:10
39.345569,99.12779,0,5185,39663.6286458333,2008-08-03,15:05:15
39.345603,99.125913,0,5183,39663.6287037037,2008-08-03,15:05:20
39.345662,99.124036,0,5181,39663.6287615741,2008-08-03,15:05:25
39.345685,99.122162,0,5182,39663.6288194444,2008-08-03,15:05:30
39.345715,99.120279,0,5179,39663.6288773148,2008-08-03,15:05:35
39.345744,99.118424,0,5174,39663.6289351852,2008-08-03,15:05:40
39.345745,99.116562,0,5169,39663.6289930556,2008-08-03,15:05:45
39.345765,99.114738,0,5164,39663.6290509259,2008-08-03,15:05:50
39.34578,99.112899,0,5160,39663.6291087963,2008-08-03,15:05:55
39.345804,99.111079,0,5152,39663.6291666667,2008-08-03,15:06:00
39.345805,99.109225,0,5143,39663.629224537,2008-08-03,15:06:05
39.345819,99.107384,0,5138,39663.6292824074,2008-08-03,15:06:10
39.34583,99.105559,0,5131,39663.6293402778,2008-08-03,15:06:15
39.345879,99.103725,0,5131,39663.6293981481,2008-08-03,15:06:20
39.346037,99.101893,0,5136,39663.6294560185,2008-08-03,15:06:25
39.346269,99.100109,0,5134,39663.6295138889,2008-08-03,15:06:30
39.346556,99.098287,0,5134,39663.6295717593,2008-08-03,15:06:35
39.346888,99.096458,0,5126,39663.6296296296,2008-08-03,15:06:40
39.347225,99.094654,0,5115,39663.6296875,2008-08-03,15:06:45
39.347548,99.092837,0,5106,39663.6297453704,2008-08-03,15:06:50
39.347874,99.091052,0,5108,39663.6298032407,2008-08-03,15:06:55
39.348156,99.089307,0,5107,39663.6298611111,2008-08-03,15:07:00
39.348461,99.087648,0,5112,39663.6299189815,2008-08-03,15:07:05
39.348743,99.086031,0,5118,39663.6299768519,2008-08-03,15:07:10
39.349008,99.084485,0,5132,39663.6300347222,2008-08-03,15:07:15
39.34929,99.083025,0,5143,39663.6300925926,2008-08-03,15:07:20
39.349521,99.081638,0,5148,39663.630150463,2008-08-03,15:07:25
39.349761,99.080314,0,5147,39663.6302083333,2008-08-03,15:07:30
39.349978,99.079059,0,5148,39663.6302662037,2008-08-03,15:07:35
39.350193,99.077902,0,5155,39663.6303240741,2008-08-03,15:07:40
39.350361,99.076816,0,5169,39663.6303819444,2008-08-03,15:07:45
39.350523,99.075822,0,5175,39663.6304398148,2008-08-03,15:07:50
39.350648,99.074905,0,5183,39663.6304976852,2008-08-03,15:07:55
39.350795,99.074086,0,5196,39663.6305555556,2008-08-03,15:08:00
39.350936,99.073345,0,5210,39663.6306134259,2008-08-03,15:08:05
39.351053,99.072712,0,5221,39663.6306712963,2008-08-03,15:08:10
39.351143,99.072199,0,5225,39663.6307291667,2008-08-03,15:08:15
39.351228,99.071763,0,5217,39663.630787037,2008-08-03,15:08:20
39.35132,99.071308,0,5214,39663.6308449074,2008-08-03,15:08:25
39.351405,99.070874,0,5206,39663.6309027778,2008-08-03,15:08:30
39.351497,99.070438,0,5199,39663.6309606481,2008-08-03,15:08:35
39.351582,99.070019,0,5187,39663.6310185185,2008-08-03,15:08:40
39.351646,99.069569,0,5175,39663.6310763889,2008-08-03,15:08:45
39.351719,99.069108,0,5168,39663.6311342593,2008-08-03,15:08:50
39.351812,99.068664,0,5167,39663.6311921296,2008-08-03,15:08:55
39.351878,99.068212,0,5166,39663.63125,2008-08-03,15:09:00
39.351924,99.067766,0,5161,39663.6313078704,2008-08-03,15:09:05
39.351977,99.067338,0,5146,39663.6313657407,2008-08-03,15:09:10
39.352045,99.06691,0,5134,39663.6314236111,2008-08-03,15:09:15
39.352109,99.066484,0,5115,39663.6314814815,2008-08-03,15:09:20
39.352169,99.066067,0,5104,39663.6315393519,2008-08-03,15:09:25
39.352258,99.065621,0,5116,39663.6315972222,2008-08-03,15:09:30
39.352327,99.065191,0,5119,39663.6316550926,2008-08-03,15:09:35
39.352417,99.064763,0,5120,39663.631712963,2008-08-03,15:09:40
39.352496,99.064361,0,5120,39663.6317708333,2008-08-03,15:09:45
39.35257,99.063939,0,5115,39663.6318287037,2008-08-03,15:09:50
39.352632,99.063515,0,5113,39663.6318865741,2008-08-03,15:09:55
39.352705,99.063113,0,5119,39663.6319444444,2008-08-03,15:10:00
39.35278,99.062728,0,5124,39663.6320023148,2008-08-03,15:10:05
39.352872,99.062325,0,5125,39663.6320601852,2008-08-03,15:10:10
39.352939,99.061908,0,5140,39663.6321180556,2008-08-03,15:10:15
39.352998,99.061492,0,5139,39663.6321759259,2008-08-03,15:10:20
39.353074,99.061072,0,5148,39663.6322337963,2008-08-03,15:10:25
39.353159,99.060645,0,5157,39663.6322916667,2008-08-03,15:10:30
39.353237,99.060238,0,5148,39663.632349537,2008-08-03,15:10:35
39.353287,99.059846,0,5145,39663.6324074074,2008-08-03,15:10:40
39.353357,99.059444,0,5147,39663.6324652778,2008-08-03,15:10:45
39.353427,99.059041,0,5144,39663.6325231481,2008-08-03,15:10:50
39.353509,99.058639,0,5153,39663.6325810185,2008-08-03,15:10:55
39.353562,99.058251,0,5155,39663.6326388889,2008-08-03,15:11:00
39.353631,99.057869,0,5167,39663.6326967593,2008-08-03,15:11:05
39.353703,99.057473,0,5172,39663.6327546296,2008-08-03,15:11:10
39.353773,99.05709,0,5168,39663.6328125,2008-08-03,15:11:15
39.35383,99.056721,0,5168,39663.6328703704,2008-08-03,15:11:20
39.353886,99.056366,0,5170,39663.6329282407,2008-08-03,15:11:25
39.35394,99.056056,0,5168,39663.6329861111,2008-08-03,15:11:30
39.353977,99.055866,0,5164,39663.6330439815,2008-08-03,15:11:35
39.354034,99.055541,0,5160,39663.6369212963,2008-08-03,15:17:10
39.354059,99.055385,0,5161,39663.6369791667,2008-08-03,15:17:15
39.354076,99.055201,0,5162,39663.637037037,2008-08-03,15:17:20
39.3541,99.054962,0,5154,39663.6370949074,2008-08-03,15:17:25
39.354126,99.054729,0,5145,39663.6371527778,2008-08-03,15:17:30
39.354139,99.054472,0,5140,39663.6372106481,2008-08-03,15:17:35
39.354191,99.054174,0,5136,39663.6372685185,2008-08-03,15:17:40
39.354279,99.053815,0,5128,39663.6373263889,2008-08-03,15:17:45
39.354362,99.053448,0,5121,39663.6373842593,2008-08-03,15:17:50
39.354422,99.053063,0,5119,39663.6374421296,2008-08-03,15:17:55
39.354482,99.052675,0,5126,39663.6375,2008-08-03,15:18:00
39.354539,99.052246,0,5132,39663.6375578704,2008-08-03,15:18:05
39.354649,99.051784,0,5139,39663.6376157407,2008-08-03,15:18:10
39.354732,99.051279,0,5138,39663.6376736111,2008-08-03,15:18:15
39.35483,99.050747,0,5145,39663.6377314815,2008-08-03,15:18:20
39.354941,99.050153,0,5148,39663.6377893519,2008-08-03,15:18:25
39.355028,99.04953,0,5146,39663.6378472222,2008-08-03,15:18:30
39.355128,99.048875,0,5145,39663.6379050926,2008-08-03,15:18:35
39.355274,99.048144,0,5145,39663.637962963,2008-08-03,15:18:40
39.355426,99.047386,0,5164,39663.6380208333,2008-08-03,15:18:45
39.355608,99.046553,0,5178,39663.6380787037,2008-08-03,15:18:50
39.355773,99.045657,0,5195,39663.6381365741,2008-08-03,15:18:55
39.355911,99.044768,0,5204,39663.6381944444,2008-08-03,15:19:00
39.356085,99.043816,0,5212,39663.6382523148,2008-08-03,15:19:05
39.356239,99.04283,0,5212,39663.6383101852,2008-08-03,15:19:10
39.356416,99.041792,0,5211,39663.6383680556,2008-08-03,15:19:15
39.356596,99.040722,0,5209,39663.6384259259,2008-08-03,15:19:20
39.3568,99.039586,0,5208,39663.6384837963,2008-08-03,15:19:25
39.35702,99.038408,0,5212,39663.6385416667,2008-08-03,15:19:30
39.357225,99.037216,0,5221,39663.638599537,2008-08-03,15:19:35
39.35743,99.035967,0,5221,39663.6386574074,2008-08-03,15:19:40
39.357651,99.034725,0,5221,39663.6387152778,2008-08-03,15:19:45
39.357872,99.033427,0,5218,39663.6387731481,2008-08-03,15:19:50
39.358106,99.032106,0,5216,39663.6388310185,2008-08-03,15:19:55
39.358367,99.030761,0,5224,39663.6388888889,2008-08-03,15:20:00
39.35861,99.029388,0,5224,39663.6389467593,2008-08-03,15:20:05
39.358844,99.027997,0,5226,39663.6390046296,2008-08-03,15:20:10
39.359091,99.026587,0,5239,39663.6390625,2008-08-03,15:20:15
39.359363,99.025159,0,5254,39663.6391203704,2008-08-03,15:20:20
39.359616,99.023703,0,5258,39663.6391782407,2008-08-03,15:20:25
39.359876,99.022239,0,5257,39663.6392361111,2008-08-03,15:20:30
39.360153,99.020774,0,5255,39663.6392939815,2008-08-03,15:20:35
39.360415,99.019305,0,5254,39663.6393518519,2008-08-03,15:20:40
39.360686,99.017812,0,5258,39663.6394097222,2008-08-03,15:20:45
39.361004,99.016288,0,5260,39663.6394675926,2008-08-03,15:20:50
39.361295,99.014736,0,5260,39663.639525463,2008-08-03,15:20:55
39.361628,99.013149,0,5261,39663.6395833333,2008-08-03,15:21:00
39.361948,99.011548,0,5261,39663.6396412037,2008-08-03,15:21:05
39.362279,99.009911,0,5259,39663.6396990741,2008-08-03,15:21:10
39.362636,99.008254,0,5254,39663.6397569444,2008-08-03,15:21:15
39.363045,99.006591,0,5247,39663.6398148148,2008-08-03,15:21:20
39.363519,99.004936,0,5243,39663.6398726852,2008-08-03,15:21:25
39.364077,99.003308,0,5244,39663.6399305556,2008-08-03,15:21:30
39.364683,99.001678,0,5242,39663.6399884259,2008-08-03,15:21:35
39.365366,99.000062,0,5240,39663.6400462963,2008-08-03,15:21:40
39.366085,98.998455,0,5239,39663.6401041667,2008-08-03,15:21:45
39.36681,98.99687,0,5236,39663.640162037,2008-08-03,15:21:50
39.367535,98.995281,0,5230,39663.6402199074,2008-08-03,15:21:55
39.36826,98.99366,0,5227,39663.6402777778,2008-08-03,15:22:00
39.369013,98.992053,0,5225,39663.6403356481,2008-08-03,15:22:05
39.36976,98.990432,0,5223,39663.6403935185,2008-08-03,15:22:10
39.37053,98.988803,0,5216,39663.6404513889,2008-08-03,15:22:15
39.371293,98.987144,0,5216,39663.6405092593,2008-08-03,15:22:20
39.372076,98.985498,0,5212,39663.6405671296,2008-08-03,15:22:25
39.372941,98.98391,0,5200,39663.640625,2008-08-03,15:22:30
39.373841,98.982355,0,5190,39663.6406828704,2008-08-03,15:22:35
39.374804,98.980858,0,5197,39663.6407407407,2008-08-03,15:22:40
39.375815,98.979389,0,5200,39663.6407986111,2008-08-03,15:22:45
39.376895,98.977951,0,5206,39663.6408564815,2008-08-03,15:22:50
39.378082,98.976611,0,5206,39663.6409143518,2008-08-03,15:22:55
39.379355,98.975378,0,5214,39663.6409722222,2008-08-03,15:23:00
39.38064,98.974208,0,5223,39663.6410300926,2008-08-03,15:23:05
39.38197,98.973126,0,5240,39663.641087963,2008-08-03,15:23:10
39.383354,98.972117,0,5253,39663.6411458333,2008-08-03,15:23:15
39.384786,98.971165,0,5257,39663.6412037037,2008-08-03,15:23:20
39.386204,98.970185,0,5252,39663.6412615741,2008-08-03,15:23:25
39.38761,98.969209,0,5242,39663.6413194444,2008-08-03,15:23:30
39.389035,98.968248,0,5238,39663.6413773148,2008-08-03,15:23:35
39.390463,98.967253,0,5241,39663.6414351852,2008-08-03,15:23:40
39.391912,98.966257,0,5242,39663.6414930556,2008-08-03,15:23:45
39.393355,98.965263,0,5242,39663.6415509259,2008-08-03,15:23:50
39.394775,98.964208,0,5235,39663.6416087963,2008-08-03,15:23:55
39.396162,98.96308,0,5228,39663.6416666667,2008-08-03,15:24:00
39.39747,98.961863,0,5227,39663.641724537,2008-08-03,15:24:05
39.398706,98.960535,0,5238,39663.6417824074,2008-08-03,15:24:10
39.399927,98.959123,0,5249,39663.6418402778,2008-08-03,15:24:15
39.401082,98.957628,0,5255,39663.6418981481,2008-08-03,15:24:20
39.40219,98.956091,0,5262,39663.6419560185,2008-08-03,15:24:25
39.403258,98.954487,0,5265,39663.6420138889,2008-08-03,15:24:30
39.404269,98.952838,0,5266,39663.6420717593,2008-08-03,15:24:35
39.405258,98.951183,0,5268,39663.6421296296,2008-08-03,15:24:40
39.406229,98.949541,0,5268,39663.6421875,2008-08-03,15:24:45
39.407213,98.947886,0,5274,39663.6422453704,2008-08-03,15:24:50
39.408211,98.946228,0,5282,39663.6423032407,2008-08-03,15:24:55
39.409204,98.94459,0,5291,39663.6423611111,2008-08-03,15:25:00
39.410203,98.942948,0,5298,39663.6424189815,2008-08-03,15:25:05
39.411206,98.941324,0,5305,39663.6424768518,2008-08-03,15:25:10
39.412213,98.939689,0,5305,39663.6425347222,2008-08-03,15:25:15
39.413193,98.938064,0,5308,39663.6425925926,2008-08-03,15:25:20
39.414185,98.936418,0,5310,39663.642650463,2008-08-03,15:25:25
39.415182,98.934798,0,5312,39663.6427083333,2008-08-03,15:25:30
39.416176,98.933169,0,5321,39663.6427662037,2008-08-03,15:25:35
39.417155,98.931511,0,5323,39663.6428240741,2008-08-03,15:25:40
39.418143,98.929865,0,5326,39663.6428819444,2008-08-03,15:25:45
39.419131,98.928224,0,5331,39663.6429398148,2008-08-03,15:25:50
39.420122,98.92657,0,5327,39663.6429976852,2008-08-03,15:25:55
39.421072,98.924863,0,5332,39663.6430555556,2008-08-03,15:26:00
39.421934,98.923115,0,5333,39663.6431134259,2008-08-03,15:26:05
39.422818,98.921359,0,5336,39663.6431712963,2008-08-03,15:26:10
39.423702,98.919636,0,5340,39663.6432291667,2008-08-03,15:26:15
39.424588,98.917899,0,5343,39663.643287037,2008-08-03,15:26:20
39.425477,98.916167,0,5343,39663.6433449074,2008-08-03,15:26:25
39.426359,98.914431,0,5340,39663.6434027778,2008-08-03,15:26:30
39.427218,98.912709,0,5339,39663.6434606481,2008-08-03,15:26:35
39.428083,98.910979,0,5337,39663.6435185185,2008-08-03,15:26:40
39.428994,98.909221,0,5339,39663.6435763889,2008-08-03,15:26:45
39.429871,98.907487,0,5347,39663.6436342593,2008-08-03,15:26:50
39.430757,98.905778,0,5361,39663.6436921296,2008-08-03,15:26:55
39.431628,98.90408,0,5365,39663.64375,2008-08-03,15:27:00
39.432498,98.902395,0,5359,39663.6438078704,2008-08-03,15:27:05
39.43333,98.900727,0,5355,39663.6438657407,2008-08-03,15:27:10
39.43417,98.89907,0,5346,39663.6439236111,2008-08-03,15:27:15
39.435003,98.89741,0,5341,39663.6439814815,2008-08-03,15:27:20
39.435838,98.895766,0,5343,39663.6440393519,2008-08-03,15:27:25
39.436659,98.894131,0,5347,39663.6440972222,2008-08-03,15:27:30
39.437485,98.892504,0,5349,39663.6441550926,2008-08-03,15:27:35
39.438271,98.890885,0,5350,39663.644212963,2008-08-03,15:27:40
39.439027,98.88924,0,5353,39663.6442708333,2008-08-03,15:27:45
39.439778,98.887602,0,5352,39663.6443287037,2008-08-03,15:27:50
39.440543,98.885965,0,5345,39663.6443865741,2008-08-03,15:27:55
39.441293,98.884345,0,5350,39663.6444444444,2008-08-03,15:28:00
39.442033,98.882731,0,5347,39663.6445023148,2008-08-03,15:28:05
39.442815,98.881118,0,5349,39663.6445601852,2008-08-03,15:28:10
39.443553,98.879496,0,5346,39663.6446180556,2008-08-03,15:28:15
39.444287,98.877905,0,5351,39663.6446759259,2008-08-03,15:28:20
39.445028,98.876303,0,5353,39663.6447337963,2008-08-03,15:28:25
39.44576,98.874711,0,5357,39663.6447916667,2008-08-03,15:28:30
39.446502,98.873148,0,5359,39663.644849537,2008-08-03,15:28:35
39.447242,98.871571,0,5359,39663.6449074074,2008-08-03,15:28:40
39.447972,98.870003,0,5361,39663.6449652778,2008-08-03,15:28:45
39.448697,98.868426,0,5363,39663.6450231481,2008-08-03,15:28:50
39.449429,98.866878,0,5357,39663.6450810185,2008-08-03,15:28:55
39.450153,98.86531,0,5359,39663.6451388889,2008-08-03,15:29:00
39.450904,98.863747,0,5353,39663.6451967593,2008-08-03,15:29:05
39.451636,98.862182,0,5353,39663.6452546296,2008-08-03,15:29:10
39.452345,98.860614,0,5347,39663.6453125,2008-08-03,15:29:15
39.453049,98.859048,0,5344,39663.6453703704,2008-08-03,15:29:20
39.453771,98.857485,0,5346,39663.6454282407,2008-08-03,15:29:25
39.454494,98.8559,0,5346,39663.6454861111,2008-08-03,15:29:30
39.455157,98.854277,0,5345,39663.6455439815,2008-08-03,15:29:35
39.455709,98.852623,0,5353,39663.6456018519,2008-08-03,15:29:40
39.456191,98.850914,0,5353,39663.6456597222,2008-08-03,15:29:45
39.456643,98.849206,0,5353,39663.6457175926,2008-08-03,15:29:50
39.457085,98.847484,0,5357,39663.645775463,2008-08-03,15:29:55
39.45754,98.845788,0,5353,39663.6458333333,2008-08-03,15:30:00
39.457981,98.844086,0,5356,39663.6458912037,2008-08-03,15:30:05
39.458412,98.842377,0,5351,39663.6459490741,2008-08-03,15:30:10
39.458845,98.840657,0,5342,39663.6460069444,2008-08-03,15:30:15
39.459287,98.83895,0,5333,39663.6460648148,2008-08-03,15:30:20
39.459728,98.837247,0,5327,39663.6461226852,2008-08-03,15:30:25
39.460179,98.835537,0,5320,39663.6461805556,2008-08-03,15:30:30
39.460634,98.833818,0,5319,39663.6462384259,2008-08-03,15:30:35
39.461075,98.832093,0,5319,39663.6462962963,2008-08-03,15:30:40
39.461529,98.83038,0,5320,39663.6463541667,2008-08-03,15:30:45
39.462005,98.828693,0,5314,39663.646412037,2008-08-03,15:30:50
39.462533,98.82704,0,5306,39663.6464699074,2008-08-03,15:30:55
39.463089,98.825397,0,5294,39663.6465277778,2008-08-03,15:31:00
39.463696,98.823751,0,5281,39663.6465856481,2008-08-03,15:31:05
39.464296,98.822081,0,5273,39663.6466435185,2008-08-03,15:31:10
39.464892,98.820416,0,5261,39663.6467013889,2008-08-03,15:31:15
39.465507,98.818748,0,5253,39663.6467592593,2008-08-03,15:31:20
39.466139,98.817068,0,5250,39663.6468171296,2008-08-03,15:31:25
39.46675,98.815392,0,5248,39663.646875,2008-08-03,15:31:30
39.467342,98.81367,0,5250,39663.6469328704,2008-08-03,15:31:35
39.467852,98.811929,0,5248,39663.6469907407,2008-08-03,15:31:40
39.468331,98.810171,0,5247,39663.6470486111,2008-08-03,15:31:45
39.468815,98.808394,0,5245,39663.6471064815,2008-08-03,15:31:50
39.469303,98.806597,0,5244,39663.6471643519,2008-08-03,15:31:55
39.469798,98.804804,0,5244,39663.6472222222,2008-08-03,15:32:00
39.470282,98.802998,0,5242,39663.6472800926,2008-08-03,15:32:05
39.470748,98.8012,0,5242,39663.647337963,2008-08-03,15:32:10
39.471243,98.799425,0,5245,39663.6473958333,2008-08-03,15:32:15
39.471723,98.797646,0,5245,39663.6474537037,2008-08-03,15:32:20
39.472194,98.795825,0,5242,39663.6475115741,2008-08-03,15:32:25
39.472681,98.794025,0,5242,39663.6475694444,2008-08-03,15:32:30
39.473165,98.79221,0,5240,39663.6476273148,2008-08-03,15:32:35
39.473635,98.790393,0,5240,39663.6476851852,2008-08-03,15:32:40
39.474089,98.788575,0,5244,39663.6477430556,2008-08-03,15:32:45
39.474441,98.786723,0,5244,39663.6478009259,2008-08-03,15:32:50
39.474751,98.784836,0,5237,39663.6478587963,2008-08-03,15:32:55
39.475057,98.782937,0,5231,39663.6479166667,2008-08-03,15:33:00
39.475364,98.781043,0,5223,39663.647974537,2008-08-03,15:33:05
39.475687,98.77914,0,5212,39663.6480324074,2008-08-03,15:33:10
39.475985,98.777228,0,5203,39663.6480902778,2008-08-03,15:33:15
39.476279,98.775317,0,5190,39663.6481481481,2008-08-03,15:33:20
39.476588,98.773401,0,5179,39663.6482060185,2008-08-03,15:33:25
39.476891,98.771485,0,5166,39663.6482638889,2008-08-03,15:33:30
39.47721,98.769565,0,5156,39663.6483217593,2008-08-03,15:33:35
39.47753,98.767659,0,5146,39663.6483796296,2008-08-03,15:33:40
39.477849,98.76576,0,5141,39663.6484375,2008-08-03,15:33:45
39.47815,98.763854,0,5137,39663.6484953704,2008-08-03,15:33:50
39.478458,98.761934,0,5133,39663.6485532407,2008-08-03,15:33:55
39.478807,98.759999,0,5132,39663.6486111111,2008-08-03,15:34:00
39.479133,98.758073,0,5130,39663.6486689815,2008-08-03,15:34:05
39.479484,98.756165,0,5126,39663.6487268518,2008-08-03,15:34:10
39.479828,98.754255,0,5133,39663.6487847222,2008-08-03,15:34:15
39.480167,98.752302,0,5136,39663.6488425926,2008-08-03,15:34:20
39.480499,98.750358,0,5138,39663.648900463,2008-08-03,15:34:25
39.480815,98.748401,0,5135,39663.6489583333,2008-08-03,15:34:30
39.481112,98.746422,0,5133,39663.6490162037,2008-08-03,15:34:35
39.481335,98.74443,0,5134,39663.6490740741,2008-08-03,15:34:40
39.481485,98.742434,0,5130,39663.6491319444,2008-08-03,15:34:45
39.481536,98.74044,0,5124,39663.6491898148,2008-08-03,15:34:50
39.481566,98.738419,0,5122,39663.6492476852,2008-08-03,15:34:55
39.481597,98.736364,0,5123,39663.6493055556,2008-08-03,15:35:00
39.481626,98.734325,0,5125,39663.6493634259,2008-08-03,15:35:05
39.481654,98.732287,0,5125,39663.6494212963,2008-08-03,15:35:10
39.481676,98.730254,0,5120,39663.6494791667,2008-08-03,15:35:15
39.481684,98.728222,0,5117,39663.649537037,2008-08-03,15:35:20
39.481701,98.726203,0,5111,39663.6495949074,2008-08-03,15:35:25
39.481731,98.724189,0,5106,39663.6496527778,2008-08-03,15:35:30
39.481778,98.722153,0,5109,39663.6497106481,2008-08-03,15:35:35
39.481827,98.720123,0,5109,39663.6497685185,2008-08-03,15:35:40
39.481854,98.718118,0,5109,39663.6498263889,2008-08-03,15:35:45
39.481896,98.716113,0,5110,39663.6498842593,2008-08-03,15:35:50
39.48193,98.714132,0,5113,39663.6499421296,2008-08-03,15:35:55
39.481996,98.712151,0,5112,39663.65,2008-08-03,15:36:00
39.482133,98.710172,0,5110,39663.6500578704,2008-08-03,15:36:05
39.482361,98.708238,0,5113,39663.6501157407,2008-08-03,15:36:10
39.482656,98.706307,0,5112,39663.6501736111,2008-08-03,15:36:15
39.483043,98.704379,0,5106,39663.6502314815,2008-08-03,15:36:20
39.483537,98.702451,0,5102,39663.6502893518,2008-08-03,15:36:25
39.484095,98.700583,0,5088,39663.6503472222,2008-08-03,15:36:30
39.484701,98.698733,0,5078,39663.6504050926,2008-08-03,15:36:35
39.485339,98.696899,0,5077,39663.650462963,2008-08-03,15:36:40
39.485988,98.695092,0,5078,39663.6505208333,2008-08-03,15:36:45
39.48666,98.693287,0,5075,39663.6505787037,2008-08-03,15:36:50
39.487421,98.69152,0,5079,39663.6506365741,2008-08-03,15:36:55
39.488286,98.689816,0,5080,39663.6506944444,2008-08-03,15:37:00
39.489196,98.688168,0,5081,39663.6507523148,2008-08-03,15:37:05
39.490198,98.686597,0,5072,39663.6508101852,2008-08-03,15:37:10
39.49121,98.685026,0,5061,39663.6508680556,2008-08-03,15:37:15
39.492206,98.683427,0,5058,39663.6509259259,2008-08-03,15:37:20
39.49321,98.681847,0,5060,39663.6509837963,2008-08-03,15:37:25
39.494243,98.680254,0,5061,39663.6510416667,2008-08-03,15:37:30
39.495266,98.678659,0,5058,39663.651099537,2008-08-03,15:37:35
39.496286,98.677058,0,5054,39663.6511574074,2008-08-03,15:37:40
39.497333,98.675441,0,5054,39663.6512152778,2008-08-03,15:37:45
39.498394,98.673828,0,5057,39663.6512731481,2008-08-03,15:37:50
39.499483,98.672291,0,5069,39663.6513310185,2008-08-03,15:37:55
39.500664,98.67082,0,5083,39663.6513888889,2008-08-03,15:38:00
39.501886,98.669445,0,5083,39663.6514467593,2008-08-03,15:38:05
39.503118,98.668071,0,5077,39663.6515046296,2008-08-03,15:38:10
39.504338,98.666679,0,5074,39663.6515625,2008-08-03,15:38:15
39.505553,98.665289,0,5070,39663.6516203704,2008-08-03,15:38:20
39.506747,98.663879,0,5058,39663.6516782407,2008-08-03,15:38:25
39.507958,98.662462,0,5048,39663.6517361111,2008-08-03,15:38:30
39.509176,98.661047,0,5036,39663.6517939815,2008-08-03,15:38:35
39.510389,98.659635,0,5028,39663.6518518519,2008-08-03,15:38:40
39.511609,98.658207,0,5024,39663.6519097222,2008-08-03,15:38:45
39.512814,98.656803,0,5021,39663.6519675926,2008-08-03,15:38:50
39.514039,98.655381,0,5012,39663.652025463,2008-08-03,15:38:55
39.515225,98.653933,0,5007,39663.6520833333,2008-08-03,15:39:00
39.516364,98.652419,0,5006,39663.6521412037,2008-08-03,15:39:05
39.517453,98.650896,0,5009,39663.6521990741,2008-08-03,15:39:10
39.518553,98.649384,0,5017,39663.6522569444,2008-08-03,15:39:15
39.519659,98.647846,0,5017,39663.6523148148,2008-08-03,15:39:20
39.520775,98.646367,0,5018,39663.6523726852,2008-08-03,15:39:25
39.521865,98.644888,0,5023,39663.6524305556,2008-08-03,15:39:30
39.522927,98.643421,0,5027,39663.6524884259,2008-08-03,15:39:35
39.524002,98.641956,0,5034,39663.6525462963,2008-08-03,15:39:40
39.525104,98.640471,0,5045,39663.6526041667,2008-08-03,15:39:45
39.526203,98.638963,0,5053,39663.652662037,2008-08-03,15:39:50
39.527316,98.637472,0,5055,39663.6527199074,2008-08-03,15:39:55
39.5284,98.635991,0,5052,39663.6527777778,2008-08-03,15:40:00
39.529488,98.634474,0,5045,39663.6528356481,2008-08-03,15:40:05
39.530586,98.632951,0,5042,39663.6528935185,2008-08-03,15:40:10
39.5317,98.631408,0,5041,39663.6529513889,2008-08-03,15:40:15
39.532841,98.629887,0,5039,39663.6530092593,2008-08-03,15:40:20
39.533971,98.628361,0,5039,39663.6530671296,2008-08-03,15:40:25
39.53508,98.626819,0,5037,39663.653125,2008-08-03,15:40:30
39.536191,98.625308,0,5040,39663.6531828704,2008-08-03,15:40:35
39.537302,98.623787,0,5044,39663.6532407407,2008-08-03,15:40:40
39.538406,98.622259,0,5041,39663.6532986111,2008-08-03,15:40:45
39.539499,98.620724,0,5040,39663.6533564815,2008-08-03,15:40:50
39.540584,98.619202,0,5041,39663.6534143519,2008-08-03,15:40:55
39.541675,98.617673,0,5049,39663.6534722222,2008-08-03,15:41:00
39.54279,98.616157,0,5053,39663.6535300926,2008-08-03,15:41:05
39.543905,98.614653,0,5057,39663.653587963,2008-08-03,15:41:10
39.545011,98.613121,0,5056,39663.6536458333,2008-08-03,15:41:15
39.546102,98.611583,0,5058,39663.6537037037,2008-08-03,15:41:20
39.547186,98.609961,0,5055,39663.6537615741,2008-08-03,15:41:25
39.548169,98.608314,0,5060,39663.6538194444,2008-08-03,15:41:30
39.549128,98.606643,0,5067,39663.6538773148,2008-08-03,15:41:35
39.550097,98.604949,0,5070,39663.6539351852,2008-08-03,15:41:40
39.551077,98.603258,0,5078,39663.6539930556,2008-08-03,15:41:45
39.552043,98.601576,0,5093,39663.6540509259,2008-08-03,15:41:50
39.552999,98.599906,0,5105,39663.6541087963,2008-08-03,15:41:55
39.553969,98.598217,0,5107,39663.6541666667,2008-08-03,15:42:00
39.55493,98.596526,0,5108,39663.654224537,2008-08-03,15:42:05
39.55589,98.594835,0,5109,39663.6542824074,2008-08-03,15:42:10
39.556842,98.593159,0,5120,39663.6543402778,2008-08-03,15:42:15
39.557891,98.591556,0,5134,39663.6543981481,2008-08-03,15:42:20
39.559008,98.59001,0,5136,39663.6544560185,2008-08-03,15:42:25
39.560163,98.58855,0,5128,39663.6545138889,2008-08-03,15:42:30
39.561409,98.587229,0,5127,39663.6545717593,2008-08-03,15:42:35
39.562712,98.585952,0,5137,39663.6546296296,2008-08-03,15:42:40
39.563992,98.584655,0,5139,39663.6546875,2008-08-03,15:42:45
39.565259,98.583367,0,5139,39663.6547453704,2008-08-03,15:42:50
39.566544,98.582071,0,5141,39663.6548032407,2008-08-03,15:42:55
39.567821,98.580748,0,5142,39663.6548611111,2008-08-03,15:43:00
39.569085,98.579442,0,5141,39663.6549189815,2008-08-03,15:43:05
39.570382,98.578142,0,5144,39663.6549768519,2008-08-03,15:43:10
39.571669,98.576827,0,5147,39663.6550347222,2008-08-03,15:43:15
39.572958,98.575509,0,5148,39663.6550925926,2008-08-03,15:43:20
39.57425,98.574221,0,5148,39663.655150463,2008-08-03,15:43:25
39.575578,98.572967,0,5152,39663.6552083333,2008-08-03,15:43:30
39.57691,98.571725,0,5154,39663.6552662037,2008-08-03,15:43:35
39.578206,98.570477,0,5155,39663.6553240741,2008-08-03,15:43:40
39.57953,98.569242,0,5154,39663.6553819444,2008-08-03,15:43:45
39.580861,98.568015,0,5157,39663.6554398148,2008-08-03,15:43:50
39.582178,98.566783,0,5160,39663.6554976852,2008-08-03,15:43:55
39.583482,98.565559,0,5162,39663.6555555556,2008-08-03,15:44:00
39.58479,98.564327,0,5166,39663.6556134259,2008-08-03,15:44:05
39.586106,98.563095,0,5177,39663.6556712963,2008-08-03,15:44:10
39.587415,98.561841,0,5181,39663.6557291667,2008-08-03,15:44:15
39.588712,98.560534,0,5182,39663.655787037,2008-08-03,15:44:20
39.589959,98.559201,0,5181,39663.6558449074,2008-08-03,15:44:25
39.591213,98.557866,0,5183,39663.6559027778,2008-08-03,15:44:30
39.592457,98.556522,0,5192,39663.6559606481,2008-08-03,15:44:35
39.593691,98.555195,0,5206,39663.6560185185,2008-08-03,15:44:40
39.59494,98.553853,0,5206,39663.6560763889,2008-08-03,15:44:45
39.596204,98.552496,0,5207,39663.6561342593,2008-08-03,15:44:50
39.597463,98.551145,0,5209,39663.6561921296,2008-08-03,15:44:55
39.598735,98.54978,0,5205,39663.65625,2008-08-03,15:45:00
39.600013,98.548426,0,5207,39663.6563078704,2008-08-03,15:45:05
39.601293,98.547077,0,5216,39663.6563657407,2008-08-03,15:45:10
39.60259,98.545713,0,5220,39663.6564236111,2008-08-03,15:45:15
39.603857,98.544365,0,5229,39663.6564814815,2008-08-03,15:45:20
39.605087,98.542943,0,5234,39663.6565393518,2008-08-03,15:45:25
39.606253,98.541467,0,5238,39663.6565972222,2008-08-03,15:45:30
39.60733,98.539925,0,5244,39663.6566550926,2008-08-03,15:45:35
39.608341,98.53831,0,5245,39663.656712963,2008-08-03,15:45:40
39.609268,98.536676,0,5247,39663.6567708333,2008-08-03,15:45:45
39.610099,98.534994,0,5251,39663.6568287037,2008-08-03,15:45:50
39.610864,98.533281,0,5251,39663.6568865741,2008-08-03,15:45:55
39.611572,98.531544,0,5253,39663.6569444444,2008-08-03,15:46:00
39.612179,98.52979,0,5263,39663.6570023148,2008-08-03,15:46:05
39.61277,98.528075,0,5263,39663.6570601852,2008-08-03,15:46:10
39.613366,98.526349,0,5258,39663.6571180556,2008-08-03,15:46:15
39.613959,98.52465,0,5256,39663.6571759259,2008-08-03,15:46:20
39.614544,98.522961,0,5246,39663.6572337963,2008-08-03,15:46:25
39.615119,98.521305,0,5243,39663.6572916667,2008-08-03,15:46:30
39.615684,98.519667,0,5240,39663.657349537,2008-08-03,15:46:35
39.616235,98.518047,0,5237,39663.6574074074,2008-08-03,15:46:40
39.616779,98.516456,0,5240,39663.6574652778,2008-08-03,15:46:45
39.617322,98.514893,0,5244,39663.6575231481,2008-08-03,15:46:50
39.617861,98.513361,0,5243,39663.6575810185,2008-08-03,15:46:55
39.618404,98.511848,0,5245,39663.6576388889,2008-08-03,15:47:00
39.618939,98.510343,0,5247,39663.6576967593,2008-08-03,15:47:05
39.619445,98.508872,0,5249,39663.6577546296,2008-08-03,15:47:10
39.619947,98.507398,0,5245,39663.6578125,2008-08-03,15:47:15
39.620433,98.50595,0,5243,39663.6578703704,2008-08-03,15:47:20
39.620941,98.504523,0,5242,39663.6579282407,2008-08-03,15:47:25
39.62147,98.503106,0,5245,39663.6579861111,2008-08-03,15:47:30
39.621981,98.501695,0,5242,39663.6580439815,2008-08-03,15:47:35
39.622463,98.500319,0,5238,39663.6581018518,2008-08-03,15:47:40
39.623018,98.499033,0,5243,39663.6581597222,2008-08-03,15:47:45
39.623654,98.497808,0,5247,39663.6582175926,2008-08-03,15:47:50
39.624306,98.496657,0,5270,39663.658275463,2008-08-03,15:47:55
39.625016,98.495553,0,5265,39663.6583333333,2008-08-03,15:48:00
39.625716,98.494471,0,5255,39663.6583912037,2008-08-03,15:48:05
39.626397,98.493419,0,5255,39663.6584490741,2008-08-03,15:48:10
39.627027,98.492396,0,5243,39663.6585069444,2008-08-03,15:48:15
39.627659,98.491385,0,5238,39663.6585648148,2008-08-03,15:48:20
39.628286,98.490391,0,5241,39663.6586226852,2008-08-03,15:48:25
39.628906,98.489411,0,5246,39663.6586805556,2008-08-03,15:48:30
39.629497,98.488469,0,5261,39663.6587384259,2008-08-03,15:48:35
39.630053,98.487526,0,5271,39663.6587962963,2008-08-03,15:48:40
39.630551,98.486528,0,5273,39663.6588541667,2008-08-03,15:48:45
39.631004,98.485498,0,5284,39663.658912037,2008-08-03,15:48:50
39.631371,98.484465,0,5289,39663.6589699074,2008-08-03,15:48:55
39.631676,98.483432,0,5299,39663.6590277778,2008-08-03,15:49:00
39.631945,98.482373,0,5313,39663.6590856481,2008-08-03,15:49:05
39.63217,98.48135,0,5315,39663.6591435185,2008-08-03,15:49:10
39.632355,98.480325,0,5317,39663.6592013889,2008-08-03,15:49:15
39.632525,98.479328,0,5309,39663.6592592593,2008-08-03,15:49:20
39.632721,98.478318,0,5300,39663.6593171296,2008-08-03,15:49:25
39.632901,98.477341,0,5303,39663.659375,2008-08-03,15:49:30
39.633082,98.476347,0,5311,39663.6594328704,2008-08-03,15:49:35
39.633272,98.475375,0,5319,39663.6594907407,2008-08-03,15:49:40
39.633436,98.4744,0,5315,39663.6595486111,2008-08-03,15:49:45
39.633641,98.47344,0,5312,39663.6596064815,2008-08-03,15:49:50
39.633932,98.472513,0,5304,39663.6596643519,2008-08-03,15:49:55
39.634339,98.471681,0,5309,39663.6597222222,2008-08-03,15:50:00
39.634834,98.470939,0,5313,39663.6597800926,2008-08-03,15:50:05
39.635416,98.470252,0,5317,39663.659837963,2008-08-03,15:50:10
39.636005,98.4696,0,5320,39663.6598958333,2008-08-03,15:50:15
39.636547,98.468991,0,5317,39663.6599537037,2008-08-03,15:50:20
39.636994,98.468437,0,5326,39663.6600115741,2008-08-03,15:50:25
39.637395,98.467916,0,5328,39663.6600694444,2008-08-03,15:50:30
39.637787,98.467467,0,5329,39663.6601273148,2008-08-03,15:50:35
39.638098,98.467074,0,5333,39663.6601851852,2008-08-03,15:50:40
39.638423,98.466742,0,5330,39663.6602430556,2008-08-03,15:50:45
39.63871,98.466419,0,5329,39663.6603009259,2008-08-03,15:50:50
39.639001,98.466079,0,5330,39663.6603587963,2008-08-03,15:50:55
39.639281,98.465738,0,5328,39663.6604166667,2008-08-03,15:51:00
39.639535,98.465372,0,5329,39663.660474537,2008-08-03,15:51:05
39.639838,98.465018,0,5330,39663.6605324074,2008-08-03,15:51:10
39.640118,98.464664,0,5329,39663.6605902778,2008-08-03,15:51:15
39.640387,98.464322,0,5324,39663.6606481481,2008-08-03,15:51:20
39.640627,98.463939,0,5319,39663.6607060185,2008-08-03,15:51:25
39.64083,98.463534,0,5316,39663.6607638889,2008-08-03,15:51:30
39.641015,98.46309,0,5308,39663.6608217593,2008-08-03,15:51:35
39.641192,98.46263,0,5307,39663.6608796296,2008-08-03,15:51:40
39.641332,98.462153,0,5302,39663.6609375,2008-08-03,15:51:45
39.641484,98.461681,0,5292,39663.6609953704,2008-08-03,15:51:50
39.641597,98.461187,0,5297,39663.6610532407,2008-08-03,15:51:55
39.64171,98.460715,0,5297,39663.6611111111,2008-08-03,15:52:00
39.641826,98.460251,0,5291,39663.6611689815,2008-08-03,15:52:05
39.641949,98.459768,0,5277,39663.6612268519,2008-08-03,15:52:10
39.642091,98.459281,0,5272,39663.6612847222,2008-08-03,15:52:15
39.642215,98.458782,0,5272,39663.6613425926,2008-08-03,15:52:20
39.642335,98.458265,0,5273,39663.661400463,2008-08-03,15:52:25
39.642465,98.457757,0,5273,39663.6614583333,2008-08-03,15:52:30
39.642585,98.457259,0,5276,39663.6615162037,2008-08-03,15:52:35
39.642683,98.456765,0,5285,39663.6615740741,2008-08-03,15:52:40
39.642831,98.456258,0,5288,39663.6616319444,2008-08-03,15:52:45
39.642963,98.45575,0,5290,39663.6616898148,2008-08-03,15:52:50
39.643106,98.455243,0,5290,39663.6617476852,2008-08-03,15:52:55
39.643233,98.454744,0,5293,39663.6618055556,2008-08-03,15:53:00
39.643375,98.454246,0,5290,39663.6618634259,2008-08-03,15:53:05
39.643499,98.453733,0,5295,39663.6619212963,2008-08-03,15:53:10
39.643609,98.453229,0,5310,39663.6619791667,2008-08-03,15:53:15
39.643709,98.452801,0,5315,39663.662037037,2008-08-03,15:53:20
39.643811,98.452445,0,5315,39663.6620949074,2008-08-03,15:53:25
39.64386,98.452183,0,5325,39663.6621527778,2008-08-03,15:53:30
39.643872,98.452068,0,5320,39663.6622106481,2008-08-03,15:53:35
39.644014,98.451862,0,5287,39663.6668402778,2008-08-03,16:00:15
39.64403,98.451765,0,5286,39663.6668981481,2008-08-03,16:00:20
39.644041,98.45159,0,5284,39663.6669560185,2008-08-03,16:00:25
39.644085,98.451366,0,5285,39663.6670138889,2008-08-03,16:00:30
39.64417,98.451086,0,5281,39663.6670717593,2008-08-03,16:00:35
39.644272,98.450771,0,5271,39663.6671296296,2008-08-03,16:00:40
39.644385,98.450398,0,5257,39663.6671875,2008-08-03,16:00:45
39.644525,98.44999,0,5246,39663.6672453704,2008-08-03,16:00:50
39.644627,98.44951,0,5245,39663.6673032407,2008-08-03,16:00:55
39.644777,98.448947,0,5248,39663.6673611111,2008-08-03,16:01:00
39.64492,98.448351,0,5244,39663.6674189815,2008-08-03,16:01:05
39.645051,98.447724,0,5240,39663.6674768519,2008-08-03,16:01:10
39.645205,98.447053,0,5233,39663.6675347222,2008-08-03,16:01:15
39.64538,98.446328,0,5240,39663.6675925926,2008-08-03,16:01:20
39.645581,98.445552,0,5243,39663.667650463,2008-08-03,16:01:25
39.645804,98.444739,0,5248,39663.6677083333,2008-08-03,16:01:30
39.646016,98.4439,0,5256,39663.6677662037,2008-08-03,16:01:35
39.646228,98.443039,0,5260,39663.6678240741,2008-08-03,16:01:40
39.646428,98.442175,0,5261,39663.6678819444,2008-08-03,16:01:45
39.646663,98.441286,0,5267,39663.6679398148,2008-08-03,16:01:50
39.646899,98.440383,0,5274,39663.6679976852,2008-08-03,16:01:55
39.647133,98.439502,0,5278,39663.6680555556,2008-08-03,16:02:00
39.647365,98.438603,0,5283,39663.6681134259,2008-08-03,16:02:05
39.647585,98.437721,0,5290,39663.6681712963,2008-08-03,16:02:10
39.647793,98.436844,0,5294,39663.6682291667,2008-08-03,16:02:15
39.647995,98.435937,0,5293,39663.668287037,2008-08-03,16:02:20
39.64822,98.435039,0,5293,39663.6683449074,2008-08-03,16:02:25
39.648477,98.434144,0,5292,39663.6684027778,2008-08-03,16:02:30
39.648725,98.433277,0,5292,39663.6684606481,2008-08-03,16:02:35
39.648976,98.432388,0,5288,39663.6685185185,2008-08-03,16:02:40
39.649241,98.431454,0,5282,39663.6685763889,2008-08-03,16:02:45
39.649489,98.430479,0,5275,39663.6686342593,2008-08-03,16:02:50
39.649746,98.42949,0,5277,39663.6686921296,2008-08-03,16:02:55
39.650024,98.428477,0,5276,39663.66875,2008-08-03,16:03:00
39.650312,98.427425,0,5271,39663.6688078704,2008-08-03,16:03:05
39.650622,98.426337,0,5266,39663.6688657407,2008-08-03,16:03:10
39.650941,98.425189,0,5261,39663.6689236111,2008-08-03,16:03:15
39.651233,98.424002,0,5257,39663.6689814815,2008-08-03,16:03:20
39.651534,98.422805,0,5255,39663.6690393519,2008-08-03,16:03:25
39.651834,98.421604,0,5256,39663.6690972222,2008-08-03,16:03:30
39.652146,98.420351,0,5259,39663.6691550926,2008-08-03,16:03:35
39.652452,98.41909,0,5259,39663.669212963,2008-08-03,16:03:40
39.652793,98.417803,0,5259,39663.6692708333,2008-08-03,16:03:45
39.653163,98.416529,0,5261,39663.6693287037,2008-08-03,16:03:50
39.653581,98.415297,0,5264,39663.6693865741,2008-08-03,16:03:55
39.654035,98.41406,0,5261,39663.6694444444,2008-08-03,16:04:00
39.654467,98.412786,0,5261,39663.6695023148,2008-08-03,16:04:05
39.654896,98.411509,0,5254,39663.6695601852,2008-08-03,16:04:10
39.655336,98.410215,0,5250,39663.6696180556,2008-08-03,16:04:15
39.655774,98.408937,0,5250,39663.6696759259,2008-08-03,16:04:20
39.65621,98.407663,0,5251,39663.6697337963,2008-08-03,16:04:25
39.656642,98.406379,0,5253,39663.6697916667,2008-08-03,16:04:30
39.657071,98.405083,0,5252,39663.669849537,2008-08-03,16:04:35
39.657511,98.40378,0,5250,39663.6699074074,2008-08-03,16:04:40
39.657959,98.40248,0,5247,39663.6699652778,2008-08-03,16:04:45
39.658436,98.401159,0,5242,39663.6700231481,2008-08-03,16:04:50
39.658895,98.39982,0,5239,39663.6700810185,2008-08-03,16:04:55
39.659363,98.398485,0,5239,39663.6701388889,2008-08-03,16:05:00
39.659833,98.397136,0,5245,39663.6701967593,2008-08-03,16:05:05
39.660331,98.395775,0,5246,39663.6702546296,2008-08-03,16:05:10
39.660809,98.394423,0,5244,39663.6703125,2008-08-03,16:05:15
39.661307,98.393043,0,5241,39663.6703703704,2008-08-03,16:05:20
39.661786,98.391663,0,5233,39663.6704282407,2008-08-03,16:05:25
39.662292,98.390267,0,5227,39663.6704861111,2008-08-03,16:05:30
39.662787,98.388868,0,5222,39663.6705439815,2008-08-03,16:05:35
39.663246,98.387463,0,5215,39663.6706018519,2008-08-03,16:05:40
39.663688,98.386028,0,5209,39663.6706597222,2008-08-03,16:05:45
39.664097,98.38458,0,5201,39663.6707175926,2008-08-03,16:05:50
39.664558,98.383154,0,5201,39663.670775463,2008-08-03,16:05:55
39.665033,98.38174,0,5202,39663.6708333333,2008-08-03,16:06:00
39.665528,98.380338,0,5204,39663.6708912037,2008-08-03,16:06:05
39.666009,98.378919,0,5203,39663.6709490741,2008-08-03,16:06:10
39.666334,98.37743,0,5206,39663.6710069444,2008-08-03,16:06:15
39.66645,98.375919,0,5206,39663.6710648148,2008-08-03,16:06:20
39.666393,98.374365,0,5213,39663.6711226852,2008-08-03,16:06:25
39.666302,98.372818,0,5215,39663.6711805556,2008-08-03,16:06:30
39.666221,98.371275,0,5216,39663.6712384259,2008-08-03,16:06:35
39.666159,98.369755,0,5223,39663.6712962963,2008-08-03,16:06:40
39.666083,98.368261,0,5232,39663.6713541667,2008-08-03,16:06:45
39.666018,98.36676,0,5240,39663.671412037,2008-08-03,16:06:50
39.666048,98.365263,0,5247,39663.6714699074,2008-08-03,16:06:55
39.666306,98.36378,0,5251,39663.6715277778,2008-08-03,16:07:00
39.66682,98.362367,0,5250,39663.6715856481,2008-08-03,16:07:05
39.667563,98.361216,0,5246,39663.6716435185,2008-08-03,16:07:10
39.668469,98.360267,0,5251,39663.6717013889,2008-08-03,16:07:15
39.669523,98.359468,0,5253,39663.6717592593,2008-08-03,16:07:20
39.670587,98.358674,0,5258,39663.6718171296,2008-08-03,16:07:25
39.671625,98.357853,0,5264,39663.671875,2008-08-03,16:07:30
39.672654,98.35703,0,5267,39663.6719328704,2008-08-03,16:07:35
39.673674,98.356198,0,5272,39663.6719907407,2008-08-03,16:07:40
39.67469,98.355377,0,5276,39663.6720486111,2008-08-03,16:07:45
39.675685,98.354562,0,5270,39663.6721064815,2008-08-03,16:07:50
39.676716,98.353712,0,5266,39663.6721643518,2008-08-03,16:07:55
39.677754,98.352862,0,5264,39663.6722222222,2008-08-03,16:08:00
39.678714,98.351893,0,5261,39663.6722800926,2008-08-03,16:08:05
39.679569,98.350799,0,5259,39663.672337963,2008-08-03,16:08:10
39.680366,98.34964,0,5257,39663.6723958333,2008-08-03,16:08:15
39.681162,98.348475,0,5255,39663.6724537037,2008-08-03,16:08:20
39.682011,98.347351,0,5249,39663.6725115741,2008-08-03,16:08:25
39.682941,98.346399,0,5254,39663.6725694444,2008-08-03,16:08:30
39.683965,98.34565,0,5263,39663.6726273148,2008-08-03,16:08:35
39.685048,98.345065,0,5269,39663.6726851852,2008-08-03,16:08:40
39.686168,98.344498,0,5271,39663.6727430556,2008-08-03,16:08:45
39.6873,98.343952,0,5271,39663.6728009259,2008-08-03,16:08:50
39.688434,98.343408,0,5276,39663.6728587963,2008-08-03,16:08:55
39.689494,98.342769,0,5265,39663.6729166667,2008-08-03,16:09:00
39.690472,98.341891,0,5259,39663.672974537,2008-08-03,16:09:05
39.691275,98.340756,0,5260,39663.6730324074,2008-08-03,16:09:10
39.691944,98.339472,0,5260,39663.6730902778,2008-08-03,16:09:15
39.692562,98.338164,0,5262,39663.6731481481,2008-08-03,16:09:20
39.693181,98.336861,0,5262,39663.6732060185,2008-08-03,16:09:25
39.693832,98.335577,0,5265,39663.6732638889,2008-08-03,16:09:30
39.694476,98.33428,0,5267,39663.6733217593,2008-08-03,16:09:35
39.695121,98.332974,0,5268,39663.6733796296,2008-08-03,16:09:40
39.695778,98.331651,0,5276,39663.6734375,2008-08-03,16:09:45
39.696469,98.330353,0,5281,39663.6734953704,2008-08-03,16:09:50
39.69731,98.329209,0,5282,39663.6735532407,2008-08-03,16:09:55
39.698283,98.328356,0,5289,39663.6736111111,2008-08-03,16:10:00
39.699387,98.327759,0,5297,39663.6736689815,2008-08-03,16:10:05
39.700536,98.327208,0,5297,39663.6737268518,2008-08-03,16:10:10
39.70168,98.326628,0,5300,39663.6737847222,2008-08-03,16:10:15
39.702792,98.325902,0,5299,39663.6738425926,2008-08-03,16:10:20
39.703727,98.324866,0,5297,39663.673900463,2008-08-03,16:10:25
39.704475,98.323616,0,5298,39663.6739583333,2008-08-03,16:10:30
39.705111,98.322286,0,5300,39663.6740162037,2008-08-03,16:10:35
39.705739,98.320925,0,5302,39663.6740740741,2008-08-03,16:10:40
39.70636,98.31957,0,5309,39663.6741319444,2008-08-03,16:10:45
39.706991,98.318238,0,5318,39663.6741898148,2008-08-03,16:10:50
39.707642,98.316961,0,5319,39663.6742476852,2008-08-03,16:10:55
39.708448,98.315813,0,5323,39663.6743055556,2008-08-03,16:11:00
39.709339,98.314749,0,5328,39663.6743634259,2008-08-03,16:11:05
39.710189,98.313643,0,5322,39663.6744212963,2008-08-03,16:11:10
39.71096,98.312453,0,5318,39663.6744791667,2008-08-03,16:11:15
39.711621,98.311157,0,5309,39663.674537037,2008-08-03,16:11:20
39.712158,98.309814,0,5308,39663.6745949074,2008-08-03,16:11:25
39.712649,98.308469,0,5314,39663.6746527778,2008-08-03,16:11:30
39.713135,98.307152,0,5320,39663.6747106481,2008-08-03,16:11:35
39.713613,98.305837,0,5326,39663.6747685185,2008-08-03,16:11:40
39.714066,98.304542,0,5330,39663.6748263889,2008-08-03,16:11:45
39.714547,98.30332,0,5331,39663.6748842593,2008-08-03,16:11:50
39.715026,98.302106,0,5328,39663.6749421296,2008-08-03,16:11:55
39.71548,98.300905,0,5326,39663.675,2008-08-03,16:12:00
39.715927,98.299714,0,5327,39663.6750578704,2008-08-03,16:12:05
39.716377,98.298548,0,5330,39663.6751157407,2008-08-03,16:12:10
39.716814,98.297405,0,5330,39663.6751736111,2008-08-03,16:12:15
39.717235,98.296294,0,5329,39663.6752314815,2008-08-03,16:12:20
39.717644,98.295214,0,5330,39663.6752893519,2008-08-03,16:12:25
39.718171,98.29424,0,5328,39663.6753472222,2008-08-03,16:12:30
39.718826,98.293381,0,5327,39663.6754050926,2008-08-03,16:12:35
39.719493,98.292593,0,5324,39663.675462963,2008-08-03,16:12:40
39.720162,98.291809,0,5322,39663.6755208333,2008-08-03,16:12:45
39.72084,98.291003,0,5329,39663.6755787037,2008-08-03,16:12:50
39.721533,98.290185,0,5340,39663.6756365741,2008-08-03,16:12:55
39.722215,98.289353,0,5347,39663.6756944444,2008-08-03,16:13:00
39.722899,98.28854,0,5352,39663.6757523148,2008-08-03,16:13:05
39.723571,98.287731,0,5360,39663.6758101852,2008-08-03,16:13:10
39.724224,98.28692,0,5366,39663.6758680556,2008-08-03,16:13:15
39.724885,98.286108,0,5368,39663.6759259259,2008-08-03,16:13:20
39.725548,98.285302,0,5372,39663.6759837963,2008-08-03,16:13:25
39.726237,98.284491,0,5376,39663.6760416667,2008-08-03,16:13:30
39.72692,98.283679,0,5386,39663.676099537,2008-08-03,16:13:35
39.727607,98.282896,0,5401,39663.6761574074,2008-08-03,16:13:40
39.728278,98.282095,0,5424,39663.6762152778,2008-08-03,16:13:45
39.728971,98.281292,0,5434,39663.6762731481,2008-08-03,16:13:50
39.729659,98.280483,0,5439,39663.6763310185,2008-08-03,16:13:55
39.73032,98.279676,0,5447,39663.6763888889,2008-08-03,16:14:00
39.730985,98.278847,0,5467,39663.6764467593,2008-08-03,16:14:05
39.731677,98.278083,0,5481,39663.6765046296,2008-08-03,16:14:10
39.732414,98.277405,0,5485,39663.6765625,2008-08-03,16:14:15
39.733203,98.276832,0,5486,39663.6766203704,2008-08-03,16:14:20
39.733967,98.276329,0,5475,39663.6766782407,2008-08-03,16:14:25
39.734792,98.275856,0,5442,39663.6767361111,2008-08-03,16:14:30
39.735588,98.275378,0,5422,39663.6767939815,2008-08-03,16:14:35
39.736389,98.274886,0,5403,39663.6768518519,2008-08-03,16:14:40
39.737169,98.274396,0,5383,39663.6769097222,2008-08-03,16:14:45
39.737948,98.273924,0,5368,39663.6769675926,2008-08-03,16:14:50
39.738685,98.273423,0,5355,39663.677025463,2008-08-03,16:14:55
39.739447,98.272931,0,5336,39663.6770833333,2008-08-03,16:15:00
39.740201,98.272408,0,5326,39663.6771412037,2008-08-03,16:15:05
39.740911,98.271836,0,5318,39663.6771990741,2008-08-03,16:15:10
39.741574,98.271186,0,5329,39663.6772569444,2008-08-03,16:15:15
39.742174,98.270337,0,5348,39663.6773148148,2008-08-03,16:15:20
39.742754,98.269492,0,5377,39663.6773726852,2008-08-03,16:15:25
39.7433,98.268664,0,5402,39663.6774305556,2008-08-03,16:15:30
39.743828,98.267861,0,5420,39663.6774884259,2008-08-03,16:15:35
39.744332,98.267061,0,5443,39663.6775462963,2008-08-03,16:15:40
39.744906,98.266308,0,5458,39663.6776041667,2008-08-03,16:15:45
39.745443,98.26557,0,5471,39663.677662037,2008-08-03,16:15:50
39.745988,98.264879,0,5484,39663.6777199074,2008-08-03,16:15:55
39.746529,98.264224,0,5500,39663.6777777778,2008-08-03,16:16:00
39.747088,98.263608,0,5512,39663.6778356481,2008-08-03,16:16:05
39.747646,98.263069,0,5517,39663.6778935185,2008-08-03,16:16:10
39.748214,98.262536,0,5512,39663.6779513889,2008-08-03,16:16:15
39.748782,98.262065,0,5507,39663.6780092593,2008-08-03,16:16:20
39.749392,98.261673,0,5503,39663.6780671296,2008-08-03,16:16:25
39.749978,98.261332,0,5492,39663.678125,2008-08-03,16:16:30
39.750564,98.261013,0,5488,39663.6781828704,2008-08-03,16:16:35
39.751085,98.260713,0,5491,39663.6782407407,2008-08-03,16:16:40
39.751613,98.260438,0,5491,39663.6782986111,2008-08-03,16:16:45
39.752122,98.260139,0,5489,39663.6783564815,2008-08-03,16:16:50
39.752587,98.259824,0,5491,39663.6784143519,2008-08-03,16:16:55
39.753044,98.259504,0,5489,39663.6784722222,2008-08-03,16:17:00
39.753494,98.259208,0,5480,39663.6785300926,2008-08-03,16:17:05
39.753919,98.258903,0,5471,39663.678587963,2008-08-03,16:17:10
39.754328,98.25858,0,5459,39663.6786458333,2008-08-03,16:17:15
39.754746,98.258308,0,5448,39663.6787037037,2008-08-03,16:17:20
39.755149,98.258059,0,5444,39663.6787615741,2008-08-03,16:17:25
39.755557,98.257818,0,5431,39663.6788194444,2008-08-03,16:17:30
39.756007,98.257598,0,5432,39663.6788773148,2008-08-03,16:17:35
39.756411,98.257386,0,5431,39663.6789351852,2008-08-03,16:17:40
39.756781,98.257159,0,5418,39663.6789930556,2008-08-03,16:17:45
39.757127,98.256932,0,5413,39663.6790509259,2008-08-03,16:17:50
39.757479,98.256724,0,5413,39663.6791087963,2008-08-03,16:17:55
39.757832,98.256519,0,5408,39663.6791666667,2008-08-03,16:18:00
39.758201,98.256348,0,5402,39663.679224537,2008-08-03,16:18:05
39.758533,98.256165,0,5400,39663.6792824074,2008-08-03,16:18:10
39.758875,98.255973,0,5395,39663.6793402778,2008-08-03,16:18:15
39.759196,98.255807,0,5396,39663.6793981481,2008-08-03,16:18:20
39.759504,98.255616,0,5390,39663.6794560185,2008-08-03,16:18:25
39.75979,98.255429,0,5387,39663.6795138889,2008-08-03,16:18:30
39.760095,98.255239,0,5383,39663.6795717593,2008-08-03,16:18:35
39.760377,98.255056,0,5382,39663.6796296296,2008-08-03,16:18:40
39.760693,98.254933,0,5386,39663.6796875,2008-08-03,16:18:45
39.760973,98.254809,0,5396,39663.6797453704,2008-08-03,16:18:50
39.761246,98.25465,0,5402,39663.6798032407,2008-08-03,16:18:55
39.761524,98.254496,0,5403,39663.6798611111,2008-08-03,16:19:00
39.761816,98.254359,0,5406,39663.6799189815,2008-08-03,16:19:05
39.762073,98.254227,0,5410,39663.6799768518,2008-08-03,16:19:10
39.762343,98.254094,0,5415,39663.6800347222,2008-08-03,16:19:15
39.762624,98.253939,0,5412,39663.6800925926,2008-08-03,16:19:20
39.762855,98.253792,0,5407,39663.680150463,2008-08-03,16:19:25
39.763102,98.253695,0,5405,39663.6802083333,2008-08-03,16:19:30
39.763352,98.25357,0,5408,39663.682349537,2008-08-03,16:22:35
39.763357,98.253557,0,5408,39663.6824074074,2008-08-03,16:22:40
39.763357,98.253557,0,5408,39663.6824421296,2008-08-03,16:22:43
39.763359,98.253549,0,5408,39663.6824652778,2008-08-03,16:22:45
39.763355,98.253559,0,5408,39663.6825231481,2008-08-03,16:22:50
39.763357,98.253554,0,5408,39663.6825810185,2008-08-03,16:22:55
39.763357,98.253554,0,5408,39663.6826157407,2008-08-03,16:22:58
39.763359,98.253547,0,5408,39663.6826388889,2008-08-03,16:23:00
39.763363,98.253534,0,5409,39663.6826967593,2008-08-03,16:23:05
39.763364,98.253531,0,5409,39663.6827546296,2008-08-03,16:23:10
39.763365,98.253528,0,5409,39663.6828125,2008-08-03,16:23:15
39.763366,98.253527,0,5409,39663.6828703704,2008-08-03,16:23:20
39.763368,98.253524,0,5409,39663.6829282407,2008-08-03,16:23:25
39.763368,98.253525,0,5410,39663.6829861111,2008-08-03,16:23:30
39.763366,98.253529,0,5410,39663.6830439815,2008-08-03,16:23:35
39.763366,98.253528,0,5410,39663.6831018519,2008-08-03,16:23:40
39.763367,98.253528,0,5410,39663.6831597222,2008-08-03,16:23:45
39.763368,98.253527,0,5410,39663.6832175926,2008-08-03,16:23:50
39.763369,98.253524,0,5410,39663.683275463,2008-08-03,16:23:55
39.763369,98.253524,0,5410,39663.6833333333,2008-08-03,16:24:00
39.763369,98.253524,0,5410,39663.6833680556,2008-08-03,16:24:03
39.763367,98.25353,0,5410,39663.6833912037,2008-08-03,16:24:05
39.763357,98.253547,0,5409,39663.6834490741,2008-08-03,16:24:10
39.763324,98.253593,0,5410,39663.6835069444,2008-08-03,16:24:15
39.763322,98.253622,0,5412,39663.6835648148,2008-08-03,16:24:20
39.763336,98.253627,0,5414,39663.6836226852,2008-08-03,16:24:25
39.76335,98.253616,0,5415,39663.6836805556,2008-08-03,16:24:30
39.763352,98.253611,0,5415,39663.6837384259,2008-08-03,16:24:35
39.763355,98.253604,0,5415,39663.6837962963,2008-08-03,16:24:40
39.763355,98.253608,0,5416,39663.6838541667,2008-08-03,16:24:45
39.763355,98.253608,0,5416,39663.6838888889,2008-08-03,16:24:48
39.763357,98.253601,0,5416,39663.683912037,2008-08-03,16:24:50
39.763374,98.253594,0,5414,39663.6839699074,2008-08-03,16:24:55
39.763377,98.253597,0,5414,39663.6840277778,2008-08-03,16:25:00
39.76338,98.25359,0,5414,39663.6840856481,2008-08-03,16:25:05
39.76338,98.25359,0,5414,39663.6841203704,2008-08-03,16:25:08
39.763379,98.253592,0,5414,39663.6841435185,2008-08-03,16:25:10
39.763374,98.253602,0,5414,39663.6842013889,2008-08-03,16:25:15
39.763374,98.253602,0,5414,39663.6842361111,2008-08-03,16:25:18
39.763369,98.253609,0,5414,39663.6842592593,2008-08-03,16:25:20
39.763365,98.253618,0,5414,39663.6843171296,2008-08-03,16:25:25
39.763526,98.253412,0,5418,39663.688599537,2008-08-03,16:31:35
39.763606,98.253383,0,5419,39663.6886574074,2008-08-03,16:31:40
39.763693,98.253324,0,5422,39663.6887152778,2008-08-03,16:31:45
39.763818,98.253284,0,5427,39663.6887731481,2008-08-03,16:31:50
39.763944,98.25325,0,5437,39663.6888310185,2008-08-03,16:31:55
39.764115,98.253192,0,5446,39663.6888888889,2008-08-03,16:32:00
39.764299,98.253087,0,5453,39663.6889467593,2008-08-03,16:32:05
39.76447,98.252993,0,5460,39663.6890046296,2008-08-03,16:32:10
39.764658,98.252903,0,5471,39663.6890625,2008-08-03,16:32:15
39.764877,98.252759,0,5478,39663.6891203704,2008-08-03,16:32:20
39.765103,98.252653,0,5484,39663.6891782407,2008-08-03,16:32:25
39.765344,98.252567,0,5487,39663.6892361111,2008-08-03,16:32:30
39.765605,98.252402,0,5493,39663.6892939815,2008-08-03,16:32:35
39.765852,98.252208,0,5499,39663.6893518518,2008-08-03,16:32:40
39.766123,98.252058,0,5498,39663.6894097222,2008-08-03,16:32:45
39.76645,98.25189,0,5502,39663.6894675926,2008-08-03,16:32:50
39.766759,98.251711,0,5504,39663.689525463,2008-08-03,16:32:55
39.767043,98.25154,0,5502,39663.6895833333,2008-08-03,16:33:00
39.767371,98.251338,0,5503,39663.6896412037,2008-08-03,16:33:05
39.767702,98.251119,0,5503,39663.6896990741,2008-08-03,16:33:10
39.768006,98.250915,0,5501,39663.6897569444,2008-08-03,16:33:15
39.768312,98.250724,0,5494,39663.6898148148,2008-08-03,16:33:20
39.768635,98.250526,0,5486,39663.6898726852,2008-08-03,16:33:25
39.768964,98.25035,0,5482,39663.6899305556,2008-08-03,16:33:30
39.769301,98.250181,0,5478,39663.6899884259,2008-08-03,16:33:35
39.76965,98.249993,0,5473,39663.6900462963,2008-08-03,16:33:40
39.769982,98.249805,0,5473,39663.6901041667,2008-08-03,16:33:45
39.770321,98.249623,0,5471,39663.690162037,2008-08-03,16:33:50
39.770648,98.249423,0,5466,39663.6902199074,2008-08-03,16:33:55
39.770995,98.249223,0,5462,39663.6902777778,2008-08-03,16:34:00
39.771341,98.24901,0,5458,39663.6903356481,2008-08-03,16:34:05
39.771686,98.24881,0,5462,39663.6903935185,2008-08-03,16:34:10
39.772067,98.248613,0,5467,39663.6904513889,2008-08-03,16:34:15
39.772423,98.248434,0,5473,39663.6905092593,2008-08-03,16:34:20
39.772819,98.248235,0,5484,39663.6905671296,2008-08-03,16:34:25
39.773192,98.248031,0,5492,39663.690625,2008-08-03,16:34:30
39.77358,98.247857,0,5491,39663.6906828704,2008-08-03,16:34:35
39.773977,98.247712,0,5488,39663.6907407407,2008-08-03,16:34:40
39.774426,98.247609,0,5485,39663.6907986111,2008-08-03,16:34:45
39.774873,98.247547,0,5477,39663.6908564815,2008-08-03,16:34:50
39.775286,98.247462,0,5463,39663.6909143519,2008-08-03,16:34:55
39.775717,98.247344,0,5453,39663.6909722222,2008-08-03,16:35:00
39.776151,98.247271,0,5454,39663.6910300926,2008-08-03,16:35:05
39.776609,98.247179,0,5453,39663.691087963,2008-08-03,16:35:10
39.777036,98.247091,0,5457,39663.6911458333,2008-08-03,16:35:15
39.777485,98.246965,0,5446,39663.6912037037,2008-08-03,16:35:20
39.777935,98.246813,0,5438,39663.6912615741,2008-08-03,16:35:25
39.778386,98.246616,0,5435,39663.6913194444,2008-08-03,16:35:30
39.778814,98.246348,0,5421,39663.6913773148,2008-08-03,16:35:35
39.779244,98.246042,0,5416,39663.6914351852,2008-08-03,16:35:40
39.779659,98.245665,0,5404,39663.6914930556,2008-08-03,16:35:45
39.780063,98.24524,0,5400,39663.6915509259,2008-08-03,16:35:50
39.780439,98.244756,0,5399,39663.6916087963,2008-08-03,16:35:55
39.780783,98.24424,0,5397,39663.6916666667,2008-08-03,16:36:00
39.781098,98.243667,0,5387,39663.691724537,2008-08-03,16:36:05
39.781365,98.243055,0,5381,39663.6917824074,2008-08-03,16:36:10
39.781573,98.242407,0,5378,39663.6918402778,2008-08-03,16:36:15
39.781751,98.241736,0,5377,39663.6918981481,2008-08-03,16:36:20
39.781891,98.24105,0,5372,39663.6919560185,2008-08-03,16:36:25
39.782046,98.24037,0,5366,39663.6920138889,2008-08-03,16:36:30
39.782179,98.23967,0,5365,39663.6920717593,2008-08-03,16:36:35
39.782315,98.238959,0,5366,39663.6921296296,2008-08-03,16:36:40
39.782466,98.238257,0,5367,39663.6921875,2008-08-03,16:36:45
39.782626,98.237549,0,5368,39663.6922453704,2008-08-03,16:36:50
39.78284,98.236839,0,5372,39663.6923032407,2008-08-03,16:36:55
39.783073,98.236143,0,5376,39663.6923611111,2008-08-03,16:37:00
39.78336,98.235489,0,5386,39663.6924189815,2008-08-03,16:37:05
39.783726,98.234869,0,5396,39663.6924768519,2008-08-03,16:37:10
39.784141,98.234312,0,5412,39663.6925347222,2008-08-03,16:37:15
39.784579,98.233811,0,5433,39663.6925925926,2008-08-03,16:37:20
39.785042,98.233328,0,5454,39663.692650463,2008-08-03,16:37:25
39.785549,98.232917,0,5465,39663.6927083333,2008-08-03,16:37:30
39.786075,98.232535,0,5474,39663.6927662037,2008-08-03,16:37:35
39.786634,98.232191,0,5480,39663.6928240741,2008-08-03,16:37:40
39.787199,98.231846,0,5479,39663.6928819444,2008-08-03,16:37:45
39.787769,98.231461,0,5476,39663.6929398148,2008-08-03,16:37:50
39.78832,98.231071,0,5478,39663.6929976852,2008-08-03,16:37:55
39.78888,98.230713,0,5480,39663.6930555556,2008-08-03,16:38:00
39.789435,98.230342,0,5482,39663.6931134259,2008-08-03,16:38:05
39.789983,98.22998,0,5485,39663.6931712963,2008-08-03,16:38:10
39.790539,98.229609,0,5493,39663.6932291667,2008-08-03,16:38:15
39.791069,98.22919,0,5499,39663.693287037,2008-08-03,16:38:20
39.791561,98.228684,0,5503,39663.6933449074,2008-08-03,16:38:25
39.792018,98.228077,0,5506,39663.6934027778,2008-08-03,16:38:30
39.792443,98.227399,0,5507,39663.6934606481,2008-08-03,16:38:35
39.792776,98.226652,0,5508,39663.6935185185,2008-08-03,16:38:40
39.793018,98.22584,0,5503,39663.6935763889,2008-08-03,16:38:45
39.793197,98.224972,0,5497,39663.6936342593,2008-08-03,16:38:50
39.793297,98.22407,0,5498,39663.6936921296,2008-08-03,16:38:55
39.793297,98.223144,0,5500,39663.69375,2008-08-03,16:39:00
39.793214,98.22221,0,5494,39663.6938078704,2008-08-03,16:39:05
39.793026,98.221307,0,5490,39663.6938657407,2008-08-03,16:39:10
39.792735,98.220393,0,5489,39663.6939236111,2008-08-03,16:39:15
39.792332,98.219523,0,5489,39663.6939814815,2008-08-03,16:39:20
39.791843,98.218729,0,5491,39663.6940393519,2008-08-03,16:39:25
39.791253,98.218036,0,5493,39663.6940972222,2008-08-03,16:39:30
39.790621,98.217377,0,5494,39663.6941550926,2008-08-03,16:39:35
39.78996,98.216743,0,5499,39663.694212963,2008-08-03,16:39:40
39.789283,98.216063,0,5505,39663.6942708333,2008-08-03,16:39:45
39.788598,98.215381,0,5508,39663.6943287037,2008-08-03,16:39:50
39.787896,98.214682,0,5505,39663.6943865741,2008-08-03,16:39:55
39.787205,98.21396,0,5506,39663.6944444444,2008-08-03,16:40:00
39.786548,98.21316,0,5510,39663.6945023148,2008-08-03,16:40:05
39.785956,98.212245,0,5514,39663.6945601852,2008-08-03,16:40:10
39.785371,98.211281,0,5526,39663.6946180556,2008-08-03,16:40:15
39.784809,98.210313,0,5537,39663.6946759259,2008-08-03,16:40:20
39.784236,98.209315,0,5545,39663.6947337963,2008-08-03,16:40:25
39.783664,98.208321,0,5548,39663.6947916667,2008-08-03,16:40:30
39.783086,98.207319,0,5548,39663.694849537,2008-08-03,16:40:35
39.782495,98.206293,0,5543,39663.6949074074,2008-08-03,16:40:40
39.781887,98.205249,0,5535,39663.6949652778,2008-08-03,16:40:45
39.781281,98.204195,0,5527,39663.6950231481,2008-08-03,16:40:50
39.780794,98.203047,0,5520,39663.6950810185,2008-08-03,16:40:55
39.780478,98.201762,0,5517,39663.6951388889,2008-08-03,16:41:00
39.780347,98.200431,0,5522,39663.6951967593,2008-08-03,16:41:05
39.780405,98.199041,0,5526,39663.6952546296,2008-08-03,16:41:10
39.780692,98.197693,0,5522,39663.6953125,2008-08-03,16:41:15
39.781221,98.196458,0,5517,39663.6953703704,2008-08-03,16:41:20
39.781911,98.195314,0,5514,39663.6954282407,2008-08-03,16:41:25
39.782633,98.194233,0,5515,39663.6954861111,2008-08-03,16:41:30
39.783318,98.193107,0,5513,39663.6955439815,2008-08-03,16:41:35
39.783911,98.191893,0,5515,39663.6956018518,2008-08-03,16:41:40
39.784425,98.190574,0,5512,39663.6956597222,2008-08-03,16:41:45
39.784905,98.189277,0,5509,39663.6957175926,2008-08-03,16:41:50
39.785397,98.187985,0,5516,39663.695775463,2008-08-03,16:41:55
39.785894,98.186674,0,5518,39663.6958333333,2008-08-03,16:42:00
39.786383,98.185361,0,5522,39663.6958912037,2008-08-03,16:42:05
39.786881,98.184022,0,5528,39663.6959490741,2008-08-03,16:42:10
39.787391,98.182667,0,5534,39663.6960069444,2008-08-03,16:42:15
39.787903,98.181302,0,5533,39663.6960648148,2008-08-03,16:42:20
39.788414,98.179913,0,5537,39663.6961226852,2008-08-03,16:42:25
39.788924,98.17856,0,5540,39663.6961805556,2008-08-03,16:42:30
39.789437,98.177177,0,5541,39663.6962384259,2008-08-03,16:42:35
39.789943,98.175764,0,5548,39663.6962962963,2008-08-03,16:42:40
39.79046,98.174352,0,5557,39663.6963541667,2008-08-03,16:42:45
39.790985,98.172929,0,5565,39663.696412037,2008-08-03,16:42:50
39.791536,98.171482,0,5574,39663.6964699074,2008-08-03,16:42:55
39.792079,98.170029,0,5580,39663.6965277778,2008-08-03,16:43:00
39.792625,98.168556,0,5592,39663.6965856481,2008-08-03,16:43:05
39.793183,98.167103,0,5599,39663.6966435185,2008-08-03,16:43:10
39.79373,98.165624,0,5605,39663.6967013889,2008-08-03,16:43:15
39.794211,98.164099,0,5605,39663.6967592593,2008-08-03,16:43:20
39.794566,98.162497,0,5612,39663.6968171296,2008-08-03,16:43:25
39.794781,98.160841,0,5607,39663.696875,2008-08-03,16:43:30
39.794884,98.159175,0,5613,39663.6969328704,2008-08-03,16:43:35
39.794986,98.157529,0,5616,39663.6969907407,2008-08-03,16:43:40
39.795095,98.155885,0,5611,39663.6970486111,2008-08-03,16:43:45
39.795183,98.154222,0,5603,39663.6971064815,2008-08-03,16:43:50
39.795279,98.152565,0,5600,39663.6971643518,2008-08-03,16:43:55
39.795392,98.150907,0,5607,39663.6972222222,2008-08-03,16:44:00
39.795497,98.149247,0,5604,39663.6972800926,2008-08-03,16:44:05
39.79559,98.147573,0,5607,39663.697337963,2008-08-03,16:44:10
39.795711,98.1459,0,5609,39663.6973958333,2008-08-03,16:44:15
39.795825,98.144229,0,5612,39663.6974537037,2008-08-03,16:44:20
39.795923,98.142552,0,5619,39663.6975115741,2008-08-03,16:44:25
39.796031,98.140871,0,5621,39663.6975694444,2008-08-03,16:44:30
39.796139,98.139191,0,5622,39663.6976273148,2008-08-03,16:44:35
39.796161,98.137483,0,5633,39663.6976851852,2008-08-03,16:44:40
39.796066,98.135791,0,5634,39663.6977430556,2008-08-03,16:44:45
39.795861,98.134113,0,5635,39663.6978009259,2008-08-03,16:44:50
39.79561,98.132462,0,5643,39663.6978587963,2008-08-03,16:44:55
39.795395,98.130779,0,5644,39663.6979166667,2008-08-03,16:45:00
39.795174,98.129071,0,5635,39663.697974537,2008-08-03,16:45:05
39.794945,98.12735,0,5629,39663.6980324074,2008-08-03,16:45:10
39.794729,98.125658,0,5629,39663.6980902778,2008-08-03,16:45:15
39.794523,98.123945,0,5628,39663.6981481481,2008-08-03,16:45:20
39.794285,98.12224,0,5634,39663.6982060185,2008-08-03,16:45:25
39.794044,98.120527,0,5637,39663.6982638889,2008-08-03,16:45:30
39.793818,98.118825,0,5646,39663.6983217593,2008-08-03,16:45:35
39.793578,98.117098,0,5649,39663.6983796296,2008-08-03,16:45:40
39.793336,98.115374,0,5651,39663.6984375,2008-08-03,16:45:45
39.793096,98.113647,0,5652,39663.6984953704,2008-08-03,16:45:50
39.792847,98.11192,0,5663,39663.6985532407,2008-08-03,16:45:55
39.792603,98.110186,0,5668,39663.6986111111,2008-08-03,16:46:00
39.792378,98.108444,0,5671,39663.6986689815,2008-08-03,16:46:05
39.792165,98.106701,0,5673,39663.6987268519,2008-08-03,16:46:10
39.79193,98.104954,0,5678,39663.6987847222,2008-08-03,16:46:15
39.791684,98.103203,0,5683,39663.6988425926,2008-08-03,16:46:20
39.791456,98.101472,0,5692,39663.698900463,2008-08-03,16:46:25
39.791203,98.099728,0,5696,39663.6989583333,2008-08-03,16:46:30
39.79097,98.097982,0,5701,39663.6990162037,2008-08-03,16:46:35
39.790756,98.096211,0,5702,39663.6990740741,2008-08-03,16:46:40
39.790507,98.094453,0,5707,39663.6991319444,2008-08-03,16:46:45
39.790273,98.092693,0,5716,39663.6991898148,2008-08-03,16:46:50
39.790058,98.090909,0,5724,39663.6992476852,2008-08-03,16:46:55
39.789909,98.089129,0,5721,39663.6993055556,2008-08-03,16:47:00
39.789756,98.087341,0,5721,39663.6993634259,2008-08-03,16:47:05
39.789605,98.085546,0,5719,39663.6994212963,2008-08-03,16:47:10
39.789457,98.083734,0,5716,39663.6994791667,2008-08-03,16:47:15
39.789309,98.081917,0,5715,39663.699537037,2008-08-03,16:47:20
39.789148,98.080126,0,5714,39663.6995949074,2008-08-03,16:47:25
39.788979,98.078334,0,5714,39663.6996527778,2008-08-03,16:47:30
39.788832,98.076522,0,5709,39663.6997106481,2008-08-03,16:47:35
39.788659,98.074711,0,5711,39663.6997685185,2008-08-03,16:47:40
39.788508,98.07291,0,5716,39663.6998263889,2008-08-03,16:47:45
39.788349,98.071113,0,5722,39663.6998842593,2008-08-03,16:47:50
39.788185,98.069304,0,5728,39663.6999421296,2008-08-03,16:47:55
39.788029,98.067485,0,5730,39663.7,2008-08-03,16:48:00
39.787882,98.065665,0,5734,39663.7000578704,2008-08-03,16:48:05
39.787726,98.06387,0,5733,39663.7001157407,2008-08-03,16:48:10
39.787596,98.062048,0,5744,39663.7001736111,2008-08-03,16:48:15
39.787459,98.060238,0,5761,39663.7002314815,2008-08-03,16:48:20
39.787316,98.058417,0,5776,39663.7002893519,2008-08-03,16:48:25
39.787148,98.056579,0,5786,39663.7003472222,2008-08-03,16:48:30
39.786992,98.054744,0,5793,39663.7004050926,2008-08-03,16:48:35
39.786858,98.052914,0,5801,39663.700462963,2008-08-03,16:48:40
39.786686,98.051083,0,5803,39663.7005208333,2008-08-03,16:48:45
39.786548,98.049259,0,5802,39663.7005787037,2008-08-03,16:48:50
39.786478,98.04743,0,5809,39663.7006365741,2008-08-03,16:48:55
39.786514,98.045576,0,5815,39663.7006944444,2008-08-03,16:49:00
39.786552,98.043715,0,5823,39663.7007523148,2008-08-03,16:49:05
39.786588,98.041862,0,5831,39663.7008101852,2008-08-03,16:49:10
39.786622,98.039988,0,5826,39663.7008680556,2008-08-03,16:49:15
39.786654,98.038106,0,5829,39663.7009259259,2008-08-03,16:49:20
39.786681,98.03619,0,5825,39663.7009837963,2008-08-03,16:49:25
39.786729,98.034281,0,5824,39663.7010416667,2008-08-03,16:49:30
39.786765,98.032337,0,5823,39663.701099537,2008-08-03,16:49:35
39.786805,98.030407,0,5827,39663.7011574074,2008-08-03,16:49:40
39.786844,98.028453,0,5831,39663.7012152778,2008-08-03,16:49:45
39.786864,98.026496,0,5832,39663.7012731481,2008-08-03,16:49:50
39.786832,98.024537,0,5841,39663.7013310185,2008-08-03,16:49:55
39.786674,98.022562,0,5844,39663.7013888889,2008-08-03,16:50:00
39.786328,98.020629,0,5838,39663.7014467593,2008-08-03,16:50:05
39.785942,98.018724,0,5838,39663.7015046296,2008-08-03,16:50:10
39.785574,98.016824,0,5836,39663.7015625,2008-08-03,16:50:15
39.785215,98.014909,0,5837,39663.7016203704,2008-08-03,16:50:20
39.784855,98.012965,0,5833,39663.7016782407,2008-08-03,16:50:25
39.784496,98.011031,0,5826,39663.7017361111,2008-08-03,16:50:30
39.784146,98.009083,0,5815,39663.7017939815,2008-08-03,16:50:35
39.783801,98.007156,0,5806,39663.7018518519,2008-08-03,16:50:40
39.783449,98.00521,0,5804,39663.7019097222,2008-08-03,16:50:45
39.783093,98.003255,0,5802,39663.7019675926,2008-08-03,16:50:50
39.782737,98.001326,0,5811,39663.702025463,2008-08-03,16:50:55
39.78237,97.999362,0,5809,39663.7020833333,2008-08-03,16:51:00
39.781991,97.997447,0,5809,39663.7021412037,2008-08-03,16:51:05
39.781631,97.995503,0,5808,39663.7021990741,2008-08-03,16:51:10
39.781268,97.993571,0,5810,39663.7022569444,2008-08-03,16:51:15
39.780927,97.99163,0,5803,39663.7023148148,2008-08-03,16:51:20
39.780592,97.989675,0,5799,39663.7023726852,2008-08-03,16:51:25
39.780237,97.987729,0,5798,39663.7024305556,2008-08-03,16:51:30
39.779886,97.985779,0,5793,39663.7024884259,2008-08-03,16:51:35
39.779539,97.983819,0,5787,39663.7025462963,2008-08-03,16:51:40
39.779333,97.981848,0,5784,39663.7026041667,2008-08-03,16:51:45
39.779324,97.979799,0,5783,39663.702662037,2008-08-03,16:51:50
39.779512,97.977794,0,5802,39663.7027199074,2008-08-03,16:51:55
39.779774,97.975839,0,5813,39663.7027777778,2008-08-03,16:52:00
39.780015,97.973878,0,5820,39663.7028356481,2008-08-03,16:52:05
39.78029,97.971936,0,5822,39663.7028935185,2008-08-03,16:52:10
39.780571,97.969987,0,5822,39663.7029513889,2008-08-03,16:52:15
39.780816,97.968047,0,5831,39663.7030092593,2008-08-03,16:52:20
39.781105,97.966081,0,5844,39663.7030671296,2008-08-03,16:52:25
39.781382,97.964105,0,5854,39663.703125,2008-08-03,16:52:30
39.781682,97.96213,0,5872,39663.7031828704,2008-08-03,16:52:35
39.782077,97.960207,0,5888,39663.7032407407,2008-08-03,16:52:40
39.782629,97.958362,0,5902,39663.7032986111,2008-08-03,16:52:45
39.783268,97.956547,0,5913,39663.7033564815,2008-08-03,16:52:50
39.784047,97.954784,0,5920,39663.7034143518,2008-08-03,16:52:55
39.784902,97.953139,0,5929,39663.7034722222,2008-08-03,16:53:00
39.785852,97.951583,0,5939,39663.7035300926,2008-08-03,16:53:05
39.786802,97.95003,0,5945,39663.703587963,2008-08-03,16:53:10
39.787733,97.948474,0,5951,39663.7036458333,2008-08-03,16:53:15
39.788687,97.946933,0,5953,39663.7037037037,2008-08-03,16:53:20
39.789691,97.945436,0,5958,39663.7037615741,2008-08-03,16:53:25
39.790753,97.943987,0,5960,39663.7038194444,2008-08-03,16:53:30
39.791841,97.942637,0,5965,39663.7038773148,2008-08-03,16:53:35
39.793019,97.941319,0,5961,39663.7039351852,2008-08-03,16:53:40
39.794251,97.940096,0,5960,39663.7039930556,2008-08-03,16:53:45
39.795541,97.938971,0,5957,39663.7040509259,2008-08-03,16:53:50
39.79684,97.937919,0,5956,39663.7041087963,2008-08-03,16:53:55
39.798213,97.93694,0,5949,39663.7041666667,2008-08-03,16:54:00
39.799627,97.936057,0,5966,39663.704224537,2008-08-03,16:54:05
39.801086,97.93522,0,5981,39663.7042824074,2008-08-03,16:54:10
39.802528,97.934376,0,5989,39663.7043402778,2008-08-03,16:54:15
39.803975,97.933514,0,5991,39663.7043981481,2008-08-03,16:54:20
39.805434,97.932655,0,5992,39663.7044560185,2008-08-03,16:54:25
39.806897,97.931775,0,5988,39663.7045138889,2008-08-03,16:54:30
39.808347,97.930904,0,5990,39663.7045717593,2008-08-03,16:54:35
39.809812,97.930016,0,5987,39663.7046296296,2008-08-03,16:54:40
39.811302,97.929127,0,5976,39663.7046875,2008-08-03,16:54:45
39.81279,97.928213,0,5963,39663.7047453704,2008-08-03,16:54:50
39.814284,97.927314,0,5965,39663.7048032407,2008-08-03,16:54:55
39.815786,97.926429,0,5972,39663.7048611111,2008-08-03,16:55:00
39.817318,97.925508,0,5969,39663.7049189815,2008-08-03,16:55:05
39.818851,97.924589,0,5959,39663.7049768518,2008-08-03,16:55:10
39.820402,97.923678,0,5949,39663.7050347222,2008-08-03,16:55:15
39.82193,97.922767,0,5943,39663.7050925926,2008-08-03,16:55:20
39.823442,97.921871,0,5940,39663.705150463,2008-08-03,16:55:25
39.824955,97.920972,0,5939,39663.7052083333,2008-08-03,16:55:30
39.826468,97.920053,0,5936,39663.7052662037,2008-08-03,16:55:35
39.827924,97.919019,0,5945,39663.7053240741,2008-08-03,16:55:40
39.829264,97.917765,0,5950,39663.7053819444,2008-08-03,16:55:45
39.830475,97.916321,0,5959,39663.7054398148,2008-08-03,16:55:50
39.831558,97.914733,0,5967,39663.7054976852,2008-08-03,16:55:55
39.832524,97.912944,0,5975,39663.7055555556,2008-08-03,16:56:00
39.83336,97.911101,0,5982,39663.7056134259,2008-08-03,16:56:05
39.83416,97.909266,0,5989,39663.7056712963,2008-08-03,16:56:10
39.834964,97.907446,0,5990,39663.7057291667,2008-08-03,16:56:15
39.835768,97.905641,0,5996,39663.705787037,2008-08-03,16:56:20
39.836578,97.903859,0,5996,39663.7058449074,2008-08-03,16:56:25
39.837341,97.902107,0,6002,39663.7059027778,2008-08-03,16:56:30
39.838117,97.900378,0,6006,39663.7059606481,2008-08-03,16:56:35
39.838892,97.898665,0,6007,39663.7060185185,2008-08-03,16:56:40
39.839652,97.896974,0,6009,39663.7060763889,2008-08-03,16:56:45
39.840398,97.895308,0,6011,39663.7061342593,2008-08-03,16:56:50
39.841131,97.893618,0,6008,39663.7061921296,2008-08-03,16:56:55
39.841865,97.891962,0,6015,39663.70625,2008-08-03,16:57:00
39.842611,97.890312,0,6023,39663.7063078704,2008-08-03,16:57:05
39.843365,97.888682,0,6021,39663.7063657407,2008-08-03,16:57:10
39.84416,97.887094,0,6019,39663.7064236111,2008-08-03,16:57:15
39.84503,97.885628,0,6018,39663.7064814815,2008-08-03,16:57:20
39.845995,97.884249,0,6018,39663.7065393519,2008-08-03,16:57:25
39.847051,97.88294,0,6018,39663.7065972222,2008-08-03,16:57:30
39.848097,97.881635,0,6023,39663.7066550926,2008-08-03,16:57:35
39.84912,97.88032,0,6028,39663.706712963,2008-08-03,16:57:40
39.850164,97.878995,0,6034,39663.7067708333,2008-08-03,16:57:45
39.851224,97.877653,0,6030,39663.7068287037,2008-08-03,16:57:50
39.852277,97.876325,0,6025,39663.7068865741,2008-08-03,16:57:55
39.853353,97.874998,0,6022,39663.7069444444,2008-08-03,16:58:00
39.854435,97.873642,0,6017,39663.7070023148,2008-08-03,16:58:05
39.855512,97.87227,0,6018,39663.7070601852,2008-08-03,16:58:10
39.856589,97.870915,0,6020,39663.7071180556,2008-08-03,16:58:15
39.857668,97.869538,0,6022,39663.7071759259,2008-08-03,16:58:20
39.858748,97.868152,0,6021,39663.7072337963,2008-08-03,16:58:25
39.859792,97.866662,0,6018,39663.7072916667,2008-08-03,16:58:30
39.860706,97.865,0,6013,39663.707349537,2008-08-03,16:58:35
39.861452,97.8632,0,6001,39663.7074074074,2008-08-03,16:58:40
39.862091,97.861355,0,5995,39663.7074652778,2008-08-03,16:58:45
39.862715,97.859489,0,6000,39663.7075231481,2008-08-03,16:58:50
39.863349,97.857623,0,5995,39663.7075810185,2008-08-03,16:58:55
39.863985,97.855749,0,5988,39663.7076388889,2008-08-03,16:59:00
39.864618,97.85388,0,5981,39663.7076967593,2008-08-03,16:59:05
39.865234,97.852042,0,5969,39663.7077546296,2008-08-03,16:59:10
39.865859,97.850198,0,5961,39663.7078125,2008-08-03,16:59:15
39.866502,97.848318,0,5955,39663.7078703704,2008-08-03,16:59:20
39.867145,97.846465,0,5956,39663.7079282407,2008-08-03,16:59:25
39.867786,97.844599,0,5962,39663.7079861111,2008-08-03,16:59:30
39.868469,97.842724,0,5969,39663.7080439815,2008-08-03,16:59:35
39.869274,97.840935,0,5971,39663.7081018519,2008-08-03,16:59:40
39.870223,97.839282,0,5962,39663.7081597222,2008-08-03,16:59:45
39.871283,97.837722,0,5962,39663.7082175926,2008-08-03,16:59:50
39.872367,97.83618,0,5950,39663.708275463,2008-08-03,16:59:55
39.873466,97.834648,0,5943,39663.7083333333,2008-08-03,17:00:00
39.874575,97.833093,0,5947,39663.7083912037,2008-08-03,17:00:05
39.875673,97.831516,0,5946,39663.7084490741,2008-08-03,17:00:10
39.876781,97.829929,0,5946,39663.7085069444,2008-08-03,17:00:15
39.877871,97.828358,0,5940,39663.7085648148,2008-08-03,17:00:20
39.878954,97.826764,0,5935,39663.7086226852,2008-08-03,17:00:25
39.879939,97.825059,0,5930,39663.7086805556,2008-08-03,17:00:30
39.880732,97.823175,0,5924,39663.7087384259,2008-08-03,17:00:35
39.881406,97.821205,0,5924,39663.7087962963,2008-08-03,17:00:40
39.882087,97.81922,0,5920,39663.7088541667,2008-08-03,17:00:45
39.882771,97.817234,0,5921,39663.708912037,2008-08-03,17:00:50
39.883452,97.815264,0,5914,39663.7089699074,2008-08-03,17:00:55
39.884113,97.8133,0,5912,39663.7090277778,2008-08-03,17:01:00
39.884801,97.811308,0,5923,39663.7090856481,2008-08-03,17:01:05
39.885501,97.809317,0,5926,39663.7091435185,2008-08-03,17:01:10
39.886195,97.80732,0,5919,39663.7092013889,2008-08-03,17:01:15
39.886897,97.805301,0,5917,39663.7092592593,2008-08-03,17:01:20
39.887584,97.803266,0,5908,39663.7093171296,2008-08-03,17:01:25
39.888303,97.801228,0,5901,39663.709375,2008-08-03,17:01:30
39.889127,97.799239,0,5913,39663.7094328704,2008-08-03,17:01:35
39.890128,97.797409,0,5913,39663.7094907407,2008-08-03,17:01:40
39.891281,97.79572,0,5921,39663.7095486111,2008-08-03,17:01:45
39.892502,97.794151,0,5923,39663.7096064815,2008-08-03,17:01:50
39.893708,97.792617,0,5930,39663.7096643519,2008-08-03,17:01:55
39.894912,97.791098,0,5939,39663.7097222222,2008-08-03,17:02:00
39.896089,97.789587,0,5947,39663.7097800926,2008-08-03,17:02:05
39.897253,97.7881,0,5956,39663.709837963,2008-08-03,17:02:10
39.898432,97.786643,0,5966,39663.7098958333,2008-08-03,17:02:15
39.899575,97.785215,0,5974,39663.7099537037,2008-08-03,17:02:20
39.900685,97.783801,0,5979,39663.7100115741,2008-08-03,17:02:25
39.901694,97.782297,0,5951,39663.7100694444,2008-08-03,17:02:30
39.902551,97.780658,0,5920,39663.7101273148,2008-08-03,17:02:35
39.903307,97.778914,0,5910,39663.7101851852,2008-08-03,17:02:40
39.903963,97.777084,0,5897,39663.7102430556,2008-08-03,17:02:45
39.904604,97.775267,0,5889,39663.7103009259,2008-08-03,17:02:50
39.905241,97.773425,0,5875,39663.7103587963,2008-08-03,17:02:55
39.905886,97.771589,0,5858,39663.7104166667,2008-08-03,17:03:00
39.906542,97.769733,0,5847,39663.710474537,2008-08-03,17:03:05
39.907212,97.767887,0,5830,39663.7105324074,2008-08-03,17:03:10
39.907946,97.766074,0,5819,39663.7105902778,2008-08-03,17:03:15
39.908817,97.76439,0,5807,39663.7106481481,2008-08-03,17:03:20
39.90983,97.762836,0,5804,39663.7107060185,2008-08-03,17:03:25
39.910894,97.761319,0,5805,39663.7107638889,2008-08-03,17:03:30
39.911932,97.759787,0,5815,39663.7108217593,2008-08-03,17:03:35
39.912974,97.758266,0,5821,39663.7108796296,2008-08-03,17:03:40
39.914023,97.756728,0,5824,39663.7109375,2008-08-03,17:03:45
39.915056,97.755179,0,5817,39663.7109953704,2008-08-03,17:03:50
39.916087,97.753644,0,5809,39663.7110532407,2008-08-03,17:03:55
39.917097,97.752121,0,5804,39663.7111111111,2008-08-03,17:04:00
39.918087,97.75055,0,5801,39663.7111689815,2008-08-03,17:04:05
39.918939,97.748849,0,5789,39663.7112268518,2008-08-03,17:04:10
39.919611,97.747025,0,5776,39663.7112847222,2008-08-03,17:04:15
39.920137,97.745114,0,5773,39663.7113425926,2008-08-03,17:04:20
39.920578,97.743122,0,5762,39663.711400463,2008-08-03,17:04:25
39.92098,97.741154,0,5760,39663.7114583333,2008-08-03,17:04:30
39.921417,97.73918,0,5759,39663.7115162037,2008-08-03,17:04:35
39.921857,97.737202,0,5763,39663.7115740741,2008-08-03,17:04:40
39.922284,97.735204,0,5757,39663.7116319444,2008-08-03,17:04:45
39.922727,97.733192,0,5752,39663.7116898148,2008-08-03,17:04:50
39.923163,97.73121,0,5751,39663.7117476852,2008-08-03,17:04:55
39.923669,97.729245,0,5751,39663.7118055556,2008-08-03,17:05:00
39.924339,97.727357,0,5760,39663.7118634259,2008-08-03,17:05:05
39.925136,97.725504,0,5759,39663.7119212963,2008-08-03,17:05:10
39.925938,97.72368,0,5757,39663.7119791667,2008-08-03,17:05:15
39.926733,97.721863,0,5747,39663.712037037,2008-08-03,17:05:20
39.927527,97.720019,0,5739,39663.7120949074,2008-08-03,17:05:25
39.928324,97.718175,0,5737,39663.7121527778,2008-08-03,17:05:30
39.929126,97.716321,0,5748,39663.7122106481,2008-08-03,17:05:35
39.929926,97.714465,0,5746,39663.7122685185,2008-08-03,17:05:40
39.930746,97.712608,0,5744,39663.7123263889,2008-08-03,17:05:45
39.931488,97.71072,0,5740,39663.7123842593,2008-08-03,17:05:50
39.932163,97.708755,0,5739,39663.7124421296,2008-08-03,17:05:55
39.932733,97.706747,0,5741,39663.7125,2008-08-03,17:06:00
39.933217,97.704703,0,5742,39663.7125578704,2008-08-03,17:06:05
39.933684,97.702639,0,5726,39663.7126157407,2008-08-03,17:06:10
39.934168,97.700573,0,5724,39663.7126736111,2008-08-03,17:06:15
39.93464,97.698517,0,5724,39663.7127314815,2008-08-03,17:06:20
39.935137,97.696453,0,5724,39663.7127893518,2008-08-03,17:06:25
39.935612,97.694383,0,5721,39663.7128472222,2008-08-03,17:06:30
39.936157,97.692336,0,5713,39663.7129050926,2008-08-03,17:06:35
39.936798,97.690339,0,5707,39663.712962963,2008-08-03,17:06:40
39.937475,97.688358,0,5706,39663.7130208333,2008-08-03,17:06:45
39.938121,97.686383,0,5693,39663.7130787037,2008-08-03,17:06:50
39.93882,97.684399,0,5687,39663.7131365741,2008-08-03,17:06:55
39.939519,97.682406,0,5683,39663.7131944444,2008-08-03,17:07:00
39.940226,97.680444,0,5694,39663.7132523148,2008-08-03,17:07:05
39.940927,97.678458,0,5693,39663.7133101852,2008-08-03,17:07:10
39.941598,97.676497,0,5695,39663.7133680556,2008-08-03,17:07:15
39.942273,97.674543,0,5698,39663.7134259259,2008-08-03,17:07:20
39.942951,97.672584,0,5696,39663.7134837963,2008-08-03,17:07:25
39.943612,97.670622,0,5688,39663.7135416667,2008-08-03,17:07:30
39.944275,97.668649,0,5682,39663.713599537,2008-08-03,17:07:35
39.944945,97.666693,0,5680,39663.7136574074,2008-08-03,17:07:40
39.945625,97.664712,0,5670,39663.7137152778,2008-08-03,17:07:45
39.946318,97.662753,0,5673,39663.7137731481,2008-08-03,17:07:50
39.946998,97.660775,0,5668,39663.7138310185,2008-08-03,17:07:55
39.947685,97.658818,0,5662,39663.7138888889,2008-08-03,17:08:00
39.948366,97.656839,0,5660,39663.7139467593,2008-08-03,17:08:05
39.949057,97.654862,0,5656,39663.7140046296,2008-08-03,17:08:10
39.949739,97.652873,0,5650,39663.7140625,2008-08-03,17:08:15
39.950421,97.650879,0,5644,39663.7141203704,2008-08-03,17:08:20
39.951089,97.648899,0,5635,39663.7141782407,2008-08-03,17:08:25
39.951777,97.646906,0,5629,39663.7142361111,2008-08-03,17:08:30
39.952451,97.644911,0,5620,39663.7142939815,2008-08-03,17:08:35
39.953142,97.642943,0,5621,39663.7143518519,2008-08-03,17:08:40
39.953819,97.640976,0,5622,39663.7144097222,2008-08-03,17:08:45
39.954501,97.638995,0,5628,39663.7144675926,2008-08-03,17:08:50
39.955173,97.637025,0,5627,39663.714525463,2008-08-03,17:08:55
39.95586,97.635044,0,5625,39663.7145833333,2008-08-03,17:09:00
39.956552,97.633069,0,5644,39663.7146412037,2008-08-03,17:09:05
39.957237,97.631073,0,5641,39663.7146990741,2008-08-03,17:09:10
39.957935,97.629072,0,5632,39663.7147569444,2008-08-03,17:09:15
39.958606,97.627107,0,5628,39663.7148148148,2008-08-03,17:09:20
39.959297,97.625106,0,5626,39663.7148726852,2008-08-03,17:09:25
39.95999,97.623101,0,5619,39663.7149305556,2008-08-03,17:09:30
39.960663,97.62111,0,5605,39663.7149884259,2008-08-03,17:09:35
39.961335,97.619114,0,5603,39663.7150462963,2008-08-03,17:09:40
39.962021,97.617119,0,5598,39663.7151041667,2008-08-03,17:09:45
39.962712,97.615127,0,5594,39663.715162037,2008-08-03,17:09:50
39.963385,97.613145,0,5590,39663.7152199074,2008-08-03,17:09:55
39.964076,97.611147,0,5583,39663.7152777778,2008-08-03,17:10:00
39.964757,97.60917,0,5582,39663.7153356481,2008-08-03,17:10:05
39.965435,97.607189,0,5574,39663.7153935185,2008-08-03,17:10:10
39.966087,97.605226,0,5573,39663.7154513889,2008-08-03,17:10:15
39.966752,97.603263,0,5567,39663.7155092593,2008-08-03,17:10:20
39.967429,97.601309,0,5566,39663.7155671296,2008-08-03,17:10:25
39.968102,97.599338,0,5562,39663.715625,2008-08-03,17:10:30
39.968772,97.597377,0,5558,39663.7156828704,2008-08-03,17:10:35
39.969469,97.595384,0,5551,39663.7157407407,2008-08-03,17:10:40
39.970156,97.593426,0,5546,39663.7157986111,2008-08-03,17:10:45
39.970832,97.591465,0,5543,39663.7158564815,2008-08-03,17:10:50
39.971473,97.589443,0,5537,39663.7159143519,2008-08-03,17:10:55
39.972081,97.587446,0,5534,39663.7159722222,2008-08-03,17:11:00
39.972727,97.585428,0,5527,39663.7160300926,2008-08-03,17:11:05
39.973352,97.583424,0,5523,39663.716087963,2008-08-03,17:11:10
39.973959,97.58143,0,5523,39663.7161458333,2008-08-03,17:11:15
39.974561,97.579412,0,5529,39663.7162037037,2008-08-03,17:11:20
39.975171,97.57739,0,5518,39663.7162615741,2008-08-03,17:11:25
39.975752,97.575391,0,5521,39663.7163194444,2008-08-03,17:11:30
39.976372,97.573377,0,5520,39663.7163773148,2008-08-03,17:11:35
39.976975,97.571359,0,5523,39663.7164351852,2008-08-03,17:11:40
39.977591,97.569312,0,5523,39663.7164930556,2008-08-03,17:11:45
39.978245,97.567286,0,5520,39663.7165509259,2008-08-03,17:11:50
39.978856,97.565249,0,5517,39663.7166087963,2008-08-03,17:11:55
39.979359,97.563118,0,5515,39663.7166666667,2008-08-03,17:12:00
39.979638,97.560931,0,5523,39663.716724537,2008-08-03,17:12:05
39.9797,97.55873,0,5527,39663.7167824074,2008-08-03,17:12:10
39.979575,97.556547,0,5530,39663.7168402778,2008-08-03,17:12:15
39.979236,97.554394,0,5535,39663.7168981481,2008-08-03,17:12:20
39.978759,97.552277,0,5533,39663.7169560185,2008-08-03,17:12:25
39.978182,97.550235,0,5518,39663.7170138889,2008-08-03,17:12:30
39.977643,97.548182,0,5514,39663.7170717593,2008-08-03,17:12:35
39.977065,97.546115,0,5509,39663.7171296296,2008-08-03,17:12:40
39.976495,97.544059,0,5507,39663.7171875,2008-08-03,17:12:45
39.975924,97.542002,0,5508,39663.7172453704,2008-08-03,17:12:50
39.975357,97.539914,0,5505,39663.7173032407,2008-08-03,17:12:55
39.9748,97.537843,0,5506,39663.7173611111,2008-08-03,17:13:00
39.974271,97.535766,0,5504,39663.7174189815,2008-08-03,17:13:05
39.973736,97.533706,0,5503,39663.7174768519,2008-08-03,17:13:10
39.973199,97.531659,0,5506,39663.7175347222,2008-08-03,17:13:15
39.972658,97.529613,0,5508,39663.7175925926,2008-08-03,17:13:20
39.972134,97.527511,0,5506,39663.717650463,2008-08-03,17:13:25
39.971827,97.525282,0,5503,39663.7177083333,2008-08-03,17:13:30
39.971651,97.523053,0,5500,39663.7177662037,2008-08-03,17:13:35
39.971471,97.520843,0,5500,39663.7178240741,2008-08-03,17:13:40
39.971286,97.518625,0,5505,39663.7178819444,2008-08-03,17:13:45
39.97112,97.516384,0,5510,39663.7179398148,2008-08-03,17:13:50
39.970933,97.514162,0,5514,39663.7179976852,2008-08-03,17:13:55
39.970733,97.511926,0,5519,39663.7180555556,2008-08-03,17:14:00
39.970532,97.509705,0,5520,39663.7181134259,2008-08-03,17:14:05
39.970332,97.507519,0,5517,39663.7181712963,2008-08-03,17:14:10
39.970147,97.505351,0,5508,39663.7182291667,2008-08-03,17:14:15
39.969944,97.503209,0,5495,39663.718287037,2008-08-03,17:14:20
39.96974,97.501132,0,5494,39663.7183449074,2008-08-03,17:14:25
39.969557,97.499082,0,5479,39663.7184027778,2008-08-03,17:14:30
39.969366,97.497056,0,5469,39663.7184606481,2008-08-03,17:14:35
39.969206,97.495102,0,5460,39663.7185185185,2008-08-03,17:14:40
39.969042,97.493184,0,5446,39663.7185763889,2008-08-03,17:14:45
39.968864,97.491286,0,5436,39663.7186342593,2008-08-03,17:14:50
39.968669,97.4894,0,5427,39663.7186921296,2008-08-03,17:14:55
39.968421,97.487539,0,5413,39663.71875,2008-08-03,17:15:00
39.968118,97.485661,0,5403,39663.7188078704,2008-08-03,17:15:05
39.967831,97.483758,0,5395,39663.7188657407,2008-08-03,17:15:10
39.967558,97.481845,0,5384,39663.7189236111,2008-08-03,17:15:15
39.967275,97.479934,0,5371,39663.7189814815,2008-08-03,17:15:20
39.96698,97.477998,0,5367,39663.7190393518,2008-08-03,17:15:25
39.966707,97.476074,0,5360,39663.7190972222,2008-08-03,17:15:30
39.966432,97.474109,0,5362,39663.7191550926,2008-08-03,17:15:35
39.966168,97.472133,0,5363,39663.719212963,2008-08-03,17:15:40
39.9659,97.47016,0,5367,39663.7192708333,2008-08-03,17:15:45
39.965616,97.468188,0,5367,39663.7193287037,2008-08-03,17:15:50
39.965329,97.466227,0,5374,39663.7193865741,2008-08-03,17:15:55
39.965047,97.464236,0,5377,39663.7194444444,2008-08-03,17:16:00
39.964756,97.462254,0,5372,39663.7195023148,2008-08-03,17:16:05
39.964454,97.460268,0,5359,39663.7195601852,2008-08-03,17:16:10
39.964167,97.458274,0,5361,39663.7196180556,2008-08-03,17:16:15
39.96389,97.456267,0,5363,39663.7196759259,2008-08-03,17:16:20
39.963609,97.454247,0,5356,39663.7197337963,2008-08-03,17:16:25
39.963299,97.452223,0,5338,39663.7197916667,2008-08-03,17:16:30
39.963009,97.450181,0,5327,39663.719849537,2008-08-03,17:16:35
39.962702,97.448147,0,5320,39663.7199074074,2008-08-03,17:16:40
39.962406,97.446085,0,5311,39663.7199652778,2008-08-03,17:16:45
39.962219,97.443998,0,5306,39663.7200231481,2008-08-03,17:16:50
39.962117,97.441915,0,5317,39663.7200810185,2008-08-03,17:16:55
39.962125,97.439807,0,5310,39663.7201388889,2008-08-03,17:17:00
39.962242,97.437695,0,5307,39663.7201967593,2008-08-03,17:17:05
39.962489,97.435602,0,5314,39663.7202546296,2008-08-03,17:17:10
39.962847,97.433541,0,5312,39663.7203125,2008-08-03,17:17:15
39.963297,97.431487,0,5313,39663.7203703704,2008-08-03,17:17:20
39.963865,97.429452,0,5310,39663.7204282407,2008-08-03,17:17:25
39.964525,97.427492,0,5307,39663.7204861111,2008-08-03,17:17:30
39.965312,97.425581,0,5296,39663.7205439815,2008-08-03,17:17:35
39.966178,97.423721,0,5291,39663.7206018518,2008-08-03,17:17:40
39.967131,97.421932,0,5287,39663.7206597222,2008-08-03,17:17:45
39.968153,97.420233,0,5288,39663.7207175926,2008-08-03,17:17:50
39.969279,97.418633,0,5293,39663.720775463,2008-08-03,17:17:55
39.970475,97.417134,0,5294,39663.7208333333,2008-08-03,17:18:00
39.971747,97.415757,0,5292,39663.7208912037,2008-08-03,17:18:05
39.973074,97.414503,0,5289,39663.7209490741,2008-08-03,17:18:10
39.974437,97.413342,0,5287,39663.7210069444,2008-08-03,17:18:15
39.975866,97.412352,0,5289,39663.7210648148,2008-08-03,17:18:20
39.977304,97.41145,0,5288,39663.7211226852,2008-08-03,17:18:25
39.97875,97.410579,0,5287,39663.7211805556,2008-08-03,17:18:30
39.980185,97.409723,0,5281,39663.7212384259,2008-08-03,17:18:35
39.981617,97.40885,0,5276,39663.7212962963,2008-08-03,17:18:40
39.983052,97.407988,0,5276,39663.7213541667,2008-08-03,17:18:45
39.984471,97.407123,0,5270,39663.721412037,2008-08-03,17:18:50
39.985906,97.406258,0,5269,39663.7214699074,2008-08-03,17:18:55
39.987355,97.405385,0,5268,39663.7215277778,2008-08-03,17:19:00
39.988813,97.404508,0,5273,39663.7215856481,2008-08-03,17:19:05
39.990266,97.403637,0,5274,39663.7216435185,2008-08-03,17:19:10
39.991716,97.40276,0,5279,39663.7217013889,2008-08-03,17:19:15
39.993146,97.401847,0,5284,39663.7217592593,2008-08-03,17:19:20
39.994491,97.400803,0,5280,39663.7218171296,2008-08-03,17:19:25
39.995807,97.399637,0,5282,39663.721875,2008-08-03,17:19:30
39.99709,97.398387,0,5282,39663.7219328704,2008-08-03,17:19:35
39.998339,97.39701,0,5279,39663.7219907407,2008-08-03,17:19:40
39.9995,97.3955,0,5279,39663.7220486111,2008-08-03,17:19:45
40.000601,97.393891,0,5279,39663.7221064815,2008-08-03,17:19:50
40.001665,97.392235,0,5279,39663.7221643519,2008-08-03,17:19:55
40.002711,97.390583,0,5280,39663.7222222222,2008-08-03,17:20:00
40.003799,97.388934,0,5280,39663.7222800926,2008-08-03,17:20:05
40.004869,97.387274,0,5287,39663.722337963,2008-08-03,17:20:10
40.005892,97.385578,0,5291,39663.7223958333,2008-08-03,17:20:15
40.006802,97.383787,0,5286,39663.7224537037,2008-08-03,17:20:20
40.007656,97.381948,0,5282,39663.7225115741,2008-08-03,17:20:25
40.008422,97.380061,0,5273,39663.7225694444,2008-08-03,17:20:30
40.009119,97.3781,0,5269,39663.7226273148,2008-08-03,17:20:35
40.009745,97.376062,0,5265,39663.7226851852,2008-08-03,17:20:40
40.010325,97.373965,0,5263,39663.7227430556,2008-08-03,17:20:45
40.010882,97.371886,0,5254,39663.7228009259,2008-08-03,17:20:50
40.011412,97.369804,0,5252,39663.7228587963,2008-08-03,17:20:55
40.011968,97.367697,0,5243,39663.7229166667,2008-08-03,17:21:00
40.012501,97.365607,0,5239,39663.722974537,2008-08-03,17:21:05
40.013099,97.363554,0,5234,39663.7230324074,2008-08-03,17:21:10
40.01381,97.361547,0,5238,39663.7230902778,2008-08-03,17:21:15
40.014609,97.359597,0,5234,39663.7231481481,2008-08-03,17:21:20
40.015476,97.357698,0,5241,39663.7232060185,2008-08-03,17:21:25
40.016417,97.355857,0,5245,39663.7232638889,2008-08-03,17:21:30
40.017392,97.354047,0,5249,39663.7233217593,2008-08-03,17:21:35
40.018382,97.352274,0,5245,39663.7233796296,2008-08-03,17:21:40
40.019488,97.350542,0,5237,39663.7234375,2008-08-03,17:21:45
40.02068,97.348876,0,5234,39663.7234953704,2008-08-03,17:21:50
40.021903,97.347305,0,5235,39663.7235532407,2008-08-03,17:21:55
40.023194,97.345824,0,5234,39663.7236111111,2008-08-03,17:22:00
40.024485,97.344347,0,5235,39663.7236689815,2008-08-03,17:22:05
40.025833,97.342866,0,5236,39663.7237268519,2008-08-03,17:22:10
40.027158,97.341369,0,5240,39663.7237847222,2008-08-03,17:22:15
40.028449,97.339894,0,5244,39663.7238425926,2008-08-03,17:22:20
40.029695,97.338426,0,5248,39663.723900463,2008-08-03,17:22:25
40.030913,97.336951,0,5254,39663.7239583333,2008-08-03,17:22:30
40.032089,97.335427,0,5262,39663.7240162037,2008-08-03,17:22:35
40.033259,97.33391,0,5268,39663.7240740741,2008-08-03,17:22:40
40.03443,97.332392,0,5272,39663.7241319444,2008-08-03,17:22:45
40.035607,97.330815,0,5266,39663.7241898148,2008-08-03,17:22:50
40.036687,97.329174,0,5252,39663.7242476852,2008-08-03,17:22:55
40.037747,97.327533,0,5236,39663.7243055556,2008-08-03,17:23:00
40.038806,97.325896,0,5221,39663.7243634259,2008-08-03,17:23:05
40.039874,97.324219,0,5209,39663.7244212963,2008-08-03,17:23:10
40.04094,97.32259,0,5200,39663.7244791667,2008-08-03,17:23:15
40.042077,97.321009,0,5196,39663.724537037,2008-08-03,17:23:20
40.043252,97.319518,0,5198,39663.7245949074,2008-08-03,17:23:25
40.044479,97.318092,0,5190,39663.7246527778,2008-08-03,17:23:30
40.045789,97.316752,0,5184,39663.7247106481,2008-08-03,17:23:35
40.04719,97.315513,0,5178,39663.7247685185,2008-08-03,17:23:40
40.048624,97.314371,0,5185,39663.7248263889,2008-08-03,17:23:45
40.050103,97.313326,0,5188,39663.7248842593,2008-08-03,17:23:50
40.051595,97.312343,0,5187,39663.7249421296,2008-08-03,17:23:55
40.05314,97.311333,0,5188,39663.725,2008-08-03,17:24:00
40.054667,97.310324,0,5189,39663.7250578704,2008-08-03,17:24:05
40.056189,97.309335,0,5189,39663.7251157407,2008-08-03,17:24:10
40.057696,97.308345,0,5194,39663.7251736111,2008-08-03,17:24:15
40.059215,97.307333,0,5197,39663.7252314815,2008-08-03,17:24:20
[truncated: 120,663 more chars]
