# Supplementary material for: Research on differential privacy protection method based on user tendency
Source: PLoS One. 2023 Oct 26;18(10):e0288823. doi: 10.1371/journal.pone.0288823 (PMC10602288; doi:10.1371/journal.pone.0288823)
Supplement: S3 Data — (ZIP) [file pone.0288823.s003.zip › Data 5-3/052/Trajectory/20080806135108.plt]

Geolife trajectory
WGS 84
Altitude is in Feet
Reserved 3
0,2,255,My Track,0,0,2,8421376
0
43.149553,88.871289,0,2686,39666.5771759259,2008-08-06,13:51:08
43.149557,88.871285,0,2662,39666.5772337963,2008-08-06,13:51:13
43.149557,88.871285,0,2662,39666.5772685185,2008-08-06,13:51:16
43.149551,88.871281,0,2663,39666.5772916667,2008-08-06,13:51:18
43.149584,88.871283,0,2666,39666.577349537,2008-08-06,13:51:23
43.149596,88.871263,0,2664,39666.5774074074,2008-08-06,13:51:28
43.149597,88.871269,0,2664,39666.5774652778,2008-08-06,13:51:33
43.149599,88.871269,0,2664,39666.5775231481,2008-08-06,13:51:38
43.149593,88.871275,0,2664,39666.5775810185,2008-08-06,13:51:43
43.149593,88.871275,0,2664,39666.5776157407,2008-08-06,13:51:46
43.14959,88.871267,0,2664,39666.5776388889,2008-08-06,13:51:48
43.149556,88.871255,0,2664,39666.5776967593,2008-08-06,13:51:53
43.149551,88.871251,0,2663,39666.5777546296,2008-08-06,13:51:58
43.149546,88.871252,0,2663,39666.5778125,2008-08-06,13:52:03
43.149546,88.871252,0,2663,39666.5778472222,2008-08-06,13:52:06
43.149545,88.871257,0,2663,39666.5778703704,2008-08-06,13:52:08
43.149569,88.87126,0,2661,39666.5779282407,2008-08-06,13:52:13
43.149548,88.871295,0,2659,39666.5779861111,2008-08-06,13:52:18
43.149552,88.871327,0,2657,39666.5780439815,2008-08-06,13:52:23
43.149563,88.871361,0,2657,39666.5781018519,2008-08-06,13:52:28
43.149571,88.871428,0,2656,39666.5781597222,2008-08-06,13:52:33
43.149604,88.871518,0,2656,39666.5782175926,2008-08-06,13:52:38
43.149632,88.871666,0,2655,39666.578275463,2008-08-06,13:52:43
43.149618,88.871847,0,2653,39666.5783333333,2008-08-06,13:52:48
43.149632,88.872013,0,2651,39666.5783912037,2008-08-06,13:52:53
43.149672,88.872196,0,2648,39666.5784490741,2008-08-06,13:52:58
43.149748,88.872372,0,2646,39666.5785069444,2008-08-06,13:53:03
43.149801,88.872633,0,2644,39666.5785648148,2008-08-06,13:53:08
43.149792,88.872974,0,2641,39666.5786226852,2008-08-06,13:53:13
43.149826,88.873278,0,2637,39666.5786805556,2008-08-06,13:53:18
43.149868,88.873589,0,2633,39666.5787384259,2008-08-06,13:53:23
43.149935,88.873941,0,2630,39666.5787962963,2008-08-06,13:53:28
43.15,88.874338,0,2628,39666.5788541667,2008-08-06,13:53:33
43.150062,88.874746,0,2625,39666.578912037,2008-08-06,13:53:38
43.150134,88.875199,0,2622,39666.5789699074,2008-08-06,13:53:43
43.150169,88.875674,0,2620,39666.5790277778,2008-08-06,13:53:48
43.150192,88.876166,0,2615,39666.5790856481,2008-08-06,13:53:53
43.150231,88.876646,0,2611,39666.5791435185,2008-08-06,13:53:58
43.150292,88.877148,0,2607,39666.5792013889,2008-08-06,13:54:03
43.150386,88.877678,0,2603,39666.5792592593,2008-08-06,13:54:08
43.150457,88.87822,0,2599,39666.5793171296,2008-08-06,13:54:13
43.150527,88.878801,0,2597,39666.579375,2008-08-06,13:54:18
43.150601,88.879379,0,2595,39666.5794328704,2008-08-06,13:54:23
43.150664,88.879966,0,2593,39666.5794907407,2008-08-06,13:54:28
43.150752,88.880554,0,2593,39666.5795486111,2008-08-06,13:54:33
43.150837,88.881194,0,2592,39666.5796064815,2008-08-06,13:54:38
43.150915,88.881848,0,2592,39666.5796643518,2008-08-06,13:54:43
43.151017,88.882492,0,2594,39666.5797222222,2008-08-06,13:54:48
43.151094,88.883142,0,2596,39666.5797800926,2008-08-06,13:54:53
43.151179,88.883819,0,2601,39666.579837963,2008-08-06,13:54:58
43.15126,88.88451,0,2604,39666.5798958333,2008-08-06,13:55:03
43.151367,88.885209,0,2602,39666.5799537037,2008-08-06,13:55:08
43.151454,88.88593,0,2602,39666.5800115741,2008-08-06,13:55:13
43.15157,88.886658,0,2606,39666.5800694444,2008-08-06,13:55:18
43.151675,88.887395,0,2614,39666.5801273148,2008-08-06,13:55:23
43.151766,88.888118,0,2621,39666.5801851852,2008-08-06,13:55:28
43.151851,88.888905,0,2621,39666.5802430556,2008-08-06,13:55:33
43.151971,88.889645,0,2620,39666.5803009259,2008-08-06,13:55:38
43.152135,88.890374,0,2621,39666.5803587963,2008-08-06,13:55:43
43.152372,88.891059,0,2628,39666.5804166667,2008-08-06,13:55:48
43.152627,88.891733,0,2632,39666.580474537,2008-08-06,13:55:53
43.152909,88.892392,0,2633,39666.5805324074,2008-08-06,13:55:58
43.153256,88.893005,0,2641,39666.5805902778,2008-08-06,13:56:03
43.15365,88.893574,0,2650,39666.5806481481,2008-08-06,13:56:08
43.15405,88.894148,0,2658,39666.5807060185,2008-08-06,13:56:13
43.15446,88.894726,0,2665,39666.5807638889,2008-08-06,13:56:18
43.154896,88.895314,0,2665,39666.5808217593,2008-08-06,13:56:23
43.15534,88.895898,0,2655,39666.5808796296,2008-08-06,13:56:28
43.155751,88.896517,0,2661,39666.5809375,2008-08-06,13:56:33
43.156193,88.897133,0,2672,39666.5809953704,2008-08-06,13:56:38
43.156629,88.897769,0,2671,39666.5810532407,2008-08-06,13:56:43
43.157057,88.898406,0,2657,39666.5811111111,2008-08-06,13:56:48
43.157504,88.899045,0,2657,39666.5811689815,2008-08-06,13:56:53
43.157965,88.899717,0,2655,39666.5812268518,2008-08-06,13:56:58
43.158433,88.900385,0,2651,39666.5812847222,2008-08-06,13:57:03
43.158902,88.901117,0,2638,39666.5813425926,2008-08-06,13:57:08
43.159321,88.901899,0,2628,39666.581400463,2008-08-06,13:57:13
43.159674,88.902751,0,2624,39666.5814583333,2008-08-06,13:57:18
43.159957,88.903655,0,2626,39666.5815162037,2008-08-06,13:57:23
43.160146,88.904614,0,2624,39666.5815740741,2008-08-06,13:57:28
43.16028,88.905617,0,2620,39666.5816319444,2008-08-06,13:57:33
43.160412,88.906665,0,2614,39666.5816898148,2008-08-06,13:57:38
43.160566,88.907697,0,2607,39666.5817476852,2008-08-06,13:57:43
43.160742,88.908726,0,2601,39666.5818055556,2008-08-06,13:57:48
43.161012,88.909742,0,2600,39666.5818634259,2008-08-06,13:57:53
43.161356,88.91073,0,2599,39666.5819212963,2008-08-06,13:57:58
43.161758,88.911696,0,2601,39666.5819791667,2008-08-06,13:58:03
43.16216,88.912674,0,2596,39666.582037037,2008-08-06,13:58:08
43.16257,88.913686,0,2593,39666.5820949074,2008-08-06,13:58:13
43.162985,88.914716,0,2589,39666.5821527778,2008-08-06,13:58:18
43.163412,88.91576,0,2591,39666.5822106482,2008-08-06,13:58:23
43.163814,88.916819,0,2588,39666.5822685185,2008-08-06,13:58:28
43.164241,88.917907,0,2585,39666.5823263889,2008-08-06,13:58:33
43.164672,88.918987,0,2580,39666.5823842593,2008-08-06,13:58:38
43.16511,88.920085,0,2574,39666.5824421296,2008-08-06,13:58:43
43.165558,88.92119,0,2572,39666.5825,2008-08-06,13:58:48
43.166002,88.922319,0,2576,39666.5825578704,2008-08-06,13:58:53
43.166452,88.923488,0,2575,39666.5826157407,2008-08-06,13:58:58
43.166918,88.92464,0,2577,39666.5826736111,2008-08-06,13:59:03
43.167403,88.925814,0,2577,39666.5827314815,2008-08-06,13:59:08
43.167877,88.927003,0,2578,39666.5827893519,2008-08-06,13:59:13
43.168349,88.928208,0,2577,39666.5828472222,2008-08-06,13:59:18
43.168793,88.929433,0,2573,39666.5829050926,2008-08-06,13:59:23
43.169142,88.930767,0,2573,39666.582962963,2008-08-06,13:59:28
43.169486,88.932097,0,2571,39666.5830208333,2008-08-06,13:59:33
43.16983,88.933441,0,2569,39666.5830787037,2008-08-06,13:59:38
43.170158,88.934785,0,2568,39666.5831365741,2008-08-06,13:59:43
43.170437,88.936176,0,2569,39666.5831944444,2008-08-06,13:59:48
43.170705,88.937588,0,2573,39666.5832523148,2008-08-06,13:59:53
43.170922,88.93903,0,2570,39666.5833101852,2008-08-06,13:59:58
43.171115,88.940524,0,2578,39666.5833680556,2008-08-06,14:00:03
43.171257,88.942012,0,2581,39666.5834259259,2008-08-06,14:00:08
43.171351,88.94353,0,2579,39666.5834837963,2008-08-06,14:00:13
43.171431,88.94505,0,2573,39666.5835416667,2008-08-06,14:00:18
43.171449,88.946593,0,2567,39666.583599537,2008-08-06,14:00:23
43.171436,88.948145,0,2556,39666.5836574074,2008-08-06,14:00:28
43.171369,88.949708,0,2546,39666.5837152778,2008-08-06,14:00:33
43.171279,88.951283,0,2544,39666.5837731481,2008-08-06,14:00:38
43.171177,88.952868,0,2544,39666.5838310185,2008-08-06,14:00:43
43.171069,88.954444,0,2544,39666.5838888889,2008-08-06,14:00:48
43.170964,88.956012,0,2544,39666.5839467593,2008-08-06,14:00:53
43.170843,88.95762,0,2545,39666.5840046296,2008-08-06,14:00:58
43.170743,88.95924,0,2540,39666.5840625,2008-08-06,14:01:03
43.170658,88.96083,0,2540,39666.5841203704,2008-08-06,14:01:08
43.170526,88.962439,0,2537,39666.5841782407,2008-08-06,14:01:13
43.170361,88.964059,0,2531,39666.5842361111,2008-08-06,14:01:18
43.170157,88.965675,0,2527,39666.5842939815,2008-08-06,14:01:23
43.169915,88.967312,0,2521,39666.5843518519,2008-08-06,14:01:28
43.169623,88.968978,0,2515,39666.5844097222,2008-08-06,14:01:33
43.169317,88.970597,0,2515,39666.5844675926,2008-08-06,14:01:38
43.168958,88.972226,0,2511,39666.584525463,2008-08-06,14:01:43
43.168594,88.973868,0,2510,39666.5845833333,2008-08-06,14:01:48
43.16824,88.975512,0,2501,39666.5846412037,2008-08-06,14:01:53
43.167908,88.977132,0,2493,39666.5846990741,2008-08-06,14:01:58
43.167548,88.978788,0,2489,39666.5847569444,2008-08-06,14:02:03
43.167223,88.980424,0,2493,39666.5848148148,2008-08-06,14:02:08
43.166887,88.982068,0,2493,39666.5848726852,2008-08-06,14:02:13
43.166508,88.983719,0,2496,39666.5849305556,2008-08-06,14:02:18
43.166165,88.985324,0,2500,39666.5849884259,2008-08-06,14:02:23
43.165789,88.986957,0,2501,39666.5850462963,2008-08-06,14:02:28
43.165411,88.988616,0,2498,39666.5851041667,2008-08-06,14:02:33
43.165064,88.990254,0,2500,39666.585162037,2008-08-06,14:02:38
43.164701,88.991883,0,2499,39666.5852199074,2008-08-06,14:02:43
43.164362,88.993491,0,2496,39666.5852777778,2008-08-06,14:02:48
43.164017,88.995095,0,2501,39666.5853356481,2008-08-06,14:02:53
43.163677,88.996713,0,2509,39666.5853935185,2008-08-06,14:02:58
43.163296,88.998303,0,2511,39666.5854513889,2008-08-06,14:03:03
43.162859,88.999908,0,2512,39666.5855092593,2008-08-06,14:03:08
43.162341,89.001465,0,2510,39666.5855671296,2008-08-06,14:03:13
43.161738,89.003026,0,2499,39666.585625,2008-08-06,14:03:18
43.161137,89.004541,0,2491,39666.5856828704,2008-08-06,14:03:23
43.160523,89.006044,0,2487,39666.5857407407,2008-08-06,14:03:28
43.159913,89.00756,0,2488,39666.5857986111,2008-08-06,14:03:33
43.159303,89.009091,0,2486,39666.5858564815,2008-08-06,14:03:38
43.158651,89.010647,0,2477,39666.5859143519,2008-08-06,14:03:43
43.158007,89.012234,0,2468,39666.5859722222,2008-08-06,14:03:48
43.157378,89.013794,0,2473,39666.5860300926,2008-08-06,14:03:53
43.156752,89.015376,0,2483,39666.586087963,2008-08-06,14:03:58
43.15606,89.016942,0,2490,39666.5861458333,2008-08-06,14:04:03
43.155315,89.018474,0,2486,39666.5862037037,2008-08-06,14:04:08
43.154502,89.019954,0,2481,39666.5862615741,2008-08-06,14:04:13
43.153653,89.02136,0,2475,39666.5863194444,2008-08-06,14:04:18
43.152789,89.022736,0,2470,39666.5863773148,2008-08-06,14:04:23
43.151912,89.024159,0,2460,39666.5864351852,2008-08-06,14:04:28
43.151032,89.025582,0,2461,39666.5864930556,2008-08-06,14:04:33
43.150189,89.027058,0,2455,39666.5865509259,2008-08-06,14:04:38
43.149413,89.028604,0,2462,39666.5866087963,2008-08-06,14:04:43
43.148671,89.030206,0,2470,39666.5866666667,2008-08-06,14:04:48
43.147979,89.031864,0,2472,39666.586724537,2008-08-06,14:04:53
43.147337,89.033549,0,2466,39666.5867824074,2008-08-06,14:04:58
43.146739,89.035291,0,2465,39666.5868402778,2008-08-06,14:05:03
43.146158,89.03704,0,2474,39666.5868981481,2008-08-06,14:05:08
43.145564,89.038823,0,2477,39666.5869560185,2008-08-06,14:05:13
43.144969,89.040578,0,2478,39666.5870138889,2008-08-06,14:05:18
43.144361,89.04237,0,2476,39666.5870717593,2008-08-06,14:05:23
43.143736,89.044182,0,2474,39666.5871296296,2008-08-06,14:05:28
43.143135,89.046004,0,2474,39666.5871875,2008-08-06,14:05:33
43.142535,89.047842,0,2473,39666.5872453704,2008-08-06,14:05:38
43.14197,89.04971,0,2463,39666.5873032407,2008-08-06,14:05:43
43.141496,89.051594,0,2457,39666.5873611111,2008-08-06,14:05:48
43.141079,89.053511,0,2452,39666.5874189815,2008-08-06,14:05:53
43.140734,89.055417,0,2444,39666.5874768518,2008-08-06,14:05:58
43.140457,89.057369,0,2442,39666.5875347222,2008-08-06,14:06:03
43.140234,89.0593,0,2445,39666.5875925926,2008-08-06,14:06:08
43.140073,89.0612,0,2443,39666.587650463,2008-08-06,14:06:13
43.139977,89.063148,0,2439,39666.5877083333,2008-08-06,14:06:18
43.139945,89.065054,0,2434,39666.5877662037,2008-08-06,14:06:23
43.139915,89.066953,0,2427,39666.5878240741,2008-08-06,14:06:28
43.13988,89.068861,0,2419,39666.5878819444,2008-08-06,14:06:33
43.139857,89.070798,0,2415,39666.5879398148,2008-08-06,14:06:38
43.139829,89.072714,0,2414,39666.5879976852,2008-08-06,14:06:43
43.139796,89.074613,0,2413,39666.5880555556,2008-08-06,14:06:48
43.139778,89.076523,0,2414,39666.5881134259,2008-08-06,14:06:53
43.139754,89.078398,0,2413,39666.5881712963,2008-08-06,14:06:58
43.13972,89.080295,0,2419,39666.5882291667,2008-08-06,14:07:03
43.139698,89.082186,0,2428,39666.588287037,2008-08-06,14:07:08
43.139696,89.084046,0,2429,39666.5883449074,2008-08-06,14:07:13
43.13978,89.085881,0,2430,39666.5884027778,2008-08-06,14:07:18
43.139912,89.087703,0,2430,39666.5884606481,2008-08-06,14:07:23
43.140107,89.089484,0,2433,39666.5885185185,2008-08-06,14:07:28
43.140302,89.091262,0,2433,39666.5885763889,2008-08-06,14:07:33
43.140517,89.093045,0,2436,39666.5886342593,2008-08-06,14:07:38
43.140709,89.094824,0,2440,39666.5886921296,2008-08-06,14:07:43
43.1409,89.096609,0,2439,39666.58875,2008-08-06,14:07:48
43.141101,89.098385,0,2439,39666.5888078704,2008-08-06,14:07:53
43.141321,89.100158,0,2437,39666.5888657407,2008-08-06,14:07:58
43.14162,89.101901,0,2429,39666.5889236111,2008-08-06,14:08:03
43.141986,89.103634,0,2430,39666.5889814815,2008-08-06,14:08:08
43.142424,89.105326,0,2429,39666.5890393518,2008-08-06,14:08:13
43.142917,89.107003,0,2432,39666.5890972222,2008-08-06,14:08:18
43.143417,89.108696,0,2439,39666.5891550926,2008-08-06,14:08:23
43.14392,89.110398,0,2452,39666.589212963,2008-08-06,14:08:28
43.14441,89.112129,0,2463,39666.5892708333,2008-08-06,14:08:33
43.14491,89.113856,0,2474,39666.5893287037,2008-08-06,14:08:38
43.145407,89.11558,0,2481,39666.5893865741,2008-08-06,14:08:43
43.145879,89.117279,0,2480,39666.5894444444,2008-08-06,14:08:48
43.14636,89.118997,0,2480,39666.5895023148,2008-08-06,14:08:53
43.146851,89.120705,0,2481,39666.5895601852,2008-08-06,14:08:58
43.147298,89.122421,0,2480,39666.5896180556,2008-08-06,14:09:03
43.147772,89.124108,0,2474,39666.5896759259,2008-08-06,14:09:08
43.14826,89.125766,0,2470,39666.5897337963,2008-08-06,14:09:13
43.14877,89.127419,0,2466,39666.5897916667,2008-08-06,14:09:18
43.149332,89.129067,0,2462,39666.589849537,2008-08-06,14:09:23
43.149909,89.130717,0,2460,39666.5899074074,2008-08-06,14:09:28
43.150512,89.132377,0,2462,39666.5899652778,2008-08-06,14:09:33
43.151147,89.134013,0,2463,39666.5900231482,2008-08-06,14:09:38
43.151772,89.135715,0,2463,39666.5900810185,2008-08-06,14:09:43
43.152275,89.137461,0,2456,39666.5901388889,2008-08-06,14:09:48
43.152763,89.139251,0,2450,39666.5901967593,2008-08-06,14:09:53
43.153198,89.141061,0,2458,39666.5902546296,2008-08-06,14:09:58
43.153588,89.142896,0,2460,39666.5903125,2008-08-06,14:10:03
43.153884,89.144752,0,2457,39666.5903703704,2008-08-06,14:10:08
43.154166,89.146616,0,2457,39666.5904282407,2008-08-06,14:10:13
43.154443,89.148465,0,2455,39666.5904861111,2008-08-06,14:10:18
43.154724,89.150295,0,2455,39666.5905439815,2008-08-06,14:10:23
43.155025,89.152123,0,2452,39666.5906018519,2008-08-06,14:10:28
43.155347,89.153968,0,2448,39666.5906597222,2008-08-06,14:10:33
43.155646,89.155785,0,2451,39666.5907175926,2008-08-06,14:10:38
43.155925,89.157711,0,2447,39666.590775463,2008-08-06,14:10:43
43.156217,89.159613,0,2438,39666.5908333333,2008-08-06,14:10:48
43.156513,89.161518,0,2437,39666.5908912037,2008-08-06,14:10:53
43.156806,89.163447,0,2435,39666.5909490741,2008-08-06,14:10:58
43.157106,89.165376,0,2428,39666.5910069444,2008-08-06,14:11:03
43.157408,89.167278,0,2427,39666.5910648148,2008-08-06,14:11:08
43.157654,89.169171,0,2434,39666.5911226852,2008-08-06,14:11:13
43.157804,89.171063,0,2445,39666.5911805556,2008-08-06,14:11:18
43.157846,89.17295,0,2454,39666.5912384259,2008-08-06,14:11:23
43.157849,89.174819,0,2463,39666.5912962963,2008-08-06,14:11:28
43.157784,89.176657,0,2465,39666.5913541667,2008-08-06,14:11:33
43.157626,89.178493,0,2469,39666.591412037,2008-08-06,14:11:38
43.15742,89.180279,0,2473,39666.5914699074,2008-08-06,14:11:43
43.157123,89.182055,0,2474,39666.5915277778,2008-08-06,14:11:48
43.156778,89.183789,0,2472,39666.5915856481,2008-08-06,14:11:53
43.156427,89.185467,0,2475,39666.5916435185,2008-08-06,14:11:58
43.156052,89.187166,0,2477,39666.5917013889,2008-08-06,14:12:03
43.155694,89.188901,0,2485,39666.5917592593,2008-08-06,14:12:08
43.155326,89.190654,0,2490,39666.5918171296,2008-08-06,14:12:13
43.154956,89.192389,0,2493,39666.591875,2008-08-06,14:12:18
43.154612,89.194098,0,2490,39666.5919328704,2008-08-06,14:12:23
43.154283,89.19583,0,2489,39666.5919907407,2008-08-06,14:12:28
43.154022,89.197644,0,2487,39666.5920486111,2008-08-06,14:12:33
43.153811,89.199455,0,2484,39666.5921064815,2008-08-06,14:12:38
43.153704,89.201239,0,2480,39666.5921643519,2008-08-06,14:12:43
43.15368,89.202991,0,2475,39666.5922222222,2008-08-06,14:12:48
43.153595,89.204765,0,2473,39666.5922800926,2008-08-06,14:12:53
43.153484,89.206562,0,2473,39666.592337963,2008-08-06,14:12:58
43.153312,89.208356,0,2463,39666.5923958333,2008-08-06,14:13:03
43.153096,89.210144,0,2457,39666.5924537037,2008-08-06,14:13:08
43.152854,89.211929,0,2452,39666.5925115741,2008-08-06,14:13:13
43.152645,89.213704,0,2447,39666.5925694444,2008-08-06,14:13:18
43.152432,89.215515,0,2451,39666.5926273148,2008-08-06,14:13:23
43.152243,89.217318,0,2444,39666.5926851852,2008-08-06,14:13:28
43.152111,89.219125,0,2447,39666.5927430556,2008-08-06,14:13:33
43.15202,89.220967,0,2438,39666.5928009259,2008-08-06,14:13:38
43.151964,89.222807,0,2435,39666.5928587963,2008-08-06,14:13:43
43.151948,89.224661,0,2434,39666.5929166667,2008-08-06,14:13:48
43.151986,89.226495,0,2434,39666.592974537,2008-08-06,14:13:53
43.152084,89.228333,0,2431,39666.5930324074,2008-08-06,14:13:58
43.152208,89.230185,0,2433,39666.5930902778,2008-08-06,14:14:03
43.152372,89.232005,0,2433,39666.5931481481,2008-08-06,14:14:08
43.152568,89.233726,0,2449,39666.5932060185,2008-08-06,14:14:13
43.152756,89.235502,0,2460,39666.5932638889,2008-08-06,14:14:18
43.15292,89.237287,0,2468,39666.5933217593,2008-08-06,14:14:23
43.153112,89.239064,0,2473,39666.5933796296,2008-08-06,14:14:28
43.153279,89.240837,0,2473,39666.5934375,2008-08-06,14:14:33
43.153454,89.242614,0,2471,39666.5934953704,2008-08-06,14:14:38
43.153629,89.244398,0,2468,39666.5935532407,2008-08-06,14:14:43
43.15379,89.246201,0,2468,39666.5936111111,2008-08-06,14:14:48
43.15396,89.248001,0,2466,39666.5936689815,2008-08-06,14:14:53
43.154157,89.24984,0,2463,39666.5937268519,2008-08-06,14:14:58
43.154316,89.251671,0,2465,39666.5937847222,2008-08-06,14:15:03
43.154514,89.253544,0,2464,39666.5938425926,2008-08-06,14:15:08
43.154716,89.255356,0,2469,39666.593900463,2008-08-06,14:15:13
43.154918,89.257218,0,2467,39666.5939583333,2008-08-06,14:15:18
43.15511,89.259099,0,2453,39666.5940162037,2008-08-06,14:15:23
43.155297,89.260951,0,2456,39666.5940740741,2008-08-06,14:15:28
43.155486,89.262795,0,2460,39666.5941319444,2008-08-06,14:15:33
43.155659,89.264626,0,2467,39666.5941898148,2008-08-06,14:15:38
43.155823,89.266424,0,2481,39666.5942476852,2008-08-06,14:15:43
43.155913,89.268231,0,2480,39666.5943055556,2008-08-06,14:15:48
43.155951,89.270038,0,2485,39666.5943634259,2008-08-06,14:15:53
43.155914,89.271839,0,2490,39666.5944212963,2008-08-06,14:15:58
43.155783,89.273653,0,2486,39666.5944791667,2008-08-06,14:16:03
43.155634,89.275408,0,2488,39666.594537037,2008-08-06,14:16:08
43.155454,89.277217,0,2489,39666.5945949074,2008-08-06,14:16:13
43.155273,89.279035,0,2487,39666.5946527778,2008-08-06,14:16:18
43.155055,89.280839,0,2489,39666.5947106481,2008-08-06,14:16:23
43.154782,89.282635,0,2490,39666.5947685185,2008-08-06,14:16:28
43.154511,89.284431,0,2487,39666.5948263889,2008-08-06,14:16:33
43.154231,89.2862,0,2480,39666.5948842593,2008-08-06,14:16:38
43.153946,89.287982,0,2479,39666.5949421296,2008-08-06,14:16:43
43.153699,89.289795,0,2480,39666.595,2008-08-06,14:16:48
43.153518,89.291576,0,2478,39666.5950578704,2008-08-06,14:16:53
43.153399,89.293401,0,2475,39666.5951157407,2008-08-06,14:16:58
43.153329,89.295241,0,2470,39666.5951736111,2008-08-06,14:17:03
43.15335,89.297091,0,2472,39666.5952314815,2008-08-06,14:17:08
43.153439,89.298935,0,2469,39666.5952893518,2008-08-06,14:17:13
43.15358,89.300768,0,2469,39666.5953472222,2008-08-06,14:17:18
43.153741,89.3026,0,2472,39666.5954050926,2008-08-06,14:17:23
43.153876,89.304437,0,2474,39666.595462963,2008-08-06,14:17:28
43.154003,89.306254,0,2475,39666.5955208333,2008-08-06,14:17:33
43.154143,89.308087,0,2476,39666.5955787037,2008-08-06,14:17:38
43.154267,89.309904,0,2475,39666.5956365741,2008-08-06,14:17:43
43.154393,89.311739,0,2474,39666.5956944444,2008-08-06,14:17:48
43.154539,89.313562,0,2477,39666.5957523148,2008-08-06,14:17:53
43.154683,89.315372,0,2480,39666.5958101852,2008-08-06,14:17:58
43.154794,89.3172,0,2487,39666.5958680556,2008-08-06,14:18:03
43.15494,89.319,0,2500,39666.5959259259,2008-08-06,14:18:08
43.155082,89.320824,0,2513,39666.5959837963,2008-08-06,14:18:13
43.155216,89.322627,0,2523,39666.5960416667,2008-08-06,14:18:18
43.155322,89.324436,0,2528,39666.596099537,2008-08-06,14:18:23
43.155452,89.326243,0,2533,39666.5961574074,2008-08-06,14:18:28
43.155591,89.328038,0,2526,39666.5962152778,2008-08-06,14:18:33
43.155731,89.329864,0,2515,39666.5962731481,2008-08-06,14:18:38
43.155869,89.331682,0,2508,39666.5963310185,2008-08-06,14:18:43
43.155999,89.33347,0,2505,39666.5963888889,2008-08-06,14:18:48
43.156126,89.335292,0,2505,39666.5964467593,2008-08-06,14:18:53
43.156279,89.337111,0,2500,39666.5965046296,2008-08-06,14:18:58
43.156403,89.338954,0,2494,39666.5965625,2008-08-06,14:19:03
43.156519,89.34079,0,2488,39666.5966203704,2008-08-06,14:19:08
43.156618,89.342656,0,2481,39666.5966782407,2008-08-06,14:19:13
43.156688,89.344498,0,2468,39666.5967361111,2008-08-06,14:19:18
43.156679,89.346357,0,2455,39666.5967939815,2008-08-06,14:19:23
43.156593,89.348211,0,2448,39666.5968518518,2008-08-06,14:19:28
43.156449,89.350038,0,2445,39666.5969097222,2008-08-06,14:19:33
43.156245,89.351872,0,2449,39666.5969675926,2008-08-06,14:19:38
43.155945,89.353684,0,2452,39666.597025463,2008-08-06,14:19:43
43.155572,89.355507,0,2465,39666.5970833333,2008-08-06,14:19:48
43.155129,89.357286,0,2471,39666.5971412037,2008-08-06,14:19:53
43.154615,89.359056,0,2472,39666.5971990741,2008-08-06,14:19:58
43.154033,89.3608,0,2469,39666.5972569444,2008-08-06,14:20:03
43.153462,89.362528,0,2464,39666.5973148148,2008-08-06,14:20:08
43.152867,89.364311,0,2465,39666.5973726852,2008-08-06,14:20:13
43.152302,89.366096,0,2464,39666.5974305556,2008-08-06,14:20:18
43.151783,89.3679,0,2464,39666.5974884259,2008-08-06,14:20:23
43.151324,89.369773,0,2458,39666.5975462963,2008-08-06,14:20:28
43.150913,89.371665,0,2456,39666.5976041667,2008-08-06,14:20:33
43.150559,89.37361,0,2454,39666.597662037,2008-08-06,14:20:38
43.150283,89.37556,0,2448,39666.5977199074,2008-08-06,14:20:43
43.15008,89.377558,0,2444,39666.5977777778,2008-08-06,14:20:48
43.149955,89.379562,0,2440,39666.5978356482,2008-08-06,14:20:53
43.149878,89.38158,0,2436,39666.5978935185,2008-08-06,14:20:58
43.149781,89.383622,0,2431,39666.5979513889,2008-08-06,14:21:03
43.149693,89.385628,0,2422,39666.5980092593,2008-08-06,14:21:08
43.149609,89.387641,0,2418,39666.5980671296,2008-08-06,14:21:13
43.149456,89.389629,0,2429,39666.598125,2008-08-06,14:21:18
43.14924,89.391593,0,2436,39666.5981828704,2008-08-06,14:21:23
43.14891,89.393549,0,2433,39666.5982407407,2008-08-06,14:21:28
43.148556,89.395437,0,2432,39666.5982986111,2008-08-06,14:21:33
43.148173,89.397307,0,2436,39666.5983564815,2008-08-06,14:21:38
43.147817,89.399138,0,2440,39666.5984143519,2008-08-06,14:21:43
43.147486,89.400932,0,2442,39666.5984722222,2008-08-06,14:21:48
43.147148,89.402744,0,2442,39666.5985300926,2008-08-06,14:21:53
43.146789,89.404552,0,2442,39666.598587963,2008-08-06,14:21:58
43.146443,89.406374,0,2440,39666.5986458333,2008-08-06,14:22:03
43.146155,89.408218,0,2438,39666.5987037037,2008-08-06,14:22:08
43.145923,89.410096,0,2436,39666.5987615741,2008-08-06,14:22:13
43.14574,89.411952,0,2429,39666.5988194444,2008-08-06,14:22:18
43.145538,89.413798,0,2429,39666.5988773148,2008-08-06,14:22:23
43.145325,89.415623,0,2435,39666.5989351852,2008-08-06,14:22:28
43.145073,89.417414,0,2439,39666.5989930556,2008-08-06,14:22:33
43.14477,89.419189,0,2441,39666.5990509259,2008-08-06,14:22:38
43.14441,89.420937,0,2441,39666.5991087963,2008-08-06,14:22:43
43.144037,89.422603,0,2439,39666.5991666667,2008-08-06,14:22:48
43.143668,89.424279,0,2437,39666.599224537,2008-08-06,14:22:53
43.143275,89.425945,0,2432,39666.5992824074,2008-08-06,14:22:58
43.142959,89.427592,0,2437,39666.5993402778,2008-08-06,14:23:03
43.142702,89.429253,0,2442,39666.5993981481,2008-08-06,14:23:08
43.142482,89.430908,0,2453,39666.5994560185,2008-08-06,14:23:13
43.142344,89.43254,0,2460,39666.5995138889,2008-08-06,14:23:18
43.142207,89.434151,0,2469,39666.5995717593,2008-08-06,14:23:23
43.142088,89.435759,0,2474,39666.5996296296,2008-08-06,14:23:28
43.141965,89.437375,0,2476,39666.5996875,2008-08-06,14:23:33
43.141809,89.438996,0,2476,39666.5997453704,2008-08-06,14:23:38
43.141621,89.440628,0,2475,39666.5998032407,2008-08-06,14:23:43
43.141354,89.442254,0,2469,39666.5998611111,2008-08-06,14:23:48
43.141008,89.443825,0,2458,39666.5999189815,2008-08-06,14:23:53
43.140622,89.445423,0,2455,39666.5999768519,2008-08-06,14:23:58
43.140195,89.446996,0,2460,39666.6000347222,2008-08-06,14:24:03
43.13968,89.448547,0,2458,39666.6000925926,2008-08-06,14:24:08
43.139103,89.45007,0,2444,39666.600150463,2008-08-06,14:24:13
43.138497,89.451572,0,2437,39666.6002083333,2008-08-06,14:24:18
43.137822,89.452999,0,2433,39666.6002662037,2008-08-06,14:24:23
43.137094,89.454392,0,2433,39666.6003240741,2008-08-06,14:24:28
43.136345,89.455769,0,2429,39666.6003819444,2008-08-06,14:24:33
43.135601,89.457133,0,2428,39666.6004398148,2008-08-06,14:24:38
43.134829,89.458509,0,2430,39666.6004976852,2008-08-06,14:24:43
43.134085,89.45987,0,2437,39666.6005555556,2008-08-06,14:24:48
43.133333,89.461255,0,2443,39666.6006134259,2008-08-06,14:24:53
43.132587,89.462617,0,2439,39666.6006712963,2008-08-06,14:24:58
43.131862,89.463959,0,2432,39666.6007291667,2008-08-06,14:25:03
43.131116,89.465318,0,2428,39666.600787037,2008-08-06,14:25:08
43.130375,89.466665,0,2421,39666.6008449074,2008-08-06,14:25:13
43.129628,89.468009,0,2413,39666.6009027778,2008-08-06,14:25:18
43.128894,89.469334,0,2406,39666.6009606481,2008-08-06,14:25:23
43.128152,89.470687,0,2401,39666.6010185185,2008-08-06,14:25:28
43.127401,89.472073,0,2395,39666.6010763889,2008-08-06,14:25:33
43.126654,89.473432,0,2392,39666.6011342593,2008-08-06,14:25:38
43.125915,89.474763,0,2389,39666.6011921296,2008-08-06,14:25:43
43.125189,89.476172,0,2384,39666.60125,2008-08-06,14:25:48
43.124512,89.477653,0,2381,39666.6013078704,2008-08-06,14:25:53
43.123934,89.479157,0,2384,39666.6013657407,2008-08-06,14:25:58
43.123389,89.480719,0,2389,39666.6014236111,2008-08-06,14:26:03
43.122927,89.482313,0,2397,39666.6014814815,2008-08-06,14:26:08
43.122517,89.483931,0,2406,39666.6015393519,2008-08-06,14:26:13
43.122148,89.485563,0,2414,39666.6015972222,2008-08-06,14:26:18
43.12187,89.487219,0,2422,39666.6016550926,2008-08-06,14:26:23
43.121626,89.488896,0,2430,39666.601712963,2008-08-06,14:26:28
43.121439,89.490586,0,2438,39666.6017708333,2008-08-06,14:26:33
43.121316,89.492284,0,2446,39666.6018287037,2008-08-06,14:26:38
43.121193,89.493986,0,2450,39666.6018865741,2008-08-06,14:26:43
43.121075,89.495651,0,2453,39666.6019444444,2008-08-06,14:26:48
43.120965,89.497333,0,2456,39666.6020023148,2008-08-06,14:26:53
43.120855,89.499027,0,2462,39666.6020601852,2008-08-06,14:26:58
43.120726,89.500721,0,2465,39666.6021180556,2008-08-06,14:27:03
43.120543,89.502352,0,2466,39666.6021759259,2008-08-06,14:27:08
43.120298,89.504023,0,2469,39666.6022337963,2008-08-06,14:27:13
43.120014,89.50567,0,2469,39666.6022916667,2008-08-06,14:27:18
43.119667,89.507287,0,2472,39666.602349537,2008-08-06,14:27:23
43.119248,89.508896,0,2471,39666.6024074074,2008-08-06,14:27:28
43.118826,89.510494,0,2471,39666.6024652778,2008-08-06,14:27:33
43.118397,89.51208,0,2469,39666.6025231481,2008-08-06,14:27:38
43.118018,89.513735,0,2470,39666.6025810185,2008-08-06,14:27:43
43.117701,89.515368,0,2469,39666.6026388889,2008-08-06,14:27:48
43.117426,89.517025,0,2473,39666.6026967593,2008-08-06,14:27:53
43.117225,89.518735,0,2474,39666.6027546296,2008-08-06,14:27:58
43.11707,89.520451,0,2470,39666.6028125,2008-08-06,14:28:03
43.116992,89.522152,0,2472,39666.6028703704,2008-08-06,14:28:08
43.116983,89.52388,0,2479,39666.6029282407,2008-08-06,14:28:13
43.117048,89.5256,0,2478,39666.6029861111,2008-08-06,14:28:18
43.117169,89.527327,0,2470,39666.6030439815,2008-08-06,14:28:23
43.117347,89.529043,0,2463,39666.6031018518,2008-08-06,14:28:28
43.117581,89.530763,0,2465,39666.6031597222,2008-08-06,14:28:33
43.117893,89.532462,0,2463,39666.6032175926,2008-08-06,14:28:38
43.118245,89.534094,0,2456,39666.603275463,2008-08-06,14:28:43
43.118702,89.535717,0,2455,39666.6033333333,2008-08-06,14:28:48
43.119186,89.537325,0,2454,39666.6033912037,2008-08-06,14:28:53
43.119684,89.538963,0,2453,39666.6034490741,2008-08-06,14:28:58
43.120192,89.540598,0,2453,39666.6035069444,2008-08-06,14:29:03
43.120705,89.542258,0,2460,39666.6035648148,2008-08-06,14:29:08
43.121211,89.543928,0,2460,39666.6036226852,2008-08-06,14:29:13
43.121663,89.545644,0,2458,39666.6036805556,2008-08-06,14:29:18
43.122088,89.547385,0,2458,39666.6037384259,2008-08-06,14:29:23
43.122431,89.549137,0,2453,39666.6037962963,2008-08-06,14:29:28
43.122724,89.550928,0,2448,39666.6038541667,2008-08-06,14:29:33
43.122955,89.552694,0,2446,39666.603912037,2008-08-06,14:29:38
43.123106,89.55446,0,2445,39666.6039699074,2008-08-06,14:29:43
43.123228,89.556218,0,2439,39666.6040277778,2008-08-06,14:29:48
43.123329,89.557955,0,2437,39666.6040856481,2008-08-06,14:29:53
43.123371,89.559693,0,2441,39666.6041435185,2008-08-06,14:29:58
43.12341,89.561415,0,2447,39666.6042013889,2008-08-06,14:30:03
43.12345,89.563137,0,2453,39666.6042592593,2008-08-06,14:30:08
43.123494,89.564858,0,2452,39666.6043171296,2008-08-06,14:30:13
43.123528,89.566596,0,2445,39666.604375,2008-08-06,14:30:18
43.123576,89.568371,0,2435,39666.6044328704,2008-08-06,14:30:23
43.123616,89.570125,0,2423,39666.6044907407,2008-08-06,14:30:28
43.123661,89.571885,0,2409,39666.6045486111,2008-08-06,14:30:33
43.123661,89.573657,0,2402,39666.6046064815,2008-08-06,14:30:38
43.1236,89.575449,0,2392,39666.6046643518,2008-08-06,14:30:43
43.123528,89.577192,0,2380,39666.6047222222,2008-08-06,14:30:48
43.1234,89.578955,0,2379,39666.6047800926,2008-08-06,14:30:53
43.123165,89.580711,0,2374,39666.604837963,2008-08-06,14:30:58
43.122932,89.582454,0,2384,39666.6048958333,2008-08-06,14:31:03
43.122632,89.584217,0,2391,39666.6049537037,2008-08-06,14:31:08
43.122249,89.585957,0,2398,39666.6050115741,2008-08-06,14:31:13
43.121838,89.587672,0,2404,39666.6050694444,2008-08-06,14:31:18
43.121369,89.589371,0,2402,39666.6051273148,2008-08-06,14:31:23
43.120846,89.591055,0,2396,39666.6051851852,2008-08-06,14:31:28
43.120331,89.59275,0,2392,39666.6052430556,2008-08-06,14:31:33
43.119834,89.594437,0,2391,39666.6053009259,2008-08-06,14:31:38
43.119386,89.596143,0,2386,39666.6053587963,2008-08-06,14:31:43
43.11898,89.597855,0,2388,39666.6054166667,2008-08-06,14:31:48
43.118658,89.599579,0,2388,39666.605474537,2008-08-06,14:31:53
43.118377,89.601286,0,2395,39666.6055324074,2008-08-06,14:31:58
43.118132,89.603025,0,2390,39666.6055902778,2008-08-06,14:32:03
43.117903,89.604757,0,2387,39666.6056481482,2008-08-06,14:32:08
43.117686,89.606464,0,2386,39666.6057060185,2008-08-06,14:32:13
43.117449,89.608171,0,2384,39666.6057638889,2008-08-06,14:32:18
43.117198,89.609863,0,2387,39666.6058217593,2008-08-06,14:32:23
43.116929,89.611554,0,2385,39666.6058796296,2008-08-06,14:32:28
43.116635,89.613284,0,2387,39666.6059375,2008-08-06,14:32:33
43.116365,89.615014,0,2390,39666.6059953704,2008-08-06,14:32:38
43.116086,89.616733,0,2385,39666.6060532407,2008-08-06,14:32:43
43.115796,89.618469,0,2383,39666.6061111111,2008-08-06,14:32:48
43.115515,89.620199,0,2382,39666.6061689815,2008-08-06,14:32:53
43.115183,89.621899,0,2379,39666.6062268519,2008-08-06,14:32:58
43.114795,89.62356,0,2379,39666.6062847222,2008-08-06,14:33:03
43.114345,89.625209,0,2382,39666.6063425926,2008-08-06,14:33:08
43.11386,89.626797,0,2378,39666.606400463,2008-08-06,14:33:13
43.113305,89.628324,0,2377,39666.6064583333,2008-08-06,14:33:18
43.112697,89.629848,0,2382,39666.6065162037,2008-08-06,14:33:23
43.112106,89.631377,0,2387,39666.6065740741,2008-08-06,14:33:28
43.111514,89.632913,0,2397,39666.6066319444,2008-08-06,14:33:33
43.110958,89.634494,0,2400,39666.6066898148,2008-08-06,14:33:38
43.110487,89.636129,0,2406,39666.6067476852,2008-08-06,14:33:43
43.110064,89.637764,0,2413,39666.6068055556,2008-08-06,14:33:48
43.109633,89.639431,0,2417,39666.6068634259,2008-08-06,14:33:53
43.109194,89.641081,0,2415,39666.6069212963,2008-08-06,14:33:58
43.108762,89.642728,0,2414,39666.6069791667,2008-08-06,14:34:03
43.108335,89.64438,0,2418,39666.607037037,2008-08-06,14:34:08
43.1079,89.646028,0,2416,39666.6070949074,2008-08-06,14:34:13
43.107468,89.64766,0,2417,39666.6071527778,2008-08-06,14:34:18
43.107057,89.64929,0,2418,39666.6072106481,2008-08-06,14:34:23
43.106598,89.65094,0,2420,39666.6072685185,2008-08-06,14:34:28
43.106111,89.652586,0,2423,39666.6073263889,2008-08-06,14:34:33
43.105611,89.654177,0,2426,39666.6073842593,2008-08-06,14:34:38
43.105086,89.655786,0,2432,39666.6074421296,2008-08-06,14:34:43
43.104535,89.657419,0,2431,39666.6075,2008-08-06,14:34:48
43.104065,89.659041,0,2426,39666.6075578704,2008-08-06,14:34:53
43.10366,89.660694,0,2429,39666.6076157407,2008-08-06,14:34:58
43.10332,89.662406,0,2435,39666.6076736111,2008-08-06,14:35:03
43.103071,89.664102,0,2442,39666.6077314815,2008-08-06,14:35:08
43.102812,89.665814,0,2448,39666.6077893519,2008-08-06,14:35:13
43.10254,89.667518,0,2449,39666.6078472222,2008-08-06,14:35:18
43.102258,89.669243,0,2453,39666.6079050926,2008-08-06,14:35:23
43.101994,89.670947,0,2455,39666.607962963,2008-08-06,14:35:28
43.101716,89.672648,0,2453,39666.6080208333,2008-08-06,14:35:33
43.101429,89.674374,0,2451,39666.6080787037,2008-08-06,14:35:38
43.101152,89.676083,0,2450,39666.6081365741,2008-08-06,14:35:43
43.100855,89.677813,0,2442,39666.6081944444,2008-08-06,14:35:48
43.10052,89.679553,0,2434,39666.6082523148,2008-08-06,14:35:53
43.100078,89.681263,0,2427,39666.6083101852,2008-08-06,14:35:58
43.099581,89.682965,0,2418,39666.6083680556,2008-08-06,14:36:03
43.099043,89.684653,0,2409,39666.6084259259,2008-08-06,14:36:08
43.098507,89.686324,0,2402,39666.6084837963,2008-08-06,14:36:13
43.098013,89.687992,0,2404,39666.6085416667,2008-08-06,14:36:18
43.097545,89.689644,0,2407,39666.608599537,2008-08-06,14:36:23
43.097153,89.691303,0,2406,39666.6086574074,2008-08-06,14:36:28
43.096805,89.69296,0,2405,39666.6087152778,2008-08-06,14:36:33
43.096502,89.694649,0,2408,39666.6087731481,2008-08-06,14:36:38
43.09625,89.696335,0,2407,39666.6088310185,2008-08-06,14:36:43
43.096047,89.698048,0,2405,39666.6088888889,2008-08-06,14:36:48
43.09586,89.699738,0,2402,39666.6089467593,2008-08-06,14:36:53
43.095652,89.70146,0,2403,39666.6090046296,2008-08-06,14:36:58
43.095436,89.703152,0,2401,39666.6090625,2008-08-06,14:37:03
43.095168,89.704825,0,2402,39666.6091203704,2008-08-06,14:37:08
43.094858,89.706467,0,2405,39666.6091782407,2008-08-06,14:37:13
43.09449,89.708123,0,2407,39666.6092361111,2008-08-06,14:37:18
43.094051,89.709749,0,2408,39666.6092939815,2008-08-06,14:37:23
43.093584,89.711375,0,2409,39666.6093518519,2008-08-06,14:37:28
43.093121,89.712997,0,2410,39666.6094097222,2008-08-06,14:37:33
43.092665,89.714603,0,2412,39666.6094675926,2008-08-06,14:37:38
43.092188,89.716224,0,2411,39666.609525463,2008-08-06,14:37:43
43.091721,89.717836,0,2410,39666.6095833333,2008-08-06,14:37:48
43.091263,89.719441,0,2405,39666.6096412037,2008-08-06,14:37:53
43.090821,89.721041,0,2402,39666.6096990741,2008-08-06,14:37:58
43.09038,89.722611,0,2409,39666.6097569444,2008-08-06,14:38:03
43.089929,89.724164,0,2418,39666.6098148148,2008-08-06,14:38:08
43.089474,89.725698,0,2421,39666.6098726852,2008-08-06,14:38:13
43.088986,89.727219,0,2419,39666.6099305556,2008-08-06,14:38:18
43.088437,89.728689,0,2418,39666.6099884259,2008-08-06,14:38:23
43.087858,89.730079,0,2424,39666.6100462963,2008-08-06,14:38:28
43.087249,89.731471,0,2418,39666.6101041667,2008-08-06,14:38:33
43.086614,89.732842,0,2412,39666.610162037,2008-08-06,14:38:38
43.085976,89.734226,0,2413,39666.6102199074,2008-08-06,14:38:43
43.085348,89.735608,0,2412,39666.6102777778,2008-08-06,14:38:48
43.084749,89.736998,0,2410,39666.6103356481,2008-08-06,14:38:53
43.084243,89.738384,0,2412,39666.6103935185,2008-08-06,14:38:58
43.083766,89.739806,0,2416,39666.6104513889,2008-08-06,14:39:03
43.083336,89.741237,0,2421,39666.6105092593,2008-08-06,14:39:08
43.082993,89.742689,0,2422,39666.6105671296,2008-08-06,14:39:13
43.08267,89.744182,0,2423,39666.610625,2008-08-06,14:39:18
43.082384,89.745692,0,2420,39666.6106828704,2008-08-06,14:39:23
43.08214,89.747223,0,2418,39666.6107407407,2008-08-06,14:39:28
43.081915,89.748753,0,2417,39666.6107986111,2008-08-06,14:39:33
43.0817,89.750281,0,2412,39666.6108564815,2008-08-06,14:39:38
43.081484,89.751836,0,2414,39666.6109143518,2008-08-06,14:39:43
43.081287,89.753391,0,2426,39666.6109722222,2008-08-06,14:39:48
43.081155,89.754967,0,2434,39666.6110300926,2008-08-06,14:39:53
43.081054,89.756554,0,2438,39666.611087963,2008-08-06,14:39:58
43.080959,89.758102,0,2444,39666.6111458333,2008-08-06,14:40:03
43.080871,89.759675,0,2446,39666.6112037037,2008-08-06,14:40:08
43.080789,89.761228,0,2445,39666.6112615741,2008-08-06,14:40:13
43.080699,89.762766,0,2447,39666.6113194444,2008-08-06,14:40:18
43.080602,89.764277,0,2449,39666.6113773148,2008-08-06,14:40:23
43.080503,89.765813,0,2448,39666.6114351852,2008-08-06,14:40:28
43.080411,89.767339,0,2447,39666.6114930556,2008-08-06,14:40:33
43.080312,89.768887,0,2445,39666.6115509259,2008-08-06,14:40:38
43.080226,89.770423,0,2445,39666.6116087963,2008-08-06,14:40:43
43.080162,89.771931,0,2444,39666.6116666667,2008-08-06,14:40:48
43.080143,89.773448,0,2443,39666.611724537,2008-08-06,14:40:53
43.080182,89.774955,0,2447,39666.6117824074,2008-08-06,14:40:58
43.08026,89.776455,0,2450,39666.6118402778,2008-08-06,14:41:03
43.080373,89.777941,0,2455,39666.6118981481,2008-08-06,14:41:08
43.080469,89.779403,0,2458,39666.6119560185,2008-08-06,14:41:13
43.080582,89.780859,0,2465,39666.6120138889,2008-08-06,14:41:18
43.080667,89.782298,0,2471,39666.6120717593,2008-08-06,14:41:23
43.080783,89.783726,0,2475,39666.6121296296,2008-08-06,14:41:28
43.08091,89.785146,0,2481,39666.6121875,2008-08-06,14:41:33
43.081016,89.786587,0,2490,39666.6122453704,2008-08-06,14:41:38
43.081132,89.788039,0,2496,39666.6123032407,2008-08-06,14:41:43
43.081239,89.789479,0,2500,39666.6123611111,2008-08-06,14:41:48
43.081331,89.790958,0,2499,39666.6124189815,2008-08-06,14:41:53
43.081412,89.792444,0,2496,39666.6124768518,2008-08-06,14:41:58
43.081523,89.793922,0,2492,39666.6125347222,2008-08-06,14:42:03
43.081633,89.795425,0,2479,39666.6125925926,2008-08-06,14:42:08
43.081756,89.796913,0,2472,39666.612650463,2008-08-06,14:42:13
43.081867,89.798409,0,2468,39666.6127083333,2008-08-06,14:42:18
43.081985,89.799875,0,2463,39666.6127662037,2008-08-06,14:42:23
43.082089,89.80133,0,2460,39666.6128240741,2008-08-06,14:42:28
43.082177,89.802781,0,2462,39666.6128819444,2008-08-06,14:42:33
43.082287,89.804245,0,2464,39666.6129398148,2008-08-06,14:42:38
43.082403,89.805724,0,2467,39666.6129976852,2008-08-06,14:42:43
43.082497,89.807201,0,2467,39666.6130555556,2008-08-06,14:42:48
43.082553,89.808704,0,2459,39666.6131134259,2008-08-06,14:42:53
43.082559,89.810202,0,2452,39666.6131712963,2008-08-06,14:42:58
43.082532,89.811681,0,2449,39666.6132291667,2008-08-06,14:43:03
43.082453,89.813169,0,2446,39666.613287037,2008-08-06,14:43:08
43.082321,89.814674,0,2436,39666.6133449074,2008-08-06,14:43:13
43.08214,89.816233,0,2428,39666.6134027778,2008-08-06,14:43:18
43.081951,89.817791,0,2428,39666.6134606482,2008-08-06,14:43:23
43.081774,89.819377,0,2429,39666.6135185185,2008-08-06,14:43:28
43.081577,89.820987,0,2430,39666.6135763889,2008-08-06,14:43:33
43.081426,89.822583,0,2429,39666.6136342593,2008-08-06,14:43:38
43.081329,89.824247,0,2430,39666.6136921296,2008-08-06,14:43:43
43.081301,89.825902,0,2428,39666.61375,2008-08-06,14:43:48
43.081293,89.827573,0,2424,39666.6138078704,2008-08-06,14:43:53
43.081285,89.829242,0,2418,39666.6138657407,2008-08-06,14:43:58
43.081277,89.830914,0,2413,39666.6139236111,2008-08-06,14:44:03
43.081252,89.832617,0,2410,39666.6139814815,2008-08-06,14:44:08
43.081217,89.834284,0,2405,39666.6140393519,2008-08-06,14:44:13
43.081181,89.83594,0,2406,39666.6140972222,2008-08-06,14:44:18
43.081174,89.837603,0,2406,39666.6141550926,2008-08-06,14:44:23
43.081152,89.839296,0,2410,39666.614212963,2008-08-06,14:44:28
43.081117,89.840999,0,2408,39666.6142708333,2008-08-06,14:44:33
43.081085,89.842693,0,2407,39666.6143287037,2008-08-06,14:44:38
43.081064,89.844419,0,2408,39666.6143865741,2008-08-06,14:44:43
43.081028,89.84614,0,2407,39666.6144444444,2008-08-06,14:44:48
43.080974,89.847828,0,2408,39666.6145023148,2008-08-06,14:44:53
43.080843,89.849542,0,2408,39666.6145601852,2008-08-06,14:44:58
43.080624,89.851212,0,2405,39666.6146180556,2008-08-06,14:45:03
43.080289,89.852838,0,2405,39666.6146759259,2008-08-06,14:45:08
43.079855,89.854413,0,2411,39666.6147337963,2008-08-06,14:45:13
43.079294,89.85593,0,2418,39666.6147916667,2008-08-06,14:45:18
43.07863,89.857336,0,2421,39666.614849537,2008-08-06,14:45:23
43.077897,89.85868,0,2421,39666.6149074074,2008-08-06,14:45:28
43.077089,89.860008,0,2425,39666.6149652778,2008-08-06,14:45:33
43.076275,89.86135,0,2428,39666.6150231481,2008-08-06,14:45:38
43.075468,89.862685,0,2420,39666.6150810185,2008-08-06,14:45:43
43.074646,89.864062,0,2420,39666.6151388889,2008-08-06,14:45:48
43.073851,89.865449,0,2424,39666.6151967593,2008-08-06,14:45:53
43.073151,89.866929,0,2423,39666.6152546296,2008-08-06,14:45:58
43.072555,89.868543,0,2423,39666.6153125,2008-08-06,14:46:03
43.072096,89.870172,0,2428,39666.6153703704,2008-08-06,14:46:08
43.071713,89.87185,0,2432,39666.6154282407,2008-08-06,14:46:13
43.071324,89.873565,0,2434,39666.6154861111,2008-08-06,14:46:18
43.070922,89.875265,0,2436,39666.6155439815,2008-08-06,14:46:23
43.070529,89.876987,0,2440,39666.6156018519,2008-08-06,14:46:28
43.070132,89.878724,0,2442,39666.6156597222,2008-08-06,14:46:33
43.069718,89.880468,0,2445,39666.6157175926,2008-08-06,14:46:38
43.06933,89.882212,0,2446,39666.615775463,2008-08-06,14:46:43
43.068922,89.883964,0,2445,39666.6158333333,2008-08-06,14:46:48
43.068519,89.885694,0,2444,39666.6158912037,2008-08-06,14:46:53
43.06813,89.887469,0,2443,39666.6159490741,2008-08-06,14:46:58
43.067811,89.889272,0,2436,39666.6160069444,2008-08-06,14:47:03
43.067611,89.891086,0,2435,39666.6160648148,2008-08-06,14:47:08
43.067443,89.892937,0,2432,39666.6161226852,2008-08-06,14:47:13
43.067289,89.894791,0,2432,39666.6161805556,2008-08-06,14:47:18
43.067113,89.896662,0,2432,39666.6162384259,2008-08-06,14:47:23
43.06696,89.89854,0,2433,39666.6162962963,2008-08-06,14:47:28
43.066809,89.900427,0,2434,39666.6163541667,2008-08-06,14:47:33
43.06666,89.902319,0,2433,39666.616412037,2008-08-06,14:47:38
43.066503,89.904197,0,2435,39666.6164699074,2008-08-06,14:47:43
43.066329,89.906084,0,2433,39666.6165277778,2008-08-06,14:47:48
43.06616,89.90801,0,2432,39666.6165856481,2008-08-06,14:47:53
43.065969,89.909945,0,2431,39666.6166435185,2008-08-06,14:47:58
43.065791,89.911871,0,2432,39666.6167013889,2008-08-06,14:48:03
43.065622,89.913795,0,2432,39666.6167592593,2008-08-06,14:48:08
43.06544,89.915738,0,2437,39666.6168171296,2008-08-06,14:48:13
43.065269,89.917666,0,2440,39666.616875,2008-08-06,14:48:18
43.065095,89.919577,0,2441,39666.6169328704,2008-08-06,14:48:23
43.064925,89.921509,0,2446,39666.6169907407,2008-08-06,14:48:28
43.06475,89.923457,0,2451,39666.6170486111,2008-08-06,14:48:33
43.064593,89.925401,0,2459,39666.6171064815,2008-08-06,14:48:38
43.064459,89.927346,0,2463,39666.6171643519,2008-08-06,14:48:43
43.064419,89.929312,0,2467,39666.6172222222,2008-08-06,14:48:48
43.064448,89.931308,0,2471,39666.6172800926,2008-08-06,14:48:53
43.064528,89.933302,0,2475,39666.617337963,2008-08-06,14:48:58
43.064605,89.935297,0,2478,39666.6173958333,2008-08-06,14:49:03
43.064687,89.937285,0,2482,39666.6174537037,2008-08-06,14:49:08
43.064767,89.939268,0,2482,39666.6175115741,2008-08-06,14:49:13
43.064841,89.941273,0,2483,39666.6175694444,2008-08-06,14:49:18
43.06492,89.943275,0,2485,39666.6176273148,2008-08-06,14:49:23
43.064998,89.94529,0,2483,39666.6176851852,2008-08-06,14:49:28
43.065077,89.947292,0,2478,39666.6177430556,2008-08-06,14:49:33
43.065198,89.949269,0,2476,39666.6178009259,2008-08-06,14:49:38
43.0654,89.95124,0,2473,39666.6178587963,2008-08-06,14:49:43
43.065644,89.95318,0,2480,39666.6179166667,2008-08-06,14:49:48
43.065906,89.955139,0,2488,39666.617974537,2008-08-06,14:49:53
43.066162,89.957094,0,2498,39666.6180324074,2008-08-06,14:49:58
43.066387,89.958999,0,2502,39666.6180902778,2008-08-06,14:50:03
43.066621,89.960903,0,2504,39666.6181481481,2008-08-06,14:50:08
43.066949,89.962777,0,2513,39666.6182060185,2008-08-06,14:50:13
43.067383,89.964604,0,2522,39666.6182638889,2008-08-06,14:50:18
43.067821,89.966445,0,2528,39666.6183217593,2008-08-06,14:50:23
43.068256,89.968305,0,2538,39666.6183796296,2008-08-06,14:50:28
43.06869,89.970175,0,2543,39666.6184375,2008-08-06,14:50:33
43.069132,89.972058,0,2548,39666.6184953704,2008-08-06,14:50:38
43.069588,89.973954,0,2555,39666.6185532407,2008-08-06,14:50:43
43.07004,89.975853,0,2561,39666.6186111111,2008-08-06,14:50:48
43.07049,89.977748,0,2567,39666.6186689815,2008-08-06,14:50:53
43.070928,89.979642,0,2574,39666.6187268518,2008-08-06,14:50:58
43.071377,89.981505,0,2581,39666.6187847222,2008-08-06,14:51:03
43.071802,89.983376,0,2582,39666.6188425926,2008-08-06,14:51:08
43.072246,89.985258,0,2587,39666.618900463,2008-08-06,14:51:13
43.072673,89.987118,0,2589,39666.6189583333,2008-08-06,14:51:18
43.073099,89.988971,0,2590,39666.6190162037,2008-08-06,14:51:23
43.073515,89.990812,0,2588,39666.6190740741,2008-08-06,14:51:28
43.073939,89.992644,0,2591,39666.6191319444,2008-08-06,14:51:33
43.074355,89.994489,0,2594,39666.6191898148,2008-08-06,14:51:38
43.074798,89.996297,0,2581,39666.6192476852,2008-08-06,14:51:43
43.075238,89.998109,0,2572,39666.6193055556,2008-08-06,14:51:48
43.075652,89.999914,0,2571,39666.6193634259,2008-08-06,14:51:53
43.076074,90.001723,0,2569,39666.6194212963,2008-08-06,14:51:58
43.076491,90.00355,0,2567,39666.6194791667,2008-08-06,14:52:03
43.076905,90.005338,0,2561,39666.619537037,2008-08-06,14:52:08
43.077394,90.007106,0,2557,39666.6195949074,2008-08-06,14:52:13
43.077912,90.008866,0,2552,39666.6196527778,2008-08-06,14:52:18
43.078423,90.010638,0,2547,39666.6197106481,2008-08-06,14:52:23
43.078935,90.012368,0,2542,39666.6197685185,2008-08-06,14:52:28
43.079447,90.014124,0,2540,39666.6198263889,2008-08-06,14:52:33
43.079953,90.015874,0,2542,39666.6198842593,2008-08-06,14:52:38
43.08046,90.01761,0,2542,39666.6199421296,2008-08-06,14:52:43
43.081003,90.019347,0,2531,39666.62,2008-08-06,14:52:48
43.081547,90.021101,0,2526,39666.6200578704,2008-08-06,14:52:53
43.082081,90.022832,0,2524,39666.6201157407,2008-08-06,14:52:58
43.082618,90.024606,0,2524,39666.6201736111,2008-08-06,14:53:03
43.083146,90.026398,0,2528,39666.6202314815,2008-08-06,14:53:08
43.083659,90.028177,0,2532,39666.6202893518,2008-08-06,14:53:13
43.084175,90.029947,0,2535,39666.6203472222,2008-08-06,14:53:18
43.084683,90.031713,0,2536,39666.6204050926,2008-08-06,14:53:23
43.085177,90.033507,0,2537,39666.620462963,2008-08-06,14:53:28
43.085555,90.035356,0,2538,39666.6205208333,2008-08-06,14:53:33
43.085835,90.037233,0,2535,39666.6205787037,2008-08-06,14:53:38
43.085979,90.039133,0,2536,39666.6206365741,2008-08-06,14:53:43
43.085986,90.041078,0,2531,39666.6206944444,2008-08-06,14:53:48
43.085852,90.042993,0,2526,39666.6207523148,2008-08-06,14:53:53
43.085579,90.044897,0,2521,39666.6208101852,2008-08-06,14:53:58
43.085301,90.04678,0,2517,39666.6208680556,2008-08-06,14:54:03
43.08504,90.048656,0,2523,39666.6209259259,2008-08-06,14:54:08
43.084767,90.050508,0,2528,39666.6209837963,2008-08-06,14:54:13
43.084469,90.052333,0,2525,39666.6210416667,2008-08-06,14:54:18
43.084059,90.054107,0,2519,39666.621099537,2008-08-06,14:54:23
43.083522,90.055811,0,2509,39666.6211574074,2008-08-06,14:54:28
43.082864,90.057413,0,2496,39666.6212152778,2008-08-06,14:54:33
43.082124,90.058947,0,2480,39666.6212731482,2008-08-06,14:54:38
43.081386,90.060477,0,2468,39666.6213310185,2008-08-06,14:54:43
43.080663,90.062,0,2463,39666.6213888889,2008-08-06,14:54:48
43.079948,90.063495,0,2450,39666.6214467593,2008-08-06,14:54:53
43.079266,90.064976,0,2445,39666.6215046296,2008-08-06,14:54:58
43.078564,90.066476,0,2440,39666.6215625,2008-08-06,14:55:03
43.077867,90.067963,0,2434,39666.6216203704,2008-08-06,14:55:08
43.077186,90.069414,0,2428,39666.6216782407,2008-08-06,14:55:13
43.076477,90.070887,0,2435,39666.6217361111,2008-08-06,14:55:18
43.07579,90.072305,0,2452,39666.6217939815,2008-08-06,14:55:23
43.075119,90.073729,0,2453,39666.6218518519,2008-08-06,14:55:28
43.07446,90.075168,0,2454,39666.6219097222,2008-08-06,14:55:33
43.073767,90.076613,0,2461,39666.6219675926,2008-08-06,14:55:38
43.07311,90.078036,0,2470,39666.622025463,2008-08-06,14:55:43
43.072452,90.079444,0,2479,39666.6220833333,2008-08-06,14:55:48
43.071802,90.080858,0,2476,39666.6221412037,2008-08-06,14:55:53
43.071144,90.082271,0,2477,39666.6221990741,2008-08-06,14:55:58
43.070487,90.08372,0,2468,39666.6222569444,2008-08-06,14:56:03
43.069819,90.085141,0,2463,39666.6223148148,2008-08-06,14:56:08
43.069165,90.086629,0,2458,39666.6223726852,2008-08-06,14:56:13
43.068651,90.088172,0,2456,39666.6224305556,2008-08-06,14:56:18
43.068254,90.089776,0,2458,39666.6224884259,2008-08-06,14:56:23
43.067923,90.091405,0,2461,39666.6225462963,2008-08-06,14:56:28
43.06757,90.093065,0,2459,39666.6226041667,2008-08-06,14:56:33
43.067213,90.094713,0,2454,39666.622662037,2008-08-06,14:56:38
43.06686,90.096357,0,2447,39666.6227199074,2008-08-06,14:56:43
43.066525,90.098031,0,2436,39666.6227777778,2008-08-06,14:56:48
43.06616,90.099691,0,2423,39666.6228356481,2008-08-06,14:56:53
43.065827,90.101334,0,2407,39666.6228935185,2008-08-06,14:56:58
43.065479,90.102972,0,2398,39666.6229513889,2008-08-06,14:57:03
43.065131,90.104663,0,2395,39666.6230092593,2008-08-06,14:57:08
43.064774,90.106351,0,2396,39666.6230671296,2008-08-06,14:57:13
43.064396,90.108059,0,2392,39666.623125,2008-08-06,14:57:18
43.064048,90.109761,0,2382,39666.6231828704,2008-08-06,14:57:23
43.063694,90.111447,0,2382,39666.6232407407,2008-08-06,14:57:28
43.063305,90.11317,0,2385,39666.6232986111,2008-08-06,14:57:33
43.062992,90.114897,0,2387,39666.6233564815,2008-08-06,14:57:38
43.062762,90.116631,0,2391,39666.6234143519,2008-08-06,14:57:43
43.062631,90.1184,0,2395,39666.6234722222,2008-08-06,14:57:48
43.062569,90.120202,0,2402,39666.6235300926,2008-08-06,14:57:53
43.062498,90.121986,0,2403,39666.623587963,2008-08-06,14:57:58
43.06242,90.123784,0,2397,39666.6236458333,2008-08-06,14:58:03
43.06233,90.125573,0,2393,39666.6237037037,2008-08-06,14:58:08
43.062237,90.127355,0,2386,39666.6237615741,2008-08-06,14:58:13
43.062164,90.129132,0,2382,39666.6238194444,2008-08-06,14:58:18
43.062073,90.130927,0,2376,39666.6238773148,2008-08-06,14:58:23
43.061989,90.132729,0,2370,39666.6239351852,2008-08-06,14:58:28
43.061901,90.134525,0,2360,39666.6239930556,2008-08-06,14:58:33
43.061819,90.136326,0,2350,39666.6240509259,2008-08-06,14:58:38
43.061747,90.138102,0,2340,39666.6241087963,2008-08-06,14:58:43
43.06175,90.139886,0,2332,39666.6241666667,2008-08-06,14:58:48
43.061881,90.14168,0,2331,39666.624224537,2008-08-06,14:58:53
43.062125,90.143475,0,2327,39666.6242824074,2008-08-06,14:58:58
43.062418,90.145254,0,2321,39666.6243402778,2008-08-06,14:59:03
43.062708,90.147038,0,2317,39666.6243981481,2008-08-06,14:59:08
43.062987,90.148838,0,2316,39666.6244560185,2008-08-06,14:59:13
43.063263,90.150618,0,2314,39666.6245138889,2008-08-06,14:59:18
43.06353,90.152405,0,2315,39666.6245717593,2008-08-06,14:59:23
43.063822,90.154219,0,2316,39666.6246296296,2008-08-06,14:59:28
43.064111,90.156032,0,2319,39666.6246875,2008-08-06,14:59:33
43.064402,90.157827,0,2326,39666.6247453704,2008-08-06,14:59:38
43.064671,90.159631,0,2338,39666.6248032407,2008-08-06,14:59:43
43.064953,90.161438,0,2353,39666.6248611111,2008-08-06,14:59:48
43.065228,90.163227,0,2374,39666.6249189815,2008-08-06,14:59:53
43.065506,90.16504,0,2391,39666.6249768519,2008-08-06,14:59:58
43.065792,90.166851,0,2404,39666.6250347222,2008-08-06,15:00:03
43.066079,90.168674,0,2419,39666.6250925926,2008-08-06,15:00:08
43.066363,90.170478,0,2431,39666.625150463,2008-08-06,15:00:13
43.06664,90.172258,0,2438,39666.6252083333,2008-08-06,15:00:18
43.066917,90.174022,0,2444,39666.6252662037,2008-08-06,15:00:23
43.067202,90.175828,0,2445,39666.6253240741,2008-08-06,15:00:28
43.067479,90.177609,0,2453,39666.6253819444,2008-08-06,15:00:33
43.067771,90.179411,0,2467,39666.6254398148,2008-08-06,15:00:38
43.068068,90.181224,0,2475,39666.6254976852,2008-08-06,15:00:43
43.068364,90.183019,0,2477,39666.6255555556,2008-08-06,15:00:48
43.068729,90.184764,0,2476,39666.6256134259,2008-08-06,15:00:53
43.069168,90.186531,0,2473,39666.6256712963,2008-08-06,15:00:58
43.06959,90.188263,0,2468,39666.6257291667,2008-08-06,15:01:03
43.069998,90.189984,0,2459,39666.625787037,2008-08-06,15:01:08
43.070426,90.191707,0,2448,39666.6258449074,2008-08-06,15:01:13
43.070842,90.193435,0,2441,39666.6259027778,2008-08-06,15:01:18
43.071203,90.195245,0,2441,39666.6259606481,2008-08-06,15:01:23
43.071453,90.197051,0,2447,39666.6260185185,2008-08-06,15:01:28
43.071657,90.198893,0,2455,39666.6260763889,2008-08-06,15:01:33
43.071853,90.20071,0,2460,39666.6261342593,2008-08-06,15:01:38
43.072029,90.202517,0,2464,39666.6261921296,2008-08-06,15:01:43
43.072223,90.20431,0,2471,39666.62625,2008-08-06,15:01:48
43.072505,90.206066,0,2477,39666.6263078704,2008-08-06,15:01:53
43.072895,90.207764,0,2481,39666.6263657407,2008-08-06,15:01:58
43.073389,90.209446,0,2483,39666.6264236111,2008-08-06,15:02:03
43.073982,90.211057,0,2479,39666.6264814815,2008-08-06,15:02:08
43.074583,90.212667,0,2462,39666.6265393518,2008-08-06,15:02:13
43.075195,90.214292,0,2449,39666.6265972222,2008-08-06,15:02:18
43.075788,90.215945,0,2440,39666.6266550926,2008-08-06,15:02:23
43.076387,90.217618,0,2439,39666.626712963,2008-08-06,15:02:28
43.076931,90.21932,0,2436,39666.6267708333,2008-08-06,15:02:33
43.07742,90.221038,0,2433,39666.6268287037,2008-08-06,15:02:38
43.077858,90.22279,0,2426,39666.6268865741,2008-08-06,15:02:43
43.078281,90.224551,0,2416,39666.6269444444,2008-08-06,15:02:48
43.078705,90.226294,0,2409,39666.6270023148,2008-08-06,15:02:53
43.079148,90.228024,0,2403,39666.6270601852,2008-08-06,15:02:58
43.079571,90.229741,0,2397,39666.6271180556,2008-08-06,15:03:03
43.080038,90.231417,0,2392,39666.6271759259,2008-08-06,15:03:08
43.080463,90.233162,0,2389,39666.6272337963,2008-08-06,15:03:13
43.080917,90.234952,0,2393,39666.6272916667,2008-08-06,15:03:18
43.081367,90.236715,0,2398,39666.627349537,2008-08-06,15:03:23
43.081803,90.238447,0,2404,39666.6274074074,2008-08-06,15:03:28
43.082227,90.240201,0,2412,39666.6274652778,2008-08-06,15:03:33
43.082657,90.241934,0,2416,39666.6275231481,2008-08-06,15:03:38
43.083093,90.243658,0,2418,39666.6275810185,2008-08-06,15:03:43
43.083528,90.245361,0,2420,39666.6276388889,2008-08-06,15:03:48
43.083985,90.24708,0,2427,39666.6276967593,2008-08-06,15:03:53
43.084504,90.248718,0,2437,39666.6277546296,2008-08-06,15:03:58
43.085038,90.25035,0,2440,39666.6278125,2008-08-06,15:04:03
43.085571,90.252002,0,2447,39666.6278703704,2008-08-06,15:04:08
43.086102,90.253666,0,2454,39666.6279282407,2008-08-06,15:04:13
43.086635,90.255313,0,2463,39666.6279861111,2008-08-06,15:04:18
43.087192,90.25696,0,2470,39666.6280439815,2008-08-06,15:04:23
43.087723,90.258628,0,2470,39666.6281018518,2008-08-06,15:04:28
43.088266,90.260316,0,2460,39666.6281597222,2008-08-06,15:04:33
43.088837,90.26199,0,2450,39666.6282175926,2008-08-06,15:04:38
43.089403,90.263674,0,2447,39666.628275463,2008-08-06,15:04:43
43.089973,90.265368,0,2441,39666.6283333333,2008-08-06,15:04:48
43.09052,90.267072,0,2437,39666.6283912037,2008-08-06,15:04:53
43.091109,90.268787,0,2429,39666.6284490741,2008-08-06,15:04:58
43.091713,90.270541,0,2420,39666.6285069444,2008-08-06,15:05:03
43.092283,90.272273,0,2409,39666.6285648148,2008-08-06,15:05:08
43.092838,90.274015,0,2404,39666.6286226852,2008-08-06,15:05:13
43.093397,90.275768,0,2401,39666.6286805556,2008-08-06,15:05:18
43.093978,90.277481,0,2397,39666.6287384259,2008-08-06,15:05:23
43.094545,90.279237,0,2394,39666.6287962963,2008-08-06,15:05:28
43.095092,90.281006,0,2392,39666.6288541667,2008-08-06,15:05:33
43.095666,90.282755,0,2390,39666.628912037,2008-08-06,15:05:38
43.096259,90.284496,0,2393,39666.6289699074,2008-08-06,15:05:43
43.096831,90.28625,0,2394,39666.6290277778,2008-08-06,15:05:48
43.097395,90.288019,0,2394,39666.6290856482,2008-08-06,15:05:53
43.097852,90.289829,0,2392,39666.6291435185,2008-08-06,15:05:58
43.098216,90.291676,0,2402,39666.6292013889,2008-08-06,15:06:03
43.098447,90.29357,0,2402,39666.6292592593,2008-08-06,15:06:08
43.098567,90.295493,0,2403,39666.6293171296,2008-08-06,15:06:13
43.098564,90.297395,0,2404,39666.629375,2008-08-06,15:06:18
43.098463,90.299315,0,2405,39666.6294328704,2008-08-06,15:06:23
43.098404,90.301219,0,2410,39666.6294907407,2008-08-06,15:06:28
43.098347,90.303138,0,2414,39666.6295486111,2008-08-06,15:06:33
43.098277,90.305039,0,2416,39666.6296064815,2008-08-06,15:06:38
43.098215,90.306915,0,2415,39666.6296643519,2008-08-06,15:06:43
43.098171,90.30883,0,2416,39666.6297222222,2008-08-06,15:06:48
43.098121,90.310729,0,2418,39666.6297800926,2008-08-06,15:06:53
43.098058,90.312641,0,2422,39666.629837963,2008-08-06,15:06:58
43.098015,90.314517,0,2425,39666.6298958333,2008-08-06,15:07:03
43.097981,90.316391,0,2421,39666.6299537037,2008-08-06,15:07:08
43.097986,90.318226,0,2420,39666.6300115741,2008-08-06,15:07:13
43.098059,90.320018,0,2418,39666.6300694444,2008-08-06,15:07:18
43.098166,90.32178,0,2423,39666.6301273148,2008-08-06,15:07:23
43.098275,90.323557,0,2427,39666.6301851852,2008-08-06,15:07:28
43.09836,90.325325,0,2432,39666.6302430556,2008-08-06,15:07:33
43.098397,90.327095,0,2435,39666.6303009259,2008-08-06,15:07:38
43.098332,90.328863,0,2436,39666.6303587963,2008-08-06,15:07:43
43.098164,90.330629,0,2433,39666.6304166667,2008-08-06,15:07:48
43.097927,90.332326,0,2436,39666.630474537,2008-08-06,15:07:53
43.097603,90.334025,0,2445,39666.6305324074,2008-08-06,15:07:58
43.09715,90.335668,0,2448,39666.6305902778,2008-08-06,15:08:03
43.096653,90.337273,0,2444,39666.6306481481,2008-08-06,15:08:08
43.096145,90.338895,0,2437,39666.6307060185,2008-08-06,15:08:13
43.095656,90.340479,0,2439,39666.6307638889,2008-08-06,15:08:18
43.095145,90.342063,0,2435,39666.6308217593,2008-08-06,15:08:23
43.094647,90.343666,0,2435,39666.6308796296,2008-08-06,15:08:28
43.094146,90.34524,0,2435,39666.6309375,2008-08-06,15:08:33
43.093655,90.346796,0,2430,39666.6309953704,2008-08-06,15:08:38
43.093166,90.348354,0,2423,39666.6310532407,2008-08-06,15:08:43
43.092687,90.349898,0,2415,39666.6311111111,2008-08-06,15:08:48
43.09218,90.351436,0,2410,39666.6311689815,2008-08-06,15:08:53
43.091713,90.352971,0,2402,39666.6312268519,2008-08-06,15:08:58
43.091224,90.354499,0,2389,39666.6312847222,2008-08-06,15:09:03
43.090743,90.356027,0,2389,39666.6313425926,2008-08-06,15:09:08
43.090258,90.357508,0,2379,39666.631400463,2008-08-06,15:09:13
43.089796,90.359014,0,2375,39666.6314583333,2008-08-06,15:09:18
43.089314,90.360565,0,2378,39666.6315162037,2008-08-06,15:09:23
43.088875,90.362097,0,2384,39666.6315740741,2008-08-06,15:09:28
43.088478,90.363662,0,2389,39666.6316319444,2008-08-06,15:09:33
43.088136,90.365238,0,2391,39666.6316898148,2008-08-06,15:09:38
43.087828,90.366833,0,2390,39666.6317476852,2008-08-06,15:09:43
43.087502,90.368416,0,2390,39666.6318055556,2008-08-06,15:09:48
43.087169,90.369992,0,2387,39666.6318634259,2008-08-06,15:09:53
43.086842,90.37156,0,2383,39666.6319212963,2008-08-06,15:09:58
43.086518,90.373119,0,2378,39666.6319791667,2008-08-06,15:10:03
43.086201,90.374676,0,2382,39666.632037037,2008-08-06,15:10:08
43.085887,90.376231,0,2388,39666.6320949074,2008-08-06,15:10:13
43.085562,90.377794,0,2397,39666.6321527778,2008-08-06,15:10:18
43.085237,90.379337,0,2410,39666.6322106481,2008-08-06,15:10:23
43.084934,90.380849,0,2415,39666.6322685185,2008-08-06,15:10:28
43.084679,90.382407,0,2415,39666.6323263889,2008-08-06,15:10:33
43.084491,90.383963,0,2412,39666.6323842593,2008-08-06,15:10:38
43.084355,90.385502,0,2403,39666.6324421296,2008-08-06,15:10:43
43.08423,90.38705,0,2397,39666.6325,2008-08-06,15:10:48
43.084104,90.388616,0,2393,39666.6325578704,2008-08-06,15:10:53
43.083958,90.390156,0,2392,39666.6326157407,2008-08-06,15:10:58
43.083816,90.391689,0,2391,39666.6326736111,2008-08-06,15:11:03
43.083667,90.393197,0,2390,39666.6327314815,2008-08-06,15:11:08
43.083539,90.394756,0,2391,39666.6327893519,2008-08-06,15:11:13
43.083421,90.39627,0,2392,39666.6328472222,2008-08-06,15:11:18
43.083291,90.397794,0,2391,39666.6329050926,2008-08-06,15:11:23
43.083171,90.399294,0,2386,39666.632962963,2008-08-06,15:11:28
43.083047,90.400812,0,2383,39666.6330208333,2008-08-06,15:11:33
43.082913,90.402302,0,2383,39666.6330787037,2008-08-06,15:11:38
43.082781,90.403799,0,2384,39666.6331365741,2008-08-06,15:11:43
43.082624,90.40526,0,2379,39666.6331944444,2008-08-06,15:11:48
43.082498,90.40674,0,2373,39666.6332523148,2008-08-06,15:11:53
43.082375,90.408209,0,2367,39666.6333101852,2008-08-06,15:11:58
43.08224,90.409668,0,2360,39666.6333680556,2008-08-06,15:12:03
43.082117,90.411127,0,2353,39666.6334259259,2008-08-06,15:12:08
43.081983,90.412591,0,2348,39666.6334837963,2008-08-06,15:12:13
43.081843,90.414075,0,2344,39666.6335416667,2008-08-06,15:12:18
43.081717,90.415551,0,2338,39666.633599537,2008-08-06,15:12:23
43.08163,90.417012,0,2336,39666.6336574074,2008-08-06,15:12:28
43.08163,90.418493,0,2341,39666.6337152778,2008-08-06,15:12:33
43.081727,90.420011,0,2335,39666.6337731481,2008-08-06,15:12:38
43.08191,90.421497,0,2328,39666.6338310185,2008-08-06,15:12:43
43.08219,90.42295,0,2326,39666.6338888889,2008-08-06,15:12:48
43.082473,90.424427,0,2327,39666.6339467593,2008-08-06,15:12:53
43.082757,90.425881,0,2328,39666.6340046296,2008-08-06,15:12:58
43.083049,90.427353,0,2326,39666.6340625,2008-08-06,15:13:03
43.083318,90.428857,0,2329,39666.6341203704,2008-08-06,15:13:08
43.083579,90.430371,0,2336,39666.6341782407,2008-08-06,15:13:13
43.083838,90.431868,0,2339,39666.6342361111,2008-08-06,15:13:18
43.084116,90.433374,0,2343,39666.6342939815,2008-08-06,15:13:23
43.084379,90.434912,0,2348,39666.6343518518,2008-08-06,15:13:28
43.084651,90.436437,0,2350,39666.6344097222,2008-08-06,15:13:33
43.084946,90.43795,0,2352,39666.6344675926,2008-08-06,15:13:38
43.085214,90.439455,0,2356,39666.634525463,2008-08-06,15:13:43
43.08549,90.440959,0,2362,39666.6345833333,2008-08-06,15:13:48
43.085762,90.442469,0,2364,39666.6346412037,2008-08-06,15:13:53
43.086022,90.444007,0,2365,39666.6346990741,2008-08-06,15:13:58
43.086313,90.445521,0,2371,39666.6347569444,2008-08-06,15:14:03
43.086589,90.447051,0,2371,39666.6348148148,2008-08-06,15:14:08
43.086886,90.448594,0,2380,39666.6348726852,2008-08-06,15:14:13
43.087184,90.450134,0,2383,39666.6349305556,2008-08-06,15:14:18
43.087428,90.451689,0,2386,39666.6349884259,2008-08-06,15:14:23
43.08761,90.453195,0,2387,39666.6350462963,2008-08-06,15:14:28
43.087787,90.454652,0,2387,39666.6351041667,2008-08-06,15:14:33
43.087954,90.456103,0,2387,39666.635162037,2008-08-06,15:14:38
43.088108,90.457515,0,2386,39666.6352199074,2008-08-06,15:14:43
43.088259,90.458844,0,2381,39666.6352777778,2008-08-06,15:14:48
43.088418,90.460121,0,2379,39666.6353356481,2008-08-06,15:14:53
43.088584,90.461343,0,2382,39666.6353935185,2008-08-06,15:14:58
43.08879,90.462485,0,2389,39666.6354513889,2008-08-06,15:15:03
43.089024,90.463549,0,2395,39666.6355092593,2008-08-06,15:15:08
43.089279,90.464549,0,2400,39666.6355671296,2008-08-06,15:15:13
43.089542,90.46543,0,2404,39666.635625,2008-08-06,15:15:18
43.089803,90.466168,0,2407,39666.6356828704,2008-08-06,15:15:23
43.090023,90.466758,0,2402,39666.6357407407,2008-08-06,15:15:28
43.090239,90.46725,0,2398,39666.6357986111,2008-08-06,15:15:33
43.09043,90.467648,0,2401,39666.6358564815,2008-08-06,15:15:38
43.090616,90.467997,0,2401,39666.6359143518,2008-08-06,15:15:43
43.090766,90.46836,0,2395,39666.6359722222,2008-08-06,15:15:48
43.090951,90.46872,0,2389,39666.6360300926,2008-08-06,15:15:53
43.091134,90.469097,0,2385,39666.636087963,2008-08-06,15:15:58
43.091346,90.469482,0,2379,39666.6361458333,2008-08-06,15:16:03
43.091535,90.469863,0,2364,39666.6362037037,2008-08-06,15:16:08
43.091733,90.470243,0,2342,39666.6362615741,2008-08-06,15:16:13
43.091911,90.470647,0,2326,39666.6363194444,2008-08-06,15:16:18
43.092091,90.471079,0,2311,39666.6363773148,2008-08-06,15:16:23
43.092292,90.4715,0,2300,39666.6364351852,2008-08-06,15:16:28
43.092499,90.471907,0,2295,39666.6364930556,2008-08-06,15:16:33
43.092702,90.472293,0,2290,39666.6365509259,2008-08-06,15:16:38
43.0929,90.472693,0,2284,39666.6366087963,2008-08-06,15:16:43
43.0931,90.473108,0,2274,39666.6366666667,2008-08-06,15:16:48
43.093311,90.473529,0,2262,39666.636724537,2008-08-06,15:16:53
43.093518,90.473968,0,2256,39666.6367824074,2008-08-06,15:16:58
43.093756,90.474437,0,2262,39666.6368402778,2008-08-06,15:17:03
43.093987,90.474871,0,2256,39666.6368981482,2008-08-06,15:17:08
43.094218,90.475293,0,2256,39666.6369560185,2008-08-06,15:17:13
43.094437,90.475715,0,2258,39666.6370138889,2008-08-06,15:17:18
43.094661,90.476162,0,2257,39666.6370717593,2008-08-06,15:17:23
43.094846,90.4766,0,2257,39666.6371296296,2008-08-06,15:17:28
43.095037,90.477049,0,2257,39666.6371875,2008-08-06,15:17:33
43.095261,90.477521,0,2261,39666.6372453704,2008-08-06,15:17:38
43.095457,90.477971,0,2265,39666.6373032407,2008-08-06,15:17:43
43.095648,90.478383,0,2266,39666.6373611111,2008-08-06,15:17:48
43.095807,90.478718,0,2266,39666.6374189815,2008-08-06,15:17:53
43.095938,90.479021,0,2263,39666.6374768519,2008-08-06,15:17:58
43.096052,90.479258,0,2262,39666.6375347222,2008-08-06,15:18:03
43.096098,90.479575,0,2270,39666.6406018519,2008-08-06,15:22:28
43.096099,90.479622,0,2271,39666.6406597222,2008-08-06,15:22:33
43.096109,90.479637,0,2271,39666.6407175926,2008-08-06,15:22:38
43.096101,90.479638,0,2272,39666.640775463,2008-08-06,15:22:43
43.0961,90.479635,0,2272,39666.6408333333,2008-08-06,15:22:48
43.096101,90.479627,0,2273,39666.6408912037,2008-08-06,15:22:53
43.096101,90.479623,0,2273,39666.6409490741,2008-08-06,15:22:58
43.0961,90.479624,0,2273,39666.6410069444,2008-08-06,15:23:03
43.0961,90.479624,0,2273,39666.6410416667,2008-08-06,15:23:06
43.0961,90.479629,0,2273,39666.6410648148,2008-08-06,15:23:08
43.096099,90.479638,0,2273,39666.6411226852,2008-08-06,15:23:13
43.096099,90.479638,0,2273,39666.6411574074,2008-08-06,15:23:16
43.096101,90.479634,0,2273,39666.6411805556,2008-08-06,15:23:18
43.096103,90.479624,0,2272,39666.6412384259,2008-08-06,15:23:23
43.096116,90.479585,0,2273,39666.6412962963,2008-08-06,15:23:28
43.096137,90.479582,0,2273,39666.6413541667,2008-08-06,15:23:33
43.096139,90.479579,0,2273,39666.641412037,2008-08-06,15:23:38
43.096138,90.479586,0,2273,39666.6414699074,2008-08-06,15:23:43
43.096137,90.479591,0,2273,39666.6415277778,2008-08-06,15:23:48
43.096137,90.479591,0,2273,39666.6415625,2008-08-06,15:23:51
43.096137,90.47959,0,2273,39666.6415856481,2008-08-06,15:23:53
43.096147,90.479575,0,2274,39666.6416435185,2008-08-06,15:23:58
43.096158,90.479522,0,2276,39666.6417013889,2008-08-06,15:24:03
43.096172,90.479536,0,2277,39666.6417592593,2008-08-06,15:24:08
43.096172,90.479536,0,2277,39666.6417939815,2008-08-06,15:24:11
43.096174,90.479532,0,2277,39666.6418171296,2008-08-06,15:24:13
43.096177,90.479523,0,2278,39666.641875,2008-08-06,15:24:18
43.096179,90.479514,0,2278,39666.6419328704,2008-08-06,15:24:23
43.096177,90.479523,0,2278,39666.6419907407,2008-08-06,15:24:28
43.096176,90.479532,0,2278,39666.6420486111,2008-08-06,15:24:33
43.096176,90.479532,0,2278,39666.6420833333,2008-08-06,15:24:36
43.096175,90.47954,0,2279,39666.6421064815,2008-08-06,15:24:38
43.096171,90.479556,0,2280,39666.6421643518,2008-08-06,15:24:43
43.096174,90.479566,0,2282,39666.6422222222,2008-08-06,15:24:48
43.096175,90.47956,0,2282,39666.6422800926,2008-08-06,15:24:53
43.096175,90.47956,0,2282,39666.6423148148,2008-08-06,15:24:56
43.096177,90.479552,0,2282,39666.642337963,2008-08-06,15:24:58
43.096179,90.479542,0,2282,39666.6423958333,2008-08-06,15:25:03
43.096174,90.479528,0,2285,39666.6424537037,2008-08-06,15:25:08
43.096155,90.479509,0,2288,39666.6425115741,2008-08-06,15:25:13
43.096125,90.479519,0,2290,39666.6425694444,2008-08-06,15:25:18
43.096117,90.479497,0,2293,39666.6426273148,2008-08-06,15:25:23
43.096115,90.479508,0,2298,39666.6426851852,2008-08-06,15:25:28
43.096105,90.479519,0,2304,39666.6427430556,2008-08-06,15:25:33
43.096087,90.479509,0,2310,39666.6428009259,2008-08-06,15:25:38
43.096046,90.479481,0,2315,39666.6428587963,2008-08-06,15:25:43
43.096008,90.479446,0,2318,39666.6429166667,2008-08-06,15:25:48
43.096032,90.479459,0,2319,39666.642974537,2008-08-06,15:25:53
43.096049,90.479463,0,2319,39666.6430324074,2008-08-06,15:25:58
43.096057,90.479447,0,2322,39666.6430902778,2008-08-06,15:26:03
43.096061,90.47945,0,2325,39666.6431481481,2008-08-06,15:26:08
43.096061,90.47945,0,2325,39666.6431828704,2008-08-06,15:26:11
43.096059,90.479453,0,2330,39666.6432060185,2008-08-06,15:26:13
43.096053,90.479426,0,2337,39666.6432638889,2008-08-06,15:26:18
43.09607,90.479459,0,2346,39666.6433217593,2008-08-06,15:26:23
43.096067,90.47949,0,2351,39666.6433796296,2008-08-06,15:26:28
43.096061,90.479525,0,2354,39666.6434375,2008-08-06,15:26:33
43.09606,90.479532,0,2354,39666.6434953704,2008-08-06,15:26:38
43.09606,90.47954,0,2354,39666.6435532407,2008-08-06,15:26:43
43.096062,90.479532,0,2354,39666.6436111111,2008-08-06,15:26:48
43.096062,90.479532,0,2354,39666.6436458333,2008-08-06,15:26:51
43.096062,90.479534,0,2354,39666.6436689815,2008-08-06,15:26:53
43.096062,90.479546,0,2354,39666.6437268518,2008-08-06,15:26:58
43.096062,90.479546,0,2354,39666.6437615741,2008-08-06,15:27:01
43.096062,90.479552,0,2354,39666.6437847222,2008-08-06,15:27:03
43.09606,90.479567,0,2354,39666.6438425926,2008-08-06,15:27:08
43.09606,90.479581,0,2354,39666.643900463,2008-08-06,15:27:13
43.09606,90.479581,0,2354,39666.6439351852,2008-08-06,15:27:16
43.096061,90.479583,0,2354,39666.6439583333,2008-08-06,15:27:18
43.096087,90.479588,0,2354,39666.6440162037,2008-08-06,15:27:23
43.096115,90.479596,0,2354,39666.6440740741,2008-08-06,15:27:28
43.096119,90.479586,0,2354,39666.6441319444,2008-08-06,15:27:33
43.096122,90.479577,0,2354,39666.6441898148,2008-08-06,15:27:38
43.096123,90.479585,0,2354,39666.6442476852,2008-08-06,15:27:43
43.096124,90.479592,0,2355,39666.6443055556,2008-08-06,15:27:48
43.096125,90.479596,0,2355,39666.6443634259,2008-08-06,15:27:53
43.096125,90.479596,0,2355,39666.6443981482,2008-08-06,15:27:56
43.096129,90.479588,0,2355,39666.6444212963,2008-08-06,15:27:58
43.096149,90.479593,0,2352,39666.6444791667,2008-08-06,15:28:03
43.096147,90.479607,0,2350,39666.644537037,2008-08-06,15:28:08
43.096145,90.479614,0,2350,39666.6445949074,2008-08-06,15:28:13
43.096145,90.479614,0,2350,39666.6446296296,2008-08-06,15:28:16
43.096145,90.479619,0,2350,39666.6446527778,2008-08-06,15:28:18
43.096144,90.47963,0,2350,39666.6447106482,2008-08-06,15:28:23
43.096144,90.479634,0,2350,39666.6447685185,2008-08-06,15:28:28
43.096145,90.479635,0,2350,39666.6448263889,2008-08-06,15:28:33
43.096145,90.479635,0,2350,39666.6448611111,2008-08-06,15:28:36
43.096146,90.479641,0,2350,39666.6448842593,2008-08-06,15:28:38
43.096164,90.479666,0,2349,39666.6449421296,2008-08-06,15:28:43
43.096164,90.479666,0,2349,39666.6449768519,2008-08-06,15:28:46
43.096171,90.479674,0,2349,39666.645,2008-08-06,15:28:48
43.096191,90.479692,0,2347,39666.6450578704,2008-08-06,15:28:53
43.096241,90.479737,0,2346,39666.6451157407,2008-08-06,15:28:58
43.096322,90.479816,0,2345,39666.6451736111,2008-08-06,15:29:03
43.096401,90.479934,0,2349,39666.6452314815,2008-08-06,15:29:08
43.096464,90.480043,0,2351,39666.6452893519,2008-08-06,15:29:13
43.096535,90.480165,0,2355,39666.6453472222,2008-08-06,15:29:18
43.096587,90.480268,0,2360,39666.6454050926,2008-08-06,15:29:23
43.096654,90.480415,0,2366,39666.645462963,2008-08-06,15:29:28
43.096769,90.480657,0,2370,39666.6455208333,2008-08-06,15:29:33
43.096916,90.480907,0,2373,39666.6455787037,2008-08-06,15:29:38
43.097054,90.48119,0,2382,39666.6456365741,2008-08-06,15:29:43
43.097201,90.481493,0,2381,39666.6456944444,2008-08-06,15:29:48
43.097346,90.48187,0,2373,39666.6457523148,2008-08-06,15:29:53
43.097499,90.482203,0,2372,39666.6458101852,2008-08-06,15:29:58
43.097668,90.482576,0,2364,39666.6458680556,2008-08-06,15:30:03
43.097827,90.482987,0,2362,39666.6459259259,2008-08-06,15:30:08
43.097973,90.48344,0,2364,39666.6459837963,2008-08-06,15:30:13
43.098149,90.483935,0,2363,39666.6460416667,2008-08-06,15:30:18
43.09835,90.484436,0,2355,39666.646099537,2008-08-06,15:30:23
43.098563,90.484942,0,2350,39666.6461574074,2008-08-06,15:30:28
43.098784,90.485448,0,2350,39666.6462152778,2008-08-06,15:30:33
43.099013,90.485969,0,2351,39666.6462731481,2008-08-06,15:30:38
43.099263,90.486528,0,2358,39666.6463310185,2008-08-06,15:30:43
43.099511,90.487092,0,2364,39666.6463888889,2008-08-06,15:30:48
43.099789,90.487645,0,2363,39666.6464467593,2008-08-06,15:30:53
43.10008,90.488238,0,2356,39666.6465046296,2008-08-06,15:30:58
43.100372,90.488864,0,2351,39666.6465625,2008-08-06,15:31:03
43.100685,90.489535,0,2350,39666.6466203704,2008-08-06,15:31:08
43.100989,90.490202,0,2338,39666.6466782407,2008-08-06,15:31:13
43.101309,90.490866,0,2337,39666.6467361111,2008-08-06,15:31:18
43.101646,90.491589,0,2338,39666.6467939815,2008-08-06,15:31:23
43.101979,90.492333,0,2341,39666.6468518519,2008-08-06,15:31:28
43.102343,90.493042,0,2346,39666.6469097222,2008-08-06,15:31:33
43.102687,90.493857,0,2346,39666.6469675926,2008-08-06,15:31:38
43.103056,90.494696,0,2343,39666.647025463,2008-08-06,15:31:43
43.10345,90.495561,0,2333,39666.6470833333,2008-08-06,15:31:48
43.10386,90.496431,0,2322,39666.6471412037,2008-08-06,15:31:53
43.104281,90.497337,0,2317,39666.6471990741,2008-08-06,15:31:58
43.104703,90.498243,0,2312,39666.6472569444,2008-08-06,15:32:03
43.105159,90.499193,0,2316,39666.6473148148,2008-08-06,15:32:08
43.105602,90.500137,0,2311,39666.6473726852,2008-08-06,15:32:13
43.106043,90.501068,0,2316,39666.6474305556,2008-08-06,15:32:18
43.106509,90.502028,0,2315,39666.6474884259,2008-08-06,15:32:23
43.106949,90.502995,0,2314,39666.6475462963,2008-08-06,15:32:28
43.107411,90.504,0,2318,39666.6476041667,2008-08-06,15:32:33
43.107885,90.505044,0,2315,39666.647662037,2008-08-06,15:32:38
43.108369,90.506084,0,2314,39666.6477199074,2008-08-06,15:32:43
43.108829,90.507158,0,2313,39666.6477777778,2008-08-06,15:32:48
43.109258,90.508275,0,2320,39666.6478356481,2008-08-06,15:32:53
43.109663,90.509439,0,2321,39666.6478935185,2008-08-06,15:32:58
43.110014,90.510665,0,2323,39666.6479513889,2008-08-06,15:33:03
43.110325,90.511927,0,2325,39666.6480092593,2008-08-06,15:33:08
43.110637,90.513216,0,2330,39666.6480671296,2008-08-06,15:33:13
43.110946,90.5145,0,2332,39666.648125,2008-08-06,15:33:18
43.111262,90.515801,0,2329,39666.6481828704,2008-08-06,15:33:23
43.1116,90.517139,0,2325,39666.6482407407,2008-08-06,15:33:28
43.111932,90.518493,0,2327,39666.6482986111,2008-08-06,15:33:33
43.112276,90.519849,0,2328,39666.6483564815,2008-08-06,15:33:38
43.112604,90.521219,0,2328,39666.6484143519,2008-08-06,15:33:43
43.112992,90.522578,0,2328,39666.6484722222,2008-08-06,15:33:48
43.113504,90.523906,0,2328,39666.6485300926,2008-08-06,15:33:53
43.11407,90.525179,0,2321,39666.648587963,2008-08-06,15:33:58
43.11464,90.526413,0,2317,39666.6486458333,2008-08-06,15:34:03
43.115283,90.5276,0,2317,39666.6487037037,2008-08-06,15:34:08
43.116024,90.528699,0,2317,39666.6487615741,2008-08-06,15:34:13
43.116826,90.529761,0,2315,39666.6488194444,2008-08-06,15:34:18
43.11764,90.530816,0,2310,39666.6488773148,2008-08-06,15:34:23
43.118474,90.531903,0,2307,39666.6489351852,2008-08-06,15:34:28
43.119318,90.533014,0,2305,39666.6489930556,2008-08-06,15:34:33
43.120172,90.534115,0,2301,39666.6490509259,2008-08-06,15:34:38
43.121015,90.535223,0,2299,39666.6491087963,2008-08-06,15:34:43
43.121878,90.536355,0,2296,39666.6491666667,2008-08-06,15:34:48
43.122765,90.53747,0,2294,39666.649224537,2008-08-06,15:34:53
43.123743,90.538501,0,2293,39666.6492824074,2008-08-06,15:34:58
43.124792,90.5394,0,2293,39666.6493402778,2008-08-06,15:35:03
43.125876,90.54023,0,2290,39666.6493981481,2008-08-06,15:35:08
43.126967,90.541071,0,2295,39666.6494560185,2008-08-06,15:35:13
43.128081,90.541911,0,2295,39666.6495138889,2008-08-06,15:35:18
43.129183,90.542782,0,2295,39666.6495717593,2008-08-06,15:35:23
43.130311,90.543642,0,2291,39666.6496296296,2008-08-06,15:35:28
43.131461,90.544546,0,2298,39666.6496875,2008-08-06,15:35:33
43.132632,90.545429,0,2302,39666.6497453704,2008-08-06,15:35:38
43.133802,90.546331,0,2303,39666.6498032407,2008-08-06,15:35:43
43.13496,90.547344,0,2303,39666.6498611111,2008-08-06,15:35:48
43.136047,90.548505,0,2306,39666.6499189815,2008-08-06,15:35:53
43.13702,90.549822,0,2304,39666.6499768518,2008-08-06,15:35:58
43.137967,90.55123,0,2302,39666.6500347222,2008-08-06,15:36:03
43.138923,90.552656,0,2299,39666.6500925926,2008-08-06,15:36:08
43.139886,90.55409,0,2293,39666.650150463,2008-08-06,15:36:13
43.140862,90.555528,0,2287,39666.6502083333,2008-08-06,15:36:18
43.141861,90.556977,0,2282,39666.6502662037,2008-08-06,15:36:23
43.142873,90.558421,0,2279,39666.6503240741,2008-08-06,15:36:28
43.143891,90.559904,0,2271,39666.6503819444,2008-08-06,15:36:33
43.14492,90.561404,0,2271,39666.6504398148,2008-08-06,15:36:38
43.145874,90.562973,0,2270,39666.6504976852,2008-08-06,15:36:43
43.146683,90.564734,0,2265,39666.6505555556,2008-08-06,15:36:48
43.147379,90.566603,0,2256,39666.6506134259,2008-08-06,15:36:53
43.148013,90.568503,0,2257,39666.6506712963,2008-08-06,15:36:58
43.14867,90.570413,0,2257,39666.6507291667,2008-08-06,15:37:03
43.149318,90.57233,0,2262,39666.650787037,2008-08-06,15:37:08
43.149972,90.574216,0,2264,39666.6508449074,2008-08-06,15:37:13
43.150634,90.576094,0,2263,39666.6509027778,2008-08-06,15:37:18
43.151273,90.577983,0,2260,39666.6509606481,2008-08-06,15:37:23
43.151915,90.579867,0,2257,39666.6510185185,2008-08-06,15:37:28
43.152558,90.581755,0,2261,39666.6510763889,2008-08-06,15:37:33
43.153198,90.583622,0,2267,39666.6511342593,2008-08-06,15:37:38
43.153805,90.585484,0,2267,39666.6511921296,2008-08-06,15:37:43
43.15427,90.587406,0,2271,39666.65125,2008-08-06,15:37:48
43.154562,90.589341,0,2278,39666.6513078704,2008-08-06,15:37:53
43.154892,90.591274,0,2279,39666.6513657407,2008-08-06,15:37:58
43.1552,90.593192,0,2284,39666.6514236111,2008-08-06,15:38:03
43.15553,90.59514,0,2285,39666.6514814815,2008-08-06,15:38:08
43.15587,90.597097,0,2286,39666.6515393518,2008-08-06,15:38:13
43.156219,90.599043,0,2292,39666.6515972222,2008-08-06,15:38:18
43.156537,90.600973,0,2294,39666.6516550926,2008-08-06,15:38:23
43.156853,90.602872,0,2292,39666.651712963,2008-08-06,15:38:28
43.157181,90.604759,0,2288,39666.6517708333,2008-08-06,15:38:33
43.157518,90.606678,0,2288,39666.6518287037,2008-08-06,15:38:38
43.15781,90.608525,0,2287,39666.6518865741,2008-08-06,15:38:43
43.158124,90.610394,0,2280,39666.6519444444,2008-08-06,15:38:48
43.158442,90.612271,0,2278,39666.6520023148,2008-08-06,15:38:53
43.158769,90.614154,0,2277,39666.6520601852,2008-08-06,15:38:58
43.159102,90.616057,0,2280,39666.6521180556,2008-08-06,15:39:03
43.159435,90.617947,0,2280,39666.6521759259,2008-08-06,15:39:08
43.159761,90.619829,0,2275,39666.6522337963,2008-08-06,15:39:13
43.160097,90.621736,0,2272,39666.6522916667,2008-08-06,15:39:18
43.160416,90.623648,0,2270,39666.652349537,2008-08-06,15:39:23
43.160731,90.625574,0,2264,39666.6524074074,2008-08-06,15:39:28
43.161054,90.627498,0,2264,39666.6524652778,2008-08-06,15:39:33
43.161377,90.62944,0,2268,39666.6525231482,2008-08-06,15:39:38
43.161702,90.631374,0,2269,39666.6525810185,2008-08-06,15:39:43
43.162053,90.633343,0,2268,39666.6526388889,2008-08-06,15:39:48
43.162387,90.6353,0,2266,39666.6526967593,2008-08-06,15:39:53
43.162724,90.637277,0,2265,39666.6527546296,2008-08-06,15:39:58
43.163038,90.639251,0,2261,39666.6528125,2008-08-06,15:40:03
43.163402,90.641278,0,2255,39666.6528703704,2008-08-06,15:40:08
43.163742,90.643302,0,2255,39666.6529282407,2008-08-06,15:40:13
43.164086,90.645315,0,2254,39666.6529861111,2008-08-06,15:40:18
43.164425,90.647357,0,2259,39666.6530439815,2008-08-06,15:40:23
43.164759,90.649395,0,2264,39666.6531018519,2008-08-06,15:40:28
43.165101,90.651434,0,2264,39666.6531597222,2008-08-06,15:40:33
43.165448,90.653478,0,2263,39666.6532175926,2008-08-06,15:40:38
43.165807,90.655534,0,2261,39666.653275463,2008-08-06,15:40:43
43.16614,90.657506,0,2256,39666.6533333333,2008-08-06,15:40:48
43.166479,90.659475,0,2251,39666.6533912037,2008-08-06,15:40:53
43.166834,90.661494,0,2247,39666.6534490741,2008-08-06,15:40:58
43.167165,90.663488,0,2247,39666.6535069444,2008-08-06,15:41:03
43.167499,90.665462,0,2245,39666.6535648148,2008-08-06,15:41:08
43.167855,90.6675,0,2247,39666.6536226852,2008-08-06,15:41:13
43.168196,90.669517,0,2246,39666.6536805556,2008-08-06,15:41:18
43.168536,90.671535,0,2252,39666.6537384259,2008-08-06,15:41:23
43.168885,90.673516,0,2252,39666.6537962963,2008-08-06,15:41:28
43.16922,90.675511,0,2254,39666.6538541667,2008-08-06,15:41:33
43.169545,90.677452,0,2254,39666.653912037,2008-08-06,15:41:38
43.169868,90.679374,0,2254,39666.6539699074,2008-08-06,15:41:43
43.170208,90.68131,0,2255,39666.6540277778,2008-08-06,15:41:48
43.170534,90.68323,0,2256,39666.6540856481,2008-08-06,15:41:53
43.170851,90.685153,0,2259,39666.6541435185,2008-08-06,15:41:58
43.171196,90.687084,0,2261,39666.6542013889,2008-08-06,15:42:03
43.171523,90.688998,0,2266,39666.6542592593,2008-08-06,15:42:08
43.17185,90.69092,0,2273,39666.6543171296,2008-08-06,15:42:13
43.17215,90.692862,0,2269,39666.654375,2008-08-06,15:42:18
43.172332,90.694828,0,2268,39666.6544328704,2008-08-06,15:42:23
43.172366,90.696802,0,2271,39666.6544907407,2008-08-06,15:42:28
43.172394,90.698774,0,2263,39666.6545486111,2008-08-06,15:42:33
43.172402,90.700788,0,2258,39666.6546064815,2008-08-06,15:42:38
43.17244,90.70278,0,2251,39666.6546643519,2008-08-06,15:42:43
43.17249,90.70477,0,2245,39666.6547222222,2008-08-06,15:42:48
43.172539,90.70676,0,2239,39666.6547800926,2008-08-06,15:42:53
43.172573,90.708768,0,2237,39666.654837963,2008-08-06,15:42:58
43.172604,90.710778,0,2236,39666.6548958333,2008-08-06,15:43:03
43.172647,90.712801,0,2237,39666.6549537037,2008-08-06,15:43:08
43.172675,90.714794,0,2239,39666.6550115741,2008-08-06,15:43:13
43.172696,90.716797,0,2241,39666.6550694444,2008-08-06,15:43:18
43.172725,90.718801,0,2242,39666.6551273148,2008-08-06,15:43:23
43.172778,90.720788,0,2238,39666.6551851852,2008-08-06,15:43:28
43.172809,90.722778,0,2233,39666.6552430556,2008-08-06,15:43:33
43.172841,90.724736,0,2226,39666.6553009259,2008-08-06,15:43:38
43.172872,90.72671,0,2223,39666.6553587963,2008-08-06,15:43:43
43.172905,90.728645,0,2225,39666.6554166667,2008-08-06,15:43:48
43.172932,90.730561,0,2224,39666.655474537,2008-08-06,15:43:53
43.172966,90.732495,0,2218,39666.6555324074,2008-08-06,15:43:58
43.173011,90.734389,0,2213,39666.6555902778,2008-08-06,15:44:03
43.173066,90.736266,0,2211,39666.6556481481,2008-08-06,15:44:08
43.173101,90.738138,0,2210,39666.6557060185,2008-08-06,15:44:13
43.173134,90.739987,0,2211,39666.6557638889,2008-08-06,15:44:18
43.173149,90.741822,0,2216,39666.6558217593,2008-08-06,15:44:23
43.173101,90.743674,0,2227,39666.6558796296,2008-08-06,15:44:28
43.172979,90.745467,0,2243,39666.6559375,2008-08-06,15:44:33
43.172816,90.747279,0,2252,39666.6559953704,2008-08-06,15:44:38
43.172648,90.749063,0,2259,39666.6560532407,2008-08-06,15:44:43
43.172471,90.750839,0,2265,39666.6561111111,2008-08-06,15:44:48
43.172292,90.752612,0,2270,39666.6561689815,2008-08-06,15:44:53
43.172122,90.754373,0,2272,39666.6562268519,2008-08-06,15:44:58
43.171948,90.756144,0,2271,39666.6562847222,2008-08-06,15:45:03
43.171776,90.757883,0,2267,39666.6563425926,2008-08-06,15:45:08
43.171605,90.759606,0,2264,39666.656400463,2008-08-06,15:45:13
43.171438,90.761315,0,2266,39666.6564583333,2008-08-06,15:45:18
43.171277,90.763028,0,2269,39666.6565162037,2008-08-06,15:45:23
43.171121,90.764731,0,2269,39666.6565740741,2008-08-06,15:45:28
43.17096,90.766442,0,2269,39666.6566319444,2008-08-06,15:45:33
43.170793,90.768123,0,2271,39666.6566898148,2008-08-06,15:45:38
43.170648,90.769809,0,2277,39666.6567476852,2008-08-06,15:45:43
43.170493,90.771488,0,2283,39666.6568055556,2008-08-06,15:45:48
43.170326,90.773157,0,2284,39666.6568634259,2008-08-06,15:45:53
43.170151,90.774837,0,2286,39666.6569212963,2008-08-06,15:45:58
43.169986,90.776497,0,2287,39666.6569791667,2008-08-06,15:46:03
43.169819,90.778147,0,2292,39666.657037037,2008-08-06,15:46:08
43.169668,90.779807,0,2302,39666.6570949074,2008-08-06,15:46:13
43.169519,90.781463,0,2310,39666.6571527778,2008-08-06,15:46:18
43.169359,90.783111,0,2313,39666.6572106481,2008-08-06,15:46:23
43.169193,90.784743,0,2318,39666.6572685185,2008-08-06,15:46:28
43.169021,90.786388,0,2324,39666.6573263889,2008-08-06,15:46:33
43.168866,90.788023,0,2331,39666.6573842593,2008-08-06,15:46:38
43.168686,90.789639,0,2339,39666.6574421296,2008-08-06,15:46:43
43.168548,90.791241,0,2340,39666.6575,2008-08-06,15:46:48
43.168407,90.792864,0,2338,39666.6575578704,2008-08-06,15:46:53
43.168258,90.794502,0,2336,39666.6576157407,2008-08-06,15:46:58
43.168082,90.796175,0,2335,39666.6576736111,2008-08-06,15:47:03
43.167925,90.797845,0,2339,39666.6577314815,2008-08-06,15:47:08
43.167776,90.799512,0,2342,39666.6577893518,2008-08-06,15:47:13
43.16762,90.801188,0,2343,39666.6578472222,2008-08-06,15:47:18
43.167463,90.802838,0,2341,39666.6579050926,2008-08-06,15:47:23
43.167312,90.804513,0,2344,39666.657962963,2008-08-06,15:47:28
43.167158,90.806184,0,2344,39666.6580208333,2008-08-06,15:47:33
43.166974,90.80788,0,2349,39666.6580787037,2008-08-06,15:47:38
43.16681,90.80957,0,2351,39666.6581365741,2008-08-06,15:47:43
43.166646,90.811251,0,2354,39666.6581944444,2008-08-06,15:47:48
43.166481,90.812958,0,2361,39666.6582523148,2008-08-06,15:47:53
43.166317,90.814667,0,2359,39666.6583101852,2008-08-06,15:47:58
43.166147,90.816367,0,2355,39666.6583680556,2008-08-06,15:48:03
43.165982,90.818075,0,2358,39666.6584259259,2008-08-06,15:48:08
43.165803,90.819793,0,2360,39666.6584837963,2008-08-06,15:48:13
43.165617,90.821509,0,2358,39666.6585416667,2008-08-06,15:48:18
43.165435,90.82321,0,2356,39666.658599537,2008-08-06,15:48:23
43.165309,90.824949,0,2355,39666.6586574074,2008-08-06,15:48:28
43.165162,90.826716,0,2355,39666.6587152778,2008-08-06,15:48:33
43.164986,90.828458,0,2361,39666.6587731481,2008-08-06,15:48:38
43.164858,90.830206,0,2367,39666.6588310185,2008-08-06,15:48:43
43.164767,90.83198,0,2371,39666.6588888889,2008-08-06,15:48:48
43.164719,90.833753,0,2360,39666.6589467593,2008-08-06,15:48:53
43.164693,90.835542,0,2348,39666.6590046296,2008-08-06,15:48:58
43.164658,90.837332,0,2345,39666.6590625,2008-08-06,15:49:03
43.164637,90.839102,0,2348,39666.6591203704,2008-08-06,15:49:08
43.164611,90.84085,0,2343,39666.6591782407,2008-08-06,15:49:13
43.164589,90.842624,0,2337,39666.6592361111,2008-08-06,15:49:18
43.164541,90.84442,0,2330,39666.6592939815,2008-08-06,15:49:23
43.164529,90.846221,0,2327,39666.6593518518,2008-08-06,15:49:28
43.164502,90.848027,0,2327,39666.6594097222,2008-08-06,15:49:33
43.164458,90.849833,0,2325,39666.6594675926,2008-08-06,15:49:38
43.164426,90.851665,0,2327,39666.659525463,2008-08-06,15:49:43
43.164386,90.853516,0,2334,39666.6595833333,2008-08-06,15:49:48
43.164339,90.855359,0,2341,39666.6596412037,2008-08-06,15:49:53
43.164306,90.857187,0,2339,39666.6596990741,2008-08-06,15:49:58
43.164275,90.859015,0,2338,39666.6597569444,2008-08-06,15:50:03
43.164251,90.860864,0,2338,39666.6598148148,2008-08-06,15:50:08
43.164224,90.862713,0,2338,39666.6598726852,2008-08-06,15:50:13
43.164174,90.864567,0,2339,39666.6599305556,2008-08-06,15:50:18
43.164076,90.866415,0,2339,39666.6599884259,2008-08-06,15:50:23
43.163934,90.868305,0,2341,39666.6600462963,2008-08-06,15:50:28
43.163776,90.870212,0,2345,39666.6601041667,2008-08-06,15:50:33
43.163638,90.872108,0,2344,39666.660162037,2008-08-06,15:50:38
43.163491,90.873997,0,2339,39666.6602199074,2008-08-06,15:50:43
43.163345,90.875886,0,2334,39666.6602777778,2008-08-06,15:50:48
43.163208,90.877778,0,2329,39666.6603356482,2008-08-06,15:50:53
43.163073,90.879669,0,2326,39666.6603935185,2008-08-06,15:50:58
43.162924,90.881569,0,2330,39666.6604513889,2008-08-06,15:51:03
43.162795,90.883454,0,2336,39666.6605092593,2008-08-06,15:51:08
43.162635,90.885322,0,2342,39666.6605671296,2008-08-06,15:51:13
43.162494,90.887192,0,2340,39666.660625,2008-08-06,15:51:18
43.162356,90.88906,0,2341,39666.6606828704,2008-08-06,15:51:23
43.162227,90.89094,0,2344,39666.6607407407,2008-08-06,15:51:28
43.162073,90.892844,0,2344,39666.6607986111,2008-08-06,15:51:33
43.161928,90.894763,0,2343,39666.6608564815,2008-08-06,15:51:38
43.161786,90.89667,0,2342,39666.6609143519,2008-08-06,15:51:43
43.161641,90.898587,0,2341,39666.6609722222,2008-08-06,15:51:48
43.161494,90.900507,0,2340,39666.6610300926,2008-08-06,15:51:53
43.161348,90.90244,0,2340,39666.661087963,2008-08-06,15:51:58
43.161203,90.904358,0,2338,39666.6611458333,2008-08-06,15:52:03
43.161046,90.90628,0,2333,39666.6612037037,2008-08-06,15:52:08
43.160916,90.908212,0,2328,39666.6612615741,2008-08-06,15:52:13
43.160771,90.910164,0,2327,39666.6613194444,2008-08-06,15:52:18
43.160629,90.912094,0,2328,39666.6613773148,2008-08-06,15:52:23
43.160475,90.914041,0,2332,39666.6614351852,2008-08-06,15:52:28
43.160322,90.915958,0,2331,39666.6614930556,2008-08-06,15:52:33
43.160181,90.917915,0,2332,39666.6615509259,2008-08-06,15:52:38
43.160032,90.919863,0,2333,39666.6616087963,2008-08-06,15:52:43
43.159894,90.921804,0,2329,39666.6616666667,2008-08-06,15:52:48
43.159751,90.923749,0,2326,39666.661724537,2008-08-06,15:52:53
43.15959,90.925686,0,2326,39666.6617824074,2008-08-06,15:52:58
43.15943,90.92765,0,2325,39666.6618402778,2008-08-06,15:53:03
43.159291,90.929615,0,2321,39666.6618981481,2008-08-06,15:53:08
43.159151,90.931566,0,2317,39666.6619560185,2008-08-06,15:53:13
43.158993,90.933519,0,2314,39666.6620138889,2008-08-06,15:53:18
43.158842,90.93547,0,2312,39666.6620717593,2008-08-06,15:53:23
43.158692,90.937437,0,2310,39666.6621296296,2008-08-06,15:53:28
43.158546,90.939426,0,2305,39666.6621875,2008-08-06,15:53:33
43.158387,90.941414,0,2304,39666.6622453704,2008-08-06,15:53:38
43.158235,90.94339,0,2301,39666.6623032407,2008-08-06,15:53:43
43.158089,90.94538,0,2299,39666.6623611111,2008-08-06,15:53:48
43.157937,90.947369,0,2301,39666.6624189815,2008-08-06,15:53:53
43.15779,90.949347,0,2306,39666.6624768519,2008-08-06,15:53:58
43.157641,90.951359,0,2312,39666.6625347222,2008-08-06,15:54:03
43.157492,90.95333,0,2313,39666.6625925926,2008-08-06,15:54:08
43.157334,90.955304,0,2317,39666.662650463,2008-08-06,15:54:13
43.157176,90.957288,0,2318,39666.6627083333,2008-08-06,15:54:18
43.157018,90.95928,0,2320,39666.6627662037,2008-08-06,15:54:23
43.156873,90.961264,0,2320,39666.6628240741,2008-08-06,15:54:28
43.156732,90.963262,0,2321,39666.6628819444,2008-08-06,15:54:33
43.156569,90.965263,0,2319,39666.6629398148,2008-08-06,15:54:38
43.156406,90.967246,0,2320,39666.6629976852,2008-08-06,15:54:43
43.156263,90.969259,0,2325,39666.6630555556,2008-08-06,15:54:48
43.156112,90.97124,0,2326,39666.6631134259,2008-08-06,15:54:53
43.155965,90.973172,0,2330,39666.6631712963,2008-08-06,15:54:58
43.155805,90.975148,0,2338,39666.6632291667,2008-08-06,15:55:03
43.155648,90.977154,0,2347,39666.663287037,2008-08-06,15:55:08
43.155497,90.979119,0,2350,39666.6633449074,2008-08-06,15:55:13
43.155346,90.981046,0,2350,39666.6634027778,2008-08-06,15:55:18
43.155197,90.983007,0,2348,39666.6634606481,2008-08-06,15:55:23
43.155053,90.984957,0,2353,39666.6635185185,2008-08-06,15:55:28
43.154885,90.986933,0,2357,39666.6635763889,2008-08-06,15:55:33
43.154736,90.98888,0,2356,39666.6636342593,2008-08-06,15:55:38
43.154577,90.990813,0,2356,39666.6636921296,2008-08-06,15:55:43
43.154431,90.992763,0,2354,39666.66375,2008-08-06,15:55:48
43.154271,90.994734,0,2353,39666.6638078704,2008-08-06,15:55:53
43.154127,90.996714,0,2356,39666.6638657407,2008-08-06,15:55:58
43.153987,90.998699,0,2358,39666.6639236111,2008-08-06,15:56:03
43.153832,91.000647,0,2355,39666.6639814815,2008-08-06,15:56:08
43.153686,91.002608,0,2351,39666.6640393519,2008-08-06,15:56:13
43.153533,91.004553,0,2347,39666.6640972222,2008-08-06,15:56:18
43.153373,91.006521,0,2344,39666.6641550926,2008-08-06,15:56:23
43.153229,91.008457,0,2343,39666.664212963,2008-08-06,15:56:28
43.153117,91.010406,0,2345,39666.6642708333,2008-08-06,15:56:33
43.153068,91.012394,0,2349,39666.6643287037,2008-08-06,15:56:38
43.15303,91.014365,0,2355,39666.6643865741,2008-08-06,15:56:43
43.152953,91.016382,0,2357,39666.6644444444,2008-08-06,15:56:48
43.152892,91.018393,0,2362,39666.6645023148,2008-08-06,15:56:53
43.152839,91.02039,0,2368,39666.6645601852,2008-08-06,15:56:58
43.152777,91.022389,0,2372,39666.6646180556,2008-08-06,15:57:03
43.152694,91.024389,0,2375,39666.6646759259,2008-08-06,15:57:08
43.152643,91.026357,0,2376,39666.6647337963,2008-08-06,15:57:13
43.152585,91.02837,0,2382,39666.6647916667,2008-08-06,15:57:18
43.152534,91.030398,0,2386,39666.664849537,2008-08-06,15:57:23
43.152484,91.032435,0,2386,39666.6649074074,2008-08-06,15:57:28
43.152426,91.034493,0,2386,39666.6649652778,2008-08-06,15:57:33
43.152378,91.036514,0,2389,39666.6650231481,2008-08-06,15:57:38
43.152315,91.038547,0,2393,39666.6650810185,2008-08-06,15:57:43
43.152258,91.040579,0,2401,39666.6651388889,2008-08-06,15:57:48
43.152199,91.042597,0,2405,39666.6651967593,2008-08-06,15:57:53
43.152147,91.044634,0,2410,39666.6652546296,2008-08-06,15:57:58
43.1521,91.046698,0,2409,39666.6653125,2008-08-06,15:58:03
43.152033,91.048755,0,2404,39666.6653703704,2008-08-06,15:58:08
43.152015,91.050808,0,2403,39666.6654282407,2008-08-06,15:58:13
43.152083,91.052865,0,2403,39666.6654861111,2008-08-06,15:58:18
43.15226,91.054876,0,2404,39666.6655439815,2008-08-06,15:58:23
43.152481,91.056863,0,2402,39666.6656018518,2008-08-06,15:58:28
43.152718,91.058838,0,2399,39666.6656597222,2008-08-06,15:58:33
43.152925,91.060831,0,2396,39666.6657175926,2008-08-06,15:58:38
43.153128,91.062831,0,2385,39666.665775463,2008-08-06,15:58:43
43.153335,91.06481,0,2371,39666.6658333333,2008-08-06,15:58:48
43.153545,91.066793,0,2361,39666.6658912037,2008-08-06,15:58:53
43.153777,91.068809,0,2359,39666.6659490741,2008-08-06,15:58:58
43.153996,91.070832,0,2358,39666.6660069444,2008-08-06,15:59:03
43.154219,91.072863,0,2362,39666.6660648148,2008-08-06,15:59:08
43.154435,91.074913,0,2364,39666.6661226852,2008-08-06,15:59:13
43.154669,91.076961,0,2357,39666.6661805556,2008-08-06,15:59:18
43.154897,91.079034,0,2351,39666.6662384259,2008-08-06,15:59:23
43.155104,91.08113,0,2343,39666.6662962963,2008-08-06,15:59:28
43.155345,91.083209,0,2343,39666.6663541667,2008-08-06,15:59:33
43.155568,91.085256,0,2342,39666.666412037,2008-08-06,15:59:38
43.155801,91.087326,0,2340,39666.6664699074,2008-08-06,15:59:43
43.156021,91.089404,0,2340,39666.6665277778,2008-08-06,15:59:48
43.156237,91.091431,0,2340,39666.6665856481,2008-08-06,15:59:53
43.156479,91.093465,0,2345,39666.6666435185,2008-08-06,15:59:58
43.156728,91.095495,0,2354,39666.6667013889,2008-08-06,16:00:03
43.156949,91.097529,0,2359,39666.6667592593,2008-08-06,16:00:08
43.157166,91.099564,0,2363,39666.6668171296,2008-08-06,16:00:13
43.157402,91.101624,0,2368,39666.666875,2008-08-06,16:00:18
43.157638,91.103685,0,2370,39666.6669328704,2008-08-06,16:00:23
43.157972,91.105754,0,2371,39666.6669907407,2008-08-06,16:00:28
43.158467,91.107744,0,2372,39666.6670486111,2008-08-06,16:00:33
43.159087,91.109727,0,2369,39666.6671064815,2008-08-06,16:00:38
43.159667,91.111744,0,2369,39666.6671643518,2008-08-06,16:00:43
43.160154,91.113811,0,2372,39666.6672222222,2008-08-06,16:00:48
43.160561,91.115903,0,2372,39666.6672800926,2008-08-06,16:00:53
43.160915,91.118004,0,2368,39666.667337963,2008-08-06,16:00:58
43.161277,91.120103,0,2367,39666.6673958333,2008-08-06,16:01:03
43.161635,91.122213,0,2368,39666.6674537037,2008-08-06,16:01:08
43.162037,91.124283,0,2367,39666.6675115741,2008-08-06,16:01:13
43.162628,91.126268,0,2366,39666.6675694444,2008-08-06,16:01:18
43.163348,91.128189,0,2359,39666.6676273148,2008-08-06,16:01:23
43.164099,91.130069,0,2352,39666.6676851852,2008-08-06,16:01:28
43.164818,91.13196,0,2350,39666.6677430556,2008-08-06,16:01:33
43.165555,91.133831,0,2350,39666.6678009259,2008-08-06,16:01:38
43.166304,91.135695,0,2352,39666.6678587963,2008-08-06,16:01:43
43.167118,91.137512,0,2360,39666.6679166667,2008-08-06,16:01:48
43.168049,91.139201,0,2369,39666.667974537,2008-08-06,16:01:53
43.16896,91.140872,0,2371,39666.6680324074,2008-08-06,16:01:58
43.169859,91.142548,0,2379,39666.6680902778,2008-08-06,16:02:03
43.170785,91.14424,0,2388,39666.6681481482,2008-08-06,16:02:08
43.171679,91.145952,0,2392,39666.6682060185,2008-08-06,16:02:13
43.172443,91.147763,0,2390,39666.6682638889,2008-08-06,16:02:18
43.173031,91.149689,0,2386,39666.6683217593,2008-08-06,16:02:23
43.173464,91.151682,0,2374,39666.6683796296,2008-08-06,16:02:28
43.173754,91.153759,0,2364,39666.6684375,2008-08-06,16:02:33
43.173891,91.155891,0,2355,39666.6684953704,2008-08-06,16:02:38
43.173904,91.157978,0,2343,39666.6685532407,2008-08-06,16:02:43
43.173772,91.160116,0,2333,39666.6686111111,2008-08-06,16:02:48
43.173617,91.162244,0,2318,39666.6686689815,2008-08-06,16:02:53
43.173455,91.164382,0,2307,39666.6687268519,2008-08-06,16:02:58
43.17332,91.166505,0,2303,39666.6687847222,2008-08-06,16:03:03
43.173159,91.168614,0,2299,39666.6688425926,2008-08-06,16:03:08
43.173008,91.170742,0,2296,39666.668900463,2008-08-06,16:03:13
43.17289,91.172897,0,2296,39666.6689583333,2008-08-06,16:03:18
43.172767,91.175026,0,2291,39666.6690162037,2008-08-06,16:03:23
43.17265,91.177139,0,2289,39666.6690740741,2008-08-06,16:03:28
43.172522,91.179246,0,2286,39666.6691319444,2008-08-06,16:03:33
43.172406,91.181335,0,2290,39666.6691898148,2008-08-06,16:03:38
43.170537,91.190996,0,2308,39666.6694791667,2008-08-06,16:04:03
43.169897,91.193072,0,2286,39666.669537037,2008-08-06,16:04:08
43.169376,91.194947,0,2289,39666.6695949074,2008-08-06,16:04:13
43.16888,91.196772,0,2285,39666.6696527778,2008-08-06,16:04:18
43.168384,91.198597,0,2282,39666.6697106481,2008-08-06,16:04:23
43.167873,91.200391,0,2287,39666.6697685185,2008-08-06,16:04:28
43.167371,91.202231,0,2293,39666.6698263889,2008-08-06,16:04:33
43.166858,91.204092,0,2298,39666.6698842593,2008-08-06,16:04:38
43.166341,91.205951,0,2301,39666.6699421296,2008-08-06,16:04:43
43.165852,91.207788,0,2307,39666.67,2008-08-06,16:04:48
43.165294,91.209639,0,2307,39666.6700578704,2008-08-06,16:04:53
43.164761,91.211529,0,2310,39666.6701157407,2008-08-06,16:04:58
43.164217,91.213393,0,2311,39666.6701736111,2008-08-06,16:05:03
43.163684,91.215287,0,2309,39666.6702314815,2008-08-06,16:05:08
43.163205,91.217183,0,2305,39666.6702893519,2008-08-06,16:05:13
43.162796,91.219094,0,2303,39666.6703472222,2008-08-06,16:05:18
43.162496,91.22112,0,2302,39666.6704050926,2008-08-06,16:05:23
43.16226,91.223146,0,2305,39666.670462963,2008-08-06,16:05:28
43.162105,91.225172,0,2306,39666.6705208333,2008-08-06,16:05:33
43.16202,91.227198,0,2307,39666.6705787037,2008-08-06,16:05:38
43.161938,91.229269,0,2309,39666.6706365741,2008-08-06,16:05:43
43.161859,91.231337,0,2306,39666.6706944444,2008-08-06,16:05:48
43.161797,91.233401,0,2306,39666.6707523148,2008-08-06,16:05:53
43.161718,91.23546,0,2303,39666.6708101852,2008-08-06,16:05:58
43.161653,91.23751,0,2299,39666.6708680556,2008-08-06,16:06:03
43.161578,91.239568,0,2299,39666.6709259259,2008-08-06,16:06:08
43.161511,91.241611,0,2305,39666.6709837963,2008-08-06,16:06:13
43.161457,91.243653,0,2307,39666.6710416667,2008-08-06,16:06:18
43.161366,91.245699,0,2311,39666.671099537,2008-08-06,16:06:23
43.161277,91.247734,0,2315,39666.6711574074,2008-08-06,16:06:28
43.161181,91.24974,0,2317,39666.6712152778,2008-08-06,16:06:33
43.161092,91.25174,0,2322,39666.6712731481,2008-08-06,16:06:38
43.161025,91.253686,0,2326,39666.6713310185,2008-08-06,16:06:43
43.160961,91.255606,0,2332,39666.6713888889,2008-08-06,16:06:48
43.160908,91.25753,0,2342,39666.6714467593,2008-08-06,16:06:53
43.160857,91.259411,0,2353,39666.6715046296,2008-08-06,16:06:58
43.160789,91.261311,0,2362,39666.6715625,2008-08-06,16:07:03
43.160666,91.263156,0,2365,39666.6716203704,2008-08-06,16:07:08
43.160553,91.264991,0,2371,39666.6716782407,2008-08-06,16:07:13
43.160438,91.266838,0,2379,39666.6717361111,2008-08-06,16:07:18
43.160366,91.268644,0,2384,39666.6717939815,2008-08-06,16:07:23
43.16032,91.270369,0,2385,39666.6718518519,2008-08-06,16:07:28
43.160305,91.272118,0,2379,39666.6719097222,2008-08-06,16:07:33
43.160278,91.273871,0,2375,39666.6719675926,2008-08-06,16:07:38
43.160234,91.275626,0,2373,39666.672025463,2008-08-06,16:07:43
43.160182,91.277375,0,2376,39666.6720833333,2008-08-06,16:07:48
43.160063,91.279111,0,2383,39666.6721412037,2008-08-06,16:07:53
43.159869,91.280755,0,2381,39666.6721990741,2008-08-06,16:07:58
43.159665,91.282379,0,2387,39666.6722569444,2008-08-06,16:08:03
43.159427,91.283958,0,2386,39666.6723148148,2008-08-06,16:08:08
43.159114,91.285537,0,2385,39666.6723726852,2008-08-06,16:08:13
43.158802,91.287091,0,2380,39666.6724305556,2008-08-06,16:08:18
43.158395,91.288645,0,2373,39666.6724884259,2008-08-06,16:08:23
43.157918,91.290143,0,2368,39666.6725462963,2008-08-06,16:08:28
43.157412,91.291631,0,2364,39666.6726041667,2008-08-06,16:08:33
43.15686,91.293117,0,2361,39666.672662037,2008-08-06,16:08:38
43.156243,91.294572,0,2356,39666.6727199074,2008-08-06,16:08:43
43.155555,91.296004,0,2355,39666.6727777778,2008-08-06,16:08:48
43.154858,91.29743,0,2355,39666.6728356481,2008-08-06,16:08:53
43.154159,91.298878,0,2357,39666.6728935185,2008-08-06,16:08:58
43.153453,91.30034,0,2358,39666.6729513889,2008-08-06,16:09:03
43.152747,91.301786,0,2361,39666.6730092593,2008-08-06,16:09:08
43.152078,91.303233,0,2360,39666.6730671296,2008-08-06,16:09:13
43.151397,91.304669,0,2359,39666.673125,2008-08-06,16:09:18
43.150704,91.306091,0,2357,39666.6731828704,2008-08-06,16:09:23
43.150066,91.307501,0,2355,39666.6732407407,2008-08-06,16:09:28
43.149444,91.308895,0,2355,39666.6732986111,2008-08-06,16:09:33
43.148836,91.310263,0,2354,39666.6733564815,2008-08-06,16:09:38
43.148268,91.311644,0,2352,39666.6734143518,2008-08-06,16:09:43
43.147759,91.313059,0,2354,39666.6734722222,2008-08-06,16:09:48
43.147261,91.314511,0,2357,39666.6735300926,2008-08-06,16:09:53
43.146819,91.315998,0,2358,39666.673587963,2008-08-06,16:09:58
43.146422,91.31755,0,2361,39666.6736458333,2008-08-06,16:10:03
43.146099,91.319157,0,2361,39666.6737037037,2008-08-06,16:10:08
43.145818,91.320798,0,2355,39666.6737615741,2008-08-06,16:10:13
43.145572,91.322475,0,2354,39666.6738194444,2008-08-06,16:10:18
43.14532,91.324162,0,2355,39666.6738773148,2008-08-06,16:10:23
43.145076,91.325896,0,2358,39666.6739351852,2008-08-06,16:10:28
43.144768,91.327578,0,2352,39666.6739930556,2008-08-06,16:10:33
43.144413,91.329272,0,2352,39666.6740509259,2008-08-06,16:10:38
43.144017,91.330989,0,2349,39666.6741087963,2008-08-06,16:10:43
43.143554,91.332682,0,2336,39666.6741666667,2008-08-06,16:10:48
43.143089,91.334377,0,2322,39666.674224537,2008-08-06,16:10:53
43.142629,91.336051,0,2315,39666.6742824074,2008-08-06,16:10:58
43.142175,91.337727,0,2312,39666.6743402778,2008-08-06,16:11:03
43.141718,91.339456,0,2318,39666.6743981481,2008-08-06,16:11:08
43.141257,91.341153,0,2320,39666.6744560185,2008-08-06,16:11:13
43.1408,91.342864,0,2316,39666.6745138889,2008-08-06,16:11:18
43.140358,91.344617,0,2321,39666.6745717593,2008-08-06,16:11:23
43.139944,91.346356,0,2322,39666.6746296296,2008-08-06,16:11:28
43.139568,91.348137,0,2321,39666.6746875,2008-08-06,16:11:33
43.139258,91.349959,0,2325,39666.6747453704,2008-08-06,16:11:38
43.139027,91.351839,0,2324,39666.6748032407,2008-08-06,16:11:43
43.138828,91.353742,0,2318,39666.6748611111,2008-08-06,16:11:48
43.138628,91.355637,0,2316,39666.6749189815,2008-08-06,16:11:53
43.138445,91.357558,0,2313,39666.6749768518,2008-08-06,16:11:58
43.138225,91.359479,0,2316,39666.6750347222,2008-08-06,16:12:03
43.13801,91.361418,0,2315,39666.6750925926,2008-08-06,16:12:08
43.137791,91.363371,0,2311,39666.675150463,2008-08-06,16:12:13
43.137584,91.365343,0,2307,39666.6752083333,2008-08-06,16:12:18
43.13736,91.367285,0,2310,39666.6752662037,2008-08-06,16:12:23
43.137151,91.369215,0,2313,39666.6753240741,2008-08-06,16:12:28
43.136938,91.371128,0,2317,39666.6753819444,2008-08-06,16:12:33
43.136702,91.373041,0,2324,39666.6754398148,2008-08-06,16:12:38
43.136478,91.374955,0,2321,39666.6754976852,2008-08-06,16:12:43
43.136261,91.376886,0,2317,39666.6755555556,2008-08-06,16:12:48
43.136067,91.378816,0,2313,39666.6756134259,2008-08-06,16:12:53
43.13586,91.380743,0,2313,39666.6756712963,2008-08-06,16:12:58
43.135642,91.382667,0,2314,39666.6757291667,2008-08-06,16:13:03
43.135429,91.384598,0,2315,39666.675787037,2008-08-06,16:13:08
43.135227,91.386515,0,2313,39666.6758449074,2008-08-06,16:13:13
43.135012,91.388416,0,2311,39666.6759027778,2008-08-06,16:13:18
43.134793,91.390294,0,2311,39666.6759606482,2008-08-06,16:13:23
43.134572,91.392166,0,2311,39666.6760185185,2008-08-06,16:13:28
43.134356,91.393992,0,2311,39666.6760763889,2008-08-06,16:13:33
43.134154,91.3958,0,2310,39666.6761342593,2008-08-06,16:13:38
43.133962,91.397637,0,2306,39666.6761921296,2008-08-06,16:13:43
43.133772,91.399495,0,2303,39666.67625,2008-08-06,16:13:48
43.133584,91.401366,0,2302,39666.6763078704,2008-08-06,16:13:53
43.13341,91.403235,0,2307,39666.6763657407,2008-08-06,16:13:58
43.133251,91.405056,0,2312,39666.6764236111,2008-08-06,16:14:03
43.133035,91.406914,0,2317,39666.6764814815,2008-08-06,16:14:08
43.132802,91.408738,0,2321,39666.6765393519,2008-08-06,16:14:13
43.132571,91.41054,0,2321,39666.6765972222,2008-08-06,16:14:18
43.132355,91.412337,0,2323,39666.6766550926,2008-08-06,16:14:23
43.132161,91.414125,0,2325,39666.676712963,2008-08-06,16:14:28
43.131962,91.415912,0,2330,39666.6767708333,2008-08-06,16:14:33
43.131771,91.417664,0,2331,39666.6768287037,2008-08-06,16:14:38
43.131593,91.41941,0,2333,39666.6768865741,2008-08-06,16:14:43
43.131408,91.421114,0,2333,39666.6769444444,2008-08-06,16:14:48
43.131197,91.422836,0,2330,39666.6770023148,2008-08-06,16:14:53
43.131045,91.424561,0,2323,39666.6770601852,2008-08-06,16:14:58
43.130949,91.426284,0,2323,39666.6771180556,2008-08-06,16:15:03
43.130888,91.42802,0,2323,39666.6771759259,2008-08-06,16:15:08
43.130899,91.429757,0,2326,39666.6772337963,2008-08-06,16:15:13
43.13097,91.43153,0,2327,39666.6772916667,2008-08-06,16:15:18
43.13109,91.433329,0,2326,39666.677349537,2008-08-06,16:15:23
43.131236,91.435157,0,2322,39666.6774074074,2008-08-06,16:15:28
43.131464,91.437036,0,2318,39666.6774652778,2008-08-06,16:15:33
43.131779,91.43891,0,2314,39666.6775231481,2008-08-06,16:15:38
43.132137,91.440727,0,2311,39666.6775810185,2008-08-06,16:15:43
43.13254,91.442537,0,2310,39666.6776388889,2008-08-06,16:15:48
43.132966,91.44434,0,2309,39666.6776967593,2008-08-06,16:15:53
43.133371,91.446151,0,2312,39666.6777546296,2008-08-06,16:15:58
43.133764,91.447952,0,2310,39666.6778125,2008-08-06,16:16:03
43.134159,91.44974,0,2311,39666.6778703704,2008-08-06,16:16:08
43.13458,91.45151,0,2306,39666.6779282407,2008-08-06,16:16:13
43.134984,91.453322,0,2301,39666.6779861111,2008-08-06,16:16:18
43.135345,91.455176,0,2303,39666.6780439815,2008-08-06,16:16:23
43.135638,91.457057,0,2307,39666.6781018519,2008-08-06,16:16:28
43.135877,91.45899,0,2313,39666.6781597222,2008-08-06,16:16:33
43.136006,91.460933,0,2303,39666.6782175926,2008-08-06,16:16:38
43.136082,91.462932,0,2296,39666.678275463,2008-08-06,16:16:43
43.136077,91.464929,0,2291,39666.6783333333,2008-08-06,16:16:48
43.135918,91.466882,0,2288,39666.6783912037,2008-08-06,16:16:53
43.135713,91.468809,0,2289,39666.6784490741,2008-08-06,16:16:58
43.135448,91.470692,0,2293,39666.6785069444,2008-08-06,16:17:03
43.135106,91.47256,0,2297,39666.6785648148,2008-08-06,16:17:08
43.134702,91.474407,0,2304,39666.6786226852,2008-08-06,16:17:13
43.134251,91.476255,0,2306,39666.6786805556,2008-08-06,16:17:18
43.133709,91.478022,0,2306,39666.6787384259,2008-08-06,16:17:23
43.133131,91.479675,0,2306,39666.6787962963,2008-08-06,16:17:28
43.132582,91.48134,0,2303,39666.6788541667,2008-08-06,16:17:33
43.13204,91.483021,0,2307,39666.678912037,2008-08-06,16:17:38
43.131539,91.48471,0,2309,39666.6789699074,2008-08-06,16:17:43
43.13109,91.486451,0,2308,39666.6790277778,2008-08-06,16:17:48
43.130717,91.488257,0,2305,39666.6790856481,2008-08-06,16:17:53
43.130435,91.490096,0,2301,39666.6791435185,2008-08-06,16:17:58
43.130226,91.49198,0,2293,39666.6792013889,2008-08-06,16:18:03
43.130153,91.493936,0,2286,39666.6792592593,2008-08-06,16:18:08
43.129977,91.495859,0,2285,39666.6793171296,2008-08-06,16:18:13
43.129809,91.497792,0,2281,39666.679375,2008-08-06,16:18:18
43.129667,91.499766,0,2274,39666.6794328704,2008-08-06,16:18:23
43.129567,91.501755,0,2267,39666.6794907407,2008-08-06,16:18:28
43.129555,91.503716,0,2267,39666.6795486111,2008-08-06,16:18:33
43.129617,91.505759,0,2274,39666.6796064815,2008-08-06,16:18:38
43.129813,91.507758,0,2280,39666.6796643519,2008-08-06,16:18:43
43.130113,91.509754,0,2291,39666.6797222222,2008-08-06,16:18:48
43.130486,91.511684,0,2290,39666.6797800926,2008-08-06,16:18:53
43.130913,91.513648,0,2291,39666.679837963,2008-08-06,16:18:58
43.131311,91.5156,0,2280,39666.6798958333,2008-08-06,16:19:03
43.131729,91.517532,0,2271,39666.6799537037,2008-08-06,16:19:08
43.132155,91.51947,0,2266,39666.6800115741,2008-08-06,16:19:13
43.132558,91.52144,0,2264,39666.6800694444,2008-08-06,16:19:18
43.13298,91.523438,0,2263,39666.6801273148,2008-08-06,16:19:23
43.133377,91.525426,0,2258,39666.6801851852,2008-08-06,16:19:28
43.133776,91.527407,0,2252,39666.6802430556,2008-08-06,16:19:33
43.134188,91.529391,0,2255,39666.6803009259,2008-08-06,16:19:38
43.134599,91.531383,0,2268,39666.6803587963,2008-08-06,16:19:43
43.135036,91.533347,0,2273,39666.6804166667,2008-08-06,16:19:48
43.135546,91.535255,0,2264,39666.680474537,2008-08-06,16:19:53
43.136154,91.537175,0,2261,39666.6805324074,2008-08-06,16:19:58
43.136823,91.539026,0,2258,39666.6805902778,2008-08-06,16:20:03
43.137565,91.540851,0,2256,39666.6806481481,2008-08-06,16:20:08
43.138415,91.542642,0,2254,39666.6807060185,2008-08-06,16:20:13
43.13929,91.544377,0,2245,39666.6807638889,2008-08-06,16:20:18
43.140158,91.546108,0,2240,39666.6808217593,2008-08-06,16:20:23
43.141007,91.547847,0,2238,39666.6808796296,2008-08-06,16:20:28
43.141876,91.549575,0,2241,39666.6809375,2008-08-06,16:20:33
43.142725,91.551304,0,2243,39666.6809953704,2008-08-06,16:20:38
43.143588,91.553011,0,2244,39666.6810532407,2008-08-06,16:20:43
43.144439,91.554715,0,2242,39666.6811111111,2008-08-06,16:20:48
43.145286,91.556418,0,2244,39666.6811689815,2008-08-06,16:20:53
43.146081,91.558151,0,2244,39666.6812268518,2008-08-06,16:20:58
43.146817,91.560008,0,2245,39666.6812847222,2008-08-06,16:21:03
43.14748,91.561925,0,2240,39666.6813425926,2008-08-06,16:21:08
43.148071,91.563897,0,2239,39666.681400463,2008-08-06,16:21:13
43.148583,91.565895,0,2238,39666.6814583333,2008-08-06,16:21:18
43.149,91.567917,0,2232,39666.6815162037,2008-08-06,16:21:23
43.14935,91.569968,0,2226,39666.6815740741,2008-08-06,16:21:28
43.149713,91.572037,0,2220,39666.6816319444,2008-08-06,16:21:33
43.150088,91.574138,0,2216,39666.6816898148,2008-08-06,16:21:38
43.15043,91.576225,0,2211,39666.6817476852,2008-08-06,16:21:43
43.150808,91.578291,0,2204,39666.6818055556,2008-08-06,16:21:48
43.151159,91.580378,0,2200,39666.6818634259,2008-08-06,16:21:53
43.151508,91.582468,0,2193,39666.6819212963,2008-08-06,16:21:58
43.151893,91.584524,0,2187,39666.6819791667,2008-08-06,16:22:03
43.152268,91.586596,0,2180,39666.682037037,2008-08-06,16:22:08
43.152631,91.588636,0,2174,39666.6820949074,2008-08-06,16:22:13
43.152989,91.590685,0,2168,39666.6821527778,2008-08-06,16:22:18
43.153347,91.592708,0,2162,39666.6822106481,2008-08-06,16:22:23
43.153709,91.594735,0,2157,39666.6822685185,2008-08-06,16:22:28
43.154051,91.596758,0,2156,39666.6823263889,2008-08-06,16:22:33
43.154392,91.598739,0,2158,39666.6823842593,2008-08-06,16:22:38
43.154739,91.600719,0,2166,39666.6824421296,2008-08-06,16:22:43
43.155102,91.602691,0,2176,39666.6825,2008-08-06,16:22:48
43.155457,91.604663,0,2187,39666.6825578704,2008-08-06,16:22:53
43.155816,91.606612,0,2192,39666.6826157407,2008-08-06,16:22:58
43.156232,91.608554,0,2194,39666.6826736111,2008-08-06,16:23:03
43.156734,91.6105,0,2197,39666.6827314815,2008-08-06,16:23:08
43.157282,91.612402,0,2194,39666.6827893518,2008-08-06,16:23:13
43.15785,91.614362,0,2188,39666.6828472222,2008-08-06,16:23:18
43.158428,91.616292,0,2183,39666.6829050926,2008-08-06,16:23:23
43.158988,91.618227,0,2183,39666.682962963,2008-08-06,16:23:28
43.159566,91.620179,0,2187,39666.6830208333,2008-08-06,16:23:33
43.160104,91.622114,0,2192,39666.6830787037,2008-08-06,16:23:38
43.160675,91.624094,0,2196,39666.6831365741,2008-08-06,16:23:43
43.161235,91.626082,0,2199,39666.6831944444,2008-08-06,16:23:48
43.16178,91.628057,0,2200,39666.6832523148,2008-08-06,16:23:53
43.162346,91.630009,0,2202,39666.6833101852,2008-08-06,16:23:58
43.162906,91.631945,0,2206,39666.6833680556,2008-08-06,16:24:03
43.163446,91.633874,0,2205,39666.6834259259,2008-08-06,16:24:08
43.163997,91.635836,0,2203,39666.6834837963,2008-08-06,16:24:13
43.164585,91.63782,0,2205,39666.6835416667,2008-08-06,16:24:18
43.165163,91.639723,0,2207,39666.683599537,2008-08-06,16:24:23
43.165848,91.64163,0,2209,39666.6836574074,2008-08-06,16:24:28
43.166626,91.643488,0,2210,39666.6837152778,2008-08-06,16:24:33
43.16744,91.645295,0,2208,39666.6837731482,2008-08-06,16:24:38
43.168312,91.647114,0,2204,39666.6838310185,2008-08-06,16:24:43
43.169163,91.648893,0,2198,39666.6838888889,2008-08-06,16:24:48
43.170018,91.650666,0,2193,39666.6839467593,2008-08-06,16:24:53
43.170879,91.652455,0,2194,39666.6840046296,2008-08-06,16:24:58
43.171713,91.654224,0,2193,39666.6840625,2008-08-06,16:25:03
43.172551,91.65599,0,2192,39666.6841203704,2008-08-06,16:25:08
43.173395,91.657764,0,2199,39666.6841782407,2008-08-06,16:25:13
43.174232,91.659523,0,2204,39666.6842361111,2008-08-06,16:25:18
43.17508,91.661312,0,2206,39666.6842939815,2008-08-06,16:25:23
43.175944,91.663099,0,2207,39666.6843518519,2008-08-06,16:25:28
43.176819,91.664919,0,2206,39666.6844097222,2008-08-06,16:25:33
43.177669,91.6667,0,2205,39666.6844675926,2008-08-06,16:25:38
43.178507,91.668507,0,2205,39666.684525463,2008-08-06,16:25:43
43.179348,91.670307,0,2209,39666.6845833333,2008-08-06,16:25:48
43.180153,91.672148,0,2210,39666.6846412037,2008-08-06,16:25:53
43.180887,91.673982,0,2209,39666.6846990741,2008-08-06,16:25:58
43.181549,91.675848,0,2206,39666.6847569444,2008-08-06,16:26:03
43.18216,91.677734,0,2206,39666.6848148148,2008-08-06,16:26:08
43.182786,91.679629,0,2206,39666.6848726852,2008-08-06,16:26:13
43.183401,91.681533,0,2213,39666.6849305556,2008-08-06,16:26:18
43.184005,91.68341,0,2218,39666.6849884259,2008-08-06,16:26:23
43.184619,91.685286,0,2220,39666.6850462963,2008-08-06,16:26:28
43.185251,91.687108,0,2224,39666.6851041667,2008-08-06,16:26:33
43.185923,91.688902,0,2226,39666.685162037,2008-08-06,16:26:38
43.18664,91.690632,0,2225,39666.6852199074,2008-08-06,16:26:43
43.187422,91.692326,0,2223,39666.6852777778,2008-08-06,16:26:48
43.188256,91.693991,0,2224,39666.6853356481,2008-08-06,16:26:53
43.189135,91.695608,0,2223,39666.6853935185,2008-08-06,16:26:58
43.190057,91.697163,0,2217,39666.6854513889,2008-08-06,16:27:03
43.191024,91.69871,0,2211,39666.6855092593,2008-08-06,16:27:08
43.19199,91.700246,0,2205,39666.6855671296,2008-08-06,16:27:13
43.193002,91.701809,0,2193,39666.685625,2008-08-06,16:27:18
43.194021,91.703356,0,2182,39666.6856828704,2008-08-06,16:27:23
43.195024,91.704862,0,2179,39666.6857407407,2008-08-06,16:27:28
43.196021,91.706292,0,2161,39666.6857986111,2008-08-06,16:27:33
43.196993,91.707808,0,2160,39666.6858564815,2008-08-06,16:27:38
43.197978,91.709288,0,2160,39666.6859143519,2008-08-06,16:27:43
43.198952,91.710775,0,2165,39666.6859722222,2008-08-06,16:27:48
43.19993,91.712269,0,2167,39666.6860300926,2008-08-06,16:27:53
43.200938,91.713787,0,2170,39666.686087963,2008-08-06,16:27:58
43.201928,91.715311,0,2168,39666.6861458333,2008-08-06,16:28:03
43.202912,91.716876,0,2164,39666.6862037037,2008-08-06,16:28:08
43.203841,91.718502,0,2159,39666.6862615741,2008-08-06,16:28:13
43.204682,91.720235,0,2149,39666.6863194444,2008-08-06,16:28:18
43.20548,91.722076,0,2144,39666.6863773148,2008-08-06,16:28:23
43.206136,91.723975,0,2134,39666.6864351852,2008-08-06,16:28:28
43.206683,91.725941,0,2126,39666.6864930556,2008-08-06,16:28:33
43.207074,91.727952,0,2121,39666.6865509259,2008-08-06,16:28:38
43.207376,91.730059,0,2117,39666.6866087963,2008-08-06,16:28:43
43.207545,91.732203,0,2116,39666.6866666667,2008-08-06,16:28:48
43.20761,91.734351,0,2108,39666.686724537,2008-08-06,16:28:53
43.207551,91.736499,0,2101,39666.6867824074,2008-08-06,16:28:58
43.207369,91.738601,0,2103,39666.6868402778,2008-08-06,16:29:03
43.207074,91.740656,0,2103,39666.6868981481,2008-08-06,16:29:08
43.206687,91.742659,0,2106,39666.6869560185,2008-08-06,16:29:13
43.206159,91.744624,0,2112,39666.6870138889,2008-08-06,16:29:18
43.205532,91.746507,0,2118,39666.6870717593,2008-08-06,16:29:23
43.204823,91.748286,0,2125,39666.6871296296,2008-08-06,16:29:28
43.204013,91.749978,0,2127,39666.6871875,2008-08-06,16:29:33
43.203122,91.751608,0,2129,39666.6872453704,2008-08-06,16:29:38
43.202242,91.753185,0,2133,39666.6873032407,2008-08-06,16:29:43
43.201376,91.754766,0,2130,39666.6873611111,2008-08-06,16:29:48
43.200514,91.756341,0,2129,39666.6874189815,2008-08-06,16:29:53
43.199698,91.757934,0,2133,39666.6874768519,2008-08-06,16:29:58
43.198955,91.759583,0,2134,39666.6875347222,2008-08-06,16:30:03
43.198294,91.761248,0,2133,39666.6875925926,2008-08-06,16:30:08
43.197692,91.762932,0,2130,39666.687650463,2008-08-06,16:30:13
43.197144,91.764697,0,2127,39666.6877083333,2008-08-06,16:30:18
43.196638,91.766534,0,2121,39666.6877662037,2008-08-06,16:30:23
43.196126,91.768325,0,2121,39666.6878240741,2008-08-06,16:30:28
43.195627,91.770122,0,2117,39666.6878819444,2008-08-06,16:30:33
43.195122,91.771913,0,2111,39666.6879398148,2008-08-06,16:30:38
43.194606,91.773721,0,2108,39666.6879976852,2008-08-06,16:30:43
43.194081,91.77552,0,2108,39666.6880555556,2008-08-06,16:30:48
43.193564,91.777341,0,2109,39666.6881134259,2008-08-06,16:30:53
43.193031,91.779169,0,2109,39666.6881712963,2008-08-06,16:30:58
43.192521,91.781011,0,2110,39666.6882291667,2008-08-06,16:31:03
43.191984,91.782833,0,2118,39666.688287037,2008-08-06,16:31:08
43.19145,91.784649,0,2124,39666.6883449074,2008-08-06,16:31:13
43.190933,91.786459,0,2128,39666.6884027778,2008-08-06,16:31:18
43.190423,91.788266,0,2130,39666.6884606481,2008-08-06,16:31:23
43.189909,91.79008,0,2132,39666.6885185185,2008-08-06,16:31:28
43.189383,91.791901,0,2131,39666.6885763889,2008-08-06,16:31:33
43.188867,91.793696,0,2135,39666.6886342593,2008-08-06,16:31:38
43.188337,91.795495,0,2138,39666.6886921296,2008-08-06,16:31:43
43.18782,91.797292,0,2139,39666.68875,2008-08-06,16:31:48
43.187311,91.79908,0,2142,39666.6888078704,2008-08-06,16:31:53
43.186796,91.800886,0,2145,39666.6888657407,2008-08-06,16:31:58
43.186283,91.802713,0,2161,39666.6889236111,2008-08-06,16:32:03
43.185792,91.804509,0,2176,39666.6889814815,2008-08-06,16:32:08
43.185281,91.806301,0,2183,39666.6890393518,2008-08-06,16:32:13
43.184753,91.808078,0,2182,39666.6890972222,2008-08-06,16:32:18
43.184171,91.8098,0,2176,39666.6891550926,2008-08-06,16:32:23
43.183506,91.811464,0,2175,39666.689212963,2008-08-06,16:32:28
43.182782,91.813078,0,2169,39666.6892708333,2008-08-06,16:32:33
43.182014,91.814621,0,2167,39666.6893287037,2008-08-06,16:32:38
43.181258,91.816117,0,2171,39666.6893865741,2008-08-06,16:32:43
43.180495,91.817598,0,2178,39666.6894444444,2008-08-06,16:32:48
43.179763,91.819108,0,2175,39666.6895023148,2008-08-06,16:32:53
43.179062,91.820643,0,2177,39666.6895601852,2008-08-06,16:32:58
43.178425,91.822189,0,2181,39666.6896180556,2008-08-06,16:33:03
43.177852,91.823742,0,2185,39666.6896759259,2008-08-06,16:33:08
43.17734,91.825349,0,2193,39666.6897337963,2008-08-06,16:33:13
43.176871,91.826986,0,2201,39666.6897916667,2008-08-06,16:33:18
43.176423,91.828656,0,2207,39666.689849537,2008-08-06,16:33:23
43.176002,91.830347,0,2215,39666.6899074074,2008-08-06,16:33:28
43.175595,91.832066,0,2216,39666.6899652778,2008-08-06,16:33:33
43.175177,91.833794,0,2216,39666.6900231481,2008-08-06,16:33:38
43.174769,91.835539,0,2213,39666.6900810185,2008-08-06,16:33:43
43.174352,91.837272,0,2211,39666.6901388889,2008-08-06,16:33:48
43.173921,91.839007,0,2209,39666.6901967593,2008-08-06,16:33:53
43.173521,91.840721,0,2203,39666.6902546296,2008-08-06,16:33:58
43.173104,91.842436,0,2207,39666.6903125,2008-08-06,16:34:03
43.172706,91.84413,0,2214,39666.6903703704,2008-08-06,16:34:08
43.172289,91.84582,0,2219,39666.6904282407,2008-08-06,16:34:13
43.171888,91.847496,0,2222,39666.6904861111,2008-08-06,16:34:18
43.171501,91.849193,0,2222,39666.6905439815,2008-08-06,16:34:23
43.171126,91.850917,0,2227,39666.6906018518,2008-08-06,16:34:28
43.170826,91.852649,0,2230,39666.6906597222,2008-08-06,16:34:33
43.170615,91.854423,0,2231,39666.6907175926,2008-08-06,16:34:38
43.170459,91.856241,0,2233,39666.690775463,2008-08-06,16:34:43
43.170347,91.858053,0,2240,39666.6908333333,2008-08-06,16:34:48
43.17023,91.859891,0,2245,39666.6908912037,2008-08-06,16:34:53
43.170124,91.861719,0,2246,39666.6909490741,2008-08-06,16:34:58
43.169987,91.863559,0,2243,39666.6910069444,2008-08-06,16:35:03
43.169863,91.865402,0,2242,39666.6910648148,2008-08-06,16:35:08
43.169747,91.86726,0,2240,39666.6911226852,2008-08-06,16:35:13
43.169631,91.869112,0,2241,39666.6911805556,2008-08-06,16:35:18
43.169511,91.870965,0,2240,39666.6912384259,2008-08-06,16:35:23
43.1694,91.87282,0,2239,39666.6912962963,2008-08-06,16:35:28
43.16928,91.874684,0,2236,39666.6913541667,2008-08-06,16:35:33
43.16913,91.876525,0,2233,39666.691412037,2008-08-06,16:35:38
43.168931,91.878371,0,2225,39666.6914699074,2008-08-06,16:35:43
43.168666,91.88023,0,2229,39666.6915277778,2008-08-06,16:35:48
43.168344,91.882086,0,2227,39666.6915856482,2008-08-06,16:35:53
43.167939,91.883918,0,2235,39666.6916435185,2008-08-06,16:35:58
43.167547,91.885764,0,2238,39666.6917013889,2008-08-06,16:36:03
43.167175,91.887605,0,2247,39666.6917592593,2008-08-06,16:36:08
43.166805,91.889458,0,2253,39666.6918171296,2008-08-06,16:36:13
43.16648,91.891321,0,2253,39666.691875,2008-08-06,16:36:18
43.166148,91.893174,0,2247,39666.6919328704,2008-08-06,16:36:23
43.165772,91.894987,0,2237,39666.6919907407,2008-08-06,16:36:28
43.165412,91.896793,0,2235,39666.6920486111,2008-08-06,16:36:33
43.165027,91.898599,0,2239,39666.6921064815,2008-08-06,16:36:38
43.164665,91.900397,0,2238,39666.6921643519,2008-08-06,16:36:43
43.164328,91.902213,0,2238,39666.6922222222,2008-08-06,16:36:48
43.164078,91.904006,0,2237,39666.6922800926,2008-08-06,16:36:53
43.163869,91.90581,0,2240,39666.692337963,2008-08-06,16:36:58
43.163673,91.907615,0,2242,39666.6923958333,2008-08-06,16:37:03
43.163472,91.909444,0,2245,39666.6924537037,2008-08-06,16:37:08
43.163295,91.911273,0,2248,39666.6925115741,2008-08-06,16:37:13
43.163101,91.913133,0,2246,39666.6925694444,2008-08-06,16:37:18
43.162851,91.914993,0,2240,39666.6926273148,2008-08-06,16:37:23
43.162533,91.916847,0,2235,39666.6926851852,2008-08-06,16:37:28
43.162142,91.918661,0,2227,39666.6927430556,2008-08-06,16:37:33
43.161674,91.920452,0,2226,39666.6928009259,2008-08-06,16:37:38
43.161202,91.922212,0,2230,39666.6928587963,2008-08-06,16:37:43
43.16072,91.923985,0,2230,39666.6929166667,2008-08-06,16:37:48
43.160238,91.925766,0,2228,39666.692974537,2008-08-06,16:37:53
43.15975,91.927557,0,2228,39666.6930324074,2008-08-06,16:37:58
43.15937,91.929388,0,2226,39666.6930902778,2008-08-06,16:38:03
43.159077,91.931218,0,2227,39666.6931481481,2008-08-06,16:38:08
43.158879,91.93305,0,2239,39666.6932060185,2008-08-06,16:38:13
43.158757,91.934907,0,2247,39666.6932638889,2008-08-06,16:38:18
43.15868,91.936772,0,2251,39666.6933217593,2008-08-06,16:38:23
43.158678,91.93863,0,2248,39666.6933796296,2008-08-06,16:38:28
43.158686,91.940481,0,2239,39666.6934375,2008-08-06,16:38:33
43.158675,91.942368,0,2231,39666.6934953704,2008-08-06,16:38:38
43.158646,91.944261,0,2237,39666.6935532407,2008-08-06,16:38:43
43.158689,91.946151,0,2242,39666.6936111111,2008-08-06,16:38:48
43.158806,91.948039,0,2245,39666.6936689815,2008-08-06,16:38:53
43.158958,91.949906,0,2250,39666.6937268519,2008-08-06,16:38:58
43.159089,91.951776,0,2255,39666.6937847222,2008-08-06,16:39:03
43.159226,91.953666,0,2256,39666.6938425926,2008-08-06,16:39:08
43.159294,91.955566,0,2254,39666.693900463,2008-08-06,16:39:13
43.159264,91.957466,0,2256,39666.6939583333,2008-08-06,16:39:18
43.159135,91.959359,0,2255,39666.6940162037,2008-08-06,16:39:23
43.158935,91.961247,0,2255,39666.6940740741,2008-08-06,16:39:28
43.158724,91.963147,0,2254,39666.6941319444,2008-08-06,16:39:33
43.15854,91.965052,0,2250,39666.6941898148,2008-08-06,16:39:38
43.158343,91.966984,0,2253,39666.6942476852,2008-08-06,16:39:43
43.158208,91.968932,0,2255,39666.6943055556,2008-08-06,16:39:48
43.158147,91.970914,0,2258,39666.6943634259,2008-08-06,16:39:53
43.158177,91.972923,0,2257,39666.6944212963,2008-08-06,16:39:58
43.158243,91.974948,0,2255,39666.6944791667,2008-08-06,16:40:03
43.15829,91.976973,0,2251,39666.694537037,2008-08-06,16:40:08
43.158339,91.979016,0,2251,39666.6945949074,2008-08-06,16:40:13
43.158365,91.981076,0,2253,39666.6946527778,2008-08-06,16:40:18
43.158409,91.983151,0,2253,39666.6947106481,2008-08-06,16:40:23
43.158448,91.985207,0,2240,39666.6947685185,2008-08-06,16:40:28
43.158489,91.987258,0,2240,39666.6948263889,2008-08-06,16:40:33
43.158546,91.989318,0,2237,39666.6948842593,2008-08-06,16:40:38
43.158573,91.991393,0,2237,39666.6949421296,2008-08-06,16:40:43
43.158611,91.993461,0,2233,39666.695,2008-08-06,16:40:48
43.158711,91.995505,0,2235,39666.6950578704,2008-08-06,16:40:53
43.158899,91.997502,0,2237,39666.6951157407,2008-08-06,16:40:58
43.159167,91.999479,0,2238,39666.6951736111,2008-08-06,16:41:03
43.159513,92.00144,0,2237,39666.6952314815,2008-08-06,16:41:08
43.159827,92.003413,0,2238,39666.6952893519,2008-08-06,16:41:13
43.16018,92.005357,0,2237,39666.6953472222,2008-08-06,16:41:18
43.160515,92.007345,0,2236,39666.6954050926,2008-08-06,16:41:23
43.160836,92.009373,0,2239,39666.695462963,2008-08-06,16:41:28
43.161169,92.011388,0,2239,39666.6955208333,2008-08-06,16:41:33
43.161428,92.013425,0,2244,39666.6955787037,2008-08-06,16:41:38
43.161586,92.015479,0,2246,39666.6956365741,2008-08-06,16:41:43
43.16166,92.017523,0,2246,39666.6956944444,2008-08-06,16:41:48
43.161742,92.019554,0,2248,39666.6957523148,2008-08-06,16:41:53
43.161824,92.02157,0,2253,39666.6958101852,2008-08-06,16:41:58
43.161894,92.023571,0,2252,39666.6958680556,2008-08-06,16:42:03
43.161966,92.025569,0,2250,39666.6959259259,2008-08-06,16:42:08
43.162051,92.027575,0,2245,39666.6959837963,2008-08-06,16:42:13
43.162133,92.029583,0,2245,39666.6960416667,2008-08-06,16:42:18
43.162205,92.031588,0,2244,39666.696099537,2008-08-06,16:42:23
43.16228,92.033588,0,2245,39666.6961574074,2008-08-06,16:42:28
43.162341,92.035578,0,2249,39666.6962152778,2008-08-06,16:42:33
43.162424,92.03756,0,2251,39666.6962731481,2008-08-06,16:42:38
43.162522,92.039548,0,2252,39666.6963310185,2008-08-06,16:42:43
43.162601,92.041557,0,2249,39666.6963888889,2008-08-06,16:42:48
43.162662,92.043572,0,2245,39666.6964467593,2008-08-06,16:42:53
43.162738,92.045616,0,2244,39666.6965046296,2008-08-06,16:42:58
43.162803,92.047641,0,2241,39666.6965625,2008-08-06,16:43:03
43.162881,92.049683,0,2241,39666.6966203704,2008-08-06,16:43:08
43.162959,92.051727,0,2233,39666.6966782407,2008-08-06,16:43:13
43.163026,92.053763,0,2227,39666.6967361111,2008-08-06,16:43:18
43.163081,92.05579,0,2223,39666.6967939815,2008-08-06,16:43:23
43.163079,92.057832,0,2219,39666.6968518518,2008-08-06,16:43:28
43.163018,92.059811,0,2227,39666.6969097222,2008-08-06,16:43:33
43.162879,92.061824,0,2230,39666.6969675926,2008-08-06,16:43:38
43.162729,92.063814,0,2231,39666.697025463,2008-08-06,16:43:43
43.162563,92.065785,0,2231,39666.6970833333,2008-08-06,16:43:48
43.162405,92.06777,0,2235,39666.6971412037,2008-08-06,16:43:53
43.162242,92.069777,0,2235,39666.6971990741,2008-08-06,16:43:58
43.162087,92.071757,0,2238,39666.6972569444,2008-08-06,16:44:03
43.161949,92.073738,0,2241,39666.6973148148,2008-08-06,16:44:08
43.161802,92.07573,0,2243,39666.6973726852,2008-08-06,16:44:13
43.161641,92.077719,0,2248,39666.6974305556,2008-08-06,16:44:18
43.161493,92.079706,0,2244,39666.6974884259,2008-08-06,16:44:23
43.161357,92.08168,0,2237,39666.6975462963,2008-08-06,16:44:28
43.161197,92.083654,0,2236,39666.6976041667,2008-08-06,16:44:33
43.161043,92.085623,0,2237,39666.697662037,2008-08-06,16:44:38
43.160896,92.087584,0,2238,39666.6977199074,2008-08-06,16:44:43
43.160735,92.08954,0,2234,39666.6977777778,2008-08-06,16:44:48
43.160605,92.091494,0,2233,39666.6978356481,2008-08-06,16:44:53
43.160445,92.093441,0,2239,39666.6978935185,2008-08-06,16:44:58
43.160201,92.095351,0,2244,39666.6979513889,2008-08-06,16:45:03
43.159906,92.097226,0,2249,39666.6980092593,2008-08-06,16:45:08
43.159561,92.099096,0,2257,39666.6980671296,2008-08-06,16:45:13
43.159166,92.100901,0,2262,39666.698125,2008-08-06,16:45:18
43.158702,92.102636,0,2264,39666.6981828704,2008-08-06,16:45:23
43.158186,92.104349,0,2272,39666.6982407407,2008-08-06,16:45:28
43.15763,92.106036,0,2282,39666.6982986111,2008-08-06,16:45:33
43.157029,92.107689,0,2279,39666.6983564815,2008-08-06,16:45:38
43.156421,92.109319,0,2280,39666.6984143518,2008-08-06,16:45:43
43.155793,92.110944,0,2283,39666.6984722222,2008-08-06,16:45:48
43.155182,92.112549,0,2286,39666.6985300926,2008-08-06,16:45:53
43.154611,92.11415,0,2292,39666.698587963,2008-08-06,16:45:58
43.154071,92.115764,0,2294,39666.6986458333,2008-08-06,16:46:03
43.153593,92.117398,0,2292,39666.6987037037,2008-08-06,16:46:08
43.153206,92.119064,0,2291,39666.6987615741,2008-08-06,16:46:13
43.152902,92.120744,0,2293,39666.6988194444,2008-08-06,16:46:18
43.152709,92.122412,0,2302,39666.6988773148,2008-08-06,16:46:23
43.152586,92.124136,0,2319,39666.6989351852,2008-08-06,16:46:28
43.15253,92.12585,0,2325,39666.6989930556,2008-08-06,16:46:33
43.15254,92.127572,0,2331,39666.6990509259,2008-08-06,16:46:38
43.152641,92.129322,0,2337,39666.6991087963,2008-08-06,16:46:43
43.15284,92.131059,0,2335,39666.6991666667,2008-08-06,16:46:48
43.15304,92.13277,0,2332,39666.699224537,2008-08-06,16:46:53
43.153201,92.13448,0,2334,39666.6992824074,2008-08-06,16:46:58
43.153374,92.136206,0,2335,39666.6993402778,2008-08-06,16:47:03
43.153542,92.137924,0,2341,39666.6993981482,2008-08-06,16:47:08
43.153726,92.139633,0,2342,39666.6994560185,2008-08-06,16:47:13
43.153908,92.141329,0,2344,39666.6995138889,2008-08-06,16:47:18
43.154083,92.143035,0,2343,39666.6995717593,2008-08-06,16:47:23
43.154262,92.144757,0,2338,39666.6996296296,2008-08-06,16:47:28
43.154441,92.146475,0,2340,39666.6996875,2008-08-06,16:47:33
43.154624,92.148204,0,2343,39666.6997453704,2008-08-06,16:47:38
43.154781,92.149943,0,2344,39666.6998032407,2008-08-06,16:47:43
43.154903,92.151681,0,2340,39666.6998611111,2008-08-06,16:47:48
43.154922,92.153417,0,2334,39666.6999189815,2008-08-06,16:47:53
43.154886,92.155143,0,2334,39666.6999768519,2008-08-06,16:47:58
43.15475,92.156846,0,2342,39666.7000347222,2008-08-06,16:48:03
43.154535,92.158549,0,2347,39666.7000925926,2008-08-06,16:48:08
43.154299,92.160232,0,2349,39666.700150463,2008-08-06,16:48:13
43.153964,92.161875,0,2349,39666.7002083333,2008-08-06,16:48:18
43.15356,92.163456,0,2345,39666.7002662037,2008-08-06,16:48:23
43.153119,92.165021,0,2344,39666.7003240741,2008-08-06,16:48:28
43.152686,92.166619,0,2340,39666.7003819444,2008-08-06,16:48:33
43.152247,92.168223,0,2335,39666.7004398148,2008-08-06,16:48:38
43.151841,92.169813,0,2335,39666.7004976852,2008-08-06,16:48:43
43.151418,92.171426,0,2334,39666.7005555556,2008-08-06,16:48:48
43.150994,92.173069,0,2324,39666.7006134259,2008-08-06,16:48:53
43.1506,92.174759,0,2313,39666.7006712963,2008-08-06,16:48:58
43.150229,92.17647,0,2311,39666.7007291667,2008-08-06,16:49:03
43.149907,92.178181,0,2312,39666.700787037,2008-08-06,16:49:08
43.149588,92.179889,0,2316,39666.7008449074,2008-08-06,16:49:13
43.149286,92.181587,0,2317,39666.7009027778,2008-08-06,16:49:18
43.149006,92.183297,0,2318,39666.7009606481,2008-08-06,16:49:23
43.148706,92.185006,0,2321,39666.7010185185,2008-08-06,16:49:28
43.148385,92.186715,0,2320,39666.7010763889,2008-08-06,16:49:33
43.148066,92.188432,0,2323,39666.7011342593,2008-08-06,16:49:38
43.147749,92.19016,0,2324,39666.7011921296,2008-08-06,16:49:43
43.147428,92.191907,0,2324,39666.70125,2008-08-06,16:49:48
43.147099,92.193675,0,2323,39666.7013078704,2008-08-06,16:49:53
43.146767,92.195467,0,2323,39666.7013657407,2008-08-06,16:49:58
43.146463,92.197282,0,2326,39666.7014236111,2008-08-06,16:50:03
43.146148,92.199098,0,2330,39666.7014814815,2008-08-06,16:50:08
43.145838,92.200925,0,2331,39666.7015393519,2008-08-06,16:50:13
43.145507,92.202746,0,2339,39666.7015972222,2008-08-06,16:50:18
43.145159,92.204558,0,2348,39666.7016550926,2008-08-06,16:50:23
43.144806,92.206358,0,2358,39666.701712963,2008-08-06,16:50:28
43.14444,92.208186,0,2367,39666.7017708333,2008-08-06,16:50:33
43.144063,92.210013,0,2377,39666.7018287037,2008-08-06,16:50:38
43.143716,92.211854,0,2382,39666.7018865741,2008-08-06,16:50:43
43.14339,92.213668,0,2365,39666.7019444444,2008-08-06,16:50:48
43.143081,92.215459,0,2360,39666.7020023148,2008-08-06,16:50:53
43.142764,92.217253,0,2355,39666.7020601852,2008-08-06,16:50:58
43.142441,92.21904,0,2346,39666.7021180556,2008-08-06,16:51:03
43.142113,92.220827,0,2342,39666.7021759259,2008-08-06,16:51:08
43.141784,92.222632,0,2339,39666.7022337963,2008-08-06,16:51:13
43.141461,92.224442,0,2338,39666.7022916667,2008-08-06,16:51:18
43.141136,92.226246,0,2339,39666.702349537,2008-08-06,16:51:23
43.140795,92.228047,0,2339,39666.7024074074,2008-08-06,16:51:28
43.14047,92.22987,0,2340,39666.7024652778,2008-08-06,16:51:33
43.140173,92.23168,0,2337,39666.7025231481,2008-08-06,16:51:38
43.139857,92.233485,0,2343,39666.7025810185,2008-08-06,16:51:43
43.139455,92.235257,0,2341,39666.7026388889,2008-08-06,16:51:48
43.138985,92.237007,0,2343,39666.7026967593,2008-08-06,16:51:53
43.138451,92.238733,0,2342,39666.7027546296,2008-08-06,16:51:58
43.137879,92.240431,0,2347,39666.7028125,2008-08-06,16:52:03
43.137267,92.242079,0,2352,39666.7028703704,2008-08-06,16:52:08
43.136619,92.243686,0,2356,39666.7029282407,2008-08-06,16:52:13
43.135934,92.245244,0,2357,39666.7029861111,2008-08-06,16:52:18
43.135264,92.246806,0,2354,39666.7030439815,2008-08-06,16:52:23
43.134582,92.248374,0,2352,39666.7031018519,2008-08-06,16:52:28
43.133902,92.249963,0,2352,39666.7031597222,2008-08-06,16:52:33
43.13324,92.251565,0,2353,39666.7032175926,2008-08-06,16:52:38
43.132663,92.253225,0,2358,39666.703275463,2008-08-06,16:52:43
43.132142,92.254889,0,2360,39666.7033333333,2008-08-06,16:52:48
43.131672,92.256561,0,2357,39666.7033912037,2008-08-06,16:52:53
43.131214,92.258221,0,2353,39666.7034490741,2008-08-06,16:52:58
43.130751,92.259879,0,2352,39666.7035069444,2008-08-06,16:53:03
43.130228,92.261536,0,2350,39666.7035648148,2008-08-06,16:53:08
43.129676,92.263175,0,2350,39666.7036226852,2008-08-06,16:53:13
43.129074,92.264779,0,2354,39666.7036805556,2008-08-06,16:53:18
43.128417,92.266301,0,2359,39666.7037384259,2008-08-06,16:53:23
43.127726,92.267795,0,2360,39666.7037962963,2008-08-06,16:53:28
43.127024,92.269297,0,2362,39666.7038541667,2008-08-06,16:53:33
43.126319,92.270801,0,2361,39666.703912037,2008-08-06,16:53:38
43.125646,92.272264,0,2366,39666.7039699074,2008-08-06,16:53:43
43.124969,92.273749,0,2367,39666.7040277778,2008-08-06,16:53:48
43.124328,92.275248,0,2371,39666.7040856481,2008-08-06,16:53:53
43.123774,92.276791,0,2375,39666.7041435185,2008-08-06,16:53:58
43.123274,92.278389,0,2383,39666.7042013889,2008-08-06,16:54:03
43.122866,92.280063,0,2388,39666.7042592593,2008-08-06,16:54:08
43.122535,92.281805,0,2385,39666.7043171296,2008-08-06,16:54:13
43.12228,92.283568,0,2381,39666.704375,2008-08-06,16:54:18
43.122132,92.285341,0,2374,39666.7044328704,2008-08-06,16:54:23
43.122029,92.287156,0,2365,39666.7044907407,2008-08-06,16:54:28
43.121942,92.28899,0,2357,39666.7045486111,2008-08-06,16:54:33
43.12183,92.290842,0,2353,39666.7046064815,2008-08-06,16:54:38
43.121684,92.292687,0,2350,39666.7046643518,2008-08-06,16:54:43
43.121468,92.294486,0,2345,39666.7047222222,2008-08-06,16:54:48
43.121184,92.296276,0,2342,39666.7047800926,2008-08-06,16:54:53
43.120769,92.298017,0,2350,39666.704837963,2008-08-06,16:54:58
43.120334,92.299727,0,2356,39666.7048958333,2008-08-06,16:55:03
43.119826,92.301343,0,2360,39666.7049537037,2008-08-06,16:55:08
43.119259,92.302922,0,2365,39666.7050115741,2008-08-06,16:55:13
43.118683,92.304475,0,2372,39666.7050694444,2008-08-06,16:55:18
43.118104,92.306022,0,2379,39666.7051273148,2008-08-06,16:55:23
43.117532,92.307554,0,2386,39666.7051851852,2008-08-06,16:55:28
43.11695,92.309073,0,2396,39666.7052430556,2008-08-06,16:55:33
43.116372,92.310601,0,2402,39666.7053009259,2008-08-06,16:55:38
43.115814,92.312117,0,2409,39666.7053587963,2008-08-06,16:55:43
43.115268,92.31361,0,2416,39666.7054166667,2008-08-06,16:55:48
43.114707,92.315076,0,2416,39666.705474537,2008-08-06,16:55:53
43.114238,92.316557,0,2416,39666.7055324074,2008-08-06,16:55:58
43.113771,92.318061,0,2424,39666.7055902778,2008-08-06,16:56:03
43.113357,92.319602,0,2424,39666.7056481481,2008-08-06,16:56:08
43.112987,92.321159,0,2421,39666.7057060185,2008-08-06,16:56:13
43.112687,92.322741,0,2416,39666.7057638889,2008-08-06,16:56:18
43.1124,92.324313,0,2414,39666.7058217593,2008-08-06,16:56:23
43.112119,92.325877,0,2409,39666.7058796296,2008-08-06,16:56:28
43.111828,92.327424,0,2408,39666.7059375,2008-08-06,16:56:33
43.111552,92.328987,0,2408,39666.7059953704,2008-08-06,16:56:38
43.111248,92.330538,0,2409,39666.7060532407,2008-08-06,16:56:43
43.110938,92.332081,0,2413,39666.7061111111,2008-08-06,16:56:48
43.110642,92.333622,0,2419,39666.7061689815,2008-08-06,16:56:53
43.110321,92.335164,0,2422,39666.7062268518,2008-08-06,16:56:58
43.110025,92.336701,0,2421,39666.7062847222,2008-08-06,16:57:03
43.109761,92.338234,0,2421,39666.7063425926,2008-08-06,16:57:08
43.109507,92.339745,0,2418,39666.706400463,2008-08-06,16:57:13
43.109263,92.341247,0,2419,39666.7064583333,2008-08-06,16:57:18
43.109013,92.342719,0,2418,39666.7065162037,2008-08-06,16:57:23
43.108801,92.344208,0,2421,39666.7065740741,2008-08-06,16:57:28
43.108655,92.345681,0,2424,39666.7066319444,2008-08-06,16:57:33
43.108568,92.347166,0,2428,39666.7066898148,2008-08-06,16:57:38
43.108545,92.348669,0,2432,39666.7067476852,2008-08-06,16:57:43
43.10856,92.350164,0,2433,39666.7068055556,2008-08-06,16:57:48
43.10861,92.351647,0,2434,39666.7068634259,2008-08-06,16:57:53
43.108729,92.353122,0,2431,39666.7069212963,2008-08-06,16:57:58
43.108815,92.354567,0,2426,39666.7069791667,2008-08-06,16:58:03
43.108903,92.356035,0,2423,39666.707037037,2008-08-06,16:58:08
43.109018,92.357498,0,2424,39666.7070949074,2008-08-06,16:58:13
43.109094,92.358974,0,2429,39666.7071527778,2008-08-06,16:58:18
43.109113,92.360478,0,2425,39666.7072106482,2008-08-06,16:58:23
43.109098,92.361948,0,2421,39666.7072685185,2008-08-06,16:58:28
43.109001,92.363428,0,2420,39666.7073263889,2008-08-06,16:58:33
43.10883,92.364929,0,2420,39666.7073842593,2008-08-06,16:58:38
43.108606,92.366423,0,2422,39666.7074421296,2008-08-06,16:58:43
43.108328,92.367882,0,2419,39666.7075,2008-08-06,16:58:48
43.108015,92.369345,0,2418,39666.7075578704,2008-08-06,16:58:53
43.107664,92.370812,0,2424,39666.7076157407,2008-08-06,16:58:58
43.107277,92.372297,0,2428,39666.7076736111,2008-08-06,16:59:03
43.106906,92.373764,0,2431,39666.7077314815,2008-08-06,16:59:08
43.106555,92.375211,0,2434,39666.7077893519,2008-08-06,16:59:13
43.106225,92.376651,0,2437,39666.7078472222,2008-08-06,16:59:18
43.105914,92.378106,0,2439,39666.7079050926,2008-08-06,16:59:23
43.105583,92.379588,0,2444,39666.707962963,2008-08-06,16:59:28
43.105232,92.381048,0,2453,39666.7080208333,2008-08-06,16:59:33
43.104899,92.38254,0,2457,39666.7080787037,2008-08-06,16:59:38
43.104542,92.384048,0,2460,39666.7081365741,2008-08-06,16:59:43
43.104167,92.385559,0,2464,39666.7081944444,2008-08-06,16:59:48
43.10382,92.387059,0,2456,39666.7082523148,2008-08-06,16:59:53
43.103462,92.388616,0,2449,39666.7083101852,2008-08-06,16:59:58
43.103084,92.390184,0,2445,39666.7083680556,2008-08-06,17:00:03
43.102714,92.391766,0,2440,39666.7084259259,2008-08-06,17:00:08
43.102331,92.393361,0,2438,39666.7084837963,2008-08-06,17:00:13
43.101947,92.394968,0,2441,39666.7085416667,2008-08-06,17:00:18
43.101576,92.396564,0,2443,39666.708599537,2008-08-06,17:00:23
43.101218,92.398164,0,2452,39666.7086574074,2008-08-06,17:00:28
43.100838,92.399732,0,2462,39666.7087152778,2008-08-06,17:00:33
43.100471,92.401294,0,2472,39666.7087731481,2008-08-06,17:00:38
43.100125,92.402831,0,2482,39666.7088310185,2008-08-06,17:00:43
43.099771,92.40436,0,2488,39666.7088888889,2008-08-06,17:00:48
43.099395,92.40587,0,2485,39666.7089467593,2008-08-06,17:00:53
43.099035,92.407351,0,2483,39666.7090046296,2008-08-06,17:00:58
43.098672,92.40883,0,2485,39666.7090625,2008-08-06,17:01:03
43.098307,92.410281,0,2484,39666.7091203704,2008-08-06,17:01:08
43.097954,92.411749,0,2487,39666.7091782407,2008-08-06,17:01:13
43.097594,92.413211,0,2487,39666.7092361111,2008-08-06,17:01:18
43.09725,92.414654,0,2487,39666.7092939815,2008-08-06,17:01:23
43.09692,92.416079,0,2484,39666.7093518519,2008-08-06,17:01:28
43.096562,92.417503,0,2474,39666.7094097222,2008-08-06,17:01:33
43.096229,92.418902,0,2470,39666.7094675926,2008-08-06,17:01:38
43.095911,92.4203,0,2465,39666.709525463,2008-08-06,17:01:43
43.095581,92.421684,0,2465,39666.7095833333,2008-08-06,17:01:48
43.095221,92.423068,0,2472,39666.7096412037,2008-08-06,17:01:53
43.094863,92.424434,0,2472,39666.7096990741,2008-08-06,17:01:58
43.094466,92.425837,0,2475,39666.7097569444,2008-08-06,17:02:03
43.094054,92.427214,0,2471,39666.7098148148,2008-08-06,17:02:08
43.093628,92.428611,0,2467,39666.7098726852,2008-08-06,17:02:13
43.09318,92.430025,0,2465,39666.7099305556,2008-08-06,17:02:18
43.092699,92.431475,0,2465,39666.7099884259,2008-08-06,17:02:23
43.092236,92.432946,0,2463,39666.7100462963,2008-08-06,17:02:28
43.091748,92.434437,0,2460,39666.7101041667,2008-08-06,17:02:33
43.091233,92.43595,0,2458,39666.710162037,2008-08-06,17:02:38
43.090746,92.437477,0,2452,39666.7102199074,2008-08-06,17:02:43
43.090245,92.439022,0,2446,39666.7102777778,2008-08-06,17:02:48
43.089736,92.440592,0,2436,39666.7103356481,2008-08-06,17:02:53
43.089213,92.442165,0,2421,39666.7103935185,2008-08-06,17:02:58
43.088711,92.44374,0,2408,39666.7104513889,2008-08-06,17:03:03
43.088206,92.445321,0,2408,39666.7105092593,2008-08-06,17:03:08
43.087696,92.446878,0,2413,39666.7105671296,2008-08-06,17:03:13
43.087176,92.448426,0,2412,39666.710625,2008-08-06,17:03:18
43.086672,92.449964,0,2408,39666.7106828704,2008-08-06,17:03:23
43.086158,92.451502,0,2406,39666.7107407407,2008-08-06,17:03:28
43.085676,92.453008,0,2406,39666.7107986111,2008-08-06,17:03:33
43.085186,92.454508,0,2407,39666.7108564815,2008-08-06,17:03:38
43.084695,92.456002,0,2413,39666.7109143519,2008-08-06,17:03:43
43.08425,92.457552,0,2422,39666.7109722222,2008-08-06,17:03:48
43.083878,92.459118,0,2423,39666.7110300926,2008-08-06,17:03:53
43.083563,92.460686,0,2423,39666.711087963,2008-08-06,17:03:58
43.08333,92.462295,0,2422,39666.7111458333,2008-08-06,17:04:03
43.083158,92.463935,0,2422,39666.7112037037,2008-08-06,17:04:08
43.083011,92.465589,0,2422,39666.7112615741,2008-08-06,17:04:13
43.082831,92.467237,0,2421,39666.7113194444,2008-08-06,17:04:18
43.082651,92.468918,0,2418,39666.7113773148,2008-08-06,17:04:23
43.08242,92.470629,0,2416,39666.7114351852,2008-08-06,17:04:28
43.082126,92.472306,0,2418,39666.7114930556,2008-08-06,17:04:33
43.081776,92.473948,0,2424,39666.7115509259,2008-08-06,17:04:38
43.081312,92.475567,0,2431,39666.7116087963,2008-08-06,17:04:43
43.080781,92.477159,0,2433,39666.7116666667,2008-08-06,17:04:48
43.080159,92.478713,0,2436,39666.711724537,2008-08-06,17:04:53
43.079459,92.480204,0,2446,39666.7117824074,2008-08-06,17:04:58
43.078768,92.481696,0,2450,39666.7118402778,2008-08-06,17:05:03
43.078057,92.483169,0,2454,39666.7118981481,2008-08-06,17:05:08
43.077364,92.484602,0,2457,39666.7119560185,2008-08-06,17:05:13
43.076673,92.486028,0,2460,39666.7120138889,2008-08-06,17:05:18
43.076016,92.487427,0,2458,39666.7120717593,2008-08-06,17:05:23
43.075421,92.488805,0,2461,39666.7121296296,2008-08-06,17:05:28
43.074885,92.490244,0,2467,39666.7121875,2008-08-06,17:05:33
43.074393,92.49174,0,2466,39666.7122453704,2008-08-06,17:05:38
43.073992,92.493293,0,2466,39666.7123032407,2008-08-06,17:05:43
43.073615,92.494846,0,2468,39666.7123611111,2008-08-06,17:05:48
43.073271,92.496404,0,2470,39666.7124189815,2008-08-06,17:05:53
43.072984,92.497987,0,2466,39666.7124768518,2008-08-06,17:05:58
43.072746,92.499595,0,2461,39666.7125347222,2008-08-06,17:06:03
43.072603,92.501197,0,2458,39666.7125925926,2008-08-06,17:06:08
43.072503,92.502826,0,2453,39666.712650463,2008-08-06,17:06:13
43.072458,92.504445,0,2450,39666.7127083333,2008-08-06,17:06:18
43.072422,92.506043,0,2450,39666.7127662037,2008-08-06,17:06:23
43.072366,92.507669,0,2449,39666.7128240741,2008-08-06,17:06:28
43.072312,92.509267,0,2455,39666.7128819444,2008-08-06,17:06:33
43.072261,92.510877,0,2457,39666.7129398148,2008-08-06,17:06:38
43.072206,92.512461,0,2467,39666.7129976852,2008-08-06,17:06:43
43.072166,92.514028,0,2475,39666.7130555556,2008-08-06,17:06:48
43.072117,92.515612,0,2483,39666.7131134259,2008-08-06,17:06:53
43.07207,92.517177,0,2490,39666.7131712963,2008-08-06,17:06:58
43.072031,92.518728,0,2498,39666.7132291667,2008-08-06,17:07:03
43.07197,92.520275,0,2501,39666.713287037,2008-08-06,17:07:08
43.071915,92.521843,0,2505,39666.7133449074,2008-08-06,17:07:13
43.071855,92.523426,0,2511,39666.7134027778,2008-08-06,17:07:18
43.071793,92.524994,0,2515,39666.7134606481,2008-08-06,17:07:23
43.071733,92.526537,0,2511,39666.7135185185,2008-08-06,17:07:28
43.07166,92.528094,0,2507,39666.7135763889,2008-08-06,17:07:33
43.071613,92.529675,0,2508,39666.7136342593,2008-08-06,17:07:38
43.071576,92.531257,0,2510,39666.7136921296,2008-08-06,17:07:43
43.071535,92.532852,0,2509,39666.71375,2008-08-06,17:07:48
43.071481,92.534426,0,2501,39666.7138078704,2008-08-06,17:07:53
43.071417,92.535994,0,2495,39666.7138657407,2008-08-06,17:07:58
43.071348,92.537575,0,2486,39666.7139236111,2008-08-06,17:08:03
43.071278,92.539154,0,2483,39666.7139814815,2008-08-06,17:08:08
43.071201,92.54074,0,2484,39666.7140393518,2008-08-06,17:08:13
43.071125,92.542338,0,2489,39666.7140972222,2008-08-06,17:08:18
43.071056,92.543925,0,2491,39666.7141550926,2008-08-06,17:08:23
43.070997,92.545494,0,2492,39666.714212963,2008-08-06,17:08:28
43.070928,92.547045,0,2492,39666.7142708333,2008-08-06,17:08:33
43.070873,92.548585,0,2490,39666.7143287037,2008-08-06,17:08:38
43.070825,92.550126,0,2494,39666.7143865741,2008-08-06,17:08:43
43.070741,92.551685,0,2495,39666.7144444444,2008-08-06,17:08:48
43.070605,92.553244,0,2502,39666.7145023148,2008-08-06,17:08:53
43.070468,92.554804,0,2505,39666.7145601852,2008-08-06,17:08:58
43.070335,92.556364,0,2500,39666.7146180556,2008-08-06,17:09:03
43.070196,92.55793,0,2495,39666.7146759259,2008-08-06,17:09:08
43.070051,92.559497,0,2495,39666.7147337963,2008-08-06,17:09:13
43.069912,92.561052,0,2495,39666.7147916667,2008-08-06,17:09:18
43.06977,92.5626,0,2497,39666.714849537,2008-08-06,17:09:23
43.069637,92.564135,0,2499,39666.7149074074,2008-08-06,17:09:28
43.069528,92.565663,0,2501,39666.7149652778,2008-08-06,17:09:33
43.06945,92.567186,0,2505,39666.7150231482,2008-08-06,17:09:38
43.069444,92.568695,0,2512,39666.7150810185,2008-08-06,17:09:43
43.069506,92.570188,0,2513,39666.7151388889,2008-08-06,17:09:48
43.069579,92.571667,0,2518,39666.7151967593,2008-08-06,17:09:53
43.069723,92.573166,0,2520,39666.7152546296,2008-08-06,17:09:58
43.069895,92.57467,0,2516,39666.7153125,2008-08-06,17:10:03
43.070129,92.57618,0,2514,39666.7153703704,2008-08-06,17:10:08
43.070393,92.577711,0,2508,39666.7154282407,2008-08-06,17:10:13
43.070652,92.57927,0,2507,39666.7154861111,2008-08-06,17:10:18
43.070905,92.580832,0,2504,39666.7155439815,2008-08-06,17:10:23
43.071135,92.58243,0,2503,39666.7156018519,2008-08-06,17:10:28
43.071324,92.584064,0,2499,39666.7156597222,2008-08-06,17:10:33
43.07146,92.585721,0,2501,39666.7157175926,2008-08-06,17:10:38
43.07154,92.587391,0,2505,39666.715775463,2008-08-06,17:10:43
43.071571,92.589068,0,2503,39666.7158333333,2008-08-06,17:10:48
43.071529,92.590765,0,2505,39666.7158912037,2008-08-06,17:10:53
43.071412,92.592453,0,2509,39666.7159490741,2008-08-06,17:10:58
43.071248,92.594155,0,2509,39666.7160069444,2008-08-06,17:11:03
43.071032,92.595803,0,2507,39666.7160648148,2008-08-06,17:11:08
43.070745,92.597452,0,2506,39666.7161226852,2008-08-06,17:11:13
43.070402,92.599089,0,2505,39666.7161805556,2008-08-06,17:11:18
43.069995,92.60069,0,2502,39666.7162384259,2008-08-06,17:11:23
43.069558,92.602246,0,2500,39666.7162962963,2008-08-06,17:11:28
43.069119,92.603818,0,2502,39666.7163541667,2008-08-06,17:11:33
43.0687,92.605383,0,2503,39666.716412037,2008-08-06,17:11:38
43.068292,92.606941,0,2502,39666.7164699074,2008-08-06,17:11:43
43.067901,92.608535,0,2503,39666.7165277778,2008-08-06,17:11:48
43.067547,92.610131,0,2506,39666.7165856481,2008-08-06,17:11:53
43.067274,92.611731,0,2515,39666.7166435185,2008-08-06,17:11:58
43.067051,92.613347,0,2519,39666.7167013889,2008-08-06,17:12:03
43.066918,92.614987,0,2523,39666.7167592593,2008-08-06,17:12:08
43.066835,92.616669,0,2518,39666.7168171296,2008-08-06,17:12:13
43.066735,92.618366,0,2514,39666.716875,2008-08-06,17:12:18
43.066613,92.620056,0,2512,39666.7169328704,2008-08-06,17:12:23
43.066472,92.621768,0,2507,39666.7169907407,2008-08-06,17:12:28
43.066326,92.62349,0,2500,39666.7170486111,2008-08-06,17:12:33
43.066124,92.625176,0,2490,39666.7171064815,2008-08-06,17:12:38
43.065846,92.62683,0,2486,39666.7171643519,2008-08-06,17:12:43
43.065555,92.628464,0,2484,39666.7172222222,2008-08-06,17:12:48
43.065171,92.630073,0,2485,39666.7172800926,2008-08-06,17:12:53
43.064741,92.63163,0,2485,39666.717337963,2008-08-06,17:12:58
43.064279,92.633131,0,2489,39666.7173958333,2008-08-06,17:13:03
43.063779,92.634611,0,2492,39666.7174537037,2008-08-06,17:13:08
43.063254,92.636058,0,2494,39666.7175115741,2008-08-06,17:13:13
43.062747,92.63748,0,2498,39666.7175694444,2008-08-06,17:13:18
43.062233,92.638895,0,2500,39666.7176273148,2008-08-06,17:13:23
43.061712,92.640306,0,2498,39666.7176851852,2008-08-06,17:13:28
43.061191,92.641721,0,2499,39666.7177430556,2008-08-06,17:13:33
43.060699,92.64311,0,2507,39666.7178009259,2008-08-06,17:13:38
43.060206,92.644502,0,2515,39666.7178587963,2008-08-06,17:13:43
43.059706,92.645882,0,2528,39666.7179166667,2008-08-06,17:13:48
43.059197,92.647242,0,2536,39666.717974537,2008-08-06,17:13:53
43.058711,92.648606,0,2537,39666.7180324074,2008-08-06,17:13:58
43.058253,92.649972,0,2538,39666.7180902778,2008-08-06,17:14:03
43.057827,92.651337,0,2531,39666.7181481481,2008-08-06,17:14:08
43.05746,92.652735,0,2530,39666.7182060185,2008-08-06,17:14:13
43.057154,92.654126,0,2536,39666.7182638889,2008-08-06,17:14:18
43.056956,92.655582,0,2536,39666.7183217593,2008-08-06,17:14:23
43.05679,92.657061,0,2535,39666.7183796296,2008-08-06,17:14:28
43.05669,92.658549,0,2534,39666.7184375,2008-08-06,17:14:33
43.056661,92.660072,0,2535,39666.7184953704,2008-08-06,17:14:38
43.056706,92.661649,0,2541,39666.7185532407,2008-08-06,17:14:43
43.056761,92.663254,0,2551,39666.7186111111,2008-08-06,17:14:48
43.056807,92.664859,0,2557,39666.7186689815,2008-08-06,17:14:53
43.056829,92.666434,0,2561,39666.7187268519,2008-08-06,17:14:58
43.056867,92.668032,0,2562,39666.7187847222,2008-08-06,17:15:03
43.056892,92.669667,0,2557,39666.7188425926,2008-08-06,17:15:08
43.056828,92.671288,0,2549,39666.718900463,2008-08-06,17:15:13
43.056656,92.672898,0,2548,39666.7189583333,2008-08-06,17:15:18
43.056381,92.674452,0,2538,39666.7190162037,2008-08-06,17:15:23
43.056024,92.676007,0,2533,39666.7190740741,2008-08-06,17:15:28
43.055619,92.677502,0,2531,39666.7191319444,2008-08-06,17:15:33
43.055209,92.678977,0,2533,39666.7191898148,2008-08-06,17:15:38
43.0548,92.680439,0,2539,39666.7192476852,2008-08-06,17:15:43
43.054416,92.681893,0,2544,39666.7193055556,2008-08-06,17:15:48
43.054022,92.683311,0,2546,39666.7193634259,2008-08-06,17:15:53
43.053627,92.684757,0,2546,39666.7194212963,2008-08-06,17:15:58
43.053265,92.686202,0,2542,39666.7194791667,2008-08-06,17:16:03
43.052892,92.687652,0,2539,39666.719537037,2008-08-06,17:16:08
43.052493,92.689125,0,2542,39666.7195949074,2008-08-06,17:16:13
43.052185,92.690636,0,2546,39666.7196527778,2008-08-06,17:16:18
43.051973,92.692192,0,2548,39666.7197106481,2008-08-06,17:16:23
43.051863,92.693801,0,2548,39666.7197685185,2008-08-06,17:16:28
43.051852,92.695389,0,2548,39666.7198263889,2008-08-06,17:16:33
43.051922,92.697006,0,2549,39666.7198842593,2008-08-06,17:16:38
43.052038,92.698656,0,2552,39666.7199421296,2008-08-06,17:16:43
43.052136,92.700318,0,2552,39666.72,2008-08-06,17:16:48
43.052242,92.701983,0,2549,39666.7200578704,2008-08-06,17:16:53
43.052347,92.703686,0,2548,39666.7201157407,2008-08-06,17:16:58
43.052448,92.705411,0,2547,39666.7201736111,2008-08-06,17:17:03
43.052537,92.707168,0,2542,39666.7202314815,2008-08-06,17:17:08
43.052616,92.708923,0,2532,39666.7202893518,2008-08-06,17:17:13
43.052706,92.710712,0,2521,39666.7203472222,2008-08-06,17:17:18
43.052791,92.712519,0,2513,39666.7204050926,2008-08-06,17:17:23
43.052816,92.714331,0,2503,39666.720462963,2008-08-06,17:17:28
43.052707,92.71615,0,2492,39666.7205208333,2008-08-06,17:17:33
43.052465,92.717919,0,2484,39666.7205787037,2008-08-06,17:17:38
43.052116,92.719695,0,2491,39666.7206365741,2008-08-06,17:17:43
43.051649,92.721411,0,2502,39666.7206944444,2008-08-06,17:17:48
43.051081,92.723053,0,2511,39666.7207523148,2008-08-06,17:17:53
43.050411,92.724639,0,2524,39666.7208101852,2008-08-06,17:17:58
43.049667,92.726132,0,2538,39666.7208680556,2008-08-06,17:18:03
43.048928,92.727589,0,2544,39666.7209259259,2008-08-06,17:18:08
43.048226,92.729024,0,2549,39666.7209837963,2008-08-06,17:18:13
43.047497,92.730465,0,2559,39666.7210416667,2008-08-06,17:18:18
43.046772,92.731922,0,2561,39666.721099537,2008-08-06,17:18:23
43.046095,92.733375,0,2561,39666.7211574074,2008-08-06,17:18:28
43.045532,92.734894,0,2557,39666.7212152778,2008-08-06,17:18:33
43.045077,92.736462,0,2557,39666.7212731481,2008-08-06,17:18:38
43.044721,92.738068,0,2558,39666.7213310185,2008-08-06,17:18:43
43.04448,92.739701,0,2554,39666.7213888889,2008-08-06,17:18:48
43.044328,92.741346,0,2552,39666.7214467593,2008-08-06,17:18:53
43.044276,92.743021,0,2547,39666.7215046296,2008-08-06,17:18:58
43.044275,92.744695,0,2545,39666.7215625,2008-08-06,17:19:03
43.044277,92.746366,0,2549,39666.7216203704,2008-08-06,17:19:08
43.044266,92.74806,0,2548,39666.7216782407,2008-08-06,17:19:13
43.044232,92.749737,0,2543,39666.7217361111,2008-08-06,17:19:18
43.044199,92.751416,0,2544,39666.7217939815,2008-08-06,17:19:23
43.044173,92.7531,0,2541,39666.7218518518,2008-08-06,17:19:28
43.044163,92.754807,0,2543,39666.7219097222,2008-08-06,17:19:33
43.044165,92.756534,0,2542,39666.7219675926,2008-08-06,17:19:38
43.044157,92.758232,0,2544,39666.722025463,2008-08-06,17:19:43
43.044141,92.759926,0,2541,39666.7220833333,2008-08-06,17:19:48
43.04413,92.761619,0,2535,39666.7221412037,2008-08-06,17:19:53
43.04413,92.763293,0,2528,39666.7221990741,2008-08-06,17:19:58
43.04413,92.764981,0,2524,39666.7222569444,2008-08-06,17:20:03
43.044099,92.766668,0,2528,39666.7223148148,2008-08-06,17:20:08
43.04407,92.768387,0,2529,39666.7223726852,2008-08-06,17:20:13
43.04404,92.770095,0,2532,39666.7224305556,2008-08-06,17:20:18
43.044011,92.77181,0,2529,39666.7224884259,2008-08-06,17:20:23
43.043993,92.773522,0,2529,39666.7225462963,2008-08-06,17:20:28
43.043981,92.775238,0,2532,39666.7226041667,2008-08-06,17:20:33
43.043983,92.776972,0,2532,39666.722662037,2008-08-06,17:20:38
43.043965,92.778681,0,2531,39666.7227199074,2008-08-06,17:20:43
43.044068,92.780414,0,2527,39666.7227777778,2008-08-06,17:20:48
43.044302,92.782149,0,2520,39666.7228356482,2008-08-06,17:20:53
43.04462,92.783861,0,2520,39666.7228935185,2008-08-06,17:20:58
43.044928,92.785596,0,2520,39666.7229513889,2008-08-06,17:21:03
43.04521,92.787337,0,2519,39666.7230092593,2008-08-06,17:21:08
43.045508,92.789094,0,2523,39666.7230671296,2008-08-06,17:21:13
43.045822,92.790876,0,2529,39666.723125,2008-08-06,17:21:18
43.04613,92.792678,0,2540,39666.7231828704,2008-08-06,17:21:23
43.04645,92.794487,0,2553,39666.7232407407,2008-08-06,17:21:28
43.046775,92.796365,0,2563,39666.7232986111,2008-08-06,17:21:33
43.047109,92.79825,0,2571,39666.7233564815,2008-08-06,17:21:38
43.047444,92.800133,0,2581,39666.7234143519,2008-08-06,17:21:43
43.047768,92.802034,0,2593,39666.7234722222,2008-08-06,17:21:48
43.048088,92.803957,0,2604,39666.7235300926,2008-08-06,17:21:53
43.048416,92.80588,0,2611,39666.723587963,2008-08-06,17:21:58
43.048752,92.807817,0,2611,39666.7236458333,2008-08-06,17:22:03
43.049091,92.809765,0,2607,39666.7237037037,2008-08-06,17:22:08
43.049422,92.811728,0,2608,39666.7237615741,2008-08-06,17:22:13
43.049766,92.81373,0,2611,39666.7238194444,2008-08-06,17:22:18
43.050101,92.815736,0,2618,39666.7238773148,2008-08-06,17:22:23
43.050455,92.817732,0,2621,39666.7239351852,2008-08-06,17:22:28
43.05077,92.819728,0,2626,39666.7239930556,2008-08-06,17:22:33
43.050983,92.821757,0,2631,39666.7240509259,2008-08-06,17:22:38
43.05104,92.823824,0,2635,39666.7241087963,2008-08-06,17:22:43
43.051046,92.825894,0,2643,39666.7241666667,2008-08-06,17:22:48
43.051035,92.827964,0,2651,39666.724224537,2008-08-06,17:22:53
43.051058,92.83004,0,2657,39666.7242824074,2008-08-06,17:22:58
43.051058,92.832131,0,2652,39666.7243402778,2008-08-06,17:23:03
43.051061,92.83422,0,2648,39666.7243981481,2008-08-06,17:23:08
43.05108,92.836288,0,2644,39666.7244560185,2008-08-06,17:23:13
43.051094,92.838359,0,2638,39666.7245138889,2008-08-06,17:23:18
43.051114,92.840446,0,2634,39666.7245717593,2008-08-06,17:23:23
43.051156,92.842519,0,2634,39666.7246296296,2008-08-06,17:23:28
43.051184,92.844592,0,2629,39666.7246875,2008-08-06,17:23:33
43.051211,92.846672,0,2627,39666.7247453704,2008-08-06,17:23:38
43.051239,92.848737,0,2623,39666.7248032407,2008-08-06,17:23:43
43.051258,92.850819,0,2623,39666.7248611111,2008-08-06,17:23:48
43.051291,92.852895,0,2620,39666.7249189815,2008-08-06,17:23:53
43.051293,92.854974,0,2617,39666.7249768519,2008-08-06,17:23:58
43.051174,92.857043,0,2612,39666.7250347222,2008-08-06,17:24:03
43.050868,92.859081,0,2606,39666.7250925926,2008-08-06,17:24:08
43.050432,92.861083,0,2600,39666.725150463,2008-08-06,17:24:13
43.049944,92.863083,0,2592,39666.7252083333,2008-08-06,17:24:18
43.049435,92.865094,0,2586,39666.7252662037,2008-08-06,17:24:23
43.049007,92.867128,0,2582,39666.7253240741,2008-08-06,17:24:28
43.048615,92.869167,0,2574,39666.7253819444,2008-08-06,17:24:33
43.048213,92.87121,0,2568,39666.7254398148,2008-08-06,17:24:38
43.047856,92.873233,0,2562,39666.7254976852,2008-08-06,17:24:43
43.047479,92.875236,0,2555,39666.7255555556,2008-08-06,17:24:48
43.047112,92.877249,0,2548,39666.7256134259,2008-08-06,17:24:53
43.046773,92.879269,0,2546,39666.7256712963,2008-08-06,17:24:58
43.046549,92.881323,0,2538,39666.7257291667,2008-08-06,17:25:03
43.046499,92.883404,0,2528,39666.725787037,2008-08-06,17:25:08
43.046541,92.885506,0,2522,39666.7258449074,2008-08-06,17:25:13
43.046591,92.887615,0,2517,39666.7259027778,2008-08-06,17:25:18
43.046626,92.889723,0,2510,39666.7259606481,2008-08-06,17:25:23
43.046559,92.89186,0,2504,39666.7260185185,2008-08-06,17:25:28
43.046296,92.893936,0,2499,39666.7260763889,2008-08-06,17:25:33
43.04589,92.895938,0,2497,39666.7261342593,2008-08-06,17:25:38
43.045327,92.897901,0,2496,39666.7261921296,2008-08-06,17:25:43
43.044621,92.899789,0,2489,39666.72625,2008-08-06,17:25:48
43.043929,92.901698,0,2478,39666.7263078704,2008-08-06,17:25:53
43.043364,92.903634,0,2469,39666.7263657407,2008-08-06,17:25:58
43.042916,92.905614,0,2464,39666.7264236111,2008-08-06,17:26:03
43.042552,92.907619,0,2462,39666.7264814815,2008-08-06,17:26:08
43.042175,92.909602,0,2464,39666.7265393519,2008-08-06,17:26:13
43.041776,92.91159,0,2465,39666.7265972222,2008-08-06,17:26:18
43.04138,92.913571,0,2467,39666.7266550926,2008-08-06,17:26:23
43.041009,92.915527,0,2463,39666.726712963,2008-08-06,17:26:28
43.040669,92.917474,0,2466,39666.7267708333,2008-08-06,17:26:33
43.0404,92.919435,0,2466,39666.7268287037,2008-08-06,17:26:38
43.04017,92.921423,0,2465,39666.7268865741,2008-08-06,17:26:43
43.040025,92.92345,0,2463,39666.7269444444,2008-08-06,17:26:48
43.039876,92.925505,0,2465,39666.7270023148,2008-08-06,17:26:53
43.039741,92.92756,0,2465,39666.7270601852,2008-08-06,17:26:58
43.039581,92.929642,0,2464,39666.7271180556,2008-08-06,17:27:03
43.039421,92.93174,0,2459,39666.7271759259,2008-08-06,17:27:08
43.039231,92.933825,0,2454,39666.7272337963,2008-08-06,17:27:13
43.0391,92.935896,0,2455,39666.7272916667,2008-08-06,17:27:18
43.038948,92.937965,0,2458,39666.727349537,2008-08-06,17:27:23
43.038814,92.940032,0,2460,39666.7274074074,2008-08-06,17:27:28
43.038676,92.942115,0,2463,39666.7274652778,2008-08-06,17:27:33
43.038533,92.94422,0,2465,39666.7275231481,2008-08-06,17:27:38
43.038298,92.946307,0,2472,39666.7275810185,2008-08-06,17:27:43
43.037813,92.948302,0,2483,39666.7276388889,2008-08-06,17:27:48
43.037152,92.950204,0,2491,39666.7276967593,2008-08-06,17:27:53
43.036425,92.952061,0,2496,39666.7277546296,2008-08-06,17:27:58
43.035702,92.953904,0,2498,39666.7278125,2008-08-06,17:28:03
43.034986,92.955761,0,2502,39666.7278703704,2008-08-06,17:28:08
43.034251,92.9576,0,2500,39666.7279282407,2008-08-06,17:28:13
43.033575,92.9594,0,2501,39666.7279861111,2008-08-06,17:28:18
43.032858,92.961221,0,2505,39666.7280439815,2008-08-06,17:28:23
43.032149,92.963057,0,2508,39666.7281018518,2008-08-06,17:28:28
43.031457,92.964851,0,2506,39666.7281597222,2008-08-06,17:28:33
43.030784,92.96664,0,2508,39666.7282175926,2008-08-06,17:28:38
43.030091,92.968432,0,2508,39666.728275463,2008-08-06,17:28:43
43.029406,92.970218,0,2500,39666.7283333333,2008-08-06,17:28:48
43.028706,92.972018,0,2496,39666.7283912037,2008-08-06,17:28:53
43.02803,92.973805,0,2494,39666.7284490741,2008-08-06,17:28:58
43.027366,92.975589,0,2489,39666.7285069444,2008-08-06,17:29:03
43.026654,92.977388,0,2479,39666.7285648148,2008-08-06,17:29:08
43.025932,92.979202,0,2474,39666.7286226852,2008-08-06,17:29:13
43.025223,92.981013,0,2471,39666.7286805556,2008-08-06,17:29:18
43.024513,92.982848,0,2463,39666.7287384259,2008-08-06,17:29:23
43.023831,92.98469,0,2453,39666.7287962963,2008-08-06,17:29:28
43.023147,92.986529,0,2450,39666.7288541667,2008-08-06,17:29:33
43.022455,92.988378,0,2456,39666.728912037,2008-08-06,17:29:38
43.021736,92.990209,0,2453,39666.7289699074,2008-08-06,17:29:43
43.020911,92.991994,0,2462,39666.7290277778,2008-08-06,17:29:48
43.019966,92.99361,0,2472,39666.7290856481,2008-08-06,17:29:53
43.018938,92.995092,0,2481,39666.7291435185,2008-08-06,17:29:58
43.017904,92.996566,0,2492,39666.7292013889,2008-08-06,17:30:03
43.016858,92.998042,0,2494,39666.7292592593,2008-08-06,17:30:08
43.01584,92.999513,0,2495,39666.7293171296,2008-08-06,17:30:13
43.014828,93.00098,0,2492,39666.729375,2008-08-06,17:30:18
43.013838,93.002419,0,2497,39666.7294328704,2008-08-06,17:30:23
43.01284,93.003869,0,2498,39666.7294907407,2008-08-06,17:30:28
43.011853,93.005311,0,2497,39666.7295486111,2008-08-06,17:30:33
43.010859,93.006774,0,2509,39666.7296064815,2008-08-06,17:30:38
43.00987,93.008205,0,2514,39666.7296643518,2008-08-06,17:30:43
43.0089,93.009616,0,2513,39666.7297222222,2008-08-06,17:30:48
43.007942,93.011042,0,2508,39666.7297800926,2008-08-06,17:30:53
43.006991,93.012441,0,2507,39666.729837963,2008-08-06,17:30:58
43.006032,93.013874,0,2508,39666.7298958333,2008-08-06,17:31:03
43.005168,93.015369,0,2511,39666.7299537037,2008-08-06,17:31:08
43.004353,93.016895,0,2509,39666.7300115741,2008-08-06,17:31:13
43.003556,93.018405,0,2512,39666.7300694444,2008-08-06,17:31:18
43.00274,93.019935,0,2515,39666.7301273148,2008-08-06,17:31:23
43.001919,93.021479,0,2519,39666.7301851852,2008-08-06,17:31:28
43.001192,93.023109,0,2519,39666.7302430556,2008-08-06,17:31:33
43.000546,93.024817,0,2518,39666.7303009259,2008-08-06,17:31:38
43.000008,93.026598,0,2507,39666.7303587963,2008-08-06,17:31:43
42.999554,93.028386,0,2499,39666.7304166667,2008-08-06,17:31:48
42.999116,93.030194,0,2497,39666.730474537,2008-08-06,17:31:53
42.998679,93.032003,0,2494,39666.7305324074,2008-08-06,17:31:58
42.998253,93.033779,0,2497,39666.7305902778,2008-08-06,17:32:03
42.997805,93.035565,0,2506,39666.7306481482,2008-08-06,17:32:08
42.997365,93.037348,0,2516,39666.7307060185,2008-08-06,17:32:13
42.996906,93.03914,0,2533,39666.7307638889,2008-08-06,17:32:18
42.996449,93.040963,0,2543,39666.7308217593,2008-08-06,17:32:23
42.996172,93.042819,0,2545,39666.7308796296,2008-08-06,17:32:28
42.995995,93.044714,0,2541,39666.7309375,2008-08-06,17:32:33
42.995947,93.046625,0,2539,39666.7309953704,2008-08-06,17:32:38
42.995868,93.048577,0,2538,39666.7310532407,2008-08-06,17:32:43
42.995815,93.050552,0,2542,39666.7311111111,2008-08-06,17:32:48
42.995746,93.052505,0,2544,39666.7311689815,2008-08-06,17:32:53
42.995704,93.054454,0,2544,39666.7312268519,2008-08-06,17:32:58
42.995616,93.056423,0,2544,39666.7312847222,2008-08-06,17:33:03
42.995563,93.058376,0,2546,39666.7313425926,2008-08-06,17:33:08
42.995498,93.060333,0,2547,39666.731400463,2008-08-06,17:33:13
42.995417,93.062304,0,2548,39666.7314583333,2008-08-06,17:33:18
42.995343,93.064262,0,2552,39666.7315162037,2008-08-06,17:33:23
42.995247,93.066231,0,2554,39666.7315740741,2008-08-06,17:33:28
42.995126,93.068186,0,2552,39666.7316319444,2008-08-06,17:33:33
42.994846,93.070134,0,2552,39666.7316898148,2008-08-06,17:33:38
42.994467,93.072015,0,2554,39666.7317476852,2008-08-06,17:33:43
42.993986,93.073833,0,2549,39666.7318055556,2008-08-06,17:33:48
42.993468,93.075671,0,2544,39666.7318634259,2008-08-06,17:33:53
42.992955,93.077476,0,2543,39666.7319212963,2008-08-06,17:33:58
42.992461,93.079263,0,2545,39666.7319791667,2008-08-06,17:34:03
42.991939,93.081048,0,2552,39666.732037037,2008-08-06,17:34:08
42.991406,93.082822,0,2556,39666.7320949074,2008-08-06,17:34:13
42.990888,93.084576,0,2564,39666.7321527778,2008-08-06,17:34:18
42.990363,93.086339,0,2567,39666.7322106481,2008-08-06,17:34:23
42.989879,93.088076,0,2561,39666.7322685185,2008-08-06,17:34:28
42.989321,93.089754,0,2559,39666.7323263889,2008-08-06,17:34:33
42.988633,93.091322,0,2562,39666.7323842593,2008-08-06,17:34:38
42.987915,93.092845,0,2562,39666.7324421296,2008-08-06,17:34:43
42.987215,93.094398,0,2557,39666.7325,2008-08-06,17:34:48
42.986621,93.095977,0,2560,39666.7325578704,2008-08-06,17:34:53
42.986107,93.097651,0,2566,39666.7326157407,2008-08-06,17:34:58
42.985675,93.09937,0,2571,39666.7326736111,2008-08-06,17:35:03
42.985292,93.10109,0,2578,39666.7327314815,2008-08-06,17:35:08
42.98492,93.102789,0,2591,39666.7327893519,2008-08-06,17:35:13
42.984524,93.10449,0,2597,39666.7328472222,2008-08-06,17:35:18
42.984144,93.106176,0,2596,39666.7329050926,2008-08-06,17:35:23
42.983785,93.107883,0,2596,39666.732962963,2008-08-06,17:35:28
42.983399,93.109612,0,2596,39666.7330208333,2008-08-06,17:35:33
42.983006,93.111329,0,2601,39666.7330787037,2008-08-06,17:35:38
42.982604,93.113061,0,2607,39666.7331365741,2008-08-06,17:35:43
42.982201,93.114817,0,2602,39666.7331944444,2008-08-06,17:35:48
42.981795,93.116556,0,2596,39666.7332523148,2008-08-06,17:35:53
42.981394,93.118297,0,2591,39666.7333101852,2008-08-06,17:35:58
42.980998,93.120038,0,2587,39666.7333680556,2008-08-06,17:36:03
42.980592,93.121782,0,2590,39666.7334259259,2008-08-06,17:36:08
42.980181,93.123522,0,2591,39666.7334837963,2008-08-06,17:36:13
42.979761,93.125281,0,2586,39666.7335416667,2008-08-06,17:36:18
42.979339,93.127057,0,2579,39666.733599537,2008-08-06,17:36:23
42.978913,93.128817,0,2581,39666.7336574074,2008-08-06,17:36:28
42.978512,93.13056,0,2583,39666.7337152778,2008-08-06,17:36:33
42.97812,93.132326,0,2586,39666.7337731481,2008-08-06,17:36:38
42.977715,93.134093,0,2583,39666.7338310185,2008-08-06,17:36:43
42.977285,93.135867,0,2574,39666.7338888889,2008-08-06,17:36:48
42.976865,93.137647,0,2572,39666.7339467593,2008-08-06,17:36:53
42.976459,93.139424,0,2568,39666.7340046296,2008-08-06,17:36:58
42.976036,93.141225,0,2569,39666.7340625,2008-08-06,17:37:03
42.975622,93.143016,0,2572,39666.7341203704,2008-08-06,17:37:08
42.975229,93.144798,0,2578,39666.7341782407,2008-08-06,17:37:13
42.97481,93.146588,0,2585,39666.7342361111,2008-08-06,17:37:18
42.974383,93.148378,0,2590,39666.7342939815,2008-08-06,17:37:23
42.973947,93.150181,0,2595,39666.7343518519,2008-08-06,17:37:28
42.973518,93.151987,0,2600,39666.7344097222,2008-08-06,17:37:33
42.973071,93.153785,0,2602,39666.7344675926,2008-08-06,17:37:38
42.972644,93.15555,0,2605,39666.734525463,2008-08-06,17:37:43
42.972242,93.157307,0,2607,39666.7345833333,2008-08-06,17:37:48
42.971854,93.159085,0,2608,39666.7346412037,2008-08-06,17:37:53
42.971445,93.160905,0,2615,39666.7346990741,2008-08-06,17:37:58
42.971033,93.162689,0,2627,39666.7347569444,2008-08-06,17:38:03
42.970622,93.164471,0,2638,39666.7348148148,2008-08-06,17:38:08
42.970228,93.166249,0,2648,39666.7348726852,2008-08-06,17:38:13
42.969816,93.168027,0,2657,39666.7349305556,2008-08-06,17:38:18
42.969403,93.169808,0,2667,39666.7349884259,2008-08-06,17:38:23
42.968996,93.171575,0,2673,39666.7350462963,2008-08-06,17:38:28
42.968592,93.173347,0,2676,39666.7351041667,2008-08-06,17:38:33
42.968199,93.175115,0,2676,39666.735162037,2008-08-06,17:38:38
42.967778,93.176896,0,2674,39666.7352199074,2008-08-06,17:38:43
42.967349,93.178666,0,2678,39666.7352777778,2008-08-06,17:38:48
42.966945,93.180426,0,2680,39666.7353356481,2008-08-06,17:38:53
42.966549,93.182156,0,2679,39666.7353935185,2008-08-06,17:38:58
42.966129,93.183915,0,2681,39666.7354513889,2008-08-06,17:39:03
42.965715,93.185678,0,2688,39666.7355092593,2008-08-06,17:39:08
42.96529,93.187419,0,2686,39666.7355671296,2008-08-06,17:39:13
42.964893,93.189155,0,2687,39666.735625,2008-08-06,17:39:18
42.964495,93.190899,0,2688,39666.7356828704,2008-08-06,17:39:23
42.964098,93.192656,0,2685,39666.7357407407,2008-08-06,17:39:28
42.963697,93.194414,0,2681,39666.7357986111,2008-08-06,17:39:33
42.963285,93.19617,0,2682,39666.7358564815,2008-08-06,17:39:38
42.962888,93.197911,0,2679,39666.7359143518,2008-08-06,17:39:43
42.96246,93.199641,0,2673,39666.7359722222,2008-08-06,17:39:48
42.962058,93.201385,0,2665,39666.7360300926,2008-08-06,17:39:53
42.961648,93.203142,0,2660,39666.736087963,2008-08-06,17:39:58
42.961229,93.20487,0,2654,39666.7361458333,2008-08-06,17:40:03
42.960815,93.206596,0,2648,39666.7362037037,2008-08-06,17:40:08
42.960397,93.208328,0,2641,39666.7362615741,2008-08-06,17:40:13
42.959986,93.21004,0,2639,39666.7363194444,2008-08-06,17:40:18
42.959578,93.211734,0,2633,39666.7363773148,2008-08-06,17:40:23
42.959198,93.213446,0,2625,39666.7364351852,2008-08-06,17:40:28
42.958781,93.215166,0,2624,39666.7364930556,2008-08-06,17:40:33
42.958368,93.216859,0,2624,39666.7365509259,2008-08-06,17:40:38
42.957975,93.218575,0,2628,39666.7366087963,2008-08-06,17:40:43
42.957577,93.220267,0,2634,39666.7366666667,2008-08-06,17:40:48
42.957168,93.221969,0,2636,39666.736724537,2008-08-06,17:40:53
42.956769,93.223663,0,2636,39666.7367824074,2008-08-06,17:40:58
42.95639,93.225351,0,2637,39666.7368402778,2008-08-06,17:41:03
42.956007,93.227014,0,2633,39666.7368981481,2008-08-06,17:41:08
42.95562,93.228682,0,2638,39666.7369560185,2008-08-06,17:41:13
42.955222,93.230344,0,2633,39666.7370138889,2008-08-06,17:41:18
42.954824,93.232042,0,2627,39666.7370717593,2008-08-06,17:41:23
42.95445,93.233729,0,2621,39666.7371296296,2008-08-06,17:41:28
42.954028,93.235401,0,2611,39666.7371875,2008-08-06,17:41:33
42.953636,93.237084,0,2601,39666.7372453704,2008-08-06,17:41:38
42.953253,93.238752,0,2586,39666.7373032407,2008-08-06,17:41:43
42.952842,93.240428,0,2581,39666.7373611111,2008-08-06,17:41:48
42.952398,93.242068,0,2578,39666.7374189815,2008-08-06,17:41:53
42.95191,93.243652,0,2570,39666.7374768518,2008-08-06,17:41:58
42.951419,93.245242,0,2561,39666.7375347222,2008-08-06,17:42:03
42.95094,93.246833,0,2554,39666.7375925926,2008-08-06,17:42:08
42.950435,93.24843,0,2546,39666.737650463,2008-08-06,17:42:13
42.949953,93.250034,0,2538,39666.7377083333,2008-08-06,17:42:18
42.949487,93.251617,0,2532,39666.7377662037,2008-08-06,17:42:23
42.948999,93.253237,0,2530,39666.7378240741,2008-08-06,17:42:28
42.948506,93.254877,0,2529,39666.7378819444,2008-08-06,17:42:33
42.948028,93.256478,0,2529,39666.7379398148,2008-08-06,17:42:38
42.947542,93.258064,0,2528,39666.7379976852,2008-08-06,17:42:43
42.947069,93.259653,0,2524,39666.7380555556,2008-08-06,17:42:48
42.946588,93.261255,0,2522,39666.7381134259,2008-08-06,17:42:53
42.94609,93.262866,0,2521,39666.7381712963,2008-08-06,17:42:58
42.945609,93.264458,0,2524,39666.7382291667,2008-08-06,17:43:03
42.945132,93.266067,0,2523,39666.738287037,2008-08-06,17:43:08
42.944666,93.267678,0,2516,39666.7383449074,2008-08-06,17:43:13
42.944193,93.269317,0,2511,39666.7384027778,2008-08-06,17:43:18
42.943696,93.270956,0,2505,39666.7384606482,2008-08-06,17:43:23
42.943199,93.272576,0,2501,39666.7385185185,2008-08-06,17:43:28
42.942724,93.274172,0,2497,39666.7385763889,2008-08-06,17:43:33
42.942257,93.275748,0,2489,39666.7386342593,2008-08-06,17:43:38
42.941752,93.277358,0,2479,39666.7386921296,2008-08-06,17:43:43
42.941253,93.278988,0,2470,39666.73875,2008-08-06,17:43:48
42.940766,93.280607,0,2465,39666.7388078704,2008-08-06,17:43:53
42.940275,93.282235,0,2464,39666.7388657407,2008-08-06,17:43:58
42.939775,93.283889,0,2465,39666.7389236111,2008-08-06,17:44:03
42.939286,93.285506,0,2466,39666.7389814815,2008-08-06,17:44:08
42.938806,93.287135,0,2469,39666.7390393519,2008-08-06,17:44:13
42.938312,93.288778,0,2475,39666.7390972222,2008-08-06,17:44:18
42.937834,93.29043,0,2475,39666.7391550926,2008-08-06,17:44:23
42.937334,93.29207,0,2475,39666.739212963,2008-08-06,17:44:28
42.936828,93.293703,0,2476,39666.7392708333,2008-08-06,17:44:33
42.936355,93.295327,0,2471,39666.7393287037,2008-08-06,17:44:38
42.935859,93.296985,0,2466,39666.7393865741,2008-08-06,17:44:43
42.935324,93.298645,0,2461,39666.7394444444,2008-08-06,17:44:48
42.93481,93.300292,0,2462,39666.7395023148,2008-08-06,17:44:53
42.934315,93.301955,0,2466,39666.7395601852,2008-08-06,17:44:58
42.933811,93.303627,0,2466,39666.7396180556,2008-08-06,17:45:03
42.933294,93.305294,0,2468,39666.7396759259,2008-08-06,17:45:08
42.932779,93.30696,0,2469,39666.7397337963,2008-08-06,17:45:13
42.93225,93.30865,0,2470,39666.7397916667,2008-08-06,17:45:18
42.931788,93.310316,0,2473,39666.739849537,2008-08-06,17:45:23
42.931313,93.311976,0,2478,39666.7399074074,2008-08-06,17:45:28
42.930811,93.313653,0,2485,39666.7399652778,2008-08-06,17:45:33
42.930299,93.315375,0,2494,39666.7400231481,2008-08-06,17:45:38
42.929747,93.317079,0,2505,39666.7400810185,2008-08-06,17:45:43
42.929193,93.318842,0,2524,39666.7401388889,2008-08-06,17:45:48
42.928693,93.320572,0,2538,39666.7401967593,2008-08-06,17:45:53
42.928193,93.322304,0,2541,39666.7402546296,2008-08-06,17:45:58
42.927664,93.324044,0,2542,39666.7403125,2008-08-06,17:46:03
42.92714,93.325781,0,2540,39666.7403703704,2008-08-06,17:46:08
42.926612,93.327517,0,2540,39666.7404282407,2008-08-06,17:46:13
42.926108,93.329237,0,2539,39666.7404861111,2008-08-06,17:46:18
42.925606,93.330959,0,2540,39666.7405439815,2008-08-06,17:46:23
42.9251,93.332678,0,2539,39666.7406018519,2008-08-06,17:46:28
42.924573,93.334419,0,2541,39666.7406597222,2008-08-06,17:46:33
42.924054,93.336158,0,2540,39666.7407175926,2008-08-06,17:46:38
42.923517,93.337901,0,2540,39666.740775463,2008-08-06,17:46:43
42.922966,93.339649,0,2539,39666.7408333333,2008-08-06,17:46:48
42.922439,93.341381,0,2537,39666.7408912037,2008-08-06,17:46:53
42.921901,93.343135,0,2532,39666.7409490741,2008-08-06,17:46:58
42.921372,93.344855,0,2526,39666.7410069444,2008-08-06,17:47:03
42.920849,93.346595,0,2524,39666.7410648148,2008-08-06,17:47:08
42.920293,93.348363,0,2514,39666.7411226852,2008-08-06,17:47:13
42.919768,93.350116,0,2507,39666.7411805556,2008-08-06,17:47:18
42.919237,93.351875,0,2501,39666.7412384259,2008-08-06,17:47:23
42.918725,93.353597,0,2498,39666.7412962963,2008-08-06,17:47:28
42.918228,93.355304,0,2497,39666.7413541667,2008-08-06,17:47:33
42.917708,93.357,0,2498,39666.741412037,2008-08-06,17:47:38
42.917169,93.358679,0,2497,39666.7414699074,2008-08-06,17:47:43
42.916539,93.360321,0,2500,39666.7415277778,2008-08-06,17:47:48
42.91583,93.361918,0,2504,39666.7415856481,2008-08-06,17:47:53
42.915082,93.363516,0,2510,39666.7416435185,2008-08-06,17:47:58
42.914376,93.365101,0,2519,39666.7417013889,2008-08-06,17:48:03
42.913668,93.366664,0,2523,39666.7417592593,2008-08-06,17:48:08
42.912939,93.36825,0,2528,39666.7418171296,2008-08-06,17:48:13
42.912223,93.369827,0,2529,39666.741875,2008-08-06,17:48:18
42.911522,93.371401,0,2526,39666.7419328704,2008-08-06,17:48:23
42.910794,93.372967,0,2519,39666.7419907407,2008-08-06,17:48:28
42.9101,93.374541,0,2510,39666.7420486111,2008-08-06,17:48:33
42.909403,93.376094,0,2503,39666.7421064815,2008-08-06,17:48:38
42.908657,93.377666,0,2501,39666.7421643519,2008-08-06,17:48:43
42.907926,93.37924,0,2498,39666.7422222222,2008-08-06,17:48:48
42.90722,93.380789,0,2494,39666.7422800926,2008-08-06,17:48:53
42.906505,93.382354,0,2493,39666.742337963,2008-08-06,17:48:58
42.9058,93.383927,0,2502,39666.7423958333,2008-08-06,17:49:03
42.905083,93.38548,0,2505,39666.7424537037,2008-08-06,17:49:08
42.904366,93.387044,0,2509,39666.7425115741,2008-08-06,17:49:13
42.903671,93.388568,0,2510,39666.7425694444,2008-08-06,17:49:18
42.902974,93.390135,0,2507,39666.7426273148,2008-08-06,17:49:23
42.902273,93.391701,0,2506,39666.7426851852,2008-08-06,17:49:28
42.90158,93.393238,0,2499,39666.7427430556,2008-08-06,17:49:33
42.900888,93.394736,0,2490,39666.7428009259,2008-08-06,17:49:38
42.900175,93.396259,0,2484,39666.7428587963,2008-08-06,17:49:43
42.89946,93.397809,0,2479,39666.7429166667,2008-08-06,17:49:48
42.898775,93.399348,0,2472,39666.742974537,2008-08-06,17:49:53
42.898089,93.400883,0,2473,39666.7430324074,2008-08-06,17:49:58
42.897387,93.402401,0,2473,39666.7430902778,2008-08-06,17:50:03
42.896695,93.403916,0,2474,39666.7431481481,2008-08-06,17:50:08
42.895997,93.405426,0,2472,39666.7432060185,2008-08-06,17:50:13
42.895309,93.406927,0,2470,39666.7432638889,2008-08-06,17:50:18
42.89462,93.408441,0,2474,39666.7433217593,2008-08-06,17:50:23
42.893935,93.409932,0,2477,39666.7433796296,2008-08-06,17:50:28
42.893247,93.411418,0,2479,39666.7434375,2008-08-06,17:50:33
42.892579,93.412926,0,2481,39666.7434953704,2008-08-06,17:50:38
42.891904,93.414428,0,2482,39666.7435532407,2008-08-06,17:50:43
42.891233,93.415881,0,2483,39666.7436111111,2008-08-06,17:50:48
42.890557,93.417353,0,2483,39666.7436689815,2008-08-06,17:50:53
42.889876,93.41884,0,2485,39666.7437268518,2008-08-06,17:50:58
42.889202,93.420297,0,2486,39666.7437847222,2008-08-06,17:51:03
42.888539,93.421786,0,2487,39666.7438425926,2008-08-06,17:51:08
42.88785,93.423266,0,2483,39666.743900463,2008-08-06,17:51:13
42.887171,93.424728,0,2482,39666.7439583333,2008-08-06,17:51:18
42.886477,93.426201,0,2477,39666.7440162037,2008-08-06,17:51:23
42.885802,93.427695,0,2472,39666.7440740741,2008-08-06,17:51:28
42.885113,93.429204,0,2470,39666.7441319444,2008-08-06,17:51:33
42.884436,93.43072,0,2468,39666.7441898148,2008-08-06,17:51:38
42.883766,93.432202,0,2466,39666.7442476852,2008-08-06,17:51:43
42.883119,93.433641,0,2466,39666.7443055556,2008-08-06,17:51:48
42.88247,93.435068,0,2460,39666.7443634259,2008-08-06,17:51:53
42.881847,93.436431,0,2459,39666.7444212963,2008-08-06,17:51:58
42.881256,93.437767,0,2460,39666.7444791667,2008-08-06,17:52:03
42.880671,93.439055,0,2464,39666.744537037,2008-08-06,17:52:08
42.880106,93.440302,0,2466,39666.7445949074,2008-08-06,17:52:13
42.879557,93.441489,0,2467,39666.7446527778,2008-08-06,17:52:18
42.879042,93.442624,0,2471,39666.7447106481,2008-08-06,17:52:23
42.878545,93.443714,0,2475,39666.7447685185,2008-08-06,17:52:28
42.878082,93.444764,0,2469,39666.7448263889,2008-08-06,17:52:33
42.877596,93.445838,0,2463,39666.7448842593,2008-08-06,17:52:38
42.877094,93.446903,0,2460,39666.7449421296,2008-08-06,17:52:43
42.876589,93.447988,0,2459,39666.745,2008-08-06,17:52:48
42.876078,93.449071,0,2456,39666.7450578704,2008-08-06,17:52:53
42.875587,93.450155,0,2457,39666.7451157407,2008-08-06,17:52:58
42.875114,93.451248,0,2462,39666.7451736111,2008-08-06,17:53:03
42.874591,93.452361,0,2464,39666.7452314815,2008-08-06,17:53:08
42.874062,93.453479,0,2464,39666.7452893518,2008-08-06,17:53:13
42.87356,93.454554,0,2461,39666.7453472222,2008-08-06,17:53:18
42.873067,93.455639,0,2459,39666.7454050926,2008-08-06,17:53:23
42.872581,93.456716,0,2455,39666.745462963,2008-08-06,17:53:28
42.872097,93.457804,0,2445,39666.7455208333,2008-08-06,17:53:33
42.871634,93.458889,0,2438,39666.7455787037,2008-08-06,17:53:38
42.871159,93.459977,0,2430,39666.7456365741,2008-08-06,17:53:43
42.870653,93.461069,0,2418,39666.7456944444,2008-08-06,17:53:48
42.870142,93.462172,0,2412,39666.7457523148,2008-08-06,17:53:53
42.869625,93.46327,0,2409,39666.7458101852,2008-08-06,17:53:58
42.869117,93.464364,0,2413,39666.7458680556,2008-08-06,17:54:03
42.868615,93.465462,0,2409,39666.7459259259,2008-08-06,17:54:08
42.868106,93.466568,0,2406,39666.7459837963,2008-08-06,17:54:13
42.867586,93.46767,0,2408,39666.7460416667,2008-08-06,17:54:18
42.867069,93.468795,0,2415,39666.746099537,2008-08-06,17:54:23
42.86658,93.469888,0,2419,39666.7461574074,2008-08-06,17:54:28
42.866064,93.470993,0,2418,39666.7462152778,2008-08-06,17:54:33
42.865519,93.472128,0,2414,39666.7462731482,2008-08-06,17:54:38
42.864986,93.473252,0,2406,39666.7463310185,2008-08-06,17:54:43
42.864469,93.474394,0,2406,39666.7463888889,2008-08-06,17:54:48
42.863941,93.475528,0,2408,39666.7464467593,2008-08-06,17:54:53
42.863418,93.476645,0,2405,39666.7465046296,2008-08-06,17:54:58
42.862901,93.477792,0,2406,39666.7465625,2008-08-06,17:55:03
42.862386,93.478923,0,2408,39666.7466203704,2008-08-06,17:55:08
42.861869,93.480063,0,2405,39666.7466782407,2008-08-06,17:55:13
42.861374,93.481175,0,2402,39666.7467361111,2008-08-06,17:55:18
42.860859,93.482239,0,2399,39666.7467939815,2008-08-06,17:55:23
42.860333,93.483255,0,2397,39666.7468518519,2008-08-06,17:55:28
42.85981,93.484212,0,2395,39666.7469097222,2008-08-06,17:55:33
42.859296,93.485171,0,2394,39666.7469675926,2008-08-06,17:55:38
42.858809,93.486073,0,2393,39666.747025463,2008-08-06,17:55:43
42.858369,93.486904,0,2389,39666.7470833333,2008-08-06,17:55:48
42.857966,93.487632,0,2387,39666.7471412037,2008-08-06,17:55:53
42.857593,93.488278,0,2385,39666.7471990741,2008-08-06,17:55:58
42.857321,93.488858,0,2388,39666.7472569444,2008-08-06,17:56:03
42.857069,93.489338,0,2394,39666.7473148148,2008-08-06,17:56:08
42.856859,93.489766,0,2402,39666.7473726852,2008-08-06,17:56:13
42.856674,93.490095,0,2409,39666.7474305556,2008-08-06,17:56:18
42.856528,93.490326,0,2408,39666.7474884259,2008-08-06,17:56:23
42.856444,93.490497,0,2407,39666.7475462963,2008-08-06,17:56:28
42.856333,93.490677,0,2406,39666.7476041667,2008-08-06,17:56:33
42.856238,93.490891,0,2405,39666.747662037,2008-08-06,17:56:38
42.856123,93.49114,0,2395,39666.7477199074,2008-08-06,17:56:43
42.855993,93.491413,0,2377,39666.7477777778,2008-08-06,17:56:48
42.85585,93.491689,0,2367,39666.7478356481,2008-08-06,17:56:53
42.855686,93.491976,0,2358,39666.7478935185,2008-08-06,17:56:58
42.855519,93.492282,0,2351,39666.7479513889,2008-08-06,17:57:03
42.855352,93.49262,0,2340,39666.7480092593,2008-08-06,17:57:08
42.855178,93.492967,0,2328,39666.7480671296,2008-08-06,17:57:13
42.85498,93.493315,0,2319,39666.748125,2008-08-06,17:57:18
42.854789,93.493689,0,2311,39666.7481828704,2008-08-06,17:57:23
42.854584,93.49406,0,2306,39666.7482407407,2008-08-06,17:57:28
42.854358,93.49446,0,2308,39666.7482986111,2008-08-06,17:57:33
42.854114,93.494888,0,2315,39666.7483564815,2008-08-06,17:57:38
42.853879,93.495318,0,2317,39666.7484143519,2008-08-06,17:57:43
42.853659,93.495751,0,2320,39666.7484722222,2008-08-06,17:57:48
42.853463,93.49618,0,2320,39666.7485300926,2008-08-06,17:57:53
42.853262,93.496609,0,2323,39666.748587963,2008-08-06,17:57:58
42.853042,93.497066,0,2323,39666.7486458333,2008-08-06,17:58:03
42.852812,93.497534,0,2328,39666.7487037037,2008-08-06,17:58:08
42.852605,93.498017,0,2329,39666.7487615741,2008-08-06,17:58:13
42.852411,93.498523,0,2333,39666.7488194444,2008-08-06,17:58:18
42.852146,93.499041,0,2334,39666.7488773148,2008-08-06,17:58:23
42.851874,93.499522,0,2336,39666.7489351852,2008-08-06,17:58:28
42.851575,93.499995,0,2343,39666.7489930556,2008-08-06,17:58:33
42.851283,93.500469,0,2354,39666.7490509259,2008-08-06,17:58:38
42.85099,93.500944,0,2365,39666.7491087963,2008-08-06,17:58:43
42.850716,93.501361,0,2371,39666.7491666667,2008-08-06,17:58:48
42.850454,93.501743,0,2370,39666.749224537,2008-08-06,17:58:53
42.850227,93.502068,0,2370,39666.7492824074,2008-08-06,17:58:58
42.850036,93.502343,0,2368,39666.7493402778,2008-08-06,17:59:03
42.84988,93.50266,0,2367,39666.7493981481,2008-08-06,17:59:08
42.849783,93.50288,0,2366,39666.7494560185,2008-08-06,17:59:13
42.849736,93.50301,0,2368,39666.7495138889,2008-08-06,17:59:18
42.849773,93.503373,0,2381,39666.7527314815,2008-08-06,18:03:56
42.849777,93.503376,0,2381,39666.7527546296,2008-08-06,18:03:58
42.849778,93.503367,0,2382,39666.7528125,2008-08-06,18:04:03
42.849778,93.50337,0,2382,39666.7528703704,2008-08-06,18:04:08
42.849778,93.503365,0,2382,39666.7529282407,2008-08-06,18:04:13
42.849781,93.503373,0,2382,39666.7529861111,2008-08-06,18:04:18
42.849782,93.503376,0,2382,39666.7530439815,2008-08-06,18:04:23
42.849782,93.503372,0,2382,39666.7531018518,2008-08-06,18:04:28
42.849782,93.503372,0,2382,39666.7531365741,2008-08-06,18:04:31
42.849782,93.50337,0,2382,39666.7531597222,2008-08-06,18:04:33
42.849782,93.503356,0,2382,39666.7532175926,2008-08-06,18:04:38
42.849782,93.50334,0,2382,39666.753275463,2008-08-06,18:04:43
42.849812,93.503304,0,2383,39666.7533333333,2008-08-06,18:04:48
42.849849,93.503264,0,2383,39666.7533912037,2008-08-06,18:04:53
42.849848,93.503251,0,2383,39666.7534490741,2008-08-06,18:04:58
42.849848,93.503242,0,2383,39666.7535069444,2008-08-06,18:05:03
42.849847,93.50324,0,2383,39666.7535648148,2008-08-06,18:05:08
42.849847,93.50324,0,2383,39666.753599537,2008-08-06,18:05:11
42.849849,93.503245,0,2383,39666.7536226852,2008-08-06,18:05:13
42.849851,93.503256,0,2383,39666.7536805556,2008-08-06,18:05:18
42.849854,93.503241,0,2383,39666.7537384259,2008-08-06,18:05:23
42.849846,93.503218,0,2382,39666.7537962963,2008-08-06,18:05:28
42.849847,93.503221,0,2382,39666.7538541667,2008-08-06,18:05:33
42.849847,93.503221,0,2382,39666.7538888889,2008-08-06,18:05:36
42.849847,93.503216,0,2382,39666.753912037,2008-08-06,18:05:38
42.849846,93.503204,0,2382,39666.7539699074,2008-08-06,18:05:43
42.849845,93.503193,0,2382,39666.7540277778,2008-08-06,18:05:48
42.849846,93.5032,0,2382,39666.7540856482,2008-08-06,18:05:53
42.849847,93.503202,0,2383,39666.7541435185,2008-08-06,18:05:58
42.849847,93.503202,0,2383,39666.7541782407,2008-08-06,18:06:01
42.849847,93.503195,0,2383,39666.7542013889,2008-08-06,18:06:03
42.849853,93.503169,0,2384,39666.7542592593,2008-08-06,18:06:08
42.849859,93.503148,0,2384,39666.7543171296,2008-08-06,18:06:13
42.849858,93.503139,0,2384,39666.754375,2008-08-06,18:06:18
42.849857,93.503122,0,2385,39666.7544328704,2008-08-06,18:06:23
42.849848,93.503095,0,2386,39666.7544907407,2008-08-06,18:06:28
42.849842,93.503106,0,2386,39666.7545486111,2008-08-06,18:06:33
42.849844,93.503115,0,2386,39666.7546064815,2008-08-06,18:06:38
42.84984,93.503128,0,2385,39666.7546643519,2008-08-06,18:06:43
42.84984,93.503128,0,2385,39666.7546990741,2008-08-06,18:06:46
42.849841,93.503133,0,2385,39666.7547222222,2008-08-06,18:06:48
42.849832,93.503163,0,2384,39666.7547800926,2008-08-06,18:06:53
42.849821,93.50319,0,2383,39666.754837963,2008-08-06,18:06:58
42.849821,93.503201,0,2384,39666.7548958333,2008-08-06,18:07:03
42.849821,93.503205,0,2384,39666.7549537037,2008-08-06,18:07:08
42.849821,93.503198,0,2384,39666.7550115741,2008-08-06,18:07:13
42.849821,93.503198,0,2384,39666.7550462963,2008-08-06,18:07:16
42.849822,93.503198,0,2384,39666.7550694444,2008-08-06,18:07:18
42.849832,93.503214,0,2383,39666.7551273148,2008-08-06,18:07:23
42.849841,93.503234,0,2383,39666.7551851852,2008-08-06,18:07:28
42.849841,93.503236,0,2383,39666.7552430556,2008-08-06,18:07:33
42.84984,93.503229,0,2383,39666.7553009259,2008-08-06,18:07:38
42.849838,93.503221,0,2383,39666.7553587963,2008-08-06,18:07:43
42.849838,93.503217,0,2383,39666.7554166667,2008-08-06,18:07:48
42.849839,93.503209,0,2383,39666.755474537,2008-08-06,18:07:53
42.849838,93.503203,0,2383,39666.7555324074,2008-08-06,18:07:58
42.849838,93.503203,0,2383,39666.7555671296,2008-08-06,18:08:01
42.849839,93.503201,0,2383,39666.7555902778,2008-08-06,18:08:03
42.84984,93.503216,0,2383,39666.7556481481,2008-08-06,18:08:08
42.849805,93.503245,0,2382,39666.7557060185,2008-08-06,18:08:13
42.849805,93.503249,0,2382,39666.7557638889,2008-08-06,18:08:18
42.849804,93.503251,0,2382,39666.7558217593,2008-08-06,18:08:23
42.849804,93.503251,0,2382,39666.7558564815,2008-08-06,18:08:26
42.849802,93.503244,0,2382,39666.7558796296,2008-08-06,18:08:28
42.849802,93.503234,0,2382,39666.7559375,2008-08-06,18:08:33
42.849791,93.503186,0,2383,39666.7559953704,2008-08-06,18:08:38
42.849818,93.503161,0,2384,39666.7560532407,2008-08-06,18:08:43
42.849756,93.503497,0,2368,39666.7625347222,2008-08-06,18:18:03
42.849726,93.50358,0,2369,39666.7625925926,2008-08-06,18:18:08
42.849709,93.503655,0,2371,39666.762650463,2008-08-06,18:18:13
42.849676,93.503749,0,2373,39666.7627083333,2008-08-06,18:18:18
42.849618,93.503887,0,2376,39666.7627662037,2008-08-06,18:18:23
42.84956,93.504006,0,2377,39666.7628240741,2008-08-06,18:18:28
42.849519,93.50416,0,2381,39666.7628819444,2008-08-06,18:18:33
42.849404,93.504369,0,2382,39666.7629398148,2008-08-06,18:18:38
42.849338,93.504548,0,2387,39666.7629976852,2008-08-06,18:18:43
42.849242,93.504729,0,2396,39666.7630555556,2008-08-06,18:18:48
42.84914,93.504958,0,2408,39666.7631134259,2008-08-06,18:18:53
42.848941,93.50528,0,2426,39666.7631712963,2008-08-06,18:18:58
42.848787,93.50557,0,2444,39666.7632291667,2008-08-06,18:19:03
42.848632,93.505842,0,2460,39666.763287037,2008-08-06,18:19:08
42.848396,93.506163,0,2475,39666.7633449074,2008-08-06,18:19:13
42.848067,93.506639,0,2507,39666.7634027778,2008-08-06,18:19:18
42.847808,93.507126,0,2479,39666.7634606481,2008-08-06,18:19:23
42.847568,93.507562,0,2465,39666.7635185185,2008-08-06,18:19:28
42.847329,93.507934,0,2456,39666.7635763889,2008-08-06,18:19:33
42.84713,93.508302,0,2451,39666.7636342593,2008-08-06,18:19:38
42.846906,93.508692,0,2442,39666.7636921296,2008-08-06,18:19:43
42.846682,93.509097,0,2437,39666.76375,2008-08-06,18:19:48
42.8465,93.509473,0,2422,39666.7638078704,2008-08-06,18:19:53
42.846307,93.509863,0,2412,39666.7638657407,2008-08-06,18:19:58
42.846084,93.510273,0,2404,39666.7639236111,2008-08-06,18:20:03
42.845856,93.51069,0,2393,39666.7639814815,2008-08-06,18:20:08
42.845609,93.511116,0,2383,39666.7640393519,2008-08-06,18:20:13
42.845355,93.511549,0,2379,39666.7640972222,2008-08-06,18:20:18
42.845132,93.51198,0,2384,39666.7641550926,2008-08-06,18:20:23
42.844875,93.512434,0,2392,39666.764212963,2008-08-06,18:20:28
42.844663,93.512903,0,2396,39666.7642708333,2008-08-06,18:20:33
42.844452,93.513357,0,2398,39666.7643287037,2008-08-06,18:20:38
42.844213,93.513827,0,2391,39666.7643865741,2008-08-06,18:20:43
42.843938,93.514338,0,2386,39666.7644444444,2008-08-06,18:20:48
42.843653,93.514881,0,2385,39666.7645023148,2008-08-06,18:20:53
42.843344,93.515449,0,2392,39666.7645601852,2008-08-06,18:20:58
42.843044,93.51607,0,2407,39666.7646180556,2008-08-06,18:21:03
42.842703,93.516673,0,2421,39666.7646759259,2008-08-06,18:21:08
42.842317,93.517292,0,2437,39666.7647337963,2008-08-06,18:21:13
42.841939,93.517987,0,2446,39666.7647916667,2008-08-06,18:21:18
42.841567,93.518749,0,2462,39666.764849537,2008-08-06,18:21:23
42.841164,93.519522,0,2473,39666.7649074074,2008-08-06,18:21:28
42.840695,93.520309,0,2485,39666.7649652778,2008-08-06,18:21:33
42.8402,93.521119,0,2495,39666.7650231481,2008-08-06,18:21:38
42.839757,93.521939,0,2501,39666.7650810185,2008-08-06,18:21:43
42.839334,93.522806,0,2490,39666.7651388889,2008-08-06,18:21:48
42.838896,93.523661,0,2475,39666.7651967593,2008-08-06,18:21:53
42.83845,93.524511,0,2454,39666.7652546296,2008-08-06,18:21:58
42.837999,93.525393,0,2439,39666.7653125,2008-08-06,18:22:03
42.837509,93.526312,0,2428,39666.7653703704,2008-08-06,18:22:08
42.836943,93.527272,0,2409,39666.7654282407,2008-08-06,18:22:13
42.836315,93.52818,0,2389,39666.7654861111,2008-08-06,18:22:18
42.835586,93.529036,0,2382,39666.7655439815,2008-08-06,18:22:23
42.834785,93.529733,0,2370,39666.7656018519,2008-08-06,18:22:28
42.833983,93.530389,0,2363,39666.7656597222,2008-08-06,18:22:33
42.833164,93.531073,0,2356,39666.7657175926,2008-08-06,18:22:38
42.832331,93.531777,0,2350,39666.765775463,2008-08-06,18:22:43
42.831469,93.532519,0,2345,39666.7658333333,2008-08-06,18:22:48
42.830599,93.533249,0,2337,39666.7658912037,2008-08-06,18:22:53
42.829727,93.533975,0,2329,39666.7659490741,2008-08-06,18:22:58
42.82884,93.534722,0,2325,39666.7660069444,2008-08-06,18:23:03
42.827945,93.535469,0,2321,39666.7660648148,2008-08-06,18:23:08
42.827051,93.53624,0,2316,39666.7661226852,2008-08-06,18:23:13
42.826116,93.537036,0,2308,39666.7661805556,2008-08-06,18:23:18
42.825159,93.537843,0,2301,39666.7662384259,2008-08-06,18:23:23
42.824188,93.538654,0,2293,39666.7662962963,2008-08-06,18:23:28
42.823191,93.539465,0,2282,39666.7663541667,2008-08-06,18:23:33
42.822198,93.54029,0,2271,39666.766412037,2008-08-06,18:23:38
42.821209,93.541138,0,2262,39666.7664699074,2008-08-06,18:23:43
42.820184,93.541983,0,2248,39666.7665277778,2008-08-06,18:23:48
42.819136,93.54285,0,2233,39666.7665856481,2008-08-06,18:23:53
42.818105,93.543728,0,2220,39666.7666435185,2008-08-06,18:23:58
42.817052,93.54461,0,2212,39666.7667013889,2008-08-06,18:24:03
42.815971,93.545503,0,2208,39666.7667592593,2008-08-06,18:24:08
42.814887,93.546407,0,2205,39666.7668171296,2008-08-06,18:24:13
42.813786,93.547308,0,2205,39666.766875,2008-08-06,18:24:18
42.812656,93.548171,0,2198,39666.7669328704,2008-08-06,18:24:23
42.811454,93.548992,0,2201,39666.7669907407,2008-08-06,18:24:28
42.810242,93.549715,0,2204,39666.7670486111,2008-08-06,18:24:33
42.809042,93.550445,0,2207,39666.7671064815,2008-08-06,18:24:38
42.807829,93.551163,0,2207,39666.7671643518,2008-08-06,18:24:43
42.806599,93.551895,0,2208,39666.7672222222,2008-08-06,18:24:48
42.80537,93.55264,0,2210,39666.7672800926,2008-08-06,18:24:53
42.804126,93.553405,0,2214,39666.767337963,2008-08-06,18:24:58
42.80289,93.554143,0,2213,39666.7673958333,2008-08-06,18:25:03
42.801642,93.55488,0,2207,39666.7674537037,2008-08-06,18:25:08
42.800358,93.55565,0,2206,39666.7675115741,2008-08-06,18:25:13
42.799081,93.556431,0,2208,39666.7675694444,2008-08-06,18:25:18
42.797799,93.557237,0,2208,39666.7676273148,2008-08-06,18:25:23
42.796498,93.558028,0,2210,39666.7676851852,2008-08-06,18:25:28
42.7952,93.558818,0,2214,39666.7677430556,2008-08-06,18:25:33
42.793941,93.559741,0,2214,39666.7678009259,2008-08-06,18:25:38
42.79276,93.560879,0,2221,39666.7678587963,2008-08-06,18:25:43
42.791659,93.562173,0,2231,39666.7679166667,2008-08-06,18:25:48
42.79066,93.563618,0,2250,39666.767974537,2008-08-06,18:25:53
42.789762,93.56513,0,2247,39666.7680324074,2008-08-06,18:25:58
42.788844,93.566666,0,2247,39666.7680902778,2008-08-06,18:26:03
42.787932,93.568191,0,2248,39666.7681481481,2008-08-06,18:26:08
42.787032,93.569713,0,2251,39666.7682060185,2008-08-06,18:26:13
42.7861,93.571231,0,2255,39666.7682638889,2008-08-06,18:26:18
42.785179,93.572772,0,2261,39666.7683217593,2008-08-06,18:26:23
42.784247,93.574317,0,2267,39666.7683796296,2008-08-06,18:26:28
42.783312,93.575855,0,2271,39666.7684375,2008-08-06,18:26:33
42.782383,93.577395,0,2273,39666.7684953704,2008-08-06,18:26:38
42.781452,93.578924,0,2279,39666.7685532407,2008-08-06,18:26:43
42.780539,93.580445,0,2284,39666.7686111111,2008-08-06,18:26:48
42.779633,93.581951,0,2289,39666.7686689815,2008-08-06,18:26:53
42.778685,93.583466,0,2288,39666.7687268518,2008-08-06,18:26:58
42.777755,93.584995,0,2292,39666.7687847222,2008-08-06,18:27:03
42.776821,93.586522,0,2291,39666.7688425926,2008-08-06,18:27:08
42.775893,93.588036,0,2298,39666.768900463,2008-08-06,18:27:13
42.774985,93.589567,0,2307,39666.7689583333,2008-08-06,18:27:18
42.774068,93.591093,0,2315,39666.7690162037,2008-08-06,18:27:23
42.773156,93.59259,0,2320,39666.7690740741,2008-08-06,18:27:28
42.772234,93.594102,0,2326,39666.7691319444,2008-08-06,18:27:33
42.771303,93.595636,0,2330,39666.7691898148,2008-08-06,18:27:38
42.770338,93.597118,0,2330,39666.7692476852,2008-08-06,18:27:43
42.769244,93.59843,0,2333,39666.7693055556,2008-08-06,18:27:48
42.768045,93.599545,0,2332,39666.7693634259,2008-08-06,18:27:53
42.766758,93.600427,0,2332,39666.7694212963,2008-08-06,18:27:58
42.76536,93.601199,0,2323,39666.7694791667,2008-08-06,18:28:03
42.763932,93.60196,0,2321,39666.769537037,2008-08-06,18:28:08
42.762469,93.602745,0,2317,39666.7695949074,2008-08-06,18:28:13
42.761001,93.60353,0,2307,39666.7696527778,2008-08-06,18:28:18
42.759547,93.604341,0,2306,39666.7697106482,2008-08-06,18:28:23
42.75811,93.605148,0,2302,39666.7697685185,2008-08-06,18:28:28
42.756674,93.605947,0,2295,39666.7698263889,2008-08-06,18:28:33
42.755239,93.606772,0,2285,39666.7698842593,2008-08-06,18:28:38
42.753769,93.6076,0,2277,39666.7699421296,2008-08-06,18:28:43
42.752298,93.608442,0,2273,39666.77,2008-08-06,18:28:48
42.750824,93.609287,0,2266,39666.7700578704,2008-08-06,18:28:53
42.749311,93.610149,0,2257,39666.7701157407,2008-08-06,18:28:58
42.747814,93.611018,0,2252,39666.7701736111,2008-08-06,18:29:03
42.746295,93.611896,0,2251,39666.7702314815,2008-08-06,18:29:08
42.744758,93.612772,0,2246,39666.7702893519,2008-08-06,18:29:13
42.743197,93.61365,0,2240,39666.7703472222,2008-08-06,18:29:18
42.741641,93.614526,0,2235,39666.7704050926,2008-08-06,18:29:23
42.740086,93.615429,0,2228,39666.770462963,2008-08-06,18:29:28
42.73852,93.616326,0,2221,39666.7705208333,2008-08-06,18:29:33
42.736952,93.617229,0,2213,39666.7705787037,2008-08-06,18:29:38
42.735384,93.618119,0,2205,39666.7706365741,2008-08-06,18:29:43
42.733822,93.619007,0,2192,39666.7706944444,2008-08-06,18:29:48
42.732262,93.619893,0,2186,39666.7707523148,2008-08-06,18:29:53
42.730685,93.62081,0,2180,39666.7708101852,2008-08-06,18:29:58
42.729102,93.621699,0,2178,39666.7708680556,2008-08-06,18:30:03
42.727522,93.622603,0,2172,39666.7709259259,2008-08-06,18:30:08
42.725942,93.623499,0,2167,39666.7709837963,2008-08-06,18:30:13
42.724361,93.624406,0,2161,39666.7710416667,2008-08-06,18:30:18
42.722789,93.625317,0,2155,39666.771099537,2008-08-06,18:30:23
42.721236,93.626197,0,2151,39666.7711574074,2008-08-06,18:30:28
42.719662,93.62711,0,2143,39666.7712152778,2008-08-06,18:30:33
42.718092,93.627986,0,2138,39666.7712731481,2008-08-06,18:30:38
42.716513,93.628884,0,2134,39666.7713310185,2008-08-06,18:30:43
42.714932,93.629797,0,2128,39666.7713888889,2008-08-06,18:30:48
42.713358,93.630718,0,2123,39666.7714467593,2008-08-06,18:30:53
42.711797,93.6316,0,2119,39666.7715046296,2008-08-06,18:30:58
42.71023,93.632481,0,2120,39666.7715625,2008-08-06,18:31:03
42.708654,93.633394,0,2115,39666.7716203704,2008-08-06,18:31:08
42.707088,93.634286,0,2111,39666.7716782407,2008-08-06,18:31:13
42.70551,93.635186,0,2106,39666.7717361111,2008-08-06,18:31:18
42.703936,93.636083,0,2099,39666.7717939815,2008-08-06,18:31:23
42.702364,93.636978,0,2094,39666.7718518519,2008-08-06,18:31:28
42.700799,93.637866,0,2095,39666.7719097222,2008-08-06,18:31:33
42.699249,93.638756,0,2097,39666.7719675926,2008-08-06,18:31:38
42.697676,93.639658,0,2098,39666.772025463,2008-08-06,18:31:43
42.696129,93.64054,0,2100,39666.7720833333,2008-08-06,18:31:48
42.694562,93.641435,0,2106,39666.7721412037,2008-08-06,18:31:53
42.693004,93.642328,0,2112,39666.7721990741,2008-08-06,18:31:58
42.691432,93.643259,0,2119,39666.7722569444,2008-08-06,18:32:03
42.689851,93.64416,0,2120,39666.7723148148,2008-08-06,18:32:08
42.688272,93.645063,0,2119,39666.7723726852,2008-08-06,18:32:13
42.686694,93.645979,0,2120,39666.7724305556,2008-08-06,18:32:18
42.685093,93.646896,0,2121,39666.7724884259,2008-08-06,18:32:23
42.683497,93.647813,0,2125,39666.7725462963,2008-08-06,18:32:28
42.681908,93.648719,0,2130,39666.7726041667,2008-08-06,18:32:33
42.680314,93.649642,0,2131,39666.772662037,2008-08-06,18:32:38
42.678734,93.650533,0,2125,39666.7727199074,2008-08-06,18:32:43
42.677114,93.65145,0,2117,39666.7727777778,2008-08-06,18:32:48
42.675516,93.652357,0,2111,39666.7728356481,2008-08-06,18:32:53
42.673959,93.653243,0,2105,39666.7728935185,2008-08-06,18:32:58
42.67245,93.654112,0,2099,39666.7729513889,2008-08-06,18:33:03
42.670955,93.654962,0,2094,39666.7730092593,2008-08-06,18:33:08
42.669507,93.655808,0,2097,39666.7730671296,2008-08-06,18:33:13
42.6681,93.656622,0,2100,39666.773125,2008-08-06,18:33:18
42.666717,93.657404,0,2101,39666.7731828704,2008-08-06,18:33:23
42.665324,93.658189,0,2104,39666.7732407407,2008-08-06,18:33:28
42.663944,93.65898,0,2109,39666.7732986111,2008-08-06,18:33:33
42.662551,93.659771,0,2116,39666.7733564815,2008-08-06,18:33:38
42.661131,93.660583,0,2116,39666.7734143519,2008-08-06,18:33:43
42.659709,93.661402,0,2115,39666.7734722222,2008-08-06,18:33:48
42.658306,93.662194,0,2115,39666.7735300926,2008-08-06,18:33:53
42.656885,93.663014,0,2119,39666.773587963,2008-08-06,18:33:58
42.655448,93.663835,0,2125,39666.7736458333,2008-08-06,18:34:03
42.653998,93.664655,0,2129,39666.7737037037,2008-08-06,18:34:08
42.65253,93.665497,0,2126,39666.7737615741,2008-08-06,18:34:13
42.651072,93.66634,0,2124,39666.7738194444,2008-08-06,18:34:18
42.649582,93.667196,0,2125,39666.7738773148,2008-08-06,18:34:23
42.648097,93.668055,0,2121,39666.7739351852,2008-08-06,18:34:28
42.646599,93.668904,0,2124,39666.7739930556,2008-08-06,18:34:33
42.645069,93.669774,0,2127,39666.7740509259,2008-08-06,18:34:38
42.643555,93.670632,0,2125,39666.7741087963,2008-08-06,18:34:43
42.642041,93.6715,0,2120,39666.7741666667,2008-08-06,18:34:48
42.640506,93.672387,0,2115,39666.774224537,2008-08-06,18:34:53
42.638968,93.673264,0,2110,39666.7742824074,2008-08-06,18:34:58
42.637413,93.674144,0,2109,39666.7743402778,2008-08-06,18:35:03
42.635858,93.675009,0,2101,39666.7743981481,2008-08-06,18:35:08
42.634295,93.675905,0,2096,39666.7744560185,2008-08-06,18:35:13
42.632723,93.676803,0,2093,39666.7745138889,2008-08-06,18:35:18
42.631151,93.677703,0,2094,39666.7745717593,2008-08-06,18:35:23
42.629578,93.678608,0,2098,39666.7746296296,2008-08-06,18:35:28
42.628011,93.679502,0,2095,39666.7746875,2008-08-06,18:35:33
42.626417,93.680399,0,2095,39666.7747453704,2008-08-06,18:35:38
42.624857,93.681299,0,2095,39666.7748032407,2008-08-06,18:35:43
42.623272,93.682201,0,2091,39666.7748611111,2008-08-06,18:35:48
42.621689,93.683102,0,2084,39666.7749189815,2008-08-06,18:35:53
42.620129,93.683986,0,2076,39666.7749768518,2008-08-06,18:35:58
42.618567,93.684872,0,2074,39666.7750347222,2008-08-06,18:36:03
42.617016,93.685767,0,2072,39666.7750925926,2008-08-06,18:36:08
42.615472,93.686645,0,2070,39666.775150463,2008-08-06,18:36:13
42.613908,93.687522,0,2069,39666.7752083333,2008-08-06,18:36:18
42.612376,93.688378,0,2068,39666.7752662037,2008-08-06,18:36:23
42.610822,93.689273,0,2069,39666.7753240741,2008-08-06,18:36:28
42.609281,93.690162,0,2069,39666.7753819444,2008-08-06,18:36:33
42.607732,93.69106,0,2070,39666.7754398148,2008-08-06,18:36:38
42.606192,93.691932,0,2071,39666.7754976852,2008-08-06,18:36:43
42.604652,93.692796,0,2072,39666.7755555556,2008-08-06,18:36:48
42.603126,93.693665,0,2075,39666.7756134259,2008-08-06,18:36:53
42.601569,93.694553,0,2076,39666.7756712963,2008-08-06,18:36:58
42.600011,93.69545,0,2078,39666.7757291667,2008-08-06,18:37:03
42.59846,93.696316,0,2081,39666.775787037,2008-08-06,18:37:08
42.596902,93.697186,0,2084,39666.7758449074,2008-08-06,18:37:13
42.595362,93.698048,0,2084,39666.7759027778,2008-08-06,18:37:18
42.593825,93.698931,0,2084,39666.7759606481,2008-08-06,18:37:23
42.592264,93.699809,0,2084,39666.7760185185,2008-08-06,18:37:28
42.59072,93.700688,0,2085,39666.7760763889,2008-08-06,18:37:33
42.589184,93.701559,0,2085,39666.7761342593,2008-08-06,18:37:38
42.587666,93.70243,0,2087,39666.7761921296,2008-08-06,18:37:43
42.586152,93.703293,0,2087,39666.77625,2008-08-06,18:37:48
42.584618,93.704163,0,2089,39666.7763078704,2008-08-06,18:37:53
42.583071,93.705038,0,2091,39666.7763657407,2008-08-06,18:37:58
42.581544,93.705931,0,2090,39666.7764236111,2008-08-06,18:38:03
42.579975,93.706825,0,2085,39666.7764814815,2008-08-06,18:38:08
42.578423,93.707702,0,2083,39666.7765393518,2008-08-06,18:38:13
42.576869,93.708558,0,2083,39666.7765972222,2008-08-06,18:38:18
42.575346,93.709445,0,2085,39666.7766550926,2008-08-06,18:38:23
42.57381,93.710315,0,2085,39666.776712963,2008-08-06,18:38:28
42.57224,93.711204,0,2086,39666.7767708333,2008-08-06,18:38:33
42.570709,93.712068,0,2087,39666.7768287037,2008-08-06,18:38:38
42.569162,93.712937,0,2086,39666.7768865741,2008-08-06,18:38:43
42.567622,93.713829,0,2085,39666.7769444444,2008-08-06,18:38:48
42.566115,93.7147,0,2081,39666.7770023148,2008-08-06,18:38:53
42.56458,93.715573,0,2077,39666.7770601852,2008-08-06,18:38:58
42.56305,93.716465,0,2082,39666.7771180556,2008-08-06,18:39:03
42.561579,93.717552,0,2084,39666.7771759259,2008-08-06,18:39:08
42.560237,93.718856,0,2080,39666.7772337963,2008-08-06,18:39:13
42.558922,93.720206,0,2077,39666.7772916667,2008-08-06,18:39:18
42.557624,93.721557,0,2073,39666.777349537,2008-08-06,18:39:23
42.556327,93.722914,0,2066,39666.7774074074,2008-08-06,18:39:28
42.555007,93.724249,0,2056,39666.7774652778,2008-08-06,18:39:33
42.553708,93.725587,0,2046,39666.7775231482,2008-08-06,18:39:38
42.552403,93.726918,0,2040,39666.7775810185,2008-08-06,18:39:43
42.551111,93.728263,0,2039,39666.7776388889,2008-08-06,18:39:48
42.549778,93.729562,0,2042,39666.7776967593,2008-08-06,18:39:53
42.548436,93.730882,0,2039,39666.7777546296,2008-08-06,18:39:58
42.547112,93.732189,0,2033,39666.7778125,2008-08-06,18:40:03
42.545812,93.733501,0,2035,39666.7778703704,2008-08-06,18:40:08
42.544479,93.734817,0,2039,39666.7779282407,2008-08-06,18:40:13
42.543157,93.736146,0,2040,39666.7779861111,2008-08-06,18:40:18
42.541819,93.737474,0,2042,39666.7780439815,2008-08-06,18:40:23
42.540505,93.73878,0,2040,39666.7781018519,2008-08-06,18:40:28
42.539156,93.740111,0,2044,39666.7781597222,2008-08-06,18:40:33
42.537835,93.741437,0,2040,39666.7782175926,2008-08-06,18:40:38
42.536507,93.742777,0,2045,39666.778275463,2008-08-06,18:40:43
42.535189,93.744101,0,2044,39666.7783333333,2008-08-06,18:40:48
42.533871,93.745491,0,2042,39666.7783912037,2008-08-06,18:40:53
42.532667,93.747051,0,2042,39666.7784490741,2008-08-06,18:40:58
42.53159,93.748757,0,2032,39666.7785069444,2008-08-06,18:41:03
42.530549,93.750514,0,2027,39666.7785648148,2008-08-06,18:41:08
42.529502,93.752288,0,2010,39666.7786226852,2008-08-06,18:41:13
42.528452,93.754033,0,2001,39666.7786805556,2008-08-06,18:41:18
42.52738,93.755803,0,1996,39666.7787384259,2008-08-06,18:41:23
42.526326,93.757574,0,1993,39666.7787962963,2008-08-06,18:41:28
42.525253,93.759339,0,1991,39666.7788541667,2008-08-06,18:41:33
42.524175,93.7611,0,1987,39666.778912037,2008-08-06,18:41:38
42.523119,93.762853,0,1982,39666.7789699074,2008-08-06,18:41:43
42.522046,93.764633,0,1979,39666.7790277778,2008-08-06,18:41:48
42.520959,93.766434,0,1975,39666.7790856481,2008-08-06,18:41:53
42.519871,93.768208,0,1972,39666.7791435185,2008-08-06,18:41:58
42.518784,93.769989,0,1970,39666.7792013889,2008-08-06,18:42:03
42.517702,93.77177,0,1969,39666.7792592593,2008-08-06,18:42:08
42.516632,93.773553,0,1968,39666.7793171296,2008-08-06,18:42:13
42.515516,93.775292,0,1968,39666.779375,2008-08-06,18:42:18
42.514313,93.776865,0,1964,39666.7794328704,2008-08-06,18:42:23
42.513072,93.778422,0,1962,39666.7794907407,2008-08-06,18:42:28
42.511867,93.779978,0,1959,39666.7795486111,2008-08-06,18:42:33
42.510648,93.781524,0,1958,39666.7796064815,2008-08-06,18:42:38
42.509416,93.783071,0,1958,39666.7796643519,2008-08-06,18:42:43
42.508216,93.7846,0,1953,39666.7797222222,2008-08-06,18:42:48
42.507012,93.786126,0,1948,39666.7797800926,2008-08-06,18:42:53
42.505814,93.78767,0,1941,39666.779837963,2008-08-06,18:42:58
42.504615,93.789194,0,1939,39666.7798958333,2008-08-06,18:43:03
42.503401,93.790742,0,1939,39666.7799537037,2008-08-06,18:43:08
42.502184,93.792278,0,1936,39666.7800115741,2008-08-06,18:43:13
42.500965,93.793815,0,1934,39666.7800694444,2008-08-06,18:43:18
42.499745,93.795359,0,1934,39666.7801273148,2008-08-06,18:43:23
42.498539,93.79689,0,1934,39666.7801851852,2008-08-06,18:43:28
42.497321,93.798408,0,1928,39666.7802430556,2008-08-06,18:43:33
42.496111,93.799932,0,1926,39666.7803009259,2008-08-06,18:43:38
42.494925,93.801427,0,1926,39666.7803587963,2008-08-06,18:43:43
42.493761,93.802898,0,1929,39666.7804166667,2008-08-06,18:43:48
42.492623,93.804379,0,1937,39666.780474537,2008-08-06,18:43:53
42.491465,93.805855,0,1946,39666.7805324074,2008-08-06,18:43:58
42.490328,93.8073,0,1953,39666.7805902778,2008-08-06,18:44:03
42.489195,93.808739,0,1961,39666.7806481481,2008-08-06,18:44:08
42.488057,93.810166,0,1968,39666.7807060185,2008-08-06,18:44:13
42.486947,93.811586,0,1973,39666.7807638889,2008-08-06,18:44:18
42.485856,93.812994,0,1982,39666.7808217593,2008-08-06,18:44:23
42.484733,93.814393,0,1988,39666.7808796296,2008-08-06,18:44:28
42.483637,93.815781,0,1994,39666.7809375,2008-08-06,18:44:33
42.482526,93.817148,0,1992,39666.7809953704,2008-08-06,18:44:38
42.481395,93.818374,0,1986,39666.7810532407,2008-08-06,18:44:43
42.480149,93.819523,0,1986,39666.7811111111,2008-08-06,18:44:48
42.478888,93.820579,0,1986,39666.7811689815,2008-08-06,18:44:53
42.477589,93.821508,0,1984,39666.7812268519,2008-08-06,18:44:58
42.476293,93.82239,0,1981,39666.7812847222,2008-08-06,18:45:03
42.474974,93.823287,0,1991,39666.7813425926,2008-08-06,18:45:08
42.473679,93.824171,0,2001,39666.781400463,2008-08-06,18:45:13
42.472377,93.825061,0,2008,39666.7814583333,2008-08-06,18:45:18
42.471101,93.825963,0,2011,39666.7815162037,2008-08-06,18:45:23
42.469822,93.826888,0,2018,39666.7815740741,2008-08-06,18:45:28
42.468527,93.827795,0,2020,39666.7816319444,2008-08-06,18:45:33
42.467239,93.828669,0,2022,39666.7816898148,2008-08-06,18:45:38
42.465983,93.829547,0,2025,39666.7817476852,2008-08-06,18:45:43
42.464717,93.830421,0,2032,39666.7818055556,2008-08-06,18:45:48
42.463441,93.831297,0,2036,39666.7818634259,2008-08-06,18:45:53
42.462176,93.832163,0,2037,39666.7819212963,2008-08-06,18:45:58
42.460906,93.833052,0,2040,39666.7819791667,2008-08-06,18:46:03
42.459636,93.833914,0,2037,39666.782037037,2008-08-06,18:46:08
42.458351,93.834785,0,2037,39666.7820949074,2008-08-06,18:46:13
42.457051,93.835666,0,2041,39666.7821527778,2008-08-06,18:46:18
42.455766,93.836553,0,2048,39666.7822106481,2008-08-06,18:46:23
42.454471,93.837433,0,2054,39666.7822685185,2008-08-06,18:46:28
42.453174,93.838297,0,2060,39666.7823263889,2008-08-06,18:46:33
42.451866,93.839163,0,2073,39666.7823842593,2008-08-06,18:46:38
42.450545,93.840062,0,2086,39666.7824421296,2008-08-06,18:46:43
42.449239,93.840964,0,2094,39666.7825,2008-08-06,18:46:48
42.447928,93.84187,0,2098,39666.7825578704,2008-08-06,18:46:53
42.446593,93.84278,0,2108,39666.7826157407,2008-08-06,18:46:58
42.445261,93.843696,0,2110,39666.7826736111,2008-08-06,18:47:03
42.443936,93.84463,0,2106,39666.7827314815,2008-08-06,18:47:08
42.442605,93.845545,0,2104,39666.7827893518,2008-08-06,18:47:13
42.441234,93.846471,0,2106,39666.7828472222,2008-08-06,18:47:18
42.439905,93.847393,0,2104,39666.7829050926,2008-08-06,18:47:23
42.438551,93.848329,0,2104,39666.782962963,2008-08-06,18:47:28
42.437208,93.849259,0,2096,39666.7830208333,2008-08-06,18:47:33
42.435833,93.850223,0,2093,39666.7830787037,2008-08-06,18:47:38
42.434445,93.85119,0,2094,39666.7831365741,2008-08-06,18:47:43
42.433047,93.852162,0,2091,39666.7831944444,2008-08-06,18:47:48
42.431656,93.853117,0,2084,39666.7832523148,2008-08-06,18:47:53
42.430274,93.854084,0,2081,39666.7833101852,2008-08-06,18:47:58
42.428895,93.855057,0,2078,39666.7833680556,2008-08-06,18:48:03
42.427486,93.856028,0,2075,39666.7834259259,2008-08-06,18:48:08
42.426079,93.856998,0,2075,39666.7834837963,2008-08-06,18:48:13
42.424678,93.857971,0,2072,39666.7835416667,2008-08-06,18:48:18
42.423277,93.858972,0,2066,39666.783599537,2008-08-06,18:48:23
42.421871,93.859953,0,2068,39666.7836574074,2008-08-06,18:48:28
42.42047,93.860928,0,2062,39666.7837152778,2008-08-06,18:48:33
42.419064,93.861887,0,2061,39666.7837731481,2008-08-06,18:48:38
42.417684,93.862852,0,2060,39666.7838310185,2008-08-06,18:48:43
42.416295,93.863814,0,2057,39666.7838888889,2008-08-06,18:48:48
42.414894,93.864763,0,2058,39666.7839467593,2008-08-06,18:48:53
42.413497,93.865725,0,2058,39666.7840046296,2008-08-06,18:48:58
42.412111,93.866695,0,2052,39666.7840625,2008-08-06,18:49:03
42.410714,93.867659,0,2045,39666.7841203704,2008-08-06,18:49:08
42.409311,93.868641,0,2037,39666.7841782407,2008-08-06,18:49:13
42.407905,93.869638,0,2031,39666.7842361111,2008-08-06,18:49:18
42.406525,93.870717,0,2028,39666.7842939815,2008-08-06,18:49:23
42.405184,93.871913,0,2027,39666.7843518518,2008-08-06,18:49:28
42.403876,93.873166,0,2022,39666.7844097222,2008-08-06,18:49:33
42.402553,93.874402,0,2016,39666.7844675926,2008-08-06,18:49:38
42.401225,93.87564,0,2012,39666.784525463,2008-08-06,18:49:43
42.399886,93.87689,0,2010,39666.7845833333,2008-08-06,18:49:48
42.398559,93.878124,0,2006,39666.7846412037,2008-08-06,18:49:53
42.397173,93.879309,0,2004,39666.7846990741,2008-08-06,18:49:58
42.395709,93.880361,0,2001,39666.7847569444,2008-08-06,18:50:03
42.394214,93.881314,0,2006,39666.7848148148,2008-08-06,18:50:08
42.392669,93.882132,0,2017,39666.7848726852,2008-08-06,18:50:13
42.391145,93.882913,0,2028,39666.7849305556,2008-08-06,18:50:18
42.389638,93.883694,0,2030,39666.7849884259,2008-08-06,18:50:23
42.388164,93.884523,0,2028,39666.7850462963,2008-08-06,18:50:28
42.386731,93.885516,0,2030,39666.7851041667,2008-08-06,18:50:33
42.385385,93.8867,0,2027,39666.785162037,2008-08-06,18:50:38
42.384131,93.888061,0,2031,39666.7852199074,2008-08-06,18:50:43
42.38294,93.889607,0,2010,39666.7852777778,2008-08-06,18:50:48
42.381822,93.891228,0,2002,39666.7853356482,2008-08-06,18:50:53
42.380747,93.892901,0,1994,39666.7853935185,2008-08-06,18:50:58
42.379693,93.894576,0,1981,39666.7854513889,2008-08-06,18:51:03
42.378596,93.896246,0,1974,39666.7855092593,2008-08-06,18:51:08
42.377511,93.897927,0,1967,39666.7855671296,2008-08-06,18:51:13
42.376445,93.899639,0,1966,39666.785625,2008-08-06,18:51:18
42.375374,93.901338,0,1966,39666.7856828704,2008-08-06,18:51:23
42.374277,93.90301,0,1968,39666.7857407407,2008-08-06,18:51:28
42.373152,93.904602,0,1954,39666.7857986111,2008-08-06,18:51:33
42.371916,93.906101,0,1936,39666.7858564815,2008-08-06,18:51:38
42.370572,93.907395,0,1914,39666.7859143519,2008-08-06,18:51:43
42.369178,93.908659,0,1902,39666.7859722222,2008-08-06,18:51:48
42.367813,93.909991,0,1896,39666.7860300926,2008-08-06,18:51:53
42.366582,93.911489,0,1891,39666.786087963,2008-08-06,18:51:58
42.365403,93.913065,0,1888,39666.7861458333,2008-08-06,18:52:03
42.36422,93.914642,0,1875,39666.7862037037,2008-08-06,18:52:08
42.362982,93.916212,0,1864,39666.7862615741,2008-08-06,18:52:13
42.361768,93.917811,0,1856,39666.7863194444,2008-08-06,18:52:18
42.360655,93.919547,0,1849,39666.7863773148,2008-08-06,18:52:23
42.359674,93.921423,0,1846,39666.7864351852,2008-08-06,18:52:28
42.358792,93.923386,0,1845,39666.7864930556,2008-08-06,18:52:33
42.357919,93.925365,0,1850,39666.7865509259,2008-08-06,18:52:38
42.357048,93.92732,0,1856,39666.7866087963,2008-08-06,18:52:43
42.356167,93.929217,0,1869,39666.7866666667,2008-08-06,18:52:48
42.355207,93.931035,0,1880,39666.786724537,2008-08-06,18:52:53
42.354101,93.932715,0,1886,39666.7867824074,2008-08-06,18:52:58
42.352896,93.934235,0,1896,39666.7868402778,2008-08-06,18:53:03
42.351579,93.935585,0,1894,39666.7868981481,2008-08-06,18:53:08
42.350179,93.936788,0,1902,39666.7869560185,2008-08-06,18:53:13
42.348787,93.937962,0,1906,39666.7870138889,2008-08-06,18:53:18
42.347417,93.939168,0,1903,39666.7870717593,2008-08-06,18:53:23
42.346157,93.940566,0,1901,39666.7871296296,2008-08-06,18:53:28
42.345054,93.942157,0,1898,39666.7871875,2008-08-06,18:53:33
42.344086,93.943867,0,1901,39666.7872453704,2008-08-06,18:53:38
42.343155,93.945594,0,1909,39666.7873032407,2008-08-06,18:53:43
42.34216,93.947241,0,1916,39666.7873611111,2008-08-06,18:53:48
42.341056,93.94873,0,1921,39666.7874189815,2008-08-06,18:53:53
42.339878,93.950057,0,1926,39666.7874768519,2008-08-06,18:53:58
42.33862,93.95129,0,1924,39666.7875347222,2008-08-06,18:54:03
42.337376,93.95251,0,1923,39666.7875925926,2008-08-06,18:54:08
42.336151,93.953718,0,1924,39666.787650463,2008-08-06,18:54:13
42.334948,93.954927,0,1927,39666.7877083333,2008-08-06,18:54:18
42.333732,93.956142,0,1930,39666.7877662037,2008-08-06,18:54:23
42.332545,93.957409,0,1945,39666.7878240741,2008-08-06,18:54:28
42.331427,93.958751,0,1951,39666.7878819444,2008-08-06,18:54:33
42.330334,93.960099,0,1957,39666.7879398148,2008-08-06,18:54:38
42.329251,93.961409,0,1963,39666.7879976852,2008-08-06,18:54:43
42.328179,93.962756,0,1969,39666.7880555556,2008-08-06,18:54:48
42.327106,93.964092,0,1969,39666.7881134259,2008-08-06,18:54:53
42.326014,93.965441,0,1975,39666.7881712963,2008-08-06,18:54:58
42.324936,93.96679,0,1979,39666.7882291667,2008-08-06,18:55:03
42.32385,93.968131,0,1989,39666.788287037,2008-08-06,18:55:08
42.322769,93.969462,0,1995,39666.7883449074,2008-08-06,18:55:13
42.321687,93.970793,0,1998,39666.7884027778,2008-08-06,18:55:18
42.320596,93.972114,0,2003,39666.7884606481,2008-08-06,18:55:23
42.319517,93.973439,0,2006,39666.7885185185,2008-08-06,18:55:28
42.318437,93.974788,0,2007,39666.7885763889,2008-08-06,18:55:33
42.317352,93.976133,0,2012,39666.7886342593,2008-08-06,18:55:38
42.316245,93.977466,0,2013,39666.7886921296,2008-08-06,18:55:43
42.31515,93.978785,0,2020,39666.78875,2008-08-06,18:55:48
42.314054,93.980114,0,2032,39666.7888078704,2008-08-06,18:55:53
42.312964,93.981459,0,2040,39666.7888657407,2008-08-06,18:55:58
42.31189,93.982796,0,2042,39666.7889236111,2008-08-06,18:56:03
42.310782,93.984148,0,2047,39666.7889814815,2008-08-06,18:56:08
42.30968,93.985503,0,2047,39666.7890393519,2008-08-06,18:56:13
42.308553,93.98687,0,2049,39666.7890972222,2008-08-06,18:56:18
42.307448,93.988237,0,2049,39666.7891550926,2008-08-06,18:56:23
42.306328,93.989619,0,2046,39666.789212963,2008-08-06,18:56:28
42.305205,93.99099,0,2048,39666.7892708333,2008-08-06,18:56:33
42.304077,93.992369,0,2052,39666.7893287037,2008-08-06,18:56:38
42.302958,93.993764,0,2059,39666.7893865741,2008-08-06,18:56:43
42.301842,93.99515,0,2058,39666.7894444444,2008-08-06,18:56:48
42.300712,93.996544,0,2056,39666.7895023148,2008-08-06,18:56:53
42.299584,93.997941,0,2057,39666.7895601852,2008-08-06,18:56:58
42.298466,93.999346,0,2055,39666.7896180556,2008-08-06,18:57:03
42.297324,94.000742,0,2055,39666.7896759259,2008-08-06,18:57:08
42.296172,94.00214,0,2059,39666.7897337963,2008-08-06,18:57:13
42.295016,94.00354,0,2072,39666.7897916667,2008-08-06,18:57:18
42.293871,94.004946,0,2084,39666.789849537,2008-08-06,18:57:23
42.292705,94.006349,0,2086,39666.7899074074,2008-08-06,18:57:28
42.291525,94.007769,0,2083,39666.7899652778,2008-08-06,18:57:33
42.290351,94.009197,0,2089,39666.7900231481,2008-08-06,18:57:38
42.289153,94.010621,0,2089,39666.7900810185,2008-08-06,18:57:43
42.287958,94.012055,0,2087,39666.7901388889,2008-08-06,18:57:48
42.286774,94.013521,0,2087,39666.7901967593,2008-08-06,18:57:53
42.285577,94.014997,0,2085,39666.7902546296,2008-08-06,18:57:58
42.284388,94.016497,0,2086,39666.7903125,2008-08-06,18:58:03
42.28316,94.018003,0,2084,39666.7903703704,2008-08-06,18:58:08
42.281978,94.019526,0,2079,39666.7904282407,2008-08-06,18:58:13
42.280762,94.021035,0,2077,39666.7904861111,2008-08-06,18:58:18
42.279555,94.022505,0,2078,39666.7905439815,2008-08-06,18:58:23
42.278369,94.023971,0,2082,39666.7906018518,2008-08-06,18:58:28
42.277174,94.025426,0,2084,39666.7906597222,2008-08-06,18:58:33
42.275978,94.026878,0,2088,39666.7907175926,2008-08-06,18:58:38
42.274794,94.028316,0,2097,39666.790775463,2008-08-06,18:58:43
42.273614,94.029751,0,2109,39666.7908333333,2008-08-06,18:58:48
42.272434,94.031199,0,2122,39666.7908912037,2008-08-06,18:58:53
42.271282,94.032637,0,2130,39666.7909490741,2008-08-06,18:58:58
42.270104,94.034074,0,2134,39666.7910069444,2008-08-06,18:59:03
42.268924,94.035507,0,2141,39666.7910648148,2008-08-06,18:59:08
42.267756,94.036938,0,2150,39666.7911226852,2008-08-06,18:59:13
42.266579,94.03837,0,2163,39666.7911805556,2008-08-06,18:59:18
42.265431,94.039788,0,2170,39666.7912384259,2008-08-06,18:59:23
42.264277,94.041202,0,2174,39666.7912962963,2008-08-06,18:59:28
42.263129,94.042611,0,2176,39666.7913541667,2008-08-06,18:59:33
42.261986,94.043995,0,2178,39666.791412037,2008-08-06,18:59:38
42.260867,94.045364,0,2184,39666.7914699074,2008-08-06,18:59:43
42.259753,94.046726,0,2192,39666.7915277778,2008-08-06,18:59:48
42.258531,94.047984,0,2201,39666.7915856481,2008-08-06,18:59:53
42.257323,94.049076,0,2209,39666.7916435185,2008-08-06,18:59:58
42.256067,94.050064,0,2219,39666.7917013889,2008-08-06,19:00:03
42.254824,94.051058,0,2223,39666.7917592593,2008-08-06,19:00:08
42.253563,94.052021,0,2232,39666.7918171296,2008-08-06,19:00:13
42.252325,94.052989,0,2236,39666.791875,2008-08-06,19:00:18
42.251096,94.053971,0,2237,39666.7919328704,2008-08-06,19:00:23
42.249878,94.054935,0,2241,39666.7919907407,2008-08-06,19:00:28
42.24867,94.055911,0,2239,39666.7920486111,2008-08-06,19:00:33
42.247468,94.056838,0,2240,39666.7921064815,2008-08-06,19:00:38
42.246278,94.057794,0,2243,39666.7921643518,2008-08-06,19:00:43
42.245068,94.058735,0,2247,39666.7922222222,2008-08-06,19:00:48
42.243854,94.059633,0,2253,39666.7922800926,2008-08-06,19:00:53
42.242609,94.060442,0,2257,39666.792337963,2008-08-06,19:00:58
42.241337,94.061247,0,2264,39666.7923958333,2008-08-06,19:01:03
42.240093,94.062065,0,2271,39666.7924537037,2008-08-06,19:01:08
42.238836,94.062862,0,2277,39666.7925115741,2008-08-06,19:01:13
42.237585,94.063649,0,2282,39666.7925694444,2008-08-06,19:01:18
42.236365,94.064446,0,2292,39666.7926273148,2008-08-06,19:01:23
42.235196,94.065379,0,2299,39666.7926851852,2008-08-06,19:01:28
42.234133,94.066488,0,2305,39666.7927430556,2008-08-06,19:01:33
42.233133,94.067661,0,2308,39666.7928009259,2008-08-06,19:01:38
42.232139,94.068824,0,2315,39666.7928587963,2008-08-06,19:01:43
42.231148,94.070011,0,2322,39666.7929166667,2008-08-06,19:01:48
42.230141,94.071172,0,2320,39666.792974537,2008-08-06,19:01:53
42.229138,94.072318,0,2321,39666.7930324074,2008-08-06,19:01:58
42.228154,94.073456,0,2326,39666.7930902778,2008-08-06,19:02:03
42.227148,94.074543,0,2326,39666.7931481482,2008-08-06,19:02:08
42.226128,94.075517,0,2333,39666.7932060185,2008-08-06,19:02:13
42.225042,94.07638,0,2344,39666.7932638889,2008-08-06,19:02:18
42.223875,94.07709,0,2353,39666.7933217593,2008-08-06,19:02:23
42.222647,94.077603,0,2353,39666.7933796296,2008-08-06,19:02:28
42.221419,94.078099,0,2351,39666.7934375,2008-08-06,19:02:33
42.220216,94.078597,0,2359,39666.7934953704,2008-08-06,19:02:38
42.219039,94.079097,0,2364,39666.7935532407,2008-08-06,19:02:43
42.21787,94.079602,0,2367,39666.7936111111,2008-08-06,19:02:48
42.216684,94.080142,0,2370,39666.7936689815,2008-08-06,19:02:53
42.215499,94.080661,0,2373,39666.7937268519,2008-08-06,19:02:58
42.214364,94.081236,0,2372,39666.7937847222,2008-08-06,19:03:03
42.213205,94.081912,0,2374,39666.7938425926,2008-08-06,19:03:08
42.212061,94.082587,0,2374,39666.793900463,2008-08-06,19:03:13
42.210875,94.083233,0,2377,39666.7939583333,2008-08-06,19:03:18
42.209688,94.083906,0,2375,39666.7940162037,2008-08-06,19:03:23
42.208488,94.084495,0,2381,39666.7940740741,2008-08-06,19:03:28
42.207256,94.08499,0,2390,39666.7941319444,2008-08-06,19:03:33
42.206034,94.085452,0,2397,39666.7941898148,2008-08-06,19:03:38
42.204823,94.085887,0,2406,39666.7942476852,2008-08-06,19:03:43
42.203622,94.086354,0,2411,39666.7943055556,2008-08-06,19:03:48
42.202402,94.086827,0,2416,39666.7943634259,2008-08-06,19:03:53
42.20117,94.087296,0,2420,39666.7944212963,2008-08-06,19:03:58
42.19991,94.08776,0,2420,39666.7944791667,2008-08-06,19:04:03
42.198646,94.088247,0,2428,39666.794537037,2008-08-06,19:04:08
42.197361,94.088734,0,2426,39666.7945949074,2008-08-06,19:04:13
42.19607,94.089233,0,2425,39666.7946527778,2008-08-06,19:04:18
42.194767,94.089735,0,2427,39666.7947106481,2008-08-06,19:04:23
42.193448,94.090246,0,2428,39666.7947685185,2008-08-06,19:04:28
42.192127,94.090747,0,2433,39666.7948263889,2008-08-06,19:04:33
42.190818,94.091254,0,2439,39666.7948842593,2008-08-06,19:04:38
42.189503,94.091754,0,2445,39666.7949421296,2008-08-06,19:04:43
42.188212,94.092255,0,2449,39666.795,2008-08-06,19:04:48
42.186921,94.092744,0,2456,39666.7950578704,2008-08-06,19:04:53
42.18567,94.093241,0,2457,39666.7951157407,2008-08-06,19:04:58
42.184415,94.093743,0,2458,39666.7951736111,2008-08-06,19:05:03
42.183172,94.094254,0,2458,39666.7952314815,2008-08-06,19:05:08
42.181925,94.09476,0,2463,39666.7952893519,2008-08-06,19:05:13
42.180701,94.095369,0,2471,39666.7953472222,2008-08-06,19:05:18
42.179441,94.096029,0,2480,39666.7954050926,2008-08-06,19:05:23
42.178236,94.096737,0,2479,39666.795462963,2008-08-06,19:05:28
42.177009,94.097454,0,2481,39666.7955208333,2008-08-06,19:05:33
42.175762,94.098186,0,2486,39666.7955787037,2008-08-06,19:05:38
42.174506,94.098907,0,2490,39666.7956365741,2008-08-06,19:05:43
42.173257,94.099637,0,2489,39666.7956944444,2008-08-06,19:05:48
42.171951,94.100394,0,2490,39666.7957523148,2008-08-06,19:05:53
42.170675,94.101165,0,2492,39666.7958101852,2008-08-06,19:05:58
42.16939,94.10193,0,2494,39666.7958680556,2008-08-06,19:06:03
42.168059,94.102686,0,2500,39666.7959259259,2008-08-06,19:06:08
42.166754,94.103433,0,2505,39666.7959837963,2008-08-06,19:06:13
42.165455,94.104197,0,2505,39666.7960416667,2008-08-06,19:06:18
42.164163,94.104957,0,2506,39666.796099537,2008-08-06,19:06:23
42.162899,94.105704,0,2501,39666.7961574074,2008-08-06,19:06:28
42.161642,94.106449,0,2499,39666.7962152778,2008-08-06,19:06:33
42.160377,94.107216,0,2499,39666.7962731481,2008-08-06,19:06:38
42.159106,94.107958,0,2501,39666.7963310185,2008-08-06,19:06:43
42.157856,94.108705,0,2506,39666.7963888889,2008-08-06,19:06:48
42.156575,94.109465,0,2512,39666.7964467593,2008-08-06,19:06:53
42.155309,94.110198,0,2513,39666.7965046296,2008-08-06,19:06:58
42.154061,94.110924,0,2510,39666.7965625,2008-08-06,19:07:03
42.152798,94.111671,0,2511,39666.7966203704,2008-08-06,19:07:08
42.151521,94.11241,0,2517,39666.7966782407,2008-08-06,19:07:13
42.150252,94.113143,0,2516,39666.7967361111,2008-08-06,19:07:18
42.148997,94.113879,0,2517,39666.7967939815,2008-08-06,19:07:23
42.147735,94.114607,0,2524,39666.7968518519,2008-08-06,19:07:28
42.1465,94.115328,0,2531,39666.7969097222,2008-08-06,19:07:33
42.145262,94.116022,0,2546,39666.7969675926,2008-08-06,19:07:38
42.144032,94.116729,0,2557,39666.797025463,2008-08-06,19:07:43
42.142825,94.117423,0,2562,39666.7970833333,2008-08-06,19:07:48
42.141616,94.118123,0,2563,39666.7971412037,2008-08-06,19:07:53
42.140414,94.118837,0,2564,39666.7971990741,2008-08-06,19:07:58
42.139224,94.119548,0,2571,39666.7972569444,2008-08-06,19:08:03
42.13805,94.120243,0,2576,39666.7973148148,2008-08-06,19:08:08
42.136846,94.120938,0,2584,39666.7973726852,2008-08-06,19:08:13
42.135668,94.121627,0,2585,39666.7974305556,2008-08-06,19:08:18
42.134491,94.122337,0,2583,39666.7974884259,2008-08-06,19:08:23
42.133295,94.123035,0,2580,39666.7975462963,2008-08-06,19:08:28
42.132081,94.123742,0,2581,39666.7976041667,2008-08-06,19:08:33
42.130884,94.124468,0,2583,39666.797662037,2008-08-06,19:08:38
42.129678,94.125196,0,2583,39666.7977199074,2008-08-06,19:08:43
42.128445,94.12593,0,2589,39666.7977777778,2008-08-06,19:08:48
42.127192,94.126644,0,2596,39666.7978356481,2008-08-06,19:08:53
42.125925,94.127363,0,2604,39666.7978935185,2008-08-06,19:08:58
42.124654,94.1281,0,2614,39666.7979513889,2008-08-06,19:09:03
42.12338,94.128831,0,2630,39666.7980092593,2008-08-06,19:09:08
42.122127,94.129533,0,2641,39666.7980671296,2008-08-06,19:09:13
42.120869,94.130238,0,2648,39666.798125,2008-08-06,19:09:18
42.119651,94.130962,0,2661,39666.7981828704,2008-08-06,19:09:23
42.118415,94.131643,0,2669,39666.7982407407,2008-08-06,19:09:28
42.117187,94.132326,0,2679,39666.7982986111,2008-08-06,19:09:33
42.115967,94.133028,0,2695,39666.7983564815,2008-08-06,19:09:38
42.114757,94.133717,0,2705,39666.7984143518,2008-08-06,19:09:43
42.113572,94.13442,0,2713,39666.7984722222,2008-08-06,19:09:48
42.112392,94.135097,0,2717,39666.7985300926,2008-08-06,19:09:53
42.111213,94.135773,0,2724,39666.798587963,2008-08-06,19:09:58
42.110041,94.136448,0,2731,39666.7986458333,2008-08-06,19:10:03
42.108895,94.13714,0,2739,39666.7987037037,2008-08-06,19:10:08
42.107772,94.137809,0,2744,39666.7987615741,2008-08-06,19:10:13
42.106648,94.138497,0,2749,39666.7988194444,2008-08-06,19:10:18
42.105532,94.139157,0,2750,39666.7988773148,2008-08-06,19:10:23
42.104395,94.139823,0,2753,39666.7989351852,2008-08-06,19:10:28
42.1033,94.140495,0,2757,39666.7989930556,2008-08-06,19:10:33
42.102154,94.141167,0,2761,39666.7990509259,2008-08-06,19:10:38
42.100988,94.141829,0,2766,39666.7991087963,2008-08-06,19:10:43
42.099808,94.142528,0,2772,39666.7991666667,2008-08-06,19:10:48
42.09864,94.143198,0,2774,39666.799224537,2008-08-06,19:10:53
42.09745,94.143894,0,2778,39666.7992824074,2008-08-06,19:10:58
42.096262,94.144559,0,2780,39666.7993402778,2008-08-06,19:11:03
42.095108,94.145241,0,2779,39666.7993981481,2008-08-06,19:11:08
42.093924,94.145937,0,2781,39666.7994560185,2008-08-06,19:11:13
42.092712,94.146644,0,2784,39666.7995138889,2008-08-06,19:11:18
42.091485,94.147347,0,2789,39666.7995717593,2008-08-06,19:11:23
42.09022,94.147987,0,2790,39666.7996296296,2008-08-06,19:11:28
42.088877,94.148561,0,2795,39666.7996875,2008-08-06,19:11:33
42.087562,94.149071,0,2793,39666.7997453704,2008-08-06,19:11:38
42.086188,94.149535,0,2791,39666.7998032407,2008-08-06,19:11:43
42.0848,94.150022,0,2789,39666.7998611111,2008-08-06,19:11:48
42.083389,94.150515,0,2789,39666.7999189815,2008-08-06,19:11:53
42.081903,94.151003,0,2792,39666.7999768518,2008-08-06,19:11:58
42.080452,94.151513,0,2793,39666.8000347222,2008-08-06,19:12:03
42.079011,94.151995,0,2793,39666.8000925926,2008-08-06,19:12:08
42.077593,94.152487,0,2789,39666.800150463,2008-08-06,19:12:13
42.076129,94.152952,0,2791,39666.8002083333,2008-08-06,19:12:18
42.0747,94.153448,0,2792,39666.8002662037,2008-08-06,19:12:23
42.073269,94.153952,0,2798,39666.8003240741,2008-08-06,19:12:28
42.071805,94.154442,0,2806,39666.8003819444,2008-08-06,19:12:33
42.070361,94.154993,0,2804,39666.8004398148,2008-08-06,19:12:38
42.068932,94.155636,0,2807,39666.8004976852,2008-08-06,19:12:43
42.067529,94.15638,0,2808,39666.8005555556,2008-08-06,19:12:48
42.066163,94.157254,0,2821,39666.8006134259,2008-08-06,19:12:53
42.064809,94.15815,0,2834,39666.8006712963,2008-08-06,19:12:58
42.063505,94.158999,0,2841,39666.8007291667,2008-08-06,19:13:03
42.062161,94.15988,0,2848,39666.800787037,2008-08-06,19:13:08
42.060847,94.160754,0,2853,39666.8008449074,2008-08-06,19:13:13
42.059554,94.161605,0,2858,39666.8009027778,2008-08-06,19:13:18
42.058273,94.162431,0,2862,39666.8009606482,2008-08-06,19:13:23
42.056987,94.163255,0,2870,39666.8010185185,2008-08-06,19:13:28
42.05571,94.164073,0,2873,39666.8010763889,2008-08-06,19:13:33
42.05443,94.164893,0,2875,39666.8011342593,2008-08-06,19:13:38
42.053146,94.165721,0,2878,39666.8011921296,2008-08-06,19:13:43
42.051861,94.166546,0,2882,39666.80125,2008-08-06,19:13:48
42.050601,94.167342,0,2872,39666.8013078704,2008-08-06,19:13:53
42.049296,94.16816,0,2839,39666.8013657407,2008-08-06,19:13:58
42.048042,94.168997,0,2827,39666.8014236111,2008-08-06,19:14:03
42.046776,94.169851,0,2821,39666.8014814815,2008-08-06,19:14:08
42.045529,94.170695,0,2810,39666.8015393519,2008-08-06,19:14:13
42.044254,94.17151,0,2803,39666.8015972222,2008-08-06,19:14:18
42.042963,94.17233,0,2803,39666.8016550926,2008-08-06,19:14:23
42.041714,94.173165,0,2800,39666.801712963,2008-08-06,19:14:28
42.040442,94.173981,0,2801,39666.8017708333,2008-08-06,19:14:33
42.039216,94.174783,0,2807,39666.8018287037,2008-08-06,19:14:38
42.037961,94.175585,0,2819,39666.8018865741,2008-08-06,19:14:43
42.036702,94.176371,0,2828,39666.8019444444,2008-08-06,19:14:48
42.035467,94.177146,0,2837,39666.8020023148,2008-08-06,19:14:53
42.034209,94.177938,0,2848,39666.8020601852,2008-08-06,19:14:58
42.033008,94.178698,0,2856,39666.8021180556,2008-08-06,19:15:03
42.03177,94.179487,0,2867,39666.8021759259,2008-08-06,19:15:08
42.03054,94.180204,0,2872,39666.8022337963,2008-08-06,19:15:13
42.029289,94.180838,0,2877,39666.8022916667,2008-08-06,19:15:18
42.028016,94.181376,0,2887,39666.802349537,2008-08-06,19:15:23
42.026757,94.181837,0,2897,39666.8024074074,2008-08-06,19:15:28
42.025484,94.182291,0,2912,39666.8024652778,2008-08-06,19:15:33
42.024225,94.182763,0,2921,39666.8025231481,2008-08-06,19:15:38
42.022966,94.183235,0,2928,39666.8025810185,2008-08-06,19:15:43
42.0217,94.183698,0,2931,39666.8026388889,2008-08-06,19:15:48
42.020467,94.184171,0,2931,39666.8026967593,2008-08-06,19:15:53
42.01923,94.184619,0,2932,39666.8027546296,2008-08-06,19:15:58
42.018013,94.185056,0,2932,39666.8028125,2008-08-06,19:16:03
42.016802,94.185468,0,2932,39666.8028703704,2008-08-06,19:16:08
42.015582,94.185909,0,2938,39666.8029282407,2008-08-06,19:16:13
42.014336,94.186357,0,2943,39666.8029861111,2008-08-06,19:16:18
42.013103,94.186844,0,2954,39666.8030439815,2008-08-06,19:16:23
42.01193,94.187395,0,2959,39666.8031018519,2008-08-06,19:16:28
42.010797,94.188008,0,2961,39666.8031597222,2008-08-06,19:16:33
42.009689,94.188695,0,2962,39666.8032175926,2008-08-06,19:16:38
42.008597,94.189416,0,2969,39666.803275463,2008-08-06,19:16:43
42.007538,94.190254,0,2971,39666.8033333333,2008-08-06,19:16:48
42.006497,94.191079,0,2971,39666.8033912037,2008-08-06,19:16:53
42.005461,94.19193,0,2981,39666.8034490741,2008-08-06,19:16:58
42.004439,94.192753,0,2991,39666.8035069444,2008-08-06,19:17:03
42.003419,94.193575,0,3000,39666.8035648148,2008-08-06,19:17:08
42.002405,94.194394,0,3009,39666.8036226852,2008-08-06,19:17:13
42.001416,94.195202,0,3021,39666.8036805556,2008-08-06,19:17:18
42.000395,94.196015,0,3032,39666.8037384259,2008-08-06,19:17:23
41.999374,94.196817,0,3048,39666.8037962963,2008-08-06,19:17:28
41.998349,94.197605,0,3058,39666.8038541667,2008-08-06,19:17:33
41.997362,94.198395,0,3068,39666.803912037,2008-08-06,19:17:38
41.996343,94.199177,0,3079,39666.8039699074,2008-08-06,19:17:43
41.995333,94.199985,0,3085,39666.8040277778,2008-08-06,19:17:48
41.994337,94.20078,0,3095,39666.8040856481,2008-08-06,19:17:53
41.993363,94.201567,0,3104,39666.8041435185,2008-08-06,19:17:58
41.992368,94.202371,0,3113,39666.8042013889,2008-08-06,19:18:03
41.991379,94.20316,0,3122,39666.8042592593,2008-08-06,19:18:08
41.990394,94.203908,0,3131,39666.8043171296,2008-08-06,19:18:13
41.989425,94.20466,0,3139,39666.804375,2008-08-06,19:18:18
41.988495,94.205437,0,3141,39666.8044328704,2008-08-06,19:18:23
41.987502,94.206215,0,3148,39666.8044907407,2008-08-06,19:18:28
41.986531,94.206996,0,3154,39666.8045486111,2008-08-06,19:18:33
41.985579,94.207743,0,3163,39666.8046064815,2008-08-06,19:18:38
41.984602,94.208502,0,3170,39666.8046643519,2008-08-06,19:18:43
41.983632,94.209262,0,3177,39666.8047222222,2008-08-06,19:18:48
41.982678,94.210019,0,3180,39666.8047800926,2008-08-06,19:18:53
41.981708,94.21078,0,3182,39666.804837963,2008-08-06,19:18:58
41.980755,94.211548,0,3181,39666.8048958333,2008-08-06,19:19:03
41.979832,94.212309,0,3180,39666.8049537037,2008-08-06,19:19:08
41.978894,94.213062,0,3185,39666.8050115741,2008-08-06,19:19:13
41.977981,94.213837,0,3192,39666.8050694444,2008-08-06,19:19:18
41.97703,94.214601,0,3200,39666.8051273148,2008-08-06,19:19:23
41.976079,94.215389,0,3205,39666.8051851852,2008-08-06,19:19:28
41.97516,94.216206,0,3214,39666.8052430556,2008-08-06,19:19:33
41.974274,94.217106,0,3220,39666.8053009259,2008-08-06,19:19:38
41.973403,94.218065,0,3225,39666.8053587963,2008-08-06,19:19:43
41.972533,94.219064,0,3231,39666.8054166667,2008-08-06,19:19:48
41.971681,94.220018,0,3237,39666.805474537,2008-08-06,19:19:53
41.970819,94.220987,0,3245,39666.8055324074,2008-08-06,19:19:58
41.969977,94.221947,0,3254,39666.8055902778,2008-08-06,19:20:03
41.969117,94.222899,0,3265,39666.8056481481,2008-08-06,19:20:08
41.968268,94.223834,0,3278,39666.8057060185,2008-08-06,19:20:13
41.96741,94.224808,0,3292,39666.8057638889,2008-08-06,19:20:18
41.966568,94.225773,0,3298,39666.8058217593,2008-08-06,19:20:23
41.965742,94.226761,0,3303,39666.8058796296,2008-08-06,19:20:28
41.964939,94.227786,0,3307,39666.8059375,2008-08-06,19:20:33
41.964173,94.228838,0,3314,39666.8059953704,2008-08-06,19:20:38
41.963426,94.229907,0,3316,39666.8060532407,2008-08-06,19:20:43
41.962672,94.23099,0,3316,39666.8061111111,2008-08-06,19:20:48
41.961913,94.232076,0,3319,39666.8061689815,2008-08-06,19:20:53
41.961146,94.233167,0,3324,39666.8062268518,2008-08-06,19:20:58
41.960373,94.234234,0,3327,39666.8062847222,2008-08-06,19:21:03
41.959607,94.235324,0,3331,39666.8063425926,2008-08-06,19:21:08
41.958845,94.236426,0,3339,39666.806400463,2008-08-06,19:21:13
41.958061,94.237523,0,3352,39666.8064583333,2008-08-06,19:21:18
41.957296,94.238585,0,3368,39666.8065162037,2008-08-06,19:21:23
41.95658,94.23963,0,3382,39666.8065740741,2008-08-06,19:21:28
41.95584,94.240683,0,3395,39666.8066319444,2008-08-06,19:21:33
41.955099,94.241727,0,3404,39666.8066898148,2008-08-06,19:21:38
41.954355,94.242794,0,3408,39666.8067476852,2008-08-06,19:21:43
41.953586,94.243859,0,3417,39666.8068055556,2008-08-06,19:21:48
41.952796,94.244907,0,3426,39666.8068634259,2008-08-06,19:21:53
41.952017,94.245959,0,3438,39666.8069212963,2008-08-06,19:21:58
41.951267,94.247054,0,3449,39666.8069791667,2008-08-06,19:22:03
41.950483,94.248162,0,3458,39666.807037037,2008-08-06,19:22:08
41.949683,94.249284,0,3458,39666.8070949074,2008-08-06,19:22:13
41.948914,94.250409,0,3458,39666.8071527778,2008-08-06,19:22:18
41.948087,94.25152,0,3461,39666.8072106481,2008-08-06,19:22:23
41.94725,94.252681,0,3464,39666.8072685185,2008-08-06,19:22:28
41.946436,94.253844,0,3465,39666.8073263889,2008-08-06,19:22:33
41.945623,94.255009,0,3473,39666.8073842593,2008-08-06,19:22:38
41.944788,94.256188,0,3479,39666.8074421296,2008-08-06,19:22:43
41.943966,94.257378,0,3484,39666.8075,2008-08-06,19:22:48
41.943125,94.258548,0,3486,39666.8075578704,2008-08-06,19:22:53
41.942274,94.25973,0,3481,39666.8076157407,2008-08-06,19:22:58
41.941425,94.260925,0,3475,39666.8076736111,2008-08-06,19:23:03
41.940545,94.262099,0,3475,39666.8077314815,2008-08-06,19:23:08
41.939648,94.263195,0,3472,39666.8077893518,2008-08-06,19:23:13
41.938747,94.264229,0,3470,39666.8078472222,2008-08-06,19:23:18
41.937826,94.265169,0,3468,39666.8079050926,2008-08-06,19:23:23
41.936884,94.266028,0,3472,39666.807962963,2008-08-06,19:23:28
41.935847,94.266848,0,3472,39666.8080208333,2008-08-06,19:23:33
41.934843,94.267605,0,3467,39666.8080787037,2008-08-06,19:23:38
41.933806,94.268289,0,3463,39666.8081365741,2008-08-06,19:23:43
41.932757,94.268906,0,3462,39666.8081944444,2008-08-06,19:23:48
41.931662,94.26945,0,3461,39666.8082523148,2008-08-06,19:23:53
41.930548,94.269927,0,3457,39666.8083101852,2008-08-06,19:23:58
41.929443,94.270331,0,3454,39666.8083680556,2008-08-06,19:24:03
41.928308,94.270671,0,3449,39666.8084259259,2008-08-06,19:24:08
41.927185,94.270943,0,3445,39666.8084837963,2008-08-06,19:24:13
41.926046,94.271111,0,3452,39666.8085416667,2008-08-06,19:24:18
41.924931,94.271247,0,3452,39666.808599537,2008-08-06,19:24:23
41.923767,94.271333,0,3448,39666.8086574074,2008-08-06,19:24:28
41.922629,94.271363,0,3446,39666.8087152778,2008-08-06,19:24:33
41.921503,94.271294,0,3447,39666.8087731482,2008-08-06,19:24:38
41.9204,94.271159,0,3452,39666.8088310185,2008-08-06,19:24:43
41.919343,94.270937,0,3458,39666.8088888889,2008-08-06,19:24:48
41.918273,94.270655,0,3460,39666.8089467593,2008-08-06,19:24:53
41.917159,94.270354,0,3466,39666.8090046296,2008-08-06,19:24:58
41.916053,94.270061,0,3469,39666.8090625,2008-08-06,19:25:03
41.914941,94.269777,0,3468,39666.8091203704,2008-08-06,19:25:08
41.913818,94.269488,0,3471,39666.8091782407,2008-08-06,19:25:13
41.91271,94.269266,0,3471,39666.8092361111,2008-08-06,19:25:18
41.911634,94.269157,0,3471,39666.8092939815,2008-08-06,19:25:23
41.910559,94.269123,0,3473,39666.8093518519,2008-08-06,19:25:28
41.909461,94.269148,0,3474,39666.8094097222,2008-08-06,19:25:33
41.908413,94.269264,0,3474,39666.8094675926,2008-08-06,19:25:38
41.907368,94.269408,0,3463,39666.809525463,2008-08-06,19:25:43
41.906311,94.269601,0,3461,39666.8095833333,2008-08-06,19:25:48
41.90522,94.269859,0,3465,39666.8096412037,2008-08-06,19:25:53
41.90412,94.270213,0,3471,39666.8096990741,2008-08-06,19:25:58
41.903066,94.27059,0,3475,39666.8097569444,2008-08-06,19:26:03
41.90204,94.271038,0,3480,39666.8098148148,2008-08-06,19:26:08
41.901,94.271529,0,3490,39666.8098726852,2008-08-06,19:26:13
41.899982,94.272087,0,3495,39666.8099305556,2008-08-06,19:26:18
41.898997,94.272706,0,3500,39666.8099884259,2008-08-06,19:26:23
41.898031,94.27338,0,3507,39666.8100462963,2008-08-06,19:26:28
41.897095,94.274114,0,3516,39666.8101041667,2008-08-06,19:26:33
41.896166,94.274882,0,3525,39666.810162037,2008-08-06,19:26:38
41.895267,94.275712,0,3529,39666.8102199074,2008-08-06,19:26:43
41.894424,94.276601,0,3534,39666.8102777778,2008-08-06,19:26:48
41.893597,94.277506,0,3536,39666.8103356481,2008-08-06,19:26:53
41.892802,94.278503,0,3538,39666.8103935185,2008-08-06,19:26:58
41.892025,94.279516,0,3546,39666.8104513889,2008-08-06,19:27:03
41.891298,94.280554,0,3552,39666.8105092593,2008-08-06,19:27:08
41.890587,94.281613,0,3562,39666.8105671296,2008-08-06,19:27:13
41.889907,94.2827,0,3569,39666.810625,2008-08-06,19:27:18
41.889295,94.283858,0,3569,39666.8106828704,2008-08-06,19:27:23
41.88872,94.285062,0,3569,39666.8107407407,2008-08-06,19:27:28
41.888193,94.286315,0,3575,39666.8107986111,2008-08-06,19:27:33
41.887697,94.287604,0,3589,39666.8108564815,2008-08-06,19:27:38
41.887211,94.288908,0,3597,39666.8109143519,2008-08-06,19:27:43
41.886746,94.290221,0,3603,39666.8109722222,2008-08-06,19:27:48
41.886288,94.291494,0,3603,39666.8110300926,2008-08-06,19:27:53
41.885805,94.292764,0,3600,39666.811087963,2008-08-06,19:27:58
41.88532,94.294011,0,3599,39666.8111458333,2008-08-06,19:28:03
41.884822,94.295231,0,3596,39666.8112037037,2008-08-06,19:28:08
41.884277,94.296413,0,3593,39666.8112615741,2008-08-06,19:28:13
41.883638,94.297574,0,3590,39666.8113194444,2008-08-06,19:28:18
41.883007,94.298722,0,3592,39666.8113773148,2008-08-06,19:28:23
41.882323,94.2998,0,3601,39666.8114351852,2008-08-06,19:28:28
41.881603,94.300858,0,3615,39666.8114930556,2008-08-06,19:28:33
41.880859,94.301897,0,3629,39666.8115509259,2008-08-06,19:28:38
41.880102,94.302907,0,3634,39666.8116087963,2008-08-06,19:28:43
41.879363,94.303923,0,3634,39666.8116666667,2008-08-06,19:28:48
41.878618,94.304938,0,3635,39666.811724537,2008-08-06,19:28:53
41.877904,94.305952,0,3643,39666.8117824074,2008-08-06,19:28:58
41.877181,94.30695,0,3653,39666.8118402778,2008-08-06,19:29:03
41.876427,94.307951,0,3670,39666.8118981481,2008-08-06,19:29:08
41.875687,94.30895,0,3685,39666.8119560185,2008-08-06,19:29:13
41.874934,94.309935,0,3702,39666.8120138889,2008-08-06,19:29:18
41.874188,94.310933,0,3716,39666.8120717593,2008-08-06,19:29:23
41.873454,94.311936,0,3730,39666.8121296296,2008-08-06,19:29:28
41.872728,94.312908,0,3743,39666.8121875,2008-08-06,19:29:33
41.871984,94.313878,0,3758,39666.8122453704,2008-08-06,19:29:38
41.871192,94.314802,0,3770,39666.8123032407,2008-08-06,19:29:43
41.870366,94.315693,0,3775,39666.8123611111,2008-08-06,19:29:48
41.869527,94.316549,0,3777,39666.8124189815,2008-08-06,19:29:53
41.868667,94.317329,0,3778,39666.8124768519,2008-08-06,19:29:58
41.86779,94.318049,0,3781,39666.8125347222,2008-08-06,19:30:03
41.866862,94.318707,0,3780,39666.8125925926,2008-08-06,19:30:08
41.865942,94.319319,0,3780,39666.812650463,2008-08-06,19:30:13
41.864992,94.319893,0,3784,39666.8127083333,2008-08-06,19:30:18
41.864021,94.320443,0,3788,39666.8127662037,2008-08-06,19:30:23
41.863042,94.321001,0,3787,39666.8128240741,2008-08-06,19:30:28
41.862054,94.321534,0,3782,39666.8128819444,2008-08-06,19:30:33
41.861063,94.32211,0,3776,39666.8129398148,2008-08-06,19:30:38
41.860094,94.322696,0,3776,39666.8129976852,2008-08-06,19:30:43
41.859125,94.323337,0,3782,39666.8130555556,2008-08-06,19:30:48
41.858188,94.324043,0,3786,39666.8131134259,2008-08-06,19:30:53
41.857255,94.324743,0,3801,39666.8131712963,2008-08-06,19:30:58
41.856315,94.325454,0,3816,39666.8132291667,2008-08-06,19:31:03
41.855379,94.326178,0,3834,39666.813287037,2008-08-06,19:31:08
41.854448,94.326917,0,3850,39666.8133449074,2008-08-06,19:31:13
41.8535,94.327649,0,3857,39666.8134027778,2008-08-06,19:31:18
41.852567,94.328374,0,3861,39666.8134606481,2008-08-06,19:31:23
41.851646,94.329079,0,3860,39666.8135185185,2008-08-06,19:31:28
41.850739,94.329817,0,3860,39666.8135763889,2008-08-06,19:31:33
41.849818,94.330592,0,3860,39666.8136342593,2008-08-06,19:31:38
41.848935,94.331423,0,3856,39666.8136921296,2008-08-06,19:31:43
41.848059,94.332288,0,3855,39666.81375,2008-08-06,19:31:48
41.847254,94.333202,0,3862,39666.8138078704,2008-08-06,19:31:53
41.846448,94.334137,0,3865,39666.8138657407,2008-08-06,19:31:58
41.845631,94.335047,0,3865,39666.8139236111,2008-08-06,19:32:03
41.844813,94.335969,0,3870,39666.8139814815,2008-08-06,19:32:08
41.843976,94.336888,0,3876,39666.8140393518,2008-08-06,19:32:13
41.843149,94.337787,0,3881,39666.8140972222,2008-08-06,19:32:18
41.842317,94.338682,0,3890,39666.8141550926,2008-08-06,19:32:23
41.841472,94.339591,0,3904,39666.814212963,2008-08-06,19:32:28
41.840669,94.340496,0,3914,39666.8142708333,2008-08-06,19:32:33
41.839845,94.341386,0,3921,39666.8143287037,2008-08-06,19:32:38
41.838999,94.342238,0,3928,39666.8143865741,2008-08-06,19:32:43
41.838137,94.343037,0,3934,39666.8144444444,2008-08-06,19:32:48
41.837261,94.343755,0,3941,39666.8145023148,2008-08-06,19:32:53
41.836384,94.344451,0,3942,39666.8145601852,2008-08-06,19:32:58
41.835466,94.345115,0,3945,39666.8146180556,2008-08-06,19:33:03
41.834508,94.345754,0,3948,39666.8146759259,2008-08-06,19:33:08
41.833546,94.346324,0,3951,39666.8147337963,2008-08-06,19:33:13
41.832584,94.346863,0,3946,39666.8147916667,2008-08-06,19:33:18
41.831566,94.347327,0,3942,39666.814849537,2008-08-06,19:33:23
41.830553,94.347751,0,3951,39666.8149074074,2008-08-06,19:33:28
41.829515,94.348109,0,3958,39666.8149652778,2008-08-06,19:33:33
41.828477,94.348393,0,3965,39666.8150231481,2008-08-06,19:33:38
41.827427,94.348658,0,3973,39666.8150810185,2008-08-06,19:33:43
41.826384,94.348849,0,3977,39666.8151388889,2008-08-06,19:33:48
41.825336,94.34899,0,3975,39666.8151967593,2008-08-06,19:33:53
41.8243,94.349078,0,3979,39666.8152546296,2008-08-06,19:33:58
41.823261,94.3491,0,3985,39666.8153125,2008-08-06,19:34:03
41.822184,94.349064,0,3992,39666.8153703704,2008-08-06,19:34:08
41.821121,94.349007,0,3999,39666.8154282407,2008-08-06,19:34:13
41.820075,94.348898,0,4007,39666.8154861111,2008-08-06,19:34:18
41.819043,94.348749,0,4019,39666.8155439815,2008-08-06,19:34:23
41.818036,94.348474,0,4030,39666.8156018518,2008-08-06,19:34:28
41.817047,94.348163,0,4036,39666.8156597222,2008-08-06,19:34:33
41.816005,94.347877,0,4046,39666.8157175926,2008-08-06,19:34:38
41.814952,94.347581,0,4055,39666.815775463,2008-08-06,19:34:43
41.813887,94.347317,0,4062,39666.8158333333,2008-08-06,19:34:48
41.812782,94.347015,0,4073,39666.8158912037,2008-08-06,19:34:53
41.806582,94.34636,0,4003,39666.8162384259,2008-08-06,19:35:23
41.805467,94.346447,0,4021,39666.8162962963,2008-08-06,19:35:28
41.804377,94.346691,0,4009,39666.8163541667,2008-08-06,19:35:33
41.803275,94.346932,0,4001,39666.816412037,2008-08-06,19:35:38
41.802133,94.347284,0,3991,39666.8164699074,2008-08-06,19:35:43
41.800967,94.347694,0,3989,39666.8165277778,2008-08-06,19:35:48
41.799807,94.348146,0,3995,39666.8165856482,2008-08-06,19:35:53
41.798673,94.348709,0,3993,39666.8166435185,2008-08-06,19:35:58
41.79754,94.349351,0,3993,39666.8167013889,2008-08-06,19:36:03
41.796404,94.350107,0,3996,39666.8167592593,2008-08-06,19:36:08
41.795303,94.35094,0,4002,39666.8168171296,2008-08-06,19:36:13
41.794176,94.351791,0,4011,39666.816875,2008-08-06,19:36:18
41.793048,94.352646,0,4022,39666.8169328704,2008-08-06,19:36:23
41.791898,94.3535,0,4028,39666.8169907407,2008-08-06,19:36:28
41.790785,94.354385,0,4036,39666.8170486111,2008-08-06,19:36:33
41.789634,94.355264,0,4040,39666.8171064815,2008-08-06,19:36:38
41.78845,94.35615,0,4042,39666.8171643519,2008-08-06,19:36:43
41.787243,94.357041,0,4042,39666.8172222222,2008-08-06,19:36:48
41.786019,94.357934,0,4046,39666.8172800926,2008-08-06,19:36:53
41.784797,94.358843,0,4053,39666.817337963,2008-08-06,19:36:58
41.78361,94.359765,0,4063,39666.8173958333,2008-08-06,19:37:03
41.782385,94.360704,0,4069,39666.8174537037,2008-08-06,19:37:08
41.781163,94.36165,0,4075,39666.8175115741,2008-08-06,19:37:13
41.779919,94.362597,0,4080,39666.8175694444,2008-08-06,19:37:18
41.778672,94.363541,0,4088,39666.8176273148,2008-08-06,19:37:23
41.777419,94.364459,0,4094,39666.8176851852,2008-08-06,19:37:28
41.776204,94.365413,0,4103,39666.8177430556,2008-08-06,19:37:33
41.774949,94.366318,0,4115,39666.8178009259,2008-08-06,19:37:38
41.773668,94.367117,0,4121,39666.8178587963,2008-08-06,19:37:43
41.772358,94.367786,0,4124,39666.8179166667,2008-08-06,19:37:48
41.771026,94.368409,0,4129,39666.817974537,2008-08-06,19:37:53
41.76972,94.369022,0,4133,39666.8180324074,2008-08-06,19:37:58
41.768433,94.369626,0,4140,39666.8180902778,2008-08-06,19:38:03
41.767122,94.370157,0,4147,39666.8181481481,2008-08-06,19:38:08
41.765803,94.370544,0,4152,39666.8182060185,2008-08-06,19:38:13
41.76448,94.37092,0,4161,39666.8182638889,2008-08-06,19:38:18
41.763151,94.37131,0,4171,39666.8183217593,2008-08-06,19:38:23
41.761847,94.371812,0,4173,39666.8183796296,2008-08-06,19:38:28
41.760598,94.372485,0,4175,39666.8184375,2008-08-06,19:38:33
41.759414,94.373238,0,4173,39666.8184953704,2008-08-06,19:38:38
41.758251,94.374017,0,4168,39666.8185532407,2008-08-06,19:38:43
41.757087,94.374768,0,4172,39666.8186111111,2008-08-06,19:38:48
41.755934,94.375545,0,4175,39666.8186689815,2008-08-06,19:38:53
41.754765,94.376323,0,4176,39666.8187268519,2008-08-06,19:38:58
41.753605,94.377101,0,4178,39666.8187847222,2008-08-06,19:39:03
41.752408,94.377888,0,4185,39666.8188425926,2008-08-06,19:39:08
41.751202,94.378653,0,4189,39666.818900463,2008-08-06,19:39:13
41.749996,94.379418,0,4192,39666.8189583333,2008-08-06,19:39:18
41.748789,94.380216,0,4193,39666.8190162037,2008-08-06,19:39:23
41.747609,94.380988,0,4192,39666.8190740741,2008-08-06,19:39:28
41.746418,94.381777,0,4197,39666.8191319444,2008-08-06,19:39:33
41.745236,94.382551,0,4208,39666.8191898148,2008-08-06,19:39:38
41.744027,94.383344,0,4214,39666.8192476852,2008-08-06,19:39:43
41.742848,94.384112,0,4220,39666.8193055556,2008-08-06,19:39:48
41.741651,94.38489,0,4221,39666.8193634259,2008-08-06,19:39:53
41.740478,94.385645,0,4218,39666.8194212963,2008-08-06,19:39:58
41.739289,94.386438,0,4216,39666.8194791667,2008-08-06,19:40:03
41.738118,94.387208,0,4215,39666.819537037,2008-08-06,19:40:08
41.736937,94.387979,0,4225,39666.8195949074,2008-08-06,19:40:13
41.735748,94.388742,0,4234,39666.8196527778,2008-08-06,19:40:18
41.734532,94.389511,0,4244,39666.8197106481,2008-08-06,19:40:23
41.733341,94.390268,0,4252,39666.8197685185,2008-08-06,19:40:28
41.732167,94.391026,0,4260,39666.8198263889,2008-08-06,19:40:33
41.730994,94.391767,0,4267,39666.8198842593,2008-08-06,19:40:38
41.729785,94.392449,0,4270,39666.8199421296,2008-08-06,19:40:43
41.728557,94.393083,0,4270,39666.82,2008-08-06,19:40:48
41.727318,94.393733,0,4267,39666.8200578704,2008-08-06,19:40:53
41.726071,94.394395,0,4267,39666.8201157407,2008-08-06,19:40:58
41.724823,94.395042,0,4271,39666.8201736111,2008-08-06,19:41:03
41.723534,94.395717,0,4275,39666.8202314815,2008-08-06,19:41:08
41.722239,94.39639,0,4274,39666.8202893519,2008-08-06,19:41:13
41.720944,94.397072,0,4275,39666.8203472222,2008-08-06,19:41:18
41.719643,94.397748,0,4278,39666.8204050926,2008-08-06,19:41:23
41.718345,94.398418,0,4284,39666.820462963,2008-08-06,19:41:28
41.717038,94.399104,0,4291,39666.8205208333,2008-08-06,19:41:33
41.715743,94.399763,0,4297,39666.8205787037,2008-08-06,19:41:38
41.714465,94.400461,0,4305,39666.8206365741,2008-08-06,19:41:43
41.713231,94.4012,0,4318,39666.8206944444,2008-08-06,19:41:48
41.712033,94.402032,0,4328,39666.8207523148,2008-08-06,19:41:53
41.710834,94.402893,0,4340,39666.8208101852,2008-08-06,19:41:58
41.709659,94.403738,0,4351,39666.8208680556,2008-08-06,19:42:03
41.708485,94.404566,0,4362,39666.8209259259,2008-08-06,19:42:08
41.707302,94.405376,0,4377,39666.8209837963,2008-08-06,19:42:13
41.706112,94.406164,0,4392,39666.8210416667,2008-08-06,19:42:18
41.704946,94.406974,0,4397,39666.821099537,2008-08-06,19:42:23
41.703777,94.407761,0,4404,39666.8211574074,2008-08-06,19:42:28
41.70264,94.408556,0,4409,39666.8212152778,2008-08-06,19:42:33
41.701515,94.409352,0,4419,39666.8212731481,2008-08-06,19:42:38
41.700371,94.410137,0,4428,39666.8213310185,2008-08-06,19:42:43
41.699228,94.410929,0,4438,39666.8213888889,2008-08-06,19:42:48
41.698104,94.411765,0,4443,39666.8214467593,2008-08-06,19:42:53
41.697042,94.412688,0,4439,39666.8215046296,2008-08-06,19:42:58
41.695995,94.413632,0,4445,39666.8215625,2008-08-06,19:43:03
41.694978,94.414626,0,4453,39666.8216203704,2008-08-06,19:43:08
41.693984,94.415616,0,4458,39666.8216782407,2008-08-06,19:43:13
41.69298,94.416591,0,4466,39666.8217361111,2008-08-06,19:43:18
41.691983,94.417567,0,4469,39666.8217939815,2008-08-06,19:43:23
41.691026,94.418599,0,4470,39666.8218518518,2008-08-06,19:43:28
41.690131,94.419697,0,4474,39666.8219097222,2008-08-06,19:43:33
41.689239,94.420862,0,4476,39666.8219675926,2008-08-06,19:43:38
41.688368,94.422106,0,4480,39666.822025463,2008-08-06,19:43:43
41.687513,94.423407,0,4481,39666.8220833333,2008-08-06,19:43:48
41.686705,94.424748,0,4483,39666.8221412037,2008-08-06,19:43:53
41.685909,94.426119,0,4484,39666.8221990741,2008-08-06,19:43:58
41.685087,94.427512,0,4486,39666.8222569444,2008-08-06,19:44:03
41.68426,94.428922,0,4487,39666.8223148148,2008-08-06,19:44:08
41.683399,94.430329,0,4486,39666.8223726852,2008-08-06,19:44:13
41.682535,94.431754,0,4482,39666.8224305556,2008-08-06,19:44:18
41.681668,94.433199,0,4476,39666.8224884259,2008-08-06,19:44:23
41.680794,94.434681,0,4477,39666.8225462963,2008-08-06,19:44:28
41.679899,94.436167,0,4474,39666.8226041667,2008-08-06,19:44:33
41.678988,94.437644,0,4472,39666.822662037,2008-08-06,19:44:38
41.678079,94.439144,0,4468,39666.8227199074,2008-08-06,19:44:43
41.677163,94.440665,0,4466,39666.8227777778,2008-08-06,19:44:48
41.676255,94.442182,0,4471,39666.8228356481,2008-08-06,19:44:53
41.675352,94.443724,0,4481,39666.8228935185,2008-08-06,19:44:58
41.674435,94.445245,0,4485,39666.8229513889,2008-08-06,19:45:03
41.673496,94.446787,0,4486,39666.8230092593,2008-08-06,19:45:08
41.672556,94.448371,0,4482,39666.8230671296,2008-08-06,19:45:13
41.671607,94.449947,0,4479,39666.823125,2008-08-06,19:45:18
41.670642,94.45155,0,4474,39666.8231828704,2008-08-06,19:45:23
41.669682,94.453155,0,4472,39666.8232407407,2008-08-06,19:45:28
41.668722,94.454772,0,4471,39666.8232986111,2008-08-06,19:45:33
41.667739,94.456418,0,4467,39666.8233564815,2008-08-06,19:45:38
41.66674,94.458042,0,4465,39666.8234143518,2008-08-06,19:45:43
41.665754,94.459693,0,4468,39666.8234722222,2008-08-06,19:45:48
41.664757,94.461361,0,4473,39666.8235300926,2008-08-06,19:45:53
41.663769,94.463033,0,4483,39666.823587963,2008-08-06,19:45:58
41.6628,94.464708,0,4492,39666.8236458333,2008-08-06,19:46:03
41.661812,94.466362,0,4498,39666.8237037037,2008-08-06,19:46:08
41.660814,94.468032,0,4505,39666.8237615741,2008-08-06,19:46:13
41.659821,94.469742,0,4511,39666.8238194444,2008-08-06,19:46:18
41.658813,94.471448,0,4514,39666.8238773148,2008-08-06,19:46:23
41.657779,94.473169,0,4513,39666.8239351852,2008-08-06,19:46:28
41.656751,94.474907,0,4512,39666.8239930556,2008-08-06,19:46:33
41.655721,94.476643,0,4519,39666.8240509259,2008-08-06,19:46:38
41.654693,94.478347,0,4535,39666.8241087963,2008-08-06,19:46:43
41.653681,94.480066,0,4553,39666.8241666667,2008-08-06,19:46:48
41.6527,94.481802,0,4570,39666.824224537,2008-08-06,19:46:53
41.651698,94.483533,0,4581,39666.8242824074,2008-08-06,19:46:58
41.650695,94.485246,0,4594,39666.8243402778,2008-08-06,19:47:03
41.64967,94.486941,0,4606,39666.8243981482,2008-08-06,19:47:08
41.648675,94.488648,0,4617,39666.8244560185,2008-08-06,19:47:13
41.647743,94.490422,0,4626,39666.8245138889,2008-08-06,19:47:18
41.646802,94.492157,0,4641,39666.8245717593,2008-08-06,19:47:23
41.645744,94.493776,0,4658,39666.8246296296,2008-08-06,19:47:28
41.644679,94.495335,0,4674,39666.8246875,2008-08-06,19:47:33
41.643615,94.496842,0,4691,39666.8247453704,2008-08-06,19:47:38
41.642519,94.498347,0,4702,39666.8248032407,2008-08-06,19:47:43
41.641359,94.499857,0,4696,39666.8248611111,2008-08-06,19:47:48
41.640188,94.501362,0,4682,39666.8249189815,2008-08-06,19:47:53
41.638968,94.502832,0,4643,39666.8249768519,2008-08-06,19:47:58
41.637916,94.504425,0,4630,39666.8250347222,2008-08-06,19:48:03
41.636832,94.506019,0,4636,39666.8250925926,2008-08-06,19:48:08
41.635762,94.507607,0,4648,39666.825150463,2008-08-06,19:48:13
41.63468,94.50918,0,4658,39666.8252083333,2008-08-06,19:48:18
41.633596,94.510737,0,4666,39666.8252662037,2008-08-06,19:48:23
41.632632,94.512364,0,4671,39666.8253240741,2008-08-06,19:48:28
41.631758,94.514067,0,4683,39666.8253819444,2008-08-06,19:48:33
41.630893,94.515744,0,4689,39666.8254398148,2008-08-06,19:48:38
41.629968,94.517371,0,4698,39666.8254976852,2008-08-06,19:48:43
41.629046,94.518995,0,4710,39666.8255555556,2008-08-06,19:48:48
41.628137,94.520624,0,4713,39666.8256134259,2008-08-06,19:48:53
41.627223,94.522225,0,4716,39666.8256712963,2008-08-06,19:48:58
41.626308,94.523807,0,4717,39666.8257291667,2008-08-06,19:49:03
41.625384,94.525376,0,4721,39666.825787037,2008-08-06,19:49:08
41.624459,94.526974,0,4722,39666.8258449074,2008-08-06,19:49:13
41.623547,94.528566,0,4720,39666.8259027778,2008-08-06,19:49:18
41.622628,94.530135,0,4718,39666.8259606481,2008-08-06,19:49:23
41.621694,94.531704,0,4717,39666.8260185185,2008-08-06,19:49:28
41.620727,94.533274,0,4713,39666.8260763889,2008-08-06,19:49:33
41.619802,94.534878,0,4713,39666.8261342593,2008-08-06,19:49:38
41.618885,94.53644,0,4714,39666.8261921296,2008-08-06,19:49:43
41.617984,94.538,0,4713,39666.82625,2008-08-06,19:49:48
41.617086,94.53954,0,4708,39666.8263078704,2008-08-06,19:49:53
41.616162,94.541083,0,4704,39666.8263657407,2008-08-06,19:49:58
41.6153,94.542612,0,4692,39666.8264236111,2008-08-06,19:50:03
41.614438,94.54413,0,4685,39666.8264814815,2008-08-06,19:50:08
41.613564,94.545644,0,4685,39666.8265393519,2008-08-06,19:50:13
41.612681,94.547138,0,4690,39666.8265972222,2008-08-06,19:50:18
41.61183,94.548645,0,4690,39666.8266550926,2008-08-06,19:50:23
41.610983,94.550119,0,4689,39666.826712963,2008-08-06,19:50:28
41.610132,94.551581,0,4689,39666.8267708333,2008-08-06,19:50:33
41.609295,94.553046,0,4690,39666.8268287037,2008-08-06,19:50:38
41.608443,94.554491,0,4687,39666.8268865741,2008-08-06,19:50:43
41.607594,94.555935,0,4690,39666.8269444444,2008-08-06,19:50:48
41.606727,94.557369,0,4693,39666.8270023148,2008-08-06,19:50:53
41.605876,94.558811,0,4699,39666.8270601852,2008-08-06,19:50:58
41.605028,94.560245,0,4708,39666.8271180556,2008-08-06,19:51:03
41.604194,94.561705,0,4717,39666.8271759259,2008-08-06,19:51:08
41.603358,94.563165,0,4723,39666.8272337963,2008-08-06,19:51:13
41.602529,94.564627,0,4735,39666.8272916667,2008-08-06,19:51:18
41.601693,94.566065,0,4746,39666.827349537,2008-08-06,19:51:23
41.600875,94.56752,0,4759,39666.8274074074,2008-08-06,19:51:28
41.60007,94.568978,0,4775,39666.8274652778,2008-08-06,19:51:33
41.599274,94.57041,0,4781,39666.8275231481,2008-08-06,19:51:38
41.598475,94.57185,0,4786,39666.8275810185,2008-08-06,19:51:43
41.597735,94.573335,0,4791,39666.8276388889,2008-08-06,19:51:48
41.597031,94.574844,0,4790,39666.8276967593,2008-08-06,19:51:53
41.596373,94.57641,0,4787,39666.8277546296,2008-08-06,19:51:58
41.59577,94.577979,0,4792,39666.8278125,2008-08-06,19:52:03
41.595188,94.579561,0,4796,39666.8278703704,2008-08-06,19:52:08
41.594594,94.581153,0,4801,39666.8279282407,2008-08-06,19:52:13
41.593996,94.582748,0,4801,39666.8279861111,2008-08-06,19:52:18
41.593377,94.58436,0,4798,39666.8280439815,2008-08-06,19:52:23
41.592789,94.585975,0,4794,39666.8281018519,2008-08-06,19:52:28
41.592186,94.587583,0,4793,39666.8281597222,2008-08-06,19:52:33
41.591581,94.589194,0,4793,39666.8282175926,2008-08-06,19:52:38
41.590966,94.590838,0,4797,39666.828275463,2008-08-06,19:52:43
41.590346,94.592483,0,4803,39666.8283333333,2008-08-06,19:52:48
41.589728,94.594149,0,4811,39666.8283912037,2008-08-06,19:52:53
41.589103,94.595832,0,4817,39666.8284490741,2008-08-06,19:52:58
41.588452,94.597528,0,4821,39666.8285069444,2008-08-06,19:53:03
41.587809,94.599217,0,4822,39666.8285648148,2008-08-06,19:53:08
41.587173,94.600921,0,4824,39666.8286226852,2008-08-06,19:53:13
41.586529,94.602637,0,4823,39666.8286805556,2008-08-06,19:53:18
41.585904,94.604369,0,4824,39666.8287384259,2008-08-06,19:53:23
41.58531,94.606109,0,4829,39666.8287962963,2008-08-06,19:53:28
41.584763,94.607863,0,4831,39666.8288541667,2008-08-06,19:53:33
41.584257,94.609655,0,4839,39666.828912037,2008-08-06,19:53:38
41.583736,94.611466,0,4844,39666.8289699074,2008-08-06,19:53:43
41.583196,94.613302,0,4848,39666.8290277778,2008-08-06,19:53:48
41.582648,94.615126,0,4849,39666.8290856481,2008-08-06,19:53:53
41.58209,94.616988,0,4847,39666.8291435185,2008-08-06,19:53:58
41.581537,94.618876,0,4842,39666.8292013889,2008-08-06,19:54:03
41.580986,94.620764,0,4831,39666.8292592593,2008-08-06,19:54:08
41.580435,94.622653,0,4826,39666.8293171296,2008-08-06,19:54:13
41.579897,94.624555,0,4827,39666.829375,2008-08-06,19:54:18
41.579297,94.626443,0,4827,39666.8294328704,2008-08-06,19:54:23
41.578714,94.628371,0,4822,39666.8294907407,2008-08-06,19:54:28
41.578154,94.630365,0,4823,39666.8295486111,2008-08-06,19:54:33
41.577585,94.632393,0,4820,39666.8296064815,2008-08-06,19:54:38
41.577014,94.634428,0,4814,39666.8296643518,2008-08-06,19:54:43
41.576417,94.636471,0,4811,39666.8297222222,2008-08-06,19:54:48
41.575821,94.638529,0,4810,39666.8297800926,2008-08-06,19:54:53
41.575224,94.640598,0,4805,39666.829837963,2008-08-06,19:54:58
41.574619,94.642677,0,4802,39666.8298958333,2008-08-06,19:55:03
41.573988,94.644762,0,4795,39666.8299537037,2008-08-06,19:55:08
41.573356,94.646871,0,4787,39666.8300115741,2008-08-06,19:55:13
41.572831,94.649033,0,4784,39666.8300694444,2008-08-06,19:55:18
41.572394,94.651213,0,4778,39666.8301273148,2008-08-06,19:55:23
41.571963,94.653384,0,4772,39666.8301851852,2008-08-06,19:55:28
41.571556,94.655549,0,4771,39666.8302430556,2008-08-06,19:55:33
41.571171,94.657661,0,4775,39666.8303009259,2008-08-06,19:55:38
41.57067,94.65971,0,4781,39666.8303587963,2008-08-06,19:55:43
41.569995,94.661674,0,4783,39666.8304166667,2008-08-06,19:55:48
41.569164,94.663523,0,4781,39666.830474537,2008-08-06,19:55:53
41.568202,94.665241,0,4778,39666.8305324074,2008-08-06,19:55:58
41.567096,94.66679,0,4779,39666.8305902778,2008-08-06,19:56:03
41.565841,94.668214,0,4778,39666.8306481481,2008-08-06,19:56:08
41.564491,94.669445,0,4782,39666.8307060185,2008-08-06,19:56:13
41.562971,94.670417,0,4785,39666.8307638889,2008-08-06,19:56:18
41.561354,94.67123,0,4786,39666.8308217593,2008-08-06,19:56:23
41.559733,94.672048,0,4789,39666.8308796296,2008-08-06,19:56:28
41.55813,94.672898,0,4792,39666.8309375,2008-08-06,19:56:33
41.556568,94.673828,0,4799,39666.8309953704,2008-08-06,19:56:38
41.555153,94.674953,0,4800,39666.8310532407,2008-08-06,19:56:43
41.553846,94.676308,0,4807,39666.8311111111,2008-08-06,19:56:48
41.552702,94.677837,0,4814,39666.8311689815,2008-08-06,19:56:53
41.551652,94.679498,0,4825,39666.8312268518,2008-08-06,19:56:58
41.550628,94.681189,0,4838,39666.8312847222,2008-08-06,19:57:03
41.549563,94.682815,0,4850,39666.8313425926,2008-08-06,19:57:08
41.548519,94.684444,0,4863,39666.831400463,2008-08-06,19:57:13
41.547579,94.686059,0,4874,39666.8314583333,2008-08-06,19:57:18
41.54679,94.68771,0,4885,39666.8315162037,2008-08-06,19:57:23
41.546041,94.689445,0,4897,39666.8315740741,2008-08-06,19:57:28
41.545299,94.691194,0,4907,39666.8316319444,2008-08-06,19:57:33
41.544524,94.692917,0,4915,39666.8316898148,2008-08-06,19:57:38
41.543752,94.694663,0,4925,39666.8317476852,2008-08-06,19:57:43
41.543011,94.696382,0,4936,39666.8318055556,2008-08-06,19:57:48
41.542285,94.698052,0,4944,39666.8318634259,2008-08-06,19:57:53
41.54147,94.699602,0,4946,39666.8319212963,2008-08-06,19:57:58
41.540602,94.701097,0,4947,39666.8319791667,2008-08-06,19:58:03
41.539711,94.702592,0,4948,39666.832037037,2008-08-06,19:58:08
41.538827,94.70402,0,4952,39666.8320949074,2008-08-06,19:58:13
41.538076,94.705548,0,4957,39666.8321527778,2008-08-06,19:58:18
41.537467,94.707187,0,4960,39666.8322106482,2008-08-06,19:58:23
41.536989,94.708896,0,4969,39666.8322685185,2008-08-06,19:58:28
41.536515,94.71061,0,4982,39666.8323263889,2008-08-06,19:58:33
41.536035,94.712309,0,4993,39666.8323842593,2008-08-06,19:58:38
41.535528,94.714005,0,5000,39666.8324421296,2008-08-06,19:58:43
41.535022,94.715689,0,5003,39666.8325,2008-08-06,19:58:48
41.534497,94.717374,0,5005,39666.8325578704,2008-08-06,19:58:53
41.53399,94.719061,0,5010,39666.8326157407,2008-08-06,19:58:58
41.533482,94.720776,0,5011,39666.8326736111,2008-08-06,19:59:03
41.532951,94.72252,0,5000,39666.8327314815,2008-08-06,19:59:08
41.532419,94.724275,0,4993,39666.8327893519,2008-08-06,19:59:13
41.53191,94.726034,0,4982,39666.8328472222,2008-08-06,19:59:18
41.531371,94.727821,0,4979,39666.8329050926,2008-08-06,19:59:23
41.530845,94.729609,0,4980,39666.832962963,2008-08-06,19:59:28
41.530296,94.731423,0,4984,39666.8330208333,2008-08-06,19:59:33
41.529734,94.73327,0,4987,39666.8330787037,2008-08-06,19:59:38
41.529187,94.735131,0,4987,39666.8331365741,2008-08-06,19:59:43
41.528621,94.736995,0,4991,39666.8331944444,2008-08-06,19:59:48
41.528048,94.738864,0,4990,39666.8332523148,2008-08-06,19:59:53
41.527474,94.740748,0,4990,39666.8333101852,2008-08-06,19:59:58
41.526916,94.742641,0,4986,39666.8333680556,2008-08-06,20:00:03
41.526341,94.744543,0,4984,39666.8334259259,2008-08-06,20:00:08
41.525769,94.746454,0,4983,39666.8334837963,2008-08-06,20:00:13
41.52523,94.748375,0,4994,39666.8335416667,2008-08-06,20:00:18
41.524653,94.750294,0,4995,39666.833599537,2008-08-06,20:00:23
41.524066,94.752231,0,4996,39666.8336574074,2008-08-06,20:00:28
41.523495,94.7542,0,4997,39666.8337152778,2008-08-06,20:00:33
41.522921,94.756172,0,4997,39666.8337731481,2008-08-06,20:00:38
41.522338,94.758139,0,5001,39666.8338310185,2008-08-06,20:00:43
41.521737,94.760119,0,5001,39666.8338888889,2008-08-06,20:00:48
41.521141,94.76208,0,5007,39666.8339467593,2008-08-06,20:00:53
41.520577,94.764033,0,5011,39666.8340046296,2008-08-06,20:00:58
41.519992,94.765972,0,5017,39666.8340625,2008-08-06,20:01:03
41.51943,94.767888,0,5025,39666.8341203704,2008-08-06,20:01:08
41.518864,94.769789,0,5031,39666.8341782407,2008-08-06,20:01:13
41.518306,94.771685,0,5036,39666.8342361111,2008-08-06,20:01:18
41.51776,94.773574,0,5048,39666.8342939815,2008-08-06,20:01:23
41.517219,94.775456,0,5057,39666.8343518519,2008-08-06,20:01:28
41.516599,94.777262,0,5057,39666.8344097222,2008-08-06,20:01:33
41.515928,94.779048,0,5068,39666.8344675926,2008-08-06,20:01:38
41.515156,94.780776,0,5077,39666.834525463,2008-08-06,20:01:43
41.514371,94.782464,0,5080,39666.8345833333,2008-08-06,20:01:48
41.513609,94.784208,0,5089,39666.8346412037,2008-08-06,20:01:53
41.512836,94.785938,0,5098,39666.8346990741,2008-08-06,20:01:58
41.512075,94.787661,0,5102,39666.8347569444,2008-08-06,20:02:03
41.511288,94.789388,0,5097,39666.8348148148,2008-08-06,20:02:08
41.510518,94.791105,0,5092,39666.8348726852,2008-08-06,20:02:13
41.50975,94.792848,0,5090,39666.8349305556,2008-08-06,20:02:18
41.508966,94.794578,0,5082,39666.8349884259,2008-08-06,20:02:23
41.50817,94.796283,0,5073,39666.8350462963,2008-08-06,20:02:28
41.507355,94.797952,0,5068,39666.8351041667,2008-08-06,20:02:33
41.506517,94.799629,0,5063,39666.835162037,2008-08-06,20:02:38
41.505697,94.801304,0,5058,39666.8352199074,2008-08-06,20:02:43
41.504879,94.802943,0,5052,39666.8352777778,2008-08-06,20:02:48
41.504084,94.804589,0,5050,39666.8353356481,2008-08-06,20:02:53
41.503255,94.806214,0,5049,39666.8353935185,2008-08-06,20:02:58
41.502445,94.807848,0,5053,39666.8354513889,2008-08-06,20:03:03
41.501627,94.809479,0,5056,39666.8355092593,2008-08-06,20:03:08
41.500837,94.811117,0,5057,39666.8355671296,2008-08-06,20:03:13
41.500035,94.812735,0,5057,39666.835625,2008-08-06,20:03:18
41.499249,94.814351,0,5055,39666.8356828704,2008-08-06,20:03:23
41.49843,94.815978,0,5050,39666.8357407407,2008-08-06,20:03:28
41.49762,94.817611,0,5047,39666.8357986111,2008-08-06,20:03:33
41.496819,94.819247,0,5050,39666.8358564815,2008-08-06,20:03:38
41.496014,94.820878,0,5052,39666.8359143519,2008-08-06,20:03:43
41.495207,94.822518,0,5050,39666.8359722222,2008-08-06,20:03:48
41.494399,94.82417,0,5047,39666.8360300926,2008-08-06,20:03:53
41.493582,94.825795,0,5047,39666.836087963,2008-08-06,20:03:58
41.492675,94.827333,0,5046,39666.8361458333,2008-08-06,20:04:03
41.491641,94.828809,0,5044,39666.8362037037,2008-08-06,20:04:08
41.490516,94.830202,0,5042,39666.8362615741,2008-08-06,20:04:13
41.489323,94.831536,0,5046,39666.8363194444,2008-08-06,20:04:18
41.488165,94.832875,0,5049,39666.8363773148,2008-08-06,20:04:23
41.487002,94.834244,0,5056,39666.8364351852,2008-08-06,20:04:28
41.485801,94.835642,0,5058,39666.8364930556,2008-08-06,20:04:33
41.484594,94.837061,0,5060,39666.8365509259,2008-08-06,20:04:38
41.483416,94.838502,0,5058,39666.8366087963,2008-08-06,20:04:43
41.482274,94.839996,0,5062,39666.8366666667,2008-08-06,20:04:48
41.481101,94.841486,0,5059,39666.836724537,2008-08-06,20:04:53
41.479952,94.842968,0,5058,39666.8367824074,2008-08-06,20:04:58
41.478804,94.844457,0,5059,39666.8368402778,2008-08-06,20:05:03
41.477653,94.845932,0,5056,39666.8368981481,2008-08-06,20:05:08
41.476494,94.847409,0,5057,39666.8369560185,2008-08-06,20:05:13
41.475354,94.848882,0,5059,39666.8370138889,2008-08-06,20:05:18
41.474202,94.850346,0,5063,39666.8370717593,2008-08-06,20:05:23
41.473083,94.851809,0,5067,39666.8371296296,2008-08-06,20:05:28
41.471968,94.853252,0,5071,39666.8371875,2008-08-06,20:05:33
41.470866,94.854698,0,5077,39666.8372453704,2008-08-06,20:05:38
41.469762,94.856153,0,5078,39666.8373032407,2008-08-06,20:05:43
41.4687,94.857663,0,5083,39666.8373611111,2008-08-06,20:05:48
41.467681,94.859206,0,5092,39666.8374189815,2008-08-06,20:05:53
41.46669,94.86077,0,5098,39666.8374768518,2008-08-06,20:05:58
41.465664,94.86229,0,5099,39666.8375347222,2008-08-06,20:06:03
41.464704,94.863832,0,5105,39666.8375925926,2008-08-06,20:06:08
41.463726,94.865368,0,5109,39666.837650463,2008-08-06,20:06:13
41.462753,94.866881,0,5111,39666.8377083333,2008-08-06,20:06:18
41.461745,94.868412,0,5114,39666.8377662037,2008-08-06,20:06:23
41.460718,94.869943,0,5119,39666.8378240741,2008-08-06,20:06:28
41.459716,94.871489,0,5126,39666.8378819444,2008-08-06,20:06:33
41.458723,94.873,0,5138,39666.8379398148,2008-08-06,20:06:38
41.457758,94.874499,0,5154,39666.8379976852,2008-08-06,20:06:43
41.45676,94.876007,0,5168,39666.8380555556,2008-08-06,20:06:48
41.455777,94.877516,0,5179,39666.8381134259,2008-08-06,20:06:53
41.454821,94.878986,0,5187,39666.8381712963,2008-08-06,20:06:58
41.453869,94.880439,0,5190,39666.8382291667,2008-08-06,20:07:03
41.452919,94.881903,0,5193,39666.838287037,2008-08-06,20:07:08
41.451986,94.883349,0,5198,39666.8383449074,2008-08-06,20:07:13
41.451032,94.884796,0,5207,39666.8384027778,2008-08-06,20:07:18
41.450108,94.886256,0,5218,39666.8384606481,2008-08-06,20:07:23
41.44919,94.887691,0,5228,39666.8385185185,2008-08-06,20:07:28
41.448268,94.889108,0,5234,39666.8385763889,2008-08-06,20:07:33
41.44735,94.890515,0,5236,39666.8386342593,2008-08-06,20:07:38
41.446444,94.891922,0,5237,39666.8386921296,2008-08-06,20:07:43
41.445554,94.893324,0,5238,39666.83875,2008-08-06,20:07:48
41.444648,94.894693,0,5236,39666.8388078704,2008-08-06,20:07:53
41.443746,94.89609,0,5236,39666.8388657407,2008-08-06,20:07:58
41.442853,94.897461,0,5233,39666.8389236111,2008-08-06,20:08:03
41.441972,94.898821,0,5229,39666.8389814815,2008-08-06,20:08:08
41.441094,94.900183,0,5233,39666.8390393518,2008-08-06,20:08:13
41.440212,94.901539,0,5235,39666.8390972222,2008-08-06,20:08:18
41.439337,94.902889,0,5233,39666.8391550926,2008-08-06,20:08:23
41.438458,94.904258,0,5224,39666.839212963,2008-08-06,20:08:28
41.437582,94.905639,0,5218,39666.8392708333,2008-08-06,20:08:33
41.436698,94.90703,0,5217,39666.8393287037,2008-08-06,20:08:38
41.435799,94.908431,0,5219,39666.8393865741,2008-08-06,20:08:43
41.434902,94.909844,0,5221,39666.8394444444,2008-08-06,20:08:48
41.433991,94.911257,0,5219,39666.8395023148,2008-08-06,20:08:53
41.433078,94.912697,0,5221,39666.8395601852,2008-08-06,20:08:58
41.432154,94.914149,0,5223,39666.8396180556,2008-08-06,20:09:03
41.431208,94.915618,0,5221,39666.8396759259,2008-08-06,20:09:08
41.430271,94.917088,0,5220,39666.8397337963,2008-08-06,20:09:13
41.429312,94.91857,0,5214,39666.8397916667,2008-08-06,20:09:18
41.428318,94.920039,0,5208,39666.839849537,2008-08-06,20:09:23
41.427346,94.921502,0,5206,39666.8399074074,2008-08-06,20:09:28
41.426413,94.922952,0,5207,39666.8399652778,2008-08-06,20:09:33
41.425476,94.924389,0,5208,39666.8400231482,2008-08-06,20:09:38
41.424545,94.925837,0,5212,39666.8400810185,2008-08-06,20:09:43
41.423629,94.927285,0,5218,39666.8401388889,2008-08-06,20:09:48
41.422683,94.928743,0,5221,39666.8401967593,2008-08-06,20:09:53
41.421701,94.930206,0,5222,39666.8402546296,2008-08-06,20:09:58
41.420758,94.931661,0,5224,39666.8403125,2008-08-06,20:10:03
41.419814,94.933096,0,5223,39666.8403703704,2008-08-06,20:10:08
41.41889,94.934535,0,5222,39666.8404282407,2008-08-06,20:10:13
41.417976,94.93598,0,5225,39666.8404861111,2008-08-06,20:10:18
41.417033,94.937448,0,5231,39666.8405439815,2008-08-06,20:10:23
41.416131,94.938904,0,5239,39666.8406018519,2008-08-06,20:10:28
41.415208,94.940374,0,5241,39666.8406597222,2008-08-06,20:10:33
41.41424,94.941856,0,5233,39666.8407175926,2008-08-06,20:10:38
41.413297,94.943303,0,5228,39666.840775463,2008-08-06,20:10:43
41.412352,94.944763,0,5228,39666.8408333333,2008-08-06,20:10:48
41.411384,94.946224,0,5232,39666.8408912037,2008-08-06,20:10:53
41.410432,94.947677,0,5229,39666.8409490741,2008-08-06,20:10:58
41.409451,94.949152,0,5226,39666.8410069444,2008-08-06,20:11:03
41.408482,94.950612,0,5221,39666.8410648148,2008-08-06,20:11:08
41.407522,94.952065,0,5216,39666.8411226852,2008-08-06,20:11:13
41.406601,94.953497,0,5209,39666.8411805556,2008-08-06,20:11:18
41.405695,94.954919,0,5198,39666.8412384259,2008-08-06,20:11:23
41.40479,94.956337,0,5187,39666.8412962963,2008-08-06,20:11:28
41.403887,94.957751,0,5186,39666.8413541667,2008-08-06,20:11:33
41.402979,94.959122,0,5185,39666.841412037,2008-08-06,20:11:38
41.402042,94.960532,0,5192,39666.8414699074,2008-08-06,20:11:43
41.401107,94.96193,0,5199,39666.8415277778,2008-08-06,20:11:48
41.400252,94.96332,0,5205,39666.8415856481,2008-08-06,20:11:53
41.399494,94.964793,0,5206,39666.8416435185,2008-08-06,20:11:58
41.398841,94.966391,0,5204,39666.8417013889,2008-08-06,20:12:03
41.398411,94.968103,0,5201,39666.8417592593,2008-08-06,20:12:08
41.398132,94.969855,0,5199,39666.8418171296,2008-08-06,20:12:13
41.397921,94.971592,0,5206,39666.841875,2008-08-06,20:12:18
41.397709,94.973348,0,5210,39666.8419328704,2008-08-06,20:12:23
41.397463,94.9751,0,5218,39666.8419907407,2008-08-06,20:12:28
41.39722,94.976868,0,5221,39666.8420486111,2008-08-06,20:12:33
41.396984,94.978615,0,5225,39666.8421064815,2008-08-06,20:12:38
41.396728,94.980345,0,5224,39666.8421643519,2008-08-06,20:12:43
41.396447,94.982068,0,5222,39666.8422222222,2008-08-06,20:12:48
41.396133,94.983799,0,5225,39666.8422800926,2008-08-06,20:12:53
41.39564,94.985443,0,5228,39666.842337963,2008-08-06,20:12:58
41.394918,94.986959,0,5227,39666.8423958333,2008-08-06,20:13:03
41.394148,94.988379,0,5225,39666.8424537037,2008-08-06,20:13:08
41.393406,94.989827,0,5223,39666.8425115741,2008-08-06,20:13:13
41.392617,94.991298,0,5220,39666.8425694444,2008-08-06,20:13:18
41.391835,94.992771,0,5220,39666.8426273148,2008-08-06,20:13:23
41.391036,94.994203,0,5215,39666.8426851852,2008-08-06,20:13:28
41.390134,94.995552,0,5210,39666.8427430556,2008-08-06,20:13:33
41.389143,94.996793,0,5207,39666.8428009259,2008-08-06,20:13:38
41.388106,94.997906,0,5207,39666.8428587963,2008-08-06,20:13:43
41.386959,94.998876,0,5208,39666.8429166667,2008-08-06,20:13:48
41.385751,94.99968,0,5206,39666.842974537,2008-08-06,20:13:53
41.384525,95.000359,0,5200,39666.8430324074,2008-08-06,20:13:58
41.383274,95.00089,0,5205,39666.8430902778,2008-08-06,20:14:03
41.382005,95.0012,0,5211,39666.8431481481,2008-08-06,20:14:08
41.380719,95.00141,0,5208,39666.8432060185,2008-08-06,20:14:13
41.379423,95.001596,0,5213,39666.8432638889,2008-08-06,20:14:18
41.378161,95.001764,0,5219,39666.8433217593,2008-08-06,20:14:23
41.376889,95.001961,0,5228,39666.8433796296,2008-08-06,20:14:28
41.375638,95.002154,0,5238,39666.8434375,2008-08-06,20:14:33
41.374392,95.002346,0,5247,39666.8434953704,2008-08-06,20:14:38
41.373157,95.002558,0,5256,39666.8435532407,2008-08-06,20:14:43
41.371923,95.002752,0,5261,39666.8436111111,2008-08-06,20:14:48
41.37066,95.002949,0,5264,39666.8436689815,2008-08-06,20:14:53
41.369382,95.00318,0,5263,39666.8437268519,2008-08-06,20:14:58
41.368149,95.003519,0,5265,39666.8437847222,2008-08-06,20:15:03
41.366945,95.003925,0,5273,39666.8438425926,2008-08-06,20:15:08
41.365748,95.004405,0,5272,39666.843900463,2008-08-06,20:15:13
41.364569,95.00495,0,5274,39666.8439583333,2008-08-06,20:15:18
41.363406,95.005499,0,5277,39666.8440162037,2008-08-06,20:15:23
41.362234,95.006047,0,5284,39666.8440740741,2008-08-06,20:15:28
41.361066,95.006587,0,5289,39666.8441319444,2008-08-06,20:15:33
41.359916,95.007095,0,5293,39666.8441898148,2008-08-06,20:15:38
41.358757,95.007624,0,5298,39666.8442476852,2008-08-06,20:15:43
41.357636,95.008147,0,5305,39666.8443055556,2008-08-06,20:15:48
41.356503,95.008668,0,5308,39666.8443634259,2008-08-06,20:15:53
41.355376,95.009217,0,5313,39666.8444212963,2008-08-06,20:15:58
41.354247,95.009857,0,5308,39666.8444791667,2008-08-06,20:16:03
41.35314,95.010536,0,5307,39666.844537037,2008-08-06,20:16:08
41.352046,95.011207,0,5307,39666.8445949074,2008-08-06,20:16:13
41.350991,95.011865,0,5310,39666.8446527778,2008-08-06,20:16:18
41.349911,95.012532,0,5313,39666.8447106481,2008-08-06,20:16:23
41.348822,95.013206,0,5319,39666.8447685185,2008-08-06,20:16:28
41.347749,95.013872,0,5320,39666.8448263889,2008-08-06,20:16:33
41.346679,95.014545,0,5322,39666.8448842593,2008-08-06,20:16:38
41.345599,95.015229,0,5325,39666.8449421296,2008-08-06,20:16:43
41.344525,95.015909,0,5326,39666.845,2008-08-06,20:16:48
41.343494,95.016628,0,5324,39666.8450578704,2008-08-06,20:16:53
41.342477,95.017439,0,5325,39666.8451157407,2008-08-06,20:16:58
41.341518,95.018324,0,5323,39666.8451736111,2008-08-06,20:17:03
41.340603,95.019303,0,5325,39666.8452314815,2008-08-06,20:17:08
41.339758,95.020347,0,5325,39666.8452893518,2008-08-06,20:17:13
41.338957,95.021466,0,5329,39666.8453472222,2008-08-06,20:17:18
41.338226,95.022672,0,5339,39666.8454050926,2008-08-06,20:17:23
41.337525,95.023916,0,5341,39666.845462963,2008-08-06,20:17:28
41.336892,95.025188,0,5339,39666.8455208333,2008-08-06,20:17:33
41.336257,95.026445,0,5337,39666.8455787037,2008-08-06,20:17:38
41.335595,95.027709,0,5337,39666.8456365741,2008-08-06,20:17:43
41.334908,95.028987,0,5340,39666.8456944444,2008-08-06,20:17:48
41.334227,95.030252,0,5354,39666.8457523148,2008-08-06,20:17:53
41.333531,95.031527,0,5364,39666.8458101852,2008-08-06,20:17:58
41.332833,95.032789,0,5371,39666.8458680556,2008-08-06,20:18:03
41.332151,95.034075,0,5375,39666.8459259259,2008-08-06,20:18:08
41.331483,95.0353,0,5369,39666.8459837963,2008-08-06,20:18:13
41.330827,95.036542,0,5364,39666.8460416667,2008-08-06,20:18:18
41.330205,95.037779,0,5360,39666.846099537,2008-08-06,20:18:23
41.329577,95.038986,0,5359,39666.8461574074,2008-08-06,20:18:28
41.328963,95.040205,0,5364,39666.8462152778,2008-08-06,20:18:33
41.328379,95.041393,0,5372,39666.8462731481,2008-08-06,20:18:38
41.327824,95.04259,0,5378,39666.8463310185,2008-08-06,20:18:43
41.327301,95.043831,0,5386,39666.8463888889,2008-08-06,20:18:48
41.32685,95.045188,0,5391,39666.8464467593,2008-08-06,20:18:53
41.326483,95.0466,0,5400,39666.8465046296,2008-08-06,20:18:58
41.326126,95.048023,0,5403,39666.8465625,2008-08-06,20:19:03
41.325799,95.049441,0,5405,39666.8466203704,2008-08-06,20:19:08
41.325467,95.05087,0,5412,39666.8466782407,2008-08-06,20:19:13
41.325126,95.052299,0,5418,39666.8467361111,2008-08-06,20:19:18
41.324805,95.053712,0,5421,39666.8467939815,2008-08-06,20:19:23
41.324493,95.055151,0,5432,39666.8468518518,2008-08-06,20:19:28
41.324181,95.056577,0,5444,39666.8469097222,2008-08-06,20:19:33
41.323853,95.057999,0,5449,39666.8469675926,2008-08-06,20:19:38
41.323553,95.059409,0,5453,39666.847025463,2008-08-06,20:19:43
41.323231,95.060833,0,5454,39666.8470833333,2008-08-06,20:19:48
41.322881,95.062244,0,5450,39666.8471412037,2008-08-06,20:19:53
41.322534,95.063667,0,5446,39666.8471990741,2008-08-06,20:19:58
41.322177,95.06511,0,5443,39666.8472569444,2008-08-06,20:20:03
41.321858,95.066563,0,5444,39666.8473148148,2008-08-06,20:20:08
41.321497,95.068026,0,5442,39666.8473726852,2008-08-06,20:20:13
41.321159,95.069503,0,5442,39666.8474305556,2008-08-06,20:20:18
41.320804,95.070975,0,5439,39666.8474884259,2008-08-06,20:20:23
41.320458,95.072439,0,5435,39666.8475462963,2008-08-06,20:20:28
41.320078,95.073894,0,5433,39666.8476041667,2008-08-06,20:20:33
41.319595,95.075267,0,5428,39666.847662037,2008-08-06,20:20:38
41.319043,95.07663,0,5425,39666.8477199074,2008-08-06,20:20:43
41.318372,95.077941,0,5422,39666.8477777778,2008-08-06,20:20:48
41.317652,95.07919,0,5422,39666.8478356482,2008-08-06,20:20:53
41.316956,95.080408,0,5429,39666.8478935185,2008-08-06,20:20:58
41.316289,95.08161,0,5441,39666.8479513889,2008-08-06,20:21:03
41.315603,95.082804,0,5448,39666.8480092593,2008-08-06,20:21:08
41.314956,95.083987,0,5457,39666.8480671296,2008-08-06,20:21:13
41.314302,95.085173,0,5467,39666.848125,2008-08-06,20:21:18
41.313625,95.086384,0,5474,39666.8481828704,2008-08-06,20:21:23
41.312958,95.08761,0,5475,39666.8482407407,2008-08-06,20:21:28
41.312285,95.08883,0,5477,39666.8482986111,2008-08-06,20:21:33
41.311634,95.090041,0,5479,39666.8483564815,2008-08-06,20:21:38
41.310972,95.091262,0,5479,39666.8484143519,2008-08-06,20:21:43
41.310308,95.092448,0,5481,39666.8484722222,2008-08-06,20:21:48
41.309646,95.093638,0,5483,39666.8485300926,2008-08-06,20:21:53
41.308976,95.094839,0,5481,39666.848587963,2008-08-06,20:21:58
41.308324,95.096069,0,5480,39666.8486458333,2008-08-06,20:22:03
41.307762,95.097366,0,5475,39666.8487037037,2008-08-06,20:22:08
41.307332,95.098726,0,5474,39666.8487615741,2008-08-06,20:22:13
41.307,95.100148,0,5471,39666.8488194444,2008-08-06,20:22:18
41.306784,95.101605,0,5475,39666.8488773148,2008-08-06,20:22:23
41.306662,95.103086,0,5474,39666.8489351852,2008-08-06,20:22:28
41.30666,95.104548,0,5474,39666.8489930556,2008-08-06,20:22:33
41.306802,95.105969,0,5469,39666.8490509259,2008-08-06,20:22:38
41.306988,95.107395,0,5466,39666.8491087963,2008-08-06,20:22:43
41.307167,95.108834,0,5466,39666.8491666667,2008-08-06,20:22:48
41.307344,95.110262,0,5464,39666.849224537,2008-08-06,20:22:53
41.307526,95.111687,0,5465,39666.8492824074,2008-08-06,20:22:58
41.307716,95.113129,0,5468,39666.8493402778,2008-08-06,20:23:03
41.307892,95.114582,0,5472,39666.8493981481,2008-08-06,20:23:08
41.308086,95.115998,0,5474,39666.8494560185,2008-08-06,20:23:13
41.30827,95.117427,0,5477,39666.8495138889,2008-08-06,20:23:18
41.308472,95.118848,0,5479,39666.8495717593,2008-08-06,20:23:23
41.308586,95.120274,0,5485,39666.8496296296,2008-08-06,20:23:28
41.308633,95.121692,0,5494,39666.8496875,2008-08-06,20:23:33
41.308577,95.123106,0,5497,39666.8497453704,2008-08-06,20:23:38
41.308489,95.124553,0,5497,39666.8498032407,2008-08-06,20:23:43
41.308381,95.125977,0,5493,39666.8498611111,2008-08-06,20:23:48
41.308249,95.127392,0,5489,39666.8499189815,2008-08-06,20:23:53
41.30809,95.128809,0,5487,39666.8499768519,2008-08-06,20:23:58
41.307859,95.130192,0,5492,39666.8500347222,2008-08-06,20:24:03
41.307502,95.131528,0,5493,39666.8500925926,2008-08-06,20:24:08
41.307065,95.132795,0,5492,39666.850150463,2008-08-06,20:24:13
41.30654,95.134016,0,5495,39666.8502083333,2008-08-06,20:24:18
41.30595,95.135234,0,5500,39666.8502662037,2008-08-06,20:24:23
41.305368,95.136438,0,5509,39666.8503240741,2008-08-06,20:24:28
41.304773,95.137621,0,5509,39666.8503819444,2008-08-06,20:24:33
41.304164,95.138825,0,5505,39666.8504398148,2008-08-06,20:24:38
41.303551,95.140023,0,5502,39666.8504976852,2008-08-06,20:24:43
41.302943,95.141195,0,5503,39666.8505555556,2008-08-06,20:24:48
41.30237,95.142369,0,5508,39666.8506134259,2008-08-06,20:24:53
41.301777,95.143525,0,5517,39666.8506712963,2008-08-06,20:24:58
41.301198,95.144705,0,5526,39666.8507291667,2008-08-06,20:25:03
41.300608,95.145881,0,5534,39666.850787037,2008-08-06,20:25:08
41.300032,95.14708,0,5541,39666.8508449074,2008-08-06,20:25:13
41.299426,95.148293,0,5544,39666.8509027778,2008-08-06,20:25:18
41.29882,95.149497,0,5551,39666.8509606481,2008-08-06,20:25:23
41.298251,95.150687,0,5552,39666.8510185185,2008-08-06,20:25:28
41.297649,95.151855,0,5550,39666.8510763889,2008-08-06,20:25:33
41.297082,95.152986,0,5551,39666.8511342593,2008-08-06,20:25:38
41.296521,95.15414,0,5553,39666.8511921296,2008-08-06,20:25:43
41.29593,95.155303,0,5550,39666.85125,2008-08-06,20:25:48
41.295312,95.156473,0,5544,39666.8513078704,2008-08-06,20:25:53
41.294709,95.157638,0,5546,39666.8513657407,2008-08-06,20:25:58
41.294138,95.158803,0,5547,39666.8514236111,2008-08-06,20:26:03
41.293562,95.159981,0,5548,39666.8514814815,2008-08-06,20:26:08
41.293002,95.161152,0,5552,39666.8515393519,2008-08-06,20:26:13
41.292444,95.162311,0,5557,39666.8515972222,2008-08-06,20:26:18
41.2919,95.163459,0,5561,39666.8516550926,2008-08-06,20:26:23
41.291347,95.164658,0,5568,39666.851712963,2008-08-06,20:26:28
41.290872,95.16589,0,5570,39666.8517708333,2008-08-06,20:26:33
41.290446,95.167164,0,5574,39666.8518287037,2008-08-06,20:26:38
41.29006,95.168464,0,5576,39666.8518865741,2008-08-06,20:26:43
41.289743,95.169809,0,5575,39666.8519444444,2008-08-06,20:26:48
41.289492,95.171162,0,5581,39666.8520023148,2008-08-06,20:26:53
41.289304,95.172517,0,5588,39666.8520601852,2008-08-06,20:26:58
41.289177,95.173903,0,5590,39666.8521180556,2008-08-06,20:27:03
41.289088,95.175303,0,5590,39666.8521759259,2008-08-06,20:27:08
41.288988,95.176709,0,5590,39666.8522337963,2008-08-06,20:27:13
41.288884,95.17813,0,5588,39666.8522916667,2008-08-06,20:27:18
41.288769,95.17955,0,5584,39666.852349537,2008-08-06,20:27:23
41.288633,95.180951,0,5580,39666.8524074074,2008-08-06,20:27:28
41.288526,95.182391,0,5582,39666.8524652778,2008-08-06,20:27:33
41.288394,95.183845,0,5584,39666.8525231481,2008-08-06,20:27:38
41.288277,95.185289,0,5585,39666.8525810185,2008-08-06,20:27:43
41.288164,95.186753,0,5584,39666.8526388889,2008-08-06,20:27:48
41.288059,95.188229,0,5585,39666.8526967593,2008-08-06,20:27:53
41.287941,95.189712,0,5588,39666.8527546296,2008-08-06,20:27:58
41.287819,95.191195,0,5594,39666.8528125,2008-08-06,20:28:03
41.287701,95.192655,0,5600,39666.8528703704,2008-08-06,20:28:08
41.287585,95.194106,0,5608,39666.8529282407,2008-08-06,20:28:13
41.28746,95.195571,0,5621,39666.8529861111,2008-08-06,20:28:18
41.28733,95.197039,0,5625,39666.8530439815,2008-08-06,20:28:23
41.28719,95.198518,0,5631,39666.8531018518,2008-08-06,20:28:28
41.287083,95.199976,0,5633,39666.8531597222,2008-08-06,20:28:33
41.286971,95.201439,0,5635,39666.8532175926,2008-08-06,20:28:38
41.286843,95.202901,0,5634,39666.853275463,2008-08-06,20:28:43
41.286726,95.204348,0,5635,39666.8533333333,2008-08-06,20:28:48
41.286608,95.205814,0,5637,39666.8533912037,2008-08-06,20:28:53
41.286477,95.207262,0,5641,39666.8534490741,2008-08-06,20:28:58
41.286346,95.208696,0,5643,39666.8535069444,2008-08-06,20:29:03
41.28615,95.210101,0,5645,39666.8535648148,2008-08-06,20:29:08
41.285916,95.211487,0,5651,39666.8536226852,2008-08-06,20:29:13
41.285587,95.212851,0,5655,39666.8536805556,2008-08-06,20:29:18
41.285208,95.21417,0,5656,39666.8537384259,2008-08-06,20:29:23
41.284691,95.215466,0,5654,39666.8537962963,2008-08-06,20:29:28
41.284019,95.216705,0,5661,39666.8538541667,2008-08-06,20:29:33
41.283316,95.217815,0,5672,39666.853912037,2008-08-06,20:29:38
41.282566,95.218886,0,5674,39666.8539699074,2008-08-06,20:29:43
41.281785,95.219953,0,5679,39666.8540277778,2008-08-06,20:29:48
41.281014,95.221019,0,5683,39666.8540856481,2008-08-06,20:29:53
41.280286,95.222071,0,5689,39666.8541435185,2008-08-06,20:29:58
41.279585,95.22316,0,5694,39666.8542013889,2008-08-06,20:30:03
41.278971,95.224342,0,5697,39666.8542592593,2008-08-06,20:30:08
41.278415,95.225563,0,5697,39666.8543171296,2008-08-06,20:30:13
41.277905,95.226816,0,5695,39666.854375,2008-08-06,20:30:18
41.277449,95.22811,0,5692,39666.8544328704,2008-08-06,20:30:23
41.277036,95.229445,0,5692,39666.8544907407,2008-08-06,20:30:28
41.276667,95.230805,0,5688,39666.8545486111,2008-08-06,20:30:33
41.276294,95.232153,0,5688,39666.8546064815,2008-08-06,20:30:38
41.275934,95.233486,0,5693,39666.8546643518,2008-08-06,20:30:43
41.275593,95.234834,0,5699,39666.8547222222,2008-08-06,20:30:48
41.275245,95.236172,0,5699,39666.8547800926,2008-08-06,20:30:53
41.274906,95.237509,0,5693,39666.854837963,2008-08-06,20:30:58
41.274557,95.238832,0,5682,39666.8548958333,2008-08-06,20:31:03
41.274215,95.240158,0,5673,39666.8549537037,2008-08-06,20:31:08
41.273825,95.241499,0,5665,39666.8550115741,2008-08-06,20:31:13
41.273444,95.24284,0,5661,39666.8550694444,2008-08-06,20:31:18
41.273089,95.244164,0,5657,39666.8551273148,2008-08-06,20:31:23
41.272704,95.245498,0,5652,39666.8551851852,2008-08-06,20:31:28
41.272259,95.24681,0,5648,39666.8552430556,2008-08-06,20:31:33
41.271764,95.248081,0,5642,39666.8553009259,2008-08-06,20:31:38
41.271257,95.249307,0,5635,39666.8553587963,2008-08-06,20:31:43
41.270717,95.25052,0,5631,39666.8554166667,2008-08-06,20:31:48
41.270178,95.251753,0,5631,39666.855474537,2008-08-06,20:31:53
41.269638,95.252989,0,5633,39666.8555324074,2008-08-06,20:31:58
41.269118,95.254249,0,5642,39666.8555902778,2008-08-06,20:32:03
41.268614,95.255475,0,5653,39666.8556481482,2008-08-06,20:32:08
41.268104,95.256696,0,5665,39666.8557060185,2008-08-06,20:32:13
41.26759,95.25789,0,5675,39666.8557638889,2008-08-06,20:32:18
41.267036,95.259095,0,5686,39666.8558217593,2008-08-06,20:32:23
41.266429,95.260261,0,5705,39666.8558796296,2008-08-06,20:32:28
41.265732,95.261334,0,5712,39666.8559375,2008-08-06,20:32:33
41.264976,95.262342,0,5719,39666.8559953704,2008-08-06,20:32:38
41.264214,95.26328,0,5726,39666.8560532407,2008-08-06,20:32:43
41.263413,95.264237,0,5735,39666.8561111111,2008-08-06,20:32:48
41.26261,95.265179,0,5735,39666.8561689815,2008-08-06,20:32:53
41.261808,95.266098,0,5734,39666.8562268519,2008-08-06,20:32:58
41.261008,95.267019,0,5730,39666.8562847222,2008-08-06,20:33:03
41.260221,95.267952,0,5732,39666.8563425926,2008-08-06,20:33:08
41.259455,95.268889,0,5733,39666.856400463,2008-08-06,20:33:13
41.258651,95.26987,0,5738,39666.8564583333,2008-08-06,20:33:18
41.25785,95.270833,0,5740,39666.8565162037,2008-08-06,20:33:23
41.257033,95.271797,0,5737,39666.8565740741,2008-08-06,20:33:28
41.25623,95.272696,0,5730,39666.8566319444,2008-08-06,20:33:33
41.255422,95.273601,0,5720,39666.8566898148,2008-08-06,20:33:38
41.254628,95.274485,0,5709,39666.8567476852,2008-08-06,20:33:43
41.253832,95.275389,0,5697,39666.8568055556,2008-08-06,20:33:48
41.253047,95.276288,0,5686,39666.8568634259,2008-08-06,20:33:53
41.252247,95.277216,0,5678,39666.8569212963,2008-08-06,20:33:58
41.251446,95.278134,0,5673,39666.8569791667,2008-08-06,20:34:03
41.250652,95.279074,0,5668,39666.857037037,2008-08-06,20:34:08
41.249848,95.27996,0,5663,39666.8570949074,2008-08-06,20:34:13
41.249068,95.280828,0,5663,39666.8571527778,2008-08-06,20:34:18
41.248276,95.28176,0,5675,39666.8572106481,2008-08-06,20:34:23
41.247529,95.282634,0,5690,39666.8572685185,2008-08-06,20:34:28
41.246743,95.283547,0,5700,39666.8573263889,2008-08-06,20:34:33
41.245962,95.284448,0,5710,39666.8573842593,2008-08-06,20:34:38
41.245161,95.285325,0,5721,39666.8574421296,2008-08-06,20:34:43
41.244362,95.286221,0,5731,39666.8575,2008-08-06,20:34:48
41.243588,95.287104,0,5738,39666.8575578704,2008-08-06,20:34:53
41.242799,95.287992,0,5742,39666.8576157407,2008-08-06,20:34:58
41.242034,95.288895,0,5752,39666.8576736111,2008-08-06,20:35:03
41.241251,95.289788,0,5762,39666.8577314815,2008-08-06,20:35:08
41.240443,95.290705,0,5766,39666.8577893519,2008-08-06,20:35:13
41.23966,95.2916,0,5766,39666.8578472222,2008-08-06,20:35:18
41.238857,95.292515,0,5764,39666.8579050926,2008-08-06,20:35:23
41.238053,95.293439,0,5765,39666.857962963,2008-08-06,20:35:28
41.237282,95.294362,0,5766,39666.8580208333,2008-08-06,20:35:33
41.236488,95.295318,0,5772,39666.8580787037,2008-08-06,20:35:38
41.235665,95.296248,0,5778,39666.8581365741,2008-08-06,20:35:43
41.234844,95.297195,0,5781,39666.8581944444,2008-08-06,20:35:48
41.234022,95.298158,0,5782,39666.8582523148,2008-08-06,20:35:53
41.233169,95.299139,0,5784,39666.8583101852,2008-08-06,20:35:58
41.232315,95.300092,0,5786,39666.8583680556,2008-08-06,20:36:03
41.231462,95.301067,0,5796,39666.8584259259,2008-08-06,20:36:08
41.230611,95.302039,0,5804,39666.8584837963,2008-08-06,20:36:13
41.229809,95.302987,0,5815,39666.8585416667,2008-08-06,20:36:18
41.229012,95.303983,0,5818,39666.858599537,2008-08-06,20:36:23
41.228253,95.305041,0,5821,39666.8586574074,2008-08-06,20:36:28
41.227547,95.30615,0,5825,39666.8587152778,2008-08-06,20:36:33
41.226906,95.307311,0,5832,39666.8587731481,2008-08-06,20:36:38
41.226331,95.308487,0,5839,39666.8588310185,2008-08-06,20:36:43
41.225805,95.309752,0,5847,39666.8588888889,2008-08-06,20:36:48
41.225302,95.311098,0,5853,39666.8589467593,2008-08-06,20:36:53
41.224861,95.312447,0,5859,39666.8590046296,2008-08-06,20:36:58
41.22443,95.313817,0,5860,39666.8590625,2008-08-06,20:37:03
41.224032,95.315173,0,5858,39666.8591203704,2008-08-06,20:37:08
41.22361,95.316523,0,5856,39666.8591782407,2008-08-06,20:37:13
41.223194,95.317849,0,5856,39666.8592361111,2008-08-06,20:37:18
41.222774,95.319175,0,5862,39666.8592939815,2008-08-06,20:37:23
41.222285,95.320497,0,5865,39666.8593518519,2008-08-06,20:37:28
41.22176,95.321805,0,5866,39666.8594097222,2008-08-06,20:37:33
41.221228,95.323081,0,5870,39666.8594675926,2008-08-06,20:37:38
41.22074,95.324357,0,5871,39666.859525463,2008-08-06,20:37:43
41.220251,95.325629,0,5870,39666.8595833333,2008-08-06,20:37:48
41.219745,95.326902,0,5870,39666.8596412037,2008-08-06,20:37:53
41.219269,95.328152,0,5871,39666.8596990741,2008-08-06,20:37:58
41.218774,95.329424,0,5870,39666.8597569444,2008-08-06,20:38:03
41.218247,95.330714,0,5867,39666.8598148148,2008-08-06,20:38:08
41.217728,95.331948,0,5868,39666.8598726852,2008-08-06,20:38:13
41.21714,95.333142,0,5879,39666.8599305556,2008-08-06,20:38:18
41.216467,95.334225,0,5887,39666.8599884259,2008-08-06,20:38:23
41.215697,95.335242,0,5890,39666.8600462963,2008-08-06,20:38:28
41.214922,95.336075,0,5890,39666.8601041667,2008-08-06,20:38:33
41.214014,95.336851,0,5893,39666.860162037,2008-08-06,20:38:38
41.2131,95.337501,0,5903,39666.8602199074,2008-08-06,20:38:43
41.212108,95.33807,0,5911,39666.8602777778,2008-08-06,20:38:48
41.211093,95.338597,0,5915,39666.8603356481,2008-08-06,20:38:53
41.210112,95.339097,0,5922,39666.8603935185,2008-08-06,20:38:58
41.209111,95.339605,0,5928,39666.8604513889,2008-08-06,20:39:03
41.208097,95.340128,0,5929,39666.8605092593,2008-08-06,20:39:08
41.207104,95.34063,0,5931,39666.8605671296,2008-08-06,20:39:13
41.206081,95.341168,0,5933,39666.860625,2008-08-06,20:39:18
41.205077,95.341711,0,5941,39666.8606828704,2008-08-06,20:39:23
41.204118,95.342305,0,5951,39666.8607407407,2008-08-06,20:39:28
41.203164,95.34298,0,5957,39666.8607986111,2008-08-06,20:39:33
41.202246,95.343703,0,5964,39666.8608564815,2008-08-06,20:39:38
41.201394,95.344506,0,5972,39666.8609143518,2008-08-06,20:39:43
41.200569,95.345362,0,5975,39666.8609722222,2008-08-06,20:39:48
41.19978,95.346271,0,5981,39666.8610300926,2008-08-06,20:39:53
41.198968,95.347216,0,5985,39666.861087963,2008-08-06,20:39:58
41.198157,95.348186,0,5994,39666.8611458333,2008-08-06,20:40:03
41.197335,95.349144,0,6001,39666.8612037037,2008-08-06,20:40:08
41.196517,95.350087,0,6002,39666.8612615741,2008-08-06,20:40:13
41.195734,95.351028,0,6005,39666.8613194444,2008-08-06,20:40:18
41.19496,95.351942,0,6010,39666.8613773148,2008-08-06,20:40:23
41.194176,95.352863,0,6013,39666.8614351852,2008-08-06,20:40:28
41.19339,95.353778,0,6011,39666.8614930556,2008-08-06,20:40:33
41.192613,95.354719,0,6015,39666.8615509259,2008-08-06,20:40:38
41.191813,95.355644,0,6014,39666.8616087963,2008-08-06,20:40:43
41.191022,95.35659,0,6013,39666.8616666667,2008-08-06,20:40:48
41.190232,95.357548,0,6019,39666.861724537,2008-08-06,20:40:53
41.189406,95.358454,0,6018,39666.8617824074,2008-08-06,20:40:58
41.18863,95.359263,0,6021,39666.8618402778,2008-08-06,20:41:03
41.18774,95.360036,0,6022,39666.8618981481,2008-08-06,20:41:08
41.186829,95.360702,0,6023,39666.8619560185,2008-08-06,20:41:13
41.185857,95.361277,0,6022,39666.8620138889,2008-08-06,20:41:18
41.184881,95.361714,0,6014,39666.8620717593,2008-08-06,20:41:23
41.183881,95.362118,0,6009,39666.8621296296,2008-08-06,20:41:28
41.182922,95.362395,0,6015,39666.8621875,2008-08-06,20:41:33
41.181928,95.362647,0,6014,39666.8622453704,2008-08-06,20:41:38
41.180986,95.362889,0,6013,39666.8623032407,2008-08-06,20:41:43
41.180045,95.363146,0,6014,39666.8623611111,2008-08-06,20:41:48
41.179083,95.363423,0,6007,39666.8624189815,2008-08-06,20:41:53
41.178155,95.363714,0,5999,39666.8624768518,2008-08-06,20:41:58
41.177231,95.36401,0,5988,39666.8625347222,2008-08-06,20:42:03
41.176328,95.364314,0,5984,39666.8625925926,2008-08-06,20:42:08
41.175396,95.364639,0,5977,39666.862650463,2008-08-06,20:42:13
41.174516,95.364993,0,5970,39666.8627083333,2008-08-06,20:42:18
41.173651,95.365432,0,5967,39666.8627662037,2008-08-06,20:42:23
41.172766,95.365943,0,5968,39666.8628240741,2008-08-06,20:42:28
41.171893,95.366456,0,5969,39666.8628819444,2008-08-06,20:42:33
41.171037,95.366962,0,5972,39666.8629398148,2008-08-06,20:42:38
41.170195,95.367503,0,5971,39666.8629976852,2008-08-06,20:42:43
41.169324,95.368093,0,5968,39666.8630555556,2008-08-06,20:42:48
41.168451,95.368648,0,5968,39666.8631134259,2008-08-06,20:42:53
41.167581,95.369196,0,5964,39666.8631712963,2008-08-06,20:42:58
41.166701,95.369767,0,5958,39666.8632291667,2008-08-06,20:43:03
41.165811,95.370343,0,5961,39666.863287037,2008-08-06,20:43:08
41.164942,95.370967,0,5963,39666.8633449074,2008-08-06,20:43:13
41.164062,95.371667,0,5966,39666.8634027778,2008-08-06,20:43:18
41.163188,95.372398,0,5967,39666.8634606482,2008-08-06,20:43:23
41.16232,95.373107,0,5964,39666.8635185185,2008-08-06,20:43:28
41.161499,95.373964,0,5965,39666.8635763889,2008-08-06,20:43:33
41.160678,95.374868,0,5963,39666.8636342593,2008-08-06,20:43:38
41.159883,95.375884,0,5959,39666.8636921296,2008-08-06,20:43:43
41.159116,95.376937,0,5961,39666.86375,2008-08-06,20:43:48
41.158408,95.377945,0,5959,39666.8638078704,2008-08-06,20:43:53
41.157735,95.379028,0,5956,39666.8638657407,2008-08-06,20:43:58
41.157041,95.38022,0,5952,39666.8639236111,2008-08-06,20:44:03
41.156347,95.381466,0,5949,39666.8639814815,2008-08-06,20:44:08
41.155777,95.3827,0,5944,39666.8640393519,2008-08-06,20:44:13
41.15521,95.383992,0,5936,39666.8640972222,2008-08-06,20:44:18
41.154683,95.385315,0,5929,39666.8641550926,2008-08-06,20:44:23
41.154231,95.386647,0,5927,39666.864212963,2008-08-06,20:44:28
41.153793,95.388038,0,5921,39666.8642708333,2008-08-06,20:44:33
41.153396,95.389499,0,5916,39666.8643287037,2008-08-06,20:44:38
41.15306,95.390996,0,5909,39666.8643865741,2008-08-06,20:44:43
41.152738,95.392548,0,5906,39666.8644444444,2008-08-06,20:44:48
41.15249,95.394092,0,5901,39666.8645023148,2008-08-06,20:44:53
41.152319,95.39566,0,5900,39666.8645601852,2008-08-06,20:44:58
41.152197,95.397245,0,5901,39666.8646180556,2008-08-06,20:45:03
41.152159,95.398874,0,5901,39666.8646759259,2008-08-06,20:45:08
41.152141,95.400489,0,5902,39666.8647337963,2008-08-06,20:45:13
41.152186,95.40214,0,5903,39666.8647916667,2008-08-06,20:45:18
41.152321,95.403767,0,5900,39666.864849537,2008-08-06,20:45:23
41.152504,95.405383,0,5899,39666.8649074074,2008-08-06,20:45:28
41.152736,95.407004,0,5896,39666.8649652778,2008-08-06,20:45:33
41.153014,95.408661,0,5894,39666.8650231481,2008-08-06,20:45:38
41.153324,95.410316,0,5897,39666.8650810185,2008-08-06,20:45:43
41.153603,95.411992,0,5902,39666.8651388889,2008-08-06,20:45:48
41.153922,95.41367,0,5908,39666.8651967593,2008-08-06,20:45:53
41.154203,95.41535,0,5908,39666.8652546296,2008-08-06,20:45:58
41.154426,95.417051,0,5907,39666.8653125,2008-08-06,20:46:03
41.154583,95.418783,0,5902,39666.8653703704,2008-08-06,20:46:08
41.154687,95.420531,0,5894,39666.8654282407,2008-08-06,20:46:13
41.154713,95.42229,0,5891,39666.8654861111,2008-08-06,20:46:18
41.154739,95.424069,0,5887,39666.8655439815,2008-08-06,20:46:23
41.154763,95.425865,0,5885,39666.8656018519,2008-08-06,20:46:28
41.154802,95.427669,0,5881,39666.8656597222,2008-08-06,20:46:33
41.154836,95.429481,0,5876,39666.8657175926,2008-08-06,20:46:38
41.154853,95.431286,0,5868,39666.865775463,2008-08-06,20:46:43
41.154864,95.433086,0,5864,39666.8658333333,2008-08-06,20:46:48
41.154872,95.434872,0,5860,39666.8658912037,2008-08-06,20:46:53
41.154799,95.436577,0,5856,39666.8659490741,2008-08-06,20:46:58
41.154653,95.438267,0,5848,39666.8660069444,2008-08-06,20:47:03
41.154468,95.439911,0,5840,39666.8660648148,2008-08-06,20:47:08
41.154205,95.44153,0,5836,39666.8661226852,2008-08-06,20:47:13
41.153907,95.443114,0,5841,39666.8661805556,2008-08-06,20:47:18
41.153574,95.444608,0,5849,39666.8662384259,2008-08-06,20:47:23
41.153159,95.446074,0,5853,39666.8662962963,2008-08-06,20:47:28
41.152684,95.447473,0,5861,39666.8663541667,2008-08-06,20:47:33
41.152217,95.448787,0,5874,39666.866412037,2008-08-06,20:47:38
41.151782,95.449915,0,5879,39666.8664699074,2008-08-06,20:47:43
41.151338,95.451034,0,5886,39666.8665277778,2008-08-06,20:47:48
41.150859,95.452067,0,5893,39666.8665856481,2008-08-06,20:47:53
41.150324,95.45314,0,5899,39666.8666435185,2008-08-06,20:47:58
41.149695,95.454206,0,5902,39666.8667013889,2008-08-06,20:48:03
41.149068,95.455245,0,5899,39666.8667592593,2008-08-06,20:48:08
41.14842,95.456214,0,5895,39666.8668171296,2008-08-06,20:48:13
41.147765,95.457156,0,5891,39666.866875,2008-08-06,20:48:18
41.147046,95.458093,0,5889,39666.8669328704,2008-08-06,20:48:23
41.14629,95.45902,0,5892,39666.8669907407,2008-08-06,20:48:28
41.145442,95.459924,0,5887,39666.8670486111,2008-08-06,20:48:33
41.144594,95.460759,0,5887,39666.8671064815,2008-08-06,20:48:38
41.143729,95.461552,0,5879,39666.8671643519,2008-08-06,20:48:43
41.142828,95.462316,0,5873,39666.8672222222,2008-08-06,20:48:48
41.14188,95.463067,0,5866,39666.8672800926,2008-08-06,20:48:53
41.140905,95.463738,0,5861,39666.867337963,2008-08-06,20:48:58
41.139879,95.464364,0,5860,39666.8673958333,2008-08-06,20:49:03
41.138837,95.464969,0,5862,39666.8674537037,2008-08-06,20:49:08
41.137827,95.465568,0,5862,39666.8675115741,2008-08-06,20:49:13
41.136829,95.466086,0,5857,39666.8675694444,2008-08-06,20:49:18
41.135815,95.466611,0,5853,39666.8676273148,2008-08-06,20:49:23
41.134755,95.467199,0,5850,39666.8676851852,2008-08-06,20:49:28
41.133712,95.467789,0,5850,39666.8677430556,2008-08-06,20:49:33
41.13267,95.468356,0,5848,39666.8678009259,2008-08-06,20:49:38
41.131629,95.468925,0,5839,39666.8678587963,2008-08-06,20:49:43
41.130566,95.469508,0,5830,39666.8679166667,2008-08-06,20:49:48
41.129521,95.470089,0,5819,39666.867974537,2008-08-06,20:49:53
41.128523,95.470649,0,5812,39666.8680324074,2008-08-06,20:49:58
41.12757,95.471183,0,5807,39666.8680902778,2008-08-06,20:50:03
41.126693,95.471645,0,5805,39666.8681481481,2008-08-06,20:50:08
41.125858,95.472114,0,5801,39666.8682060185,2008-08-06,20:50:13
41.12506,95.472654,0,5793,39666.8682638889,2008-08-06,20:50:18
41.124328,95.473179,0,5784,39666.8683217593,2008-08-06,20:50:23
41.123669,95.473648,0,5779,39666.8683796296,2008-08-06,20:50:28
41.123002,95.474147,0,5776,39666.8684375,2008-08-06,20:50:33
41.122361,95.474664,0,5773,39666.8684953704,2008-08-06,20:50:38
41.121771,95.475151,0,5770,39666.8685532407,2008-08-06,20:50:43
41.121261,95.475661,0,5765,39666.8686111111,2008-08-06,20:50:48
41.120801,95.476108,0,5753,39666.8686689815,2008-08-06,20:50:53
41.120419,95.476489,0,5744,39666.8687268518,2008-08-06,20:50:58
41.120195,95.476795,0,5746,39666.8687847222,2008-08-06,20:51:03
41.119949,95.477141,0,5750,39666.8688425926,2008-08-06,20:51:08
41.119741,95.477388,0,5755,39666.868900463,2008-08-06,20:51:13
41.119555,95.47761,0,5761,39666.8689583333,2008-08-06,20:51:18
41.119437,95.477765,0,5767,39666.8690162037,2008-08-06,20:51:23
41.119341,95.477906,0,5773,39666.8690740741,2008-08-06,20:51:28
41.119243,95.478016,0,5772,39666.8691319444,2008-08-06,20:51:33
41.11915,95.478114,0,5768,39666.8691898148,2008-08-06,20:51:38
41.119024,95.478269,0,5757,39666.8692476852,2008-08-06,20:51:43
41.118887,95.478415,0,5744,39666.8693055556,2008-08-06,20:51:48
41.118746,95.4786,0,5734,39666.8693634259,2008-08-06,20:51:53
41.118597,95.478804,0,5725,39666.8694212963,2008-08-06,20:51:58
41.118446,95.479,0,5716,39666.8694791667,2008-08-06,20:52:03
41.118252,95.479239,0,5711,39666.869537037,2008-08-06,20:52:08
41.118094,95.479492,0,5704,39666.8695949074,2008-08-06,20:52:13
41.11793,95.479745,0,5702,39666.8696527778,2008-08-06,20:52:18
41.117725,95.479983,0,5694,39666.8697106481,2008-08-06,20:52:23
41.117508,95.480247,0,5684,39666.8697685185,2008-08-06,20:52:28
41.117326,95.480577,0,5676,39666.8698263889,2008-08-06,20:52:33
41.117137,95.480928,0,5677,39666.8698842593,2008-08-06,20:52:38
41.11689,95.4813,0,5684,39666.8699421296,2008-08-06,20:52:43
41.116642,95.481692,0,5693,39666.87,2008-08-06,20:52:48
41.116398,95.4821,0,5709,39666.8700578704,2008-08-06,20:52:53
41.116166,95.482517,0,5723,39666.8701157407,2008-08-06,20:52:58
41.115927,95.482961,0,5725,39666.8701736111,2008-08-06,20:53:03
41.11567,95.483408,0,5727,39666.8702314815,2008-08-06,20:53:08
41.115401,95.483896,0,5722,39666.8702893518,2008-08-06,20:53:13
41.115128,95.484376,0,5717,39666.8703472222,2008-08-06,20:53:18
41.114886,95.4849,0,5722,39666.8704050926,2008-08-06,20:53:23
41.114626,95.48544,0,5720,39666.870462963,2008-08-06,20:53:28
41.114361,95.486024,0,5720,39666.8705208333,2008-08-06,20:53:33
41.114096,95.486624,0,5719,39666.8705787037,2008-08-06,20:53:38
41.113824,95.487208,0,5718,39666.8706365741,2008-08-06,20:53:43
41.113573,95.48778,0,5717,39666.8706944444,2008-08-06,20:53:48
41.113348,95.488314,0,5716,39666.8707523148,2008-08-06,20:53:53
41.113113,95.488832,0,5722,39666.8708101852,2008-08-06,20:53:58
41.112913,95.489335,0,5727,39666.8708680556,2008-08-06,20:54:03
41.112694,95.489785,0,5727,39666.8709259259,2008-08-06,20:54:08
41.112521,95.490181,0,5727,39666.8709837963,2008-08-06,20:54:13
41.112349,95.490554,0,5732,39666.8710416667,2008-08-06,20:54:18
41.112183,95.49093,0,5730,39666.871099537,2008-08-06,20:54:23
41.112031,95.491311,0,5729,39666.8711574074,2008-08-06,20:54:28
41.111853,95.491719,0,5730,39666.8712152778,2008-08-06,20:54:33
41.111641,95.49216,0,5731,39666.8712731482,2008-08-06,20:54:38
41.111436,95.492614,0,5727,39666.8713310185,2008-08-06,20:54:43
41.111231,95.493064,0,5722,39666.8713888889,2008-08-06,20:54:48
41.11102,95.493528,0,5717,39666.8714467593,2008-08-06,20:54:53
41.110775,95.494023,0,5721,39666.8715046296,2008-08-06,20:54:58
41.110532,95.494531,0,5727,39666.8715625,2008-08-06,20:55:03
41.110308,95.495038,0,5734,39666.8716203704,2008-08-06,20:55:08
41.11008,95.495543,0,5732,39666.8716782407,2008-08-06,20:55:13
41.109838,95.496064,0,5729,39666.8717361111,2008-08-06,20:55:18
41.1096,95.496613,0,5725,39666.8717939815,2008-08-06,20:55:23
41.109334,95.497164,0,5724,39666.8718518519,2008-08-06,20:55:28
41.109064,95.497735,0,5724,39666.8719097222,2008-08-06,20:55:33
41.108822,95.498303,0,5723,39666.8719675926,2008-08-06,20:55:38
41.108571,95.498891,0,5732,39666.872025463,2008-08-06,20:55:43
41.108312,95.499468,0,5738,39666.8720833333,2008-08-06,20:55:48
41.108066,95.500044,0,5738,39666.8721412037,2008-08-06,20:55:53
41.10781,95.500615,0,5740,39666.8721990741,2008-08-06,20:55:58
41.107544,95.501165,0,5742,39666.8722569444,2008-08-06,20:56:03
41.10731,95.501673,0,5743,39666.8723148148,2008-08-06,20:56:08
41.107135,95.502129,0,5739,39666.8723726852,2008-08-06,20:56:13
41.106975,95.502529,0,5735,39666.8724305556,2008-08-06,20:56:18
41.106827,95.50292,0,5732,39666.8724884259,2008-08-06,20:56:23
41.106674,95.503254,0,5734,39666.8725462963,2008-08-06,20:56:28
41.106567,95.503539,0,5732,39666.8726041667,2008-08-06,20:56:33
41.106477,95.50376,0,5730,39666.872662037,2008-08-06,20:56:38
41.106246,95.503927,0,5714,39666.8794907407,2008-08-06,21:06:28
41.106234,95.503931,0,5714,39666.8795486111,2008-08-06,21:06:33
41.106219,95.503938,0,5714,39666.8796064815,2008-08-06,21:06:38
41.106212,95.503941,0,5714,39666.8796643519,2008-08-06,21:06:43
41.106212,95.503941,0,5714,39666.8796990741,2008-08-06,21:06:46
41.106213,95.503942,0,5714,39666.8797222222,2008-08-06,21:06:48
41.106232,95.503934,0,5712,39666.8797800926,2008-08-06,21:06:53
41.106251,95.503921,0,5710,39666.879837963,2008-08-06,21:06:58
41.106251,95.503921,0,5710,39666.8798726852,2008-08-06,21:07:01
41.106258,95.503916,0,5708,39666.8798958333,2008-08-06,21:07:03
41.106248,95.503924,0,5708,39666.8799537037,2008-08-06,21:07:08
41.106213,95.503961,0,5710,39666.8800115741,2008-08-06,21:07:13
41.106213,95.503961,0,5710,39666.8800462963,2008-08-06,21:07:16
41.106217,95.503967,0,5711,39666.8800694444,2008-08-06,21:07:18
41.106217,95.503976,0,5711,39666.8801273148,2008-08-06,21:07:23
41.106217,95.503976,0,5711,39666.880162037,2008-08-06,21:07:26
41.106217,95.503977,0,5711,39666.8801851852,2008-08-06,21:07:28
41.106226,95.503976,0,5712,39666.8802430556,2008-08-06,21:07:33
41.106236,95.503973,0,5714,39666.8803009259,2008-08-06,21:07:38
41.106246,95.503969,0,5715,39666.8803587963,2008-08-06,21:07:43
41.106272,95.503939,0,5715,39666.8804166667,2008-08-06,21:07:48
41.106305,95.503886,0,5714,39666.880474537,2008-08-06,21:07:53
41.106341,95.503857,0,5714,39666.8805324074,2008-08-06,21:07:58
41.106369,95.503808,0,5714,39666.8805902778,2008-08-06,21:08:03
41.106402,95.503758,0,5715,39666.8806481481,2008-08-06,21:08:08
41.106418,95.503774,0,5714,39666.8807060185,2008-08-06,21:08:13
41.106426,95.503772,0,5714,39666.8807638889,2008-08-06,21:08:18
41.106423,95.503774,0,5714,39666.8808217593,2008-08-06,21:08:23
41.106418,95.503776,0,5715,39666.8808796296,2008-08-06,21:08:28
41.106418,95.503776,0,5715,39666.8809143519,2008-08-06,21:08:31
41.106415,95.503776,0,5715,39666.8809375,2008-08-06,21:08:33
41.106406,95.503778,0,5715,39666.8809953704,2008-08-06,21:08:38
41.106406,95.503778,0,5715,39666.8810300926,2008-08-06,21:08:41
41.106398,95.503781,0,5715,39666.8810532407,2008-08-06,21:08:43
41.106389,95.503785,0,5715,39666.8811111111,2008-08-06,21:08:48
41.106389,95.503785,0,5715,39666.8811458333,2008-08-06,21:08:51
41.106381,95.503789,0,5716,39666.8811689815,2008-08-06,21:08:53
41.10637,95.503793,0,5716,39666.8812268519,2008-08-06,21:08:58
41.106369,95.503794,0,5716,39666.8812847222,2008-08-06,21:09:03
41.106367,95.503794,0,5716,39666.8813425926,2008-08-06,21:09:08
41.106371,95.503793,0,5717,39666.881400463,2008-08-06,21:09:13
41.106371,95.503793,0,5717,39666.8814583333,2008-08-06,21:09:18
41.10637,95.503795,0,5717,39666.8815162037,2008-08-06,21:09:23
41.106368,95.503797,0,5717,39666.8815740741,2008-08-06,21:09:28
41.106371,95.503798,0,5717,39666.8816319444,2008-08-06,21:09:33
41.106371,95.503798,0,5717,39666.8816898148,2008-08-06,21:09:38
41.106366,95.503801,0,5717,39666.8817476852,2008-08-06,21:09:43
41.106366,95.503801,0,5717,39666.8817824074,2008-08-06,21:09:46
41.106359,95.503805,0,5717,39666.8818055556,2008-08-06,21:09:48
41.106347,95.503809,0,5717,39666.8818634259,2008-08-06,21:09:53
41.106319,95.503827,0,5718,39666.8819212963,2008-08-06,21:09:58
41.106296,95.503845,0,5718,39666.8819791667,2008-08-06,21:10:03
41.10629,95.503848,0,5718,39666.882037037,2008-08-06,21:10:08
41.10629,95.503849,0,5718,39666.8820949074,2008-08-06,21:10:13
41.10629,95.503849,0,5718,39666.8821296296,2008-08-06,21:10:16
41.106287,95.503851,0,5718,39666.8821527778,2008-08-06,21:10:18
41.106296,95.503849,0,5718,39666.8822106481,2008-08-06,21:10:23
41.106352,95.503858,0,5717,39666.8822685185,2008-08-06,21:10:28
41.106414,95.503852,0,5713,39666.8823263889,2008-08-06,21:10:33
41.106453,95.503827,0,5712,39666.8823842593,2008-08-06,21:10:38
41.106456,95.503795,0,5711,39666.8824421296,2008-08-06,21:10:43
41.106483,95.503792,0,5712,39666.8825,2008-08-06,21:10:48
41.106505,95.503788,0,5714,39666.8825578704,2008-08-06,21:10:53
41.106535,95.503793,0,5715,39666.8826157407,2008-08-06,21:10:58
41.106574,95.503815,0,5717,39666.8826736111,2008-08-06,21:11:03
41.106597,95.503832,0,5719,39666.8827314815,2008-08-06,21:11:08
41.106587,95.503828,0,5721,39666.8827893519,2008-08-06,21:11:13
41.106598,95.50382,0,5723,39666.8828472222,2008-08-06,21:11:18
41.106577,95.50383,0,5727,39666.8829050926,2008-08-06,21:11:23
41.106557,95.503841,0,5731,39666.882962963,2008-08-06,21:11:28
41.106515,95.503837,0,5734,39666.8830208333,2008-08-06,21:11:33
41.106487,95.503849,0,5737,39666.8830787037,2008-08-06,21:11:38
41.106499,95.503884,0,5738,39666.8831365741,2008-08-06,21:11:43
41.106499,95.503884,0,5738,39666.8831712963,2008-08-06,21:11:46
41.106503,95.503884,0,5739,39666.8831944444,2008-08-06,21:11:48
41.10647,95.50388,0,5741,39666.8832523148,2008-08-06,21:11:53
41.106452,95.503907,0,5740,39666.8833101852,2008-08-06,21:11:58
41.106436,95.50393,0,5739,39666.8833680556,2008-08-06,21:12:03
41.106434,95.50393,0,5738,39666.8834259259,2008-08-06,21:12:08
41.106435,95.503929,0,5738,39666.8834837963,2008-08-06,21:12:13
41.106435,95.50393,0,5738,39666.8835416667,2008-08-06,21:12:18
41.106428,95.503933,0,5738,39666.883599537,2008-08-06,21:12:23
41.106425,95.503934,0,5738,39666.8836574074,2008-08-06,21:12:28
41.106426,95.503934,0,5738,39666.8837152778,2008-08-06,21:12:33
41.106424,95.503935,0,5738,39666.8837731481,2008-08-06,21:12:38
41.106423,95.503935,0,5738,39666.8838310185,2008-08-06,21:12:43
41.106423,95.503936,0,5738,39666.8838888889,2008-08-06,21:12:48
41.10642,95.503938,0,5738,39666.8839467593,2008-08-06,21:12:53
41.106426,95.503936,0,5738,39666.8840046296,2008-08-06,21:12:58
41.106427,95.503936,0,5738,39666.8840625,2008-08-06,21:13:03
41.106427,95.503936,0,5738,39666.8840972222,2008-08-06,21:13:06
41.106424,95.503936,0,5738,39666.8841203704,2008-08-06,21:13:08
41.106402,95.503937,0,5735,39666.8841782407,2008-08-06,21:13:13
41.106401,95.503937,0,5736,39666.8842361111,2008-08-06,21:13:18
41.106401,95.503937,0,5736,39666.8842708333,2008-08-06,21:13:21
41.106394,95.503932,0,5735,39666.8842939815,2008-08-06,21:13:23
41.106379,95.50392,0,5735,39666.8843518518,2008-08-06,21:13:28
41.106367,95.503909,0,5735,39666.8844097222,2008-08-06,21:13:33
41.106367,95.503909,0,5735,39666.8844444444,2008-08-06,21:13:36
41.106371,95.503906,0,5735,39666.8844675926,2008-08-06,21:13:38
41.10637,95.503892,0,5734,39666.884525463,2008-08-06,21:13:43
41.106379,95.503885,0,5736,39666.8845833333,2008-08-06,21:13:48
41.10638,95.503912,0,5738,39666.8846412037,2008-08-06,21:13:53
41.106368,95.503922,0,5741,39666.8846990741,2008-08-06,21:13:58
41.106361,95.503926,0,5742,39666.8847569444,2008-08-06,21:14:03
41.106362,95.503925,0,5742,39666.8848148148,2008-08-06,21:14:08
41.106362,95.503925,0,5742,39666.884849537,2008-08-06,21:14:11
41.106367,95.503925,0,5742,39666.8848726852,2008-08-06,21:14:13
41.106367,95.503908,0,5743,39666.8849305556,2008-08-06,21:14:18
41.106357,95.503909,0,5744,39666.8849884259,2008-08-06,21:14:23
41.106355,95.503917,0,5742,39666.8850462963,2008-08-06,21:14:28
41.106354,95.503915,0,5742,39666.8851041667,2008-08-06,21:14:33
41.10636,95.503913,0,5741,39666.885162037,2008-08-06,21:14:38
41.10636,95.503913,0,5741,39666.8851967593,2008-08-06,21:14:41
41.106368,95.50391,0,5741,39666.8852199074,2008-08-06,21:14:43
41.106377,95.503907,0,5741,39666.8852777778,2008-08-06,21:14:48
41.106384,95.503904,0,5741,39666.8853356481,2008-08-06,21:14:53
41.106385,95.503904,0,5741,39666.8853935185,2008-08-06,21:14:58
41.106385,95.503904,0,5741,39666.8854282407,2008-08-06,21:15:01
41.106389,95.503903,0,5741,39666.8854513889,2008-08-06,21:15:03
41.106405,95.503938,0,5741,39666.8855092593,2008-08-06,21:15:08
41.106415,95.50398,0,5741,39666.8855671296,2008-08-06,21:15:13
41.10643,95.503992,0,5742,39666.885625,2008-08-06,21:15:18
41.106415,95.503987,0,5745,39666.8856828704,2008-08-06,21:15:23
41.10641,95.503988,0,5745,39666.8857407407,2008-08-06,21:15:28
41.106409,95.503988,0,5746,39666.8857986111,2008-08-06,21:15:33
41.106409,95.503988,0,5746,39666.8858333333,2008-08-06,21:15:36
41.106411,95.503987,0,5746,39666.8858564815,2008-08-06,21:15:38
41.10642,95.503989,0,5746,39666.8859143518,2008-08-06,21:15:43
41.106437,95.503997,0,5746,39666.8859722222,2008-08-06,21:15:48
41.106426,95.503992,0,5746,39666.8860300926,2008-08-06,21:15:53
41.106421,95.503995,0,5746,39666.886087963,2008-08-06,21:15:58
41.106421,95.503995,0,5746,39666.8861226852,2008-08-06,21:16:01
41.106418,95.503997,0,5746,39666.8861458333,2008-08-06,21:16:03
41.106412,95.504025,0,5745,39666.8862037037,2008-08-06,21:16:08
41.106401,95.504087,0,5742,39666.8862615741,2008-08-06,21:16:13
41.106367,95.504149,0,5739,39666.8863194444,2008-08-06,21:16:18
41.10632,95.504235,0,5736,39666.8863773148,2008-08-06,21:16:23
41.106293,95.504346,0,5734,39666.8864351852,2008-08-06,21:16:28
41.10629,95.504469,0,5730,39666.8864930556,2008-08-06,21:16:33
41.106267,95.504626,0,5726,39666.8865509259,2008-08-06,21:16:38
41.106224,95.504811,0,5719,39666.8866087963,2008-08-06,21:16:43
41.106142,95.505002,0,5709,39666.8866666667,2008-08-06,21:16:48
41.106062,95.505215,0,5699,39666.886724537,2008-08-06,21:16:53
41.105964,95.505413,0,5691,39666.8867824074,2008-08-06,21:16:58
41.105846,95.505688,0,5674,39666.8868402778,2008-08-06,21:17:03
41.105722,95.506023,0,5656,39666.8868981482,2008-08-06,21:17:08
41.105604,95.506371,0,5652,39666.8869560185,2008-08-06,21:17:13
41.105519,95.506725,0,5650,39666.8870138889,2008-08-06,21:17:18
41.105403,95.507123,0,5653,39666.8870717593,2008-08-06,21:17:23
41.105228,95.507544,0,5654,39666.8871296296,2008-08-06,21:17:28
41.104994,95.50801,0,5654,39666.8871875,2008-08-06,21:17:33
41.104686,95.508505,0,5657,39666.8872453704,2008-08-06,21:17:38
41.10431,95.509015,0,5661,39666.8873032407,2008-08-06,21:17:43
41.104027,95.509553,0,5665,39666.8873611111,2008-08-06,21:17:48
41.103731,95.510129,0,5668,39666.8874189815,2008-08-06,21:17:53
41.10341,95.510699,0,5675,39666.8874768519,2008-08-06,21:17:58
41.10312,95.511307,0,5680,39666.8875347222,2008-08-06,21:18:03
41.10281,95.511934,0,5680,39666.8875925926,2008-08-06,21:18:08
41.102514,95.512563,0,5675,39666.887650463,2008-08-06,21:18:13
41.102244,95.513211,0,5669,39666.8877083333,2008-08-06,21:18:18
41.101961,95.513892,0,5667,39666.8877662037,2008-08-06,21:18:23
41.101634,95.514554,0,5667,39666.8878240741,2008-08-06,21:18:28
41.101275,95.515257,0,5673,39666.8878819444,2008-08-06,21:18:33
41.100903,95.515993,0,5679,39666.8879398148,2008-08-06,21:18:38
41.10056,95.516744,0,5685,39666.8879976852,2008-08-06,21:18:43
41.100196,95.517522,0,5691,39666.8880555556,2008-08-06,21:18:48
41.099815,95.518311,0,5692,39666.8881134259,2008-08-06,21:18:53
41.099397,95.519092,0,5695,39666.8881712963,2008-08-06,21:18:58
41.098972,95.519869,0,5695,39666.8882291667,2008-08-06,21:19:03
41.098505,95.520633,0,5707,39666.888287037,2008-08-06,21:19:08
41.098021,95.521399,0,5713,39666.8883449074,2008-08-06,21:19:13
41.097517,95.52217,0,5718,39666.8884027778,2008-08-06,21:19:18
41.09696,95.522936,0,5718,39666.8884606481,2008-08-06,21:19:23
41.096383,95.523687,0,5720,39666.8885185185,2008-08-06,21:19:28
41.095795,95.52444,0,5726,39666.8885763889,2008-08-06,21:19:33
41.095189,95.525166,0,5727,39666.8886342593,2008-08-06,21:19:38
41.09455,95.525874,0,5726,39666.8886921296,2008-08-06,21:19:43
41.093895,95.526559,0,5724,39666.88875,2008-08-06,21:19:48
41.093207,95.527241,0,5726,39666.8888078704,2008-08-06,21:19:53
41.092487,95.527894,0,5736,39666.8888657407,2008-08-06,21:19:58
41.091745,95.528534,0,5746,39666.8889236111,2008-08-06,21:20:03
41.090972,95.52913,0,5752,39666.8889814815,2008-08-06,21:20:08
41.09015,95.529694,0,5757,39666.8890393519,2008-08-06,21:20:13
41.089315,95.530239,0,5762,39666.8890972222,2008-08-06,21:20:18
41.088463,95.530747,0,5764,39666.8891550926,2008-08-06,21:20:23
41.087571,95.531192,0,5763,39666.889212963,2008-08-06,21:20:28
41.086631,95.531602,0,5759,39666.8892708333,2008-08-06,21:20:33
41.085659,95.531959,0,5756,39666.8893287037,2008-08-06,21:20:38
41.084666,95.532304,0,5747,39666.8893865741,2008-08-06,21:20:43
41.083679,95.53268,0,5734,39666.8894444444,2008-08-06,21:20:48
41.082676,95.533047,0,5721,39666.8895023148,2008-08-06,21:20:53
41.081664,95.533418,0,5715,39666.8895601852,2008-08-06,21:20:58
41.080636,95.533786,0,5712,39666.8896180556,2008-08-06,21:21:03
41.079581,95.534163,0,5710,39666.8896759259,2008-08-06,21:21:08
41.078522,95.534563,0,5702,39666.8897337963,2008-08-06,21:21:13
41.07747,95.534949,0,5704,39666.8897916667,2008-08-06,21:21:18
41.076418,95.535347,0,5701,39666.889849537,2008-08-06,21:21:23
41.075355,95.53573,0,5704,39666.8899074074,2008-08-06,21:21:28
41.074306,95.536129,0,5710,39666.8899652778,2008-08-06,21:21:33
41.073265,95.53657,0,5713,39666.8900231481,2008-08-06,21:21:38
41.072202,95.537056,0,5717,39666.8900810185,2008-08-06,21:21:43
41.071143,95.5376,0,5717,39666.8901388889,2008-08-06,21:21:48
41.07007,95.538223,0,5714,39666.8901967593,2008-08-06,21:21:53
41.069015,95.53898,0,5710,39666.8902546296,2008-08-06,21:21:58
41.067991,95.539771,0,5709,39666.8903125,2008-08-06,21:22:03
41.066975,95.540612,0,5703,39666.8903703704,2008-08-06,21:22:08
41.065989,95.541522,0,5693,39666.8904282407,2008-08-06,21:22:13
41.065027,95.542542,0,5685,39666.8904861111,2008-08-06,21:22:18
41.064086,95.543637,0,5672,39666.8905439815,2008-08-06,21:22:23
41.063185,95.544794,0,5662,39666.8906018519,2008-08-06,21:22:28
41.062317,95.546034,0,5658,39666.8906597222,2008-08-06,21:22:33
41.061481,95.547357,0,5650,39666.8907175926,2008-08-06,21:22:38
41.060702,95.548725,0,5637,39666.890775463,2008-08-06,21:22:43
41.059967,95.550165,0,5628,39666.8908333333,2008-08-06,21:22:48
41.059301,95.551647,0,5615,39666.8908912037,2008-08-06,21:22:53
41.05873,95.553221,0,5599,39666.8909490741,2008-08-06,21:22:58
41.058197,95.554828,0,5587,39666.8910069444,2008-08-06,21:23:03
41.05771,95.556491,0,5575,39666.8910648148,2008-08-06,21:23:08
41.057279,95.558162,0,5569,39666.8911226852,2008-08-06,21:23:13
41.056893,95.559859,0,5567,39666.8911805556,2008-08-06,21:23:18
41.056585,95.561616,0,5558,39666.8912384259,2008-08-06,21:23:23
41.056343,95.563385,0,5551,39666.8912962963,2008-08-06,21:23:28
41.056154,95.565163,0,5551,39666.8913541667,2008-08-06,21:23:33
41.056039,95.566986,0,5550,39666.891412037,2008-08-06,21:23:38
41.05596,95.568808,0,5554,39666.8914699074,2008-08-06,21:23:43
41.055874,95.570639,0,5559,39666.8915277778,2008-08-06,21:23:48
41.055779,95.572471,0,5567,39666.8915856481,2008-08-06,21:23:53
41.055704,95.574316,0,5572,39666.8916435185,2008-08-06,21:23:58
41.055609,95.576161,0,5579,39666.8917013889,2008-08-06,21:24:03
41.055506,95.578029,0,5587,39666.8917592593,2008-08-06,21:24:08
41.055409,95.579895,0,5592,39666.8918171296,2008-08-06,21:24:13
41.05529,95.581772,0,5597,39666.891875,2008-08-06,21:24:18
41.055155,95.583649,0,5600,39666.8919328704,2008-08-06,21:24:23
41.05494,95.585539,0,5600,39666.8919907407,2008-08-06,21:24:28
41.054676,95.587463,0,5602,39666.8920486111,2008-08-06,21:24:33
41.054334,95.589356,0,5601,39666.8921064815,2008-08-06,21:24:38
41.053917,95.5912,0,5599,39666.8921643518,2008-08-06,21:24:43
41.053502,95.593056,0,5596,39666.8922222222,2008-08-06,21:24:48
41.053091,95.594914,0,5596,39666.8922800926,2008-08-06,21:24:53
41.05269,95.596775,0,5596,39666.892337963,2008-08-06,21:24:58
41.052282,95.598629,0,5595,39666.8923958333,2008-08-06,21:25:03
41.051877,95.600504,0,5597,39666.8924537037,2008-08-06,21:25:08
41.051461,95.602359,0,5602,39666.8925115741,2008-08-06,21:25:13
41.051053,95.604229,0,5604,39666.8925694444,2008-08-06,21:25:18
41.050637,95.606097,0,5605,39666.8926273148,2008-08-06,21:25:23
41.050226,95.607961,0,5608,39666.8926851852,2008-08-06,21:25:28
41.049802,95.609823,0,5614,39666.8927430556,2008-08-06,21:25:33
41.049431,95.611722,0,5614,39666.8928009259,2008-08-06,21:25:38
41.049114,95.613639,0,5613,39666.8928587963,2008-08-06,21:25:43
41.048887,95.61559,0,5612,39666.8929166667,2008-08-06,21:25:48
41.048723,95.617545,0,5604,39666.892974537,2008-08-06,21:25:53
41.048584,95.619522,0,5587,39666.8930324074,2008-08-06,21:25:58
41.048477,95.621508,0,5576,39666.8930902778,2008-08-06,21:26:03
41.048365,95.623461,0,5571,39666.8931481481,2008-08-06,21:26:08
41.048226,95.625345,0,5565,39666.8932060185,2008-08-06,21:26:13
41.048015,95.627207,0,5562,39666.8932638889,2008-08-06,21:26:18
41.047756,95.628998,0,5559,39666.8933217593,2008-08-06,21:26:23
41.04743,95.630717,0,5557,39666.8933796296,2008-08-06,21:26:28
41.047053,95.632359,0,5561,39666.8934375,2008-08-06,21:26:33
41.046662,95.633976,0,5566,39666.8934953704,2008-08-06,21:26:38
41.046269,95.63561,0,5570,39666.8935532407,2008-08-06,21:26:43
41.045913,95.63725,0,5574,39666.8936111111,2008-08-06,21:26:48
41.045555,95.638899,0,5575,39666.8936689815,2008-08-06,21:26:53
41.045194,95.640551,0,5573,39666.8937268518,2008-08-06,21:26:58
41.044822,95.642235,0,5568,39666.8937847222,2008-08-06,21:27:03
41.044436,95.643941,0,5563,39666.8938425926,2008-08-06,21:27:08
41.04403,95.645659,0,5557,39666.893900463,2008-08-06,21:27:13
41.043632,95.647366,0,5549,39666.8939583333,2008-08-06,21:27:18
41.043261,95.649082,0,5542,39666.8940162037,2008-08-06,21:27:23
41.042881,95.650806,0,5536,39666.8940740741,2008-08-06,21:27:28
41.042484,95.652544,0,5532,39666.8941319444,2008-08-06,21:27:33
41.042084,95.654291,0,5530,39666.8941898148,2008-08-06,21:27:38
41.041682,95.656034,0,5527,39666.8942476852,2008-08-06,21:27:43
41.0413,95.657811,0,5522,39666.8943055556,2008-08-06,21:27:48
41.040911,95.659586,0,5522,39666.8943634259,2008-08-06,21:27:53
41.040514,95.661361,0,5517,39666.8944212963,2008-08-06,21:27:58
41.040123,95.663144,0,5513,39666.8944791667,2008-08-06,21:28:03
41.03973,95.664956,0,5508,39666.894537037,2008-08-06,21:28:08
41.039322,95.666777,0,5507,39666.8945949074,2008-08-06,21:28:13
41.038929,95.668609,0,5506,39666.8946527778,2008-08-06,21:28:18
41.038515,95.67044,0,5504,39666.8947106482,2008-08-06,21:28:23
41.038091,95.672269,0,5506,39666.8947685185,2008-08-06,21:28:28
41.037631,95.674106,0,5506,39666.8948263889,2008-08-06,21:28:33
41.03708,95.675891,0,5497,39666.8948842593,2008-08-06,21:28:38
41.036432,95.677639,0,5488,39666.8949421296,2008-08-06,21:28:43
41.035708,95.679343,0,5484,39666.895,2008-08-06,21:28:48
41.034936,95.68101,0,5466,39666.8950578704,2008-08-06,21:28:53
41.034063,95.682607,0,5449,39666.8951157407,2008-08-06,21:28:58
41.033128,95.684131,0,5437,39666.8951736111,2008-08-06,21:29:03
41.032111,95.685595,0,5431,39666.8952314815,2008-08-06,21:29:08
41.031046,95.687036,0,5426,39666.8952893519,2008-08-06,21:29:13
41.02999,95.688504,0,5424,39666.8953472222,2008-08-06,21:29:18
41.02893,95.689987,0,5424,39666.8954050926,2008-08-06,21:29:23
41.027921,95.691521,0,5423,39666.895462963,2008-08-06,21:29:28
41.026986,95.693144,0,5424,39666.8955208333,2008-08-06,21:29:33
41.026136,95.694869,0,5429,39666.8955787037,2008-08-06,21:29:38
41.025369,95.696647,0,5431,39666.8956365741,2008-08-06,21:29:43
41.024655,95.698468,0,5427,39666.8956944444,2008-08-06,21:29:48
41.024047,95.700347,0,5424,39666.8957523148,2008-08-06,21:29:53
41.02353,95.702294,0,5437,39666.8958101852,2008-08-06,21:29:58
41.023101,95.704271,0,5435,39666.8958680556,2008-08-06,21:30:03
41.02279,95.706259,0,5430,39666.8959259259,2008-08-06,21:30:08
41.022589,95.708227,0,5429,39666.8959837963,2008-08-06,21:30:13
41.022453,95.710141,0,5426,39666.8960416667,2008-08-06,21:30:18
41.022443,95.711996,0,5416,39666.896099537,2008-08-06,21:30:23
41.02247,95.713825,0,5413,39666.8961574074,2008-08-06,21:30:28
41.022572,95.715631,0,5414,39666.8962152778,2008-08-06,21:30:33
41.022759,95.717373,0,5408,39666.8962731481,2008-08-06,21:30:38
41.022988,95.719093,0,5403,39666.8963310185,2008-08-06,21:30:43
41.023197,95.720821,0,5399,39666.8963888889,2008-08-06,21:30:48
41.023408,95.722559,0,5399,39666.8964467593,2008-08-06,21:30:53
41.023616,95.72428,0,5398,39666.8965046296,2008-08-06,21:30:58
41.023821,95.725982,0,5397,39666.8965625,2008-08-06,21:31:03
41.024017,95.727684,0,5399,39666.8966203704,2008-08-06,21:31:08
41.024235,95.729407,0,5401,39666.8966782407,2008-08-06,21:31:13
41.024448,95.731136,0,5405,39666.8967361111,2008-08-06,21:31:18
41.024664,95.732875,0,5402,39666.8967939815,2008-08-06,21:31:23
41.024877,95.734622,0,5401,39666.8968518519,2008-08-06,21:31:28
41.025098,95.736358,0,5399,39666.8969097222,2008-08-06,21:31:33
41.025293,95.738088,0,5395,39666.8969675926,2008-08-06,21:31:38
41.025508,95.739836,0,5387,39666.897025463,2008-08-06,21:31:43
41.025734,95.741618,0,5378,39666.8970833333,2008-08-06,21:31:48
41.025956,95.743392,0,5370,39666.8971412037,2008-08-06,21:31:53
41.026173,95.745168,0,5364,39666.8971990741,2008-08-06,21:31:58
41.026388,95.746957,0,5360,39666.8972569444,2008-08-06,21:32:03
41.026596,95.748738,0,5357,39666.8973148148,2008-08-06,21:32:08
41.026803,95.750497,0,5352,39666.8973726852,2008-08-06,21:32:13
41.027022,95.752299,0,5347,39666.8974305556,2008-08-06,21:32:18
41.027242,95.754124,0,5343,39666.8974884259,2008-08-06,21:32:23
41.027473,95.756004,0,5337,39666.8975462963,2008-08-06,21:32:28
41.02763,95.757875,0,5334,39666.8976041667,2008-08-06,21:32:33
41.027667,95.759753,0,5331,39666.897662037,2008-08-06,21:32:38
41.027575,95.761636,0,5334,39666.8977199074,2008-08-06,21:32:43
41.027339,95.763471,0,5332,39666.8977777778,2008-08-06,21:32:48
41.027037,95.765314,0,5335,39666.8978356481,2008-08-06,21:32:53
41.026679,95.767164,0,5335,39666.8978935185,2008-08-06,21:32:58
41.026303,95.769033,0,5336,39666.8979513889,2008-08-06,21:33:03
41.025896,95.770885,0,5339,39666.8980092593,2008-08-06,21:33:08
41.025356,95.77267,0,5337,39666.8980671296,2008-08-06,21:33:13
41.024728,95.77444,0,5337,39666.898125,2008-08-06,21:33:18
41.023996,95.776096,0,5333,39666.8981828704,2008-08-06,21:33:23
41.023215,95.777752,0,5332,39666.8982407407,2008-08-06,21:33:28
41.022437,95.779459,0,5337,39666.8982986111,2008-08-06,21:33:33
41.021654,95.781152,0,5339,39666.8983564815,2008-08-06,21:33:38
41.020868,95.782867,0,5343,39666.8984143519,2008-08-06,21:33:43
41.020082,95.784577,0,5338,39666.8984722222,2008-08-06,21:33:48
41.019297,95.78631,0,5333,39666.8985300926,2008-08-06,21:33:53
41.018497,95.78804,0,5323,39666.898587963,2008-08-06,21:33:58
41.017715,95.789778,0,5320,39666.8986458333,2008-08-06,21:34:03
41.016926,95.791529,0,5311,39666.8987037037,2008-08-06,21:34:08
41.016147,95.793299,0,5302,39666.8987615741,2008-08-06,21:34:13
41.01536,95.795064,0,5295,39666.8988194444,2008-08-06,21:34:18
41.014561,95.796831,0,5289,39666.8988773148,2008-08-06,21:34:23
41.013754,95.798599,0,5283,39666.8989351852,2008-08-06,21:34:28
41.012948,95.800379,0,5280,39666.8989930556,2008-08-06,21:34:33
41.012141,95.802158,0,5272,39666.8990509259,2008-08-06,21:34:38
41.011163,95.8038,0,5269,39666.8991087963,2008-08-06,21:34:43
41.010072,95.805304,0,5264,39666.8991666667,2008-08-06,21:34:48
41.008871,95.806621,0,5255,39666.899224537,2008-08-06,21:34:53
41.00757,95.807681,0,5244,39666.8992824074,2008-08-06,21:34:58
41.006171,95.808655,0,5242,39666.8993402778,2008-08-06,21:35:03
41.004758,95.80965,0,5240,39666.8993981481,2008-08-06,21:35:08
41.003363,95.810657,0,5238,39666.8994560185,2008-08-06,21:35:13
41.001939,95.811695,0,5238,39666.8995138889,2008-08-06,21:35:18
41.000533,95.812742,0,5237,39666.8995717593,2008-08-06,21:35:23
40.999161,95.81387,0,5236,39666.8996296296,2008-08-06,21:35:28
40.997877,95.815136,0,5232,39666.8996875,2008-08-06,21:35:33
40.996758,95.81668,0,5231,39666.8997453704,2008-08-06,21:35:38
40.995868,95.818503,0,5229,39666.8998032407,2008-08-06,21:35:43
40.995137,95.820501,0,5223,39666.8998611111,2008-08-06,21:35:48
40.994523,95.822534,0,5221,39666.8999189815,2008-08-06,21:35:53
40.993891,95.824555,0,5221,39666.8999768518,2008-08-06,21:35:58
40.993247,95.826579,0,5222,39666.9000347222,2008-08-06,21:36:03
40.992597,95.828607,0,5220,39666.9000925926,2008-08-06,21:36:08
40.991944,95.830627,0,5217,39666.900150463,2008-08-06,21:36:13
40.991294,95.832653,0,5208,39666.9002083333,2008-08-06,21:36:18
40.990643,95.83467,0,5199,39666.9002662037,2008-08-06,21:36:23
40.989986,95.836666,0,5199,39666.9003240741,2008-08-06,21:36:28
40.989324,95.838649,0,5200,39666.9003819444,2008-08-06,21:36:33
40.988666,95.840633,0,5202,39666.9004398148,2008-08-06,21:36:38
40.988009,95.842634,0,5202,39666.9004976852,2008-08-06,21:36:43
40.987363,95.844595,0,5205,39666.9005555556,2008-08-06,21:36:48
40.986721,95.846535,0,5212,39666.9006134259,2008-08-06,21:36:53
40.986078,95.848508,0,5219,39666.9006712963,2008-08-06,21:36:58
40.985397,95.850462,0,5224,39666.9007291667,2008-08-06,21:37:03
40.984566,95.852249,0,5229,39666.900787037,2008-08-06,21:37:08
40.983554,95.853919,0,5235,39666.9008449074,2008-08-06,21:37:13
40.982459,95.855508,0,5232,39666.9009027778,2008-08-06,21:37:18
40.981357,95.857101,0,5228,39666.9009606481,2008-08-06,21:37:23
40.980248,95.858681,0,5229,39666.9010185185,2008-08-06,21:37:28
40.979145,95.860254,0,5230,39666.9010763889,2008-08-06,21:37:33
40.978034,95.861827,0,5229,39666.9011342593,2008-08-06,21:37:38
40.976897,95.863377,0,5233,39666.9011921296,2008-08-06,21:37:43
40.975792,95.864944,0,5234,39666.90125,2008-08-06,21:37:48
40.974742,95.866504,0,5235,39666.9013078704,2008-08-06,21:37:53
40.973675,95.868049,0,5237,39666.9013657407,2008-08-06,21:37:58
40.972596,95.869644,0,5238,39666.9014236111,2008-08-06,21:38:03
40.971494,95.871238,0,5241,39666.9014814815,2008-08-06,21:38:08
40.970395,95.872812,0,5240,39666.9015393518,2008-08-06,21:38:13
40.969325,95.874394,0,5234,39666.9015972222,2008-08-06,21:38:18
40.968242,95.875997,0,5226,39666.9016550926,2008-08-06,21:38:23
40.967143,95.877603,0,5217,39666.901712963,2008-08-06,21:38:28
40.966038,95.879171,0,5213,39666.9017708333,2008-08-06,21:38:33
40.964924,95.880767,0,5208,39666.9018287037,2008-08-06,21:38:38
40.963828,95.882371,0,5200,39666.9018865741,2008-08-06,21:38:43
40.96272,95.88395,0,5190,39666.9019444444,2008-08-06,21:38:48
40.961616,95.885568,0,5185,39666.9020023148,2008-08-06,21:38:53
40.960516,95.887185,0,5178,39666.9020601852,2008-08-06,21:38:58
40.959416,95.888808,0,5171,39666.9021180556,2008-08-06,21:39:03
40.958298,95.890428,0,5162,39666.9021759259,2008-08-06,21:39:08
40.957169,95.892069,0,5148,39666.9022337963,2008-08-06,21:39:13
40.956071,95.893726,0,5129,39666.9022916667,2008-08-06,21:39:18
40.954966,95.895337,0,5119,39666.902349537,2008-08-06,21:39:23
40.953853,95.896948,0,5119,39666.9024074074,2008-08-06,21:39:28
40.952746,95.898552,0,5119,39666.9024652778,2008-08-06,21:39:33
40.951628,95.90016,0,5121,39666.9025231482,2008-08-06,21:39:38
40.950503,95.90176,0,5119,39666.9025810185,2008-08-06,21:39:43
40.949371,95.903375,0,5121,39666.9026388889,2008-08-06,21:39:48
40.948245,95.90499,0,5118,39666.9026967593,2008-08-06,21:39:53
40.947124,95.906595,0,5111,39666.9027546296,2008-08-06,21:39:58
40.94603,95.908201,0,5106,39666.9028125,2008-08-06,21:40:03
40.944924,95.909797,0,5102,39666.9028703704,2008-08-06,21:40:08
40.943815,95.911391,0,5093,39666.9029282407,2008-08-06,21:40:13
40.942707,95.912985,0,5086,39666.9029861111,2008-08-06,21:40:18
40.941606,95.914569,0,5079,39666.9030439815,2008-08-06,21:40:23
40.940508,95.916153,0,5072,39666.9031018519,2008-08-06,21:40:28
40.939409,95.917764,0,5070,39666.9031597222,2008-08-06,21:40:33
40.938303,95.919377,0,5070,39666.9032175926,2008-08-06,21:40:38
40.937188,95.920973,0,5072,39666.903275463,2008-08-06,21:40:43
40.936074,95.922537,0,5084,39666.9033333333,2008-08-06,21:40:48
40.934976,95.924117,0,5089,39666.9033912037,2008-08-06,21:40:53
40.933877,95.925692,0,5096,39666.9034490741,2008-08-06,21:40:58
40.932778,95.927283,0,5104,39666.9035069444,2008-08-06,21:41:03
40.931665,95.928871,0,5106,39666.9035648148,2008-08-06,21:41:08
40.930569,95.930483,0,5110,39666.9036226852,2008-08-06,21:41:13
40.929456,95.932073,0,5115,39666.9036805556,2008-08-06,21:41:18
40.928341,95.933677,0,5118,39666.9037384259,2008-08-06,21:41:23
40.927224,95.935278,0,5122,39666.9037962963,2008-08-06,21:41:28
40.926102,95.936885,0,5121,39666.9038541667,2008-08-06,21:41:33
40.924978,95.938508,0,5120,39666.903912037,2008-08-06,21:41:38
40.923859,95.940114,0,5119,39666.9039699074,2008-08-06,21:41:43
40.922732,95.941719,0,5120,39666.9040277778,2008-08-06,21:41:48
40.921613,95.943339,0,5127,39666.9040856481,2008-08-06,21:41:53
40.920486,95.944982,0,5134,39666.9041435185,2008-08-06,21:41:58
40.919358,95.9466,0,5132,39666.9042013889,2008-08-06,21:42:03
40.918242,95.948207,0,5134,39666.9042592593,2008-08-06,21:42:08
40.917131,95.949786,0,5137,39666.9043171296,2008-08-06,21:42:13
40.916018,95.951414,0,5133,39666.904375,2008-08-06,21:42:18
40.914912,95.952998,0,5133,39666.9044328704,2008-08-06,21:42:23
40.913821,95.954566,0,5130,39666.9044907407,2008-08-06,21:42:28
40.912713,95.956128,0,5127,39666.9045486111,2008-08-06,21:42:33
40.911624,95.957712,0,5127,39666.9046064815,2008-08-06,21:42:38
40.910528,95.959288,0,5127,39666.9046643519,2008-08-06,21:42:43
40.909431,95.960882,0,5130,39666.9047222222,2008-08-06,21:42:48
40.90832,95.962454,0,5133,39666.9047800926,2008-08-06,21:42:53
40.907226,95.964038,0,5133,39666.904837963,2008-08-06,21:42:58
40.906137,95.965653,0,5129,39666.9048958333,2008-08-06,21:43:03
40.905032,95.967241,0,5123,39666.9049537037,2008-08-06,21:43:08
40.903922,95.968831,0,5114,39666.9050115741,2008-08-06,21:43:13
40.902809,95.970436,0,5107,39666.9050694444,2008-08-06,21:43:18
40.901695,95.972045,0,5099,39666.9051273148,2008-08-06,21:43:23
40.900577,95.973667,0,5091,39666.9051851852,2008-08-06,21:43:28
40.899464,95.975273,0,5081,39666.9052430556,2008-08-06,21:43:33
40.898353,95.976887,0,5066,39666.9053009259,2008-08-06,21:43:38
40.897236,95.978505,0,5054,39666.9053587963,2008-08-06,21:43:43
40.896136,95.980132,0,5044,39666.9054166667,2008-08-06,21:43:48
40.895033,95.981735,0,5041,39666.905474537,2008-08-06,21:43:53
40.893926,95.983333,0,5042,39666.9055324074,2008-08-06,21:43:58
40.892806,95.984918,0,5039,39666.9055902778,2008-08-06,21:44:03
40.891704,95.986494,0,5028,39666.9056481481,2008-08-06,21:44:08
40.890612,95.988083,0,5023,39666.9057060185,2008-08-06,21:44:13
40.889493,95.989686,0,5020,39666.9057638889,2008-08-06,21:44:18
40.888369,95.991272,0,5019,39666.9058217593,2008-08-06,21:44:23
40.887257,95.992878,0,5016,39666.9058796296,2008-08-06,21:44:28
40.886158,95.994469,0,5014,39666.9059375,2008-08-06,21:44:33
40.885053,95.996062,0,5008,39666.9059953704,2008-08-06,21:44:38
40.883953,95.997688,0,5003,39666.9060532407,2008-08-06,21:44:43
40.882835,95.999306,0,4999,39666.9061111111,2008-08-06,21:44:48
40.881707,96.000906,0,4999,39666.9061689815,2008-08-06,21:44:53
40.880588,96.002521,0,4998,39666.9062268519,2008-08-06,21:44:58
40.879471,96.00412,0,5002,39666.9062847222,2008-08-06,21:45:03
40.87834,96.005732,0,5003,39666.9063425926,2008-08-06,21:45:08
40.877214,96.007339,0,4999,39666.906400463,2008-08-06,21:45:13
40.876096,96.00895,0,4991,39666.9064583333,2008-08-06,21:45:18
40.874983,96.010557,0,4982,39666.9065162037,2008-08-06,21:45:23
40.873859,96.012156,0,4976,39666.9065740741,2008-08-06,21:45:28
40.872743,96.013754,0,4970,39666.9066319444,2008-08-06,21:45:33
40.871631,96.015353,0,4965,39666.9066898148,2008-08-06,21:45:38
40.870524,96.016923,0,4962,39666.9067476852,2008-08-06,21:45:43
40.869443,96.018477,0,4960,39666.9068055556,2008-08-06,21:45:48
40.868456,96.020114,0,4959,39666.9068634259,2008-08-06,21:45:53
40.867569,96.021838,0,4965,39666.9069212963,2008-08-06,21:45:58
40.866803,96.023661,0,4975,39666.9069791667,2008-08-06,21:46:03
40.866083,96.025545,0,4980,39666.907037037,2008-08-06,21:46:08
40.865349,96.027408,0,4982,39666.9070949074,2008-08-06,21:46:13
40.864546,96.029194,0,4979,39666.9071527778,2008-08-06,21:46:18
40.86356,96.03078,0,4975,39666.9072106481,2008-08-06,21:46:23
40.862434,96.032258,0,4971,39666.9072685185,2008-08-06,21:46:28
40.861244,96.033656,0,4972,39666.9073263889,2008-08-06,21:46:33
40.860047,96.035085,0,4975,39666.9073842593,2008-08-06,21:46:38
40.858844,96.036516,0,4975,39666.9074421296,2008-08-06,21:46:43
40.857658,96.037944,0,4974,39666.9075,2008-08-06,21:46:48
40.856489,96.03939,0,4974,39666.9075578704,2008-08-06,21:46:53
40.855325,96.040817,0,4970,39666.9076157407,2008-08-06,21:46:58
40.854157,96.042256,0,4968,39666.9076736111,2008-08-06,21:47:03
40.852957,96.043678,0,4963,39666.9077314815,2008-08-06,21:47:08
40.851749,96.045101,0,4960,39666.9077893518,2008-08-06,21:47:13
40.850551,96.046532,0,4956,39666.9078472222,2008-08-06,21:47:18
40.849389,96.048001,0,4951,39666.9079050926,2008-08-06,21:47:23
40.848315,96.049587,0,4951,39666.907962963,2008-08-06,21:47:28
40.847356,96.05129,0,4949,39666.9080208333,2008-08-06,21:47:33
40.846517,96.053076,0,4956,39666.9080787037,2008-08-06,21:47:38
40.8458,96.054959,0,4957,39666.9081365741,2008-08-06,21:47:43
40.845116,96.056882,0,4955,39666.9081944444,2008-08-06,21:47:48
40.844433,96.058795,0,4954,39666.9082523148,2008-08-06,21:47:53
40.843736,96.060689,0,4952,39666.9083101852,2008-08-06,21:47:58
40.843056,96.062589,0,4945,39666.9083680556,2008-08-06,21:48:03
40.842351,96.06445,0,4941,39666.9084259259,2008-08-06,21:48:08
40.84165,96.066288,0,4941,39666.9084837963,2008-08-06,21:48:13
40.840951,96.068118,0,4941,39666.9085416667,2008-08-06,21:48:18
40.840261,96.069951,0,4944,39666.908599537,2008-08-06,21:48:23
40.839558,96.071785,0,4945,39666.9086574074,2008-08-06,21:48:28
40.83885,96.073642,0,4942,39666.9087152778,2008-08-06,21:48:33
40.838131,96.075523,0,4938,39666.9087731481,2008-08-06,21:48:38
40.837437,96.077372,0,4934,39666.9088310185,2008-08-06,21:48:43
40.836738,96.079219,0,4927,39666.9088888889,2008-08-06,21:48:48
40.83604,96.081058,0,4925,39666.9089467593,2008-08-06,21:48:53
40.835351,96.082913,0,4931,39666.9090046296,2008-08-06,21:48:58
40.834635,96.08476,0,4938,39666.9090625,2008-08-06,21:49:03
40.833909,96.086622,0,4946,39666.9091203704,2008-08-06,21:49:08
40.833181,96.088525,0,4955,39666.9091782407,2008-08-06,21:49:13
40.832437,96.090421,0,4965,39666.9092361111,2008-08-06,21:49:18
40.831718,96.092262,0,4971,39666.9092939815,2008-08-06,21:49:23
40.831022,96.094113,0,4968,39666.9093518518,2008-08-06,21:49:28
40.830304,96.095943,0,4967,39666.9094097222,2008-08-06,21:49:33
40.829607,96.09778,0,4967,39666.9094675926,2008-08-06,21:49:38
40.828894,96.099639,0,4965,39666.909525463,2008-08-06,21:49:43
40.828184,96.101498,0,4964,39666.9095833333,2008-08-06,21:49:48
40.827479,96.103372,0,4961,39666.9096412037,2008-08-06,21:49:53
40.826769,96.105218,0,4958,39666.9096990741,2008-08-06,21:49:58
40.826072,96.107071,0,4955,39666.9097569444,2008-08-06,21:50:03
40.825371,96.108901,0,4951,39666.9098148148,2008-08-06,21:50:08
40.8246,96.110664,0,4950,39666.9098726852,2008-08-06,21:50:13
40.823777,96.112313,0,4945,39666.9099305556,2008-08-06,21:50:18
40.822944,96.113964,0,4949,39666.9099884259,2008-08-06,21:50:23
40.822119,96.115638,0,4955,39666.9100462963,2008-08-06,21:50:28
40.821293,96.117294,0,4962,39666.9101041667,2008-08-06,21:50:33
40.820457,96.118983,0,4970,39666.910162037,2008-08-06,21:50:38
40.819611,96.12067,0,4978,39666.9102199074,2008-08-06,21:50:43
40.818761,96.122373,0,4984,39666.9102777778,2008-08-06,21:50:48
40.817906,96.124092,0,4981,39666.9103356482,2008-08-06,21:50:53
40.817075,96.125799,0,4979,39666.9103935185,2008-08-06,21:50:58
40.816227,96.127532,0,4979,39666.9104513889,2008-08-06,21:51:03
40.81538,96.129241,0,4977,39666.9105092593,2008-08-06,21:51:08
40.814538,96.130943,0,4978,39666.9105671296,2008-08-06,21:51:13
40.813689,96.132661,0,4973,39666.910625,2008-08-06,21:51:18
40.812842,96.134379,0,4976,39666.9106828704,2008-08-06,21:51:23
40.811962,96.136122,0,4980,39666.9107407407,2008-08-06,21:51:28
40.811083,96.137882,0,4978,39666.9107986111,2008-08-06,21:51:33
40.810213,96.139617,0,4967,39666.9108564815,2008-08-06,21:51:38
40.809348,96.141374,0,4953,39666.9109143519,2008-08-06,21:51:43
40.808481,96.143163,0,4943,39666.9109722222,2008-08-06,21:51:48
40.80762,96.144953,0,4934,39666.9110300926,2008-08-06,21:51:53
40.806764,96.146745,0,4931,39666.911087963,2008-08-06,21:51:58
40.80589,96.14851,0,4928,39666.9111458333,2008-08-06,21:52:03
40.805003,96.150314,0,4924,39666.9112037037,2008-08-06,21:52:08
40.804117,96.1521,0,4924,39666.9112615741,2008-08-06,21:52:13
40.803227,96.153881,0,4920,39666.9113194444,2008-08-06,21:52:18
40.802352,96.155678,0,4913,39666.9113773148,2008-08-06,21:52:23
40.801454,96.157492,0,4902,39666.9114351852,2008-08-06,21:52:28
40.800566,96.159286,0,4896,39666.9114930556,2008-08-06,21:52:33
40.799695,96.161083,0,4892,39666.9115509259,2008-08-06,21:52:38
40.798811,96.162895,0,4887,39666.9116087963,2008-08-06,21:52:43
40.797942,96.164693,0,4879,39666.9116666667,2008-08-06,21:52:48
40.797088,96.166466,0,4867,39666.911724537,2008-08-06,21:52:53
40.796236,96.168208,0,4860,39666.9117824074,2008-08-06,21:52:58
40.795555,96.170022,0,4852,39666.9118402778,2008-08-06,21:53:03
40.795044,96.171883,0,4845,39666.9118981481,2008-08-06,21:53:08
40.794667,96.173772,0,4834,39666.9119560185,2008-08-06,21:53:13
40.794336,96.17563,0,4821,39666.9120138889,2008-08-06,21:53:18
40.794003,96.177426,0,4811,39666.9120717593,2008-08-06,21:53:23
40.793681,96.179204,0,4810,39666.9121296296,2008-08-06,21:53:28
40.79334,96.18095,0,4812,39666.9121875,2008-08-06,21:53:33
40.793009,96.182702,0,4811,39666.9122453704,2008-08-06,21:53:38
40.792663,96.184478,0,4806,39666.9123032407,2008-08-06,21:53:43
40.792324,96.186243,0,4802,39666.9123611111,2008-08-06,21:53:48
40.79198,96.187993,0,4803,39666.9124189815,2008-08-06,21:53:53
40.791658,96.189748,0,4804,39666.9124768519,2008-08-06,21:53:58
40.791318,96.191532,0,4804,39666.9125347222,2008-08-06,21:54:03
40.79096,96.193289,0,4805,39666.9125925926,2008-08-06,21:54:08
40.790612,96.19506,0,4807,39666.912650463,2008-08-06,21:54:13
40.790266,96.196793,0,4812,39666.9127083333,2008-08-06,21:54:18
40.789927,96.198529,0,4815,39666.9127662037,2008-08-06,21:54:23
40.789602,96.200291,0,4812,39666.9128240741,2008-08-06,21:54:28
40.789265,96.202036,0,4811,39666.9128819444,2008-08-06,21:54:33
40.78892,96.2038,0,4809,39666.9129398148,2008-08-06,21:54:38
40.788582,96.205565,0,4806,39666.9129976852,2008-08-06,21:54:43
40.788226,96.207346,0,4799,39666.9130555556,2008-08-06,21:54:48
40.787866,96.209137,0,4792,39666.9131134259,2008-08-06,21:54:53
40.787518,96.21092,0,4787,39666.9131712963,2008-08-06,21:54:58
40.787186,96.212673,0,4782,39666.9132291667,2008-08-06,21:55:03
40.786854,96.21443,0,4778,39666.913287037,2008-08-06,21:55:08
40.786462,96.216158,0,4778,39666.9133449074,2008-08-06,21:55:13
40.78597,96.217851,0,4777,39666.9134027778,2008-08-06,21:55:18
40.785394,96.219486,0,4781,39666.9134606481,2008-08-06,21:55:23
40.784732,96.22109,0,4778,39666.9135185185,2008-08-06,21:55:28
40.784059,96.22271,0,4768,39666.9135763889,2008-08-06,21:55:33
40.783389,96.224323,0,4762,39666.9136342593,2008-08-06,21:55:38
40.782716,96.225924,0,4757,39666.9136921296,2008-08-06,21:55:43
40.782033,96.227556,0,4749,39666.91375,2008-08-06,21:55:48
40.781361,96.229182,0,4744,39666.9138078704,2008-08-06,21:55:53
40.780685,96.23082,0,4739,39666.9138657407,2008-08-06,21:55:58
40.780011,96.232446,0,4728,39666.9139236111,2008-08-06,21:56:03
40.779345,96.234085,0,4711,39666.9139814815,2008-08-06,21:56:08
40.77867,96.235722,0,4696,39666.9140393519,2008-08-06,21:56:13
40.777992,96.237359,0,4684,39666.9140972222,2008-08-06,21:56:18
40.777335,96.238989,0,4667,39666.9141550926,2008-08-06,21:56:23
40.776678,96.240625,0,4657,39666.914212963,2008-08-06,21:56:28
40.776003,96.242274,0,4651,39666.9142708333,2008-08-06,21:56:33
40.775325,96.243915,0,4647,39666.9143287037,2008-08-06,21:56:38
40.774652,96.245554,0,4639,39666.9143865741,2008-08-06,21:56:43
40.773982,96.247188,0,4634,39666.9144444444,2008-08-06,21:56:48
40.773299,96.248841,0,4627,39666.9145023148,2008-08-06,21:56:53
40.772619,96.2505,0,4624,39666.9145601852,2008-08-06,21:56:58
40.77195,96.252146,0,4620,39666.9146180556,2008-08-06,21:57:03
40.771272,96.253797,0,4616,39666.9146759259,2008-08-06,21:57:08
40.770585,96.255464,0,4615,39666.9147337963,2008-08-06,21:57:13
40.769886,96.257108,0,4616,39666.9147916667,2008-08-06,21:57:18
40.769205,96.25876,0,4620,39666.914849537,2008-08-06,21:57:23
40.768519,96.260397,0,4624,39666.9149074074,2008-08-06,21:57:28
40.76784,96.262021,0,4623,39666.9149652778,2008-08-06,21:57:33
40.767153,96.263664,0,4627,39666.9150231481,2008-08-06,21:57:38
40.766455,96.265362,0,4628,39666.9150810185,2008-08-06,21:57:43
40.765749,96.267024,0,4630,39666.9151388889,2008-08-06,21:57:48
40.76505,96.268721,0,4635,39666.9151967593,2008-08-06,21:57:53
40.764376,96.270394,0,4639,39666.9152546296,2008-08-06,21:57:58
40.763702,96.272067,0,4639,39666.9153125,2008-08-06,21:58:03
40.763017,96.273756,0,4642,39666.9153703704,2008-08-06,21:58:08
40.762291,96.275375,0,4635,39666.9154282407,2008-08-06,21:58:13
40.761478,96.276938,0,4632,39666.9154861111,2008-08-06,21:58:18
40.76065,96.278498,0,4630,39666.9155439815,2008-08-06,21:58:23
40.759804,96.280056,0,4635,39666.9156018518,2008-08-06,21:58:28
40.758974,96.28161,0,4642,39666.9156597222,2008-08-06,21:58:33
40.75813,96.283172,0,4647,39666.9157175926,2008-08-06,21:58:38
40.75728,96.28472,0,4654,39666.915775463,2008-08-06,21:58:43
40.75646,96.286285,0,4661,39666.9158333333,2008-08-06,21:58:48
40.755638,96.287834,0,4664,39666.9158912037,2008-08-06,21:58:53
40.75479,96.289412,0,4674,39666.9159490741,2008-08-06,21:58:58
40.753958,96.290986,0,4678,39666.9160069444,2008-08-06,21:59:03
40.753122,96.292589,0,4675,39666.9160648148,2008-08-06,21:59:08
40.752289,96.294169,0,4672,39666.9161226852,2008-08-06,21:59:13
40.751452,96.295729,0,4670,39666.9161805556,2008-08-06,21:59:18
40.750605,96.297282,0,4666,39666.9162384259,2008-08-06,21:59:23
40.749773,96.298865,0,4661,39666.9162962963,2008-08-06,21:59:28
40.748928,96.300415,0,4653,39666.9163541667,2008-08-06,21:59:33
40.74811,96.301951,0,4650,39666.916412037,2008-08-06,21:59:38
40.747282,96.303524,0,4644,39666.9164699074,2008-08-06,21:59:43
40.746437,96.305103,0,4641,39666.9165277778,2008-08-06,21:59:48
40.745601,96.30667,0,4640,39666.9165856481,2008-08-06,21:59:53
40.744774,96.308235,0,4640,39666.9166435185,2008-08-06,21:59:58
40.743938,96.309801,0,4635,39666.9167013889,2008-08-06,22:00:03
40.743086,96.311345,0,4643,39666.9167592593,2008-08-06,22:00:08
40.742256,96.312869,0,4657,39666.9168171296,2008-08-06,22:00:13
40.741435,96.314378,0,4674,39666.916875,2008-08-06,22:00:18
40.7406,96.315911,0,4696,39666.9169328704,2008-08-06,22:00:23
40.73976,96.317444,0,4712,39666.9169907407,2008-08-06,22:00:28
40.73893,96.318991,0,4718,39666.9170486111,2008-08-06,22:00:33
40.738112,96.320524,0,4721,39666.9171064815,2008-08-06,22:00:38
40.737279,96.322073,0,4726,39666.9171643518,2008-08-06,22:00:43
40.736441,96.323612,0,4729,39666.9172222222,2008-08-06,22:00:48
40.735614,96.325136,0,4729,39666.9172800926,2008-08-06,22:00:53
40.734792,96.326655,0,4731,39666.917337963,2008-08-06,22:00:58
40.733947,96.328209,0,4731,39666.9173958333,2008-08-06,22:01:03
40.733124,96.329743,0,4729,39666.9174537037,2008-08-06,22:01:08
40.732292,96.331262,0,4730,39666.9175115741,2008-08-06,22:01:13
40.731391,96.332734,0,4734,39666.9175694444,2008-08-06,22:01:18
40.730477,96.334192,0,4733,39666.9176273148,2008-08-06,22:01:23
40.729571,96.335663,0,4727,39666.9176851852,2008-08-06,22:01:28
40.728675,96.337126,0,4723,39666.9177430556,2008-08-06,22:01:33
40.727769,96.338561,0,4718,39666.9178009259,2008-08-06,22:01:38
40.726877,96.340008,0,4716,39666.9178587963,2008-08-06,22:01:43
40.725986,96.341476,0,4707,39666.9179166667,2008-08-06,22:01:48
40.725105,96.342935,0,4698,39666.917974537,2008-08-06,22:01:53
40.724191,96.344386,0,4690,39666.9180324074,2008-08-06,22:01:58
40.723273,96.345859,0,4684,39666.9180902778,2008-08-06,22:02:03
40.722365,96.347336,0,4677,39666.9181481482,2008-08-06,22:02:08
40.721438,96.34881,0,4665,39666.9182060185,2008-08-06,22:02:13
40.720532,96.350302,0,4656,39666.9182638889,2008-08-06,22:02:18
40.719619,96.35178,0,4650,39666.9183217593,2008-08-06,22:02:23
40.718697,96.353251,0,4648,39666.9183796296,2008-08-06,22:02:28
40.717781,96.354731,0,4642,39666.9184375,2008-08-06,22:02:33
40.716869,96.35621,0,4641,39666.9184953704,2008-08-06,22:02:38
40.715948,96.357699,0,4638,39666.9185532407,2008-08-06,22:02:43
40.715026,96.359198,0,4636,39666.9186111111,2008-08-06,22:02:48
40.714105,96.360681,0,4632,39666.9186689815,2008-08-06,22:02:53
40.713161,96.362183,0,4628,39666.9187268519,2008-08-06,22:02:58
40.712226,96.363709,0,4626,39666.9187847222,2008-08-06,22:03:03
40.711276,96.365223,0,4623,39666.9188425926,2008-08-06,22:03:08
40.710323,96.366746,0,4615,39666.918900463,2008-08-06,22:03:13
40.709382,96.368285,0,4607,39666.9189583333,2008-08-06,22:03:18
40.708424,96.36982,0,4602,39666.9190162037,2008-08-06,22:03:23
40.707482,96.371354,0,4594,39666.9190740741,2008-08-06,22:03:28
40.706523,96.372865,0,4589,39666.9191319444,2008-08-06,22:03:33
40.705571,96.374401,0,4586,39666.9191898148,2008-08-06,22:03:38
40.70462,96.375921,0,4588,39666.9192476852,2008-08-06,22:03:43
40.703662,96.377447,0,4587,39666.9193055556,2008-08-06,22:03:48
40.702714,96.378994,0,4588,39666.9193634259,2008-08-06,22:03:53
40.701756,96.380531,0,4591,39666.9194212963,2008-08-06,22:03:58
40.700796,96.382075,0,4589,39666.9194791667,2008-08-06,22:04:03
40.699825,96.383611,0,4582,39666.919537037,2008-08-06,22:04:08
40.698848,96.385162,0,4567,39666.9195949074,2008-08-06,22:04:13
40.69786,96.386723,0,4555,39666.9196527778,2008-08-06,22:04:18
40.696885,96.388298,0,4546,39666.9197106481,2008-08-06,22:04:23
40.695911,96.389899,0,4538,39666.9197685185,2008-08-06,22:04:28
40.694938,96.391491,0,4534,39666.9198263889,2008-08-06,22:04:33
40.693946,96.393075,0,4533,39666.9198842593,2008-08-06,22:04:38
40.69296,96.394686,0,4528,39666.9199421296,2008-08-06,22:04:43
40.691966,96.396289,0,4523,39666.92,2008-08-06,22:04:48
40.690963,96.397902,0,4520,39666.9200578704,2008-08-06,22:04:53
40.690004,96.399576,0,4518,39666.9201157407,2008-08-06,22:04:58
40.689173,96.401421,0,4509,39666.9201736111,2008-08-06,22:05:03
40.688507,96.403348,0,4499,39666.9202314815,2008-08-06,22:05:08
40.688034,96.405343,0,4497,39666.9202893519,2008-08-06,22:05:13
40.687527,96.407336,0,4496,39666.9203472222,2008-08-06,22:05:18
40.686985,96.409329,0,4489,39666.9204050926,2008-08-06,22:05:23
40.686433,96.411347,0,4487,39666.920462963,2008-08-06,22:05:28
40.685864,96.413377,0,4491,39666.9205208333,2008-08-06,22:05:33
40.685318,96.415394,0,4493,39666.9205787037,2008-08-06,22:05:38
40.684762,96.41741,0,4492,39666.9206365741,2008-08-06,22:05:43
40.684197,96.419417,0,4497,39666.9206944444,2008-08-06,22:05:48
40.68365,96.421444,0,4500,39666.9207523148,2008-08-06,22:05:53
40.683101,96.423471,0,4504,39666.9208101852,2008-08-06,22:05:58
40.682526,96.425482,0,4504,39666.9208680556,2008-08-06,22:06:03
40.681965,96.427476,0,4505,39666.9209259259,2008-08-06,22:06:08
40.681395,96.429454,0,4510,39666.9209837963,2008-08-06,22:06:13
40.680688,96.431294,0,4520,39666.9210416667,2008-08-06,22:06:18
40.679849,96.433055,0,4524,39666.921099537,2008-08-06,22:06:23
40.678949,96.434803,0,4524,39666.9211574074,2008-08-06,22:06:28
40.678071,96.436531,0,4528,39666.9212152778,2008-08-06,22:06:33
40.677197,96.43827,0,4531,39666.9212731481,2008-08-06,22:06:38
40.676332,96.439992,0,4528,39666.9213310185,2008-08-06,22:06:43
40.675499,96.441703,0,4525,39666.9213888889,2008-08-06,22:06:48
40.674664,96.443417,0,4517,39666.9214467593,2008-08-06,22:06:53
40.673808,96.445114,0,4512,39666.9215046296,2008-08-06,22:06:58
40.672967,96.446788,0,4509,39666.9215625,2008-08-06,22:07:03
40.67212,96.448469,0,4503,39666.9216203704,2008-08-06,22:07:08
40.671297,96.45015,0,4497,39666.9216782407,2008-08-06,22:07:13
40.670466,96.451796,0,4498,39666.9217361111,2008-08-06,22:07:18
40.669636,96.453442,0,4500,39666.9217939815,2008-08-06,22:07:23
40.668814,96.455072,0,4501,39666.9218518519,2008-08-06,22:07:28
40.668031,96.456678,0,4503,39666.9219097222,2008-08-06,22:07:33
40.667243,96.458282,0,4504,39666.9219675926,2008-08-06,22:07:38
40.666455,96.459879,0,4509,39666.922025463,2008-08-06,22:07:43
40.665641,96.461485,0,4515,39666.9220833333,2008-08-06,22:07:48
40.664847,96.463107,0,4507,39666.9221412037,2008-08-06,22:07:53
40.664052,96.464722,0,4495,39666.9221990741,2008-08-06,22:07:58
40.663252,96.466371,0,4487,39666.9222569444,2008-08-06,22:08:03
40.66245,96.468022,0,4475,39666.9223148148,2008-08-06,22:08:08
40.661648,96.46968,0,4460,39666.9223726852,2008-08-06,22:08:13
40.660834,96.471333,0,4451,39666.9224305556,2008-08-06,22:08:18
40.660007,96.472971,0,4446,39666.9224884259,2008-08-06,22:08:23
40.659181,96.474647,0,4442,39666.9225462963,2008-08-06,22:08:28
40.658355,96.476315,0,4433,39666.9226041667,2008-08-06,22:08:33
40.657528,96.478004,0,4432,39666.922662037,2008-08-06,22:08:38
40.656708,96.479681,0,4422,39666.9227199074,2008-08-06,22:08:43
40.655887,96.481375,0,4417,39666.9227777778,2008-08-06,22:08:48
40.655038,96.483063,0,4414,39666.9228356481,2008-08-06,22:08:53
40.654189,96.484763,0,4415,39666.9228935185,2008-08-06,22:08:58
40.65333,96.486475,0,4415,39666.9229513889,2008-08-06,22:09:03
40.652475,96.488174,0,4409,39666.9230092593,2008-08-06,22:09:08
40.651627,96.489897,0,4405,39666.9230671296,2008-08-06,22:09:13
40.650801,96.491625,0,4400,39666.923125,2008-08-06,22:09:18
40.649968,96.493338,0,4389,39666.9231828704,2008-08-06,22:09:23
40.649117,96.495056,0,4384,39666.9232407407,2008-08-06,22:09:28
40.64826,96.496796,0,4379,39666.9232986111,2008-08-06,22:09:33
40.647417,96.498529,0,4368,39666.9233564815,2008-08-06,22:09:38
40.646568,96.500242,0,4363,39666.9234143518,2008-08-06,22:09:43
40.645704,96.501953,0,4359,39666.9234722222,2008-08-06,22:09:48
40.644842,96.5037,0,4352,39666.9235300926,2008-08-06,22:09:53
40.643971,96.505437,0,4344,39666.923587963,2008-08-06,22:09:58
40.643107,96.507182,0,4336,39666.9236458333,2008-08-06,22:10:03
40.642257,96.508925,0,4329,39666.9237037037,2008-08-06,22:10:08
40.64143,96.510637,0,4323,39666.9237615741,2008-08-06,22:10:13
40.640595,96.512316,0,4325,39666.9238194444,2008-08-06,22:10:18
40.639743,96.514016,0,4324,39666.9238773148,2008-08-06,22:10:23
40.638906,96.51573,0,4322,39666.9239351852,2008-08-06,22:10:28
40.638071,96.517414,0,4320,39666.9239930556,2008-08-06,22:10:33
40.637249,96.519096,0,4321,39666.9240509259,2008-08-06,22:10:38
40.636427,96.520783,0,4319,39666.9241087963,2008-08-06,22:10:43
40.635617,96.522457,0,4313,39666.9241666667,2008-08-06,22:10:48
40.634799,96.524086,0,4314,39666.924224537,2008-08-06,22:10:53
40.633995,96.525707,0,4321,39666.9242824074,2008-08-06,22:10:58
40.633184,96.52733,0,4323,39666.9243402778,2008-08-06,22:11:03
40.632376,96.528956,0,4323,39666.9243981481,2008-08-06,22:11:08
40.631563,96.530578,0,4326,39666.9244560185,2008-08-06,22:11:13
40.63078,96.532189,0,4333,39666.9245138889,2008-08-06,22:11:18
40.629995,96.533808,0,4337,39666.9245717593,2008-08-06,22:11:23
40.629206,96.535404,0,4344,39666.9246296296,2008-08-06,22:11:28
40.628433,96.536982,0,4350,39666.9246875,2008-08-06,22:11:33
40.627626,96.538582,0,4360,39666.9247453704,2008-08-06,22:11:38
40.626865,96.540209,0,4362,39666.9248032407,2008-08-06,22:11:43
40.626155,96.54188,0,4365,39666.9248611111,2008-08-06,22:11:48
40.625479,96.543578,0,4367,39666.9249189815,2008-08-06,22:11:53
40.624782,96.545277,0,4364,39666.9249768518,2008-08-06,22:11:58
40.624075,96.546998,0,4360,39666.9250347222,2008-08-06,22:12:03
40.62337,96.548722,0,4359,39666.9250925926,2008-08-06,22:12:08
40.622674,96.550418,0,4363,39666.925150463,2008-08-06,22:12:13
40.621986,96.552117,0,4367,39666.9252083333,2008-08-06,22:12:18
40.621277,96.55379,0,4374,39666.9252662037,2008-08-06,22:12:23
40.620594,96.555474,0,4372,39666.9253240741,2008-08-06,22:12:28
40.61987,96.557094,0,4380,39666.9253819444,2008-08-06,22:12:33
40.619067,96.558659,0,4389,39666.9254398148,2008-08-06,22:12:38
40.618159,96.560144,0,4401,39666.9254976852,2008-08-06,22:12:43
40.61721,96.561573,0,4413,39666.9255555556,2008-08-06,22:12:48
40.616253,96.563008,0,4423,39666.9256134259,2008-08-06,22:12:53
40.615294,96.564461,0,4429,39666.9256712963,2008-08-06,22:12:58
40.614346,96.56595,0,4435,39666.9257291667,2008-08-06,22:13:03
40.613401,96.567427,0,4435,39666.925787037,2008-08-06,22:13:08
40.612434,96.568906,0,4435,39666.9258449074,2008-08-06,22:13:13
40.611451,96.57038,0,4433,39666.9259027778,2008-08-06,22:13:18
40.610488,96.571875,0,4438,39666.9259606482,2008-08-06,22:13:23
40.609506,96.573392,0,4445,39666.9260185185,2008-08-06,22:13:28
40.608521,96.574892,0,4449,39666.9260763889,2008-08-06,22:13:33
40.607538,96.576386,0,4447,39666.9261342593,2008-08-06,22:13:38
40.606567,96.577885,0,4446,39666.9261921296,2008-08-06,22:13:43
40.605589,96.579392,0,4450,39666.92625,2008-08-06,22:13:48
40.604596,96.580929,0,4450,39666.9263078704,2008-08-06,22:13:53
40.603593,96.582451,0,4448,39666.9263657407,2008-08-06,22:13:58
40.602596,96.583971,0,4449,39666.9264236111,2008-08-06,22:14:03
40.601595,96.585519,0,4447,39666.9264814815,2008-08-06,22:14:08
40.600583,96.587057,0,4450,39666.9265393519,2008-08-06,22:14:13
40.599584,96.588587,0,4448,39666.9265972222,2008-08-06,22:14:18
40.598589,96.590105,0,4448,39666.9266550926,2008-08-06,22:14:23
40.597591,96.591637,0,4447,39666.926712963,2008-08-06,22:14:28
40.596588,96.593148,0,4449,39666.9267708333,2008-08-06,22:14:33
40.595591,96.594681,0,4451,39666.9268287037,2008-08-06,22:14:38
40.594608,96.596224,0,4451,39666.9268865741,2008-08-06,22:14:43
40.593621,96.597738,0,4453,39666.9269444444,2008-08-06,22:14:48
40.592648,96.599272,0,4454,39666.9270023148,2008-08-06,22:14:53
40.591675,96.600796,0,4450,39666.9270601852,2008-08-06,22:14:58
40.590697,96.602311,0,4439,39666.9271180556,2008-08-06,22:15:03
40.589704,96.603854,0,4428,39666.9271759259,2008-08-06,22:15:08
40.588714,96.605379,0,4420,39666.9272337963,2008-08-06,22:15:13
40.587726,96.606917,0,4415,39666.9272916667,2008-08-06,22:15:18
40.586732,96.608475,0,4408,39666.927349537,2008-08-06,22:15:23
40.585729,96.610036,0,4408,39666.9274074074,2008-08-06,22:15:28
40.584726,96.611586,0,4406,39666.9274652778,2008-08-06,22:15:33
40.583695,96.613146,0,4406,39666.9275231481,2008-08-06,22:15:38
40.58267,96.614711,0,4401,39666.9275810185,2008-08-06,22:15:43
40.581635,96.616298,0,4396,39666.9276388889,2008-08-06,22:15:48
40.580598,96.617868,0,4393,39666.9276967593,2008-08-06,22:15:53
40.579562,96.61945,0,4387,39666.9277546296,2008-08-06,22:15:58
40.578524,96.621052,0,4384,39666.9278125,2008-08-06,22:16:03
40.577476,96.622666,0,4373,39666.9278703704,2008-08-06,22:16:08
40.576438,96.624263,0,4366,39666.9279282407,2008-08-06,22:16:13
40.575385,96.62589,0,4357,39666.9279861111,2008-08-06,22:16:18
40.574347,96.627507,0,4347,39666.9280439815,2008-08-06,22:16:23
40.573301,96.629133,0,4335,39666.9281018519,2008-08-06,22:16:28
40.572251,96.630767,0,4324,39666.9281597222,2008-08-06,22:16:33
40.571215,96.632408,0,4311,39666.9282175926,2008-08-06,22:16:38
40.570168,96.634041,0,4301,39666.928275463,2008-08-06,22:16:43
40.569128,96.635659,0,4293,39666.9283333333,2008-08-06,22:16:48
40.568071,96.637287,0,4293,39666.9283912037,2008-08-06,22:16:53
40.567021,96.638886,0,4293,39666.9284490741,2008-08-06,22:16:58
40.56599,96.640474,0,4295,39666.9285069444,2008-08-06,22:17:03
40.564947,96.642053,0,4297,39666.9285648148,2008-08-06,22:17:08
40.563892,96.643592,0,4303,39666.9286226852,2008-08-06,22:17:13
40.562748,96.645014,0,4308,39666.9286805556,2008-08-06,22:17:18
40.561464,96.646251,0,4306,39666.9287384259,2008-08-06,22:17:23
40.560134,96.647426,0,4302,39666.9287962963,2008-08-06,22:17:28
40.55883,96.648625,0,4300,39666.9288541667,2008-08-06,22:17:33
40.557516,96.64981,0,4301,39666.928912037,2008-08-06,22:17:38
40.556181,96.650914,0,4304,39666.9289699074,2008-08-06,22:17:43
40.554787,96.65188,0,4313,39666.9290277778,2008-08-06,22:17:48
40.553378,96.652795,0,4314,39666.9290856481,2008-08-06,22:17:53
40.551979,96.653732,0,4315,39666.9291435185,2008-08-06,22:17:58
40.550675,96.654818,0,4317,39666.9292013889,2008-08-06,22:18:03
40.549519,96.656154,0,4319,39666.9292592593,2008-08-06,22:18:08
40.548598,96.657692,0,4327,39666.9293171296,2008-08-06,22:18:13
40.547746,96.659282,0,4335,39666.929375,2008-08-06,22:18:18
40.546875,96.660844,0,4340,39666.9294328704,2008-08-06,22:18:23
40.546028,96.662384,0,4344,39666.9294907407,2008-08-06,22:18:28
40.545183,96.663911,0,4352,39666.9295486111,2008-08-06,22:18:33
40.544339,96.665418,0,4352,39666.9296064815,2008-08-06,22:18:38
40.543499,96.66691,0,4353,39666.9296643519,2008-08-06,22:18:43
40.54267,96.668362,0,4356,39666.9297222222,2008-08-06,22:18:48
40.541829,96.669856,0,4354,39666.9297800926,2008-08-06,22:18:53
40.541007,96.671333,0,4356,39666.929837963,2008-08-06,22:18:58
40.540189,96.672805,0,4355,39666.9298958333,2008-08-06,22:19:03
40.539368,96.674262,0,4355,39666.9299537037,2008-08-06,22:19:08
40.538531,96.675729,0,4351,39666.9300115741,2008-08-06,22:19:13
40.537704,96.677212,0,4349,39666.9300694444,2008-08-06,22:19:18
40.536876,96.67868,0,4348,39666.9301273148,2008-08-06,22:19:23
40.536049,96.680152,0,4347,39666.9301851852,2008-08-06,22:19:28
40.53522,96.68162,0,4351,39666.9302430556,2008-08-06,22:19:33
40.534371,96.683092,0,4353,39666.9303009259,2008-08-06,22:19:38
40.533522,96.684567,0,4357,39666.9303587963,2008-08-06,22:19:43
40.532676,96.686048,0,4358,39666.9304166667,2008-08-06,22:19:48
40.531858,96.687532,0,4357,39666.930474537,2008-08-06,22:19:53
40.531039,96.689002,0,4361,39666.9305324074,2008-08-06,22:19:58
40.530219,96.690448,0,4365,39666.9305902778,2008-08-06,22:20:03
40.529405,96.691878,0,4362,39666.9306481481,2008-08-06,22:20:08
40.528594,96.693334,0,4360,39666.9307060185,2008-08-06,22:20:13
40.527772,96.694754,0,4362,39666.9307638889,2008-08-06,22:20:18
40.526974,96.696179,0,4365,39666.9308217593,2008-08-06,22:20:23
40.526187,96.697586,0,4363,39666.9308796296,2008-08-06,22:20:28
40.525403,96.698978,0,4366,39666.9309375,2008-08-06,22:20:33
40.52462,96.700377,0,4365,39666.9309953704,2008-08-06,22:20:38
40.523843,96.701756,0,4371,39666.9310532407,2008-08-06,22:20:43
40.523067,96.703133,0,4373,39666.9311111111,2008-08-06,22:20:48
40.522315,96.704474,0,4377,39666.9311689815,2008-08-06,22:20:53
40.521565,96.705807,0,4378,39666.9312268518,2008-08-06,22:20:58
40.520814,96.707132,0,4375,39666.9312847222,2008-08-06,22:21:03
40.520055,96.708457,0,4377,39666.9313425926,2008-08-06,22:21:08
40.519308,96.709779,0,4381,39666.931400463,2008-08-06,22:21:13
40.518592,96.71114,0,4389,39666.9314583333,2008-08-06,22:21:18
40.517907,96.712536,0,4396,39666.9315162037,2008-08-06,22:21:23
40.517236,96.713928,0,4402,39666.9315740741,2008-08-06,22:21:28
40.516568,96.715303,0,4406,39666.9316319444,2008-08-06,22:21:33
40.515901,96.716681,0,4408,39666.9316898148,2008-08-06,22:21:38
40.515228,96.718053,0,4409,39666.9317476852,2008-08-06,22:21:43
40.514557,96.719424,0,4406,39666.9318055556,2008-08-06,22:21:48
40.513894,96.720804,0,4407,39666.9318634259,2008-08-06,22:21:53
40.513223,96.722197,0,4411,39666.9319212963,2008-08-06,22:21:58
40.512517,96.723596,0,4417,39666.9319791667,2008-08-06,22:22:03
40.511833,96.724997,0,4425,39666.932037037,2008-08-06,22:22:08
40.511156,96.726372,0,4429,39666.9320949074,2008-08-06,22:22:13
40.510471,96.727761,0,4427,39666.9321527778,2008-08-06,22:22:18
40.509775,96.72915,0,4429,39666.9322106481,2008-08-06,22:22:23
40.50909,96.730559,0,4433,39666.9322685185,2008-08-06,22:22:28
40.508399,96.731969,0,4437,39666.9323263889,2008-08-06,22:22:33
40.507719,96.733382,0,4441,39666.9323842593,2008-08-06,22:22:38
40.507037,96.734785,0,4445,39666.9324421296,2008-08-06,22:22:43
40.506348,96.736195,0,4453,39666.9325,2008-08-06,22:22:48
40.505643,96.737635,0,4460,39666.9325578704,2008-08-06,22:22:53
40.504935,96.739074,0,4469,39666.9326157407,2008-08-06,22:22:58
40.504223,96.740504,0,4477,39666.9326736111,2008-08-06,22:23:03
40.503513,96.741946,0,4483,39666.9327314815,2008-08-06,22:23:08
40.502805,96.743394,0,4487,39666.9327893518,2008-08-06,22:23:13
40.50209,96.744855,0,4489,39666.9328472222,2008-08-06,22:23:18
40.501364,96.746306,0,4493,39666.9329050926,2008-08-06,22:23:23
40.500649,96.747773,0,4493,39666.932962963,2008-08-06,22:23:28
40.499885,96.749229,0,4492,39666.9330208333,2008-08-06,22:23:33
40.499093,96.750601,0,4498,39666.9330787037,2008-08-06,22:23:38
40.498272,96.751955,0,4499,39666.9331365741,2008-08-06,22:23:43
40.497429,96.753332,0,4492,39666.9331944444,2008-08-06,22:23:48
40.496605,96.754702,0,4492,39666.9332523148,2008-08-06,22:23:53
40.495761,96.756055,0,4491,39666.9333101852,2008-08-06,22:23:58
40.494935,96.757392,0,4488,39666.9333680556,2008-08-06,22:24:03
40.494107,96.758744,0,4486,39666.9334259259,2008-08-06,22:24:08
40.493286,96.760069,0,4483,39666.9334837963,2008-08-06,22:24:13
40.492463,96.761418,0,4476,39666.9335416667,2008-08-06,22:24:18
40.491658,96.762757,0,4472,39666.933599537,2008-08-06,22:24:23
40.490827,96.764073,0,4470,39666.9336574074,2008-08-06,22:24:28
40.489983,96.765413,0,4467,39666.9337152778,2008-08-06,22:24:33
40.489162,96.766763,0,4467,39666.9337731482,2008-08-06,22:24:38
40.488328,96.768132,0,4468,39666.9338310185,2008-08-06,22:24:43
40.487476,96.769513,0,4466,39666.9338888889,2008-08-06,22:24:48
40.486614,96.770898,0,4472,39666.9339467593,2008-08-06,22:24:53
40.485755,96.772274,0,4476,39666.9340046296,2008-08-06,22:24:58
40.484905,96.773653,0,4480,39666.9340625,2008-08-06,22:25:03
40.484052,96.775026,0,4489,39666.9341203704,2008-08-06,22:25:08
40.483197,96.776439,0,4495,39666.9341782407,2008-08-06,22:25:13
40.482356,96.777807,0,4508,39666.9342361111,2008-08-06,22:25:18
40.481525,96.779186,0,4523,39666.9342939815,2008-08-06,22:25:23
40.480697,96.780533,0,4533,39666.9343518519,2008-08-06,22:25:28
40.479845,96.781891,0,4540,39666.9344097222,2008-08-06,22:25:33
40.478971,96.783244,0,4541,39666.9344675926,2008-08-06,22:25:38
40.478116,96.7846,0,4537,39666.934525463,2008-08-06,22:25:43
40.477248,96.785973,0,4535,39666.9345833333,2008-08-06,22:25:48
40.476388,96.787353,0,4541,39666.9346412037,2008-08-06,22:25:53
40.47554,96.788728,0,4550,39666.9346990741,2008-08-06,22:25:58
40.474692,96.790099,0,4553,39666.9347569444,2008-08-06,22:26:03
40.473854,96.791492,0,4550,39666.9348148148,2008-08-06,22:26:08
40.473072,96.792948,0,4553,39666.9348726852,2008-08-06,22:26:13
40.47244,96.794508,0,4549,39666.9349305556,2008-08-06,22:26:18
40.471813,96.79609,0,4551,39666.9349884259,2008-08-06,22:26:23
40.471203,96.797648,0,4551,39666.9350462963,2008-08-06,22:26:28
40.47061,96.799233,0,4550,39666.9351041667,2008-08-06,22:26:33
40.470013,96.800811,0,4551,39666.935162037,2008-08-06,22:26:38
40.469412,96.802382,0,4557,39666.9352199074,2008-08-06,22:26:43
40.468785,96.803948,0,4564,39666.9352777778,2008-08-06,22:26:48
40.468041,96.80545,0,4566,39666.9353356481,2008-08-06,22:26:53
40.467209,96.806902,0,4567,39666.9353935185,2008-08-06,22:26:58
40.466281,96.808204,0,4567,39666.9354513889,2008-08-06,22:27:03
40.465281,96.809394,0,4573,39666.9355092593,2008-08-06,22:27:08
40.464198,96.810454,0,4581,39666.9355671296,2008-08-06,22:27:13
40.463083,96.811455,0,4579,39666.935625,2008-08-06,22:27:18
40.461962,96.812487,0,4580,39666.9356828704,2008-08-06,22:27:23
40.460857,96.813551,0,4579,39666.9357407407,2008-08-06,22:27:28
40.459769,96.814605,0,4575,39666.9357986111,2008-08-06,22:27:33
40.458691,96.815653,0,4570,39666.9358564815,2008-08-06,22:27:38
40.457613,96.81668,0,4567,39666.9359143519,2008-08-06,22:27:43
40.45655,96.817703,0,4565,39666.9359722222,2008-08-06,22:27:48
40.455493,96.818724,0,4560,39666.9360300926,2008-08-06,22:27:53
40.454445,96.81975,0,4551,39666.936087963,2008-08-06,22:27:58
40.453434,96.820812,0,4542,39666.9361458333,2008-08-06,22:28:03
40.452484,96.821948,0,4540,39666.9362037037,2008-08-06,22:28:08
40.451603,96.823161,0,4538,39666.9362615741,2008-08-06,22:28:13
40.450798,96.82447,0,4529,39666.9363194444,2008-08-06,22:28:18
40.450074,96.825852,0,4530,39666.9363773148,2008-08-06,22:28:23
40.449403,96.827237,0,4533,39666.9364351852,2008-08-06,22:28:28
40.448739,96.828614,0,4534,39666.9364930556,2008-08-06,22:28:33
40.448105,96.829998,0,4531,39666.9365509259,2008-08-06,22:28:38
40.447455,96.831377,0,4530,39666.9366087963,2008-08-06,22:28:43
40.446799,96.832759,0,4535,39666.9366666667,2008-08-06,22:28:48
40.446129,96.834118,0,4542,39666.936724537,2008-08-06,22:28:53
40.445481,96.835473,0,4545,39666.9367824074,2008-08-06,22:28:58
40.444859,96.836819,0,4553,39666.9368402778,2008-08-06,22:29:03
40.444252,96.838182,0,4564,39666.9368981481,2008-08-06,22:29:08
40.443631,96.839542,0,4575,39666.9369560185,2008-08-06,22:29:13
40.442995,96.840869,0,4582,39666.9370138889,2008-08-06,22:29:18
40.442336,96.842183,0,4582,39666.9370717593,2008-08-06,22:29:23
40.44166,96.843487,0,4586,39666.9371296296,2008-08-06,22:29:28
40.440997,96.844783,0,4586,39666.9371875,2008-08-06,22:29:33
40.440382,96.846099,0,4594,39666.9372453704,2008-08-06,22:29:38
40.439797,96.847467,0,4599,39666.9373032407,2008-08-06,22:29:43
40.439279,96.848863,0,4594,39666.9373611111,2008-08-06,22:29:48
40.438788,96.850261,0,4587,39666.9374189815,2008-08-06,22:29:53
40.438284,96.851658,0,4579,39666.9374768519,2008-08-06,22:29:58
40.437794,96.853038,0,4572,39666.9375347222,2008-08-06,22:30:03
40.437295,96.8544,0,4568,39666.9375925926,2008-08-06,22:30:08
40.436761,96.855696,0,4563,39666.937650463,2008-08-06,22:30:13
40.436179,96.856955,0,4558,39666.9377083333,2008-08-06,22:30:18
40.435524,96.858167,0,4552,39666.9377662037,2008-08-06,22:30:23
40.434838,96.859376,0,4550,39666.9378240741,2008-08-06,22:30:28
40.434164,96.860559,0,4553,39666.9378819444,2008-08-06,22:30:33
40.433481,96.861752,0,4557,39666.9379398148,2008-08-06,22:30:38
40.432805,96.862923,0,4560,39666.9379976852,2008-08-06,22:30:43
40.432124,96.864098,0,4561,39666.9380555556,2008-08-06,22:30:48
40.431451,96.865301,0,4554,39666.9381134259,2008-08-06,22:30:53
40.430774,96.866514,0,4552,39666.9381712963,2008-08-06,22:30:58
40.430085,96.867723,0,4559,39666.9382291667,2008-08-06,22:31:03
40.429397,96.868949,0,4568,39666.938287037,2008-08-06,22:31:08
40.428708,96.870174,0,4576,39666.9383449074,2008-08-06,22:31:13
40.428025,96.87142,0,4583,39666.9384027778,2008-08-06,22:31:18
40.427345,96.872663,0,4582,39666.9384606481,2008-08-06,22:31:23
40.426659,96.873925,0,4578,39666.9385185185,2008-08-06,22:31:28
40.425971,96.875175,0,4576,39666.9385763889,2008-08-06,22:31:33
40.425286,96.876431,0,4576,39666.9386342593,2008-08-06,22:31:38
40.424644,96.877726,0,4571,39666.9386921296,2008-08-06,22:31:43
40.424117,96.879126,0,4567,39666.93875,2008-08-06,22:31:48
40.423725,96.880636,0,4557,39666.9388078704,2008-08-06,22:31:53
40.423379,96.882127,0,4560,39666.9388657407,2008-08-06,22:31:58
40.422944,96.883524,0,4564,39666.9389236111,2008-08-06,22:32:03
40.422301,96.884779,0,4570,39666.9389814815,2008-08-06,22:32:08
40.421481,96.885833,0,4573,39666.9390393518,2008-08-06,22:32:13
40.420557,96.8868,0,4579,39666.9390972222,2008-08-06,22:32:18
40.419653,96.887776,0,4583,39666.9391550926,2008-08-06,22:32:23
40.418749,96.888732,0,4584,39666.939212963,2008-08-06,22:32:28
40.417846,96.889707,0,4588,39666.9392708333,2008-08-06,22:32:33
40.416914,96.890699,0,4594,39666.9393287037,2008-08-06,22:32:38
40.415972,96.891715,0,4602,39666.9393865741,2008-08-06,22:32:43
40.415045,96.892741,0,4614,39666.9394444444,2008-08-06,22:32:48
40.414132,96.893762,0,4623,39666.9395023148,2008-08-06,22:32:53
40.413181,96.894762,0,4629,39666.9395601852,2008-08-06,22:32:58
40.412239,96.895773,0,4629,39666.9396180556,2008-08-06,22:33:03
40.41131,96.896786,0,4631,39666.9396759259,2008-08-06,22:33:08
40.410383,96.897815,0,4635,39666.9397337963,2008-08-06,22:33:13
40.40944,96.898877,0,4637,39666.9397916667,2008-08-06,22:33:18
40.408514,96.899915,0,4637,39666.939849537,2008-08-06,22:33:23
40.407549,96.900964,0,4633,39666.9399074074,2008-08-06,22:33:28
40.406606,96.902001,0,4629,39666.9399652778,2008-08-06,22:33:33
40.405668,96.903059,0,4621,39666.9400231481,2008-08-06,22:33:38
40.40475,96.904098,0,4614,39666.9400810185,2008-08-06,22:33:43
40.403804,96.905145,0,4610,39666.9401388889,2008-08-06,22:33:48
40.402832,96.906188,0,4607,39666.9401967593,2008-08-06,22:33:53
40.401899,96.907251,0,4604,39666.9402546296,2008-08-06,22:33:58
40.400952,96.9083,0,4597,39666.9403125,2008-08-06,22:34:03
40.400014,96.909338,0,4591,39666.9403703704,2008-08-06,22:34:08
40.399094,96.910392,0,4588,39666.9404282407,2008-08-06,22:34:13
40.39816,96.911453,0,4592,39666.9404861111,2008-08-06,22:34:18
40.397165,96.912412,0,4590,39666.9405439815,2008-08-06,22:34:23
40.39607,96.913278,0,4587,39666.9406018518,2008-08-06,22:34:28
40.394987,96.914123,0,4581,39666.9406597222,2008-08-06,22:34:33
40.393936,96.914951,0,4582,39666.9407175926,2008-08-06,22:34:38
40.392859,96.915799,0,4587,39666.940775463,2008-08-06,22:34:43
40.391771,96.916626,0,4595,39666.9408333333,2008-08-06,22:34:48
40.390683,96.917462,0,4602,39666.9408912037,2008-08-06,22:34:53
40.389607,96.9183,0,4612,39666.9409490741,2008-08-06,22:34:58
40.388525,96.919172,0,4620,39666.9410069444,2008-08-06,22:35:03
40.387433,96.920031,0,4630,39666.9410648148,2008-08-06,22:35:08
40.386343,96.920859,0,4638,39666.9411226852,2008-08-06,22:35:13
40.385274,96.921715,0,4645,39666.9411805556,2008-08-06,22:35:18
40.384183,96.922546,0,4653,39666.9412384259,2008-08-06,22:35:23
40.383084,96.923407,0,4654,39666.9412962963,2008-08-06,22:35:28
40.381998,96.924284,0,4654,39666.9413541667,2008-08-06,22:35:33
40.3809,96.925135,0,4659,39666.941412037,2008-08-06,22:35:38
40.379822,96.925957,0,4669,39666.9414699074,2008-08-06,22:35:43
40.378733,96.926793,0,4680,39666.9415277778,2008-08-06,22:35:48
40.377653,96.927626,0,4688,39666.9415856482,2008-08-06,22:35:53
40.376572,96.928525,0,4696,39666.9416435185,2008-08-06,22:35:58
40.375493,96.929429,0,4700,39666.9417013889,2008-08-06,22:36:03
40.374369,96.930258,0,4699,39666.9417592593,2008-08-06,22:36:08
40.373257,96.931066,0,4698,39666.9418171296,2008-08-06,22:36:13
40.372126,96.931934,0,4700,39666.941875,2008-08-06,22:36:18
40.370992,96.932831,0,4697,39666.9419328704,2008-08-06,22:36:23
40.369861,96.933726,0,4691,39666.9419907407,2008-08-06,22:36:28
40.368743,96.934597,0,4694,39666.9420486111,2008-08-06,22:36:33
40.367596,96.935489,0,4697,39666.9421064815,2008-08-06,22:36:38
40.36645,96.936396,0,4700,39666.9421643519,2008-08-06,22:36:43
40.365309,96.937288,0,4699,39666.9422222222,2008-08-06,22:36:48
40.36417,96.93818,0,4698,39666.9422800926,2008-08-06,22:36:53
40.363034,96.939064,0,4696,39666.942337963,2008-08-06,22:36:58
40.361889,96.939948,0,4694,39666.9423958333,2008-08-06,22:37:03
40.360751,96.940847,0,4695,39666.9424537037,2008-08-06,22:37:08
40.3596,96.941747,0,4695,39666.9425115741,2008-08-06,22:37:13
40.358453,96.942638,0,4695,39666.9425694444,2008-08-06,22:37:18
40.357303,96.943532,0,4696,39666.9426273148,2008-08-06,22:37:23
40.356174,96.944419,0,4696,39666.9426851852,2008-08-06,22:37:28
40.355028,96.945312,0,4692,39666.9427430556,2008-08-06,22:37:33
40.353881,96.946196,0,4683,39666.9428009259,2008-08-06,22:37:38
40.352761,96.947091,0,4679,39666.9428587963,2008-08-06,22:37:43
40.351609,96.947985,0,4681,39666.9429166667,2008-08-06,22:37:48
40.350459,96.9489,0,4683,39666.942974537,2008-08-06,22:37:53
40.349298,96.949813,0,4680,39666.9430324074,2008-08-06,22:37:58
40.348151,96.950769,0,4680,39666.9430902778,2008-08-06,22:38:03
40.347068,96.951852,0,4676,39666.9431481481,2008-08-06,22:38:08
40.346013,96.952999,0,4675,39666.9432060185,2008-08-06,22:38:13
40.344969,96.954161,0,4676,39666.9432638889,2008-08-06,22:38:18
40.343929,96.955287,0,4687,39666.9433217593,2008-08-06,22:38:23
40.342875,96.956419,0,4688,39666.9433796296,2008-08-06,22:38:28
40.3418,96.957531,0,4692,39666.9434375,2008-08-06,22:38:33
40.340725,96.958635,0,4695,39666.9434953704,2008-08-06,22:38:38
40.339674,96.95976,0,4696,39666.9435532407,2008-08-06,22:38:43
40.338624,96.960903,0,4698,39666.9436111111,2008-08-06,22:38:48
40.337577,96.962017,0,4700,39666.9436689815,2008-08-06,22:38:53
40.336533,96.963143,0,4697,39666.9437268519,2008-08-06,22:38:58
40.33548,96.964286,0,4699,39666.9437847222,2008-08-06,22:39:03
40.334411,96.965412,0,4706,39666.9438425926,2008-08-06,22:39:08
40.33332,96.96653,0,4714,39666.943900463,2008-08-06,22:39:13
40.332235,96.967686,0,4722,39666.9439583333,2008-08-06,22:39:18
40.331148,96.968864,0,4726,39666.9440162037,2008-08-06,22:39:23
40.330035,96.970049,0,4727,39666.9440740741,2008-08-06,22:39:28
40.328927,96.971206,0,4729,39666.9441319444,2008-08-06,22:39:33
40.327824,96.972359,0,4733,39666.9441898148,2008-08-06,22:39:38
40.326718,96.973535,0,4735,39666.9442476852,2008-08-06,22:39:43
40.325624,96.974707,0,4735,39666.9443055556,2008-08-06,22:39:48
40.324515,96.975873,0,4731,39666.9443634259,2008-08-06,22:39:53
40.323436,96.977054,0,4726,39666.9444212963,2008-08-06,22:39:58
40.322351,96.978208,0,4720,39666.9444791667,2008-08-06,22:40:03
40.321256,96.979369,0,4709,39666.944537037,2008-08-06,22:40:08
40.320142,96.980538,0,4712,39666.9445949074,2008-08-06,22:40:13
40.319043,96.981693,0,4712,39666.9446527778,2008-08-06,22:40:18
40.317976,96.98283,0,4711,39666.9447106481,2008-08-06,22:40:23
40.3169,96.983975,0,4711,39666.9447685185,2008-08-06,22:40:28
40.31583,96.985081,0,4724,39666.9448263889,2008-08-06,22:40:33
40.314757,96.986208,0,4735,39666.9448842593,2008-08-06,22:40:38
40.313703,96.987315,0,4737,39666.9449421296,2008-08-06,22:40:43
40.312656,96.988428,0,4734,39666.945,2008-08-06,22:40:48
40.311601,96.98954,0,4737,39666.9450578704,2008-08-06,22:40:53
40.310552,96.990641,0,4739,39666.9451157407,2008-08-06,22:40:58
40.30951,96.991735,0,4736,39666.9451736111,2008-08-06,22:41:03
40.308471,96.992831,0,4731,39666.9452314815,2008-08-06,22:41:08
40.30744,96.993932,0,4727,39666.9452893519,2008-08-06,22:41:13
40.30642,96.995013,0,4720,39666.9453472222,2008-08-06,22:41:18
40.305411,96.996098,0,4717,39666.9454050926,2008-08-06,22:41:23
40.304409,96.997165,0,4718,39666.945462963,2008-08-06,22:41:28
40.303413,96.998223,0,4720,39666.9455208333,2008-08-06,22:41:33
40.302401,96.999285,0,4724,39666.9455787037,2008-08-06,22:41:38
40.301439,97.000387,0,4728,39666.9456365741,2008-08-06,22:41:43
40.300522,97.001516,0,4739,39666.9456944444,2008-08-06,22:41:48
40.299651,97.002672,0,4743,39666.9457523148,2008-08-06,22:41:53
40.298838,97.003871,0,4739,39666.9458101852,2008-08-06,22:41:58
40.298081,97.005091,0,4735,39666.9458680556,2008-08-06,22:42:03
40.297346,97.006297,0,4733,39666.9459259259,2008-08-06,22:42:08
40.296684,97.007581,0,4729,39666.9459837963,2008-08-06,22:42:13
40.296068,97.008851,0,4727,39666.9460416667,2008-08-06,22:42:18
40.295523,97.010135,0,4730,39666.946099537,2008-08-06,22:42:23
40.295001,97.011432,0,4730,39666.9461574074,2008-08-06,22:42:28
40.29448,97.012738,0,4732,39666.9462152778,2008-08-06,22:42:33
40.294002,97.014038,0,4742,39666.9462731481,2008-08-06,22:42:38
40.293507,97.015303,0,4749,39666.9463310185,2008-08-06,22:42:43
40.293003,97.016535,0,4755,39666.9463888889,2008-08-06,22:42:48
40.292455,97.017733,0,4757,39666.9464467593,2008-08-06,22:42:53
40.291888,97.018902,0,4756,39666.9465046296,2008-08-06,22:42:58
40.291315,97.020014,0,4766,39666.9465625,2008-08-06,22:43:03
40.290696,97.021084,0,4770,39666.9466203704,2008-08-06,22:43:08
40.290065,97.022107,0,4777,39666.9466782407,2008-08-06,22:43:13
40.289426,97.023079,0,4788,39666.9467361111,2008-08-06,22:43:18
40.288762,97.024033,0,4789,39666.9467939815,2008-08-06,22:43:23
40.288107,97.024944,0,4787,39666.9468518518,2008-08-06,22:43:28
40.287432,97.025801,0,4785,39666.9469097222,2008-08-06,22:43:33
40.286752,97.026643,0,4785,39666.9469675926,2008-08-06,22:43:38
40.286059,97.027438,0,4785,39666.947025463,2008-08-06,22:43:43
40.285351,97.028194,0,4784,39666.9470833333,2008-08-06,22:43:48
40.284658,97.028926,0,4788,39666.9471412037,2008-08-06,22:43:53
40.283993,97.029657,0,4791,39666.9471990741,2008-08-06,22:43:58
40.283359,97.03038,0,4789,39666.9472569444,2008-08-06,22:44:03
40.282732,97.031042,0,4789,39666.9473148148,2008-08-06,22:44:08
40.282152,97.031674,0,4793,39666.9473726852,2008-08-06,22:44:13
40.281574,97.032267,0,4793,39666.9474305556,2008-08-06,22:44:18
40.281077,97.032807,0,4795,39666.9474884259,2008-08-06,22:44:23
40.280615,97.033292,0,4800,39666.9475462963,2008-08-06,22:44:28
40.2802,97.033716,0,4801,39666.9476041667,2008-08-06,22:44:33
40.279847,97.034064,0,4808,39666.947662037,2008-08-06,22:44:38
40.279516,97.034383,0,4812,39666.9477199074,2008-08-06,22:44:43
40.279183,97.034698,0,4811,39666.9477777778,2008-08-06,22:44:48
40.278863,97.035015,0,4809,39666.9478356481,2008-08-06,22:44:53
40.278583,97.035354,0,4820,39666.9478935185,2008-08-06,22:44:58
40.278299,97.035677,0,4828,39666.9479513889,2008-08-06,22:45:03
40.27801,97.035994,0,4833,39666.9480092593,2008-08-06,22:45:08
40.27772,97.036302,0,4828,39666.9480671296,2008-08-06,22:45:13
40.277431,97.036616,0,4826,39666.948125,2008-08-06,22:45:18
40.277135,97.036905,0,4820,39666.9481828704,2008-08-06,22:45:23
40.276847,97.037217,0,4821,39666.9482407407,2008-08-06,22:45:28
40.276561,97.037529,0,4814,39666.9482986111,2008-08-06,22:45:33
40.276283,97.037813,0,4804,39666.9483564815,2008-08-06,22:45:38
40.276004,97.038113,0,4802,39666.9484143518,2008-08-06,22:45:43
40.275717,97.038393,0,4801,39666.9484722222,2008-08-06,22:45:48
40.275419,97.038674,0,4807,39666.9485300926,2008-08-06,22:45:53
40.275135,97.038962,0,4809,39666.948587963,2008-08-06,22:45:58
40.274836,97.039225,0,4821,39666.9486458333,2008-08-06,22:46:03
40.274555,97.039514,0,4827,39666.9487037037,2008-08-06,22:46:08
40.274267,97.039798,0,4829,39666.9487615741,2008-08-06,22:46:13
40.273993,97.040088,0,4830,39666.9488194444,2008-08-06,22:46:18
40.273712,97.040379,0,4829,39666.9488773148,2008-08-06,22:46:23
40.273454,97.040663,0,4827,39666.9489351852,2008-08-06,22:46:28
40.273168,97.040948,0,4826,39666.9489930556,2008-08-06,22:46:33
40.272894,97.041236,0,4826,39666.9490509259,2008-08-06,22:46:38
40.27262,97.041529,0,4828,39666.9491087963,2008-08-06,22:46:43
40.272331,97.041815,0,4825,39666.9491666667,2008-08-06,22:46:48
40.272075,97.042092,0,4824,39666.949224537,2008-08-06,22:46:53
40.271835,97.042363,0,4826,39666.9492824074,2008-08-06,22:46:58
40.271636,97.042604,0,4830,39666.9493402778,2008-08-06,22:47:03
40.27147,97.042806,0,4829,39666.9493981482,2008-08-06,22:47:08
40.271351,97.042977,0,4833,39666.9494560185,2008-08-06,22:47:13
40.271251,97.043094,0,4834,39666.9495138889,2008-08-06,22:47:18
40.271185,97.04315,0,4835,39666.9495717593,2008-08-06,22:47:23
40.271158,97.043164,0,4838,39666.9496296296,2008-08-06,22:47:28
40.271153,97.043166,0,4839,39666.9496875,2008-08-06,22:47:33
40.271157,97.043166,0,4839,39666.9497453704,2008-08-06,22:47:38
40.27115,97.043169,0,4839,39666.9498032407,2008-08-06,22:47:43
40.271144,97.043171,0,4839,39666.9498611111,2008-08-06,22:47:48
40.271144,97.043171,0,4839,39666.9498958333,2008-08-06,22:47:51
40.271139,97.043174,0,4839,39666.9499189815,2008-08-06,22:47:53
40.271127,97.043178,0,4838,39666.9499768519,2008-08-06,22:47:58
40.271011,97.043393,0,4846,39666.9582523148,2008-08-06,22:59:53
40.270961,97.043475,0,4847,39666.9583101852,2008-08-06,22:59:58
40.27087,97.043581,0,4848,39666.9583680556,2008-08-06,23:00:03
40.270767,97.043677,0,4851,39666.9584259259,2008-08-06,23:00:08
40.270625,97.043818,0,4854,39666.9584837963,2008-08-06,23:00:13
40.270494,97.043955,0,4855,39666.9585416667,2008-08-06,23:00:18
40.270333,97.044108,0,4857,39666.958599537,2008-08-06,23:00:23
40.270159,97.04426,0,4860,39666.9586574074,2008-08-06,23:00:28
40.269973,97.044458,0,4865,39666.9587152778,2008-08-06,23:00:33
40.269797,97.044645,0,4862,39666.9587731481,2008-08-06,23:00:38
40.269601,97.04485,0,4862,39666.9588310185,2008-08-06,23:00:43
40.2694,97.04507,0,4866,39666.9588888889,2008-08-06,23:00:48
40.2692,97.045303,0,4868,39666.9589467593,2008-08-06,23:00:53
40.268986,97.045534,0,4870,39666.9590046296,2008-08-06,23:00:58
40.268764,97.045799,0,4870,39666.9590625,2008-08-06,23:01:03
40.268537,97.046053,0,4867,39666.9591203704,2008-08-06,23:01:08
40.268285,97.046321,0,4869,39666.9591782407,2008-08-06,23:01:13
40.268036,97.046603,0,4866,39666.9592361111,2008-08-06,23:01:18
40.267767,97.046875,0,4865,39666.9592939815,2008-08-06,23:01:23
40.26749,97.047187,0,4869,39666.9593518519,2008-08-06,23:01:28
40.267167,97.047524,0,4870,39666.9594097222,2008-08-06,23:01:33
40.266848,97.047885,0,4872,39666.9594675926,2008-08-06,23:01:38
40.266543,97.048244,0,4865,39666.959525463,2008-08-06,23:01:43
40.266224,97.048626,0,4859,39666.9595833333,2008-08-06,23:01:48
40.265843,97.049047,0,4843,39666.9596412037,2008-08-06,23:01:53
40.265503,97.049435,0,4832,39666.9596990741,2008-08-06,23:01:58
40.265131,97.049829,0,4828,39666.9597569444,2008-08-06,23:02:03
40.264761,97.050247,0,4823,39666.9598148148,2008-08-06,23:02:08
40.264375,97.050667,0,4820,39666.9598726852,2008-08-06,23:02:13
40.263942,97.051115,0,4820,39666.9599305556,2008-08-06,23:02:18
40.26351,97.051567,0,4821,39666.9599884259,2008-08-06,23:02:23
40.263035,97.052055,0,4824,39666.9600462963,2008-08-06,23:02:28
40.262573,97.052545,0,4825,39666.9601041667,2008-08-06,23:02:33
40.262096,97.053053,0,4825,39666.960162037,2008-08-06,23:02:38
40.261595,97.053578,0,4823,39666.9602199074,2008-08-06,23:02:43
40.261068,97.054135,0,4829,39666.9602777778,2008-08-06,23:02:48
40.26053,97.054705,0,4838,39666.9603356481,2008-08-06,23:02:53
40.259996,97.055272,0,4842,39666.9603935185,2008-08-06,23:02:58
40.259412,97.055899,0,4847,39666.9604513889,2008-08-06,23:03:03
40.258804,97.056538,0,4849,39666.9605092593,2008-08-06,23:03:08
40.258187,97.057242,0,4848,39666.9605671296,2008-08-06,23:03:13
40.257589,97.058019,0,4853,39666.960625,2008-08-06,23:03:18
40.257013,97.058845,0,4858,39666.9606828704,2008-08-06,23:03:23
40.256406,97.05972,0,4861,39666.9607407407,2008-08-06,23:03:28
40.255794,97.06061,0,4862,39666.9607986111,2008-08-06,23:03:33
40.255132,97.061559,0,4844,39666.9608564815,2008-08-06,23:03:38
40.254387,97.062444,0,4843,39666.9609143519,2008-08-06,23:03:43
40.253622,97.063291,0,4845,39666.9609722222,2008-08-06,23:03:48
40.252811,97.064155,0,4849,39666.9610300926,2008-08-06,23:03:53
40.251956,97.065043,0,4855,39666.961087963,2008-08-06,23:03:58
40.2511,97.065968,0,4860,39666.9611458333,2008-08-06,23:04:03
40.250266,97.066965,0,4863,39666.9612037037,2008-08-06,23:04:08
40.249412,97.067988,0,4863,39666.9612615741,2008-08-06,23:04:13
40.24854,97.069023,0,4867,39666.9613194444,2008-08-06,23:04:18
40.247639,97.070099,0,4869,39666.9613773148,2008-08-06,23:04:23
40.246694,97.071199,0,4865,39666.9614351852,2008-08-06,23:04:28
40.245748,97.072309,0,4860,39666.9614930556,2008-08-06,23:04:33
40.244776,97.073441,0,4855,39666.9615509259,2008-08-06,23:04:38
40.243806,97.07457,0,4848,39666.9616087963,2008-08-06,23:04:43
40.24283,97.075716,0,4835,39666.9616666667,2008-08-06,23:04:48
40.241845,97.076884,0,4831,39666.961724537,2008-08-06,23:04:53
40.240839,97.078056,0,4833,39666.9617824074,2008-08-06,23:04:58
40.239871,97.079262,0,4841,39666.9618402778,2008-08-06,23:05:03
40.238842,97.080436,0,4845,39666.9618981481,2008-08-06,23:05:08
40.23778,97.081648,0,4846,39666.9619560185,2008-08-06,23:05:13
40.236737,97.082867,0,4844,39666.9620138889,2008-08-06,23:05:18
40.23569,97.084081,0,4841,39666.9620717593,2008-08-06,23:05:23
40.234626,97.085334,0,4841,39666.9621296296,2008-08-06,23:05:28
40.233559,97.086602,0,4840,39666.9621875,2008-08-06,23:05:33
40.232464,97.087879,0,4836,39666.9622453704,2008-08-06,23:05:38
40.23137,97.089156,0,4833,39666.9623032407,2008-08-06,23:05:43
40.230271,97.090446,0,4829,39666.9623611111,2008-08-06,23:05:48
40.22916,97.091741,0,4827,39666.9624189815,2008-08-06,23:05:53
40.228029,97.093036,0,4827,39666.9624768518,2008-08-06,23:05:58
40.226907,97.094349,0,4830,39666.9625347222,2008-08-06,23:06:03
40.225802,97.095678,0,4834,39666.9625925926,2008-08-06,23:06:08
40.224691,97.097012,0,4837,39666.962650463,2008-08-06,23:06:13
40.223577,97.098343,0,4840,39666.9627083333,2008-08-06,23:06:18
40.222468,97.099668,0,4844,39666.9627662037,2008-08-06,23:06:23
40.221339,97.100989,0,4853,39666.9628240741,2008-08-06,23:06:28
40.220195,97.102312,0,4861,39666.9628819444,2008-08-06,23:06:33
40.219054,97.103649,0,4869,39666.9629398148,2008-08-06,23:06:38
40.217932,97.104989,0,4885,39666.9629976852,2008-08-06,23:06:43
40.216789,97.106329,0,4893,39666.9630555556,2008-08-06,23:06:48
40.215647,97.107668,0,4900,39666.9631134259,2008-08-06,23:06:53
40.214515,97.109027,0,4902,39666.9631712963,2008-08-06,23:06:58
40.213422,97.110445,0,4903,39666.9632291667,2008-08-06,23:07:03
40.212371,97.111932,0,4903,39666.963287037,2008-08-06,23:07:08
40.211378,97.11349,0,4899,39666.9633449074,2008-08-06,23:07:13
40.210469,97.115127,0,4905,39666.9634027778,2008-08-06,23:07:18
40.209619,97.116802,0,4907,39666.9634606481,2008-08-06,23:07:23
40.208828,97.118545,0,4916,39666.9635185185,2008-08-06,23:07:28
40.208077,97.120358,0,4919,39666.9635763889,2008-08-06,23:07:33
40.207366,97.122215,0,4915,39666.9636342593,2008-08-06,23:07:38
40.206716,97.124057,0,4917,39666.9636921296,2008-08-06,23:07:43
40.206035,97.125897,0,4917,39666.96375,2008-08-06,23:07:48
40.20535,97.127736,0,4911,39666.9638078704,2008-08-06,23:07:53
40.204672,97.129586,0,4906,39666.9638657407,2008-08-06,23:07:58
40.203996,97.131449,0,4906,39666.9639236111,2008-08-06,23:08:03
40.203327,97.133324,0,4904,39666.9639814815,2008-08-06,23:08:08
40.202646,97.135183,0,4903,39666.9640393518,2008-08-06,23:08:13
40.201976,97.137059,0,4907,39666.9640972222,2008-08-06,23:08:18
40.201282,97.138933,0,4907,39666.9641550926,2008-08-06,23:08:23
40.200587,97.140796,0,4905,39666.964212963,2008-08-06,23:08:28
40.199897,97.142692,0,4906,39666.9642708333,2008-08-06,23:08:33
40.199207,97.144593,0,4909,39666.9643287037,2008-08-06,23:08:38
40.198495,97.146517,0,4914,39666.9643865741,2008-08-06,23:08:43
40.197803,97.148446,0,4914,39666.9644444444,2008-08-06,23:08:48
40.1971,97.150384,0,4915,39666.9645023148,2008-08-06,23:08:53
40.196391,97.152317,0,4914,39666.9645601852,2008-08-06,23:08:58
40.195664,97.154267,0,4913,39666.9646180556,2008-08-06,23:09:03
40.194907,97.15623,0,4919,39666.9646759259,2008-08-06,23:09:08
40.194069,97.158122,0,4924,39666.9647337963,2008-08-06,23:09:13
40.193161,97.159938,0,4929,39666.9647916667,2008-08-06,23:09:18
40.192241,97.161738,0,4934,39666.964849537,2008-08-06,23:09:23
40.19131,97.163538,0,4937,39666.9649074074,2008-08-06,23:09:28
40.1904,97.165343,0,4939,39666.9649652778,2008-08-06,23:09:33
40.189472,97.167142,0,4936,39666.9650231482,2008-08-06,23:09:38
40.188534,97.168961,0,4940,39666.9650810185,2008-08-06,23:09:43
40.187612,97.170755,0,4947,39666.9651388889,2008-08-06,23:09:48
40.186675,97.172569,0,4953,39666.9651967593,2008-08-06,23:09:53
40.185701,97.174346,0,4964,39666.9652546296,2008-08-06,23:09:58
40.184644,97.176031,0,4976,39666.9653125,2008-08-06,23:10:03
40.183596,97.177707,0,4985,39666.9653703704,2008-08-06,23:10:08
40.182541,97.1794,0,4989,39666.9654282407,2008-08-06,23:10:13
40.1815,97.181072,0,4994,39666.9654861111,2008-08-06,23:10:18
40.18045,97.182752,0,4992,39666.9655439815,2008-08-06,23:10:23
40.179386,97.184448,0,4998,39666.9656018519,2008-08-06,23:10:28
40.178298,97.186101,0,5002,39666.9656597222,2008-08-06,23:10:33
40.177231,97.187781,0,5014,39666.9657175926,2008-08-06,23:10:38
40.176167,97.189466,0,5024,39666.965775463,2008-08-06,23:10:43
40.175109,97.191144,0,5025,39666.9658333333,2008-08-06,23:10:48
40.174088,97.192878,0,5031,39666.9658912037,2008-08-06,23:10:53
40.173115,97.194667,0,5036,39666.9659490741,2008-08-06,23:10:58
40.172196,97.196487,0,5045,39666.9660069444,2008-08-06,23:11:03
40.171263,97.198284,0,5045,39666.9660648148,2008-08-06,23:11:08
40.170331,97.20011,0,5048,39666.9661226852,2008-08-06,23:11:13
40.16941,97.20191,0,5048,39666.9661805556,2008-08-06,23:11:18
40.168488,97.203717,0,5049,39666.9662384259,2008-08-06,23:11:23
40.167566,97.205498,0,5050,39666.9662962963,2008-08-06,23:11:28
40.166646,97.207306,0,5052,39666.9663541667,2008-08-06,23:11:33
40.165737,97.20909,0,5049,39666.966412037,2008-08-06,23:11:38
40.164796,97.210827,0,5047,39666.9664699074,2008-08-06,23:11:43
40.163796,97.212496,0,5052,39666.9665277778,2008-08-06,23:11:48
40.162726,97.214104,0,5055,39666.9665856481,2008-08-06,23:11:53
40.16167,97.215702,0,5054,39666.9666435185,2008-08-06,23:11:58
40.160617,97.217295,0,5054,39666.9667013889,2008-08-06,23:12:03
40.15956,97.21888,0,5058,39666.9667592593,2008-08-06,23:12:08
[truncated: 640,496 more chars]
