# Supplementary material for: Research on differential privacy protection method based on user tendency
Source: PLoS One. 2023 Oct 26;18(10):e0288823. doi: 10.1371/journal.pone.0288823 (PMC10602288; doi:10.1371/journal.pone.0288823)
Supplement: S3 Data — (ZIP) [file pone.0288823.s003.zip › Data 5-3/052/Trajectory/20080818112052.plt]

Geolife trajectory
WGS 84
Altitude is in Feet
Reserved 3
0,2,255,My Track,0,0,2,8421376
0
39.975074,116.324713,0,492,39678.4728240741,2008-08-18,11:20:52
39.97502,116.324626,0,492,39678.4728587963,2008-08-18,11:20:55
39.97506,116.324602,0,492,39678.4728819444,2008-08-18,11:20:57
39.975051,116.324628,0,492,39678.4729050926,2008-08-18,11:20:59
39.975082,116.324647,0,492,39678.4729282407,2008-08-18,11:21:01
39.975123,116.324663,0,492,39678.4729513889,2008-08-18,11:21:03
39.975344,116.325262,0,297,39678.472974537,2008-08-18,11:21:05
39.975281,116.325249,0,299,39678.4729976852,2008-08-18,11:21:07
39.975284,116.32524,0,301,39678.4730208333,2008-08-18,11:21:09
39.97529,116.325243,0,300,39678.4730439815,2008-08-18,11:21:11
39.97526,116.325198,0,301,39678.4730671296,2008-08-18,11:21:13
39.975218,116.325167,0,307,39678.4730902778,2008-08-18,11:21:15
39.975226,116.325175,0,313,39678.4731134259,2008-08-18,11:21:17
39.975213,116.325178,0,309,39678.4731365741,2008-08-18,11:21:19
39.975201,116.325168,0,309,39678.4731597222,2008-08-18,11:21:21
39.975203,116.325177,0,310,39678.4731828704,2008-08-18,11:21:23
39.975206,116.325181,0,311,39678.4732060185,2008-08-18,11:21:25
39.975209,116.325179,0,312,39678.4732291667,2008-08-18,11:21:27
39.975214,116.325173,0,312,39678.4732523148,2008-08-18,11:21:29
39.975218,116.325173,0,312,39678.473275463,2008-08-18,11:21:31
39.975226,116.325129,0,312,39678.4732986111,2008-08-18,11:21:33
39.975221,116.325066,0,312,39678.4733217593,2008-08-18,11:21:35
39.975195,116.324987,0,313,39678.4733449074,2008-08-18,11:21:37
39.975176,116.324893,0,314,39678.4733680556,2008-08-18,11:21:39
39.97514,116.324758,0,314,39678.4733912037,2008-08-18,11:21:41
39.975093,116.324577,0,315,39678.4734143519,2008-08-18,11:21:43
39.97504,116.324327,0,316,39678.4734375,2008-08-18,11:21:45
39.97508,116.32379,0,315,39678.4734606481,2008-08-18,11:21:47
39.975031,116.323546,0,316,39678.4734837963,2008-08-18,11:21:49
39.974975,116.323332,0,317,39678.4735069444,2008-08-18,11:21:51
39.974949,116.323128,0,317,39678.4735300926,2008-08-18,11:21:53
39.974971,116.322902,0,317,39678.4735532407,2008-08-18,11:21:55
39.975054,116.322694,0,315,39678.4735763889,2008-08-18,11:21:57
39.975069,116.322467,0,314,39678.473599537,2008-08-18,11:21:59
39.975075,116.322235,0,314,39678.4736226852,2008-08-18,11:22:01
39.975088,116.321991,0,313,39678.4736458333,2008-08-18,11:22:03
39.975118,116.321726,0,311,39678.4736689815,2008-08-18,11:22:05
39.975134,116.321477,0,308,39678.4736921296,2008-08-18,11:22:07
39.97513,116.321202,0,306,39678.4737152778,2008-08-18,11:22:09
39.975125,116.32094,0,303,39678.4737384259,2008-08-18,11:22:11
39.97512,116.320679,0,300,39678.4737615741,2008-08-18,11:22:13
39.97515,116.32045,0,296,39678.4737847222,2008-08-18,11:22:15
39.975147,116.320236,0,292,39678.4738078704,2008-08-18,11:22:17
39.975097,116.320053,0,290,39678.4738310185,2008-08-18,11:22:19
39.975087,116.319915,0,287,39678.4738541667,2008-08-18,11:22:21
39.975072,116.319817,0,282,39678.4738773148,2008-08-18,11:22:23
39.975053,116.319757,0,279,39678.473900463,2008-08-18,11:22:25
39.975035,116.31971,0,275,39678.4739236111,2008-08-18,11:22:27
39.975015,116.319667,0,272,39678.4739467593,2008-08-18,11:22:29
39.974999,116.319632,0,270,39678.4739699074,2008-08-18,11:22:31
39.974984,116.319608,0,268,39678.4739930556,2008-08-18,11:22:33
39.974964,116.319591,0,266,39678.4740162037,2008-08-18,11:22:35
39.974939,116.319582,0,265,39678.4740393519,2008-08-18,11:22:37
39.974907,116.319594,0,265,39678.4740625,2008-08-18,11:22:39
39.97488,116.319623,0,265,39678.4740856481,2008-08-18,11:22:41
39.97485,116.31966,0,265,39678.4741087963,2008-08-18,11:22:43
39.974818,116.319679,0,264,39678.4741319444,2008-08-18,11:22:45
39.974805,116.319679,0,264,39678.4741550926,2008-08-18,11:22:47
39.974795,116.319675,0,263,39678.4741782407,2008-08-18,11:22:49
39.974784,116.319673,0,263,39678.4742013889,2008-08-18,11:22:51
39.974774,116.319679,0,262,39678.474224537,2008-08-18,11:22:53
39.974763,116.31969,0,262,39678.4742476852,2008-08-18,11:22:55
39.974754,116.319699,0,262,39678.4742708333,2008-08-18,11:22:57
39.974789,116.319626,0,264,39678.4742939815,2008-08-18,11:22:59
39.974799,116.319556,0,264,39678.4743171296,2008-08-18,11:23:01
39.974796,116.319489,0,265,39678.4743402778,2008-08-18,11:23:03
39.974827,116.319345,0,266,39678.4743634259,2008-08-18,11:23:05
39.974881,116.319148,0,265,39678.4743865741,2008-08-18,11:23:07
39.974925,116.318964,0,264,39678.4744097222,2008-08-18,11:23:09
39.97492,116.318826,0,264,39678.4744328704,2008-08-18,11:23:11
39.974925,116.318676,0,262,39678.4744560185,2008-08-18,11:23:13
39.974914,116.318509,0,262,39678.4744791667,2008-08-18,11:23:15
39.974902,116.318333,0,261,39678.4745023148,2008-08-18,11:23:17
39.974888,116.318148,0,261,39678.474525463,2008-08-18,11:23:19
39.974877,116.31797,0,259,39678.4745486111,2008-08-18,11:23:21
39.974878,116.317788,0,258,39678.4745717593,2008-08-18,11:23:23
39.974877,116.317625,0,257,39678.4745949074,2008-08-18,11:23:25
39.974876,116.317489,0,255,39678.4746180556,2008-08-18,11:23:27
39.974859,116.317411,0,254,39678.4746412037,2008-08-18,11:23:29
39.97486,116.317369,0,252,39678.4746643519,2008-08-18,11:23:31
39.974872,116.317352,0,251,39678.4746875,2008-08-18,11:23:33
39.974847,116.317363,0,249,39678.4747106481,2008-08-18,11:23:35
39.974802,116.317365,0,246,39678.4747337963,2008-08-18,11:23:37
39.974788,116.317344,0,245,39678.4747569444,2008-08-18,11:23:39
39.974777,116.317334,0,245,39678.4747800926,2008-08-18,11:23:41
39.974767,116.317326,0,245,39678.4748032407,2008-08-18,11:23:43
39.974769,116.317319,0,245,39678.4748263889,2008-08-18,11:23:45
39.974774,116.317317,0,246,39678.474849537,2008-08-18,11:23:47
39.97477,116.317312,0,247,39678.4748726852,2008-08-18,11:23:49
39.974775,116.317303,0,247,39678.4748958333,2008-08-18,11:23:51
39.974779,116.317261,0,246,39678.4749189815,2008-08-18,11:23:53
39.974804,116.317166,0,246,39678.4749421296,2008-08-18,11:23:55
39.974823,116.317037,0,245,39678.4749652778,2008-08-18,11:23:57
39.974852,116.316874,0,243,39678.4749884259,2008-08-18,11:23:59
39.974854,116.316666,0,242,39678.4750115741,2008-08-18,11:24:01
39.974873,116.316398,0,240,39678.4750347222,2008-08-18,11:24:03
39.974871,116.316159,0,241,39678.4750578704,2008-08-18,11:24:05
39.974887,116.315895,0,240,39678.4750810185,2008-08-18,11:24:07
39.974893,116.315629,0,239,39678.4751041667,2008-08-18,11:24:09
39.974901,116.315369,0,238,39678.4751273148,2008-08-18,11:24:11
39.974908,116.315097,0,237,39678.475150463,2008-08-18,11:24:13
39.974908,116.314814,0,235,39678.4751736111,2008-08-18,11:24:15
39.974939,116.314497,0,234,39678.4751967593,2008-08-18,11:24:17
39.974954,116.314185,0,232,39678.4752199074,2008-08-18,11:24:19
39.974959,116.313856,0,236,39678.4752430556,2008-08-18,11:24:21
39.974978,116.313555,0,236,39678.4752662037,2008-08-18,11:24:23
39.974986,116.313336,0,236,39678.4752893519,2008-08-18,11:24:25
39.974997,116.313077,0,239,39678.4753125,2008-08-18,11:24:27
39.974883,116.312893,0,238,39678.4753356481,2008-08-18,11:24:29
39.974892,116.312792,0,231,39678.4753587963,2008-08-18,11:24:31
39.974881,116.312705,0,223,39678.4753819444,2008-08-18,11:24:33
39.974877,116.312578,0,219,39678.4754050926,2008-08-18,11:24:35
39.974881,116.312475,0,217,39678.4754282407,2008-08-18,11:24:37
39.974863,116.312358,0,214,39678.4754513889,2008-08-18,11:24:39
39.974868,116.312281,0,211,39678.475474537,2008-08-18,11:24:41
39.974848,116.312198,0,208,39678.4754976852,2008-08-18,11:24:43
39.974864,116.312148,0,205,39678.4755208333,2008-08-18,11:24:45
39.974873,116.312104,0,201,39678.4755439815,2008-08-18,11:24:47
39.974882,116.312072,0,199,39678.4755671296,2008-08-18,11:24:49
39.974855,116.312012,0,199,39678.4755902778,2008-08-18,11:24:51
39.974842,116.311929,0,199,39678.4756134259,2008-08-18,11:24:53
39.974823,116.311819,0,202,39678.4756365741,2008-08-18,11:24:55
39.974811,116.311717,0,202,39678.4756597222,2008-08-18,11:24:57
39.974806,116.311549,0,207,39678.4756828704,2008-08-18,11:24:59
39.974775,116.31138,0,214,39678.4757060185,2008-08-18,11:25:01
39.974757,116.31126,0,217,39678.4757291667,2008-08-18,11:25:03
39.974764,116.311173,0,212,39678.4757523148,2008-08-18,11:25:05
39.974757,116.311061,0,211,39678.475775463,2008-08-18,11:25:07
39.974766,116.310989,0,205,39678.4757986111,2008-08-18,11:25:09
39.974764,116.310826,0,201,39678.4758217593,2008-08-18,11:25:11
39.974766,116.310659,0,200,39678.4758449074,2008-08-18,11:25:13
39.974761,116.310469,0,200,39678.4758680556,2008-08-18,11:25:15
39.974759,116.310275,0,200,39678.4758912037,2008-08-18,11:25:17
39.97476,116.310071,0,199,39678.4759143519,2008-08-18,11:25:19
39.974759,116.309826,0,198,39678.4759375,2008-08-18,11:25:21
39.974743,116.309607,0,197,39678.4759606481,2008-08-18,11:25:23
39.97472,116.309408,0,197,39678.4759837963,2008-08-18,11:25:25
39.974722,116.309214,0,197,39678.4760069444,2008-08-18,11:25:27
39.974718,116.309025,0,197,39678.4760300926,2008-08-18,11:25:29
39.974709,116.30887,0,197,39678.4760532407,2008-08-18,11:25:31
39.974702,116.308757,0,196,39678.4760763889,2008-08-18,11:25:33
39.9747,116.308708,0,196,39678.476099537,2008-08-18,11:25:35
39.974714,116.308697,0,197,39678.4761226852,2008-08-18,11:25:37
39.974713,116.308715,0,197,39678.4761458333,2008-08-18,11:25:39
39.974717,116.308711,0,197,39678.4761689815,2008-08-18,11:25:41
39.974719,116.30871,0,198,39678.4761921296,2008-08-18,11:25:43
39.974721,116.308701,0,198,39678.4762152778,2008-08-18,11:25:45
39.974717,116.308686,0,199,39678.4762384259,2008-08-18,11:25:47
39.974716,116.308683,0,199,39678.4762615741,2008-08-18,11:25:49
39.974713,116.308682,0,200,39678.4762847222,2008-08-18,11:25:51
39.974715,116.308673,0,200,39678.4763078704,2008-08-18,11:25:53
39.974687,116.308642,0,200,39678.4763310185,2008-08-18,11:25:55
39.974654,116.308585,0,200,39678.4763541667,2008-08-18,11:25:57
39.974625,116.308495,0,201,39678.4763773148,2008-08-18,11:25:59
39.974568,116.308304,0,205,39678.476400463,2008-08-18,11:26:01
39.974532,116.308115,0,208,39678.4764236111,2008-08-18,11:26:03
39.974535,116.307933,0,210,39678.4764467593,2008-08-18,11:26:05
39.974564,116.307692,0,209,39678.4764699074,2008-08-18,11:26:07
39.974571,116.307458,0,210,39678.4764930556,2008-08-18,11:26:09
39.974578,116.307195,0,210,39678.4765162037,2008-08-18,11:26:11
39.974579,116.306956,0,211,39678.4765393519,2008-08-18,11:26:13
39.974612,116.306721,0,211,39678.4765625,2008-08-18,11:26:15
39.974611,116.306506,0,212,39678.4765856481,2008-08-18,11:26:17
39.974608,116.306309,0,212,39678.4766087963,2008-08-18,11:26:19
39.974585,116.306138,0,210,39678.4766319444,2008-08-18,11:26:21
39.974591,116.306029,0,211,39678.4766550926,2008-08-18,11:26:23
39.974612,116.305969,0,212,39678.4766782407,2008-08-18,11:26:25
39.974623,116.305941,0,211,39678.4767013889,2008-08-18,11:26:27
39.974632,116.305912,0,210,39678.476724537,2008-08-18,11:26:29
39.974642,116.305909,0,210,39678.4767476852,2008-08-18,11:26:31
39.974639,116.305903,0,210,39678.4767708333,2008-08-18,11:26:33
39.974635,116.305894,0,210,39678.4767939815,2008-08-18,11:26:35
39.974637,116.305889,0,210,39678.4768171296,2008-08-18,11:26:37
39.974639,116.305847,0,209,39678.4768402778,2008-08-18,11:26:39
39.974638,116.305782,0,209,39678.4768634259,2008-08-18,11:26:41
39.974652,116.305711,0,209,39678.4768865741,2008-08-18,11:26:43
39.974655,116.305669,0,208,39678.4769097222,2008-08-18,11:26:45
39.974676,116.305568,0,207,39678.4769328704,2008-08-18,11:26:47
39.974707,116.305452,0,208,39678.4769560185,2008-08-18,11:26:49
39.974762,116.305263,0,205,39678.4769791667,2008-08-18,11:26:51
39.97481,116.305074,0,202,39678.4770023148,2008-08-18,11:26:53
39.974879,116.304902,0,201,39678.477025463,2008-08-18,11:26:55
39.974909,116.304736,0,201,39678.4770486111,2008-08-18,11:26:57
39.974951,116.304571,0,199,39678.4770717593,2008-08-18,11:26:59
39.974917,116.304375,0,200,39678.4770949074,2008-08-18,11:27:01
39.974757,116.304118,0,206,39678.4771180556,2008-08-18,11:27:03
39.974741,116.303947,0,207,39678.4771412037,2008-08-18,11:27:05
39.97473,116.303791,0,209,39678.4771643518,2008-08-18,11:27:07
39.974698,116.303749,0,205,39678.4771875,2008-08-18,11:27:09
39.974676,116.303762,0,201,39678.4772106481,2008-08-18,11:27:11
39.974691,116.303726,0,199,39678.4772337963,2008-08-18,11:27:13
39.974708,116.303687,0,198,39678.4772569444,2008-08-18,11:27:15
39.974709,116.303658,0,195,39678.4772800926,2008-08-18,11:27:17
39.974705,116.303639,0,193,39678.4773032407,2008-08-18,11:27:19
39.974686,116.303631,0,192,39678.4773263889,2008-08-18,11:27:21
39.974658,116.303628,0,191,39678.477349537,2008-08-18,11:27:23
39.974628,116.303599,0,189,39678.4773726852,2008-08-18,11:27:25
39.974608,116.303551,0,188,39678.4773958333,2008-08-18,11:27:27
39.974544,116.303491,0,188,39678.4774189815,2008-08-18,11:27:29
39.974504,116.303367,0,186,39678.4774421296,2008-08-18,11:27:31
39.974498,116.303238,0,181,39678.4774652778,2008-08-18,11:27:33
39.974487,116.303197,0,180,39678.4774884259,2008-08-18,11:27:35
39.974526,116.303179,0,174,39678.4775115741,2008-08-18,11:27:37
39.974526,116.3032,0,169,39678.4775347222,2008-08-18,11:27:39
39.97454,116.303218,0,163,39678.4775578704,2008-08-18,11:27:41
39.974535,116.303218,0,162,39678.4775810185,2008-08-18,11:27:43
39.97456,116.303198,0,161,39678.4776041667,2008-08-18,11:27:45
39.974573,116.303179,0,160,39678.4776273148,2008-08-18,11:27:47
39.974584,116.303149,0,159,39678.477650463,2008-08-18,11:27:49
39.97459,116.303141,0,156,39678.4776736111,2008-08-18,11:27:51
39.974585,116.303132,0,153,39678.4776967593,2008-08-18,11:27:53
39.97458,116.303132,0,149,39678.4777199074,2008-08-18,11:27:55
39.974564,116.303127,0,146,39678.4777430556,2008-08-18,11:27:57
39.97456,116.303126,0,143,39678.4777662037,2008-08-18,11:27:59
39.974562,116.303127,0,140,39678.4777893518,2008-08-18,11:28:01
39.974559,116.303135,0,139,39678.4778125,2008-08-18,11:28:03
39.974552,116.303145,0,137,39678.4778356481,2008-08-18,11:28:05
39.974551,116.303153,0,135,39678.4778587963,2008-08-18,11:28:07
39.974552,116.303162,0,134,39678.4778819444,2008-08-18,11:28:09
39.974546,116.303171,0,133,39678.4779050926,2008-08-18,11:28:11
39.974545,116.303167,0,132,39678.4779282407,2008-08-18,11:28:13
39.974528,116.303143,0,130,39678.4779513889,2008-08-18,11:28:15
39.974519,116.303081,0,128,39678.477974537,2008-08-18,11:28:17
39.974533,116.302968,0,125,39678.4779976852,2008-08-18,11:28:19
39.974517,116.302884,0,124,39678.4780208333,2008-08-18,11:28:21
39.9745,116.302757,0,122,39678.4780439815,2008-08-18,11:28:23
39.974468,116.302623,0,122,39678.4780671296,2008-08-18,11:28:25
39.974447,116.302453,0,121,39678.4780902778,2008-08-18,11:28:27
39.97446,116.302134,0,119,39678.4781134259,2008-08-18,11:28:29
39.974472,116.301851,0,117,39678.4781365741,2008-08-18,11:28:31
39.974451,116.301589,0,120,39678.4781597222,2008-08-18,11:28:33
39.974427,116.301409,0,125,39678.4781828704,2008-08-18,11:28:35
39.974436,116.301299,0,127,39678.4782060185,2008-08-18,11:28:37
39.974482,116.301212,0,128,39678.4782291667,2008-08-18,11:28:39
39.974484,116.301077,0,131,39678.4782523148,2008-08-18,11:28:41
39.974479,116.300908,0,135,39678.478275463,2008-08-18,11:28:43
39.974461,116.300736,0,141,39678.4782986111,2008-08-18,11:28:45
39.974445,116.300583,0,150,39678.4783217593,2008-08-18,11:28:47
39.974441,116.300479,0,156,39678.4783449074,2008-08-18,11:28:49
39.974671,116.300323,0,158,39678.4801041667,2008-08-18,11:31:21
39.974696,116.300334,0,158,39678.4801273148,2008-08-18,11:31:23
39.974726,116.300341,0,158,39678.480150463,2008-08-18,11:31:25
39.97473,116.300335,0,157,39678.4801736111,2008-08-18,11:31:27
39.974744,116.300331,0,156,39678.4801967593,2008-08-18,11:31:29
39.974779,116.300337,0,155,39678.4802199074,2008-08-18,11:31:31
39.974788,116.300349,0,155,39678.4802430556,2008-08-18,11:31:33
39.974758,116.300351,0,155,39678.4802662037,2008-08-18,11:31:35
39.974741,116.300339,0,155,39678.4802893519,2008-08-18,11:31:37
39.974716,116.30033,0,155,39678.4803125,2008-08-18,11:31:39
39.974714,116.300329,0,155,39678.4803356482,2008-08-18,11:31:41
39.97471,116.300331,0,155,39678.4803587963,2008-08-18,11:31:43
39.974706,116.300331,0,155,39678.4803819444,2008-08-18,11:31:45
39.97466,116.30035,0,155,39678.4804050926,2008-08-18,11:31:47
39.974575,116.300367,0,154,39678.4804282407,2008-08-18,11:31:49
39.974562,116.300358,0,154,39678.4804513889,2008-08-18,11:31:51
39.974581,116.300363,0,153,39678.480474537,2008-08-18,11:31:53
39.974581,116.300363,0,152,39678.4804976852,2008-08-18,11:31:55
39.974582,116.300362,0,152,39678.4805208333,2008-08-18,11:31:57
39.974583,116.300359,0,152,39678.4805439815,2008-08-18,11:31:59
39.974582,116.300356,0,152,39678.4805671296,2008-08-18,11:32:01
39.974581,116.300353,0,152,39678.4805902778,2008-08-18,11:32:03
39.974568,116.300337,0,152,39678.4806134259,2008-08-18,11:32:05
39.974575,116.30036,0,151,39678.4806365741,2008-08-18,11:32:07
39.974581,116.300375,0,150,39678.4806597222,2008-08-18,11:32:09
39.974583,116.300378,0,150,39678.4806828704,2008-08-18,11:32:11
39.974581,116.30038,0,150,39678.4807060185,2008-08-18,11:32:13
39.974579,116.300379,0,150,39678.4807291667,2008-08-18,11:32:15
39.974576,116.30038,0,150,39678.4807523148,2008-08-18,11:32:17
39.974572,116.30038,0,150,39678.480775463,2008-08-18,11:32:19
39.974586,116.300422,0,150,39678.4807986111,2008-08-18,11:32:21
39.974584,116.300399,0,149,39678.4808217593,2008-08-18,11:32:23
39.97458,116.300354,0,149,39678.4808449074,2008-08-18,11:32:25
39.974557,116.300301,0,148,39678.4808680556,2008-08-18,11:32:27
39.974472,116.300231,0,146,39678.4808912037,2008-08-18,11:32:29
39.974363,116.300202,0,146,39678.4809143519,2008-08-18,11:32:31
39.974263,116.300199,0,146,39678.4809375,2008-08-18,11:32:33
39.974167,116.300215,0,146,39678.4809606481,2008-08-18,11:32:35
39.974051,116.300238,0,144,39678.4809837963,2008-08-18,11:32:37
39.97391,116.300267,0,144,39678.4810069444,2008-08-18,11:32:39
39.973637,116.300242,0,140,39678.4810300926,2008-08-18,11:32:41
39.973476,116.300242,0,142,39678.4810532407,2008-08-18,11:32:43
39.973359,116.300253,0,144,39678.4810763889,2008-08-18,11:32:45
39.973225,116.300248,0,146,39678.481099537,2008-08-18,11:32:47
39.973063,116.300269,0,148,39678.4811226852,2008-08-18,11:32:49
39.972912,116.300263,0,149,39678.4811458333,2008-08-18,11:32:51
39.972742,116.300267,0,150,39678.4811689815,2008-08-18,11:32:53
39.972585,116.300293,0,151,39678.4811921296,2008-08-18,11:32:55
39.972445,116.300309,0,151,39678.4812152778,2008-08-18,11:32:57
39.972306,116.300322,0,153,39678.4812384259,2008-08-18,11:32:59
39.972152,116.30035,0,154,39678.4812615741,2008-08-18,11:33:01
39.971992,116.30039,0,157,39678.4812847222,2008-08-18,11:33:03
39.971791,116.300428,0,159,39678.4813078704,2008-08-18,11:33:05
39.971501,116.300488,0,163,39678.4813310185,2008-08-18,11:33:07
39.971304,116.300522,0,166,39678.4813541667,2008-08-18,11:33:09
39.971148,116.300504,0,167,39678.4813773148,2008-08-18,11:33:11
39.970982,116.300511,0,168,39678.481400463,2008-08-18,11:33:13
39.970828,116.300541,0,170,39678.4814236111,2008-08-18,11:33:15
39.970705,116.300592,0,172,39678.4814467593,2008-08-18,11:33:17
39.970632,116.300627,0,172,39678.4814699074,2008-08-18,11:33:19
39.970567,116.300664,0,173,39678.4814930556,2008-08-18,11:33:21
39.970589,116.300717,0,172,39678.4815162037,2008-08-18,11:33:23
39.970568,116.300747,0,172,39678.4815393519,2008-08-18,11:33:25
39.970525,116.30072,0,174,39678.4815625,2008-08-18,11:33:27
39.970536,116.300676,0,180,39678.4815856481,2008-08-18,11:33:29
39.970557,116.30057,0,191,39678.4816087963,2008-08-18,11:33:31
39.970558,116.30051,0,197,39678.4816319444,2008-08-18,11:33:33
39.970539,116.300492,0,201,39678.4816550926,2008-08-18,11:33:35
39.970543,116.300473,0,205,39678.4816782407,2008-08-18,11:33:37
39.970553,116.300469,0,207,39678.4816898148,2008-08-18,11:33:38
39.970553,116.300455,0,212,39678.481712963,2008-08-18,11:33:40
39.970547,116.300442,0,215,39678.4817361111,2008-08-18,11:33:42
39.970541,116.300434,0,217,39678.4817592593,2008-08-18,11:33:44
39.970537,116.300429,0,220,39678.4817824074,2008-08-18,11:33:46
39.970533,116.300428,0,222,39678.4818055556,2008-08-18,11:33:48
39.970526,116.300426,0,223,39678.4818287037,2008-08-18,11:33:50
39.970514,116.300425,0,225,39678.4818518519,2008-08-18,11:33:52
39.970507,116.300426,0,227,39678.481875,2008-08-18,11:33:54
39.970498,116.300423,0,228,39678.4818981481,2008-08-18,11:33:56
39.97048,116.300417,0,230,39678.4819212963,2008-08-18,11:33:58
39.970367,116.300346,0,233,39678.4819444444,2008-08-18,11:34:00
39.970275,116.300319,0,239,39678.4819675926,2008-08-18,11:34:02
39.97025,116.300285,0,243,39678.4819907407,2008-08-18,11:34:04
39.97017,116.300339,0,262,39678.4820138889,2008-08-18,11:34:06
39.970144,116.300371,0,254,39678.482037037,2008-08-18,11:34:08
39.970091,116.300387,0,257,39678.4820601852,2008-08-18,11:34:10
39.970057,116.300431,0,252,39678.4820833333,2008-08-18,11:34:12
39.970025,116.300445,0,253,39678.4821064815,2008-08-18,11:34:14
39.969996,116.300458,0,252,39678.4821296296,2008-08-18,11:34:16
39.969988,116.300457,0,245,39678.4821527778,2008-08-18,11:34:18
39.969956,116.300472,0,246,39678.4821759259,2008-08-18,11:34:20
39.969925,116.300473,0,249,39678.4821990741,2008-08-18,11:34:22
39.969901,116.300478,0,252,39678.4822222222,2008-08-18,11:34:24
39.969874,116.30048,0,254,39678.4822453704,2008-08-18,11:34:26
39.969861,116.300471,0,254,39678.4822685185,2008-08-18,11:34:28
39.969835,116.300466,0,255,39678.4822916667,2008-08-18,11:34:30
39.969815,116.300475,0,253,39678.4823148148,2008-08-18,11:34:32
39.969785,116.300477,0,255,39678.482337963,2008-08-18,11:34:34
39.969768,116.300476,0,256,39678.4823611111,2008-08-18,11:34:36
39.969754,116.300469,0,254,39678.4823842593,2008-08-18,11:34:38
39.969752,116.300483,0,253,39678.4824074074,2008-08-18,11:34:40
39.969738,116.300517,0,253,39678.4824305556,2008-08-18,11:34:42
39.969712,116.300514,0,254,39678.4824537037,2008-08-18,11:34:44
39.969656,116.300508,0,257,39678.4824768519,2008-08-18,11:34:46
39.969636,116.300511,0,257,39678.4825,2008-08-18,11:34:48
39.969607,116.300517,0,259,39678.4825231481,2008-08-18,11:34:50
39.969577,116.300534,0,259,39678.4825462963,2008-08-18,11:34:52
39.969528,116.30055,0,263,39678.4825694444,2008-08-18,11:34:54
39.96951,116.300554,0,263,39678.4825925926,2008-08-18,11:34:56
39.969486,116.300558,0,264,39678.4826157407,2008-08-18,11:34:58
39.96947,116.300572,0,265,39678.4826388889,2008-08-18,11:35:00
39.969479,116.300568,0,264,39678.482662037,2008-08-18,11:35:02
39.969453,116.300573,0,264,39678.4826851852,2008-08-18,11:35:04
39.969432,116.300593,0,265,39678.4827083333,2008-08-18,11:35:06
39.969436,116.300596,0,263,39678.4827314815,2008-08-18,11:35:08
39.969438,116.3006,0,262,39678.4827546296,2008-08-18,11:35:10
39.969455,116.300614,0,252,39678.4827777778,2008-08-18,11:35:12
39.969465,116.300647,0,250,39678.4828009259,2008-08-18,11:35:14
39.969468,116.300688,0,249,39678.4828240741,2008-08-18,11:35:16
39.969483,116.30073,0,245,39678.4828472222,2008-08-18,11:35:18
39.96949,116.300764,0,243,39678.4828703704,2008-08-18,11:35:20
39.969481,116.300794,0,242,39678.4828935185,2008-08-18,11:35:22
39.969498,116.300821,0,241,39678.4829166667,2008-08-18,11:35:24
39.96954,116.300867,0,238,39678.4829398148,2008-08-18,11:35:26
39.969525,116.300902,0,238,39678.482962963,2008-08-18,11:35:28
39.969523,116.300929,0,238,39678.4829861111,2008-08-18,11:35:30
39.969496,116.30095,0,227,39678.4830092593,2008-08-18,11:35:32
39.969487,116.300973,0,226,39678.4830324074,2008-08-18,11:35:34
39.969458,116.300985,0,226,39678.4830555556,2008-08-18,11:35:36
39.969432,116.300995,0,228,39678.4830787037,2008-08-18,11:35:38
39.969418,116.301004,0,229,39678.4831018519,2008-08-18,11:35:40
39.969398,116.301016,0,230,39678.483125,2008-08-18,11:35:42
39.969391,116.301027,0,231,39678.4831481481,2008-08-18,11:35:44
39.969382,116.301039,0,231,39678.4831712963,2008-08-18,11:35:46
39.969384,116.301041,0,233,39678.4831944444,2008-08-18,11:35:48
39.96939,116.30104,0,234,39678.4832175926,2008-08-18,11:35:50
39.969387,116.301036,0,233,39678.4832407407,2008-08-18,11:35:52
39.969383,116.301048,0,233,39678.4832638889,2008-08-18,11:35:54
39.969385,116.301083,0,234,39678.483287037,2008-08-18,11:35:56
39.969365,116.30116,0,233,39678.4833101852,2008-08-18,11:35:58
39.969376,116.301204,0,228,39678.4833333333,2008-08-18,11:36:00
39.969396,116.301226,0,228,39678.4833564815,2008-08-18,11:36:02
39.969439,116.301247,0,225,39678.4833796296,2008-08-18,11:36:04
39.96948,116.301265,0,221,39678.4834027778,2008-08-18,11:36:06
39.96951,116.301303,0,219,39678.4834259259,2008-08-18,11:36:08
39.969512,116.301321,0,211,39678.4834490741,2008-08-18,11:36:10
39.969523,116.301348,0,208,39678.4834722222,2008-08-18,11:36:12
39.969531,116.301376,0,207,39678.4834953704,2008-08-18,11:36:14
39.969538,116.301402,0,206,39678.4835185185,2008-08-18,11:36:16
39.969555,116.301446,0,203,39678.4835416667,2008-08-18,11:36:18
39.969568,116.301475,0,202,39678.4835648148,2008-08-18,11:36:20
39.969585,116.301492,0,201,39678.483587963,2008-08-18,11:36:22
39.969599,116.301513,0,201,39678.4836111111,2008-08-18,11:36:24
39.969603,116.301544,0,201,39678.4836342593,2008-08-18,11:36:26
39.969618,116.301569,0,199,39678.4836574074,2008-08-18,11:36:28
39.969621,116.301586,0,200,39678.4836805556,2008-08-18,11:36:30
39.96963,116.301613,0,200,39678.4837037037,2008-08-18,11:36:32
39.969641,116.301636,0,200,39678.4837268519,2008-08-18,11:36:34
39.969648,116.301655,0,200,39678.48375,2008-08-18,11:36:36
39.969656,116.301685,0,201,39678.4837731481,2008-08-18,11:36:38
39.969661,116.301719,0,201,39678.4837962963,2008-08-18,11:36:40
39.969689,116.301732,0,202,39678.4838194444,2008-08-18,11:36:42
39.969707,116.301762,0,202,39678.4838425926,2008-08-18,11:36:44
39.969712,116.301768,0,202,39678.4838657407,2008-08-18,11:36:46
39.969698,116.301813,0,203,39678.4838888889,2008-08-18,11:36:48
39.969722,116.301856,0,205,39678.483912037,2008-08-18,11:36:50
39.969758,116.301871,0,205,39678.4839351852,2008-08-18,11:36:52
39.969785,116.301897,0,207,39678.4839583333,2008-08-18,11:36:54
39.969798,116.301925,0,208,39678.4839814815,2008-08-18,11:36:56
39.969823,116.301941,0,209,39678.4840046296,2008-08-18,11:36:58
39.969841,116.301968,0,211,39678.4840277778,2008-08-18,11:37:00
39.969852,116.302002,0,212,39678.4840509259,2008-08-18,11:37:02
39.969883,116.302009,0,213,39678.4840740741,2008-08-18,11:37:04
39.969899,116.302037,0,214,39678.4840972222,2008-08-18,11:37:06
39.969912,116.302054,0,216,39678.4841203704,2008-08-18,11:37:08
39.969941,116.302061,0,217,39678.4841435185,2008-08-18,11:37:10
39.96996,116.302086,0,218,39678.4841666667,2008-08-18,11:37:12
39.969926,116.302116,0,226,39678.4841898148,2008-08-18,11:37:14
39.970006,116.302115,0,222,39678.484212963,2008-08-18,11:37:16
39.97005,116.302123,0,221,39678.4842361111,2008-08-18,11:37:18
39.970062,116.302157,0,226,39678.4842592593,2008-08-18,11:37:20
39.970065,116.302186,0,231,39678.4842824074,2008-08-18,11:37:22
39.97009,116.302183,0,232,39678.4843055556,2008-08-18,11:37:24
39.970115,116.302183,0,233,39678.4843287037,2008-08-18,11:37:26
39.970149,116.302182,0,235,39678.4843518519,2008-08-18,11:37:28
39.970178,116.30217,0,236,39678.484375,2008-08-18,11:37:30
39.9702,116.302179,0,237,39678.4843981481,2008-08-18,11:37:32
39.970224,116.302191,0,239,39678.4844212963,2008-08-18,11:37:34
39.97025,116.302196,0,240,39678.4844444444,2008-08-18,11:37:36
39.970275,116.302206,0,241,39678.4844675926,2008-08-18,11:37:38
39.970301,116.302213,0,242,39678.4844907407,2008-08-18,11:37:40
39.970331,116.302211,0,243,39678.4845138889,2008-08-18,11:37:42
39.970353,116.302219,0,245,39678.484537037,2008-08-18,11:37:44
39.970374,116.302222,0,246,39678.4845601852,2008-08-18,11:37:46
39.970397,116.302218,0,246,39678.4845833333,2008-08-18,11:37:48
39.970415,116.302212,0,245,39678.4846064815,2008-08-18,11:37:50
39.97042,116.302219,0,243,39678.4846296296,2008-08-18,11:37:52
39.970411,116.302229,0,242,39678.4846527778,2008-08-18,11:37:54
39.970396,116.302235,0,241,39678.4846759259,2008-08-18,11:37:56
39.970384,116.302238,0,240,39678.4846990741,2008-08-18,11:37:58
39.970372,116.302244,0,240,39678.4847222222,2008-08-18,11:38:00
39.970372,116.302254,0,240,39678.4847453704,2008-08-18,11:38:02
39.970362,116.302255,0,240,39678.4847685185,2008-08-18,11:38:04
39.970365,116.302221,0,241,39678.4847916667,2008-08-18,11:38:06
39.970364,116.302171,0,241,39678.4848148148,2008-08-18,11:38:08
39.97047,116.301615,0,245,39678.484837963,2008-08-18,11:38:10
39.970711,116.301123,0,246,39678.4848611111,2008-08-18,11:38:12
39.970757,116.301128,0,245,39678.4848842593,2008-08-18,11:38:14
39.970742,116.301098,0,244,39678.4849074074,2008-08-18,11:38:16
39.97056,116.301301,0,244,39678.4849305556,2008-08-18,11:38:18
39.97056,116.301449,0,246,39678.4849537037,2008-08-18,11:38:20
39.97016,116.302783,0,252,39678.4849768518,2008-08-18,11:38:22
39.970292,116.303095,0,255,39678.485,2008-08-18,11:38:24
39.970428,116.303196,0,257,39678.4850231481,2008-08-18,11:38:26
39.970514,116.303096,0,259,39678.4850462963,2008-08-18,11:38:28
39.970547,116.303085,0,261,39678.4850694444,2008-08-18,11:38:30
39.970562,116.30307,0,264,39678.4850925926,2008-08-18,11:38:32
39.970582,116.303072,0,269,39678.4851157407,2008-08-18,11:38:34
39.970605,116.3031,0,276,39678.4851388889,2008-08-18,11:38:36
39.970632,116.303097,0,279,39678.485162037,2008-08-18,11:38:38
39.970662,116.303083,0,281,39678.4851851852,2008-08-18,11:38:40
39.970699,116.303092,0,281,39678.4852083333,2008-08-18,11:38:42
39.970753,116.303113,0,279,39678.4852314815,2008-08-18,11:38:44
39.970806,116.303143,0,276,39678.4852546296,2008-08-18,11:38:46
39.970865,116.303168,0,273,39678.4852777778,2008-08-18,11:38:48
39.970856,116.303227,0,273,39678.4853009259,2008-08-18,11:38:50
39.970869,116.303226,0,277,39678.4853240741,2008-08-18,11:38:52
39.970886,116.303238,0,282,39678.4853472222,2008-08-18,11:38:54
39.970858,116.303202,0,290,39678.4853703704,2008-08-18,11:38:56
39.970907,116.303201,0,291,39678.4853935185,2008-08-18,11:38:58
39.970938,116.303216,0,291,39678.4854166667,2008-08-18,11:39:00
39.970955,116.303198,0,293,39678.4854398148,2008-08-18,11:39:02
39.97098,116.303174,0,297,39678.485462963,2008-08-18,11:39:04
39.970999,116.303171,0,297,39678.4854861111,2008-08-18,11:39:06
39.970951,116.303168,0,296,39678.4855092593,2008-08-18,11:39:08
39.970913,116.30317,0,294,39678.4855324074,2008-08-18,11:39:10
39.970912,116.303184,0,295,39678.4855555556,2008-08-18,11:39:12
39.970912,116.303198,0,296,39678.4855787037,2008-08-18,11:39:14
39.970913,116.303211,0,295,39678.4856018518,2008-08-18,11:39:16
39.970915,116.303225,0,295,39678.485625,2008-08-18,11:39:18
39.970916,116.303238,0,296,39678.4856481481,2008-08-18,11:39:20
39.970645,116.3035,0,513,39678.4949074074,2008-08-18,11:52:40
39.970786,116.303437,0,624,39678.4949305556,2008-08-18,11:52:42
39.970846,116.303508,0,327,39678.4949537037,2008-08-18,11:52:44
39.970814,116.303573,0,334,39678.4949768518,2008-08-18,11:52:46
39.970815,116.303575,0,306,39678.495,2008-08-18,11:52:48
39.970823,116.30359,0,292,39678.4950231481,2008-08-18,11:52:50
39.970822,116.303617,0,288,39678.4950462963,2008-08-18,11:52:52
39.970783,116.30363,0,299,39678.4950694444,2008-08-18,11:52:54
39.970779,116.30367,0,305,39678.4950925926,2008-08-18,11:52:56
39.970776,116.303705,0,308,39678.4951157407,2008-08-18,11:52:58
39.970818,116.303701,0,289,39678.4951388889,2008-08-18,11:53:00
39.970829,116.303701,0,277,39678.495162037,2008-08-18,11:53:02
39.970856,116.303697,0,264,39678.4951851852,2008-08-18,11:53:04
39.97086,116.303712,0,259,39678.4952083333,2008-08-18,11:53:06
39.970818,116.30373,0,260,39678.4952314815,2008-08-18,11:53:08
39.970807,116.303736,0,254,39678.4952546296,2008-08-18,11:53:10
39.970788,116.303747,0,250,39678.4952777778,2008-08-18,11:53:12
39.970785,116.303762,0,242,39678.4953009259,2008-08-18,11:53:14
39.970909,116.303868,0,228,39678.4953240741,2008-08-18,11:53:16
39.970919,116.303891,0,229,39678.4953472222,2008-08-18,11:53:18
39.970914,116.303907,0,231,39678.4953703704,2008-08-18,11:53:20
39.970903,116.303927,0,233,39678.4953935185,2008-08-18,11:53:22
39.970887,116.303942,0,231,39678.4954166667,2008-08-18,11:53:24
39.970848,116.303962,0,231,39678.4954398148,2008-08-18,11:53:26
39.970804,116.303962,0,229,39678.495462963,2008-08-18,11:53:28
39.970775,116.303996,0,232,39678.4954861111,2008-08-18,11:53:30
39.970796,116.304033,0,234,39678.4955092593,2008-08-18,11:53:32
39.970814,116.304053,0,237,39678.4955324074,2008-08-18,11:53:34
39.97084,116.304079,0,240,39678.4955555556,2008-08-18,11:53:36
39.97086,116.304097,0,243,39678.4955787037,2008-08-18,11:53:38
39.970864,116.304122,0,245,39678.4956018519,2008-08-18,11:53:40
39.970873,116.304148,0,247,39678.495625,2008-08-18,11:53:42
39.970891,116.304172,0,249,39678.4956481481,2008-08-18,11:53:44
39.970914,116.304216,0,250,39678.4956712963,2008-08-18,11:53:46
39.970909,116.30422,0,253,39678.4956944444,2008-08-18,11:53:48
39.970932,116.304267,0,255,39678.4957175926,2008-08-18,11:53:50
39.970949,116.304256,0,261,39678.4957407407,2008-08-18,11:53:52
39.97095,116.304266,0,264,39678.4957638889,2008-08-18,11:53:54
39.97097,116.304276,0,270,39678.495787037,2008-08-18,11:53:56
39.970992,116.30434,0,273,39678.4958101852,2008-08-18,11:53:58
39.971,116.304405,0,276,39678.4958333333,2008-08-18,11:54:00
39.970998,116.304423,0,282,39678.4958564815,2008-08-18,11:54:02
39.971012,116.304444,0,285,39678.4958796296,2008-08-18,11:54:04
39.97101,116.304467,0,289,39678.4959027778,2008-08-18,11:54:06
39.971026,116.304484,0,292,39678.4959259259,2008-08-18,11:54:08
39.971052,116.304543,0,295,39678.4959490741,2008-08-18,11:54:10
39.971063,116.304612,0,298,39678.4959722222,2008-08-18,11:54:12
39.971031,116.304611,0,303,39678.4959953704,2008-08-18,11:54:14
39.971002,116.304612,0,307,39678.4960185185,2008-08-18,11:54:16
39.970984,116.304621,0,311,39678.4960416667,2008-08-18,11:54:18
39.970899,116.304658,0,318,39678.4960648148,2008-08-18,11:54:20
39.970891,116.304705,0,322,39678.496087963,2008-08-18,11:54:22
39.970907,116.304769,0,325,39678.4961111111,2008-08-18,11:54:24
39.970932,116.304804,0,328,39678.4961342593,2008-08-18,11:54:26
39.970949,116.304838,0,330,39678.4961574074,2008-08-18,11:54:28
39.970954,116.304862,0,332,39678.4961805556,2008-08-18,11:54:30
39.970972,116.304898,0,334,39678.4962037037,2008-08-18,11:54:32
39.970978,116.304913,0,336,39678.4962268519,2008-08-18,11:54:34
39.970986,116.304924,0,337,39678.49625,2008-08-18,11:54:36
39.970996,116.304933,0,338,39678.4962731482,2008-08-18,11:54:38
39.970999,116.304944,0,339,39678.4962962963,2008-08-18,11:54:40
39.971008,116.304955,0,339,39678.4963194444,2008-08-18,11:54:42
39.97102,116.304958,0,340,39678.4963425926,2008-08-18,11:54:44
39.971035,116.304958,0,340,39678.4963657407,2008-08-18,11:54:46
39.971044,116.304958,0,341,39678.4963888889,2008-08-18,11:54:48
