# Supplementary material for: Research on differential privacy protection method based on user tendency
Source: PLoS One. 2023 Oct 26;18(10):e0288823. doi: 10.1371/journal.pone.0288823 (PMC10602288; doi:10.1371/journal.pone.0288823)
Supplement: S3 Data — (ZIP) [file pone.0288823.s003.zip › Data 5-3/052/Trajectory/20080819104039.plt]

Geolife trajectory
WGS 84
Altitude is in Feet
Reserved 3
0,2,255,My Track,0,0,2,8421376
0
39.963504,116.302077,0,184,39679.4448958333,2008-08-19,10:40:39
39.963499,116.301879,0,222,39679.4449189815,2008-08-19,10:40:41
39.963238,116.301868,0,205,39679.452974537,2008-08-19,10:52:17
39.963224,116.301879,0,205,39679.4529976852,2008-08-19,10:52:19
39.96321,116.301889,0,205,39679.4530208333,2008-08-19,10:52:21
39.9632,116.301893,0,204,39679.4530439815,2008-08-19,10:52:23
39.963192,116.301893,0,204,39679.4530671296,2008-08-19,10:52:25
39.963189,116.301884,0,204,39679.4530902778,2008-08-19,10:52:27
39.963189,116.30187,0,204,39679.4531134259,2008-08-19,10:52:29
39.96318,116.301857,0,204,39679.4531365741,2008-08-19,10:52:31
39.963174,116.301845,0,204,39679.4531597222,2008-08-19,10:52:33
39.963156,116.301847,0,205,39679.4531828704,2008-08-19,10:52:35
39.963138,116.301856,0,205,39679.4532060185,2008-08-19,10:52:37
39.963152,116.301861,0,205,39679.4532291667,2008-08-19,10:52:39
39.963156,116.301871,0,205,39679.4532523148,2008-08-19,10:52:41
39.96315,116.301873,0,205,39679.453275463,2008-08-19,10:52:43
39.963126,116.301878,0,205,39679.4532986111,2008-08-19,10:52:45
39.963131,116.301931,0,205,39679.4533217593,2008-08-19,10:52:47
39.963158,116.301988,0,205,39679.4533449074,2008-08-19,10:52:49
39.963162,116.302027,0,205,39679.4533680556,2008-08-19,10:52:51
39.963176,116.302065,0,205,39679.4533912037,2008-08-19,10:52:53
39.963187,116.302084,0,205,39679.4534143518,2008-08-19,10:52:55
39.963191,116.302095,0,205,39679.4534375,2008-08-19,10:52:57
39.963196,116.302106,0,205,39679.4534606481,2008-08-19,10:52:59
39.963199,116.302099,0,205,39679.4534837963,2008-08-19,10:53:01
39.963199,116.302097,0,205,39679.4535069444,2008-08-19,10:53:03
39.9632,116.302098,0,205,39679.4535300926,2008-08-19,10:53:05
39.963204,116.302098,0,205,39679.4535532407,2008-08-19,10:53:07
39.963217,116.302098,0,205,39679.4535763889,2008-08-19,10:53:09
39.963238,116.302099,0,205,39679.453599537,2008-08-19,10:53:11
39.96326,116.302097,0,205,39679.4536226852,2008-08-19,10:53:13
39.963279,116.302099,0,205,39679.4536458333,2008-08-19,10:53:15
39.963292,116.302105,0,205,39679.4536689815,2008-08-19,10:53:17
39.9633,116.302115,0,204,39679.4536921296,2008-08-19,10:53:19
39.96332,116.302127,0,204,39679.4537152778,2008-08-19,10:53:21
39.963341,116.30214,0,205,39679.4537384259,2008-08-19,10:53:23
39.963349,116.30214,0,204,39679.4537615741,2008-08-19,10:53:25
39.963349,116.302144,0,204,39679.4537847222,2008-08-19,10:53:27
39.963349,116.302147,0,204,39679.4538078704,2008-08-19,10:53:29
39.96335,116.302152,0,205,39679.4538310185,2008-08-19,10:53:31
39.963352,116.302158,0,205,39679.4538541667,2008-08-19,10:53:33
39.963355,116.302162,0,205,39679.4538773148,2008-08-19,10:53:35
39.963358,116.302164,0,205,39679.453900463,2008-08-19,10:53:37
39.963362,116.302164,0,205,39679.4539236111,2008-08-19,10:53:39
39.963372,116.302218,0,205,39679.4539467593,2008-08-19,10:53:41
39.963376,116.302234,0,205,39679.4539699074,2008-08-19,10:53:43
39.963378,116.30223,0,205,39679.4539930556,2008-08-19,10:53:45
39.96338,116.302229,0,205,39679.4540162037,2008-08-19,10:53:47
39.963382,116.302225,0,205,39679.4540393518,2008-08-19,10:53:49
39.963379,116.302107,0,205,39679.4540625,2008-08-19,10:53:51
39.963375,116.301998,0,204,39679.4540856481,2008-08-19,10:53:53
39.963378,116.301942,0,204,39679.4541087963,2008-08-19,10:53:55
39.963386,116.301932,0,204,39679.4541319444,2008-08-19,10:53:57
39.963398,116.30194,0,205,39679.4541550926,2008-08-19,10:53:59
39.9634,116.301943,0,205,39679.4541782407,2008-08-19,10:54:01
39.963401,116.301942,0,205,39679.4542013889,2008-08-19,10:54:03
39.963403,116.301944,0,205,39679.454224537,2008-08-19,10:54:05
39.963405,116.301945,0,205,39679.4542476852,2008-08-19,10:54:07
39.963406,116.301945,0,205,39679.4542708333,2008-08-19,10:54:09
39.963404,116.301941,0,205,39679.4542939815,2008-08-19,10:54:11
39.963398,116.301919,0,204,39679.4543171296,2008-08-19,10:54:13
39.963389,116.301894,0,204,39679.4543402778,2008-08-19,10:54:15
39.963386,116.30187,0,204,39679.4543634259,2008-08-19,10:54:17
39.963384,116.301852,0,204,39679.4543865741,2008-08-19,10:54:19
39.963384,116.301844,0,203,39679.4544097222,2008-08-19,10:54:21
39.963385,116.301841,0,203,39679.4544328704,2008-08-19,10:54:23
39.963383,116.301842,0,203,39679.4544560185,2008-08-19,10:54:25
39.963378,116.301841,0,203,39679.4544791667,2008-08-19,10:54:27
39.96337,116.301839,0,203,39679.4545023148,2008-08-19,10:54:29
39.963356,116.301836,0,202,39679.454525463,2008-08-19,10:54:31
39.963339,116.301839,0,202,39679.4545486111,2008-08-19,10:54:33
39.963328,116.301833,0,202,39679.4545717593,2008-08-19,10:54:35
39.963315,116.301834,0,201,39679.4545949074,2008-08-19,10:54:37
39.963315,116.301864,0,201,39679.4546180556,2008-08-19,10:54:39
39.963339,116.301914,0,201,39679.4546412037,2008-08-19,10:54:41
39.963362,116.301984,0,201,39679.4546643518,2008-08-19,10:54:43
39.963354,116.301993,0,201,39679.4546875,2008-08-19,10:54:45
39.963343,116.301991,0,201,39679.4547106481,2008-08-19,10:54:47
39.96333,116.301986,0,201,39679.4547337963,2008-08-19,10:54:49
39.963313,116.30199,0,201,39679.4547569444,2008-08-19,10:54:51
39.963296,116.30199,0,201,39679.4547800926,2008-08-19,10:54:53
39.963281,116.301998,0,201,39679.4548032407,2008-08-19,10:54:55
39.963267,116.30201,0,201,39679.4548263889,2008-08-19,10:54:57
39.963252,116.302027,0,201,39679.454849537,2008-08-19,10:54:59
39.963237,116.302041,0,201,39679.4548726852,2008-08-19,10:55:01
39.963225,116.302042,0,201,39679.4548958333,2008-08-19,10:55:03
39.963221,116.301991,0,200,39679.4549189815,2008-08-19,10:55:05
39.963221,116.301958,0,200,39679.4549421296,2008-08-19,10:55:07
39.963199,116.30193,0,200,39679.4549652778,2008-08-19,10:55:09
39.963173,116.301899,0,200,39679.4549884259,2008-08-19,10:55:11
39.963249,116.301809,0,201,39679.4550115741,2008-08-19,10:55:13
39.963245,116.301785,0,202,39679.4550347222,2008-08-19,10:55:15
39.963275,116.30174,0,202,39679.4550578704,2008-08-19,10:55:17
39.963376,116.301877,0,203,39679.4550810185,2008-08-19,10:55:19
39.963399,116.301917,0,204,39679.4551041667,2008-08-19,10:55:21
39.963415,116.301939,0,205,39679.4551273148,2008-08-19,10:55:23
39.963424,116.301961,0,204,39679.455150463,2008-08-19,10:55:25
39.963425,116.301962,0,204,39679.4551736111,2008-08-19,10:55:27
39.963425,116.301958,0,204,39679.4551967593,2008-08-19,10:55:29
39.963425,116.301954,0,204,39679.4552199074,2008-08-19,10:55:31
39.963424,116.301949,0,204,39679.4552430556,2008-08-19,10:55:33
39.963422,116.301947,0,204,39679.4552662037,2008-08-19,10:55:35
39.963419,116.301948,0,204,39679.4552893518,2008-08-19,10:55:37
39.963415,116.301946,0,204,39679.4553125,2008-08-19,10:55:39
39.963411,116.301945,0,204,39679.4553356481,2008-08-19,10:55:41
39.963405,116.301944,0,204,39679.4553587963,2008-08-19,10:55:43
39.963392,116.301937,0,204,39679.4553819444,2008-08-19,10:55:45
39.963368,116.301915,0,205,39679.4554050926,2008-08-19,10:55:47
39.963356,116.301912,0,205,39679.4554282407,2008-08-19,10:55:49
39.963351,116.30191,0,205,39679.4554513889,2008-08-19,10:55:51
39.963345,116.301908,0,205,39679.455474537,2008-08-19,10:55:53
39.963343,116.301905,0,206,39679.4554976852,2008-08-19,10:55:55
39.963335,116.301897,0,206,39679.4555208333,2008-08-19,10:55:57
39.96333,116.301882,0,206,39679.4555439815,2008-08-19,10:55:59
39.963376,116.301707,0,153,39679.4559606481,2008-08-19,10:56:35
39.963332,116.301638,0,158,39679.4559837963,2008-08-19,10:56:37
39.963294,116.30158,0,163,39679.4560300926,2008-08-19,10:56:41
39.963296,116.301584,0,163,39679.4560532407,2008-08-19,10:56:43
39.963297,116.301586,0,163,39679.4560763889,2008-08-19,10:56:45
39.963296,116.301585,0,162,39679.456099537,2008-08-19,10:56:47
39.963294,116.301584,0,162,39679.4561226852,2008-08-19,10:56:49
39.963295,116.301586,0,162,39679.4561458333,2008-08-19,10:56:51
39.963298,116.30159,0,162,39679.4561689815,2008-08-19,10:56:53
39.963324,116.301683,0,165,39679.4561921296,2008-08-19,10:56:55
39.963342,116.301782,0,174,39679.4562152778,2008-08-19,10:56:57
39.963356,116.301809,0,178,39679.4562384259,2008-08-19,10:56:59
39.963365,116.301859,0,181,39679.4562615741,2008-08-19,10:57:01
39.963382,116.301936,0,182,39679.4562847222,2008-08-19,10:57:03
39.963404,116.302031,0,183,39679.4563078704,2008-08-19,10:57:05
39.963429,116.30209,0,181,39679.4563310185,2008-08-19,10:57:07
39.963455,116.302152,0,182,39679.4563541667,2008-08-19,10:57:09
39.963476,116.30223,0,182,39679.4563773148,2008-08-19,10:57:11
39.96349,116.302315,0,183,39679.456400463,2008-08-19,10:57:13
39.963496,116.302358,0,183,39679.4564236111,2008-08-19,10:57:15
39.963495,116.30236,0,182,39679.4564467593,2008-08-19,10:57:17
39.963505,116.302366,0,180,39679.4564699074,2008-08-19,10:57:19
39.963515,116.302318,0,193,39679.4564930556,2008-08-19,10:57:21
39.963525,116.30233,0,191,39679.4565162037,2008-08-19,10:57:23
39.963534,116.302331,0,190,39679.4565393519,2008-08-19,10:57:25
39.963544,116.302306,0,187,39679.4565625,2008-08-19,10:57:27
39.96355,116.302303,0,185,39679.4565856481,2008-08-19,10:57:29
39.963551,116.302263,0,182,39679.4566087963,2008-08-19,10:57:31
39.963556,116.30227,0,179,39679.4566319444,2008-08-19,10:57:33
39.963566,116.302269,0,178,39679.4566550926,2008-08-19,10:57:35
39.963562,116.302241,0,175,39679.4566782407,2008-08-19,10:57:37
39.963549,116.302231,0,172,39679.4567013889,2008-08-19,10:57:39
39.963533,116.30221,0,170,39679.456724537,2008-08-19,10:57:41
39.963528,116.302209,0,169,39679.4567476852,2008-08-19,10:57:43
39.963526,116.302204,0,169,39679.4567708333,2008-08-19,10:57:45
39.963513,116.302196,0,167,39679.4567939815,2008-08-19,10:57:47
39.96349,116.302175,0,166,39679.4568171296,2008-08-19,10:57:49
39.963468,116.302156,0,165,39679.4568402778,2008-08-19,10:57:51
39.963447,116.302144,0,164,39679.4568634259,2008-08-19,10:57:53
39.963421,116.302134,0,165,39679.4568865741,2008-08-19,10:57:55
39.963391,116.302124,0,164,39679.4569097222,2008-08-19,10:57:57
39.963368,116.30211,0,164,39679.4569328704,2008-08-19,10:57:59
39.963347,116.302106,0,164,39679.4569560185,2008-08-19,10:58:01
39.963328,116.30211,0,165,39679.4569791667,2008-08-19,10:58:03
39.963324,116.30212,0,169,39679.4570023148,2008-08-19,10:58:05
39.96333,116.302126,0,172,39679.457025463,2008-08-19,10:58:07
39.96362,116.302494,0,-55,39679.4571412037,2008-08-19,10:58:17
39.963563,116.302373,0,-143,39679.4571643519,2008-08-19,10:58:19
39.963496,116.302149,0,28,39679.4571875,2008-08-19,10:58:21
39.963505,116.302194,0,40,39679.4572106482,2008-08-19,10:58:23
39.963508,116.302174,0,44,39679.4572337963,2008-08-19,10:58:25
39.963512,116.302149,0,47,39679.4572569444,2008-08-19,10:58:27
39.963514,116.30213,0,50,39679.4572800926,2008-08-19,10:58:29
39.963519,116.302116,0,52,39679.4573032407,2008-08-19,10:58:31
39.963511,116.302096,0,55,39679.4573263889,2008-08-19,10:58:33
39.963504,116.302088,0,57,39679.457349537,2008-08-19,10:58:35
39.963486,116.30205,0,63,39679.4573726852,2008-08-19,10:58:37
39.963475,116.302024,0,71,39679.4573958333,2008-08-19,10:58:39
39.963455,116.302025,0,81,39679.4574189815,2008-08-19,10:58:41
39.963436,116.301974,0,89,39679.4574421296,2008-08-19,10:58:43
39.96342,116.301957,0,97,39679.4574652778,2008-08-19,10:58:45
39.96341,116.301933,0,108,39679.4574884259,2008-08-19,10:58:47
39.963406,116.30194,0,116,39679.4575115741,2008-08-19,10:58:49
39.963405,116.30192,0,118,39679.4575347222,2008-08-19,10:58:51
39.963408,116.301887,0,118,39679.4575578704,2008-08-19,10:58:53
39.963406,116.301871,0,121,39679.4575810185,2008-08-19,10:58:55
39.963404,116.301865,0,123,39679.4576041667,2008-08-19,10:58:57
39.963402,116.301862,0,122,39679.4576273148,2008-08-19,10:58:59
39.963388,116.301884,0,124,39679.457650463,2008-08-19,10:59:01
39.963374,116.301899,0,124,39679.4576736111,2008-08-19,10:59:03
39.963359,116.301916,0,123,39679.4576967593,2008-08-19,10:59:05
39.96335,116.301933,0,122,39679.4577199074,2008-08-19,10:59:07
39.963347,116.301946,0,121,39679.4577430556,2008-08-19,10:59:09
39.963348,116.301954,0,119,39679.4577662037,2008-08-19,10:59:11
39.963351,116.301958,0,116,39679.4577893519,2008-08-19,10:59:13
39.963353,116.301959,0,116,39679.4578125,2008-08-19,10:59:15
39.963361,116.301963,0,114,39679.4578356481,2008-08-19,10:59:17
39.963369,116.301966,0,111,39679.4578587963,2008-08-19,10:59:19
39.963376,116.301962,0,110,39679.4578819444,2008-08-19,10:59:21
39.963382,116.301964,0,111,39679.4579050926,2008-08-19,10:59:23
39.963386,116.301963,0,112,39679.4579282407,2008-08-19,10:59:25
39.963383,116.301967,0,114,39679.4579513889,2008-08-19,10:59:27
39.963384,116.301958,0,117,39679.457974537,2008-08-19,10:59:29
39.963384,116.301952,0,121,39679.4579976852,2008-08-19,10:59:31
39.963387,116.301954,0,122,39679.4580208333,2008-08-19,10:59:33
39.963386,116.301956,0,123,39679.4580439815,2008-08-19,10:59:35
39.963386,116.301959,0,123,39679.4580671296,2008-08-19,10:59:37
39.963385,116.301958,0,123,39679.4580902778,2008-08-19,10:59:39
39.963376,116.30194,0,127,39679.4581134259,2008-08-19,10:59:41
39.963359,116.301934,0,132,39679.4581365741,2008-08-19,10:59:43
39.96335,116.301951,0,135,39679.4581597222,2008-08-19,10:59:45
39.963335,116.301974,0,140,39679.4581828704,2008-08-19,10:59:47
39.963329,116.301973,0,140,39679.4582060185,2008-08-19,10:59:49
39.963327,116.30198,0,140,39679.4582291667,2008-08-19,10:59:51
39.963329,116.301997,0,138,39679.4582523148,2008-08-19,10:59:53
39.963334,116.302019,0,136,39679.458275463,2008-08-19,10:59:55
39.96334,116.302037,0,134,39679.4582986111,2008-08-19,10:59:57
39.963352,116.302046,0,130,39679.4583217593,2008-08-19,10:59:59
39.963357,116.302043,0,128,39679.4583449074,2008-08-19,11:00:01
39.963354,116.302045,0,128,39679.4583680556,2008-08-19,11:00:03
39.963361,116.302055,0,126,39679.4583912037,2008-08-19,11:00:05
39.963368,116.302053,0,125,39679.4584143519,2008-08-19,11:00:07
39.963372,116.302054,0,124,39679.4584375,2008-08-19,11:00:09
39.963375,116.302056,0,123,39679.4584606481,2008-08-19,11:00:11
39.963377,116.302055,0,123,39679.4584837963,2008-08-19,11:00:13
39.963379,116.302055,0,123,39679.4585069444,2008-08-19,11:00:15
39.963382,116.302054,0,123,39679.4585300926,2008-08-19,11:00:17
39.963385,116.302056,0,123,39679.4585532407,2008-08-19,11:00:19
39.963387,116.30206,0,123,39679.4585763889,2008-08-19,11:00:21
39.963388,116.302063,0,123,39679.458599537,2008-08-19,11:00:23
39.963389,116.302059,0,123,39679.4586226852,2008-08-19,11:00:25
39.963388,116.302053,0,123,39679.4586458333,2008-08-19,11:00:27
39.963395,116.302063,0,122,39679.4586689815,2008-08-19,11:00:29
39.963406,116.302065,0,122,39679.4586921296,2008-08-19,11:00:31
39.963416,116.302056,0,121,39679.4587152778,2008-08-19,11:00:33
39.963418,116.302043,0,121,39679.4587384259,2008-08-19,11:00:35
39.963418,116.302044,0,121,39679.4587615741,2008-08-19,11:00:37
39.963416,116.302049,0,122,39679.4587847222,2008-08-19,11:00:39
39.963431,116.302049,0,122,39679.4588078704,2008-08-19,11:00:41
39.963447,116.302047,0,122,39679.4588310185,2008-08-19,11:00:43
39.96346,116.302049,0,122,39679.4588541667,2008-08-19,11:00:45
39.96348,116.302053,0,122,39679.4588773148,2008-08-19,11:00:47
39.963522,116.302064,0,122,39679.458900463,2008-08-19,11:00:49
39.963559,116.302068,0,122,39679.4589236111,2008-08-19,11:00:51
39.963594,116.302068,0,122,39679.4589467593,2008-08-19,11:00:53
39.963614,116.30206,0,122,39679.4589699074,2008-08-19,11:00:55
39.963643,116.30206,0,122,39679.4589930556,2008-08-19,11:00:57
39.963662,116.302064,0,122,39679.4590162037,2008-08-19,11:00:59
39.963681,116.302073,0,122,39679.4590393519,2008-08-19,11:01:01
39.963694,116.302082,0,123,39679.4590625,2008-08-19,11:01:03
39.96371,116.302085,0,123,39679.4590856481,2008-08-19,11:01:05
39.963734,116.302096,0,124,39679.4591087963,2008-08-19,11:01:07
39.963741,116.302124,0,124,39679.4591319444,2008-08-19,11:01:09
39.963764,116.302127,0,125,39679.4591550926,2008-08-19,11:01:11
39.963759,116.302124,0,126,39679.4591782407,2008-08-19,11:01:13
39.963743,116.302124,0,127,39679.4592013889,2008-08-19,11:01:15
39.963733,116.30212,0,128,39679.459224537,2008-08-19,11:01:17
39.963736,116.302118,0,128,39679.4592476852,2008-08-19,11:01:19
39.963734,116.302112,0,128,39679.4592708333,2008-08-19,11:01:21
39.963732,116.302101,0,129,39679.4592939815,2008-08-19,11:01:23
39.963732,116.302088,0,128,39679.4593171296,2008-08-19,11:01:25
39.963729,116.302079,0,128,39679.4593402778,2008-08-19,11:01:27
39.963723,116.302082,0,129,39679.4593634259,2008-08-19,11:01:29
39.96371,116.302085,0,128,39679.4593865741,2008-08-19,11:01:31
39.9637,116.302082,0,128,39679.4594097222,2008-08-19,11:01:33
39.963696,116.302074,0,128,39679.4594328704,2008-08-19,11:01:35
39.963051,116.301671,0,128,39679.4599652778,2008-08-19,11:02:21
39.963889,116.302904,0,138,39679.4604282407,2008-08-19,11:03:01
39.963715,116.302611,0,132,39679.4605208333,2008-08-19,11:03:09
39.963713,116.302607,0,132,39679.4605439815,2008-08-19,11:03:11
39.963713,116.302605,0,132,39679.4605671296,2008-08-19,11:03:13
39.96371,116.302604,0,132,39679.4605902778,2008-08-19,11:03:15
39.963688,116.302598,0,132,39679.4606134259,2008-08-19,11:03:17
39.963665,116.302585,0,137,39679.4606365741,2008-08-19,11:03:19
39.963613,116.302524,0,142,39679.4606597222,2008-08-19,11:03:21
39.963528,116.302406,0,147,39679.4606828704,2008-08-19,11:03:23
39.963438,116.302238,0,148,39679.4607060185,2008-08-19,11:03:25
39.963356,116.302094,0,152,39679.4607291667,2008-08-19,11:03:27
39.963303,116.302,0,152,39679.4607523148,2008-08-19,11:03:29
39.96328,116.301967,0,150,39679.460775463,2008-08-19,11:03:31
39.963275,116.301964,0,150,39679.4607986111,2008-08-19,11:03:33
39.963184,116.301818,0,147,39679.4608217593,2008-08-19,11:03:35
39.963074,116.301598,0,140,39679.4608449074,2008-08-19,11:03:37
39.962983,116.301422,0,136,39679.4608680556,2008-08-19,11:03:39
39.962909,116.301291,0,137,39679.4608912037,2008-08-19,11:03:41
39.962857,116.301194,0,138,39679.4609143519,2008-08-19,11:03:43
39.962818,116.301127,0,139,39679.4609375,2008-08-19,11:03:45
39.962803,116.301085,0,140,39679.4609606481,2008-08-19,11:03:47
39.962796,116.301057,0,143,39679.4609837963,2008-08-19,11:03:49
39.962803,116.301051,0,144,39679.4610069444,2008-08-19,11:03:51
39.96282,116.301089,0,144,39679.4610300926,2008-08-19,11:03:53
39.963063,116.301529,0,153,39679.4610532407,2008-08-19,11:03:55
39.963202,116.301779,0,159,39679.4610763889,2008-08-19,11:03:57
39.963222,116.301785,0,160,39679.461099537,2008-08-19,11:03:59
39.963227,116.301788,0,160,39679.4611226852,2008-08-19,11:04:01
39.9633,116.301896,0,161,39679.4611458333,2008-08-19,11:04:03
39.963365,116.301988,0,164,39679.4611689815,2008-08-19,11:04:05
39.963387,116.30202,0,166,39679.4611921296,2008-08-19,11:04:07
39.963396,116.302025,0,167,39679.4612152778,2008-08-19,11:04:09
39.963395,116.302025,0,167,39679.4612384259,2008-08-19,11:04:11
39.963393,116.302032,0,166,39679.4612615741,2008-08-19,11:04:13
39.963392,116.302061,0,164,39679.4612847222,2008-08-19,11:04:15
39.963396,116.302101,0,158,39679.4613078704,2008-08-19,11:04:17
39.963394,116.302126,0,158,39679.4613310185,2008-08-19,11:04:19
39.96339,116.302155,0,160,39679.4613541667,2008-08-19,11:04:21
39.963389,116.302164,0,160,39679.4613773148,2008-08-19,11:04:23
39.963396,116.302163,0,156,39679.461400463,2008-08-19,11:04:25
39.963401,116.302175,0,151,39679.4614236111,2008-08-19,11:04:27
39.963399,116.302176,0,151,39679.4614467593,2008-08-19,11:04:29
39.963406,116.302174,0,149,39679.4614699074,2008-08-19,11:04:31
39.963419,116.30217,0,146,39679.4614930556,2008-08-19,11:04:33
39.963422,116.302169,0,146,39679.4615162037,2008-08-19,11:04:35
39.963422,116.302166,0,146,39679.4615393518,2008-08-19,11:04:37
39.963423,116.302163,0,146,39679.4615625,2008-08-19,11:04:39
39.963426,116.302157,0,146,39679.4615856481,2008-08-19,11:04:41
39.963422,116.302117,0,147,39679.4616087963,2008-08-19,11:04:43
39.963416,116.302096,0,146,39679.4616319444,2008-08-19,11:04:45
39.963409,116.302078,0,145,39679.4616550926,2008-08-19,11:04:47
39.963405,116.302063,0,146,39679.4616782407,2008-08-19,11:04:49
39.963408,116.302061,0,146,39679.4617013889,2008-08-19,11:04:51
39.963412,116.302063,0,146,39679.461724537,2008-08-19,11:04:53
39.963416,116.302064,0,146,39679.4617476852,2008-08-19,11:04:55
39.963419,116.302064,0,146,39679.4617708333,2008-08-19,11:04:57
39.963423,116.302064,0,146,39679.4617939815,2008-08-19,11:04:59
39.963427,116.302064,0,146,39679.4618171296,2008-08-19,11:05:01
39.963429,116.302063,0,146,39679.4618402778,2008-08-19,11:05:03
39.963434,116.302046,0,147,39679.4618634259,2008-08-19,11:05:05
39.963438,116.302001,0,147,39679.4618865741,2008-08-19,11:05:07
39.963434,116.301978,0,149,39679.4619097222,2008-08-19,11:05:09
39.963433,116.30194,0,152,39679.4619328704,2008-08-19,11:05:11
39.963435,116.301915,0,152,39679.4619560185,2008-08-19,11:05:13
39.963427,116.301898,0,152,39679.4619791667,2008-08-19,11:05:15
39.963418,116.30189,0,152,39679.4620023148,2008-08-19,11:05:17
39.96341,116.301887,0,152,39679.462025463,2008-08-19,11:05:19
39.963406,116.301889,0,152,39679.4620486111,2008-08-19,11:05:21
39.96341,116.301899,0,151,39679.4620717593,2008-08-19,11:05:23
39.963415,116.301908,0,151,39679.4620949074,2008-08-19,11:05:25
39.963413,116.301912,0,151,39679.4621180556,2008-08-19,11:05:27
39.96341,116.301914,0,151,39679.4621412037,2008-08-19,11:05:29
39.963407,116.301911,0,151,39679.4621643518,2008-08-19,11:05:31
39.963403,116.301908,0,150,39679.4621875,2008-08-19,11:05:33
39.963397,116.30192,0,150,39679.4622106481,2008-08-19,11:05:35
39.963404,116.301948,0,149,39679.4622337963,2008-08-19,11:05:37
39.963416,116.301978,0,151,39679.4622569444,2008-08-19,11:05:39
39.963432,116.302043,0,149,39679.4622800926,2008-08-19,11:05:41
39.963458,116.302102,0,148,39679.4622916667,2008-08-19,11:05:42
39.963484,116.302137,0,149,39679.4623263889,2008-08-19,11:05:45
39.963508,116.302162,0,149,39679.462349537,2008-08-19,11:05:47
39.963534,116.302187,0,149,39679.4623726852,2008-08-19,11:05:49
39.963554,116.302227,0,149,39679.4623958333,2008-08-19,11:05:51
39.963565,116.302255,0,149,39679.4624189815,2008-08-19,11:05:53
39.963569,116.302269,0,149,39679.4624421296,2008-08-19,11:05:55
39.963569,116.302274,0,149,39679.4624652778,2008-08-19,11:05:57
39.963577,116.302257,0,150,39679.4624884259,2008-08-19,11:05:59
39.963583,116.30225,0,150,39679.4625115741,2008-08-19,11:06:01
39.963587,116.302263,0,150,39679.4625347222,2008-08-19,11:06:03
39.963592,116.302255,0,150,39679.4625578704,2008-08-19,11:06:05
39.963592,116.302267,0,150,39679.4625810185,2008-08-19,11:06:07
39.963586,116.302275,0,150,39679.4626041667,2008-08-19,11:06:09
39.963584,116.302262,0,151,39679.4626273148,2008-08-19,11:06:11
39.963573,116.302252,0,151,39679.462650463,2008-08-19,11:06:13
39.963561,116.302226,0,152,39679.4626736111,2008-08-19,11:06:15
39.963549,116.302214,0,152,39679.4626967593,2008-08-19,11:06:17
39.963547,116.30222,0,152,39679.4627199074,2008-08-19,11:06:19
39.963544,116.302221,0,152,39679.4627430556,2008-08-19,11:06:21
39.963532,116.302215,0,152,39679.4627662037,2008-08-19,11:06:23
39.963516,116.302195,0,152,39679.4627893518,2008-08-19,11:06:25
39.963511,116.302178,0,151,39679.4628125,2008-08-19,11:06:27
39.963504,116.302151,0,151,39679.4628356481,2008-08-19,11:06:29
39.963494,116.302122,0,150,39679.4628587963,2008-08-19,11:06:31
39.96348,116.302104,0,150,39679.4628819444,2008-08-19,11:06:33
39.963478,116.302091,0,149,39679.4629050926,2008-08-19,11:06:35
39.963475,116.302093,0,149,39679.4629282407,2008-08-19,11:06:37
39.963471,116.302073,0,149,39679.4629513889,2008-08-19,11:06:39
39.963466,116.302098,0,149,39679.462974537,2008-08-19,11:06:41
39.963468,116.302124,0,149,39679.4629976852,2008-08-19,11:06:43
39.963467,116.302134,0,149,39679.4630208333,2008-08-19,11:06:45
39.963464,116.302139,0,149,39679.4630439815,2008-08-19,11:06:47
39.963461,116.302144,0,149,39679.4630671296,2008-08-19,11:06:49
39.963454,116.302136,0,147,39679.4630902778,2008-08-19,11:06:51
39.963449,116.302122,0,146,39679.4631134259,2008-08-19,11:06:53
39.963447,116.302121,0,146,39679.4631365741,2008-08-19,11:06:55
39.963444,116.302119,0,146,39679.4631597222,2008-08-19,11:06:57
39.963441,116.302119,0,146,39679.4631828704,2008-08-19,11:06:59
39.963438,116.302119,0,146,39679.4632060185,2008-08-19,11:07:01
39.963434,116.302116,0,146,39679.4632291667,2008-08-19,11:07:03
39.963421,116.302083,0,145,39679.4632523148,2008-08-19,11:07:05
39.963408,116.302068,0,145,39679.463275463,2008-08-19,11:07:07
39.963399,116.302059,0,144,39679.4632986111,2008-08-19,11:07:09
39.963391,116.302035,0,144,39679.4633217593,2008-08-19,11:07:11
39.963379,116.302005,0,143,39679.4633449074,2008-08-19,11:07:13
39.963367,116.301975,0,142,39679.4633680556,2008-08-19,11:07:15
39.963356,116.301946,0,142,39679.4633912037,2008-08-19,11:07:17
39.963344,116.301911,0,141,39679.4634143518,2008-08-19,11:07:19
39.96334,116.301886,0,139,39679.4634375,2008-08-19,11:07:21
39.963346,116.301816,0,137,39679.4634606481,2008-08-19,11:07:23
39.963347,116.301818,0,136,39679.4634837963,2008-08-19,11:07:25
39.963345,116.301824,0,136,39679.4635069444,2008-08-19,11:07:27
39.963346,116.301835,0,137,39679.4635300926,2008-08-19,11:07:29
39.963351,116.301842,0,138,39679.4635532407,2008-08-19,11:07:31
39.963361,116.301866,0,135,39679.4635763889,2008-08-19,11:07:33
39.963376,116.301886,0,132,39679.463599537,2008-08-19,11:07:35
39.963387,116.301897,0,128,39679.4636226852,2008-08-19,11:07:37
39.963385,116.301871,0,128,39679.4636458333,2008-08-19,11:07:39
39.963384,116.301824,0,127,39679.4636689815,2008-08-19,11:07:41
39.963374,116.301778,0,127,39679.4636921296,2008-08-19,11:07:43
39.96336,116.301741,0,126,39679.4637152778,2008-08-19,11:07:45
39.96335,116.301692,0,126,39679.4637384259,2008-08-19,11:07:47
39.963337,116.301642,0,126,39679.4637615741,2008-08-19,11:07:49
39.963324,116.301597,0,126,39679.4637847222,2008-08-19,11:07:51
39.963896,116.302913,0,131,39679.4778587963,2008-08-19,11:28:07
39.963918,116.302947,0,130,39679.4778819444,2008-08-19,11:28:09
39.964011,116.30317,0,130,39679.4779050926,2008-08-19,11:28:11
39.964039,116.30325,0,129,39679.4779282407,2008-08-19,11:28:13
39.964059,116.303351,0,129,39679.4779513889,2008-08-19,11:28:15
39.964057,116.303373,0,130,39679.477974537,2008-08-19,11:28:17
39.964055,116.303374,0,130,39679.4779976852,2008-08-19,11:28:19
39.964052,116.303373,0,130,39679.4780208333,2008-08-19,11:28:21
39.964032,116.303337,0,130,39679.4780439815,2008-08-19,11:28:23
39.963987,116.303235,0,129,39679.4780671296,2008-08-19,11:28:25
39.963896,116.303062,0,129,39679.4780902778,2008-08-19,11:28:27
39.963839,116.302974,0,129,39679.4781134259,2008-08-19,11:28:29
39.963804,116.302896,0,129,39679.4781365741,2008-08-19,11:28:31
39.963779,116.302838,0,129,39679.4781597222,2008-08-19,11:28:33
39.963761,116.302797,0,130,39679.4781828704,2008-08-19,11:28:35
39.963757,116.30279,0,130,39679.4782060185,2008-08-19,11:28:37
39.963744,116.302735,0,130,39679.4782291667,2008-08-19,11:28:39
39.963712,116.302625,0,130,39679.4782523148,2008-08-19,11:28:41
39.963685,116.302554,0,130,39679.478275463,2008-08-19,11:28:43
39.96367,116.302539,0,131,39679.4782986111,2008-08-19,11:28:45
39.963666,116.302556,0,131,39679.4783217593,2008-08-19,11:28:47
39.96365,116.30254,0,131,39679.4783449074,2008-08-19,11:28:49
39.963616,116.302476,0,132,39679.4783680556,2008-08-19,11:28:51
39.963587,116.302427,0,132,39679.4783912037,2008-08-19,11:28:53
39.963598,116.302505,0,133,39679.4784143518,2008-08-19,11:28:55
39.963625,116.302592,0,133,39679.4784375,2008-08-19,11:28:57
39.963642,116.302646,0,134,39679.4784606481,2008-08-19,11:28:59
39.96367,116.302722,0,134,39679.4784837963,2008-08-19,11:29:01
39.963682,116.302761,0,135,39679.4785069444,2008-08-19,11:29:03
39.96369,116.302766,0,135,39679.4785300926,2008-08-19,11:29:05
39.963692,116.302732,0,136,39679.4785532407,2008-08-19,11:29:07
39.963697,116.302737,0,136,39679.4785763889,2008-08-19,11:29:09
39.963702,116.302733,0,136,39679.478599537,2008-08-19,11:29:11
39.963703,116.302724,0,136,39679.4786226852,2008-08-19,11:29:13
39.963706,116.302712,0,137,39679.4786458333,2008-08-19,11:29:15
39.963707,116.3027,0,137,39679.4786689815,2008-08-19,11:29:17
39.963707,116.302685,0,137,39679.4786921296,2008-08-19,11:29:19
39.9637,116.302671,0,137,39679.4787152778,2008-08-19,11:29:21
39.963695,116.302666,0,137,39679.4787384259,2008-08-19,11:29:23
39.96369,116.302665,0,137,39679.4787615741,2008-08-19,11:29:25
39.963667,116.302657,0,137,39679.4787847222,2008-08-19,11:29:27
39.963631,116.302644,0,137,39679.4788078704,2008-08-19,11:29:29
39.963601,116.302648,0,137,39679.4788310185,2008-08-19,11:29:31
39.963569,116.302648,0,136,39679.4788541667,2008-08-19,11:29:33
39.963531,116.302599,0,134,39679.4788773148,2008-08-19,11:29:35
39.963502,116.302542,0,132,39679.478900463,2008-08-19,11:29:37
39.963477,116.302488,0,129,39679.4789236111,2008-08-19,11:29:39
39.963458,116.302447,0,128,39679.4789467593,2008-08-19,11:29:41
39.963433,116.302389,0,126,39679.4789699074,2008-08-19,11:29:43
39.963407,116.302316,0,124,39679.4789930556,2008-08-19,11:29:45
39.963392,116.302273,0,124,39679.4790162037,2008-08-19,11:29:47
39.963385,116.302234,0,124,39679.4790393518,2008-08-19,11:29:49
39.963383,116.302202,0,124,39679.4790625,2008-08-19,11:29:51
39.963383,116.302158,0,124,39679.4790856481,2008-08-19,11:29:53
39.963388,116.302103,0,124,39679.4791087963,2008-08-19,11:29:55
39.963385,116.301756,0,166,39679.4813078704,2008-08-19,11:33:05
39.963366,116.301746,0,166,39679.4813310185,2008-08-19,11:33:07
39.963349,116.301727,0,166,39679.4813541667,2008-08-19,11:33:09
39.963342,116.301706,0,166,39679.4813773148,2008-08-19,11:33:11
39.96333,116.301681,0,165,39679.481400463,2008-08-19,11:33:13
39.963323,116.301664,0,165,39679.4814236111,2008-08-19,11:33:15
39.963315,116.301646,0,165,39679.4814467593,2008-08-19,11:33:17
39.963281,116.301612,0,165,39679.4814699074,2008-08-19,11:33:19
39.963243,116.301576,0,165,39679.4814930556,2008-08-19,11:33:21
39.963214,116.301547,0,165,39679.4815162037,2008-08-19,11:33:23
39.963201,116.301533,0,165,39679.4815393519,2008-08-19,11:33:25
39.963192,116.301518,0,166,39679.4815625,2008-08-19,11:33:27
39.963189,116.301512,0,166,39679.4815856481,2008-08-19,11:33:29
39.963187,116.301485,0,166,39679.4816087963,2008-08-19,11:33:31
39.963186,116.301462,0,167,39679.4816319444,2008-08-19,11:33:33
39.963181,116.301439,0,167,39679.4816550926,2008-08-19,11:33:35
39.963175,116.301419,0,167,39679.4816782407,2008-08-19,11:33:37
39.963165,116.301395,0,168,39679.4817013889,2008-08-19,11:33:39
39.963155,116.301365,0,168,39679.481724537,2008-08-19,11:33:41
39.963148,116.301325,0,168,39679.4817476852,2008-08-19,11:33:43
39.963144,116.301277,0,169,39679.4817708333,2008-08-19,11:33:45
39.963142,116.301243,0,169,39679.4817939815,2008-08-19,11:33:47
39.963136,116.30122,0,169,39679.4818171296,2008-08-19,11:33:49
39.963131,116.301198,0,170,39679.4818402778,2008-08-19,11:33:51
39.963826,116.303336,0,140,39679.4826967593,2008-08-19,11:35:05
39.963502,116.302228,0,167,39679.4862847222,2008-08-19,11:40:15
39.963486,116.302173,0,167,39679.4863078704,2008-08-19,11:40:17
39.963491,116.302152,0,167,39679.4863310185,2008-08-19,11:40:19
39.963471,116.302122,0,165,39679.4863541667,2008-08-19,11:40:21
39.963456,116.302056,0,164,39679.4863773148,2008-08-19,11:40:23
39.963438,116.301934,0,164,39679.486400463,2008-08-19,11:40:25
39.963445,116.301897,0,165,39679.4864236111,2008-08-19,11:40:27
39.963434,116.301813,0,165,39679.4864467593,2008-08-19,11:40:29
39.963411,116.301695,0,165,39679.4864699074,2008-08-19,11:40:31
39.963378,116.301577,0,165,39679.4864930556,2008-08-19,11:40:33
39.963348,116.301483,0,165,39679.4865162037,2008-08-19,11:40:35
39.963329,116.301405,0,165,39679.4865393518,2008-08-19,11:40:37
39.963314,116.30138,0,165,39679.4865625,2008-08-19,11:40:39
39.963305,116.301369,0,165,39679.4865856481,2008-08-19,11:40:41
39.963666,116.301947,0,163,39679.4887384259,2008-08-19,11:43:47
39.963694,116.301998,0,154,39679.4887615741,2008-08-19,11:43:49
39.963715,116.302025,0,175,39679.4887847222,2008-08-19,11:43:51
39.963754,116.30203,0,154,39679.4888078704,2008-08-19,11:43:53
39.963785,116.302077,0,131,39679.4888310185,2008-08-19,11:43:55
39.963798,116.302057,0,129,39679.4888541667,2008-08-19,11:43:57
39.963831,116.3021,0,121,39679.4888773148,2008-08-19,11:43:59
39.96385,116.3021,0,118,39679.488900463,2008-08-19,11:44:01
39.963847,116.302078,0,125,39679.4889236111,2008-08-19,11:44:03
39.963829,116.301998,0,137,39679.4889467593,2008-08-19,11:44:05
39.963838,116.302014,0,137,39679.4889699074,2008-08-19,11:44:07
39.963854,116.302021,0,138,39679.4889930556,2008-08-19,11:44:09
39.963889,116.302078,0,132,39679.4890162037,2008-08-19,11:44:11
39.963914,116.302045,0,132,39679.4890393519,2008-08-19,11:44:13
39.96393,116.302027,0,132,39679.4890625,2008-08-19,11:44:15
39.963948,116.30205,0,130,39679.4890856481,2008-08-19,11:44:17
39.96398,116.302082,0,123,39679.4891087963,2008-08-19,11:44:19
39.963983,116.302045,0,122,39679.4891319444,2008-08-19,11:44:21
39.963985,116.302003,0,118,39679.4891550926,2008-08-19,11:44:23
39.964029,116.302005,0,108,39679.4891782407,2008-08-19,11:44:25
39.964041,116.30202,0,112,39679.4892013889,2008-08-19,11:44:27
39.964067,116.302015,0,117,39679.489224537,2008-08-19,11:44:29
39.964079,116.302003,0,119,39679.4892476852,2008-08-19,11:44:31
39.964096,116.302001,0,121,39679.4892708333,2008-08-19,11:44:33
39.96412,116.301984,0,121,39679.4892939815,2008-08-19,11:44:35
39.964151,116.30197,0,123,39679.4893171296,2008-08-19,11:44:37
39.96417,116.301955,0,126,39679.4893402778,2008-08-19,11:44:39
39.964179,116.301935,0,128,39679.4893634259,2008-08-19,11:44:41
39.964191,116.301917,0,130,39679.4893865741,2008-08-19,11:44:43
39.964202,116.301901,0,131,39679.4894097222,2008-08-19,11:44:45
39.964211,116.301885,0,132,39679.4894328704,2008-08-19,11:44:47
39.964225,116.301873,0,132,39679.4894560185,2008-08-19,11:44:49
39.964235,116.301868,0,133,39679.4894791667,2008-08-19,11:44:51
39.964259,116.301843,0,134,39679.4895023148,2008-08-19,11:44:53
39.964273,116.30184,0,135,39679.489525463,2008-08-19,11:44:55
39.964307,116.301836,0,133,39679.4895486111,2008-08-19,11:44:57
39.964312,116.301824,0,145,39679.4895717593,2008-08-19,11:44:59
39.964331,116.301813,0,148,39679.4895949074,2008-08-19,11:45:01
39.964359,116.301807,0,149,39679.4896180556,2008-08-19,11:45:03
39.964375,116.301803,0,152,39679.4896412037,2008-08-19,11:45:05
39.964385,116.301807,0,155,39679.4896643519,2008-08-19,11:45:07
39.964402,116.301805,0,148,39679.4896875,2008-08-19,11:45:09
39.964415,116.301815,0,154,39679.4897106481,2008-08-19,11:45:11
39.964433,116.301803,0,159,39679.4897337963,2008-08-19,11:45:13
39.964437,116.301809,0,162,39679.4897569444,2008-08-19,11:45:15
39.964454,116.301795,0,168,39679.4897800926,2008-08-19,11:45:17
39.964461,116.301788,0,172,39679.4898032407,2008-08-19,11:45:19
39.96447,116.301787,0,176,39679.4898263889,2008-08-19,11:45:21
39.964489,116.301783,0,177,39679.489849537,2008-08-19,11:45:23
39.964504,116.301773,0,178,39679.4898726852,2008-08-19,11:45:25
39.964526,116.301755,0,182,39679.4898958333,2008-08-19,11:45:27
39.964549,116.30175,0,183,39679.4899189815,2008-08-19,11:45:29
39.964563,116.301751,0,185,39679.4899421296,2008-08-19,11:45:31
39.964565,116.301725,0,189,39679.4899652778,2008-08-19,11:45:33
39.964575,116.301715,0,190,39679.4899884259,2008-08-19,11:45:35
39.964603,116.301715,0,188,39679.4900115741,2008-08-19,11:45:37
39.964611,116.301716,0,191,39679.4900347222,2008-08-19,11:45:39
39.964634,116.301721,0,191,39679.4900578704,2008-08-19,11:45:41
39.964652,116.301738,0,192,39679.4900810185,2008-08-19,11:45:43
39.96467,116.301753,0,191,39679.4901041667,2008-08-19,11:45:45
39.964692,116.301781,0,191,39679.4901273148,2008-08-19,11:45:47
39.964716,116.301779,0,190,39679.490150463,2008-08-19,11:45:49
39.964728,116.301762,0,193,39679.4901736111,2008-08-19,11:45:51
39.964742,116.30176,0,195,39679.4901967593,2008-08-19,11:45:53
39.964773,116.301748,0,195,39679.4902199074,2008-08-19,11:45:55
39.964806,116.301727,0,194,39679.4902430556,2008-08-19,11:45:57
39.964834,116.301701,0,195,39679.4902662037,2008-08-19,11:45:59
39.964844,116.301711,0,193,39679.4902893519,2008-08-19,11:46:01
39.964852,116.301698,0,195,39679.4903125,2008-08-19,11:46:03
39.96486,116.301654,0,201,39679.4903356481,2008-08-19,11:46:05
39.964875,116.301648,0,203,39679.4903587963,2008-08-19,11:46:07
39.964891,116.301658,0,202,39679.4903819444,2008-08-19,11:46:09
39.964897,116.301654,0,204,39679.4904050926,2008-08-19,11:46:11
39.964922,116.301682,0,202,39679.4904282407,2008-08-19,11:46:13
39.964946,116.301702,0,201,39679.4904513889,2008-08-19,11:46:15
39.964957,116.301722,0,201,39679.490474537,2008-08-19,11:46:17
39.964967,116.301764,0,199,39679.4904976852,2008-08-19,11:46:19
39.964986,116.301739,0,202,39679.4905208333,2008-08-19,11:46:21
39.964988,116.301709,0,206,39679.4905439815,2008-08-19,11:46:23
39.965008,116.301702,0,207,39679.4905671296,2008-08-19,11:46:25
39.965029,116.301695,0,208,39679.4905902778,2008-08-19,11:46:27
39.965066,116.301692,0,206,39679.4906134259,2008-08-19,11:46:29
39.965088,116.301664,0,208,39679.4906365741,2008-08-19,11:46:31
39.965099,116.301641,0,210,39679.4906597222,2008-08-19,11:46:33
39.965114,116.301598,0,212,39679.4906828704,2008-08-19,11:46:35
39.965122,116.30157,0,214,39679.4907060185,2008-08-19,11:46:37
39.965128,116.301567,0,215,39679.4907291667,2008-08-19,11:46:39
39.965134,116.301572,0,216,39679.4907523148,2008-08-19,11:46:41
39.965157,116.301587,0,215,39679.490775463,2008-08-19,11:46:43
39.965178,116.301625,0,213,39679.4907986111,2008-08-19,11:46:45
39.965208,116.30165,0,211,39679.4908217593,2008-08-19,11:46:47
39.965225,116.301648,0,211,39679.4908449074,2008-08-19,11:46:49
39.965243,116.30164,0,212,39679.4908680556,2008-08-19,11:46:51
39.965266,116.301674,0,210,39679.4908912037,2008-08-19,11:46:53
39.965288,116.301677,0,211,39679.4909143519,2008-08-19,11:46:55
39.965314,116.301686,0,210,39679.4909375,2008-08-19,11:46:57
39.965337,116.301702,0,207,39679.4909606481,2008-08-19,11:46:59
39.965357,116.301732,0,204,39679.4909837963,2008-08-19,11:47:01
39.965377,116.301755,0,203,39679.4910069444,2008-08-19,11:47:03
39.9654,116.301768,0,202,39679.4910300926,2008-08-19,11:47:05
39.965413,116.301767,0,203,39679.4910532407,2008-08-19,11:47:07
39.965444,116.301743,0,203,39679.4910763889,2008-08-19,11:47:09
39.965457,116.301735,0,203,39679.491099537,2008-08-19,11:47:11
39.965487,116.30171,0,201,39679.4911226852,2008-08-19,11:47:13
39.965519,116.301699,0,198,39679.4911458333,2008-08-19,11:47:15
39.96554,116.301689,0,194,39679.4911689815,2008-08-19,11:47:17
39.965565,116.301669,0,194,39679.4911921296,2008-08-19,11:47:19
39.965585,116.301651,0,194,39679.4912152778,2008-08-19,11:47:21
39.965597,116.301637,0,194,39679.4912384259,2008-08-19,11:47:23
39.965629,116.301642,0,190,39679.4912615741,2008-08-19,11:47:25
39.965643,116.301585,0,191,39679.4912847222,2008-08-19,11:47:27
39.965655,116.301563,0,188,39679.4913078704,2008-08-19,11:47:29
39.965667,116.301533,0,187,39679.4913310185,2008-08-19,11:47:31
39.965683,116.301524,0,185,39679.4913541667,2008-08-19,11:47:33
39.9657,116.301519,0,183,39679.4913773148,2008-08-19,11:47:35
39.965731,116.301514,0,178,39679.491400463,2008-08-19,11:47:37
39.965726,116.301507,0,178,39679.4914236111,2008-08-19,11:47:39
39.965738,116.301498,0,178,39679.4914467593,2008-08-19,11:47:41
39.965748,116.301478,0,177,39679.4914699074,2008-08-19,11:47:43
39.965751,116.301473,0,177,39679.4914930556,2008-08-19,11:47:45
39.96576,116.301471,0,177,39679.4915162037,2008-08-19,11:47:47
39.965782,116.301466,0,173,39679.4915393519,2008-08-19,11:47:49
39.965793,116.301466,0,172,39679.4915625,2008-08-19,11:47:51
39.96581,116.301471,0,172,39679.4915856481,2008-08-19,11:47:53
39.965815,116.301476,0,175,39679.4916087963,2008-08-19,11:47:55
39.965826,116.301471,0,175,39679.4916319444,2008-08-19,11:47:57
39.965849,116.301475,0,176,39679.4916550926,2008-08-19,11:47:59
39.965865,116.301477,0,176,39679.4916782407,2008-08-19,11:48:01
39.965875,116.30147,0,174,39679.4917013889,2008-08-19,11:48:03
39.965902,116.301473,0,173,39679.491724537,2008-08-19,11:48:05
39.965916,116.301472,0,173,39679.4917476852,2008-08-19,11:48:07
39.965947,116.301453,0,173,39679.4917708333,2008-08-19,11:48:09
39.96596,116.301449,0,171,39679.4917939815,2008-08-19,11:48:11
39.965973,116.301426,0,172,39679.4918171296,2008-08-19,11:48:13
39.965981,116.301423,0,171,39679.4918402778,2008-08-19,11:48:15
39.965985,116.301412,0,171,39679.4918634259,2008-08-19,11:48:17
39.965997,116.301405,0,168,39679.4918865741,2008-08-19,11:48:19
39.966027,116.3014,0,162,39679.4919097222,2008-08-19,11:48:21
39.966046,116.301396,0,160,39679.4919328704,2008-08-19,11:48:23
39.966064,116.301397,0,158,39679.4919560185,2008-08-19,11:48:25
39.966095,116.3014,0,154,39679.4919791667,2008-08-19,11:48:27
39.966112,116.301401,0,154,39679.4920023148,2008-08-19,11:48:29
39.966136,116.301399,0,154,39679.492025463,2008-08-19,11:48:31
39.966149,116.301403,0,154,39679.4920486111,2008-08-19,11:48:33
39.96617,116.301409,0,155,39679.4920717593,2008-08-19,11:48:35
39.966184,116.301407,0,157,39679.4920949074,2008-08-19,11:48:37
39.966208,116.301405,0,155,39679.4921180556,2008-08-19,11:48:39
39.966231,116.301399,0,154,39679.4921412037,2008-08-19,11:48:41
39.966252,116.30139,0,157,39679.4921643519,2008-08-19,11:48:43
39.966272,116.30138,0,155,39679.4921875,2008-08-19,11:48:45
39.966283,116.301381,0,154,39679.4922106481,2008-08-19,11:48:47
39.96631,116.301376,0,153,39679.4922337963,2008-08-19,11:48:49
39.966339,116.301374,0,154,39679.4922569444,2008-08-19,11:48:51
39.966361,116.301373,0,153,39679.4922800926,2008-08-19,11:48:53
39.966383,116.301382,0,149,39679.4923032407,2008-08-19,11:48:55
39.966402,116.30138,0,148,39679.4923263889,2008-08-19,11:48:57
39.966418,116.301374,0,148,39679.492349537,2008-08-19,11:48:59
39.966436,116.301375,0,146,39679.4923726852,2008-08-19,11:49:01
39.966458,116.301372,0,144,39679.4923958333,2008-08-19,11:49:03
39.966486,116.301372,0,140,39679.4924189815,2008-08-19,11:49:05
39.966507,116.301372,0,139,39679.4924421296,2008-08-19,11:49:07
39.966527,116.301376,0,135,39679.4924652778,2008-08-19,11:49:09
39.966547,116.301382,0,138,39679.4924884259,2008-08-19,11:49:11
39.966568,116.301384,0,136,39679.4925115741,2008-08-19,11:49:13
39.966594,116.301374,0,132,39679.4925347222,2008-08-19,11:49:15
39.966612,116.30136,0,130,39679.4925578704,2008-08-19,11:49:17
39.966633,116.301352,0,131,39679.4925810185,2008-08-19,11:49:19
39.966647,116.301352,0,130,39679.4926041667,2008-08-19,11:49:21
39.966675,116.301352,0,126,39679.4926273148,2008-08-19,11:49:23
39.966687,116.301355,0,127,39679.492650463,2008-08-19,11:49:25
39.966699,116.301352,0,126,39679.4926736111,2008-08-19,11:49:27
39.966714,116.301366,0,130,39679.4926967593,2008-08-19,11:49:29
39.966734,116.301374,0,137,39679.4927199074,2008-08-19,11:49:31
39.966758,116.301371,0,142,39679.4927430556,2008-08-19,11:49:33
39.966785,116.301367,0,142,39679.4927662037,2008-08-19,11:49:35
39.966802,116.301364,0,145,39679.4927893518,2008-08-19,11:49:37
39.966819,116.301364,0,145,39679.4928125,2008-08-19,11:49:39
39.966837,116.301359,0,146,39679.4928356481,2008-08-19,11:49:41
39.966858,116.301354,0,144,39679.4928587963,2008-08-19,11:49:43
39.966873,116.301349,0,146,39679.4928819444,2008-08-19,11:49:45
39.96689,116.301344,0,150,39679.4929050926,2008-08-19,11:49:47
39.966905,116.301331,0,156,39679.4929282407,2008-08-19,11:49:49
39.966922,116.301323,0,158,39679.4929513889,2008-08-19,11:49:51
39.966958,116.301312,0,157,39679.492974537,2008-08-19,11:49:53
39.96698,116.301299,0,156,39679.4929976852,2008-08-19,11:49:55
39.966985,116.30129,0,165,39679.4930208333,2008-08-19,11:49:57
39.967001,116.301303,0,164,39679.4930439815,2008-08-19,11:49:59
39.967014,116.301301,0,169,39679.4930671296,2008-08-19,11:50:01
39.967023,116.30131,0,170,39679.4930902778,2008-08-19,11:50:03
39.96703,116.30131,0,169,39679.4931134259,2008-08-19,11:50:05
39.967033,116.301299,0,172,39679.4931365741,2008-08-19,11:50:07
39.967049,116.301296,0,176,39679.4931597222,2008-08-19,11:50:09
39.967076,116.301298,0,175,39679.4931828704,2008-08-19,11:50:11
39.967082,116.301297,0,177,39679.4932060185,2008-08-19,11:50:13
39.967093,116.301294,0,177,39679.4932291667,2008-08-19,11:50:15
39.967127,116.30129,0,175,39679.4932523148,2008-08-19,11:50:17
39.967148,116.301288,0,177,39679.493275463,2008-08-19,11:50:19
39.96717,116.301286,0,174,39679.4932986111,2008-08-19,11:50:21
39.967188,116.301278,0,173,39679.4933217593,2008-08-19,11:50:23
39.967202,116.301277,0,170,39679.4933449074,2008-08-19,11:50:25
39.967223,116.301278,0,167,39679.4933680556,2008-08-19,11:50:27
39.967249,116.301272,0,166,39679.4933912037,2008-08-19,11:50:29
39.967274,116.301266,0,163,39679.4934143518,2008-08-19,11:50:31
39.967297,116.301262,0,160,39679.4934375,2008-08-19,11:50:33
39.967319,116.301266,0,159,39679.4934606481,2008-08-19,11:50:35
39.967341,116.301261,0,159,39679.4934837963,2008-08-19,11:50:37
39.967356,116.301233,0,156,39679.4935069444,2008-08-19,11:50:39
39.967372,116.301234,0,153,39679.4935300926,2008-08-19,11:50:41
39.967389,116.30124,0,150,39679.4935532407,2008-08-19,11:50:43
39.967395,116.301228,0,152,39679.4935763889,2008-08-19,11:50:45
39.967418,116.301228,0,149,39679.493599537,2008-08-19,11:50:47
39.967433,116.301221,0,149,39679.4936226852,2008-08-19,11:50:49
39.967457,116.301213,0,145,39679.4936458333,2008-08-19,11:50:51
39.967479,116.30121,0,140,39679.4936689815,2008-08-19,11:50:53
39.967498,116.301205,0,137,39679.4936921296,2008-08-19,11:50:55
39.967525,116.301198,0,134,39679.4937152778,2008-08-19,11:50:57
39.967549,116.301194,0,133,39679.4937384259,2008-08-19,11:50:59
39.967568,116.301187,0,133,39679.4937615741,2008-08-19,11:51:01
39.967601,116.301254,0,138,39679.4937847222,2008-08-19,11:51:03
39.967614,116.301256,0,139,39679.4938078704,2008-08-19,11:51:05
39.967625,116.301251,0,139,39679.4938310185,2008-08-19,11:51:07
39.967641,116.30124,0,139,39679.4938541667,2008-08-19,11:51:09
39.967652,116.301236,0,137,39679.4938773148,2008-08-19,11:51:11
39.967679,116.30123,0,136,39679.493900463,2008-08-19,11:51:13
39.967707,116.301219,0,134,39679.4939236111,2008-08-19,11:51:15
39.967725,116.301208,0,134,39679.4939467593,2008-08-19,11:51:17
39.967741,116.301196,0,136,39679.4939699074,2008-08-19,11:51:19
39.96776,116.301198,0,133,39679.4939930556,2008-08-19,11:51:21
39.96777,116.301195,0,134,39679.4940162037,2008-08-19,11:51:23
39.967789,116.301193,0,134,39679.4940393518,2008-08-19,11:51:25
39.967802,116.301201,0,133,39679.4940625,2008-08-19,11:51:27
39.96782,116.301198,0,133,39679.4940856481,2008-08-19,11:51:29
39.96784,116.301198,0,130,39679.4941087963,2008-08-19,11:51:31
39.967871,116.3012,0,127,39679.4941319444,2008-08-19,11:51:33
39.967887,116.301188,0,129,39679.4941550926,2008-08-19,11:51:35
39.967909,116.301186,0,127,39679.4941782407,2008-08-19,11:51:37
39.967937,116.301183,0,125,39679.4942013889,2008-08-19,11:51:39
39.967963,116.301172,0,124,39679.494224537,2008-08-19,11:51:41
39.967974,116.301154,0,124,39679.4942476852,2008-08-19,11:51:43
39.967994,116.301148,0,124,39679.4942708333,2008-08-19,11:51:45
39.968009,116.301146,0,125,39679.4942939815,2008-08-19,11:51:47
39.968024,116.301133,0,127,39679.4943171296,2008-08-19,11:51:49
39.968036,116.30113,0,127,39679.4943402778,2008-08-19,11:51:51
39.96805,116.301118,0,127,39679.4943634259,2008-08-19,11:51:53
39.968067,116.301102,0,126,39679.4943865741,2008-08-19,11:51:55
39.968079,116.3011,0,127,39679.4944097222,2008-08-19,11:51:57
39.968099,116.301093,0,126,39679.4944328704,2008-08-19,11:51:59
39.968115,116.301098,0,127,39679.4944560185,2008-08-19,11:52:01
39.968137,116.301104,0,127,39679.4944791667,2008-08-19,11:52:03
39.968159,116.301112,0,127,39679.4945023148,2008-08-19,11:52:05
39.968179,116.301109,0,127,39679.494525463,2008-08-19,11:52:07
39.968197,116.301099,0,128,39679.4945486111,2008-08-19,11:52:09
39.968219,116.301087,0,130,39679.4945717593,2008-08-19,11:52:11
39.968241,116.301081,0,131,39679.4945949074,2008-08-19,11:52:13
39.968266,116.301081,0,132,39679.4946180556,2008-08-19,11:52:15
39.968287,116.301086,0,133,39679.4946412037,2008-08-19,11:52:17
39.968299,116.30109,0,134,39679.4946643518,2008-08-19,11:52:19
39.968325,116.30109,0,135,39679.4946875,2008-08-19,11:52:21
39.96834,116.301087,0,136,39679.4947106481,2008-08-19,11:52:23
39.96835,116.301077,0,138,39679.4947337963,2008-08-19,11:52:25
39.968375,116.301069,0,139,39679.4947569444,2008-08-19,11:52:27
39.968395,116.30105,0,140,39679.4947800926,2008-08-19,11:52:29
39.968414,116.301042,0,140,39679.4948032407,2008-08-19,11:52:31
39.968433,116.301051,0,142,39679.4948263889,2008-08-19,11:52:33
39.968446,116.301057,0,143,39679.494849537,2008-08-19,11:52:35
39.968468,116.301067,0,144,39679.4948726852,2008-08-19,11:52:37
39.968484,116.30106,0,145,39679.4948958333,2008-08-19,11:52:39
39.968507,116.301051,0,145,39679.4949189815,2008-08-19,11:52:41
39.96853,116.301034,0,145,39679.4949421296,2008-08-19,11:52:43
39.968547,116.301015,0,145,39679.4949652778,2008-08-19,11:52:45
39.968564,116.301004,0,147,39679.4949884259,2008-08-19,11:52:47
39.968614,116.301116,0,140,39679.4950115741,2008-08-19,11:52:49
39.96863,116.301103,0,139,39679.4950347222,2008-08-19,11:52:51
39.968647,116.301092,0,140,39679.4950578704,2008-08-19,11:52:53
39.968654,116.301092,0,140,39679.4950810185,2008-08-19,11:52:55
39.96868,116.301099,0,142,39679.4951041667,2008-08-19,11:52:57
39.968697,116.301109,0,142,39679.4951273148,2008-08-19,11:52:59
39.968706,116.301119,0,143,39679.495150463,2008-08-19,11:53:01
39.968717,116.301114,0,144,39679.4951736111,2008-08-19,11:53:03
39.968728,116.30113,0,144,39679.4951967593,2008-08-19,11:53:05
39.968749,116.301123,0,143,39679.4952199074,2008-08-19,11:53:07
39.968768,116.301113,0,144,39679.4952430556,2008-08-19,11:53:09
39.968781,116.301105,0,144,39679.4952662037,2008-08-19,11:53:11
39.968797,116.301092,0,144,39679.4952893518,2008-08-19,11:53:13
39.968812,116.301082,0,144,39679.4953125,2008-08-19,11:53:15
39.968834,116.301088,0,144,39679.4953356481,2008-08-19,11:53:17
39.968871,116.301064,0,145,39679.4953587963,2008-08-19,11:53:19
39.968921,116.300993,0,145,39679.4953819444,2008-08-19,11:53:21
39.968958,116.301053,0,145,39679.4954050926,2008-08-19,11:53:23
39.968967,116.301054,0,146,39679.4954282407,2008-08-19,11:53:25
39.968975,116.301046,0,146,39679.4954513889,2008-08-19,11:53:27
39.968999,116.301015,0,146,39679.495474537,2008-08-19,11:53:29
39.969014,116.300979,0,146,39679.4954976852,2008-08-19,11:53:31
39.969018,116.300975,0,147,39679.4955208333,2008-08-19,11:53:33
39.969036,116.300987,0,147,39679.4955439815,2008-08-19,11:53:35
39.969049,116.301006,0,147,39679.4955671296,2008-08-19,11:53:37
39.969066,116.301004,0,147,39679.4955902778,2008-08-19,11:53:39
39.969091,116.301042,0,146,39679.4956134259,2008-08-19,11:53:41
39.969112,116.301004,0,147,39679.4956365741,2008-08-19,11:53:43
39.969125,116.301008,0,148,39679.4956597222,2008-08-19,11:53:45
39.969129,116.301035,0,147,39679.4956828704,2008-08-19,11:53:47
39.96916,116.301045,0,148,39679.4957060185,2008-08-19,11:53:49
39.969182,116.301064,0,148,39679.4957291667,2008-08-19,11:53:51
39.969209,116.301076,0,147,39679.4957523148,2008-08-19,11:53:53
39.969242,116.301079,0,147,39679.495775463,2008-08-19,11:53:55
39.969286,116.301053,0,148,39679.4957986111,2008-08-19,11:53:57
39.969304,116.30105,0,148,39679.4958217593,2008-08-19,11:53:59
39.969336,116.301054,0,148,39679.4958449074,2008-08-19,11:54:01
39.969349,116.301074,0,135,39679.4958680556,2008-08-19,11:54:03
39.969362,116.301077,0,136,39679.4958912037,2008-08-19,11:54:05
39.969366,116.301073,0,139,39679.4959143519,2008-08-19,11:54:07
39.96938,116.301091,0,141,39679.4959375,2008-08-19,11:54:09
39.969375,116.301101,0,142,39679.4959606482,2008-08-19,11:54:11
39.969374,116.301124,0,143,39679.4959837963,2008-08-19,11:54:13
39.969389,116.301132,0,142,39679.4960069444,2008-08-19,11:54:15
39.969368,116.301148,0,142,39679.4960300926,2008-08-19,11:54:17
39.969366,116.301173,0,143,39679.4960532407,2008-08-19,11:54:19
39.969371,116.301182,0,144,39679.4960763889,2008-08-19,11:54:21
39.969371,116.301185,0,147,39679.496099537,2008-08-19,11:54:23
39.969372,116.301189,0,149,39679.4961226852,2008-08-19,11:54:25
39.969386,116.301189,0,149,39679.4961458333,2008-08-19,11:54:27
39.969426,116.301203,0,150,39679.4961689815,2008-08-19,11:54:29
39.969476,116.301224,0,149,39679.4961921296,2008-08-19,11:54:31
39.969484,116.301246,0,150,39679.4962152778,2008-08-19,11:54:33
39.969503,116.301261,0,153,39679.4962384259,2008-08-19,11:54:35
39.969511,116.301293,0,154,39679.4962615741,2008-08-19,11:54:37
39.969532,116.301323,0,154,39679.4962847222,2008-08-19,11:54:39
39.969538,116.301353,0,155,39679.4963078704,2008-08-19,11:54:41
39.969545,116.301393,0,153,39679.4963310185,2008-08-19,11:54:43
39.969542,116.301427,0,153,39679.4963541667,2008-08-19,11:54:45
39.969534,116.301454,0,153,39679.4963773148,2008-08-19,11:54:47
39.969535,116.301478,0,155,39679.496400463,2008-08-19,11:54:49
39.969543,116.3015,0,159,39679.4964236111,2008-08-19,11:54:51
39.969556,116.301513,0,161,39679.4964467593,2008-08-19,11:54:53
39.969564,116.301534,0,170,39679.4964699074,2008-08-19,11:54:55
39.969573,116.301559,0,175,39679.4964930556,2008-08-19,11:54:57
39.969582,116.301592,0,180,39679.4965162037,2008-08-19,11:54:59
39.969589,116.301623,0,185,39679.4965393519,2008-08-19,11:55:01
39.969598,116.301659,0,186,39679.4965625,2008-08-19,11:55:03
39.969603,116.301702,0,186,39679.4965856481,2008-08-19,11:55:05
39.969615,116.301736,0,190,39679.4966087963,2008-08-19,11:55:07
39.96964,116.301773,0,193,39679.4966319444,2008-08-19,11:55:09
39.969655,116.3018,0,197,39679.4966550926,2008-08-19,11:55:11
39.969671,116.301834,0,201,39679.4966782407,2008-08-19,11:55:13
39.96969,116.301855,0,202,39679.4967013889,2008-08-19,11:55:15
39.969708,116.301872,0,206,39679.496724537,2008-08-19,11:55:17
39.96973,116.3019,0,209,39679.4967476852,2008-08-19,11:55:19
39.969754,116.301938,0,213,39679.4967708333,2008-08-19,11:55:21
39.969779,116.301951,0,215,39679.4967939815,2008-08-19,11:55:23
39.96981,116.302,0,218,39679.4968171296,2008-08-19,11:55:25
39.969803,116.302022,0,220,39679.4968402778,2008-08-19,11:55:27
39.969809,116.302051,0,224,39679.4968634259,2008-08-19,11:55:29
39.969822,116.302073,0,227,39679.4968865741,2008-08-19,11:55:31
39.969836,116.302103,0,231,39679.4969097222,2008-08-19,11:55:33
39.969863,116.302126,0,233,39679.4969328704,2008-08-19,11:55:35
39.969951,116.302031,0,222,39679.4969560185,2008-08-19,11:55:37
39.969962,116.302032,0,220,39679.4969791667,2008-08-19,11:55:39
39.969973,116.302042,0,222,39679.4970023148,2008-08-19,11:55:41
39.969977,116.30205,0,223,39679.497025463,2008-08-19,11:55:43
39.96999,116.302042,0,224,39679.4970486111,2008-08-19,11:55:45
39.970012,116.30203,0,226,39679.4970717593,2008-08-19,11:55:47
39.970021,116.302022,0,227,39679.4970949074,2008-08-19,11:55:49
39.97008,116.302042,0,229,39679.4971180556,2008-08-19,11:55:51
39.970069,116.302075,0,234,39679.4971412037,2008-08-19,11:55:53
39.970148,116.302086,0,235,39679.4971643519,2008-08-19,11:55:55
39.970162,116.3021,0,237,39679.4971875,2008-08-19,11:55:57
39.970124,116.302112,0,241,39679.4972106481,2008-08-19,11:55:59
39.970052,116.30215,0,246,39679.4972337963,2008-08-19,11:56:01
39.970059,116.30216,0,249,39679.4972569444,2008-08-19,11:56:03
39.970065,116.302175,0,252,39679.4972800926,2008-08-19,11:56:05
39.970081,116.30219,0,254,39679.4973032407,2008-08-19,11:56:07
39.970077,116.302212,0,257,39679.4973263889,2008-08-19,11:56:09
39.970077,116.30223,0,259,39679.497349537,2008-08-19,11:56:11
39.970088,116.302241,0,262,39679.4973726852,2008-08-19,11:56:13
39.970096,116.302253,0,265,39679.4973958333,2008-08-19,11:56:15
39.9701,116.302267,0,267,39679.4974189815,2008-08-19,11:56:17
39.970123,116.302269,0,270,39679.4974421296,2008-08-19,11:56:19
39.970143,116.302272,0,274,39679.4974652778,2008-08-19,11:56:21
39.970145,116.30228,0,277,39679.4974884259,2008-08-19,11:56:23
39.970147,116.302287,0,283,39679.4975115741,2008-08-19,11:56:25
39.970148,116.302291,0,285,39679.4975347222,2008-08-19,11:56:27
39.970157,116.302294,0,288,39679.4975578704,2008-08-19,11:56:29
39.970171,116.302296,0,291,39679.4975810185,2008-08-19,11:56:31
39.970188,116.302293,0,295,39679.4976041667,2008-08-19,11:56:33
39.970199,116.302287,0,298,39679.4976273148,2008-08-19,11:56:35
39.970213,116.302284,0,301,39679.497650463,2008-08-19,11:56:37
39.970225,116.302284,0,304,39679.4976736111,2008-08-19,11:56:39
39.970239,116.30227,0,308,39679.4976967593,2008-08-19,11:56:41
39.970259,116.302276,0,311,39679.4977199074,2008-08-19,11:56:43
39.970267,116.302265,0,314,39679.4977430556,2008-08-19,11:56:45
39.970269,116.302264,0,314,39679.4977662037,2008-08-19,11:56:47
39.970267,116.302256,0,315,39679.4977893519,2008-08-19,11:56:49
39.970255,116.302252,0,316,39679.4978125,2008-08-19,11:56:51
39.970254,116.302241,0,317,39679.4978356481,2008-08-19,11:56:53
39.970245,116.302237,0,317,39679.4978587963,2008-08-19,11:56:55
39.970232,116.302239,0,319,39679.4978819444,2008-08-19,11:56:57
39.970216,116.302186,0,321,39679.4979050926,2008-08-19,11:56:59
39.970195,116.302117,0,323,39679.4979282407,2008-08-19,11:57:01
39.970185,116.302112,0,324,39679.4979513889,2008-08-19,11:57:03
39.970182,116.302112,0,325,39679.497974537,2008-08-19,11:57:05
39.970185,116.302117,0,325,39679.4979976852,2008-08-19,11:57:07
39.970168,116.302235,0,324,39679.4980208333,2008-08-19,11:57:09
39.970155,116.302633,0,321,39679.4980439815,2008-08-19,11:57:11
39.970205,116.303074,0,321,39679.4980671296,2008-08-19,11:57:13
39.970364,116.3031,0,322,39679.4980902778,2008-08-19,11:57:15
39.970373,116.303207,0,323,39679.4981134259,2008-08-19,11:57:17
39.970404,116.303214,0,323,39679.4981365741,2008-08-19,11:57:19
39.970384,116.30324,0,324,39679.4981597222,2008-08-19,11:57:21
39.970396,116.303263,0,324,39679.4981828704,2008-08-19,11:57:23
39.970468,116.30333,0,323,39679.4982060185,2008-08-19,11:57:25
39.970467,116.303337,0,323,39679.4982291667,2008-08-19,11:57:27
39.970471,116.30337,0,323,39679.4982523148,2008-08-19,11:57:29
39.970447,116.303417,0,323,39679.498275463,2008-08-19,11:57:31
39.970479,116.303442,0,323,39679.4982986111,2008-08-19,11:57:33
39.9705,116.303452,0,324,39679.4983217593,2008-08-19,11:57:35
39.970509,116.303447,0,325,39679.4983449074,2008-08-19,11:57:37
39.970539,116.30341,0,326,39679.4983680556,2008-08-19,11:57:39
39.970532,116.303379,0,328,39679.4983912037,2008-08-19,11:57:41
39.970532,116.303361,0,329,39679.4984143519,2008-08-19,11:57:43
39.970575,116.30336,0,330,39679.4984375,2008-08-19,11:57:45
39.970608,116.303354,0,330,39679.4984606481,2008-08-19,11:57:47
39.970646,116.303283,0,330,39679.4984837963,2008-08-19,11:57:49
39.970677,116.303275,0,331,39679.4985069444,2008-08-19,11:57:51
39.9707,116.303274,0,332,39679.4985300926,2008-08-19,11:57:53
39.970788,116.303276,0,334,39679.4985532407,2008-08-19,11:57:55
39.970815,116.303267,0,334,39679.4985763889,2008-08-19,11:57:57
39.970902,116.303313,0,334,39679.498599537,2008-08-19,11:57:59
39.970893,116.303337,0,330,39679.4986226852,2008-08-19,11:58:01
39.970886,116.303412,0,328,39679.4986458333,2008-08-19,11:58:03
39.970967,116.303336,0,307,39679.4986689815,2008-08-19,11:58:05
39.970981,116.30335,0,302,39679.4986921296,2008-08-19,11:58:07
39.970985,116.303357,0,293,39679.4987152778,2008-08-19,11:58:09
39.97098,116.303369,0,286,39679.4987384259,2008-08-19,11:58:11
39.970988,116.30338,0,280,39679.4987615741,2008-08-19,11:58:13
39.970985,116.303414,0,276,39679.4987847222,2008-08-19,11:58:15
39.970965,116.303444,0,266,39679.4988078704,2008-08-19,11:58:17
39.970964,116.303466,0,261,39679.4988310185,2008-08-19,11:58:19
39.970962,116.303499,0,257,39679.4988541667,2008-08-19,11:58:21
39.97094,116.30353,0,256,39679.4988773148,2008-08-19,11:58:23
39.970929,116.303559,0,254,39679.498900463,2008-08-19,11:58:25
39.970928,116.303579,0,252,39679.4989236111,2008-08-19,11:58:27
39.970922,116.30361,0,251,39679.4989467593,2008-08-19,11:58:29
39.970917,116.303639,0,250,39679.4989699074,2008-08-19,11:58:31
39.970918,116.303661,0,249,39679.4989930556,2008-08-19,11:58:33
39.970918,116.303684,0,249,39679.4990162037,2008-08-19,11:58:35
39.970927,116.303704,0,247,39679.4990393519,2008-08-19,11:58:37
39.970933,116.303734,0,247,39679.4990625,2008-08-19,11:58:39
39.970939,116.303761,0,246,39679.4990856481,2008-08-19,11:58:41
39.970937,116.303784,0,246,39679.4991087963,2008-08-19,11:58:43
39.970933,116.303801,0,245,39679.4991319444,2008-08-19,11:58:45
39.970928,116.303822,0,245,39679.4991550926,2008-08-19,11:58:47
39.970929,116.303846,0,245,39679.4991782407,2008-08-19,11:58:49
39.970929,116.303863,0,244,39679.4992013889,2008-08-19,11:58:51
39.970899,116.30385,0,244,39679.499224537,2008-08-19,11:58:53
39.970958,116.303823,0,240,39679.4992476852,2008-08-19,11:58:55
39.970964,116.303852,0,239,39679.4992708333,2008-08-19,11:58:57
39.970955,116.303877,0,238,39679.4992939815,2008-08-19,11:58:59
39.970947,116.303908,0,236,39679.4993171296,2008-08-19,11:59:01
39.970938,116.303932,0,235,39679.4993402778,2008-08-19,11:59:03
39.970903,116.303951,0,232,39679.4993634259,2008-08-19,11:59:05
39.970865,116.303971,0,231,39679.4993865741,2008-08-19,11:59:07
39.970863,116.303992,0,229,39679.4994097222,2008-08-19,11:59:09
39.970852,116.304014,0,228,39679.4994328704,2008-08-19,11:59:11
39.970845,116.304032,0,226,39679.4994560185,2008-08-19,11:59:13
39.970849,116.304048,0,225,39679.4994791667,2008-08-19,11:59:15
39.970863,116.304048,0,225,39679.4995023148,2008-08-19,11:59:17
39.970874,116.304066,0,224,39679.499525463,2008-08-19,11:59:19
39.970888,116.30409,0,224,39679.4995486111,2008-08-19,11:59:21
39.970896,116.304123,0,223,39679.4995717593,2008-08-19,11:59:23
39.970909,116.304145,0,222,39679.4995949074,2008-08-19,11:59:25
39.970935,116.304159,0,222,39679.4996180556,2008-08-19,11:59:27
39.970955,116.304167,0,222,39679.4996412037,2008-08-19,11:59:29
39.970944,116.30422,0,221,39679.4996643519,2008-08-19,11:59:31
39.970954,116.304228,0,221,39679.4996875,2008-08-19,11:59:33
39.970953,116.304272,0,221,39679.4997106481,2008-08-19,11:59:35
39.970989,116.304305,0,220,39679.4997337963,2008-08-19,11:59:37
39.970972,116.304362,0,220,39679.4997569444,2008-08-19,11:59:39
39.970991,116.304405,0,220,39679.4997800926,2008-08-19,11:59:41
39.971012,116.304464,0,221,39679.4998032407,2008-08-19,11:59:43
39.97101,116.304497,0,221,39679.4998263889,2008-08-19,11:59:45
39.970995,116.304488,0,221,39679.499849537,2008-08-19,11:59:47
39.971032,116.304561,0,221,39679.4998726852,2008-08-19,11:59:49
39.971026,116.304596,0,221,39679.4998958333,2008-08-19,11:59:51
39.971015,116.304618,0,222,39679.4999189815,2008-08-19,11:59:53
39.97099,116.304641,0,222,39679.4999421296,2008-08-19,11:59:55
39.970989,116.304674,0,222,39679.4999652778,2008-08-19,11:59:57
39.971006,116.304694,0,222,39679.4999884259,2008-08-19,11:59:59
39.971023,116.304721,0,222,39679.5000115741,2008-08-19,12:00:01
39.971059,116.304747,0,223,39679.5000347222,2008-08-19,12:00:03
39.971055,116.304771,0,223,39679.5000578704,2008-08-19,12:00:05
39.97106,116.3048,0,224,39679.5000810185,2008-08-19,12:00:07
39.971049,116.304816,0,224,39679.5001041667,2008-08-19,12:00:09
39.97105,116.304829,0,224,39679.5001273148,2008-08-19,12:00:11
39.971047,116.30484,0,224,39679.500150463,2008-08-19,12:00:13
39.971047,116.304864,0,225,39679.5001736111,2008-08-19,12:00:15
39.971069,116.304878,0,225,39679.5001967593,2008-08-19,12:00:17
39.971075,116.304897,0,226,39679.5002199074,2008-08-19,12:00:19
39.97107,116.304918,0,226,39679.5002430556,2008-08-19,12:00:21
39.971061,116.304966,0,227,39679.5002662037,2008-08-19,12:00:23
39.971061,116.304995,0,227,39679.5002893518,2008-08-19,12:00:25
39.971057,116.305017,0,227,39679.5003125,2008-08-19,12:00:27
39.971048,116.305035,0,227,39679.5003356481,2008-08-19,12:00:29
39.971047,116.30505,0,227,39679.5003587963,2008-08-19,12:00:31
39.971047,116.305058,0,227,39679.5003819444,2008-08-19,12:00:33
39.971047,116.305061,0,227,39679.5004050926,2008-08-19,12:00:35
39.971049,116.305057,0,226,39679.5004282407,2008-08-19,12:00:37
39.971042,116.30504,0,226,39679.5004513889,2008-08-19,12:00:39
39.971037,116.305015,0,225,39679.500474537,2008-08-19,12:00:41
39.971029,116.305,0,225,39679.5004976852,2008-08-19,12:00:43
39.971016,116.304995,0,225,39679.5005208333,2008-08-19,12:00:45
39.97044,116.298884,0,129,39679.5016319444,2008-08-19,12:02:21
39.970452,116.298954,0,130,39679.5016550926,2008-08-19,12:02:23
39.971347,116.305284,0,223,39679.502025463,2008-08-19,12:02:55
39.971352,116.305442,0,223,39679.5024884259,2008-08-19,12:03:35
39.971348,116.305437,0,223,39679.5025115741,2008-08-19,12:03:37
39.971339,116.305429,0,223,39679.5025347222,2008-08-19,12:03:39
39.971334,116.305418,0,223,39679.5025578704,2008-08-19,12:03:41
39.971313,116.3054,0,224,39679.5038310185,2008-08-19,12:05:31
39.971299,116.305316,0,224,39679.5038541667,2008-08-19,12:05:33
39.971192,116.3046,0,224,39679.5038773148,2008-08-19,12:05:35
39.97115,116.304399,0,225,39679.503900463,2008-08-19,12:05:37
39.971127,116.304401,0,225,39679.5039236111,2008-08-19,12:05:39
39.971127,116.3044,0,224,39679.5039467593,2008-08-19,12:05:41
39.971139,116.304411,0,224,39679.5039699074,2008-08-19,12:05:43
39.971144,116.304422,0,224,39679.5039930556,2008-08-19,12:05:45
39.971128,116.304244,0,224,39679.5040162037,2008-08-19,12:05:47
39.971071,116.304137,0,249,39679.5060532407,2008-08-19,12:08:43
39.971075,116.30414,0,249,39679.5060763889,2008-08-19,12:08:45
