# Supplementary material for: Research on differential privacy protection method based on user tendency
Source: PLoS One. 2023 Oct 26;18(10):e0288823. doi: 10.1371/journal.pone.0288823 (PMC10602288; doi:10.1371/journal.pone.0288823)
Supplement: S3 Data — (ZIP) [file pone.0288823.s003.zip › Data 5-3/052/Trajectory/20080819232504.plt]

Geolife trajectory
WGS 84
Altitude is in Feet
Reserved 3
0,2,255,My Track,0,0,2,8421376
0
39.968225,116.310197,0,492,39679.9757407407,2008-08-19,23:25:04
39.968244,116.310143,0,491,39679.9757638889,2008-08-19,23:25:06
39.968282,116.310286,0,491,39679.975787037,2008-08-19,23:25:08
39.968298,116.310313,0,491,39679.9758101852,2008-08-19,23:25:10
39.968323,116.310361,0,491,39679.9758333333,2008-08-19,23:25:12
39.968404,116.310451,0,491,39679.9758564815,2008-08-19,23:25:14
39.968608,116.310583,0,490,39679.9758796296,2008-08-19,23:25:16
39.968691,116.310642,0,490,39679.9759027778,2008-08-19,23:25:18
39.968673,116.310686,0,490,39679.9759259259,2008-08-19,23:25:20
39.968654,116.310718,0,490,39679.9759490741,2008-08-19,23:25:22
39.968639,116.310738,0,489,39679.9759722222,2008-08-19,23:25:24
39.968636,116.310741,0,490,39679.9759953704,2008-08-19,23:25:26
39.968601,116.310738,0,490,39679.9760185185,2008-08-19,23:25:28
39.968582,116.310744,0,490,39679.9760416667,2008-08-19,23:25:30
39.968557,116.310759,0,489,39679.9760648148,2008-08-19,23:25:32
39.968527,116.310765,0,489,39679.976087963,2008-08-19,23:25:34
39.968505,116.310755,0,489,39679.9761111111,2008-08-19,23:25:36
39.968467,116.310717,0,489,39679.9761342593,2008-08-19,23:25:38
39.968445,116.310756,0,489,39679.9761574074,2008-08-19,23:25:40
39.968447,116.310792,0,488,39679.9761805556,2008-08-19,23:25:42
39.968449,116.310818,0,488,39679.9762037037,2008-08-19,23:25:44
39.968433,116.310858,0,488,39679.9762268519,2008-08-19,23:25:46
39.968415,116.310872,0,488,39679.97625,2008-08-19,23:25:48
39.968414,116.310927,0,487,39679.9762731481,2008-08-19,23:25:50
39.968408,116.310924,0,487,39679.9762962963,2008-08-19,23:25:52
39.968412,116.310794,0,470,39679.9763194444,2008-08-19,23:25:54
39.968882,116.310367,0,406,39679.9763425926,2008-08-19,23:25:56
39.968783,116.310232,0,407,39679.9763657407,2008-08-19,23:25:58
39.968776,116.310237,0,410,39679.9763888889,2008-08-19,23:26:00
39.968756,116.310234,0,414,39679.976412037,2008-08-19,23:26:02
39.968755,116.31025,0,416,39679.9764351852,2008-08-19,23:26:04
39.968752,116.31027,0,419,39679.9764583333,2008-08-19,23:26:06
39.968752,116.31029,0,421,39679.9764814815,2008-08-19,23:26:08
39.968753,116.310313,0,424,39679.9765046296,2008-08-19,23:26:10
39.968754,116.310331,0,426,39679.9765277778,2008-08-19,23:26:12
39.968765,116.310345,0,428,39679.9765509259,2008-08-19,23:26:14
39.968774,116.310338,0,428,39679.9765740741,2008-08-19,23:26:16
39.968786,116.310374,0,430,39679.9765972222,2008-08-19,23:26:18
39.968774,116.310389,0,433,39679.9766203704,2008-08-19,23:26:20
39.968765,116.310408,0,435,39679.9766435185,2008-08-19,23:26:22
39.968792,116.310433,0,437,39679.9766666667,2008-08-19,23:26:24
39.968958,116.310332,0,444,39679.9766898148,2008-08-19,23:26:26
39.968968,116.310348,0,445,39679.976712963,2008-08-19,23:26:28
39.968962,116.310374,0,447,39679.9767361111,2008-08-19,23:26:30
39.968968,116.310393,0,447,39679.9767592593,2008-08-19,23:26:32
39.968961,116.31044,0,447,39679.9767824074,2008-08-19,23:26:34
39.968936,116.310502,0,449,39679.9768055556,2008-08-19,23:26:36
39.96887,116.310519,0,451,39679.9768287037,2008-08-19,23:26:38
39.968869,116.31055,0,451,39679.9768518518,2008-08-19,23:26:40
39.96885,116.310598,0,451,39679.976875,2008-08-19,23:26:42
39.968849,116.310629,0,451,39679.9768981481,2008-08-19,23:26:44
39.968848,116.310651,0,451,39679.9769212963,2008-08-19,23:26:46
39.968717,116.310798,0,450,39679.9769444444,2008-08-19,23:26:48
39.968677,116.310786,0,449,39679.9769675926,2008-08-19,23:26:50
39.968647,116.310781,0,449,39679.9769907407,2008-08-19,23:26:52
39.968616,116.310857,0,447,39679.9770138889,2008-08-19,23:26:54
39.968586,116.310904,0,445,39679.977037037,2008-08-19,23:26:56
39.968513,116.311013,0,443,39679.9770601852,2008-08-19,23:26:58
39.968461,116.311098,0,439,39679.9770833333,2008-08-19,23:27:00
39.968443,116.311165,0,437,39679.9771064815,2008-08-19,23:27:02
39.968422,116.311243,0,433,39679.9771296296,2008-08-19,23:27:04
39.968431,116.31128,0,430,39679.9771527778,2008-08-19,23:27:06
39.968425,116.31132,0,427,39679.9771759259,2008-08-19,23:27:08
39.96841,116.311366,0,426,39679.9771990741,2008-08-19,23:27:10
39.968412,116.311389,0,425,39679.9772222222,2008-08-19,23:27:12
39.968395,116.31143,0,423,39679.9772453704,2008-08-19,23:27:14
39.968398,116.311462,0,421,39679.9772685185,2008-08-19,23:27:16
39.968409,116.311492,0,418,39679.9772916667,2008-08-19,23:27:18
39.968413,116.311501,0,417,39679.9773148148,2008-08-19,23:27:20
39.968427,116.311546,0,412,39679.977337963,2008-08-19,23:27:22
39.96843,116.31156,0,409,39679.9773611111,2008-08-19,23:27:24
39.968422,116.311595,0,407,39679.9773842593,2008-08-19,23:27:26
39.968424,116.311611,0,405,39679.9774074074,2008-08-19,23:27:28
39.968405,116.311637,0,403,39679.9774305556,2008-08-19,23:27:30
39.968406,116.311659,0,402,39679.9774537037,2008-08-19,23:27:32
39.968418,116.311688,0,399,39679.9774768518,2008-08-19,23:27:34
39.968388,116.31147,0,372,39679.9775,2008-08-19,23:27:36
39.968364,116.311412,0,366,39679.9775231481,2008-08-19,23:27:38
39.968363,116.311419,0,362,39679.9775462963,2008-08-19,23:27:40
39.968369,116.311448,0,359,39679.9775694444,2008-08-19,23:27:42
39.968376,116.311469,0,355,39679.9775925926,2008-08-19,23:27:44
39.968396,116.311499,0,353,39679.9776157407,2008-08-19,23:27:46
39.968382,116.311516,0,348,39679.9776388889,2008-08-19,23:27:48
39.968379,116.311538,0,345,39679.977662037,2008-08-19,23:27:50
39.96837,116.311558,0,341,39679.9776851852,2008-08-19,23:27:52
39.968365,116.311585,0,338,39679.9777083333,2008-08-19,23:27:54
39.968336,116.311616,0,335,39679.9777314815,2008-08-19,23:27:56
39.968339,116.311641,0,333,39679.9777546296,2008-08-19,23:27:58
39.968346,116.311669,0,330,39679.9777777778,2008-08-19,23:28:00
39.96836,116.31168,0,321,39679.9778009259,2008-08-19,23:28:02
39.968364,116.311702,0,317,39679.9778240741,2008-08-19,23:28:04
39.968375,116.311729,0,316,39679.9778472222,2008-08-19,23:28:06
39.968378,116.311747,0,314,39679.9778703704,2008-08-19,23:28:08
39.968383,116.311773,0,313,39679.9778935185,2008-08-19,23:28:10
39.968393,116.311796,0,312,39679.9779166667,2008-08-19,23:28:12
39.968378,116.311831,0,309,39679.9779398148,2008-08-19,23:28:14
39.968373,116.311868,0,305,39679.977962963,2008-08-19,23:28:16
39.96837,116.311897,0,304,39679.9779861111,2008-08-19,23:28:18
39.968387,116.311932,0,292,39679.9780092593,2008-08-19,23:28:20
39.968412,116.311963,0,287,39679.9780324074,2008-08-19,23:28:22
39.968428,116.311991,0,284,39679.9780555556,2008-08-19,23:28:24
39.968438,116.312015,0,282,39679.9780787037,2008-08-19,23:28:26
39.968427,116.312041,0,281,39679.9781018518,2008-08-19,23:28:28
39.968429,116.312068,0,280,39679.978125,2008-08-19,23:28:30
39.968425,116.312101,0,278,39679.9781481481,2008-08-19,23:28:32
39.968425,116.312124,0,277,39679.9781712963,2008-08-19,23:28:34
39.968432,116.312154,0,275,39679.9781944444,2008-08-19,23:28:36
39.968429,116.312187,0,274,39679.9782175926,2008-08-19,23:28:38
39.968419,116.312209,0,272,39679.9782407407,2008-08-19,23:28:40
39.968445,116.312244,0,271,39679.9782638889,2008-08-19,23:28:42
39.968451,116.312279,0,270,39679.978287037,2008-08-19,23:28:44
39.968452,116.312311,0,269,39679.9783101852,2008-08-19,23:28:46
39.96846,116.312337,0,268,39679.9783333333,2008-08-19,23:28:48
39.968452,116.312363,0,267,39679.9783564815,2008-08-19,23:28:50
39.96845,116.312381,0,266,39679.9783796296,2008-08-19,23:28:52
39.968437,116.312401,0,263,39679.9784027778,2008-08-19,23:28:54
39.968427,116.312429,0,257,39679.9784259259,2008-08-19,23:28:56
39.968436,116.312471,0,242,39679.9784490741,2008-08-19,23:28:58
39.968424,116.312482,0,241,39679.9784722222,2008-08-19,23:29:00
39.968413,116.312489,0,241,39679.9784953704,2008-08-19,23:29:02
39.968402,116.312503,0,240,39679.9785185185,2008-08-19,23:29:04
39.968399,116.31253,0,238,39679.9785416667,2008-08-19,23:29:06
39.968393,116.31255,0,238,39679.9785648148,2008-08-19,23:29:08
39.968394,116.312897,0,167,39679.9803240741,2008-08-19,23:31:40
39.968381,116.312919,0,166,39679.9803472222,2008-08-19,23:31:42
39.968375,116.312948,0,166,39679.9803703704,2008-08-19,23:31:44
39.968367,116.31297,0,165,39679.9803935185,2008-08-19,23:31:46
39.968348,116.312981,0,165,39679.9804166667,2008-08-19,23:31:48
39.96833,116.313003,0,165,39679.9804398148,2008-08-19,23:31:50
39.96832,116.313022,0,165,39679.980462963,2008-08-19,23:31:52
39.968311,116.313047,0,165,39679.9804861111,2008-08-19,23:31:54
39.968307,116.313073,0,165,39679.9805092593,2008-08-19,23:31:56
39.968304,116.313098,0,165,39679.9805324074,2008-08-19,23:31:58
39.968309,116.313122,0,165,39679.9805555556,2008-08-19,23:32:00
39.968314,116.313159,0,165,39679.9805787037,2008-08-19,23:32:02
39.96832,116.313191,0,165,39679.9806018519,2008-08-19,23:32:04
39.968328,116.313224,0,165,39679.980625,2008-08-19,23:32:06
39.968335,116.313256,0,165,39679.9806481482,2008-08-19,23:32:08
39.968345,116.313289,0,165,39679.9806712963,2008-08-19,23:32:10
39.968356,116.313318,0,166,39679.9806944444,2008-08-19,23:32:12
39.968373,116.313343,0,166,39679.9807175926,2008-08-19,23:32:14
39.968387,116.31337,0,166,39679.9807407407,2008-08-19,23:32:16
39.968397,116.313395,0,166,39679.9807638889,2008-08-19,23:32:18
39.96839,116.313438,0,166,39679.980787037,2008-08-19,23:32:20
39.968393,116.313466,0,166,39679.9808101852,2008-08-19,23:32:22
39.9684,116.313486,0,167,39679.9808333333,2008-08-19,23:32:24
39.968398,116.313515,0,167,39679.9808564815,2008-08-19,23:32:26
39.9684,116.313539,0,167,39679.9808796296,2008-08-19,23:32:28
39.968389,116.313555,0,167,39679.9809027778,2008-08-19,23:32:30
39.968371,116.313578,0,167,39679.9809259259,2008-08-19,23:32:32
39.968352,116.313613,0,167,39679.9809490741,2008-08-19,23:32:34
39.968339,116.313641,0,167,39679.9809722222,2008-08-19,23:32:36
39.968335,116.313675,0,168,39679.9809953704,2008-08-19,23:32:38
39.968345,116.313708,0,168,39679.9810185185,2008-08-19,23:32:40
39.968333,116.313752,0,169,39679.9810416667,2008-08-19,23:32:42
39.96833,116.313771,0,169,39679.9810648148,2008-08-19,23:32:44
39.968306,116.313785,0,169,39679.981087963,2008-08-19,23:32:46
39.968287,116.3138,0,169,39679.9811111111,2008-08-19,23:32:48
39.968273,116.313812,0,170,39679.9811342593,2008-08-19,23:32:50
39.968229,116.313809,0,170,39679.9811574074,2008-08-19,23:32:52
39.968207,116.313816,0,171,39679.9811805556,2008-08-19,23:32:54
39.968205,116.313831,0,171,39679.9812037037,2008-08-19,23:32:56
39.968172,116.313831,0,171,39679.9812268519,2008-08-19,23:32:58
39.96815,116.313835,0,172,39679.98125,2008-08-19,23:33:00
39.968134,116.313841,0,172,39679.9812731481,2008-08-19,23:33:02
39.968117,116.313832,0,172,39679.9812962963,2008-08-19,23:33:04
39.968118,116.313833,0,172,39679.9813194444,2008-08-19,23:33:06
39.968078,116.313806,0,172,39679.9813425926,2008-08-19,23:33:08
39.968055,116.313798,0,172,39679.9813657407,2008-08-19,23:33:10
39.968037,116.313798,0,172,39679.9813888889,2008-08-19,23:33:12
39.968014,116.313791,0,173,39679.981412037,2008-08-19,23:33:14
39.967996,116.313788,0,173,39679.9814351852,2008-08-19,23:33:16
39.967982,116.313786,0,173,39679.9814583333,2008-08-19,23:33:18
39.967963,116.313784,0,173,39679.9814814815,2008-08-19,23:33:20
39.967944,116.313786,0,173,39679.9815046296,2008-08-19,23:33:22
39.967928,116.313797,0,173,39679.9815277778,2008-08-19,23:33:24
39.967912,116.313838,0,174,39679.9815509259,2008-08-19,23:33:26
39.967903,116.313848,0,174,39679.9815740741,2008-08-19,23:33:28
39.967894,116.313862,0,175,39679.9815972222,2008-08-19,23:33:30
39.967889,116.313872,0,175,39679.9816203704,2008-08-19,23:33:32
39.967882,116.313885,0,175,39679.9816435185,2008-08-19,23:33:34
39.967863,116.313887,0,175,39679.9816666667,2008-08-19,23:33:36
39.967847,116.313892,0,175,39679.9816898148,2008-08-19,23:33:38
39.967856,116.313879,0,175,39679.981712963,2008-08-19,23:33:40
39.967847,116.313891,0,175,39679.9817361111,2008-08-19,23:33:42
39.96785,116.313911,0,176,39679.9817592593,2008-08-19,23:33:44
39.967851,116.313988,0,179,39679.9817824074,2008-08-19,23:33:46
39.967858,116.314023,0,179,39679.9818055556,2008-08-19,23:33:48
39.967882,116.314078,0,181,39679.9818287037,2008-08-19,23:33:50
39.967889,116.314108,0,182,39679.9818518519,2008-08-19,23:33:52
39.967899,116.314128,0,180,39679.981875,2008-08-19,23:33:54
39.967903,116.314158,0,180,39679.9818981481,2008-08-19,23:33:56
39.967918,116.3142,0,181,39679.9819212963,2008-08-19,23:33:58
39.967922,116.31423,0,181,39679.9819444444,2008-08-19,23:34:00
39.967926,116.314259,0,182,39679.9819675926,2008-08-19,23:34:02
39.967929,116.314291,0,182,39679.9819907407,2008-08-19,23:34:04
39.967929,116.314324,0,182,39679.9820138889,2008-08-19,23:34:06
39.967944,116.314361,0,183,39679.982037037,2008-08-19,23:34:08
39.967946,116.314397,0,185,39679.9820601852,2008-08-19,23:34:10
39.967959,116.314427,0,185,39679.9820833333,2008-08-19,23:34:12
39.967971,116.314453,0,186,39679.9821064815,2008-08-19,23:34:14
39.967976,116.31448,0,185,39679.9821296296,2008-08-19,23:34:16
39.967985,116.314494,0,185,39679.9821527778,2008-08-19,23:34:18
39.967991,116.314497,0,182,39679.9821759259,2008-08-19,23:34:20
39.968,116.314502,0,179,39679.9821990741,2008-08-19,23:34:22
39.968012,116.314508,0,178,39679.9822222222,2008-08-19,23:34:24
39.968019,116.314503,0,178,39679.9822453704,2008-08-19,23:34:26
39.968028,116.314497,0,176,39679.9822685185,2008-08-19,23:34:28
39.968058,116.314511,0,176,39679.9822916667,2008-08-19,23:34:30
39.968071,116.314493,0,174,39679.9823148148,2008-08-19,23:34:32
39.96808,116.314497,0,178,39679.982337963,2008-08-19,23:34:34
39.968099,116.314479,0,178,39679.9823611111,2008-08-19,23:34:36
39.968103,116.314445,0,179,39679.9823842593,2008-08-19,23:34:38
39.968109,116.314425,0,179,39679.9824074074,2008-08-19,23:34:40
39.968132,116.314396,0,178,39679.9824305556,2008-08-19,23:34:42
39.968144,116.314366,0,177,39679.9824537037,2008-08-19,23:34:44
39.968167,116.314341,0,176,39679.9824768519,2008-08-19,23:34:46
39.96817,116.314311,0,176,39679.9825,2008-08-19,23:34:48
39.968196,116.314309,0,176,39679.9825231481,2008-08-19,23:34:50
39.968202,116.314299,0,175,39679.9825462963,2008-08-19,23:34:52
39.968206,116.314297,0,175,39679.9825694444,2008-08-19,23:34:54
39.968218,116.31429,0,175,39679.9825925926,2008-08-19,23:34:56
39.968429,116.31419,0,174,39679.9837268519,2008-08-19,23:36:34
39.968542,116.314167,0,174,39679.98375,2008-08-19,23:36:36
39.968676,116.314134,0,176,39679.9837731481,2008-08-19,23:36:38
39.968835,116.314076,0,178,39679.9837962963,2008-08-19,23:36:40
39.969024,116.314013,0,180,39679.9838194444,2008-08-19,23:36:42
39.969208,116.313958,0,183,39679.9838425926,2008-08-19,23:36:44
39.969411,116.313874,0,183,39679.9838657407,2008-08-19,23:36:46
39.969631,116.313789,0,184,39679.9838888889,2008-08-19,23:36:48
39.969855,116.313643,0,181,39679.983912037,2008-08-19,23:36:50
39.970079,116.313531,0,181,39679.9839351852,2008-08-19,23:36:52
39.970337,116.313401,0,182,39679.9839583333,2008-08-19,23:36:54
39.970565,116.313296,0,182,39679.9839814815,2008-08-19,23:36:56
39.970777,116.313181,0,183,39679.9840046296,2008-08-19,23:36:58
39.97098,116.313088,0,183,39679.9840277778,2008-08-19,23:37:00
39.971176,116.312985,0,183,39679.9840509259,2008-08-19,23:37:02
39.971371,116.312876,0,184,39679.9840740741,2008-08-19,23:37:04
39.971571,116.312762,0,185,39679.9840972222,2008-08-19,23:37:06
39.971799,116.312655,0,185,39679.9841203704,2008-08-19,23:37:08
39.972022,116.312563,0,185,39679.9841435185,2008-08-19,23:37:10
39.97224,116.312463,0,185,39679.9841666667,2008-08-19,23:37:12
39.972456,116.312398,0,184,39679.9841898148,2008-08-19,23:37:14
39.97267,116.312321,0,182,39679.984212963,2008-08-19,23:37:16
39.97287,116.31226,0,181,39679.9842361111,2008-08-19,23:37:18
39.973036,116.312215,0,179,39679.9842592593,2008-08-19,23:37:20
39.97318,116.312178,0,178,39679.9842824074,2008-08-19,23:37:22
39.97332,116.312142,0,175,39679.9843055556,2008-08-19,23:37:24
39.973458,116.312116,0,173,39679.9843287037,2008-08-19,23:37:26
39.973607,116.312054,0,171,39679.9843518519,2008-08-19,23:37:28
39.973745,116.312023,0,168,39679.984375,2008-08-19,23:37:30
39.973872,116.312004,0,165,39679.9843981481,2008-08-19,23:37:32
39.973989,116.311967,0,163,39679.9844212963,2008-08-19,23:37:34
39.97409,116.311928,0,162,39679.9844444444,2008-08-19,23:37:36
39.974145,116.311873,0,160,39679.9844675926,2008-08-19,23:37:38
39.974133,116.311794,0,159,39679.9844907407,2008-08-19,23:37:40
39.974134,116.311729,0,159,39679.9845138889,2008-08-19,23:37:42
39.974133,116.311744,0,158,39679.984537037,2008-08-19,23:37:44
39.974133,116.311747,0,158,39679.9845601852,2008-08-19,23:37:46
39.974137,116.311745,0,157,39679.9845833333,2008-08-19,23:37:48
39.974141,116.311741,0,157,39679.9846064815,2008-08-19,23:37:50
39.974149,116.311735,0,157,39679.9846296296,2008-08-19,23:37:52
39.974157,116.311729,0,157,39679.9846527778,2008-08-19,23:37:54
39.974164,116.311724,0,157,39679.9846759259,2008-08-19,23:37:56
39.974167,116.311716,0,157,39679.9846990741,2008-08-19,23:37:58
39.974167,116.31171,0,157,39679.9847222222,2008-08-19,23:38:00
39.974164,116.311706,0,157,39679.9847453704,2008-08-19,23:38:02
39.97416,116.311706,0,157,39679.9847685185,2008-08-19,23:38:04
39.974156,116.311709,0,157,39679.9847916667,2008-08-19,23:38:06
39.974153,116.311716,0,157,39679.9848148148,2008-08-19,23:38:08
39.974152,116.311726,0,156,39679.984837963,2008-08-19,23:38:10
39.974153,116.311737,0,156,39679.9848611111,2008-08-19,23:38:12
39.974155,116.311747,0,156,39679.9848842593,2008-08-19,23:38:14
39.974156,116.311758,0,156,39679.9849074074,2008-08-19,23:38:16
39.974156,116.311768,0,156,39679.9849305556,2008-08-19,23:38:18
39.974154,116.311777,0,156,39679.9849537037,2008-08-19,23:38:20
39.974152,116.311785,0,156,39679.9849768518,2008-08-19,23:38:22
39.974148,116.311794,0,156,39679.985,2008-08-19,23:38:24
39.974143,116.311804,0,156,39679.9850231481,2008-08-19,23:38:26
39.974138,116.31181,0,155,39679.9850462963,2008-08-19,23:38:28
39.974132,116.311815,0,155,39679.9850694444,2008-08-19,23:38:30
39.974129,116.311819,0,155,39679.9850925926,2008-08-19,23:38:32
39.974127,116.311824,0,155,39679.9851157407,2008-08-19,23:38:34
39.974126,116.311827,0,155,39679.9851388889,2008-08-19,23:38:36
39.974126,116.311827,0,155,39679.985162037,2008-08-19,23:38:38
39.974131,116.311825,0,155,39679.9851851852,2008-08-19,23:38:40
39.974167,116.31182,0,155,39679.9852083333,2008-08-19,23:38:42
39.974259,116.311781,0,156,39679.9852314815,2008-08-19,23:38:44
39.974334,116.311736,0,156,39679.9852546296,2008-08-19,23:38:46
39.974404,116.311734,0,155,39679.9852777778,2008-08-19,23:38:48
39.974442,116.311715,0,154,39679.9853009259,2008-08-19,23:38:50
39.974477,116.311702,0,153,39679.9853240741,2008-08-19,23:38:52
39.974514,116.311704,0,152,39679.9853472222,2008-08-19,23:38:54
39.974549,116.311708,0,153,39679.9853703704,2008-08-19,23:38:56
39.974592,116.311739,0,154,39679.9853935185,2008-08-19,23:38:58
39.974691,116.311844,0,155,39679.9854166667,2008-08-19,23:39:00
39.974707,116.311924,0,157,39679.9854398148,2008-08-19,23:39:02
39.974715,116.312047,0,157,39679.985462963,2008-08-19,23:39:04
39.974736,116.312227,0,156,39679.9854861111,2008-08-19,23:39:06
39.97474,116.312412,0,157,39679.9855092593,2008-08-19,23:39:08
39.974737,116.312601,0,158,39679.9855324074,2008-08-19,23:39:10
39.974734,116.312789,0,159,39679.9855555556,2008-08-19,23:39:12
39.974726,116.312959,0,160,39679.9855787037,2008-08-19,23:39:14
39.974727,116.313086,0,160,39679.9856018518,2008-08-19,23:39:16
39.974809,116.313156,0,162,39679.985625,2008-08-19,23:39:18
39.97489,116.313209,0,165,39679.9856481481,2008-08-19,23:39:20
39.974977,116.313195,0,167,39679.9856712963,2008-08-19,23:39:22
39.975005,116.313198,0,167,39679.9856944444,2008-08-19,23:39:24
39.975006,116.313197,0,168,39679.9857175926,2008-08-19,23:39:26
39.975011,116.313198,0,168,39679.9857407407,2008-08-19,23:39:28
39.975013,116.31321,0,169,39679.9857638889,2008-08-19,23:39:30
39.975016,116.313223,0,170,39679.985787037,2008-08-19,23:39:32
39.975278,116.313559,0,175,39679.9858101852,2008-08-19,23:39:34
39.975354,116.313633,0,178,39679.9858333333,2008-08-19,23:39:36
39.975279,116.313689,0,192,39679.9858564815,2008-08-19,23:39:38
39.975333,116.313819,0,198,39679.9858796296,2008-08-19,23:39:40
39.975349,116.313948,0,203,39679.9859027778,2008-08-19,23:39:42
39.975342,116.314174,0,205,39679.9859259259,2008-08-19,23:39:44
39.975303,116.314333,0,210,39679.9859490741,2008-08-19,23:39:46
39.975361,116.31456,0,215,39679.9859722222,2008-08-19,23:39:48
39.975418,116.314826,0,219,39679.9859953704,2008-08-19,23:39:50
39.975481,116.315098,0,222,39679.9860185185,2008-08-19,23:39:52
39.975456,116.315395,0,224,39679.9860416667,2008-08-19,23:39:54
39.975472,116.31572,0,227,39679.9860648148,2008-08-19,23:39:56
39.97549,116.316073,0,231,39679.986087963,2008-08-19,23:39:58
39.975514,116.316436,0,235,39679.9861111111,2008-08-19,23:40:00
39.975534,116.316836,0,238,39679.9861342593,2008-08-19,23:40:02
39.975546,116.317242,0,242,39679.9861574074,2008-08-19,23:40:04
39.975541,116.317664,0,247,39679.9861805556,2008-08-19,23:40:06
39.97552,116.318049,0,253,39679.9862037037,2008-08-19,23:40:08
39.975473,116.318313,0,259,39679.9862268518,2008-08-19,23:40:10
39.975455,116.318571,0,264,39679.98625,2008-08-19,23:40:12
39.975348,116.318681,0,269,39679.9862731481,2008-08-19,23:40:14
39.975312,116.318809,0,272,39679.9862962963,2008-08-19,23:40:16
39.975218,116.318954,0,274,39679.9863194444,2008-08-19,23:40:18
39.975017,116.319132,0,303,39679.9873611111,2008-08-19,23:41:48
39.974993,116.319217,0,305,39679.9873842593,2008-08-19,23:41:50
39.974968,116.319341,0,307,39679.9874074074,2008-08-19,23:41:52
39.97496,116.319447,0,310,39679.9874305556,2008-08-19,23:41:54
39.974976,116.31955,0,313,39679.9874537037,2008-08-19,23:41:56
39.974997,116.319667,0,317,39679.9874768518,2008-08-19,23:41:58
39.975012,116.319815,0,321,39679.9875,2008-08-19,23:42:00
39.975016,116.319995,0,324,39679.9875231481,2008-08-19,23:42:02
39.975006,116.320189,0,326,39679.9875462963,2008-08-19,23:42:04
39.974997,116.320351,0,328,39679.9875694444,2008-08-19,23:42:06
39.974989,116.320469,0,329,39679.9875925926,2008-08-19,23:42:08
39.97499,116.320531,0,329,39679.9876157407,2008-08-19,23:42:10
39.974999,116.320537,0,331,39679.9876388889,2008-08-19,23:42:12
39.975013,116.320539,0,332,39679.987662037,2008-08-19,23:42:14
39.975021,116.320531,0,334,39679.9876851852,2008-08-19,23:42:16
39.975024,116.32052,0,335,39679.9877083333,2008-08-19,23:42:18
39.975025,116.320515,0,336,39679.9877314815,2008-08-19,23:42:20
39.975029,116.320518,0,337,39679.9877546296,2008-08-19,23:42:22
39.975038,116.32053,0,338,39679.9877777778,2008-08-19,23:42:24
39.975079,116.320531,0,339,39679.9878009259,2008-08-19,23:42:26
39.975129,116.320575,0,341,39679.9878240741,2008-08-19,23:42:28
39.975162,116.320673,0,343,39679.9878472222,2008-08-19,23:42:30
39.975181,116.32082,0,347,39679.9878703704,2008-08-19,23:42:32
39.975144,116.321009,0,351,39679.9878935185,2008-08-19,23:42:34
39.975127,116.321207,0,356,39679.9879166667,2008-08-19,23:42:36
39.975146,116.321426,0,362,39679.9879398148,2008-08-19,23:42:38
39.975092,116.321733,0,370,39679.987962963,2008-08-19,23:42:40
39.975105,116.321959,0,378,39679.9879861111,2008-08-19,23:42:42
39.9751,116.322243,0,384,39679.9880092593,2008-08-19,23:42:44
39.975114,116.322526,0,390,39679.9880324074,2008-08-19,23:42:46
39.975064,116.322903,0,396,39679.9880555556,2008-08-19,23:42:48
39.975049,116.323232,0,401,39679.9880787037,2008-08-19,23:42:50
39.97507,116.323556,0,406,39679.9881018519,2008-08-19,23:42:52
39.975098,116.323917,0,411,39679.988125,2008-08-19,23:42:54
39.975165,116.324303,0,417,39679.9881481482,2008-08-19,23:42:56
39.975186,116.324662,0,423,39679.9881712963,2008-08-19,23:42:58
39.975188,116.325005,0,429,39679.9881944444,2008-08-19,23:43:00
39.975187,116.325332,0,435,39679.9882175926,2008-08-19,23:43:02
39.975229,116.325635,0,442,39679.9882407407,2008-08-19,23:43:04
39.975236,116.325899,0,445,39679.9882638889,2008-08-19,23:43:06
39.975235,116.32615,0,450,39679.988287037,2008-08-19,23:43:08
39.975221,116.326371,0,456,39679.9883101852,2008-08-19,23:43:10
39.975188,116.326581,0,461,39679.9883333333,2008-08-19,23:43:12
39.975208,116.326733,0,468,39679.9883564815,2008-08-19,23:43:14
39.975286,116.32687,0,477,39679.9883796296,2008-08-19,23:43:16
39.975265,116.326928,0,482,39679.9884027778,2008-08-19,23:43:18
39.975256,116.326949,0,485,39679.9884259259,2008-08-19,23:43:20
39.975298,116.326976,0,493,39679.9884490741,2008-08-19,23:43:22
39.975358,116.326982,0,500,39679.9884722222,2008-08-19,23:43:24
39.97538,116.326989,0,506,39679.9884953704,2008-08-19,23:43:26
39.975377,116.327003,0,512,39679.9885185185,2008-08-19,23:43:28
39.975373,116.327016,0,519,39679.9885416667,2008-08-19,23:43:30
39.97537,116.327024,0,524,39679.9885648148,2008-08-19,23:43:32
39.975375,116.327031,0,528,39679.988587963,2008-08-19,23:43:34
39.97538,116.327038,0,531,39679.9886111111,2008-08-19,23:43:36
39.975385,116.327052,0,533,39679.9886342593,2008-08-19,23:43:38
39.975391,116.327071,0,536,39679.9886574074,2008-08-19,23:43:40
39.975406,116.327076,0,541,39679.9886805556,2008-08-19,23:43:42
39.975424,116.327113,0,548,39679.9887037037,2008-08-19,23:43:44
39.975429,116.327178,0,555,39679.9887268519,2008-08-19,23:43:46
39.975441,116.327216,0,562,39679.98875,2008-08-19,23:43:48
39.975443,116.327284,0,571,39679.9887731481,2008-08-19,23:43:50
39.975442,116.327308,0,575,39679.9887962963,2008-08-19,23:43:52
39.975441,116.327335,0,580,39679.9888194444,2008-08-19,23:43:54
39.975435,116.327361,0,585,39679.9888425926,2008-08-19,23:43:56
39.975427,116.327367,0,590,39679.9888657407,2008-08-19,23:43:58
39.975412,116.327391,0,594,39679.9888888889,2008-08-19,23:44:00
39.975407,116.327382,0,597,39679.988912037,2008-08-19,23:44:02
39.975406,116.327387,0,602,39679.9889351852,2008-08-19,23:44:04
39.975405,116.327429,0,608,39679.9889583333,2008-08-19,23:44:06
39.975401,116.327516,0,611,39679.9889814815,2008-08-19,23:44:08
39.975416,116.327638,0,618,39679.9890046296,2008-08-19,23:44:10
39.975462,116.327779,0,625,39679.9890277778,2008-08-19,23:44:12
39.975469,116.327877,0,631,39679.9890509259,2008-08-19,23:44:14
39.975492,116.327933,0,633,39679.9890740741,2008-08-19,23:44:16
39.975541,116.328094,0,637,39679.9890972222,2008-08-19,23:44:18
39.975589,116.32821,0,641,39679.9891203704,2008-08-19,23:44:20
39.975584,116.328382,0,647,39679.9891435185,2008-08-19,23:44:22
39.975526,116.328515,0,651,39679.9891666667,2008-08-19,23:44:24
39.975514,116.328733,0,656,39679.9891898148,2008-08-19,23:44:26
39.975456,116.328921,0,661,39679.989212963,2008-08-19,23:44:28
39.975436,116.32905,0,661,39679.9892361111,2008-08-19,23:44:30
39.975437,116.329102,0,656,39679.9892592593,2008-08-19,23:44:32
39.975409,116.329213,0,652,39679.9892824074,2008-08-19,23:44:34
39.975379,116.329367,0,648,39679.9893055556,2008-08-19,23:44:36
39.975335,116.329435,0,637,39679.9893287037,2008-08-19,23:44:38
39.975277,116.329447,0,623,39679.9893518519,2008-08-19,23:44:40
39.975262,116.329466,0,616,39679.989375,2008-08-19,23:44:42
39.975254,116.329449,0,611,39679.9893981481,2008-08-19,23:44:44
39.975254,116.329442,0,610,39679.9894212963,2008-08-19,23:44:46
39.975254,116.329447,0,608,39679.9894444444,2008-08-19,23:44:48
39.975251,116.329468,0,605,39679.9894675926,2008-08-19,23:44:50
39.975234,116.329518,0,600,39679.9894907407,2008-08-19,23:44:52
39.975205,116.329579,0,595,39679.9895138889,2008-08-19,23:44:54
39.975179,116.329649,0,593,39679.989537037,2008-08-19,23:44:56
39.975149,116.329713,0,591,39679.9895601852,2008-08-19,23:44:58
39.975122,116.329752,0,587,39679.9895833333,2008-08-19,23:45:00
39.975136,116.329777,0,587,39679.9896064815,2008-08-19,23:45:02
39.975144,116.329796,0,586,39679.9896296296,2008-08-19,23:45:04
39.975132,116.329791,0,585,39679.9896527778,2008-08-19,23:45:06
39.975128,116.329791,0,584,39679.9896759259,2008-08-19,23:45:08
39.975127,116.329787,0,584,39679.9896990741,2008-08-19,23:45:10
39.975131,116.329778,0,584,39679.9897222222,2008-08-19,23:45:12
39.97513,116.329767,0,584,39679.9897453704,2008-08-19,23:45:14
39.975128,116.329762,0,584,39679.9897685185,2008-08-19,23:45:16
39.97513,116.329775,0,584,39679.9897916667,2008-08-19,23:45:18
39.975185,116.329773,0,583,39679.9898148148,2008-08-19,23:45:20
39.97522,116.329835,0,583,39679.989837963,2008-08-19,23:45:22
39.975273,116.329943,0,584,39679.9898611111,2008-08-19,23:45:24
39.975309,116.330115,0,584,39679.9898842593,2008-08-19,23:45:26
39.975413,116.330267,0,589,39679.9899074074,2008-08-19,23:45:28
39.975463,116.330478,0,593,39679.9899305556,2008-08-19,23:45:30
39.975496,116.330717,0,596,39679.9899537037,2008-08-19,23:45:32
39.975514,116.330957,0,599,39679.9899768519,2008-08-19,23:45:34
39.975511,116.331257,0,603,39679.99,2008-08-19,23:45:36
39.975496,116.331598,0,605,39679.9900231481,2008-08-19,23:45:38
39.975465,116.331974,0,607,39679.9900462963,2008-08-19,23:45:40
39.975436,116.332352,0,607,39679.9900694444,2008-08-19,23:45:42
39.975371,116.332756,0,607,39679.9900925926,2008-08-19,23:45:44
39.97533,116.33315,0,606,39679.9901157407,2008-08-19,23:45:46
39.975284,116.333554,0,604,39679.9901388889,2008-08-19,23:45:48
39.975275,116.33396,0,603,39679.990162037,2008-08-19,23:45:50
39.97528,116.334356,0,595,39679.9901851852,2008-08-19,23:45:52
39.975257,116.334755,0,585,39679.9902083333,2008-08-19,23:45:54
39.975236,116.335178,0,583,39679.9902314815,2008-08-19,23:45:56
39.97519,116.335591,0,581,39679.9902546296,2008-08-19,23:45:58
39.975117,116.335957,0,579,39679.9902777778,2008-08-19,23:46:00
39.975062,116.33632,0,578,39679.9903009259,2008-08-19,23:46:02
39.974998,116.336686,0,576,39679.9903240741,2008-08-19,23:46:04
39.974933,116.337039,0,575,39679.9903472222,2008-08-19,23:46:06
39.974878,116.337385,0,574,39679.9903703704,2008-08-19,23:46:08
39.974841,116.337678,0,576,39679.9903935185,2008-08-19,23:46:10
39.974881,116.33795,0,577,39679.9904166667,2008-08-19,23:46:12
39.974883,116.338179,0,575,39679.9904398148,2008-08-19,23:46:14
39.974885,116.338346,0,573,39679.990462963,2008-08-19,23:46:16
39.974912,116.338452,0,570,39679.9904861111,2008-08-19,23:46:18
39.974952,116.338472,0,570,39679.9905092593,2008-08-19,23:46:20
39.975006,116.338507,0,570,39679.9905324074,2008-08-19,23:46:22
39.975012,116.338551,0,567,39679.9905555556,2008-08-19,23:46:24
39.975034,116.338566,0,552,39679.9905787037,2008-08-19,23:46:26
39.975034,116.338575,0,545,39679.9906018519,2008-08-19,23:46:28
39.975032,116.338598,0,542,39679.990625,2008-08-19,23:46:30
39.975024,116.338619,0,540,39679.9906481481,2008-08-19,23:46:32
39.975023,116.338661,0,536,39679.9906712963,2008-08-19,23:46:34
39.97503,116.338708,0,536,39679.9906944444,2008-08-19,23:46:36
39.975051,116.338728,0,538,39679.9907175926,2008-08-19,23:46:38
39.975083,116.338738,0,540,39679.9907407407,2008-08-19,23:46:40
39.975117,116.338733,0,544,39679.9907638889,2008-08-19,23:46:42
39.975135,116.338727,0,546,39679.990787037,2008-08-19,23:46:44
39.97516,116.33874,0,548,39679.9908101852,2008-08-19,23:46:46
39.975179,116.338743,0,549,39679.9908333333,2008-08-19,23:46:48
39.975185,116.338748,0,547,39679.9908564815,2008-08-19,23:46:50
39.975206,116.338748,0,546,39679.9908796296,2008-08-19,23:46:52
39.975199,116.338734,0,543,39679.9909027778,2008-08-19,23:46:54
39.975195,116.338726,0,541,39679.9909259259,2008-08-19,23:46:56
39.975197,116.33871,0,540,39679.9909490741,2008-08-19,23:46:58
39.97521,116.338723,0,541,39679.9909722222,2008-08-19,23:47:00
39.975228,116.338739,0,542,39679.9909953704,2008-08-19,23:47:02
39.975227,116.338756,0,542,39679.9910185185,2008-08-19,23:47:04
39.975233,116.338732,0,541,39679.9910416667,2008-08-19,23:47:06
39.975241,116.338713,0,540,39679.9910648148,2008-08-19,23:47:08
39.975245,116.338707,0,540,39679.991087963,2008-08-19,23:47:10
39.975249,116.338692,0,540,39679.9911111111,2008-08-19,23:47:12
39.975262,116.338687,0,538,39679.9911342593,2008-08-19,23:47:14
39.975307,116.338686,0,537,39679.9911574074,2008-08-19,23:47:16
39.97534,116.338671,0,532,39679.9911805556,2008-08-19,23:47:18
39.975358,116.338737,0,532,39679.9912037037,2008-08-19,23:47:20
39.975365,116.338772,0,531,39679.9912268519,2008-08-19,23:47:22
39.975364,116.338794,0,531,39679.99125,2008-08-19,23:47:24
39.975353,116.338793,0,531,39679.9912731481,2008-08-19,23:47:26
39.975344,116.338815,0,531,39679.9912962963,2008-08-19,23:47:28
39.975336,116.338824,0,531,39679.9913194444,2008-08-19,23:47:30
39.975329,116.338812,0,531,39679.9913425926,2008-08-19,23:47:32
39.975326,116.3388,0,528,39679.9913657407,2008-08-19,23:47:34
39.975335,116.338796,0,524,39679.9913888889,2008-08-19,23:47:36
39.97533,116.338802,0,521,39679.991412037,2008-08-19,23:47:38
39.975327,116.338802,0,521,39679.9914351852,2008-08-19,23:47:40
39.97532,116.3388,0,521,39679.9914583333,2008-08-19,23:47:42
39.975299,116.338795,0,521,39679.9914814815,2008-08-19,23:47:44
39.975288,116.338789,0,522,39679.9915046296,2008-08-19,23:47:46
39.975281,116.338797,0,523,39679.9915277778,2008-08-19,23:47:48
39.975285,116.338793,0,523,39679.9915509259,2008-08-19,23:47:50
39.975276,116.338777,0,524,39679.9915740741,2008-08-19,23:47:52
39.975283,116.338767,0,525,39679.9915972222,2008-08-19,23:47:54
39.975285,116.338758,0,527,39679.9916203704,2008-08-19,23:47:56
39.975295,116.338752,0,527,39679.9916435185,2008-08-19,23:47:58
39.975302,116.338749,0,527,39679.9916666667,2008-08-19,23:48:00
39.975298,116.338745,0,527,39679.9916898148,2008-08-19,23:48:02
39.975303,116.338748,0,524,39679.991712963,2008-08-19,23:48:04
39.975319,116.338758,0,522,39679.9917361111,2008-08-19,23:48:06
39.975323,116.338782,0,521,39679.9917592593,2008-08-19,23:48:08
39.975344,116.338821,0,519,39679.9917824074,2008-08-19,23:48:10
39.975364,116.3389,0,517,39679.9918055556,2008-08-19,23:48:12
39.975386,116.339032,0,516,39679.9918287037,2008-08-19,23:48:14
39.975427,116.339168,0,516,39679.9918518519,2008-08-19,23:48:16
39.975451,116.339337,0,515,39679.991875,2008-08-19,23:48:18
39.975463,116.339541,0,514,39679.9918981481,2008-08-19,23:48:20
39.975463,116.339745,0,512,39679.9919212963,2008-08-19,23:48:22
39.975464,116.339962,0,509,39679.9919444444,2008-08-19,23:48:24
39.975456,116.340189,0,507,39679.9919675926,2008-08-19,23:48:26
39.975457,116.340442,0,505,39679.9919907407,2008-08-19,23:48:28
39.975453,116.340686,0,503,39679.9920138889,2008-08-19,23:48:30
39.975439,116.340913,0,502,39679.992037037,2008-08-19,23:48:32
39.975427,116.341077,0,500,39679.9920601852,2008-08-19,23:48:34
39.975423,116.341208,0,497,39679.9920833333,2008-08-19,23:48:36
39.975415,116.341281,0,494,39679.9921064815,2008-08-19,23:48:38
39.975418,116.341325,0,491,39679.9921296296,2008-08-19,23:48:40
39.975409,116.341351,0,487,39679.9921527778,2008-08-19,23:48:42
39.975414,116.341381,0,483,39679.9921759259,2008-08-19,23:48:44
39.97541,116.341395,0,480,39679.9921990741,2008-08-19,23:48:46
39.975405,116.341439,0,477,39679.9922222222,2008-08-19,23:48:48
39.9754,116.341495,0,473,39679.9922453704,2008-08-19,23:48:50
39.975395,116.341585,0,470,39679.9922685185,2008-08-19,23:48:52
39.975388,116.341715,0,468,39679.9922916667,2008-08-19,23:48:54
39.975378,116.34188,0,466,39679.9923148148,2008-08-19,23:48:56
39.975344,116.342056,0,464,39679.992337963,2008-08-19,23:48:58
39.975297,116.342278,0,463,39679.9923611111,2008-08-19,23:49:00
39.975253,116.342516,0,462,39679.9923842593,2008-08-19,23:49:02
39.975224,116.34277,0,461,39679.9924074074,2008-08-19,23:49:04
39.975201,116.34303,0,461,39679.9924305556,2008-08-19,23:49:06
39.975185,116.343289,0,463,39679.9924537037,2008-08-19,23:49:08
39.975214,116.343542,0,464,39679.9924768518,2008-08-19,23:49:10
39.975228,116.343835,0,462,39679.9925,2008-08-19,23:49:12
39.975201,116.344146,0,458,39679.9925231481,2008-08-19,23:49:14
39.975199,116.344466,0,456,39679.9925462963,2008-08-19,23:49:16
39.975184,116.344799,0,457,39679.9925694444,2008-08-19,23:49:18
39.975173,116.34511,0,457,39679.9925925926,2008-08-19,23:49:20
39.975159,116.345408,0,456,39679.9926157407,2008-08-19,23:49:22
39.97515,116.345687,0,455,39679.9926388889,2008-08-19,23:49:24
39.975134,116.345948,0,456,39679.992662037,2008-08-19,23:49:26
39.97512,116.346171,0,458,39679.9926851852,2008-08-19,23:49:28
39.97512,116.346335,0,459,39679.9927083333,2008-08-19,23:49:30
39.975158,116.346431,0,461,39679.9927314815,2008-08-19,23:49:32
39.975274,116.346473,0,465,39679.9927546296,2008-08-19,23:49:34
39.97533,116.3465,0,466,39679.9927777778,2008-08-19,23:49:36
39.975391,116.346499,0,468,39679.9928009259,2008-08-19,23:49:38
39.975389,116.346508,0,462,39679.9928240741,2008-08-19,23:49:40
39.975387,116.3465,0,457,39679.9928472222,2008-08-19,23:49:42
39.975383,116.346487,0,458,39679.9928703704,2008-08-19,23:49:44
39.975381,116.346474,0,459,39679.9928935185,2008-08-19,23:49:46
39.975376,116.346467,0,460,39679.9929166667,2008-08-19,23:49:48
39.975373,116.346473,0,462,39679.9929398148,2008-08-19,23:49:50
39.975375,116.346476,0,463,39679.992962963,2008-08-19,23:49:52
39.975378,116.346485,0,464,39679.9929861111,2008-08-19,23:49:54
39.975381,116.346492,0,465,39679.9930092593,2008-08-19,23:49:56
39.975388,116.346498,0,466,39679.9930324074,2008-08-19,23:49:58
39.975396,116.346503,0,467,39679.9930555556,2008-08-19,23:50:00
39.975402,116.346504,0,467,39679.9930787037,2008-08-19,23:50:02
39.975405,116.346503,0,468,39679.9931018518,2008-08-19,23:50:04
39.97541,116.346504,0,468,39679.993125,2008-08-19,23:50:06
39.975411,116.346503,0,468,39679.9931481481,2008-08-19,23:50:08
39.97541,116.346499,0,468,39679.9931712963,2008-08-19,23:50:10
39.975411,116.346498,0,468,39679.9931944444,2008-08-19,23:50:12
39.975415,116.346506,0,468,39679.9932175926,2008-08-19,23:50:14
39.975458,116.346534,0,468,39679.9932407407,2008-08-19,23:50:16
39.975484,116.346571,0,470,39679.9932638889,2008-08-19,23:50:18
39.975509,116.346658,0,471,39679.993287037,2008-08-19,23:50:20
39.975549,116.34678,0,474,39679.9933101852,2008-08-19,23:50:22
39.975593,116.346929,0,478,39679.9933333333,2008-08-19,23:50:24
39.975629,116.347077,0,482,39679.9933564815,2008-08-19,23:50:26
39.975633,116.347259,0,487,39679.9933796296,2008-08-19,23:50:28
39.975616,116.347469,0,490,39679.9934027778,2008-08-19,23:50:30
39.975596,116.34767,0,492,39679.9934259259,2008-08-19,23:50:32
39.975576,116.347885,0,498,39679.9934490741,2008-08-19,23:50:34
39.97555,116.348134,0,503,39679.9934722222,2008-08-19,23:50:36
39.975474,116.348344,0,504,39679.9934953704,2008-08-19,23:50:38
39.975412,116.34853,0,505,39679.9935185185,2008-08-19,23:50:40
39.975375,116.348685,0,509,39679.9935416667,2008-08-19,23:50:42
39.975344,116.348787,0,515,39679.9935648148,2008-08-19,23:50:44
39.975289,116.348863,0,517,39679.993587963,2008-08-19,23:50:46
39.975258,116.348867,0,519,39679.9936111111,2008-08-19,23:50:48
39.97524,116.348893,0,521,39679.9936342593,2008-08-19,23:50:50
39.975204,116.348954,0,527,39679.9936574074,2008-08-19,23:50:52
39.97518,116.349013,0,534,39679.9936805556,2008-08-19,23:50:54
39.975144,116.349066,0,541,39679.9937037037,2008-08-19,23:50:56
39.975125,116.349101,0,545,39679.9937268518,2008-08-19,23:50:58
39.975118,116.349118,0,548,39679.99375,2008-08-19,23:51:00
39.975111,116.349136,0,551,39679.9937731481,2008-08-19,23:51:02
39.975106,116.349168,0,551,39679.9937962963,2008-08-19,23:51:04
39.975087,116.349233,0,554,39679.9938194444,2008-08-19,23:51:06
39.975076,116.349345,0,556,39679.9938425926,2008-08-19,23:51:08
39.975083,116.3495,0,556,39679.9938657407,2008-08-19,23:51:10
39.975071,116.349674,0,558,39679.9938888889,2008-08-19,23:51:12
39.975085,116.349852,0,553,39679.993912037,2008-08-19,23:51:14
39.975088,116.350072,0,550,39679.9939351852,2008-08-19,23:51:16
39.975081,116.350323,0,548,39679.9939583333,2008-08-19,23:51:18
39.97508,116.350587,0,546,39679.9939814815,2008-08-19,23:51:20
39.975084,116.350881,0,543,39679.9940046296,2008-08-19,23:51:22
39.975075,116.351184,0,541,39679.9940277778,2008-08-19,23:51:24
39.97506,116.351499,0,540,39679.9940509259,2008-08-19,23:51:26
39.975049,116.351797,0,539,39679.9940740741,2008-08-19,23:51:28
39.975039,116.352087,0,538,39679.9940972222,2008-08-19,23:51:30
39.975035,116.352369,0,538,39679.9941203704,2008-08-19,23:51:32
39.975037,116.352646,0,536,39679.9941435185,2008-08-19,23:51:34
39.975039,116.352874,0,532,39679.9941666667,2008-08-19,23:51:36
39.975016,116.353095,0,529,39679.9941898148,2008-08-19,23:51:38
39.975071,116.353183,0,520,39679.994212963,2008-08-19,23:51:40
39.975077,116.353284,0,515,39679.9942361111,2008-08-19,23:51:42
39.975087,116.353342,0,509,39679.9942592593,2008-08-19,23:51:44
39.975108,116.353369,0,500,39679.9942824074,2008-08-19,23:51:46
39.975134,116.353376,0,494,39679.9943055556,2008-08-19,23:51:48
39.97516,116.353372,0,490,39679.9943287037,2008-08-19,23:51:50
39.975161,116.353377,0,489,39679.9943518518,2008-08-19,23:51:52
39.975165,116.353378,0,488,39679.994375,2008-08-19,23:51:54
39.975172,116.353382,0,487,39679.9943981481,2008-08-19,23:51:56
39.975181,116.353394,0,485,39679.9944212963,2008-08-19,23:51:58
39.975197,116.353421,0,479,39679.9944444444,2008-08-19,23:52:00
39.97521,116.353465,0,470,39679.9944675926,2008-08-19,23:52:02
39.975211,116.353506,0,463,39679.9944907407,2008-08-19,23:52:04
39.975215,116.35352,0,458,39679.9945138889,2008-08-19,23:52:06
39.975225,116.353519,0,452,39679.994537037,2008-08-19,23:52:08
39.975237,116.353514,0,446,39679.9945601852,2008-08-19,23:52:10
39.975239,116.353517,0,445,39679.9945833333,2008-08-19,23:52:12
39.975241,116.353517,0,445,39679.9946064815,2008-08-19,23:52:14
39.975244,116.353519,0,445,39679.9946296296,2008-08-19,23:52:16
39.975247,116.353521,0,444,39679.9946527778,2008-08-19,23:52:18
39.975251,116.35352,0,444,39679.9946759259,2008-08-19,23:52:20
39.975253,116.353518,0,444,39679.9946990741,2008-08-19,23:52:22
39.975256,116.353515,0,443,39679.9947222222,2008-08-19,23:52:24
39.975259,116.353513,0,443,39679.9947453704,2008-08-19,23:52:26
39.975274,116.35352,0,440,39679.9947685185,2008-08-19,23:52:28
39.975282,116.353556,0,436,39679.9947916667,2008-08-19,23:52:30
39.975285,116.353619,0,432,39679.9948148148,2008-08-19,23:52:32
39.97529,116.353726,0,429,39679.994837963,2008-08-19,23:52:34
39.975301,116.353836,0,427,39679.9948611111,2008-08-19,23:52:36
39.975297,116.353955,0,425,39679.9948842593,2008-08-19,23:52:38
39.975293,116.354069,0,424,39679.9949074074,2008-08-19,23:52:40
39.975294,116.354174,0,423,39679.9949305556,2008-08-19,23:52:42
39.975289,116.354259,0,422,39679.9949537037,2008-08-19,23:52:44
39.975283,116.354325,0,421,39679.9949768518,2008-08-19,23:52:46
39.975273,116.354367,0,420,39679.995,2008-08-19,23:52:48
39.975262,116.354394,0,418,39679.9950231481,2008-08-19,23:52:50
39.975248,116.354417,0,416,39679.9950462963,2008-08-19,23:52:52
39.975246,116.354428,0,416,39679.9950694444,2008-08-19,23:52:54
39.975243,116.354437,0,416,39679.9950925926,2008-08-19,23:52:56
39.975243,116.354449,0,416,39679.9951157407,2008-08-19,23:52:58
39.975239,116.354477,0,415,39679.9951388889,2008-08-19,23:53:00
39.975277,116.354527,0,413,39679.995162037,2008-08-19,23:53:02
39.975284,116.354625,0,410,39679.9951851852,2008-08-19,23:53:04
39.975291,116.354768,0,408,39679.9952083333,2008-08-19,23:53:06
39.975295,116.354937,0,404,39679.9952314815,2008-08-19,23:53:08
39.975286,116.355113,0,400,39679.9952546296,2008-08-19,23:53:10
39.975279,116.355335,0,398,39679.9952777778,2008-08-19,23:53:12
39.975274,116.355583,0,395,39679.9953009259,2008-08-19,23:53:14
39.975275,116.355812,0,392,39679.9953240741,2008-08-19,23:53:16
39.975271,116.356059,0,389,39679.9953472222,2008-08-19,23:53:18
39.975273,116.356305,0,386,39679.9953703704,2008-08-19,23:53:20
39.975271,116.356558,0,383,39679.9953935185,2008-08-19,23:53:22
39.975265,116.356822,0,380,39679.9954166667,2008-08-19,23:53:24
39.975247,116.357113,0,376,39679.9954398148,2008-08-19,23:53:26
39.975249,116.357387,0,373,39679.995462963,2008-08-19,23:53:28
39.97526,116.357645,0,369,39679.9954861111,2008-08-19,23:53:30
39.975255,116.357863,0,365,39679.9955092593,2008-08-19,23:53:32
39.975255,116.358059,0,361,39679.9955324074,2008-08-19,23:53:34
39.975258,116.358245,0,357,39679.9955555556,2008-08-19,23:53:36
39.975254,116.358417,0,353,39679.9955787037,2008-08-19,23:53:38
39.975244,116.358557,0,350,39679.9956018519,2008-08-19,23:53:40
39.975241,116.358652,0,347,39679.995625,2008-08-19,23:53:42
39.975242,116.358737,0,344,39679.9956481481,2008-08-19,23:53:44
39.975231,116.358803,0,341,39679.9956712963,2008-08-19,23:53:46
39.975232,116.358847,0,338,39679.9956944444,2008-08-19,23:53:48
39.975235,116.358891,0,336,39679.9957175926,2008-08-19,23:53:50
39.975226,116.358906,0,335,39679.9957407407,2008-08-19,23:53:52
39.975231,116.358912,0,334,39679.9957638889,2008-08-19,23:53:54
39.975238,116.358906,0,333,39679.995787037,2008-08-19,23:53:56
39.975241,116.358902,0,333,39679.9958101852,2008-08-19,23:53:58
39.975241,116.358901,0,333,39679.9958333333,2008-08-19,23:54:00
39.975244,116.358901,0,333,39679.9958564815,2008-08-19,23:54:02
39.975248,116.358898,0,333,39679.9958796296,2008-08-19,23:54:04
39.975254,116.358897,0,333,39679.9959027778,2008-08-19,23:54:06
39.975259,116.358899,0,333,39679.9959259259,2008-08-19,23:54:08
39.975264,116.358903,0,333,39679.9959490741,2008-08-19,23:54:10
39.975266,116.358909,0,333,39679.9959722222,2008-08-19,23:54:12
39.975268,116.358915,0,333,39679.9959953704,2008-08-19,23:54:14
39.975271,116.358921,0,333,39679.9960185185,2008-08-19,23:54:16
39.975275,116.358926,0,333,39679.9960416667,2008-08-19,23:54:18
39.975283,116.358929,0,333,39679.9960648148,2008-08-19,23:54:20
39.975291,116.358932,0,333,39679.996087963,2008-08-19,23:54:22
39.975298,116.358933,0,333,39679.9961111111,2008-08-19,23:54:24
39.975305,116.358937,0,333,39679.9961342593,2008-08-19,23:54:26
39.975315,116.358944,0,333,39679.9961574074,2008-08-19,23:54:28
39.975322,116.358949,0,333,39679.9961805556,2008-08-19,23:54:30
39.975323,116.358951,0,333,39679.9962037037,2008-08-19,23:54:32
39.975321,116.358946,0,333,39679.9962268519,2008-08-19,23:54:34
39.975322,116.358945,0,333,39679.99625,2008-08-19,23:54:36
39.975325,116.358954,0,333,39679.9962731482,2008-08-19,23:54:38
39.975326,116.358971,0,333,39679.9962962963,2008-08-19,23:54:40
39.975318,116.359015,0,333,39679.9963194444,2008-08-19,23:54:42
39.975313,116.359105,0,332,39679.9963425926,2008-08-19,23:54:44
39.975303,116.359192,0,332,39679.9963657407,2008-08-19,23:54:46
39.975297,116.359296,0,331,39679.9963888889,2008-08-19,23:54:48
39.975282,116.359442,0,332,39679.996412037,2008-08-19,23:54:50
39.975302,116.359568,0,333,39679.9964351852,2008-08-19,23:54:52
39.975303,116.359708,0,334,39679.9964583333,2008-08-19,23:54:54
39.975308,116.359886,0,334,39679.9964814815,2008-08-19,23:54:56
39.975314,116.36008,0,333,39679.9965046296,2008-08-19,23:54:58
39.975309,116.360298,0,331,39679.9965277778,2008-08-19,23:55:00
39.975321,116.360564,0,328,39679.9965509259,2008-08-19,23:55:02
39.975333,116.36081,0,326,39679.9965740741,2008-08-19,23:55:04
39.975333,116.361033,0,325,39679.9965972222,2008-08-19,23:55:06
39.975347,116.361259,0,338,39679.9966203704,2008-08-19,23:55:08
39.97535,116.361463,0,340,39679.9966435185,2008-08-19,23:55:10
39.975348,116.361646,0,340,39679.9966666667,2008-08-19,23:55:12
39.975341,116.361802,0,341,39679.9966898148,2008-08-19,23:55:14
39.975346,116.361918,0,341,39679.996712963,2008-08-19,23:55:16
39.975344,116.361967,0,342,39679.9967361111,2008-08-19,23:55:18
39.975343,116.361952,0,343,39679.9967592593,2008-08-19,23:55:20
39.975329,116.361924,0,343,39679.9967824074,2008-08-19,23:55:22
39.975322,116.361914,0,343,39679.9968055556,2008-08-19,23:55:24
39.975317,116.361904,0,344,39679.9968287037,2008-08-19,23:55:26
39.975312,116.361892,0,345,39679.9968518519,2008-08-19,23:55:28
39.975305,116.36188,0,345,39679.996875,2008-08-19,23:55:30
39.975301,116.36187,0,346,39679.9968981481,2008-08-19,23:55:32
39.9753,116.361865,0,347,39679.9969212963,2008-08-19,23:55:34
39.975299,116.361866,0,347,39679.9969444444,2008-08-19,23:55:36
39.975297,116.361875,0,348,39679.9969675926,2008-08-19,23:55:38
39.975311,116.361906,0,347,39679.9969907407,2008-08-19,23:55:40
39.975335,116.361959,0,347,39679.9970138889,2008-08-19,23:55:42
39.975355,116.362037,0,345,39679.997037037,2008-08-19,23:55:44
39.975363,116.362184,0,346,39679.9970601852,2008-08-19,23:55:46
39.975373,116.362363,0,346,39679.9970833333,2008-08-19,23:55:48
39.975373,116.362536,0,345,39679.9971064815,2008-08-19,23:55:50
39.97537,116.362708,0,344,39679.9971296296,2008-08-19,23:55:52
39.975367,116.362888,0,343,39679.9971527778,2008-08-19,23:55:54
39.975358,116.363065,0,343,39679.9971759259,2008-08-19,23:55:56
39.975355,116.363261,0,339,39679.9971990741,2008-08-19,23:55:58
39.975344,116.363494,0,338,39679.9972222222,2008-08-19,23:56:00
39.975348,116.363737,0,335,39679.9972453704,2008-08-19,23:56:02
39.975329,116.363979,0,333,39679.9972685185,2008-08-19,23:56:04
39.975326,116.364217,0,331,39679.9972916667,2008-08-19,23:56:06
39.975331,116.364446,0,328,39679.9973148148,2008-08-19,23:56:08
39.975344,116.364692,0,325,39679.997337963,2008-08-19,23:56:10
39.975355,116.364951,0,324,39679.9973611111,2008-08-19,23:56:12
39.975355,116.365227,0,323,39679.9973842593,2008-08-19,23:56:14
39.975359,116.365503,0,322,39679.9974074074,2008-08-19,23:56:16
39.975375,116.365773,0,320,39679.9974305556,2008-08-19,23:56:18
39.975392,116.366022,0,319,39679.9974537037,2008-08-19,23:56:20
39.975395,116.366289,0,317,39679.9974768519,2008-08-19,23:56:22
39.975387,116.366548,0,314,39679.9975,2008-08-19,23:56:24
39.975382,116.366826,0,311,39679.9975231481,2008-08-19,23:56:26
39.975379,116.367077,0,309,39679.9975462963,2008-08-19,23:56:28
39.975376,116.367299,0,307,39679.9975694444,2008-08-19,23:56:30
39.975366,116.367485,0,304,39679.9975925926,2008-08-19,23:56:32
39.975349,116.367646,0,302,39679.9976157407,2008-08-19,23:56:34
39.975313,116.367749,0,301,39679.9976388889,2008-08-19,23:56:36
39.975278,116.367794,0,300,39679.997662037,2008-08-19,23:56:38
39.97526,116.367814,0,300,39679.9976851852,2008-08-19,23:56:40
39.975245,116.367801,0,299,39679.9977083333,2008-08-19,23:56:42
39.975251,116.367787,0,298,39679.9977314815,2008-08-19,23:56:44
39.975256,116.367784,0,298,39679.9977546296,2008-08-19,23:56:46
39.975256,116.367777,0,298,39679.9977777778,2008-08-19,23:56:48
39.975262,116.367777,0,297,39679.9978009259,2008-08-19,23:56:50
39.975264,116.367785,0,297,39679.9978240741,2008-08-19,23:56:52
39.97526,116.367778,0,297,39679.9978472222,2008-08-19,23:56:54
39.975252,116.367764,0,297,39679.9978703704,2008-08-19,23:56:56
39.975245,116.367746,0,296,39679.9978935185,2008-08-19,23:56:58
39.975238,116.367738,0,296,39679.9979166667,2008-08-19,23:57:00
39.975235,116.367763,0,295,39679.9979398148,2008-08-19,23:57:02
39.97526,116.367832,0,293,39679.997962963,2008-08-19,23:57:04
39.975269,116.367947,0,290,39679.9979861111,2008-08-19,23:57:06
39.975281,116.368113,0,289,39679.9980092593,2008-08-19,23:57:08
39.975306,116.368321,0,288,39679.9980324074,2008-08-19,23:57:10
39.975328,116.368558,0,286,39679.9980555556,2008-08-19,23:57:12
39.975347,116.36882,0,284,39679.9980787037,2008-08-19,23:57:14
39.975361,116.369093,0,282,39679.9981018519,2008-08-19,23:57:16
39.975356,116.369374,0,281,39679.998125,2008-08-19,23:57:18
39.975365,116.36969,0,279,39679.9981481481,2008-08-19,23:57:20
39.975386,116.370022,0,277,39679.9981712963,2008-08-19,23:57:22
39.975412,116.370361,0,276,39679.9981944444,2008-08-19,23:57:24
39.975424,116.370713,0,274,39679.9982175926,2008-08-19,23:57:26
39.975444,116.371087,0,273,39679.9982407407,2008-08-19,23:57:28
39.975442,116.371463,0,272,39679.9982638889,2008-08-19,23:57:30
39.975426,116.37184,0,272,39679.998287037,2008-08-19,23:57:32
39.975415,116.372171,0,270,39679.9983101852,2008-08-19,23:57:34
39.975401,116.372454,0,267,39679.9983333333,2008-08-19,23:57:36
39.975389,116.372668,0,263,39679.9983564815,2008-08-19,23:57:38
39.975372,116.372803,0,260,39679.9983796296,2008-08-19,23:57:40
39.975343,116.372878,0,257,39679.9984027778,2008-08-19,23:57:42
39.97531,116.372914,0,256,39679.9984259259,2008-08-19,23:57:44
39.975252,116.372873,0,256,39679.9984490741,2008-08-19,23:57:46
39.975238,116.372857,0,256,39679.9984722222,2008-08-19,23:57:48
39.975224,116.372846,0,256,39679.9984953704,2008-08-19,23:57:50
39.975213,116.372843,0,257,39679.9985185185,2008-08-19,23:57:52
39.975202,116.372842,0,257,39679.9985416667,2008-08-19,23:57:54
39.975191,116.372838,0,257,39679.9985648148,2008-08-19,23:57:56
39.975179,116.372831,0,257,39679.998587963,2008-08-19,23:57:58
39.975171,116.372822,0,257,39679.9986111111,2008-08-19,23:58:00
39.975167,116.372815,0,257,39679.9986342593,2008-08-19,23:58:02
39.975164,116.372811,0,257,39679.9986574074,2008-08-19,23:58:04
39.975163,116.372809,0,257,39679.9986805556,2008-08-19,23:58:06
39.975165,116.37281,0,257,39679.9987037037,2008-08-19,23:58:08
39.975167,116.37282,0,257,39679.9987268519,2008-08-19,23:58:10
39.975189,116.372871,0,258,39679.99875,2008-08-19,23:58:12
39.975226,116.372973,0,259,39679.9987731481,2008-08-19,23:58:14
39.975279,116.373146,0,253,39679.9987962963,2008-08-19,23:58:16
39.975312,116.373322,0,242,39679.9988194444,2008-08-19,23:58:18
39.975322,116.373526,0,241,39679.9988425926,2008-08-19,23:58:20
39.975326,116.373733,0,241,39679.9988657407,2008-08-19,23:58:22
39.975341,116.373947,0,240,39679.9988888889,2008-08-19,23:58:24
39.975346,116.374144,0,241,39679.998912037,2008-08-19,23:58:26
39.975349,116.374322,0,241,39679.9989351852,2008-08-19,23:58:28
39.975346,116.3745,0,241,39679.9989583333,2008-08-19,23:58:30
39.97534,116.374686,0,242,39679.9989814815,2008-08-19,23:58:32
39.975349,116.374901,0,243,39679.9990046296,2008-08-19,23:58:34
39.975357,116.375122,0,244,39679.9990277778,2008-08-19,23:58:36
39.975368,116.375342,0,245,39679.9990509259,2008-08-19,23:58:38
39.975368,116.375596,0,245,39679.9990740741,2008-08-19,23:58:40
39.975363,116.375885,0,244,39679.9990972222,2008-08-19,23:58:42
39.975358,116.376196,0,244,39679.9991203704,2008-08-19,23:58:44
39.975359,116.376514,0,245,39679.9991435185,2008-08-19,23:58:46
39.975362,116.376845,0,247,39679.9991666667,2008-08-19,23:58:48
39.975377,116.377186,0,247,39679.9991898148,2008-08-19,23:58:50
39.975371,116.377494,0,250,39679.999212963,2008-08-19,23:58:52
39.975375,116.377784,0,253,39679.9992361111,2008-08-19,23:58:54
39.975411,116.378055,0,260,39679.9992592593,2008-08-19,23:58:56
39.975454,116.378286,0,276,39679.9992824074,2008-08-19,23:58:58
39.975487,116.378448,0,288,39679.9993055556,2008-08-19,23:59:00
39.975504,116.378552,0,297,39679.9993287037,2008-08-19,23:59:02
39.975512,116.378603,0,303,39679.9993518519,2008-08-19,23:59:04
39.975517,116.378612,0,307,39679.999375,2008-08-19,23:59:06
39.975528,116.378621,0,313,39679.9993981481,2008-08-19,23:59:08
39.975527,116.378625,0,315,39679.9994212963,2008-08-19,23:59:10
39.97553,116.378632,0,315,39679.9994444444,2008-08-19,23:59:12
39.975534,116.37864,0,316,39679.9994675926,2008-08-19,23:59:14
39.975537,116.378645,0,317,39679.9994907407,2008-08-19,23:59:16
39.975541,116.37865,0,318,39679.9995138889,2008-08-19,23:59:18
39.975546,116.378655,0,318,39679.999537037,2008-08-19,23:59:20
39.975549,116.37866,0,319,39679.9995601852,2008-08-19,23:59:22
39.97555,116.378661,0,319,39679.9995833333,2008-08-19,23:59:24
39.975551,116.378661,0,319,39679.9996064815,2008-08-19,23:59:26
39.975552,116.37866,0,320,39679.9996296296,2008-08-19,23:59:28
39.975553,116.378655,0,320,39679.9996527778,2008-08-19,23:59:30
39.97555,116.378654,0,320,39679.9996759259,2008-08-19,23:59:32
39.975576,116.378685,0,327,39679.9996990741,2008-08-19,23:59:34
39.975598,116.378769,0,338,39679.9997222222,2008-08-19,23:59:36
39.975603,116.3789,0,343,39679.9997453704,2008-08-19,23:59:38
39.975607,116.379078,0,348,39679.9997685185,2008-08-19,23:59:40
39.975603,116.379312,0,359,39679.9997916667,2008-08-19,23:59:42
39.975614,116.379559,0,364,39679.9998148148,2008-08-19,23:59:44
39.975644,116.379806,0,366,39679.999837963,2008-08-19,23:59:46
39.975655,116.380044,0,372,39679.9998611111,2008-08-19,23:59:48
39.975653,116.380263,0,376,39679.9998842593,2008-08-19,23:59:50
39.975642,116.38046,0,379,39679.9999074074,2008-08-19,23:59:52
39.975649,116.380643,0,382,39679.9999305556,2008-08-19,23:59:54
39.975642,116.380798,0,383,39679.9999537037,2008-08-19,23:59:56
39.975639,116.380924,0,383,39679.9999768519,2008-08-19,23:59:58
39.975645,116.381007,0,385,39680,2008-08-20,00:00:00
39.975663,116.381082,0,386,39680.0000231481,2008-08-20,00:00:02
39.975683,116.381121,0,388,39680.0000462963,2008-08-20,00:00:04
39.975692,116.381142,0,390,39680.0000694444,2008-08-20,00:00:06
39.975702,116.381153,0,392,39680.0000925926,2008-08-20,00:00:08
39.975708,116.381164,0,391,39680.0001157407,2008-08-20,00:00:10
39.975711,116.381171,0,391,39680.0001388889,2008-08-20,00:00:12
39.975714,116.381176,0,391,39680.000162037,2008-08-20,00:00:14
39.975718,116.38118,0,390,39680.0001851852,2008-08-20,00:00:16
39.975719,116.381183,0,390,39680.0002083333,2008-08-20,00:00:18
39.975719,116.381181,0,390,39680.0002314815,2008-08-20,00:00:20
39.975719,116.38118,0,390,39680.0002546296,2008-08-20,00:00:22
39.975722,116.381178,0,391,39680.0002777778,2008-08-20,00:00:24
39.975724,116.38118,0,391,39680.0003009259,2008-08-20,00:00:26
39.975723,116.381186,0,391,39680.0003240741,2008-08-20,00:00:28
39.975714,116.381237,0,395,39680.0003472222,2008-08-20,00:00:30
39.975717,116.381318,0,398,39680.0003703704,2008-08-20,00:00:32
39.975717,116.381453,0,402,39680.0003935185,2008-08-20,00:00:34
39.975696,116.381605,0,405,39680.0004166667,2008-08-20,00:00:36
39.975678,116.381769,0,411,39680.0004398148,2008-08-20,00:00:38
39.975676,116.381945,0,412,39680.000462963,2008-08-20,00:00:40
39.975676,116.382127,0,411,39680.0004861111,2008-08-20,00:00:42
39.975646,116.382318,0,413,39680.0005092593,2008-08-20,00:00:44
39.975616,116.382528,0,418,39680.0005324074,2008-08-20,00:00:46
39.975611,116.382754,0,421,39680.0005555556,2008-08-20,00:00:48
39.975574,116.383025,0,427,39680.0005787037,2008-08-20,00:00:50
39.975555,116.383293,0,429,39680.0006018518,2008-08-20,00:00:52
39.975523,116.38358,0,430,39680.000625,2008-08-20,00:00:54
39.975496,116.383853,0,431,39680.0006481481,2008-08-20,00:00:56
39.975491,116.384151,0,431,39680.0006712963,2008-08-20,00:00:58
39.975492,116.384432,0,431,39680.0006944444,2008-08-20,00:01:00
39.975479,116.38472,0,430,39680.0007175926,2008-08-20,00:01:02
39.975473,116.385019,0,429,39680.0007407407,2008-08-20,00:01:04
39.97547,116.385312,0,425,39680.0007638889,2008-08-20,00:01:06
39.975472,116.385588,0,430,39680.000787037,2008-08-20,00:01:08
39.975475,116.385824,0,436,39680.0008101852,2008-08-20,00:01:10
39.975468,116.385996,0,437,39680.0008333333,2008-08-20,00:01:12
39.975471,116.386101,0,440,39680.0008564815,2008-08-20,00:01:14
39.975454,116.386127,0,440,39680.0008796296,2008-08-20,00:01:16
39.975448,116.386122,0,437,39680.0009027778,2008-08-20,00:01:18
39.975432,116.3861,0,437,39680.0009259259,2008-08-20,00:01:20
39.975426,116.386102,0,436,39680.0009490741,2008-08-20,00:01:22
39.975421,116.386101,0,436,39680.0009722222,2008-08-20,00:01:24
39.975419,116.386099,0,436,39680.0009953704,2008-08-20,00:01:26
39.975421,116.386104,0,436,39680.0010185185,2008-08-20,00:01:28
39.975431,116.386135,0,436,39680.0010416667,2008-08-20,00:01:30
39.975441,116.38623,0,435,39680.0010648148,2008-08-20,00:01:32
39.975442,116.386343,0,434,39680.001087963,2008-08-20,00:01:34
39.975437,116.386458,0,433,39680.0011111111,2008-08-20,00:01:36
39.975435,116.386562,0,432,39680.0011342593,2008-08-20,00:01:38
39.975431,116.386649,0,432,39680.0011574074,2008-08-20,00:01:40
39.975424,116.386727,0,431,39680.0011805556,2008-08-20,00:01:42
39.975421,116.386797,0,431,39680.0012037037,2008-08-20,00:01:44
39.975411,116.386842,0,430,39680.0012268518,2008-08-20,00:01:46
39.975407,116.386886,0,428,39680.00125,2008-08-20,00:01:48
39.975396,116.386915,0,426,39680.0012731481,2008-08-20,00:01:50
39.975385,116.386935,0,425,39680.0012962963,2008-08-20,00:01:52
39.975377,116.386944,0,424,39680.0013194444,2008-08-20,00:01:54
39.975367,116.386951,0,424,39680.0013425926,2008-08-20,00:01:56
39.975365,116.386953,0,423,39680.0013657407,2008-08-20,00:01:58
39.975371,116.386958,0,423,39680.0013888889,2008-08-20,00:02:00
39.975369,116.386957,0,423,39680.001412037,2008-08-20,00:02:02
39.975366,116.386956,0,423,39680.0014351852,2008-08-20,00:02:04
39.975366,116.38696,0,423,39680.0014583333,2008-08-20,00:02:06
39.975368,116.386972,0,423,39680.0014814815,2008-08-20,00:02:08
39.975371,116.387031,0,423,39680.0015046296,2008-08-20,00:02:10
39.975372,116.387157,0,423,39680.0015277778,2008-08-20,00:02:12
39.975375,116.387307,0,423,39680.0015509259,2008-08-20,00:02:14
39.975378,116.387496,0,422,39680.0015740741,2008-08-20,00:02:16
39.975371,116.387723,0,422,39680.0015972222,2008-08-20,00:02:18
39.975366,116.387969,0,421,39680.0016203704,2008-08-20,00:02:20
39.975363,116.388232,0,421,39680.0016435185,2008-08-20,00:02:22
39.975363,116.388512,0,421,39680.0016666667,2008-08-20,00:02:24
39.975365,116.388738,0,420,39680.0016898148,2008-08-20,00:02:26
39.97538,116.388956,0,419,39680.001712963,2008-08-20,00:02:28
39.975396,116.389184,0,417,39680.0017361111,2008-08-20,00:02:30
39.975389,116.38942,0,415,39680.0017592593,2008-08-20,00:02:32
39.975382,116.38966,0,413,39680.0017824074,2008-08-20,00:02:34
39.975371,116.389912,0,412,39680.0018055556,2008-08-20,00:02:36
39.975367,116.390173,0,411,39680.0018287037,2008-08-20,00:02:38
39.97535,116.390416,0,410,39680.0018518518,2008-08-20,00:02:40
39.975319,116.390635,0,409,39680.001875,2008-08-20,00:02:42
39.975288,116.390813,0,409,39680.0018981481,2008-08-20,00:02:44
39.975268,116.39095,0,408,39680.0019212963,2008-08-20,00:02:46
39.975251,116.39104,0,408,39680.0019444444,2008-08-20,00:02:48
39.97524,116.3911,0,407,39680.0019675926,2008-08-20,00:02:50
39.975227,116.391125,0,407,39680.0019907407,2008-08-20,00:02:52
39.975229,116.391126,0,406,39680.0020138889,2008-08-20,00:02:54
39.975235,116.39112,0,406,39680.002037037,2008-08-20,00:02:56
39.975239,116.391107,0,406,39680.0020601852,2008-08-20,00:02:58
39.975242,116.391128,0,406,39680.0020833333,2008-08-20,00:03:00
39.975267,116.391183,0,404,39680.0021064815,2008-08-20,00:03:02
39.975304,116.391271,0,403,39680.0021296296,2008-08-20,00:03:04
39.97535,116.391406,0,402,39680.0021527778,2008-08-20,00:03:06
39.975386,116.391587,0,400,39680.0021759259,2008-08-20,00:03:08
39.975424,116.391786,0,399,39680.0021990741,2008-08-20,00:03:10
39.975455,116.392011,0,397,39680.0022222222,2008-08-20,00:03:12
39.975469,116.392268,0,396,39680.0022453704,2008-08-20,00:03:14
39.97549,116.392531,0,395,39680.0022685185,2008-08-20,00:03:16
39.975507,116.392803,0,394,39680.0022916667,2008-08-20,00:03:18
39.975519,116.39308,0,393,39680.0023148148,2008-08-20,00:03:20
39.975532,116.393354,0,393,39680.002337963,2008-08-20,00:03:22
39.975541,116.393621,0,392,39680.0023611111,2008-08-20,00:03:24
39.975531,116.39387,0,392,39680.0023842593,2008-08-20,00:03:26
39.975515,116.394075,0,391,39680.0024074074,2008-08-20,00:03:28
39.975488,116.394234,0,391,39680.0024305556,2008-08-20,00:03:30
39.97546,116.394327,0,391,39680.0024537037,2008-08-20,00:03:32
39.975433,116.394344,0,391,39680.0024768518,2008-08-20,00:03:34
39.975403,116.394311,0,393,39680.0025,2008-08-20,00:03:36
39.975374,116.394296,0,394,39680.0025231481,2008-08-20,00:03:38
39.975346,116.394289,0,396,39680.0025462963,2008-08-20,00:03:40
39.975323,116.394273,0,397,39680.0025694444,2008-08-20,00:03:42
39.9753,116.394252,0,397,39680.0025925926,2008-08-20,00:03:44
39.97528,116.394245,0,398,39680.0026157407,2008-08-20,00:03:46
39.975325,116.394292,0,398,39680.0026388889,2008-08-20,00:03:48
39.975405,116.394368,0,399,39680.002662037,2008-08-20,00:03:50
39.975386,116.394461,0,400,39680.0026851852,2008-08-20,00:03:52
39.975389,116.394567,0,400,39680.0027083333,2008-08-20,00:03:54
39.975394,116.394665,0,401,39680.0027314815,2008-08-20,00:03:56
39.97539,116.394761,0,402,39680.0027546296,2008-08-20,00:03:58
39.975401,116.39484,0,403,39680.0027777778,2008-08-20,00:04:00
39.975408,116.394922,0,404,39680.0028009259,2008-08-20,00:04:02
39.975405,116.395,0,406,39680.0028240741,2008-08-20,00:04:04
39.975404,116.395063,0,407,39680.0028472222,2008-08-20,00:04:06
39.975407,116.395103,0,408,39680.0028703704,2008-08-20,00:04:08
39.975418,116.395145,0,409,39680.0028935185,2008-08-20,00:04:10
39.975421,116.395174,0,410,39680.0029166667,2008-08-20,00:04:12
39.975405,116.395204,0,411,39680.0029398148,2008-08-20,00:04:14
39.975567,116.39509,0,401,39680.0030324074,2008-08-20,00:04:22
39.97544,116.395105,0,323,39680.0030555556,2008-08-20,00:04:24
39.975446,116.395101,0,324,39680.0030787037,2008-08-20,00:04:26
39.975431,116.395097,0,331,39680.0031018518,2008-08-20,00:04:28
39.975417,116.395084,0,318,39680.003125,2008-08-20,00:04:30
39.975404,116.395084,0,312,39680.0031481481,2008-08-20,00:04:32
39.975413,116.395094,0,274,39680.0031712963,2008-08-20,00:04:34
39.975445,116.395127,0,187,39680.0031944444,2008-08-20,00:04:36
39.975444,116.395215,0,148,39680.0032175926,2008-08-20,00:04:38
39.975465,116.395372,0,150,39680.0032407407,2008-08-20,00:04:40
39.97546,116.395532,0,162,39680.0032638889,2008-08-20,00:04:42
39.975457,116.395728,0,164,39680.003287037,2008-08-20,00:04:44
39.975466,116.395942,0,166,39680.0033101852,2008-08-20,00:04:46
39.975478,116.396194,0,168,39680.0033333333,2008-08-20,00:04:48
39.975496,116.396478,0,171,39680.0033564815,2008-08-20,00:04:50
39.975536,116.396798,0,175,39680.0033796296,2008-08-20,00:04:52
39.97556,116.397132,0,178,39680.0034027778,2008-08-20,00:04:54
39.975577,116.397449,0,181,39680.0034259259,2008-08-20,00:04:56
39.975572,116.397774,0,183,39680.0034490741,2008-08-20,00:04:58
39.97557,116.398108,0,186,39680.0034722222,2008-08-20,00:05:00
39.975567,116.398438,0,187,39680.0034953704,2008-08-20,00:05:02
39.97557,116.398741,0,186,39680.0035185185,2008-08-20,00:05:04
39.975557,116.399014,0,189,39680.0035416667,2008-08-20,00:05:06
39.975558,116.399273,0,193,39680.0035648148,2008-08-20,00:05:08
39.975571,116.399499,0,193,39680.003587963,2008-08-20,00:05:10
39.975592,116.399712,0,194,39680.0036111111,2008-08-20,00:05:12
39.975589,116.399882,0,195,39680.0036342593,2008-08-20,00:05:14
39.975596,116.400014,0,194,39680.0036574074,2008-08-20,00:05:16
39.975559,116.400072,0,195,39680.0036805556,2008-08-20,00:05:18
39.975635,116.400407,0,173,39680.0052777778,2008-08-20,00:07:36
39.975642,116.400528,0,172,39680.0053009259,2008-08-20,00:07:38
39.975645,116.400666,0,172,39680.0053240741,2008-08-20,00:07:40
39.975647,116.400828,0,172,39680.0053472222,2008-08-20,00:07:42
39.975664,116.400951,0,171,39680.0053703704,2008-08-20,00:07:44
39.97569,116.401093,0,172,39680.0053935185,2008-08-20,00:07:46
39.975745,116.401165,0,172,39680.0054166667,2008-08-20,00:07:48
39.975835,116.401219,0,172,39680.0054398148,2008-08-20,00:07:50
39.975969,116.40124,0,172,39680.005462963,2008-08-20,00:07:52
39.976139,116.401263,0,172,39680.0054861111,2008-08-20,00:07:54
39.976314,116.401288,0,174,39680.0055092593,2008-08-20,00:07:56
39.976497,116.401284,0,175,39680.0055324074,2008-08-20,00:07:58
39.976699,116.401283,0,178,39680.0055555556,2008-08-20,00:08:00
39.976911,116.401275,0,181,39680.0055787037,2008-08-20,00:08:02
39.977127,116.401274,0,184,39680.0056018519,2008-08-20,00:08:04
39.977337,116.401276,0,186,39680.005625,2008-08-20,00:08:06
39.977544,116.401276,0,189,39680.0056481481,2008-08-20,00:08:08
39.977759,116.401274,0,190,39680.0056712963,2008-08-20,00:08:10
39.978018,116.401288,0,200,39680.0056944444,2008-08-20,00:08:12
39.978257,116.401302,0,207,39680.0057175926,2008-08-20,00:08:14
39.978502,116.401322,0,212,39680.0057407407,2008-08-20,00:08:16
39.978723,116.401353,0,216,39680.0057638889,2008-08-20,00:08:18
39.978915,116.401366,0,220,39680.005787037,2008-08-20,00:08:20
39.979056,116.401358,0,225,39680.0058101852,2008-08-20,00:08:22
39.979177,116.401322,0,226,39680.0058333333,2008-08-20,00:08:24
39.979282,116.401307,0,230,39680.0058564815,2008-08-20,00:08:26
39.979343,116.401294,0,234,39680.0058796296,2008-08-20,00:08:28
39.979374,116.401277,0,238,39680.0059027778,2008-08-20,00:08:30
39.97939,116.401262,0,237,39680.0059259259,2008-08-20,00:08:32
39.979389,116.401232,0,234,39680.0059490741,2008-08-20,00:08:34
39.979392,116.401203,0,230,39680.0059722222,2008-08-20,00:08:36
39.979383,116.401191,0,228,39680.0059953704,2008-08-20,00:08:38
39.979368,116.401178,0,228,39680.0060185185,2008-08-20,00:08:40
39.979358,116.401163,0,230,39680.0060416667,2008-08-20,00:08:42
39.979351,116.401154,0,232,39680.0060648148,2008-08-20,00:08:44
39.979354,116.40114,0,235,39680.006087963,2008-08-20,00:08:46
39.979375,116.401122,0,236,39680.0061111111,2008-08-20,00:08:48
39.979421,116.4011,0,235,39680.0061342593,2008-08-20,00:08:50
39.979495,116.401074,0,234,39680.0061574074,2008-08-20,00:08:52
39.979605,116.401094,0,231,39680.0061805556,2008-08-20,00:08:54
39.979714,116.401094,0,231,39680.0062037037,2008-08-20,00:08:56
39.979809,116.401083,0,233,39680.0062268519,2008-08-20,00:08:58
39.9799,116.401089,0,236,39680.00625,2008-08-20,00:09:00
39.979984,116.401107,0,238,39680.0062731481,2008-08-20,00:09:02
39.980066,116.401146,0,240,39680.0062962963,2008-08-20,00:09:04
39.980153,116.401182,0,241,39680.0063194444,2008-08-20,00:09:06
39.980227,116.401222,0,242,39680.0063425926,2008-08-20,00:09:08
39.980298,116.401245,0,241,39680.0063657407,2008-08-20,00:09:10
39.980355,116.40127,0,240,39680.0063888889,2008-08-20,00:09:12
39.980409,116.401284,0,239,39680.006412037,2008-08-20,00:09:14
39.980462,116.401282,0,235,39680.0064351852,2008-08-20,00:09:16
39.980511,116.401278,0,231,39680.0064583333,2008-08-20,00:09:18
39.980557,116.401282,0,228,39680.0064814815,2008-08-20,00:09:20
39.980594,116.401271,0,225,39680.0065046296,2008-08-20,00:09:22
39.980606,116.401264,0,225,39680.0065277778,2008-08-20,00:09:24
39.980614,116.40125,0,225,39680.0065509259,2008-08-20,00:09:26
39.98062,116.401233,0,226,39680.0065740741,2008-08-20,00:09:28
39.98063,116.401219,0,226,39680.0065972222,2008-08-20,00:09:30
39.980645,116.401212,0,227,39680.0066203704,2008-08-20,00:09:32
39.980659,116.401218,0,228,39680.0066435185,2008-08-20,00:09:34
39.980688,116.401216,0,227,39680.0066666667,2008-08-20,00:09:36
39.980716,116.401207,0,223,39680.0066898148,2008-08-20,00:09:38
39.980749,116.401189,0,220,39680.006712963,2008-08-20,00:09:40
39.980767,116.401195,0,220,39680.0067361111,2008-08-20,00:09:42
39.980783,116.401193,0,221,39680.0067592593,2008-08-20,00:09:44
39.980801,116.401196,0,222,39680.0067824074,2008-08-20,00:09:46
39.980818,116.401196,0,218,39680.0068055556,2008-08-20,00:09:48
39.980827,116.401194,0,217,39680.0068287037,2008-08-20,00:09:50
39.980825,116.4012,0,218,39680.0068518519,2008-08-20,00:09:52
39.980826,116.401202,0,219,39680.006875,2008-08-20,00:09:54
39.980854,116.401231,0,219,39680.0068981481,2008-08-20,00:09:56
39.980894,116.401266,0,219,39680.0069212963,2008-08-20,00:09:58
39.980922,116.401278,0,220,39680.0069444444,2008-08-20,00:10:00
39.980957,116.401279,0,222,39680.0069675926,2008-08-20,00:10:02
39.981017,116.401283,0,225,39680.0069907407,2008-08-20,00:10:04
39.981089,116.401284,0,230,39680.0070138889,2008-08-20,00:10:06
39.981179,116.40129,0,236,39680.007037037,2008-08-20,00:10:08
39.981297,116.401306,0,241,39680.0070601852,2008-08-20,00:10:10
39.98144,116.401322,0,245,39680.0070833333,2008-08-20,00:10:12
39.981601,116.40134,0,248,39680.0071064815,2008-08-20,00:10:14
39.981773,116.401343,0,251,39680.0071296296,2008-08-20,00:10:16
39.981956,116.401351,0,253,39680.0071527778,2008-08-20,00:10:18
39.982149,116.401372,0,254,39680.0071759259,2008-08-20,00:10:20
39.982372,116.401381,0,248,39680.0071990741,2008-08-20,00:10:22
39.982617,116.401382,0,241,39680.0072222222,2008-08-20,00:10:24
39.982873,116.401349,0,227,39680.0072453704,2008-08-20,00:10:26
39.983136,116.401354,0,218,39680.0072685185,2008-08-20,00:10:28
39.983449,116.401341,0,201,39680.0072916667,2008-08-20,00:10:30
39.983738,116.401323,0,194,39680.0073148148,2008-08-20,00:10:32
39.984051,116.401315,0,188,39680.007337963,2008-08-20,00:10:34
39.984317,116.401315,0,181,39680.0073611111,2008-08-20,00:10:36
39.984576,116.40131,0,176,39680.0073842593,2008-08-20,00:10:38
39.98483,116.401297,0,173,39680.0074074074,2008-08-20,00:10:40
39.98509,116.401304,0,170,39680.0074305556,2008-08-20,00:10:42
39.985354,116.401321,0,168,39680.0074537037,2008-08-20,00:10:44
39.985615,116.401339,0,166,39680.0074768519,2008-08-20,00:10:46
39.985867,116.401337,0,164,39680.0075,2008-08-20,00:10:48
39.98612,116.401333,0,162,39680.0075231481,2008-08-20,00:10:50
39.986377,116.401335,0,162,39680.0075462963,2008-08-20,00:10:52
39.986635,116.401339,0,154,39680.0075694444,2008-08-20,00:10:54
39.986883,116.401335,0,145,39680.0075925926,2008-08-20,00:10:56
39.987126,116.401309,0,140,39680.0076157407,2008-08-20,00:10:58
39.987374,116.401307,0,134,39680.0076388889,2008-08-20,00:11:00
39.98764,116.401318,0,130,39680.007662037,2008-08-20,00:11:02
39.987908,116.401316,0,128,39680.0076851852,2008-08-20,00:11:04
39.988165,116.401305,0,124,39680.0077083333,2008-08-20,00:11:06
39.988424,116.401299,0,118,39680.0077314815,2008-08-20,00:11:08
39.988537,116.401092,0,141,39680.0077546296,2008-08-20,00:11:10
39.988778,116.401107,0,138,39680.0077777778,2008-08-20,00:11:12
39.988994,116.40115,0,135,39680.0078009259,2008-08-20,00:11:14
39.989209,116.401171,0,129,39680.0078240741,2008-08-20,00:11:16
39.989426,116.401183,0,127,39680.0078472222,2008-08-20,00:11:18
39.989599,116.401202,0,127,39680.0078703704,2008-08-20,00:11:20
39.989784,116.401214,0,130,39680.0078935185,2008-08-20,00:11:22
39.989976,116.401223,0,132,39680.0079166667,2008-08-20,00:11:24
39.99016,116.401233,0,134,39680.0079398148,2008-08-20,00:11:26
39.990329,116.401235,0,135,39680.007962963,2008-08-20,00:11:28
39.990515,116.401247,0,135,39680.0079861111,2008-08-20,00:11:30
39.990711,116.401303,0,133,39680.0080092593,2008-08-20,00:11:32
39.990895,116.401345,0,128,39680.0080324074,2008-08-20,00:11:34
39.991044,116.401368,0,125,39680.0080555556,2008-08-20,00:11:36
39.991188,116.40139,0,122,39680.0080787037,2008-08-20,00:11:38
39.991318,116.401399,0,122,39680.0081018518,2008-08-20,00:11:40
39.99144,116.401411,0,123,39680.008125,2008-08-20,00:11:42
39.991536,116.401429,0,127,39680.0081481481,2008-08-20,00:11:44
39.991613,116.401452,0,132,39680.0081712963,2008-08-20,00:11:46
39.991675,116.40147,0,133,39680.0081944444,2008-08-20,00:11:48
39.991685,116.401489,0,134,39680.0082175926,2008-08-20,00:11:50
39.991678,116.401498,0,135,39680.0082407407,2008-08-20,00:11:52
39.991684,116.401516,0,139,39680.0082638889,2008-08-20,00:11:54
39.99169,116.401515,0,139,39680.008287037,2008-08-20,00:11:56
39.991694,116.401506,0,138,39680.0083101852,2008-08-20,00:11:58
39.991668,116.40148,0,137,39680.0083333333,2008-08-20,00:12:00
39.991642,116.401461,0,136,39680.0083564815,2008-08-20,00:12:02
39.99162,116.401467,0,135,39680.0083796296,2008-08-20,00:12:04
39.991587,116.401471,0,134,39680.0084027778,2008-08-20,00:12:06
39.99156,116.401465,0,133,39680.0084259259,2008-08-20,00:12:08
39.991546,116.401452,0,133,39680.0084490741,2008-08-20,00:12:10
39.99155,116.401469,0,135,39680.0084722222,2008-08-20,00:12:12
39.991545,116.401467,0,138,39680.0084953704,2008-08-20,00:12:14
39.991551,116.401462,0,140,39680.0085185185,2008-08-20,00:12:16
39.991554,116.401452,0,147,39680.0085416667,2008-08-20,00:12:18
39.991607,116.401501,0,152,39680.0085648148,2008-08-20,00:12:20
39.991647,116.401528,0,154,39680.008587963,2008-08-20,00:12:22
39.991688,116.401575,0,155,39680.0086111111,2008-08-20,00:12:24
39.991699,116.401573,0,157,39680.0086342593,2008-08-20,00:12:26
39.991705,116.40157,0,159,39680.0086574074,2008-08-20,00:12:28
39.9917,116.401581,0,160,39680.0086805556,2008-08-20,00:12:30
39.991691,116.401587,0,160,39680.0087037037,2008-08-20,00:12:32
39.991694,116.401582,0,160,39680.0087268518,2008-08-20,00:12:34
39.991724,116.401567,0,159,39680.00875,2008-08-20,00:12:36
39.991765,116.401548,0,160,39680.0087731481,2008-08-20,00:12:38
39.991822,116.40152,0,160,39680.0087962963,2008-08-20,00:12:40
39.991899,116.401494,0,160,39680.0088194444,2008-08-20,00:12:42
39.991973,116.401476,0,161,39680.0088425926,2008-08-20,00:12:44
39.992064,116.401473,0,162,39680.0088657407,2008-08-20,00:12:46
39.992147,116.401469,0,163,39680.0088888889,2008-08-20,00:12:48
39.992204,116.401433,0,165,39680.008912037,2008-08-20,00:12:50
39.992243,116.401407,0,165,39680.0089351852,2008-08-20,00:12:52
39.992274,116.401392,0,165,39680.0089583333,2008-08-20,00:12:54
39.992309,116.40139,0,167,39680.0089814815,2008-08-20,00:12:56
39.99235,116.401395,0,167,39680.0090046296,2008-08-20,00:12:58
39.992372,116.401394,0,169,39680.0090277778,2008-08-20,00:13:00
39.992396,116.401397,0,171,39680.0090509259,2008-08-20,00:13:02
39.992395,116.401389,0,172,39680.0090740741,2008-08-20,00:13:04
39.992398,116.401397,0,173,39680.0090972222,2008-08-20,00:13:06
39.992402,116.401396,0,175,39680.0091203704,2008-08-20,00:13:08
39.992401,116.40139,0,175,39680.0091435185,2008-08-20,00:13:10
39.992401,116.40138,0,176,39680.0091666667,2008-08-20,00:13:12
39.9924,116.401369,0,177,39680.0091898148,2008-08-20,00:13:14
39.992402,116.401371,0,178,39680.009212963,2008-08-20,00:13:16
39.992402,116.401366,0,179,39680.0092361111,2008-08-20,00:13:18
39.992401,116.401362,0,180,39680.0092592593,2008-08-20,00:13:20
39.992395,116.401367,0,180,39680.0092824074,2008-08-20,00:13:22
39.99239,116.401369,0,180,39680.0093055556,2008-08-20,00:13:24
39.992395,116.401364,0,181,39680.0093287037,2008-08-20,00:13:26
39.992408,116.401366,0,181,39680.0093518518,2008-08-20,00:13:28
39.992416,116.401376,0,181,39680.009375,2008-08-20,00:13:30
39.992436,116.401366,0,180,39680.0093981481,2008-08-20,00:13:32
39.992429,116.40131,0,177,39680.0094212963,2008-08-20,00:13:34
39.992428,116.401291,0,175,39680.0094444444,2008-08-20,00:13:36
39.992454,116.401296,0,174,39680.0094675926,2008-08-20,00:13:38
39.992478,116.401288,0,174,39680.0094907407,2008-08-20,00:13:40
39.992478,116.401247,0,173,39680.0095138889,2008-08-20,00:13:42
39.99248,116.401209,0,172,39680.009537037,2008-08-20,00:13:44
39.99247,116.401175,0,173,39680.0095601852,2008-08-20,00:13:46
39.99243,116.401108,0,173,39680.0095833333,2008-08-20,00:13:48
39.992404,116.401074,0,173,39680.0096064815,2008-08-20,00:13:50
39.992368,116.401007,0,173,39680.0096296296,2008-08-20,00:13:52
39.992374,116.400986,0,173,39680.0096527778,2008-08-20,00:13:54
39.992407,116.400972,0,172,39680.0096759259,2008-08-20,00:13:56
39.992401,116.400973,0,172,39680.0096990741,2008-08-20,00:13:58
39.992366,116.400968,0,171,39680.0097222222,2008-08-20,00:14:00
39.992386,116.400953,0,172,39680.0097453704,2008-08-20,00:14:02
39.992411,116.400942,0,172,39680.0097685185,2008-08-20,00:14:04
39.992469,116.400922,0,172,39680.0097916667,2008-08-20,00:14:06
39.992439,116.400841,0,172,39680.0098148148,2008-08-20,00:14:08
39.992485,116.400852,0,171,39680.009837963,2008-08-20,00:14:10
39.99261,116.400904,0,172,39680.0098611111,2008-08-20,00:14:12
39.992756,116.400963,0,174,39680.0098842593,2008-08-20,00:14:14
39.992826,116.400959,0,175,39680.0099074074,2008-08-20,00:14:16
39.992896,116.400937,0,178,39680.0099305556,2008-08-20,00:14:18
39.992957,116.400929,0,181,39680.0099537037,2008-08-20,00:14:20
39.993015,116.400911,0,184,39680.0099768518,2008-08-20,00:14:22
39.993076,116.400896,0,186,39680.01,2008-08-20,00:14:24
39.993111,116.400862,0,189,39680.0100231481,2008-08-20,00:14:26
39.993223,116.400904,0,192,39680.0100462963,2008-08-20,00:14:28
39.993337,116.400908,0,195,39680.0100694444,2008-08-20,00:14:30
39.99342,116.400824,0,198,39680.0100925926,2008-08-20,00:14:32
39.993563,116.400839,0,196,39680.0101157407,2008-08-20,00:14:34
39.993938,116.401086,0,192,39680.0101388889,2008-08-20,00:14:36
39.994204,116.401114,0,189,39680.010162037,2008-08-20,00:14:38
39.994467,116.401044,0,183,39680.0101851852,2008-08-20,00:14:40
39.994664,116.401055,0,183,39680.0102083333,2008-08-20,00:14:42
39.994844,116.401064,0,183,39680.0102314815,2008-08-20,00:14:44
39.994993,116.401075,0,182,39680.0102546296,2008-08-20,00:14:46
39.99513,116.401089,0,181,39680.0102777778,2008-08-20,00:14:48
39.995266,116.401102,0,181,39680.0103009259,2008-08-20,00:14:50
39.995394,116.40111,0,179,39680.0103240741,2008-08-20,00:14:52
39.995514,116.401128,0,177,39680.0103472222,2008-08-20,00:14:54
39.995629,116.401151,0,177,39680.0103703704,2008-08-20,00:14:56
39.995752,116.401196,0,176,39680.0103935185,2008-08-20,00:14:58
39.995822,116.401223,0,174,39680.0104166667,2008-08-20,00:15:00
39.995922,116.40127,0,174,39680.0104398148,2008-08-20,00:15:02
39.996021,116.401327,0,178,39680.010462963,2008-08-20,00:15:04
39.99608,116.401352,0,180,39680.0104861111,2008-08-20,00:15:06
39.996114,116.401358,0,176,39680.0105092593,2008-08-20,00:15:08
39.996115,116.401365,0,176,39680.0105324074,2008-08-20,00:15:10
39.996116,116.401368,0,175,39680.0105555556,2008-08-20,00:15:12
39.996125,116.401373,0,174,39680.0105787037,2008-08-20,00:15:14
39.99613,116.401381,0,173,39680.0106018518,2008-08-20,00:15:16
39.996137,116.401384,0,173,39680.010625,2008-08-20,00:15:18
39.996146,116.40138,0,172,39680.0106481481,2008-08-20,00:15:20
39.996153,116.401377,0,171,39680.0106712963,2008-08-20,00:15:22
39.996161,116.401375,0,170,39680.0106944444,2008-08-20,00:15:24
39.996173,116.401372,0,169,39680.0107175926,2008-08-20,00:15:26
39.996221,116.401415,0,168,39680.0107407407,2008-08-20,00:15:28
39.99626,116.401422,0,168,39680.0107638889,2008-08-20,00:15:30
39.996284,116.401429,0,167,39680.010787037,2008-08-20,00:15:32
39.996293,116.401441,0,164,39680.0108101852,2008-08-20,00:15:34
39.996314,116.40145,0,163,39680.0108333333,2008-08-20,00:15:36
39.996325,116.401459,0,162,39680.0108564815,2008-08-20,00:15:38
39.996342,116.40146,0,162,39680.0108796296,2008-08-20,00:15:40
39.996352,116.401468,0,163,39680.0109027778,2008-08-20,00:15:42
39.996364,116.401477,0,163,39680.0109259259,2008-08-20,00:15:44
39.996374,116.401488,0,163,39680.0109490741,2008-08-20,00:15:46
39.99639,116.401498,0,163,39680.0109722222,2008-08-20,00:15:48
39.996407,116.401511,0,161,39680.0109953704,2008-08-20,00:15:50
39.996415,116.401522,0,160,39680.0110185185,2008-08-20,00:15:52
39.99642,116.401514,0,158,39680.0110416667,2008-08-20,00:15:54
39.996424,116.401517,0,157,39680.0110648148,2008-08-20,00:15:56
39.996418,116.401541,0,155,39680.011087963,2008-08-20,00:15:58
39.996474,116.401531,0,154,39680.0111111111,2008-08-20,00:16:00
39.996535,116.401521,0,154,39680.0111342593,2008-08-20,00:16:02
39.996589,116.401523,0,154,39680.0111574074,2008-08-20,00:16:04
39.996636,116.401539,0,153,39680.0111805556,2008-08-20,00:16:06
39.996688,116.401554,0,151,39680.0112037037,2008-08-20,00:16:08
39.996722,116.401569,0,148,39680.0112268519,2008-08-20,00:16:10
39.996743,116.401571,0,145,39680.01125,2008-08-20,00:16:12
39.996737,116.40154,0,145,39680.0112731481,2008-08-20,00:16:14
39.99674,116.401531,0,145,39680.0112962963,2008-08-20,00:16:16
39.996753,116.401547,0,142,39680.0113194444,2008-08-20,00:16:18
39.996744,116.401536,0,145,39680.0113425926,2008-08-20,00:16:20
39.996739,116.401525,0,146,39680.0113657407,2008-08-20,00:16:22
39.996739,116.401523,0,145,39680.0113888889,2008-08-20,00:16:24
39.996738,116.401519,0,145,39680.011412037,2008-08-20,00:16:26
39.996736,116.401515,0,145,39680.0114351852,2008-08-20,00:16:28
39.996731,116.401512,0,145,39680.0114583333,2008-08-20,00:16:30
39.996727,116.401514,0,144,39680.0114814815,2008-08-20,00:16:32
39.996724,116.401514,0,144,39680.0115046296,2008-08-20,00:16:34
39.996724,116.401514,0,144,39680.0115277778,2008-08-20,00:16:36
39.996725,116.401514,0,144,39680.0115509259,2008-08-20,00:16:38
39.996727,116.401512,0,144,39680.0115740741,2008-08-20,00:16:40
39.996728,116.40151,0,144,39680.0115972222,2008-08-20,00:16:42
39.996726,116.40151,0,144,39680.0116203704,2008-08-20,00:16:44
39.996721,116.401513,0,144,39680.0116435185,2008-08-20,00:16:46
39.996717,116.401517,0,144,39680.0116666667,2008-08-20,00:16:48
39.996713,116.40152,0,144,39680.0116898148,2008-08-20,00:16:50
39.996719,116.401532,0,144,39680.011712963,2008-08-20,00:16:52
39.996732,116.401531,0,144,39680.0117361111,2008-08-20,00:16:54
39.996751,116.401548,0,143,39680.0117592593,2008-08-20,00:16:56
39.996773,116.401548,0,143,39680.0117824074,2008-08-20,00:16:58
39.99682,116.401543,0,143,39680.0118055556,2008-08-20,00:17:00
39.996901,116.401554,0,143,39680.0118287037,2008-08-20,00:17:02
39.997003,116.401555,0,144,39680.0118518519,2008-08-20,00:17:04
39.997102,116.401572,0,146,39680.011875,2008-08-20,00:17:06
39.9972,116.401571,0,148,39680.0118981482,2008-08-20,00:17:08
39.997293,116.401591,0,152,39680.0119212963,2008-08-20,00:17:10
39.997405,116.401603,0,157,39680.0119444444,2008-08-20,00:17:12
39.997552,116.401575,0,159,39680.0119675926,2008-08-20,00:17:14
39.997703,116.401542,0,164,39680.0119907407,2008-08-20,00:17:16
39.997838,116.40151,0,169,39680.0120138889,2008-08-20,00:17:18
39.997975,116.401489,0,174,39680.012037037,2008-08-20,00:17:20
39.998085,116.401486,0,178,39680.0120601852,2008-08-20,00:17:22
39.998195,116.401482,0,181,39680.0120833333,2008-08-20,00:17:24
39.998301,116.401503,0,187,39680.0121064815,2008-08-20,00:17:26
39.998465,116.401556,0,188,39680.0121296296,2008-08-20,00:17:28
39.998659,116.401589,0,180,39680.0121527778,2008-08-20,00:17:30
39.998799,116.401598,0,178,39680.0121759259,2008-08-20,00:17:32
39.998926,116.401617,0,178,39680.0121990741,2008-08-20,00:17:34
39.999074,116.401618,0,176,39680.0122222222,2008-08-20,00:17:36
39.999187,116.40164,0,176,39680.0122453704,2008-08-20,00:17:38
39.999283,116.401652,0,176,39680.0122685185,2008-08-20,00:17:40
39.999353,116.401645,0,174,39680.0122916667,2008-08-20,00:17:42
39.999456,116.401657,0,174,39680.0123148148,2008-08-20,00:17:44
39.999542,116.401669,0,177,39680.012337963,2008-08-20,00:17:46
39.999592,116.401684,0,181,39680.0123611111,2008-08-20,00:17:48
39.9996,116.401684,0,181,39680.0123842593,2008-08-20,00:17:50
39.999588,116.401672,0,183,39680.0124074074,2008-08-20,00:17:52
39.999583,116.401664,0,184,39680.0124305556,2008-08-20,00:17:54
39.99958,116.401656,0,186,39680.0124537037,2008-08-20,00:17:56
39.999581,116.401647,0,187,39680.0124768519,2008-08-20,00:17:58
39.999584,116.401636,0,188,39680.0125,2008-08-20,00:18:00
39.999587,116.401623,0,189,39680.0125231481,2008-08-20,00:18:02
39.999589,116.401609,0,190,39680.0125462963,2008-08-20,00:18:04
39.999592,116.401592,0,192,39680.0125694444,2008-08-20,00:18:06
39.999595,116.401577,0,193,39680.0125925926,2008-08-20,00:18:08
39.999601,116.401563,0,194,39680.0126157407,2008-08-20,00:18:10
39.99961,116.401548,0,196,39680.0126388889,2008-08-20,00:18:12
39.999614,116.401446,0,197,39680.012662037,2008-08-20,00:18:14
39.999592,116.401296,0,200,39680.0126851852,2008-08-20,00:18:16
39.999646,116.401266,0,203,39680.0127083333,2008-08-20,00:18:18
39.999714,116.401228,0,209,39680.0127314815,2008-08-20,00:18:20
39.999777,116.401231,0,217,39680.0127546296,2008-08-20,00:18:22
39.999815,116.401246,0,225,39680.0127777778,2008-08-20,00:18:24
39.999858,116.401251,0,236,39680.0128009259,2008-08-20,00:18:26
39.999953,116.401206,0,235,39680.0128240741,2008-08-20,00:18:28
40.000041,116.401159,0,229,39680.0128472222,2008-08-20,00:18:30
40.000119,116.401147,0,232,39680.0128703704,2008-08-20,00:18:32
40.000286,116.401053,0,209,39680.0128935185,2008-08-20,00:18:34
40.000372,116.400984,0,196,39680.0129166667,2008-08-20,00:18:36
40.000418,116.400987,0,194,39680.0129398148,2008-08-20,00:18:38
40.000455,116.401014,0,191,39680.012962963,2008-08-20,00:18:40
40.000471,116.401014,0,187,39680.0129861111,2008-08-20,00:18:42
40.000487,116.401015,0,188,39680.0130092593,2008-08-20,00:18:44
40.000497,116.401006,0,188,39680.0130324074,2008-08-20,00:18:46
40.000554,116.401035,0,183,39680.0130555556,2008-08-20,00:18:48
40.000571,116.401026,0,183,39680.0130787037,2008-08-20,00:18:50
40.00063,116.401064,0,177,39680.0131018519,2008-08-20,00:18:52
40.000672,116.401087,0,171,39680.013125,2008-08-20,00:18:54
40.000702,116.401092,0,167,39680.0131481481,2008-08-20,00:18:56
40.000738,116.401104,0,162,39680.0131712963,2008-08-20,00:18:58
40.000783,116.401131,0,157,39680.0131944444,2008-08-20,00:19:00
40.0008,116.401141,0,154,39680.0132175926,2008-08-20,00:19:02
40.000809,116.401131,0,153,39680.0132407407,2008-08-20,00:19:04
40.000818,116.401118,0,153,39680.0132638889,2008-08-20,00:19:06
40.000816,116.401114,0,152,39680.013287037,2008-08-20,00:19:08
40.000836,116.401143,0,153,39680.0133101852,2008-08-20,00:19:10
40.000835,116.401146,0,153,39680.0133333333,2008-08-20,00:19:12
40.000832,116.401145,0,153,39680.0133564815,2008-08-20,00:19:14
40.000831,116.401153,0,153,39680.0133796296,2008-08-20,00:19:16
40.000847,116.401149,0,152,39680.0134027778,2008-08-20,00:19:18
40.000882,116.401098,0,146,39680.0134259259,2008-08-20,00:19:20
40.000898,116.401067,0,142,39680.0134490741,2008-08-20,00:19:22
40.000908,116.401052,0,139,39680.0134722222,2008-08-20,00:19:24
40.000942,116.401018,0,134,39680.0134953704,2008-08-20,00:19:26
40.000987,116.401058,0,133,39680.0135185185,2008-08-20,00:19:28
40.001059,116.401104,0,133,39680.0135416667,2008-08-20,00:19:30
40.00113,116.401098,0,127,39680.0135648148,2008-08-20,00:19:32
40.001149,116.401099,0,128,39680.013587963,2008-08-20,00:19:34
40.00116,116.401104,0,129,39680.0136111111,2008-08-20,00:19:36
40.001164,116.401126,0,131,39680.0136342593,2008-08-20,00:19:38
40.001164,116.401137,0,132,39680.0136574074,2008-08-20,00:19:40
40.001159,116.401135,0,135,39680.0136805556,2008-08-20,00:19:42
40.001164,116.401137,0,135,39680.0137037037,2008-08-20,00:19:44
40.001165,116.401143,0,135,39680.0137268519,2008-08-20,00:19:46
40.001163,116.401147,0,135,39680.01375,2008-08-20,00:19:48
40.00116,116.401149,0,135,39680.0137731481,2008-08-20,00:19:50
40.001155,116.401148,0,135,39680.0137962963,2008-08-20,00:19:52
40.001151,116.401145,0,135,39680.0138194444,2008-08-20,00:19:54
40.001148,116.401142,0,135,39680.0138425926,2008-08-20,00:19:56
40.001143,116.40114,0,135,39680.0138657407,2008-08-20,00:19:58
40.001144,116.401135,0,135,39680.0138888889,2008-08-20,00:20:00
40.001208,116.401096,0,137,39680.013912037,2008-08-20,00:20:02
40.001278,116.401086,0,138,39680.0139351852,2008-08-20,00:20:04
40.001338,116.401076,0,140,39680.0139583333,2008-08-20,00:20:06
40.00141,116.401066,0,140,39680.0139814815,2008-08-20,00:20:08
40.001501,116.401048,0,141,39680.0140046296,2008-08-20,00:20:10
40.001552,116.401018,0,141,39680.0140277778,2008-08-20,00:20:12
40.00163,116.400994,0,143,39680.0140509259,2008-08-20,00:20:14
40.001754,116.400983,0,148,39680.0140740741,2008-08-20,00:20:16
40.001957,116.401,0,156,39680.0140972222,2008-08-20,00:20:18
40.002089,116.401007,0,160,39680.0141203704,2008-08-20,00:20:20
40.002213,116.401003,0,164,39680.0141435185,2008-08-20,00:20:22
40.002346,116.401005,0,165,39680.0141666667,2008-08-20,00:20:24
40.002434,116.401029,0,165,39680.0141898148,2008-08-20,00:20:26
40.002499,116.401058,0,166,39680.014212963,2008-08-20,00:20:28
40.002513,116.4011,0,167,39680.0142361111,2008-08-20,00:20:30
40.002514,116.401151,0,169,39680.0142592593,2008-08-20,00:20:32
40.002525,116.401169,0,169,39680.0142824074,2008-08-20,00:20:34
40.002527,116.40119,0,170,39680.0143055556,2008-08-20,00:20:36
40.002535,116.401213,0,170,39680.0143287037,2008-08-20,00:20:38
40.00254,116.401232,0,171,39680.0143518519,2008-08-20,00:20:40
40.002544,116.401252,0,170,39680.014375,2008-08-20,00:20:42
40.002546,116.401272,0,170,39680.0143981481,2008-08-20,00:20:44
40.002548,116.401277,0,169,39680.0144212963,2008-08-20,00:20:46
40.002548,116.401272,0,169,39680.0144444444,2008-08-20,00:20:48
40.002545,116.401263,0,169,39680.0144675926,2008-08-20,00:20:50
40.002547,116.401248,0,169,39680.0144907407,2008-08-20,00:20:52
40.00255,116.401201,0,171,39680.0145138889,2008-08-20,00:20:54
40.002557,116.40111,0,173,39680.014537037,2008-08-20,00:20:56
40.002611,116.401051,0,180,39680.0145601852,2008-08-20,00:20:58
40.002645,116.400995,0,182,39680.0145833333,2008-08-20,00:21:00
40.00267,116.400961,0,186,39680.0146064815,2008-08-20,00:21:02
40.002713,116.400917,0,192,39680.0146296296,2008-08-20,00:21:04
40.002742,116.400886,0,197,39680.0146527778,2008-08-20,00:21:06
40.002821,116.400848,0,202,39680.0146759259,2008-08-20,00:21:08
40.002878,116.40082,0,203,39680.0146990741,2008-08-20,00:21:10
40.002919,116.400786,0,203,39680.0147222222,2008-08-20,00:21:12
40.002948,116.400771,0,203,39680.0147453704,2008-08-20,00:21:14
40.00298,116.400763,0,202,39680.0147685185,2008-08-20,00:21:16
40.003005,116.400764,0,202,39680.0147916667,2008-08-20,00:21:18
40.00303,116.400786,0,201,39680.0148148148,2008-08-20,00:21:20
40.00307,116.400838,0,203,39680.014837963,2008-08-20,00:21:22
40.003091,116.400883,0,202,39680.0148611111,2008-08-20,00:21:24
40.003113,116.400889,0,198,39680.0148842593,2008-08-20,00:21:26
40.00313,116.400967,0,199,39680.0149074074,2008-08-20,00:21:28
40.003184,116.401017,0,200,39680.0149305556,2008-08-20,00:21:30
40.003266,116.401065,0,199,39680.0149537037,2008-08-20,00:21:32
40.003336,116.401124,0,200,39680.0149768519,2008-08-20,00:21:34
40.003364,116.401177,0,199,39680.015,2008-08-20,00:21:36
40.003404,116.401244,0,199,39680.0150231481,2008-08-20,00:21:38
40.003425,116.401296,0,199,39680.0150462963,2008-08-20,00:21:40
40.00343,116.401323,0,200,39680.0150694444,2008-08-20,00:21:42
40.00342,116.401328,0,201,39680.0150925926,2008-08-20,00:21:44
40.003419,116.401357,0,204,39680.0151157407,2008-08-20,00:21:46
40.003483,116.401509,0,209,39680.0151388889,2008-08-20,00:21:48
40.003499,116.401555,0,209,39680.015162037,2008-08-20,00:21:50
40.003491,116.401577,0,212,39680.0151851852,2008-08-20,00:21:52
40.003505,116.401615,0,215,39680.0152083333,2008-08-20,00:21:54
40.003498,116.401608,0,217,39680.0152314815,2008-08-20,00:21:56
40.003499,116.401606,0,217,39680.0152546296,2008-08-20,00:21:58
40.003518,116.40156,0,218,39680.0152777778,2008-08-20,00:22:00
40.003545,116.401514,0,219,39680.0153009259,2008-08-20,00:22:02
40.003598,116.401481,0,221,39680.0153240741,2008-08-20,00:22:04
40.003658,116.40146,0,222,39680.0153472222,2008-08-20,00:22:06
40.003711,116.401452,0,225,39680.0153703704,2008-08-20,00:22:08
40.003751,116.401449,0,229,39680.0153935185,2008-08-20,00:22:10
40.003789,116.401418,0,235,39680.0154166667,2008-08-20,00:22:12
40.003929,116.401514,0,229,39680.0154398148,2008-08-20,00:22:14
40.004048,116.401494,0,231,39680.015462963,2008-08-20,00:22:16
40.004211,116.401465,0,226,39680.0154861111,2008-08-20,00:22:18
40.004397,116.401414,0,215,39680.0155092593,2008-08-20,00:22:20
40.004572,116.401387,0,209,39680.0155324074,2008-08-20,00:22:22
40.004763,116.401391,0,199,39680.0155555556,2008-08-20,00:22:24
40.00495,116.401398,0,189,39680.0155787037,2008-08-20,00:22:26
40.005053,116.401396,0,183,39680.0156018519,2008-08-20,00:22:28
40.005128,116.401404,0,176,39680.015625,2008-08-20,00:22:30
40.005212,116.401417,0,165,39680.0156481481,2008-08-20,00:22:32
40.005339,116.40146,0,150,39680.0156712963,2008-08-20,00:22:34
40.005419,116.401438,0,138,39680.0156944444,2008-08-20,00:22:36
40.005429,116.401433,0,127,39680.0157175926,2008-08-20,00:22:38
40.005431,116.401427,0,118,39680.0157407407,2008-08-20,00:22:40
40.005436,116.40142,0,114,39680.0157638889,2008-08-20,00:22:42
40.005445,116.401413,0,110,39680.015787037,2008-08-20,00:22:44
40.005467,116.401398,0,105,39680.0158101852,2008-08-20,00:22:46
40.005504,116.401378,0,100,39680.0158333333,2008-08-20,00:22:48
40.005534,116.401398,0,97,39680.0158564815,2008-08-20,00:22:50
40.005576,116.401408,0,96,39680.0158796296,2008-08-20,00:22:52
40.005725,116.401416,0,102,39680.0159027778,2008-08-20,00:22:54
40.005811,116.401449,0,104,39680.0159259259,2008-08-20,00:22:56
40.005868,116.401431,0,101,39680.0159490741,2008-08-20,00:22:58
40.005905,116.401372,0,98,39680.0159722222,2008-08-20,00:23:00
40.005946,116.401344,0,97,39680.0159953704,2008-08-20,00:23:02
40.006007,116.401307,0,96,39680.0160185185,2008-08-20,00:23:04
40.006079,116.401261,0,95,39680.0160416667,2008-08-20,00:23:06
40.006188,116.401241,0,95,39680.0160648148,2008-08-20,00:23:08
40.006278,116.401234,0,94,39680.016087963,2008-08-20,00:23:10
40.006422,116.401235,0,92,39680.0161111111,2008-08-20,00:23:12
40.006487,116.401247,0,87,39680.0161342593,2008-08-20,00:23:14
40.006555,116.401257,0,86,39680.0161574074,2008-08-20,00:23:16
40.006602,116.401267,0,86,39680.0161805556,2008-08-20,00:23:18
40.006639,116.401267,0,86,39680.0162037037,2008-08-20,00:23:20
40.006654,116.401273,0,84,39680.0162268518,2008-08-20,00:23:22
40.006672,116.401266,0,85,39680.01625,2008-08-20,00:23:24
40.006671,116.401262,0,84,39680.0162731481,2008-08-20,00:23:26
40.006665,116.401257,0,83,39680.0162962963,2008-08-20,00:23:28
40.006657,116.401253,0,82,39680.0163194444,2008-08-20,00:23:30
40.00665,116.401248,0,81,39680.0163425926,2008-08-20,00:23:32
40.006644,116.401243,0,81,39680.0163657407,2008-08-20,00:23:34
40.006636,116.401241,0,80,39680.0163888889,2008-08-20,00:23:36
40.006625,116.40124,0,79,39680.016412037,2008-08-20,00:23:38
40.006616,116.401236,0,79,39680.0164351852,2008-08-20,00:23:40
40.006609,116.401231,0,78,39680.0164583333,2008-08-20,00:23:42
40.006609,116.40122,0,78,39680.0164814815,2008-08-20,00:23:44
40.00663,116.401172,0,76,39680.0165046296,2008-08-20,00:23:46
40.006666,116.401129,0,76,39680.0165277778,2008-08-20,00:23:48
40.006696,116.401097,0,76,39680.0165509259,2008-08-20,00:23:50
40.006737,116.40107,0,78,39680.0165740741,2008-08-20,00:23:52
40.006772,116.401014,0,79,39680.0165972222,2008-08-20,00:23:54
40.006825,116.400969,0,79,39680.0166203704,2008-08-20,00:23:56
40.006931,116.400978,0,80,39680.0166435185,2008-08-20,00:23:58
40.007058,116.40102,0,83,39680.0166666667,2008-08-20,00:24:00
40.007132,116.401038,0,83,39680.0166898148,2008-08-20,00:24:02
40.007223,116.401095,0,82,39680.016712963,2008-08-20,00:24:04
40.007299,116.401133,0,81,39680.0167361111,2008-08-20,00:24:06
40.007341,116.401124,0,82,39680.0167592593,2008-08-20,00:24:08
40.007391,116.401144,0,83,39680.0167824074,2008-08-20,00:24:10
40.007474,116.401217,0,84,39680.0168055556,2008-08-20,00:24:12
40.007557,116.401355,0,89,39680.0168287037,2008-08-20,00:24:14
40.007606,116.401598,0,96,39680.0168518518,2008-08-20,00:24:16
40.007624,116.401816,0,97,39680.016875,2008-08-20,00:24:18
40.007913,116.402455,0,89,39680.0168981481,2008-08-20,00:24:20
40.008013,116.402897,0,90,39680.0169212963,2008-08-20,00:24:22
40.008028,116.403224,0,91,39680.0169444444,2008-08-20,00:24:24
40.008046,116.403548,0,93,39680.0169675926,2008-08-20,00:24:26
40.008034,116.403878,0,93,39680.0169907407,2008-08-20,00:24:28
40.008032,116.404194,0,92,39680.0170138889,2008-08-20,00:24:30
40.008017,116.404502,0,90,39680.017037037,2008-08-20,00:24:32
40.007988,116.404799,0,90,39680.0170601852,2008-08-20,00:24:34
40.007974,116.405086,0,90,39680.0170833333,2008-08-20,00:24:36
40.007963,116.405371,0,90,39680.0171064815,2008-08-20,00:24:38
40.007953,116.405635,0,91,39680.0171296296,2008-08-20,00:24:40
40.007937,116.405899,0,93,39680.0171527778,2008-08-20,00:24:42
40.007937,116.406149,0,93,39680.0171759259,2008-08-20,00:24:44
40.007945,116.4064,0,93,39680.0171990741,2008-08-20,00:24:46
40.007948,116.406654,0,93,39680.0172222222,2008-08-20,00:24:48
40.007944,116.406903,0,93,39680.0172453704,2008-08-20,00:24:50
40.007945,116.407137,0,93,39680.0172685185,2008-08-20,00:24:52
40.007939,116.407354,0,93,39680.0172916667,2008-08-20,00:24:54
40.007934,116.407566,0,93,39680.0173148148,2008-08-20,00:24:56
40.007929,116.407771,0,94,39680.017337963,2008-08-20,00:24:58
40.007916,116.407949,0,94,39680.0173611111,2008-08-20,00:25:00
40.007896,116.408101,0,93,39680.0173842593,2008-08-20,00:25:02
40.007881,116.408243,0,93,39680.0174074074,2008-08-20,00:25:04
40.00786,116.408345,0,93,39680.0174305556,2008-08-20,00:25:06
40.007839,116.408425,0,92,39680.0174537037,2008-08-20,00:25:08
40.007817,116.408451,0,92,39680.0174768518,2008-08-20,00:25:10
40.007839,116.40842,0,91,39680.0175,2008-08-20,00:25:12
40.007843,116.408403,0,91,39680.0175231481,2008-08-20,00:25:14
40.007833,116.408405,0,90,39680.0175462963,2008-08-20,00:25:16
40.007832,116.40841,0,90,39680.0175694444,2008-08-20,00:25:18
40.007833,116.408408,0,89,39680.0175925926,2008-08-20,00:25:20
40.00783,116.408409,0,89,39680.0176157407,2008-08-20,00:25:22
40.007834,116.408427,0,89,39680.0176388889,2008-08-20,00:25:24
40.007839,116.408473,0,89,39680.017662037,2008-08-20,00:25:26
40.007835,116.408542,0,89,39680.0176851852,2008-08-20,00:25:28
40.007862,116.408621,0,90,39680.0177083333,2008-08-20,00:25:30
40.007877,116.408768,0,91,39680.0177314815,2008-08-20,00:25:32
40.007878,116.408928,0,92,39680.0177546296,2008-08-20,00:25:34
40.007875,116.409072,0,92,39680.0177777778,2008-08-20,00:25:36
40.007871,116.409196,0,92,39680.0178009259,2008-08-20,00:25:38
40.007856,116.409289,0,91,39680.0178240741,2008-08-20,00:25:40
40.007853,116.409363,0,92,39680.0178472222,2008-08-20,00:25:42
40.007867,116.409408,0,92,39680.0178703704,2008-08-20,00:25:44
40.007867,116.409439,0,93,39680.0178935185,2008-08-20,00:25:46
40.007948,116.409673,0,99,39680.0191898148,2008-08-20,00:27:38
40.007963,116.409768,0,101,39680.019212963,2008-08-20,00:27:40
40.007968,116.409829,0,103,39680.0192361111,2008-08-20,00:27:42
40.007975,116.409886,0,105,39680.0192592593,2008-08-20,00:27:44
40.007983,116.409963,0,106,39680.0192824074,2008-08-20,00:27:46
40.008002,116.410036,0,107,39680.0193055556,2008-08-20,00:27:48
40.008055,116.410134,0,110,39680.0193287037,2008-08-20,00:27:50
40.008136,116.410219,0,111,39680.0193518519,2008-08-20,00:27:52
40.008275,116.410263,0,111,39680.019375,2008-08-20,00:27:54
40.008446,116.410245,0,111,39680.0193981482,2008-08-20,00:27:56
40.008627,116.410207,0,112,39680.0194212963,2008-08-20,00:27:58
40.008845,116.410174,0,108,39680.0194444444,2008-08-20,00:28:00
40.009076,116.410146,0,105,39680.0194675926,2008-08-20,00:28:02
40.009302,116.410123,0,103,39680.0194907407,2008-08-20,00:28:04
40.009553,116.410102,0,101,39680.0195138889,2008-08-20,00:28:06
40.00976,116.410102,0,101,39680.019537037,2008-08-20,00:28:08
40.009978,116.410126,0,101,39680.0195601852,2008-08-20,00:28:10
40.010199,116.410141,0,97,39680.0195833333,2008-08-20,00:28:12
40.010424,116.410153,0,90,39680.0196064815,2008-08-20,00:28:14
40.010681,116.410156,0,87,39680.0196296296,2008-08-20,00:28:16
40.010941,116.41016,0,84,39680.0196527778,2008-08-20,00:28:18
40.011195,116.410178,0,80,39680.0196759259,2008-08-20,00:28:20
40.011451,116.410185,0,74,39680.0196990741,2008-08-20,00:28:22
40.011714,116.410221,0,68,39680.0197222222,2008-08-20,00:28:24
40.011988,116.410283,0,62,39680.0197453704,2008-08-20,00:28:26
40.012244,116.410331,0,61,39680.0197685185,2008-08-20,00:28:28
40.012482,116.410368,0,60,39680.0197916667,2008-08-20,00:28:30
40.01273,116.410417,0,58,39680.0198148148,2008-08-20,00:28:32
40.012951,116.410465,0,56,39680.019837963,2008-08-20,00:28:34
40.013154,116.410495,0,56,39680.0198611111,2008-08-20,00:28:36
40.013336,116.410526,0,55,39680.0198842593,2008-08-20,00:28:38
40.013508,116.410566,0,53,39680.0199074074,2008-08-20,00:28:40
40.013655,116.410612,0,52,39680.0199305556,2008-08-20,00:28:42
40.013783,116.410652,0,53,39680.0199537037,2008-08-20,00:28:44
40.013851,116.410642,0,63,39680.0199768519,2008-08-20,00:28:46
40.013924,116.410659,0,64,39680.02,2008-08-20,00:28:48
40.013958,116.410665,0,69,39680.0200231481,2008-08-20,00:28:50
40.013971,116.410647,0,72,39680.0200462963,2008-08-20,00:28:52
40.013993,116.41065,0,73,39680.0200694444,2008-08-20,00:28:54
40.014023,116.410654,0,76,39680.0200925926,2008-08-20,00:28:56
40.014045,116.410669,0,78,39680.0201157407,2008-08-20,00:28:58
40.014044,116.410677,0,80,39680.0201388889,2008-08-20,00:29:00
40.014051,116.410685,0,84,39680.020162037,2008-08-20,00:29:02
40.014056,116.410691,0,86,39680.0201851852,2008-08-20,00:29:04
40.014081,116.410687,0,89,39680.0202083333,2008-08-20,00:29:06
40.014154,116.410705,0,90,39680.0202314815,2008-08-20,00:29:08
40.014234,116.410726,0,93,39680.0202546296,2008-08-20,00:29:10
40.01433,116.410746,0,96,39680.0202777778,2008-08-20,00:29:12
40.014449,116.410777,0,99,39680.0203009259,2008-08-20,00:29:14
40.014599,116.410793,0,96,39680.0203240741,2008-08-20,00:29:16
40.014769,116.410822,0,98,39680.0203472222,2008-08-20,00:29:18
40.014935,116.410852,0,98,39680.0203703704,2008-08-20,00:29:20
40.015138,116.410898,0,103,39680.0203935185,2008-08-20,00:29:22
40.015376,116.410941,0,90,39680.0204166667,2008-08-20,00:29:24
40.015624,116.41099,0,79,39680.0204398148,2008-08-20,00:29:26
40.015865,116.411014,0,60,39680.020462963,2008-08-20,00:29:28
40.016082,116.411078,0,53,39680.0204861111,2008-08-20,00:29:30
40.0163,116.411122,0,52,39680.0205092593,2008-08-20,00:29:32
40.016532,116.411168,0,54,39680.0205324074,2008-08-20,00:29:34
40.016769,116.41122,0,55,39680.0205555556,2008-08-20,00:29:36
40.01698,116.411265,0,56,39680.0205787037,2008-08-20,00:29:38
40.017204,116.411304,0,56,39680.0206018519,2008-08-20,00:29:40
40.017438,116.411343,0,58,39680.020625,2008-08-20,00:29:42
40.017673,116.411383,0,60,39680.0206481481,2008-08-20,00:29:44
40.017901,116.411421,0,61,39680.0206712963,2008-08-20,00:29:46
40.018102,116.411465,0,64,39680.0206944444,2008-08-20,00:29:48
40.018304,116.41149,0,65,39680.0207175926,2008-08-20,00:29:50
40.018482,116.411485,0,70,39680.0207407407,2008-08-20,00:29:52
40.018667,116.411489,0,77,39680.0207638889,2008-08-20,00:29:54
40.018846,116.411472,0,78,39680.020787037,2008-08-20,00:29:56
40.01902,116.41145,0,80,39680.0208101852,2008-08-20,00:29:58
40.019209,116.411438,0,81,39680.0208333333,2008-08-20,00:30:00
40.019407,116.41146,0,81,39680.0208564815,2008-08-20,00:30:02
40.019597,116.411471,0,83,39680.0208796296,2008-08-20,00:30:04
40.01979,116.411478,0,84,39680.0209027778,2008-08-20,00:30:06
40.019996,116.411478,0,85,39680.0209259259,2008-08-20,00:30:08
40.020206,116.411486,0,88,39680.0209490741,2008-08-20,00:30:10
40.020419,116.411458,0,91,39680.0209722222,2008-08-20,00:30:12
40.020644,116.411456,0,93,39680.0209953704,2008-08-20,00:30:14
40.020872,116.411471,0,95,39680.0210185185,2008-08-20,00:30:16
40.021113,116.411499,0,96,39680.0210416667,2008-08-20,00:30:18
40.021357,116.411505,0,99,39680.0210648148,2008-08-20,00:30:20
40.021609,116.411489,0,103,39680.021087963,2008-08-20,00:30:22
40.021858,116.411479,0,102,39680.0211111111,2008-08-20,00:30:24
40.022111,116.411487,0,104,39680.0211342593,2008-08-20,00:30:26
40.022348,116.411484,0,103,39680.0211574074,2008-08-20,00:30:28
40.022585,116.411472,0,103,39680.0211805556,2008-08-20,00:30:30
40.022804,116.411469,0,101,39680.0212037037,2008-08-20,00:30:32
40.023031,116.41147,0,97,39680.0212268519,2008-08-20,00:30:34
40.023258,116.411442,0,94,39680.02125,2008-08-20,00:30:36
40.023454,116.411542,0,106,39680.0212731481,2008-08-20,00:30:38
40.023643,116.411568,0,105,39680.0212962963,2008-08-20,00:30:40
40.023813,116.411558,0,92,39680.0213194444,2008-08-20,00:30:42
40.023995,116.411625,0,124,39680.0213425926,2008-08-20,00:30:44
40.024164,116.411664,0,128,39680.0213657407,2008-08-20,00:30:46
40.024297,116.41167,0,141,39680.0213888889,2008-08-20,00:30:48
40.024401,116.411685,0,145,39680.021412037,2008-08-20,00:30:50
40.024466,116.411709,0,147,39680.0214351852,2008-08-20,00:30:52
40.024508,116.411712,0,151,39680.0214583333,2008-08-20,00:30:54
40.024541,116.411713,0,161,39680.0214814815,2008-08-20,00:30:56
40.024564,116.41172,0,164,39680.0215046296,2008-08-20,00:30:58
40.024584,116.411722,0,160,39680.0215277778,2008-08-20,00:31:00
40.024597,116.411714,0,149,39680.0215509259,2008-08-20,00:31:02
40.024597,116.411713,0,147,39680.0215740741,2008-08-20,00:31:04
40.024601,116.411704,0,143,39680.0215972222,2008-08-20,00:31:06
40.024601,116.4117,0,143,39680.0216203704,2008-08-20,00:31:08
40.024606,116.4117,0,143,39680.0216435185,2008-08-20,00:31:10
40.024619,116.411703,0,143,39680.0216666667,2008-08-20,00:31:12
40.024648,116.411728,0,145,39680.0216898148,2008-08-20,00:31:14
40.024692,116.41173,0,145,39680.021712963,2008-08-20,00:31:16
40.024745,116.411732,0,143,39680.0217361111,2008-08-20,00:31:18
40.024823,116.41174,0,143,39680.0217592593,2008-08-20,00:31:20
40.024914,116.411763,0,144,39680.0217824074,2008-08-20,00:31:22
40.02501,116.411786,0,145,39680.0218055556,2008-08-20,00:31:24
40.025097,116.411807,0,138,39680.0218287037,2008-08-20,00:31:26
40.025196,116.41181,0,123,39680.0218518519,2008-08-20,00:31:28
40.025277,116.411842,0,143,39680.021875,2008-08-20,00:31:30
40.025372,116.411845,0,138,39680.0218981481,2008-08-20,00:31:32
40.025465,116.411845,0,130,39680.0219212963,2008-08-20,00:31:34
40.025545,116.411816,0,124,39680.0219444444,2008-08-20,00:31:36
40.025628,116.411797,0,119,39680.0219675926,2008-08-20,00:31:38
40.025718,116.411785,0,114,39680.0219907407,2008-08-20,00:31:40
40.025808,116.411776,0,110,39680.0220138889,2008-08-20,00:31:42
40.025879,116.411771,0,102,39680.022037037,2008-08-20,00:31:44
40.025936,116.411736,0,98,39680.0220601852,2008-08-20,00:31:46
40.025974,116.411702,0,94,39680.0220833333,2008-08-20,00:31:48
40.025995,116.411687,0,90,39680.0221064815,2008-08-20,00:31:50
40.025997,116.411691,0,85,39680.0221296296,2008-08-20,00:31:52
40.025991,116.411687,0,79,39680.0221527778,2008-08-20,00:31:54
40.025988,116.411678,0,73,39680.0221759259,2008-08-20,00:31:56
40.025992,116.411674,0,67,39680.0221990741,2008-08-20,00:31:58
40.025996,116.411674,0,63,39680.0222222222,2008-08-20,00:32:00
40.026,116.411667,0,59,39680.0222453704,2008-08-20,00:32:02
40.026007,116.411656,0,56,39680.0222685185,2008-08-20,00:32:04
40.026016,116.411642,0,54,39680.0222916667,2008-08-20,00:32:06
40.026029,116.41163,0,51,39680.0223148148,2008-08-20,00:32:08
40.026047,116.41162,0,48,39680.022337963,2008-08-20,00:32:10
40.026087,116.411631,0,52,39680.0223611111,2008-08-20,00:32:12
40.026116,116.411655,0,58,39680.0223842593,2008-08-20,00:32:14
40.026138,116.411662,0,64,39680.0224074074,2008-08-20,00:32:16
40.026149,116.411661,0,67,39680.0224305556,2008-08-20,00:32:18
40.026177,116.411647,0,68,39680.0224537037,2008-08-20,00:32:20
40.026191,116.411638,0,68,39680.0224768519,2008-08-20,00:32:22
40.026209,116.411641,0,68,39680.0225,2008-08-20,00:32:24
40.026232,116.411645,0,69,39680.0225231481,2008-08-20,00:32:26
40.026255,116.411642,0,69,39680.0225462963,2008-08-20,00:32:28
40.026286,116.411649,0,71,39680.0225694444,2008-08-20,00:32:30
40.02631,116.411657,0,71,39680.0225925926,2008-08-20,00:32:32
40.026331,116.411669,0,70,39680.0226157407,2008-08-20,00:32:34
40.026398,116.411718,0,70,39680.0226388889,2008-08-20,00:32:36
40.026421,116.41172,0,70,39680.022662037,2008-08-20,00:32:38
40.026446,116.411713,0,70,39680.0226851852,2008-08-20,00:32:40
40.026459,116.411701,0,70,39680.0227083333,2008-08-20,00:32:42
40.026468,116.411688,0,66,39680.0227314815,2008-08-20,00:32:44
40.026478,116.411661,0,65,39680.0227546296,2008-08-20,00:32:46
40.026489,116.411649,0,67,39680.0227777778,2008-08-20,00:32:48
40.026504,116.41163,0,65,39680.0228009259,2008-08-20,00:32:50
40.026515,116.411615,0,64,39680.0228240741,2008-08-20,00:32:52
40.026529,116.41158,0,63,39680.0228472222,2008-08-20,00:32:54
40.026534,116.411554,0,64,39680.0228703704,2008-08-20,00:32:56
40.026547,116.411536,0,63,39680.0228935185,2008-08-20,00:32:58
40.02657,116.411529,0,62,39680.0229166667,2008-08-20,00:33:00
40.026588,116.411525,0,62,39680.0229398148,2008-08-20,00:33:02
40.026615,116.41151,0,62,39680.022962963,2008-08-20,00:33:04
40.02664,116.411497,0,62,39680.0229861111,2008-08-20,00:33:06
40.026667,116.41149,0,61,39680.0230092593,2008-08-20,00:33:08
40.026701,116.411484,0,61,39680.0230324074,2008-08-20,00:33:10
40.026725,116.411484,0,63,39680.0230555556,2008-08-20,00:33:12
40.02675,116.411477,0,65,39680.0230787037,2008-08-20,00:33:14
40.026773,116.411488,0,67,39680.0231018519,2008-08-20,00:33:16
40.026797,116.411491,0,69,39680.023125,2008-08-20,00:33:18
40.026827,116.411496,0,68,39680.0231481481,2008-08-20,00:33:20
40.02684,116.411499,0,67,39680.0231712963,2008-08-20,00:33:22
40.02688,116.411527,0,65,39680.0231944444,2008-08-20,00:33:24
40.02697,116.411593,0,71,39680.0232175926,2008-08-20,00:33:26
40.026949,116.411661,0,72,39680.0232407407,2008-08-20,00:33:28
40.026954,116.411685,0,72,39680.0232638889,2008-08-20,00:33:30
40.026967,116.411703,0,71,39680.023287037,2008-08-20,00:33:32
40.026971,116.411704,0,71,39680.0233101852,2008-08-20,00:33:34
40.026976,116.411707,0,70,39680.0233333333,2008-08-20,00:33:36
40.026988,116.411722,0,70,39680.0233564815,2008-08-20,00:33:38
40.027004,116.411729,0,71,39680.0233796296,2008-08-20,00:33:40
40.02702,116.411733,0,71,39680.0234027778,2008-08-20,00:33:42
40.027043,116.411736,0,72,39680.0234259259,2008-08-20,00:33:44
40.027059,116.411739,0,73,39680.0234490741,2008-08-20,00:33:46
40.027139,116.411882,0,79,39680.0234722222,2008-08-20,00:33:48
40.027196,116.412,0,85,39680.0234953704,2008-08-20,00:33:50
40.027192,116.412,0,87,39680.0235185185,2008-08-20,00:33:52
40.027219,116.412001,0,90,39680.0235416667,2008-08-20,00:33:54
40.027205,116.412024,0,94,39680.0235648148,2008-08-20,00:33:56
40.027087,116.411718,0,140,39680.0245601852,2008-08-20,00:35:22
40.027078,116.411675,0,142,39680.0245833333,2008-08-20,00:35:24
40.027105,116.41165,0,142,39680.0246064815,2008-08-20,00:35:26
40.027106,116.411627,0,142,39680.0246296296,2008-08-20,00:35:28
40.027116,116.411601,0,142,39680.0246527778,2008-08-20,00:35:30
40.027128,116.411574,0,142,39680.0246759259,2008-08-20,00:35:32
40.027144,116.41154,0,142,39680.0246990741,2008-08-20,00:35:34
40.027168,116.411517,0,142,39680.0247222222,2008-08-20,00:35:36
40.027187,116.411499,0,142,39680.0247453704,2008-08-20,00:35:38
40.027193,116.411487,0,143,39680.0247685185,2008-08-20,00:35:40
40.027224,116.411503,0,144,39680.0247916667,2008-08-20,00:35:42
40.027241,116.411503,0,145,39680.0248148148,2008-08-20,00:35:44
40.02726,116.411502,0,145,39680.024837963,2008-08-20,00:35:46
40.027282,116.4115,0,146,39680.0248611111,2008-08-20,00:35:48
40.027303,116.411496,0,146,39680.0248842593,2008-08-20,00:35:50
40.027331,116.411496,0,146,39680.0249074074,2008-08-20,00:35:52
40.027352,116.411486,0,146,39680.0249305556,2008-08-20,00:35:54
40.027374,116.411487,0,146,39680.0249537037,2008-08-20,00:35:56
40.027399,116.411495,0,146,39680.0249768518,2008-08-20,00:35:58
40.027403,116.411497,0,146,39680.025,2008-08-20,00:36:00
40.027418,116.411488,0,146,39680.0250231481,2008-08-20,00:36:02
40.027435,116.411472,0,146,39680.0250462963,2008-08-20,00:36:04
40.02745,116.411475,0,146,39680.0250694444,2008-08-20,00:36:06
40.027469,116.411471,0,146,39680.0250925926,2008-08-20,00:36:08
40.027523,116.411503,0,147,39680.0251157407,2008-08-20,00:36:10
40.027551,116.411523,0,150,39680.0251388889,2008-08-20,00:36:12
40.027545,116.411474,0,159,39680.025162037,2008-08-20,00:36:14
40.02756,116.411467,0,161,39680.0251851852,2008-08-20,00:36:16
40.027572,116.411458,0,162,39680.0252083333,2008-08-20,00:36:18
40.027587,116.411448,0,163,39680.0252314815,2008-08-20,00:36:20
40.027604,116.411437,0,164,39680.0252546296,2008-08-20,00:36:22
40.027627,116.411433,0,164,39680.0252777778,2008-08-20,00:36:24
40.027644,116.411429,0,164,39680.0253009259,2008-08-20,00:36:26
40.027658,116.411424,0,164,39680.0253240741,2008-08-20,00:36:28
40.027667,116.411414,0,166,39680.0253472222,2008-08-20,00:36:30
40.027683,116.411408,0,166,39680.0253703704,2008-08-20,00:36:32
40.0277,116.411405,0,167,39680.0253935185,2008-08-20,00:36:34
40.027712,116.411409,0,168,39680.0254166667,2008-08-20,00:36:36
40.027733,116.411404,0,169,39680.0254398148,2008-08-20,00:36:38
40.02776,116.411405,0,171,39680.025462963,2008-08-20,00:36:40
40.02778,116.411402,0,170,39680.0254861111,2008-08-20,00:36:42
40.027788,116.411396,0,171,39680.0255092593,2008-08-20,00:36:44
40.027815,116.411406,0,172,39680.0255324074,2008-08-20,00:36:46
40.027846,116.411439,0,173,39680.0255555556,2008-08-20,00:36:48
40.027873,116.411442,0,172,39680.0255787037,2008-08-20,00:36:50
40.02789,116.41145,0,172,39680.0256018518,2008-08-20,00:36:52
40.027924,116.41145,0,172,39680.025625,2008-08-20,00:36:54
40.027947,116.411451,0,171,39680.0256481481,2008-08-20,00:36:56
40.027973,116.411464,0,173,39680.0256712963,2008-08-20,00:36:58
40.028002,116.411466,0,175,39680.0256944444,2008-08-20,00:37:00
40.028027,116.411466,0,176,39680.0257175926,2008-08-20,00:37:02
40.028043,116.411457,0,177,39680.0257407407,2008-08-20,00:37:04
40.028056,116.411456,0,178,39680.0257638889,2008-08-20,00:37:06
40.028065,116.411488,0,171,39680.025787037,2008-08-20,00:37:08
40.028089,116.411502,0,173,39680.0258101852,2008-08-20,00:37:10
40.028105,116.411511,0,178,39680.0258333333,2008-08-20,00:37:12
40.028112,116.411504,0,180,39680.0258564815,2008-08-20,00:37:14
40.028172,116.411581,0,190,39680.0258796296,2008-08-20,00:37:16
40.028196,116.411559,0,192,39680.0259027778,2008-08-20,00:37:18
40.02821,116.411555,0,195,39680.0259259259,2008-08-20,00:37:20
40.028224,116.411552,0,197,39680.0259490741,2008-08-20,00:37:22
40.028231,116.411547,0,201,39680.0259722222,2008-08-20,00:37:24
40.028244,116.411558,0,203,39680.0259953704,2008-08-20,00:37:26
40.02826,116.41156,0,205,39680.0260185185,2008-08-20,00:37:28
40.02828,116.411559,0,205,39680.0260416667,2008-08-20,00:37:30
40.02829,116.411566,0,208,39680.0260648148,2008-08-20,00:37:32
40.028304,116.411577,0,209,39680.026087963,2008-08-20,00:37:34
40.028325,116.411595,0,214,39680.0261111111,2008-08-20,00:37:36
40.028335,116.411595,0,216,39680.0261342593,2008-08-20,00:37:38
40.028356,116.411603,0,218,39680.0261574074,2008-08-20,00:37:40
40.028359,116.411596,0,224,39680.0261805556,2008-08-20,00:37:42
40.028382,116.411598,0,230,39680.0262037037,2008-08-20,00:37:44
40.028371,116.411586,0,243,39680.0262268518,2008-08-20,00:37:46
40.028376,116.411592,0,255,39680.02625,2008-08-20,00:37:48
40.028385,116.411584,0,257,39680.0262731481,2008-08-20,00:37:50
40.028418,116.41155,0,262,39680.0262962963,2008-08-20,00:37:52
40.028444,116.411531,0,263,39680.0263194444,2008-08-20,00:37:54
40.028472,116.411517,0,263,39680.0263425926,2008-08-20,00:37:56
40.028497,116.411495,0,267,39680.0263657407,2008-08-20,00:37:58
40.028522,116.411474,0,269,39680.0263888889,2008-08-20,00:38:00
40.028541,116.411461,0,272,39680.026412037,2008-08-20,00:38:02
40.028561,116.411452,0,269,39680.0264351852,2008-08-20,00:38:04
40.028589,116.411417,0,269,39680.0264583333,2008-08-20,00:38:06
40.028609,116.411405,0,271,39680.0264814815,2008-08-20,00:38:08
40.028625,116.411388,0,271,39680.0265046296,2008-08-20,00:38:10
40.028637,116.411377,0,270,39680.0265277778,2008-08-20,00:38:12
40.028662,116.411361,0,268,39680.0265509259,2008-08-20,00:38:14
40.028677,116.411348,0,267,39680.0265740741,2008-08-20,00:38:16
40.028684,116.411328,0,269,39680.0265972222,2008-08-20,00:38:18
40.028681,116.411306,0,271,39680.0266203704,2008-08-20,00:38:20
40.028681,116.411284,0,274,39680.0266435185,2008-08-20,00:38:22
40.028702,116.411271,0,274,39680.0266666667,2008-08-20,00:38:24
40.028768,116.411219,0,272,39680.0266898148,2008-08-20,00:38:26
40.028791,116.411225,0,273,39680.026712963,2008-08-20,00:38:28
40.028807,116.411231,0,274,39680.0267361111,2008-08-20,00:38:30
40.028821,116.411233,0,274,39680.0267592593,2008-08-20,00:38:32
40.02889,116.411335,0,282,39680.0267824074,2008-08-20,00:38:34
40.028945,116.411403,0,288,39680.0268055556,2008-08-20,00:38:36
40.029027,116.411449,0,267,39680.0268287037,2008-08-20,00:38:38
40.029065,116.411451,0,256,39680.0268518519,2008-08-20,00:38:40
40.0291,116.411428,0,246,39680.026875,2008-08-20,00:38:42
40.029106,116.4114,0,244,39680.0268981481,2008-08-20,00:38:44
40.029112,116.411371,0,244,39680.0269212963,2008-08-20,00:38:46
40.029121,116.411343,0,244,39680.0269444444,2008-08-20,00:38:48
40.029104,116.4113,0,234,39680.0269675926,2008-08-20,00:38:50
40.029113,116.411271,0,235,39680.0269907407,2008-08-20,00:38:52
40.029123,116.411262,0,238,39680.0270138889,2008-08-20,00:38:54
40.029125,116.411251,0,240,39680.027037037,2008-08-20,00:38:56
40.029139,116.411233,0,245,39680.0270601852,2008-08-20,00:38:58
40.029144,116.411223,0,248,39680.0270833333,2008-08-20,00:39:00
40.029142,116.411216,0,250,39680.0271064815,2008-08-20,00:39:02
40.029144,116.411221,0,252,39680.0271296296,2008-08-20,00:39:04
40.029125,116.411168,0,253,39680.0271527778,2008-08-20,00:39:06
40.029129,116.411151,0,255,39680.0271759259,2008-08-20,00:39:08
40.029135,116.411104,0,256,39680.0271990741,2008-08-20,00:39:10
40.029137,116.411073,0,258,39680.0272222222,2008-08-20,00:39:12
40.029144,116.411055,0,260,39680.0272453704,2008-08-20,00:39:14
40.029151,116.411034,0,262,39680.0272685185,2008-08-20,00:39:16
40.02912,116.410928,0,261,39680.0272916667,2008-08-20,00:39:18
40.029113,116.410908,0,264,39680.0273148148,2008-08-20,00:39:20
40.029103,116.41089,0,267,39680.027337963,2008-08-20,00:39:22
40.029079,116.41086,0,270,39680.0273611111,2008-08-20,00:39:24
40.029028,116.410817,0,278,39680.0273842593,2008-08-20,00:39:26
40.029,116.410789,0,283,39680.0274074074,2008-08-20,00:39:28
40.029004,116.410776,0,284,39680.0274305556,2008-08-20,00:39:30
40.029004,116.410756,0,285,39680.0274537037,2008-08-20,00:39:32
40.029018,116.41071,0,285,39680.0274768519,2008-08-20,00:39:34
40.029007,116.410693,0,285,39680.0275,2008-08-20,00:39:36
40.029019,116.410669,0,286,39680.0275231482,2008-08-20,00:39:38
40.029049,116.410653,0,284,39680.0275462963,2008-08-20,00:39:40
40.029073,116.410634,0,281,39680.0275694444,2008-08-20,00:39:42
40.029073,116.410602,0,282,39680.0275925926,2008-08-20,00:39:44
40.029066,116.410588,0,283,39680.0276157407,2008-08-20,00:39:46
40.029066,116.410569,0,284,39680.0276388889,2008-08-20,00:39:48
40.029064,116.410543,0,285,39680.027662037,2008-08-20,00:39:50
40.029058,116.41052,0,286,39680.0276851852,2008-08-20,00:39:52
40.029053,116.410495,0,287,39680.0277083333,2008-08-20,00:39:54
40.029042,116.410464,0,288,39680.0277314815,2008-08-20,00:39:56
40.029031,116.410433,0,290,39680.0277546296,2008-08-20,00:39:58
40.029023,116.410407,0,291,39680.0277777778,2008-08-20,00:40:00
40.029009,116.410382,0,293,39680.0278009259,2008-08-20,00:40:02
40.029016,116.410339,0,295,39680.0278240741,2008-08-20,00:40:04
40.029039,116.410269,0,298,39680.0278472222,2008-08-20,00:40:06
40.02905,116.410229,0,300,39680.0278703704,2008-08-20,00:40:08
40.029065,116.410189,0,303,39680.0278935185,2008-08-20,00:40:10
40.029067,116.410161,0,305,39680.0279166667,2008-08-20,00:40:12
40.029074,116.410132,0,308,39680.0279398148,2008-08-20,00:40:14
40.029085,116.410106,0,310,39680.027962963,2008-08-20,00:40:16
40.029072,116.410072,0,313,39680.0279861111,2008-08-20,00:40:18
40.029077,116.410038,0,315,39680.0280092593,2008-08-20,00:40:20
40.029072,116.410025,0,316,39680.0280324074,2008-08-20,00:40:22
40.029084,116.409988,0,318,39680.0280555556,2008-08-20,00:40:24
40.029098,116.409941,0,320,39680.0280787037,2008-08-20,00:40:26
40.02912,116.409874,0,321,39680.0281018519,2008-08-20,00:40:28
40.029122,116.40983,0,322,39680.028125,2008-08-20,00:40:30
40.029112,116.409792,0,323,39680.0281481481,2008-08-20,00:40:32
40.029106,116.409776,0,323,39680.0281712963,2008-08-20,00:40:34
40.029095,116.409748,0,323,39680.0281944444,2008-08-20,00:40:36
40.029085,116.409736,0,323,39680.0282175926,2008-08-20,00:40:38
40.02909,116.409732,0,325,39680.0282407407,2008-08-20,00:40:40
40.029095,116.409732,0,327,39680.0282638889,2008-08-20,00:40:42
40.029117,116.409707,0,321,39680.028287037,2008-08-20,00:40:44
40.029158,116.409764,0,325,39680.0283101852,2008-08-20,00:40:46
40.029149,116.409746,0,326,39680.0283333333,2008-08-20,00:40:48
40.029146,116.409767,0,327,39680.0283564815,2008-08-20,00:40:50
40.029131,116.409784,0,328,39680.0283796296,2008-08-20,00:40:52
40.029126,116.409793,0,329,39680.0284027778,2008-08-20,00:40:54
40.029109,116.409766,0,330,39680.0284259259,2008-08-20,00:40:56
40.029093,116.409734,0,331,39680.0284490741,2008-08-20,00:40:58
40.02909,116.409709,0,331,39680.0284722222,2008-08-20,00:41:00
40.029098,116.409677,0,332,39680.0284953704,2008-08-20,00:41:02
40.02911,116.409646,0,332,39680.0285185185,2008-08-20,00:41:04
40.029123,116.409615,0,331,39680.0285416667,2008-08-20,00:41:06
40.029129,116.409583,0,332,39680.0285648148,2008-08-20,00:41:08
40.029132,116.409549,0,332,39680.028587963,2008-08-20,00:41:10
40.029127,116.409524,0,332,39680.0286111111,2008-08-20,00:41:12
40.029122,116.409499,0,332,39680.0286342593,2008-08-20,00:41:14
40.02912,116.409477,0,332,39680.0286574074,2008-08-20,00:41:16
40.029151,116.409448,0,330,39680.0286805556,2008-08-20,00:41:18
40.029119,116.409433,0,327,39680.0287037037,2008-08-20,00:41:20
40.029125,116.409418,0,325,39680.0287268519,2008-08-20,00:41:22
40.029136,116.409401,0,324,39680.02875,2008-08-20,00:41:24
40.029153,116.409395,0,323,39680.0287731481,2008-08-20,00:41:26
40.0292,116.409426,0,322,39680.0287962963,2008-08-20,00:41:28
40.029217,116.409424,0,322,39680.0288194444,2008-08-20,00:41:30
40.029223,116.409395,0,322,39680.0288425926,2008-08-20,00:41:32
40.029228,116.409358,0,322,39680.0288657407,2008-08-20,00:41:34
40.029234,116.409331,0,322,39680.0288888889,2008-08-20,00:41:36
40.029233,116.409302,0,322,39680.028912037,2008-08-20,00:41:38
40.029235,116.409275,0,322,39680.0289351852,2008-08-20,00:41:40
40.029227,116.409246,0,322,39680.0289583333,2008-08-20,00:41:42
40.029227,116.40921,0,322,39680.0289814815,2008-08-20,00:41:44
40.02923,116.409174,0,322,39680.0290046296,2008-08-20,00:41:46
40.02923,116.409146,0,322,39680.0290277778,2008-08-20,00:41:48
40.029232,116.409112,0,322,39680.0290509259,2008-08-20,00:41:50
40.029224,116.409083,0,322,39680.0290740741,2008-08-20,00:41:52
40.029215,116.409054,0,321,39680.0290972222,2008-08-20,00:41:54
40.029206,116.40902,0,321,39680.0291203704,2008-08-20,00:41:56
40.029216,116.408973,0,320,39680.0291435185,2008-08-20,00:41:58
40.029215,116.408949,0,321,39680.0291666667,2008-08-20,00:42:00
40.02922,116.408914,0,321,39680.0291898148,2008-08-20,00:42:02
40.029216,116.408894,0,323,39680.029212963,2008-08-20,00:42:04
40.029216,116.408857,0,324,39680.0292361111,2008-08-20,00:42:06
40.02922,116.408825,0,327,39680.0292592593,2008-08-20,00:42:08
40.029224,116.4088,0,327,39680.0292824074,2008-08-20,00:42:10
40.029238,116.408769,0,326,39680.0293055556,2008-08-20,00:42:12
40.029272,116.408716,0,312,39680.0293287037,2008-08-20,00:42:14
40.029304,116.408572,0,288,39680.0293518519,2008-08-20,00:42:16
40.029318,116.408492,0,272,39680.029375,2008-08-20,00:42:18
40.029337,116.408453,0,260,39680.0293981481,2008-08-20,00:42:20
40.029393,116.408438,0,249,39680.0294212963,2008-08-20,00:42:22
40.029419,116.408435,0,241,39680.0294444444,2008-08-20,00:42:24
40.029456,116.408435,0,231,39680.0294675926,2008-08-20,00:42:26
40.029462,116.408444,0,217,39680.0294907407,2008-08-20,00:42:28
40.029485,116.408462,0,200,39680.0295138889,2008-08-20,00:42:30
40.029504,116.408474,0,193,39680.029537037,2008-08-20,00:42:32
40.029528,116.408474,0,186,39680.0295601852,2008-08-20,00:42:34
40.029538,116.408478,0,172,39680.0295833333,2008-08-20,00:42:36
40.029561,116.408483,0,161,39680.0296064815,2008-08-20,00:42:38
40.02958,116.408491,0,152,39680.0296296296,2008-08-20,00:42:40
40.029601,116.408491,0,150,39680.0296527778,2008-08-20,00:42:42
40.029628,116.408499,0,147,39680.0296759259,2008-08-20,00:42:44
40.02965,116.408506,0,145,39680.0296990741,2008-08-20,00:42:46
40.029677,116.408524,0,141,39680.0297222222,2008-08-20,00:42:48
40.029689,116.408519,0,138,39680.0297453704,2008-08-20,00:42:50
40.029709,116.4085,0,130,39680.0297685185,2008-08-20,00:42:52
40.029748,116.408514,0,124,39680.0297916667,2008-08-20,00:42:54
40.029775,116.40852,0,118,39680.0298148148,2008-08-20,00:42:56
40.029801,116.40853,0,114,39680.029837963,2008-08-20,00:42:58
40.029829,116.408527,0,114,39680.0298611111,2008-08-20,00:43:00
40.029852,116.408531,0,109,39680.0298842593,2008-08-20,00:43:02
40.029875,116.408532,0,112,39680.0299074074,2008-08-20,00:43:04
40.029899,116.408518,0,113,39680.0299305556,2008-08-20,00:43:06
40.029916,116.408519,0,113,39680.0299537037,2008-08-20,00:43:08
40.029939,116.408519,0,114,39680.0299768519,2008-08-20,00:43:10
40.029955,116.408513,0,116,39680.03,2008-08-20,00:43:12
40.029974,116.408504,0,117,39680.0300231481,2008-08-20,00:43:14
40.029992,116.408497,0,119,39680.0300462963,2008-08-20,00:43:16
40.030008,116.408497,0,118,39680.0300694444,2008-08-20,00:43:18
40.030038,116.408515,0,113,39680.0300925926,2008-08-20,00:43:20
40.030075,116.408527,0,110,39680.0301157407,2008-08-20,00:43:22
40.030096,116.40855,0,113,39680.0301388889,2008-08-20,00:43:24
40.030118,116.40855,0,111,39680.030162037,2008-08-20,00:43:26
40.030144,116.408546,0,110,39680.0301851852,2008-08-20,00:43:28
40.030167,116.408546,0,113,39680.0302083333,2008-08-20,00:43:30
40.030169,116.408541,0,113,39680.0302314815,2008-08-20,00:43:32
40.030179,116.408507,0,116,39680.0302546296,2008-08-20,00:43:34
40.030181,116.408461,0,117,39680.0302777778,2008-08-20,00:43:36
40.030181,116.408425,0,117,39680.0303009259,2008-08-20,00:43:38
40.030184,116.408393,0,116,39680.0303240741,2008-08-20,00:43:40
40.030206,116.408349,0,118,39680.0303472222,2008-08-20,00:43:42
40.030206,116.408315,0,117,39680.0303703704,2008-08-20,00:43:44
40.030229,116.408267,0,119,39680.0303935185,2008-08-20,00:43:46
40.030234,116.408233,0,119,39680.0304166667,2008-08-20,00:43:48
40.030246,116.408201,0,118,39680.0304398148,2008-08-20,00:43:50
40.03025,116.408174,0,119,39680.030462963,2008-08-20,00:43:52
40.030252,116.408142,0,120,39680.0304861111,2008-08-20,00:43:54
40.030262,116.408106,0,122,39680.0305092593,2008-08-20,00:43:56
40.030259,116.408081,0,122,39680.0305324074,2008-08-20,00:43:58
40.030275,116.408046,0,120,39680.0305555556,2008-08-20,00:44:00
40.030276,116.408043,0,120,39680.0305787037,2008-08-20,00:44:02
40.030284,116.408028,0,120,39680.0306018519,2008-08-20,00:44:04
40.030288,116.408022,0,120,39680.030625,2008-08-20,00:44:06
40.030293,116.408018,0,120,39680.0306481481,2008-08-20,00:44:08
40.030301,116.408006,0,122,39680.0306712963,2008-08-20,00:44:10
40.030315,116.407987,0,122,39680.0306944444,2008-08-20,00:44:12
40.030325,116.407984,0,122,39680.0307175926,2008-08-20,00:44:14
40.03034,116.407993,0,122,39680.0307407407,2008-08-20,00:44:16
40.03034,116.407996,0,122,39680.0307638889,2008-08-20,00:44:18
40.030342,116.408004,0,122,39680.030787037,2008-08-20,00:44:20
40.030335,116.408005,0,122,39680.0308101852,2008-08-20,00:44:22
40.030326,116.408006,0,121,39680.0308333333,2008-08-20,00:44:24
40.030324,116.408005,0,121,39680.0308564815,2008-08-20,00:44:26
40.030321,116.408006,0,121,39680.0308796296,2008-08-20,00:44:28
40.030318,116.408008,0,121,39680.0309027778,2008-08-20,00:44:30
40.030314,116.408011,0,121,39680.0309259259,2008-08-20,00:44:32
40.0303,116.408012,0,122,39680.0309490741,2008-08-20,00:44:34
40.030283,116.408015,0,122,39680.0309722222,2008-08-20,00:44:36
40.030277,116.408025,0,122,39680.0309953704,2008-08-20,00:44:38
40.03027,116.408031,0,122,39680.0310185185,2008-08-20,00:44:40
40.030268,116.408035,0,122,39680.0310416667,2008-08-20,00:44:42
40.030269,116.408036,0,122,39680.0310648148,2008-08-20,00:44:44
40.030267,116.408039,0,122,39680.031087963,2008-08-20,00:44:46
40.030263,116.408044,0,122,39680.0311111111,2008-08-20,00:44:48
40.03128,116.405362,0,321,39680.0337731481,2008-08-20,00:48:38
40.031456,116.40498,0,422,39680.0337962963,2008-08-20,00:48:40
40.031455,116.405063,0,479,39680.0338194444,2008-08-20,00:48:42
40.030388,116.408607,0,193,39680.0338657407,2008-08-20,00:48:46
40.030228,116.409133,0,170,39680.0338888889,2008-08-20,00:48:48
40.030123,116.409535,0,157,39680.033912037,2008-08-20,00:48:50
40.030061,116.409757,0,148,39680.0339351852,2008-08-20,00:48:52
40.030002,116.409983,0,144,39680.0339583333,2008-08-20,00:48:54
40.029956,116.410147,0,141,39680.0339814815,2008-08-20,00:48:56
40.029934,116.410239,0,139,39680.0340046296,2008-08-20,00:48:58
40.029924,116.410313,0,137,39680.0340277778,2008-08-20,00:49:00
40.029926,116.410357,0,136,39680.0340509259,2008-08-20,00:49:02
40.029933,116.410393,0,135,39680.0340740741,2008-08-20,00:49:04
40.029953,116.410372,0,136,39680.0340972222,2008-08-20,00:49:06
40.029973,116.410355,0,138,39680.0341203704,2008-08-20,00:49:08
40.030021,116.41021,0,139,39680.0341435185,2008-08-20,00:49:10
40.030061,116.410088,0,139,39680.0341666667,2008-08-20,00:49:12
40.029965,116.410344,0,140,39680.0341898148,2008-08-20,00:49:14
40.029933,116.410432,0,140,39680.034212963,2008-08-20,00:49:16
40.029923,116.410463,0,140,39680.0342361111,2008-08-20,00:49:18
40.02993,116.410442,0,139,39680.0342592593,2008-08-20,00:49:20
40.029957,116.410375,0,137,39680.0342824074,2008-08-20,00:49:22
40.029994,116.410311,0,137,39680.0343055556,2008-08-20,00:49:24
40.030013,116.410313,0,136,39680.0343287037,2008-08-20,00:49:26
40.030021,116.410303,0,137,39680.0343518518,2008-08-20,00:49:28
40.030024,116.410303,0,137,39680.034375,2008-08-20,00:49:30
40.030024,116.410317,0,137,39680.0343981481,2008-08-20,00:49:32
40.030065,116.41024,0,135,39680.0344212963,2008-08-20,00:49:34
40.030107,116.410154,0,133,39680.0344444444,2008-08-20,00:49:36
40.030163,116.410027,0,131,39680.0344675926,2008-08-20,00:49:38
40.030237,116.409832,0,130,39680.0344907407,2008-08-20,00:49:40
40.030314,116.40962,0,129,39680.0345138889,2008-08-20,00:49:42
40.030361,116.409491,0,127,39680.034537037,2008-08-20,00:49:44
40.030377,116.40944,0,126,39680.0345601852,2008-08-20,00:49:46
40.030383,116.409386,0,126,39680.0345833333,2008-08-20,00:49:48
40.030394,116.409369,0,125,39680.0346064815,2008-08-20,00:49:50
40.030417,116.409324,0,124,39680.0346296296,2008-08-20,00:49:52
40.030448,116.409251,0,123,39680.0346527778,2008-08-20,00:49:54
40.030469,116.409162,0,123,39680.0346759259,2008-08-20,00:49:56
40.03046,116.40914,0,123,39680.0346990741,2008-08-20,00:49:58
40.030413,116.409212,0,123,39680.0347222222,2008-08-20,00:50:00
40.030387,116.409249,0,122,39680.0347453704,2008-08-20,00:50:02
40.030365,116.409301,0,119,39680.0347685185,2008-08-20,00:50:04
40.030353,116.409334,0,112,39680.0347916667,2008-08-20,00:50:06
40.030306,116.409481,0,113,39680.0348148148,2008-08-20,00:50:08
40.030245,116.409673,0,113,39680.034837963,2008-08-20,00:50:10
40.030194,116.409879,0,113,39680.0348611111,2008-08-20,00:50:12
40.03015,116.410073,0,113,39680.0348842593,2008-08-20,00:50:14
40.030101,116.410274,0,114,39680.0349074074,2008-08-20,00:50:16
40.03003,116.41051,0,114,39680.0349305556,2008-08-20,00:50:18
40.029948,116.410783,0,114,39680.0349537037,2008-08-20,00:50:20
40.029892,116.411015,0,115,39680.0349768519,2008-08-20,00:50:22
40.029827,116.411288,0,115,39680.035,2008-08-20,00:50:24
40.029778,116.411449,0,115,39680.0350231482,2008-08-20,00:50:26
40.029742,116.411503,0,115,39680.0350462963,2008-08-20,00:50:28
40.029719,116.41154,0,115,39680.0350694444,2008-08-20,00:50:30
40.033538,116.39599,0,148,39680.0352083333,2008-08-20,00:50:42
40.033749,116.395247,0,210,39680.0352314815,2008-08-20,00:50:44
40.0337,116.395463,0,200,39680.0352546296,2008-08-20,00:50:46
40.033577,116.395967,0,189,39680.0352777778,2008-08-20,00:50:48
40.033444,116.396518,0,190,39680.0353009259,2008-08-20,00:50:50
40.033409,116.396719,0,209,39680.0353240741,2008-08-20,00:50:52
40.033481,116.396503,0,233,39680.0353472222,2008-08-20,00:50:54
40.033555,116.396253,0,263,39680.0353703704,2008-08-20,00:50:56
40.033586,116.396158,0,288,39680.0353935185,2008-08-20,00:50:58
40.0336,116.396086,0,311,39680.0354166667,2008-08-20,00:51:00
40.033599,116.396059,0,327,39680.0354398148,2008-08-20,00:51:02
40.033608,116.396001,0,346,39680.035462963,2008-08-20,00:51:04
40.033591,116.396001,0,360,39680.0354861111,2008-08-20,00:51:06
40.033573,116.396008,0,378,39680.0355092593,2008-08-20,00:51:08
40.033516,116.39615,0,389,39680.0355324074,2008-08-20,00:51:10
40.033453,116.396323,0,391,39680.0355555556,2008-08-20,00:51:12
40.033417,116.396431,0,391,39680.0355787037,2008-08-20,00:51:14
40.033427,116.396357,0,392,39680.0356018519,2008-08-20,00:51:16
40.033441,116.396251,0,398,39680.035625,2008-08-20,00:51:18
40.033431,116.396191,0,402,39680.0356481481,2008-08-20,00:51:20
40.03342,116.396179,0,402,39680.0356712963,2008-08-20,00:51:22
40.033382,116.396297,0,400,39680.0356944444,2008-08-20,00:51:24
40.033351,116.396434,0,399,39680.0357175926,2008-08-20,00:51:26
40.03334,116.396512,0,403,39680.0357407407,2008-08-20,00:51:28
40.033369,116.396452,0,407,39680.0357638889,2008-08-20,00:51:30
40.033479,116.396067,0,419,39680.035787037,2008-08-20,00:51:32
40.033612,116.395627,0,432,39680.0358101852,2008-08-20,00:51:34
40.033745,116.395171,0,441,39680.0358333333,2008-08-20,00:51:36
40.033893,116.394635,0,449,39680.0358564815,2008-08-20,00:51:38
40.034085,116.393869,0,457,39680.0358796296,2008-08-20,00:51:40
40.034242,116.393213,0,462,39680.0359027778,2008-08-20,00:51:42
40.034321,116.39282,0,462,39680.0359259259,2008-08-20,00:51:44
40.034441,116.392324,0,468,39680.0359490741,2008-08-20,00:51:46
40.034509,116.39206,0,476,39680.0359722222,2008-08-20,00:51:48
40.034517,116.392027,0,483,39680.0359953704,2008-08-20,00:51:50
40.034583,116.39181,0,486,39680.0360185185,2008-08-20,00:51:52
40.0347,116.391372,0,491,39680.0360416667,2008-08-20,00:51:54
40.034805,116.390974,0,494,39680.0360648148,2008-08-20,00:51:56
40.034922,116.390535,0,498,39680.036087963,2008-08-20,00:51:58
40.035112,116.389793,0,507,39680.0361111111,2008-08-20,00:52:00
40.035292,116.389117,0,520,39680.0361342593,2008-08-20,00:52:02
40.035422,116.388653,0,531,39680.0361574074,2008-08-20,00:52:04
40.035475,116.388499,0,536,39680.0361805556,2008-08-20,00:52:06
40.035545,116.388264,0,540,39680.0362037037,2008-08-20,00:52:08
40.035537,116.388309,0,546,39680.0362268519,2008-08-20,00:52:10
40.035475,116.388526,0,547,39680.03625,2008-08-20,00:52:12
40.035519,116.388323,0,549,39680.0362731481,2008-08-20,00:52:14
40.035603,116.387959,0,549,39680.0362962963,2008-08-20,00:52:16
40.035719,116.387474,0,550,39680.0363194444,2008-08-20,00:52:18
40.035853,116.386982,0,555,39680.0363425926,2008-08-20,00:52:20
40.035965,116.386583,0,563,39680.0363657407,2008-08-20,00:52:22
40.036073,116.386166,0,570,39680.0363888889,2008-08-20,00:52:24
40.036172,116.385799,0,577,39680.036412037,2008-08-20,00:52:26
40.036313,116.385321,0,583,39680.0364351852,2008-08-20,00:52:28
40.036387,116.385041,0,587,39680.0364583333,2008-08-20,00:52:30
40.03648,116.384725,0,592,39680.0364814815,2008-08-20,00:52:32
40.036573,116.3844,0,599,39680.0365046296,2008-08-20,00:52:34
40.036627,116.384176,0,605,39680.0365277778,2008-08-20,00:52:36
40.036668,116.383977,0,612,39680.0365509259,2008-08-20,00:52:38
40.036701,116.383795,0,618,39680.0365740741,2008-08-20,00:52:40
40.036392,116.384799,0,557,39680.0365972222,2008-08-20,00:52:42
40.03614,116.385607,0,511,39680.0366203704,2008-08-20,00:52:44
40.035917,116.386292,0,474,39680.0366435185,2008-08-20,00:52:46
40.035719,116.386861,0,444,39680.0366666667,2008-08-20,00:52:48
40.035529,116.387381,0,418,39680.0366898148,2008-08-20,00:52:50
40.035363,116.387787,0,395,39680.036712963,2008-08-20,00:52:52
40.035239,116.388071,0,376,39680.0367361111,2008-08-20,00:52:54
40.031223,116.405953,0,405,39680.0372222222,2008-08-20,00:53:36
40.031103,116.40649,0,416,39680.0372453704,2008-08-20,00:53:38
40.031004,116.406866,0,414,39680.0372685185,2008-08-20,00:53:40
40.031044,116.406735,0,426,39680.0372916667,2008-08-20,00:53:42
40.031271,116.405898,0,468,39680.0373148148,2008-08-20,00:53:44
40.031546,116.404826,0,502,39680.037337963,2008-08-20,00:53:46
40.031781,116.40394,0,524,39680.0373611111,2008-08-20,00:53:48
40.031794,116.403869,0,509,39680.0373842593,2008-08-20,00:53:50
40.031764,116.403972,0,489,39680.0374074074,2008-08-20,00:53:52
40.031792,116.403906,0,491,39680.0374305556,2008-08-20,00:53:54
40.031902,116.40351,0,508,39680.0374537037,2008-08-20,00:53:56
40.031944,116.403328,0,525,39680.0374768519,2008-08-20,00:53:58
40.031964,116.403272,0,537,39680.0375,2008-08-20,00:54:00
40.031838,116.4038,0,523,39680.0375231481,2008-08-20,00:54:02
40.031662,116.40449,0,503,39680.0375462963,2008-08-20,00:54:04
40.031531,116.404944,0,495,39680.0375694444,2008-08-20,00:54:06
40.031408,116.405369,0,489,39680.0375925926,2008-08-20,00:54:08
40.031316,116.405712,0,478,39680.0376157407,2008-08-20,00:54:10
40.031225,116.406012,0,464,39680.0376388889,2008-08-20,00:54:12
40.031271,116.405749,0,450,39680.037662037,2008-08-20,00:54:14
40.031375,116.405281,0,441,39680.0376851852,2008-08-20,00:54:16
40.031452,116.404927,0,434,39680.0377083333,2008-08-20,00:54:18
40.031549,116.404484,0,425,39680.0377314815,2008-08-20,00:54:20
40.031766,116.403586,0,424,39680.0377546296,2008-08-20,00:54:22
40.032095,116.402265,0,427,39680.0377777778,2008-08-20,00:54:24
40.032455,116.400857,0,422,39680.0378009259,2008-08-20,00:54:26
40.032841,116.399288,0,422,39680.0378240741,2008-08-20,00:54:28
40.033099,116.398256,0,425,39680.0378472222,2008-08-20,00:54:30
40.033308,116.397409,0,433,39680.0378703704,2008-08-20,00:54:32
40.033514,116.39659,0,440,39680.0378935185,2008-08-20,00:54:34
40.033686,116.395906,0,441,39680.0379166667,2008-08-20,00:54:36
40.033865,116.395205,0,444,39680.0379398148,2008-08-20,00:54:38
40.034022,116.39461,0,441,39680.037962963,2008-08-20,00:54:40
40.034267,116.393606,0,442,39680.0379861111,2008-08-20,00:54:42
40.034523,116.392553,0,450,39680.0380092593,2008-08-20,00:54:44
40.034649,116.392094,0,449,39680.0380324074,2008-08-20,00:54:46
40.034755,116.391683,0,449,39680.0380555556,2008-08-20,00:54:48
40.034865,116.391235,0,448,39680.0380787037,2008-08-20,00:54:50
40.034995,116.390752,0,450,39680.0381018519,2008-08-20,00:54:52
40.035082,116.390492,0,446,39680.038125,2008-08-20,00:54:54
40.035145,116.390359,0,437,39680.0381481481,2008-08-20,00:54:56
40.035209,116.390151,0,439,39680.0381712963,2008-08-20,00:54:58
40.035261,116.389988,0,442,39680.0381944444,2008-08-20,00:55:00
40.035334,116.389727,0,449,39680.0382175926,2008-08-20,00:55:02
40.035414,116.389418,0,461,39680.0382407407,2008-08-20,00:55:04
40.035415,116.389447,0,461,39680.0382638889,2008-08-20,00:55:06
40.035388,116.389612,0,453,39680.038287037,2008-08-20,00:55:08
40.035335,116.389875,0,443,39680.0383101852,2008-08-20,00:55:10
40.035316,116.390058,0,437,39680.0383333333,2008-08-20,00:55:12
40.035349,116.390013,0,441,39680.0383564815,2008-08-20,00:55:14
40.035404,116.389867,0,450,39680.0383796296,2008-08-20,00:55:16
40.035447,116.389736,0,461,39680.0384027778,2008-08-20,00:55:18
40.035501,116.389561,0,470,39680.0384259259,2008-08-20,00:55:20
40.035573,116.389276,0,479,39680.0384490741,2008-08-20,00:55:22
40.035636,116.389067,0,480,39680.0384722222,2008-08-20,00:55:24
40.035719,116.388794,0,482,39680.0384953704,2008-08-20,00:55:26
40.035812,116.388448,0,484,39680.0385185185,2008-08-20,00:55:28
40.035906,116.388156,0,487,39680.0385416667,2008-08-20,00:55:30
40.035945,116.387976,0,485,39680.0385648148,2008-08-20,00:55:32
40.035976,116.387786,0,484,39680.038587963,2008-08-20,00:55:34
40.036048,116.387458,0,489,39680.0386111111,2008-08-20,00:55:36
40.036108,116.387193,0,494,39680.0386342593,2008-08-20,00:55:38
40.036142,116.387089,0,496,39680.0386574074,2008-08-20,00:55:40
40.036149,116.387046,0,501,39680.0386805556,2008-08-20,00:55:42
40.036186,116.386952,0,506,39680.0387037037,2008-08-20,00:55:44
40.036248,116.386785,0,511,39680.0387268519,2008-08-20,00:55:46
40.036334,116.386501,0,516,39680.03875,2008-08-20,00:55:48
40.036401,116.3862,0,518,39680.0387731481,2008-08-20,00:55:50
40.036387,116.386141,0,512,39680.0387962963,2008-08-20,00:55:52
40.036361,116.386176,0,505,39680.0388194444,2008-08-20,00:55:54
40.036331,116.386296,0,497,39680.0388425926,2008-08-20,00:55:56
40.036293,116.386452,0,490,39680.0388657407,2008-08-20,00:55:58
40.036252,116.386676,0,483,39680.0388888889,2008-08-20,00:56:00
40.036153,116.387082,0,476,39680.038912037,2008-08-20,00:56:02
40.036073,116.387337,0,470,39680.0389351852,2008-08-20,00:56:04
40.035996,116.387565,0,464,39680.0389583333,2008-08-20,00:56:06
40.03592,116.387783,0,458,39680.0389814815,2008-08-20,00:56:08
40.035871,116.387964,0,452,39680.0390046296,2008-08-20,00:56:10
40.035817,116.388233,0,446,39680.0390277778,2008-08-20,00:56:12
40.035726,116.388693,0,440,39680.0390509259,2008-08-20,00:56:14
40.035642,116.389043,0,435,39680.0390740741,2008-08-20,00:56:16
40.035561,116.389365,0,430,39680.0390972222,2008-08-20,00:56:18
40.035483,116.38962,0,425,39680.0391203704,2008-08-20,00:56:20
40.035405,116.389949,0,420,39680.0391435185,2008-08-20,00:56:22
40.035327,116.39029,0,415,39680.0391666667,2008-08-20,00:56:24
40.035225,116.390748,0,411,39680.0391898148,2008-08-20,00:56:26
40.035117,116.39125,0,406,39680.039212963,2008-08-20,00:56:28
40.035003,116.391701,0,402,39680.0392361111,2008-08-20,00:56:30
40.034898,116.392046,0,401,39680.0392592593,2008-08-20,00:56:32
40.034922,116.391852,0,404,39680.0392824074,2008-08-20,00:56:34
40.035007,116.391529,0,407,39680.0393055556,2008-08-20,00:56:36
40.035223,116.390695,0,410,39680.0393287037,2008-08-20,00:56:38
40.03555,116.389383,0,414,39680.0393518518,2008-08-20,00:56:40
40.035723,116.38867,0,413,39680.039375,2008-08-20,00:56:42
40.03601,116.38747,0,405,39680.0393981481,2008-08-20,00:56:44
40.036213,116.38661,0,397,39680.0394212963,2008-08-20,00:56:46
40.036332,116.386045,0,390,39680.0394444444,2008-08-20,00:56:48
40.036466,116.385476,0,384,39680.0394675926,2008-08-20,00:56:50
40.036666,116.384689,0,377,39680.0394907407,2008-08-20,00:56:52
40.036864,116.383905,0,370,39680.0395138889,2008-08-20,00:56:54
40.037172,116.382675,0,364,39680.039537037,2008-08-20,00:56:56
40.037383,116.381766,0,358,39680.0395601852,2008-08-20,00:56:58
40.037561,116.381062,0,352,39680.0395833333,2008-08-20,00:57:00
40.037778,116.3802,0,347,39680.0396064815,2008-08-20,00:57:02
40.037978,116.379412,0,341,39680.0396296296,2008-08-20,00:57:04
40.038185,116.378667,0,335,39680.0396527778,2008-08-20,00:57:06
40.038435,116.37767,0,330,39680.0396759259,2008-08-20,00:57:08
40.038635,116.376867,0,325,39680.0396990741,2008-08-20,00:57:10
40.038743,116.376449,0,320,39680.0397222222,2008-08-20,00:57:12
40.038702,116.376632,0,317,39680.0397453704,2008-08-20,00:57:14
40.038615,116.376963,0,314,39680.0397685185,2008-08-20,00:57:16
40.03859,116.377102,0,312,39680.0397916667,2008-08-20,00:57:18
40.038604,116.377049,0,313,39680.0398148148,2008-08-20,00:57:20
40.038655,116.376835,0,313,39680.039837963,2008-08-20,00:57:22
40.038721,116.376559,0,313,39680.0398611111,2008-08-20,00:57:24
40.038796,116.376297,0,313,39680.0398842593,2008-08-20,00:57:26
40.038825,116.376239,0,310,39680.0399074074,2008-08-20,00:57:28
40.038874,116.376125,0,309,39680.0399305556,2008-08-20,00:57:30
40.038923,116.375946,0,310,39680.0399537037,2008-08-20,00:57:32
40.038948,116.375888,0,312,39680.0399768518,2008-08-20,00:57:34
40.038971,116.375817,0,313,39680.04,2008-08-20,00:57:36
40.038968,116.375831,0,316,39680.0400231481,2008-08-20,00:57:38
40.038959,116.37589,0,317,39680.0400462963,2008-08-20,00:57:40
40.038941,116.376011,0,319,39680.0400694444,2008-08-20,00:57:42
40.038888,116.3763,0,321,39680.0400925926,2008-08-20,00:57:44
40.038807,116.37666,0,322,39680.0401157407,2008-08-20,00:57:46
40.038655,116.377323,0,323,39680.0401388889,2008-08-20,00:57:48
40.038538,116.377836,0,326,39680.040162037,2008-08-20,00:57:50
40.038343,116.378681,0,331,39680.0401851852,2008-08-20,00:57:52
40.038269,116.378989,0,333,39680.0402083333,2008-08-20,00:57:54
40.038179,116.379375,0,338,39680.0402314815,2008-08-20,00:57:56
40.038122,116.379615,0,338,39680.0402546296,2008-08-20,00:57:58
40.038059,116.379934,0,338,39680.0402777778,2008-08-20,00:58:00
40.038004,116.380181,0,336,39680.0403009259,2008-08-20,00:58:02
40.038002,116.380172,0,334,39680.0403240741,2008-08-20,00:58:04
40.037969,116.380293,0,332,39680.0403472222,2008-08-20,00:58:06
40.037941,116.380425,0,330,39680.0403703704,2008-08-20,00:58:08
40.03791,116.380598,0,328,39680.0403935185,2008-08-20,00:58:10
40.037814,116.381073,0,328,39680.0404166667,2008-08-20,00:58:12
40.037725,116.381508,0,327,39680.0404398148,2008-08-20,00:58:14
40.03768,116.381673,0,327,39680.040462963,2008-08-20,00:58:16
40.037491,116.382149,0,322,39680.0405555556,2008-08-20,00:58:24
40.037449,116.382379,0,323,39680.0405787037,2008-08-20,00:58:26
40.037348,116.382755,0,322,39680.0406018518,2008-08-20,00:58:28
40.037192,116.383349,0,323,39680.040625,2008-08-20,00:58:30
40.037055,116.383847,0,324,39680.0406481481,2008-08-20,00:58:32
40.036914,116.384343,0,325,39680.0406712963,2008-08-20,00:58:34
40.036804,116.384785,0,325,39680.0406944444,2008-08-20,00:58:36
40.036677,116.385264,0,325,39680.0407175926,2008-08-20,00:58:38
40.0365,116.385937,0,323,39680.0407407407,2008-08-20,00:58:40
40.03641,116.386285,0,319,39680.0407638889,2008-08-20,00:58:42
40.036408,116.386299,0,313,39680.040787037,2008-08-20,00:58:44
40.036408,116.386307,0,313,39680.0408101852,2008-08-20,00:58:46
40.036404,116.386323,0,314,39680.0408333333,2008-08-20,00:58:48
40.036396,116.386356,0,314,39680.0408564815,2008-08-20,00:58:50
40.03638,116.38642,0,314,39680.0408796296,2008-08-20,00:58:52
40.036363,116.38648,0,315,39680.0409027778,2008-08-20,00:58:54
40.03634,116.38657,0,315,39680.0409259259,2008-08-20,00:58:56
40.036316,116.386693,0,330,39680.0409490741,2008-08-20,00:58:58
40.036279,116.386865,0,350,39680.0409722222,2008-08-20,00:59:00
40.036256,116.386982,0,367,39680.0409953704,2008-08-20,00:59:02
40.036236,116.387047,0,376,39680.0410185185,2008-08-20,00:59:04
40.036224,116.387074,0,383,39680.0410416667,2008-08-20,00:59:06
40.036211,116.38709,0,382,39680.0410648148,2008-08-20,00:59:08
40.0362,116.387106,0,381,39680.041087963,2008-08-20,00:59:10
40.036189,116.387123,0,380,39680.0411111111,2008-08-20,00:59:12
40.036176,116.387145,0,379,39680.0411342593,2008-08-20,00:59:14
40.036153,116.387203,0,378,39680.0411574074,2008-08-20,00:59:16
40.03613,116.387255,0,378,39680.0411805556,2008-08-20,00:59:18
40.036103,116.387327,0,377,39680.0412037037,2008-08-20,00:59:20
40.036077,116.387421,0,377,39680.0412268518,2008-08-20,00:59:22
40.036041,116.387555,0,376,39680.04125,2008-08-20,00:59:24
40.036019,116.387685,0,393,39680.0412731481,2008-08-20,00:59:26
40.035996,116.387839,0,416,39680.0412962963,2008-08-20,00:59:28
40.035965,116.387983,0,434,39680.0413194444,2008-08-20,00:59:30
40.035938,116.388107,0,448,39680.0413425926,2008-08-20,00:59:32
40.035911,116.388222,0,464,39680.0413657407,2008-08-20,00:59:34
40.035877,116.38835,0,467,39680.0413888889,2008-08-20,00:59:36
40.03465,116.393116,0,539,39680.0418518518,2008-08-20,01:00:16
40.034572,116.393407,0,543,39680.041875,2008-08-20,01:00:18
40.034515,116.393618,0,546,39680.0418981481,2008-08-20,01:00:20
40.034475,116.393782,0,550,39680.0419212963,2008-08-20,01:00:22
40.034444,116.393931,0,552,39680.0419444444,2008-08-20,01:00:24
40.033313,116.39844,0,406,39680.0419907407,2008-08-20,01:00:28
40.033194,116.398697,0,378,39680.0420138889,2008-08-20,01:00:30
40.033134,116.398821,0,369,39680.042037037,2008-08-20,01:00:32
40.033083,116.398953,0,359,39680.0420601852,2008-08-20,01:00:34
40.033012,116.399082,0,334,39680.0420833333,2008-08-20,01:00:36
40.032963,116.399006,0,291,39680.0421064815,2008-08-20,01:00:38
40.032944,116.398809,0,255,39680.0421296296,2008-08-20,01:00:40
40.032924,116.398755,0,232,39680.0421527778,2008-08-20,01:00:42
40.032909,116.398745,0,210,39680.0421759259,2008-08-20,01:00:44
40.032928,116.398681,0,200,39680.0421990741,2008-08-20,01:00:46
40.032954,116.398566,0,189,39680.0422222222,2008-08-20,01:00:48
40.032982,116.398366,0,175,39680.0422453704,2008-08-20,01:00:50
40.032996,116.39825,0,168,39680.0422685185,2008-08-20,01:00:52
40.033026,116.398093,0,167,39680.0422916667,2008-08-20,01:00:54
40.03306,116.397995,0,163,39680.0423148148,2008-08-20,01:00:56
40.033098,116.397922,0,163,39680.042337963,2008-08-20,01:00:58
40.033143,116.397824,0,165,39680.0423611111,2008-08-20,01:01:00
40.033155,116.397814,0,166,39680.0423842593,2008-08-20,01:01:02
40.033172,116.397768,0,166,39680.0424074074,2008-08-20,01:01:04
40.033188,116.397727,0,167,39680.0424305556,2008-08-20,01:01:06
40.033195,116.397676,0,167,39680.0424537037,2008-08-20,01:01:08
40.033245,116.397521,0,173,39680.0424768519,2008-08-20,01:01:10
40.033288,116.397391,0,176,39680.0425,2008-08-20,01:01:12
40.033308,116.397359,0,178,39680.0425231481,2008-08-20,01:01:14
40.033311,116.397354,0,176,39680.0425462963,2008-08-20,01:01:16
40.033355,116.397107,0,159,39680.0425694444,2008-08-20,01:01:18
40.033385,116.396936,0,141,39680.0426157407,2008-08-20,01:01:22
40.033374,116.396958,0,125,39680.0426388889,2008-08-20,01:01:24
40.033354,116.39702,0,119,39680.042662037,2008-08-20,01:01:26
40.033322,116.397162,0,117,39680.0426851852,2008-08-20,01:01:28
40.033292,116.397294,0,118,39680.0427083333,2008-08-20,01:01:30
40.033255,116.39748,0,130,39680.0427314815,2008-08-20,01:01:32
40.033221,116.397631,0,135,39680.0427546296,2008-08-20,01:01:34
40.033188,116.397775,0,143,39680.0427777778,2008-08-20,01:01:36
40.033152,116.397896,0,146,39680.0428009259,2008-08-20,01:01:38
40.033131,116.397955,0,153,39680.0428240741,2008-08-20,01:01:40
40.033122,116.397959,0,158,39680.0428472222,2008-08-20,01:01:42
40.033124,116.397926,0,162,39680.0428703704,2008-08-20,01:01:44
40.033103,116.397955,0,157,39680.0428935185,2008-08-20,01:01:46
40.033023,116.398166,0,142,39680.0429166667,2008-08-20,01:01:48
40.032867,116.398682,0,120,39680.0429398148,2008-08-20,01:01:50
40.032767,116.399055,0,109,39680.042962963,2008-08-20,01:01:52
40.032598,116.399737,0,91,39680.0429861111,2008-08-20,01:01:54
40.032463,116.400304,0,81,39680.0430092593,2008-08-20,01:01:56
40.032375,116.400681,0,77,39680.0430324074,2008-08-20,01:01:58
40.032317,116.400903,0,78,39680.0430555556,2008-08-20,01:02:00
40.032311,116.400894,0,77,39680.0430787037,2008-08-20,01:02:02
40.032279,116.40102,0,77,39680.0431018519,2008-08-20,01:02:04
40.032245,116.401137,0,76,39680.043125,2008-08-20,01:02:06
40.032222,116.401257,0,77,39680.0431481482,2008-08-20,01:02:08
40.032201,116.401394,0,76,39680.0431712963,2008-08-20,01:02:10
40.032243,116.40127,0,76,39680.0431944444,2008-08-20,01:02:12
40.03234,116.400901,0,77,39680.0432175926,2008-08-20,01:02:14
40.032492,116.400343,0,79,39680.0432407407,2008-08-20,01:02:16
40.032471,116.400409,0,79,39680.0432638889,2008-08-20,01:02:18
40.032421,116.400563,0,77,39680.043287037,2008-08-20,01:02:20
40.032216,116.401313,0,75,39680.0433101852,2008-08-20,01:02:22
40.03206,116.401912,0,72,39680.0433333333,2008-08-20,01:02:24
40.031951,116.402332,0,69,39680.0433564815,2008-08-20,01:02:26
40.031764,116.402968,0,71,39680.0434259259,2008-08-20,01:02:32
40.031788,116.402844,0,69,39680.0434490741,2008-08-20,01:02:34
40.031974,116.402134,0,66,39680.0434722222,2008-08-20,01:02:36
40.032138,116.401554,0,64,39680.0434953704,2008-08-20,01:02:38
40.032322,116.400924,0,61,39680.0435185185,2008-08-20,01:02:40
40.032491,116.400323,0,59,39680.0435416667,2008-08-20,01:02:42
40.032629,116.399796,0,57,39680.0435648148,2008-08-20,01:02:44
40.032853,116.398919,0,53,39680.043587963,2008-08-20,01:02:46
40.03302,116.398311,0,50,39680.0436111111,2008-08-20,01:02:48
40.033106,116.398012,0,49,39680.0436342593,2008-08-20,01:02:50
40.03311,116.398001,0,55,39680.0436574074,2008-08-20,01:02:52
40.033107,116.398001,0,55,39680.0436805556,2008-08-20,01:02:54
40.0331,116.398015,0,55,39680.0437037037,2008-08-20,01:02:56
40.033092,116.398035,0,55,39680.0437268519,2008-08-20,01:02:58
40.033092,116.398054,0,55,39680.04375,2008-08-20,01:03:00
40.033094,116.398072,0,54,39680.0437731481,2008-08-20,01:03:02
40.033098,116.398089,0,54,39680.0437962963,2008-08-20,01:03:04
40.033102,116.398106,0,54,39680.0438194444,2008-08-20,01:03:06
40.033107,116.398116,0,54,39680.0438425926,2008-08-20,01:03:08
40.03311,116.398125,0,53,39680.0438657407,2008-08-20,01:03:10
40.033114,116.398122,0,53,39680.0438888889,2008-08-20,01:03:12
40.033128,116.398079,0,53,39680.043912037,2008-08-20,01:03:14
40.033149,116.398001,0,53,39680.0439351852,2008-08-20,01:03:16
40.033187,116.397846,0,53,39680.0439583333,2008-08-20,01:03:18
40.033223,116.397633,0,41,39680.0439814815,2008-08-20,01:03:20
40.035258,116.390396,0,145,39680.0440277778,2008-08-20,01:03:24
40.035122,116.390883,0,111,39680.0440509259,2008-08-20,01:03:26
40.034964,116.391416,0,74,39680.0440740741,2008-08-20,01:03:28
40.03469,116.392296,0,20,39680.0440972222,2008-08-20,01:03:30
40.034496,116.392886,0,-14,39680.0441203704,2008-08-20,01:03:32
40.03435,116.393361,0,-36,39680.0441435185,2008-08-20,01:03:34
40.034208,116.393834,0,-54,39680.0441666667,2008-08-20,01:03:36
40.034057,116.394373,0,-69,39680.0441898148,2008-08-20,01:03:38
40.033986,116.39463,0,-77,39680.044212963,2008-08-20,01:03:40
40.033947,116.394749,0,-82,39680.0442361111,2008-08-20,01:03:42
40.033915,116.394861,0,-81,39680.0442592593,2008-08-20,01:03:44
40.033927,116.39479,0,-80,39680.0442824074,2008-08-20,01:03:46
40.033969,116.394592,0,-78,39680.0443055556,2008-08-20,01:03:48
40.033976,116.394557,0,-78,39680.0443287037,2008-08-20,01:03:50
40.034024,116.394418,0,-77,39680.0443518519,2008-08-20,01:03:52
40.034118,116.394113,0,-77,39680.044375,2008-08-20,01:03:54
40.034366,116.393237,0,-79,39680.0443981481,2008-08-20,01:03:56
40.034378,116.393208,0,-79,39680.0444212963,2008-08-20,01:03:58
40.03238,116.40137,0,-6,39680.0445601852,2008-08-20,01:04:10
40.032217,116.401811,0,-4,39680.0445833333,2008-08-20,01:04:12
40.032127,116.402051,0,-3,39680.0446064815,2008-08-20,01:04:14
40.032016,116.402504,0,0,39680.0446296296,2008-08-20,01:04:16
40.031953,116.402798,0,1,39680.0446527778,2008-08-20,01:04:18
40.031898,116.40305,0,3,39680.0446759259,2008-08-20,01:04:20
40.031832,116.403405,0,7,39680.0446990741,2008-08-20,01:04:22
40.031802,116.403621,0,9,39680.0447222222,2008-08-20,01:04:24
40.031729,116.403969,0,14,39680.0447453704,2008-08-20,01:04:26
40.031494,116.404902,0,24,39680.0447685185,2008-08-20,01:04:28
40.031262,116.405786,0,33,39680.0447916667,2008-08-20,01:04:30
40.031208,116.40604,0,36,39680.0448148148,2008-08-20,01:04:32
40.031055,116.406674,0,44,39680.044837963,2008-08-20,01:04:34
40.030465,116.408856,0,73,39680.0449074074,2008-08-20,01:04:40
40.030325,116.409312,0,78,39680.0449305556,2008-08-20,01:04:42
40.030163,116.409882,0,84,39680.0449537037,2008-08-20,01:04:44
40.029921,116.410763,0,94,39680.0449768519,2008-08-20,01:04:46
40.029813,116.411108,0,97,39680.045,2008-08-20,01:04:48
40.029757,116.411226,0,99,39680.0450231481,2008-08-20,01:04:50
40.029647,116.411582,0,102,39680.0450462963,2008-08-20,01:04:52
40.029362,116.412628,0,113,39680.0450694444,2008-08-20,01:04:54
40.029109,116.413861,0,126,39680.0450925926,2008-08-20,01:04:56
40.028784,116.415011,0,135,39680.0451157407,2008-08-20,01:04:58
40.028546,116.415959,0,141,39680.0451388889,2008-08-20,01:05:00
40.028402,116.416421,0,144,39680.045162037,2008-08-20,01:05:02
40.028333,116.416532,0,146,39680.0451851852,2008-08-20,01:05:04
40.028342,116.416373,0,145,39680.0452083333,2008-08-20,01:05:06
40.028257,116.416613,0,148,39680.0452314815,2008-08-20,01:05:08
40.028289,116.416467,0,148,39680.0452546296,2008-08-20,01:05:10
40.028274,116.416566,0,151,39680.0452777778,2008-08-20,01:05:12
40.028294,116.416536,0,153,39680.0453009259,2008-08-20,01:05:14
40.028242,116.416794,0,158,39680.0453240741,2008-08-20,01:05:16
40.028189,116.417051,0,163,39680.0453472222,2008-08-20,01:05:18
40.028063,116.417551,0,170,39680.0453703704,2008-08-20,01:05:20
40.027992,116.4178,0,174,39680.0453935185,2008-08-20,01:05:22
40.027872,116.418227,0,179,39680.0454166667,2008-08-20,01:05:24
40.027371,116.420196,0,186,39680.0454861111,2008-08-20,01:05:30
40.02737,116.420219,0,186,39680.0455092593,2008-08-20,01:05:32
40.0274,116.420116,0,186,39680.0455324074,2008-08-20,01:05:34
40.027442,116.419916,0,186,39680.0455555556,2008-08-20,01:05:36
40.027557,116.419401,0,183,39680.0455787037,2008-08-20,01:05:38
40.027695,116.418876,0,181,39680.0456018519,2008-08-20,01:05:40
40.027816,116.418422,0,179,39680.045625,2008-08-20,01:05:42
40.027761,116.418644,0,183,39680.0456481481,2008-08-20,01:05:44
40.027698,116.418881,0,188,39680.0456712963,2008-08-20,01:05:46
40.027559,116.419395,0,195,39680.0456944444,2008-08-20,01:05:48
40.027377,116.419999,0,203,39680.0457175926,2008-08-20,01:05:50
40.027226,116.420496,0,209,39680.0457407407,2008-08-20,01:05:52
40.027072,116.421025,0,215,39680.0457638889,2008-08-20,01:05:54
40.026925,116.421522,0,221,39680.045787037,2008-08-20,01:05:56
40.02679,116.42195,0,226,39680.0458101852,2008-08-20,01:05:58
40.026725,116.42214,0,230,39680.0458333333,2008-08-20,01:06:00
40.02669,116.422202,0,233,39680.0458564815,2008-08-20,01:06:02
40.026676,116.422202,0,236,39680.0458796296,2008-08-20,01:06:04
40.026703,116.422076,0,238,39680.0459027778,2008-08-20,01:06:06
40.026767,116.421801,0,240,39680.0459259259,2008-08-20,01:06:08
40.026786,116.421711,0,243,39680.0459490741,2008-08-20,01:06:10
40.026856,116.421443,0,246,39680.0459722222,2008-08-20,01:06:12
40.026773,116.421773,0,252,39680.0459953704,2008-08-20,01:06:14
40.026703,116.422026,0,259,39680.0460185185,2008-08-20,01:06:16
40.026645,116.422185,0,259,39680.0460416667,2008-08-20,01:06:18
40.026574,116.422379,0,254,39680.0460648148,2008-08-20,01:06:20
40.026445,116.422785,0,260,39680.046087963,2008-08-20,01:06:22
40.026309,116.423247,0,266,39680.0461111111,2008-08-20,01:06:24
40.026159,116.423768,0,272,39680.0461342593,2008-08-20,01:06:26
40.026064,116.424113,0,278,39680.0461574074,2008-08-20,01:06:28
40.02603,116.42423,0,283,39680.0461805556,2008-08-20,01:06:30
40.026076,116.424048,0,285,39680.0462037037,2008-08-20,01:06:32
40.026063,116.424135,0,289,39680.0462268519,2008-08-20,01:06:34
40.026154,116.423841,0,292,39680.04625,2008-08-20,01:06:36
40.026256,116.4235,0,295,39680.0462731481,2008-08-20,01:06:38
40.026347,116.423246,0,299,39680.0462962963,2008-08-20,01:06:40
40.026434,116.423004,0,302,39680.0463194444,2008-08-20,01:06:42
40.026485,116.422865,0,307,39680.0463425926,2008-08-20,01:06:44
40.026451,116.423001,0,314,39680.0463657407,2008-08-20,01:06:46
40.026367,116.42334,0,321,39680.0463888889,2008-08-20,01:06:48
40.026315,116.423525,0,329,39680.046412037,2008-08-20,01:06:50
40.026232,116.423839,0,336,39680.0464351852,2008-08-20,01:06:52
40.026147,116.424121,0,343,39680.0464583333,2008-08-20,01:06:54
40.026042,116.424469,0,349,39680.0464814815,2008-08-20,01:06:56
40.025937,116.424832,0,356,39680.0465046296,2008-08-20,01:06:58
40.025912,116.42488,0,361,39680.0465277778,2008-08-20,01:07:00
40.025936,116.42477,0,367,39680.0465509259,2008-08-20,01:07:02
40.025978,116.424604,0,373,39680.0465740741,2008-08-20,01:07:04
40.026104,116.42412,0,378,39680.0465972222,2008-08-20,01:07:06
40.026231,116.423644,0,384,39680.0466203704,2008-08-20,01:07:08
40.026233,116.42363,0,394,39680.0466435185,2008-08-20,01:07:10
40.026245,116.423625,0,397,39680.0466666667,2008-08-20,01:07:12
40.026246,116.42363,0,400,39680.0466898148,2008-08-20,01:07:14
40.026245,116.423635,0,401,39680.046712963,2008-08-20,01:07:16
40.026239,116.423635,0,403,39680.0467361111,2008-08-20,01:07:18
40.026226,116.423636,0,404,39680.0467592593,2008-08-20,01:07:20
40.026217,116.423638,0,405,39680.0467824074,2008-08-20,01:07:22
40.02621,116.423658,0,406,39680.0468055556,2008-08-20,01:07:24
40.026047,116.424265,0,418,39680.0468287037,2008-08-20,01:07:26
40.025967,116.424568,0,428,39680.0468518519,2008-08-20,01:07:28
40.025991,116.424563,0,435,39680.046875,2008-08-20,01:07:30
40.026058,116.424369,0,440,39680.0468981481,2008-08-20,01:07:32
40.026126,116.424128,0,445,39680.0469212963,2008-08-20,01:07:34
40.026201,116.423851,0,448,39680.0469444444,2008-08-20,01:07:36
40.02624,116.423702,0,451,39680.0469675926,2008-08-20,01:07:38
40.026286,116.423564,0,455,39680.0469907407,2008-08-20,01:07:40
40.026295,116.423539,0,461,39680.0470138889,2008-08-20,01:07:42
40.026235,116.42378,0,469,39680.047037037,2008-08-20,01:07:44
40.026181,116.424028,0,478,39680.0470601852,2008-08-20,01:07:46
40.026115,116.424301,0,486,39680.0470833333,2008-08-20,01:07:48
40.026052,116.424572,0,494,39680.0471064815,2008-08-20,01:07:50
40.025976,116.424878,0,501,39680.0471296296,2008-08-20,01:07:52
40.025906,116.425118,0,509,39680.0471527778,2008-08-20,01:07:54
40.025785,116.425534,0,520,39680.0471759259,2008-08-20,01:07:56
40.025743,116.425686,0,528,39680.0471990741,2008-08-20,01:07:58
40.025737,116.425762,0,534,39680.0472222222,2008-08-20,01:08:00
40.02578,116.425656,0,540,39680.0472453704,2008-08-20,01:08:02
40.025885,116.425304,0,543,39680.0472685185,2008-08-20,01:08:04
40.026008,116.424862,0,547,39680.0472916667,2008-08-20,01:08:06
40.026044,116.424733,0,553,39680.0473148148,2008-08-20,01:08:08
40.026074,116.424627,0,559,39680.047337963,2008-08-20,01:08:10
40.026103,116.424574,0,567,39680.0473611111,2008-08-20,01:08:12
40.026118,116.424551,0,574,39680.0473842593,2008-08-20,01:08:14
40.026114,116.424576,0,583,39680.0474074074,2008-08-20,01:08:16
40.026112,116.424606,0,591,39680.0474305556,2008-08-20,01:08:18
40.026073,116.424752,0,600,39680.0474537037,2008-08-20,01:08:20
40.026021,116.424897,0,608,39680.0474768518,2008-08-20,01:08:22
40.025966,116.425054,0,615,39680.0475,2008-08-20,01:08:24
40.025927,116.425197,0,625,39680.0475231481,2008-08-20,01:08:26
40.025919,116.425251,0,636,39680.0475462963,2008-08-20,01:08:28
40.02599,116.425048,0,645,39680.0475694444,2008-08-20,01:08:30
40.02599,116.425093,0,657,39680.0475925926,2008-08-20,01:08:32
40.026086,116.4248,0,662,39680.0476157407,2008-08-20,01:08:34
40.026199,116.424404,0,670,39680.0476388889,2008-08-20,01:08:36
40.026228,116.424287,0,679,39680.047662037,2008-08-20,01:08:38
40.026223,116.424315,0,689,39680.0476851852,2008-08-20,01:08:40
40.026199,116.424424,0,697,39680.0477083333,2008-08-20,01:08:42
40.026195,116.424471,0,708,39680.0477314815,2008-08-20,01:08:44
40.026151,116.424664,0,725,39680.0477546296,2008-08-20,01:08:46
40.026102,116.424891,0,741,39680.0477777778,2008-08-20,01:08:48
40.026046,116.425113,0,752,39680.0478009259,2008-08-20,01:08:50
40.025946,116.425508,0,764,39680.0478240741,2008-08-20,01:08:52
40.025859,116.425816,0,775,39680.0478472222,2008-08-20,01:08:54
40.025839,116.425909,0,781,39680.0478703704,2008-08-20,01:08:56
40.025889,116.42578,0,786,39680.0478935185,2008-08-20,01:08:58
40.025872,116.425832,0,794,39680.0479166667,2008-08-20,01:09:00
40.02591,116.425758,0,801,39680.0479398148,2008-08-20,01:09:02
40.02598,116.425535,0,808,39680.047962963,2008-08-20,01:09:04
40.026019,116.425404,0,814,39680.0479861111,2008-08-20,01:09:06
40.026041,116.42531,0,822,39680.0480092593,2008-08-20,01:09:08
40.026001,116.425454,0,834,39680.0480324074,2008-08-20,01:09:10
40.025983,116.425509,0,839,39680.0480555556,2008-08-20,01:09:12
40.025933,116.425678,0,848,39680.0480787037,2008-08-20,01:09:14
40.025881,116.425823,0,857,39680.0481018518,2008-08-20,01:09:16
40.025835,116.425985,0,868,39680.048125,2008-08-20,01:09:18
40.025785,116.426192,0,879,39680.0481481481,2008-08-20,01:09:20
40.025737,116.426365,0,890,39680.0481712963,2008-08-20,01:09:22
40.025734,116.426429,0,892,39680.0481944444,2008-08-20,01:09:24
40.025794,116.426234,0,885,39680.0482175926,2008-08-20,01:09:26
40.025877,116.425915,0,883,39680.0482407407,2008-08-20,01:09:28
40.025932,116.425735,0,887,39680.0482638889,2008-08-20,01:09:30
40.026023,116.425449,0,893,39680.048287037,2008-08-20,01:09:32
40.026092,116.425245,0,904,39680.0483101852,2008-08-20,01:09:34
40.026203,116.424864,0,907,39680.0483333333,2008-08-20,01:09:36
40.026285,116.424577,0,911,39680.0483564815,2008-08-20,01:09:38
40.02636,116.424367,0,916,39680.0483796296,2008-08-20,01:09:40
40.026403,116.424283,0,921,39680.0484027778,2008-08-20,01:09:42
40.026454,116.424135,0,924,39680.0484259259,2008-08-20,01:09:44
40.026513,116.423918,0,925,39680.0484490741,2008-08-20,01:09:46
40.026561,116.42375,0,925,39680.0484722222,2008-08-20,01:09:48
40.026632,116.423463,0,924,39680.0484953704,2008-08-20,01:09:50
40.026697,116.423262,0,922,39680.0485185185,2008-08-20,01:09:52
40.026732,116.423099,0,925,39680.0485416667,2008-08-20,01:09:54
40.026733,116.42307,0,925,39680.0485648148,2008-08-20,01:09:56
40.026753,116.42299,0,926,39680.048587963,2008-08-20,01:09:58
40.02674,116.423062,0,930,39680.0486111111,2008-08-20,01:10:00
40.026758,116.423035,0,931,39680.0486342593,2008-08-20,01:10:02
40.026794,116.422925,0,933,39680.0486574074,2008-08-20,01:10:04
40.026811,116.42289,0,931,39680.0486805556,2008-08-20,01:10:06
40.026838,116.422766,0,931,39680.0487037037,2008-08-20,01:10:08
40.026851,116.422723,0,927,39680.0487268518,2008-08-20,01:10:10
40.026874,116.422618,0,922,39680.04875,2008-08-20,01:10:12
40.02691,116.422462,0,922,39680.0487731481,2008-08-20,01:10:14
40.026943,116.42239,0,924,39680.0487962963,2008-08-20,01:10:16
40.026963,116.422365,0,928,39680.0488194444,2008-08-20,01:10:18
40.026938,116.422433,0,933,39680.0488425926,2008-08-20,01:10:20
40.026833,116.422766,0,939,39680.0488657407,2008-08-20,01:10:22
40.026725,116.423135,0,946,39680.0488888889,2008-08-20,01:10:24
40.026653,116.423393,0,952,39680.048912037,2008-08-20,01:10:26
40.026616,116.423504,0,952,39680.0489351852,2008-08-20,01:10:28
40.026617,116.423507,0,951,39680.0489583333,2008-08-20,01:10:30
40.026608,116.423556,0,949,39680.0489814815,2008-08-20,01:10:32
40.026576,116.42365,0,947,39680.0490046296,2008-08-20,01:10:34
40.026515,116.42384,0,949,39680.0490277778,2008-08-20,01:10:36
40.026458,116.424022,0,950,39680.0490509259,2008-08-20,01:10:38
40.026384,116.424307,0,953,39680.0490740741,2008-08-20,01:10:40
40.026328,116.424479,0,957,39680.0490972222,2008-08-20,01:10:42
40.026197,116.424918,0,964,39680.0491203704,2008-08-20,01:10:44
40.026084,116.425348,0,972,39680.0491435185,2008-08-20,01:10:46
40.026043,116.425535,0,980,39680.0491666667,2008-08-20,01:10:48
40.026054,116.42555,0,978,39680.0491898148,2008-08-20,01:10:50
40.025993,116.425864,0,985,39680.049212963,2008-08-20,01:10:52
40.025966,116.425984,0,984,39680.0492361111,2008-08-20,01:10:54
40.025961,116.425995,0,976,39680.0492592593,2008-08-20,01:10:56
40.025933,116.426087,0,979,39680.0492824074,2008-08-20,01:10:58
40.025867,116.426297,0,986,39680.0493055556,2008-08-20,01:11:00
40.02582,116.426437,0,993,39680.0493287037,2008-08-20,01:11:02
40.025762,116.426602,0,999,39680.0493518518,2008-08-20,01:11:04
40.025683,116.426868,0,1009,39680.049375,2008-08-20,01:11:06
40.025551,116.427355,0,1024,39680.0493981481,2008-08-20,01:11:08
40.025423,116.427832,0,1039,39680.0494212963,2008-08-20,01:11:10
40.025368,116.428015,0,1047,39680.0494444444,2008-08-20,01:11:12
40.025293,116.428284,0,1055,39680.0494675926,2008-08-20,01:11:14
40.025226,116.428516,0,1063,39680.0494907407,2008-08-20,01:11:16
40.025161,116.428765,0,1073,39680.0495138889,2008-08-20,01:11:18
40.025072,116.429107,0,1083,39680.049537037,2008-08-20,01:11:20
40.025017,116.429301,0,1091,39680.0495601852,2008-08-20,01:11:22
40.024987,116.429432,0,1096,39680.0495833333,2008-08-20,01:11:24
40.02497,116.429526,0,1101,39680.0496064815,2008-08-20,01:11:26
40.024932,116.429676,0,1109,39680.0496296296,2008-08-20,01:11:28
40.024934,116.42964,0,1114,39680.0496527778,2008-08-20,01:11:30
40.02494,116.429623,0,1120,39680.0496759259,2008-08-20,01:11:32
40.024939,116.429641,0,1123,39680.0496990741,2008-08-20,01:11:34
40.024929,116.42966,0,1126,39680.0497222222,2008-08-20,01:11:36
40.024913,116.429715,0,1129,39680.0497453704,2008-08-20,01:11:38
40.024897,116.429755,0,1132,39680.0497685185,2008-08-20,01:11:40
40.024878,116.429849,0,1133,39680.0497916667,2008-08-20,01:11:42
40.024882,116.429854,0,1133,39680.0498148148,2008-08-20,01:11:44
40.024908,116.429744,0,1134,39680.049837963,2008-08-20,01:11:46
40.024957,116.429582,0,1134,39680.0498611111,2008-08-20,01:11:48
40.025024,116.429373,0,1134,39680.0498842593,2008-08-20,01:11:50
40.025122,116.429069,0,1132,39680.0499074074,2008-08-20,01:11:52
40.025197,116.428806,0,1132,39680.0499305556,2008-08-20,01:11:54
40.025258,116.428557,0,1133,39680.0499537037,2008-08-20,01:11:56
40.025311,116.428389,0,1130,39680.0499768518,2008-08-20,01:11:58
40.025359,116.428211,0,1130,39680.05,2008-08-20,01:12:00
40.025409,116.428101,0,1129,39680.0500231481,2008-08-20,01:12:02
40.025466,116.427937,0,1126,39680.0500462963,2008-08-20,01:12:04
40.025546,116.427655,0,1125,39680.0500694444,2008-08-20,01:12:06
40.025623,116.427365,0,1125,39680.0500925926,2008-08-20,01:12:08
40.025735,116.426927,0,1119,39680.0501157407,2008-08-20,01:12:10
40.025829,116.426599,0,1115,39680.0501388889,2008-08-20,01:12:12
40.025919,116.42628,0,1110,39680.050162037,2008-08-20,01:12:14
40.02602,116.425915,0,1105,39680.0501851852,2008-08-20,01:12:16
40.026104,116.425628,0,1098,39680.0502083333,2008-08-20,01:12:18
40.026181,116.425343,0,1090,39680.0502314815,2008-08-20,01:12:20
40.026262,116.425088,0,1077,39680.0502546296,2008-08-20,01:12:22
40.026358,116.424739,0,1067,39680.0502777778,2008-08-20,01:12:24
40.026387,116.424642,0,1063,39680.0503009259,2008-08-20,01:12:26
40.02641,116.424556,0,1063,39680.0503240741,2008-08-20,01:12:28
40.026432,116.424476,0,1062,39680.0503472222,2008-08-20,01:12:30
40.026453,116.424373,0,1056,39680.0503703704,2008-08-20,01:12:32
40.026476,116.424212,0,1052,39680.0503935185,2008-08-20,01:12:34
40.026506,116.424099,0,1048,39680.0504166667,2008-08-20,01:12:36
40.026566,116.423881,0,1042,39680.0504398148,2008-08-20,01:12:38
40.02663,116.423662,0,1034,39680.050462963,2008-08-20,01:12:40
40.026694,116.423446,0,1027,39680.0504861111,2008-08-20,01:12:42
40.026753,116.423249,0,1021,39680.0505092593,2008-08-20,01:12:44
40.026805,116.423045,0,1014,39680.0505324074,2008-08-20,01:12:46
40.026877,116.422752,0,1007,39680.0505555556,2008-08-20,01:12:48
40.026932,116.422533,0,1002,39680.0505787037,2008-08-20,01:12:50
40.027002,116.422263,0,998,39680.0506018519,2008-08-20,01:12:52
40.0271,116.421915,0,990,39680.050625,2008-08-20,01:12:54
40.027199,116.421588,0,983,39680.0506481482,2008-08-20,01:12:56
40.027288,116.42125,0,975,39680.0506712963,2008-08-20,01:12:58
40.027377,116.420927,0,970,39680.0506944444,2008-08-20,01:13:00
40.027458,116.420672,0,968,39680.0507175926,2008-08-20,01:13:02
40.027524,116.42043,0,963,39680.0507407407,2008-08-20,01:13:04
40.027577,116.420232,0,958,39680.0507638889,2008-08-20,01:13:06
40.027609,116.420149,0,953,39680.050787037,2008-08-20,01:13:08
40.027663,116.419949,0,947,39680.0508101852,2008-08-20,01:13:10
40.027707,116.419768,0,938,39680.0508333333,2008-08-20,01:13:12
40.02777,116.419542,0,927,39680.0508564815,2008-08-20,01:13:14
40.027852,116.419211,0,918,39680.0508796296,2008-08-20,01:13:16
40.027891,116.419024,0,906,39680.0509027778,2008-08-20,01:13:18
40.027908,116.418894,0,897,39680.0509259259,2008-08-20,01:13:20
40.027919,116.41881,0,892,39680.0509490741,2008-08-20,01:13:22
40.027939,116.418699,0,888,39680.0509722222,2008-08-20,01:13:24
40.027967,116.418578,0,883,39680.0509953704,2008-08-20,01:13:26
40.028014,116.418393,0,879,39680.0510185185,2008-08-20,01:13:28
40.028059,116.41824,0,874,39680.0510416667,2008-08-20,01:13:30
40.02811,116.418087,0,868,39680.0510648148,2008-08-20,01:13:32
40.028162,116.417923,0,860,39680.051087963,2008-08-20,01:13:34
40.028212,116.417773,0,852,39680.0511111111,2008-08-20,01:13:36
40.028258,116.417643,0,843,39680.0511342593,2008-08-20,01:13:38
40.028311,116.417505,0,834,39680.0511574074,2008-08-20,01:13:40
40.028375,116.417304,0,827,39680.0511805556,2008-08-20,01:13:42
40.028459,116.417032,0,819,39680.0512037037,2008-08-20,01:13:44
40.028491,116.416895,0,812,39680.0512268519,2008-08-20,01:13:46
40.02847,116.416951,0,808,39680.05125,2008-08-20,01:13:48
40.028455,116.416997,0,808,39680.0512731481,2008-08-20,01:13:50
40.028454,116.416983,0,804,39680.0512962963,2008-08-20,01:13:52
40.028434,116.41704,0,800,39680.0513194444,2008-08-20,01:13:54
40.028398,116.417127,0,799,39680.0513425926,2008-08-20,01:13:56
40.028335,116.417345,0,799,39680.0513657407,2008-08-20,01:13:58
40.028309,116.417338,0,796,39680.0513888889,2008-08-20,01:14:00
40.028295,116.417295,0,789,39680.051412037,2008-08-20,01:14:02
40.028259,116.417356,0,785,39680.0514351852,2008-08-20,01:14:04
40.028236,116.417368,0,781,39680.0514583333,2008-08-20,01:14:06
40.028199,116.41745,0,778,39680.0514814815,2008-08-20,01:14:08
40.028147,116.417584,0,776,39680.0515046296,2008-08-20,01:14:10
40.028094,116.41775,0,774,39680.0515277778,2008-08-20,01:14:12
40.028031,116.417919,0,775,39680.0515509259,2008-08-20,01:14:14
40.027979,116.418065,0,777,39680.0515740741,2008-08-20,01:14:16
40.027945,116.41815,0,776,39680.0515972222,2008-08-20,01:14:18
40.027933,116.418153,0,776,39680.0516203704,2008-08-20,01:14:20
40.02794,116.41814,0,775,39680.0516435185,2008-08-20,01:14:22
40.027951,116.418145,0,776,39680.0516666667,2008-08-20,01:14:24
40.027965,116.418081,0,776,39680.0516898148,2008-08-20,01:14:26
40.027971,116.418043,0,776,39680.051712963,2008-08-20,01:14:28
40.027991,116.417966,0,775,39680.0517361111,2008-08-20,01:14:30
40.028017,116.417872,0,773,39680.0517592593,2008-08-20,01:14:32
40.028062,116.417758,0,773,39680.0517824074,2008-08-20,01:14:34
40.028089,116.417677,0,771,39680.0518055556,2008-08-20,01:14:36
40.0281,116.417623,0,770,39680.0518287037,2008-08-20,01:14:38
40.028108,116.417576,0,770,39680.0518518519,2008-08-20,01:14:40
40.028119,116.417527,0,768,39680.051875,2008-08-20,01:14:42
40.028141,116.417503,0,765,39680.0518981481,2008-08-20,01:14:44
40.028164,116.417404,0,760,39680.0519212963,2008-08-20,01:14:46
40.02821,116.417206,0,756,39680.0519444444,2008-08-20,01:14:48
40.028271,116.416958,0,752,39680.0519675926,2008-08-20,01:14:50
40.028318,116.416782,0,749,39680.0519907407,2008-08-20,01:14:52
40.028378,116.416566,0,745,39680.0520138889,2008-08-20,01:14:54
40.028446,116.416303,0,740,39680.052037037,2008-08-20,01:14:56
40.028478,116.416176,0,738,39680.0520601852,2008-08-20,01:14:58
40.028524,116.41601,0,736,39680.0520833333,2008-08-20,01:15:00
40.028572,116.415839,0,733,39680.0521064815,2008-08-20,01:15:02
40.028624,116.415659,0,728,39680.0521296296,2008-08-20,01:15:04
40.028693,116.415398,0,723,39680.0521527778,2008-08-20,01:15:06
40.028749,116.415193,0,718,39680.0521759259,2008-08-20,01:15:08
40.028794,116.415045,0,713,39680.0521990741,2008-08-20,01:15:10
40.028834,116.414874,0,709,39680.0522222222,2008-08-20,01:15:12
40.028864,116.41475,0,706,39680.0522453704,2008-08-20,01:15:14
40.028916,116.414545,0,702,39680.0522685185,2008-08-20,01:15:16
40.02898,116.414338,0,698,39680.0522916667,2008-08-20,01:15:18
40.029053,116.414091,0,694,39680.0523148148,2008-08-20,01:15:20
40.029145,116.413794,0,690,39680.052337963,2008-08-20,01:15:22
40.029247,116.413421,0,685,39680.0523611111,2008-08-20,01:15:24
40.029303,116.413243,0,682,39680.0523842593,2008-08-20,01:15:26
40.029339,116.413137,0,680,39680.0524074074,2008-08-20,01:15:28
40.029361,116.413086,0,678,39680.0524305556,2008-08-20,01:15:30
40.029388,116.413045,0,674,39680.0524537037,2008-08-20,01:15:32
40.029442,116.412868,0,668,39680.0524768519,2008-08-20,01:15:34
40.029498,116.412685,0,663,39680.0525,2008-08-20,01:15:36
40.029551,116.412508,0,658,39680.0525231481,2008-08-20,01:15:38
40.029605,116.412323,0,654,39680.0525462963,2008-08-20,01:15:40
40.029658,116.412152,0,649,39680.0525694444,2008-08-20,01:15:42
40.029715,116.411952,0,643,39680.0525925926,2008-08-20,01:15:44
40.029753,116.411835,0,639,39680.0526157407,2008-08-20,01:15:46
40.029773,116.41176,0,636,39680.0526388889,2008-08-20,01:15:48
40.02978,116.411725,0,633,39680.052662037,2008-08-20,01:15:50
40.029789,116.411659,0,629,39680.0526851852,2008-08-20,01:15:52
40.029782,116.411674,0,627,39680.0527083333,2008-08-20,01:15:54
40.029854,116.411354,0,613,39680.0527314815,2008-08-20,01:15:56
40.029964,116.410892,0,590,39680.0527546296,2008-08-20,01:15:58
40.030056,116.410536,0,570,39680.0527777778,2008-08-20,01:16:00
40.03014,116.41018,0,551,39680.0528009259,2008-08-20,01:16:02
40.030155,116.410119,0,535,39680.0528240741,2008-08-20,01:16:04
40.030184,116.409986,0,519,39680.0528472222,2008-08-20,01:16:06
40.03022,116.409827,0,503,39680.0528703704,2008-08-20,01:16:08
40.030273,116.409566,0,487,39680.0528935185,2008-08-20,01:16:10
40.030317,116.409335,0,472,39680.0529166667,2008-08-20,01:16:12
40.030375,116.409061,0,457,39680.0529398148,2008-08-20,01:16:14
40.030435,116.408809,0,444,39680.052962963,2008-08-20,01:16:16
40.030503,116.408537,0,430,39680.0529861111,2008-08-20,01:16:18
40.030501,116.408468,0,418,39680.0530092593,2008-08-20,01:16:20
40.030436,116.408628,0,408,39680.0530324074,2008-08-20,01:16:22
40.030393,116.408708,0,397,39680.0530555556,2008-08-20,01:16:24
40.030329,116.408864,0,387,39680.0530787037,2008-08-20,01:16:26
40.030283,116.408968,0,377,39680.0531018519,2008-08-20,01:16:28
40.030223,116.409175,0,373,39680.053125,2008-08-20,01:16:30
40.03024,116.409113,0,366,39680.0531481481,2008-08-20,01:16:32
40.030268,116.409016,0,361,39680.0531712963,2008-08-20,01:16:34
40.030298,116.408938,0,355,39680.0531944444,2008-08-20,01:16:36
40.030355,116.408789,0,343,39680.0532175926,2008-08-20,01:16:38
40.030432,116.408568,0,332,39680.0532407407,2008-08-20,01:16:40
40.030494,116.40838,0,323,39680.0532638889,2008-08-20,01:16:42
40.030532,116.408248,0,315,39680.053287037,2008-08-20,01:16:44
40.030511,116.408356,0,309,39680.0533101852,2008-08-20,01:16:46
40.030467,116.40853,0,306,39680.0533333333,2008-08-20,01:16:48
40.030472,116.408551,0,303,39680.0533564815,2008-08-20,01:16:50
40.030502,116.408464,0,302,39680.0533796296,2008-08-20,01:16:52
40.030529,116.408354,0,302,39680.0534027778,2008-08-20,01:16:54
40.030522,116.408384,0,301,39680.0534259259,2008-08-20,01:16:56
40.03053,116.408367,0,298,39680.0534490741,2008-08-20,01:16:58
40.03056,116.408227,0,294,39680.0534722222,2008-08-20,01:17:00
40.0306,116.40805,0,289,39680.0534953704,2008-08-20,01:17:02
40.030642,116.407913,0,282,39680.0535185185,2008-08-20,01:17:04
40.030703,116.40768,0,276,39680.0535416667,2008-08-20,01:17:06
40.030757,116.407489,0,270,39680.0535648148,2008-08-20,01:17:08
40.030798,116.407323,0,265,39680.053587963,2008-08-20,01:17:10
40.030803,116.40727,0,260,39680.0536111111,2008-08-20,01:17:12
40.030782,116.40729,0,255,39680.0536342593,2008-08-20,01:17:14
40.030775,116.407286,0,252,39680.0536574074,2008-08-20,01:17:16
40.030763,116.407323,0,251,39680.0536805556,2008-08-20,01:17:18
40.030743,116.407357,0,252,39680.0537037037,2008-08-20,01:17:20
40.030727,116.407354,0,252,39680.0537268519,2008-08-20,01:17:22
40.030725,116.407337,0,253,39680.05375,2008-08-20,01:17:24
40.030731,116.407285,0,256,39680.0537731481,2008-08-20,01:17:26
40.030757,116.407174,0,258,39680.0537962963,2008-08-20,01:17:28
40.030775,116.407088,0,260,39680.0538194444,2008-08-20,01:17:30
40.030788,116.407027,0,259,39680.0538425926,2008-08-20,01:17:32
40.030796,116.406965,0,258,39680.0538657407,2008-08-20,01:17:34
40.030788,116.406931,0,254,39680.0538888889,2008-08-20,01:17:36
40.030787,116.406917,0,248,39680.053912037,2008-08-20,01:17:38
40.030788,116.406923,0,243,39680.0539351852,2008-08-20,01:17:40
40.030784,116.406927,0,240,39680.0539583333,2008-08-20,01:17:42
40.03081,116.406801,0,234,39680.0539814815,2008-08-20,01:17:44
40.030836,116.406681,0,226,39680.0540046296,2008-08-20,01:17:46
40.030849,116.406596,0,218,39680.0540277778,2008-08-20,01:17:48
40.030845,116.406596,0,211,39680.0540509259,2008-08-20,01:17:50
40.030854,116.406511,0,205,39680.0540740741,2008-08-20,01:17:52
40.03085,116.406492,0,200,39680.0540972222,2008-08-20,01:17:54
40.03082,116.406539,0,195,39680.0541203704,2008-08-20,01:17:56
40.030723,116.40676,0,192,39680.0541435185,2008-08-20,01:17:58
40.030631,116.406981,0,189,39680.0541666667,2008-08-20,01:18:00
40.030566,116.407116,0,186,39680.0541898148,2008-08-20,01:18:02
40.030559,116.407118,0,184,39680.054212963,2008-08-20,01:18:04
40.030571,116.407072,0,184,39680.0542361111,2008-08-20,01:18:06
40.030592,116.407025,0,184,39680.0542592593,2008-08-20,01:18:08
40.030608,116.406992,0,184,39680.0542824074,2008-08-20,01:18:10
40.030626,116.406956,0,183,39680.0543055556,2008-08-20,01:18:12
40.030635,116.40692,0,181,39680.0543287037,2008-08-20,01:18:14
40.030666,116.40681,0,177,39680.0543518519,2008-08-20,01:18:16
40.030707,116.406687,0,173,39680.054375,2008-08-20,01:18:18
40.030776,116.406479,0,166,39680.0543981481,2008-08-20,01:18:20
40.030825,116.406305,0,159,39680.0544212963,2008-08-20,01:18:22
40.030841,116.406261,0,155,39680.0544444444,2008-08-20,01:18:24
40.030861,116.40621,0,154,39680.0544675926,2008-08-20,01:18:26
40.03086,116.406252,0,155,39680.0544907407,2008-08-20,01:18:28
40.030849,116.406365,0,154,39680.0545138889,2008-08-20,01:18:30
40.030884,116.406302,0,150,39680.054537037,2008-08-20,01:18:32
40.030885,116.406304,0,148,39680.0545601852,2008-08-20,01:18:34
40.030871,116.406381,0,150,39680.0545833333,2008-08-20,01:18:36
40.030855,116.406497,0,153,39680.0546064815,2008-08-20,01:18:38
40.030869,116.406455,0,158,39680.0546296296,2008-08-20,01:18:40
40.030883,116.406409,0,162,39680.0546527778,2008-08-20,01:18:42
40.03091,116.406332,0,166,39680.0546759259,2008-08-20,01:18:44
40.030954,116.40619,0,167,39680.0546990741,2008-08-20,01:18:46
40.03098,116.406114,0,170,39680.0547222222,2008-08-20,01:18:48
40.030962,116.406193,0,175,39680.0547453704,2008-08-20,01:18:50
40.030862,116.406539,0,186,39680.0547685185,2008-08-20,01:18:52
40.030751,116.406884,0,198,39680.0547916667,2008-08-20,01:18:54
40.030711,116.406995,0,198,39680.0548148148,2008-08-20,01:18:56
40.030698,116.407001,0,191,39680.054837963,2008-08-20,01:18:58
40.030696,116.406987,0,190,39680.0548611111,2008-08-20,01:19:00
40.030698,116.406984,0,189,39680.0548842593,2008-08-20,01:19:02
40.030702,116.406981,0,189,39680.0549074074,2008-08-20,01:19:04
40.030707,116.406971,0,189,39680.0549305556,2008-08-20,01:19:06
40.030805,116.406929,0,189,39680.0549537037,2008-08-20,01:19:08
40.030824,116.406891,0,193,39680.0549768518,2008-08-20,01:19:10
40.030795,116.406918,0,197,39680.055,2008-08-20,01:19:12
40.030724,116.407094,0,202,39680.0550231481,2008-08-20,01:19:14
40.030609,116.40738,0,210,39680.0550462963,2008-08-20,01:19:16
40.030543,116.407556,0,213,39680.0550694444,2008-08-20,01:19:18
40.030503,116.407704,0,213,39680.0550925926,2008-08-20,01:19:20
40.030485,116.407775,0,214,39680.0551157407,2008-08-20,01:19:22
40.030484,116.407738,0,217,39680.0551388889,2008-08-20,01:19:24
40.030501,116.40765,0,218,39680.055162037,2008-08-20,01:19:26
40.030511,116.407645,0,221,39680.0551851852,2008-08-20,01:19:28
40.030567,116.407493,0,219,39680.0552083333,2008-08-20,01:19:30
40.030624,116.407313,0,215,39680.0552314815,2008-08-20,01:19:32
40.030651,116.40723,0,213,39680.0552546296,2008-08-20,01:19:34
40.030644,116.407287,0,212,39680.0552777778,2008-08-20,01:19:36
40.030612,116.407408,0,210,39680.0553009259,2008-08-20,01:19:38
40.030552,116.407551,0,211,39680.0553240741,2008-08-20,01:19:40
40.030526,116.407588,0,210,39680.0553472222,2008-08-20,01:19:42
40.030517,116.407535,0,208,39680.0553703704,2008-08-20,01:19:44
40.030515,116.407454,0,207,39680.0553935185,2008-08-20,01:19:46
40.030541,116.407304,0,205,39680.0554166667,2008-08-20,01:19:48
40.030584,116.407181,0,205,39680.0554398148,2008-08-20,01:19:50
40.030589,116.407081,0,203,39680.055462963,2008-08-20,01:19:52
40.030579,116.407059,0,203,39680.0554861111,2008-08-20,01:19:54
40.030515,116.407203,0,202,39680.0555092593,2008-08-20,01:19:56
40.030467,116.407307,0,202,39680.0555324074,2008-08-20,01:19:58
40.030446,116.407316,0,201,39680.0555555556,2008-08-20,01:20:00
40.030448,116.407283,0,200,39680.0555787037,2008-08-20,01:20:02
40.030435,116.407253,0,199,39680.0556018518,2008-08-20,01:20:04
40.030459,116.407149,0,198,39680.055625,2008-08-20,01:20:06
40.030501,116.407109,0,197,39680.0556481481,2008-08-20,01:20:08
40.030528,116.407113,0,196,39680.0556712963,2008-08-20,01:20:10
40.030509,116.40717,0,195,39680.0556944444,2008-08-20,01:20:12
40.030483,116.407229,0,194,39680.0557175926,2008-08-20,01:20:14
40.030476,116.407274,0,193,39680.0557407407,2008-08-20,01:20:16
40.030508,116.407232,0,192,39680.0557638889,2008-08-20,01:20:18
40.030534,116.407203,0,192,39680.055787037,2008-08-20,01:20:20
40.030581,116.407099,0,190,39680.0558101852,2008-08-20,01:20:22
40.030644,116.407,0,189,39680.0558333333,2008-08-20,01:20:24
40.030732,116.406837,0,188,39680.0558564815,2008-08-20,01:20:26
40.030788,116.406739,0,187,39680.0558796296,2008-08-20,01:20:28
40.030797,116.406749,0,186,39680.0559027778,2008-08-20,01:20:30
40.030741,116.406903,0,184,39680.0559259259,2008-08-20,01:20:32
40.030732,116.406929,0,181,39680.0559490741,2008-08-20,01:20:34
40.030706,116.407024,0,180,39680.0559722222,2008-08-20,01:20:36
40.03069,116.407044,0,177,39680.0559953704,2008-08-20,01:20:38
40.030644,116.407142,0,173,39680.0560185185,2008-08-20,01:20:40
40.030587,116.407243,0,172,39680.0560416667,2008-08-20,01:20:42
40.030671,116.407419,0,258,39680.0587731482,2008-08-20,01:24:38
40.030592,116.407614,0,261,39680.0587962963,2008-08-20,01:24:40
40.030523,116.407788,0,264,39680.0588194444,2008-08-20,01:24:42
40.030505,116.407831,0,266,39680.0588425926,2008-08-20,01:24:44
40.030479,116.407911,0,267,39680.0588657407,2008-08-20,01:24:46
40.030477,116.407916,0,268,39680.0588888889,2008-08-20,01:24:48
40.030494,116.407891,0,269,39680.058912037,2008-08-20,01:24:50
40.030531,116.407816,0,269,39680.0589351852,2008-08-20,01:24:52
40.030567,116.407728,0,269,39680.0589583333,2008-08-20,01:24:54
40.030609,116.407645,0,269,39680.0589814815,2008-08-20,01:24:56
40.030631,116.407625,0,270,39680.0590046296,2008-08-20,01:24:58
40.030633,116.407635,0,270,39680.0590277778,2008-08-20,01:25:00
40.030643,116.407641,0,268,39680.0590509259,2008-08-20,01:25:02
40.030643,116.407675,0,266,39680.0590740741,2008-08-20,01:25:04
40.03063,116.40774,0,265,39680.0590972222,2008-08-20,01:25:06
40.030652,116.407693,0,263,39680.0591203704,2008-08-20,01:25:08
40.030644,116.407728,0,262,39680.0591435185,2008-08-20,01:25:10
40.030635,116.407791,0,261,39680.0591666667,2008-08-20,01:25:12
40.030638,116.407803,0,259,39680.0591898148,2008-08-20,01:25:14
40.030634,116.407813,0,258,39680.059212963,2008-08-20,01:25:16
40.030632,116.407812,0,258,39680.0592361111,2008-08-20,01:25:18
40.030639,116.407762,0,256,39680.0592592593,2008-08-20,01:25:20
40.030651,116.407704,0,256,39680.0592824074,2008-08-20,01:25:22
40.030654,116.407664,0,257,39680.0593055556,2008-08-20,01:25:24
40.030678,116.407559,0,258,39680.0593287037,2008-08-20,01:25:26
40.030687,116.407531,0,256,39680.0593518519,2008-08-20,01:25:28
40.030693,116.407523,0,255,39680.059375,2008-08-20,01:25:30
40.030696,116.40749,0,254,39680.0593981481,2008-08-20,01:25:32
40.030693,116.407477,0,253,39680.0594212963,2008-08-20,01:25:34
40.03068,116.407484,0,252,39680.0594444444,2008-08-20,01:25:36
40.030642,116.40755,0,251,39680.0594675926,2008-08-20,01:25:38
40.030624,116.407576,0,249,39680.0594907407,2008-08-20,01:25:40
40.030626,116.407574,0,248,39680.0595138889,2008-08-20,01:25:42
40.030629,116.407599,0,247,39680.059537037,2008-08-20,01:25:44
40.030653,116.407578,0,246,39680.0595601852,2008-08-20,01:25:46
40.030682,116.407561,0,245,39680.0595833333,2008-08-20,01:25:48
40.030704,116.407531,0,243,39680.0596064815,2008-08-20,01:25:50
40.030715,116.407527,0,244,39680.0596296296,2008-08-20,01:25:52
40.030731,116.407507,0,244,39680.0596527778,2008-08-20,01:25:54
40.030745,116.407456,0,243,39680.0596759259,2008-08-20,01:25:56
40.030759,116.407413,0,244,39680.0596990741,2008-08-20,01:25:58
40.030772,116.407367,0,242,39680.0597222222,2008-08-20,01:26:00
40.030784,116.407324,0,240,39680.0597453704,2008-08-20,01:26:02
40.030774,116.407404,0,239,39680.0597685185,2008-08-20,01:26:04
40.030781,116.407416,0,237,39680.0597916667,2008-08-20,01:26:06
40.030799,116.407362,0,236,39680.0598148148,2008-08-20,01:26:08
40.030801,116.407373,0,234,39680.059837963,2008-08-20,01:26:10
40.030807,116.407363,0,232,39680.0598611111,2008-08-20,01:26:12
40.03081,116.40736,0,231,39680.0598842593,2008-08-20,01:26:14
40.030818,116.407321,0,230,39680.0599074074,2008-08-20,01:26:16
40.030827,116.407288,0,229,39680.0599305556,2008-08-20,01:26:18
40.03083,116.407284,0,227,39680.0599537037,2008-08-20,01:26:20
40.030824,116.407272,0,226,39680.0599768519,2008-08-20,01:26:22
40.030813,116.407283,0,224,39680.06,2008-08-20,01:26:24
40.030814,116.407286,0,223,39680.0600231481,2008-08-20,01:26:26
40.030819,116.407285,0,221,39680.0600462963,2008-08-20,01:26:28
40.03082,116.407281,0,221,39680.0600694444,2008-08-20,01:26:30
40.030822,116.407277,0,221,39680.0600925926,2008-08-20,01:26:32
40.030821,116.407277,0,221,39680.0601157407,2008-08-20,01:26:34
40.0308,116.407391,0,218,39680.0601388889,2008-08-20,01:26:36
40.030779,116.407448,0,213,39680.060162037,2008-08-20,01:26:38
40.030777,116.407485,0,207,39680.0601851852,2008-08-20,01:26:40
40.030777,116.407532,0,200,39680.0602083333,2008-08-20,01:26:42
40.030773,116.407553,0,195,39680.0602314815,2008-08-20,01:26:44
40.030779,116.407541,0,189,39680.0602546296,2008-08-20,01:26:46
40.030793,116.407496,0,184,39680.0602777778,2008-08-20,01:26:48
40.030817,116.407391,0,178,39680.0603009259,2008-08-20,01:26:50
40.030848,116.40731,0,172,39680.0603240741,2008-08-20,01:26:52
40.030879,116.407208,0,164,39680.0603472222,2008-08-20,01:26:54
40.030881,116.407186,0,167,39680.0603703704,2008-08-20,01:26:56
40.030882,116.407176,0,168,39680.0603935185,2008-08-20,01:26:58
40.030879,116.40718,0,168,39680.0604166667,2008-08-20,01:27:00
40.030876,116.407183,0,168,39680.0604398148,2008-08-20,01:27:02
40.030874,116.407184,0,168,39680.060462963,2008-08-20,01:27:04
40.030871,116.40718,0,168,39680.0604861111,2008-08-20,01:27:06
40.030861,116.407096,0,166,39680.0605092593,2008-08-20,01:27:08
40.030863,116.407011,0,165,39680.0605324074,2008-08-20,01:27:10
40.030866,116.40698,0,163,39680.0605555556,2008-08-20,01:27:12
40.030896,116.406889,0,160,39680.0605787037,2008-08-20,01:27:14
40.030913,116.406844,0,155,39680.0606018519,2008-08-20,01:27:16
40.030934,116.406862,0,145,39680.060625,2008-08-20,01:27:18
40.030933,116.4069,0,137,39680.0606481481,2008-08-20,01:27:20
40.03092,116.406934,0,130,39680.0606712963,2008-08-20,01:27:22
40.030907,116.406987,0,123,39680.0606944444,2008-08-20,01:27:24
40.030892,116.407022,0,115,39680.0607175926,2008-08-20,01:27:26
40.030894,116.407024,0,103,39680.0607407407,2008-08-20,01:27:28
40.030894,116.406999,0,96,39680.0607638889,2008-08-20,01:27:30
40.030891,116.406978,0,91,39680.060787037,2008-08-20,01:27:32
40.030886,116.40697,0,86,39680.0608101852,2008-08-20,01:27:34
40.030895,116.406919,0,81,39680.0608333333,2008-08-20,01:27:36
40.030908,116.406884,0,77,39680.0608564815,2008-08-20,01:27:38
40.030912,116.406869,0,73,39680.0608796296,2008-08-20,01:27:40
40.030909,116.406846,0,72,39680.0609027778,2008-08-20,01:27:42
40.030801,116.407172,0,84,39680.0609259259,2008-08-20,01:27:44
40.030738,116.407353,0,92,39680.0609490741,2008-08-20,01:27:46
40.030726,116.40738,0,91,39680.0609722222,2008-08-20,01:27:48
40.030688,116.407488,0,92,39680.0609953704,2008-08-20,01:27:50
40.030666,116.40755,0,96,39680.0610185185,2008-08-20,01:27:52
40.030662,116.407551,0,98,39680.0610416667,2008-08-20,01:27:54
40.030659,116.407582,0,99,39680.0610648148,2008-08-20,01:27:56
40.030654,116.407632,0,103,39680.061087963,2008-08-20,01:27:58
40.030663,116.407619,0,104,39680.0611111111,2008-08-20,01:28:00
40.030664,116.407607,0,106,39680.0611342593,2008-08-20,01:28:02
40.030655,116.407589,0,109,39680.0611574074,2008-08-20,01:28:04
40.030638,116.407581,0,111,39680.0611805556,2008-08-20,01:28:06
40.030634,116.407588,0,111,39680.0612037037,2008-08-20,01:28:08
40.030633,116.407603,0,108,39680.0612268519,2008-08-20,01:28:10
40.030636,116.407582,0,109,39680.06125,2008-08-20,01:28:12
40.03064,116.407571,0,109,39680.0612731481,2008-08-20,01:28:14
40.03065,116.407562,0,110,39680.0612962963,2008-08-20,01:28:16
40.030656,116.407571,0,111,39680.0613194444,2008-08-20,01:28:18
40.030657,116.407557,0,112,39680.0613425926,2008-08-20,01:28:20
40.030656,116.407545,0,110,39680.0613657407,2008-08-20,01:28:22
40.030656,116.407529,0,111,39680.0613888889,2008-08-20,01:28:24
40.030652,116.407513,0,111,39680.061412037,2008-08-20,01:28:26
40.030651,116.407512,0,111,39680.0614351852,2008-08-20,01:28:28
40.030651,116.407511,0,111,39680.0614583333,2008-08-20,01:28:30
40.03066,116.407504,0,111,39680.0614814815,2008-08-20,01:28:32
40.030678,116.407494,0,112,39680.0615046296,2008-08-20,01:28:34
40.030688,116.407473,0,114,39680.0615277778,2008-08-20,01:28:36
40.030707,116.407417,0,117,39680.0615509259,2008-08-20,01:28:38
40.030721,116.407329,0,119,39680.0615740741,2008-08-20,01:28:40
40.030733,116.407267,0,121,39680.0615972222,2008-08-20,01:28:42
40.030737,116.407258,0,122,39680.0616203704,2008-08-20,01:28:44
40.030741,116.407251,0,123,39680.0616435185,2008-08-20,01:28:46
40.030734,116.407274,0,123,39680.0616666667,2008-08-20,01:28:48
40.030735,116.407271,0,123,39680.0616898148,2008-08-20,01:28:50
40.030745,116.407281,0,123,39680.061712963,2008-08-20,01:28:52
40.030762,116.407275,0,124,39680.0617361111,2008-08-20,01:28:54
40.030773,116.407225,0,127,39680.0617592593,2008-08-20,01:28:56
40.030784,116.407171,0,129,39680.0617824074,2008-08-20,01:28:58
40.030799,116.407107,0,131,39680.0618055556,2008-08-20,01:29:00
40.030817,116.407034,0,132,39680.0618287037,2008-08-20,01:29:02
40.030834,116.406945,0,133,39680.0618518519,2008-08-20,01:29:04
40.030854,116.40686,0,134,39680.061875,2008-08-20,01:29:06
40.030859,116.406867,0,134,39680.0618981481,2008-08-20,01:29:08
40.030856,116.406874,0,135,39680.0619212963,2008-08-20,01:29:10
40.030865,116.406849,0,136,39680.0619444444,2008-08-20,01:29:12
40.030877,116.406836,0,138,39680.0619675926,2008-08-20,01:29:14
40.030889,116.40679,0,138,39680.0619907407,2008-08-20,01:29:16
40.030898,116.406735,0,139,39680.0620138889,2008-08-20,01:29:18
40.03091,116.406692,0,140,39680.062037037,2008-08-20,01:29:20
40.030921,116.406649,0,141,39680.0620601852,2008-08-20,01:29:22
40.030913,116.406668,0,142,39680.0620833333,2008-08-20,01:29:24
40.030905,116.406688,0,142,39680.0621064815,2008-08-20,01:29:26
40.030894,116.406705,0,142,39680.0621296296,2008-08-20,01:29:28
40.03089,116.406721,0,142,39680.0621527778,2008-08-20,01:29:30
40.030885,116.406748,0,142,39680.0621759259,2008-08-20,01:29:32
40.030876,116.406751,0,141,39680.0621990741,2008-08-20,01:29:34
40.030876,116.406754,0,140,39680.0622222222,2008-08-20,01:29:36
40.030869,116.406792,0,140,39680.0622453704,2008-08-20,01:29:38
40.030854,116.406828,0,140,39680.0622685185,2008-08-20,01:29:40
40.030847,116.406852,0,140,39680.0622916667,2008-08-20,01:29:42
40.030851,116.406873,0,139,39680.0623148148,2008-08-20,01:29:44
40.030847,116.406897,0,138,39680.062337963,2008-08-20,01:29:46
40.030847,116.406887,0,137,39680.0623611111,2008-08-20,01:29:48
40.03087,116.406833,0,136,39680.0623842593,2008-08-20,01:29:50
40.030895,116.406789,0,135,39680.0624074074,2008-08-20,01:29:52
40.030913,116.406755,0,135,39680.0624305556,2008-08-20,01:29:54
40.030932,116.406687,0,134,39680.0624537037,2008-08-20,01:29:56
40.030949,116.406635,0,134,39680.0624768519,2008-08-20,01:29:58
40.030963,116.406595,0,134,39680.0625,2008-08-20,01:30:00
40.030974,116.406579,0,134,39680.0625231481,2008-08-20,01:30:02
40.030986,116.406572,0,134,39680.0625462963,2008-08-20,01:30:04
40.030997,116.406557,0,133,39680.0625694444,2008-08-20,01:30:06
40.031001,116.406539,0,132,39680.0625925926,2008-08-20,01:30:08
40.031001,116.406521,0,131,39680.0626157407,2008-08-20,01:30:10
40.031019,116.406433,0,129,39680.0626388889,2008-08-20,01:30:12
40.03103,116.406347,0,129,39680.062662037,2008-08-20,01:30:14
40.031043,116.406274,0,128,39680.0626851852,2008-08-20,01:30:16
40.031046,116.406261,0,128,39680.0627083333,2008-08-20,01:30:18
40.031038,116.406302,0,128,39680.0627314815,2008-08-20,01:30:20
40.031038,116.406315,0,127,39680.0627546296,2008-08-20,01:30:22
40.031039,116.406314,0,127,39680.0627777778,2008-08-20,01:30:24
40.031046,116.406307,0,126,39680.0628009259,2008-08-20,01:30:26
40.031054,116.40629,0,125,39680.0628240741,2008-08-20,01:30:28
40.031058,116.406261,0,124,39680.0628472222,2008-08-20,01:30:30
40.031063,116.406214,0,122,39680.0628703704,2008-08-20,01:30:32
40.031061,116.406172,0,119,39680.0628935185,2008-08-20,01:30:34
40.03107,116.40613,0,117,39680.0629166667,2008-08-20,01:30:36
40.031094,116.406102,0,118,39680.0629398148,2008-08-20,01:30:38
40.031102,116.406073,0,118,39680.062962963,2008-08-20,01:30:40
40.031088,116.406104,0,120,39680.0629861111,2008-08-20,01:30:42
40.031081,116.406145,0,123,39680.0630092593,2008-08-20,01:30:44
40.031078,116.40619,0,126,39680.0630324074,2008-08-20,01:30:46
40.030829,116.407112,0,154,39680.0630555556,2008-08-20,01:30:48
40.03076,116.40727,0,173,39680.0642361111,2008-08-20,01:32:30
40.030605,116.407817,0,183,39680.0642592593,2008-08-20,01:32:32
40.030616,116.408109,0,186,39680.0642824074,2008-08-20,01:32:34
40.030609,116.408124,0,188,39680.0643055556,2008-08-20,01:32:36
40.030593,116.408107,0,191,39680.0643287037,2008-08-20,01:32:38
40.030595,116.408089,0,194,39680.0643518518,2008-08-20,01:32:40
40.030608,116.408064,0,197,39680.064375,2008-08-20,01:32:42
40.030615,116.408015,0,200,39680.0643981481,2008-08-20,01:32:44
40.030626,116.407973,0,204,39680.0644212963,2008-08-20,01:32:46
40.030638,116.407948,0,210,39680.0644444444,2008-08-20,01:32:48
40.03064,116.407949,0,210,39680.0644675926,2008-08-20,01:32:50
40.030667,116.407894,0,211,39680.0644907407,2008-08-20,01:32:52
40.030712,116.407783,0,212,39680.0645138889,2008-08-20,01:32:54
40.030755,116.407678,0,213,39680.064537037,2008-08-20,01:32:56
40.030668,116.407953,0,220,39680.0645601852,2008-08-20,01:32:58
40.030645,116.407995,0,224,39680.0645833333,2008-08-20,01:33:00
40.030616,116.408076,0,228,39680.0646064815,2008-08-20,01:33:02
40.030606,116.408112,0,230,39680.0646296296,2008-08-20,01:33:04
40.030618,116.408065,0,232,39680.0646527778,2008-08-20,01:33:06
40.030623,116.40801,0,233,39680.0646759259,2008-08-20,01:33:08
40.030614,116.407992,0,235,39680.0646990741,2008-08-20,01:33:10
40.030611,116.407999,0,237,39680.0647222222,2008-08-20,01:33:12
40.030599,116.408051,0,239,39680.0647453704,2008-08-20,01:33:14
40.030596,116.408044,0,240,39680.0647685185,2008-08-20,01:33:16
40.030597,116.408045,0,240,39680.0647916667,2008-08-20,01:33:18
40.030588,116.408072,0,237,39680.0648148148,2008-08-20,01:33:20
40.030578,116.408095,0,238,39680.064837963,2008-08-20,01:33:22
40.030567,116.408117,0,238,39680.0648611111,2008-08-20,01:33:24
40.030558,116.408101,0,238,39680.0648842593,2008-08-20,01:33:26
40.030564,116.408108,0,238,39680.0649074074,2008-08-20,01:33:28
40.030574,116.408103,0,238,39680.0649305556,2008-08-20,01:33:30
40.030569,116.408105,0,238,39680.0649537037,2008-08-20,01:33:32
40.03057,116.408099,0,240,39680.0649768518,2008-08-20,01:33:34
40.030568,116.408089,0,242,39680.065,2008-08-20,01:33:36
40.030567,116.408084,0,243,39680.0650231481,2008-08-20,01:33:38
40.030568,116.40808,0,243,39680.0650462963,2008-08-20,01:33:40
40.030573,116.408067,0,243,39680.0650694444,2008-08-20,01:33:42
40.030576,116.408061,0,242,39680.0650925926,2008-08-20,01:33:44
40.030587,116.408046,0,242,39680.0651157407,2008-08-20,01:33:46
40.030598,116.408044,0,241,39680.0651388889,2008-08-20,01:33:48
40.030604,116.40803,0,240,39680.065162037,2008-08-20,01:33:50
40.030606,116.408015,0,240,39680.0651851852,2008-08-20,01:33:52
40.030617,116.407986,0,241,39680.0652083333,2008-08-20,01:33:54
40.030642,116.407909,0,242,39680.0652314815,2008-08-20,01:33:56
40.030658,116.407848,0,243,39680.0652546296,2008-08-20,01:33:58
40.030667,116.407819,0,243,39680.0652777778,2008-08-20,01:34:00
40.030667,116.407819,0,244,39680.0653009259,2008-08-20,01:34:02
40.030672,116.407788,0,244,39680.0653240741,2008-08-20,01:34:04
40.030687,116.407748,0,245,39680.0653472222,2008-08-20,01:34:06
40.030687,116.407715,0,245,39680.0653703704,2008-08-20,01:34:08
40.030685,116.407691,0,244,39680.0653935185,2008-08-20,01:34:10
40.03068,116.4077,0,244,39680.0654166667,2008-08-20,01:34:12
40.030685,116.40768,0,243,39680.0654398148,2008-08-20,01:34:14
40.030692,116.407653,0,243,39680.065462963,2008-08-20,01:34:16
40.030704,116.40761,0,242,39680.0654861111,2008-08-20,01:34:18
40.030724,116.407551,0,241,39680.0655092593,2008-08-20,01:34:20
40.030743,116.407503,0,240,39680.0655324074,2008-08-20,01:34:22
40.030773,116.407447,0,239,39680.0655555556,2008-08-20,01:34:24
40.030791,116.407396,0,239,39680.0655787037,2008-08-20,01:34:26
40.030813,116.407297,0,238,39680.0656018518,2008-08-20,01:34:28
40.030851,116.407147,0,238,39680.067037037,2008-08-20,01:36:32
40.030778,116.407854,0,241,39680.0670601852,2008-08-20,01:36:34
40.030726,116.407985,0,243,39680.0670833333,2008-08-20,01:36:36
40.030651,116.408138,0,246,39680.0671064815,2008-08-20,01:36:38
40.030617,116.40819,0,248,39680.0671296296,2008-08-20,01:36:40
40.030599,116.408237,0,250,39680.0671527778,2008-08-20,01:36:42
40.030587,116.408236,0,252,39680.0671759259,2008-08-20,01:36:44
40.03055,116.408289,0,255,39680.0671990741,2008-08-20,01:36:46
40.030526,116.408297,0,257,39680.0672222222,2008-08-20,01:36:48
40.03052,116.408292,0,261,39680.0672453704,2008-08-20,01:36:50
40.030518,116.408289,0,263,39680.0672685185,2008-08-20,01:36:52
40.030519,116.408289,0,263,39680.0672916667,2008-08-20,01:36:54
40.03052,116.408277,0,263,39680.0673148148,2008-08-20,01:36:56
40.030515,116.408258,0,265,39680.067337963,2008-08-20,01:36:58
40.030514,116.408232,0,266,39680.0673611111,2008-08-20,01:37:00
40.030513,116.408207,0,267,39680.0673842593,2008-08-20,01:37:02
40.030513,116.408205,0,268,39680.0674074074,2008-08-20,01:37:04
40.030519,116.408191,0,269,39680.0674305556,2008-08-20,01:37:06
40.030533,116.408158,0,270,39680.0674537037,2008-08-20,01:37:08
40.030536,116.408145,0,272,39680.0674768519,2008-08-20,01:37:10
40.030528,116.408169,0,273,39680.0675,2008-08-20,01:37:12
40.030523,116.4082,0,273,39680.0675231481,2008-08-20,01:37:14
40.030529,116.408208,0,274,39680.0675462963,2008-08-20,01:37:16
40.030528,116.408221,0,274,39680.0675694444,2008-08-20,01:37:18
40.030523,116.408234,0,274,39680.0675925926,2008-08-20,01:37:20
40.030526,116.408236,0,274,39680.0676157407,2008-08-20,01:37:22
40.030531,116.408233,0,274,39680.0676388889,2008-08-20,01:37:24
40.030531,116.408256,0,273,39680.067662037,2008-08-20,01:37:26
40.030528,116.408256,0,270,39680.0676851852,2008-08-20,01:37:28
40.030537,116.408224,0,269,39680.0677083333,2008-08-20,01:37:30
40.030542,116.408236,0,267,39680.0677314815,2008-08-20,01:37:32
40.030544,116.408242,0,265,39680.0677546296,2008-08-20,01:37:34
40.030543,116.40825,0,264,39680.0677777778,2008-08-20,01:37:36
40.030542,116.408252,0,264,39680.0678009259,2008-08-20,01:37:38
40.030541,116.408252,0,264,39680.0678240741,2008-08-20,01:37:40
40.030541,116.40825,0,264,39680.0678472222,2008-08-20,01:37:42
40.030543,116.408252,0,264,39680.0678703704,2008-08-20,01:37:44
40.030534,116.408286,0,265,39680.0678935185,2008-08-20,01:37:46
40.030536,116.408309,0,266,39680.0679166667,2008-08-20,01:37:48
40.030538,116.408306,0,266,39680.0679398148,2008-08-20,01:37:50
40.030535,116.4083,0,266,39680.067962963,2008-08-20,01:37:52
40.030531,116.4083,0,266,39680.0679861111,2008-08-20,01:37:54
40.030529,116.408301,0,266,39680.0680092593,2008-08-20,01:37:56
40.030529,116.408304,0,266,39680.0680324074,2008-08-20,01:37:58
40.03053,116.408308,0,266,39680.0680555556,2008-08-20,01:38:00
40.030532,116.408314,0,266,39680.0680787037,2008-08-20,01:38:02
40.030534,116.408318,0,266,39680.0681018519,2008-08-20,01:38:04
40.030538,116.40832,0,266,39680.068125,2008-08-20,01:38:06
40.030542,116.40832,0,266,39680.0681481481,2008-08-20,01:38:08
40.030543,116.4083,0,266,39680.0681712963,2008-08-20,01:38:10
40.030541,116.40826,0,267,39680.0681944444,2008-08-20,01:38:12
40.030541,116.408241,0,267,39680.0682175926,2008-08-20,01:38:14
40.030535,116.408228,0,267,39680.0682407407,2008-08-20,01:38:16
40.030531,116.408252,0,268,39680.0682638889,2008-08-20,01:38:18
40.03052,116.408291,0,268,39680.068287037,2008-08-20,01:38:20
40.030519,116.408298,0,270,39680.0683101852,2008-08-20,01:38:22
40.030519,116.408272,0,272,39680.0683333333,2008-08-20,01:38:24
40.03052,116.408268,0,272,39680.0683564815,2008-08-20,01:38:26
40.030521,116.408264,0,272,39680.0683796296,2008-08-20,01:38:28
40.030527,116.408255,0,274,39680.0684027778,2008-08-20,01:38:30
40.030533,116.408226,0,277,39680.0684259259,2008-08-20,01:38:32
40.030532,116.408202,0,280,39680.0684490741,2008-08-20,01:38:34
40.030537,116.40817,0,283,39680.0684722222,2008-08-20,01:38:36
40.030464,116.408492,0,313,39680.0712037037,2008-08-20,01:42:32
40.030463,116.408537,0,314,39680.0712268518,2008-08-20,01:42:34
40.030475,116.408561,0,315,39680.07125,2008-08-20,01:42:36
40.030489,116.408611,0,316,39680.0712731481,2008-08-20,01:42:38
40.030504,116.408645,0,316,39680.0712962963,2008-08-20,01:42:40
40.030517,116.408692,0,316,39680.0713194444,2008-08-20,01:42:42
40.03052,116.408743,0,317,39680.0713425926,2008-08-20,01:42:44
40.03053,116.40876,0,317,39680.0713657407,2008-08-20,01:42:46
40.030535,116.408752,0,318,39680.0713888889,2008-08-20,01:42:48
40.030527,116.408747,0,318,39680.071412037,2008-08-20,01:42:50
40.030506,116.408757,0,317,39680.0714351852,2008-08-20,01:42:52
40.030501,116.408734,0,317,39680.0714583333,2008-08-20,01:42:54
40.030484,116.4087,0,317,39680.0714814815,2008-08-20,01:42:56
40.030481,116.408667,0,317,39680.0715046296,2008-08-20,01:42:58
40.030491,116.40865,0,317,39680.0715277778,2008-08-20,01:43:00
40.030485,116.408643,0,319,39680.0715509259,2008-08-20,01:43:02
40.030483,116.408645,0,319,39680.0715740741,2008-08-20,01:43:04
40.030482,116.408641,0,319,39680.0715972222,2008-08-20,01:43:06
40.030481,116.408592,0,320,39680.0716203704,2008-08-20,01:43:08
40.03047,116.408595,0,321,39680.0716435185,2008-08-20,01:43:10
40.030473,116.408603,0,320,39680.0716666667,2008-08-20,01:43:12
40.030473,116.408607,0,321,39680.0716898148,2008-08-20,01:43:14
40.030474,116.408611,0,323,39680.071712963,2008-08-20,01:43:16
40.030474,116.408614,0,324,39680.0717361111,2008-08-20,01:43:18
40.030474,116.408625,0,324,39680.0717592593,2008-08-20,01:43:20
40.030475,116.408626,0,324,39680.0717824074,2008-08-20,01:43:22
40.030478,116.408629,0,324,39680.0718055556,2008-08-20,01:43:24
40.030478,116.408632,0,324,39680.0718287037,2008-08-20,01:43:26
40.030477,116.408637,0,324,39680.0718518518,2008-08-20,01:43:28
40.030476,116.408644,0,324,39680.071875,2008-08-20,01:43:30
40.030486,116.408628,0,324,39680.0718981481,2008-08-20,01:43:32
40.030495,116.408624,0,324,39680.0719212963,2008-08-20,01:43:34
40.030489,116.408629,0,325,39680.0719444444,2008-08-20,01:43:36
40.030487,116.408638,0,325,39680.0719675926,2008-08-20,01:43:38
40.030489,116.408653,0,325,39680.0719907407,2008-08-20,01:43:40
40.030501,116.408656,0,325,39680.0720138889,2008-08-20,01:43:42
40.030492,116.408677,0,325,39680.072037037,2008-08-20,01:43:44
40.030476,116.408701,0,324,39680.0720601852,2008-08-20,01:43:46
40.030466,116.408713,0,324,39680.0720833333,2008-08-20,01:43:48
40.030448,116.408738,0,324,39680.0721064815,2008-08-20,01:43:50
40.030447,116.40874,0,324,39680.0721296296,2008-08-20,01:43:52
40.03045,116.408725,0,324,39680.0721527778,2008-08-20,01:43:54
40.030449,116.408712,0,325,39680.0721759259,2008-08-20,01:43:56
40.030455,116.408701,0,326,39680.0721990741,2008-08-20,01:43:58
40.030457,116.408703,0,327,39680.0722222222,2008-08-20,01:44:00
40.030463,116.408681,0,327,39680.0722453704,2008-08-20,01:44:02
40.030465,116.408667,0,327,39680.0722685185,2008-08-20,01:44:04
40.030463,116.408675,0,326,39680.0722916667,2008-08-20,01:44:06
40.03047,116.408666,0,326,39680.0723148148,2008-08-20,01:44:08
40.030475,116.408644,0,326,39680.072337963,2008-08-20,01:44:10
40.030478,116.408645,0,326,39680.0723611111,2008-08-20,01:44:12
40.030478,116.408639,0,326,39680.0723842593,2008-08-20,01:44:14
40.030481,116.408625,0,326,39680.0724074074,2008-08-20,01:44:16
40.030487,116.408619,0,326,39680.0724305556,2008-08-20,01:44:18
40.030493,116.408611,0,326,39680.0724537037,2008-08-20,01:44:20
40.030495,116.408612,0,326,39680.0724768518,2008-08-20,01:44:22
40.030496,116.408608,0,326,39680.0725,2008-08-20,01:44:24
40.030492,116.408588,0,327,39680.0725231481,2008-08-20,01:44:26
40.030491,116.408581,0,327,39680.0725462963,2008-08-20,01:44:28
40.0305,116.408565,0,327,39680.0725694444,2008-08-20,01:44:30
40.030503,116.408582,0,327,39680.0725925926,2008-08-20,01:44:32
40.030504,116.4086,0,327,39680.0726157407,2008-08-20,01:44:34
40.030506,116.408601,0,327,39680.0726388889,2008-08-20,01:44:36
40.030506,116.408603,0,328,39680.072662037,2008-08-20,01:44:38
40.030505,116.408603,0,328,39680.0726851852,2008-08-20,01:44:40
40.030505,116.4086,0,328,39680.0727083333,2008-08-20,01:44:42
40.030502,116.408597,0,328,39680.0727314815,2008-08-20,01:44:44
40.030498,116.408595,0,328,39680.0727546296,2008-08-20,01:44:46
40.030494,116.40859,0,328,39680.0727777778,2008-08-20,01:44:48
40.030486,116.408569,0,328,39680.0728009259,2008-08-20,01:44:50
40.030494,116.408549,0,327,39680.0728240741,2008-08-20,01:44:52
40.030498,116.408536,0,327,39680.0728472222,2008-08-20,01:44:54
40.030498,116.408522,0,327,39680.0728703704,2008-08-20,01:44:56
40.030492,116.408496,0,328,39680.0728935185,2008-08-20,01:44:58
40.030487,116.408443,0,328,39680.0729166667,2008-08-20,01:45:00
40.030475,116.408397,0,328,39680.0729398148,2008-08-20,01:45:02
40.030472,116.408371,0,328,39680.072962963,2008-08-20,01:45:04
40.030469,116.408384,0,328,39680.0729861111,2008-08-20,01:45:06
40.030482,116.408383,0,328,39680.0730092593,2008-08-20,01:45:08
40.030486,116.40841,0,328,39680.0730324074,2008-08-20,01:45:10
40.030499,116.408417,0,328,39680.0730555556,2008-08-20,01:45:12
40.030508,116.408431,0,328,39680.0730787037,2008-08-20,01:45:14
40.03051,116.408427,0,328,39680.0731018518,2008-08-20,01:45:16
40.03051,116.408442,0,328,39680.073125,2008-08-20,01:45:18
40.030515,116.408464,0,328,39680.0731481481,2008-08-20,01:45:20
40.030518,116.408475,0,328,39680.0731712963,2008-08-20,01:45:22
40.030518,116.408516,0,328,39680.0731944444,2008-08-20,01:45:24
40.03052,116.408536,0,327,39680.0732175926,2008-08-20,01:45:26
40.030517,116.408571,0,327,39680.0732407407,2008-08-20,01:45:28
40.03051,116.408563,0,327,39680.0732638889,2008-08-20,01:45:30
40.030501,116.408557,0,327,39680.073287037,2008-08-20,01:45:32
40.030506,116.4085,0,327,39680.0733101852,2008-08-20,01:45:34
40.030512,116.408462,0,328,39680.0733333333,2008-08-20,01:45:36
40.030512,116.408446,0,328,39680.0733564815,2008-08-20,01:45:38
40.030517,116.408451,0,328,39680.0733796296,2008-08-20,01:45:40
40.030525,116.408468,0,328,39680.0734027778,2008-08-20,01:45:42
40.030539,116.408462,0,329,39680.0734259259,2008-08-20,01:45:44
40.030552,116.408469,0,329,39680.0734490741,2008-08-20,01:45:46
40.030559,116.408496,0,329,39680.0734722222,2008-08-20,01:45:48
40.030575,116.408473,0,329,39680.0734953704,2008-08-20,01:45:50
40.030585,116.408471,0,329,39680.0735185185,2008-08-20,01:45:52
40.030591,116.408487,0,329,39680.0735416667,2008-08-20,01:45:54
40.030599,116.408483,0,329,39680.0735648148,2008-08-20,01:45:56
40.030595,116.408499,0,329,39680.073587963,2008-08-20,01:45:58
40.030589,116.408506,0,329,39680.0736111111,2008-08-20,01:46:00
40.030576,116.40852,0,329,39680.0736342593,2008-08-20,01:46:02
40.030562,116.408509,0,328,39680.0736574074,2008-08-20,01:46:04
40.030547,116.408491,0,329,39680.0736805556,2008-08-20,01:46:06
40.030527,116.408457,0,329,39680.0737037037,2008-08-20,01:46:08
40.030507,116.408427,0,329,39680.0737268519,2008-08-20,01:46:10
40.030492,116.408418,0,329,39680.07375,2008-08-20,01:46:12
40.030482,116.408398,0,329,39680.0737731481,2008-08-20,01:46:14
40.030487,116.408355,0,329,39680.0737962963,2008-08-20,01:46:16
40.030494,116.408318,0,329,39680.0738194444,2008-08-20,01:46:18
40.030502,116.408284,0,329,39680.0738425926,2008-08-20,01:46:20
40.030509,116.408276,0,329,39680.0738657407,2008-08-20,01:46:22
40.030509,116.408277,0,329,39680.0738888889,2008-08-20,01:46:24
40.030515,116.408247,0,329,39680.073912037,2008-08-20,01:46:26
40.030527,116.408231,0,329,39680.0739351852,2008-08-20,01:46:28
40.030742,116.408042,0,328,39680.07625,2008-08-20,01:49:48
40.030752,116.408022,0,332,39680.0762731481,2008-08-20,01:49:50
40.030759,116.407995,0,334,39680.0762962963,2008-08-20,01:49:52
40.030758,116.407954,0,338,39680.0763194444,2008-08-20,01:49:54
40.030754,116.407858,0,342,39680.0763425926,2008-08-20,01:49:56
40.030741,116.407776,0,347,39680.0763657407,2008-08-20,01:49:58
40.030738,116.407746,0,351,39680.0763888889,2008-08-20,01:50:00
40.030716,116.407768,0,353,39680.076412037,2008-08-20,01:50:02
40.030694,116.407801,0,356,39680.0764351852,2008-08-20,01:50:04
40.030681,116.407815,0,359,39680.0764583333,2008-08-20,01:50:06
40.030683,116.407838,0,362,39680.0764814815,2008-08-20,01:50:08
40.030688,116.407868,0,365,39680.0765046296,2008-08-20,01:50:10
40.030688,116.407876,0,368,39680.0765277778,2008-08-20,01:50:12
40.030668,116.407874,0,372,39680.0765509259,2008-08-20,01:50:14
40.030646,116.407883,0,376,39680.0765740741,2008-08-20,01:50:16
40.030634,116.407885,0,381,39680.0765972222,2008-08-20,01:50:18
40.030618,116.407898,0,383,39680.0766203704,2008-08-20,01:50:20
40.030605,116.407891,0,387,39680.0766435185,2008-08-20,01:50:22
40.030592,116.407895,0,391,39680.0766666667,2008-08-20,01:50:24
40.030583,116.407911,0,392,39680.0766898148,2008-08-20,01:50:26
40.030572,116.407941,0,392,39680.076712963,2008-08-20,01:50:28
40.030559,116.407984,0,389,39680.0767361111,2008-08-20,01:50:30
40.030551,116.408013,0,385,39680.0767592593,2008-08-20,01:50:32
40.03055,116.408014,0,386,39680.0767824074,2008-08-20,01:50:34
40.030551,116.40802,0,386,39680.0768055556,2008-08-20,01:50:36
40.03054,116.408078,0,385,39680.0768287037,2008-08-20,01:50:38
40.030532,116.408109,0,381,39680.0768518519,2008-08-20,01:50:40
40.030525,116.408147,0,381,39680.076875,2008-08-20,01:50:42
40.030519,116.408204,0,382,39680.0768981481,2008-08-20,01:50:44
40.03051,116.408251,0,383,39680.0769212963,2008-08-20,01:50:46
40.030499,116.408291,0,382,39680.0769444444,2008-08-20,01:50:48
40.030483,116.408337,0,384,39680.0769675926,2008-08-20,01:50:50
40.030464,116.40839,0,385,39680.0769907407,2008-08-20,01:50:52
40.030449,116.408432,0,387,39680.0770138889,2008-08-20,01:50:54
40.030436,116.408478,0,388,39680.077037037,2008-08-20,01:50:56
40.030427,116.408499,0,389,39680.0770601852,2008-08-20,01:50:58
40.030418,116.408532,0,390,39680.0770833333,2008-08-20,01:51:00
40.030409,116.408548,0,392,39680.0771064815,2008-08-20,01:51:02
40.030404,116.408556,0,393,39680.0771296296,2008-08-20,01:51:04
40.030404,116.40855,0,394,39680.0771527778,2008-08-20,01:51:06
40.030406,116.408546,0,396,39680.0771759259,2008-08-20,01:51:08
40.030412,116.408541,0,398,39680.0771990741,2008-08-20,01:51:10
40.030423,116.40855,0,399,39680.0772222222,2008-08-20,01:51:12
40.030425,116.408578,0,401,39680.0772453704,2008-08-20,01:51:14
40.030427,116.408588,0,403,39680.0772685185,2008-08-20,01:51:16
40.030436,116.408575,0,406,39680.0772916667,2008-08-20,01:51:18
40.030445,116.408532,0,408,39680.0773148148,2008-08-20,01:51:20
40.030449,116.408515,0,410,39680.077337963,2008-08-20,01:51:22
40.03045,116.408492,0,413,39680.0773611111,2008-08-20,01:51:24
40.030448,116.408492,0,416,39680.0773842593,2008-08-20,01:51:26
40.030442,116.408489,0,417,39680.0774074074,2008-08-20,01:51:28
40.030437,116.408509,0,417,39680.0774305556,2008-08-20,01:51:30
40.030433,116.408535,0,418,39680.0774537037,2008-08-20,01:51:32
40.030425,116.408536,0,419,39680.0774768519,2008-08-20,01:51:34
40.030418,116.408552,0,419,39680.0775,2008-08-20,01:51:36
40.030416,116.408575,0,419,39680.0775231481,2008-08-20,01:51:38
40.030424,116.4086,0,420,39680.0775462963,2008-08-20,01:51:40
40.030434,116.408632,0,421,39680.0775694444,2008-08-20,01:51:42
40.030447,116.408652,0,422,39680.0775925926,2008-08-20,01:51:44
40.030463,116.40868,0,424,39680.0776157407,2008-08-20,01:51:46
40.030488,116.408688,0,426,39680.0776388889,2008-08-20,01:51:48
40.030515,116.408688,0,429,39680.077662037,2008-08-20,01:51:50
40.030536,116.408691,0,432,39680.0776851852,2008-08-20,01:51:52
40.030555,116.408694,0,435,39680.0777083333,2008-08-20,01:51:54
40.030561,116.408713,0,439,39680.0777314815,2008-08-20,01:51:56
40.030565,116.408711,0,441,39680.0777546296,2008-08-20,01:51:58
40.030571,116.4087,0,444,39680.0777777778,2008-08-20,01:52:00
40.030578,116.408705,0,446,39680.0778009259,2008-08-20,01:52:02
40.03059,116.408684,0,447,39680.0778240741,2008-08-20,01:52:04
40.030598,116.408676,0,448,39680.0778472222,2008-08-20,01:52:06
40.030599,116.408681,0,448,39680.0778703704,2008-08-20,01:52:08
40.030601,116.408673,0,448,39680.0778935185,2008-08-20,01:52:10
40.030606,116.408668,0,444,39680.0779166667,2008-08-20,01:52:12
40.030606,116.40868,0,441,39680.0779398148,2008-08-20,01:52:14
40.030605,116.408696,0,435,39680.077962963,2008-08-20,01:52:16
40.03061,116.408649,0,436,39680.0779861111,2008-08-20,01:52:18
40.030605,116.408612,0,438,39680.0780092593,2008-08-20,01:52:20
40.030604,116.408584,0,439,39680.0780324074,2008-08-20,01:52:22
40.030604,116.408554,0,441,39680.0780555556,2008-08-20,01:52:24
40.030605,116.408521,0,442,39680.0780787037,2008-08-20,01:52:26
40.030595,116.408511,0,444,39680.0781018519,2008-08-20,01:52:28
40.03058,116.408508,0,445,39680.078125,2008-08-20,01:52:30
40.030559,116.408505,0,448,39680.0781481481,2008-08-20,01:52:32
40.030556,116.40848,0,449,39680.0781712963,2008-08-20,01:52:34
40.030556,116.408468,0,451,39680.0781944444,2008-08-20,01:52:36
40.030562,116.408441,0,452,39680.0782175926,2008-08-20,01:52:38
40.03056,116.408455,0,452,39680.0782407407,2008-08-20,01:52:40
40.030559,116.40847,0,449,39680.0782638889,2008-08-20,01:52:42
40.030557,116.408482,0,446,39680.078287037,2008-08-20,01:52:44
40.030557,116.408491,0,445,39680.0783101852,2008-08-20,01:52:46
40.030563,116.408541,0,441,39680.0783333333,2008-08-20,01:52:48
40.030571,116.408544,0,439,39680.0783564815,2008-08-20,01:52:50
40.030586,116.408538,0,437,39680.0783796296,2008-08-20,01:52:52
40.03059,116.408539,0,437,39680.0784027778,2008-08-20,01:52:54
40.030598,116.408546,0,437,39680.0784259259,2008-08-20,01:52:56
40.030601,116.408559,0,437,39680.0784490741,2008-08-20,01:52:58
40.030607,116.40856,0,437,39680.0784722222,2008-08-20,01:53:00
40.030613,116.408549,0,437,39680.0784953704,2008-08-20,01:53:02
40.030618,116.408542,0,439,39680.0785185185,2008-08-20,01:53:04
40.030626,116.408535,0,439,39680.0785416667,2008-08-20,01:53:06
40.030622,116.408551,0,441,39680.0785648148,2008-08-20,01:53:08
40.030605,116.408555,0,444,39680.078587963,2008-08-20,01:53:10
40.030596,116.408582,0,447,39680.0786111111,2008-08-20,01:53:12
40.03059,116.408611,0,449,39680.0786342593,2008-08-20,01:53:14
40.03059,116.408634,0,449,39680.0786574074,2008-08-20,01:53:16
40.030587,116.408703,0,450,39680.0786805556,2008-08-20,01:53:18
40.030586,116.408772,0,453,39680.0787037037,2008-08-20,01:53:20
40.030596,116.408797,0,456,39680.0787268518,2008-08-20,01:53:22
40.0306,116.408814,0,460,39680.07875,2008-08-20,01:53:24
40.0306,116.408828,0,463,39680.0787731481,2008-08-20,01:53:26
40.030593,116.408827,0,464,39680.0787962963,2008-08-20,01:53:28
40.030575,116.40883,0,465,39680.0788194444,2008-08-20,01:53:30
40.030554,116.408834,0,464,39680.0788425926,2008-08-20,01:53:32
40.03053,116.408829,0,464,39680.0788657407,2008-08-20,01:53:34
40.030512,116.408801,0,463,39680.0788888889,2008-08-20,01:53:36
40.03048,116.408763,0,462,39680.078912037,2008-08-20,01:53:38
40.030452,116.408751,0,461,39680.0789351852,2008-08-20,01:53:40
40.030428,116.408736,0,461,39680.0789583333,2008-08-20,01:53:42
40.030409,116.408737,0,461,39680.0789814815,2008-08-20,01:53:44
40.030397,116.40875,0,461,39680.0790046296,2008-08-20,01:53:46
40.030513,116.409035,0,439,39680.080462963,2008-08-20,01:55:52
40.030525,116.40906,0,440,39680.0804861111,2008-08-20,01:55:54
40.030536,116.409079,0,441,39680.0805092593,2008-08-20,01:55:56
40.030543,116.409102,0,441,39680.0805324074,2008-08-20,01:55:58
40.030534,116.409112,0,442,39680.0805555556,2008-08-20,01:56:00
40.030515,116.409123,0,443,39680.0805787037,2008-08-20,01:56:02
40.030492,116.409131,0,443,39680.0806018518,2008-08-20,01:56:04
40.030458,116.409156,0,444,39680.080625,2008-08-20,01:56:06
40.030431,116.409183,0,445,39680.0806481481,2008-08-20,01:56:08
40.030408,116.409211,0,446,39680.0806712963,2008-08-20,01:56:10
40.030396,116.409234,0,447,39680.0806944444,2008-08-20,01:56:12
40.030387,116.409242,0,448,39680.0807175926,2008-08-20,01:56:14
40.030379,116.409231,0,449,39680.0807407407,2008-08-20,01:56:16
40.030374,116.409215,0,450,39680.0807638889,2008-08-20,01:56:18
40.030375,116.409195,0,450,39680.080787037,2008-08-20,01:56:20
40.03037,116.409165,0,451,39680.0808101852,2008-08-20,01:56:22
40.030374,116.409134,0,452,39680.0808333333,2008-08-20,01:56:24
40.030378,116.409107,0,453,39680.0808564815,2008-08-20,01:56:26
40.030379,116.409081,0,454,39680.0808796296,2008-08-20,01:56:28
40.030371,116.409049,0,455,39680.0809027778,2008-08-20,01:56:30
40.03036,116.409004,0,456,39680.0809259259,2008-08-20,01:56:32
40.030361,116.408966,0,457,39680.0809490741,2008-08-20,01:56:34
40.030372,116.408942,0,459,39680.0809722222,2008-08-20,01:56:36
40.030387,116.408923,0,460,39680.0809953704,2008-08-20,01:56:38
40.030408,116.408915,0,461,39680.0810185185,2008-08-20,01:56:40
40.030431,116.408912,0,462,39680.0810416667,2008-08-20,01:56:42
40.030439,116.408903,0,463,39680.0810648148,2008-08-20,01:56:44
40.030435,116.408884,0,465,39680.081087963,2008-08-20,01:56:46
40.030436,116.408887,0,466,39680.0811111111,2008-08-20,01:56:48
40.030445,116.408876,0,467,39680.0811342593,2008-08-20,01:56:50
40.030462,116.408856,0,469,39680.0811574074,2008-08-20,01:56:52
40.030486,116.408826,0,470,39680.0811805556,2008-08-20,01:56:54
40.030511,116.408801,0,471,39680.0812037037,2008-08-20,01:56:56
40.030529,116.408771,0,472,39680.0812268518,2008-08-20,01:56:58
40.030544,116.408759,0,473,39680.08125,2008-08-20,01:57:00
40.030556,116.408757,0,474,39680.0812731481,2008-08-20,01:57:02
40.03057,116.408767,0,476,39680.0812962963,2008-08-20,01:57:04
40.03058,116.40879,0,477,39680.0813194444,2008-08-20,01:57:06
40.030577,116.408825,0,478,39680.0813425926,2008-08-20,01:57:08
40.030568,116.408864,0,479,39680.0813657407,2008-08-20,01:57:10
40.030546,116.408905,0,481,39680.0813888889,2008-08-20,01:57:12
40.030539,116.408936,0,482,39680.081412037,2008-08-20,01:57:14
40.030534,116.40896,0,484,39680.0814351852,2008-08-20,01:57:16
40.030532,116.409001,0,485,39680.0814583333,2008-08-20,01:57:18
40.030533,116.409043,0,486,39680.0814814815,2008-08-20,01:57:20
40.030529,116.409085,0,488,39680.0815046296,2008-08-20,01:57:22
40.030518,116.409126,0,489,39680.0815277778,2008-08-20,01:57:24
40.030513,116.409154,0,490,39680.0815509259,2008-08-20,01:57:26
40.030511,116.409179,0,492,39680.0815740741,2008-08-20,01:57:28
40.030511,116.409206,0,493,39680.0815972222,2008-08-20,01:57:30
40.030511,116.409212,0,495,39680.0816203704,2008-08-20,01:57:32
40.030511,116.409209,0,496,39680.0816435185,2008-08-20,01:57:34
40.030515,116.409192,0,498,39680.0816666667,2008-08-20,01:57:36
40.030515,116.409167,0,499,39680.0816898148,2008-08-20,01:57:38
40.030519,116.409136,0,501,39680.081712963,2008-08-20,01:57:40
40.030522,116.4091,0,502,39680.0817361111,2008-08-20,01:57:42
40.030532,116.409062,0,504,39680.0817592593,2008-08-20,01:57:44
40.030539,116.409025,0,505,39680.0817824074,2008-08-20,01:57:46
40.03054,116.408994,0,507,39680.0818055556,2008-08-20,01:57:48
40.030541,116.408971,0,508,39680.0818287037,2008-08-20,01:57:50
40.030536,116.408952,0,510,39680.0818518519,2008-08-20,01:57:52
40.030525,116.408923,0,511,39680.081875,2008-08-20,01:57:54
40.030515,116.408879,0,513,39680.0818981482,2008-08-20,01:57:56
40.030502,116.408843,0,514,39680.0819212963,2008-08-20,01:57:58
40.030487,116.40882,0,515,39680.0819444444,2008-08-20,01:58:00
40.030465,116.4088,0,517,39680.0819675926,2008-08-20,01:58:02
40.030437,116.408791,0,518,39680.0819907407,2008-08-20,01:58:04
40.030415,116.408786,0,520,39680.0820138889,2008-08-20,01:58:06
40.030399,116.408765,0,521,39680.082037037,2008-08-20,01:58:08
40.030389,116.408737,0,523,39680.0820601852,2008-08-20,01:58:10
40.030387,116.408707,0,524,39680.0820833333,2008-08-20,01:58:12
40.030388,116.408687,0,524,39680.0821064815,2008-08-20,01:58:14
40.03039,116.40866,0,525,39680.0821296296,2008-08-20,01:58:16
40.030386,116.408607,0,526,39680.0821527778,2008-08-20,01:58:18
40.030377,116.408548,0,527,39680.0821759259,2008-08-20,01:58:20
40.030363,116.408489,0,528,39680.0821990741,2008-08-20,01:58:22
40.03036,116.40844,0,529,39680.0822222222,2008-08-20,01:58:24
40.030365,116.408403,0,530,39680.0822453704,2008-08-20,01:58:26
40.030371,116.408373,0,531,39680.0822685185,2008-08-20,01:58:28
40.03037,116.408332,0,532,39680.0822916667,2008-08-20,01:58:30
40.030376,116.408283,0,533,39680.0823148148,2008-08-20,01:58:32
40.030375,116.408242,0,534,39680.082337963,2008-08-20,01:58:34
40.030359,116.408231,0,535,39680.0823611111,2008-08-20,01:58:36
40.030341,116.408217,0,536,39680.0823842593,2008-08-20,01:58:38
40.030331,116.408205,0,537,39680.0824074074,2008-08-20,01:58:40
40.030327,116.408202,0,538,39680.0824305556,2008-08-20,01:58:42
40.030339,116.408194,0,539,39680.0824537037,2008-08-20,01:58:44
40.030337,116.408165,0,540,39680.0824768519,2008-08-20,01:58:46
40.030329,116.408116,0,541,39680.0825,2008-08-20,01:58:48
40.030314,116.408063,0,542,39680.0825231481,2008-08-20,01:58:50
40.030307,116.408025,0,543,39680.0825462963,2008-08-20,01:58:52
40.030307,116.407997,0,545,39680.0825694444,2008-08-20,01:58:54
40.030301,116.407965,0,546,39680.0825925926,2008-08-20,01:58:56
40.030304,116.407968,0,547,39680.0826157407,2008-08-20,01:58:58
40.030298,116.407952,0,548,39680.0826388889,2008-08-20,01:59:00
40.030304,116.407938,0,549,39680.082662037,2008-08-20,01:59:02
40.030308,116.407919,0,551,39680.0826851852,2008-08-20,01:59:04
40.03031,116.407913,0,552,39680.0827083333,2008-08-20,01:59:06
40.030308,116.40791,0,552,39680.0827314815,2008-08-20,01:59:08
40.030307,116.40794,0,552,39680.0827546296,2008-08-20,01:59:10
40.030305,116.407983,0,552,39680.0827777778,2008-08-20,01:59:12
40.030306,116.408019,0,551,39680.0828009259,2008-08-20,01:59:14
40.030311,116.408022,0,550,39680.0828240741,2008-08-20,01:59:16
40.030327,116.408034,0,550,39680.0828472222,2008-08-20,01:59:18
40.030347,116.408069,0,549,39680.0828703704,2008-08-20,01:59:20
40.030361,116.408116,0,549,39680.0828935185,2008-08-20,01:59:22
40.030362,116.408153,0,549,39680.0829166667,2008-08-20,01:59:24
40.030349,116.408186,0,549,39680.0829398148,2008-08-20,01:59:26
40.030339,116.408187,0,550,39680.082962963,2008-08-20,01:59:28
40.030336,116.408167,0,551,39680.0829861111,2008-08-20,01:59:30
40.030331,116.408162,0,552,39680.0830092593,2008-08-20,01:59:32
40.030322,116.408174,0,553,39680.0830324074,2008-08-20,01:59:34
40.030312,116.408209,0,554,39680.0830555556,2008-08-20,01:59:36
40.030318,116.408215,0,555,39680.0830787037,2008-08-20,01:59:38
40.030335,116.408213,0,555,39680.0831018519,2008-08-20,01:59:40
40.030357,116.408229,0,555,39680.083125,2008-08-20,01:59:42
40.030382,116.408219,0,556,39680.0831481481,2008-08-20,01:59:44
40.0304,116.408212,0,556,39680.0831712963,2008-08-20,01:59:46
40.030405,116.408222,0,557,39680.0831944444,2008-08-20,01:59:48
40.030409,116.408263,0,559,39680.0832175926,2008-08-20,01:59:50
40.030422,116.408306,0,559,39680.0832407407,2008-08-20,01:59:52
40.030441,116.408352,0,560,39680.0832638889,2008-08-20,01:59:54
40.030461,116.408403,0,562,39680.083287037,2008-08-20,01:59:56
40.030473,116.408426,0,564,39680.0833101852,2008-08-20,01:59:58
40.030475,116.408429,0,566,39680.0833333333,2008-08-20,02:00:00
40.030476,116.408459,0,562,39680.0833564815,2008-08-20,02:00:02
40.030476,116.408481,0,561,39680.0833796296,2008-08-20,02:00:04
40.030473,116.408484,0,561,39680.0834027778,2008-08-20,02:00:06
40.030454,116.408469,0,562,39680.0834259259,2008-08-20,02:00:08
40.030447,116.408482,0,562,39680.0834490741,2008-08-20,02:00:10
40.030434,116.408504,0,562,39680.0834722222,2008-08-20,02:00:12
40.030422,116.408497,0,563,39680.0834953704,2008-08-20,02:00:14
40.030432,116.408506,0,560,39680.0835185185,2008-08-20,02:00:16
40.030458,116.408546,0,560,39680.0835416667,2008-08-20,02:00:18
40.030474,116.408577,0,562,39680.0835648148,2008-08-20,02:00:20
40.030488,116.408623,0,565,39680.083587963,2008-08-20,02:00:22
40.030502,116.408678,0,568,39680.0836111111,2008-08-20,02:00:24
40.030506,116.408734,0,570,39680.0836342593,2008-08-20,02:00:26
40.030506,116.408828,0,572,39680.0836574074,2008-08-20,02:00:28
40.030502,116.40889,0,574,39680.0836805556,2008-08-20,02:00:30
40.030486,116.408945,0,577,39680.0837037037,2008-08-20,02:00:32
40.03047,116.40899,0,579,39680.0837268519,2008-08-20,02:00:34
40.030451,116.409026,0,581,39680.08375,2008-08-20,02:00:36
40.030435,116.409044,0,583,39680.0837731481,2008-08-20,02:00:38
40.030431,116.409047,0,586,39680.0837962963,2008-08-20,02:00:40
40.030429,116.409028,0,589,39680.0838194444,2008-08-20,02:00:42
40.030429,116.409006,0,592,39680.0838425926,2008-08-20,02:00:44
40.030434,116.409006,0,595,39680.0838657407,2008-08-20,02:00:46
40.030429,116.408993,0,597,39680.0838888889,2008-08-20,02:00:48
40.030421,116.408976,0,599,39680.083912037,2008-08-20,02:00:50
40.030416,116.408961,0,602,39680.0839351852,2008-08-20,02:00:52
40.030417,116.408946,0,605,39680.0839583333,2008-08-20,02:00:54
40.030427,116.40894,0,607,39680.0839814815,2008-08-20,02:00:56
40.030446,116.408953,0,610,39680.0840046296,2008-08-20,02:00:58
40.030461,116.40899,0,612,39680.0840277778,2008-08-20,02:01:00
40.030511,116.409064,0,590,39680.0840509259,2008-08-20,02:01:02
40.030486,116.408935,0,578,39680.0840740741,2008-08-20,02:01:04
40.030446,116.409083,0,552,39680.0840972222,2008-08-20,02:01:06
40.030539,116.409427,0,543,39680.0841203704,2008-08-20,02:01:08
40.030687,116.409461,0,442,39680.0851388889,2008-08-20,02:02:36
40.030717,116.409738,0,464,39680.085162037,2008-08-20,02:02:38
40.03071,116.40978,0,464,39680.0851851852,2008-08-20,02:02:40
40.0307,116.409794,0,465,39680.0852083333,2008-08-20,02:02:42
40.030707,116.409806,0,466,39680.0852314815,2008-08-20,02:02:44
40.030723,116.409818,0,465,39680.0852546296,2008-08-20,02:02:46
40.030753,116.409818,0,467,39680.0852777778,2008-08-20,02:02:48
40.030781,116.409931,0,479,39680.0853009259,2008-08-20,02:02:50
40.030799,116.410018,0,487,39680.0853240741,2008-08-20,02:02:52
40.030787,116.410014,0,486,39680.0853472222,2008-08-20,02:02:54
40.030775,116.410002,0,485,39680.0853703704,2008-08-20,02:02:56
40.030769,116.410001,0,485,39680.0853935185,2008-08-20,02:02:58
40.030772,116.410004,0,485,39680.0854166667,2008-08-20,02:03:00
40.03078,116.410005,0,486,39680.0854398148,2008-08-20,02:03:02
40.030781,116.410005,0,488,39680.085462963,2008-08-20,02:03:04
40.030769,116.410001,0,491,39680.0854861111,2008-08-20,02:03:06
40.030753,116.410003,0,494,39680.0855092593,2008-08-20,02:03:08
40.03073,116.410027,0,497,39680.0855324074,2008-08-20,02:03:10
40.030712,116.410032,0,499,39680.0855555556,2008-08-20,02:03:12
40.030704,116.410014,0,500,39680.0855787037,2008-08-20,02:03:14
40.030714,116.410001,0,502,39680.0856018519,2008-08-20,02:03:16
40.030726,116.41001,0,503,39680.085625,2008-08-20,02:03:18
40.030721,116.410017,0,503,39680.0856481481,2008-08-20,02:03:20
40.03071,116.410008,0,502,39680.0856712963,2008-08-20,02:03:22
40.030698,116.40997,0,503,39680.0856944444,2008-08-20,02:03:24
40.03069,116.409928,0,504,39680.0857175926,2008-08-20,02:03:26
40.030687,116.409862,0,505,39680.0857407407,2008-08-20,02:03:28
40.03069,116.409826,0,506,39680.0857638889,2008-08-20,02:03:30
40.030689,116.409803,0,506,39680.085787037,2008-08-20,02:03:32
40.030689,116.409783,0,506,39680.0858101852,2008-08-20,02:03:34
40.030649,116.409661,0,494,39680.0858333333,2008-08-20,02:03:36
40.0306,116.409471,0,478,39680.0858564815,2008-08-20,02:03:38
40.03061,116.409435,0,477,39680.0858796296,2008-08-20,02:03:40
40.030618,116.409391,0,476,39680.0859027778,2008-08-20,02:03:42
40.030623,116.409372,0,475,39680.0859259259,2008-08-20,02:03:44
40.030624,116.409366,0,474,39680.0859490741,2008-08-20,02:03:46
40.030628,116.409345,0,474,39680.0859722222,2008-08-20,02:03:48
40.030635,116.409301,0,475,39680.0859953704,2008-08-20,02:03:50
40.030643,116.409259,0,476,39680.0860185185,2008-08-20,02:03:52
40.030638,116.409214,0,477,39680.0860416667,2008-08-20,02:03:54
40.030631,116.409252,0,475,39680.0860648148,2008-08-20,02:03:56
40.030628,116.409286,0,471,39680.086087963,2008-08-20,02:03:58
40.030629,116.40932,0,468,39680.0861111111,2008-08-20,02:04:00
40.030643,116.409474,0,465,39680.0861342593,2008-08-20,02:04:02
40.030662,116.409526,0,462,39680.0861574074,2008-08-20,02:04:04
40.030693,116.409583,0,458,39680.0861805556,2008-08-20,02:04:06
40.030735,116.409673,0,454,39680.0862037037,2008-08-20,02:04:08
40.03077,116.409708,0,452,39680.0862268518,2008-08-20,02:04:10
40.030809,116.409736,0,451,39680.08625,2008-08-20,02:04:12
40.030842,116.409752,0,450,39680.0862731481,2008-08-20,02:04:14
40.030885,116.409795,0,450,39680.0862962963,2008-08-20,02:04:16
40.030909,116.409863,0,450,39680.0863194444,2008-08-20,02:04:18
40.030939,116.409941,0,449,39680.0863425926,2008-08-20,02:04:20
40.030973,116.410013,0,446,39680.0863657407,2008-08-20,02:04:22
40.03102,116.41007,0,444,39680.0863888889,2008-08-20,02:04:24
40.031071,116.410136,0,446,39680.086412037,2008-08-20,02:04:26
40.031081,116.410178,0,447,39680.0864351852,2008-08-20,02:04:28
40.03109,116.410199,0,448,39680.0864583333,2008-08-20,02:04:30
40.031122,116.410216,0,447,39680.0864814815,2008-08-20,02:04:32
40.031141,116.410245,0,445,39680.0865046296,2008-08-20,02:04:34
40.031146,116.410269,0,441,39680.0865277778,2008-08-20,02:04:36
40.031139,116.410271,0,438,39680.0865509259,2008-08-20,02:04:38
40.031119,116.410269,0,435,39680.0865740741,2008-08-20,02:04:40
40.031084,116.410257,0,431,39680.0865972222,2008-08-20,02:04:42
40.031054,116.410254,0,429,39680.0866203704,2008-08-20,02:04:44
40.030988,116.410228,0,426,39680.0866435185,2008-08-20,02:04:46
40.030951,116.410223,0,425,39680.0866666667,2008-08-20,02:04:48
40.030937,116.410226,0,424,39680.0866898148,2008-08-20,02:04:50
40.030622,116.409148,0,349,39680.0928703704,2008-08-20,02:13:44
40.030947,116.41144,0,419,39680.0928935185,2008-08-20,02:13:46
40.031003,116.411487,0,489,39680.0929166667,2008-08-20,02:13:48
40.031026,116.411522,0,518,39680.0929398148,2008-08-20,02:13:50
40.031023,116.411526,0,528,39680.092962963,2008-08-20,02:13:52
40.031033,116.411525,0,540,39680.0929861111,2008-08-20,02:13:54
40.03104,116.411526,0,551,39680.0930092593,2008-08-20,02:13:56
40.031038,116.411525,0,565,39680.0930324074,2008-08-20,02:13:58
40.031049,116.411552,0,586,39680.0930555556,2008-08-20,02:14:00
40.031057,116.411553,0,600,39680.0930787037,2008-08-20,02:14:02
40.031065,116.411555,0,615,39680.0931018519,2008-08-20,02:14:04
40.031055,116.411555,0,628,39680.093125,2008-08-20,02:14:06
40.031038,116.411543,0,637,39680.0931481481,2008-08-20,02:14:08
40.031013,116.411521,0,647,39680.0931712963,2008-08-20,02:14:10
40.031007,116.411479,0,653,39680.0931944444,2008-08-20,02:14:12
40.031003,116.411432,0,653,39680.0932175926,2008-08-20,02:14:14
40.030992,116.411383,0,649,39680.0932407407,2008-08-20,02:14:16
40.030986,116.411349,0,642,39680.0932638889,2008-08-20,02:14:18
40.03099,116.411323,0,641,39680.093287037,2008-08-20,02:14:20
40.030979,116.411306,0,643,39680.0933101852,2008-08-20,02:14:22
40.030967,116.411287,0,645,39680.0933333333,2008-08-20,02:14:24
40.030976,116.411264,0,648,39680.0933564815,2008-08-20,02:14:26
40.030982,116.411234,0,651,39680.0933796296,2008-08-20,02:14:28
40.030981,116.41121,0,652,39680.0934027778,2008-08-20,02:14:30
40.030982,116.411199,0,649,39680.0934259259,2008-08-20,02:14:32
40.030985,116.411193,0,646,39680.0934490741,2008-08-20,02:14:34
40.030987,116.411181,0,644,39680.0934722222,2008-08-20,02:14:36
40.03099,116.411175,0,644,39680.0934953704,2008-08-20,02:14:38
40.030977,116.411162,0,644,39680.0935185185,2008-08-20,02:14:40
40.03096,116.411162,0,643,39680.0935416667,2008-08-20,02:14:42
40.030958,116.411146,0,643,39680.0935648148,2008-08-20,02:14:44
40.030965,116.411122,0,644,39680.093587963,2008-08-20,02:14:46
40.030967,116.411089,0,645,39680.0936111111,2008-08-20,02:14:48
40.030964,116.411068,0,646,39680.0936342593,2008-08-20,02:14:50
40.030957,116.411041,0,647,39680.0936574074,2008-08-20,02:14:52
40.030959,116.411014,0,647,39680.0936805556,2008-08-20,02:14:54
40.030964,116.411006,0,648,39680.0937037037,2008-08-20,02:14:56
40.030971,116.411028,0,647,39680.0937268519,2008-08-20,02:14:58
40.030968,116.411038,0,646,39680.09375,2008-08-20,02:15:00
40.030964,116.411044,0,646,39680.0937731481,2008-08-20,02:15:02
40.030962,116.411057,0,645,39680.0937962963,2008-08-20,02:15:04
40.030957,116.411096,0,645,39680.0938194444,2008-08-20,02:15:06
40.030965,116.411145,0,645,39680.0938425926,2008-08-20,02:15:08
40.030971,116.411152,0,645,39680.0938657407,2008-08-20,02:15:10
40.030976,116.411112,0,646,39680.0938888889,2008-08-20,02:15:12
40.030988,116.411112,0,646,39680.093912037,2008-08-20,02:15:14
40.031003,116.411137,0,645,39680.0939351852,2008-08-20,02:15:16
40.031028,116.411225,0,644,39680.0939583333,2008-08-20,02:15:18
40.031044,116.411289,0,642,39680.0939814815,2008-08-20,02:15:20
40.031045,116.41133,0,642,39680.0940046296,2008-08-20,02:15:22
40.031035,116.411316,0,641,39680.0940277778,2008-08-20,02:15:24
40.031028,116.411312,0,641,39680.0940509259,2008-08-20,02:15:26
40.031029,116.411294,0,642,39680.0940740741,2008-08-20,02:15:28
40.031033,116.411287,0,641,39680.0940972222,2008-08-20,02:15:30
40.031058,116.411367,0,642,39680.0941203704,2008-08-20,02:15:32
40.031088,116.411481,0,642,39680.0941435185,2008-08-20,02:15:34
40.031115,116.411614,0,642,39680.0941666667,2008-08-20,02:15:36
40.031114,116.411655,0,642,39680.0941898148,2008-08-20,02:15:38
40.031104,116.41165,0,643,39680.094212963,2008-08-20,02:15:40
40.031106,116.411617,0,644,39680.0942361111,2008-08-20,02:15:42
40.03111,116.411609,0,647,39680.0942592593,2008-08-20,02:15:44
40.031121,116.411592,0,649,39680.0942824074,2008-08-20,02:15:46
40.031118,116.411584,0,651,39680.0943055556,2008-08-20,02:15:48
40.031118,116.4116,0,652,39680.0943287037,2008-08-20,02:15:50
40.031129,116.411602,0,654,39680.0943518518,2008-08-20,02:15:52
40.03114,116.411606,0,655,39680.094375,2008-08-20,02:15:54
40.031152,116.411612,0,657,39680.0943981481,2008-08-20,02:15:56
40.031157,116.411595,0,658,39680.0944212963,2008-08-20,02:15:58
40.031168,116.41161,0,660,39680.0944444444,2008-08-20,02:16:00
40.031161,116.411616,0,661,39680.0944675926,2008-08-20,02:16:02
40.031157,116.411628,0,659,39680.0944907407,2008-08-20,02:16:04
40.031155,116.411642,0,657,39680.0945138889,2008-08-20,02:16:06
40.031142,116.411693,0,656,39680.094537037,2008-08-20,02:16:08
40.031129,116.411786,0,655,39680.0945601852,2008-08-20,02:16:10
40.031131,116.411866,0,653,39680.0945833333,2008-08-20,02:16:12
40.031137,116.411919,0,654,39680.0946064815,2008-08-20,02:16:14
40.031139,116.411903,0,654,39680.0946296296,2008-08-20,02:16:16
40.031133,116.411875,0,655,39680.0946527778,2008-08-20,02:16:18
40.031117,116.411862,0,654,39680.0946759259,2008-08-20,02:16:20
40.031095,116.411828,0,654,39680.0946990741,2008-08-20,02:16:22
40.031077,116.411797,0,655,39680.0947222222,2008-08-20,02:16:24
40.031078,116.411849,0,653,39680.0947453704,2008-08-20,02:16:26
40.031082,116.41191,0,652,39680.0947685185,2008-08-20,02:16:28
40.031088,116.411959,0,651,39680.0947916667,2008-08-20,02:16:30
40.031078,116.412001,0,649,39680.0948148148,2008-08-20,02:16:32
40.031063,116.41198,0,646,39680.094837963,2008-08-20,02:16:34
40.031084,116.412098,0,641,39680.0948611111,2008-08-20,02:16:36
40.031111,116.412154,0,636,39680.0948842593,2008-08-20,02:16:38
40.031133,116.412182,0,633,39680.0949074074,2008-08-20,02:16:40
40.031174,116.41228,0,630,39680.0949305556,2008-08-20,02:16:42
40.031219,116.412425,0,627,39680.0949537037,2008-08-20,02:16:44
40.03125,116.412554,0,623,39680.0949768518,2008-08-20,02:16:46
40.031269,116.412665,0,619,39680.095,2008-08-20,02:16:48
40.031278,116.412708,0,618,39680.0950231481,2008-08-20,02:16:50
40.031265,116.412736,0,614,39680.0950462963,2008-08-20,02:16:52
40.031245,116.412752,0,608,39680.0950694444,2008-08-20,02:16:54
40.031226,116.412765,0,602,39680.0950925926,2008-08-20,02:16:56
40.031217,116.412773,0,598,39680.0951157407,2008-08-20,02:16:58
40.031205,116.412781,0,596,39680.0951388889,2008-08-20,02:17:00
40.031186,116.412798,0,594,39680.095162037,2008-08-20,02:17:02
40.031192,116.412826,0,595,39680.0951851852,2008-08-20,02:17:04
40.031214,116.412856,0,591,39680.0952083333,2008-08-20,02:17:06
40.031229,116.412878,0,585,39680.0952314815,2008-08-20,02:17:08
40.031241,116.412887,0,578,39680.0952546296,2008-08-20,02:17:10
40.031257,116.412876,0,571,39680.0952777778,2008-08-20,02:17:12
40.031258,116.41286,0,564,39680.0953009259,2008-08-20,02:17:14
40.031261,116.412848,0,565,39680.0953240741,2008-08-20,02:17:16
40.031256,116.412888,0,566,39680.0953472222,2008-08-20,02:17:18
40.031264,116.412952,0,568,39680.0953703704,2008-08-20,02:17:20
40.031273,116.413013,0,570,39680.0953935185,2008-08-20,02:17:22
40.031278,116.413082,0,573,39680.0954166667,2008-08-20,02:17:24
40.031285,116.413169,0,576,39680.0954398148,2008-08-20,02:17:26
40.031295,116.413243,0,580,39680.095462963,2008-08-20,02:17:28
40.031307,116.413332,0,584,39680.0954861111,2008-08-20,02:17:30
40.031308,116.413411,0,588,39680.0955092593,2008-08-20,02:17:32
40.031314,116.413473,0,592,39680.0955324074,2008-08-20,02:17:34
40.031471,116.413688,0,651,39680.0965046296,2008-08-20,02:18:58
40.031489,116.413752,0,649,39680.0965277778,2008-08-20,02:19:00
40.031492,116.413778,0,646,39680.0965509259,2008-08-20,02:19:02
40.03148,116.413782,0,643,39680.0965740741,2008-08-20,02:19:04
40.031477,116.413757,0,640,39680.0965972222,2008-08-20,02:19:06
40.031469,116.413687,0,640,39680.0966203704,2008-08-20,02:19:08
40.031455,116.413637,0,640,39680.0966435185,2008-08-20,02:19:10
40.031456,116.413657,0,641,39680.0966666667,2008-08-20,02:19:12
40.031469,116.413723,0,641,39680.0966898148,2008-08-20,02:19:14
40.031492,116.413807,0,639,39680.096712963,2008-08-20,02:19:16
40.031502,116.413859,0,637,39680.0967361111,2008-08-20,02:19:18
40.031511,116.413924,0,636,39680.0967592593,2008-08-20,02:19:20
40.031513,116.413953,0,636,39680.0967824074,2008-08-20,02:19:22
40.031524,116.414001,0,635,39680.0968055556,2008-08-20,02:19:24
40.031538,116.414056,0,635,39680.0968287037,2008-08-20,02:19:26
40.031549,116.414087,0,635,39680.0968518518,2008-08-20,02:19:28
40.03155,116.414107,0,635,39680.096875,2008-08-20,02:19:30
40.031553,116.414134,0,636,39680.0968981481,2008-08-20,02:19:32
40.031554,116.414212,0,636,39680.0969212963,2008-08-20,02:19:34
40.031547,116.414287,0,636,39680.0969444444,2008-08-20,02:19:36
40.031575,116.414347,0,636,39680.0969675926,2008-08-20,02:19:38
40.031594,116.414364,0,637,39680.0969907407,2008-08-20,02:19:40
40.031616,116.414434,0,637,39680.0970138889,2008-08-20,02:19:42
40.03163,116.414455,0,639,39680.097037037,2008-08-20,02:19:44
40.031648,116.414499,0,641,39680.0970601852,2008-08-20,02:19:46
40.031641,116.414491,0,643,39680.0970833333,2008-08-20,02:19:48
40.031636,116.414503,0,645,39680.0971064815,2008-08-20,02:19:50
40.031624,116.414478,0,645,39680.0971296296,2008-08-20,02:19:52
40.031624,116.414496,0,646,39680.0971527778,2008-08-20,02:19:54
40.031623,116.414485,0,648,39680.0971759259,2008-08-20,02:19:56
40.031622,116.414409,0,650,39680.0971990741,2008-08-20,02:19:58
40.031594,116.414226,0,654,39680.0972222222,2008-08-20,02:20:00
40.031533,116.414,0,658,39680.0972453704,2008-08-20,02:20:02
40.03151,116.413965,0,659,39680.0972685185,2008-08-20,02:20:04
40.031467,116.413781,0,662,39680.0972916667,2008-08-20,02:20:06
40.031462,116.413748,0,663,39680.0973148148,2008-08-20,02:20:08
40.031472,116.413748,0,663,39680.097337963,2008-08-20,02:20:10
40.031487,116.41375,0,663,39680.0973611111,2008-08-20,02:20:12
40.031493,116.413739,0,664,39680.0973842593,2008-08-20,02:20:14
40.031493,116.413721,0,664,39680.0974074074,2008-08-20,02:20:16
40.031485,116.413631,0,662,39680.0974305556,2008-08-20,02:20:18
40.03148,116.413548,0,661,39680.0974537037,2008-08-20,02:20:20
40.03148,116.413497,0,662,39680.0974768519,2008-08-20,02:20:22
40.031482,116.413447,0,662,39680.0975,2008-08-20,02:20:24
40.031478,116.413378,0,663,39680.0975231482,2008-08-20,02:20:26
40.03148,116.413344,0,663,39680.0975462963,2008-08-20,02:20:28
40.031497,116.41344,0,663,39680.0975694444,2008-08-20,02:20:30
40.031529,116.413612,0,662,39680.0975925926,2008-08-20,02:20:32
40.031539,116.41375,0,661,39680.0976157407,2008-08-20,02:20:34
40.031538,116.413804,0,660,39680.0976388889,2008-08-20,02:20:36
40.031537,116.413825,0,660,39680.097662037,2008-08-20,02:20:38
40.031541,116.413833,0,660,39680.0976851852,2008-08-20,02:20:40
40.03155,116.413814,0,660,39680.0977083333,2008-08-20,02:20:42
40.031543,116.413764,0,660,39680.0977314815,2008-08-20,02:20:44
40.031546,116.413739,0,661,39680.0977546296,2008-08-20,02:20:46
40.031544,116.413677,0,661,39680.0977777778,2008-08-20,02:20:48
40.03153,116.413648,0,661,39680.0978009259,2008-08-20,02:20:50
40.03151,116.413615,0,662,39680.0978240741,2008-08-20,02:20:52
40.031497,116.41358,0,662,39680.0978472222,2008-08-20,02:20:54
40.031484,116.413516,0,663,39680.0978703704,2008-08-20,02:20:56
40.031471,116.413442,0,663,39680.0978935185,2008-08-20,02:20:58
40.031448,116.413384,0,664,39680.0979166667,2008-08-20,02:21:00
40.031424,116.413326,0,664,39680.0979398148,2008-08-20,02:21:02
40.031405,116.413232,0,664,39680.097962963,2008-08-20,02:21:04
40.031394,116.413125,0,664,39680.0979861111,2008-08-20,02:21:06
40.031368,116.413029,0,663,39680.0980092593,2008-08-20,02:21:08
40.031356,116.412971,0,664,39680.0980324074,2008-08-20,02:21:10
40.031364,116.412958,0,665,39680.0980555556,2008-08-20,02:21:12
40.031367,116.412931,0,668,39680.0980787037,2008-08-20,02:21:14
40.031372,116.412903,0,671,39680.0981018519,2008-08-20,02:21:16
40.031377,116.412862,0,673,39680.098125,2008-08-20,02:21:18
40.031396,116.412915,0,678,39680.0981481481,2008-08-20,02:21:20
40.031409,116.412946,0,684,39680.0981712963,2008-08-20,02:21:22
40.031399,116.41297,0,687,39680.0981944444,2008-08-20,02:21:24
40.031398,116.413014,0,688,39680.0982175926,2008-08-20,02:21:26
40.03137,116.413023,0,687,39680.0982407407,2008-08-20,02:21:28
40.031351,116.412998,0,687,39680.0982638889,2008-08-20,02:21:30
40.031337,116.412957,0,688,39680.098287037,2008-08-20,02:21:32
40.031331,116.412919,0,687,39680.0983101852,2008-08-20,02:21:34
40.03132,116.412892,0,687,39680.0983333333,2008-08-20,02:21:36
40.031311,116.412865,0,687,39680.0983564815,2008-08-20,02:21:38
40.031315,116.412812,0,686,39680.0983796296,2008-08-20,02:21:40
40.031331,116.412731,0,685,39680.0984027778,2008-08-20,02:21:42
40.031331,116.412668,0,684,39680.0984259259,2008-08-20,02:21:44
40.031336,116.412648,0,683,39680.0984490741,2008-08-20,02:21:46
40.031328,116.4126,0,684,39680.0984722222,2008-08-20,02:21:48
40.031316,116.412543,0,682,39680.0984953704,2008-08-20,02:21:50
40.031299,116.412524,0,676,39680.0985185185,2008-08-20,02:21:52
40.031293,116.41257,0,666,39680.0985416667,2008-08-20,02:21:54
40.031281,116.41262,0,658,39680.0985648148,2008-08-20,02:21:56
40.031283,116.412669,0,650,39680.098587963,2008-08-20,02:21:58
40.031285,116.412693,0,645,39680.0986111111,2008-08-20,02:22:00
40.031278,116.412721,0,642,39680.0986342593,2008-08-20,02:22:02
40.031288,116.412741,0,641,39680.0986574074,2008-08-20,02:22:04
40.031305,116.412746,0,641,39680.0986805556,2008-08-20,02:22:06
40.031319,116.412745,0,641,39680.0987037037,2008-08-20,02:22:08
40.03133,116.41275,0,640,39680.0987268519,2008-08-20,02:22:10
40.031334,116.412766,0,640,39680.09875,2008-08-20,02:22:12
40.031323,116.412756,0,639,39680.0987731481,2008-08-20,02:22:14
40.031316,116.412688,0,641,39680.0987962963,2008-08-20,02:22:16
40.031299,116.412616,0,643,39680.0988194444,2008-08-20,02:22:18
40.031288,116.412578,0,645,39680.0988425926,2008-08-20,02:22:20
40.031278,116.412547,0,647,39680.0988657407,2008-08-20,02:22:22
40.031281,116.412547,0,650,39680.0988888889,2008-08-20,02:22:24
40.031283,116.412541,0,652,39680.098912037,2008-08-20,02:22:26
40.031277,116.412539,0,654,39680.0989351852,2008-08-20,02:22:28
40.03126,116.412549,0,655,39680.0989583333,2008-08-20,02:22:30
40.031254,116.412554,0,656,39680.0989814815,2008-08-20,02:22:32
40.031265,116.412554,0,657,39680.0990046296,2008-08-20,02:22:34
40.031285,116.412526,0,658,39680.0990277778,2008-08-20,02:22:36
40.031288,116.412496,0,658,39680.0990509259,2008-08-20,02:22:38
40.031286,116.412484,0,659,39680.0990740741,2008-08-20,02:22:40
40.031275,116.412453,0,663,39680.0990972222,2008-08-20,02:22:42
40.031255,116.412432,0,669,39680.0991203704,2008-08-20,02:22:44
40.031247,116.4124,0,673,39680.0991435185,2008-08-20,02:22:46
40.031248,116.412392,0,672,39680.0991666667,2008-08-20,02:22:48
40.031241,116.412431,0,665,39680.0991898148,2008-08-20,02:22:50
40.031232,116.412497,0,655,39680.099212963,2008-08-20,02:22:52
40.031219,116.412485,0,653,39680.0992361111,2008-08-20,02:22:54
40.031233,116.412477,0,651,39680.0992592593,2008-08-20,02:22:56
40.031242,116.412455,0,651,39680.0992824074,2008-08-20,02:22:58
40.03125,116.412447,0,652,39680.0993055556,2008-08-20,02:23:00
40.031254,116.4125,0,656,39680.0993287037,2008-08-20,02:23:02
40.031256,116.412541,0,658,39680.0993518519,2008-08-20,02:23:04
40.031264,116.412564,0,660,39680.099375,2008-08-20,02:23:06
40.031278,116.412555,0,663,39680.0993981481,2008-08-20,02:23:08
40.031291,116.412551,0,667,39680.0994212963,2008-08-20,02:23:10
40.031301,116.412597,0,664,39680.0994444444,2008-08-20,02:23:12
40.031314,116.412645,0,659,39680.0994675926,2008-08-20,02:23:14
40.031322,116.412678,0,658,39680.0994907407,2008-08-20,02:23:16
40.031351,116.412738,0,655,39680.0995138889,2008-08-20,02:23:18
40.031376,116.412792,0,654,39680.099537037,2008-08-20,02:23:20
40.031393,116.412832,0,655,39680.0995601852,2008-08-20,02:23:22
40.031397,116.412873,0,656,39680.0995833333,2008-08-20,02:23:24
40.031389,116.412891,0,657,39680.0996064815,2008-08-20,02:23:26
40.031388,116.412917,0,657,39680.0996296296,2008-08-20,02:23:28
40.031383,116.412928,0,658,39680.0996527778,2008-08-20,02:23:30
40.031381,116.412948,0,659,39680.0996759259,2008-08-20,02:23:32
40.031381,116.412944,0,662,39680.0996990741,2008-08-20,02:23:34
40.031378,116.412935,0,666,39680.0997222222,2008-08-20,02:23:36
40.031367,116.412936,0,670,39680.0997453704,2008-08-20,02:23:38
40.031354,116.41292,0,675,39680.0997685185,2008-08-20,02:23:40
40.031342,116.412912,0,680,39680.0997916667,2008-08-20,02:23:42
40.031339,116.412887,0,684,39680.0998148148,2008-08-20,02:23:44
40.031346,116.412856,0,690,39680.099837963,2008-08-20,02:23:46
40.031351,116.412854,0,695,39680.0998611111,2008-08-20,02:23:48
40.031361,116.412856,0,698,39680.0998842593,2008-08-20,02:23:50
40.03137,116.412852,0,702,39680.0999074074,2008-08-20,02:23:52
40.03137,116.412839,0,706,39680.0999305556,2008-08-20,02:23:54
40.031366,116.412826,0,708,39680.0999537037,2008-08-20,02:23:56
40.031372,116.412823,0,712,39680.0999768519,2008-08-20,02:23:58
40.031375,116.412805,0,717,39680.1,2008-08-20,02:24:00
40.031384,116.412798,0,721,39680.1000231481,2008-08-20,02:24:02
40.031364,116.412741,0,720,39680.1000462963,2008-08-20,02:24:04
40.031333,116.412678,0,718,39680.1000694444,2008-08-20,02:24:06
40.031314,116.412601,0,717,39680.1000925926,2008-08-20,02:24:08
40.031309,116.412545,0,714,39680.1001157407,2008-08-20,02:24:10
40.031307,116.412518,0,710,39680.1001388889,2008-08-20,02:24:12
40.031304,116.412486,0,707,39680.100162037,2008-08-20,02:24:14
40.031296,116.412437,0,704,39680.1001851852,2008-08-20,02:24:16
40.031282,116.412391,0,702,39680.1002083333,2008-08-20,02:24:18
40.031272,116.412332,0,701,39680.1002314815,2008-08-20,02:24:20
40.031264,116.412271,0,700,39680.1002546296,2008-08-20,02:24:22
40.031257,116.412211,0,699,39680.1002777778,2008-08-20,02:24:24
40.031244,116.412136,0,698,39680.1003009259,2008-08-20,02:24:26
40.031232,116.412073,0,697,39680.1003240741,2008-08-20,02:24:28
40.031212,116.412036,0,696,39680.1003472222,2008-08-20,02:24:30
40.031192,116.411997,0,694,39680.1003703704,2008-08-20,02:24:32
40.031171,116.411941,0,693,39680.1003935185,2008-08-20,02:24:34
40.031162,116.411914,0,691,39680.1004166667,2008-08-20,02:24:36
40.031156,116.411865,0,690,39680.1004398148,2008-08-20,02:24:38
40.031152,116.411847,0,689,39680.100462963,2008-08-20,02:24:40
40.031151,116.411815,0,687,39680.1004861111,2008-08-20,02:24:42
40.031133,116.41177,0,687,39680.1005092593,2008-08-20,02:24:44
40.031128,116.411726,0,686,39680.1005324074,2008-08-20,02:24:46
40.031113,116.411631,0,685,39680.1005555556,2008-08-20,02:24:48
40.031092,116.411536,0,685,39680.1005787037,2008-08-20,02:24:50
40.031069,116.411426,0,685,39680.1006018519,2008-08-20,02:24:52
40.03107,116.411321,0,685,39680.100625,2008-08-20,02:24:54
40.031071,116.411224,0,685,39680.1006481481,2008-08-20,02:24:56
40.031063,116.411181,0,684,39680.1006712963,2008-08-20,02:24:58
40.031061,116.411164,0,684,39680.1006944444,2008-08-20,02:25:00
40.031047,116.411168,0,683,39680.1007175926,2008-08-20,02:25:02
40.031046,116.411161,0,682,39680.1007407407,2008-08-20,02:25:04
40.031043,116.411125,0,681,39680.1007638889,2008-08-20,02:25:06
40.031044,116.411088,0,680,39680.100787037,2008-08-20,02:25:08
40.031038,116.411018,0,680,39680.1008101852,2008-08-20,02:25:10
40.03103,116.410983,0,679,39680.1008333333,2008-08-20,02:25:12
40.031015,116.410952,0,678,39680.1008564815,2008-08-20,02:25:14
40.031001,116.410945,0,677,39680.1008796296,2008-08-20,02:25:16
40.031001,116.41096,0,676,39680.1009027778,2008-08-20,02:25:18
40.03101,116.411031,0,674,39680.1009259259,2008-08-20,02:25:20
40.031029,116.411073,0,673,39680.1009490741,2008-08-20,02:25:22
40.031046,116.41113,0,672,39680.1009722222,2008-08-20,02:25:24
40.031064,116.411173,0,670,39680.1009953704,2008-08-20,02:25:26
40.031078,116.411199,0,670,39680.1010185185,2008-08-20,02:25:28
40.03108,116.411197,0,669,39680.1010416667,2008-08-20,02:25:30
40.03108,116.411177,0,668,39680.1010648148,2008-08-20,02:25:32
40.031081,116.411161,0,668,39680.101087963,2008-08-20,02:25:34
40.031069,116.411121,0,668,39680.1011111111,2008-08-20,02:25:36
40.031049,116.411086,0,668,39680.1011342593,2008-08-20,02:25:38
40.031027,116.411049,0,667,39680.1011574074,2008-08-20,02:25:40
40.031024,116.411004,0,667,39680.1011805556,2008-08-20,02:25:42
40.031029,116.410997,0,667,39680.1012037037,2008-08-20,02:25:44
40.031031,116.410956,0,666,39680.1012268519,2008-08-20,02:25:46
40.031031,116.410889,0,666,39680.10125,2008-08-20,02:25:48
40.031029,116.410852,0,666,39680.1012731481,2008-08-20,02:25:50
40.031021,116.410816,0,665,39680.1012962963,2008-08-20,02:25:52
40.031017,116.410772,0,665,39680.1013194444,2008-08-20,02:25:54
40.031017,116.410733,0,664,39680.1013425926,2008-08-20,02:25:56
40.03102,116.41072,0,664,39680.1013657407,2008-08-20,02:25:58
40.031017,116.410724,0,663,39680.1013888889,2008-08-20,02:26:00
40.031013,116.410693,0,662,39680.101412037,2008-08-20,02:26:02
40.030996,116.410664,0,662,39680.1014351852,2008-08-20,02:26:04
40.030998,116.410675,0,662,39680.1014583333,2008-08-20,02:26:06
40.031004,116.41068,0,663,39680.1014814815,2008-08-20,02:26:08
40.030992,116.410615,0,663,39680.1015046296,2008-08-20,02:26:10
40.031001,116.41067,0,664,39680.1015277778,2008-08-20,02:26:12
40.030988,116.410703,0,663,39680.1015509259,2008-08-20,02:26:14
40.03101,116.410897,0,661,39680.1015740741,2008-08-20,02:26:16
40.031044,116.411078,0,661,39680.1015972222,2008-08-20,02:26:18
40.031067,116.411175,0,661,39680.1016203704,2008-08-20,02:26:20
40.031087,116.411292,0,660,39680.1016435185,2008-08-20,02:26:22
40.031097,116.411359,0,658,39680.1016666667,2008-08-20,02:26:24
40.031117,116.411375,0,658,39680.1016898148,2008-08-20,02:26:26
40.031125,116.41132,0,658,39680.101712963,2008-08-20,02:26:28
40.031121,116.411262,0,659,39680.1017361111,2008-08-20,02:26:30
40.031115,116.411226,0,661,39680.1017592593,2008-08-20,02:26:32
40.031111,116.41121,0,662,39680.1017824074,2008-08-20,02:26:34
40.031113,116.411208,0,662,39680.1018055556,2008-08-20,02:26:36
40.031102,116.411227,0,661,39680.1018287037,2008-08-20,02:26:38
40.031091,116.411312,0,657,39680.1018518518,2008-08-20,02:26:40
40.031082,116.411361,0,655,39680.101875,2008-08-20,02:26:42
40.031064,116.411265,0,652,39680.1018981481,2008-08-20,02:26:44
40.03106,116.411246,0,653,39680.1019212963,2008-08-20,02:26:46
40.031046,116.411213,0,655,39680.1019444444,2008-08-20,02:26:48
40.03103,116.411153,0,658,39680.1019675926,2008-08-20,02:26:50
40.031009,116.411119,0,659,39680.1019907407,2008-08-20,02:26:52
40.030997,116.411146,0,659,39680.1020138889,2008-08-20,02:26:54
40.031005,116.411219,0,658,39680.102037037,2008-08-20,02:26:56
40.031019,116.411247,0,659,39680.1020601852,2008-08-20,02:26:58
40.031046,116.411289,0,659,39680.1020833333,2008-08-20,02:27:00
40.03105,116.411259,0,657,39680.1021064815,2008-08-20,02:27:02
40.031044,116.411242,0,656,39680.1021296296,2008-08-20,02:27:04
40.031053,116.411199,0,657,39680.1021527778,2008-08-20,02:27:06
40.031048,116.411146,0,657,39680.1021759259,2008-08-20,02:27:08
40.031048,116.411138,0,656,39680.1021990741,2008-08-20,02:27:10
40.031037,116.411113,0,655,39680.1022222222,2008-08-20,02:27:12
40.031021,116.411041,0,653,39680.1022453704,2008-08-20,02:27:14
40.031019,116.410978,0,651,39680.1022685185,2008-08-20,02:27:16
40.03102,116.41094,0,650,39680.1022916667,2008-08-20,02:27:18
40.031014,116.410931,0,647,39680.1023148148,2008-08-20,02:27:20
40.031012,116.410918,0,646,39680.102337963,2008-08-20,02:27:22
40.031023,116.410911,0,644,39680.1023611111,2008-08-20,02:27:24
40.031031,116.410894,0,643,39680.1023842593,2008-08-20,02:27:26
40.031028,116.410852,0,641,39680.1024074074,2008-08-20,02:27:28
40.031008,116.410807,0,639,39680.1024305556,2008-08-20,02:27:30
40.030973,116.410739,0,638,39680.1024537037,2008-08-20,02:27:32
40.030956,116.410664,0,636,39680.1024768518,2008-08-20,02:27:34
40.030958,116.410634,0,635,39680.1025,2008-08-20,02:27:36
40.030953,116.410623,0,633,39680.1025231481,2008-08-20,02:27:38
40.030936,116.410574,0,631,39680.1025462963,2008-08-20,02:27:40
40.030926,116.410564,0,630,39680.1025694444,2008-08-20,02:27:42
40.030917,116.410566,0,629,39680.1025925926,2008-08-20,02:27:44
40.030916,116.410574,0,625,39680.1026157407,2008-08-20,02:27:46
40.030911,116.410579,0,619,39680.1026388889,2008-08-20,02:27:48
40.030896,116.410549,0,615,39680.102662037,2008-08-20,02:27:50
40.030896,116.410533,0,611,39680.1026851852,2008-08-20,02:27:52
40.030909,116.410507,0,609,39680.1027083333,2008-08-20,02:27:54
40.030916,116.410471,0,605,39680.1027314815,2008-08-20,02:27:56
40.030909,116.410431,0,603,39680.1027546296,2008-08-20,02:27:58
40.030901,116.410434,0,599,39680.1027777778,2008-08-20,02:28:00
40.030883,116.410435,0,595,39680.1028009259,2008-08-20,02:28:02
40.030876,116.410436,0,590,39680.1028240741,2008-08-20,02:28:04
40.030862,116.410448,0,585,39680.1028472222,2008-08-20,02:28:06
40.030846,116.410462,0,581,39680.1028703704,2008-08-20,02:28:08
40.03084,116.410458,0,577,39680.1028935185,2008-08-20,02:28:10
40.030848,116.41042,0,574,39680.1029166667,2008-08-20,02:28:12
40.030836,116.41038,0,572,39680.1029398148,2008-08-20,02:28:14
40.030824,116.410303,0,570,39680.102962963,2008-08-20,02:28:16
40.030808,116.410254,0,568,39680.1029861111,2008-08-20,02:28:18
40.030932,116.410559,0,539,39680.1052083333,2008-08-20,02:31:30
40.030947,116.410621,0,539,39680.1052314815,2008-08-20,02:31:32
40.030956,116.410638,0,539,39680.1052546296,2008-08-20,02:31:34
40.030972,116.410615,0,539,39680.1052777778,2008-08-20,02:31:36
40.030971,116.41059,0,541,39680.1053009259,2008-08-20,02:31:38
40.030971,116.410577,0,541,39680.1053240741,2008-08-20,02:31:40
40.030986,116.410689,0,540,39680.1053472222,2008-08-20,02:31:42
40.031027,116.410911,0,539,39680.1053703704,2008-08-20,02:31:44
40.031068,116.411116,0,537,39680.1053935185,2008-08-20,02:31:46
40.031096,116.411199,0,536,39680.1054166667,2008-08-20,02:31:48
40.031106,116.411249,0,537,39680.1054398148,2008-08-20,02:31:50
40.03111,116.411251,0,537,39680.105462963,2008-08-20,02:31:52
40.031128,116.411274,0,537,39680.1054861111,2008-08-20,02:31:54
40.031165,116.411231,0,538,39680.1055092593,2008-08-20,02:31:56
40.031206,116.411196,0,538,39680.1055324074,2008-08-20,02:31:58
40.031244,116.411193,0,538,39680.1055555556,2008-08-20,02:32:00
40.031262,116.411181,0,538,39680.1055787037,2008-08-20,02:32:02
40.031255,116.411133,0,538,39680.1056018519,2008-08-20,02:32:04
40.031245,116.411088,0,539,39680.105625,2008-08-20,02:32:06
40.03125,116.411063,0,539,39680.1056481482,2008-08-20,02:32:08
40.031237,116.411055,0,539,39680.1056712963,2008-08-20,02:32:10
40.031225,116.411085,0,539,39680.1056944444,2008-08-20,02:32:12
40.031209,116.411095,0,539,39680.1057175926,2008-08-20,02:32:14
40.031192,116.411094,0,539,39680.1057407407,2008-08-20,02:32:16
40.031179,116.411074,0,539,39680.1057638889,2008-08-20,02:32:18
40.031149,116.41103,0,539,39680.105787037,2008-08-20,02:32:20
40.031136,116.410991,0,539,39680.1058101852,2008-08-20,02:32:22
40.031138,116.410943,0,540,39680.1058333333,2008-08-20,02:32:24
40.031131,116.410874,0,540,39680.1058564815,2008-08-20,02:32:26
40.031118,116.41084,0,539,39680.1058796296,2008-08-20,02:32:28
40.031109,116.410821,0,539,39680.1059027778,2008-08-20,02:32:30
40.031095,116.410734,0,539,39680.1059259259,2008-08-20,02:32:32
40.031081,116.410641,0,540,39680.1059490741,2008-08-20,02:32:34
40.031073,116.41057,0,541,39680.1059722222,2008-08-20,02:32:36
40.03107,116.410535,0,541,39680.1059953704,2008-08-20,02:32:38
40.031076,116.410515,0,541,39680.1060185185,2008-08-20,02:32:40
40.031078,116.410517,0,541,39680.1060416667,2008-08-20,02:32:42
40.031097,116.410495,0,541,39680.1060648148,2008-08-20,02:32:44
40.031111,116.41049,0,542,39680.106087963,2008-08-20,02:32:46
40.0311,116.410449,0,542,39680.1061111111,2008-08-20,02:32:48
40.031074,116.410421,0,543,39680.1061342593,2008-08-20,02:32:50
40.031048,116.410384,0,543,39680.1061574074,2008-08-20,02:32:52
40.031025,116.41035,0,544,39680.1061805556,2008-08-20,02:32:54
40.031008,116.410345,0,544,39680.1062037037,2008-08-20,02:32:56
40.031004,116.410344,0,545,39680.1062268519,2008-08-20,02:32:58
40.030997,116.410371,0,546,39680.10625,2008-08-20,02:33:00
40.030991,116.410396,0,548,39680.1062731481,2008-08-20,02:33:02
40.031002,116.410426,0,549,39680.1062962963,2008-08-20,02:33:04
40.031019,116.410444,0,551,39680.1063194444,2008-08-20,02:33:06
40.031018,116.410469,0,552,39680.1063425926,2008-08-20,02:33:08
40.031016,116.410511,0,553,39680.1063657407,2008-08-20,02:33:10
40.031006,116.410528,0,554,39680.1063888889,2008-08-20,02:33:12
40.031001,116.410563,0,553,39680.106412037,2008-08-20,02:33:14
40.030991,116.41056,0,553,39680.1064351852,2008-08-20,02:33:16
40.030977,116.410533,0,553,39680.1064583333,2008-08-20,02:33:18
40.030969,116.410523,0,554,39680.1064814815,2008-08-20,02:33:20
40.030957,116.410543,0,554,39680.1065046296,2008-08-20,02:33:22
40.030965,116.410566,0,553,39680.1065277778,2008-08-20,02:33:24
40.030976,116.410586,0,552,39680.1065509259,2008-08-20,02:33:26
40.03097,116.410556,0,552,39680.1065740741,2008-08-20,02:33:28
40.030952,116.410531,0,552,39680.1065972222,2008-08-20,02:33:30
40.030949,116.410453,0,553,39680.1066203704,2008-08-20,02:33:32
40.03095,116.410371,0,554,39680.1066435185,2008-08-20,02:33:34
40.030956,116.410299,0,555,39680.1066666667,2008-08-20,02:33:36
40.030962,116.410265,0,555,39680.1066898148,2008-08-20,02:33:38
40.030966,116.410283,0,555,39680.106712963,2008-08-20,02:33:40
40.030971,116.410345,0,554,39680.1067361111,2008-08-20,02:33:42
40.030979,116.410417,0,553,39680.1067592593,2008-08-20,02:33:44
40.030992,116.410447,0,554,39680.1067824074,2008-08-20,02:33:46
40.031002,116.410482,0,553,39680.1068055556,2008-08-20,02:33:48
40.030998,116.410453,0,554,39680.1068287037,2008-08-20,02:33:50
40.030981,116.410419,0,553,39680.1068518519,2008-08-20,02:33:52
40.030979,116.410404,0,553,39680.106875,2008-08-20,02:33:54
40.030986,116.410423,0,553,39680.1068981481,2008-08-20,02:33:56
40.030995,116.41045,0,552,39680.1069212963,2008-08-20,02:33:58
40.031002,116.410463,0,552,39680.1069444444,2008-08-20,02:34:00
40.03101,116.410484,0,552,39680.1069675926,2008-08-20,02:34:02
40.031022,116.41052,0,552,39680.1069907407,2008-08-20,02:34:04
40.031035,116.41062,0,551,39680.1070138889,2008-08-20,02:34:06
40.031055,116.410693,0,550,39680.107037037,2008-08-20,02:34:08
40.031081,116.410784,0,549,39680.1070601852,2008-08-20,02:34:10
40.031103,116.410866,0,549,39680.1070833333,2008-08-20,02:34:12
40.031136,116.410838,0,548,39680.1071064815,2008-08-20,02:34:14
40.031158,116.410834,0,548,39680.1071296296,2008-08-20,02:34:16
40.031176,116.410846,0,547,39680.1071527778,2008-08-20,02:34:18
40.031192,116.410882,0,547,39680.1071759259,2008-08-20,02:34:20
40.031221,116.410908,0,546,39680.1071990741,2008-08-20,02:34:22
40.031241,116.410941,0,546,39680.1072222222,2008-08-20,02:34:24
40.031238,116.41094,0,545,39680.1072453704,2008-08-20,02:34:26
40.031218,116.410928,0,545,39680.1072685185,2008-08-20,02:34:28
40.031196,116.410947,0,544,39680.1072916667,2008-08-20,02:34:30
40.031196,116.410964,0,544,39680.1073148148,2008-08-20,02:34:32
40.03121,116.410959,0,544,39680.107337963,2008-08-20,02:34:34
40.031211,116.410933,0,544,39680.1073611111,2008-08-20,02:34:36
40.031216,116.410904,0,544,39680.1073842593,2008-08-20,02:34:38
40.031208,116.41083,0,544,39680.1074074074,2008-08-20,02:34:40
40.031192,116.410799,0,545,39680.1074305556,2008-08-20,02:34:42
40.031182,116.410798,0,545,39680.1074537037,2008-08-20,02:34:44
40.031167,116.410791,0,545,39680.1074768519,2008-08-20,02:34:46
40.031155,116.410821,0,545,39680.1075,2008-08-20,02:34:48
40.031156,116.410813,0,545,39680.1075231481,2008-08-20,02:34:50
40.031142,116.410803,0,545,39680.1075462963,2008-08-20,02:34:52
40.031132,116.410807,0,545,39680.1075694444,2008-08-20,02:34:54
40.031123,116.410808,0,545,39680.1075925926,2008-08-20,02:34:56
40.031119,116.410783,0,546,39680.1076157407,2008-08-20,02:34:58
40.031106,116.410767,0,547,39680.1076388889,2008-08-20,02:35:00
40.031109,116.410751,0,547,39680.107662037,2008-08-20,02:35:02
40.031122,116.410745,0,547,39680.1076851852,2008-08-20,02:35:04
40.03114,116.410724,0,547,39680.1077083333,2008-08-20,02:35:06
40.031158,116.410718,0,546,39680.1077314815,2008-08-20,02:35:08
40.03118,116.410716,0,546,39680.1077546296,2008-08-20,02:35:10
40.031194,116.410749,0,545,39680.1077777778,2008-08-20,02:35:12
40.031197,116.410854,0,542,39680.1078009259,2008-08-20,02:35:14
40.031199,116.410932,0,540,39680.1078240741,2008-08-20,02:35:16
40.0312,116.410981,0,538,39680.1078472222,2008-08-20,02:35:18
40.031199,116.411009,0,536,39680.1078703704,2008-08-20,02:35:20
40.031186,116.410988,0,535,39680.1078935185,2008-08-20,02:35:22
40.031161,116.410888,0,535,39680.1079166667,2008-08-20,02:35:24
40.031145,116.410856,0,533,39680.1079398148,2008-08-20,02:35:26
40.031115,116.410784,0,533,39680.107962963,2008-08-20,02:35:28
40.031087,116.410708,0,533,39680.1079861111,2008-08-20,02:35:30
40.031059,116.410649,0,533,39680.1080092593,2008-08-20,02:35:32
40.031051,116.410619,0,533,39680.1080324074,2008-08-20,02:35:34
40.03106,116.410611,0,534,39680.1080555556,2008-08-20,02:35:36
40.031063,116.410593,0,534,39680.1080787037,2008-08-20,02:35:38
40.031078,116.410587,0,534,39680.1081018519,2008-08-20,02:35:40
40.031089,116.410599,0,533,39680.108125,2008-08-20,02:35:42
40.031097,116.410607,0,532,39680.1081481481,2008-08-20,02:35:44
40.031109,116.410572,0,532,39680.1081712963,2008-08-20,02:35:46
40.031098,116.41054,0,532,39680.1081944444,2008-08-20,02:35:48
40.031079,116.410493,0,532,39680.1082175926,2008-08-20,02:35:50
40.031069,116.410454,0,532,39680.1082407407,2008-08-20,02:35:52
40.031061,116.410428,0,532,39680.1082638889,2008-08-20,02:35:54
40.031052,116.410454,0,531,39680.108287037,2008-08-20,02:35:56
40.031065,116.410517,0,530,39680.1083101852,2008-08-20,02:35:58
40.031074,116.410548,0,528,39680.1083333333,2008-08-20,02:36:00
40.031086,116.410575,0,528,39680.1083564815,2008-08-20,02:36:02
40.031101,116.410576,0,528,39680.1083796296,2008-08-20,02:36:04
40.031108,116.410597,0,528,39680.1084027778,2008-08-20,02:36:06
40.031127,116.410542,0,529,39680.1084259259,2008-08-20,02:36:08
40.031131,116.410513,0,529,39680.1084490741,2008-08-20,02:36:10
40.03113,116.410518,0,529,39680.1084722222,2008-08-20,02:36:12
40.031131,116.410538,0,528,39680.1084953704,2008-08-20,02:36:14
40.025417,116.398805,0,531,39680.1097453704,2008-08-20,02:38:02
40.031439,116.412134,0,534,39680.1098148148,2008-08-20,02:38:08
40.031562,116.412675,0,534,39680.109837963,2008-08-20,02:38:10
40.031545,116.412636,0,535,39680.1098611111,2008-08-20,02:38:12
40.031524,116.412623,0,535,39680.1098842593,2008-08-20,02:38:14
40.031493,116.412517,0,535,39680.1099074074,2008-08-20,02:38:16
40.031462,116.412392,0,534,39680.1099305556,2008-08-20,02:38:18
40.031405,116.412157,0,534,39680.1099537037,2008-08-20,02:38:20
40.031353,116.411807,0,534,39680.1099768518,2008-08-20,02:38:22
40.031338,116.411767,0,534,39680.11,2008-08-20,02:38:24
40.031347,116.411873,0,532,39680.1100231481,2008-08-20,02:38:26
40.031368,116.411927,0,530,39680.1100462963,2008-08-20,02:38:28
40.03138,116.411931,0,529,39680.1100694444,2008-08-20,02:38:30
40.031392,116.41191,0,528,39680.1100925926,2008-08-20,02:38:32
40.031402,116.41195,0,527,39680.1101157407,2008-08-20,02:38:34
40.031402,116.411876,0,527,39680.1101388889,2008-08-20,02:38:36
40.031394,116.411846,0,526,39680.110162037,2008-08-20,02:38:38
40.031367,116.411699,0,525,39680.1101851852,2008-08-20,02:38:40
40.031345,116.411606,0,525,39680.1102083333,2008-08-20,02:38:42
40.031351,116.411583,0,524,39680.1102314815,2008-08-20,02:38:44
40.031356,116.411567,0,523,39680.1102546296,2008-08-20,02:38:46
40.031352,116.411547,0,522,39680.1102777778,2008-08-20,02:38:48
40.031343,116.41156,0,521,39680.1103009259,2008-08-20,02:38:50
40.031324,116.41149,0,520,39680.1103240741,2008-08-20,02:38:52
40.031306,116.411388,0,519,39680.1103472222,2008-08-20,02:38:54
40.031275,116.411188,0,519,39680.1103703704,2008-08-20,02:38:56
40.03124,116.411023,0,518,39680.1103935185,2008-08-20,02:38:58
40.031207,116.410904,0,518,39680.1104166667,2008-08-20,02:39:00
40.031172,116.410843,0,517,39680.1104398148,2008-08-20,02:39:02
40.031144,116.410798,0,516,39680.110462963,2008-08-20,02:39:04
40.031132,116.410753,0,515,39680.1104861111,2008-08-20,02:39:06
40.031099,116.410662,0,514,39680.1105092593,2008-08-20,02:39:08
40.031062,116.410553,0,514,39680.1105324074,2008-08-20,02:39:10
40.031045,116.410398,0,514,39680.1105555556,2008-08-20,02:39:12
40.031019,116.410289,0,513,39680.1105787037,2008-08-20,02:39:14
40.030996,116.410186,0,513,39680.1106018518,2008-08-20,02:39:16
40.030989,116.410257,0,512,39680.110625,2008-08-20,02:39:18
40.031004,116.410402,0,510,39680.1106481481,2008-08-20,02:39:20
40.031016,116.410529,0,508,39680.1106712963,2008-08-20,02:39:22
40.031023,116.410548,0,507,39680.1106944444,2008-08-20,02:39:24
40.031033,116.410547,0,505,39680.1107175926,2008-08-20,02:39:26
40.031049,116.410519,0,504,39680.1107407407,2008-08-20,02:39:28
40.031056,116.41046,0,502,39680.1107638889,2008-08-20,02:39:30
40.031058,116.41038,0,500,39680.110787037,2008-08-20,02:39:32
40.031049,116.410281,0,499,39680.1108101852,2008-08-20,02:39:34
40.031075,116.410433,0,497,39680.1108333333,2008-08-20,02:39:36
40.031102,116.410649,0,494,39680.1108564815,2008-08-20,02:39:38
40.031094,116.410733,0,492,39680.1108796296,2008-08-20,02:39:40
40.031063,116.410794,0,491,39680.1109027778,2008-08-20,02:39:42
40.031063,116.410789,0,490,39680.1109259259,2008-08-20,02:39:44
40.031063,116.410774,0,489,39680.1109490741,2008-08-20,02:39:46
40.031056,116.410767,0,488,39680.1109722222,2008-08-20,02:39:48
40.031032,116.410691,0,487,39680.1109953704,2008-08-20,02:39:50
40.030997,116.410562,0,487,39680.1110185185,2008-08-20,02:39:52
40.030967,116.410487,0,486,39680.1110416667,2008-08-20,02:39:54
40.030966,116.410519,0,485,39680.1110648148,2008-08-20,02:39:56
40.030972,116.410567,0,483,39680.111087963,2008-08-20,02:39:58
40.030972,116.410573,0,482,39680.1111111111,2008-08-20,02:40:00
40.030968,116.410533,0,481,39680.1111342593,2008-08-20,02:40:02
40.030968,116.410525,0,480,39680.1111574074,2008-08-20,02:40:04
40.030945,116.410474,0,479,39680.1111805556,2008-08-20,02:40:06
40.030926,116.410419,0,478,39680.1112037037,2008-08-20,02:40:08
40.030914,116.410361,0,478,39680.1112268518,2008-08-20,02:40:10
40.030912,116.410312,0,477,39680.11125,2008-08-20,02:40:12
40.030899,116.410268,0,477,39680.1112731481,2008-08-20,02:40:14
40.030892,116.410208,0,477,39680.1112962963,2008-08-20,02:40:16
40.030888,116.410146,0,477,39680.1113194444,2008-08-20,02:40:18
40.030875,116.410069,0,476,39680.1113425926,2008-08-20,02:40:20
40.030847,116.409982,0,476,39680.1113657407,2008-08-20,02:40:22
40.030823,116.409885,0,476,39680.1113888889,2008-08-20,02:40:24
40.030805,116.409781,0,477,39680.111412037,2008-08-20,02:40:26
40.030804,116.409728,0,477,39680.1114351852,2008-08-20,02:40:28
40.030818,116.409785,0,476,39680.1114583333,2008-08-20,02:40:30
40.030833,116.409896,0,475,39680.1114814815,2008-08-20,02:40:32
40.030837,116.409945,0,474,39680.1115046296,2008-08-20,02:40:34
40.030844,116.409967,0,474,39680.1115277778,2008-08-20,02:40:36
40.030852,116.409985,0,473,39680.1115509259,2008-08-20,02:40:38
40.030851,116.409987,0,472,39680.1115740741,2008-08-20,02:40:40
40.030845,116.410006,0,471,39680.1115972222,2008-08-20,02:40:42
40.03084,116.410039,0,470,39680.1116203704,2008-08-20,02:40:44
40.030842,116.410065,0,468,39680.1116435185,2008-08-20,02:40:46
40.030874,116.41022,0,467,39680.1116666667,2008-08-20,02:40:48
40.030905,116.410341,0,465,39680.1116898148,2008-08-20,02:40:50
40.030909,116.410388,0,465,39680.111712963,2008-08-20,02:40:52
40.030924,116.410416,0,464,39680.1117361111,2008-08-20,02:40:54
40.030941,116.410421,0,463,39680.1117592593,2008-08-20,02:40:56
40.03094,116.410381,0,463,39680.1117824074,2008-08-20,02:40:58
40.030943,116.410339,0,463,39680.1118055556,2008-08-20,02:41:00
40.030951,116.410279,0,462,39680.1118287037,2008-08-20,02:41:02
40.030945,116.41022,0,463,39680.1118518518,2008-08-20,02:41:04
40.030963,116.410256,0,463,39680.111875,2008-08-20,02:41:06
40.030992,116.410376,0,463,39680.1118981481,2008-08-20,02:41:08
40.031023,116.410454,0,463,39680.1119212963,2008-08-20,02:41:10
40.031048,116.410501,0,463,39680.1119444444,2008-08-20,02:41:12
40.031042,116.41046,0,464,39680.1119675926,2008-08-20,02:41:14
40.031042,116.410426,0,465,39680.1119907407,2008-08-20,02:41:16
40.031037,116.410402,0,466,39680.1120138889,2008-08-20,02:41:18
40.031035,116.41036,0,467,39680.112037037,2008-08-20,02:41:20
40.031011,116.410322,0,468,39680.1120601852,2008-08-20,02:41:22
40.030991,116.41035,0,469,39680.1120833333,2008-08-20,02:41:24
40.030984,116.410421,0,471,39680.1121064815,2008-08-20,02:41:26
40.03099,116.410481,0,471,39680.1121296296,2008-08-20,02:41:28
40.030991,116.410514,0,472,39680.1121527778,2008-08-20,02:41:30
40.030992,116.410531,0,472,39680.1121759259,2008-08-20,02:41:32
40.030993,116.41054,0,473,39680.1121990741,2008-08-20,02:41:34
40.030988,116.410526,0,474,39680.1122222222,2008-08-20,02:41:36
40.030986,116.410538,0,474,39680.1122453704,2008-08-20,02:41:38
40.030964,116.410446,0,476,39680.1122685185,2008-08-20,02:41:40
40.030967,116.410463,0,477,39680.1122916667,2008-08-20,02:41:42
40.030985,116.410511,0,478,39680.1123148148,2008-08-20,02:41:44
40.030986,116.410558,0,479,39680.112337963,2008-08-20,02:41:46
40.030975,116.410629,0,480,39680.1123611111,2008-08-20,02:41:48
40.030959,116.410646,0,481,39680.1123842593,2008-08-20,02:41:50
40.030946,116.410641,0,483,39680.1124074074,2008-08-20,02:41:52
40.030936,116.410632,0,484,39680.1124305556,2008-08-20,02:41:54
40.03093,116.410646,0,484,39680.1124537037,2008-08-20,02:41:56
40.030896,116.41051,0,486,39680.1124768518,2008-08-20,02:41:58
40.030903,116.410502,0,488,39680.1125,2008-08-20,02:42:00
40.030943,116.410672,0,488,39680.1125231481,2008-08-20,02:42:02
40.030989,116.410854,0,489,39680.1125462963,2008-08-20,02:42:04
40.031007,116.410889,0,490,39680.1125694444,2008-08-20,02:42:06
40.03106,116.411037,0,492,39680.1125925926,2008-08-20,02:42:08
40.031112,116.411191,0,495,39680.1126157407,2008-08-20,02:42:10
40.031146,116.411299,0,498,39680.1126388889,2008-08-20,02:42:12
40.031183,116.411395,0,503,39680.112662037,2008-08-20,02:42:14
40.031195,116.411456,0,505,39680.1126851852,2008-08-20,02:42:16
40.031212,116.411595,0,507,39680.1127083333,2008-08-20,02:42:18
40.031214,116.411678,0,506,39680.1127314815,2008-08-20,02:42:20
40.031236,116.411812,0,507,39680.1127546296,2008-08-20,02:42:22
40.031259,116.411942,0,509,39680.1127777778,2008-08-20,02:42:24
40.031269,116.411989,0,511,39680.1128009259,2008-08-20,02:42:26
40.031276,116.412053,0,513,39680.1128240741,2008-08-20,02:42:28
40.031283,116.412109,0,514,39680.1128472222,2008-08-20,02:42:30
40.031293,116.412133,0,517,39680.1128703704,2008-08-20,02:42:32
40.031292,116.412134,0,520,39680.1128935185,2008-08-20,02:42:34
40.0313,116.412218,0,518,39680.1129166667,2008-08-20,02:42:36
40.031291,116.412248,0,519,39680.1129398148,2008-08-20,02:42:38
40.031292,116.412307,0,518,39680.112962963,2008-08-20,02:42:40
40.031295,116.412352,0,518,39680.1129861111,2008-08-20,02:42:42
40.031298,116.412379,0,519,39680.1130092593,2008-08-20,02:42:44
40.031298,116.412411,0,519,39680.1130324074,2008-08-20,02:42:46
40.031305,116.412443,0,519,39680.1130555556,2008-08-20,02:42:48
40.031321,116.412455,0,518,39680.1130787037,2008-08-20,02:42:50
40.031342,116.412465,0,515,39680.1131018519,2008-08-20,02:42:52
40.031366,116.412482,0,514,39680.113125,2008-08-20,02:42:54
40.031366,116.412505,0,513,39680.1131481482,2008-08-20,02:42:56
40.031354,116.412535,0,511,39680.1131712963,2008-08-20,02:42:58
40.031353,116.412616,0,512,39680.1131944444,2008-08-20,02:43:00
40.031355,116.412689,0,512,39680.1132175926,2008-08-20,02:43:02
40.031365,116.412746,0,513,39680.1132407407,2008-08-20,02:43:04
40.031365,116.412793,0,514,39680.1132638889,2008-08-20,02:43:06
40.031391,116.41288,0,511,39680.113287037,2008-08-20,02:43:08
40.03143,116.412945,0,511,39680.1133101852,2008-08-20,02:43:10
40.03148,116.412984,0,511,39680.1133333333,2008-08-20,02:43:12
40.031522,116.413013,0,512,39680.1133564815,2008-08-20,02:43:14
40.031552,116.413059,0,514,39680.1133796296,2008-08-20,02:43:16
40.03155,116.413113,0,515,39680.1134027778,2008-08-20,02:43:18
40.031555,116.413211,0,517,39680.1134259259,2008-08-20,02:43:20
40.03159,116.413372,0,515,39680.1134490741,2008-08-20,02:43:22
40.031635,116.413594,0,512,39680.1134722222,2008-08-20,02:43:24
40.031659,116.41371,0,513,39680.1134953704,2008-08-20,02:43:26
40.031681,116.413776,0,515,39680.1135185185,2008-08-20,02:43:28
40.031713,116.413885,0,516,39680.1135416667,2008-08-20,02:43:30
40.031754,116.413953,0,518,39680.1135648148,2008-08-20,02:43:32
40.03181,116.414097,0,518,39680.113587963,2008-08-20,02:43:34
40.031854,116.414152,0,520,39680.1136111111,2008-08-20,02:43:36
40.031926,116.414264,0,521,39680.1136342593,2008-08-20,02:43:38
40.031984,116.414211,0,521,39680.1136574074,2008-08-20,02:43:40
40.032042,116.414392,0,522,39680.1136805556,2008-08-20,02:43:42
40.032077,116.414526,0,525,39680.1137037037,2008-08-20,02:43:44
40.032091,116.414598,0,528,39680.1137268519,2008-08-20,02:43:46
40.032106,116.414637,0,532,39680.11375,2008-08-20,02:43:48
40.032127,116.414731,0,535,39680.1137731481,2008-08-20,02:43:50
40.032132,116.414856,0,538,39680.1137962963,2008-08-20,02:43:52
40.032127,116.414986,0,541,39680.1138194444,2008-08-20,02:43:54
40.032148,116.415082,0,543,39680.1138425926,2008-08-20,02:43:56
40.032181,116.415256,0,545,39680.1138657407,2008-08-20,02:43:58
40.032185,116.415303,0,549,39680.1138888889,2008-08-20,02:44:00
40.032177,116.41531,0,552,39680.113912037,2008-08-20,02:44:02
40.032172,116.415301,0,556,39680.1139351852,2008-08-20,02:44:04
40.032173,116.415305,0,560,39680.1139583333,2008-08-20,02:44:06
40.032194,116.415397,0,563,39680.1139814815,2008-08-20,02:44:08
40.032226,116.415502,0,566,39680.1140046296,2008-08-20,02:44:10
40.03226,116.415586,0,569,39680.1140277778,2008-08-20,02:44:12
40.03229,116.415697,0,572,39680.1140509259,2008-08-20,02:44:14
40.032304,116.415824,0,575,39680.1140740741,2008-08-20,02:44:16
40.032301,116.415844,0,578,39680.1140972222,2008-08-20,02:44:18
40.032306,116.415848,0,582,39680.1141203704,2008-08-20,02:44:20
40.0323,116.415832,0,585,39680.1141435185,2008-08-20,02:44:22
40.032293,116.415806,0,589,39680.1141666667,2008-08-20,02:44:24
40.032301,116.415875,0,592,39680.1141898148,2008-08-20,02:44:26
40.032321,116.415957,0,595,39680.114212963,2008-08-20,02:44:28
40.032336,116.416077,0,598,39680.1142361111,2008-08-20,02:44:30
40.032351,116.416268,0,601,39680.1142592593,2008-08-20,02:44:32
40.032359,116.416339,0,603,39680.1142824074,2008-08-20,02:44:34
40.032378,116.416338,0,606,39680.1143055556,2008-08-20,02:44:36
40.032382,116.416315,0,609,39680.1143287037,2008-08-20,02:44:38
40.032402,116.416347,0,612,39680.1143518519,2008-08-20,02:44:40
40.032442,116.416513,0,614,39680.114375,2008-08-20,02:44:42
40.032463,116.416646,0,615,39680.1143981481,2008-08-20,02:44:44
40.032472,116.416746,0,617,39680.1144212963,2008-08-20,02:44:46
40.032492,116.416883,0,619,39680.1144444444,2008-08-20,02:44:48
40.03252,116.416977,0,622,39680.1144675926,2008-08-20,02:44:50
40.032523,116.416995,0,624,39680.1144907407,2008-08-20,02:44:52
40.032514,116.416978,0,627,39680.1145138889,2008-08-20,02:44:54
40.032511,116.416959,0,630,39680.114537037,2008-08-20,02:44:56
40.03251,116.416947,0,633,39680.1145601852,2008-08-20,02:44:58
40.032511,116.416973,0,636,39680.1145833333,2008-08-20,02:45:00
40.032509,116.41701,0,639,39680.1146064815,2008-08-20,02:45:02
40.032518,116.417055,0,642,39680.1146296296,2008-08-20,02:45:04
40.03254,116.417114,0,645,39680.1146527778,2008-08-20,02:45:06
40.03257,116.417141,0,648,39680.1146759259,2008-08-20,02:45:08
40.032561,116.417062,0,651,39680.1146990741,2008-08-20,02:45:10
40.032568,116.417018,0,653,39680.1147222222,2008-08-20,02:45:12
40.032566,116.41699,0,656,39680.1147453704,2008-08-20,02:45:14
40.032556,116.416988,0,659,39680.1147685185,2008-08-20,02:45:16
40.032532,116.416988,0,662,39680.1147916667,2008-08-20,02:45:18
40.032519,116.417008,0,666,39680.1148148148,2008-08-20,02:45:20
40.032515,116.417042,0,669,39680.114837963,2008-08-20,02:45:22
40.032513,116.417094,0,673,39680.1148611111,2008-08-20,02:45:24
40.032507,116.417116,0,676,39680.1148842593,2008-08-20,02:45:26
40.032499,116.417125,0,681,39680.1149074074,2008-08-20,02:45:28
40.032395,116.416992,0,679,39680.1149305556,2008-08-20,02:45:30
40.032183,116.416614,0,675,39680.1149537037,2008-08-20,02:45:32
40.032168,116.416592,0,678,39680.1149768519,2008-08-20,02:45:34
40.032159,116.416564,0,680,39680.115,2008-08-20,02:45:36
40.032155,116.41653,0,682,39680.1150231481,2008-08-20,02:45:38
40.032146,116.416484,0,683,39680.1150462963,2008-08-20,02:45:40
40.03214,116.416422,0,684,39680.1150694444,2008-08-20,02:45:42
40.032131,116.416351,0,685,39680.1150925926,2008-08-20,02:45:44
40.032083,116.414486,0,688,39680.1151388889,2008-08-20,02:45:48
40.03196,116.414203,0,689,39680.115162037,2008-08-20,02:45:50
40.031862,116.413906,0,689,39680.1151851852,2008-08-20,02:45:52
40.031795,116.413666,0,688,39680.1152083333,2008-08-20,02:45:54
40.031782,116.413523,0,689,39680.1152314815,2008-08-20,02:45:56
40.031784,116.413451,0,691,39680.1152546296,2008-08-20,02:45:58
40.031765,116.413387,0,695,39680.1152777778,2008-08-20,02:46:00
40.031745,116.413336,0,698,39680.1153009259,2008-08-20,02:46:02
40.03169,116.413108,0,699,39680.1153240741,2008-08-20,02:46:04
40.031668,116.412975,0,697,39680.1153472222,2008-08-20,02:46:06
40.03167,116.412798,0,694,39680.1153703704,2008-08-20,02:46:08
40.031668,116.412648,0,693,39680.1153935185,2008-08-20,02:46:10
40.031673,116.412534,0,692,39680.1154166667,2008-08-20,02:46:12
40.031667,116.412459,0,694,39680.1154398148,2008-08-20,02:46:14
40.031661,116.412395,0,696,39680.115462963,2008-08-20,02:46:16
40.03165,116.412362,0,699,39680.1154861111,2008-08-20,02:46:18
40.031643,116.412323,0,700,39680.1155092593,2008-08-20,02:46:20
40.031646,116.412318,0,701,39680.1155324074,2008-08-20,02:46:22
40.031651,116.412333,0,703,39680.1155555556,2008-08-20,02:46:24
40.031652,116.412363,0,705,39680.1155787037,2008-08-20,02:46:26
40.031647,116.412374,0,709,39680.1156018519,2008-08-20,02:46:28
40.03164,116.412312,0,714,39680.115625,2008-08-20,02:46:30
40.031628,116.412291,0,718,39680.1156481481,2008-08-20,02:46:32
40.031613,116.412263,0,718,39680.1156712963,2008-08-20,02:46:34
40.031596,116.412216,0,717,39680.1156944444,2008-08-20,02:46:36
40.031578,116.412168,0,715,39680.1157175926,2008-08-20,02:46:38
40.031582,116.412108,0,714,39680.1157407407,2008-08-20,02:46:40
40.03158,116.412046,0,713,39680.1157638889,2008-08-20,02:46:42
40.031582,116.411994,0,712,39680.115787037,2008-08-20,02:46:44
40.031574,116.411981,0,709,39680.1158101852,2008-08-20,02:46:46
40.031557,116.411967,0,705,39680.1158333333,2008-08-20,02:46:48
40.031543,116.411916,0,702,39680.1158564815,2008-08-20,02:46:50
40.031521,116.411853,0,702,39680.1158796296,2008-08-20,02:46:52
40.031503,116.411806,0,702,39680.1159027778,2008-08-20,02:46:54
40.03149,116.41175,0,703,39680.1159259259,2008-08-20,02:46:56
40.031469,116.411741,0,702,39680.1159490741,2008-08-20,02:46:58
40.031437,116.411751,0,699,39680.1159722222,2008-08-20,02:47:00
40.031408,116.411765,0,690,39680.1159953704,2008-08-20,02:47:02
40.03138,116.411745,0,683,39680.1160185185,2008-08-20,02:47:04
40.031375,116.411739,0,680,39680.1160416667,2008-08-20,02:47:06
40.03138,116.411713,0,677,39680.1160648148,2008-08-20,02:47:08
40.031397,116.411682,0,674,39680.116087963,2008-08-20,02:47:10
40.031415,116.411634,0,674,39680.1161111111,2008-08-20,02:47:12
40.031414,116.411569,0,673,39680.1161342593,2008-08-20,02:47:14
40.031403,116.411555,0,672,39680.1161574074,2008-08-20,02:47:16
40.031385,116.41154,0,670,39680.1161805556,2008-08-20,02:47:18
40.03137,116.411498,0,668,39680.1162037037,2008-08-20,02:47:20
40.031356,116.411435,0,666,39680.1162268519,2008-08-20,02:47:22
40.031347,116.411365,0,665,39680.11625,2008-08-20,02:47:24
40.031343,116.411317,0,664,39680.1162731481,2008-08-20,02:47:26
40.031339,116.41127,0,664,39680.1162962963,2008-08-20,02:47:28
40.031344,116.411211,0,662,39680.1163194444,2008-08-20,02:47:30
40.031338,116.411175,0,658,39680.1163425926,2008-08-20,02:47:32
40.031317,116.411128,0,654,39680.1163657407,2008-08-20,02:47:34
40.031293,116.411093,0,650,39680.1163888889,2008-08-20,02:47:36
40.031262,116.411068,0,646,39680.116412037,2008-08-20,02:47:38
40.031241,116.411032,0,640,39680.1164351852,2008-08-20,02:47:40
40.031237,116.410987,0,634,39680.1164583333,2008-08-20,02:47:42
40.031231,116.41094,0,629,39680.1164814815,2008-08-20,02:47:44
40.03122,116.410891,0,625,39680.1165046296,2008-08-20,02:47:46
40.03122,116.410844,0,621,39680.1165277778,2008-08-20,02:47:48
40.031218,116.410796,0,618,39680.1165509259,2008-08-20,02:47:50
40.031221,116.410728,0,614,39680.1165740741,2008-08-20,02:47:52
40.031204,116.410663,0,611,39680.1165972222,2008-08-20,02:47:54
40.031183,116.410625,0,607,39680.1166203704,2008-08-20,02:47:56
40.031169,116.410621,0,602,39680.1166435185,2008-08-20,02:47:58
40.031162,116.410598,0,599,39680.1166666667,2008-08-20,02:48:00
40.03115,116.41059,0,596,39680.1166898148,2008-08-20,02:48:02
40.031132,116.410583,0,593,39680.116712963,2008-08-20,02:48:04
40.031109,116.410589,0,590,39680.1167361111,2008-08-20,02:48:06
40.031084,116.410544,0,587,39680.1167592593,2008-08-20,02:48:08
40.031066,116.410534,0,584,39680.1167824074,2008-08-20,02:48:10
40.031053,116.410556,0,580,39680.1168055556,2008-08-20,02:48:12
40.031046,116.410559,0,576,39680.1168287037,2008-08-20,02:48:14
40.031043,116.410541,0,573,39680.1168518519,2008-08-20,02:48:16
40.031033,116.41051,0,570,39680.116875,2008-08-20,02:48:18
40.031015,116.410456,0,568,39680.1168981481,2008-08-20,02:48:20
40.031001,116.410406,0,566,39680.1169212963,2008-08-20,02:48:22
40.030998,116.41043,0,564,39680.1169444444,2008-08-20,02:48:24
40.030994,116.410498,0,562,39680.1169675926,2008-08-20,02:48:26
40.03099,116.410563,0,560,39680.1169907407,2008-08-20,02:48:28
40.030986,116.410598,0,557,39680.1170138889,2008-08-20,02:48:30
40.03099,116.410596,0,555,39680.117037037,2008-08-20,02:48:32
40.031009,116.410598,0,553,39680.1170601852,2008-08-20,02:48:34
40.031008,116.410597,0,552,39680.1170833333,2008-08-20,02:48:36
40.031004,116.410603,0,549,39680.1171064815,2008-08-20,02:48:38
40.031008,116.410621,0,548,39680.1171296296,2008-08-20,02:48:40
40.031018,116.410673,0,547,39680.1171527778,2008-08-20,02:48:42
40.031027,116.410701,0,546,39680.1171759259,2008-08-20,02:48:44
40.031056,116.410782,0,545,39680.1171990741,2008-08-20,02:48:46
40.031061,116.410806,0,544,39680.1172222222,2008-08-20,02:48:48
40.031063,116.410804,0,541,39680.1172453704,2008-08-20,02:48:50
40.031065,116.410795,0,538,39680.1172685185,2008-08-20,02:48:52
40.031071,116.410751,0,536,39680.1172916667,2008-08-20,02:48:54
40.03107,116.410683,0,534,39680.1173148148,2008-08-20,02:48:56
40.031062,116.410615,0,533,39680.117337963,2008-08-20,02:48:58
40.03105,116.410527,0,532,39680.1173611111,2008-08-20,02:49:00
40.031036,116.410455,0,531,39680.1173842593,2008-08-20,02:49:02
40.031017,116.410369,0,529,39680.1174074074,2008-08-20,02:49:04
40.031005,116.410286,0,528,39680.1174305556,2008-08-20,02:49:06
40.03099,116.410215,0,528,39680.1174537037,2008-08-20,02:49:08
40.030981,116.410154,0,526,39680.1174768518,2008-08-20,02:49:10
40.030977,116.410111,0,525,39680.1175,2008-08-20,02:49:12
40.030979,116.410052,0,523,39680.1175231481,2008-08-20,02:49:14
40.030964,116.409992,0,522,39680.1175462963,2008-08-20,02:49:16
40.030947,116.409912,0,520,39680.1175694444,2008-08-20,02:49:18
40.030924,116.409817,0,518,39680.1175925926,2008-08-20,02:49:20
40.030883,116.409737,0,513,39680.1176157407,2008-08-20,02:49:22
40.030823,116.409662,0,505,39680.1176388889,2008-08-20,02:49:24
40.030782,116.409583,0,501,39680.117662037,2008-08-20,02:49:26
40.030769,116.40948,0,500,39680.1176851852,2008-08-20,02:49:28
40.030763,116.409382,0,498,39680.1177083333,2008-08-20,02:49:30
40.030743,116.409319,0,490,39680.1177314815,2008-08-20,02:49:32
40.030724,116.409282,0,479,39680.1177546296,2008-08-20,02:49:34
40.030659,116.409314,0,455,39680.1177777778,2008-08-20,02:49:36
40.030552,116.40916,0,433,39680.1178009259,2008-08-20,02:49:38
40.030495,116.409167,0,414,39680.1178240741,2008-08-20,02:49:40
40.030479,116.409172,0,398,39680.1178472222,2008-08-20,02:49:42
40.030462,116.409173,0,383,39680.1178703704,2008-08-20,02:49:44
40.030447,116.40917,0,370,39680.1178935185,2008-08-20,02:49:46
40.030433,116.409162,0,357,39680.1179166667,2008-08-20,02:49:48
40.030401,116.409123,0,342,39680.1179398148,2008-08-20,02:49:50
40.030335,116.409132,0,319,39680.117962963,2008-08-20,02:49:52
40.030298,116.409111,0,300,39680.1179861111,2008-08-20,02:49:54
40.030301,116.409084,0,287,39680.1180092593,2008-08-20,02:49:56
40.030301,116.409054,0,274,39680.1180324074,2008-08-20,02:49:58
40.030292,116.409036,0,265,39680.1180555556,2008-08-20,02:50:00
40.030296,116.409003,0,255,39680.1180787037,2008-08-20,02:50:02
40.030281,116.408953,0,246,39680.1181018518,2008-08-20,02:50:04
40.030261,116.408903,0,237,39680.118125,2008-08-20,02:50:06
40.03025,116.408874,0,229,39680.1181481481,2008-08-20,02:50:08
40.030247,116.408834,0,223,39680.1181712963,2008-08-20,02:50:10
40.030238,116.408787,0,218,39680.1181944444,2008-08-20,02:50:12
40.030229,116.408742,0,213,39680.1182175926,2008-08-20,02:50:14
40.030224,116.408705,0,208,39680.1182407407,2008-08-20,02:50:16
40.030213,116.408673,0,204,39680.1182638889,2008-08-20,02:50:18
40.030201,116.408657,0,200,39680.118287037,2008-08-20,02:50:20
40.030198,116.40862,0,197,39680.1183101852,2008-08-20,02:50:22
40.030199,116.408565,0,196,39680.1183333333,2008-08-20,02:50:24
40.030193,116.40852,0,194,39680.1183564815,2008-08-20,02:50:26
40.030199,116.408468,0,192,39680.1183796296,2008-08-20,02:50:28
40.030221,116.408408,0,191,39680.1184027778,2008-08-20,02:50:30
40.030219,116.40836,0,188,39680.1184259259,2008-08-20,02:50:32
40.030188,116.408338,0,180,39680.1184490741,2008-08-20,02:50:34
40.03015,116.408295,0,173,39680.1184722222,2008-08-20,02:50:36
40.030104,116.408261,0,165,39680.1184953704,2008-08-20,02:50:38
40.030075,116.4082,0,158,39680.1185185185,2008-08-20,02:50:40
40.030052,116.408158,0,152,39680.1185416667,2008-08-20,02:50:42
40.030044,116.408099,0,149,39680.1185648148,2008-08-20,02:50:44
40.030031,116.408077,0,141,39680.118587963,2008-08-20,02:50:46
40.03,116.408068,0,130,39680.1186111111,2008-08-20,02:50:48
40.029984,116.408069,0,122,39680.1186342593,2008-08-20,02:50:50
40.029975,116.408062,0,114,39680.1186574074,2008-08-20,02:50:52
40.029969,116.408058,0,111,39680.1186805556,2008-08-20,02:50:54
40.029969,116.408066,0,112,39680.1187037037,2008-08-20,02:50:56
40.029959,116.408083,0,111,39680.1187268518,2008-08-20,02:50:58
40.029953,116.408082,0,105,39680.11875,2008-08-20,02:51:00
40.02995,116.408103,0,100,39680.1187731481,2008-08-20,02:51:02
40.02997,116.408119,0,100,39680.1187962963,2008-08-20,02:51:04
40.029995,116.408128,0,102,39680.1188194444,2008-08-20,02:51:06
40.030025,116.408142,0,105,39680.1188425926,2008-08-20,02:51:08
40.030039,116.408147,0,100,39680.1188657407,2008-08-20,02:51:10
40.030054,116.408154,0,96,39680.1188888889,2008-08-20,02:51:12
40.030057,116.408179,0,91,39680.118912037,2008-08-20,02:51:14
40.030055,116.408181,0,88,39680.1189351852,2008-08-20,02:51:16
40.030056,116.408283,0,92,39680.1189583333,2008-08-20,02:51:18
40.030056,116.408358,0,98,39680.1189814815,2008-08-20,02:51:20
40.030064,116.408392,0,99,39680.1190046296,2008-08-20,02:51:22
40.030047,116.40838,0,96,39680.1190277778,2008-08-20,02:51:24
40.03004,116.408355,0,93,39680.1190509259,2008-08-20,02:51:26
40.030049,116.408347,0,92,39680.1190740741,2008-08-20,02:51:28
40.030073,116.408351,0,89,39680.1190972222,2008-08-20,02:51:30
40.030102,116.408358,0,87,39680.1191203704,2008-08-20,02:51:32
40.030126,116.408337,0,85,39680.1191435185,2008-08-20,02:51:34
40.030138,116.408363,0,84,39680.1191666667,2008-08-20,02:51:36
40.030174,116.408452,0,86,39680.1191898148,2008-08-20,02:51:38
40.030182,116.408435,0,87,39680.119212963,2008-08-20,02:51:40
40.030232,116.408508,0,89,39680.1192361111,2008-08-20,02:51:42
40.030293,116.408635,0,91,39680.1192592593,2008-08-20,02:51:44
40.030365,116.408709,0,99,39680.1192824074,2008-08-20,02:51:46
40.030404,116.408817,0,103,39680.1193055556,2008-08-20,02:51:48
40.030445,116.408907,0,108,39680.1193287037,2008-08-20,02:51:50
40.030455,116.408893,0,113,39680.1193518518,2008-08-20,02:51:52
40.030483,116.408936,0,126,39680.119375,2008-08-20,02:51:54
40.030517,116.409069,0,139,39680.1193981481,2008-08-20,02:51:56
40.030482,116.409101,0,144,39680.1194212963,2008-08-20,02:51:58
40.03045,116.409107,0,147,39680.1194444444,2008-08-20,02:52:00
40.030456,116.409122,0,152,39680.1194675926,2008-08-20,02:52:02
40.030499,116.409156,0,159,39680.1194907407,2008-08-20,02:52:04
40.030549,116.409126,0,170,39680.1195138889,2008-08-20,02:52:06
40.030594,116.409064,0,179,39680.119537037,2008-08-20,02:52:08
40.03061,116.409,0,186,39680.1195601852,2008-08-20,02:52:10
40.030621,116.40896,0,190,39680.1195833333,2008-08-20,02:52:12
40.030648,116.408948,0,195,39680.1196064815,2008-08-20,02:52:14
40.030679,116.408952,0,199,39680.1196296296,2008-08-20,02:52:16
40.030691,116.408893,0,202,39680.1196527778,2008-08-20,02:52:18
40.03073,116.408869,0,208,39680.1196759259,2008-08-20,02:52:20
40.030739,116.408934,0,210,39680.1196990741,2008-08-20,02:52:22
40.030704,116.408965,0,209,39680.1197222222,2008-08-20,02:52:24
40.030674,116.409038,0,211,39680.1197453704,2008-08-20,02:52:26
40.030652,116.409081,0,216,39680.1197685185,2008-08-20,02:52:28
40.030632,116.409103,0,221,39680.1197916667,2008-08-20,02:52:30
40.030626,116.409125,0,226,39680.1198148148,2008-08-20,02:52:32
40.030628,116.409154,0,231,39680.119837963,2008-08-20,02:52:34
40.030638,116.409182,0,234,39680.1198611111,2008-08-20,02:52:36
40.030634,116.409212,0,231,39680.1198842593,2008-08-20,02:52:38
40.030631,116.409353,0,233,39680.1199074074,2008-08-20,02:52:40
40.030641,116.409473,0,236,39680.1199305556,2008-08-20,02:52:42
40.030669,116.409547,0,239,39680.1199537037,2008-08-20,02:52:44
40.030703,116.409638,0,241,39680.1199768518,2008-08-20,02:52:46
40.030735,116.409722,0,245,39680.12,2008-08-20,02:52:48
40.030775,116.409767,0,248,39680.1200231481,2008-08-20,02:52:50
40.030816,116.409877,0,252,39680.1200462963,2008-08-20,02:52:52
40.030857,116.409974,0,253,39680.1200694444,2008-08-20,02:52:54
40.030874,116.409993,0,250,39680.1200925926,2008-08-20,02:52:56
40.03088,116.409994,0,247,39680.1201157407,2008-08-20,02:52:58
40.030873,116.409968,0,245,39680.1201388889,2008-08-20,02:53:00
40.030874,116.409912,0,242,39680.120162037,2008-08-20,02:53:02
40.030878,116.409889,0,238,39680.1201851852,2008-08-20,02:53:04
40.030866,116.409877,0,231,39680.1202083333,2008-08-20,02:53:06
40.030849,116.409858,0,224,39680.1202314815,2008-08-20,02:53:08
40.030799,116.409783,0,214,39680.1202546296,2008-08-20,02:53:10
40.030769,116.409763,0,209,39680.1202777778,2008-08-20,02:53:12
40.030736,116.409733,0,204,39680.1203009259,2008-08-20,02:53:14
40.030705,116.409673,0,201,39680.1203240741,2008-08-20,02:53:16
40.030703,116.409695,0,200,39680.1203472222,2008-08-20,02:53:18
40.030679,116.409642,0,198,39680.1203703704,2008-08-20,02:53:20
40.030687,116.409668,0,197,39680.1203935185,2008-08-20,02:53:22
40.030685,116.409696,0,196,39680.1204166667,2008-08-20,02:53:24
40.03069,116.409719,0,197,39680.1204398148,2008-08-20,02:53:26
40.030703,116.409746,0,198,39680.120462963,2008-08-20,02:53:28
40.030674,116.409692,0,197,39680.1204861111,2008-08-20,02:53:30
40.030682,116.409754,0,198,39680.1205092593,2008-08-20,02:53:32
40.030659,116.409694,0,197,39680.1205324074,2008-08-20,02:53:34
40.030663,116.409745,0,198,39680.1205555556,2008-08-20,02:53:36
40.030662,116.409761,0,199,39680.1205787037,2008-08-20,02:53:38
40.03062,116.409673,0,198,39680.1206018519,2008-08-20,02:53:40
40.030581,116.409557,0,197,39680.120625,2008-08-20,02:53:42
40.030588,116.409515,0,201,39680.1206481481,2008-08-20,02:53:44
40.030591,116.409453,0,202,39680.1206712963,2008-08-20,02:53:46
40.030592,116.409402,0,203,39680.1206944444,2008-08-20,02:53:48
40.030582,116.409377,0,204,39680.1207175926,2008-08-20,02:53:50
40.030572,116.40936,0,204,39680.1207407407,2008-08-20,02:53:52
40.03057,116.409331,0,204,39680.1207638889,2008-08-20,02:53:54
40.030558,116.409327,0,205,39680.120787037,2008-08-20,02:53:56
40.030544,116.409314,0,205,39680.1208101852,2008-08-20,02:53:58
40.030532,116.409262,0,205,39680.1208333333,2008-08-20,02:54:00
40.030507,116.409213,0,205,39680.1208564815,2008-08-20,02:54:02
40.03047,116.409206,0,204,39680.1208796296,2008-08-20,02:54:04
40.030442,116.409242,0,200,39680.1209027778,2008-08-20,02:54:06
40.030334,116.409021,0,191,39680.1209259259,2008-08-20,02:54:08
40.030282,116.40885,0,185,39680.1209490741,2008-08-20,02:54:10
40.030242,116.408761,0,177,39680.1209722222,2008-08-20,02:54:12
40.030197,116.408692,0,167,39680.1209953704,2008-08-20,02:54:14
40.030151,116.408626,0,156,39680.1210185185,2008-08-20,02:54:16
40.030088,116.408564,0,139,39680.1210416667,2008-08-20,02:54:18
40.030047,116.408478,0,126,39680.1210648148,2008-08-20,02:54:20
40.030029,116.408396,0,117,39680.121087963,2008-08-20,02:54:22
40.030008,116.408307,0,108,39680.1211111111,2008-08-20,02:54:24
40.029989,116.408237,0,99,39680.1211342593,2008-08-20,02:54:26
40.029968,116.40817,0,92,39680.1211574074,2008-08-20,02:54:28
40.029926,116.408151,0,83,39680.1211805556,2008-08-20,02:54:30
40.02988,116.408137,0,74,39680.1212037037,2008-08-20,02:54:32
40.029852,116.408112,0,65,39680.1212268519,2008-08-20,02:54:34
40.029737,116.407835,0,-95,39680.1221527778,2008-08-20,02:55:54
40.029743,116.407787,0,-97,39680.1221759259,2008-08-20,02:55:56
40.029757,116.407724,0,-100,39680.1221990741,2008-08-20,02:55:58
40.029755,116.407671,0,-102,39680.1222222222,2008-08-20,02:56:00
40.029755,116.407591,0,-105,39680.1222453704,2008-08-20,02:56:02
40.029769,116.407531,0,-108,39680.1222685185,2008-08-20,02:56:04
40.029746,116.407473,0,-116,39680.1222916667,2008-08-20,02:56:06
40.029713,116.40747,0,-124,39680.1223148148,2008-08-20,02:56:08
40.029699,116.407477,0,-131,39680.122337963,2008-08-20,02:56:10
40.02969,116.407537,0,-122,39680.1223611111,2008-08-20,02:56:12
40.029675,116.407585,0,-112,39680.1223842593,2008-08-20,02:56:14
40.029656,116.407588,0,-104,39680.1224074074,2008-08-20,02:56:16
40.029652,116.407615,0,-96,39680.1224305556,2008-08-20,02:56:18
40.029598,116.407609,0,-92,39680.1224537037,2008-08-20,02:56:20
40.029591,116.407642,0,-82,39680.1224768519,2008-08-20,02:56:22
40.029573,116.407649,0,-75,39680.1225,2008-08-20,02:56:24
40.029548,116.40768,0,-68,39680.1225231481,2008-08-20,02:56:26
40.029511,116.407681,0,-60,39680.1225462963,2008-08-20,02:56:28
40.029511,116.407721,0,-52,39680.1225694444,2008-08-20,02:56:30
40.029424,116.407757,0,-45,39680.1225925926,2008-08-20,02:56:32
40.029401,116.407795,0,-38,39680.1226157407,2008-08-20,02:56:34
40.029392,116.407832,0,-28,39680.1226388889,2008-08-20,02:56:36
40.029402,116.407867,0,-20,39680.122662037,2008-08-20,02:56:38
40.02941,116.40788,0,-12,39680.1226851852,2008-08-20,02:56:40
40.029413,116.407883,0,-12,39680.1227083333,2008-08-20,02:56:42
40.029415,116.407943,0,-5,39680.1227314815,2008-08-20,02:56:44
40.029412,116.40801,0,2,39680.1227546296,2008-08-20,02:56:46
40.029462,116.40804,0,11,39680.1227777778,2008-08-20,02:56:48
40.029499,116.408053,0,16,39680.1228009259,2008-08-20,02:56:50
40.029512,116.408043,0,24,39680.1228240741,2008-08-20,02:56:52
40.029542,116.408041,0,30,39680.1228472222,2008-08-20,02:56:54
40.029571,116.408084,0,38,39680.1228703704,2008-08-20,02:56:56
40.029585,116.408118,0,44,39680.1228935185,2008-08-20,02:56:58
40.02961,116.408139,0,48,39680.1229166667,2008-08-20,02:57:00
40.029633,116.408165,0,50,39680.1229398148,2008-08-20,02:57:02
40.02966,116.408197,0,55,39680.122962963,2008-08-20,02:57:04
40.029667,116.408248,0,61,39680.1229861111,2008-08-20,02:57:06
40.029676,116.4083,0,69,39680.1230092593,2008-08-20,02:57:08
40.029682,116.408315,0,76,39680.1230324074,2008-08-20,02:57:10
40.029681,116.408317,0,77,39680.1230555556,2008-08-20,02:57:12
40.029704,116.408319,0,77,39680.1230787037,2008-08-20,02:57:14
40.029699,116.408317,0,78,39680.1231018519,2008-08-20,02:57:16
40.029678,116.40829,0,78,39680.123125,2008-08-20,02:57:18
40.029665,116.408279,0,78,39680.1231481481,2008-08-20,02:57:20
40.02967,116.408271,0,78,39680.1231712963,2008-08-20,02:57:22
40.029651,116.408267,0,78,39680.1231944444,2008-08-20,02:57:24
40.029624,116.408286,0,78,39680.1232175926,2008-08-20,02:57:26
40.029587,116.408292,0,78,39680.1232407407,2008-08-20,02:57:28
40.029571,116.408278,0,78,39680.1232638889,2008-08-20,02:57:30
40.029561,116.408244,0,78,39680.123287037,2008-08-20,02:57:32
40.029545,116.408177,0,78,39680.1233101852,2008-08-20,02:57:34
40.029535,116.408131,0,79,39680.1233333333,2008-08-20,02:57:36
40.029506,116.40808,0,79,39680.1233564815,2008-08-20,02:57:38
40.029496,116.408066,0,80,39680.1233796296,2008-08-20,02:57:40
40.02949,116.408057,0,80,39680.1234027778,2008-08-20,02:57:42
40.029528,116.408071,0,80,39680.1234259259,2008-08-20,02:57:44
40.029584,116.408104,0,79,39680.1234490741,2008-08-20,02:57:46
40.029603,116.408099,0,80,39680.1234722222,2008-08-20,02:57:48
40.029606,116.408101,0,81,39680.1234953704,2008-08-20,02:57:50
40.029607,116.408087,0,82,39680.1235185185,2008-08-20,02:57:52
40.029621,116.408069,0,83,39680.1235416667,2008-08-20,02:57:54
40.029638,116.408059,0,85,39680.1235648148,2008-08-20,02:57:56
40.029655,116.408026,0,86,39680.123587963,2008-08-20,02:57:58
40.029676,116.407985,0,88,39680.1236111111,2008-08-20,02:58:00
40.0297,116.407971,0,89,39680.1236342593,2008-08-20,02:58:02
40.029747,116.407994,0,90,39680.1236574074,2008-08-20,02:58:04
40.02979,116.408013,0,92,39680.1236805556,2008-08-20,02:58:06
40.029812,116.408,0,93,39680.1237037037,2008-08-20,02:58:08
40.029807,116.407985,0,98,39680.1237268519,2008-08-20,02:58:10
40.029821,116.407968,0,100,39680.12375,2008-08-20,02:58:12
40.02983,116.407941,0,100,39680.1237731481,2008-08-20,02:58:14
40.029839,116.407935,0,101,39680.1237962963,2008-08-20,02:58:16
40.029853,116.407978,0,101,39680.1238194444,2008-08-20,02:58:18
40.029875,116.408028,0,100,39680.1238425926,2008-08-20,02:58:20
40.029855,116.408057,0,95,39680.1238657407,2008-08-20,02:58:22
40.029814,116.408071,0,89,39680.1238888889,2008-08-20,02:58:24
40.029794,116.40807,0,85,39680.123912037,2008-08-20,02:58:26
40.029774,116.408049,0,80,39680.1239351852,2008-08-20,02:58:28
40.02975,116.408015,0,71,39680.1239583333,2008-08-20,02:58:30
40.029732,116.408,0,62,39680.1239814815,2008-08-20,02:58:32
40.029688,116.408022,0,51,39680.1240046296,2008-08-20,02:58:34
40.029652,116.408017,0,43,39680.1240277778,2008-08-20,02:58:36
40.029636,116.40802,0,38,39680.1240509259,2008-08-20,02:58:38
40.029638,116.407991,0,25,39680.1240740741,2008-08-20,02:58:40
40.029649,116.407959,0,19,39680.1240972222,2008-08-20,02:58:42
40.02965,116.40795,0,19,39680.1241203704,2008-08-20,02:58:44
40.029651,116.407951,0,19,39680.1241435185,2008-08-20,02:58:46
40.029639,116.40799,0,19,39680.1241666667,2008-08-20,02:58:48
40.029638,116.408,0,18,39680.1241898148,2008-08-20,02:58:50
40.029651,116.407981,0,18,39680.124212963,2008-08-20,02:58:52
40.029675,116.407956,0,19,39680.1242361111,2008-08-20,02:58:54
40.029693,116.407948,0,20,39680.1242592593,2008-08-20,02:58:56
40.029708,116.407934,0,20,39680.1242824074,2008-08-20,02:58:58
40.02972,116.407935,0,20,39680.1243055556,2008-08-20,02:59:00
40.029732,116.407954,0,20,39680.1243287037,2008-08-20,02:59:02
40.029734,116.407957,0,21,39680.1243518519,2008-08-20,02:59:04
40.029737,116.407949,0,21,39680.124375,2008-08-20,02:59:06
40.029907,116.408107,0,27,39680.1243981481,2008-08-20,02:59:08
40.029969,116.408227,0,35,39680.1244212963,2008-08-20,02:59:10
40.030042,116.408359,0,55,39680.1244444444,2008-08-20,02:59:12
40.030112,116.40843,0,68,39680.1244675926,2008-08-20,02:59:14
40.030128,116.408496,0,89,39680.1244907407,2008-08-20,02:59:16
40.0302,116.408464,0,103,39680.1245138889,2008-08-20,02:59:18
40.030257,116.408457,0,114,39680.124537037,2008-08-20,02:59:20
40.030299,116.408423,0,121,39680.1245601852,2008-08-20,02:59:22
40.030329,116.408397,0,125,39680.1245833333,2008-08-20,02:59:24
40.030366,116.408404,0,134,39680.1246064815,2008-08-20,02:59:26
40.030405,116.408409,0,140,39680.1246296296,2008-08-20,02:59:28
40.030429,116.408391,0,146,39680.1246527778,2008-08-20,02:59:30
40.030437,116.408404,0,160,39680.1246759259,2008-08-20,02:59:32
40.030418,116.408439,0,175,39680.1246990741,2008-08-20,02:59:34
40.030413,116.408464,0,187,39680.1247222222,2008-08-20,02:59:36
40.030421,116.408486,0,205,39680.1247453704,2008-08-20,02:59:38
40.030415,116.408498,0,218,39680.1247685185,2008-08-20,02:59:40
40.030401,116.408497,0,224,39680.1247916667,2008-08-20,02:59:42
40.030377,116.408516,0,235,39680.1248148148,2008-08-20,02:59:44
40.03034,116.408547,0,247,39680.124837963,2008-08-20,02:59:46
40.030326,116.408552,0,249,39680.1248611111,2008-08-20,02:59:48
40.03031,116.408551,0,253,39680.1248842593,2008-08-20,02:59:50
40.030293,116.408582,0,259,39680.1249074074,2008-08-20,02:59:52
40.030276,116.408603,0,265,39680.1249305556,2008-08-20,02:59:54
40.030281,116.408602,0,273,39680.1249537037,2008-08-20,02:59:56
40.030296,116.408609,0,284,39680.1249768519,2008-08-20,02:59:58
40.030263,116.408687,0,295,39680.125,2008-08-20,03:00:00
40.030229,116.408772,0,303,39680.1250231481,2008-08-20,03:00:02
40.030223,116.408826,0,308,39680.1250462963,2008-08-20,03:00:04
40.030215,116.408872,0,313,39680.1250694444,2008-08-20,03:00:06
40.030213,116.408904,0,316,39680.1250925926,2008-08-20,03:00:08
40.030229,116.408888,0,319,39680.1251157407,2008-08-20,03:00:10
40.030246,116.408864,0,320,39680.1251388889,2008-08-20,03:00:12
40.030248,116.408839,0,324,39680.125162037,2008-08-20,03:00:14
40.030251,116.408813,0,324,39680.1251851852,2008-08-20,03:00:16
40.030246,116.408818,0,323,39680.1252083333,2008-08-20,03:00:18
40.030248,116.408825,0,322,39680.1252314815,2008-08-20,03:00:20
40.030262,116.408826,0,318,39680.1252546296,2008-08-20,03:00:22
40.030298,116.408818,0,315,39680.1252777778,2008-08-20,03:00:24
40.030324,116.408797,0,316,39680.1253009259,2008-08-20,03:00:26
40.030324,116.408806,0,320,39680.1253240741,2008-08-20,03:00:28
40.030319,116.408808,0,326,39680.1253472222,2008-08-20,03:00:30
40.030333,116.408794,0,328,39680.1253703704,2008-08-20,03:00:32
40.030354,116.408782,0,329,39680.1253935185,2008-08-20,03:00:34
40.030376,116.408778,0,327,39680.1254166667,2008-08-20,03:00:36
40.030406,116.408739,0,324,39680.1254398148,2008-08-20,03:00:38
40.030419,116.408724,0,321,39680.125462963,2008-08-20,03:00:40
40.030421,116.408713,0,319,39680.1254861111,2008-08-20,03:00:42
40.030423,116.408699,0,316,39680.1255092593,2008-08-20,03:00:44
40.030406,116.408698,0,315,39680.1255324074,2008-08-20,03:00:46
40.030397,116.408696,0,312,39680.1255555556,2008-08-20,03:00:48
40.030398,116.408664,0,310,39680.1255787037,2008-08-20,03:00:50
40.030396,116.408609,0,310,39680.1256018518,2008-08-20,03:00:52
40.030404,116.408533,0,309,39680.125625,2008-08-20,03:00:54
40.030403,116.4085,0,310,39680.1256481481,2008-08-20,03:00:56
40.030396,116.408501,0,311,39680.1256712963,2008-08-20,03:00:58
40.030377,116.408547,0,309,39680.1256944444,2008-08-20,03:01:00
40.030373,116.40859,0,309,39680.1257175926,2008-08-20,03:01:02
40.030381,116.408614,0,307,39680.1257407407,2008-08-20,03:01:04
40.030391,116.40862,0,308,39680.1257638889,2008-08-20,03:01:06
40.030409,116.408625,0,312,39680.125787037,2008-08-20,03:01:08
40.030392,116.408625,0,316,39680.1258101852,2008-08-20,03:01:10
40.03037,116.408638,0,318,39680.1258333333,2008-08-20,03:01:12
40.030366,116.408648,0,318,39680.1258564815,2008-08-20,03:01:14
40.03036,116.408667,0,318,39680.1258796296,2008-08-20,03:01:16
40.030369,116.408659,0,318,39680.1259027778,2008-08-20,03:01:18
40.030384,116.408639,0,320,39680.1259259259,2008-08-20,03:01:20
40.030418,116.408594,0,320,39680.1259490741,2008-08-20,03:01:22
40.030434,116.408588,0,319,39680.1259722222,2008-08-20,03:01:24
40.030428,116.408581,0,319,39680.1259953704,2008-08-20,03:01:26
40.030403,116.408591,0,321,39680.1260185185,2008-08-20,03:01:28
40.0304,116.408594,0,321,39680.1260416667,2008-08-20,03:01:30
40.030399,116.408594,0,321,39680.1260648148,2008-08-20,03:01:32
40.030396,116.40859,0,320,39680.126087963,2008-08-20,03:01:34
40.0304,116.408547,0,322,39680.1261111111,2008-08-20,03:01:36
40.030356,116.408565,0,325,39680.1261342593,2008-08-20,03:01:38
40.030329,116.408585,0,326,39680.1261574074,2008-08-20,03:01:40
40.030312,116.408583,0,328,39680.1261805556,2008-08-20,03:01:42
40.030317,116.408558,0,328,39680.1262037037,2008-08-20,03:01:44
40.030321,116.408553,0,328,39680.1262268518,2008-08-20,03:01:46
40.030327,116.408556,0,327,39680.12625,2008-08-20,03:01:48
40.030335,116.408558,0,326,39680.1262731481,2008-08-20,03:01:50
40.030327,116.408573,0,327,39680.1262962963,2008-08-20,03:01:52
40.030312,116.408602,0,327,39680.1263194444,2008-08-20,03:01:54
40.030301,116.40861,0,329,39680.1263425926,2008-08-20,03:01:56
40.030302,116.408616,0,329,39680.1263657407,2008-08-20,03:01:58
40.030304,116.40862,0,329,39680.1263888889,2008-08-20,03:02:00
40.030307,116.408621,0,329,39680.126412037,2008-08-20,03:02:02
40.030272,116.408664,0,334,39680.1264351852,2008-08-20,03:02:04
40.030244,116.408678,0,336,39680.1264583333,2008-08-20,03:02:06
40.030205,116.408711,0,340,39680.1264814815,2008-08-20,03:02:08
40.030183,116.408727,0,342,39680.1265046296,2008-08-20,03:02:10
40.030152,116.408754,0,344,39680.1265277778,2008-08-20,03:02:12
40.03013,116.408775,0,346,39680.1265509259,2008-08-20,03:02:14
40.030095,116.408784,0,350,39680.1265740741,2008-08-20,03:02:16
40.030056,116.408831,0,352,39680.1265972222,2008-08-20,03:02:18
40.029999,116.40889,0,357,39680.1266203704,2008-08-20,03:02:20
40.029952,116.408946,0,362,39680.1266435185,2008-08-20,03:02:22
40.02994,116.408963,0,365,39680.1266666667,2008-08-20,03:02:24
40.029921,116.409003,0,368,39680.1266898148,2008-08-20,03:02:26
40.029913,116.409029,0,370,39680.126712963,2008-08-20,03:02:28
40.0299,116.409044,0,372,39680.1267361111,2008-08-20,03:02:30
40.029902,116.409037,0,373,39680.1267592593,2008-08-20,03:02:32
40.029912,116.409052,0,372,39680.1267824074,2008-08-20,03:02:34
40.02992,116.409044,0,374,39680.1268055556,2008-08-20,03:02:36
40.029924,116.409079,0,373,39680.1268287037,2008-08-20,03:02:38
40.029924,116.409091,0,372,39680.1268518518,2008-08-20,03:02:40
40.029922,116.409095,0,372,39680.126875,2008-08-20,03:02:42
40.02992,116.409094,0,372,39680.1268981481,2008-08-20,03:02:44
40.02992,116.409097,0,372,39680.1269212963,2008-08-20,03:02:46
40.029896,116.409113,0,374,39680.1269444444,2008-08-20,03:02:48
40.02988,116.409147,0,375,39680.1269675926,2008-08-20,03:02:50
40.029865,116.409199,0,375,39680.1269907407,2008-08-20,03:02:52
40.029841,116.409253,0,376,39680.1270138889,2008-08-20,03:02:54
40.029812,116.409314,0,377,39680.127037037,2008-08-20,03:02:56
40.029744,116.409398,0,379,39680.1270601852,2008-08-20,03:02:58
40.029713,116.40944,0,381,39680.1270833333,2008-08-20,03:03:00
40.029681,116.409477,0,383,39680.1271064815,2008-08-20,03:03:02
40.029652,116.409509,0,384,39680.1271296296,2008-08-20,03:03:04
40.029635,116.409518,0,385,39680.1271527778,2008-08-20,03:03:06
40.029592,116.409574,0,385,39680.1271759259,2008-08-20,03:03:08
40.029853,116.409493,0,443,39680.1288194444,2008-08-20,03:05:30
40.02987,116.409481,0,443,39680.1288425926,2008-08-20,03:05:32
40.029881,116.40947,0,443,39680.1288657407,2008-08-20,03:05:34
40.029892,116.409428,0,444,39680.1288888889,2008-08-20,03:05:36
40.029928,116.409361,0,444,39680.128912037,2008-08-20,03:05:38
40.029937,116.409326,0,445,39680.1289351852,2008-08-20,03:05:40
40.029944,116.409316,0,445,39680.1289583333,2008-08-20,03:05:42
40.029964,116.409316,0,445,39680.1289814815,2008-08-20,03:05:44
40.029957,116.409334,0,446,39680.1290046296,2008-08-20,03:05:46
40.029952,116.409328,0,447,39680.1290277778,2008-08-20,03:05:48
40.029967,116.409275,0,447,39680.1290509259,2008-08-20,03:05:50
40.029993,116.409223,0,447,39680.1290740741,2008-08-20,03:05:52
40.030013,116.40918,0,446,39680.1290972222,2008-08-20,03:05:54
40.030016,116.409163,0,446,39680.1291203704,2008-08-20,03:05:56
40.030016,116.409157,0,447,39680.1291435185,2008-08-20,03:05:58
40.030026,116.409127,0,446,39680.1291666667,2008-08-20,03:06:00
40.030037,116.409128,0,445,39680.1291898148,2008-08-20,03:06:02
40.030055,116.409121,0,444,39680.129212963,2008-08-20,03:06:04
40.030055,116.409101,0,444,39680.1292361111,2008-08-20,03:06:06
40.030061,116.409088,0,445,39680.1292592593,2008-08-20,03:06:08
40.030073,116.409069,0,445,39680.1292824074,2008-08-20,03:06:10
40.030085,116.409063,0,444,39680.1293055556,2008-08-20,03:06:12
40.030089,116.409048,0,444,39680.1293287037,2008-08-20,03:06:14
40.030093,116.409052,0,443,39680.1293518519,2008-08-20,03:06:16
40.030101,116.40903,0,443,39680.129375,2008-08-20,03:06:18
40.030115,116.40903,0,443,39680.1293981481,2008-08-20,03:06:20
40.030126,116.409027,0,443,39680.1294212963,2008-08-20,03:06:22
40.03012,116.409053,0,443,39680.1294444444,2008-08-20,03:06:24
40.030115,116.409074,0,442,39680.1294675926,2008-08-20,03:06:26
40.030111,116.409097,0,442,39680.1294907407,2008-08-20,03:06:28
40.030111,116.409091,0,443,39680.1295138889,2008-08-20,03:06:30
40.030111,116.409094,0,443,39680.129537037,2008-08-20,03:06:32
40.030112,116.409094,0,444,39680.1295601852,2008-08-20,03:06:34
40.03012,116.409096,0,443,39680.1295833333,2008-08-20,03:06:36
40.030129,116.409101,0,443,39680.1296064815,2008-08-20,03:06:38
40.030132,116.409096,0,442,39680.1296296296,2008-08-20,03:06:40
40.030121,116.409082,0,442,39680.1296527778,2008-08-20,03:06:42
40.030093,116.4091,0,442,39680.1296759259,2008-08-20,03:06:44
40.030057,116.409116,0,441,39680.1296990741,2008-08-20,03:06:46
40.030021,116.409119,0,440,39680.1297222222,2008-08-20,03:06:48
40.029994,116.409137,0,439,39680.1297453704,2008-08-20,03:06:50
40.029981,116.409137,0,439,39680.1297685185,2008-08-20,03:06:52
40.029962,116.409141,0,438,39680.1297916667,2008-08-20,03:06:54
40.02994,116.409161,0,437,39680.1298148148,2008-08-20,03:06:56
40.029926,116.409166,0,436,39680.129837963,2008-08-20,03:06:58
40.029916,116.409179,0,434,39680.1298611111,2008-08-20,03:07:00
40.029904,116.40919,0,434,39680.1298842593,2008-08-20,03:07:02
40.029897,116.409196,0,434,39680.1299074074,2008-08-20,03:07:04
40.029893,116.409194,0,434,39680.1299305556,2008-08-20,03:07:06
40.029891,116.409207,0,434,39680.1299537037,2008-08-20,03:07:08
40.029895,116.409211,0,434,39680.1299768519,2008-08-20,03:07:10
40.029892,116.409215,0,434,39680.13,2008-08-20,03:07:12
40.029892,116.409221,0,434,39680.1300231481,2008-08-20,03:07:14
40.029895,116.409284,0,434,39680.1300462963,2008-08-20,03:07:16
40.029896,116.40931,0,434,39680.1300694444,2008-08-20,03:07:18
40.0299,116.409324,0,434,39680.1300925926,2008-08-20,03:07:20
40.029899,116.40934,0,434,39680.1301157407,2008-08-20,03:07:22
40.02989,116.409354,0,434,39680.1301388889,2008-08-20,03:07:24
40.029882,116.409373,0,434,39680.130162037,2008-08-20,03:07:26
40.029869,116.409393,0,434,39680.1301851852,2008-08-20,03:07:28
40.029852,116.409429,0,434,39680.1302083333,2008-08-20,03:07:30
40.029833,116.409432,0,434,39680.1302314815,2008-08-20,03:07:32
40.029814,116.409453,0,434,39680.1302546296,2008-08-20,03:07:34
40.029794,116.409465,0,434,39680.1302777778,2008-08-20,03:07:36
40.029761,116.409496,0,434,39680.1303009259,2008-08-20,03:07:38
40.029743,116.409493,0,434,39680.1303240741,2008-08-20,03:07:40
40.029754,116.409469,0,433,39680.1303472222,2008-08-20,03:07:42
40.029778,116.409436,0,433,39680.1303703704,2008-08-20,03:07:44
40.029799,116.409398,0,432,39680.1303935185,2008-08-20,03:07:46
40.029802,116.409386,0,432,39680.1304166667,2008-08-20,03:07:48
40.029784,116.409389,0,432,39680.1304398148,2008-08-20,03:07:50
40.029768,116.409379,0,432,39680.130462963,2008-08-20,03:07:52
40.02976,116.409377,0,432,39680.1304861111,2008-08-20,03:07:54
40.029759,116.409377,0,432,39680.1305092593,2008-08-20,03:07:56
40.029763,116.409362,0,432,39680.1305324074,2008-08-20,03:07:58
40.029773,116.409353,0,432,39680.1305555556,2008-08-20,03:08:00
40.029784,116.409336,0,432,39680.1305787037,2008-08-20,03:08:02
40.029789,116.409346,0,432,39680.1306018519,2008-08-20,03:08:04
40.02979,116.409344,0,432,39680.130625,2008-08-20,03:08:06
40.029789,116.409341,0,432,39680.1306481481,2008-08-20,03:08:08
40.029785,116.409339,0,432,39680.1306712963,2008-08-20,03:08:10
40.029781,116.409338,0,433,39680.1306944444,2008-08-20,03:08:12
40.029783,116.409338,0,433,39680.1307175926,2008-08-20,03:08:14
40.029773,116.409334,0,433,39680.1307407407,2008-08-20,03:08:16
40.02976,116.409343,0,433,39680.1307638889,2008-08-20,03:08:18
40.029756,116.409374,0,433,39680.130787037,2008-08-20,03:08:20
40.029765,116.409379,0,433,39680.1308101852,2008-08-20,03:08:22
40.029777,116.409365,0,434,39680.1308333333,2008-08-20,03:08:24
40.029778,116.409366,0,434,39680.1308564815,2008-08-20,03:08:26
40.029777,116.409369,0,434,39680.1308796296,2008-08-20,03:08:28
40.029777,116.409367,0,434,39680.1309027778,2008-08-20,03:08:30
40.029782,116.409363,0,434,39680.1309259259,2008-08-20,03:08:32
40.029871,116.409238,0,434,39680.1309490741,2008-08-20,03:08:34
40.029938,116.409139,0,434,39680.1309722222,2008-08-20,03:08:36
40.029985,116.40907,0,434,39680.1309953704,2008-08-20,03:08:38
40.030029,116.409011,0,434,39680.1310185185,2008-08-20,03:08:40
40.030071,116.408932,0,434,39680.1310416667,2008-08-20,03:08:42
40.030106,116.408886,0,434,39680.1310648148,2008-08-20,03:08:44
40.030133,116.408843,0,434,39680.131087963,2008-08-20,03:08:46
40.030155,116.40883,0,434,39680.1311111111,2008-08-20,03:08:48
40.030169,116.408818,0,434,39680.1311342593,2008-08-20,03:08:50
40.030178,116.408825,0,434,39680.1311574074,2008-08-20,03:08:52
40.03019,116.408836,0,434,39680.1311805556,2008-08-20,03:08:54
40.030355,116.40857,0,434,39680.1335648148,2008-08-20,03:12:20
40.03035,116.408546,0,434,39680.133587963,2008-08-20,03:12:22
40.030352,116.408533,0,434,39680.1336111111,2008-08-20,03:12:24
40.030363,116.408504,0,434,39680.1336342593,2008-08-20,03:12:26
40.030373,116.408477,0,434,39680.1336574074,2008-08-20,03:12:28
40.030363,116.408483,0,434,39680.1336805556,2008-08-20,03:12:30
40.030351,116.408485,0,434,39680.1337037037,2008-08-20,03:12:32
40.030336,116.408518,0,434,39680.1337268518,2008-08-20,03:12:34
40.030328,116.408529,0,434,39680.13375,2008-08-20,03:12:36
40.030319,116.408538,0,434,39680.1337731481,2008-08-20,03:12:38
40.03031,116.408546,0,434,39680.1337962963,2008-08-20,03:12:40
40.030304,116.408568,0,434,39680.1338194444,2008-08-20,03:12:42
40.030302,116.408591,0,433,39680.1338425926,2008-08-20,03:12:44
40.030305,116.408594,0,433,39680.1338657407,2008-08-20,03:12:46
40.030306,116.408623,0,433,39680.1338888889,2008-08-20,03:12:48
40.030307,116.408662,0,433,39680.133912037,2008-08-20,03:12:50
40.030322,116.408667,0,432,39680.1339351852,2008-08-20,03:12:52
40.030343,116.408644,0,431,39680.1339583333,2008-08-20,03:12:54
40.030355,116.408663,0,430,39680.1339814815,2008-08-20,03:12:56
40.030373,116.408663,0,430,39680.1340046296,2008-08-20,03:12:58
40.030399,116.408644,0,430,39680.1340277778,2008-08-20,03:13:00
40.030425,116.40862,0,430,39680.1340509259,2008-08-20,03:13:02
40.030443,116.40858,0,429,39680.1340740741,2008-08-20,03:13:04
40.030455,116.408553,0,429,39680.1340972222,2008-08-20,03:13:06
40.030469,116.408519,0,429,39680.1341203704,2008-08-20,03:13:08
40.030487,116.408494,0,429,39680.1341435185,2008-08-20,03:13:10
40.030507,116.40846,0,429,39680.1341666667,2008-08-20,03:13:12
40.030511,116.408472,0,429,39680.1341898148,2008-08-20,03:13:14
40.030512,116.40846,0,429,39680.134212963,2008-08-20,03:13:16
40.030505,116.408472,0,429,39680.1342361111,2008-08-20,03:13:18
40.030492,116.40851,0,430,39680.1342592593,2008-08-20,03:13:20
40.03049,116.408507,0,430,39680.1342824074,2008-08-20,03:13:22
40.030488,116.408511,0,428,39680.1343055556,2008-08-20,03:13:24
40.030488,116.408512,0,426,39680.1343287037,2008-08-20,03:13:26
40.030489,116.40851,0,425,39680.1343518518,2008-08-20,03:13:28
40.030488,116.408513,0,424,39680.134375,2008-08-20,03:13:30
40.030475,116.40854,0,421,39680.1343981481,2008-08-20,03:13:32
40.030468,116.40856,0,420,39680.1344212963,2008-08-20,03:13:34
40.030444,116.408595,0,420,39680.1344444444,2008-08-20,03:13:36
40.030439,116.408611,0,419,39680.1344675926,2008-08-20,03:13:38
40.030455,116.408586,0,419,39680.1344907407,2008-08-20,03:13:40
40.030471,116.408583,0,417,39680.1345138889,2008-08-20,03:13:42
40.030487,116.408568,0,417,39680.134537037,2008-08-20,03:13:44
40.030497,116.408559,0,417,39680.1345601852,2008-08-20,03:13:46
40.030513,116.40851,0,418,39680.1345833333,2008-08-20,03:13:48
40.030533,116.408471,0,418,39680.1346064815,2008-08-20,03:13:50
40.030553,116.408409,0,419,39680.1346296296,2008-08-20,03:13:52
40.030558,116.408419,0,419,39680.1346527778,2008-08-20,03:13:54
40.030549,116.408452,0,419,39680.1346759259,2008-08-20,03:13:56
40.030532,116.408474,0,419,39680.1346990741,2008-08-20,03:13:58
40.030519,116.408518,0,419,39680.1347222222,2008-08-20,03:14:00
40.030527,116.408513,0,419,39680.1347453704,2008-08-20,03:14:02
40.030532,116.408508,0,420,39680.1347685185,2008-08-20,03:14:04
40.030528,116.408539,0,419,39680.1347916667,2008-08-20,03:14:06
40.030527,116.408595,0,414,39680.1348148148,2008-08-20,03:14:08
40.030527,116.408626,0,411,39680.134837963,2008-08-20,03:14:10
40.03054,116.40865,0,407,39680.1348611111,2008-08-20,03:14:12
40.030554,116.408639,0,406,39680.1348842593,2008-08-20,03:14:14
40.030565,116.408629,0,404,39680.1349074074,2008-08-20,03:14:16
40.030561,116.408649,0,401,39680.1349305556,2008-08-20,03:14:18
40.030552,116.408674,0,400,39680.1349537037,2008-08-20,03:14:20
40.030547,116.408679,0,399,39680.1349768518,2008-08-20,03:14:22
40.030546,116.408677,0,399,39680.135,2008-08-20,03:14:24
40.030542,116.408678,0,399,39680.1350231481,2008-08-20,03:14:26
40.030544,116.408675,0,397,39680.1350462963,2008-08-20,03:14:28
40.030552,116.408635,0,396,39680.1350694444,2008-08-20,03:14:30
40.030553,116.408615,0,397,39680.1350925926,2008-08-20,03:14:32
40.030552,116.408618,0,397,39680.1351157407,2008-08-20,03:14:34
40.030547,116.408616,0,397,39680.1351388889,2008-08-20,03:14:36
40.030537,116.408621,0,397,39680.135162037,2008-08-20,03:14:38
40.030533,116.408623,0,397,39680.1351851852,2008-08-20,03:14:40
40.03053,116.408615,0,397,39680.1352083333,2008-08-20,03:14:42
40.030517,116.408621,0,397,39680.1352314815,2008-08-20,03:14:44
40.030512,116.408599,0,397,39680.1352546296,2008-08-20,03:14:46
40.030504,116.408567,0,397,39680.1352777778,2008-08-20,03:14:48
40.030486,116.408569,0,396,39680.1353009259,2008-08-20,03:14:50
40.030473,116.408583,0,396,39680.1353240741,2008-08-20,03:14:52
40.030479,116.40856,0,398,39680.1353472222,2008-08-20,03:14:54
40.030499,116.408553,0,397,39680.1353703704,2008-08-20,03:14:56
40.030529,116.408543,0,395,39680.1353935185,2008-08-20,03:14:58
40.030541,116.408534,0,394,39680.1354166667,2008-08-20,03:15:00
40.030523,116.408572,0,394,39680.1354398148,2008-08-20,03:15:02
40.030508,116.408585,0,394,39680.135462963,2008-08-20,03:15:04
40.030489,116.408624,0,395,39680.1354861111,2008-08-20,03:15:06
40.030488,116.408626,0,394,39680.1355092593,2008-08-20,03:15:08
40.03049,116.408631,0,394,39680.1355324074,2008-08-20,03:15:10
40.03051,116.408618,0,393,39680.1355555556,2008-08-20,03:15:12
40.030531,116.408613,0,392,39680.1355787037,2008-08-20,03:15:14
40.030547,116.408608,0,392,39680.1356018518,2008-08-20,03:15:16
40.030562,116.408583,0,392,39680.135625,2008-08-20,03:15:18
40.030568,116.408563,0,393,39680.1356481481,2008-08-20,03:15:20
40.03056,116.408577,0,394,39680.1356712963,2008-08-20,03:15:22
40.030554,116.408573,0,394,39680.1356944444,2008-08-20,03:15:24
40.030544,116.408591,0,392,39680.1357175926,2008-08-20,03:15:26
40.030547,116.408582,0,393,39680.1357407407,2008-08-20,03:15:28
40.03055,116.408583,0,393,39680.1357638889,2008-08-20,03:15:30
40.030554,116.408586,0,393,39680.135787037,2008-08-20,03:15:32
40.030549,116.408611,0,393,39680.1358101852,2008-08-20,03:15:34
40.030537,116.408659,0,394,39680.1358333333,2008-08-20,03:15:36
40.03053,116.408706,0,395,39680.1358564815,2008-08-20,03:15:38
40.030529,116.408727,0,396,39680.1358796296,2008-08-20,03:15:40
40.030523,116.40875,0,398,39680.1359027778,2008-08-20,03:15:42
40.030519,116.408772,0,399,39680.1359259259,2008-08-20,03:15:44
40.030519,116.408792,0,399,39680.1359490741,2008-08-20,03:15:46
40.030525,116.408788,0,399,39680.1359722222,2008-08-20,03:15:48
40.030537,116.408783,0,400,39680.1359953704,2008-08-20,03:15:50
40.03055,116.408795,0,401,39680.1360185185,2008-08-20,03:15:52
40.030554,116.40882,0,401,39680.1360416667,2008-08-20,03:15:54
40.030556,116.40886,0,401,39680.1360648148,2008-08-20,03:15:56
40.030556,116.408888,0,402,39680.136087963,2008-08-20,03:15:58
40.030556,116.408907,0,402,39680.1361111111,2008-08-20,03:16:00
40.030555,116.408914,0,404,39680.1361342593,2008-08-20,03:16:02
40.030563,116.408915,0,404,39680.1361574074,2008-08-20,03:16:04
40.030562,116.408919,0,404,39680.1361805556,2008-08-20,03:16:06
40.030557,116.408899,0,405,39680.1362037037,2008-08-20,03:16:08
40.030545,116.408915,0,405,39680.1362268519,2008-08-20,03:16:10
40.030543,116.408907,0,405,39680.13625,2008-08-20,03:16:12
40.030527,116.408896,0,406,39680.1362731481,2008-08-20,03:16:14
40.030516,116.408881,0,406,39680.1362962963,2008-08-20,03:16:16
40.030507,116.408876,0,407,39680.1363194444,2008-08-20,03:16:18
40.0305,116.408863,0,408,39680.1363425926,2008-08-20,03:16:20
40.030501,116.408853,0,409,39680.1363657407,2008-08-20,03:16:22
40.0305,116.408849,0,410,39680.1363888889,2008-08-20,03:16:24
40.03051,116.408841,0,411,39680.136412037,2008-08-20,03:16:26
40.030517,116.40883,0,411,39680.1364351852,2008-08-20,03:16:28
40.030519,116.40886,0,411,39680.1364583333,2008-08-20,03:16:30
40.030524,116.408865,0,412,39680.1364814815,2008-08-20,03:16:32
40.030521,116.40884,0,411,39680.1365046296,2008-08-20,03:16:34
40.030512,116.408785,0,411,39680.1365277778,2008-08-20,03:16:36
40.03051,116.408754,0,411,39680.1365509259,2008-08-20,03:16:38
40.03052,116.408731,0,411,39680.1365740741,2008-08-20,03:16:40
40.030537,116.408691,0,412,39680.1365972222,2008-08-20,03:16:42
40.030552,116.408674,0,412,39680.1366203704,2008-08-20,03:16:44
40.030571,116.408649,0,412,39680.1366435185,2008-08-20,03:16:46
40.030597,116.408602,0,411,39680.1366666667,2008-08-20,03:16:48
40.030622,116.408534,0,411,39680.1366898148,2008-08-20,03:16:50
40.03065,116.408472,0,411,39680.136712963,2008-08-20,03:16:52
40.030677,116.408415,0,411,39680.1367361111,2008-08-20,03:16:54
40.030706,116.40838,0,410,39680.1367592593,2008-08-20,03:16:56
40.030731,116.408348,0,410,39680.1367824074,2008-08-20,03:16:58
40.030757,116.408312,0,408,39680.1368055556,2008-08-20,03:17:00
40.030799,116.408299,0,406,39680.1368287037,2008-08-20,03:17:02
40.030832,116.408292,0,404,39680.1368518519,2008-08-20,03:17:04
40.030864,116.408264,0,404,39680.136875,2008-08-20,03:17:06
40.030885,116.408231,0,404,39680.1368981482,2008-08-20,03:17:08
40.030896,116.408199,0,404,39680.1369212963,2008-08-20,03:17:10
40.030893,116.40815,0,404,39680.1369444444,2008-08-20,03:17:12
40.030897,116.408106,0,404,39680.1369675926,2008-08-20,03:17:14
40.030906,116.40808,0,405,39680.1369907407,2008-08-20,03:17:16
40.030913,116.408045,0,406,39680.1370138889,2008-08-20,03:17:18
40.03093,116.408011,0,407,39680.137037037,2008-08-20,03:17:20
40.030957,116.407982,0,407,39680.1370601852,2008-08-20,03:17:22
40.030975,116.407967,0,407,39680.1370833333,2008-08-20,03:17:24
40.030987,116.407941,0,408,39680.1371064815,2008-08-20,03:17:26
40.030993,116.40792,0,409,39680.1371296296,2008-08-20,03:17:28
40.030992,116.407898,0,410,39680.1371527778,2008-08-20,03:17:30
40.030997,116.407872,0,410,39680.1371759259,2008-08-20,03:17:32
40.030998,116.407836,0,410,39680.1371990741,2008-08-20,03:17:34
40.031008,116.407819,0,410,39680.1372222222,2008-08-20,03:17:36
40.031023,116.407796,0,410,39680.1372453704,2008-08-20,03:17:38
40.031041,116.407768,0,409,39680.1372685185,2008-08-20,03:17:40
40.031046,116.407739,0,411,39680.1372916667,2008-08-20,03:17:42
40.031055,116.407707,0,413,39680.1373148148,2008-08-20,03:17:44
40.031072,116.407678,0,413,39680.137337963,2008-08-20,03:17:46
40.031081,116.407643,0,414,39680.1373611111,2008-08-20,03:17:48
40.031097,116.407605,0,415,39680.1373842593,2008-08-20,03:17:50
40.031139,116.407582,0,413,39680.1374074074,2008-08-20,03:17:52
40.031166,116.407561,0,415,39680.1374305556,2008-08-20,03:17:54
40.031197,116.407529,0,415,39680.1374537037,2008-08-20,03:17:56
40.031223,116.407498,0,415,39680.1374768519,2008-08-20,03:17:58
40.031213,116.407463,0,417,39680.1375,2008-08-20,03:18:00
40.031229,116.407439,0,416,39680.1375231481,2008-08-20,03:18:02
40.031232,116.407406,0,415,39680.1375462963,2008-08-20,03:18:04
40.031252,116.407369,0,413,39680.1375694444,2008-08-20,03:18:06
40.03128,116.407322,0,410,39680.1375925926,2008-08-20,03:18:08
40.031294,116.407285,0,407,39680.1376157407,2008-08-20,03:18:10
40.031293,116.407259,0,407,39680.1376388889,2008-08-20,03:18:12
40.031298,116.407241,0,406,39680.137662037,2008-08-20,03:18:14
40.031159,116.407463,0,406,39680.1376851852,2008-08-20,03:18:16
40.03115,116.407466,0,407,39680.1377083333,2008-08-20,03:18:18
40.03115,116.407458,0,407,39680.1377314815,2008-08-20,03:18:20
40.030994,116.407749,0,405,39680.1377546296,2008-08-20,03:18:22
40.030902,116.407935,0,404,39680.1377777778,2008-08-20,03:18:24
40.030878,116.407948,0,403,39680.1378009259,2008-08-20,03:18:26
40.030867,116.407958,0,401,39680.1378240741,2008-08-20,03:18:28
40.030833,116.408038,0,401,39680.1378472222,2008-08-20,03:18:30
40.030787,116.408122,0,402,39680.1378703704,2008-08-20,03:18:32
40.030741,116.408201,0,404,39680.1378935185,2008-08-20,03:18:34
40.030713,116.408253,0,404,39680.1379166667,2008-08-20,03:18:36
40.030698,116.408309,0,402,39680.1379398148,2008-08-20,03:18:38
40.030673,116.408335,0,403,39680.137962963,2008-08-20,03:18:40
40.030642,116.408398,0,403,39680.1379861111,2008-08-20,03:18:42
40.03061,116.408448,0,404,39680.1380092593,2008-08-20,03:18:44
40.030587,116.408469,0,404,39680.1380324074,2008-08-20,03:18:46
40.030563,116.408491,0,405,39680.1380555556,2008-08-20,03:18:48
40.030558,116.408499,0,405,39680.1380787037,2008-08-20,03:18:50
40.030564,116.40852,0,405,39680.1381018519,2008-08-20,03:18:52
40.030581,116.408491,0,405,39680.138125,2008-08-20,03:18:54
40.030609,116.408463,0,405,39680.1381481481,2008-08-20,03:18:56
40.030601,116.408461,0,406,39680.1381712963,2008-08-20,03:18:58
40.030595,116.40846,0,406,39680.1381944444,2008-08-20,03:19:00
40.03008,116.409315,0,402,39680.1395601852,2008-08-20,03:20:58
40.030381,116.408784,0,402,39680.1395833333,2008-08-20,03:21:00
40.03049,116.408617,0,402,39680.1396064815,2008-08-20,03:21:02
40.030563,116.40847,0,402,39680.1396296296,2008-08-20,03:21:04
40.030547,116.40882,0,399,39680.1411574074,2008-08-20,03:23:16
40.030543,116.408834,0,399,39680.1411805556,2008-08-20,03:23:18
40.030529,116.408843,0,399,39680.1412037037,2008-08-20,03:23:20
40.030511,116.408863,0,399,39680.1412268518,2008-08-20,03:23:22
40.030514,116.408874,0,399,39680.14125,2008-08-20,03:23:24
40.030518,116.408877,0,399,39680.1412731481,2008-08-20,03:23:26
40.030527,116.408888,0,399,39680.1412962963,2008-08-20,03:23:28
40.030533,116.408891,0,399,39680.1413194444,2008-08-20,03:23:30
40.030535,116.408925,0,400,39680.1413425926,2008-08-20,03:23:32
40.030525,116.408891,0,400,39680.1413657407,2008-08-20,03:23:34
40.030509,116.40886,0,400,39680.1413888889,2008-08-20,03:23:36
40.030515,116.408859,0,401,39680.141412037,2008-08-20,03:23:38
40.030517,116.408862,0,401,39680.1414351852,2008-08-20,03:23:40
40.030521,116.408865,0,401,39680.1414583333,2008-08-20,03:23:42
40.030522,116.408869,0,401,39680.1414814815,2008-08-20,03:23:44
40.030522,116.408874,0,401,39680.1415046296,2008-08-20,03:23:46
40.030512,116.408883,0,401,39680.1415277778,2008-08-20,03:23:48
40.030501,116.408869,0,402,39680.1415509259,2008-08-20,03:23:50
40.0305,116.408885,0,401,39680.1415740741,2008-08-20,03:23:52
40.030503,116.408854,0,401,39680.1415972222,2008-08-20,03:23:54
40.030513,116.408859,0,401,39680.1416203704,2008-08-20,03:23:56
40.03053,116.408881,0,401,39680.1416435185,2008-08-20,03:23:58
40.03052,116.40895,0,401,39680.1416666667,2008-08-20,03:24:00
40.030511,116.408962,0,401,39680.1416898148,2008-08-20,03:24:02
40.030505,116.409015,0,401,39680.141712963,2008-08-20,03:24:04
40.030502,116.409,0,401,39680.1417361111,2008-08-20,03:24:06
40.030503,116.408939,0,401,39680.1417592593,2008-08-20,03:24:08
40.030506,116.408926,0,401,39680.1417824074,2008-08-20,03:24:10
40.030514,116.408907,0,402,39680.1418055556,2008-08-20,03:24:12
40.030517,116.408909,0,402,39680.1418287037,2008-08-20,03:24:14
40.030529,116.408873,0,402,39680.1418518518,2008-08-20,03:24:16
40.030522,116.408841,0,402,39680.141875,2008-08-20,03:24:18
40.030516,116.408822,0,401,39680.1418981481,2008-08-20,03:24:20
40.030516,116.408818,0,401,39680.1419212963,2008-08-20,03:24:22
40.030517,116.408813,0,401,39680.1419444444,2008-08-20,03:24:24
40.030517,116.408809,0,401,39680.1419675926,2008-08-20,03:24:26
40.030519,116.408804,0,401,39680.1419907407,2008-08-20,03:24:28
40.030528,116.408767,0,401,39680.1420138889,2008-08-20,03:24:30
40.030528,116.408709,0,401,39680.142037037,2008-08-20,03:24:32
40.03053,116.408643,0,401,39680.1420601852,2008-08-20,03:24:34
40.030532,116.408562,0,401,39680.1420833333,2008-08-20,03:24:36
40.030532,116.40854,0,401,39680.1421064815,2008-08-20,03:24:38
40.030537,116.408496,0,401,39680.1421296296,2008-08-20,03:24:40
40.030537,116.408451,0,401,39680.1421527778,2008-08-20,03:24:42
40.030525,116.408461,0,401,39680.1421759259,2008-08-20,03:24:44
40.030514,116.408481,0,401,39680.1421990741,2008-08-20,03:24:46
40.03051,116.40842,0,401,39680.1422222222,2008-08-20,03:24:48
40.030505,116.408423,0,401,39680.1422453704,2008-08-20,03:24:50
40.030517,116.408439,0,401,39680.1422685185,2008-08-20,03:24:52
40.030522,116.408472,0,400,39680.1422916667,2008-08-20,03:24:54
40.030523,116.408467,0,400,39680.1423148148,2008-08-20,03:24:56
40.030517,116.408434,0,400,39680.142337963,2008-08-20,03:24:58
40.030519,116.408409,0,400,39680.1423611111,2008-08-20,03:25:00
40.030524,116.40842,0,400,39680.1423842593,2008-08-20,03:25:02
40.030519,116.40843,0,398,39680.1424074074,2008-08-20,03:25:04
40.030522,116.408428,0,398,39680.1424305556,2008-08-20,03:25:06
40.030525,116.408428,0,398,39680.1424537037,2008-08-20,03:25:08
40.030527,116.408468,0,398,39680.1424768518,2008-08-20,03:25:10
40.030516,116.408488,0,398,39680.1425,2008-08-20,03:25:12
40.030507,116.408521,0,398,39680.1425231481,2008-08-20,03:25:14
40.030485,116.408598,0,398,39680.1425462963,2008-08-20,03:25:16
40.030486,116.408647,0,398,39680.1425694444,2008-08-20,03:25:18
40.030506,116.408649,0,398,39680.1425925926,2008-08-20,03:25:20
40.030519,116.408668,0,398,39680.1426157407,2008-08-20,03:25:22
40.030523,116.408672,0,398,39680.1426388889,2008-08-20,03:25:24
40.030535,116.408692,0,398,39680.142662037,2008-08-20,03:25:26
40.03052,116.408707,0,398,39680.1426851852,2008-08-20,03:25:28
40.030531,116.408373,0,405,39680.1452777778,2008-08-20,03:29:12
40.030529,116.408353,0,405,39680.1453009259,2008-08-20,03:29:14
40.030533,116.408312,0,405,39680.1453240741,2008-08-20,03:29:16
40.030533,116.408347,0,405,39680.1453472222,2008-08-20,03:29:18
40.030532,116.408365,0,405,39680.1453703704,2008-08-20,03:29:20
40.030552,116.408338,0,405,39680.1453935185,2008-08-20,03:29:22
40.030556,116.408324,0,405,39680.1454166667,2008-08-20,03:29:24
40.030531,116.408383,0,405,39680.1454398148,2008-08-20,03:29:26
40.030505,116.408422,0,405,39680.145462963,2008-08-20,03:29:28
40.030496,116.408387,0,405,39680.1454861111,2008-08-20,03:29:30
40.03051,116.408394,0,404,39680.1455092593,2008-08-20,03:29:32
40.030508,116.40839,0,404,39680.1455324074,2008-08-20,03:29:34
40.030507,116.408386,0,404,39680.1455555556,2008-08-20,03:29:36
40.030504,116.408388,0,404,39680.1455787037,2008-08-20,03:29:38
40.030497,116.408405,0,404,39680.1456018519,2008-08-20,03:29:40
40.030486,116.408485,0,404,39680.145625,2008-08-20,03:29:42
40.030474,116.408543,0,404,39680.1456481481,2008-08-20,03:29:44
40.030485,116.408526,0,404,39680.1456712963,2008-08-20,03:29:46
40.030491,116.40856,0,404,39680.1456944444,2008-08-20,03:29:48
40.030493,116.408582,0,404,39680.1457175926,2008-08-20,03:29:50
40.030498,116.408628,0,404,39680.1457407407,2008-08-20,03:29:52
40.030508,116.408655,0,403,39680.1457638889,2008-08-20,03:29:54
40.030519,116.408702,0,403,39680.145787037,2008-08-20,03:29:56
40.030534,116.408809,0,403,39680.1458101852,2008-08-20,03:29:58
40.030538,116.408819,0,403,39680.1458333333,2008-08-20,03:30:00
40.03054,116.408811,0,403,39680.1458564815,2008-08-20,03:30:02
40.030549,116.408783,0,403,39680.1458796296,2008-08-20,03:30:04
40.030557,116.408791,0,403,39680.1459027778,2008-08-20,03:30:06
40.030558,116.408742,0,403,39680.1459259259,2008-08-20,03:30:08
40.03057,116.408754,0,403,39680.1459490741,2008-08-20,03:30:10
40.030578,116.408775,0,403,39680.1459722222,2008-08-20,03:30:12
40.030586,116.408814,0,403,39680.1459953704,2008-08-20,03:30:14
40.03059,116.408801,0,403,39680.1460185185,2008-08-20,03:30:16
40.030573,116.408817,0,403,39680.1460416667,2008-08-20,03:30:18
40.030564,116.408811,0,403,39680.1460648148,2008-08-20,03:30:20
40.030533,116.408816,0,403,39680.146087963,2008-08-20,03:30:22
40.030513,116.408825,0,403,39680.1461111111,2008-08-20,03:30:24
40.030512,116.408825,0,403,39680.1461342593,2008-08-20,03:30:26
40.030509,116.408825,0,403,39680.1461574074,2008-08-20,03:30:28
40.030499,116.408859,0,403,39680.1461805556,2008-08-20,03:30:30
40.030497,116.408869,0,403,39680.1462037037,2008-08-20,03:30:32
40.030485,116.408858,0,403,39680.1462268519,2008-08-20,03:30:34
40.030447,116.40889,0,403,39680.14625,2008-08-20,03:30:36
40.030427,116.408918,0,403,39680.1462731481,2008-08-20,03:30:38
40.030435,116.40893,0,403,39680.1462962963,2008-08-20,03:30:40
40.030453,116.408963,0,405,39680.1463194444,2008-08-20,03:30:42
40.03046,116.408971,0,405,39680.1463425926,2008-08-20,03:30:44
40.030453,116.409018,0,404,39680.1463657407,2008-08-20,03:30:46
40.030441,116.40905,0,404,39680.1463888889,2008-08-20,03:30:48
40.030426,116.409085,0,404,39680.146412037,2008-08-20,03:30:50
40.030433,116.409101,0,404,39680.1464351852,2008-08-20,03:30:52
40.03044,116.409124,0,404,39680.1464583333,2008-08-20,03:30:54
40.03044,116.409143,0,404,39680.1464814815,2008-08-20,03:30:56
40.030438,116.409108,0,404,39680.1465046296,2008-08-20,03:30:58
40.030444,116.409106,0,404,39680.1465277778,2008-08-20,03:31:00
40.03045,116.409113,0,404,39680.1465509259,2008-08-20,03:31:02
40.030446,116.40912,0,404,39680.1465740741,2008-08-20,03:31:04
40.030442,116.409141,0,405,39680.1465972222,2008-08-20,03:31:06
40.030445,116.409131,0,405,39680.1466203704,2008-08-20,03:31:08
40.030443,116.409087,0,405,39680.1466435185,2008-08-20,03:31:10
40.030444,116.409019,0,405,39680.1466666667,2008-08-20,03:31:12
40.030441,116.408951,0,405,39680.1466898148,2008-08-20,03:31:14
40.030449,116.408902,0,405,39680.146712963,2008-08-20,03:31:16
40.030459,116.408874,0,405,39680.1467361111,2008-08-20,03:31:18
40.03046,116.40887,0,405,39680.1467592593,2008-08-20,03:31:20
40.030461,116.408866,0,406,39680.1467824074,2008-08-20,03:31:22
40.030464,116.408864,0,406,39680.1468055556,2008-08-20,03:31:24
40.030468,116.408832,0,405,39680.1468287037,2008-08-20,03:31:26
40.030486,116.40877,0,405,39680.1468518519,2008-08-20,03:31:28
40.030519,116.408734,0,405,39680.146875,2008-08-20,03:31:30
40.030545,116.408682,0,405,39680.1468981481,2008-08-20,03:31:32
40.030561,116.40865,0,405,39680.1469212963,2008-08-20,03:31:34
40.030569,116.408642,0,405,39680.1469444444,2008-08-20,03:31:36
40.030582,116.408624,0,405,39680.1469675926,2008-08-20,03:31:38
40.030597,116.408597,0,405,39680.1469907407,2008-08-20,03:31:40
40.030606,116.408574,0,405,39680.1470138889,2008-08-20,03:31:42
40.030631,116.408539,0,405,39680.147037037,2008-08-20,03:31:44
40.030647,116.408511,0,405,39680.1470601852,2008-08-20,03:31:46
40.030651,116.40848,0,405,39680.1470833333,2008-08-20,03:31:48
40.030647,116.408411,0,405,39680.1471064815,2008-08-20,03:31:50
40.030637,116.408392,0,405,39680.1471296296,2008-08-20,03:31:52
40.030623,116.408369,0,405,39680.1471527778,2008-08-20,03:31:54
40.030598,116.408391,0,405,39680.1471759259,2008-08-20,03:31:56
40.030559,116.408401,0,405,39680.1471990741,2008-08-20,03:31:58
40.030518,116.408381,0,406,39680.1472222222,2008-08-20,03:32:00
40.030482,116.408389,0,406,39680.1472453704,2008-08-20,03:32:02
40.030453,116.408379,0,406,39680.1472685185,2008-08-20,03:32:04
40.030447,116.408362,0,406,39680.1472916667,2008-08-20,03:32:06
40.030447,116.408328,0,406,39680.1473148148,2008-08-20,03:32:08
40.030428,116.408349,0,406,39680.147337963,2008-08-20,03:32:10
40.030424,116.408354,0,406,39680.1473611111,2008-08-20,03:32:12
40.030438,116.408336,0,406,39680.1473842593,2008-08-20,03:32:14
40.030463,116.408335,0,406,39680.1474074074,2008-08-20,03:32:16
40.030477,116.408346,0,406,39680.1474305556,2008-08-20,03:32:18
40.030486,116.408367,0,406,39680.1474537037,2008-08-20,03:32:20
40.030492,116.408388,0,406,39680.1474768519,2008-08-20,03:32:22
40.030492,116.408404,0,406,39680.1475,2008-08-20,03:32:24
40.030477,116.408439,0,406,39680.1475231481,2008-08-20,03:32:26
40.030455,116.408475,0,406,39680.1475462963,2008-08-20,03:32:28
40.030436,116.408471,0,406,39680.1475694444,2008-08-20,03:32:30
40.030404,116.408508,0,406,39680.1475925926,2008-08-20,03:32:32
40.030376,116.408562,0,406,39680.1476157407,2008-08-20,03:32:34
40.030381,116.408588,0,406,39680.1476388889,2008-08-20,03:32:36
40.0304,116.408607,0,406,39680.147662037,2008-08-20,03:32:38
40.030421,116.408574,0,406,39680.1476851852,2008-08-20,03:32:40
40.030445,116.408564,0,405,39680.1477083333,2008-08-20,03:32:42
40.030476,116.408545,0,405,39680.1477314815,2008-08-20,03:32:44
40.030507,116.408491,0,405,39680.1477546296,2008-08-20,03:32:46
40.030524,116.40848,0,405,39680.1477777778,2008-08-20,03:32:48
40.030527,116.40854,0,405,39680.1478009259,2008-08-20,03:32:50
40.030526,116.408603,0,404,39680.1478125,2008-08-20,03:32:51
40.030536,116.40863,0,404,39680.1478472222,2008-08-20,03:32:54
40.030558,116.408632,0,404,39680.1478703704,2008-08-20,03:32:56
40.030586,116.408616,0,404,39680.1478935185,2008-08-20,03:32:58
40.030606,116.408607,0,405,39680.1479166667,2008-08-20,03:33:00
40.03061,116.408603,0,405,39680.1479398148,2008-08-20,03:33:02
40.030625,116.408609,0,405,39680.147962963,2008-08-20,03:33:04
40.030631,116.40861,0,405,39680.1479861111,2008-08-20,03:33:06
40.030632,116.408683,0,405,39680.1480092593,2008-08-20,03:33:08
40.030636,116.408699,0,405,39680.1480324074,2008-08-20,03:33:10
40.030642,116.408715,0,405,39680.1480555556,2008-08-20,03:33:12
40.030643,116.408722,0,405,39680.1480787037,2008-08-20,03:33:14
40.030652,116.408745,0,404,39680.1481018519,2008-08-20,03:33:16
40.030655,116.408749,0,404,39680.148125,2008-08-20,03:33:18
40.030658,116.408754,0,404,39680.1481481481,2008-08-20,03:33:20
40.030688,116.408792,0,404,39680.1481712963,2008-08-20,03:33:22
40.030698,116.408861,0,404,39680.1481944444,2008-08-20,03:33:24
40.030693,116.408946,0,404,39680.1482175926,2008-08-20,03:33:26
40.030799,116.408637,0,409,39680.1491666667,2008-08-20,03:34:48
40.030804,116.408598,0,409,39680.1491898148,2008-08-20,03:34:50
40.030819,116.408564,0,409,39680.149212963,2008-08-20,03:34:52
40.030823,116.408553,0,409,39680.1492361111,2008-08-20,03:34:54
40.030816,116.408543,0,409,39680.1492592593,2008-08-20,03:34:56
40.0308,116.408561,0,409,39680.1492824074,2008-08-20,03:34:58
40.030779,116.408593,0,409,39680.1493055556,2008-08-20,03:35:00
40.030773,116.408596,0,409,39680.1493287037,2008-08-20,03:35:02
40.030761,116.408618,0,409,39680.1493518518,2008-08-20,03:35:04
40.030741,116.408656,0,409,39680.149375,2008-08-20,03:35:06
40.030713,116.408704,0,409,39680.1493981481,2008-08-20,03:35:08
40.030681,116.408769,0,409,39680.1494212963,2008-08-20,03:35:10
40.03065,116.408789,0,409,39680.1494444444,2008-08-20,03:35:12
40.030621,116.408804,0,409,39680.1494675926,2008-08-20,03:35:14
40.030595,116.408819,0,409,39680.1494907407,2008-08-20,03:35:16
40.030597,116.408816,0,410,39680.1495138889,2008-08-20,03:35:18
40.030619,116.408817,0,410,39680.149537037,2008-08-20,03:35:20
40.029903,116.405723,0,401,39680.1517361111,2008-08-20,03:38:30
40.029908,116.405947,0,401,39680.1517592593,2008-08-20,03:38:32
40.029949,116.4061,0,401,39680.1517824074,2008-08-20,03:38:34
40.030027,116.406323,0,401,39680.1518055556,2008-08-20,03:38:36
40.030089,116.406523,0,401,39680.1518287037,2008-08-20,03:38:38
40.030133,116.406759,0,401,39680.1518518519,2008-08-20,03:38:40
40.030228,116.407165,0,401,39680.151875,2008-08-20,03:38:42
40.030281,116.407426,0,401,39680.1518981481,2008-08-20,03:38:44
40.030267,116.407448,0,398,39680.1519212963,2008-08-20,03:38:46
40.03031,116.407586,0,398,39680.1519444444,2008-08-20,03:38:48
40.030306,116.407613,0,396,39680.1519675926,2008-08-20,03:38:50
40.030315,116.407663,0,396,39680.1519907407,2008-08-20,03:38:52
40.030304,116.407819,0,396,39680.1520138889,2008-08-20,03:38:54
40.030292,116.407906,0,396,39680.152037037,2008-08-20,03:38:56
40.030291,116.407972,0,396,39680.1520601852,2008-08-20,03:38:58
40.030295,116.408071,0,396,39680.1520833333,2008-08-20,03:39:00
40.030312,116.408148,0,397,39680.1521064815,2008-08-20,03:39:02
40.03034,116.40814,0,397,39680.1521296296,2008-08-20,03:39:04
40.030372,116.408098,0,397,39680.1521527778,2008-08-20,03:39:06
40.030398,116.408067,0,397,39680.1521759259,2008-08-20,03:39:08
40.030426,116.408042,0,397,39680.1521990741,2008-08-20,03:39:10
40.030439,116.408002,0,397,39680.1522222222,2008-08-20,03:39:12
40.030438,116.407983,0,398,39680.1522453704,2008-08-20,03:39:14
40.030439,116.40801,0,398,39680.1522685185,2008-08-20,03:39:16
40.030439,116.408035,0,398,39680.1522916667,2008-08-20,03:39:18
40.030451,116.408071,0,398,39680.1523148148,2008-08-20,03:39:20
40.030467,116.408066,0,400,39680.152337963,2008-08-20,03:39:22
40.030472,116.408058,0,400,39680.1523611111,2008-08-20,03:39:24
40.030466,116.408064,0,400,39680.1523842593,2008-08-20,03:39:26
40.030477,116.408063,0,400,39680.1524074074,2008-08-20,03:39:28
40.030487,116.408107,0,400,39680.1524305556,2008-08-20,03:39:30
40.030486,116.408241,0,400,39680.1524537037,2008-08-20,03:39:32
40.030471,116.408318,0,400,39680.1524768519,2008-08-20,03:39:34
40.03046,116.408323,0,400,39680.1525,2008-08-20,03:39:36
40.030462,116.408282,0,400,39680.1525231482,2008-08-20,03:39:38
40.030481,116.408261,0,400,39680.1525462963,2008-08-20,03:39:40
40.030498,116.408254,0,401,39680.1525694444,2008-08-20,03:39:42
40.030492,116.408304,0,401,39680.1525925926,2008-08-20,03:39:44
40.030488,116.408334,0,401,39680.1526157407,2008-08-20,03:39:46
40.030497,116.408305,0,401,39680.1526388889,2008-08-20,03:39:48
40.030499,116.40827,0,401,39680.152662037,2008-08-20,03:39:50
40.030497,116.408241,0,403,39680.1526851852,2008-08-20,03:39:52
40.030501,116.408228,0,403,39680.1527083333,2008-08-20,03:39:54
40.030502,116.408209,0,403,39680.1527314815,2008-08-20,03:39:56
40.030498,116.408246,0,403,39680.1527546296,2008-08-20,03:39:58
40.030484,116.408283,0,403,39680.1527777778,2008-08-20,03:40:00
40.030482,116.408306,0,402,39680.1528009259,2008-08-20,03:40:02
40.030497,116.408323,0,401,39680.1528240741,2008-08-20,03:40:04
40.030511,116.408363,0,401,39680.1528472222,2008-08-20,03:40:06
40.030502,116.408438,0,401,39680.1528703704,2008-08-20,03:40:08
40.030503,116.408427,0,401,39680.1528935185,2008-08-20,03:40:10
40.030507,116.408399,0,401,39680.1529166667,2008-08-20,03:40:12
40.030512,116.408357,0,402,39680.1529398148,2008-08-20,03:40:14
40.030513,116.408292,0,404,39680.152962963,2008-08-20,03:40:16
40.030522,116.408251,0,406,39680.1529861111,2008-08-20,03:40:18
40.030531,116.408252,0,406,39680.1530092593,2008-08-20,03:40:20
40.030544,116.408272,0,406,39680.1530324074,2008-08-20,03:40:22
40.030585,116.408184,0,406,39680.1530555556,2008-08-20,03:40:24
40.030607,116.408156,0,407,39680.1530787037,2008-08-20,03:40:26
40.030625,116.408083,0,407,39680.1531018519,2008-08-20,03:40:28
40.030629,116.40807,0,407,39680.153125,2008-08-20,03:40:30
40.030631,116.408052,0,407,39680.1531481481,2008-08-20,03:40:32
40.030614,116.40807,0,407,39680.1531712963,2008-08-20,03:40:34
40.030602,116.408104,0,406,39680.1531944444,2008-08-20,03:40:36
40.030591,116.408155,0,405,39680.1532175926,2008-08-20,03:40:38
40.030581,116.408182,0,400,39680.1532407407,2008-08-20,03:40:40
40.03057,116.408217,0,401,39680.1532638889,2008-08-20,03:40:42
40.030553,116.408285,0,401,39680.153287037,2008-08-20,03:40:44
40.030551,116.408337,0,399,39680.1533101852,2008-08-20,03:40:46
40.030546,116.408408,0,397,39680.1533333333,2008-08-20,03:40:48
40.030539,116.408453,0,395,39680.1533564815,2008-08-20,03:40:50
40.030517,116.40847,0,394,39680.1533796296,2008-08-20,03:40:52
40.030501,116.408483,0,395,39680.1534027778,2008-08-20,03:40:54
40.030502,116.408498,0,394,39680.1534259259,2008-08-20,03:40:56
40.030501,116.408499,0,394,39680.1534490741,2008-08-20,03:40:58
40.030497,116.408505,0,394,39680.1534722222,2008-08-20,03:41:00
40.030468,116.408625,0,395,39680.1534953704,2008-08-20,03:41:02
40.030448,116.408742,0,395,39680.1535185185,2008-08-20,03:41:04
40.030448,116.408817,0,395,39680.1535416667,2008-08-20,03:41:06
40.030457,116.408874,0,396,39680.1535648148,2008-08-20,03:41:08
40.030452,116.40894,0,396,39680.153587963,2008-08-20,03:41:10
40.030438,116.409,0,396,39680.1536111111,2008-08-20,03:41:12
40.030417,116.409112,0,396,39680.1536342593,2008-08-20,03:41:14
40.030401,116.409197,0,396,39680.1536574074,2008-08-20,03:41:16
40.030389,116.409325,0,397,39680.1536805556,2008-08-20,03:41:18
40.030394,116.409417,0,397,39680.1537037037,2008-08-20,03:41:20
40.03042,116.409481,0,397,39680.1537268519,2008-08-20,03:41:22
40.030429,116.409553,0,397,39680.15375,2008-08-20,03:41:24
40.030428,116.409594,0,397,39680.1537731481,2008-08-20,03:41:26
40.030432,116.409621,0,397,39680.1537962963,2008-08-20,03:41:28
40.030447,116.409628,0,398,39680.1538194444,2008-08-20,03:41:30
40.030465,116.409656,0,398,39680.1538425926,2008-08-20,03:41:32
40.030479,116.409697,0,398,39680.1538657407,2008-08-20,03:41:34
40.030496,116.409741,0,398,39680.1538888889,2008-08-20,03:41:36
40.030517,116.409782,0,398,39680.153912037,2008-08-20,03:41:38
40.03056,116.409751,0,398,39680.1539351852,2008-08-20,03:41:40
40.030591,116.409779,0,398,39680.1539583333,2008-08-20,03:41:42
40.030619,116.409771,0,398,39680.1539814815,2008-08-20,03:41:44
40.030641,116.409766,0,398,39680.1540046296,2008-08-20,03:41:46
40.030647,116.409841,0,399,39680.1540277778,2008-08-20,03:41:48
40.030644,116.40994,0,399,39680.1540509259,2008-08-20,03:41:50
40.030647,116.410002,0,399,39680.1540740741,2008-08-20,03:41:52
40.030644,116.410108,0,399,39680.1540972222,2008-08-20,03:41:54
40.030614,116.410165,0,399,39680.1541203704,2008-08-20,03:41:56
40.030598,116.410217,0,399,39680.1541435185,2008-08-20,03:41:58
40.030578,116.410305,0,400,39680.1541666667,2008-08-20,03:42:00
40.030563,116.410395,0,400,39680.1541898148,2008-08-20,03:42:02
40.030547,116.41046,0,401,39680.154212963,2008-08-20,03:42:04
40.030531,116.410497,0,401,39680.1542361111,2008-08-20,03:42:06
40.030538,116.410518,0,401,39680.1542592593,2008-08-20,03:42:08
40.030581,116.410504,0,402,39680.1542824074,2008-08-20,03:42:10
40.031032,116.413457,0,402,39680.1544907407,2008-08-20,03:42:28
40.031002,116.413539,0,401,39680.1545138889,2008-08-20,03:42:30
40.030997,116.413488,0,403,39680.154537037,2008-08-20,03:42:32
40.030988,116.413529,0,398,39680.1545601852,2008-08-20,03:42:34
40.030995,116.413585,0,399,39680.1545833333,2008-08-20,03:42:36
40.031007,116.413694,0,399,39680.1546064815,2008-08-20,03:42:38
40.030985,116.413771,0,399,39680.1546296296,2008-08-20,03:42:40
40.030952,116.413711,0,399,39680.1546527778,2008-08-20,03:42:42
40.030945,116.413571,0,400,39680.1546759259,2008-08-20,03:42:44
40.030926,116.413452,0,400,39680.1546990741,2008-08-20,03:42:46
40.030916,116.413293,0,400,39680.1547222222,2008-08-20,03:42:48
40.030919,116.413225,0,400,39680.1547453704,2008-08-20,03:42:50
40.030917,116.413193,0,400,39680.1547685185,2008-08-20,03:42:52
40.03092,116.413205,0,400,39680.1547916667,2008-08-20,03:42:54
40.030917,116.413191,0,400,39680.1548148148,2008-08-20,03:42:56
40.030917,116.413166,0,400,39680.154837963,2008-08-20,03:42:58
40.03088,116.413028,0,400,39680.1548611111,2008-08-20,03:43:00
40.03086,116.412902,0,400,39680.1548842593,2008-08-20,03:43:02
40.030879,116.41284,0,400,39680.1549074074,2008-08-20,03:43:04
40.030841,116.412684,0,400,39680.1549305556,2008-08-20,03:43:06
40.030842,116.412646,0,401,39680.1549537037,2008-08-20,03:43:08
40.03084,116.412624,0,401,39680.1549768519,2008-08-20,03:43:10
40.030825,116.41259,0,401,39680.155,2008-08-20,03:43:12
40.030827,116.412568,0,401,39680.1550231481,2008-08-20,03:43:14
40.030831,116.41249,0,401,39680.1550462963,2008-08-20,03:43:16
40.030839,116.412465,0,401,39680.1550694444,2008-08-20,03:43:18
40.030836,116.412436,0,401,39680.1550925926,2008-08-20,03:43:20
40.030816,116.41246,0,401,39680.1551157407,2008-08-20,03:43:22
40.030795,116.412436,0,401,39680.1551388889,2008-08-20,03:43:24
40.030765,116.412424,0,402,39680.155162037,2008-08-20,03:43:26
40.030741,116.412445,0,402,39680.1551851852,2008-08-20,03:43:28
40.030375,116.411389,0,400,39680.155787037,2008-08-20,03:44:20
40.030356,116.410984,0,400,39680.1558101852,2008-08-20,03:44:22
40.030358,116.410679,0,401,39680.1558333333,2008-08-20,03:44:24
40.030354,116.410511,0,401,39680.1558564815,2008-08-20,03:44:26
40.030336,116.410539,0,401,39680.1558796296,2008-08-20,03:44:28
40.030335,116.41053,0,401,39680.1559027778,2008-08-20,03:44:30
40.030322,116.410604,0,401,39680.1559259259,2008-08-20,03:44:32
40.030313,116.41058,0,401,39680.1559490741,2008-08-20,03:44:34
40.030288,116.410535,0,400,39680.1559722222,2008-08-20,03:44:36
40.030258,116.410559,0,400,39680.1559953704,2008-08-20,03:44:38
40.030225,116.410561,0,400,39680.1560185185,2008-08-20,03:44:40
40.030211,116.410535,0,400,39680.1560416667,2008-08-20,03:44:42
40.030212,116.410491,0,400,39680.1560648148,2008-08-20,03:44:44
40.030213,116.410496,0,400,39680.156087963,2008-08-20,03:44:46
40.030217,116.410474,0,402,39680.1561111111,2008-08-20,03:44:48
40.03022,116.410444,0,404,39680.1561342593,2008-08-20,03:44:50
40.030222,116.410403,0,403,39680.1561574074,2008-08-20,03:44:52
40.030234,116.410353,0,405,39680.1561805556,2008-08-20,03:44:54
40.030245,116.410301,0,407,39680.1562037037,2008-08-20,03:44:56
40.030273,116.410106,0,407,39680.1562268519,2008-08-20,03:44:58
40.030294,116.409957,0,407,39680.15625,2008-08-20,03:45:00
40.030318,116.409718,0,406,39680.1562731481,2008-08-20,03:45:02
40.030358,116.409418,0,406,39680.1562962963,2008-08-20,03:45:04
40.030401,116.409167,0,406,39680.1563194444,2008-08-20,03:45:06
40.030438,116.409016,0,405,39680.1563425926,2008-08-20,03:45:08
40.030467,116.408864,0,405,39680.1563657407,2008-08-20,03:45:10
40.030488,116.408736,0,405,39680.1563888889,2008-08-20,03:45:12
40.030498,116.408594,0,405,39680.156412037,2008-08-20,03:45:14
40.030499,116.408507,0,405,39680.1564351852,2008-08-20,03:45:16
40.03051,116.408419,0,405,39680.1564583333,2008-08-20,03:45:18
40.030528,116.408329,0,405,39680.1564814815,2008-08-20,03:45:20
40.030539,116.40825,0,405,39680.1565046296,2008-08-20,03:45:22
40.030543,116.408166,0,405,39680.1565277778,2008-08-20,03:45:24
40.030552,116.40815,0,405,39680.1565509259,2008-08-20,03:45:26
40.030576,116.408147,0,405,39680.1565740741,2008-08-20,03:45:28
40.030589,116.408233,0,405,39680.1566203704,2008-08-20,03:45:32
40.030555,116.408364,0,405,39680.1566435185,2008-08-20,03:45:34
40.030514,116.408471,0,404,39680.1566666667,2008-08-20,03:45:36
40.030475,116.408599,0,404,39680.1566898148,2008-08-20,03:45:38
40.03042,116.408728,0,404,39680.156712963,2008-08-20,03:45:40
40.030368,116.408877,0,404,39680.1567361111,2008-08-20,03:45:42
40.030343,116.408997,0,404,39680.1567592593,2008-08-20,03:45:44
40.030319,116.409113,0,404,39680.1567824074,2008-08-20,03:45:46
40.030298,116.409163,0,400,39680.1568055556,2008-08-20,03:45:48
40.030286,116.409177,0,394,39680.1568287037,2008-08-20,03:45:50
40.030287,116.409169,0,394,39680.1568518518,2008-08-20,03:45:52
40.030284,116.409172,0,394,39680.156875,2008-08-20,03:45:54
40.030287,116.409172,0,393,39680.1568981481,2008-08-20,03:45:56
40.030284,116.409177,0,393,39680.1569212963,2008-08-20,03:45:58
40.03027,116.409179,0,393,39680.1569444444,2008-08-20,03:46:00
40.030257,116.40917,0,393,39680.1569675926,2008-08-20,03:46:02
40.030252,116.409155,0,393,39680.1569907407,2008-08-20,03:46:04
40.030257,116.409147,0,393,39680.1570138889,2008-08-20,03:46:06
40.03026,116.409137,0,393,39680.157037037,2008-08-20,03:46:08
40.030249,116.409131,0,393,39680.1570601852,2008-08-20,03:46:10
40.030237,116.409123,0,393,39680.1570833333,2008-08-20,03:46:12
40.030236,116.409106,0,393,39680.1571064815,2008-08-20,03:46:14
40.03024,116.408985,0,393,39680.1571296296,2008-08-20,03:46:16
40.030258,116.408787,0,393,39680.1571527778,2008-08-20,03:46:18
40.030254,116.408623,0,393,39680.1571759259,2008-08-20,03:46:20
40.030246,116.408554,0,393,39680.1571990741,2008-08-20,03:46:22
40.030279,116.408432,0,393,39680.1572222222,2008-08-20,03:46:24
40.030329,116.408287,0,393,39680.1572453704,2008-08-20,03:46:26
40.030383,116.408189,0,393,39680.1572685185,2008-08-20,03:46:28
40.030421,116.408066,0,393,39680.1572916667,2008-08-20,03:46:30
40.03046,116.407944,0,394,39680.1573148148,2008-08-20,03:46:32
40.030495,116.407753,0,394,39680.157337963,2008-08-20,03:46:34
40.030524,116.407543,0,394,39680.1573611111,2008-08-20,03:46:36
40.030563,116.407309,0,394,39680.1573842593,2008-08-20,03:46:38
40.030606,116.407133,0,394,39680.1574074074,2008-08-20,03:46:40
40.030662,116.406943,0,394,39680.1574305556,2008-08-20,03:46:42
40.030718,116.406756,0,394,39680.1574537037,2008-08-20,03:46:44
40.030754,116.406632,0,395,39680.1574768518,2008-08-20,03:46:46
40.030771,116.406503,0,395,39680.1575,2008-08-20,03:46:48
40.030768,116.406414,0,395,39680.1575231481,2008-08-20,03:46:50
40.030778,116.406273,0,396,39680.1575462963,2008-08-20,03:46:52
40.030792,116.406149,0,396,39680.1575694444,2008-08-20,03:46:54
40.03081,116.40604,0,396,39680.1575925926,2008-08-20,03:46:56
40.030819,116.405986,0,396,39680.1576157407,2008-08-20,03:46:58
40.03081,116.405899,0,397,39680.1576851852,2008-08-20,03:47:04
40.030796,116.405933,0,397,39680.1577083333,2008-08-20,03:47:06
40.030794,116.405947,0,397,39680.1577314815,2008-08-20,03:47:08
40.030797,116.405998,0,397,39680.1577546296,2008-08-20,03:47:10
40.030806,116.406003,0,397,39680.1577777778,2008-08-20,03:47:12
40.030832,116.406001,0,398,39680.1578009259,2008-08-20,03:47:14
40.030858,116.406026,0,398,39680.1578240741,2008-08-20,03:47:16
40.030881,116.406048,0,398,39680.1578472222,2008-08-20,03:47:18
40.030894,116.406062,0,398,39680.1578703704,2008-08-20,03:47:20
40.030952,116.406175,0,398,39680.157962963,2008-08-20,03:47:28
40.03095,116.406241,0,398,39680.1579861111,2008-08-20,03:47:30
40.030935,116.406356,0,398,39680.1580092593,2008-08-20,03:47:32
40.030907,116.40648,0,398,39680.1580324074,2008-08-20,03:47:34
40.030889,116.406537,0,395,39680.1580555556,2008-08-20,03:47:36
40.030887,116.40655,0,391,39680.1580787037,2008-08-20,03:47:38
40.03088,116.406547,0,391,39680.1581018518,2008-08-20,03:47:40
40.030869,116.406541,0,391,39680.158125,2008-08-20,03:47:42
40.030844,116.406545,0,391,39680.1581481481,2008-08-20,03:47:44
40.030794,116.406754,0,391,39680.1581712963,2008-08-20,03:47:46
40.030749,116.407001,0,392,39680.1581944444,2008-08-20,03:47:48
40.030699,116.407289,0,392,39680.1582175926,2008-08-20,03:47:50
40.030671,116.407452,0,392,39680.1582407407,2008-08-20,03:47:52
40.030638,116.407702,0,393,39680.1582638889,2008-08-20,03:47:54
40.030603,116.407916,0,393,39680.158287037,2008-08-20,03:47:56
40.030568,116.408055,0,393,39680.1583101852,2008-08-20,03:47:58
40.030537,116.408173,0,393,39680.1583333333,2008-08-20,03:48:00
40.030515,116.408232,0,393,39680.1583564815,2008-08-20,03:48:02
40.030493,116.408291,0,393,39680.1583796296,2008-08-20,03:48:04
40.030471,116.408379,0,394,39680.1584027778,2008-08-20,03:48:06
40.030455,116.408366,0,394,39680.1584259259,2008-08-20,03:48:08
40.030457,116.408345,0,394,39680.1584490741,2008-08-20,03:48:10
40.030461,116.408327,0,394,39680.1584722222,2008-08-20,03:48:12
40.030478,116.408224,0,394,39680.1584953704,2008-08-20,03:48:14
40.0305,116.408078,0,394,39680.1585185185,2008-08-20,03:48:16
40.030522,116.408036,0,394,39680.1585416667,2008-08-20,03:48:18
40.030522,116.408065,0,394,39680.1585648148,2008-08-20,03:48:20
40.030509,116.408151,0,394,39680.158587963,2008-08-20,03:48:22
40.030504,116.408216,0,394,39680.1586111111,2008-08-20,03:48:24
40.030495,116.408307,0,395,39680.1586342593,2008-08-20,03:48:26
40.030497,116.40835,0,395,39680.1586574074,2008-08-20,03:48:28
40.030479,116.40847,0,395,39680.1586805556,2008-08-20,03:48:30
40.030461,116.408552,0,395,39680.1587037037,2008-08-20,03:48:32
40.030438,116.408649,0,395,39680.1587268518,2008-08-20,03:48:34
40.030417,116.408751,0,395,39680.15875,2008-08-20,03:48:36
40.030397,116.408911,0,396,39680.1587731481,2008-08-20,03:48:38
40.030384,116.409024,0,396,39680.1587962963,2008-08-20,03:48:40
40.030379,116.409098,0,396,39680.1588194444,2008-08-20,03:48:42
40.030374,116.409196,0,396,39680.1588425926,2008-08-20,03:48:44
40.030379,116.409247,0,396,39680.1588657407,2008-08-20,03:48:46
40.030389,116.409273,0,396,39680.1588888889,2008-08-20,03:48:48
40.030382,116.409365,0,396,39680.158912037,2008-08-20,03:48:50
40.030384,116.409437,0,396,39680.1589351852,2008-08-20,03:48:52
40.030387,116.409473,0,396,39680.1589583333,2008-08-20,03:48:54
40.030387,116.40952,0,396,39680.1589814815,2008-08-20,03:48:56
40.030389,116.409499,0,396,39680.1590046296,2008-08-20,03:48:58
40.030394,116.409462,0,396,39680.1590277778,2008-08-20,03:49:00
40.030385,116.409462,0,396,39680.1590509259,2008-08-20,03:49:02
40.030373,116.409479,0,396,39680.1590740741,2008-08-20,03:49:04
40.030357,116.409515,0,396,39680.1590972222,2008-08-20,03:49:06
40.03035,116.409545,0,397,39680.1591203704,2008-08-20,03:49:08
40.030357,116.409538,0,397,39680.1591435185,2008-08-20,03:49:10
40.030365,116.409575,0,397,39680.1591666667,2008-08-20,03:49:12
40.030369,116.409608,0,397,39680.1591898148,2008-08-20,03:49:14
40.030376,116.409652,0,397,39680.159212963,2008-08-20,03:49:16
40.030382,116.409698,0,397,39680.1592361111,2008-08-20,03:49:18
40.030377,116.409709,0,397,39680.1592592593,2008-08-20,03:49:20
40.030376,116.40972,0,397,39680.1592824074,2008-08-20,03:49:22
40.030384,116.409707,0,397,39680.1593055556,2008-08-20,03:49:24
40.030388,116.409699,0,397,39680.1593287037,2008-08-20,03:49:26
40.030384,116.409689,0,397,39680.1593518518,2008-08-20,03:49:28
40.030378,116.409664,0,397,39680.159375,2008-08-20,03:49:30
40.030372,116.409601,0,397,39680.1593981481,2008-08-20,03:49:32
40.030363,116.409588,0,397,39680.1594212963,2008-08-20,03:49:34
40.030358,116.409579,0,397,39680.1594444444,2008-08-20,03:49:36
40.030358,116.409583,0,397,39680.1594675926,2008-08-20,03:49:38
40.03037,116.409537,0,397,39680.1594907407,2008-08-20,03:49:40
40.030381,116.409505,0,397,39680.1595138889,2008-08-20,03:49:42
40.030384,116.409486,0,397,39680.159537037,2008-08-20,03:49:44
40.030389,116.409467,0,397,39680.1595601852,2008-08-20,03:49:46
40.030385,116.409465,0,397,39680.1595833333,2008-08-20,03:49:48
40.030374,116.409444,0,397,39680.1596064815,2008-08-20,03:49:50
40.030363,116.409414,0,397,39680.1596296296,2008-08-20,03:49:52
40.030356,116.409404,0,398,39680.1596527778,2008-08-20,03:49:54
40.030361,116.409358,0,398,39680.1596759259,2008-08-20,03:49:56
40.030378,116.409292,0,398,39680.1596990741,2008-08-20,03:49:58
40.030394,116.40921,0,398,39680.1597222222,2008-08-20,03:50:00
40.030402,116.409175,0,398,39680.1597453704,2008-08-20,03:50:02
40.030412,116.409127,0,398,39680.1597685185,2008-08-20,03:50:04
40.030422,116.409059,0,398,39680.1597916667,2008-08-20,03:50:06
40.03044,116.408988,0,401,39680.1598148148,2008-08-20,03:50:08
40.03046,116.408922,0,404,39680.159837963,2008-08-20,03:50:10
40.030481,116.408865,0,404,39680.1598611111,2008-08-20,03:50:12
40.030492,116.408848,0,403,39680.1598842593,2008-08-20,03:50:14
40.030501,116.408802,0,403,39680.1599074074,2008-08-20,03:50:16
40.030506,116.408779,0,403,39680.1599305556,2008-08-20,03:50:18
40.0305,116.408764,0,403,39680.1599537037,2008-08-20,03:50:20
40.030494,116.408774,0,403,39680.1599768519,2008-08-20,03:50:22
40.030501,116.408778,0,403,39680.16,2008-08-20,03:50:24
40.030508,116.408777,0,403,39680.1600231482,2008-08-20,03:50:26
40.03052,116.408797,0,403,39680.1600462963,2008-08-20,03:50:28
40.030534,116.408785,0,403,39680.1600694444,2008-08-20,03:50:30
40.030547,116.408755,0,403,39680.1600925926,2008-08-20,03:50:32
40.030555,116.408724,0,403,39680.1601157407,2008-08-20,03:50:34
40.030561,116.408746,0,402,39680.1601388889,2008-08-20,03:50:36
40.030567,116.40879,0,402,39680.160162037,2008-08-20,03:50:38
40.030585,116.408809,0,402,39680.1601851852,2008-08-20,03:50:40
40.030596,116.408791,0,402,39680.1602083333,2008-08-20,03:50:42
40.030593,116.408803,0,402,39680.1602314815,2008-08-20,03:50:44
40.030558,116.409127,0,402,39680.1605555556,2008-08-20,03:51:12
40.03054,116.409099,0,402,39680.1605787037,2008-08-20,03:51:14
40.03053,116.408977,0,402,39680.1606018519,2008-08-20,03:51:16
40.030524,116.408856,0,402,39680.160625,2008-08-20,03:51:18
40.030514,116.408798,0,402,39680.1606481481,2008-08-20,03:51:20
40.030505,116.408765,0,402,39680.1606712963,2008-08-20,03:51:22
40.030488,116.408797,0,402,39680.1606944444,2008-08-20,03:51:24
40.030481,116.408786,0,402,39680.1607175926,2008-08-20,03:51:26
40.030486,116.408677,0,402,39680.1607407407,2008-08-20,03:51:28
40.030493,116.408576,0,402,39680.1607638889,2008-08-20,03:51:30
40.030505,116.408462,0,402,39680.160787037,2008-08-20,03:51:32
40.030517,116.408316,0,402,39680.1608101852,2008-08-20,03:51:34
40.030523,116.408239,0,402,39680.1608333333,2008-08-20,03:51:36
40.030529,116.408224,0,402,39680.1608564815,2008-08-20,03:51:38
40.030556,116.408193,0,402,39680.1608796296,2008-08-20,03:51:40
40.030581,116.408128,0,401,39680.1609027778,2008-08-20,03:51:42
40.0306,116.407996,0,401,39680.1609259259,2008-08-20,03:51:44
40.030614,116.407898,0,401,39680.1609490741,2008-08-20,03:51:46
40.030621,116.407834,0,401,39680.1609722222,2008-08-20,03:51:48
40.030628,116.407801,0,401,39680.1609953704,2008-08-20,03:51:50
40.030637,116.407718,0,401,39680.1610185185,2008-08-20,03:51:52
40.030653,116.407614,0,401,39680.1610416667,2008-08-20,03:51:54
40.030667,116.407511,0,401,39680.1610648148,2008-08-20,03:51:56
40.03067,116.407475,0,401,39680.161087963,2008-08-20,03:51:58
40.030675,116.407386,0,401,39680.1611111111,2008-08-20,03:52:00
40.030672,116.407352,0,401,39680.1611342593,2008-08-20,03:52:02
40.030658,116.407395,0,401,39680.1611574074,2008-08-20,03:52:04
40.030649,116.407427,0,401,39680.1611805556,2008-08-20,03:52:06
40.030664,116.407403,0,401,39680.1612037037,2008-08-20,03:52:08
40.030679,116.407377,0,401,39680.1612268519,2008-08-20,03:52:10
40.030691,116.40738,0,401,39680.16125,2008-08-20,03:52:12
40.030698,116.40739,0,401,39680.1612731481,2008-08-20,03:52:14
40.030712,116.40738,0,401,39680.1612962963,2008-08-20,03:52:16
40.030741,116.407364,0,401,39680.1613194444,2008-08-20,03:52:18
40.030774,116.407367,0,401,39680.1613425926,2008-08-20,03:52:20
40.030791,116.407395,0,402,39680.1613657407,2008-08-20,03:52:22
40.030799,116.407443,0,402,39680.1613888889,2008-08-20,03:52:24
40.030795,116.407498,0,402,39680.161412037,2008-08-20,03:52:26
40.030791,116.407524,0,398,39680.1614351852,2008-08-20,03:52:28
40.030769,116.407619,0,398,39680.1614583333,2008-08-20,03:52:30
40.030737,116.407762,0,398,39680.1614814815,2008-08-20,03:52:32
40.030704,116.407941,0,399,39680.1615046296,2008-08-20,03:52:34
40.030675,116.408123,0,399,39680.1615277778,2008-08-20,03:52:36
40.030637,116.408326,0,399,39680.1615509259,2008-08-20,03:52:38
40.030597,116.408531,0,399,39680.1615740741,2008-08-20,03:52:40
40.030552,116.408753,0,400,39680.1615972222,2008-08-20,03:52:42
40.030525,116.408964,0,400,39680.1616203704,2008-08-20,03:52:44
40.030502,116.409199,0,400,39680.1616435185,2008-08-20,03:52:46
40.030491,116.409432,0,401,39680.1616666667,2008-08-20,03:52:48
40.030476,116.409628,0,401,39680.1616898148,2008-08-20,03:52:50
40.030457,116.409816,0,401,39680.161712963,2008-08-20,03:52:52
40.030431,116.409993,0,401,39680.1617361111,2008-08-20,03:52:54
40.030401,116.410145,0,401,39680.1617592593,2008-08-20,03:52:56
40.030386,116.410258,0,402,39680.1617824074,2008-08-20,03:52:58
40.030355,116.410358,0,402,39680.1618055556,2008-08-20,03:53:00
40.030328,116.410498,0,402,39680.1618287037,2008-08-20,03:53:02
40.030311,116.410608,0,402,39680.1618518519,2008-08-20,03:53:04
40.030293,116.410718,0,402,39680.161875,2008-08-20,03:53:06
40.03028,116.410815,0,402,39680.1618981481,2008-08-20,03:53:08
40.030267,116.410919,0,402,39680.1619212963,2008-08-20,03:53:10
40.030258,116.41107,0,402,39680.1619444444,2008-08-20,03:53:12
40.030247,116.41126,0,403,39680.1619675926,2008-08-20,03:53:14
40.030227,116.411469,0,403,39680.1619907407,2008-08-20,03:53:16
40.030202,116.411719,0,403,39680.1620138889,2008-08-20,03:53:18
40.030185,116.411968,0,403,39680.162037037,2008-08-20,03:53:20
40.030166,116.412287,0,404,39680.1620601852,2008-08-20,03:53:22
40.030136,116.412613,0,404,39680.1620833333,2008-08-20,03:53:24
40.030116,116.412867,0,405,39680.1621064815,2008-08-20,03:53:26
40.030082,116.41306,0,405,39680.1621296296,2008-08-20,03:53:28
40.030045,116.413255,0,405,39680.1621527778,2008-08-20,03:53:30
40.030359,116.409245,0,386,39680.1622453704,2008-08-20,03:53:38
40.030389,116.409148,0,393,39680.1622685185,2008-08-20,03:53:40
40.030405,116.40902,0,395,39680.1622916667,2008-08-20,03:53:42
40.030437,116.408756,0,397,39680.1623148148,2008-08-20,03:53:44
40.030466,116.408622,0,397,39680.162337963,2008-08-20,03:53:46
40.030471,116.408682,0,398,39680.1623611111,2008-08-20,03:53:48
40.030469,116.408846,0,399,39680.1623842593,2008-08-20,03:53:50
40.030481,116.408885,0,399,39680.1624074074,2008-08-20,03:53:52
40.030465,116.409037,0,400,39680.1624305556,2008-08-20,03:53:54
40.030451,116.409173,0,400,39680.1624537037,2008-08-20,03:53:56
40.030446,116.409238,0,400,39680.1624768519,2008-08-20,03:53:58
40.030437,116.409313,0,400,39680.1625,2008-08-20,03:54:00
40.030446,116.409272,0,399,39680.1625231481,2008-08-20,03:54:02
40.030449,116.409278,0,399,39680.1625462963,2008-08-20,03:54:04
40.030462,116.409219,0,399,39680.1625694444,2008-08-20,03:54:06
40.030454,116.409261,0,399,39680.1625925926,2008-08-20,03:54:08
40.030449,116.409267,0,398,39680.1626157407,2008-08-20,03:54:10
40.030455,116.409236,0,398,39680.1626388889,2008-08-20,03:54:12
40.030463,116.409199,0,398,39680.162662037,2008-08-20,03:54:14
40.030451,116.40924,0,398,39680.1626851852,2008-08-20,03:54:16
40.030445,116.409253,0,397,39680.1627083333,2008-08-20,03:54:18
40.030429,116.409342,0,398,39680.1627314815,2008-08-20,03:54:20
40.03042,116.409396,0,398,39680.1627546296,2008-08-20,03:54:22
40.030421,116.409398,0,397,39680.1627777778,2008-08-20,03:54:24
40.030424,116.409441,0,397,39680.1628009259,2008-08-20,03:54:26
40.030436,116.409466,0,397,39680.1628240741,2008-08-20,03:54:28
40.030446,116.409509,0,397,39680.1628472222,2008-08-20,03:54:30
40.030479,116.409539,0,397,39680.1628703704,2008-08-20,03:54:32
40.030491,116.409648,0,397,39680.1628935185,2008-08-20,03:54:34
40.030486,116.409739,0,397,39680.1629166667,2008-08-20,03:54:36
40.030463,116.40986,0,397,39680.1629398148,2008-08-20,03:54:38
40.030464,116.409866,0,397,39680.162962963,2008-08-20,03:54:40
40.030462,116.409869,0,397,39680.1629861111,2008-08-20,03:54:42
40.030457,116.409843,0,397,39680.1630092593,2008-08-20,03:54:44
40.030448,116.409731,0,397,39680.1630324074,2008-08-20,03:54:46
40.030454,116.409594,0,396,39680.1630555556,2008-08-20,03:54:48
40.030458,116.409377,0,395,39680.1630787037,2008-08-20,03:54:50
40.030447,116.409275,0,396,39680.1631018519,2008-08-20,03:54:52
40.030435,116.409254,0,398,39680.163125,2008-08-20,03:54:54
40.030426,116.409256,0,397,39680.1631481481,2008-08-20,03:54:56
40.030419,116.409251,0,397,39680.1631712963,2008-08-20,03:54:58
40.030415,116.40924,0,397,39680.1631944444,2008-08-20,03:55:00
40.030406,116.409213,0,396,39680.1632175926,2008-08-20,03:55:02
40.030399,116.409182,0,396,39680.1632407407,2008-08-20,03:55:04
40.030403,116.409149,0,396,39680.1632638889,2008-08-20,03:55:06
40.030588,116.408206,0,395,39680.163287037,2008-08-20,03:55:08
40.030601,116.408105,0,395,39680.1633101852,2008-08-20,03:55:10
40.030577,116.408032,0,395,39680.1633333333,2008-08-20,03:55:12
40.030576,116.407935,0,395,39680.1633564815,2008-08-20,03:55:14
40.030564,116.407843,0,394,39680.1633796296,2008-08-20,03:55:16
40.030594,116.407715,0,394,39680.1634027778,2008-08-20,03:55:18
40.030619,116.407656,0,394,39680.1634259259,2008-08-20,03:55:20
40.03061,116.407695,0,394,39680.1634490741,2008-08-20,03:55:22
40.030616,116.407662,0,394,39680.1634722222,2008-08-20,03:55:24
40.030613,116.407672,0,394,39680.1634953704,2008-08-20,03:55:26
40.030603,116.407645,0,395,39680.1635185185,2008-08-20,03:55:28
40.030588,116.407663,0,395,39680.1635416667,2008-08-20,03:55:30
40.030589,116.407665,0,395,39680.1635648148,2008-08-20,03:55:32
40.030603,116.407633,0,395,39680.163587963,2008-08-20,03:55:34
40.030582,116.407669,0,395,39680.1636111111,2008-08-20,03:55:36
40.030578,116.407659,0,395,39680.1636342593,2008-08-20,03:55:38
40.030562,116.407655,0,395,39680.1636574074,2008-08-20,03:55:40
40.030557,116.40759,0,396,39680.1636805556,2008-08-20,03:55:42
40.030563,116.407514,0,396,39680.1637037037,2008-08-20,03:55:44
40.030588,116.407399,0,396,39680.1637268519,2008-08-20,03:55:46
40.030591,116.407323,0,395,39680.16375,2008-08-20,03:55:48
40.030605,116.407165,0,395,39680.1637731481,2008-08-20,03:55:50
40.03062,116.407002,0,395,39680.1637962963,2008-08-20,03:55:52
40.030633,116.406855,0,395,39680.1638194444,2008-08-20,03:55:54
40.030638,116.406758,0,395,39680.1638425926,2008-08-20,03:55:56
40.030651,116.40672,0,395,39680.1638657407,2008-08-20,03:55:58
40.030674,116.406631,0,395,39680.1638888889,2008-08-20,03:56:00
40.030689,116.406557,0,395,39680.163912037,2008-08-20,03:56:02
40.030714,116.406471,0,396,39680.1639351852,2008-08-20,03:56:04
40.030719,116.406457,0,396,39680.1639583333,2008-08-20,03:56:06
40.030712,116.406458,0,396,39680.1639814815,2008-08-20,03:56:08
40.030684,116.406506,0,396,39680.1640046296,2008-08-20,03:56:10
40.030657,116.406548,0,397,39680.1640277778,2008-08-20,03:56:12
40.030629,116.406579,0,397,39680.1640509259,2008-08-20,03:56:14
40.030097,116.414621,0,406,39680.1642824074,2008-08-20,03:56:34
40.030104,116.414609,0,405,39680.1643055556,2008-08-20,03:56:36
40.030103,116.414456,0,405,39680.1643287037,2008-08-20,03:56:38
40.030127,116.414133,0,405,39680.1643518518,2008-08-20,03:56:40
40.030153,116.413788,0,405,39680.164375,2008-08-20,03:56:42
40.030172,116.413452,0,405,39680.1643981481,2008-08-20,03:56:44
40.030188,116.413153,0,404,39680.1644212963,2008-08-20,03:56:46
40.030215,116.412791,0,404,39680.1644444444,2008-08-20,03:56:48
40.030217,116.412583,0,404,39680.1644675926,2008-08-20,03:56:50
40.030224,116.412416,0,405,39680.1644907407,2008-08-20,03:56:52
40.030251,116.412184,0,405,39680.1645138889,2008-08-20,03:56:54
40.030268,116.41199,0,405,39680.164537037,2008-08-20,03:56:56
40.030286,116.411786,0,405,39680.1645601852,2008-08-20,03:56:58
40.03032,116.411591,0,405,39680.1645833333,2008-08-20,03:57:00
40.030326,116.411493,0,405,39680.1646064815,2008-08-20,03:57:02
40.03033,116.411419,0,406,39680.1646296296,2008-08-20,03:57:04
40.030336,116.411312,0,406,39680.1646527778,2008-08-20,03:57:06
40.03035,116.411218,0,406,39680.1646759259,2008-08-20,03:57:08
40.030364,116.411104,0,407,39680.1646990741,2008-08-20,03:57:10
40.030387,116.410887,0,407,39680.1647222222,2008-08-20,03:57:12
40.030388,116.410698,0,407,39680.1647453704,2008-08-20,03:57:14
40.030617,116.410636,0,326,39680.1662268518,2008-08-20,03:59:22
40.030681,116.410622,0,326,39680.16625,2008-08-20,03:59:24
40.030695,116.410647,0,326,39680.1662731481,2008-08-20,03:59:26
40.030692,116.410714,0,327,39680.1662962963,2008-08-20,03:59:28
40.030736,116.410705,0,327,39680.1663194444,2008-08-20,03:59:30
40.03076,116.410696,0,325,39680.1663425926,2008-08-20,03:59:32
40.030806,116.410708,0,326,39680.1663657407,2008-08-20,03:59:34
40.030842,116.410735,0,327,39680.1663888889,2008-08-20,03:59:36
40.030835,116.41077,0,329,39680.166412037,2008-08-20,03:59:38
40.030846,116.410779,0,329,39680.1664351852,2008-08-20,03:59:40
40.030876,116.410779,0,331,39680.1664583333,2008-08-20,03:59:42
40.030955,116.408202,0,400,39680.1680555556,2008-08-20,04:02:00
40.030913,116.407823,0,400,39680.1680787037,2008-08-20,04:02:02
40.030861,116.407628,0,400,39680.1681018519,2008-08-20,04:02:04
40.030823,116.407495,0,400,39680.168125,2008-08-20,04:02:06
40.030818,116.40733,0,400,39680.1681481482,2008-08-20,04:02:08
40.030815,116.407291,0,401,39680.1681712963,2008-08-20,04:02:10
40.030807,116.407231,0,401,39680.1681944444,2008-08-20,04:02:12
40.030771,116.407282,0,401,39680.1682175926,2008-08-20,04:02:14
40.030742,116.40733,0,401,39680.1682407407,2008-08-20,04:02:16
40.030724,116.407348,0,402,39680.1682638889,2008-08-20,04:02:18
40.030712,116.407366,0,402,39680.168287037,2008-08-20,04:02:20
40.030718,116.407301,0,402,39680.1683101852,2008-08-20,04:02:22
40.030719,116.407366,0,402,39680.1683333333,2008-08-20,04:02:24
40.030714,116.40751,0,403,39680.1683564815,2008-08-20,04:02:26
40.030707,116.407657,0,403,39680.1683796296,2008-08-20,04:02:28
40.030702,116.407737,0,402,39680.1684027778,2008-08-20,04:02:30
40.030705,116.407739,0,400,39680.1684259259,2008-08-20,04:02:32
40.030709,116.407744,0,400,39680.1684490741,2008-08-20,04:02:34
40.03071,116.40775,0,400,39680.1684722222,2008-08-20,04:02:36
40.03071,116.407793,0,401,39680.1684953704,2008-08-20,04:02:38
40.03071,116.407799,0,401,39680.1685185185,2008-08-20,04:02:40
40.0307,116.407854,0,401,39680.1685416667,2008-08-20,04:02:42
40.030696,116.407852,0,401,39680.1685648148,2008-08-20,04:02:44
40.030696,116.40782,0,403,39680.168587963,2008-08-20,04:02:46
40.030692,116.40775,0,405,39680.1686111111,2008-08-20,04:02:48
40.030697,116.407664,0,404,39680.1686342593,2008-08-20,04:02:50
40.030706,116.407642,0,404,39680.1686574074,2008-08-20,04:02:52
40.030701,116.407647,0,404,39680.1686805556,2008-08-20,04:02:54
40.030696,116.407616,0,404,39680.1687037037,2008-08-20,04:02:56
40.030695,116.407602,0,406,39680.1687268519,2008-08-20,04:02:58
40.030702,116.40749,0,405,39680.16875,2008-08-20,04:03:00
40.030698,116.40752,0,405,39680.1687731481,2008-08-20,04:03:02
40.030688,116.407591,0,403,39680.1687962963,2008-08-20,04:03:04
40.030678,116.407647,0,403,39680.1688194444,2008-08-20,04:03:06
40.030684,116.407535,0,403,39680.1688425926,2008-08-20,04:03:08
40.030697,116.407461,0,403,39680.1688657407,2008-08-20,04:03:10
40.030691,116.407528,0,403,39680.1688888889,2008-08-20,04:03:12
40.030694,116.407547,0,403,39680.168912037,2008-08-20,04:03:14
40.030703,116.407552,0,403,39680.1689351852,2008-08-20,04:03:16
40.030696,116.407596,0,403,39680.1689583333,2008-08-20,04:03:18
40.030706,116.40759,0,403,39680.1689814815,2008-08-20,04:03:20
40.030735,116.407457,0,403,39680.1690046296,2008-08-20,04:03:22
40.030749,116.407418,0,403,39680.1690277778,2008-08-20,04:03:24
40.030773,116.407298,0,402,39680.1690509259,2008-08-20,04:03:26
40.030788,116.407168,0,402,39680.1690740741,2008-08-20,04:03:28
40.030789,116.407111,0,402,39680.1690972222,2008-08-20,04:03:30
40.030788,116.407082,0,401,39680.1691203704,2008-08-20,04:03:32
40.030784,116.407007,0,401,39680.1691435185,2008-08-20,04:03:34
40.030764,116.406982,0,401,39680.1691666667,2008-08-20,04:03:36
40.030764,116.406913,0,400,39680.1691898148,2008-08-20,04:03:38
40.030757,116.406903,0,400,39680.169212963,2008-08-20,04:03:40
40.030749,116.406918,0,400,39680.1692361111,2008-08-20,04:03:42
40.030763,116.406782,0,399,39680.1692592593,2008-08-20,04:03:44
40.030764,116.406735,0,399,39680.1692824074,2008-08-20,04:03:46
40.03074,116.40685,0,399,39680.1693055556,2008-08-20,04:03:48
40.030721,116.406952,0,399,39680.1693287037,2008-08-20,04:03:50
40.03071,116.407063,0,399,39680.1693518519,2008-08-20,04:03:52
40.03071,116.407204,0,399,39680.169375,2008-08-20,04:03:54
40.030699,116.407416,0,399,39680.1693981481,2008-08-20,04:03:56
40.030675,116.407697,0,400,39680.1694212963,2008-08-20,04:03:58
40.030665,116.407872,0,400,39680.1694444444,2008-08-20,04:04:00
40.030666,116.407985,0,400,39680.1694675926,2008-08-20,04:04:02
40.030647,116.408187,0,401,39680.1694907407,2008-08-20,04:04:04
40.03064,116.408291,0,401,39680.1695138889,2008-08-20,04:04:06
40.030626,116.408346,0,401,39680.169537037,2008-08-20,04:04:08
40.030625,116.408199,0,400,39680.1695601852,2008-08-20,04:04:10
40.030627,116.408018,0,400,39680.1695833333,2008-08-20,04:04:12
40.030639,116.407775,0,399,39680.1696064815,2008-08-20,04:04:14
40.030639,116.40773,0,401,39680.1696296296,2008-08-20,04:04:16
40.030668,116.40747,0,403,39680.1696527778,2008-08-20,04:04:18
40.030712,116.407075,0,402,39680.1696759259,2008-08-20,04:04:20
40.030736,116.406844,0,401,39680.1696990741,2008-08-20,04:04:22
40.030754,116.406747,0,400,39680.1697222222,2008-08-20,04:04:24
40.030779,116.406617,0,400,39680.1697453704,2008-08-20,04:04:26
40.030784,116.406587,0,399,39680.1697685185,2008-08-20,04:04:28
40.030771,116.406608,0,399,39680.1697916667,2008-08-20,04:04:30
40.030765,116.406624,0,399,39680.1698148148,2008-08-20,04:04:32
40.030741,116.406777,0,400,39680.169837963,2008-08-20,04:04:34
40.030725,116.406861,0,400,39680.1698611111,2008-08-20,04:04:36
40.030699,116.40701,0,400,39680.1698842593,2008-08-20,04:04:38
40.030675,116.407125,0,397,39680.1699074074,2008-08-20,04:04:40
40.030636,116.407315,0,398,39680.1699305556,2008-08-20,04:04:42
40.030605,116.407507,0,399,39680.1699537037,2008-08-20,04:04:44
40.030599,116.407546,0,399,39680.1699768519,2008-08-20,04:04:46
40.030615,116.407405,0,402,39680.17,2008-08-20,04:04:48
40.030638,116.407188,0,401,39680.1700231481,2008-08-20,04:04:50
40.030667,116.406767,0,399,39680.1700462963,2008-08-20,04:04:52
40.030663,116.406596,0,399,39680.1700694444,2008-08-20,04:04:54
40.030671,116.406492,0,398,39680.1700925926,2008-08-20,04:04:56
40.030687,116.406366,0,398,39680.1701157407,2008-08-20,04:04:58
40.030702,116.406273,0,397,39680.1701388889,2008-08-20,04:05:00
40.030729,116.406171,0,397,39680.170162037,2008-08-20,04:05:02
40.030744,116.406168,0,397,39680.1701851852,2008-08-20,04:05:04
40.030755,116.406183,0,397,39680.1702083333,2008-08-20,04:05:06
40.030748,116.406264,0,398,39680.1702314815,2008-08-20,04:05:08
40.030716,116.406428,0,399,39680.1702546296,2008-08-20,04:05:10
40.030701,116.406574,0,399,39680.1702777778,2008-08-20,04:05:12
40.030671,116.406786,0,400,39680.1703009259,2008-08-20,04:05:14
40.030646,116.407022,0,401,39680.1703240741,2008-08-20,04:05:16
40.030624,116.407231,0,402,39680.1703472222,2008-08-20,04:05:18
40.030613,116.407376,0,403,39680.1703703704,2008-08-20,04:05:20
40.030615,116.407411,0,399,39680.1703935185,2008-08-20,04:05:22
40.030621,116.407481,0,398,39680.1704166667,2008-08-20,04:05:24
40.030639,116.407495,0,399,39680.1704398148,2008-08-20,04:05:26
40.030648,116.407516,0,398,39680.170462963,2008-08-20,04:05:28
40.030651,116.407627,0,398,39680.1704861111,2008-08-20,04:05:30
40.030649,116.407717,0,399,39680.1705092593,2008-08-20,04:05:32
40.030636,116.407849,0,400,39680.1705324074,2008-08-20,04:05:34
40.030631,116.407793,0,400,39680.1705555556,2008-08-20,04:05:36
40.030588,116.407935,0,401,39680.1705787037,2008-08-20,04:05:38
40.030568,116.407956,0,401,39680.1706018519,2008-08-20,04:05:40
40.030546,116.408027,0,402,39680.170625,2008-08-20,04:05:42
40.030524,116.40823,0,403,39680.1706481481,2008-08-20,04:05:44
40.030516,116.408344,0,404,39680.1706712963,2008-08-20,04:05:46
40.030516,116.408481,0,404,39680.1706944444,2008-08-20,04:05:48
40.030503,116.408669,0,405,39680.1707175926,2008-08-20,04:05:50
40.030499,116.40876,0,406,39680.1707407407,2008-08-20,04:05:52
40.030507,116.408816,0,407,39680.1707638889,2008-08-20,04:05:54
40.03051,116.408917,0,407,39680.170787037,2008-08-20,04:05:56
40.030509,116.409022,0,408,39680.1708101852,2008-08-20,04:05:58
40.030519,116.408959,0,408,39680.1708333333,2008-08-20,04:06:00
40.030532,116.408895,0,408,39680.1708564815,2008-08-20,04:06:02
40.030513,116.408922,0,408,39680.1708796296,2008-08-20,04:06:04
40.030501,116.408844,0,408,39680.1709027778,2008-08-20,04:06:06
40.030511,116.408655,0,407,39680.1709259259,2008-08-20,04:06:08
40.030516,116.408515,0,407,39680.1709490741,2008-08-20,04:06:10
40.030504,116.408505,0,407,39680.1709722222,2008-08-20,04:06:12
40.030506,116.4085,0,408,39680.1709953704,2008-08-20,04:06:14
40.030506,116.408528,0,408,39680.1710185185,2008-08-20,04:06:16
40.030501,116.408642,0,409,39680.1710416667,2008-08-20,04:06:18
40.030504,116.408644,0,409,39680.1710648148,2008-08-20,04:06:20
40.030499,116.408666,0,410,39680.171087963,2008-08-20,04:06:22
40.030484,116.408721,0,411,39680.1711111111,2008-08-20,04:06:24
40.030471,116.408721,0,411,39680.1711342593,2008-08-20,04:06:26
40.030472,116.408678,0,411,39680.1711574074,2008-08-20,04:06:28
40.030473,116.408573,0,410,39680.1711805556,2008-08-20,04:06:30
40.030468,116.408532,0,410,39680.1712037037,2008-08-20,04:06:32
40.030479,116.408481,0,410,39680.1712268519,2008-08-20,04:06:34
40.03049,116.408386,0,410,39680.17125,2008-08-20,04:06:36
40.030509,116.408266,0,409,39680.1712731481,2008-08-20,04:06:38
40.030535,116.408174,0,408,39680.1712962963,2008-08-20,04:06:40
40.030541,116.408101,0,408,39680.1713194444,2008-08-20,04:06:42
40.030543,116.407992,0,408,39680.1713425926,2008-08-20,04:06:44
40.03055,116.407975,0,408,39680.1713657407,2008-08-20,04:06:46
40.030549,116.407946,0,411,39680.1713888889,2008-08-20,04:06:48
40.030565,116.407876,0,414,39680.171412037,2008-08-20,04:06:50
40.030606,116.407736,0,414,39680.1714351852,2008-08-20,04:06:52
40.030635,116.407637,0,415,39680.1714583333,2008-08-20,04:06:54
40.030647,116.407588,0,416,39680.1714814815,2008-08-20,04:06:56
40.030654,116.407557,0,416,39680.1715046296,2008-08-20,04:06:58
40.030661,116.407539,0,416,39680.1715277778,2008-08-20,04:07:00
40.030675,116.407405,0,415,39680.1715509259,2008-08-20,04:07:02
40.030671,116.407403,0,416,39680.1715740741,2008-08-20,04:07:04
40.030672,116.4074,0,416,39680.1715972222,2008-08-20,04:07:06
40.030675,116.407375,0,416,39680.1716203704,2008-08-20,04:07:08
40.030687,116.407286,0,416,39680.1716435185,2008-08-20,04:07:10
40.030681,116.407326,0,416,39680.1716666667,2008-08-20,04:07:12
40.030673,116.407407,0,417,39680.1716898148,2008-08-20,04:07:14
40.030668,116.407467,0,418,39680.171712963,2008-08-20,04:07:16
40.030673,116.407519,0,417,39680.1717361111,2008-08-20,04:07:18
40.030672,116.407547,0,414,39680.1717592593,2008-08-20,04:07:20
40.030677,116.407539,0,414,39680.1717824074,2008-08-20,04:07:22
40.030671,116.407619,0,414,39680.1718055556,2008-08-20,04:07:24
40.030664,116.407647,0,411,39680.1718287037,2008-08-20,04:07:26
40.030655,116.407659,0,411,39680.1718518519,2008-08-20,04:07:28
40.030646,116.407637,0,411,39680.171875,2008-08-20,04:07:30
40.030638,116.407614,0,412,39680.1718981481,2008-08-20,04:07:32
40.03065,116.407489,0,411,39680.1719212963,2008-08-20,04:07:34
40.030651,116.407482,0,412,39680.1719444444,2008-08-20,04:07:36
40.030649,116.407448,0,411,39680.1719675926,2008-08-20,04:07:38
40.030647,116.407444,0,410,39680.1719907407,2008-08-20,04:07:40
40.030643,116.407461,0,410,39680.1720138889,2008-08-20,04:07:42
40.03065,116.407511,0,410,39680.172037037,2008-08-20,04:07:44
40.030669,116.407524,0,411,39680.1720601852,2008-08-20,04:07:46
40.03069,116.40751,0,411,39680.1720833333,2008-08-20,04:07:48
40.030701,116.4075,0,411,39680.1721064815,2008-08-20,04:07:50
40.030707,116.407491,0,411,39680.1721296296,2008-08-20,04:07:52
40.030695,116.407577,0,412,39680.1721527778,2008-08-20,04:07:54
40.03068,116.407636,0,409,39680.1721759259,2008-08-20,04:07:56
40.03067,116.407664,0,403,39680.1721990741,2008-08-20,04:07:58
40.030654,116.407756,0,404,39680.1722222222,2008-08-20,04:08:00
40.030633,116.407881,0,404,39680.1722453704,2008-08-20,04:08:02
40.030626,116.407926,0,404,39680.1722685185,2008-08-20,04:08:04
40.030617,116.407854,0,404,39680.1722916667,2008-08-20,04:08:06
40.030613,116.407836,0,404,39680.1723148148,2008-08-20,04:08:08
40.030613,116.407845,0,402,39680.172337963,2008-08-20,04:08:10
40.030604,116.407866,0,400,39680.1723611111,2008-08-20,04:08:12
40.030595,116.407918,0,400,39680.1723842593,2008-08-20,04:08:14
40.030587,116.407978,0,401,39680.1724074074,2008-08-20,04:08:16
40.030581,116.408107,0,401,39680.1724305556,2008-08-20,04:08:18
40.030573,116.408207,0,402,39680.1724537037,2008-08-20,04:08:20
40.030567,116.408258,0,402,39680.1724768518,2008-08-20,04:08:22
40.030559,116.408429,0,403,39680.1725,2008-08-20,04:08:24
40.030547,116.408515,0,403,39680.1725231481,2008-08-20,04:08:26
40.030544,116.408507,0,403,39680.1725462963,2008-08-20,04:08:28
40.030537,116.40852,0,403,39680.1725694444,2008-08-20,04:08:30
40.030519,116.408583,0,403,39680.1725925926,2008-08-20,04:08:32
40.030509,116.408596,0,403,39680.1726157407,2008-08-20,04:08:34
40.030506,116.408526,0,402,39680.1726388889,2008-08-20,04:08:36
40.030514,116.408494,0,402,39680.172662037,2008-08-20,04:08:38
40.030525,116.408438,0,402,39680.1726851852,2008-08-20,04:08:40
40.030441,116.409009,0,395,39680.1727083333,2008-08-20,04:08:42
40.030368,116.409607,0,386,39680.1727314815,2008-08-20,04:08:44
40.030323,116.410028,0,380,39680.1727546296,2008-08-20,04:08:46
40.03031,116.410221,0,377,39680.1727777778,2008-08-20,04:08:48
40.030305,116.410261,0,377,39680.1728009259,2008-08-20,04:08:50
40.030294,116.410377,0,378,39680.1728240741,2008-08-20,04:08:52
40.030275,116.410481,0,379,39680.1728472222,2008-08-20,04:08:54
40.030252,116.410567,0,380,39680.1728703704,2008-08-20,04:08:56
40.030229,116.410652,0,381,39680.1728935185,2008-08-20,04:08:58
40.03021,116.410748,0,382,39680.1729166667,2008-08-20,04:09:00
40.030191,116.410818,0,383,39680.1729398148,2008-08-20,04:09:02
40.030172,116.410797,0,382,39680.172962963,2008-08-20,04:09:04
40.030164,116.410808,0,382,39680.1729861111,2008-08-20,04:09:06
40.030173,116.410771,0,381,39680.1730092593,2008-08-20,04:09:08
40.030185,116.410724,0,380,39680.1730324074,2008-08-20,04:09:10
40.030193,116.410706,0,379,39680.1730555556,2008-08-20,04:09:12
40.030199,116.410628,0,377,39680.1730787037,2008-08-20,04:09:14
40.030207,116.410548,0,375,39680.1731018518,2008-08-20,04:09:16
40.030224,116.410478,0,374,39680.173125,2008-08-20,04:09:18
40.03023,116.4105,0,374,39680.1731481481,2008-08-20,04:09:20
40.030242,116.410505,0,374,39680.1731712963,2008-08-20,04:09:22
40.030241,116.410591,0,375,39680.1731944444,2008-08-20,04:09:24
40.030231,116.410677,0,376,39680.1732175926,2008-08-20,04:09:26
40.030213,116.410771,0,377,39680.1732407407,2008-08-20,04:09:28
40.030193,116.410888,0,378,39680.1732638889,2008-08-20,04:09:30
40.030179,116.410978,0,379,39680.173287037,2008-08-20,04:09:32
40.030157,116.411086,0,380,39680.1733101852,2008-08-20,04:09:34
40.030122,116.411185,0,381,39680.1733333333,2008-08-20,04:09:36
40.030111,116.411261,0,382,39680.1733564815,2008-08-20,04:09:38
40.030112,116.411345,0,383,39680.1733796296,2008-08-20,04:09:40
40.030112,116.411277,0,381,39680.1734027778,2008-08-20,04:09:42
40.030124,116.4111,0,381,39680.1734259259,2008-08-20,04:09:44
40.03014,116.410936,0,382,39680.1734490741,2008-08-20,04:09:46
40.030147,116.410798,0,382,39680.1734722222,2008-08-20,04:09:48
40.030151,116.410709,0,382,39680.1734953704,2008-08-20,04:09:50
40.030154,116.410652,0,381,39680.1735185185,2008-08-20,04:09:52
40.030154,116.410634,0,379,39680.1735416667,2008-08-20,04:09:54
40.030152,116.410628,0,377,39680.1735648148,2008-08-20,04:09:56
40.030142,116.410647,0,376,39680.173587963,2008-08-20,04:09:58
40.030144,116.410648,0,377,39680.1736111111,2008-08-20,04:10:00
40.030143,116.410668,0,379,39680.1736342593,2008-08-20,04:10:02
40.030136,116.410729,0,381,39680.1736574074,2008-08-20,04:10:04
40.030136,116.410776,0,384,39680.1736805556,2008-08-20,04:10:06
40.030142,116.410833,0,386,39680.1737037037,2008-08-20,04:10:08
40.030153,116.410873,0,388,39680.1737268518,2008-08-20,04:10:10
40.03018,116.410901,0,389,39680.17375,2008-08-20,04:10:12
40.030191,116.410899,0,388,39680.1737731481,2008-08-20,04:10:14
40.030203,116.410898,0,387,39680.1737962963,2008-08-20,04:10:16
40.030204,116.410919,0,388,39680.1738194444,2008-08-20,04:10:18
40.030198,116.410888,0,386,39680.1738425926,2008-08-20,04:10:20
40.030192,116.410872,0,385,39680.1738657407,2008-08-20,04:10:22
40.030191,116.410872,0,385,39680.1738888889,2008-08-20,04:10:24
40.030184,116.410909,0,386,39680.173912037,2008-08-20,04:10:26
40.03018,116.410925,0,386,39680.1739351852,2008-08-20,04:10:28
40.030168,116.410917,0,385,39680.1739583333,2008-08-20,04:10:30
40.030168,116.410881,0,384,39680.1739814815,2008-08-20,04:10:32
40.030173,116.41088,0,384,39680.1740046296,2008-08-20,04:10:34
40.030189,116.410868,0,384,39680.1740277778,2008-08-20,04:10:36
40.030195,116.410939,0,385,39680.1740509259,2008-08-20,04:10:38
40.030197,116.411013,0,386,39680.1740740741,2008-08-20,04:10:40
40.030199,116.411064,0,385,39680.1740972222,2008-08-20,04:10:42
40.030197,116.41111,0,385,39680.1741203704,2008-08-20,04:10:44
40.03019,116.411119,0,384,39680.1741435185,2008-08-20,04:10:46
40.030179,116.411172,0,385,39680.1741666667,2008-08-20,04:10:48
40.030159,116.411222,0,386,39680.1741898148,2008-08-20,04:10:50
40.030136,116.411256,0,386,39680.174212963,2008-08-20,04:10:52
40.030117,116.411316,0,386,39680.1742361111,2008-08-20,04:10:54
40.030091,116.411356,0,386,39680.1742592593,2008-08-20,04:10:56
40.030076,116.411402,0,386,39680.1742824074,2008-08-20,04:10:58
40.030063,116.411475,0,387,39680.1743055556,2008-08-20,04:11:00
40.030045,116.411522,0,386,39680.1743287037,2008-08-20,04:11:02
40.030053,116.411544,0,387,39680.1743518518,2008-08-20,04:11:04
40.030088,116.411547,0,388,39680.174375,2008-08-20,04:11:06
40.030106,116.411557,0,388,39680.1743981481,2008-08-20,04:11:08
40.030105,116.411543,0,387,39680.1744212963,2008-08-20,04:11:10
40.030105,116.41155,0,387,39680.1744444444,2008-08-20,04:11:12
40.0301,116.411567,0,387,39680.1744675926,2008-08-20,04:11:14
40.030103,116.411585,0,387,39680.1744907407,2008-08-20,04:11:16
40.030096,116.411592,0,387,39680.1745138889,2008-08-20,04:11:18
40.030087,116.41159,0,386,39680.174537037,2008-08-20,04:11:20
40.030075,116.411611,0,386,39680.1745601852,2008-08-20,04:11:22
40.03006,116.411637,0,386,39680.1745833333,2008-08-20,04:11:24
40.030024,116.411694,0,385,39680.1746064815,2008-08-20,04:11:26
[truncated: 8,649 more chars]
