# Supplementary material for: Research on differential privacy protection method based on user tendency
Source: PLoS One. 2023 Oct 26;18(10):e0288823. doi: 10.1371/journal.pone.0288823 (PMC10602288; doi:10.1371/journal.pone.0288823)
Supplement: S3 Data — (ZIP) [file pone.0288823.s003.zip › Data 5-3/052/Trajectory/20080821232859.plt]

Geolife trajectory
WGS 84
Altitude is in Feet
Reserved 3
0,2,255,My Track,0,0,2,8421376
0
39.968912,116.313019,0,221,39681.9784606481,2008-08-21,23:28:59
39.968674,116.313063,0,390,39681.9785300926,2008-08-21,23:29:05
39.968742,116.313138,0,403,39681.9785532407,2008-08-21,23:29:07
39.968834,116.313188,0,408,39681.9785763889,2008-08-21,23:29:09
39.968518,116.312994,0,411,39681.978599537,2008-08-21,23:29:11
39.968325,116.312876,0,413,39681.9786226852,2008-08-21,23:29:13
39.968258,116.312832,0,415,39681.9786458333,2008-08-21,23:29:15
39.96825,116.312814,0,416,39681.9786689815,2008-08-21,23:29:17
39.968289,116.312827,0,417,39681.9786921296,2008-08-21,23:29:19
39.968354,116.312863,0,417,39681.9787152778,2008-08-21,23:29:21
39.968414,116.312899,0,418,39681.9787384259,2008-08-21,23:29:23
39.968456,116.312914,0,418,39681.9787615741,2008-08-21,23:29:25
39.968488,116.312932,0,418,39681.9787847222,2008-08-21,23:29:27
39.968539,116.312962,0,419,39681.9788078704,2008-08-21,23:29:29
39.968579,116.312984,0,419,39681.9788310185,2008-08-21,23:29:31
39.968609,116.312994,0,419,39681.9788541667,2008-08-21,23:29:33
39.968433,116.312909,0,419,39681.9788773148,2008-08-21,23:29:35
39.968331,116.312854,0,419,39681.978900463,2008-08-21,23:29:37
39.968137,116.313085,0,384,39681.9804050926,2008-08-21,23:31:47
39.968123,116.313109,0,379,39681.9804282407,2008-08-21,23:31:49
39.968151,116.313149,0,371,39681.9804513889,2008-08-21,23:31:51
39.968158,116.313173,0,369,39681.980474537,2008-08-21,23:31:53
39.968196,116.313185,0,354,39681.9804976852,2008-08-21,23:31:55
39.968198,116.313255,0,351,39681.9805208333,2008-08-21,23:31:57
39.968207,116.313279,0,350,39681.9805439815,2008-08-21,23:31:59
39.968214,116.313291,0,348,39681.9805671296,2008-08-21,23:32:01
39.968246,116.313356,0,342,39681.9805902778,2008-08-21,23:32:03
39.968261,116.31338,0,336,39681.9806134259,2008-08-21,23:32:05
39.968252,116.31341,0,331,39681.9806365741,2008-08-21,23:32:07
39.968223,116.313445,0,317,39681.9806597222,2008-08-21,23:32:09
39.968204,116.313491,0,310,39681.9806828704,2008-08-21,23:32:11
39.96821,116.313522,0,306,39681.9807060185,2008-08-21,23:32:13
39.968219,116.313552,0,299,39681.9807291667,2008-08-21,23:32:15
39.968207,116.31357,0,294,39681.9807523148,2008-08-21,23:32:17
39.968216,116.313597,0,289,39681.980775463,2008-08-21,23:32:19
39.968242,116.31363,0,275,39681.9807986111,2008-08-21,23:32:21
39.96823,116.313628,0,274,39681.9808217593,2008-08-21,23:32:23
39.968206,116.313622,0,272,39681.9808449074,2008-08-21,23:32:25
39.968187,116.31362,0,270,39681.9808680556,2008-08-21,23:32:27
39.968162,116.313633,0,267,39681.9808912037,2008-08-21,23:32:29
39.968143,116.313637,0,265,39681.9809143519,2008-08-21,23:32:31
39.968103,116.313643,0,262,39681.9809375,2008-08-21,23:32:33
39.968085,116.313647,0,260,39681.9809606481,2008-08-21,23:32:35
39.968073,116.313663,0,258,39681.9809837963,2008-08-21,23:32:37
39.968064,116.313676,0,256,39681.9810069444,2008-08-21,23:32:39
39.968049,116.313678,0,255,39681.9810300926,2008-08-21,23:32:41
39.968043,116.313683,0,254,39681.9810532407,2008-08-21,23:32:43
39.968046,116.313678,0,252,39681.9810763889,2008-08-21,23:32:45
39.968038,116.313765,0,248,39681.981099537,2008-08-21,23:32:47
39.968017,116.31377,0,245,39681.9811226852,2008-08-21,23:32:49
39.967996,116.313768,0,244,39681.9811458333,2008-08-21,23:32:51
39.967991,116.313781,0,243,39681.9811689815,2008-08-21,23:32:53
39.967999,116.313789,0,236,39681.9811921296,2008-08-21,23:32:55
39.967986,116.313796,0,232,39681.9812152778,2008-08-21,23:32:57
39.967978,116.313797,0,230,39681.9812384259,2008-08-21,23:32:59
39.967974,116.313804,0,228,39681.9812615741,2008-08-21,23:33:01
39.967968,116.313807,0,226,39681.9812847222,2008-08-21,23:33:03
39.967956,116.313816,0,225,39681.9813078704,2008-08-21,23:33:05
39.967943,116.313836,0,224,39681.9813310185,2008-08-21,23:33:07
39.967919,116.313843,0,223,39681.9813541667,2008-08-21,23:33:09
39.967912,116.313858,0,220,39681.9813773148,2008-08-21,23:33:11
39.967886,116.313866,0,218,39681.981400463,2008-08-21,23:33:13
39.967865,116.313891,0,213,39681.9814236111,2008-08-21,23:33:15
39.967859,116.313919,0,212,39681.9814467593,2008-08-21,23:33:17
39.967859,116.313947,0,211,39681.9814699074,2008-08-21,23:33:19
39.967861,116.313974,0,210,39681.9814930556,2008-08-21,23:33:21
39.967862,116.314004,0,210,39681.9815162037,2008-08-21,23:33:23
39.96787,116.314043,0,211,39681.9815393519,2008-08-21,23:33:25
39.967879,116.314067,0,209,39681.9815625,2008-08-21,23:33:27
39.967897,116.314112,0,209,39681.9815856481,2008-08-21,23:33:29
39.967911,116.314139,0,208,39681.9816087963,2008-08-21,23:33:31
39.967918,116.314159,0,208,39681.9816319444,2008-08-21,23:33:33
39.967916,116.314207,0,209,39681.9816550926,2008-08-21,23:33:35
39.967917,116.314243,0,210,39681.9816782407,2008-08-21,23:33:37
39.96792,116.314265,0,211,39681.9817013889,2008-08-21,23:33:39
39.967935,116.314289,0,213,39681.981724537,2008-08-21,23:33:41
39.967947,116.314325,0,215,39681.9817476852,2008-08-21,23:33:43
39.967954,116.314341,0,217,39681.9817708333,2008-08-21,23:33:45
39.967954,116.314377,0,219,39681.9817939815,2008-08-21,23:33:47
39.967963,116.314401,0,221,39681.9818171296,2008-08-21,23:33:49
39.967965,116.314417,0,222,39681.9818402778,2008-08-21,23:33:51
39.967973,116.31444,0,210,39681.9818634259,2008-08-21,23:33:53
39.967978,116.31446,0,208,39681.9818865741,2008-08-21,23:33:55
39.967979,116.314466,0,207,39681.9819097222,2008-08-21,23:33:57
39.967988,116.314473,0,206,39681.9819328704,2008-08-21,23:33:59
39.967974,116.314471,0,208,39681.9819560185,2008-08-21,23:34:01
39.967994,116.314471,0,200,39681.9819791667,2008-08-21,23:34:03
39.968009,116.314475,0,198,39681.9820023148,2008-08-21,23:34:05
39.968035,116.314461,0,193,39681.982025463,2008-08-21,23:34:07
39.968064,116.314469,0,190,39681.9820486111,2008-08-21,23:34:09
39.968063,116.314455,0,188,39681.9820717593,2008-08-21,23:34:11
39.968088,116.314436,0,186,39681.9820949074,2008-08-21,23:34:13
39.968103,116.314418,0,186,39681.9821180556,2008-08-21,23:34:15
39.968114,116.314402,0,186,39681.9821412037,2008-08-21,23:34:17
39.968128,116.31438,0,186,39681.9821643519,2008-08-21,23:34:19
39.968139,116.314355,0,187,39681.9821875,2008-08-21,23:34:21
39.968151,116.314324,0,187,39681.9822106481,2008-08-21,23:34:23
39.968161,116.314311,0,187,39681.9822337963,2008-08-21,23:34:25
39.968175,116.314296,0,188,39681.9822569444,2008-08-21,23:34:27
39.968201,116.31429,0,189,39681.9822800926,2008-08-21,23:34:29
39.96821,116.31428,0,189,39681.9823032407,2008-08-21,23:34:31
39.968441,116.314413,0,191,39681.9842476852,2008-08-21,23:37:19
39.968468,116.314423,0,191,39681.9842708333,2008-08-21,23:37:21
39.968484,116.314424,0,190,39681.9842939815,2008-08-21,23:37:23
39.968487,116.314425,0,190,39681.9843171296,2008-08-21,23:37:25
39.968492,116.314428,0,190,39681.9843402778,2008-08-21,23:37:27
39.968495,116.314428,0,190,39681.9843634259,2008-08-21,23:37:29
39.968496,116.314428,0,190,39681.9843865741,2008-08-21,23:37:31
39.968496,116.314428,0,190,39681.9844097222,2008-08-21,23:37:33
39.968494,116.314432,0,190,39681.9844328704,2008-08-21,23:37:35
39.96849,116.314435,0,190,39681.9844560185,2008-08-21,23:37:37
39.968485,116.314438,0,190,39681.9844791667,2008-08-21,23:37:39
39.968484,116.314437,0,190,39681.9845023148,2008-08-21,23:37:41
39.968485,116.314435,0,190,39681.984525463,2008-08-21,23:37:43
39.968484,116.31443,0,190,39681.9845486111,2008-08-21,23:37:45
39.968483,116.314426,0,190,39681.9845717593,2008-08-21,23:37:47
39.968483,116.314424,0,190,39681.9845949074,2008-08-21,23:37:49
39.968481,116.31442,0,190,39681.9846180556,2008-08-21,23:37:51
39.96848,116.314418,0,190,39681.9846412037,2008-08-21,23:37:53
39.96848,116.314414,0,190,39681.9846643518,2008-08-21,23:37:55
39.968481,116.31441,0,189,39681.9846875,2008-08-21,23:37:57
39.968376,116.314346,0,189,39681.9847106481,2008-08-21,23:37:59
39.968359,116.31432,0,188,39681.9847337963,2008-08-21,23:38:01
39.96834,116.3143,0,187,39681.9847569444,2008-08-21,23:38:03
39.96833,116.314294,0,186,39681.9847800926,2008-08-21,23:38:05
39.968328,116.314294,0,186,39681.9848032407,2008-08-21,23:38:07
39.968326,116.314295,0,186,39681.9848263889,2008-08-21,23:38:09
39.968319,116.31429,0,185,39681.984849537,2008-08-21,23:38:11
39.968294,116.314292,0,181,39681.9848726852,2008-08-21,23:38:13
39.968279,116.314286,0,177,39681.9848958333,2008-08-21,23:38:15
39.968278,116.314283,0,177,39681.9849189815,2008-08-21,23:38:17
39.968278,116.31428,0,177,39681.9849421296,2008-08-21,23:38:19
39.968277,116.314278,0,177,39681.9849652778,2008-08-21,23:38:21
39.968276,116.314276,0,177,39681.9849884259,2008-08-21,23:38:23
39.968276,116.314275,0,177,39681.9850115741,2008-08-21,23:38:25
39.968275,116.314273,0,177,39681.9850347222,2008-08-21,23:38:27
39.968274,116.314273,0,177,39681.9850578704,2008-08-21,23:38:29
39.968273,116.314269,0,177,39681.9850810185,2008-08-21,23:38:31
39.968271,116.314254,0,175,39681.9851041667,2008-08-21,23:38:33
39.968288,116.314252,0,175,39681.9851273148,2008-08-21,23:38:35
39.968299,116.314241,0,174,39681.985150463,2008-08-21,23:38:37
39.968322,116.314245,0,174,39681.9851736111,2008-08-21,23:38:39
39.968334,116.314251,0,174,39681.9851967593,2008-08-21,23:38:41
39.968336,116.314261,0,174,39681.9852199074,2008-08-21,23:38:43
39.968342,116.314277,0,175,39681.9852430556,2008-08-21,23:38:45
39.968344,116.314279,0,175,39681.9852662037,2008-08-21,23:38:47
39.968344,116.31428,0,175,39681.9852893518,2008-08-21,23:38:49
39.968345,116.314281,0,175,39681.9853125,2008-08-21,23:38:51
39.968348,116.314283,0,175,39681.9853356481,2008-08-21,23:38:53
39.968351,116.314287,0,175,39681.9853587963,2008-08-21,23:38:55
39.968354,116.31429,0,175,39681.9853819444,2008-08-21,23:38:57
39.968354,116.314293,0,175,39681.9854050926,2008-08-21,23:38:59
39.968357,116.314295,0,175,39681.9854282407,2008-08-21,23:39:01
39.968359,116.314295,0,175,39681.9854513889,2008-08-21,23:39:03
39.96836,116.314295,0,175,39681.985474537,2008-08-21,23:39:05
39.968362,116.314297,0,174,39681.9854976852,2008-08-21,23:39:07
39.968362,116.314296,0,174,39681.9855208333,2008-08-21,23:39:09
39.96836,116.314295,0,174,39681.9855439815,2008-08-21,23:39:11
39.968356,116.314294,0,174,39681.9855671296,2008-08-21,23:39:13
39.968354,116.314294,0,174,39681.9855902778,2008-08-21,23:39:15
39.968354,116.314292,0,174,39681.9856134259,2008-08-21,23:39:17
39.968354,116.314292,0,174,39681.9856365741,2008-08-21,23:39:19
39.968354,116.314291,0,173,39681.9856597222,2008-08-21,23:39:21
39.968352,116.314289,0,173,39681.9856828704,2008-08-21,23:39:23
39.968351,116.314288,0,173,39681.9857060185,2008-08-21,23:39:25
39.96835,116.314289,0,174,39681.9857291667,2008-08-21,23:39:27
39.96835,116.314289,0,174,39681.9857523148,2008-08-21,23:39:29
39.968348,116.314289,0,174,39681.985775463,2008-08-21,23:39:31
39.968348,116.31429,0,174,39681.9857986111,2008-08-21,23:39:33
39.968346,116.314288,0,174,39681.9858217593,2008-08-21,23:39:35
39.968345,116.314286,0,174,39681.9858449074,2008-08-21,23:39:37
39.968344,116.314285,0,174,39681.9858680556,2008-08-21,23:39:39
39.968342,116.314284,0,174,39681.9858912037,2008-08-21,23:39:41
39.968341,116.314283,0,174,39681.9859143518,2008-08-21,23:39:43
39.968338,116.314281,0,174,39681.9859375,2008-08-21,23:39:45
39.968336,116.31428,0,174,39681.9859606481,2008-08-21,23:39:47
39.968333,116.314279,0,174,39681.9859837963,2008-08-21,23:39:49
39.968333,116.31428,0,174,39681.9860069444,2008-08-21,23:39:51
39.968336,116.314282,0,174,39681.9860300926,2008-08-21,23:39:53
39.968339,116.314283,0,174,39681.9860532407,2008-08-21,23:39:55
39.96834,116.314283,0,174,39681.9860763889,2008-08-21,23:39:57
39.96834,116.314282,0,174,39681.986099537,2008-08-21,23:39:59
39.96834,116.314282,0,174,39681.9861226852,2008-08-21,23:40:01
39.968339,116.31428,0,174,39681.9861458333,2008-08-21,23:40:03
39.968338,116.314277,0,174,39681.9861689815,2008-08-21,23:40:05
39.968345,116.314276,0,175,39681.9861921296,2008-08-21,23:40:07
39.968365,116.314276,0,173,39681.9862152778,2008-08-21,23:40:09
39.968357,116.314272,0,173,39681.9862384259,2008-08-21,23:40:11
39.968354,116.314273,0,172,39681.9862615741,2008-08-21,23:40:13
39.968357,116.314274,0,172,39681.9862847222,2008-08-21,23:40:15
39.968359,116.314275,0,172,39681.9863078704,2008-08-21,23:40:17
39.968358,116.314271,0,172,39681.9863310185,2008-08-21,23:40:19
39.968366,116.314267,0,172,39681.9863541667,2008-08-21,23:40:21
39.968361,116.314267,0,171,39681.9863773148,2008-08-21,23:40:23
39.968364,116.314269,0,171,39681.986400463,2008-08-21,23:40:25
39.968365,116.314276,0,171,39681.9864236111,2008-08-21,23:40:27
39.968357,116.314273,0,171,39681.9864467593,2008-08-21,23:40:29
39.968349,116.314271,0,171,39681.9864699074,2008-08-21,23:40:31
39.968329,116.314254,0,171,39681.9864930556,2008-08-21,23:40:33
39.968324,116.314254,0,171,39681.9865162037,2008-08-21,23:40:35
39.968321,116.314243,0,171,39681.9865393518,2008-08-21,23:40:37
39.968322,116.314238,0,171,39681.9865625,2008-08-21,23:40:39
39.968323,116.314233,0,171,39681.9865856481,2008-08-21,23:40:41
39.968373,116.31422,0,171,39681.9866087963,2008-08-21,23:40:43
39.968427,116.314187,0,171,39681.9866319444,2008-08-21,23:40:45
39.96851,116.314119,0,170,39681.9866550926,2008-08-21,23:40:47
39.968625,116.31407,0,170,39681.9866782407,2008-08-21,23:40:49
39.968752,116.314012,0,170,39681.9867013889,2008-08-21,23:40:51
39.968916,116.313956,0,169,39681.986724537,2008-08-21,23:40:53
39.969109,116.313882,0,168,39681.9867476852,2008-08-21,23:40:55
39.969299,116.313803,0,166,39681.9867708333,2008-08-21,23:40:57
39.969506,116.31372,0,165,39681.9867939815,2008-08-21,23:40:59
39.96971,116.313628,0,163,39681.9868171296,2008-08-21,23:41:01
39.969898,116.313547,0,162,39681.9868402778,2008-08-21,23:41:03
39.970063,116.313497,0,160,39681.9868634259,2008-08-21,23:41:05
39.970176,116.313388,0,158,39681.9868865741,2008-08-21,23:41:07
39.970317,116.313332,0,156,39681.9869097222,2008-08-21,23:41:09
39.970439,116.313276,0,154,39681.9869328704,2008-08-21,23:41:11
39.970545,116.313273,0,152,39681.9869560185,2008-08-21,23:41:13
39.97064,116.31326,0,149,39681.9869791667,2008-08-21,23:41:15
39.970735,116.313241,0,145,39681.9870023148,2008-08-21,23:41:17
39.970793,116.313233,0,142,39681.987025463,2008-08-21,23:41:19
39.970859,116.313215,0,139,39681.9870486111,2008-08-21,23:41:21
39.970915,116.313201,0,136,39681.9870717593,2008-08-21,23:41:23
39.970967,116.313178,0,133,39681.9870949074,2008-08-21,23:41:25
39.97101,116.313155,0,130,39681.9871180556,2008-08-21,23:41:27
39.971027,116.313143,0,128,39681.9871412037,2008-08-21,23:41:29
39.971039,116.313138,0,126,39681.9871643518,2008-08-21,23:41:31
39.971046,116.313138,0,125,39681.9871875,2008-08-21,23:41:33
39.971053,116.313134,0,123,39681.9872106481,2008-08-21,23:41:35
39.971059,116.313137,0,121,39681.9872337963,2008-08-21,23:41:37
39.97106,116.31314,0,119,39681.9872569444,2008-08-21,23:41:39
39.971056,116.313137,0,119,39681.9872800926,2008-08-21,23:41:41
39.971057,116.313135,0,118,39681.9873032407,2008-08-21,23:41:43
39.971059,116.313137,0,118,39681.9873263889,2008-08-21,23:41:45
39.971059,116.313136,0,117,39681.987349537,2008-08-21,23:41:47
39.97106,116.313128,0,117,39681.9873726852,2008-08-21,23:41:49
39.97104,116.313197,0,116,39681.9873958333,2008-08-21,23:41:51
39.971078,116.313158,0,116,39681.9874189815,2008-08-21,23:41:53
39.971145,116.313101,0,116,39681.9874421296,2008-08-21,23:41:55
39.971242,116.313029,0,116,39681.9874652778,2008-08-21,23:41:57
39.971361,116.312954,0,115,39681.9874884259,2008-08-21,23:41:59
39.971466,116.31288,0,114,39681.9875115741,2008-08-21,23:42:01
39.971582,116.312798,0,113,39681.9875347222,2008-08-21,23:42:03
39.971731,116.312701,0,112,39681.9875578704,2008-08-21,23:42:05
39.971852,116.312621,0,111,39681.9875810185,2008-08-21,23:42:07
39.97203,116.3125,0,109,39681.9876041667,2008-08-21,23:42:09
39.972297,116.31245,0,108,39681.9876273148,2008-08-21,23:42:11
39.972524,116.312393,0,107,39681.987650463,2008-08-21,23:42:13
39.972764,116.31234,0,109,39681.9876736111,2008-08-21,23:42:15
39.972947,116.31227,0,108,39681.9876967593,2008-08-21,23:42:17
39.973123,116.312201,0,107,39681.9877199074,2008-08-21,23:42:19
39.973308,116.312135,0,107,39681.9877430556,2008-08-21,23:42:21
39.973473,116.312128,0,104,39681.9877662037,2008-08-21,23:42:23
39.973669,116.312081,0,100,39681.9877893519,2008-08-21,23:42:25
39.973863,116.312005,0,98,39681.9878125,2008-08-21,23:42:27
39.974047,116.311947,0,97,39681.9878356481,2008-08-21,23:42:29
39.974208,116.3119,0,96,39681.9878587963,2008-08-21,23:42:31
39.974348,116.311845,0,95,39681.9878819444,2008-08-21,23:42:33
39.974469,116.311798,0,95,39681.9879050926,2008-08-21,23:42:35
39.974563,116.31176,0,95,39681.9879282407,2008-08-21,23:42:37
39.97468,116.311747,0,95,39681.9879513889,2008-08-21,23:42:39
39.974715,116.311738,0,99,39681.987974537,2008-08-21,23:42:41
39.974687,116.311739,0,113,39681.9879976852,2008-08-21,23:42:43
39.974708,116.31186,0,120,39681.9880208333,2008-08-21,23:42:45
39.974728,116.311961,0,123,39681.9880439815,2008-08-21,23:42:47
39.974738,116.312091,0,123,39681.9880671296,2008-08-21,23:42:49
39.974745,116.312231,0,124,39681.9880902778,2008-08-21,23:42:51
39.974748,116.312388,0,125,39681.9881134259,2008-08-21,23:42:53
39.974757,116.312557,0,126,39681.9881365741,2008-08-21,23:42:55
39.974756,116.312749,0,129,39681.9881597222,2008-08-21,23:42:57
39.974753,116.312935,0,131,39681.9881828704,2008-08-21,23:42:59
39.974812,116.313066,0,135,39681.9882060185,2008-08-21,23:43:01
39.974828,116.313171,0,137,39681.9882291667,2008-08-21,23:43:03
39.974855,116.313231,0,140,39681.9882523148,2008-08-21,23:43:05
39.974821,116.313234,0,150,39681.988275463,2008-08-21,23:43:07
39.974827,116.313225,0,152,39681.9882986111,2008-08-21,23:43:09
39.974821,116.313223,0,152,39681.9883217593,2008-08-21,23:43:11
39.974819,116.313226,0,152,39681.9883449074,2008-08-21,23:43:13
39.974821,116.313233,0,153,39681.9883680556,2008-08-21,23:43:15
39.974821,116.313239,0,153,39681.9883912037,2008-08-21,23:43:17
39.974815,116.313249,0,153,39681.9884143519,2008-08-21,23:43:19
39.974816,116.313311,0,154,39681.9884375,2008-08-21,23:43:21
39.974862,116.313384,0,159,39681.9884606482,2008-08-21,23:43:23
39.974891,116.313491,0,162,39681.9884837963,2008-08-21,23:43:25
39.974902,116.313662,0,164,39681.9885069444,2008-08-21,23:43:27
39.974916,116.313875,0,167,39681.9885300926,2008-08-21,23:43:29
39.97492,116.31407,0,168,39681.9885532407,2008-08-21,23:43:31
39.974993,116.314309,0,173,39681.9885763889,2008-08-21,23:43:33
39.975026,116.314576,0,176,39681.988599537,2008-08-21,23:43:35
39.975057,116.314847,0,180,39681.9886226852,2008-08-21,23:43:37
39.975083,116.315129,0,182,39681.9886458333,2008-08-21,23:43:39
39.975108,116.315414,0,184,39681.9886689815,2008-08-21,23:43:41
39.975109,116.315699,0,186,39681.9886921296,2008-08-21,23:43:43
39.975096,116.315998,0,189,39681.9887152778,2008-08-21,23:43:45
39.975075,116.316271,0,193,39681.9887384259,2008-08-21,23:43:47
39.975089,116.316518,0,196,39681.9887615741,2008-08-21,23:43:49
39.975107,116.316783,0,198,39681.9887847222,2008-08-21,23:43:51
39.975132,116.317046,0,201,39681.9888078704,2008-08-21,23:43:53
39.975157,116.317296,0,204,39681.9888310185,2008-08-21,23:43:55
39.975171,116.317543,0,207,39681.9888541667,2008-08-21,23:43:57
39.97517,116.31779,0,212,39681.9888773148,2008-08-21,23:43:59
39.97512,116.318008,0,216,39681.988900463,2008-08-21,23:44:01
39.975101,116.318195,0,219,39681.9889236111,2008-08-21,23:44:03
39.975031,116.318325,0,221,39681.9889467593,2008-08-21,23:44:05
39.975017,116.318454,0,222,39681.9889699074,2008-08-21,23:44:07
39.974988,116.318496,0,223,39681.9889930556,2008-08-21,23:44:09
39.974967,116.318499,0,223,39681.9890162037,2008-08-21,23:44:11
39.974948,116.318508,0,225,39681.9890393519,2008-08-21,23:44:13
39.974946,116.318507,0,226,39681.9890625,2008-08-21,23:44:15
39.974947,116.318509,0,226,39681.9890856481,2008-08-21,23:44:17
39.974945,116.31851,0,226,39681.9891087963,2008-08-21,23:44:19
39.974943,116.31851,0,226,39681.9891319444,2008-08-21,23:44:21
39.974941,116.318511,0,227,39681.9891550926,2008-08-21,23:44:23
39.974941,116.318512,0,227,39681.9891782407,2008-08-21,23:44:25
39.974939,116.318514,0,227,39681.9892013889,2008-08-21,23:44:27
39.974938,116.318516,0,227,39681.989224537,2008-08-21,23:44:29
39.97494,116.31852,0,227,39681.9892476852,2008-08-21,23:44:31
39.974944,116.318519,0,227,39681.9892708333,2008-08-21,23:44:33
39.974947,116.318511,0,227,39681.9892939815,2008-08-21,23:44:35
39.974949,116.318508,0,226,39681.9893171296,2008-08-21,23:44:37
39.97495,116.318522,0,226,39681.9893402778,2008-08-21,23:44:39
39.974931,116.318597,0,227,39681.9893634259,2008-08-21,23:44:41
39.974918,116.318754,0,226,39681.9893865741,2008-08-21,23:44:43
39.974892,116.31888,0,221,39681.9894097222,2008-08-21,23:44:45
39.974885,116.319016,0,220,39681.9894328704,2008-08-21,23:44:47
39.974912,116.319176,0,221,39681.9894560185,2008-08-21,23:44:49
39.974938,116.319313,0,220,39681.9894791667,2008-08-21,23:44:51
39.974958,116.31945,0,221,39681.9895023148,2008-08-21,23:44:53
39.97498,116.319605,0,221,39681.989525463,2008-08-21,23:44:55
39.974996,116.319768,0,222,39681.9895486111,2008-08-21,23:44:57
39.975012,116.319949,0,225,39681.9895717593,2008-08-21,23:44:59
39.974989,116.320105,0,227,39681.9895949074,2008-08-21,23:45:01
39.974982,116.320251,0,227,39681.9896180556,2008-08-21,23:45:03
39.974947,116.320358,0,229,39681.9896412037,2008-08-21,23:45:05
39.974897,116.320536,0,231,39681.9896643519,2008-08-21,23:45:07
39.97486,116.320655,0,239,39681.9896875,2008-08-21,23:45:09
39.974886,116.320683,0,238,39681.9897106481,2008-08-21,23:45:11
39.974881,116.320698,0,241,39681.9897337963,2008-08-21,23:45:13
39.97487,116.320696,0,238,39681.9897569444,2008-08-21,23:45:15
39.97487,116.320699,0,239,39681.9897800926,2008-08-21,23:45:17
39.974872,116.320699,0,240,39681.9898032407,2008-08-21,23:45:19
39.974872,116.320702,0,240,39681.9898263889,2008-08-21,23:45:21
39.97487,116.320705,0,240,39681.989849537,2008-08-21,23:45:23
39.97487,116.32071,0,240,39681.9898726852,2008-08-21,23:45:25
39.974871,116.320714,0,240,39681.9898958333,2008-08-21,23:45:27
39.974871,116.320721,0,240,39681.9899189815,2008-08-21,23:45:29
39.97487,116.320734,0,240,39681.9899421296,2008-08-21,23:45:31
39.974871,116.320747,0,240,39681.9899652778,2008-08-21,23:45:33
39.974871,116.320764,0,240,39681.9899884259,2008-08-21,23:45:35
39.974875,116.320846,0,234,39681.9900115741,2008-08-21,23:45:37
39.974879,116.320964,0,232,39681.9900347222,2008-08-21,23:45:39
39.974891,116.321091,0,233,39681.9900578704,2008-08-21,23:45:41
39.974773,116.321124,0,236,39681.9900810185,2008-08-21,23:45:43
39.974681,116.321362,0,237,39681.9901041667,2008-08-21,23:45:45
39.974653,116.321508,0,237,39681.9901273148,2008-08-21,23:45:47
39.97464,116.321693,0,238,39681.990150463,2008-08-21,23:45:49
39.974642,116.321898,0,239,39681.9901736111,2008-08-21,23:45:51
39.974652,116.322123,0,239,39681.9901967593,2008-08-21,23:45:53
39.974676,116.322349,0,239,39681.9902199074,2008-08-21,23:45:55
39.974707,116.322626,0,240,39681.9902430556,2008-08-21,23:45:57
39.974724,116.322861,0,240,39681.9902662037,2008-08-21,23:45:59
39.97474,116.323079,0,240,39681.9902893519,2008-08-21,23:46:01
39.974766,116.32339,0,237,39681.9903125,2008-08-21,23:46:03
39.974898,116.3237,0,236,39681.9903356481,2008-08-21,23:46:05
39.974952,116.323995,0,228,39681.9903587963,2008-08-21,23:46:07
39.974965,116.324245,0,228,39681.9903819444,2008-08-21,23:46:09
39.974974,116.324522,0,228,39681.9904050926,2008-08-21,23:46:11
39.97502,116.324819,0,229,39681.9904282407,2008-08-21,23:46:13
39.97498,116.325071,0,226,39681.9904513889,2008-08-21,23:46:15
39.974971,116.32533,0,226,39681.990474537,2008-08-21,23:46:17
39.974967,116.325599,0,225,39681.9904976852,2008-08-21,23:46:19
39.974975,116.325866,0,224,39681.9905208333,2008-08-21,23:46:21
39.97501,116.326104,0,224,39681.9905439815,2008-08-21,23:46:23
39.975041,116.326316,0,224,39681.9905671296,2008-08-21,23:46:25
39.975043,116.326479,0,224,39681.9905902778,2008-08-21,23:46:27
39.975043,116.326598,0,223,39681.9906134259,2008-08-21,23:46:29
39.975039,116.326658,0,223,39681.9906365741,2008-08-21,23:46:31
39.975071,116.326711,0,220,39681.9906597222,2008-08-21,23:46:33
39.975166,116.327008,0,220,39681.9919560185,2008-08-21,23:48:25
39.975181,116.327138,0,218,39681.9919791667,2008-08-21,23:48:27
39.975134,116.32727,0,207,39681.9920023148,2008-08-21,23:48:29
39.975078,116.327426,0,197,39681.992025463,2008-08-21,23:48:31
39.975081,116.327608,0,195,39681.9920486111,2008-08-21,23:48:33
39.975084,116.327798,0,195,39681.9920717593,2008-08-21,23:48:35
39.975121,116.327964,0,199,39681.9920949074,2008-08-21,23:48:37
39.975167,116.328147,0,201,39681.9921180556,2008-08-21,23:48:39
39.975179,116.328345,0,201,39681.9921412037,2008-08-21,23:48:41
39.975172,116.328597,0,198,39681.9921643519,2008-08-21,23:48:43
39.975158,116.32885,0,197,39681.9921875,2008-08-21,23:48:45
39.975129,116.329078,0,193,39681.9922106481,2008-08-21,23:48:47
39.975114,116.329282,0,195,39681.9922337963,2008-08-21,23:48:49
39.975077,116.329438,0,201,39681.9922569444,2008-08-21,23:48:51
39.975071,116.329565,0,201,39681.9922800926,2008-08-21,23:48:53
39.975078,116.329651,0,200,39681.9923032407,2008-08-21,23:48:55
39.975078,116.32969,0,200,39681.9923263889,2008-08-21,23:48:57
39.975064,116.329707,0,202,39681.992349537,2008-08-21,23:48:59
39.975049,116.329719,0,205,39681.9923726852,2008-08-21,23:49:01
39.975052,116.329719,0,206,39681.9923958333,2008-08-21,23:49:03
39.975055,116.329719,0,207,39681.9924189815,2008-08-21,23:49:05
39.975057,116.329718,0,208,39681.9924421296,2008-08-21,23:49:07
39.975059,116.329718,0,209,39681.9924652778,2008-08-21,23:49:09
39.975062,116.329717,0,209,39681.9924884259,2008-08-21,23:49:11
39.975066,116.329719,0,209,39681.9925115741,2008-08-21,23:49:13
39.975067,116.329721,0,209,39681.9925347222,2008-08-21,23:49:15
39.975065,116.329724,0,209,39681.9925578704,2008-08-21,23:49:17
39.975063,116.329738,0,209,39681.9925810185,2008-08-21,23:49:19
39.975048,116.329816,0,209,39681.9926041667,2008-08-21,23:49:21
39.975038,116.329958,0,208,39681.9926273148,2008-08-21,23:49:23
39.975021,116.330184,0,198,39681.992650463,2008-08-21,23:49:25
39.975068,116.330379,0,195,39681.9926736111,2008-08-21,23:49:27
39.975075,116.330583,0,193,39681.9926967593,2008-08-21,23:49:29
39.975068,116.330775,0,192,39681.9927199074,2008-08-21,23:49:31
39.975069,116.331,0,185,39681.9927430556,2008-08-21,23:49:33
39.975087,116.33124,0,182,39681.9927662037,2008-08-21,23:49:35
39.97509,116.331495,0,177,39681.9927893518,2008-08-21,23:49:37
39.975102,116.331768,0,175,39681.9928125,2008-08-21,23:49:39
39.975102,116.332044,0,176,39681.9928356481,2008-08-21,23:49:41
39.97511,116.332322,0,177,39681.9928587963,2008-08-21,23:49:43
39.975053,116.332579,0,162,39681.9928819444,2008-08-21,23:49:45
39.975037,116.332865,0,156,39681.9929050926,2008-08-21,23:49:47
39.975037,116.333168,0,152,39681.9929282407,2008-08-21,23:49:49
39.975036,116.33351,0,146,39681.9929513889,2008-08-21,23:49:51
39.975028,116.33386,0,145,39681.992974537,2008-08-21,23:49:53
39.975025,116.334212,0,143,39681.9929976852,2008-08-21,23:49:55
39.975026,116.334606,0,141,39681.9930208333,2008-08-21,23:49:57
39.975034,116.334997,0,139,39681.9930439815,2008-08-21,23:49:59
39.975032,116.335378,0,138,39681.9930671296,2008-08-21,23:50:01
39.975048,116.335732,0,137,39681.9930902778,2008-08-21,23:50:03
39.975035,116.33605,0,135,39681.9931134259,2008-08-21,23:50:05
39.975035,116.336319,0,136,39681.9931365741,2008-08-21,23:50:07
39.975036,116.336601,0,137,39681.9931597222,2008-08-21,23:50:09
39.975034,116.336856,0,138,39681.9931828704,2008-08-21,23:50:11
39.975046,116.337089,0,141,39681.9932060185,2008-08-21,23:50:13
39.975058,116.337301,0,142,39681.9932291667,2008-08-21,23:50:15
39.975054,116.33752,0,141,39681.9932523148,2008-08-21,23:50:17
39.975062,116.337735,0,142,39681.993275463,2008-08-21,23:50:19
39.975089,116.33794,0,144,39681.9932986111,2008-08-21,23:50:21
39.975095,116.338128,0,146,39681.9933217593,2008-08-21,23:50:23
39.975098,116.338255,0,149,39681.9933449074,2008-08-21,23:50:25
39.97509,116.338374,0,150,39681.9933680556,2008-08-21,23:50:27
39.975087,116.338446,0,153,39681.9933912037,2008-08-21,23:50:29
39.975071,116.338444,0,153,39681.9934143518,2008-08-21,23:50:31
39.975063,116.338451,0,155,39681.9934375,2008-08-21,23:50:33
39.975062,116.338465,0,155,39681.9934606481,2008-08-21,23:50:35
39.975062,116.33848,0,156,39681.9934837963,2008-08-21,23:50:37
39.97506,116.338493,0,157,39681.9935069444,2008-08-21,23:50:39
39.975054,116.338504,0,158,39681.9935300926,2008-08-21,23:50:41
39.975051,116.338511,0,158,39681.9935532407,2008-08-21,23:50:43
39.975053,116.338517,0,159,39681.9935763889,2008-08-21,23:50:45
39.975057,116.33852,0,160,39681.993599537,2008-08-21,23:50:47
39.975062,116.338522,0,161,39681.9936226852,2008-08-21,23:50:49
39.975064,116.338532,0,161,39681.9936458333,2008-08-21,23:50:51
39.97507,116.338546,0,162,39681.9936689815,2008-08-21,23:50:53
39.975076,116.338565,0,162,39681.9936921296,2008-08-21,23:50:55
39.975098,116.338642,0,163,39681.9937152778,2008-08-21,23:50:57
39.975111,116.338745,0,164,39681.9937384259,2008-08-21,23:50:59
39.975112,116.338893,0,165,39681.9937615741,2008-08-21,23:51:01
39.975122,116.339045,0,166,39681.9937847222,2008-08-21,23:51:03
39.975127,116.339218,0,168,39681.9938078704,2008-08-21,23:51:05
39.975119,116.339397,0,168,39681.9938310185,2008-08-21,23:51:07
39.974873,116.339564,0,167,39681.9938541667,2008-08-21,23:51:09
39.974824,116.339897,0,169,39681.9938773148,2008-08-21,23:51:11
39.97481,116.340117,0,169,39681.993900463,2008-08-21,23:51:13
39.974797,116.340359,0,170,39681.9939236111,2008-08-21,23:51:15
39.974793,116.340559,0,172,39681.9939467593,2008-08-21,23:51:17
39.974804,116.340702,0,174,39681.9939699074,2008-08-21,23:51:19
39.97484,116.340799,0,176,39681.9939930556,2008-08-21,23:51:21
39.97485,116.340843,0,178,39681.9940162037,2008-08-21,23:51:23
39.974868,116.340849,0,181,39681.9940393518,2008-08-21,23:51:25
39.974888,116.340864,0,182,39681.9940625,2008-08-21,23:51:27
39.974888,116.34087,0,183,39681.9940856481,2008-08-21,23:51:29
39.974889,116.340877,0,184,39681.9941087963,2008-08-21,23:51:31
39.974894,116.340879,0,184,39681.9941319444,2008-08-21,23:51:33
39.974901,116.340892,0,184,39681.9941550926,2008-08-21,23:51:35
39.974908,116.340919,0,185,39681.9941782407,2008-08-21,23:51:37
39.974956,116.340975,0,185,39681.9942013889,2008-08-21,23:51:39
39.974977,116.341125,0,186,39681.994224537,2008-08-21,23:51:41
39.974985,116.341346,0,186,39681.9942476852,2008-08-21,23:51:43
39.975016,116.341646,0,187,39681.9942708333,2008-08-21,23:51:45
39.975003,116.341851,0,187,39681.9942939815,2008-08-21,23:51:47
39.974951,116.342004,0,189,39681.9943171296,2008-08-21,23:51:49
39.974898,116.342092,0,191,39681.9943402778,2008-08-21,23:51:51
39.974882,116.342152,0,194,39681.9943634259,2008-08-21,23:51:53
39.974894,116.342229,0,195,39681.9943865741,2008-08-21,23:51:55
39.974933,116.342331,0,196,39681.9944097222,2008-08-21,23:51:57
39.974921,116.342497,0,198,39681.9944328704,2008-08-21,23:51:59
39.974884,116.342709,0,200,39681.9944560185,2008-08-21,23:52:01
39.974887,116.342927,0,201,39681.9944791667,2008-08-21,23:52:03
39.975004,116.343233,0,202,39681.9945023148,2008-08-21,23:52:05
39.975055,116.343602,0,202,39681.994525463,2008-08-21,23:52:07
39.975063,116.343898,0,203,39681.9945486111,2008-08-21,23:52:09
39.975073,116.344183,0,203,39681.9945717593,2008-08-21,23:52:11
39.975104,116.34447,0,206,39681.9945949074,2008-08-21,23:52:13
39.975098,116.344779,0,204,39681.9946180556,2008-08-21,23:52:15
39.975099,116.34507,0,203,39681.9946412037,2008-08-21,23:52:17
39.975102,116.345348,0,202,39681.9946643518,2008-08-21,23:52:19
39.975105,116.345627,0,198,39681.9946875,2008-08-21,23:52:21
39.975101,116.34585,0,198,39681.9947106481,2008-08-21,23:52:23
39.975086,116.34601,0,197,39681.9947337963,2008-08-21,23:52:25
39.975045,116.346164,0,194,39681.9947569444,2008-08-21,23:52:27
39.975039,116.34631,0,193,39681.9947800926,2008-08-21,23:52:29
39.97504,116.346493,0,192,39681.9948032407,2008-08-21,23:52:31
39.975051,116.346682,0,191,39681.9948263889,2008-08-21,23:52:33
39.97505,116.346877,0,190,39681.994849537,2008-08-21,23:52:35
39.975046,116.347072,0,188,39681.9948726852,2008-08-21,23:52:37
39.975043,116.347246,0,187,39681.9948958333,2008-08-21,23:52:39
39.975041,116.347419,0,186,39681.9949189815,2008-08-21,23:52:41
39.975052,116.3476,0,183,39681.9949421296,2008-08-21,23:52:43
39.97506,116.347785,0,178,39681.9949652778,2008-08-21,23:52:45
39.975068,116.347957,0,171,39681.9949884259,2008-08-21,23:52:47
39.975084,116.348116,0,166,39681.9950115741,2008-08-21,23:52:49
39.975099,116.348291,0,161,39681.9950347222,2008-08-21,23:52:51
39.97511,116.348493,0,157,39681.9950578704,2008-08-21,23:52:53
39.97511,116.348721,0,156,39681.9950810185,2008-08-21,23:52:55
39.975118,116.348902,0,156,39681.9951041667,2008-08-21,23:52:57
39.975126,116.349031,0,154,39681.9951273148,2008-08-21,23:52:59
39.975133,116.349146,0,152,39681.995150463,2008-08-21,23:53:01
39.975139,116.349215,0,149,39681.9951736111,2008-08-21,23:53:03
39.975153,116.349274,0,147,39681.9951967593,2008-08-21,23:53:05
39.975167,116.349307,0,148,39681.9952199074,2008-08-21,23:53:07
39.975173,116.349304,0,146,39681.9952430556,2008-08-21,23:53:09
39.975173,116.349311,0,145,39681.9952662037,2008-08-21,23:53:11
39.975173,116.349321,0,144,39681.9952893518,2008-08-21,23:53:13
39.975174,116.349333,0,144,39681.9953125,2008-08-21,23:53:15
39.97518,116.349361,0,145,39681.9953356481,2008-08-21,23:53:17
39.975175,116.34937,0,144,39681.9953587963,2008-08-21,23:53:19
39.975173,116.349374,0,144,39681.9953819444,2008-08-21,23:53:21
39.975172,116.349377,0,144,39681.9954050926,2008-08-21,23:53:23
39.975171,116.349377,0,143,39681.9954282407,2008-08-21,23:53:25
39.975168,116.349375,0,143,39681.9954513889,2008-08-21,23:53:27
39.975164,116.349374,0,143,39681.995474537,2008-08-21,23:53:29
39.975158,116.349387,0,143,39681.9954976852,2008-08-21,23:53:31
39.975167,116.349474,0,143,39681.9955208333,2008-08-21,23:53:33
39.975161,116.349605,0,143,39681.9955439815,2008-08-21,23:53:35
39.975155,116.349756,0,144,39681.9955671296,2008-08-21,23:53:37
39.975148,116.34995,0,145,39681.9955902778,2008-08-21,23:53:39
39.975132,116.350176,0,146,39681.9956134259,2008-08-21,23:53:41
39.975122,116.350417,0,148,39681.9956365741,2008-08-21,23:53:43
39.97512,116.350676,0,149,39681.9956597222,2008-08-21,23:53:45
39.975114,116.350957,0,151,39681.9956828704,2008-08-21,23:53:47
39.975112,116.351259,0,152,39681.9957060185,2008-08-21,23:53:49
39.975115,116.351567,0,154,39681.9957291667,2008-08-21,23:53:51
39.975129,116.351832,0,156,39681.9957523148,2008-08-21,23:53:53
39.975117,116.352077,0,158,39681.995775463,2008-08-21,23:53:55
39.975141,116.352282,0,158,39681.9957986111,2008-08-21,23:53:57
39.975146,116.352422,0,153,39681.9958217593,2008-08-21,23:53:59
39.975137,116.3525,0,156,39681.9958449074,2008-08-21,23:54:01
39.975132,116.352567,0,157,39681.9958680556,2008-08-21,23:54:03
39.975131,116.352654,0,158,39681.9958912037,2008-08-21,23:54:05
39.975126,116.352769,0,160,39681.9959143519,2008-08-21,23:54:07
39.975121,116.35288,0,163,39681.9959375,2008-08-21,23:54:09
39.975126,116.353022,0,153,39681.9959606482,2008-08-21,23:54:11
39.975121,116.353133,0,155,39681.9959837963,2008-08-21,23:54:13
39.975151,116.353212,0,161,39681.9960069444,2008-08-21,23:54:15
39.975166,116.353276,0,162,39681.9960300926,2008-08-21,23:54:17
39.975169,116.353336,0,162,39681.9960532407,2008-08-21,23:54:19
39.975165,116.353367,0,166,39681.9960763889,2008-08-21,23:54:21
39.975146,116.353357,0,168,39681.996099537,2008-08-21,23:54:23
39.975145,116.353357,0,169,39681.9961226852,2008-08-21,23:54:25
39.975144,116.35336,0,170,39681.9961458333,2008-08-21,23:54:27
39.975143,116.353364,0,170,39681.9961689815,2008-08-21,23:54:29
39.975143,116.353369,0,170,39681.9961921296,2008-08-21,23:54:31
39.975141,116.353374,0,170,39681.9962152778,2008-08-21,23:54:33
39.97514,116.353379,0,170,39681.9962384259,2008-08-21,23:54:35
39.975142,116.353383,0,170,39681.9962615741,2008-08-21,23:54:37
39.975144,116.353388,0,171,39681.9962847222,2008-08-21,23:54:39
39.975141,116.353393,0,171,39681.9963078704,2008-08-21,23:54:41
39.975157,116.353434,0,171,39681.9963310185,2008-08-21,23:54:43
39.975174,116.353522,0,173,39681.9963541667,2008-08-21,23:54:45
39.975197,116.353632,0,175,39681.9963773148,2008-08-21,23:54:47
39.975197,116.353802,0,164,39681.996400463,2008-08-21,23:54:49
39.975206,116.353976,0,163,39681.9964236111,2008-08-21,23:54:51
39.975226,116.354187,0,157,39681.9964467593,2008-08-21,23:54:53
39.975246,116.354444,0,156,39681.9964699074,2008-08-21,23:54:55
39.975247,116.354698,0,148,39681.9964930556,2008-08-21,23:54:57
39.975258,116.354968,0,144,39681.9965162037,2008-08-21,23:54:59
39.975252,116.355276,0,142,39681.9965393519,2008-08-21,23:55:01
39.97525,116.355595,0,142,39681.9965625,2008-08-21,23:55:03
39.975242,116.355918,0,125,39681.9965856481,2008-08-21,23:55:05
39.975241,116.35623,0,117,39681.9966087963,2008-08-21,23:55:07
39.975231,116.356548,0,108,39681.9966319444,2008-08-21,23:55:09
39.975242,116.356819,0,107,39681.9966550926,2008-08-21,23:55:11
39.975254,116.357074,0,100,39681.9966782407,2008-08-21,23:55:13
39.975271,116.35731,0,100,39681.9967013889,2008-08-21,23:55:15
39.97528,116.357546,0,99,39681.996724537,2008-08-21,23:55:17
39.975282,116.357781,0,96,39681.9967476852,2008-08-21,23:55:19
39.975286,116.357978,0,96,39681.9967708333,2008-08-21,23:55:21
39.975299,116.35818,0,96,39681.9967939815,2008-08-21,23:55:23
39.975292,116.358408,0,95,39681.9968171296,2008-08-21,23:55:25
39.975286,116.358626,0,93,39681.9968402778,2008-08-21,23:55:27
39.975281,116.35882,0,92,39681.9968634259,2008-08-21,23:55:29
39.97528,116.358958,0,95,39681.9968865741,2008-08-21,23:55:31
39.975272,116.359073,0,95,39681.9969097222,2008-08-21,23:55:33
39.975262,116.35921,0,98,39681.9969328704,2008-08-21,23:55:35
39.975269,116.359391,0,98,39681.9969560185,2008-08-21,23:55:37
39.97527,116.359569,0,97,39681.9969791667,2008-08-21,23:55:39
39.975274,116.359753,0,97,39681.9970023148,2008-08-21,23:55:41
39.975277,116.359971,0,96,39681.997025463,2008-08-21,23:55:43
39.975289,116.360179,0,95,39681.9970486111,2008-08-21,23:55:45
39.975296,116.360358,0,96,39681.9970717593,2008-08-21,23:55:47
39.975285,116.360538,0,93,39681.9970949074,2008-08-21,23:55:49
39.975284,116.360708,0,90,39681.9971180556,2008-08-21,23:55:51
39.97528,116.360827,0,89,39681.9971412037,2008-08-21,23:55:53
39.97527,116.360922,0,88,39681.9971643519,2008-08-21,23:55:55
39.975262,116.361017,0,89,39681.9971875,2008-08-21,23:55:57
39.975264,116.361084,0,90,39681.9972106481,2008-08-21,23:55:59
39.975263,116.361117,0,89,39681.9972337963,2008-08-21,23:56:01
39.975267,116.361147,0,87,39681.9972569444,2008-08-21,23:56:03
39.97527,116.36115,0,85,39681.9972800926,2008-08-21,23:56:05
39.97527,116.361152,0,84,39681.9973032407,2008-08-21,23:56:07
39.975269,116.361155,0,84,39681.9973263889,2008-08-21,23:56:09
39.975265,116.361167,0,84,39681.997349537,2008-08-21,23:56:11
39.975265,116.361194,0,86,39681.9973726852,2008-08-21,23:56:13
39.975255,116.361244,0,87,39681.9973958333,2008-08-21,23:56:15
39.975267,116.3613,0,90,39681.9974189815,2008-08-21,23:56:17
39.975274,116.361379,0,92,39681.9974421296,2008-08-21,23:56:19
39.975272,116.361457,0,95,39681.9974652778,2008-08-21,23:56:21
39.975263,116.361542,0,97,39681.9974884259,2008-08-21,23:56:23
39.975252,116.361616,0,102,39681.9975115741,2008-08-21,23:56:25
39.975246,116.361681,0,105,39681.9975347222,2008-08-21,23:56:27
39.975246,116.361709,0,107,39681.9975578704,2008-08-21,23:56:29
39.975251,116.361719,0,109,39681.9975810185,2008-08-21,23:56:31
39.975255,116.361752,0,113,39681.9976041667,2008-08-21,23:56:33
39.975255,116.361769,0,113,39681.9976273148,2008-08-21,23:56:35
39.975259,116.361772,0,114,39681.997650463,2008-08-21,23:56:37
39.975258,116.361778,0,115,39681.9976736111,2008-08-21,23:56:39
39.975262,116.361782,0,115,39681.9976967593,2008-08-21,23:56:41
39.975266,116.361785,0,115,39681.9977199074,2008-08-21,23:56:43
39.975268,116.36179,0,116,39681.9977430556,2008-08-21,23:56:45
39.975272,116.361801,0,117,39681.9977662037,2008-08-21,23:56:47
39.975266,116.361818,0,117,39681.9977893519,2008-08-21,23:56:49
39.975248,116.361824,0,119,39681.9978125,2008-08-21,23:56:51
39.975226,116.361855,0,123,39681.9978356481,2008-08-21,23:56:53
39.975218,116.361915,0,126,39681.9978587963,2008-08-21,23:56:55
39.975212,116.362009,0,129,39681.9978819444,2008-08-21,23:56:57
39.975208,116.362098,0,131,39681.9979050926,2008-08-21,23:56:59
39.975216,116.362144,0,132,39681.9979282407,2008-08-21,23:57:01
39.975228,116.362194,0,137,39681.9979513889,2008-08-21,23:57:03
39.975232,116.362211,0,140,39681.997974537,2008-08-21,23:57:05
39.975236,116.362223,0,141,39681.9979976852,2008-08-21,23:57:07
39.975238,116.362227,0,141,39681.9980208333,2008-08-21,23:57:09
39.975237,116.362231,0,141,39681.9980439815,2008-08-21,23:57:11
39.975236,116.362236,0,141,39681.9980671296,2008-08-21,23:57:13
39.975235,116.362239,0,141,39681.9980902778,2008-08-21,23:57:15
39.975233,116.362241,0,142,39681.9981134259,2008-08-21,23:57:17
39.975232,116.362241,0,142,39681.9981365741,2008-08-21,23:57:19
39.97523,116.362243,0,142,39681.9981597222,2008-08-21,23:57:21
39.975229,116.362244,0,142,39681.9981828704,2008-08-21,23:57:23
39.975231,116.362246,0,142,39681.9982060185,2008-08-21,23:57:25
39.975233,116.362249,0,142,39681.9982291667,2008-08-21,23:57:27
39.975218,116.362292,0,144,39681.9982523148,2008-08-21,23:57:29
39.975225,116.362336,0,145,39681.998275463,2008-08-21,23:57:31
39.975223,116.362422,0,146,39681.9982986111,2008-08-21,23:57:33
39.975219,116.362528,0,146,39681.9983217593,2008-08-21,23:57:35
39.975209,116.362619,0,146,39681.9983449074,2008-08-21,23:57:37
39.975209,116.362694,0,148,39681.9983680556,2008-08-21,23:57:39
39.975205,116.362779,0,148,39681.9983912037,2008-08-21,23:57:41
39.9752,116.362875,0,149,39681.9984143519,2008-08-21,23:57:43
39.975195,116.362974,0,150,39681.9984375,2008-08-21,23:57:45
39.9752,116.363056,0,150,39681.9984606481,2008-08-21,23:57:47
39.975201,116.363139,0,150,39681.9984837963,2008-08-21,23:57:49
39.975194,116.363228,0,150,39681.9985069444,2008-08-21,23:57:51
39.975195,116.3633,0,149,39681.9985300926,2008-08-21,23:57:53
39.975202,116.363344,0,149,39681.9985532407,2008-08-21,23:57:55
39.9752,116.363354,0,149,39681.9985763889,2008-08-21,23:57:57
39.9752,116.363356,0,149,39681.998599537,2008-08-21,23:57:59
39.975201,116.363361,0,148,39681.9986226852,2008-08-21,23:58:01
39.975201,116.363366,0,148,39681.9986458333,2008-08-21,23:58:03
39.975201,116.363369,0,148,39681.9986689815,2008-08-21,23:58:05
39.9752,116.363372,0,148,39681.9986921296,2008-08-21,23:58:07
39.975198,116.363372,0,148,39681.9987152778,2008-08-21,23:58:09
39.975193,116.363377,0,148,39681.9987384259,2008-08-21,23:58:11
39.975186,116.363416,0,148,39681.9987615741,2008-08-21,23:58:13
39.9752,116.363531,0,149,39681.9987847222,2008-08-21,23:58:15
39.975211,116.363705,0,149,39681.9988078704,2008-08-21,23:58:17
39.975236,116.363894,0,150,39681.9988310185,2008-08-21,23:58:19
39.975263,116.364115,0,151,39681.9988541667,2008-08-21,23:58:21
39.975261,116.364374,0,151,39681.9988773148,2008-08-21,23:58:23
39.975263,116.364639,0,152,39681.998900463,2008-08-21,23:58:25
39.975268,116.364914,0,153,39681.9989236111,2008-08-21,23:58:27
39.975273,116.365202,0,153,39681.9989467593,2008-08-21,23:58:29
39.975279,116.365504,0,154,39681.9989699074,2008-08-21,23:58:31
39.975287,116.365822,0,155,39681.9989930556,2008-08-21,23:58:33
39.975286,116.366141,0,155,39681.9990162037,2008-08-21,23:58:35
39.975288,116.366473,0,154,39681.9990393519,2008-08-21,23:58:37
39.975283,116.3668,0,153,39681.9990625,2008-08-21,23:58:39
39.975285,116.3671,0,152,39681.9990856481,2008-08-21,23:58:41
39.975288,116.36737,0,150,39681.9991087963,2008-08-21,23:58:43
39.975275,116.367593,0,148,39681.9991319444,2008-08-21,23:58:45
39.975271,116.367735,0,147,39681.9991550926,2008-08-21,23:58:47
39.975275,116.367827,0,143,39681.9991782407,2008-08-21,23:58:49
39.97527,116.36785,0,142,39681.9992013889,2008-08-21,23:58:51
39.975261,116.367834,0,141,39681.999224537,2008-08-21,23:58:53
39.975265,116.367832,0,140,39681.9992476852,2008-08-21,23:58:55
39.975263,116.367831,0,139,39681.9992708333,2008-08-21,23:58:57
39.975261,116.367832,0,139,39681.9992939815,2008-08-21,23:58:59
39.975263,116.367833,0,139,39681.9993171296,2008-08-21,23:59:01
39.975266,116.367831,0,139,39681.9993402778,2008-08-21,23:59:03
39.975268,116.367832,0,139,39681.9993634259,2008-08-21,23:59:05
39.97527,116.367829,0,139,39681.9993865741,2008-08-21,23:59:07
39.975275,116.367823,0,138,39681.9994097222,2008-08-21,23:59:09
39.975281,116.367815,0,138,39681.9994328704,2008-08-21,23:59:11
39.975286,116.367806,0,138,39681.9994560185,2008-08-21,23:59:13
39.975289,116.367802,0,138,39681.9994791667,2008-08-21,23:59:15
39.975289,116.367805,0,138,39681.9995023148,2008-08-21,23:59:17
39.975277,116.367841,0,138,39681.999525463,2008-08-21,23:59:19
39.975278,116.367935,0,138,39681.9995486111,2008-08-21,23:59:21
39.975288,116.368097,0,138,39681.9995717593,2008-08-21,23:59:23
39.975308,116.368278,0,139,39681.9995949074,2008-08-21,23:59:25
39.975315,116.368494,0,140,39681.9996180556,2008-08-21,23:59:27
39.975311,116.368752,0,140,39681.9996412037,2008-08-21,23:59:29
39.975314,116.36904,0,141,39681.9996643519,2008-08-21,23:59:31
39.975318,116.369352,0,142,39681.9996875,2008-08-21,23:59:33
39.975333,116.369661,0,143,39681.9997106481,2008-08-21,23:59:35
39.975336,116.369987,0,143,39681.9997337963,2008-08-21,23:59:37
39.975336,116.370333,0,143,39681.9997569444,2008-08-21,23:59:39
39.975346,116.370678,0,143,39681.9997800926,2008-08-21,23:59:41
39.975354,116.371034,0,141,39681.9998032407,2008-08-21,23:59:43
39.975363,116.371374,0,140,39681.9998263889,2008-08-21,23:59:45
39.975368,116.371689,0,140,39681.999849537,2008-08-21,23:59:47
39.975367,116.371968,0,140,39681.9998726852,2008-08-21,23:59:49
39.975357,116.372236,0,139,39681.9998958333,2008-08-21,23:59:51
39.97535,116.372474,0,139,39681.9999189815,2008-08-21,23:59:53
39.975336,116.37266,0,137,39681.9999421296,2008-08-21,23:59:55
39.975326,116.372804,0,136,39681.9999652778,2008-08-21,23:59:57
39.975316,116.372906,0,136,39681.9999884259,2008-08-21,23:59:59
39.975321,116.372971,0,136,39682.0000115741,2008-08-22,00:00:01
39.975325,116.372997,0,136,39682.0000347222,2008-08-22,00:00:03
39.975327,116.372997,0,137,39682.0000578704,2008-08-22,00:00:05
39.975325,116.372984,0,137,39682.0000810185,2008-08-22,00:00:07
39.975322,116.372984,0,137,39682.0001041667,2008-08-22,00:00:09
39.975318,116.372995,0,137,39682.0001273148,2008-08-22,00:00:11
39.97532,116.373,0,137,39682.000150463,2008-08-22,00:00:13
39.975325,116.373003,0,137,39682.0001736111,2008-08-22,00:00:15
39.97533,116.373004,0,137,39682.0001967593,2008-08-22,00:00:17
39.975332,116.373003,0,137,39682.0002199074,2008-08-22,00:00:19
39.975332,116.373003,0,137,39682.0002430556,2008-08-22,00:00:21
39.97533,116.373003,0,137,39682.0002662037,2008-08-22,00:00:23
39.975328,116.373004,0,137,39682.0002893518,2008-08-22,00:00:25
39.975325,116.373006,0,137,39682.0003125,2008-08-22,00:00:27
39.975323,116.373011,0,137,39682.0003356481,2008-08-22,00:00:29
39.975321,116.373022,0,137,39682.0003587963,2008-08-22,00:00:31
39.975307,116.373073,0,137,39682.0003819444,2008-08-22,00:00:33
39.9753,116.373209,0,136,39682.0004050926,2008-08-22,00:00:35
39.9753,116.373371,0,137,39682.0004282407,2008-08-22,00:00:37
39.975296,116.373559,0,139,39682.0004513889,2008-08-22,00:00:39
39.975306,116.373754,0,138,39682.000474537,2008-08-22,00:00:41
39.975309,116.373957,0,139,39682.0004976852,2008-08-22,00:00:43
39.975317,116.374182,0,135,39682.0005208333,2008-08-22,00:00:45
39.975307,116.374323,0,131,39682.0005439815,2008-08-22,00:00:47
39.975266,116.374585,0,132,39682.0021875,2008-08-22,00:03:09
39.975266,116.374685,0,133,39682.0022106481,2008-08-22,00:03:11
39.975275,116.374818,0,135,39682.0022337963,2008-08-22,00:03:13
39.975294,116.374956,0,137,39682.0022569444,2008-08-22,00:03:15
39.975308,116.375089,0,138,39682.0022800926,2008-08-22,00:03:17
39.975317,116.375243,0,140,39682.0023032407,2008-08-22,00:03:19
39.975318,116.37543,0,140,39682.0023263889,2008-08-22,00:03:21
39.975317,116.375639,0,141,39682.002349537,2008-08-22,00:03:23
39.975305,116.375875,0,142,39682.0023726852,2008-08-22,00:03:25
39.975303,116.376139,0,143,39682.0023958333,2008-08-22,00:03:27
39.975309,116.376404,0,143,39682.0024189815,2008-08-22,00:03:29
39.975313,116.376669,0,144,39682.0024421296,2008-08-22,00:03:31
39.975313,116.376955,0,144,39682.0024652778,2008-08-22,00:03:33
39.975311,116.377254,0,145,39682.0024884259,2008-08-22,00:03:35
39.975315,116.37755,0,145,39682.0025115741,2008-08-22,00:03:37
39.97532,116.377817,0,144,39682.0025347222,2008-08-22,00:03:39
39.975327,116.378007,0,144,39682.0025578704,2008-08-22,00:03:41
39.975332,116.378121,0,144,39682.0025810185,2008-08-22,00:03:43
39.975331,116.378156,0,144,39682.0026041667,2008-08-22,00:03:45
39.97532,116.378155,0,144,39682.0026273148,2008-08-22,00:03:47
39.975311,116.378145,0,144,39682.002650463,2008-08-22,00:03:49
39.975307,116.378147,0,144,39682.0026736111,2008-08-22,00:03:51
39.975302,116.378148,0,144,39682.0026967593,2008-08-22,00:03:53
39.975298,116.378149,0,144,39682.0027199074,2008-08-22,00:03:55
39.975294,116.378149,0,144,39682.0027430556,2008-08-22,00:03:57
39.975289,116.378147,0,144,39682.0027662037,2008-08-22,00:03:59
39.975284,116.378147,0,144,39682.0027893518,2008-08-22,00:04:01
39.975281,116.378148,0,144,39682.0028125,2008-08-22,00:04:03
39.975279,116.378151,0,144,39682.0028356481,2008-08-22,00:04:05
39.975279,116.378153,0,144,39682.0028587963,2008-08-22,00:04:07
39.975279,116.378155,0,144,39682.0028819444,2008-08-22,00:04:09
39.975279,116.378156,0,144,39682.0029050926,2008-08-22,00:04:11
39.975278,116.378157,0,144,39682.0029282407,2008-08-22,00:04:13
39.97527,116.378171,0,144,39682.0029513889,2008-08-22,00:04:15
39.975263,116.378232,0,143,39682.002974537,2008-08-22,00:04:17
39.975272,116.378336,0,144,39682.0029976852,2008-08-22,00:04:19
39.975285,116.378452,0,142,39682.0030208333,2008-08-22,00:04:21
39.975297,116.378501,0,142,39682.0030439815,2008-08-22,00:04:23
39.975305,116.378521,0,141,39682.0030671296,2008-08-22,00:04:25
39.975307,116.378526,0,141,39682.0030902778,2008-08-22,00:04:27
39.97531,116.378525,0,140,39682.0031134259,2008-08-22,00:04:29
39.975308,116.378534,0,140,39682.0031365741,2008-08-22,00:04:31
39.975306,116.378537,0,140,39682.0031597222,2008-08-22,00:04:33
39.975305,116.378545,0,139,39682.0031828704,2008-08-22,00:04:35
39.975293,116.378558,0,139,39682.0032060185,2008-08-22,00:04:37
39.975293,116.37856,0,139,39682.0032291667,2008-08-22,00:04:39
39.975295,116.378579,0,139,39682.0032523148,2008-08-22,00:04:41
39.975303,116.378639,0,138,39682.003275463,2008-08-22,00:04:43
39.975325,116.378759,0,138,39682.0032986111,2008-08-22,00:04:45
39.975348,116.378952,0,137,39682.0033217593,2008-08-22,00:04:47
39.975364,116.379163,0,137,39682.0033449074,2008-08-22,00:04:49
39.975357,116.37939,0,136,39682.0033680556,2008-08-22,00:04:51
39.97533,116.379634,0,135,39682.0033912037,2008-08-22,00:04:53
39.975312,116.379874,0,134,39682.0034143519,2008-08-22,00:04:55
39.975307,116.380129,0,133,39682.0034375,2008-08-22,00:04:57
39.975315,116.380389,0,132,39682.0034606481,2008-08-22,00:04:59
39.975312,116.380648,0,131,39682.0034837963,2008-08-22,00:05:01
39.975316,116.380897,0,130,39682.0035069444,2008-08-22,00:05:03
39.975324,116.38115,0,128,39682.0035300926,2008-08-22,00:05:05
39.97534,116.381369,0,128,39682.0035532407,2008-08-22,00:05:07
39.975351,116.381572,0,126,39682.0035763889,2008-08-22,00:05:09
39.975349,116.38178,0,124,39682.003599537,2008-08-22,00:05:11
39.975342,116.382007,0,123,39682.0036226852,2008-08-22,00:05:13
39.975337,116.382266,0,121,39682.0036458333,2008-08-22,00:05:15
39.975342,116.382543,0,121,39682.0036689815,2008-08-22,00:05:17
39.975342,116.382841,0,119,39682.0036921296,2008-08-22,00:05:19
39.975345,116.383152,0,118,39682.0037152778,2008-08-22,00:05:21
39.975352,116.383479,0,117,39682.0037384259,2008-08-22,00:05:23
39.975369,116.383811,0,115,39682.0037615741,2008-08-22,00:05:25
39.975378,116.384099,0,115,39682.0037847222,2008-08-22,00:05:27
39.975382,116.384373,0,113,39682.0038078704,2008-08-22,00:05:29
39.975384,116.384632,0,112,39682.0038310185,2008-08-22,00:05:31
39.975375,116.384894,0,111,39682.0038541667,2008-08-22,00:05:33
39.975372,116.385142,0,112,39682.0038773148,2008-08-22,00:05:35
39.975374,116.385379,0,111,39682.003900463,2008-08-22,00:05:37
39.975377,116.385586,0,111,39682.0039236111,2008-08-22,00:05:39
39.975379,116.385767,0,111,39682.0039467593,2008-08-22,00:05:41
39.97539,116.38592,0,111,39682.0039699074,2008-08-22,00:05:43
39.975394,116.386044,0,111,39682.0039930556,2008-08-22,00:05:45
39.975408,116.386137,0,111,39682.0040162037,2008-08-22,00:05:47
39.975401,116.386154,0,110,39682.0040393519,2008-08-22,00:05:49
39.975402,116.386152,0,110,39682.0040625,2008-08-22,00:05:51
39.975403,116.386149,0,109,39682.0040856482,2008-08-22,00:05:53
39.975396,116.38615,0,108,39682.0041087963,2008-08-22,00:05:55
39.97539,116.386148,0,107,39682.0041319444,2008-08-22,00:05:57
39.975386,116.386146,0,106,39682.0041550926,2008-08-22,00:05:59
39.975382,116.386146,0,106,39682.0041782407,2008-08-22,00:06:01
39.97538,116.386147,0,105,39682.0042013889,2008-08-22,00:06:03
39.97538,116.386147,0,105,39682.004224537,2008-08-22,00:06:05
39.975376,116.386152,0,105,39682.0042476852,2008-08-22,00:06:07
39.975369,116.386179,0,105,39682.0042708333,2008-08-22,00:06:09
39.975363,116.386239,0,106,39682.0042939815,2008-08-22,00:06:11
39.975355,116.386366,0,106,39682.0043171296,2008-08-22,00:06:13
39.97535,116.386546,0,107,39682.0043402778,2008-08-22,00:06:15
39.97534,116.386758,0,107,39682.0043634259,2008-08-22,00:06:17
39.975335,116.386999,0,106,39682.0043865741,2008-08-22,00:06:19
39.975338,116.387268,0,106,39682.0044097222,2008-08-22,00:06:21
39.97535,116.387555,0,106,39682.0044328704,2008-08-22,00:06:23
39.975361,116.387846,0,107,39682.0044560185,2008-08-22,00:06:25
39.975372,116.38815,0,107,39682.0044791667,2008-08-22,00:06:27
39.975371,116.388462,0,107,39682.0045023148,2008-08-22,00:06:29
39.97538,116.388764,0,107,39682.004525463,2008-08-22,00:06:31
39.975377,116.38908,0,107,39682.0045486111,2008-08-22,00:06:33
39.975388,116.389405,0,108,39682.0045717593,2008-08-22,00:06:35
39.97537,116.389753,0,108,39682.0045949074,2008-08-22,00:06:37
39.975358,116.390102,0,108,39682.0046180556,2008-08-22,00:06:39
39.975344,116.390455,0,107,39682.0046412037,2008-08-22,00:06:41
39.975355,116.390793,0,108,39682.0046643519,2008-08-22,00:06:43
39.975359,116.391114,0,108,39682.0046875,2008-08-22,00:06:45
39.97536,116.391411,0,107,39682.0047106481,2008-08-22,00:06:47
39.975356,116.391703,0,107,39682.0047337963,2008-08-22,00:06:49
39.975347,116.392004,0,107,39682.0047569444,2008-08-22,00:06:51
39.975332,116.392331,0,106,39682.0047800926,2008-08-22,00:06:53
39.975327,116.392661,0,106,39682.0048032407,2008-08-22,00:06:55
39.975342,116.39299,0,103,39682.0048263889,2008-08-22,00:06:57
39.975353,116.393316,0,103,39682.004849537,2008-08-22,00:06:59
39.975369,116.39361,0,102,39682.0048726852,2008-08-22,00:07:01
39.975382,116.393868,0,102,39682.0048958333,2008-08-22,00:07:03
39.975414,116.39409,0,101,39682.0049189815,2008-08-22,00:07:05
39.975439,116.394269,0,100,39682.0049421296,2008-08-22,00:07:07
39.975447,116.394398,0,100,39682.0049652778,2008-08-22,00:07:09
39.975507,116.394517,0,99,39682.0049884259,2008-08-22,00:07:11
39.975536,116.39456,0,98,39682.0050115741,2008-08-22,00:07:13
39.975533,116.394518,0,97,39682.0050347222,2008-08-22,00:07:15
39.975518,116.394475,0,97,39682.0050578704,2008-08-22,00:07:17
39.975487,116.394442,0,98,39682.0050810185,2008-08-22,00:07:19
39.975485,116.394455,0,97,39682.0051041667,2008-08-22,00:07:21
39.975483,116.394462,0,97,39682.0051273148,2008-08-22,00:07:23
39.975479,116.394462,0,97,39682.005150463,2008-08-22,00:07:25
39.975477,116.39446,0,97,39682.0051736111,2008-08-22,00:07:27
39.975478,116.394457,0,97,39682.0051967593,2008-08-22,00:07:29
39.975475,116.394458,0,97,39682.0052199074,2008-08-22,00:07:31
39.975472,116.394465,0,97,39682.0052430556,2008-08-22,00:07:33
39.975482,116.394479,0,97,39682.0052662037,2008-08-22,00:07:35
39.975465,116.394531,0,96,39682.0052893519,2008-08-22,00:07:37
39.975457,116.394624,0,95,39682.0053125,2008-08-22,00:07:39
39.975448,116.394749,0,97,39682.0053356481,2008-08-22,00:07:41
39.97545,116.394889,0,97,39682.0053587963,2008-08-22,00:07:43
39.975454,116.395013,0,97,39682.0053819444,2008-08-22,00:07:45
39.975456,116.395111,0,96,39682.0054050926,2008-08-22,00:07:47
39.975454,116.395162,0,96,39682.0054282407,2008-08-22,00:07:49
39.975452,116.395185,0,95,39682.0054513889,2008-08-22,00:07:51
39.975457,116.395187,0,94,39682.005474537,2008-08-22,00:07:53
39.975464,116.395192,0,93,39682.0054976852,2008-08-22,00:07:55
39.975467,116.395195,0,92,39682.0055208333,2008-08-22,00:07:57
39.975469,116.395196,0,91,39682.0055439815,2008-08-22,00:07:59
39.975469,116.395198,0,91,39682.0055671296,2008-08-22,00:08:01
39.975467,116.395207,0,90,39682.0055902778,2008-08-22,00:08:03
39.975455,116.395245,0,91,39682.0056134259,2008-08-22,00:08:05
39.975428,116.395337,0,91,39682.0056365741,2008-08-22,00:08:07
39.975429,116.395475,0,94,39682.0056597222,2008-08-22,00:08:09
39.975428,116.395655,0,96,39682.0056828704,2008-08-22,00:08:11
39.975433,116.395872,0,97,39682.0057060185,2008-08-22,00:08:13
39.975435,116.396115,0,98,39682.0057291667,2008-08-22,00:08:15
39.975441,116.396364,0,100,39682.0057523148,2008-08-22,00:08:17
39.975436,116.396639,0,101,39682.005775463,2008-08-22,00:08:19
39.975432,116.39693,0,103,39682.0057986111,2008-08-22,00:08:21
39.975426,116.397243,0,104,39682.0058217593,2008-08-22,00:08:23
39.975424,116.39756,0,106,39682.0058449074,2008-08-22,00:08:25
39.975422,116.397871,0,108,39682.0058680556,2008-08-22,00:08:27
39.975425,116.39821,0,112,39682.0058912037,2008-08-22,00:08:29
39.975431,116.398515,0,115,39682.0059143519,2008-08-22,00:08:31
39.97544,116.398753,0,114,39682.0059375,2008-08-22,00:08:33
39.975439,116.398979,0,115,39682.0059606481,2008-08-22,00:08:35
39.97544,116.399229,0,117,39682.0059837963,2008-08-22,00:08:37
39.975437,116.399435,0,115,39682.0060069444,2008-08-22,00:08:39
39.975438,116.399588,0,115,39682.0060300926,2008-08-22,00:08:41
39.975448,116.399696,0,116,39682.0060532407,2008-08-22,00:08:43
39.975454,116.399771,0,117,39682.0060763889,2008-08-22,00:08:45
39.975458,116.399815,0,119,39682.006099537,2008-08-22,00:08:47
39.975462,116.399851,0,120,39682.0061226852,2008-08-22,00:08:49
39.975474,116.399905,0,121,39682.0061458333,2008-08-22,00:08:51
39.975475,116.399959,0,120,39682.0061689815,2008-08-22,00:08:53
39.975479,116.400065,0,120,39682.0061921296,2008-08-22,00:08:55
39.975494,116.400158,0,122,39682.0062152778,2008-08-22,00:08:57
39.975497,116.400241,0,121,39682.0062384259,2008-08-22,00:08:59
39.97552,116.400585,0,124,39682.0073958333,2008-08-22,00:10:39
39.975527,116.400688,0,124,39682.0074189815,2008-08-22,00:10:41
39.975546,116.400826,0,125,39682.0074421296,2008-08-22,00:10:43
39.975651,116.400977,0,121,39682.0074652778,2008-08-22,00:10:45
39.975754,116.401094,0,120,39682.0074884259,2008-08-22,00:10:47
39.975942,116.401168,0,118,39682.0075115741,2008-08-22,00:10:49
39.976102,116.4012,0,118,39682.0075347222,2008-08-22,00:10:51
39.976281,116.401206,0,117,39682.0075578704,2008-08-22,00:10:53
39.976489,116.401216,0,115,39682.0075810185,2008-08-22,00:10:55
39.976697,116.401235,0,114,39682.0076041667,2008-08-22,00:10:57
39.976922,116.401248,0,111,39682.0076273148,2008-08-22,00:10:59
39.977151,116.401266,0,110,39682.007650463,2008-08-22,00:11:01
39.977376,116.40128,0,108,39682.0076736111,2008-08-22,00:11:03
39.9776,116.401294,0,106,39682.0076967593,2008-08-22,00:11:05
39.977839,116.401297,0,104,39682.0077199074,2008-08-22,00:11:07
39.978081,116.401305,0,100,39682.0077430556,2008-08-22,00:11:09
39.978329,116.401329,0,97,39682.0077662037,2008-08-22,00:11:11
39.978587,116.401345,0,95,39682.0077893519,2008-08-22,00:11:13
39.978852,116.401359,0,95,39682.0078125,2008-08-22,00:11:15
39.979097,116.401366,0,94,39682.0078356481,2008-08-22,00:11:17
39.979296,116.40137,0,96,39682.0078587963,2008-08-22,00:11:19
39.979436,116.401389,0,98,39682.0078819444,2008-08-22,00:11:21
39.979515,116.401416,0,99,39682.0079050926,2008-08-22,00:11:23
39.979542,116.40143,0,107,39682.0079282407,2008-08-22,00:11:25
39.979538,116.401448,0,113,39682.0079513889,2008-08-22,00:11:27
39.979535,116.401455,0,115,39682.007974537,2008-08-22,00:11:29
39.979535,116.401466,0,114,39682.0079976852,2008-08-22,00:11:31
39.979536,116.401476,0,114,39682.0080208333,2008-08-22,00:11:33
39.979536,116.40148,0,113,39682.0080439815,2008-08-22,00:11:35
39.979536,116.401482,0,113,39682.0080671296,2008-08-22,00:11:37
39.979535,116.401483,0,113,39682.0080902778,2008-08-22,00:11:39
39.979536,116.401488,0,113,39682.0081134259,2008-08-22,00:11:41
39.979537,116.401493,0,113,39682.0081365741,2008-08-22,00:11:43
39.979538,116.401497,0,113,39682.0081597222,2008-08-22,00:11:45
39.97954,116.4015,0,113,39682.0081828704,2008-08-22,00:11:47
39.979547,116.401502,0,113,39682.0082060185,2008-08-22,00:11:49
39.979602,116.401481,0,113,39682.0082291667,2008-08-22,00:11:51
39.979786,116.401465,0,113,39682.0082523148,2008-08-22,00:11:53
39.979985,116.401452,0,113,39682.008275463,2008-08-22,00:11:55
39.980158,116.401453,0,113,39682.0082986111,2008-08-22,00:11:57
39.980385,116.401442,0,113,39682.0083217593,2008-08-22,00:11:59
39.980605,116.401429,0,113,39682.0083449074,2008-08-22,00:12:01
39.980814,116.401427,0,114,39682.0083680556,2008-08-22,00:12:03
39.981039,116.401421,0,115,39682.0083912037,2008-08-22,00:12:05
39.981271,116.401413,0,115,39682.0084143518,2008-08-22,00:12:07
39.981491,116.401395,0,115,39682.0084375,2008-08-22,00:12:09
39.981673,116.401382,0,118,39682.0084606481,2008-08-22,00:12:11
39.981833,116.401354,0,116,39682.0084837963,2008-08-22,00:12:13
39.982003,116.401346,0,114,39682.0085069444,2008-08-22,00:12:15
39.982185,116.401343,0,113,39682.0085300926,2008-08-22,00:12:17
39.982369,116.401347,0,112,39682.0085532407,2008-08-22,00:12:19
39.982582,116.401343,0,112,39682.0085763889,2008-08-22,00:12:21
39.982824,116.401337,0,114,39682.008599537,2008-08-22,00:12:23
39.983075,116.401349,0,114,39682.0086226852,2008-08-22,00:12:25
39.983332,116.40136,0,114,39682.0086458333,2008-08-22,00:12:27
39.983554,116.401339,0,115,39682.0086689815,2008-08-22,00:12:29
39.983758,116.40133,0,115,39682.0086921296,2008-08-22,00:12:31
39.98395,116.401326,0,116,39682.0087152778,2008-08-22,00:12:33
39.984163,116.401311,0,116,39682.0087384259,2008-08-22,00:12:35
39.984383,116.401303,0,116,39682.0087615741,2008-08-22,00:12:37
39.984595,116.401301,0,118,39682.0087847222,2008-08-22,00:12:39
39.984791,116.401286,0,119,39682.0088078704,2008-08-22,00:12:41
39.984955,116.401273,0,124,39682.0088310185,2008-08-22,00:12:43
39.985137,116.401272,0,122,39682.0088541667,2008-08-22,00:12:45
39.985322,116.401266,0,124,39682.0088773148,2008-08-22,00:12:47
39.98551,116.401281,0,122,39682.008900463,2008-08-22,00:12:49
39.985691,116.401289,0,124,39682.0089236111,2008-08-22,00:12:51
39.985869,116.401298,0,133,39682.0089467593,2008-08-22,00:12:53
39.986025,116.401306,0,136,39682.0089699074,2008-08-22,00:12:55
39.986187,116.401307,0,139,39682.0089930556,2008-08-22,00:12:57
39.986342,116.401321,0,140,39682.0090162037,2008-08-22,00:12:59
39.986481,116.401328,0,141,39682.0090393518,2008-08-22,00:13:01
39.98662,116.401337,0,143,39682.0090625,2008-08-22,00:13:03
39.986766,116.401339,0,143,39682.0090856481,2008-08-22,00:13:05
39.986905,116.401335,0,141,39682.0091087963,2008-08-22,00:13:07
39.987041,116.401342,0,136,39682.0091319444,2008-08-22,00:13:09
39.987159,116.401346,0,134,39682.0091550926,2008-08-22,00:13:11
39.987305,116.401344,0,133,39682.0091782407,2008-08-22,00:13:13
39.987473,116.401346,0,133,39682.0092013889,2008-08-22,00:13:15
39.987659,116.401342,0,132,39682.009224537,2008-08-22,00:13:17
39.987855,116.401344,0,128,39682.0092476852,2008-08-22,00:13:19
39.988049,116.40135,0,130,39682.0092708333,2008-08-22,00:13:21
39.988234,116.401351,0,130,39682.0092939815,2008-08-22,00:13:23
39.988438,116.401346,0,127,39682.0093171296,2008-08-22,00:13:25
39.988656,116.40133,0,126,39682.0093402778,2008-08-22,00:13:27
39.988903,116.401333,0,122,39682.0093634259,2008-08-22,00:13:29
39.989159,116.401345,0,123,39682.0093865741,2008-08-22,00:13:31
39.989395,116.401346,0,128,39682.0094097222,2008-08-22,00:13:33
39.989621,116.401349,0,134,39682.0094328704,2008-08-22,00:13:35
39.989849,116.401353,0,136,39682.0094560185,2008-08-22,00:13:37
39.990063,116.401348,0,136,39682.0094791667,2008-08-22,00:13:39
39.990238,116.401362,0,135,39682.0095023148,2008-08-22,00:13:41
39.990398,116.40138,0,135,39682.009525463,2008-08-22,00:13:43
39.990555,116.401391,0,136,39682.0095486111,2008-08-22,00:13:45
39.990676,116.401385,0,137,39682.0095717593,2008-08-22,00:13:47
39.990777,116.401374,0,138,39682.0095949074,2008-08-22,00:13:49
39.990844,116.401374,0,140,39682.0096180556,2008-08-22,00:13:51
39.990892,116.401367,0,141,39682.0096412037,2008-08-22,00:13:53
39.990911,116.401334,0,141,39682.0096643518,2008-08-22,00:13:55
39.990967,116.401295,0,143,39682.0096875,2008-08-22,00:13:57
39.991105,116.401254,0,146,39682.0097106481,2008-08-22,00:13:59
39.99118,116.401256,0,149,39682.0097337963,2008-08-22,00:14:01
39.99123,116.401258,0,152,39682.0097569444,2008-08-22,00:14:03
39.99124,116.401304,0,155,39682.0097800926,2008-08-22,00:14:05
39.99125,116.401339,0,158,39682.0098032407,2008-08-22,00:14:07
39.99127,116.401387,0,161,39682.0098263889,2008-08-22,00:14:09
39.99127,116.401387,0,162,39682.009849537,2008-08-22,00:14:11
39.991271,116.401392,0,162,39682.0098726852,2008-08-22,00:14:13
39.991273,116.401401,0,163,39682.0098958333,2008-08-22,00:14:15
39.991273,116.401405,0,163,39682.0099189815,2008-08-22,00:14:17
39.991273,116.401406,0,163,39682.0099421296,2008-08-22,00:14:19
39.991274,116.401409,0,163,39682.0099652778,2008-08-22,00:14:21
39.991276,116.401416,0,163,39682.0099884259,2008-08-22,00:14:23
39.991277,116.401425,0,163,39682.0100115741,2008-08-22,00:14:25
39.991284,116.401437,0,163,39682.0100347222,2008-08-22,00:14:27
39.99132,116.401459,0,163,39682.0100578704,2008-08-22,00:14:29
39.991371,116.401489,0,162,39682.0100810185,2008-08-22,00:14:31
39.991442,116.401537,0,162,39682.0101041667,2008-08-22,00:14:33
39.991516,116.401593,0,161,39682.0101273148,2008-08-22,00:14:35
39.99157,116.401639,0,161,39682.010150463,2008-08-22,00:14:37
39.991601,116.401655,0,160,39682.0101736111,2008-08-22,00:14:39
39.991619,116.40166,0,160,39682.0101967593,2008-08-22,00:14:41
39.991614,116.401644,0,160,39682.0102199074,2008-08-22,00:14:43
39.99161,116.401621,0,159,39682.0102430556,2008-08-22,00:14:45
39.991606,116.401591,0,158,39682.0102662037,2008-08-22,00:14:47
39.991606,116.401578,0,157,39682.0102893518,2008-08-22,00:14:49
39.991601,116.401573,0,157,39682.0103125,2008-08-22,00:14:51
39.9916,116.401572,0,156,39682.0103356481,2008-08-22,00:14:53
39.9916,116.40157,0,156,39682.0103587963,2008-08-22,00:14:55
39.991601,116.401576,0,156,39682.0103819444,2008-08-22,00:14:57
39.991607,116.401586,0,156,39682.0104050926,2008-08-22,00:14:59
39.991625,116.401567,0,156,39682.0104282407,2008-08-22,00:15:01
39.991706,116.401576,0,156,39682.0104513889,2008-08-22,00:15:03
39.991823,116.401577,0,157,39682.010474537,2008-08-22,00:15:05
39.991971,116.401569,0,158,39682.0104976852,2008-08-22,00:15:07
39.992129,116.401569,0,159,39682.0105208333,2008-08-22,00:15:09
39.992306,116.401582,0,159,39682.0105439815,2008-08-22,00:15:11
39.992499,116.401603,0,160,39682.0105671296,2008-08-22,00:15:13
39.992682,116.401619,0,159,39682.0105902778,2008-08-22,00:15:15
39.992834,116.401616,0,159,39682.0106134259,2008-08-22,00:15:17
39.992973,116.401614,0,158,39682.0106365741,2008-08-22,00:15:19
39.993097,116.401613,0,156,39682.0106597222,2008-08-22,00:15:21
39.993197,116.401603,0,153,39682.0106828704,2008-08-22,00:15:23
39.993244,116.40155,0,150,39682.0107060185,2008-08-22,00:15:25
39.993296,116.401527,0,146,39682.0107291667,2008-08-22,00:15:27
39.993329,116.401539,0,146,39682.0107523148,2008-08-22,00:15:29
39.993337,116.401546,0,145,39682.010775463,2008-08-22,00:15:31
39.993331,116.401539,0,144,39682.0107986111,2008-08-22,00:15:33
39.993326,116.401534,0,146,39682.0108217593,2008-08-22,00:15:35
39.993325,116.401535,0,146,39682.0108449074,2008-08-22,00:15:37
39.993325,116.401534,0,146,39682.0108680556,2008-08-22,00:15:39
39.993325,116.401536,0,145,39682.0108912037,2008-08-22,00:15:41
39.993325,116.40154,0,145,39682.0109143518,2008-08-22,00:15:43
39.993326,116.401541,0,146,39682.0109375,2008-08-22,00:15:45
39.993326,116.401542,0,146,39682.0109606481,2008-08-22,00:15:47
39.993326,116.401542,0,146,39682.0109837963,2008-08-22,00:15:49
39.993325,116.401541,0,146,39682.0110069444,2008-08-22,00:15:51
39.993325,116.401547,0,146,39682.0110300926,2008-08-22,00:15:53
39.993325,116.401548,0,146,39682.0110532407,2008-08-22,00:15:55
39.993323,116.401546,0,146,39682.0110763889,2008-08-22,00:15:57
39.993314,116.40155,0,146,39682.011099537,2008-08-22,00:15:59
39.99331,116.401561,0,146,39682.0111226852,2008-08-22,00:16:01
39.993312,116.401572,0,147,39682.0111458333,2008-08-22,00:16:03
39.993312,116.401585,0,147,39682.0111689815,2008-08-22,00:16:05
39.993313,116.40159,0,147,39682.0111921296,2008-08-22,00:16:07
39.993313,116.401585,0,148,39682.0112152778,2008-08-22,00:16:09
39.993311,116.401577,0,148,39682.0112384259,2008-08-22,00:16:11
39.993311,116.40158,0,148,39682.0112615741,2008-08-22,00:16:13
39.993299,116.401583,0,148,39682.0112847222,2008-08-22,00:16:15
39.993286,116.40159,0,149,39682.0113078704,2008-08-22,00:16:17
39.99327,116.401599,0,149,39682.0113310185,2008-08-22,00:16:19
39.99325,116.401607,0,148,39682.0113541667,2008-08-22,00:16:21
39.993255,116.401616,0,148,39682.0113773148,2008-08-22,00:16:23
39.993271,116.401617,0,149,39682.011400463,2008-08-22,00:16:25
39.993308,116.401625,0,149,39682.0114236111,2008-08-22,00:16:27
39.993386,116.40161,0,150,39682.0114467593,2008-08-22,00:16:29
39.99349,116.401574,0,151,39682.0114699074,2008-08-22,00:16:31
39.993607,116.40154,0,151,39682.0114930556,2008-08-22,00:16:33
39.993729,116.401501,0,152,39682.0115162037,2008-08-22,00:16:35
39.993902,116.401468,0,153,39682.0115393519,2008-08-22,00:16:37
39.994092,116.401419,0,153,39682.0115625,2008-08-22,00:16:39
39.994289,116.401376,0,152,39682.0115856482,2008-08-22,00:16:41
39.995959,116.401514,0,136,39682.011724537,2008-08-22,00:16:53
39.996027,116.401507,0,139,39682.0117476852,2008-08-22,00:16:55
39.996088,116.401526,0,138,39682.0117708333,2008-08-22,00:16:57
39.996114,116.401555,0,136,39682.0117939815,2008-08-22,00:16:59
39.996148,116.401594,0,135,39682.0118171296,2008-08-22,00:17:01
39.996181,116.401621,0,133,39682.0118402778,2008-08-22,00:17:03
39.996212,116.401601,0,132,39682.0118634259,2008-08-22,00:17:05
39.996274,116.401597,0,128,39682.0118865741,2008-08-22,00:17:07
39.996348,116.401615,0,127,39682.0119097222,2008-08-22,00:17:09
39.996418,116.401653,0,124,39682.0119328704,2008-08-22,00:17:11
39.996467,116.401684,0,121,39682.0119560185,2008-08-22,00:17:13
39.996493,116.401711,0,117,39682.0119791667,2008-08-22,00:17:15
39.996501,116.401732,0,114,39682.0120023148,2008-08-22,00:17:17
39.996491,116.401728,0,112,39682.012025463,2008-08-22,00:17:19
39.996477,116.401715,0,110,39682.0120486111,2008-08-22,00:17:21
39.996477,116.40172,0,107,39682.0120717593,2008-08-22,00:17:23
39.996481,116.401733,0,103,39682.0120949074,2008-08-22,00:17:25
39.996481,116.401737,0,100,39682.0121180556,2008-08-22,00:17:27
39.996481,116.401736,0,97,39682.0121412037,2008-08-22,00:17:29
39.99648,116.401732,0,96,39682.0121643519,2008-08-22,00:17:31
39.996475,116.401725,0,96,39682.0121875,2008-08-22,00:17:33
39.996477,116.401714,0,95,39682.0122106481,2008-08-22,00:17:35
39.996508,116.401703,0,96,39682.0122337963,2008-08-22,00:17:37
39.996572,116.401695,0,98,39682.0122569444,2008-08-22,00:17:39
39.996651,116.40169,0,99,39682.0122800926,2008-08-22,00:17:41
39.996715,116.401697,0,100,39682.0123032407,2008-08-22,00:17:43
39.996784,116.401719,0,99,39682.0123263889,2008-08-22,00:17:45
39.996853,116.401754,0,98,39682.012349537,2008-08-22,00:17:47
39.996891,116.401813,0,97,39682.0123726852,2008-08-22,00:17:49
39.996934,116.401856,0,96,39682.0123958333,2008-08-22,00:17:51
39.996988,116.401891,0,94,39682.0124189815,2008-08-22,00:17:53
39.997016,116.401881,0,93,39682.0124421296,2008-08-22,00:17:55
39.997046,116.401889,0,92,39682.0124652778,2008-08-22,00:17:57
39.997074,116.401928,0,91,39682.0124884259,2008-08-22,00:17:59
39.997093,116.401923,0,91,39682.0125115741,2008-08-22,00:18:01
39.997095,116.401906,0,91,39682.0125347222,2008-08-22,00:18:03
39.997099,116.401915,0,89,39682.0125578704,2008-08-22,00:18:05
39.9971,116.401921,0,87,39682.0125810185,2008-08-22,00:18:07
39.997101,116.401927,0,86,39682.0126041667,2008-08-22,00:18:09
39.997119,116.40191,0,86,39682.0126273148,2008-08-22,00:18:11
39.99714,116.401886,0,86,39682.012650463,2008-08-22,00:18:13
39.997158,116.401869,0,86,39682.0126736111,2008-08-22,00:18:15
39.997172,116.40184,0,87,39682.0126967593,2008-08-22,00:18:17
39.997181,116.401815,0,87,39682.0127199074,2008-08-22,00:18:19
39.997191,116.40179,0,88,39682.0127430556,2008-08-22,00:18:21
39.997191,116.401759,0,89,39682.0127662037,2008-08-22,00:18:23
39.997189,116.401735,0,90,39682.0127893519,2008-08-22,00:18:25
39.997156,116.401736,0,91,39682.0128125,2008-08-22,00:18:27
39.997151,116.401735,0,92,39682.0128356481,2008-08-22,00:18:29
39.997161,116.401736,0,92,39682.0128587963,2008-08-22,00:18:31
39.997183,116.40173,0,93,39682.0128819444,2008-08-22,00:18:33
39.997198,116.401725,0,93,39682.0129050926,2008-08-22,00:18:35
39.997212,116.401717,0,93,39682.0129282407,2008-08-22,00:18:37
39.997245,116.401705,0,93,39682.0129513889,2008-08-22,00:18:39
39.997281,116.401707,0,93,39682.012974537,2008-08-22,00:18:41
39.997331,116.401705,0,94,39682.0129976852,2008-08-22,00:18:43
39.997386,116.401694,0,95,39682.0130208333,2008-08-22,00:18:45
39.997443,116.40167,0,96,39682.0130439815,2008-08-22,00:18:47
39.997495,116.401668,0,97,39682.0130671296,2008-08-22,00:18:49
39.997539,116.40168,0,97,39682.0130902778,2008-08-22,00:18:51
39.997579,116.401699,0,98,39682.0131134259,2008-08-22,00:18:53
39.997632,116.401716,0,99,39682.0131365741,2008-08-22,00:18:55
39.997697,116.401722,0,99,39682.0131597222,2008-08-22,00:18:57
39.997812,116.40169,0,100,39682.0131828704,2008-08-22,00:18:59
39.997951,116.401642,0,100,39682.0132060185,2008-08-22,00:19:01
39.998089,116.401591,0,99,39682.0132291667,2008-08-22,00:19:03
39.998213,116.401528,0,99,39682.0132523148,2008-08-22,00:19:05
39.998344,116.401456,0,99,39682.013275463,2008-08-22,00:19:07
39.998483,116.401395,0,98,39682.0132986111,2008-08-22,00:19:09
39.998632,116.401356,0,97,39682.0133217593,2008-08-22,00:19:11
39.998784,116.401349,0,96,39682.0133449074,2008-08-22,00:19:13
39.998935,116.401349,0,94,39682.0133680556,2008-08-22,00:19:15
39.999062,116.401365,0,93,39682.0133912037,2008-08-22,00:19:17
39.999182,116.401398,0,92,39682.0134143519,2008-08-22,00:19:19
39.999309,116.401477,0,92,39682.0134375,2008-08-22,00:19:21
39.999381,116.401541,0,92,39682.0134606481,2008-08-22,00:19:23
39.999457,116.401616,0,92,39682.0134837963,2008-08-22,00:19:25
39.999483,116.401654,0,92,39682.0135069444,2008-08-22,00:19:27
39.999489,116.401685,0,92,39682.0135300926,2008-08-22,00:19:29
39.999502,116.401727,0,92,39682.0135532407,2008-08-22,00:19:31
39.999524,116.401787,0,92,39682.0135763889,2008-08-22,00:19:33
39.999548,116.401801,0,93,39682.013599537,2008-08-22,00:19:35
39.999593,116.40181,0,93,39682.0136226852,2008-08-22,00:19:37
39.999629,116.401825,0,93,39682.0136458333,2008-08-22,00:19:39
39.999664,116.401834,0,94,39682.0136689815,2008-08-22,00:19:41
39.999704,116.401851,0,95,39682.0136921296,2008-08-22,00:19:43
39.999706,116.401841,0,95,39682.0137152778,2008-08-22,00:19:45
39.999692,116.401824,0,96,39682.0137384259,2008-08-22,00:19:47
39.999661,116.401778,0,96,39682.0137615741,2008-08-22,00:19:49
39.999642,116.401739,0,97,39682.0137847222,2008-08-22,00:19:51
39.999635,116.40171,0,98,39682.0138078704,2008-08-22,00:19:53
39.999636,116.401719,0,98,39682.0138310185,2008-08-22,00:19:55
39.999641,116.401729,0,99,39682.0138541667,2008-08-22,00:19:57
39.99964,116.401725,0,100,39682.0138773148,2008-08-22,00:19:59
39.999639,116.401716,0,100,39682.013900463,2008-08-22,00:20:01
39.999638,116.401706,0,100,39682.0139236111,2008-08-22,00:20:03
39.999639,116.401704,0,100,39682.0139467593,2008-08-22,00:20:05
39.999641,116.401709,0,100,39682.0139699074,2008-08-22,00:20:07
39.999651,116.401718,0,100,39682.0139930556,2008-08-22,00:20:09
39.999747,116.401793,0,101,39682.0140162037,2008-08-22,00:20:11
39.999797,116.401789,0,106,39682.0140393519,2008-08-22,00:20:13
39.999903,116.40186,0,108,39682.0140625,2008-08-22,00:20:15
40.000005,116.401885,0,116,39682.0140856481,2008-08-22,00:20:17
40.000164,116.401941,0,118,39682.0141087963,2008-08-22,00:20:19
40.000331,116.401988,0,119,39682.0141319444,2008-08-22,00:20:21
40.000493,116.402001,0,119,39682.0141550926,2008-08-22,00:20:23
40.000667,116.40199,0,118,39682.0141782407,2008-08-22,00:20:25
40.00083,116.40197,0,118,39682.0142013889,2008-08-22,00:20:27
40.000986,116.401855,0,118,39682.014224537,2008-08-22,00:20:29
40.001154,116.401787,0,119,39682.0142476852,2008-08-22,00:20:31
40.001349,116.401759,0,119,39682.0142708333,2008-08-22,00:20:33
40.00155,116.401744,0,118,39682.0142939815,2008-08-22,00:20:35
40.001759,116.401744,0,118,39682.0143171296,2008-08-22,00:20:37
40.001958,116.401745,0,117,39682.0143402778,2008-08-22,00:20:39
40.00214,116.401746,0,117,39682.0143634259,2008-08-22,00:20:41
40.002321,116.40173,0,117,39682.0143865741,2008-08-22,00:20:43
40.0025,116.401726,0,116,39682.0144097222,2008-08-22,00:20:45
40.002655,116.401738,0,115,39682.0144328704,2008-08-22,00:20:47
40.002772,116.401747,0,113,39682.0144560185,2008-08-22,00:20:49
40.002862,116.401754,0,113,39682.0144791667,2008-08-22,00:20:51
40.002928,116.401765,0,112,39682.0145023148,2008-08-22,00:20:53
40.00295,116.40175,0,111,39682.014525463,2008-08-22,00:20:55
40.002922,116.401698,0,110,39682.0145486111,2008-08-22,00:20:57
40.002868,116.401672,0,111,39682.0145717593,2008-08-22,00:20:59
40.002825,116.401645,0,111,39682.0145949074,2008-08-22,00:21:01
40.002742,116.401551,0,111,39682.0146180556,2008-08-22,00:21:03
40.002684,116.401435,0,111,39682.0146412037,2008-08-22,00:21:05
40.002559,116.401231,0,111,39682.0146643519,2008-08-22,00:21:07
40.002452,116.401077,0,110,39682.0146875,2008-08-22,00:21:09
40.002406,116.401037,0,110,39682.0147106481,2008-08-22,00:21:11
40.002323,116.400938,0,109,39682.0147337963,2008-08-22,00:21:13
40.002249,116.40083,0,110,39682.0147569444,2008-08-22,00:21:15
40.002183,116.400701,0,110,39682.0147800926,2008-08-22,00:21:17
40.002142,116.400578,0,110,39682.0148032407,2008-08-22,00:21:19
40.002131,116.400457,0,110,39682.0148263889,2008-08-22,00:21:21
40.002151,116.400295,0,110,39682.014849537,2008-08-22,00:21:23
40.002206,116.400107,0,109,39682.0148726852,2008-08-22,00:21:25
40.002292,116.399936,0,108,39682.0148958333,2008-08-22,00:21:27
40.002351,116.399707,0,106,39682.0149189815,2008-08-22,00:21:29
40.002413,116.399504,0,106,39682.0149421296,2008-08-22,00:21:31
40.00245,116.399327,0,105,39682.0149652778,2008-08-22,00:21:33
40.002493,116.399207,0,105,39682.0149884259,2008-08-22,00:21:35
40.002521,116.399134,0,105,39682.0150115741,2008-08-22,00:21:37
40.002473,116.399002,0,104,39682.0150347222,2008-08-22,00:21:39
40.004209,116.402268,0,5,39682.0153356481,2008-08-22,00:22:05
40.004171,116.402193,0,-3,39682.0153587963,2008-08-22,00:22:07
40.004145,116.402144,0,-7,39682.0153819444,2008-08-22,00:22:09
40.004145,116.402142,0,-6,39682.0154050926,2008-08-22,00:22:11
40.004145,116.402141,0,-5,39682.0154282407,2008-08-22,00:22:13
40.004145,116.402138,0,-4,39682.0154513889,2008-08-22,00:22:15
40.004144,116.402136,0,-2,39682.015474537,2008-08-22,00:22:17
40.004144,116.402136,0,-2,39682.0154976852,2008-08-22,00:22:19
40.004144,116.402136,0,-2,39682.0155208333,2008-08-22,00:22:21
40.004143,116.402134,0,-2,39682.0155439815,2008-08-22,00:22:23
40.004144,116.402136,0,0,39682.0155671296,2008-08-22,00:22:25
40.004144,116.402133,0,1,39682.0155902778,2008-08-22,00:22:27
40.00414,116.402119,0,3,39682.0156134259,2008-08-22,00:22:29
40.004085,116.40207,0,25,39682.0156365741,2008-08-22,00:22:31
40.003607,116.401526,0,53,39682.0156597222,2008-08-22,00:22:33
40.003419,116.401114,0,69,39682.0156828704,2008-08-22,00:22:35
40.003313,116.400768,0,78,39682.0157060185,2008-08-22,00:22:37
40.00325,116.400551,0,84,39682.0157291667,2008-08-22,00:22:39
40.003222,116.400446,0,89,39682.0157523148,2008-08-22,00:22:41
40.003223,116.400427,0,92,39682.015775463,2008-08-22,00:22:43
40.003221,116.400379,0,95,39682.0157986111,2008-08-22,00:22:45
40.005724,116.401336,0,90,39682.0164930556,2008-08-22,00:23:45
40.005841,116.401223,0,207,39682.0165162037,2008-08-22,00:23:47
40.005856,116.401008,0,176,39682.0165393518,2008-08-22,00:23:49
40.005819,116.400745,0,141,39682.0165625,2008-08-22,00:23:51
40.005858,116.40064,0,127,39682.0165856481,2008-08-22,00:23:53
40.007403,116.401614,0,108,39682.016724537,2008-08-22,00:24:05
40.007535,116.401704,0,114,39682.0167476852,2008-08-22,00:24:07
40.007667,116.401817,0,116,39682.0167708333,2008-08-22,00:24:09
40.007809,116.401963,0,118,39682.0167939815,2008-08-22,00:24:11
40.008068,116.402345,0,121,39682.0168402778,2008-08-22,00:24:15
40.00816,116.402495,0,121,39682.0168634259,2008-08-22,00:24:17
40.008087,116.402442,0,120,39682.0168865741,2008-08-22,00:24:19
40.008061,116.402403,0,118,39682.0169097222,2008-08-22,00:24:21
40.007946,116.40222,0,111,39682.0169328704,2008-08-22,00:24:23
40.007909,116.402188,0,109,39682.0169560185,2008-08-22,00:24:25
40.007846,116.402121,0,111,39682.0169791667,2008-08-22,00:24:27
40.007805,116.402097,0,113,39682.0170023148,2008-08-22,00:24:29
40.007766,116.402073,0,115,39682.017025463,2008-08-22,00:24:31
40.007759,116.402062,0,117,39682.0170486111,2008-08-22,00:24:33
40.007772,116.402076,0,122,39682.0170717593,2008-08-22,00:24:35
40.0078,116.402138,0,127,39682.0170949074,2008-08-22,00:24:37
40.007789,116.402142,0,131,39682.0171180556,2008-08-22,00:24:39
40.007693,116.402008,0,132,39682.0171412037,2008-08-22,00:24:41
40.007654,116.401973,0,132,39682.0171643518,2008-08-22,00:24:43
40.007564,116.401817,0,122,39682.0171875,2008-08-22,00:24:45
40.007565,116.401824,0,121,39682.0172106481,2008-08-22,00:24:47
40.007566,116.401825,0,121,39682.0172337963,2008-08-22,00:24:49
40.007565,116.401823,0,121,39682.0172569444,2008-08-22,00:24:51
40.007562,116.401811,0,121,39682.0172800926,2008-08-22,00:24:53
40.007558,116.401793,0,121,39682.0173032407,2008-08-22,00:24:55
40.007554,116.401771,0,122,39682.0173263889,2008-08-22,00:24:57
40.007545,116.401756,0,122,39682.017349537,2008-08-22,00:24:59
40.007541,116.401741,0,122,39682.0173726852,2008-08-22,00:25:01
40.007538,116.401715,0,122,39682.0173958333,2008-08-22,00:25:03
40.007558,116.401704,0,120,39682.0174189815,2008-08-22,00:25:05
40.007602,116.401699,0,119,39682.0174421296,2008-08-22,00:25:07
40.007654,116.401707,0,118,39682.0174652778,2008-08-22,00:25:09
40.007716,116.401716,0,114,39682.0174884259,2008-08-22,00:25:11
40.007772,116.40173,0,111,39682.0175115741,2008-08-22,00:25:13
40.007826,116.401755,0,111,39682.0175347222,2008-08-22,00:25:15
40.007871,116.401798,0,112,39682.0175578704,2008-08-22,00:25:17
40.007896,116.401874,0,112,39682.0175810185,2008-08-22,00:25:19
40.007908,116.402001,0,112,39682.0176041667,2008-08-22,00:25:21
40.007945,116.40218,0,104,39682.0176273148,2008-08-22,00:25:23
40.007984,116.402421,0,91,39682.017650463,2008-08-22,00:25:25
40.008028,116.40269,0,82,39682.0176736111,2008-08-22,00:25:27
40.008061,116.402978,0,75,39682.0176967593,2008-08-22,00:25:29
40.008094,116.403282,0,72,39682.0177199074,2008-08-22,00:25:31
40.008152,116.403585,0,69,39682.0177430556,2008-08-22,00:25:33
40.008214,116.403894,0,67,39682.0177662037,2008-08-22,00:25:35
40.008251,116.404227,0,65,39682.0177893518,2008-08-22,00:25:37
40.008278,116.404596,0,62,39682.0178125,2008-08-22,00:25:39
40.008285,116.404957,0,61,39682.0178356481,2008-08-22,00:25:41
40.00829,116.405314,0,60,39682.0178587963,2008-08-22,00:25:43
40.008293,116.405698,0,59,39682.0178819444,2008-08-22,00:25:45
40.008286,116.406095,0,58,39682.0179050926,2008-08-22,00:25:47
40.008277,116.406496,0,58,39682.0179282407,2008-08-22,00:25:49
40.008258,116.406878,0,58,39682.0179513889,2008-08-22,00:25:51
40.008242,116.40724,0,59,39682.017974537,2008-08-22,00:25:53
40.008198,116.407586,0,59,39682.0179976852,2008-08-22,00:25:55
40.007599,116.409739,0,76,39682.0185069444,2008-08-22,00:26:39
40.007875,116.409595,0,76,39682.0185300926,2008-08-22,00:26:41
40.007897,116.409531,0,76,39682.0185532407,2008-08-22,00:26:43
40.007922,116.409499,0,75,39682.0185763889,2008-08-22,00:26:45
40.007928,116.409472,0,75,39682.018599537,2008-08-22,00:26:47
40.007943,116.409465,0,74,39682.0186226852,2008-08-22,00:26:49
40.007934,116.409476,0,74,39682.0186458333,2008-08-22,00:26:51
40.00793,116.409483,0,73,39682.0186689815,2008-08-22,00:26:53
40.007931,116.409489,0,73,39682.0186921296,2008-08-22,00:26:55
40.007934,116.409506,0,73,39682.0187152778,2008-08-22,00:26:57
40.007933,116.409515,0,73,39682.0187384259,2008-08-22,00:26:59
40.007933,116.409523,0,73,39682.0187615741,2008-08-22,00:27:01
40.007934,116.409528,0,74,39682.0187847222,2008-08-22,00:27:03
40.007933,116.40952,0,74,39682.0188078704,2008-08-22,00:27:05
40.007932,116.409509,0,75,39682.0188310185,2008-08-22,00:27:07
40.007933,116.409512,0,75,39682.0188541667,2008-08-22,00:27:09
40.007934,116.409503,0,75,39682.0188773148,2008-08-22,00:27:11
40.007933,116.4095,0,76,39682.018900463,2008-08-22,00:27:13
40.00793,116.409508,0,76,39682.0189236111,2008-08-22,00:27:15
40.007927,116.409521,0,76,39682.0189467593,2008-08-22,00:27:17
40.007927,116.409532,0,76,39682.0189699074,2008-08-22,00:27:19
40.007928,116.409539,0,76,39682.0189930556,2008-08-22,00:27:21
40.007929,116.409542,0,76,39682.0190162037,2008-08-22,00:27:23
40.007929,116.409546,0,76,39682.0190393519,2008-08-22,00:27:25
40.007929,116.409549,0,76,39682.0190625,2008-08-22,00:27:27
40.007929,116.40955,0,76,39682.0190856481,2008-08-22,00:27:29
40.007928,116.409548,0,76,39682.0191087963,2008-08-22,00:27:31
40.007928,116.40955,0,76,39682.0191319444,2008-08-22,00:27:33
40.007927,116.409548,0,76,39682.0191550926,2008-08-22,00:27:35
40.007928,116.409551,0,76,39682.0191782407,2008-08-22,00:27:37
40.007928,116.409552,0,77,39682.0192013889,2008-08-22,00:27:39
40.007931,116.409573,0,78,39682.019224537,2008-08-22,00:27:41
40.00794,116.409627,0,80,39682.0192476852,2008-08-22,00:27:43
40.007949,116.409695,0,83,39682.0192708333,2008-08-22,00:27:45
40.007956,116.409766,0,85,39682.0192939815,2008-08-22,00:27:47
40.00796,116.40985,0,88,39682.0193171296,2008-08-22,00:27:49
40.007979,116.40996,0,89,39682.0193402778,2008-08-22,00:27:51
40.008016,116.410055,0,88,39682.0193634259,2008-08-22,00:27:53
40.008099,116.410173,0,88,39682.0193865741,2008-08-22,00:27:55
40.008194,116.410234,0,86,39682.0194097222,2008-08-22,00:27:57
40.008334,116.410222,0,84,39682.0194328704,2008-08-22,00:27:59
40.008478,116.410183,0,83,39682.0194560185,2008-08-22,00:28:01
40.008601,116.410064,0,75,39682.0194791667,2008-08-22,00:28:03
40.008789,116.410029,0,78,39682.0195023148,2008-08-22,00:28:05
40.008985,116.410009,0,81,39682.019525463,2008-08-22,00:28:07
40.009198,116.409991,0,88,39682.0195486111,2008-08-22,00:28:09
40.009418,116.409967,0,99,39682.0195717593,2008-08-22,00:28:11
40.009646,116.409929,0,111,39682.0195949074,2008-08-22,00:28:13
40.009901,116.409941,0,123,39682.0196180556,2008-08-22,00:28:15
40.010159,116.409968,0,130,39682.0196412037,2008-08-22,00:28:17
40.010416,116.410006,0,136,39682.0196643519,2008-08-22,00:28:19
40.010763,116.410096,0,122,39682.0196875,2008-08-22,00:28:21
40.01105,116.410125,0,125,39682.0197106482,2008-08-22,00:28:23
40.011393,116.410225,0,112,39682.0197337963,2008-08-22,00:28:25
40.011678,116.410269,0,120,39682.0197569444,2008-08-22,00:28:27
40.012052,116.410407,0,101,39682.0197800926,2008-08-22,00:28:29
40.012349,116.410498,0,107,39682.0198032407,2008-08-22,00:28:31
40.012663,116.410612,0,103,39682.0198263889,2008-08-22,00:28:33
40.012982,116.410715,0,95,39682.019849537,2008-08-22,00:28:35
40.013268,116.410793,0,96,39682.0198726852,2008-08-22,00:28:37
40.01354,116.410851,0,99,39682.0198958333,2008-08-22,00:28:39
40.01378,116.410916,0,101,39682.0199189815,2008-08-22,00:28:41
40.013978,116.410982,0,105,39682.0199421296,2008-08-22,00:28:43
40.014124,116.411026,0,111,39682.0199652778,2008-08-22,00:28:45
40.014244,116.411047,0,117,39682.0199884259,2008-08-22,00:28:47
40.014313,116.41103,0,127,39682.0200115741,2008-08-22,00:28:49
40.014356,116.410999,0,134,39682.0200347222,2008-08-22,00:28:51
40.014369,116.410966,0,142,39682.0200578704,2008-08-22,00:28:53
40.014362,116.410927,0,134,39682.0200810185,2008-08-22,00:28:55
40.014357,116.410909,0,136,39682.0201041667,2008-08-22,00:28:57
40.014356,116.410899,0,138,39682.0201273148,2008-08-22,00:28:59
40.01436,116.4109,0,140,39682.020150463,2008-08-22,00:29:01
40.014381,116.410906,0,147,39682.0201736111,2008-08-22,00:29:03
40.014424,116.410926,0,149,39682.0201967593,2008-08-22,00:29:05
40.014493,116.410946,0,150,39682.0202199074,2008-08-22,00:29:07
40.014595,116.410995,0,151,39682.0202430556,2008-08-22,00:29:09
40.014722,116.411075,0,152,39682.0202662037,2008-08-22,00:29:11
40.014861,116.41116,0,152,39682.0202893519,2008-08-22,00:29:13
40.01502,116.411243,0,150,39682.0203125,2008-08-22,00:29:15
40.01521,116.411328,0,150,39682.0203356481,2008-08-22,00:29:17
40.015416,116.411441,0,147,39682.0203587963,2008-08-22,00:29:19
40.015632,116.411559,0,142,39682.0203819444,2008-08-22,00:29:21
40.015857,116.411671,0,137,39682.0204050926,2008-08-22,00:29:23
40.016081,116.411779,0,134,39682.0204282407,2008-08-22,00:29:25
40.016323,116.411901,0,130,39682.0204513889,2008-08-22,00:29:27
40.016563,116.412015,0,129,39682.020474537,2008-08-22,00:29:29
40.016816,116.412118,0,125,39682.0204976852,2008-08-22,00:29:31
40.017133,116.412213,0,121,39682.0205208333,2008-08-22,00:29:33
40.017454,116.412202,0,138,39682.0205439815,2008-08-22,00:29:35
40.017809,116.412225,0,135,39682.0205671296,2008-08-22,00:29:37
40.018132,116.412225,0,131,39682.0205902778,2008-08-22,00:29:39
40.018501,116.412127,0,147,39682.0206134259,2008-08-22,00:29:41
40.018834,116.41208,0,156,39682.0206365741,2008-08-22,00:29:43
40.019193,116.412001,0,171,39682.0206597222,2008-08-22,00:29:45
40.019512,116.411972,0,171,39682.0206828704,2008-08-22,00:29:47
40.01983,116.41194,0,177,39682.0207060185,2008-08-22,00:29:49
40.020155,116.411911,0,182,39682.0207291667,2008-08-22,00:29:51
40.020481,116.41188,0,191,39682.0207523148,2008-08-22,00:29:53
40.020813,116.411832,0,200,39682.020775463,2008-08-22,00:29:55
40.021159,116.411789,0,208,39682.0207986111,2008-08-22,00:29:57
40.021529,116.411751,0,215,39682.0208217593,2008-08-22,00:29:59
40.021894,116.411713,0,222,39682.0208449074,2008-08-22,00:30:01
40.022245,116.411681,0,231,39682.0208680556,2008-08-22,00:30:03
40.02258,116.411655,0,235,39682.0208912037,2008-08-22,00:30:05
40.022925,116.411647,0,239,39682.0209143519,2008-08-22,00:30:07
40.023263,116.411639,0,242,39682.0209375,2008-08-22,00:30:09
40.023574,116.411625,0,244,39682.0209606481,2008-08-22,00:30:11
40.023849,116.411633,0,244,39682.0209837963,2008-08-22,00:30:13
40.024114,116.411665,0,245,39682.0210069444,2008-08-22,00:30:15
40.024353,116.411714,0,247,39682.0210300926,2008-08-22,00:30:17
40.024566,116.411782,0,250,39682.0210532407,2008-08-22,00:30:19
40.024755,116.41184,0,251,39682.0210763889,2008-08-22,00:30:21
40.024906,116.41186,0,250,39682.021099537,2008-08-22,00:30:23
40.024989,116.411781,0,244,39682.0211226852,2008-08-22,00:30:25
40.025024,116.411697,0,235,39682.0211458333,2008-08-22,00:30:27
40.02506,116.411672,0,228,39682.0211689815,2008-08-22,00:30:29
40.025023,116.411753,0,221,39682.0211921296,2008-08-22,00:30:31
40.025021,116.411756,0,218,39682.0212152778,2008-08-22,00:30:33
40.025021,116.411759,0,218,39682.0212384259,2008-08-22,00:30:35
40.025021,116.411759,0,218,39682.0212615741,2008-08-22,00:30:37
40.02502,116.411761,0,218,39682.0212847222,2008-08-22,00:30:39
40.02502,116.411763,0,218,39682.0213078704,2008-08-22,00:30:41
40.02502,116.411763,0,218,39682.0213310185,2008-08-22,00:30:43
40.025019,116.411763,0,218,39682.0213541667,2008-08-22,00:30:45
40.025019,116.411763,0,218,39682.0213773148,2008-08-22,00:30:47
40.025019,116.411766,0,218,39682.021400463,2008-08-22,00:30:49
40.02502,116.41177,0,218,39682.0214236111,2008-08-22,00:30:51
40.025021,116.411776,0,218,39682.0214467593,2008-08-22,00:30:53
40.025022,116.411784,0,218,39682.0214699074,2008-08-22,00:30:55
40.025023,116.411791,0,218,39682.0214930556,2008-08-22,00:30:57
40.025029,116.411798,0,218,39682.0215162037,2008-08-22,00:30:59
40.025065,116.411806,0,218,39682.0215393519,2008-08-22,00:31:01
40.025142,116.411811,0,218,39682.0215625,2008-08-22,00:31:03
40.025237,116.411822,0,218,39682.0215856481,2008-08-22,00:31:05
40.02534,116.41185,0,217,39682.0216087963,2008-08-22,00:31:07
40.025446,116.411888,0,217,39682.0216319444,2008-08-22,00:31:09
40.025571,116.411909,0,216,39682.0216550926,2008-08-22,00:31:11
40.025703,116.411928,0,214,39682.0216782407,2008-08-22,00:31:13
40.025842,116.411945,0,213,39682.0217013889,2008-08-22,00:31:15
40.025984,116.411961,0,211,39682.021724537,2008-08-22,00:31:17
40.026196,116.411921,0,214,39682.0217476852,2008-08-22,00:31:19
40.026325,116.411945,0,211,39682.0217708333,2008-08-22,00:31:21
40.026413,116.411963,0,209,39682.0217939815,2008-08-22,00:31:23
40.026462,116.411991,0,207,39682.0218171296,2008-08-22,00:31:25
40.026466,116.412003,0,205,39682.0218402778,2008-08-22,00:31:27
40.026464,116.412001,0,202,39682.0218634259,2008-08-22,00:31:29
40.026505,116.411933,0,207,39682.0218865741,2008-08-22,00:31:31
40.026506,116.411935,0,207,39682.0219097222,2008-08-22,00:31:33
40.026506,116.411938,0,208,39682.0219328704,2008-08-22,00:31:35
40.026506,116.411944,0,208,39682.0219560185,2008-08-22,00:31:37
40.026503,116.411953,0,208,39682.0219791667,2008-08-22,00:31:39
40.026505,116.411959,0,209,39682.0220023148,2008-08-22,00:31:41
40.026505,116.41196,0,209,39682.022025463,2008-08-22,00:31:43
40.026505,116.411959,0,209,39682.0220486111,2008-08-22,00:31:45
40.026505,116.41196,0,209,39682.0220717593,2008-08-22,00:31:47
40.026505,116.411957,0,209,39682.0220949074,2008-08-22,00:31:49
40.026505,116.411952,0,209,39682.0221180556,2008-08-22,00:31:51
40.026504,116.411948,0,209,39682.0221412037,2008-08-22,00:31:53
40.026508,116.41194,0,210,39682.0221643519,2008-08-22,00:31:55
40.026518,116.411934,0,210,39682.0221875,2008-08-22,00:31:57
40.026562,116.411908,0,210,39682.0222106481,2008-08-22,00:31:59
40.0266,116.41188,0,212,39682.0222337963,2008-08-22,00:32:01
40.026627,116.411848,0,214,39682.0222569444,2008-08-22,00:32:03
40.026658,116.411818,0,216,39682.0222800926,2008-08-22,00:32:05
40.026686,116.41179,0,217,39682.0223032407,2008-08-22,00:32:07
40.026704,116.41178,0,219,39682.0223263889,2008-08-22,00:32:09
40.026725,116.411771,0,220,39682.022349537,2008-08-22,00:32:11
40.026754,116.411773,0,222,39682.0223726852,2008-08-22,00:32:13
40.026771,116.411769,0,223,39682.0223958333,2008-08-22,00:32:15
40.026796,116.411778,0,225,39682.0224189815,2008-08-22,00:32:17
40.026845,116.411811,0,228,39682.0224421296,2008-08-22,00:32:19
40.026871,116.411797,0,229,39682.0224652778,2008-08-22,00:32:21
40.026894,116.411785,0,230,39682.0224884259,2008-08-22,00:32:23
40.026912,116.411778,0,231,39682.0225115741,2008-08-22,00:32:25
40.026941,116.411786,0,232,39682.0225347222,2008-08-22,00:32:27
40.026981,116.411794,0,232,39682.0225578704,2008-08-22,00:32:29
40.027008,116.411842,0,233,39682.0225810185,2008-08-22,00:32:31
40.027043,116.411854,0,234,39682.0226041667,2008-08-22,00:32:33
40.02706,116.411855,0,234,39682.0226273148,2008-08-22,00:32:35
40.027068,116.411872,0,237,39682.022650463,2008-08-22,00:32:37
40.027075,116.411894,0,240,39682.0226736111,2008-08-22,00:32:39
40.027071,116.411895,0,242,39682.0226967593,2008-08-22,00:32:41
40.027066,116.411893,0,243,39682.0227199074,2008-08-22,00:32:43
40.027058,116.411885,0,245,39682.0227430556,2008-08-22,00:32:45
40.027051,116.411875,0,246,39682.0227662037,2008-08-22,00:32:47
40.027058,116.411866,0,247,39682.0227893519,2008-08-22,00:32:49
40.027064,116.411867,0,248,39682.0228125,2008-08-22,00:32:51
40.02708,116.411866,0,249,39682.0228356481,2008-08-22,00:32:53
40.027127,116.411899,0,253,39682.0228587963,2008-08-22,00:32:55
40.027143,116.411897,0,255,39682.0228819444,2008-08-22,00:32:57
40.02717,116.411875,0,257,39682.0229050926,2008-08-22,00:32:59
40.027146,116.411897,0,259,39682.0229282407,2008-08-22,00:33:01
40.027141,116.411903,0,261,39682.0229513889,2008-08-22,00:33:03
40.027123,116.411922,0,262,39682.022974537,2008-08-22,00:33:05
40.027119,116.411918,0,263,39682.0229976852,2008-08-22,00:33:07
40.02712,116.41192,0,263,39682.0230208333,2008-08-22,00:33:09
40.027126,116.411909,0,263,39682.0230439815,2008-08-22,00:33:11
40.027149,116.411843,0,262,39682.0230671296,2008-08-22,00:33:13
40.027174,116.411808,0,263,39682.0230902778,2008-08-22,00:33:15
40.027198,116.411788,0,263,39682.0231134259,2008-08-22,00:33:17
40.02722,116.411769,0,264,39682.0231365741,2008-08-22,00:33:19
40.027242,116.411751,0,264,39682.0231597222,2008-08-22,00:33:21
40.027261,116.411735,0,265,39682.0231828704,2008-08-22,00:33:23
40.02729,116.411729,0,266,39682.0232060185,2008-08-22,00:33:25
40.027314,116.411729,0,266,39682.0232291667,2008-08-22,00:33:27
40.027346,116.411733,0,265,39682.0232523148,2008-08-22,00:33:29
40.027365,116.411736,0,265,39682.023275463,2008-08-22,00:33:31
40.027414,116.411707,0,267,39682.0232986111,2008-08-22,00:33:33
40.027431,116.411692,0,266,39682.0233217593,2008-08-22,00:33:35
40.027451,116.411685,0,266,39682.0233449074,2008-08-22,00:33:37
40.027484,116.411666,0,264,39682.0233680556,2008-08-22,00:33:39
40.027507,116.411663,0,264,39682.0233912037,2008-08-22,00:33:41
40.027522,116.411658,0,264,39682.0234143519,2008-08-22,00:33:43
40.027531,116.41166,0,264,39682.0234375,2008-08-22,00:33:45
40.027551,116.411667,0,264,39682.0234606481,2008-08-22,00:33:47
40.02757,116.41167,0,264,39682.0234837963,2008-08-22,00:33:49
40.02759,116.411672,0,264,39682.0235069444,2008-08-22,00:33:51
40.027613,116.4117,0,266,39682.0235300926,2008-08-22,00:33:53
40.02763,116.411699,0,266,39682.0235532407,2008-08-22,00:33:55
40.027641,116.411686,0,266,39682.0235763889,2008-08-22,00:33:57
40.027655,116.411687,0,266,39682.023599537,2008-08-22,00:33:59
40.027675,116.411691,0,266,39682.0236226852,2008-08-22,00:34:01
40.027708,116.411698,0,267,39682.0236458333,2008-08-22,00:34:03
40.027746,116.411702,0,270,39682.0236689815,2008-08-22,00:34:05
40.027775,116.411727,0,271,39682.0236921296,2008-08-22,00:34:07
40.027785,116.411747,0,272,39682.0237152778,2008-08-22,00:34:09
40.027853,116.411711,0,281,39682.0237384259,2008-08-22,00:34:11
40.027917,116.411717,0,288,39682.0237615741,2008-08-22,00:34:13
40.027933,116.411699,0,285,39682.0237847222,2008-08-22,00:34:15
40.027938,116.4117,0,285,39682.0238078704,2008-08-22,00:34:17
40.027939,116.411702,0,286,39682.0238310185,2008-08-22,00:34:19
40.02794,116.411705,0,286,39682.0238541667,2008-08-22,00:34:21
40.027941,116.41171,0,286,39682.0238773148,2008-08-22,00:34:23
40.02796,116.411703,0,285,39682.023900463,2008-08-22,00:34:25
40.027992,116.411702,0,286,39682.0239236111,2008-08-22,00:34:27
40.028017,116.411693,0,286,39682.0239467593,2008-08-22,00:34:29
40.028049,116.411682,0,285,39682.0239699074,2008-08-22,00:34:31
40.028077,116.411675,0,285,39682.0239930556,2008-08-22,00:34:33
40.028089,116.411671,0,285,39682.0240162037,2008-08-22,00:34:35
40.028113,116.411671,0,287,39682.0240393518,2008-08-22,00:34:37
40.028126,116.411665,0,287,39682.0240625,2008-08-22,00:34:39
40.028139,116.411661,0,287,39682.0240856481,2008-08-22,00:34:41
40.028155,116.411654,0,287,39682.0241087963,2008-08-22,00:34:43
40.028167,116.411646,0,281,39682.0241319444,2008-08-22,00:34:45
40.028169,116.411646,0,281,39682.0241550926,2008-08-22,00:34:47
40.02817,116.411648,0,281,39682.0241782407,2008-08-22,00:34:49
40.028209,116.411653,0,281,39682.0242013889,2008-08-22,00:34:51
40.02825,116.411666,0,281,39682.024224537,2008-08-22,00:34:53
40.028273,116.411672,0,282,39682.0242476852,2008-08-22,00:34:55
40.028294,116.411677,0,282,39682.0242708333,2008-08-22,00:34:57
40.028324,116.411691,0,282,39682.0242939815,2008-08-22,00:34:59
40.028327,116.4117,0,282,39682.0243171296,2008-08-22,00:35:01
40.028343,116.411726,0,283,39682.0243402778,2008-08-22,00:35:03
40.028352,116.411734,0,283,39682.0243634259,2008-08-22,00:35:05
40.02836,116.411754,0,284,39682.0243865741,2008-08-22,00:35:07
40.028378,116.41176,0,285,39682.0244097222,2008-08-22,00:35:09
40.02841,116.411766,0,288,39682.0244328704,2008-08-22,00:35:11
40.028439,116.411789,0,292,39682.0244560185,2008-08-22,00:35:13
40.028474,116.411806,0,295,39682.0244791667,2008-08-22,00:35:15
40.028503,116.41186,0,302,39682.0245023148,2008-08-22,00:35:17
40.028601,116.411781,0,321,39682.024525463,2008-08-22,00:35:19
40.028614,116.411738,0,324,39682.0245486111,2008-08-22,00:35:21
40.028629,116.411696,0,323,39682.0245717593,2008-08-22,00:35:23
40.02865,116.411683,0,327,39682.0245949074,2008-08-22,00:35:25
40.028692,116.411649,0,332,39682.0246180556,2008-08-22,00:35:27
40.028699,116.41164,0,334,39682.0246412037,2008-08-22,00:35:29
40.028716,116.411642,0,336,39682.0246643518,2008-08-22,00:35:31
40.028733,116.411642,0,338,39682.0246875,2008-08-22,00:35:33
40.028747,116.411645,0,340,39682.0247106481,2008-08-22,00:35:35
40.02876,116.411648,0,342,39682.0247337963,2008-08-22,00:35:37
40.028767,116.411642,0,344,39682.0247569444,2008-08-22,00:35:39
40.028773,116.411633,0,346,39682.0247800926,2008-08-22,00:35:41
40.028788,116.411621,0,349,39682.0248032407,2008-08-22,00:35:43
40.028796,116.411603,0,351,39682.0248263889,2008-08-22,00:35:45
40.02883,116.411576,0,354,39682.024849537,2008-08-22,00:35:47
40.02886,116.411567,0,356,39682.0248726852,2008-08-22,00:35:49
40.028895,116.411561,0,359,39682.0248958333,2008-08-22,00:35:51
40.02897,116.411552,0,361,39682.0249189815,2008-08-22,00:35:53
40.02901,116.411569,0,362,39682.0249421296,2008-08-22,00:35:55
40.029044,116.411579,0,364,39682.0249652778,2008-08-22,00:35:57
40.029067,116.41157,0,366,39682.0249884259,2008-08-22,00:35:59
40.029085,116.411565,0,369,39682.0250115741,2008-08-22,00:36:01
40.029101,116.411542,0,372,39682.0250347222,2008-08-22,00:36:03
40.029124,116.411494,0,374,39682.0250578704,2008-08-22,00:36:05
40.029133,116.411472,0,377,39682.0250810185,2008-08-22,00:36:07
40.02913,116.411456,0,379,39682.0251041667,2008-08-22,00:36:09
40.029132,116.411424,0,379,39682.0251273148,2008-08-22,00:36:11
40.029132,116.411399,0,376,39682.025150463,2008-08-22,00:36:13
40.029143,116.411369,0,373,39682.0251736111,2008-08-22,00:36:15
40.029134,116.411338,0,374,39682.0251967593,2008-08-22,00:36:17
40.029131,116.411304,0,374,39682.0252199074,2008-08-22,00:36:19
40.029134,116.411277,0,375,39682.0252430556,2008-08-22,00:36:21
40.029136,116.411262,0,378,39682.0252662037,2008-08-22,00:36:23
40.029141,116.411245,0,380,39682.0252893518,2008-08-22,00:36:25
40.029158,116.411233,0,383,39682.0253125,2008-08-22,00:36:27
40.029167,116.411222,0,385,39682.0253356481,2008-08-22,00:36:29
40.029164,116.411203,0,388,39682.0253587963,2008-08-22,00:36:31
40.029133,116.411173,0,391,39682.0253819444,2008-08-22,00:36:33
40.029119,116.411146,0,395,39682.0254050926,2008-08-22,00:36:35
40.029141,116.411058,0,397,39682.0254282407,2008-08-22,00:36:37
40.029168,116.410985,0,400,39682.0254513889,2008-08-22,00:36:39
40.029174,116.41095,0,402,39682.025474537,2008-08-22,00:36:41
40.029187,116.410924,0,405,39682.0254976852,2008-08-22,00:36:43
40.029189,116.410895,0,409,39682.0255208333,2008-08-22,00:36:45
40.029182,116.410872,0,413,39682.0255439815,2008-08-22,00:36:47
40.029173,116.410849,0,416,39682.0255671296,2008-08-22,00:36:49
40.029143,116.410838,0,419,39682.0255902778,2008-08-22,00:36:51
40.029122,116.410817,0,421,39682.0256134259,2008-08-22,00:36:53
40.029077,116.410795,0,422,39682.0256365741,2008-08-22,00:36:55
40.029083,116.410801,0,421,39682.0256597222,2008-08-22,00:36:57
40.029093,116.410757,0,420,39682.0256828704,2008-08-22,00:36:59
40.0291,116.41074,0,421,39682.0257060185,2008-08-22,00:37:01
40.029099,116.410699,0,422,39682.0257291667,2008-08-22,00:37:03
40.029101,116.410675,0,423,39682.0257523148,2008-08-22,00:37:05
40.029108,116.410635,0,424,39682.025775463,2008-08-22,00:37:07
40.029126,116.410601,0,426,39682.0257986111,2008-08-22,00:37:09
40.029125,116.410569,0,428,39682.0258217593,2008-08-22,00:37:11
40.029126,116.41053,0,429,39682.0258449074,2008-08-22,00:37:13
40.029132,116.410504,0,431,39682.0258680556,2008-08-22,00:37:15
40.029139,116.410477,0,433,39682.0258912037,2008-08-22,00:37:17
40.029142,116.410453,0,435,39682.0259143518,2008-08-22,00:37:19
40.029123,116.410448,0,437,39682.0259375,2008-08-22,00:37:21
40.02912,116.410414,0,439,39682.0259606481,2008-08-22,00:37:23
40.029133,116.410371,0,442,39682.0259837963,2008-08-22,00:37:25
40.029139,116.410351,0,444,39682.0260069444,2008-08-22,00:37:27
40.029135,116.410325,0,446,39682.0260300926,2008-08-22,00:37:29
40.02912,116.410306,0,448,39682.0260532407,2008-08-22,00:37:31
40.029096,116.410302,0,450,39682.0260763889,2008-08-22,00:37:33
40.029103,116.410278,0,452,39682.026099537,2008-08-22,00:37:35
40.029107,116.41025,0,454,39682.0261226852,2008-08-22,00:37:37
40.029084,116.410218,0,455,39682.0261458333,2008-08-22,00:37:39
40.029086,116.410155,0,454,39682.0261689815,2008-08-22,00:37:41
40.029069,116.410065,0,452,39682.0261921296,2008-08-22,00:37:43
40.029067,116.409992,0,448,39682.0262152778,2008-08-22,00:37:45
40.029051,116.409885,0,442,39682.0262384259,2008-08-22,00:37:47
40.029038,116.409782,0,436,39682.0262615741,2008-08-22,00:37:49
40.029057,116.409767,0,438,39682.0262847222,2008-08-22,00:37:51
40.029078,116.409749,0,439,39682.0263078704,2008-08-22,00:37:53
40.029065,116.409701,0,438,39682.0263310185,2008-08-22,00:37:55
40.02906,116.409654,0,439,39682.0263541667,2008-08-22,00:37:57
40.029073,116.409636,0,441,39682.0263773148,2008-08-22,00:37:59
40.029093,116.409626,0,442,39682.026400463,2008-08-22,00:38:01
40.029128,116.409621,0,439,39682.0264236111,2008-08-22,00:38:03
40.029155,116.409655,0,441,39682.0264467593,2008-08-22,00:38:05
40.029176,116.409661,0,442,39682.0264699074,2008-08-22,00:38:07
40.029218,116.409705,0,443,39682.0264930556,2008-08-22,00:38:09
40.029285,116.409752,0,439,39682.0265162037,2008-08-22,00:38:11
40.029312,116.409761,0,438,39682.0265393518,2008-08-22,00:38:13
40.02935,116.409743,0,436,39682.0265625,2008-08-22,00:38:15
40.029375,116.409755,0,432,39682.0265856481,2008-08-22,00:38:17
40.02943,116.409767,0,425,39682.0266087963,2008-08-22,00:38:19
40.029447,116.409773,0,425,39682.0266319444,2008-08-22,00:38:21
40.029449,116.409756,0,422,39682.0266550926,2008-08-22,00:38:23
40.029448,116.409736,0,421,39682.0266782407,2008-08-22,00:38:25
40.029464,116.409717,0,420,39682.0267013889,2008-08-22,00:38:27
40.029479,116.409705,0,415,39682.026724537,2008-08-22,00:38:29
40.029499,116.409705,0,413,39682.0267476852,2008-08-22,00:38:31
40.029537,116.409657,0,409,39682.0267708333,2008-08-22,00:38:33
40.029547,116.409641,0,409,39682.0267939815,2008-08-22,00:38:35
40.029555,116.409621,0,410,39682.0268171296,2008-08-22,00:38:37
40.029554,116.409579,0,410,39682.0268402778,2008-08-22,00:38:39
40.029549,116.409526,0,409,39682.0268634259,2008-08-22,00:38:41
40.029538,116.409469,0,409,39682.0268865741,2008-08-22,00:38:43
40.029552,116.409448,0,409,39682.0269097222,2008-08-22,00:38:45
40.02956,116.409429,0,409,39682.0269328704,2008-08-22,00:38:47
40.029572,116.409408,0,406,39682.0269560185,2008-08-22,00:38:49
40.029601,116.409408,0,402,39682.0269791667,2008-08-22,00:38:51
40.029622,116.409418,0,401,39682.0270023148,2008-08-22,00:38:53
40.029626,116.409389,0,401,39682.027025463,2008-08-22,00:38:55
40.029636,116.40936,0,402,39682.0270486111,2008-08-22,00:38:57
40.029661,116.409334,0,402,39682.0270717593,2008-08-22,00:38:59
40.029685,116.409327,0,402,39682.0270949074,2008-08-22,00:39:01
40.029706,116.409332,0,402,39682.0271180556,2008-08-22,00:39:03
40.029725,116.409319,0,402,39682.0271412037,2008-08-22,00:39:05
40.029735,116.40931,0,402,39682.0271643519,2008-08-22,00:39:07
40.029704,116.40924,0,402,39682.0271875,2008-08-22,00:39:09
40.029689,116.40919,0,402,39682.0272106482,2008-08-22,00:39:11
40.029677,116.409128,0,402,39682.0272337963,2008-08-22,00:39:13
40.029665,116.409068,0,404,39682.0272569444,2008-08-22,00:39:15
40.029676,116.409057,0,402,39682.0272800926,2008-08-22,00:39:17
40.02968,116.40904,0,400,39682.0273032407,2008-08-22,00:39:19
40.029685,116.40903,0,398,39682.0273263889,2008-08-22,00:39:21
40.029694,116.409023,0,394,39682.027349537,2008-08-22,00:39:23
40.029696,116.408993,0,390,39682.0273726852,2008-08-22,00:39:25
40.029699,116.408953,0,386,39682.0273958333,2008-08-22,00:39:27
40.029709,116.408931,0,383,39682.0274189815,2008-08-22,00:39:29
40.029751,116.408948,0,365,39682.0274421296,2008-08-22,00:39:31
40.02976,116.40893,0,357,39682.0274652778,2008-08-22,00:39:33
40.029766,116.408879,0,348,39682.0274884259,2008-08-22,00:39:35
40.029768,116.408832,0,343,39682.0275115741,2008-08-22,00:39:37
40.02976,116.408777,0,339,39682.0275347222,2008-08-22,00:39:39
40.029762,116.408741,0,338,39682.0275578704,2008-08-22,00:39:41
40.029786,116.408688,0,334,39682.0275810185,2008-08-22,00:39:43
40.029796,116.408634,0,331,39682.0276041667,2008-08-22,00:39:45
40.029811,116.4086,0,327,39682.0276273148,2008-08-22,00:39:47
40.029862,116.40855,0,312,39682.027650463,2008-08-22,00:39:49
40.029879,116.408514,0,308,39682.0276736111,2008-08-22,00:39:51
40.029886,116.408466,0,305,39682.0276967593,2008-08-22,00:39:53
40.029898,116.408443,0,303,39682.0277199074,2008-08-22,00:39:55
40.029897,116.408445,0,298,39682.0277430556,2008-08-22,00:39:57
40.029883,116.408468,0,294,39682.0277662037,2008-08-22,00:39:59
40.029922,116.408439,0,289,39682.0277893519,2008-08-22,00:40:01
40.02995,116.408448,0,280,39682.0278125,2008-08-22,00:40:03
40.029959,116.408444,0,262,39682.0278356481,2008-08-22,00:40:05
40.029987,116.408445,0,244,39682.0278587963,2008-08-22,00:40:07
40.030023,116.408454,0,229,39682.0278819444,2008-08-22,00:40:09
40.030042,116.408466,0,221,39682.0279050926,2008-08-22,00:40:11
40.030061,116.408475,0,213,39682.0279282407,2008-08-22,00:40:13
40.030087,116.408491,0,212,39682.0279513889,2008-08-22,00:40:15
40.030108,116.408509,0,206,39682.027974537,2008-08-22,00:40:17
40.030128,116.408527,0,201,39682.0279976852,2008-08-22,00:40:19
40.030155,116.408538,0,196,39682.0280208333,2008-08-22,00:40:21
40.030171,116.408539,0,192,39682.0280439815,2008-08-22,00:40:23
40.030193,116.40847,0,192,39682.0280671296,2008-08-22,00:40:25
40.03019,116.40845,0,192,39682.0280902778,2008-08-22,00:40:27
40.030189,116.408439,0,191,39682.0281134259,2008-08-22,00:40:29
40.030191,116.408414,0,190,39682.0281365741,2008-08-22,00:40:31
40.030201,116.408394,0,188,39682.0281597222,2008-08-22,00:40:33
40.030235,116.408341,0,187,39682.0281828704,2008-08-22,00:40:35
40.030263,116.408277,0,185,39682.0282060185,2008-08-22,00:40:37
40.03026,116.408245,0,182,39682.0282291667,2008-08-22,00:40:39
40.030257,116.40822,0,180,39682.0282523148,2008-08-22,00:40:41
40.03025,116.408199,0,177,39682.028275463,2008-08-22,00:40:43
40.030246,116.408172,0,174,39682.0282986111,2008-08-22,00:40:45
40.030263,116.408139,0,172,39682.0283217593,2008-08-22,00:40:47
40.030277,116.408101,0,170,39682.0283449074,2008-08-22,00:40:49
40.030285,116.408077,0,168,39682.0283680556,2008-08-22,00:40:51
40.030289,116.408068,0,166,39682.0283912037,2008-08-22,00:40:53
40.030308,116.408053,0,164,39682.0284143519,2008-08-22,00:40:55
40.030333,116.40803,0,164,39682.0284375,2008-08-22,00:40:57
40.030351,116.408009,0,162,39682.0284606481,2008-08-22,00:40:59
40.030383,116.407979,0,161,39682.0284837963,2008-08-22,00:41:01
40.030388,116.407968,0,160,39682.0285069444,2008-08-22,00:41:03
40.030369,116.407954,0,160,39682.0285300926,2008-08-22,00:41:05
40.030368,116.407948,0,160,39682.0285532407,2008-08-22,00:41:07
40.030369,116.407943,0,160,39682.0285763889,2008-08-22,00:41:09
40.030368,116.407939,0,160,39682.028599537,2008-08-22,00:41:11
40.030368,116.407937,0,160,39682.0286226852,2008-08-22,00:41:13
40.030351,116.407948,0,159,39682.0286458333,2008-08-22,00:41:15
40.030329,116.407951,0,159,39682.0286689815,2008-08-22,00:41:17
40.030296,116.407977,0,159,39682.0286921296,2008-08-22,00:41:19
40.030276,116.408001,0,159,39682.0287152778,2008-08-22,00:41:21
40.03025,116.408012,0,159,39682.0287384259,2008-08-22,00:41:23
40.030229,116.408038,0,160,39682.0287615741,2008-08-22,00:41:25
40.030221,116.408062,0,159,39682.0287847222,2008-08-22,00:41:27
40.030217,116.408079,0,159,39682.0288078704,2008-08-22,00:41:29
40.030212,116.408093,0,159,39682.0288310185,2008-08-22,00:41:31
40.030206,116.408102,0,159,39682.0288541667,2008-08-22,00:41:33
40.030358,116.409474,0,154,39682.0334837963,2008-08-22,00:48:13
40.037295,116.380822,0,148,39682.0336921296,2008-08-22,00:48:31
40.037286,116.380844,0,148,39682.0337152778,2008-08-22,00:48:33
40.037289,116.380878,0,148,39682.0337384259,2008-08-22,00:48:35
40.037277,116.380975,0,149,39682.0337615741,2008-08-22,00:48:37
40.037252,116.381082,0,151,39682.0337847222,2008-08-22,00:48:39
40.037219,116.381212,0,153,39682.0338078704,2008-08-22,00:48:41
40.037167,116.381396,0,156,39682.0338310185,2008-08-22,00:48:43
40.037101,116.381631,0,160,39682.0338541667,2008-08-22,00:48:45
40.037023,116.381913,0,164,39682.0338773148,2008-08-22,00:48:47
40.036958,116.382221,0,169,39682.033900463,2008-08-22,00:48:49
40.03693,116.382529,0,175,39682.0339236111,2008-08-22,00:48:51
40.036955,116.382494,0,176,39682.0339467593,2008-08-22,00:48:53
40.036946,116.382485,0,176,39682.0339699074,2008-08-22,00:48:55
40.036933,116.382458,0,176,39682.0339930556,2008-08-22,00:48:57
40.036921,116.382462,0,176,39682.0340162037,2008-08-22,00:48:59
40.036901,116.382492,0,177,39682.0340393518,2008-08-22,00:49:01
40.036868,116.382569,0,178,39682.0340625,2008-08-22,00:49:03
40.036834,116.382648,0,179,39682.0340856481,2008-08-22,00:49:05
40.036782,116.382767,0,181,39682.0341087963,2008-08-22,00:49:07
40.036753,116.382847,0,182,39682.0341319444,2008-08-22,00:49:09
40.03676,116.382891,0,183,39682.0341550926,2008-08-22,00:49:11
40.039142,116.374277,0,189,39682.0342013889,2008-08-22,00:49:15
40.039426,116.374288,0,189,39682.034224537,2008-08-22,00:49:17
40.039501,116.374197,0,188,39682.0342476852,2008-08-22,00:49:19
40.039519,116.374094,0,190,39682.0342708333,2008-08-22,00:49:21
40.039528,116.373986,0,191,39682.0342939815,2008-08-22,00:49:23
40.039545,116.373883,0,193,39682.0343171296,2008-08-22,00:49:25
40.039546,116.373785,0,194,39682.0343402778,2008-08-22,00:49:27
40.039546,116.373691,0,195,39682.0343634259,2008-08-22,00:49:29
40.039559,116.373587,0,197,39682.0343865741,2008-08-22,00:49:31
40.039562,116.373473,0,200,39682.0344097222,2008-08-22,00:49:33
40.039575,116.373359,0,202,39682.0344328704,2008-08-22,00:49:35
40.039597,116.373243,0,204,39682.0344560185,2008-08-22,00:49:37
40.039625,116.373116,0,205,39682.0344791667,2008-08-22,00:49:39
40.039649,116.372998,0,206,39682.0345023148,2008-08-22,00:49:41
40.039675,116.372877,0,206,39682.034525463,2008-08-22,00:49:43
40.039694,116.372761,0,206,39682.0345486111,2008-08-22,00:49:45
40.039723,116.372648,0,206,39682.0345717593,2008-08-22,00:49:47
40.039753,116.37255,0,207,39682.0345949074,2008-08-22,00:49:49
40.039785,116.372459,0,207,39682.0346180556,2008-08-22,00:49:51
40.039822,116.37238,0,207,39682.0346412037,2008-08-22,00:49:53
40.039864,116.372301,0,207,39682.0346643519,2008-08-22,00:49:55
40.039909,116.37223,0,206,39682.0346875,2008-08-22,00:49:57
40.03996,116.37214,0,208,39682.0347106481,2008-08-22,00:49:59
40.040009,116.372053,0,209,39682.0347337963,2008-08-22,00:50:01
40.040045,116.371978,0,210,39682.0347569444,2008-08-22,00:50:03
40.040075,116.371911,0,212,39682.0347800926,2008-08-22,00:50:05
40.040104,116.371853,0,213,39682.0348032407,2008-08-22,00:50:07
40.040137,116.371785,0,214,39682.0348263889,2008-08-22,00:50:09
40.040163,116.371765,0,212,39682.034849537,2008-08-22,00:50:11
40.040185,116.371739,0,207,39682.0348726852,2008-08-22,00:50:13
40.040221,116.371694,0,204,39682.0348958333,2008-08-22,00:50:15
40.040249,116.371655,0,200,39682.0349189815,2008-08-22,00:50:17
40.040274,116.371614,0,197,39682.0349421296,2008-08-22,00:50:19
40.040296,116.371546,0,194,39682.0349652778,2008-08-22,00:50:21
40.040308,116.371499,0,192,39682.0349884259,2008-08-22,00:50:23
40.040311,116.371481,0,189,39682.0350115741,2008-08-22,00:50:25
40.040313,116.371465,0,187,39682.0350347222,2008-08-22,00:50:27
40.040323,116.371419,0,185,39682.0350578704,2008-08-22,00:50:29
40.040321,116.371377,0,183,39682.0350810185,2008-08-22,00:50:31
40.040324,116.371302,0,182,39682.0351041667,2008-08-22,00:50:33
40.04032,116.37126,0,180,39682.0351273148,2008-08-22,00:50:35
40.040314,116.371264,0,178,39682.035150463,2008-08-22,00:50:37
40.040308,116.371309,0,177,39682.0351736111,2008-08-22,00:50:39
40.040303,116.371343,0,175,39682.0351967593,2008-08-22,00:50:41
40.040297,116.371371,0,174,39682.0352199074,2008-08-22,00:50:43
40.040274,116.371421,0,173,39682.0352430556,2008-08-22,00:50:45
40.040251,116.371476,0,172,39682.0352662037,2008-08-22,00:50:47
40.040232,116.371523,0,171,39682.0352893519,2008-08-22,00:50:49
40.04021,116.371591,0,170,39682.0353125,2008-08-22,00:50:51
40.040184,116.371677,0,170,39682.0353356482,2008-08-22,00:50:53
40.040154,116.371798,0,169,39682.0353587963,2008-08-22,00:50:55
40.040122,116.371934,0,168,39682.0353819444,2008-08-22,00:50:57
40.040095,116.372051,0,167,39682.0354050926,2008-08-22,00:50:59
40.040073,116.372154,0,167,39682.0354282407,2008-08-22,00:51:01
40.039577,116.374073,0,167,39682.0354513889,2008-08-22,00:51:03
40.039228,116.374969,0,167,39682.035474537,2008-08-22,00:51:05
40.039239,116.374992,0,167,39682.0354976852,2008-08-22,00:51:07
40.039239,116.374997,0,167,39682.0355208333,2008-08-22,00:51:09
40.03924,116.375002,0,167,39682.0355439815,2008-08-22,00:51:11
40.03924,116.375001,0,167,39682.0355671296,2008-08-22,00:51:13
40.039238,116.374992,0,167,39682.0355902778,2008-08-22,00:51:15
40.039235,116.374976,0,167,39682.0356134259,2008-08-22,00:51:17
40.039229,116.37496,0,168,39682.0356365741,2008-08-22,00:51:19
40.039223,116.37494,0,168,39682.0356597222,2008-08-22,00:51:21
40.039192,116.374868,0,167,39682.0356828704,2008-08-22,00:51:23
40.039167,116.37481,0,167,39682.0357060185,2008-08-22,00:51:25
40.039157,116.374758,0,167,39682.0357291667,2008-08-22,00:51:27
40.039152,116.374718,0,167,39682.0357523148,2008-08-22,00:51:29
40.03916,116.374675,0,167,39682.035775463,2008-08-22,00:51:31
40.039156,116.374681,0,167,39682.0357986111,2008-08-22,00:51:33
40.039131,116.37475,0,166,39682.0358217593,2008-08-22,00:51:35
40.039099,116.374839,0,166,39682.0358449074,2008-08-22,00:51:37
40.03907,116.374919,0,165,39682.0358680556,2008-08-22,00:51:39
40.039055,116.374962,0,165,39682.0358912037,2008-08-22,00:51:41
40.039043,116.374991,0,165,39682.0359143519,2008-08-22,00:51:43
40.039027,116.375019,0,165,39682.0359375,2008-08-22,00:51:45
40.038994,116.375056,0,165,39682.0359606481,2008-08-22,00:51:47
40.038952,116.375107,0,164,39682.0359837963,2008-08-22,00:51:49
40.038907,116.375179,0,164,39682.0360069444,2008-08-22,00:51:51
40.038905,116.375177,0,164,39682.0360300926,2008-08-22,00:51:53
40.038905,116.375177,0,164,39682.0360532407,2008-08-22,00:51:55
40.038905,116.375179,0,164,39682.0360763889,2008-08-22,00:51:57
40.038907,116.375181,0,164,39682.036099537,2008-08-22,00:51:59
40.038909,116.375185,0,164,39682.0361226852,2008-08-22,00:52:01
40.038954,116.375114,0,165,39682.0361458333,2008-08-22,00:52:03
40.038972,116.37511,0,165,39682.0361689815,2008-08-22,00:52:05
40.038961,116.375238,0,164,39682.0361921296,2008-08-22,00:52:07
40.038917,116.375501,0,164,39682.0362152778,2008-08-22,00:52:09
40.038843,116.375901,0,163,39682.0362384259,2008-08-22,00:52:11
40.03876,116.376336,0,162,39682.0362615741,2008-08-22,00:52:13
40.038676,116.376754,0,162,39682.0362847222,2008-08-22,00:52:15
40.03857,116.377219,0,161,39682.0363078704,2008-08-22,00:52:17
40.038487,116.377574,0,161,39682.0363310185,2008-08-22,00:52:19
40.038412,116.377782,0,160,39682.0363541667,2008-08-22,00:52:21
40.038326,116.377965,0,160,39682.0363773148,2008-08-22,00:52:23
40.038247,116.378236,0,159,39682.036400463,2008-08-22,00:52:25
40.038062,116.378895,0,159,39682.0364236111,2008-08-22,00:52:27
40.037833,116.379774,0,158,39682.0364467593,2008-08-22,00:52:29
40.037645,116.380501,0,157,39682.0364699074,2008-08-22,00:52:31
40.037452,116.381232,0,156,39682.0364930556,2008-08-22,00:52:33
40.037314,116.381734,0,156,39682.0365162037,2008-08-22,00:52:35
40.037155,116.382355,0,155,39682.0365393519,2008-08-22,00:52:37
40.036999,116.382972,0,155,39682.0365625,2008-08-22,00:52:39
40.036851,116.383547,0,154,39682.0365856481,2008-08-22,00:52:41
40.036716,116.384051,0,154,39682.0366087963,2008-08-22,00:52:43
40.036582,116.384541,0,154,39682.0366319444,2008-08-22,00:52:45
40.036426,116.385155,0,154,39682.0366550926,2008-08-22,00:52:47
40.036316,116.385615,0,153,39682.0366782407,2008-08-22,00:52:49
40.036182,116.386207,0,153,39682.0367013889,2008-08-22,00:52:51
40.036007,116.386978,0,152,39682.036724537,2008-08-22,00:52:53
40.035878,116.387509,0,152,39682.0367476852,2008-08-22,00:52:55
40.035751,116.387993,0,151,39682.0367708333,2008-08-22,00:52:57
40.035608,116.388492,0,150,39682.0367939815,2008-08-22,00:52:59
40.03545,116.389053,0,149,39682.0368171296,2008-08-22,00:53:01
40.035314,116.389599,0,149,39682.0368402778,2008-08-22,00:53:03
40.035164,116.390222,0,148,39682.0368634259,2008-08-22,00:53:05
40.03504,116.390738,0,147,39682.0368865741,2008-08-22,00:53:07
40.034899,116.391315,0,147,39682.0369097222,2008-08-22,00:53:09
40.034772,116.391821,0,146,39682.0369328704,2008-08-22,00:53:11
40.034635,116.392353,0,145,39682.0369560185,2008-08-22,00:53:13
40.034504,116.39285,0,144,39682.0369791667,2008-08-22,00:53:15
40.034348,116.393416,0,143,39682.0370023148,2008-08-22,00:53:17
40.034201,116.393918,0,142,39682.037025463,2008-08-22,00:53:19
40.034055,116.394417,0,141,39682.0370486111,2008-08-22,00:53:21
40.033922,116.394891,0,140,39682.0370717593,2008-08-22,00:53:23
40.033796,116.395346,0,138,39682.0370949074,2008-08-22,00:53:25
40.033678,116.395785,0,137,39682.0371180556,2008-08-22,00:53:27
40.033575,116.396171,0,137,39682.0371412037,2008-08-22,00:53:29
40.033477,116.396551,0,136,39682.0371643519,2008-08-22,00:53:31
40.033373,116.396949,0,135,39682.0371875,2008-08-22,00:53:33
40.033288,116.397315,0,135,39682.0372106481,2008-08-22,00:53:35
40.033212,116.397686,0,134,39682.0372337963,2008-08-22,00:53:37
40.033153,116.397998,0,133,39682.0372569444,2008-08-22,00:53:39
40.033098,116.398293,0,132,39682.0372800926,2008-08-22,00:53:41
40.033015,116.39867,0,131,39682.0373032407,2008-08-22,00:53:43
40.032866,116.399301,0,130,39682.0373263889,2008-08-22,00:53:45
40.032758,116.399783,0,128,39682.037349537,2008-08-22,00:53:47
40.032662,116.40022,0,127,39682.0373726852,2008-08-22,00:53:49
40.032585,116.400551,0,126,39682.0373958333,2008-08-22,00:53:51
40.032536,116.400797,0,126,39682.0374189815,2008-08-22,00:53:53
40.032492,116.401017,0,126,39682.0374421296,2008-08-22,00:53:55
40.032509,116.401041,0,126,39682.0374652778,2008-08-22,00:53:57
40.032536,116.401004,0,127,39682.0374884259,2008-08-22,00:53:59
40.032487,116.401261,0,128,39682.0375115741,2008-08-22,00:54:01
40.032427,116.401563,0,129,39682.0375347222,2008-08-22,00:54:03
40.032345,116.401883,0,128,39682.0375578704,2008-08-22,00:54:05
40.032238,116.402206,0,127,39682.0375810185,2008-08-22,00:54:07
40.032185,116.402336,0,127,39682.0376041667,2008-08-22,00:54:09
40.032142,116.402449,0,126,39682.0376273148,2008-08-22,00:54:11
40.032133,116.402474,0,126,39682.037650463,2008-08-22,00:54:13
40.032075,116.402672,0,126,39682.0376736111,2008-08-22,00:54:15
40.032028,116.402851,0,126,39682.0376967593,2008-08-22,00:54:17
40.03199,116.40298,0,126,39682.0377199074,2008-08-22,00:54:19
40.031942,116.403142,0,126,39682.0377430556,2008-08-22,00:54:21
40.031888,116.403326,0,126,39682.0377662037,2008-08-22,00:54:23
40.031834,116.403507,0,126,39682.0377893519,2008-08-22,00:54:25
40.031785,116.403714,0,126,39682.0378125,2008-08-22,00:54:27
40.031742,116.4039,0,126,39682.0378356481,2008-08-22,00:54:29
40.031719,116.403986,0,126,39682.0378587963,2008-08-22,00:54:31
40.031689,116.4041,0,126,39682.0378819444,2008-08-22,00:54:33
40.031627,116.404337,0,126,39682.0379050926,2008-08-22,00:54:35
40.031575,116.404524,0,126,39682.0379282407,2008-08-22,00:54:37
40.031525,116.404724,0,126,39682.0379513889,2008-08-22,00:54:39
40.031546,116.404713,0,126,39682.037974537,2008-08-22,00:54:41
40.031524,116.404857,0,127,39682.0379976852,2008-08-22,00:54:43
40.03147,116.405127,0,126,39682.0380208333,2008-08-22,00:54:45
40.031357,116.405598,0,126,39682.0380439815,2008-08-22,00:54:47
40.031242,116.406011,0,125,39682.0380671296,2008-08-22,00:54:49
40.031155,116.406292,0,125,39682.0380902778,2008-08-22,00:54:51
40.031117,116.406403,0,125,39682.0381134259,2008-08-22,00:54:53
40.03107,116.406527,0,124,39682.0381365741,2008-08-22,00:54:55
40.031008,116.406733,0,124,39682.0381597222,2008-08-22,00:54:57
40.030888,116.407116,0,123,39682.0381828704,2008-08-22,00:54:59
40.030837,116.407289,0,123,39682.0382060185,2008-08-22,00:55:01
40.030785,116.407484,0,123,39682.0382291667,2008-08-22,00:55:03
40.03074,116.407631,0,123,39682.0382523148,2008-08-22,00:55:05
40.030699,116.407759,0,124,39682.038275463,2008-08-22,00:55:07
40.030653,116.40791,0,125,39682.0382986111,2008-08-22,00:55:09
40.030661,116.407931,0,126,39682.0383217593,2008-08-22,00:55:11
40.03071,116.407838,0,127,39682.0383449074,2008-08-22,00:55:13
40.030766,116.407681,0,127,39682.0383680556,2008-08-22,00:55:15
40.030743,116.407806,0,128,39682.0383912037,2008-08-22,00:55:17
40.030679,116.408094,0,129,39682.0384143519,2008-08-22,00:55:19
40.030639,116.40826,0,129,39682.0384375,2008-08-22,00:55:21
40.030608,116.408439,0,130,39682.0384606481,2008-08-22,00:55:23
40.03056,116.408685,0,130,39682.0384837963,2008-08-22,00:55:25
40.030519,116.408903,0,130,39682.0385069444,2008-08-22,00:55:27
40.030492,116.409041,0,131,39682.0385300926,2008-08-22,00:55:29
40.030492,116.409026,0,131,39682.0385532407,2008-08-22,00:55:31
40.030507,116.408873,0,132,39682.0385763889,2008-08-22,00:55:33
40.030495,116.408764,0,132,39682.038599537,2008-08-22,00:55:35
40.03048,116.408725,0,133,39682.0386226852,2008-08-22,00:55:37
40.030482,116.408638,0,133,39682.0386458333,2008-08-22,00:55:39
40.030469,116.408622,0,133,39682.0386689815,2008-08-22,00:55:41
40.03051,116.408433,0,134,39682.0386921296,2008-08-22,00:55:43
40.030501,116.408488,0,134,39682.0387152778,2008-08-22,00:55:45
40.030486,116.408583,0,134,39682.0387384259,2008-08-22,00:55:47
40.030476,116.408661,0,135,39682.0387615741,2008-08-22,00:55:49
40.030517,116.408514,0,135,39682.0387847222,2008-08-22,00:55:51
40.030535,116.408399,0,135,39682.0388078704,2008-08-22,00:55:53
40.030521,116.408421,0,136,39682.0388310185,2008-08-22,00:55:55
40.030558,116.408338,0,136,39682.0388541667,2008-08-22,00:55:57
40.030654,116.408059,0,136,39682.0388773148,2008-08-22,00:55:59
40.030742,116.407729,0,136,39682.038900463,2008-08-22,00:56:01
40.030803,116.407486,0,136,39682.0389236111,2008-08-22,00:56:03
40.030816,116.407409,0,137,39682.0389467593,2008-08-22,00:56:05
40.030834,116.407276,0,137,39682.0389699074,2008-08-22,00:56:07
40.030916,116.406887,0,137,39682.0389930556,2008-08-22,00:56:09
40.030991,116.406554,0,137,39682.0390162037,2008-08-22,00:56:11
40.031008,116.406449,0,137,39682.0390393519,2008-08-22,00:56:13
40.031043,116.40634,0,138,39682.0390625,2008-08-22,00:56:15
40.03108,116.406248,0,138,39682.0390856481,2008-08-22,00:56:17
40.0311,116.406196,0,138,39682.0391087963,2008-08-22,00:56:19
40.031106,116.406223,0,139,39682.0391319444,2008-08-22,00:56:21
40.031102,116.406252,0,139,39682.0391550926,2008-08-22,00:56:23
40.031038,116.406549,0,140,39682.0391782407,2008-08-22,00:56:25
40.030967,116.406823,0,141,39682.0392013889,2008-08-22,00:56:27
40.030957,116.406838,0,141,39682.039224537,2008-08-22,00:56:29
40.030974,116.406737,0,141,39682.0392476852,2008-08-22,00:56:31
40.030999,116.406612,0,142,39682.0392708333,2008-08-22,00:56:33
40.031047,116.406439,0,142,39682.0392939815,2008-08-22,00:56:35
40.031064,116.406375,0,142,39682.0393171296,2008-08-22,00:56:37
40.03109,116.406214,0,143,39682.0393402778,2008-08-22,00:56:39
40.031153,116.405879,0,143,39682.0393634259,2008-08-22,00:56:41
40.031193,116.405661,0,143,39682.0393865741,2008-08-22,00:56:43
40.031187,116.405652,0,144,39682.0394097222,2008-08-22,00:56:45
40.031151,116.405769,0,144,39682.0394328704,2008-08-22,00:56:47
40.031116,116.405841,0,145,39682.0394560185,2008-08-22,00:56:49
40.031138,116.405745,0,145,39682.0394791667,2008-08-22,00:56:51
40.031163,116.405674,0,146,39682.0395023148,2008-08-22,00:56:53
40.031181,116.405667,0,146,39682.039525463,2008-08-22,00:56:55
40.031227,116.405616,0,146,39682.0395486111,2008-08-22,00:56:57
40.031295,116.405494,0,147,39682.0395717593,2008-08-22,00:56:59
40.031373,116.40534,0,147,39682.0395949074,2008-08-22,00:57:01
40.031384,116.405398,0,147,39682.0396180556,2008-08-22,00:57:03
40.03138,116.405472,0,148,39682.0396412037,2008-08-22,00:57:05
40.031367,116.405516,0,148,39682.0396643518,2008-08-22,00:57:07
40.031356,116.405509,0,149,39682.0396875,2008-08-22,00:57:09
40.031369,116.405139,0,150,39682.0397106481,2008-08-22,00:57:11
40.031371,116.404996,0,150,39682.0397337963,2008-08-22,00:57:13
40.031372,116.404882,0,150,39682.0397569444,2008-08-22,00:57:15
40.031361,116.404797,0,151,39682.0397800926,2008-08-22,00:57:17
40.031359,116.404691,0,151,39682.0398032407,2008-08-22,00:57:19
40.031356,116.404612,0,152,39682.0398263889,2008-08-22,00:57:21
40.031373,116.404494,0,152,39682.039849537,2008-08-22,00:57:23
40.031383,116.404446,0,153,39682.0398726852,2008-08-22,00:57:25
40.0314,116.404356,0,153,39682.0398958333,2008-08-22,00:57:27
40.03142,116.404262,0,154,39682.0399189815,2008-08-22,00:57:29
40.031391,116.404103,0,155,39682.0399421296,2008-08-22,00:57:31
40.031042,116.405262,0,159,39682.0399652778,2008-08-22,00:57:33
40.028461,116.415557,0,183,39682.0401273148,2008-08-22,00:57:47
40.028114,116.416781,0,185,39682.040150463,2008-08-22,00:57:49
40.027828,116.417732,0,187,39682.0401736111,2008-08-22,00:57:51
40.027587,116.418461,0,188,39682.0401967593,2008-08-22,00:57:53
40.02739,116.419091,0,189,39682.0402199074,2008-08-22,00:57:55
40.027123,116.419968,0,190,39682.0402430556,2008-08-22,00:57:57
40.027098,116.420036,0,190,39682.0402662037,2008-08-22,00:57:59
40.027055,116.420149,0,190,39682.0402893518,2008-08-22,00:58:01
40.026967,116.420425,0,190,39682.0403125,2008-08-22,00:58:03
40.026875,116.420667,0,191,39682.0403356481,2008-08-22,00:58:05
40.026782,116.420877,0,191,39682.0403587963,2008-08-22,00:58:07
40.026671,116.421151,0,191,39682.0403819444,2008-08-22,00:58:09
40.026477,116.421602,0,191,39682.0404050926,2008-08-22,00:58:11
40.026252,116.422203,0,192,39682.0404282407,2008-08-22,00:58:13
40.026002,116.422862,0,193,39682.0404513889,2008-08-22,00:58:15
40.025828,116.423358,0,193,39682.040474537,2008-08-22,00:58:17
40.025585,116.424084,0,194,39682.0404976852,2008-08-22,00:58:19
40.025322,116.424988,0,195,39682.0405208333,2008-08-22,00:58:21
40.025093,116.425742,0,196,39682.0405439815,2008-08-22,00:58:23
40.024931,116.426253,0,196,39682.0405671296,2008-08-22,00:58:25
40.024896,116.426371,0,197,39682.0405902778,2008-08-22,00:58:27
40.024874,116.426456,0,197,39682.0406134259,2008-08-22,00:58:29
40.024841,116.4266,0,197,39682.0406365741,2008-08-22,00:58:31
40.024884,116.426489,0,197,39682.0406597222,2008-08-22,00:58:33
40.0249,116.426439,0,197,39682.0406828704,2008-08-22,00:58:35
40.024951,116.426251,0,197,39682.0407060185,2008-08-22,00:58:37
40.024967,116.426097,0,198,39682.0407291667,2008-08-22,00:58:39
40.024973,116.425971,0,198,39682.0407523148,2008-08-22,00:58:41
40.024896,116.426104,0,198,39682.040775463,2008-08-22,00:58:43
40.02475,116.426523,0,199,39682.0407986111,2008-08-22,00:58:45
40.024629,116.426894,0,200,39682.0408217593,2008-08-22,00:58:47
40.024646,116.426992,0,201,39682.0408449074,2008-08-22,00:58:49
40.025434,116.426153,0,207,39682.0408912037,2008-08-22,00:58:53
40.025448,116.426122,0,211,39682.0409143518,2008-08-22,00:58:55
40.025536,116.425796,0,215,39682.0409375,2008-08-22,00:58:57
40.025692,116.425265,0,219,39682.0409606481,2008-08-22,00:58:59
40.02587,116.424577,0,225,39682.0409837963,2008-08-22,00:59:01
40.026032,116.424033,0,230,39682.0410069444,2008-08-22,00:59:03
40.026136,116.423723,0,234,39682.0410300926,2008-08-22,00:59:05
40.026186,116.423538,0,238,39682.0410532407,2008-08-22,00:59:07
40.0262,116.423517,0,242,39682.0410763889,2008-08-22,00:59:09
40.026224,116.423437,0,246,39682.041099537,2008-08-22,00:59:11
40.026241,116.423318,0,250,39682.0411226852,2008-08-22,00:59:13
40.026252,116.423256,0,254,39682.0411458333,2008-08-22,00:59:15
40.026268,116.423214,0,258,39682.0411689815,2008-08-22,00:59:17
40.026307,116.423094,0,264,39682.0411921296,2008-08-22,00:59:19
40.026389,116.422872,0,270,39682.0412152778,2008-08-22,00:59:21
40.026498,116.422539,0,277,39682.0412384259,2008-08-22,00:59:23
40.026701,116.421909,0,286,39682.0412615741,2008-08-22,00:59:25
40.026868,116.421352,0,296,39682.0412847222,2008-08-22,00:59:27
40.027054,116.420744,0,305,39682.0413078704,2008-08-22,00:59:29
40.027156,116.420399,0,308,39682.0413310185,2008-08-22,00:59:31
40.027166,116.420374,0,310,39682.0413541667,2008-08-22,00:59:33
40.027493,116.419208,0,316,39682.0413773148,2008-08-22,00:59:35
40.027669,116.418774,0,321,39682.041400463,2008-08-22,00:59:37
40.027834,116.418261,0,326,39682.0414236111,2008-08-22,00:59:39
40.027964,116.417826,0,331,39682.0414467593,2008-08-22,00:59:41
40.028088,116.417401,0,336,39682.0414699074,2008-08-22,00:59:43
40.028205,116.416887,0,342,39682.0414930556,2008-08-22,00:59:45
40.028345,116.416335,0,348,39682.0415162037,2008-08-22,00:59:47
40.028452,116.415891,0,352,39682.0415393518,2008-08-22,00:59:49
40.028525,116.415573,0,356,39682.0415625,2008-08-22,00:59:51
40.028598,116.415311,0,360,39682.0415856481,2008-08-22,00:59:53
40.02866,116.415071,0,364,39682.0416087963,2008-08-22,00:59:55
40.028682,116.414985,0,367,39682.0416319444,2008-08-22,00:59:57
40.02874,116.414763,0,370,39682.0416550926,2008-08-22,00:59:59
40.028798,116.414538,0,372,39682.0416782407,2008-08-22,01:00:01
40.028764,116.41462,0,373,39682.0417013889,2008-08-22,01:00:03
40.028761,116.414626,0,375,39682.041724537,2008-08-22,01:00:05
40.028806,116.414476,0,376,39682.0417476852,2008-08-22,01:00:07
40.028853,116.414311,0,378,39682.0417708333,2008-08-22,01:00:09
40.028898,116.414147,0,379,39682.0417939815,2008-08-22,01:00:11
40.028963,116.413909,0,381,39682.0418171296,2008-08-22,01:00:13
40.029095,116.413466,0,383,39682.0418402778,2008-08-22,01:00:15
40.029167,116.413214,0,385,39682.0418634259,2008-08-22,01:00:17
40.029141,116.413293,0,385,39682.0418865741,2008-08-22,01:00:19
40.029044,116.413623,0,386,39682.0419097222,2008-08-22,01:00:21
40.029033,116.413671,0,387,39682.0419328704,2008-08-22,01:00:23
40.029014,116.413747,0,393,39682.0419560185,2008-08-22,01:00:25
40.029055,116.413588,0,398,39682.0419791667,2008-08-22,01:00:27
40.029065,116.41356,0,403,39682.0420023148,2008-08-22,01:00:29
40.029089,116.413483,0,407,39682.042025463,2008-08-22,01:00:31
40.029148,116.413282,0,411,39682.0420486111,2008-08-22,01:00:33
40.029192,116.413148,0,415,39682.0420717593,2008-08-22,01:00:35
40.029259,116.412919,0,418,39682.0420949074,2008-08-22,01:00:37
40.029363,116.41262,0,422,39682.0421180556,2008-08-22,01:00:39
40.029524,116.412115,0,424,39682.0421412037,2008-08-22,01:00:41
40.029638,116.41172,0,427,39682.0421643518,2008-08-22,01:00:43
40.029656,116.411681,0,430,39682.0421875,2008-08-22,01:00:45
40.029688,116.411608,0,436,39682.0422106481,2008-08-22,01:00:47
40.029744,116.411512,0,442,39682.0422337963,2008-08-22,01:00:49
40.029789,116.411422,0,447,39682.0422569444,2008-08-22,01:00:51
40.029822,116.411351,0,450,39682.0422800926,2008-08-22,01:00:53
40.029885,116.41117,0,452,39682.0423032407,2008-08-22,01:00:55
40.029963,116.410922,0,455,39682.0423263889,2008-08-22,01:00:57
40.030041,116.410688,0,458,39682.042349537,2008-08-22,01:00:59
40.030145,116.410345,0,460,39682.0423726852,2008-08-22,01:01:01
40.030331,116.409769,0,458,39682.0423958333,2008-08-22,01:01:03
40.030363,116.409666,0,461,39682.0424189815,2008-08-22,01:01:05
40.030384,116.409559,0,464,39682.0424421296,2008-08-22,01:01:07
40.030413,116.409418,0,459,39682.0424652778,2008-08-22,01:01:09
40.030363,116.409607,0,462,39682.0424884259,2008-08-22,01:01:11
40.030341,116.409669,0,460,39682.0425115741,2008-08-22,01:01:13
40.030394,116.409447,0,452,39682.0425347222,2008-08-22,01:01:15
40.030432,116.409243,0,445,39682.0425578704,2008-08-22,01:01:17
40.03046,116.409071,0,438,39682.0425810185,2008-08-22,01:01:19
40.030482,116.40896,0,432,39682.0426041667,2008-08-22,01:01:21
40.030516,116.408832,0,425,39682.0426273148,2008-08-22,01:01:23
40.030551,116.408707,0,419,39682.042650463,2008-08-22,01:01:25
40.030591,116.408574,0,413,39682.0426736111,2008-08-22,01:01:27
40.030612,116.408541,0,408,39682.0426967593,2008-08-22,01:01:29
40.030604,116.408486,0,403,39682.0427199074,2008-08-22,01:01:31
40.030534,116.408649,0,399,39682.0427430556,2008-08-22,01:01:33
40.030371,116.409036,0,396,39682.0427662037,2008-08-22,01:01:35
40.030316,116.409161,0,391,39682.0427893519,2008-08-22,01:01:37
