# Supplementary material for: Research on differential privacy protection method based on user tendency
Source: PLoS One. 2023 Oct 26;18(10):e0288823. doi: 10.1371/journal.pone.0288823 (PMC10602288; doi:10.1371/journal.pone.0288823)
Supplement: S3 Data — (ZIP) [file pone.0288823.s003.zip › Data 5-3/052/Trajectory/20080822085236.plt]

Geolife trajectory
WGS 84
Altitude is in Feet
Reserved 3
0,2,255,My Track,0,0,2,8421376
0
40.015385,116.410837,0,492,39682.3698611111,2008-08-22,08:52:36
40.015344,116.410844,0,492,39682.3698842593,2008-08-22,08:52:38
40.01532,116.410805,0,493,39682.3699074074,2008-08-22,08:52:40
40.015294,116.410784,0,493,39682.3699305556,2008-08-22,08:52:42
40.015272,116.410775,0,494,39682.3699537037,2008-08-22,08:52:44
40.015279,116.410766,0,494,39682.3699768518,2008-08-22,08:52:46
40.015262,116.410788,0,494,39682.37,2008-08-22,08:52:48
40.015271,116.410798,0,495,39682.3700231481,2008-08-22,08:52:50
40.015265,116.410809,0,495,39682.3700462963,2008-08-22,08:52:52
40.015255,116.410824,0,496,39682.3700694444,2008-08-22,08:52:54
40.015251,116.410814,0,497,39682.3700925926,2008-08-22,08:52:56
40.015228,116.410802,0,499,39682.3701157407,2008-08-22,08:52:58
40.015187,116.410796,0,500,39682.3701388889,2008-08-22,08:53:00
40.015149,116.410789,0,501,39682.370162037,2008-08-22,08:53:02
40.015126,116.410774,0,502,39682.3701851852,2008-08-22,08:53:04
40.0151,116.410771,0,497,39682.3702083333,2008-08-22,08:53:06
40.015098,116.410779,0,498,39682.3702314815,2008-08-22,08:53:08
40.015093,116.410794,0,499,39682.3702546296,2008-08-22,08:53:10
40.015061,116.410798,0,500,39682.3702777778,2008-08-22,08:53:12
40.015,116.41082,0,501,39682.3703009259,2008-08-22,08:53:14
40.014937,116.410801,0,502,39682.3703240741,2008-08-22,08:53:16
40.014849,116.41078,0,503,39682.3703472222,2008-08-22,08:53:18
40.01472,116.410764,0,504,39682.3703703704,2008-08-22,08:53:20
40.014586,116.410726,0,505,39682.3703935185,2008-08-22,08:53:22
40.014411,116.410703,0,506,39682.3704166667,2008-08-22,08:53:24
40.014216,116.410671,0,507,39682.3704398148,2008-08-22,08:53:26
40.014019,116.410619,0,508,39682.370462963,2008-08-22,08:53:28
40.013815,116.410555,0,510,39682.3704861111,2008-08-22,08:53:30
40.013576,116.41051,0,511,39682.3705092593,2008-08-22,08:53:32
40.013346,116.410451,0,513,39682.3705324074,2008-08-22,08:53:34
40.01311,116.410395,0,515,39682.3705555556,2008-08-22,08:53:36
40.012869,116.410344,0,517,39682.3705787037,2008-08-22,08:53:38
40.012614,116.410304,0,518,39682.3706018519,2008-08-22,08:53:40
40.012343,116.410261,0,519,39682.370625,2008-08-22,08:53:42
40.01207,116.410221,0,521,39682.3706481481,2008-08-22,08:53:44
40.011801,116.410181,0,522,39682.3706712963,2008-08-22,08:53:46
40.011539,116.410144,0,522,39682.3706944444,2008-08-22,08:53:48
40.011301,116.410094,0,524,39682.3707175926,2008-08-22,08:53:50
40.011041,116.410055,0,525,39682.3707407407,2008-08-22,08:53:52
40.010783,116.410033,0,526,39682.3707638889,2008-08-22,08:53:54
40.010513,116.410023,0,527,39682.370787037,2008-08-22,08:53:56
40.010256,116.410006,0,528,39682.3708101852,2008-08-22,08:53:58
40.00999,116.409997,0,530,39682.3708333333,2008-08-22,08:54:00
40.009729,116.409993,0,531,39682.3708564815,2008-08-22,08:54:02
40.009473,116.409996,0,532,39682.3708796296,2008-08-22,08:54:04
40.008938,116.409734,0,9,39682.3709027778,2008-08-22,08:54:06
40.008687,116.409735,0,9,39682.3709259259,2008-08-22,08:54:08
40.008476,116.409767,0,11,39682.3709490741,2008-08-22,08:54:10
40.008298,116.409791,0,12,39682.3709722222,2008-08-22,08:54:12
40.00817,116.409805,0,13,39682.3709953704,2008-08-22,08:54:14
40.00808,116.409821,0,13,39682.3710185185,2008-08-22,08:54:16
40.008012,116.409832,0,15,39682.3710416667,2008-08-22,08:54:18
40.007981,116.409803,0,15,39682.3710648148,2008-08-22,08:54:20
40.007954,116.409767,0,16,39682.371087963,2008-08-22,08:54:22
40.007944,116.409655,0,16,39682.3711111111,2008-08-22,08:54:24
40.007963,116.409482,0,17,39682.3711342593,2008-08-22,08:54:26
40.007983,116.409293,0,18,39682.3711574074,2008-08-22,08:54:28
40.007994,116.409104,0,18,39682.3711805556,2008-08-22,08:54:30
40.007997,116.408933,0,20,39682.3712037037,2008-08-22,08:54:32
40.008025,116.408754,0,23,39682.3712268519,2008-08-22,08:54:34
40.00804,116.40863,0,25,39682.37125,2008-08-22,08:54:36
40.008032,116.408592,0,28,39682.3712731482,2008-08-22,08:54:38
40.008025,116.40859,0,29,39682.3712962963,2008-08-22,08:54:40
40.008026,116.408592,0,30,39682.3713194444,2008-08-22,08:54:42
40.008026,116.408595,0,31,39682.3713425926,2008-08-22,08:54:44
40.008023,116.408596,0,31,39682.3713657407,2008-08-22,08:54:46
40.008018,116.408594,0,31,39682.3713888889,2008-08-22,08:54:48
40.008011,116.408585,0,31,39682.371412037,2008-08-22,08:54:50
40.008005,116.408568,0,32,39682.3714351852,2008-08-22,08:54:52
40.007987,116.408505,0,34,39682.3714583333,2008-08-22,08:54:54
40.007989,116.408396,0,36,39682.3714814815,2008-08-22,08:54:56
40.007978,116.408232,0,38,39682.3715046296,2008-08-22,08:54:58
40.008008,116.407972,0,39,39682.3715277778,2008-08-22,08:55:00
40.008013,116.407723,0,41,39682.3715509259,2008-08-22,08:55:02
40.00801,116.407442,0,42,39682.3715740741,2008-08-22,08:55:04
40.008023,116.407146,0,44,39682.3715972222,2008-08-22,08:55:06
40.008025,116.40686,0,46,39682.3716203704,2008-08-22,08:55:08
40.008002,116.406507,0,47,39682.3716435185,2008-08-22,08:55:10
40.007987,116.406166,0,49,39682.3716666667,2008-08-22,08:55:12
40.007986,116.405826,0,50,39682.3716898148,2008-08-22,08:55:14
40.007985,116.405474,0,52,39682.371712963,2008-08-22,08:55:16
40.008003,116.405124,0,54,39682.3717361111,2008-08-22,08:55:18
40.008004,116.404769,0,56,39682.3717592593,2008-08-22,08:55:20
40.008014,116.404436,0,58,39682.3717824074,2008-08-22,08:55:22
40.008022,116.404119,0,59,39682.3718055556,2008-08-22,08:55:24
40.008017,116.403832,0,61,39682.3718287037,2008-08-22,08:55:26
40.008012,116.403574,0,61,39682.3718518519,2008-08-22,08:55:28
40.008016,116.403351,0,62,39682.371875,2008-08-22,08:55:30
40.008019,116.403174,0,61,39682.3718981481,2008-08-22,08:55:32
40.008025,116.403066,0,63,39682.3719212963,2008-08-22,08:55:34
40.00803,116.402989,0,64,39682.3719444444,2008-08-22,08:55:36
40.008015,116.402934,0,65,39682.3719675926,2008-08-22,08:55:38
40.007997,116.402888,0,67,39682.3719907407,2008-08-22,08:55:40
40.007975,116.402863,0,69,39682.3720138889,2008-08-22,08:55:42
40.00796,116.402863,0,71,39682.372037037,2008-08-22,08:55:44
40.007949,116.402855,0,71,39682.3720601852,2008-08-22,08:55:46
40.007949,116.402852,0,70,39682.3720833333,2008-08-22,08:55:48
40.007949,116.402852,0,70,39682.3721064815,2008-08-22,08:55:50
40.007947,116.402849,0,70,39682.3721296296,2008-08-22,08:55:52
40.007942,116.402816,0,71,39682.3721527778,2008-08-22,08:55:54
40.007913,116.402744,0,71,39682.3721759259,2008-08-22,08:55:56
40.007935,116.402613,0,71,39682.3721990741,2008-08-22,08:55:58
40.007947,116.402465,0,72,39682.3722222222,2008-08-22,08:56:00
40.007991,116.402269,0,73,39682.3722453704,2008-08-22,08:56:02
40.007978,116.402089,0,75,39682.3722685185,2008-08-22,08:56:04
40.007971,116.401939,0,77,39682.3722916667,2008-08-22,08:56:06
40.007935,116.40178,0,77,39682.3723148148,2008-08-22,08:56:08
40.007876,116.401659,0,78,39682.372337963,2008-08-22,08:56:10
40.007785,116.401582,0,80,39682.3723611111,2008-08-22,08:56:12
40.007655,116.401543,0,81,39682.3723842593,2008-08-22,08:56:14
40.007498,116.401533,0,80,39682.3724074074,2008-08-22,08:56:16
40.007335,116.401529,0,78,39682.3724305556,2008-08-22,08:56:18
40.007136,116.401558,0,82,39682.3724537037,2008-08-22,08:56:20
40.006971,116.401556,0,82,39682.3724768519,2008-08-22,08:56:22
40.006797,116.401537,0,85,39682.3725,2008-08-22,08:56:24
40.006636,116.401554,0,83,39682.3725231481,2008-08-22,08:56:26
40.006453,116.401564,0,81,39682.3725462963,2008-08-22,08:56:28
40.006278,116.401552,0,80,39682.3725694444,2008-08-22,08:56:30
40.006111,116.401546,0,81,39682.3725925926,2008-08-22,08:56:32
40.005943,116.401563,0,83,39682.3726157407,2008-08-22,08:56:34
40.005768,116.401584,0,85,39682.3726388889,2008-08-22,08:56:36
40.005645,116.401539,0,88,39682.372662037,2008-08-22,08:56:38
40.005574,116.401581,0,90,39682.3726851852,2008-08-22,08:56:40
40.005542,116.401611,0,92,39682.3727083333,2008-08-22,08:56:42
40.005549,116.401605,0,94,39682.3727314815,2008-08-22,08:56:44
40.005556,116.401604,0,97,39682.3727546296,2008-08-22,08:56:46
40.005556,116.401596,0,98,39682.3727777778,2008-08-22,08:56:48
40.005557,116.401593,0,98,39682.3728009259,2008-08-22,08:56:50
40.005557,116.401589,0,99,39682.3728240741,2008-08-22,08:56:52
40.005555,116.401584,0,99,39682.3728472222,2008-08-22,08:56:54
40.00555,116.401574,0,99,39682.3728703704,2008-08-22,08:56:56
40.005502,116.401593,0,99,39682.3728935185,2008-08-22,08:56:58
40.005428,116.40162,0,103,39682.3729166667,2008-08-22,08:57:00
40.005338,116.401653,0,105,39682.3729398148,2008-08-22,08:57:02
40.005265,116.401638,0,108,39682.372962963,2008-08-22,08:57:04
40.005222,116.401598,0,109,39682.3729861111,2008-08-22,08:57:06
40.005071,116.401701,0,117,39682.3730092593,2008-08-22,08:57:08
40.004982,116.401714,0,119,39682.3730324074,2008-08-22,08:57:10
40.004854,116.401757,0,123,39682.3730555556,2008-08-22,08:57:12
40.004737,116.401733,0,124,39682.3730787037,2008-08-22,08:57:14
40.004579,116.401743,0,123,39682.3731018519,2008-08-22,08:57:16
40.004428,116.401734,0,127,39682.373125,2008-08-22,08:57:18
40.004296,116.401754,0,127,39682.3731481481,2008-08-22,08:57:20
40.004203,116.401664,0,126,39682.3731712963,2008-08-22,08:57:22
40.004076,116.401645,0,127,39682.3731944444,2008-08-22,08:57:24
40.003974,116.401612,0,125,39682.3732175926,2008-08-22,08:57:26
40.00389,116.401576,0,125,39682.3732407407,2008-08-22,08:57:28
40.003826,116.401563,0,124,39682.3732638889,2008-08-22,08:57:30
40.003778,116.401568,0,125,39682.373287037,2008-08-22,08:57:32
40.003758,116.401563,0,125,39682.3733101852,2008-08-22,08:57:34
40.003755,116.401568,0,126,39682.3733333333,2008-08-22,08:57:36
40.003746,116.401558,0,126,39682.3733564815,2008-08-22,08:57:38
40.003743,116.401558,0,126,39682.3733796296,2008-08-22,08:57:40
40.00374,116.40156,0,126,39682.3734027778,2008-08-22,08:57:42
40.003738,116.401562,0,126,39682.3734259259,2008-08-22,08:57:44
40.003739,116.401565,0,126,39682.3734490741,2008-08-22,08:57:46
40.003742,116.401567,0,126,39682.3734722222,2008-08-22,08:57:48
40.003741,116.401569,0,126,39682.3734953704,2008-08-22,08:57:50
40.003731,116.401568,0,126,39682.3735185185,2008-08-22,08:57:52
40.00368,116.401577,0,126,39682.3735416667,2008-08-22,08:57:54
40.003573,116.401668,0,131,39682.3735648148,2008-08-22,08:57:56
40.003493,116.40171,0,133,39682.373587963,2008-08-22,08:57:58
40.003448,116.40173,0,134,39682.3736111111,2008-08-22,08:58:00
40.003446,116.401757,0,137,39682.3736342593,2008-08-22,08:58:02
40.003467,116.401751,0,141,39682.3736574074,2008-08-22,08:58:04
40.003478,116.401727,0,142,39682.3736805556,2008-08-22,08:58:06
40.003484,116.401711,0,143,39682.3737037037,2008-08-22,08:58:08
40.003493,116.401703,0,144,39682.3737268519,2008-08-22,08:58:10
40.003506,116.401693,0,145,39682.37375,2008-08-22,08:58:12
40.003527,116.401681,0,146,39682.3737731481,2008-08-22,08:58:14
40.003528,116.401694,0,147,39682.3737962963,2008-08-22,08:58:16
40.003516,116.401707,0,146,39682.3738194444,2008-08-22,08:58:18
40.003489,116.401718,0,147,39682.3738425926,2008-08-22,08:58:20
40.003438,116.401717,0,148,39682.3738657407,2008-08-22,08:58:22
40.003364,116.40173,0,150,39682.3738888889,2008-08-22,08:58:24
40.003269,116.401777,0,151,39682.373912037,2008-08-22,08:58:26
40.003171,116.401845,0,152,39682.3739351852,2008-08-22,08:58:28
40.003063,116.401917,0,154,39682.3739583333,2008-08-22,08:58:30
40.002959,116.401975,0,156,39682.3739814815,2008-08-22,08:58:32
40.002844,116.402017,0,158,39682.3740046296,2008-08-22,08:58:34
40.002756,116.402024,0,160,39682.3740277778,2008-08-22,08:58:36
40.002648,116.401946,0,161,39682.3740509259,2008-08-22,08:58:38
40.002542,116.401775,0,162,39682.3740740741,2008-08-22,08:58:40
40.002469,116.40171,0,163,39682.3740972222,2008-08-22,08:58:42
40.002443,116.401698,0,164,39682.3741203704,2008-08-22,08:58:44
40.002429,116.401687,0,165,39682.3741435185,2008-08-22,08:58:46
40.002423,116.401685,0,165,39682.3741666667,2008-08-22,08:58:48
40.002426,116.401678,0,166,39682.3741898148,2008-08-22,08:58:50
40.002434,116.401667,0,166,39682.374212963,2008-08-22,08:58:52
40.002441,116.401658,0,166,39682.3742361111,2008-08-22,08:58:54
40.00244,116.401651,0,167,39682.3742592593,2008-08-22,08:58:56
40.002443,116.401646,0,167,39682.3742824074,2008-08-22,08:58:58
40.002444,116.401639,0,167,39682.3743055556,2008-08-22,08:59:00
40.002442,116.401631,0,167,39682.3743287037,2008-08-22,08:59:02
40.002431,116.401631,0,168,39682.3743518519,2008-08-22,08:59:04
40.002426,116.401633,0,168,39682.374375,2008-08-22,08:59:06
40.002425,116.401627,0,168,39682.3743981481,2008-08-22,08:59:08
40.002429,116.401623,0,168,39682.3744212963,2008-08-22,08:59:10
40.002433,116.401621,0,168,39682.3744444444,2008-08-22,08:59:12
40.002434,116.401618,0,169,39682.3744675926,2008-08-22,08:59:14
40.002436,116.401613,0,169,39682.3744907407,2008-08-22,08:59:16
40.002437,116.401607,0,169,39682.3745138889,2008-08-22,08:59:18
40.00244,116.401605,0,169,39682.374537037,2008-08-22,08:59:20
40.002444,116.4016,0,169,39682.3745601852,2008-08-22,08:59:22
40.002446,116.401596,0,169,39682.3745833333,2008-08-22,08:59:24
40.002449,116.401587,0,169,39682.3746064815,2008-08-22,08:59:26
40.002453,116.40158,0,169,39682.3746296296,2008-08-22,08:59:28
40.002452,116.401574,0,169,39682.3746527778,2008-08-22,08:59:30
40.002446,116.401578,0,169,39682.3746759259,2008-08-22,08:59:32
40.002444,116.401588,0,170,39682.3746990741,2008-08-22,08:59:34
40.002439,116.401598,0,170,39682.3747222222,2008-08-22,08:59:36
40.002432,116.4016,0,170,39682.3747453704,2008-08-22,08:59:38
40.00241,116.40161,0,170,39682.3747685185,2008-08-22,08:59:40
40.002372,116.401595,0,170,39682.3747916667,2008-08-22,08:59:42
40.002285,116.401601,0,169,39682.3748148148,2008-08-22,08:59:44
40.00217,116.401599,0,169,39682.374837963,2008-08-22,08:59:46
40.002044,116.401606,0,168,39682.3748611111,2008-08-22,08:59:48
40.001909,116.401609,0,168,39682.3748842593,2008-08-22,08:59:50
40.001775,116.401596,0,168,39682.3749074074,2008-08-22,08:59:52
40.001665,116.401578,0,167,39682.3749305556,2008-08-22,08:59:54
40.001556,116.401542,0,166,39682.3749537037,2008-08-22,08:59:56
40.001441,116.401487,0,167,39682.3749768519,2008-08-22,08:59:58
40.0013,116.401462,0,170,39682.375,2008-08-22,09:00:00
40.00115,116.401626,0,171,39682.3750231481,2008-08-22,09:00:02
40.001047,116.401688,0,171,39682.3750462963,2008-08-22,09:00:04
40.000921,116.401666,0,173,39682.3750694444,2008-08-22,09:00:06
40.000787,116.401643,0,174,39682.3750925926,2008-08-22,09:00:08
40.000648,116.401474,0,179,39682.3751157407,2008-08-22,09:00:10
40.000487,116.401373,0,181,39682.3751388889,2008-08-22,09:00:12
40.00039,116.401346,0,183,39682.375162037,2008-08-22,09:00:14
40.000361,116.401354,0,185,39682.3751851852,2008-08-22,09:00:16
40.00033,116.401338,0,186,39682.3752083333,2008-08-22,09:00:18
40.000317,116.40134,0,187,39682.3752314815,2008-08-22,09:00:20
40.000155,116.401219,0,190,39682.3752546296,2008-08-22,09:00:22
40.000101,116.401281,0,193,39682.3752777778,2008-08-22,09:00:24
40.000107,116.401252,0,201,39682.3753009259,2008-08-22,09:00:26
40.000108,116.401198,0,205,39682.3753240741,2008-08-22,09:00:28
39.999995,116.401307,0,213,39682.3753472222,2008-08-22,09:00:30
39.999989,116.401315,0,214,39682.3753703704,2008-08-22,09:00:32
39.99987,116.401444,0,219,39682.3753935185,2008-08-22,09:00:34
39.999841,116.401454,0,222,39682.3754166667,2008-08-22,09:00:36
39.999824,116.401508,0,226,39682.3754398148,2008-08-22,09:00:38
39.999776,116.401585,0,231,39682.375462963,2008-08-22,09:00:40
39.999762,116.401633,0,238,39682.3754861111,2008-08-22,09:00:42
39.999734,116.401642,0,243,39682.3755092593,2008-08-22,09:00:44
39.999673,116.401612,0,247,39682.3755324074,2008-08-22,09:00:46
39.999577,116.401567,0,250,39682.3755555556,2008-08-22,09:00:48
39.999471,116.401518,0,253,39682.3755787037,2008-08-22,09:00:50
39.99933,116.401491,0,256,39682.3756018518,2008-08-22,09:00:52
39.99914,116.401468,0,259,39682.375625,2008-08-22,09:00:54
39.998975,116.401465,0,260,39682.3756481481,2008-08-22,09:00:56
39.998827,116.401527,0,260,39682.3756712963,2008-08-22,09:00:58
39.998693,116.401592,0,261,39682.3756944444,2008-08-22,09:01:00
39.998586,116.401631,0,261,39682.3757175926,2008-08-22,09:01:02
39.998498,116.401621,0,263,39682.3757407407,2008-08-22,09:01:04
39.998398,116.401694,0,266,39682.3757638889,2008-08-22,09:01:06
39.998375,116.401704,0,266,39682.375787037,2008-08-22,09:01:08
39.998358,116.401726,0,266,39682.3758101852,2008-08-22,09:01:10
39.998362,116.401738,0,266,39682.3758333333,2008-08-22,09:01:12
39.998362,116.401746,0,266,39682.3758564815,2008-08-22,09:01:14
39.998361,116.401749,0,265,39682.3758796296,2008-08-22,09:01:16
39.998354,116.401756,0,265,39682.3759027778,2008-08-22,09:01:18
39.998347,116.40176,0,264,39682.3759259259,2008-08-22,09:01:20
39.998341,116.401765,0,264,39682.3759490741,2008-08-22,09:01:22
39.998327,116.401774,0,264,39682.3759722222,2008-08-22,09:01:24
39.998324,116.401769,0,265,39682.3759953704,2008-08-22,09:01:26
39.998328,116.401772,0,265,39682.3760185185,2008-08-22,09:01:28
39.998333,116.401775,0,265,39682.3760416667,2008-08-22,09:01:30
39.998337,116.401775,0,266,39682.3760648148,2008-08-22,09:01:32
39.998341,116.401772,0,266,39682.376087963,2008-08-22,09:01:34
39.99834,116.401769,0,267,39682.3761111111,2008-08-22,09:01:36
39.998336,116.401769,0,267,39682.3761342593,2008-08-22,09:01:38
39.998327,116.401771,0,267,39682.3761574074,2008-08-22,09:01:40
39.998318,116.401772,0,268,39682.3761805556,2008-08-22,09:01:42
39.998311,116.401768,0,268,39682.3762037037,2008-08-22,09:01:44
39.998309,116.401757,0,269,39682.3762268518,2008-08-22,09:01:46
39.99831,116.40175,0,269,39682.37625,2008-08-22,09:01:48
39.998314,116.401745,0,270,39682.3762731481,2008-08-22,09:01:50
39.998316,116.401738,0,270,39682.3762962963,2008-08-22,09:01:52
39.998319,116.401729,0,271,39682.3763194444,2008-08-22,09:01:54
39.998321,116.401717,0,271,39682.3763425926,2008-08-22,09:01:56
39.998323,116.401704,0,272,39682.3763657407,2008-08-22,09:01:58
39.998324,116.401691,0,272,39682.3763888889,2008-08-22,09:02:00
39.998326,116.401676,0,273,39682.376412037,2008-08-22,09:02:02
39.998327,116.401666,0,273,39682.3764351852,2008-08-22,09:02:04
39.998329,116.401662,0,274,39682.3764583333,2008-08-22,09:02:06
39.998331,116.401657,0,274,39682.3764814815,2008-08-22,09:02:08
39.998336,116.401653,0,275,39682.3765046296,2008-08-22,09:02:10
39.998341,116.401652,0,275,39682.3765277778,2008-08-22,09:02:12
39.998342,116.401655,0,276,39682.3765509259,2008-08-22,09:02:14
39.998339,116.401657,0,276,39682.3765740741,2008-08-22,09:02:16
39.99833,116.401659,0,276,39682.3765972222,2008-08-22,09:02:18
39.998304,116.401665,0,280,39682.3766203704,2008-08-22,09:02:20
39.998253,116.401668,0,284,39682.3766435185,2008-08-22,09:02:22
39.998192,116.401672,0,286,39682.3766666667,2008-08-22,09:02:24
39.998114,116.401682,0,286,39682.3766898148,2008-08-22,09:02:26
39.998018,116.401687,0,285,39682.376712963,2008-08-22,09:02:28
39.997898,116.40171,0,288,39682.3767361111,2008-08-22,09:02:30
39.997786,116.401719,0,290,39682.3767592593,2008-08-22,09:02:32
39.997657,116.401727,0,296,39682.3767824074,2008-08-22,09:02:34
39.997589,116.401748,0,292,39682.3768055556,2008-08-22,09:02:36
39.997531,116.401737,0,291,39682.3768287037,2008-08-22,09:02:38
39.997486,116.401733,0,288,39682.3768518518,2008-08-22,09:02:40
39.997437,116.401717,0,286,39682.376875,2008-08-22,09:02:42
39.997382,116.401695,0,286,39682.3768981481,2008-08-22,09:02:44
39.997319,116.401704,0,286,39682.3769212963,2008-08-22,09:02:46
39.997255,116.401705,0,288,39682.3769444444,2008-08-22,09:02:48
39.997192,116.401708,0,285,39682.3769675926,2008-08-22,09:02:50
39.997153,116.401715,0,277,39682.3769907407,2008-08-22,09:02:52
39.997124,116.401701,0,272,39682.3770138889,2008-08-22,09:02:54
39.997089,116.401715,0,272,39682.377037037,2008-08-22,09:02:56
39.997052,116.401735,0,272,39682.3770601852,2008-08-22,09:02:58
39.997031,116.401735,0,268,39682.3770833333,2008-08-22,09:03:00
39.997022,116.401731,0,267,39682.3771064815,2008-08-22,09:03:02
39.997004,116.40172,0,260,39682.3771296296,2008-08-22,09:03:04
39.996976,116.401725,0,253,39682.3771527778,2008-08-22,09:03:06
39.996945,116.401721,0,246,39682.3771759259,2008-08-22,09:03:08
39.996932,116.401727,0,241,39682.3771990741,2008-08-22,09:03:10
39.996938,116.401716,0,243,39682.3772222222,2008-08-22,09:03:12
39.996944,116.401687,0,247,39682.3772453704,2008-08-22,09:03:14
39.996947,116.401662,0,242,39682.3772685185,2008-08-22,09:03:16
39.99695,116.401653,0,241,39682.3772916667,2008-08-22,09:03:18
39.996946,116.401649,0,242,39682.3773148148,2008-08-22,09:03:20
39.996945,116.401642,0,240,39682.377337963,2008-08-22,09:03:22
39.996941,116.401639,0,240,39682.3773611111,2008-08-22,09:03:24
39.996915,116.401631,0,238,39682.3773842593,2008-08-22,09:03:26
39.996873,116.401622,0,236,39682.3774074074,2008-08-22,09:03:28
39.996812,116.40159,0,236,39682.3774305556,2008-08-22,09:03:30
39.996754,116.401564,0,234,39682.3774537037,2008-08-22,09:03:32
39.996707,116.40156,0,233,39682.3774768518,2008-08-22,09:03:34
39.996655,116.401581,0,234,39682.3775,2008-08-22,09:03:36
39.996628,116.401579,0,235,39682.3775231481,2008-08-22,09:03:38
39.996589,116.40158,0,235,39682.3775462963,2008-08-22,09:03:40
39.996536,116.401581,0,235,39682.3775694444,2008-08-22,09:03:42
39.99647,116.401599,0,235,39682.3775925926,2008-08-22,09:03:44
39.996403,116.401628,0,234,39682.3776157407,2008-08-22,09:03:46
39.996336,116.401634,0,237,39682.3776388889,2008-08-22,09:03:48
39.996286,116.401638,0,236,39682.377662037,2008-08-22,09:03:50
39.996243,116.401626,0,233,39682.3776851852,2008-08-22,09:03:52
39.996231,116.401622,0,234,39682.3777083333,2008-08-22,09:03:54
39.996223,116.40162,0,234,39682.3777314815,2008-08-22,09:03:56
39.996212,116.401619,0,234,39682.3777546296,2008-08-22,09:03:58
39.996202,116.401626,0,235,39682.3777777778,2008-08-22,09:04:00
39.996201,116.401637,0,235,39682.3778009259,2008-08-22,09:04:02
39.996208,116.401636,0,235,39682.3778240741,2008-08-22,09:04:04
39.996207,116.401638,0,235,39682.3778472222,2008-08-22,09:04:06
39.996182,116.401609,0,234,39682.3778703704,2008-08-22,09:04:08
39.996147,116.401582,0,233,39682.3778935185,2008-08-22,09:04:10
39.996108,116.401562,0,234,39682.3779166667,2008-08-22,09:04:12
39.996022,116.401543,0,234,39682.3779398148,2008-08-22,09:04:14
39.995902,116.401521,0,233,39682.377962963,2008-08-22,09:04:16
39.99579,116.401494,0,233,39682.3779861111,2008-08-22,09:04:18
39.995663,116.401465,0,232,39682.3780092593,2008-08-22,09:04:20
39.995533,116.401461,0,232,39682.3780324074,2008-08-22,09:04:22
39.995398,116.401447,0,234,39682.3780555556,2008-08-22,09:04:24
39.995261,116.401432,0,236,39682.3780787037,2008-08-22,09:04:26
39.995166,116.401413,0,236,39682.3781018518,2008-08-22,09:04:28
39.995099,116.40142,0,236,39682.378125,2008-08-22,09:04:30
39.995052,116.401426,0,234,39682.3781481481,2008-08-22,09:04:32
39.99502,116.401435,0,234,39682.3781712963,2008-08-22,09:04:34
39.995006,116.40144,0,233,39682.3781944444,2008-08-22,09:04:36
39.995,116.401434,0,232,39682.3782175926,2008-08-22,09:04:38
39.994991,116.401427,0,231,39682.3782407407,2008-08-22,09:04:40
39.994848,116.401649,0,217,39682.3794675926,2008-08-22,09:06:26
39.994795,116.401695,0,214,39682.3794907407,2008-08-22,09:06:28
39.994755,116.401713,0,208,39682.3795138889,2008-08-22,09:06:30
39.994775,116.401668,0,201,39682.379537037,2008-08-22,09:06:32
39.994797,116.40164,0,198,39682.3795601852,2008-08-22,09:06:34
39.994816,116.40161,0,198,39682.3795833333,2008-08-22,09:06:36
39.994833,116.401579,0,198,39682.3796064815,2008-08-22,09:06:38
39.994858,116.401563,0,198,39682.3796296296,2008-08-22,09:06:40
39.994859,116.40156,0,196,39682.3796527778,2008-08-22,09:06:42
39.99486,116.401544,0,195,39682.3796759259,2008-08-22,09:06:44
39.994838,116.401539,0,193,39682.3796990741,2008-08-22,09:06:46
39.994798,116.401523,0,193,39682.3797222222,2008-08-22,09:06:48
39.994752,116.401503,0,194,39682.3797453704,2008-08-22,09:06:50
39.994662,116.401508,0,192,39682.3797685185,2008-08-22,09:06:52
39.994568,116.401535,0,191,39682.3797916667,2008-08-22,09:06:54
39.994495,116.401531,0,196,39682.3798148148,2008-08-22,09:06:56
39.99445,116.401527,0,199,39682.379837963,2008-08-22,09:06:58
39.994409,116.401514,0,200,39682.3798611111,2008-08-22,09:07:00
39.994348,116.401492,0,202,39682.3798842593,2008-08-22,09:07:02
39.994297,116.401477,0,203,39682.3799074074,2008-08-22,09:07:04
39.994231,116.401454,0,201,39682.3799305556,2008-08-22,09:07:06
39.994172,116.401434,0,199,39682.3799537037,2008-08-22,09:07:08
39.994086,116.401422,0,197,39682.3799768519,2008-08-22,09:07:10
39.993989,116.401402,0,194,39682.38,2008-08-22,09:07:12
39.993908,116.401393,0,194,39682.3800231481,2008-08-22,09:07:14
39.993815,116.401385,0,193,39682.3800462963,2008-08-22,09:07:16
39.993709,116.401357,0,187,39682.3800694444,2008-08-22,09:07:18
39.993635,116.401328,0,196,39682.3800925926,2008-08-22,09:07:20
39.993574,116.401322,0,194,39682.3801157407,2008-08-22,09:07:22
39.993525,116.401326,0,191,39682.3801388889,2008-08-22,09:07:24
39.993492,116.401341,0,195,39682.380162037,2008-08-22,09:07:26
39.993458,116.401369,0,195,39682.3801851852,2008-08-22,09:07:28
39.993428,116.401393,0,197,39682.3802083333,2008-08-22,09:07:30
39.993393,116.401412,0,199,39682.3802314815,2008-08-22,09:07:32
39.993359,116.401421,0,202,39682.3802546296,2008-08-22,09:07:34
39.99333,116.401422,0,207,39682.3802777778,2008-08-22,09:07:36
39.993264,116.401425,0,208,39682.3803009259,2008-08-22,09:07:38
39.993185,116.401442,0,207,39682.3803240741,2008-08-22,09:07:40
39.993124,116.401446,0,211,39682.3803472222,2008-08-22,09:07:42
39.993089,116.401438,0,212,39682.3803703704,2008-08-22,09:07:44
39.993051,116.401443,0,214,39682.3803935185,2008-08-22,09:07:46
39.992994,116.401439,0,217,39682.3804166667,2008-08-22,09:07:48
39.992963,116.401431,0,221,39682.3804398148,2008-08-22,09:07:50
39.992938,116.401424,0,225,39682.380462963,2008-08-22,09:07:52
39.992905,116.401431,0,228,39682.3804861111,2008-08-22,09:07:54
39.992878,116.401445,0,231,39682.3805092593,2008-08-22,09:07:56
39.992858,116.401457,0,234,39682.3805324074,2008-08-22,09:07:58
39.992833,116.401467,0,237,39682.3805555556,2008-08-22,09:08:00
39.992802,116.401474,0,237,39682.3805787037,2008-08-22,09:08:02
39.99277,116.401484,0,241,39682.3806018519,2008-08-22,09:08:04
39.992744,116.401478,0,243,39682.380625,2008-08-22,09:08:06
39.992725,116.401466,0,246,39682.3806481481,2008-08-22,09:08:08
39.992726,116.401456,0,248,39682.3806712963,2008-08-22,09:08:10
39.992715,116.401453,0,251,39682.3806944444,2008-08-22,09:08:12
39.992704,116.401457,0,253,39682.3807175926,2008-08-22,09:08:14
39.992695,116.401459,0,255,39682.3807407407,2008-08-22,09:08:16
39.992686,116.401463,0,257,39682.3807638889,2008-08-22,09:08:18
39.992677,116.401466,0,259,39682.380787037,2008-08-22,09:08:20
39.992667,116.40147,0,261,39682.3808101852,2008-08-22,09:08:22
39.992662,116.401472,0,263,39682.3808333333,2008-08-22,09:08:24
39.992661,116.401471,0,265,39682.3808564815,2008-08-22,09:08:26
39.992662,116.401474,0,266,39682.3808796296,2008-08-22,09:08:28
39.992666,116.401476,0,266,39682.3809027778,2008-08-22,09:08:30
39.992673,116.401476,0,267,39682.3809259259,2008-08-22,09:08:32
39.99268,116.401472,0,268,39682.3809490741,2008-08-22,09:08:34
39.992687,116.401467,0,269,39682.3809722222,2008-08-22,09:08:36
39.992693,116.401462,0,270,39682.3809953704,2008-08-22,09:08:38
39.992699,116.401456,0,271,39682.3810185185,2008-08-22,09:08:40
39.992703,116.401451,0,271,39682.3810416667,2008-08-22,09:08:42
39.992701,116.401451,0,272,39682.3810648148,2008-08-22,09:08:44
39.992693,116.401455,0,273,39682.381087963,2008-08-22,09:08:46
39.99268,116.401459,0,273,39682.3811111111,2008-08-22,09:08:48
39.992648,116.40145,0,273,39682.3811342593,2008-08-22,09:08:50
39.992605,116.401432,0,274,39682.3811574074,2008-08-22,09:08:52
39.992557,116.40141,0,275,39682.3811805556,2008-08-22,09:08:54
39.992511,116.401409,0,277,39682.3812037037,2008-08-22,09:08:56
39.992436,116.40143,0,279,39682.3812268519,2008-08-22,09:08:58
39.992396,116.401434,0,282,39682.38125,2008-08-22,09:09:00
39.992358,116.401441,0,285,39682.3812731481,2008-08-22,09:09:02
39.992316,116.401437,0,286,39682.3812962963,2008-08-22,09:09:04
39.992286,116.401469,0,288,39682.3813194444,2008-08-22,09:09:06
39.99228,116.401465,0,287,39682.3813425926,2008-08-22,09:09:08
39.992273,116.401459,0,286,39682.3813657407,2008-08-22,09:09:10
39.992276,116.401452,0,285,39682.3813888889,2008-08-22,09:09:12
39.992285,116.401434,0,285,39682.381412037,2008-08-22,09:09:14
39.992294,116.401421,0,286,39682.3814351852,2008-08-22,09:09:16
39.992296,116.401417,0,289,39682.3814583333,2008-08-22,09:09:18
39.992285,116.401409,0,290,39682.3814814815,2008-08-22,09:09:20
39.992274,116.401418,0,292,39682.3815046296,2008-08-22,09:09:22
39.992259,116.401428,0,294,39682.3815277778,2008-08-22,09:09:24
39.992243,116.401444,0,296,39682.3815509259,2008-08-22,09:09:26
39.992226,116.401456,0,297,39682.3815740741,2008-08-22,09:09:28
39.992211,116.401476,0,297,39682.3815972222,2008-08-22,09:09:30
39.992189,116.401501,0,299,39682.3816203704,2008-08-22,09:09:32
39.992158,116.401505,0,301,39682.3816435185,2008-08-22,09:09:34
39.992126,116.401493,0,302,39682.3816666667,2008-08-22,09:09:36
39.992097,116.401477,0,302,39682.3816898148,2008-08-22,09:09:38
39.992085,116.40143,0,303,39682.381712963,2008-08-22,09:09:40
39.992015,116.40142,0,305,39682.3817361111,2008-08-22,09:09:42
39.991925,116.401374,0,303,39682.3817592593,2008-08-22,09:09:44
39.991787,116.40135,0,304,39682.3817824074,2008-08-22,09:09:46
39.991623,116.401339,0,304,39682.3818055556,2008-08-22,09:09:48
39.991439,116.401329,0,304,39682.3818287037,2008-08-22,09:09:50
39.991252,116.401345,0,304,39682.3818518519,2008-08-22,09:09:52
39.991035,116.401379,0,302,39682.381875,2008-08-22,09:09:54
39.990804,116.401415,0,300,39682.3818981481,2008-08-22,09:09:56
39.990573,116.401436,0,298,39682.3819212963,2008-08-22,09:09:58
39.990335,116.401448,0,297,39682.3819444444,2008-08-22,09:10:00
39.990081,116.401449,0,291,39682.3819675926,2008-08-22,09:10:02
39.989862,116.401405,0,286,39682.3819907407,2008-08-22,09:10:04
39.989633,116.401391,0,284,39682.3820138889,2008-08-22,09:10:06
39.989397,116.401396,0,281,39682.382037037,2008-08-22,09:10:08
39.989161,116.401403,0,279,39682.3820601852,2008-08-22,09:10:10
39.988903,116.401379,0,275,39682.3820833333,2008-08-22,09:10:12
39.988659,116.401377,0,270,39682.3821064815,2008-08-22,09:10:14
39.988399,116.401378,0,265,39682.3821296296,2008-08-22,09:10:16
39.988151,116.401366,0,267,39682.3821527778,2008-08-22,09:10:18
39.987907,116.401358,0,264,39682.3821759259,2008-08-22,09:10:20
39.987652,116.401345,0,254,39682.3821990741,2008-08-22,09:10:22
39.987394,116.401346,0,243,39682.3822222222,2008-08-22,09:10:24
39.987164,116.401374,0,225,39682.3822453704,2008-08-22,09:10:26
39.986926,116.401391,0,214,39682.3822685185,2008-08-22,09:10:28
39.986706,116.401383,0,204,39682.3822916667,2008-08-22,09:10:30
39.986463,116.401389,0,199,39682.3823148148,2008-08-22,09:10:32
39.986225,116.401392,0,192,39682.382337963,2008-08-22,09:10:34
39.985971,116.401388,0,184,39682.3823611111,2008-08-22,09:10:36
39.985705,116.401377,0,185,39682.3823842593,2008-08-22,09:10:38
39.98544,116.401375,0,183,39682.3824074074,2008-08-22,09:10:40
39.985185,116.401358,0,184,39682.3824305556,2008-08-22,09:10:42
39.984922,116.401338,0,183,39682.3824537037,2008-08-22,09:10:44
39.984659,116.401325,0,185,39682.3824768519,2008-08-22,09:10:46
39.984396,116.401307,0,190,39682.3825,2008-08-22,09:10:48
39.984149,116.401288,0,193,39682.3825231481,2008-08-22,09:10:50
39.983924,116.401277,0,195,39682.3825462963,2008-08-22,09:10:52
39.983726,116.401282,0,194,39682.3825694444,2008-08-22,09:10:54
39.983551,116.401292,0,196,39682.3825925926,2008-08-22,09:10:56
39.983395,116.401294,0,199,39682.3826157407,2008-08-22,09:10:58
39.983269,116.401287,0,203,39682.3826388889,2008-08-22,09:11:00
39.983177,116.401281,0,206,39682.382662037,2008-08-22,09:11:02
39.983109,116.40128,0,207,39682.3826851852,2008-08-22,09:11:04
39.983076,116.401289,0,207,39682.3827083333,2008-08-22,09:11:06
39.983058,116.401299,0,206,39682.3827314815,2008-08-22,09:11:08
39.983044,116.401296,0,202,39682.3827546296,2008-08-22,09:11:10
39.983036,116.401298,0,205,39682.3827777778,2008-08-22,09:11:12
39.983027,116.401293,0,207,39682.3828009259,2008-08-22,09:11:14
39.983021,116.401285,0,210,39682.3828240741,2008-08-22,09:11:16
39.983009,116.401274,0,212,39682.3828472222,2008-08-22,09:11:18
39.98298,116.401259,0,213,39682.3828703704,2008-08-22,09:11:20
39.982919,116.40125,0,219,39682.3828935185,2008-08-22,09:11:22
39.98284,116.401259,0,225,39682.3829166667,2008-08-22,09:11:24
39.982732,116.401269,0,225,39682.3829398148,2008-08-22,09:11:26
39.982598,116.401278,0,223,39682.382962963,2008-08-22,09:11:28
39.982466,116.401269,0,221,39682.3829861111,2008-08-22,09:11:30
39.982329,116.401254,0,214,39682.3830092593,2008-08-22,09:11:32
39.982186,116.401223,0,210,39682.3830324074,2008-08-22,09:11:34
39.982064,116.401205,0,212,39682.3830555556,2008-08-22,09:11:36
39.981962,116.401196,0,213,39682.3830787037,2008-08-22,09:11:38
39.981876,116.40118,0,217,39682.3831018518,2008-08-22,09:11:40
39.981757,116.401196,0,216,39682.383125,2008-08-22,09:11:42
39.98162,116.4012,0,210,39682.3831481481,2008-08-22,09:11:44
39.98148,116.401198,0,206,39682.3831712963,2008-08-22,09:11:46
39.981358,116.401179,0,202,39682.3831944444,2008-08-22,09:11:48
39.981244,116.401156,0,197,39682.3832175926,2008-08-22,09:11:50
39.981142,116.401129,0,190,39682.3832407407,2008-08-22,09:11:52
39.981036,116.401106,0,183,39682.3832638889,2008-08-22,09:11:54
39.980942,116.401083,0,182,39682.383287037,2008-08-22,09:11:56
39.980877,116.401058,0,185,39682.3833101852,2008-08-22,09:11:58
39.980841,116.401047,0,195,39682.3833333333,2008-08-22,09:12:00
39.980832,116.401029,0,201,39682.3833564815,2008-08-22,09:12:02
39.980814,116.401022,0,207,39682.3833796296,2008-08-22,09:12:04
39.980806,116.401022,0,212,39682.3834027778,2008-08-22,09:12:06
39.980803,116.401017,0,214,39682.3834259259,2008-08-22,09:12:08
39.980804,116.401013,0,215,39682.3834490741,2008-08-22,09:12:10
39.980799,116.401007,0,215,39682.3834722222,2008-08-22,09:12:12
39.980789,116.401011,0,216,39682.3834953704,2008-08-22,09:12:14
39.980769,116.401017,0,217,39682.3835185185,2008-08-22,09:12:16
39.980702,116.401044,0,219,39682.3835416667,2008-08-22,09:12:18
39.980636,116.401054,0,221,39682.3835648148,2008-08-22,09:12:20
39.980551,116.401077,0,224,39682.383587963,2008-08-22,09:12:22
39.980486,116.401105,0,222,39682.3836111111,2008-08-22,09:12:24
39.98042,116.401133,0,213,39682.3836342593,2008-08-22,09:12:26
39.980379,116.401132,0,209,39682.3836574074,2008-08-22,09:12:28
39.980319,116.401131,0,206,39682.3836805556,2008-08-22,09:12:30
39.98027,116.401129,0,204,39682.3837037037,2008-08-22,09:12:32
39.980253,116.40114,0,208,39682.3837268518,2008-08-22,09:12:34
39.980246,116.401146,0,209,39682.38375,2008-08-22,09:12:36
39.980246,116.401153,0,210,39682.3837731481,2008-08-22,09:12:38
39.980243,116.401152,0,210,39682.3837962963,2008-08-22,09:12:40
39.980244,116.401151,0,211,39682.3838194444,2008-08-22,09:12:42
39.980246,116.401151,0,211,39682.3838425926,2008-08-22,09:12:44
39.980247,116.401154,0,212,39682.3838657407,2008-08-22,09:12:46
39.980247,116.401158,0,212,39682.3838888889,2008-08-22,09:12:48
39.980249,116.401161,0,212,39682.383912037,2008-08-22,09:12:50
39.980251,116.401163,0,212,39682.3839351852,2008-08-22,09:12:52
39.980256,116.401165,0,212,39682.3839583333,2008-08-22,09:12:54
39.980257,116.401165,0,212,39682.3839814815,2008-08-22,09:12:56
39.980195,116.401179,0,212,39682.3840046296,2008-08-22,09:12:58
39.980118,116.401189,0,211,39682.3840277778,2008-08-22,09:13:00
39.980013,116.401197,0,208,39682.3840509259,2008-08-22,09:13:02
39.979881,116.401205,0,205,39682.3840740741,2008-08-22,09:13:04
39.979729,116.401215,0,200,39682.3840972222,2008-08-22,09:13:06
39.97956,116.40121,0,195,39682.3841203704,2008-08-22,09:13:08
39.979391,116.401187,0,193,39682.3841435185,2008-08-22,09:13:10
39.979201,116.401174,0,193,39682.3841666667,2008-08-22,09:13:12
39.979007,116.401165,0,192,39682.3841898148,2008-08-22,09:13:14
39.978836,116.401159,0,192,39682.384212963,2008-08-22,09:13:16
39.978697,116.401151,0,193,39682.3842361111,2008-08-22,09:13:18
39.978606,116.40114,0,197,39682.3842592593,2008-08-22,09:13:20
39.978557,116.401135,0,197,39682.3842824074,2008-08-22,09:13:22
39.978502,116.401153,0,197,39682.3843055556,2008-08-22,09:13:24
39.978492,116.401077,0,195,39682.3843287037,2008-08-22,09:13:26
39.978478,116.401022,0,194,39682.3843518518,2008-08-22,09:13:28
39.978455,116.401015,0,191,39682.384375,2008-08-22,09:13:30
39.978416,116.40102,0,188,39682.3843981481,2008-08-22,09:13:32
39.978346,116.401045,0,184,39682.3844212963,2008-08-22,09:13:34
39.978249,116.401029,0,181,39682.3844444444,2008-08-22,09:13:36
39.978106,116.400999,0,178,39682.3844675926,2008-08-22,09:13:38
39.977949,116.401013,0,179,39682.3844907407,2008-08-22,09:13:40
39.97779,116.401024,0,177,39682.3845138889,2008-08-22,09:13:42
39.977633,116.401015,0,172,39682.384537037,2008-08-22,09:13:44
39.977477,116.400998,0,171,39682.3845601852,2008-08-22,09:13:46
39.977282,116.401008,0,168,39682.3845833333,2008-08-22,09:13:48
39.977126,116.401013,0,167,39682.3846064815,2008-08-22,09:13:50
39.97696,116.401013,0,164,39682.3846296296,2008-08-22,09:13:52
39.976802,116.401011,0,164,39682.3846527778,2008-08-22,09:13:54
39.976647,116.401009,0,162,39682.3846759259,2008-08-22,09:13:56
39.976478,116.401002,0,161,39682.3846990741,2008-08-22,09:13:58
39.97632,116.401002,0,162,39682.3847222222,2008-08-22,09:14:00
39.976184,116.401009,0,163,39682.3847453704,2008-08-22,09:14:02
39.976101,116.401008,0,161,39682.3847685185,2008-08-22,09:14:04
39.976045,116.401009,0,163,39682.3847916667,2008-08-22,09:14:06
39.975994,116.40101,0,166,39682.3848148148,2008-08-22,09:14:08
39.975911,116.401032,0,168,39682.384837963,2008-08-22,09:14:10
39.97585,116.401032,0,167,39682.3848611111,2008-08-22,09:14:12
39.975814,116.401035,0,164,39682.3848842593,2008-08-22,09:14:14
39.975777,116.401018,0,164,39682.3849074074,2008-08-22,09:14:16
39.975747,116.400964,0,162,39682.3849305556,2008-08-22,09:14:18
39.975681,116.400876,0,160,39682.3849537037,2008-08-22,09:14:20
39.975676,116.400739,0,160,39682.3849768518,2008-08-22,09:14:22
39.975669,116.400567,0,160,39682.385,2008-08-22,09:14:24
39.975666,116.400354,0,158,39682.3850231481,2008-08-22,09:14:26
39.975664,116.40012,0,154,39682.3850462963,2008-08-22,09:14:28
39.975663,116.399871,0,153,39682.3850694444,2008-08-22,09:14:30
39.975664,116.399609,0,154,39682.3850925926,2008-08-22,09:14:32
39.975639,116.399337,0,153,39682.3851157407,2008-08-22,09:14:34
39.975613,116.399047,0,153,39682.3851388889,2008-08-22,09:14:36
39.975603,116.39874,0,156,39682.385162037,2008-08-22,09:14:38
39.975597,116.398433,0,156,39682.3851851852,2008-08-22,09:14:40
39.975599,116.398124,0,160,39682.3852083333,2008-08-22,09:14:42
39.975602,116.397817,0,160,39682.3852314815,2008-08-22,09:14:44
39.975598,116.397525,0,159,39682.3852546296,2008-08-22,09:14:46
39.97561,116.397242,0,159,39682.3852777778,2008-08-22,09:14:48
39.975606,116.396984,0,157,39682.3853009259,2008-08-22,09:14:50
39.975609,116.39676,0,158,39682.3853240741,2008-08-22,09:14:52
39.975614,116.396573,0,160,39682.3853472222,2008-08-22,09:14:54
39.975605,116.396422,0,160,39682.3853703704,2008-08-22,09:14:56
39.975608,116.396283,0,160,39682.3853935185,2008-08-22,09:14:58
39.975607,116.396161,0,161,39682.3854166667,2008-08-22,09:15:00
39.975602,116.396044,0,161,39682.3854398148,2008-08-22,09:15:02
39.975608,116.395939,0,162,39682.385462963,2008-08-22,09:15:04
39.975612,116.395886,0,157,39682.3854861111,2008-08-22,09:15:06
39.975607,116.395874,0,157,39682.3855092593,2008-08-22,09:15:08
39.975612,116.395876,0,157,39682.3855324074,2008-08-22,09:15:10
39.975612,116.395882,0,157,39682.3855555556,2008-08-22,09:15:12
39.975613,116.395886,0,158,39682.3855787037,2008-08-22,09:15:14
39.975614,116.395886,0,158,39682.3856018518,2008-08-22,09:15:16
39.975615,116.395886,0,158,39682.385625,2008-08-22,09:15:18
39.975614,116.395887,0,158,39682.3856481481,2008-08-22,09:15:20
39.975615,116.395887,0,158,39682.3856712963,2008-08-22,09:15:22
39.975613,116.395889,0,158,39682.3856944444,2008-08-22,09:15:24
39.97561,116.395889,0,158,39682.3857175926,2008-08-22,09:15:26
39.975606,116.395889,0,158,39682.3857407407,2008-08-22,09:15:28
39.975603,116.395888,0,158,39682.3857638889,2008-08-22,09:15:30
39.975602,116.395888,0,158,39682.385787037,2008-08-22,09:15:32
39.9756,116.395889,0,158,39682.3858101852,2008-08-22,09:15:34
39.9756,116.39589,0,158,39682.3858333333,2008-08-22,09:15:36
39.9756,116.395891,0,158,39682.3858564815,2008-08-22,09:15:38
39.9756,116.395894,0,158,39682.3858796296,2008-08-22,09:15:40
39.975598,116.395898,0,158,39682.3859027778,2008-08-22,09:15:42
39.975594,116.395896,0,158,39682.3859259259,2008-08-22,09:15:44
39.975588,116.395884,0,158,39682.3859490741,2008-08-22,09:15:46
39.975573,116.395861,0,159,39682.3859722222,2008-08-22,09:15:48
39.975542,116.395784,0,160,39682.3859953704,2008-08-22,09:15:50
39.975514,116.395673,0,160,39682.3860185185,2008-08-22,09:15:52
39.975485,116.395509,0,160,39682.3860416667,2008-08-22,09:15:54
39.975476,116.395311,0,163,39682.3860648148,2008-08-22,09:15:56
39.975484,116.395084,0,166,39682.386087963,2008-08-22,09:15:58
39.975523,116.394807,0,175,39682.3861111111,2008-08-22,09:16:00
39.975543,116.394587,0,178,39682.3861342593,2008-08-22,09:16:02
39.975557,116.394405,0,182,39682.3861574074,2008-08-22,09:16:04
39.975561,116.394266,0,184,39682.3861805556,2008-08-22,09:16:06
39.975578,116.394177,0,187,39682.3862037037,2008-08-22,09:16:08
39.975592,116.394159,0,189,39682.3862268519,2008-08-22,09:16:10
39.975602,116.394152,0,188,39682.38625,2008-08-22,09:16:12
39.975605,116.394153,0,190,39682.3862731481,2008-08-22,09:16:14
39.975606,116.394153,0,191,39682.3862962963,2008-08-22,09:16:16
39.975609,116.394151,0,192,39682.3863194444,2008-08-22,09:16:18
39.975611,116.394148,0,192,39682.3863425926,2008-08-22,09:16:20
39.975611,116.394144,0,192,39682.3863657407,2008-08-22,09:16:22
39.975609,116.394135,0,193,39682.3863888889,2008-08-22,09:16:24
39.975601,116.394102,0,193,39682.386412037,2008-08-22,09:16:26
39.975592,116.394028,0,193,39682.3864351852,2008-08-22,09:16:28
39.975582,116.393915,0,193,39682.3864583333,2008-08-22,09:16:30
39.975577,116.39376,0,193,39682.3864814815,2008-08-22,09:16:32
39.975566,116.393577,0,193,39682.3865046296,2008-08-22,09:16:34
39.975567,116.393356,0,194,39682.3865277778,2008-08-22,09:16:36
39.975571,116.393115,0,194,39682.3865509259,2008-08-22,09:16:38
39.975583,116.392861,0,197,39682.3865740741,2008-08-22,09:16:40
39.975586,116.392606,0,198,39682.3865972222,2008-08-22,09:16:42
39.975594,116.392365,0,198,39682.3866203704,2008-08-22,09:16:44
39.975604,116.39218,0,197,39682.3866435185,2008-08-22,09:16:46
39.97561,116.392049,0,196,39682.3866666667,2008-08-22,09:16:48
39.975613,116.392,0,197,39682.3866898148,2008-08-22,09:16:50
39.975611,116.391977,0,200,39682.386712963,2008-08-22,09:16:52
39.975604,116.391989,0,195,39682.3867361111,2008-08-22,09:16:54
39.975602,116.391994,0,192,39682.3867592593,2008-08-22,09:16:56
39.975598,116.391998,0,193,39682.3867824074,2008-08-22,09:16:58
39.975596,116.392001,0,193,39682.3868055556,2008-08-22,09:17:00
39.975595,116.392002,0,193,39682.3868287037,2008-08-22,09:17:02
39.975593,116.392002,0,194,39682.3868518519,2008-08-22,09:17:04
39.975589,116.392002,0,194,39682.386875,2008-08-22,09:17:06
39.975584,116.392002,0,194,39682.3868981482,2008-08-22,09:17:08
39.975582,116.392003,0,194,39682.3869212963,2008-08-22,09:17:10
39.975581,116.392006,0,194,39682.3869444444,2008-08-22,09:17:12
39.975579,116.392008,0,193,39682.3869675926,2008-08-22,09:17:14
39.975578,116.39201,0,193,39682.3869907407,2008-08-22,09:17:16
39.975576,116.39201,0,193,39682.3870138889,2008-08-22,09:17:18
39.975572,116.392008,0,193,39682.387037037,2008-08-22,09:17:20
39.975568,116.392009,0,193,39682.3870601852,2008-08-22,09:17:22
39.975565,116.392013,0,193,39682.3870833333,2008-08-22,09:17:24
39.975561,116.392018,0,193,39682.3871064815,2008-08-22,09:17:26
39.975556,116.392023,0,193,39682.3871296296,2008-08-22,09:17:28
39.97555,116.392027,0,193,39682.3871527778,2008-08-22,09:17:30
39.975543,116.392015,0,193,39682.3871759259,2008-08-22,09:17:32
39.975542,116.391961,0,191,39682.3871990741,2008-08-22,09:17:34
39.975544,116.391862,0,190,39682.3872222222,2008-08-22,09:17:36
39.975541,116.39174,0,190,39682.3872453704,2008-08-22,09:17:38
39.975545,116.391578,0,188,39682.3872685185,2008-08-22,09:17:40
39.975562,116.391392,0,187,39682.3872916667,2008-08-22,09:17:42
39.975564,116.391197,0,187,39682.3873148148,2008-08-22,09:17:44
39.975564,116.390991,0,186,39682.387337963,2008-08-22,09:17:46
39.975564,116.390759,0,185,39682.3873611111,2008-08-22,09:17:48
39.975565,116.390527,0,185,39682.3873842593,2008-08-22,09:17:50
39.975566,116.39029,0,183,39682.3874074074,2008-08-22,09:17:52
39.975555,116.390057,0,183,39682.3874305556,2008-08-22,09:17:54
39.975557,116.389841,0,185,39682.3874537037,2008-08-22,09:17:56
39.975559,116.389644,0,186,39682.3874768519,2008-08-22,09:17:58
39.975551,116.389476,0,184,39682.3875,2008-08-22,09:18:00
39.975547,116.389342,0,184,39682.3875231481,2008-08-22,09:18:02
39.975543,116.389241,0,184,39682.3875462963,2008-08-22,09:18:04
39.975535,116.389182,0,184,39682.3875694444,2008-08-22,09:18:06
39.975514,116.389162,0,178,39682.3875925926,2008-08-22,09:18:08
39.975511,116.389178,0,176,39682.3876157407,2008-08-22,09:18:10
39.975509,116.389185,0,173,39682.3876388889,2008-08-22,09:18:12
39.97551,116.38918,0,174,39682.387662037,2008-08-22,09:18:14
39.975512,116.389176,0,174,39682.3876851852,2008-08-22,09:18:16
39.975512,116.389175,0,174,39682.3877083333,2008-08-22,09:18:18
39.975513,116.389175,0,174,39682.3877314815,2008-08-22,09:18:20
39.975514,116.389175,0,174,39682.3877546296,2008-08-22,09:18:22
39.975514,116.389177,0,174,39682.3877777778,2008-08-22,09:18:24
39.975513,116.389181,0,174,39682.3878009259,2008-08-22,09:18:26
39.975511,116.389188,0,174,39682.3878240741,2008-08-22,09:18:28
39.975507,116.389195,0,174,39682.3878472222,2008-08-22,09:18:30
39.975498,116.389199,0,174,39682.3878703704,2008-08-22,09:18:32
39.975485,116.389197,0,174,39682.3878935185,2008-08-22,09:18:34
39.975467,116.389126,0,173,39682.3879166667,2008-08-22,09:18:36
39.975498,116.388964,0,170,39682.3879398148,2008-08-22,09:18:38
39.97549,116.38883,0,169,39682.387962963,2008-08-22,09:18:40
39.975496,116.388662,0,168,39682.3879861111,2008-08-22,09:18:42
39.975506,116.388491,0,167,39682.3880092593,2008-08-22,09:18:44
39.975501,116.388309,0,164,39682.3880324074,2008-08-22,09:18:46
39.975495,116.38815,0,161,39682.3880555556,2008-08-22,09:18:48
39.975499,116.388,0,159,39682.3880787037,2008-08-22,09:18:50
39.975507,116.38786,0,155,39682.3881018519,2008-08-22,09:18:52
39.975517,116.387734,0,151,39682.388125,2008-08-22,09:18:54
39.975515,116.387597,0,147,39682.3881481481,2008-08-22,09:18:56
39.975506,116.387469,0,144,39682.3881712963,2008-08-22,09:18:58
39.975506,116.387344,0,141,39682.3881944444,2008-08-22,09:19:00
39.975503,116.387219,0,139,39682.3882175926,2008-08-22,09:19:02
39.975504,116.387081,0,136,39682.3882407407,2008-08-22,09:19:04
39.975512,116.386924,0,134,39682.3882638889,2008-08-22,09:19:06
39.975522,116.386781,0,132,39682.388287037,2008-08-22,09:19:08
39.975524,116.386638,0,135,39682.3883101852,2008-08-22,09:19:10
39.975525,116.386553,0,133,39682.3883333333,2008-08-22,09:19:12
39.975539,116.386466,0,132,39682.3883564815,2008-08-22,09:19:14
39.975526,116.38639,0,131,39682.3883796296,2008-08-22,09:19:16
39.975524,116.386294,0,131,39682.3884027778,2008-08-22,09:19:18
39.975533,116.386178,0,132,39682.3884259259,2008-08-22,09:19:20
39.975526,116.386049,0,133,39682.3884490741,2008-08-22,09:19:22
39.975529,116.385909,0,134,39682.3884722222,2008-08-22,09:19:24
39.975557,116.385787,0,141,39682.3884953704,2008-08-22,09:19:26
39.975564,116.385703,0,143,39682.3885185185,2008-08-22,09:19:28
39.975578,116.385644,0,143,39682.3885416667,2008-08-22,09:19:30
39.975579,116.385611,0,148,39682.3885648148,2008-08-22,09:19:32
39.975577,116.3856,0,152,39682.388587963,2008-08-22,09:19:34
39.975584,116.385606,0,156,39682.3886111111,2008-08-22,09:19:36
39.975596,116.385602,0,160,39682.3886342593,2008-08-22,09:19:38
39.97561,116.385596,0,164,39682.3886574074,2008-08-22,09:19:40
39.97562,116.385591,0,167,39682.3886805556,2008-08-22,09:19:42
39.975626,116.385585,0,170,39682.3887037037,2008-08-22,09:19:44
39.975627,116.385586,0,172,39682.3887268519,2008-08-22,09:19:46
39.975623,116.38559,0,174,39682.38875,2008-08-22,09:19:48
39.975619,116.385595,0,175,39682.3887731481,2008-08-22,09:19:50
39.975614,116.385601,0,176,39682.3887962963,2008-08-22,09:19:52
39.975609,116.385601,0,178,39682.3888194444,2008-08-22,09:19:54
39.975601,116.385587,0,179,39682.3888425926,2008-08-22,09:19:56
39.975588,116.385513,0,180,39682.3888657407,2008-08-22,09:19:58
39.975581,116.385395,0,182,39682.3888888889,2008-08-22,09:20:00
39.97556,116.38525,0,184,39682.388912037,2008-08-22,09:20:02
39.975554,116.385105,0,186,39682.3889351852,2008-08-22,09:20:04
39.97556,116.384953,0,181,39682.3889583333,2008-08-22,09:20:06
39.975539,116.384887,0,185,39682.3889814815,2008-08-22,09:20:08
39.975536,116.384852,0,188,39682.3890046296,2008-08-22,09:20:10
39.97553,116.384861,0,190,39682.3890277778,2008-08-22,09:20:12
39.975521,116.384878,0,192,39682.3890509259,2008-08-22,09:20:14
39.975515,116.384891,0,193,39682.3890740741,2008-08-22,09:20:16
39.975504,116.384892,0,195,39682.3890972222,2008-08-22,09:20:18
39.975493,116.384844,0,196,39682.3891203704,2008-08-22,09:20:20
39.975489,116.38475,0,197,39682.3891435185,2008-08-22,09:20:22
39.975489,116.384635,0,198,39682.3891666667,2008-08-22,09:20:24
39.975491,116.384476,0,200,39682.3891898148,2008-08-22,09:20:26
39.97547,116.384307,0,200,39682.389212963,2008-08-22,09:20:28
39.975457,116.384124,0,199,39682.3892361111,2008-08-22,09:20:30
39.975465,116.383905,0,203,39682.3892592593,2008-08-22,09:20:32
39.975442,116.3837,0,197,39682.3892824074,2008-08-22,09:20:34
39.975438,116.383459,0,194,39682.3893055556,2008-08-22,09:20:36
39.975462,116.383191,0,187,39682.3893287037,2008-08-22,09:20:38
39.975479,116.382968,0,188,39682.3893518519,2008-08-22,09:20:40
39.975489,116.382771,0,191,39682.389375,2008-08-22,09:20:42
39.975489,116.382609,0,194,39682.3893981481,2008-08-22,09:20:44
39.975494,116.382465,0,196,39682.3894212963,2008-08-22,09:20:46
39.975499,116.382365,0,197,39682.3894444444,2008-08-22,09:20:48
39.975442,116.382046,0,177,39682.391087963,2008-08-22,09:23:10
39.975451,116.38189,0,178,39682.3911111111,2008-08-22,09:23:12
39.975465,116.381719,0,181,39682.3911342593,2008-08-22,09:23:14
39.975479,116.381522,0,186,39682.3911574074,2008-08-22,09:23:16
39.975474,116.381309,0,188,39682.3911805556,2008-08-22,09:23:18
39.975495,116.381061,0,190,39682.3912037037,2008-08-22,09:23:20
39.975512,116.380775,0,186,39682.3912268518,2008-08-22,09:23:22
39.975525,116.380497,0,191,39682.39125,2008-08-22,09:23:24
39.975525,116.380207,0,192,39682.3912731481,2008-08-22,09:23:26
39.975519,116.379923,0,194,39682.3912962963,2008-08-22,09:23:28
39.975515,116.379637,0,196,39682.3913194444,2008-08-22,09:23:30
39.975508,116.37935,0,199,39682.3913425926,2008-08-22,09:23:32
39.975504,116.379063,0,200,39682.3913657407,2008-08-22,09:23:34
39.975506,116.378754,0,198,39682.3913888889,2008-08-22,09:23:36
39.975503,116.378477,0,203,39682.391412037,2008-08-22,09:23:38
39.975491,116.378214,0,204,39682.3914351852,2008-08-22,09:23:40
39.97551,116.377934,0,204,39682.3914583333,2008-08-22,09:23:42
39.975512,116.377689,0,205,39682.3914814815,2008-08-22,09:23:44
39.975496,116.377476,0,207,39682.3915046296,2008-08-22,09:23:46
39.975487,116.377282,0,209,39682.3915277778,2008-08-22,09:23:48
39.975473,116.377116,0,210,39682.3915509259,2008-08-22,09:23:50
39.975458,116.376972,0,210,39682.3915740741,2008-08-22,09:23:52
39.975436,116.376861,0,209,39682.3915972222,2008-08-22,09:23:54
39.975431,116.376739,0,212,39682.3916203704,2008-08-22,09:23:56
39.975433,116.376612,0,214,39682.3916435185,2008-08-22,09:23:58
39.975405,116.376539,0,217,39682.3916666667,2008-08-22,09:24:00
39.975413,116.376386,0,221,39682.3916898148,2008-08-22,09:24:02
39.97541,116.376279,0,221,39682.391712963,2008-08-22,09:24:04
39.975425,116.376172,0,224,39682.3917361111,2008-08-22,09:24:06
39.975417,116.376144,0,224,39682.3917592593,2008-08-22,09:24:08
39.975424,116.376116,0,225,39682.3917824074,2008-08-22,09:24:10
39.975424,116.376108,0,228,39682.3918055556,2008-08-22,09:24:12
39.975422,116.376105,0,230,39682.3918287037,2008-08-22,09:24:14
39.975421,116.376101,0,231,39682.3918518518,2008-08-22,09:24:16
39.975419,116.376099,0,232,39682.391875,2008-08-22,09:24:18
39.975416,116.376097,0,232,39682.3918981481,2008-08-22,09:24:20
39.975412,116.376093,0,232,39682.3919212963,2008-08-22,09:24:22
39.975411,116.376088,0,232,39682.3919444444,2008-08-22,09:24:24
39.975421,116.376091,0,232,39682.3919675926,2008-08-22,09:24:26
39.975432,116.376104,0,231,39682.3919907407,2008-08-22,09:24:28
39.975436,116.376121,0,230,39682.3920138889,2008-08-22,09:24:30
39.975435,116.376134,0,229,39682.392037037,2008-08-22,09:24:32
39.975428,116.376138,0,227,39682.3920601852,2008-08-22,09:24:34
39.975418,116.376113,0,222,39682.3920833333,2008-08-22,09:24:36
39.975409,116.376095,0,213,39682.3921064815,2008-08-22,09:24:38
39.975395,116.376027,0,207,39682.3921296296,2008-08-22,09:24:40
39.975388,116.376001,0,205,39682.3921527778,2008-08-22,09:24:42
39.975383,116.375973,0,202,39682.3921759259,2008-08-22,09:24:44
39.975383,116.375971,0,199,39682.3921990741,2008-08-22,09:24:46
39.975383,116.375969,0,196,39682.3922222222,2008-08-22,09:24:48
39.975392,116.375959,0,197,39682.3922453704,2008-08-22,09:24:50
39.975391,116.375937,0,189,39682.3922685185,2008-08-22,09:24:52
39.975408,116.375933,0,189,39682.3922916667,2008-08-22,09:24:54
39.975412,116.375914,0,187,39682.3923148148,2008-08-22,09:24:56
39.975416,116.375888,0,186,39682.392337963,2008-08-22,09:24:58
39.975423,116.375812,0,180,39682.3923611111,2008-08-22,09:25:00
39.97543,116.375747,0,177,39682.3923842593,2008-08-22,09:25:02
39.975439,116.375653,0,176,39682.3924074074,2008-08-22,09:25:04
39.97545,116.375552,0,174,39682.3924305556,2008-08-22,09:25:06
39.97545,116.37541,0,174,39682.3924537037,2008-08-22,09:25:08
39.975418,116.375262,0,174,39682.3924768518,2008-08-22,09:25:10
39.975376,116.375127,0,174,39682.3925,2008-08-22,09:25:12
39.975343,116.374972,0,173,39682.3925231481,2008-08-22,09:25:14
39.975336,116.374805,0,172,39682.3925462963,2008-08-22,09:25:16
39.975338,116.374649,0,172,39682.3925694444,2008-08-22,09:25:18
39.97533,116.374488,0,172,39682.3925925926,2008-08-22,09:25:20
39.975317,116.374334,0,173,39682.3926157407,2008-08-22,09:25:22
39.975331,116.37422,0,173,39682.3926388889,2008-08-22,09:25:24
39.975384,116.374117,0,177,39682.392662037,2008-08-22,09:25:26
39.975408,116.37406,0,178,39682.3926851852,2008-08-22,09:25:28
39.97541,116.374048,0,176,39682.3927083333,2008-08-22,09:25:30
39.97541,116.374036,0,176,39682.3927314815,2008-08-22,09:25:32
39.975407,116.374037,0,177,39682.3927546296,2008-08-22,09:25:34
39.975405,116.374035,0,177,39682.3927777778,2008-08-22,09:25:36
39.975401,116.374047,0,176,39682.3928009259,2008-08-22,09:25:38
39.975396,116.374067,0,181,39682.3928240741,2008-08-22,09:25:40
39.9754,116.374068,0,179,39682.3928472222,2008-08-22,09:25:42
39.975401,116.37406,0,178,39682.3928703704,2008-08-22,09:25:44
39.975404,116.374062,0,178,39682.3928935185,2008-08-22,09:25:46
39.975389,116.374069,0,176,39682.3929166667,2008-08-22,09:25:48
39.975372,116.374068,0,174,39682.3929398148,2008-08-22,09:25:50
39.975381,116.374069,0,174,39682.392962963,2008-08-22,09:25:52
39.975391,116.374053,0,174,39682.3929861111,2008-08-22,09:25:54
39.975374,116.374057,0,174,39682.3930092593,2008-08-22,09:25:56
39.975384,116.37401,0,176,39682.3930324074,2008-08-22,09:25:58
39.975396,116.373969,0,178,39682.3930555556,2008-08-22,09:26:00
39.975413,116.373916,0,178,39682.3930787037,2008-08-22,09:26:02
39.975415,116.373909,0,178,39682.3931018518,2008-08-22,09:26:04
39.975404,116.373926,0,174,39682.393125,2008-08-22,09:26:06
39.975413,116.37394,0,173,39682.3931481481,2008-08-22,09:26:08
39.975407,116.373966,0,169,39682.3931712963,2008-08-22,09:26:10
39.975406,116.373963,0,170,39682.3931944444,2008-08-22,09:26:12
39.975402,116.373963,0,169,39682.3932175926,2008-08-22,09:26:14
39.975391,116.373928,0,167,39682.3932407407,2008-08-22,09:26:16
39.975393,116.373857,0,167,39682.3932638889,2008-08-22,09:26:18
39.975388,116.373793,0,166,39682.393287037,2008-08-22,09:26:20
39.975386,116.373707,0,166,39682.3933101852,2008-08-22,09:26:22
39.975385,116.373617,0,166,39682.3933333333,2008-08-22,09:26:24
39.975397,116.373566,0,166,39682.3933564815,2008-08-22,09:26:26
39.97539,116.373569,0,165,39682.3933796296,2008-08-22,09:26:28
39.975384,116.373572,0,164,39682.3934027778,2008-08-22,09:26:30
39.975393,116.373558,0,166,39682.3934259259,2008-08-22,09:26:32
39.975396,116.373555,0,165,39682.3934490741,2008-08-22,09:26:34
39.975396,116.373553,0,165,39682.3934722222,2008-08-22,09:26:36
39.975392,116.373557,0,165,39682.3934953704,2008-08-22,09:26:38
39.975389,116.373556,0,165,39682.3935185185,2008-08-22,09:26:40
39.9754,116.373543,0,165,39682.3935416667,2008-08-22,09:26:42
39.975389,116.373563,0,166,39682.3935648148,2008-08-22,09:26:44
39.975385,116.373569,0,167,39682.393587963,2008-08-22,09:26:46
39.975411,116.373557,0,169,39682.3936111111,2008-08-22,09:26:48
39.975406,116.373575,0,170,39682.3936342593,2008-08-22,09:26:50
39.975398,116.373568,0,170,39682.3936574074,2008-08-22,09:26:52
39.975393,116.373532,0,170,39682.3936805556,2008-08-22,09:26:54
39.975395,116.373452,0,171,39682.3937037037,2008-08-22,09:26:56
39.975389,116.373334,0,171,39682.3937268518,2008-08-22,09:26:58
39.975395,116.373187,0,172,39682.39375,2008-08-22,09:27:00
39.97538,116.373036,0,174,39682.3937731481,2008-08-22,09:27:02
39.975383,116.372846,0,179,39682.3937962963,2008-08-22,09:27:04
39.975394,116.372641,0,184,39682.3938194444,2008-08-22,09:27:06
39.975398,116.372412,0,188,39682.3938425926,2008-08-22,09:27:08
39.975405,116.372138,0,188,39682.3938657407,2008-08-22,09:27:10
39.975412,116.371864,0,191,39682.3938888889,2008-08-22,09:27:12
39.975415,116.371586,0,194,39682.393912037,2008-08-22,09:27:14
39.975412,116.3713,0,195,39682.3939351852,2008-08-22,09:27:16
39.975393,116.371024,0,198,39682.3939583333,2008-08-22,09:27:18
39.975378,116.370745,0,201,39682.3939814815,2008-08-22,09:27:20
39.975344,116.370485,0,203,39682.3940046296,2008-08-22,09:27:22
39.975341,116.370218,0,206,39682.3940277778,2008-08-22,09:27:24
39.975357,116.369904,0,202,39682.3940509259,2008-08-22,09:27:26
39.975348,116.369656,0,202,39682.3940740741,2008-08-22,09:27:28
39.975349,116.369393,0,207,39682.3940972222,2008-08-22,09:27:30
39.975353,116.369148,0,213,39682.3941203704,2008-08-22,09:27:32
39.975346,116.368915,0,218,39682.3941435185,2008-08-22,09:27:34
39.975333,116.368697,0,222,39682.3941666667,2008-08-22,09:27:36
39.97533,116.368485,0,223,39682.3941898148,2008-08-22,09:27:38
39.975339,116.368301,0,224,39682.394212963,2008-08-22,09:27:40
39.975363,116.368122,0,225,39682.3942361111,2008-08-22,09:27:42
39.975399,116.367948,0,221,39682.3942592593,2008-08-22,09:27:44
39.975413,116.367859,0,224,39682.3942824074,2008-08-22,09:27:46
39.975412,116.367811,0,227,39682.3943055556,2008-08-22,09:27:48
39.975395,116.367772,0,229,39682.3943287037,2008-08-22,09:27:50
39.975385,116.367749,0,232,39682.3943518519,2008-08-22,09:27:52
39.975379,116.367748,0,234,39682.394375,2008-08-22,09:27:54
39.975376,116.367768,0,236,39682.3943981482,2008-08-22,09:27:56
39.975369,116.367776,0,236,39682.3944212963,2008-08-22,09:27:58
39.975358,116.367778,0,239,39682.3944444444,2008-08-22,09:28:00
39.975346,116.367773,0,242,39682.3944675926,2008-08-22,09:28:02
39.975343,116.367754,0,245,39682.3944907407,2008-08-22,09:28:04
39.975337,116.367716,0,247,39682.3945138889,2008-08-22,09:28:06
39.975328,116.367656,0,250,39682.394537037,2008-08-22,09:28:08
39.975303,116.36758,0,253,39682.3945601852,2008-08-22,09:28:10
39.975295,116.367455,0,254,39682.3945833333,2008-08-22,09:28:12
39.975306,116.367268,0,255,39682.3946064815,2008-08-22,09:28:14
39.975297,116.367083,0,257,39682.3946296296,2008-08-22,09:28:16
39.97528,116.366871,0,260,39682.3946527778,2008-08-22,09:28:18
39.975273,116.366643,0,262,39682.3946759259,2008-08-22,09:28:20
39.975272,116.366412,0,263,39682.3946990741,2008-08-22,09:28:22
39.975274,116.366135,0,255,39682.3947222222,2008-08-22,09:28:24
39.975277,116.365918,0,257,39682.3947453704,2008-08-22,09:28:26
39.975274,116.365701,0,257,39682.3947685185,2008-08-22,09:28:28
39.975268,116.365471,0,256,39682.3947916667,2008-08-22,09:28:30
39.97527,116.365234,0,255,39682.3948148148,2008-08-22,09:28:32
39.975272,116.364993,0,253,39682.394837963,2008-08-22,09:28:34
39.975269,116.364745,0,253,39682.3948611111,2008-08-22,09:28:36
39.975268,116.364519,0,251,39682.3948842593,2008-08-22,09:28:38
39.975262,116.364318,0,250,39682.3949074074,2008-08-22,09:28:40
39.975254,116.364133,0,251,39682.3949305556,2008-08-22,09:28:42
39.975243,116.363962,0,251,39682.3949537037,2008-08-22,09:28:44
39.975234,116.363796,0,252,39682.3949768519,2008-08-22,09:28:46
39.975248,116.36366,0,252,39682.395,2008-08-22,09:28:48
39.975233,116.363492,0,250,39682.3950231481,2008-08-22,09:28:50
39.975226,116.363322,0,251,39682.3950462963,2008-08-22,09:28:52
39.975224,116.363143,0,250,39682.3950694444,2008-08-22,09:28:54
39.975232,116.362948,0,246,39682.3950925926,2008-08-22,09:28:56
39.975242,116.362765,0,241,39682.3951157407,2008-08-22,09:28:58
39.975251,116.362592,0,239,39682.3951388889,2008-08-22,09:29:00
39.975266,116.362397,0,238,39682.395162037,2008-08-22,09:29:02
39.975271,116.362186,0,235,39682.3951851852,2008-08-22,09:29:04
39.975275,116.361986,0,234,39682.3952083333,2008-08-22,09:29:06
39.97528,116.361756,0,225,39682.3952314815,2008-08-22,09:29:08
39.975285,116.361558,0,222,39682.3952546296,2008-08-22,09:29:10
39.975294,116.361397,0,212,39682.3952777778,2008-08-22,09:29:12
39.975288,116.361299,0,213,39682.3953009259,2008-08-22,09:29:14
39.975291,116.36125,0,215,39682.3953240741,2008-08-22,09:29:16
39.975297,116.361246,0,219,39682.3953472222,2008-08-22,09:29:18
39.975287,116.361275,0,219,39682.3953703704,2008-08-22,09:29:20
39.975261,116.361346,0,222,39682.3953935185,2008-08-22,09:29:22
39.975232,116.361381,0,223,39682.3954166667,2008-08-22,09:29:24
39.975209,116.361395,0,225,39682.3954398148,2008-08-22,09:29:26
39.975203,116.361392,0,228,39682.395462963,2008-08-22,09:29:28
39.975204,116.361384,0,230,39682.3954861111,2008-08-22,09:29:30
39.975204,116.361382,0,232,39682.3955092593,2008-08-22,09:29:32
39.975199,116.361376,0,235,39682.3955324074,2008-08-22,09:29:34
39.975197,116.361374,0,237,39682.3955555556,2008-08-22,09:29:36
39.975206,116.361375,0,238,39682.3955787037,2008-08-22,09:29:38
39.975213,116.361382,0,240,39682.3956018519,2008-08-22,09:29:40
39.975214,116.361395,0,241,39682.395625,2008-08-22,09:29:42
39.975219,116.361401,0,242,39682.3956481481,2008-08-22,09:29:44
39.975225,116.361401,0,244,39682.3956712963,2008-08-22,09:29:46
39.975222,116.361394,0,245,39682.3956944444,2008-08-22,09:29:48
39.975222,116.361376,0,246,39682.3957175926,2008-08-22,09:29:50
39.975232,116.361337,0,246,39682.3957407407,2008-08-22,09:29:52
39.975234,116.361278,0,246,39682.3957638889,2008-08-22,09:29:54
39.975227,116.361199,0,245,39682.395787037,2008-08-22,09:29:56
39.975232,116.361098,0,244,39682.3958101852,2008-08-22,09:29:58
39.975243,116.36098,0,245,39682.3958333333,2008-08-22,09:30:00
39.975252,116.360842,0,242,39682.3958564815,2008-08-22,09:30:02
39.975249,116.360716,0,237,39682.3958796296,2008-08-22,09:30:04
39.975259,116.360576,0,234,39682.3959027778,2008-08-22,09:30:06
39.975258,116.360472,0,231,39682.3959259259,2008-08-22,09:30:08
39.97527,116.360364,0,228,39682.3959490741,2008-08-22,09:30:10
39.975273,116.360262,0,224,39682.3959722222,2008-08-22,09:30:12
39.975273,116.360196,0,224,39682.3959953704,2008-08-22,09:30:14
39.975284,116.360139,0,224,39682.3960185185,2008-08-22,09:30:16
39.975284,116.360086,0,219,39682.3960416667,2008-08-22,09:30:18
39.975276,116.360061,0,215,39682.3960648148,2008-08-22,09:30:20
39.975274,116.360037,0,215,39682.396087963,2008-08-22,09:30:22
39.975273,116.360034,0,214,39682.3961111111,2008-08-22,09:30:24
39.975269,116.360022,0,214,39682.3961342593,2008-08-22,09:30:26
39.975264,116.360006,0,213,39682.3961574074,2008-08-22,09:30:28
39.975253,116.359989,0,212,39682.3961805556,2008-08-22,09:30:30
39.97524,116.359976,0,212,39682.3962037037,2008-08-22,09:30:32
39.975219,116.359962,0,213,39682.3962268519,2008-08-22,09:30:34
39.975185,116.359955,0,212,39682.39625,2008-08-22,09:30:36
39.97516,116.359951,0,213,39682.3962731481,2008-08-22,09:30:38
39.97513,116.359929,0,213,39682.3962962963,2008-08-22,09:30:40
39.975108,116.359896,0,213,39682.3963194444,2008-08-22,09:30:42
39.975096,116.359886,0,214,39682.3963425926,2008-08-22,09:30:44
39.975091,116.359858,0,216,39682.3963657407,2008-08-22,09:30:46
39.975091,116.359829,0,217,39682.3963888889,2008-08-22,09:30:48
39.975102,116.359808,0,218,39682.396412037,2008-08-22,09:30:50
39.975123,116.359812,0,220,39682.3964351852,2008-08-22,09:30:52
39.975138,116.359803,0,221,39682.3964583333,2008-08-22,09:30:54
39.975131,116.35981,0,221,39682.3964814815,2008-08-22,09:30:56
39.975129,116.359825,0,222,39682.3965046296,2008-08-22,09:30:58
39.975131,116.359813,0,222,39682.3965277778,2008-08-22,09:31:00
39.975143,116.359828,0,222,39682.3965509259,2008-08-22,09:31:02
39.97515,116.359857,0,221,39682.3965740741,2008-08-22,09:31:04
39.975162,116.359883,0,222,39682.3965972222,2008-08-22,09:31:06
39.975164,116.359895,0,221,39682.3966203704,2008-08-22,09:31:08
39.975171,116.359887,0,221,39682.3966435185,2008-08-22,09:31:10
39.975173,116.359842,0,220,39682.3966666667,2008-08-22,09:31:12
39.975188,116.35978,0,220,39682.3966898148,2008-08-22,09:31:14
39.97519,116.359704,0,220,39682.396712963,2008-08-22,09:31:16
39.975188,116.359612,0,220,39682.3967361111,2008-08-22,09:31:18
39.975194,116.359533,0,217,39682.3967592593,2008-08-22,09:31:20
39.975189,116.359402,0,216,39682.3967824074,2008-08-22,09:31:22
39.975193,116.359264,0,215,39682.3968055556,2008-08-22,09:31:24
39.975201,116.359124,0,214,39682.3968287037,2008-08-22,09:31:26
39.975209,116.358963,0,213,39682.3968518519,2008-08-22,09:31:28
39.975203,116.358792,0,211,39682.396875,2008-08-22,09:31:30
39.975196,116.358568,0,205,39682.3968981481,2008-08-22,09:31:32
39.975191,116.358375,0,203,39682.3969212963,2008-08-22,09:31:34
39.975203,116.358142,0,201,39682.3969444444,2008-08-22,09:31:36
39.975205,116.357914,0,200,39682.3969675926,2008-08-22,09:31:38
39.97521,116.357663,0,199,39682.3969907407,2008-08-22,09:31:40
39.975222,116.357408,0,198,39682.3970138889,2008-08-22,09:31:42
39.975227,116.357143,0,196,39682.397037037,2008-08-22,09:31:44
39.975232,116.356899,0,196,39682.3970601852,2008-08-22,09:31:46
39.975249,116.356652,0,199,39682.3970833333,2008-08-22,09:31:48
39.975255,116.356413,0,199,39682.3971064815,2008-08-22,09:31:50
39.975257,116.356168,0,199,39682.3971296296,2008-08-22,09:31:52
39.975253,116.355934,0,199,39682.3971527778,2008-08-22,09:31:54
39.975247,116.35569,0,198,39682.3971759259,2008-08-22,09:31:56
39.975247,116.355439,0,197,39682.3971990741,2008-08-22,09:31:58
39.975248,116.355181,0,197,39682.3972222222,2008-08-22,09:32:00
39.97525,116.354942,0,198,39682.3972453704,2008-08-22,09:32:02
39.975248,116.354704,0,200,39682.3972685185,2008-08-22,09:32:04
39.975236,116.354493,0,200,39682.3972916667,2008-08-22,09:32:06
39.975217,116.354301,0,202,39682.3973148148,2008-08-22,09:32:08
39.975215,116.354118,0,204,39682.397337963,2008-08-22,09:32:10
39.975219,116.353958,0,204,39682.3973611111,2008-08-22,09:32:12
39.975228,116.353846,0,204,39682.3973842593,2008-08-22,09:32:14
39.97524,116.353768,0,204,39682.3974074074,2008-08-22,09:32:16
39.975241,116.353734,0,206,39682.3974305556,2008-08-22,09:32:18
39.975218,116.353733,0,207,39682.3974537037,2008-08-22,09:32:20
39.975195,116.353744,0,208,39682.3974768519,2008-08-22,09:32:22
39.975196,116.353752,0,210,39682.3975,2008-08-22,09:32:24
39.975192,116.353771,0,212,39682.3975231481,2008-08-22,09:32:26
39.975183,116.353783,0,214,39682.3975462963,2008-08-22,09:32:28
39.975176,116.353801,0,217,39682.3975694444,2008-08-22,09:32:30
39.975185,116.353801,0,219,39682.3975925926,2008-08-22,09:32:32
39.9752,116.353797,0,221,39682.3976157407,2008-08-22,09:32:34
39.975203,116.353798,0,219,39682.3976388889,2008-08-22,09:32:36
39.975204,116.353806,0,219,39682.397662037,2008-08-22,09:32:38
39.975211,116.353791,0,216,39682.3976851852,2008-08-22,09:32:40
39.975199,116.353789,0,217,39682.3977083333,2008-08-22,09:32:42
39.975192,116.353754,0,218,39682.3977314815,2008-08-22,09:32:44
39.975181,116.353718,0,219,39682.3977546296,2008-08-22,09:32:46
39.975168,116.353674,0,221,39682.3977777778,2008-08-22,09:32:48
39.975158,116.353622,0,222,39682.3978009259,2008-08-22,09:32:50
39.975155,116.353564,0,222,39682.3978240741,2008-08-22,09:32:52
39.975146,116.353511,0,223,39682.3978472222,2008-08-22,09:32:54
39.975154,116.353436,0,225,39682.3978703704,2008-08-22,09:32:56
39.975157,116.353373,0,226,39682.3978935185,2008-08-22,09:32:58
39.975161,116.353318,0,226,39682.3979166667,2008-08-22,09:33:00
39.975152,116.353262,0,224,39682.3979398148,2008-08-22,09:33:02
39.97513,116.353235,0,224,39682.397962963,2008-08-22,09:33:04
39.975125,116.353165,0,225,39682.3979861111,2008-08-22,09:33:06
39.975118,116.353082,0,226,39682.3980092593,2008-08-22,09:33:08
39.975119,116.352983,0,229,39682.3980324074,2008-08-22,09:33:10
39.975123,116.352886,0,232,39682.3980555556,2008-08-22,09:33:12
39.975106,116.352806,0,234,39682.3980787037,2008-08-22,09:33:14
39.975093,116.352707,0,237,39682.3981018519,2008-08-22,09:33:16
39.975078,116.352614,0,239,39682.398125,2008-08-22,09:33:18
39.975083,116.352477,0,242,39682.3981481481,2008-08-22,09:33:20
39.975104,116.352301,0,245,39682.3981712963,2008-08-22,09:33:22
39.975112,116.352131,0,248,39682.3981944444,2008-08-22,09:33:24
39.975125,116.351942,0,251,39682.3982175926,2008-08-22,09:33:26
39.975144,116.351694,0,255,39682.3982407407,2008-08-22,09:33:28
39.975162,116.351471,0,259,39682.3982638889,2008-08-22,09:33:30
39.975173,116.351253,0,264,39682.398287037,2008-08-22,09:33:32
39.975189,116.351062,0,268,39682.3983101852,2008-08-22,09:33:34
39.975209,116.350858,0,272,39682.3983333333,2008-08-22,09:33:36
39.975227,116.350626,0,276,39682.3983564815,2008-08-22,09:33:38
39.975234,116.350389,0,280,39682.3983796296,2008-08-22,09:33:40
39.975224,116.350183,0,283,39682.3984027778,2008-08-22,09:33:42
39.975233,116.349935,0,286,39682.3984259259,2008-08-22,09:33:44
39.975233,116.349718,0,288,39682.3984490741,2008-08-22,09:33:46
39.975234,116.34952,0,288,39682.3984722222,2008-08-22,09:33:48
39.975226,116.349325,0,289,39682.3984953704,2008-08-22,09:33:50
39.975212,116.349146,0,290,39682.3985185185,2008-08-22,09:33:52
39.97521,116.349007,0,292,39682.3985416667,2008-08-22,09:33:54
39.975198,116.348889,0,292,39682.3985648148,2008-08-22,09:33:56
39.975192,116.348803,0,293,39682.398587963,2008-08-22,09:33:58
39.975192,116.348746,0,295,39682.3986111111,2008-08-22,09:34:00
39.975187,116.348704,0,294,39682.3986342593,2008-08-22,09:34:02
39.975184,116.348675,0,295,39682.3986574074,2008-08-22,09:34:04
39.975184,116.34867,0,297,39682.3986805556,2008-08-22,09:34:06
39.975194,116.348665,0,298,39682.3987037037,2008-08-22,09:34:08
39.975199,116.348662,0,299,39682.3987268518,2008-08-22,09:34:10
39.975186,116.348662,0,299,39682.39875,2008-08-22,09:34:12
39.975175,116.348646,0,300,39682.3987731481,2008-08-22,09:34:14
39.975165,116.348646,0,301,39682.3987962963,2008-08-22,09:34:16
39.975172,116.348638,0,301,39682.3988194444,2008-08-22,09:34:18
39.975171,116.348633,0,302,39682.3988425926,2008-08-22,09:34:20
39.975175,116.348632,0,303,39682.3988657407,2008-08-22,09:34:22
39.975173,116.348641,0,304,39682.3988888889,2008-08-22,09:34:24
39.975168,116.348656,0,304,39682.398912037,2008-08-22,09:34:26
39.975167,116.348668,0,304,39682.3989351852,2008-08-22,09:34:28
39.975166,116.34867,0,306,39682.3989583333,2008-08-22,09:34:30
39.975162,116.348674,0,308,39682.3989814815,2008-08-22,09:34:32
39.975161,116.348681,0,310,39682.3990046296,2008-08-22,09:34:34
39.975166,116.348683,0,311,39682.3990277778,2008-08-22,09:34:36
39.975161,116.348684,0,312,39682.3990509259,2008-08-22,09:34:38
39.975161,116.348669,0,308,39682.3990740741,2008-08-22,09:34:40
39.975163,116.348658,0,308,39682.3990972222,2008-08-22,09:34:42
39.975157,116.348646,0,306,39682.3991203704,2008-08-22,09:34:44
39.975151,116.348643,0,303,39682.3991435185,2008-08-22,09:34:46
39.975143,116.348644,0,301,39682.3991666667,2008-08-22,09:34:48
39.975143,116.348639,0,298,39682.3991898148,2008-08-22,09:34:50
39.975137,116.348647,0,297,39682.399212963,2008-08-22,09:34:52
39.975131,116.348655,0,294,39682.3992361111,2008-08-22,09:34:54
39.975119,116.348665,0,293,39682.3992592593,2008-08-22,09:34:56
39.975116,116.348674,0,291,39682.3992824074,2008-08-22,09:34:58
39.975127,116.348665,0,287,39682.3993055556,2008-08-22,09:35:00
39.975131,116.348656,0,286,39682.3993287037,2008-08-22,09:35:02
39.97513,116.348659,0,287,39682.3993518518,2008-08-22,09:35:04
39.975126,116.348659,0,287,39682.399375,2008-08-22,09:35:06
39.975128,116.348644,0,285,39682.3993981481,2008-08-22,09:35:08
39.975137,116.34861,0,283,39682.3994212963,2008-08-22,09:35:10
39.975134,116.348527,0,280,39682.3994444444,2008-08-22,09:35:12
39.975134,116.348427,0,279,39682.3994675926,2008-08-22,09:35:14
39.975121,116.348326,0,278,39682.3994907407,2008-08-22,09:35:16
39.975114,116.348206,0,277,39682.3995138889,2008-08-22,09:35:18
39.975107,116.348079,0,274,39682.399537037,2008-08-22,09:35:20
39.97511,116.347936,0,273,39682.3995601852,2008-08-22,09:35:22
39.97511,116.34778,0,272,39682.3995833333,2008-08-22,09:35:24
39.975115,116.347611,0,271,39682.3996064815,2008-08-22,09:35:26
39.975113,116.347437,0,270,39682.3996296296,2008-08-22,09:35:28
39.975115,116.347258,0,269,39682.3996527778,2008-08-22,09:35:30
39.975112,116.347029,0,270,39682.3996759259,2008-08-22,09:35:32
39.975099,116.346778,0,270,39682.3996990741,2008-08-22,09:35:34
39.975105,116.346518,0,270,39682.3997222222,2008-08-22,09:35:36
39.975103,116.346257,0,270,39682.3997453704,2008-08-22,09:35:38
39.975105,116.345991,0,271,39682.3997685185,2008-08-22,09:35:40
39.9751,116.345735,0,271,39682.3997916667,2008-08-22,09:35:42
39.975103,116.34547,0,271,39682.3998148148,2008-08-22,09:35:44
39.975106,116.345203,0,272,39682.399837963,2008-08-22,09:35:46
39.975102,116.344934,0,272,39682.3998611111,2008-08-22,09:35:48
39.975092,116.344655,0,273,39682.3998842593,2008-08-22,09:35:50
39.97508,116.344359,0,273,39682.3999074074,2008-08-22,09:35:52
39.975086,116.344048,0,273,39682.3999305556,2008-08-22,09:35:54
39.97509,116.343766,0,270,39682.3999537037,2008-08-22,09:35:56
39.975088,116.343531,0,269,39682.3999768518,2008-08-22,09:35:58
39.975082,116.343326,0,268,39682.4,2008-08-22,09:36:00
39.975069,116.343153,0,268,39682.4000231481,2008-08-22,09:36:02
39.975045,116.343024,0,268,39682.4000462963,2008-08-22,09:36:04
39.975029,116.342916,0,267,39682.4000694444,2008-08-22,09:36:06
39.975035,116.342858,0,266,39682.4000925926,2008-08-22,09:36:08
39.975032,116.342832,0,266,39682.4001157407,2008-08-22,09:36:10
39.975032,116.342791,0,265,39682.4001388889,2008-08-22,09:36:12
39.975028,116.342719,0,265,39682.400162037,2008-08-22,09:36:14
39.974916,116.342675,0,264,39682.4001851852,2008-08-22,09:36:16
39.974935,116.342548,0,265,39682.4002083333,2008-08-22,09:36:18
39.974927,116.342412,0,265,39682.4002314815,2008-08-22,09:36:20
39.974915,116.34223,0,266,39682.4002546296,2008-08-22,09:36:22
39.97492,116.342003,0,267,39682.4002777778,2008-08-22,09:36:24
39.974919,116.341783,0,268,39682.4003009259,2008-08-22,09:36:26
39.974919,116.34148,0,268,39682.4003240741,2008-08-22,09:36:28
39.974935,116.341188,0,269,39682.4003472222,2008-08-22,09:36:30
39.97495,116.340927,0,270,39682.4003703704,2008-08-22,09:36:32
39.974963,116.34065,0,270,39682.4003935185,2008-08-22,09:36:34
39.974975,116.340371,0,268,39682.4004166667,2008-08-22,09:36:36
39.974985,116.340123,0,268,39682.4004398148,2008-08-22,09:36:38
39.974994,116.339918,0,269,39682.400462963,2008-08-22,09:36:40
39.975014,116.339721,0,272,39682.4004861111,2008-08-22,09:36:42
39.974994,116.339525,0,272,39682.4005092593,2008-08-22,09:36:44
39.975002,116.33934,0,274,39682.4005324074,2008-08-22,09:36:46
39.975005,116.339148,0,275,39682.4005555556,2008-08-22,09:36:48
39.975002,116.338933,0,279,39682.4005787037,2008-08-22,09:36:50
39.974992,116.338799,0,281,39682.4006018518,2008-08-22,09:36:52
39.974983,116.338714,0,282,39682.400625,2008-08-22,09:36:54
39.974948,116.338369,0,275,39682.4015740741,2008-08-22,09:38:16
39.974949,116.338339,0,270,39682.4015972222,2008-08-22,09:38:18
39.974944,116.338313,0,266,39682.4016203704,2008-08-22,09:38:20
39.974937,116.338278,0,261,39682.4016435185,2008-08-22,09:38:22
39.974945,116.338217,0,257,39682.4016666667,2008-08-22,09:38:24
39.974954,116.33814,0,256,39682.4016898148,2008-08-22,09:38:26
39.97497,116.338039,0,247,39682.401712963,2008-08-22,09:38:28
39.97496,116.337964,0,243,39682.4017361111,2008-08-22,09:38:30
39.97497,116.337856,0,240,39682.4017592593,2008-08-22,09:38:32
39.974976,116.337743,0,237,39682.4017824074,2008-08-22,09:38:34
39.974985,116.337544,0,230,39682.4018055556,2008-08-22,09:38:36
39.975011,116.337331,0,228,39682.4018287037,2008-08-22,09:38:38
39.975025,116.337097,0,226,39682.4018518519,2008-08-22,09:38:40
39.97503,116.336849,0,222,39682.401875,2008-08-22,09:38:42
39.975035,116.336575,0,217,39682.4018981481,2008-08-22,09:38:44
39.975035,116.336262,0,211,39682.4019212963,2008-08-22,09:38:46
39.975037,116.335968,0,208,39682.4019444444,2008-08-22,09:38:48
39.975032,116.335683,0,202,39682.4019675926,2008-08-22,09:38:50
39.975035,116.335365,0,198,39682.4019907407,2008-08-22,09:38:52
39.975038,116.335058,0,197,39682.4020138889,2008-08-22,09:38:54
39.975035,116.334751,0,196,39682.402037037,2008-08-22,09:38:56
39.97504,116.334443,0,197,39682.4020601852,2008-08-22,09:38:58
39.975025,116.33413,0,196,39682.4020833333,2008-08-22,09:39:00
39.97501,116.333815,0,195,39682.4021064815,2008-08-22,09:39:02
39.974986,116.333513,0,194,39682.4021296296,2008-08-22,09:39:04
39.97497,116.333233,0,194,39682.4021527778,2008-08-22,09:39:06
39.974935,116.332969,0,193,39682.4021759259,2008-08-22,09:39:08
39.974898,116.3327,0,192,39682.4021990741,2008-08-22,09:39:10
39.974892,116.33242,0,191,39682.4022222222,2008-08-22,09:39:12
39.974894,116.332148,0,190,39682.4022453704,2008-08-22,09:39:14
39.974881,116.331929,0,189,39682.4022685185,2008-08-22,09:39:16
39.974869,116.331712,0,188,39682.4022916667,2008-08-22,09:39:18
39.974872,116.331487,0,188,39682.4023148148,2008-08-22,09:39:20
39.974866,116.331264,0,187,39682.402337963,2008-08-22,09:39:22
39.974846,116.331075,0,186,39682.4023611111,2008-08-22,09:39:24
39.974841,116.330888,0,185,39682.4023842593,2008-08-22,09:39:26
39.974859,116.330698,0,184,39682.4024074074,2008-08-22,09:39:28
39.974875,116.330513,0,184,39682.4024305556,2008-08-22,09:39:30
39.974898,116.330336,0,183,39682.4024537037,2008-08-22,09:39:32
39.974903,116.330204,0,184,39682.4024768519,2008-08-22,09:39:34
39.974911,116.33007,0,184,39682.4025,2008-08-22,09:39:36
39.974924,116.32995,0,184,39682.4025231482,2008-08-22,09:39:38
39.97494,116.329818,0,185,39682.4025462963,2008-08-22,09:39:40
39.974961,116.329689,0,186,39682.4025694444,2008-08-22,09:39:42
39.974976,116.329582,0,188,39682.4025925926,2008-08-22,09:39:44
39.974978,116.32947,0,190,39682.4026157407,2008-08-22,09:39:46
39.974987,116.32936,0,192,39682.4026388889,2008-08-22,09:39:48
39.975018,116.329223,0,195,39682.402662037,2008-08-22,09:39:50
39.975033,116.329078,0,195,39682.4026851852,2008-08-22,09:39:52
39.975084,116.328921,0,198,39682.4027083333,2008-08-22,09:39:54
39.975106,116.328799,0,199,39682.4027314815,2008-08-22,09:39:56
39.975104,116.328701,0,200,39682.4027546296,2008-08-22,09:39:58
39.975114,116.328609,0,201,39682.4027777778,2008-08-22,09:40:00
39.975137,116.328524,0,202,39682.4028009259,2008-08-22,09:40:02
39.975148,116.328447,0,203,39682.4028240741,2008-08-22,09:40:04
39.975172,116.328382,0,203,39682.4028472222,2008-08-22,09:40:06
39.97521,116.328323,0,204,39682.4028703704,2008-08-22,09:40:08
39.975244,116.328302,0,205,39682.4028935185,2008-08-22,09:40:10
39.975261,116.328299,0,207,39682.4029166667,2008-08-22,09:40:12
39.975263,116.328296,0,207,39682.4029398148,2008-08-22,09:40:14
39.975274,116.328291,0,206,39682.402962963,2008-08-22,09:40:16
39.975289,116.328314,0,207,39682.4029861111,2008-08-22,09:40:18
39.975289,116.328317,0,208,39682.4030092593,2008-08-22,09:40:20
39.975297,116.328326,0,208,39682.4030324074,2008-08-22,09:40:22
39.975301,116.328332,0,209,39682.4030555556,2008-08-22,09:40:24
39.975292,116.328333,0,209,39682.4030787037,2008-08-22,09:40:26
39.975284,116.32833,0,209,39682.4031018519,2008-08-22,09:40:28
39.975274,116.328335,0,210,39682.403125,2008-08-22,09:40:30
39.975266,116.328332,0,210,39682.4031481481,2008-08-22,09:40:32
39.975266,116.328326,0,209,39682.4031712963,2008-08-22,09:40:34
39.975257,116.328275,0,209,39682.4031944444,2008-08-22,09:40:36
39.975263,116.32826,0,209,39682.4032175926,2008-08-22,09:40:38
39.975243,116.328232,0,209,39682.4032407407,2008-08-22,09:40:40
39.975244,116.328235,0,210,39682.4032638889,2008-08-22,09:40:42
39.975234,116.328217,0,209,39682.403287037,2008-08-22,09:40:44
39.97523,116.328211,0,210,39682.4033101852,2008-08-22,09:40:46
39.975171,116.328169,0,210,39682.4033333333,2008-08-22,09:40:48
39.975117,116.328123,0,210,39682.4033564815,2008-08-22,09:40:50
39.975105,116.328114,0,211,39682.4033796296,2008-08-22,09:40:52
39.975115,116.328092,0,212,39682.4034027778,2008-08-22,09:40:54
39.975137,116.328082,0,213,39682.4034259259,2008-08-22,09:40:56
39.975151,116.328068,0,214,39682.4034490741,2008-08-22,09:40:58
39.975181,116.328059,0,215,39682.4034722222,2008-08-22,09:41:00
39.975189,116.328034,0,216,39682.4034953704,2008-08-22,09:41:02
39.975186,116.32801,0,217,39682.4035185185,2008-08-22,09:41:04
39.975171,116.327963,0,217,39682.4035416667,2008-08-22,09:41:06
39.975165,116.32787,0,218,39682.4035648148,2008-08-22,09:41:08
39.975162,116.327774,0,220,39682.403587963,2008-08-22,09:41:10
39.975148,116.327655,0,221,39682.4036111111,2008-08-22,09:41:12
39.975129,116.327544,0,223,39682.4036342593,2008-08-22,09:41:14
39.975145,116.327476,0,220,39682.4036574074,2008-08-22,09:41:16
39.975147,116.327329,0,219,39682.4036805556,2008-08-22,09:41:18
39.975164,116.327139,0,218,39682.4037037037,2008-08-22,09:41:20
39.975167,116.326945,0,218,39682.4037268519,2008-08-22,09:41:22
39.97518,116.326699,0,220,39682.40375,2008-08-22,09:41:24
39.975187,116.326469,0,221,39682.4037731481,2008-08-22,09:41:26
39.975191,116.326256,0,222,39682.4037962963,2008-08-22,09:41:28
39.975198,116.326056,0,223,39682.4038194444,2008-08-22,09:41:30
39.975209,116.325868,0,224,39682.4038425926,2008-08-22,09:41:32
39.975223,116.325662,0,225,39682.4038657407,2008-08-22,09:41:34
39.975243,116.325468,0,226,39682.4038888889,2008-08-22,09:41:36
39.975255,116.325357,0,228,39682.403912037,2008-08-22,09:41:38
39.975274,116.325288,0,229,39682.4039351852,2008-08-22,09:41:40
39.975293,116.325247,0,230,39682.4039583333,2008-08-22,09:41:42
39.975292,116.325235,0,231,39682.4039814815,2008-08-22,09:41:44
39.975267,116.325311,0,231,39682.4040046296,2008-08-22,09:41:46
39.975257,116.325336,0,228,39682.4040277778,2008-08-22,09:41:48
39.975253,116.32534,0,228,39682.4040509259,2008-08-22,09:41:50
39.975245,116.325334,0,229,39682.4040740741,2008-08-22,09:41:52
39.975236,116.325333,0,230,39682.4040972222,2008-08-22,09:41:54
39.975211,116.325365,0,230,39682.4041203704,2008-08-22,09:41:56
39.975185,116.325408,0,230,39682.4041435185,2008-08-22,09:41:58
39.975184,116.325416,0,230,39682.4041666667,2008-08-22,09:42:00
39.975182,116.325423,0,229,39682.4041898148,2008-08-22,09:42:02
39.975174,116.325433,0,228,39682.404212963,2008-08-22,09:42:04
39.975154,116.325468,0,229,39682.4042361111,2008-08-22,09:42:06
39.975163,116.325481,0,229,39682.4042592593,2008-08-22,09:42:08
39.975163,116.325496,0,228,39682.4042824074,2008-08-22,09:42:10
39.975157,116.325528,0,228,39682.4043055556,2008-08-22,09:42:12
39.975161,116.325548,0,227,39682.4043287037,2008-08-22,09:42:14
39.975138,116.325572,0,226,39682.4043518519,2008-08-22,09:42:16
39.975105,116.325579,0,225,39682.404375,2008-08-22,09:42:18
39.975098,116.325527,0,225,39682.4043981481,2008-08-22,09:42:20
39.975078,116.325464,0,225,39682.4044212963,2008-08-22,09:42:22
39.975023,116.325406,0,226,39682.4044444444,2008-08-22,09:42:24
39.974969,116.325322,0,225,39682.4044675926,2008-08-22,09:42:26
39.974958,116.325176,0,225,39682.4044907407,2008-08-22,09:42:28
39.97497,116.324984,0,225,39682.4045138889,2008-08-22,09:42:30
39.974985,116.324771,0,226,39682.404537037,2008-08-22,09:42:32
39.974975,116.324577,0,225,39682.4045601852,2008-08-22,09:42:34
39.974961,116.324377,0,225,39682.4045833333,2008-08-22,09:42:36
39.974926,116.324169,0,226,39682.4046064815,2008-08-22,09:42:38
39.97488,116.323952,0,226,39682.4046296296,2008-08-22,09:42:40
39.974882,116.323661,0,226,39682.4046527778,2008-08-22,09:42:42
39.974918,116.323338,0,227,39682.4046759259,2008-08-22,09:42:44
39.974894,116.323087,0,226,39682.4046990741,2008-08-22,09:42:46
39.974872,116.322832,0,225,39682.4047222222,2008-08-22,09:42:48
39.974854,116.322571,0,224,39682.4047453704,2008-08-22,09:42:50
39.974836,116.322295,0,222,39682.4047685185,2008-08-22,09:42:52
39.974819,116.321977,0,221,39682.4047916667,2008-08-22,09:42:54
39.974851,116.321562,0,220,39682.4048148148,2008-08-22,09:42:56
39.974873,116.321135,0,219,39682.404837963,2008-08-22,09:42:58
39.97489,116.32076,0,218,39682.4048611111,2008-08-22,09:43:00
39.974889,116.320431,0,217,39682.4048842593,2008-08-22,09:43:02
39.974871,116.320148,0,217,39682.4049074074,2008-08-22,09:43:04
39.974879,116.319868,0,217,39682.4049305556,2008-08-22,09:43:06
39.974894,116.319613,0,217,39682.4049537037,2008-08-22,09:43:08
39.97492,116.31936,0,217,39682.4049768519,2008-08-22,09:43:10
39.974946,116.319151,0,217,39682.405,2008-08-22,09:43:12
39.974974,116.318986,0,218,39682.4050231481,2008-08-22,09:43:14
39.974948,116.318912,0,217,39682.4050462963,2008-08-22,09:43:16
39.974945,116.318822,0,217,39682.4050694444,2008-08-22,09:43:18
39.974946,116.318732,0,218,39682.4050925926,2008-08-22,09:43:20
39.974908,116.31868,0,218,39682.4051157407,2008-08-22,09:43:22
39.974881,116.318614,0,218,39682.4051388889,2008-08-22,09:43:24
39.974881,116.318518,0,219,39682.405162037,2008-08-22,09:43:26
39.974872,116.318429,0,219,39682.4051851852,2008-08-22,09:43:28
39.974866,116.318323,0,221,39682.4052083333,2008-08-22,09:43:30
39.974865,116.318206,0,222,39682.4052314815,2008-08-22,09:43:32
39.974873,116.318053,0,221,39682.4052546296,2008-08-22,09:43:34
39.974874,116.31794,0,222,39682.4052777778,2008-08-22,09:43:36
39.974874,116.317839,0,222,39682.4053009259,2008-08-22,09:43:38
39.974878,116.317754,0,223,39682.4053240741,2008-08-22,09:43:40
39.974862,116.317707,0,224,39682.4053472222,2008-08-22,09:43:42
39.974875,116.317652,0,226,39682.4053703704,2008-08-22,09:43:44
39.974853,116.317624,0,227,39682.4053935185,2008-08-22,09:43:46
39.97484,116.317579,0,228,39682.4054166667,2008-08-22,09:43:48
39.974816,116.317537,0,229,39682.4054398148,2008-08-22,09:43:50
39.974776,116.317526,0,230,39682.405462963,2008-08-22,09:43:52
39.97476,116.317516,0,232,39682.4054861111,2008-08-22,09:43:54
39.974745,116.317514,0,233,39682.4055092593,2008-08-22,09:43:56
39.974708,116.317523,0,235,39682.4055324074,2008-08-22,09:43:58
39.974682,116.317534,0,238,39682.4055555556,2008-08-22,09:44:00
39.974655,116.317546,0,240,39682.4055787037,2008-08-22,09:44:02
39.974648,116.317538,0,242,39682.4056018519,2008-08-22,09:44:04
39.974664,116.317519,0,245,39682.405625,2008-08-22,09:44:06
39.974658,116.317506,0,247,39682.4056481481,2008-08-22,09:44:08
39.97466,116.317497,0,249,39682.4056712963,2008-08-22,09:44:10
39.974651,116.317493,0,251,39682.4056944444,2008-08-22,09:44:12
39.974675,116.317479,0,252,39682.4057175926,2008-08-22,09:44:14
39.97472,116.317459,0,255,39682.4057407407,2008-08-22,09:44:16
39.974759,116.317443,0,258,39682.4057638889,2008-08-22,09:44:18
39.974795,116.31742,0,262,39682.405787037,2008-08-22,09:44:20
39.974815,116.317391,0,266,39682.4058101852,2008-08-22,09:44:22
39.974786,116.317335,0,269,39682.4058333333,2008-08-22,09:44:24
39.974777,116.317267,0,271,39682.4058564815,2008-08-22,09:44:26
39.974762,116.317187,0,273,39682.4058796296,2008-08-22,09:44:28
39.974752,116.317062,0,275,39682.4059027778,2008-08-22,09:44:30
39.974661,116.31693,0,275,39682.4059259259,2008-08-22,09:44:32
39.974613,116.316748,0,276,39682.4059490741,2008-08-22,09:44:34
39.97463,116.316503,0,277,39682.4059722222,2008-08-22,09:44:36
39.974665,116.31624,0,280,39682.4059953704,2008-08-22,09:44:38
39.974713,116.315943,0,283,39682.4060185185,2008-08-22,09:44:40
39.974743,116.315618,0,285,39682.4060416667,2008-08-22,09:44:42
39.974804,116.315238,0,288,39682.4060648148,2008-08-22,09:44:44
39.974866,116.31487,0,290,39682.406087963,2008-08-22,09:44:46
39.974949,116.314471,0,292,39682.4061111111,2008-08-22,09:44:48
39.974972,116.314214,0,295,39682.4061342593,2008-08-22,09:44:50
39.974971,116.313824,0,299,39682.4061574074,2008-08-22,09:44:52
39.975161,116.313263,0,304,39682.4061805556,2008-08-22,09:44:54
39.975,116.312964,0,306,39682.4062037037,2008-08-22,09:44:56
39.974926,116.312799,0,308,39682.4062268519,2008-08-22,09:44:58
39.974862,116.312783,0,311,39682.40625,2008-08-22,09:45:00
39.974818,116.312795,0,315,39682.4062731481,2008-08-22,09:45:02
39.974801,116.312776,0,319,39682.4062962963,2008-08-22,09:45:04
39.974801,116.312777,0,322,39682.4063194444,2008-08-22,09:45:06
39.9748,116.312792,0,324,39682.4063425926,2008-08-22,09:45:08
39.974797,116.312794,0,325,39682.4063657407,2008-08-22,09:45:10
39.974817,116.312722,0,327,39682.4063888889,2008-08-22,09:45:12
39.974822,116.312679,0,327,39682.406412037,2008-08-22,09:45:14
39.974817,116.31266,0,328,39682.4064351852,2008-08-22,09:45:16
39.974788,116.312657,0,330,39682.4064583333,2008-08-22,09:45:18
39.974775,116.312667,0,332,39682.4064814815,2008-08-22,09:45:20
39.97478,116.312668,0,335,39682.4065046296,2008-08-22,09:45:22
39.974766,116.312672,0,339,39682.4065277778,2008-08-22,09:45:24
39.974736,116.312686,0,341,39682.4065509259,2008-08-22,09:45:26
39.974709,116.31271,0,344,39682.4065740741,2008-08-22,09:45:28
39.974644,116.312748,0,345,39682.4065972222,2008-08-22,09:45:30
39.974607,116.31278,0,346,39682.4066203704,2008-08-22,09:45:32
39.974572,116.312791,0,348,39682.4066435185,2008-08-22,09:45:34
39.974551,116.312788,0,349,39682.4066666667,2008-08-22,09:45:36
39.974543,116.312781,0,350,39682.4066898148,2008-08-22,09:45:38
39.974566,116.312767,0,351,39682.406712963,2008-08-22,09:45:40
39.974573,116.312769,0,351,39682.4067361111,2008-08-22,09:45:42
39.974576,116.312775,0,351,39682.4067592593,2008-08-22,09:45:44
39.974574,116.312778,0,352,39682.4067824074,2008-08-22,09:45:46
39.974561,116.312789,0,351,39682.4068055556,2008-08-22,09:45:48
39.974542,116.312786,0,350,39682.4068287037,2008-08-22,09:45:50
39.974519,116.312778,0,347,39682.4068518518,2008-08-22,09:45:52
39.9745,116.312761,0,346,39682.406875,2008-08-22,09:45:54
39.974473,116.312755,0,343,39682.4068981481,2008-08-22,09:45:56
39.974456,116.312759,0,341,39682.4069212963,2008-08-22,09:45:58
39.974452,116.312758,0,339,39682.4069444444,2008-08-22,09:46:00
39.974473,116.312752,0,337,39682.4069675926,2008-08-22,09:46:02
39.974485,116.31275,0,335,39682.4069907407,2008-08-22,09:46:04
39.974497,116.312743,0,335,39682.4070138889,2008-08-22,09:46:06
39.974497,116.312742,0,335,39682.407037037,2008-08-22,09:46:08
39.974507,116.312738,0,334,39682.4070601852,2008-08-22,09:46:10
39.974511,116.312714,0,332,39682.4070833333,2008-08-22,09:46:12
39.974505,116.312695,0,330,39682.4071064815,2008-08-22,09:46:14
39.974494,116.312679,0,329,39682.4071296296,2008-08-22,09:46:16
39.974479,116.312667,0,327,39682.4071527778,2008-08-22,09:46:18
39.974454,116.312661,0,326,39682.4071759259,2008-08-22,09:46:20
39.974427,116.312658,0,323,39682.4071990741,2008-08-22,09:46:22
39.974414,116.312655,0,322,39682.4072222222,2008-08-22,09:46:24
39.974419,116.312644,0,320,39682.4072453704,2008-08-22,09:46:26
39.974422,116.312618,0,317,39682.4072685185,2008-08-22,09:46:28
39.974429,116.312593,0,314,39682.4072916667,2008-08-22,09:46:30
39.974423,116.312545,0,312,39682.4073148148,2008-08-22,09:46:32
39.974406,116.312494,0,310,39682.407337963,2008-08-22,09:46:34
39.97439,116.312422,0,306,39682.4073611111,2008-08-22,09:46:36
39.974369,116.312298,0,297,39682.4073842593,2008-08-22,09:46:38
39.974356,116.312184,0,294,39682.4074074074,2008-08-22,09:46:40
39.97432,116.31208,0,290,39682.4074305556,2008-08-22,09:46:42
39.974278,116.311972,0,287,39682.4074537037,2008-08-22,09:46:44
39.974231,116.311869,0,282,39682.4074768518,2008-08-22,09:46:46
39.974174,116.311813,0,280,39682.4075,2008-08-22,09:46:48
39.974111,116.311822,0,275,39682.4075231481,2008-08-22,09:46:50
39.974018,116.311843,0,273,39682.4075462963,2008-08-22,09:46:52
39.973895,116.311871,0,272,39682.4075694444,2008-08-22,09:46:54
39.973753,116.311908,0,270,39682.4075925926,2008-08-22,09:46:56
39.973598,116.311947,0,269,39682.4076157407,2008-08-22,09:46:58
39.973441,116.311986,0,268,39682.4076388889,2008-08-22,09:47:00
39.97328,116.312023,0,266,39682.407662037,2008-08-22,09:47:02
39.973124,116.312051,0,265,39682.4076851852,2008-08-22,09:47:04
39.972961,116.312087,0,266,39682.4077083333,2008-08-22,09:47:06
39.9728,116.312136,0,267,39682.4077314815,2008-08-22,09:47:08
39.972632,116.312189,0,268,39682.4077546296,2008-08-22,09:47:10
39.972478,116.312238,0,268,39682.4077777778,2008-08-22,09:47:12
39.972344,116.312293,0,265,39682.4078009259,2008-08-22,09:47:14
39.972254,116.312325,0,262,39682.4078240741,2008-08-22,09:47:16
39.972183,116.312355,0,260,39682.4078472222,2008-08-22,09:47:18
39.972146,116.312371,0,257,39682.4078703704,2008-08-22,09:47:20
39.97213,116.312381,0,256,39682.4078935185,2008-08-22,09:47:22
39.972133,116.312385,0,253,39682.4079166667,2008-08-22,09:47:24
39.972134,116.312382,0,252,39682.4079398148,2008-08-22,09:47:26
39.972137,116.312374,0,252,39682.407962963,2008-08-22,09:47:28
39.972137,116.312364,0,251,39682.4079861111,2008-08-22,09:47:30
39.972136,116.312349,0,249,39682.4080092593,2008-08-22,09:47:32
39.972151,116.312326,0,249,39682.4080324074,2008-08-22,09:47:34
39.97216,116.312301,0,247,39682.4080555556,2008-08-22,09:47:36
39.972154,116.312307,0,247,39682.4080787037,2008-08-22,09:47:38
39.972193,116.312321,0,252,39682.4081018518,2008-08-22,09:47:40
39.972216,116.312334,0,257,39682.408125,2008-08-22,09:47:42
39.972234,116.312348,0,261,39682.4081481481,2008-08-22,09:47:44
39.972239,116.312355,0,263,39682.4081712963,2008-08-22,09:47:46
39.972264,116.312347,0,264,39682.4081944444,2008-08-22,09:47:48
39.972273,116.312355,0,268,39682.4082175926,2008-08-22,09:47:50
39.972231,116.312375,0,269,39682.4082407407,2008-08-22,09:47:52
39.972164,116.312406,0,271,39682.4082638889,2008-08-22,09:47:54
39.972084,116.312452,0,273,39682.408287037,2008-08-22,09:47:56
39.972002,116.3125,0,273,39682.4083101852,2008-08-22,09:47:58
39.97189,116.312573,0,271,39682.4083333333,2008-08-22,09:48:00
39.971776,116.312607,0,271,39682.4083564815,2008-08-22,09:48:02
39.971648,116.312629,0,272,39682.4083796296,2008-08-22,09:48:04
39.971493,116.31268,0,271,39682.4084027778,2008-08-22,09:48:06
39.971299,116.312816,0,261,39682.4084259259,2008-08-22,09:48:08
39.971092,116.312904,0,261,39682.4084490741,2008-08-22,09:48:10
39.97094,116.312937,0,265,39682.4084722222,2008-08-22,09:48:12
39.970795,116.31297,0,265,39682.4084953704,2008-08-22,09:48:14
39.970602,116.313052,0,261,39682.4085185185,2008-08-22,09:48:16
39.970431,116.313121,0,259,39682.4085416667,2008-08-22,09:48:18
39.970246,116.31322,0,256,39682.4085648148,2008-08-22,09:48:20
39.970068,116.313293,0,255,39682.408587963,2008-08-22,09:48:22
39.969915,116.313378,0,254,39682.4086111111,2008-08-22,09:48:24
39.969734,116.313528,0,246,39682.4086342593,2008-08-22,09:48:26
39.969595,116.313575,0,243,39682.4086574074,2008-08-22,09:48:28
39.969455,116.313618,0,243,39682.4086805556,2008-08-22,09:48:30
39.969367,116.313654,0,244,39682.4087037037,2008-08-22,09:48:32
39.969343,116.313664,0,245,39682.4087268518,2008-08-22,09:48:34
39.969344,116.313668,0,247,39682.40875,2008-08-22,09:48:36
39.969345,116.313663,0,248,39682.4087731481,2008-08-22,09:48:38
39.969347,116.313652,0,247,39682.4087962963,2008-08-22,09:48:40
39.969351,116.313629,0,248,39682.4088194444,2008-08-22,09:48:42
39.969328,116.313602,0,248,39682.4088425926,2008-08-22,09:48:44
39.969309,116.3136,0,249,39682.4088657407,2008-08-22,09:48:46
39.969287,116.313614,0,250,39682.4088888889,2008-08-22,09:48:48
39.969248,116.31364,0,252,39682.408912037,2008-08-22,09:48:50
39.969242,116.313648,0,253,39682.4089351852,2008-08-22,09:48:52
39.969071,116.313677,0,225,39682.4089583333,2008-08-22,09:48:54
39.969035,116.313647,0,202,39682.4089814815,2008-08-22,09:48:56
39.969027,116.313625,0,188,39682.4090046296,2008-08-22,09:48:58
39.968996,116.313638,0,187,39682.4090277778,2008-08-22,09:49:00
39.968973,116.313634,0,185,39682.4090509259,2008-08-22,09:49:02
39.968953,116.313613,0,183,39682.4090740741,2008-08-22,09:49:04
39.968942,116.313608,0,182,39682.4090972222,2008-08-22,09:49:06
39.968895,116.313557,0,194,39682.4091203704,2008-08-22,09:49:08
39.96887,116.313555,0,195,39682.4091435185,2008-08-22,09:49:10
39.968851,116.313554,0,195,39682.4091666667,2008-08-22,09:49:12
39.968843,116.313547,0,196,39682.4091898148,2008-08-22,09:49:14
39.968851,116.313509,0,194,39682.409212963,2008-08-22,09:49:16
39.968823,116.313524,0,196,39682.4092361111,2008-08-22,09:49:18
39.968799,116.313536,0,197,39682.4092592593,2008-08-22,09:49:20
39.968758,116.313556,0,198,39682.4092824074,2008-08-22,09:49:22
39.96873,116.313588,0,197,39682.4093055556,2008-08-22,09:49:24
39.968707,116.313605,0,197,39682.4093287037,2008-08-22,09:49:26
39.968692,116.31361,0,195,39682.4093518518,2008-08-22,09:49:28
39.968668,116.313615,0,194,39682.409375,2008-08-22,09:49:30
39.968635,116.313635,0,193,39682.4093981481,2008-08-22,09:49:32
39.968611,116.313637,0,196,39682.4094212963,2008-08-22,09:49:34
39.968582,116.31365,0,198,39682.4094444444,2008-08-22,09:49:36
39.968567,116.313653,0,197,39682.4094675926,2008-08-22,09:49:38
39.968538,116.313652,0,198,39682.4094907407,2008-08-22,09:49:40
39.968513,116.313644,0,200,39682.4095138889,2008-08-22,09:49:42
39.968484,116.313649,0,200,39682.409537037,2008-08-22,09:49:44
39.968456,116.313658,0,202,39682.4095601852,2008-08-22,09:49:46
39.968435,116.313655,0,204,39682.4095833333,2008-08-22,09:49:48
39.968419,116.313656,0,206,39682.4096064815,2008-08-22,09:49:50
39.968406,116.313635,0,208,39682.4096296296,2008-08-22,09:49:52
39.968382,116.313607,0,208,39682.4096527778,2008-08-22,09:49:54
39.968367,116.313583,0,210,39682.4096759259,2008-08-22,09:49:56
39.968351,116.313556,0,210,39682.4096990741,2008-08-22,09:49:58
39.968338,116.313524,0,212,39682.4097222222,2008-08-22,09:50:00
39.968328,116.313499,0,213,39682.4097453704,2008-08-22,09:50:02
39.968316,116.313465,0,214,39682.4097685185,2008-08-22,09:50:04
39.968306,116.313435,0,214,39682.4097916667,2008-08-22,09:50:06
39.968299,116.313408,0,216,39682.4098148148,2008-08-22,09:50:08
39.968298,116.31338,0,219,39682.409837963,2008-08-22,09:50:10
39.968304,116.31336,0,223,39682.4098611111,2008-08-22,09:50:12
39.968314,116.313334,0,226,39682.4098842593,2008-08-22,09:50:14
39.968333,116.313302,0,230,39682.4099074074,2008-08-22,09:50:16
39.96835,116.313265,0,234,39682.4099305556,2008-08-22,09:50:18
39.968357,116.313236,0,238,39682.4099537037,2008-08-22,09:50:20
39.968379,116.313246,0,240,39682.4099768519,2008-08-22,09:50:22
39.968389,116.313234,0,243,39682.41,2008-08-22,09:50:24
39.968388,116.313214,0,246,39682.4100231482,2008-08-22,09:50:26
39.96839,116.313188,0,249,39682.4100462963,2008-08-22,09:50:28
39.968378,116.313159,0,252,39682.4100694444,2008-08-22,09:50:30
39.968374,116.313123,0,257,39682.4100925926,2008-08-22,09:50:32
39.968385,116.31308,0,261,39682.4101157407,2008-08-22,09:50:34
39.968397,116.313062,0,265,39682.4101388889,2008-08-22,09:50:36
39.968388,116.313051,0,268,39682.410162037,2008-08-22,09:50:38
39.968368,116.313036,0,267,39682.4101851852,2008-08-22,09:50:40
39.968359,116.313013,0,267,39682.4102083333,2008-08-22,09:50:42
39.96834,116.312992,0,270,39682.4102314815,2008-08-22,09:50:44
39.968332,116.312976,0,270,39682.4102546296,2008-08-22,09:50:46
39.968324,116.312965,0,271,39682.4102777778,2008-08-22,09:50:48
39.968313,116.312934,0,271,39682.4103009259,2008-08-22,09:50:50
39.968296,116.312912,0,269,39682.4103240741,2008-08-22,09:50:52
39.968249,116.312905,0,268,39682.4103472222,2008-08-22,09:50:54
39.968228,116.312901,0,267,39682.4103703704,2008-08-22,09:50:56
39.968205,116.312895,0,268,39682.4103935185,2008-08-22,09:50:58
39.968191,116.312875,0,272,39682.4104166667,2008-08-22,09:51:00
39.968188,116.312844,0,274,39682.4104398148,2008-08-22,09:51:02
39.968179,116.312811,0,276,39682.410462963,2008-08-22,09:51:04
39.968166,116.312769,0,273,39682.4104861111,2008-08-22,09:51:06
39.968157,116.312733,0,273,39682.4105092593,2008-08-22,09:51:08
39.968161,116.312685,0,272,39682.4105324074,2008-08-22,09:51:10
39.968158,116.312653,0,273,39682.4105555556,2008-08-22,09:51:12
39.968161,116.312619,0,274,39682.4105787037,2008-08-22,09:51:14
39.968158,116.31259,0,275,39682.4106018519,2008-08-22,09:51:16
39.968132,116.312574,0,274,39682.410625,2008-08-22,09:51:18
39.968108,116.312572,0,274,39682.4106481481,2008-08-22,09:51:20
39.968083,116.312567,0,274,39682.4106712963,2008-08-22,09:51:22
39.96808,116.312558,0,269,39682.4106944444,2008-08-22,09:51:24
39.968057,116.312562,0,270,39682.4107175926,2008-08-22,09:51:26
39.968044,116.312554,0,272,39682.4107407407,2008-08-22,09:51:28
39.968033,116.312541,0,274,39682.4107638889,2008-08-22,09:51:30
39.968027,116.312511,0,275,39682.410787037,2008-08-22,09:51:32
39.968024,116.312476,0,277,39682.4108101852,2008-08-22,09:51:34
39.968022,116.312456,0,279,39682.4108333333,2008-08-22,09:51:36
39.968018,116.312441,0,280,39682.4108564815,2008-08-22,09:51:38
39.968027,116.312413,0,282,39682.4108796296,2008-08-22,09:51:40
39.968026,116.312395,0,283,39682.4109027778,2008-08-22,09:51:42
39.968026,116.312303,0,284,39682.4109259259,2008-08-22,09:51:44
39.968017,116.312293,0,286,39682.4109490741,2008-08-22,09:51:46
39.968008,116.312274,0,288,39682.4109722222,2008-08-22,09:51:48
39.967968,116.312273,0,288,39682.4109953704,2008-08-22,09:51:50
39.96797,116.312252,0,290,39682.4110185185,2008-08-22,09:51:52
39.967973,116.31223,0,289,39682.4110416667,2008-08-22,09:51:54
39.967967,116.312204,0,290,39682.4110648148,2008-08-22,09:51:56
39.96793,116.312192,0,290,39682.411087963,2008-08-22,09:51:58
39.96794,116.312167,0,291,39682.4111111111,2008-08-22,09:52:00
39.967929,116.312152,0,292,39682.4111342593,2008-08-22,09:52:02
39.9679,116.312132,0,293,39682.4111574074,2008-08-22,09:52:04
39.967901,116.31211,0,294,39682.4111805556,2008-08-22,09:52:06
39.967899,116.312076,0,293,39682.4112037037,2008-08-22,09:52:08
39.967906,116.312055,0,292,39682.4112268519,2008-08-22,09:52:10
39.967904,116.312036,0,293,39682.41125,2008-08-22,09:52:12
39.967909,116.311999,0,293,39682.4112731481,2008-08-22,09:52:14
39.967908,116.311945,0,286,39682.4112962963,2008-08-22,09:52:16
39.96791,116.311903,0,287,39682.4113194444,2008-08-22,09:52:18
39.967908,116.311877,0,284,39682.4113425926,2008-08-22,09:52:20
39.967914,116.311846,0,284,39682.4113657407,2008-08-22,09:52:22
39.967916,116.311821,0,284,39682.4113888889,2008-08-22,09:52:24
39.967919,116.311793,0,285,39682.411412037,2008-08-22,09:52:26
39.967917,116.311773,0,286,39682.4114351852,2008-08-22,09:52:28
39.967893,116.311734,0,284,39682.4114583333,2008-08-22,09:52:30
39.967853,116.311718,0,285,39682.4114814815,2008-08-22,09:52:32
39.967835,116.3117,0,285,39682.4115046296,2008-08-22,09:52:34
39.967829,116.311675,0,285,39682.4115277778,2008-08-22,09:52:36
39.967814,116.311657,0,285,39682.4115509259,2008-08-22,09:52:38
39.967818,116.31164,0,283,39682.4115740741,2008-08-22,09:52:40
39.967814,116.311608,0,283,39682.4115972222,2008-08-22,09:52:42
39.96781,116.311575,0,284,39682.4116203704,2008-08-22,09:52:44
39.967797,116.311544,0,283,39682.4116435185,2008-08-22,09:52:46
39.967789,116.311516,0,283,39682.4116666667,2008-08-22,09:52:48
39.967788,116.311485,0,286,39682.4116898148,2008-08-22,09:52:50
39.967779,116.311465,0,284,39682.411712963,2008-08-22,09:52:52
39.967766,116.311443,0,280,39682.4117361111,2008-08-22,09:52:54
39.967751,116.311415,0,277,39682.4117592593,2008-08-22,09:52:56
39.967747,116.311387,0,276,39682.4117824074,2008-08-22,09:52:58
39.967748,116.311367,0,275,39682.4118055556,2008-08-22,09:53:00
39.96776,116.311343,0,275,39682.4118287037,2008-08-22,09:53:02
39.967774,116.311322,0,276,39682.4118518519,2008-08-22,09:53:04
39.967796,116.311308,0,276,39682.411875,2008-08-22,09:53:06
39.967834,116.311297,0,277,39682.4118981481,2008-08-22,09:53:08
39.967876,116.311284,0,277,39682.4119212963,2008-08-22,09:53:10
39.967911,116.311278,0,278,39682.4119444444,2008-08-22,09:53:12
39.967949,116.311266,0,278,39682.4119675926,2008-08-22,09:53:14
39.967985,116.311255,0,279,39682.4119907407,2008-08-22,09:53:16
39.968022,116.311251,0,280,39682.4120138889,2008-08-22,09:53:18
39.968046,116.311237,0,281,39682.412037037,2008-08-22,09:53:20
39.968056,116.311226,0,282,39682.4120601852,2008-08-22,09:53:22
39.968062,116.311204,0,283,39682.4120833333,2008-08-22,09:53:24
39.968054,116.311182,0,284,39682.4121064815,2008-08-22,09:53:26
39.96804,116.311159,0,285,39682.4121296296,2008-08-22,09:53:28
39.968025,116.311124,0,286,39682.4121527778,2008-08-22,09:53:30
39.968012,116.311086,0,286,39682.4121759259,2008-08-22,09:53:32
39.967999,116.311048,0,287,39682.4121990741,2008-08-22,09:53:34
39.967988,116.311015,0,288,39682.4122222222,2008-08-22,09:53:36
39.967978,116.310997,0,289,39682.4122453704,2008-08-22,09:53:38
39.96797,116.310988,0,289,39682.4122685185,2008-08-22,09:53:40
39.967963,116.310987,0,290,39682.4122916667,2008-08-22,09:53:42
39.967955,116.310989,0,290,39682.4123148148,2008-08-22,09:53:44
39.967951,116.310993,0,290,39682.412337963,2008-08-22,09:53:46
39.967948,116.310997,0,291,39682.4123611111,2008-08-22,09:53:48
39.967945,116.311002,0,291,39682.4123842593,2008-08-22,09:53:50
39.967942,116.311008,0,291,39682.4124074074,2008-08-22,09:53:52
39.967922,116.311003,0,291,39682.4124305556,2008-08-22,09:53:54
39.967896,116.310996,0,291,39682.4124537037,2008-08-22,09:53:56
39.967867,116.310989,0,291,39682.4124768519,2008-08-22,09:53:58
39.967836,116.310995,0,291,39682.4125,2008-08-22,09:54:00
39.967802,116.311002,0,291,39682.4125231481,2008-08-22,09:54:02
39.967775,116.311001,0,291,39682.4125462963,2008-08-22,09:54:04
39.967758,116.310994,0,291,39682.4125694444,2008-08-22,09:54:06
39.967749,116.310978,0,290,39682.4125925926,2008-08-22,09:54:08
39.96774,116.31096,0,290,39682.4126157407,2008-08-22,09:54:10
39.967726,116.310943,0,290,39682.4126388889,2008-08-22,09:54:12
39.967706,116.310926,0,290,39682.412662037,2008-08-22,09:54:14
39.967686,116.310911,0,290,39682.4126851852,2008-08-22,09:54:16
39.967664,116.310905,0,290,39682.4127083333,2008-08-22,09:54:18
39.967638,116.310906,0,290,39682.4127314815,2008-08-22,09:54:20
39.967619,116.3109,0,290,39682.4127546296,2008-08-22,09:54:22
39.967601,116.310894,0,290,39682.4127777778,2008-08-22,09:54:24
39.967587,116.310891,0,290,39682.4128009259,2008-08-22,09:54:26
39.967573,116.310902,0,290,39682.4128240741,2008-08-22,09:54:28
39.96756,116.310916,0,290,39682.4128472222,2008-08-22,09:54:30
39.967548,116.310936,0,290,39682.4128703704,2008-08-22,09:54:32
39.967541,116.310949,0,290,39682.4128935185,2008-08-22,09:54:34
39.96754,116.310953,0,290,39682.4129166667,2008-08-22,09:54:36
39.967544,116.31095,0,290,39682.4129398148,2008-08-22,09:54:38
39.967552,116.310939,0,290,39682.412962963,2008-08-22,09:54:40
39.967565,116.310925,0,290,39682.4129861111,2008-08-22,09:54:42
39.967573,116.310904,0,290,39682.4130092593,2008-08-22,09:54:44
39.967577,116.310887,0,290,39682.4130324074,2008-08-22,09:54:46
39.967578,116.310868,0,290,39682.4130555556,2008-08-22,09:54:48
39.967572,116.310865,0,290,39682.4130787037,2008-08-22,09:54:50
39.967558,116.31086,0,290,39682.4131018519,2008-08-22,09:54:52
39.967536,116.310855,0,290,39682.413125,2008-08-22,09:54:54
39.96751,116.310841,0,290,39682.4131481481,2008-08-22,09:54:56
39.967482,116.310819,0,290,39682.4131712963,2008-08-22,09:54:58
39.967455,116.310787,0,290,39682.4131944444,2008-08-22,09:55:00
39.967409,116.310771,0,290,39682.4132175926,2008-08-22,09:55:02
39.967357,116.310757,0,291,39682.4132407407,2008-08-22,09:55:04
39.967302,116.310741,0,291,39682.4132638889,2008-08-22,09:55:06
39.967234,116.31073,0,291,39682.413287037,2008-08-22,09:55:08
39.967168,116.310724,0,291,39682.4133101852,2008-08-22,09:55:10
39.967109,116.31073,0,292,39682.4133333333,2008-08-22,09:55:12
39.967052,116.310739,0,292,39682.4133564815,2008-08-22,09:55:14
39.96701,116.310761,0,292,39682.4133796296,2008-08-22,09:55:16
39.96698,116.310784,0,292,39682.4134027778,2008-08-22,09:55:18
39.966951,116.310811,0,293,39682.4134259259,2008-08-22,09:55:20
39.965999,116.313775,0,295,39682.4138194444,2008-08-22,09:55:54
39.966,116.313769,0,297,39682.4138425926,2008-08-22,09:55:56
39.966136,116.31365,0,360,39682.4138657407,2008-08-22,09:55:58
39.966277,116.313297,0,327,39682.4138888889,2008-08-22,09:56:00
39.966359,116.313065,0,311,39682.413912037,2008-08-22,09:56:02
39.966406,116.312898,0,304,39682.4139351852,2008-08-22,09:56:04
39.966415,116.312786,0,299,39682.4139583333,2008-08-22,09:56:06
39.966382,116.312735,0,296,39682.4139814815,2008-08-22,09:56:08
39.966361,116.312678,0,294,39682.4140046296,2008-08-22,09:56:10
39.966336,116.312627,0,293,39682.4140277778,2008-08-22,09:56:12
39.966315,116.312568,0,292,39682.4140509259,2008-08-22,09:56:14
39.966363,116.312376,0,281,39682.4140740741,2008-08-22,09:56:16
39.966365,116.312254,0,277,39682.4140972222,2008-08-22,09:56:18
39.966333,116.312187,0,277,39682.4141203704,2008-08-22,09:56:20
39.966331,116.312142,0,277,39682.4141435185,2008-08-22,09:56:22
39.966325,116.312116,0,277,39682.4141666667,2008-08-22,09:56:24
39.966337,116.31209,0,278,39682.4141898148,2008-08-22,09:56:26
39.966339,116.312066,0,278,39682.414212963,2008-08-22,09:56:28
39.966327,116.312045,0,279,39682.4142361111,2008-08-22,09:56:30
39.966325,116.312013,0,279,39682.4142592593,2008-08-22,09:56:32
39.966331,116.31199,0,279,39682.4142824074,2008-08-22,09:56:34
39.966351,116.311961,0,279,39682.4143055556,2008-08-22,09:56:36
39.966378,116.31192,0,280,39682.4143287037,2008-08-22,09:56:38
39.966401,116.311898,0,280,39682.4143518518,2008-08-22,09:56:40
39.966453,116.311867,0,280,39682.414375,2008-08-22,09:56:42
39.96651,116.31184,0,280,39682.4143981481,2008-08-22,09:56:44
39.966663,116.311791,0,280,39682.4144212963,2008-08-22,09:56:46
39.966748,116.311755,0,280,39682.4144444444,2008-08-22,09:56:48
39.966831,116.311725,0,280,39682.4144675926,2008-08-22,09:56:50
39.966863,116.311708,0,281,39682.4144907407,2008-08-22,09:56:52
39.966943,116.311686,0,281,39682.4145138889,2008-08-22,09:56:54
39.966964,116.311682,0,281,39682.414537037,2008-08-22,09:56:56
39.96699,116.311678,0,281,39682.4145601852,2008-08-22,09:56:58
39.966995,116.311682,0,281,39682.4145833333,2008-08-22,09:57:00
39.966999,116.311688,0,281,39682.4146064815,2008-08-22,09:57:02
39.966988,116.311711,0,281,39682.4146296296,2008-08-22,09:57:04
39.966976,116.311733,0,281,39682.4146527778,2008-08-22,09:57:06
39.966956,116.311752,0,281,39682.4146759259,2008-08-22,09:57:08
39.966957,116.311758,0,281,39682.4146990741,2008-08-22,09:57:10
39.966954,116.311774,0,281,39682.4147222222,2008-08-22,09:57:12
39.966956,116.311796,0,281,39682.4147453704,2008-08-22,09:57:14
39.966965,116.311809,0,281,39682.4147685185,2008-08-22,09:57:16
39.966976,116.311819,0,281,39682.4147916667,2008-08-22,09:57:18
39.966981,116.31183,0,281,39682.4148148148,2008-08-22,09:57:20
39.966989,116.311839,0,281,39682.414837963,2008-08-22,09:57:22
39.966991,116.311841,0,281,39682.4148611111,2008-08-22,09:57:24
39.967001,116.311836,0,281,39682.4148842593,2008-08-22,09:57:26
