# Supplementary material for: Research on differential privacy protection method based on user tendency
Source: PLoS One. 2023 Oct 26;18(10):e0288823. doi: 10.1371/journal.pone.0288823 (PMC10602288; doi:10.1371/journal.pone.0288823)
Supplement: S3 Data — (ZIP) [file pone.0288823.s003.zip › Data 5-3/052/Trajectory/20080824233822.plt]

Geolife trajectory
WGS 84
Altitude is in Feet
Reserved 3
0,2,255,My Track,0,0,2,8421376
0
39.974338,116.313035,0,492,39684.9849768518,2008-08-24,23:38:22
39.974365,116.312995,0,492,39684.9850115741,2008-08-24,23:38:25
39.974311,116.313005,0,492,39684.9850347222,2008-08-24,23:38:27
39.974513,116.313056,0,186,39684.9850578704,2008-08-24,23:38:29
39.974529,116.313062,0,200,39684.9850810185,2008-08-24,23:38:31
39.97456,116.313098,0,211,39684.9851041667,2008-08-24,23:38:33
39.97459,116.313154,0,220,39684.9851273148,2008-08-24,23:38:35
39.974644,116.313243,0,227,39684.985150463,2008-08-24,23:38:37
39.974686,116.313352,0,233,39684.9851736111,2008-08-24,23:38:39
39.974739,116.313482,0,237,39684.9851967593,2008-08-24,23:38:41
39.974793,116.313641,0,241,39684.9852199074,2008-08-24,23:38:43
39.974836,116.313828,0,245,39684.9852430556,2008-08-24,23:38:45
39.974885,116.314054,0,248,39684.9852662037,2008-08-24,23:38:47
39.974925,116.314294,0,251,39684.9852893518,2008-08-24,23:38:49
39.974966,116.31456,0,253,39684.9853125,2008-08-24,23:38:51
39.975005,116.314833,0,255,39684.9853356481,2008-08-24,23:38:53
39.975037,116.315122,0,257,39684.9853587963,2008-08-24,23:38:55
39.975053,116.31542,0,259,39684.9853819444,2008-08-24,23:38:57
39.975068,116.315747,0,260,39684.9854050926,2008-08-24,23:38:59
39.975092,116.316085,0,262,39684.9854282407,2008-08-24,23:39:01
39.975093,116.316467,0,263,39684.9854513889,2008-08-24,23:39:03
39.975101,116.316826,0,264,39684.985474537,2008-08-24,23:39:05
39.975116,116.31714,0,265,39684.9854976852,2008-08-24,23:39:07
39.975119,116.317448,0,267,39684.9855208333,2008-08-24,23:39:09
39.975114,116.317709,0,268,39684.9855439815,2008-08-24,23:39:11
39.975087,116.317931,0,269,39684.9855671296,2008-08-24,23:39:13
39.975059,116.318134,0,269,39684.9855902778,2008-08-24,23:39:15
39.975043,116.318304,0,270,39684.9856134259,2008-08-24,23:39:17
39.975032,116.318435,0,271,39684.9856365741,2008-08-24,23:39:19
39.97503,116.318556,0,272,39684.9856597222,2008-08-24,23:39:21
39.975038,116.318655,0,272,39684.9856828704,2008-08-24,23:39:23
39.975039,116.318754,0,273,39684.9857060185,2008-08-24,23:39:25
39.97504,116.31886,0,274,39684.9857291667,2008-08-24,23:39:27
39.975057,116.318983,0,274,39684.9857523148,2008-08-24,23:39:29
39.975065,116.319129,0,275,39684.985775463,2008-08-24,23:39:31
39.97507,116.319288,0,275,39684.9857986111,2008-08-24,23:39:33
39.97508,116.319441,0,276,39684.9858217593,2008-08-24,23:39:35
39.975088,116.319609,0,276,39684.9858449074,2008-08-24,23:39:37
39.975089,116.319796,0,277,39684.9858680556,2008-08-24,23:39:39
39.975086,116.319986,0,278,39684.9858912037,2008-08-24,23:39:41
39.97508,116.320161,0,278,39684.9859143518,2008-08-24,23:39:43
39.975076,116.320312,0,279,39684.9859375,2008-08-24,23:39:45
39.97506,116.320417,0,279,39684.9859606481,2008-08-24,23:39:47
39.97507,116.320493,0,279,39684.9859837963,2008-08-24,23:39:49
39.975082,116.320531,0,280,39684.9860069444,2008-08-24,23:39:51
39.975089,116.320534,0,280,39684.9860300926,2008-08-24,23:39:53
39.975086,116.320544,0,281,39684.9860532407,2008-08-24,23:39:55
39.975082,116.320555,0,282,39684.9860763889,2008-08-24,23:39:57
39.975082,116.320564,0,282,39684.986099537,2008-08-24,23:39:59
39.975084,116.320569,0,283,39684.9861226852,2008-08-24,23:40:01
39.975085,116.320567,0,284,39684.9861458333,2008-08-24,23:40:03
39.975088,116.320564,0,284,39684.9861689815,2008-08-24,23:40:05
39.975101,116.320568,0,285,39684.9861921296,2008-08-24,23:40:07
39.975108,116.320579,0,285,39684.9862152778,2008-08-24,23:40:09
39.975093,116.320603,0,286,39684.9862384259,2008-08-24,23:40:11
39.975088,116.320647,0,286,39684.9862615741,2008-08-24,23:40:13
39.975078,116.320729,0,286,39684.9862847222,2008-08-24,23:40:15
39.975065,116.320852,0,287,39684.9863078704,2008-08-24,23:40:17
39.975101,116.321031,0,286,39684.9863310185,2008-08-24,23:40:19
39.975148,116.321245,0,286,39684.9863541667,2008-08-24,23:40:21
39.975183,116.321458,0,286,39684.9863773148,2008-08-24,23:40:23
39.975201,116.321689,0,286,39684.986400463,2008-08-24,23:40:25
39.975199,116.321939,0,286,39684.9864236111,2008-08-24,23:40:27
39.975195,116.322205,0,286,39684.9864467593,2008-08-24,23:40:29
39.975197,116.322487,0,285,39684.9864699074,2008-08-24,23:40:31
39.975198,116.322785,0,285,39684.9864930556,2008-08-24,23:40:33
39.975202,116.323077,0,285,39684.9865162037,2008-08-24,23:40:35
39.975208,116.323383,0,284,39684.9865393518,2008-08-24,23:40:37
39.97521,116.323685,0,284,39684.9865625,2008-08-24,23:40:39
39.975216,116.323991,0,283,39684.9865856481,2008-08-24,23:40:41
39.975212,116.324295,0,283,39684.9866087963,2008-08-24,23:40:43
39.975223,116.324607,0,283,39684.9866319444,2008-08-24,23:40:45
39.975229,116.324921,0,283,39684.9866550926,2008-08-24,23:40:47
39.975226,116.325199,0,283,39684.9866782407,2008-08-24,23:40:49
39.975215,116.325454,0,283,39684.9867013889,2008-08-24,23:40:51
39.975207,116.325676,0,283,39684.986724537,2008-08-24,23:40:53
39.975214,116.325875,0,283,39684.9867476852,2008-08-24,23:40:55
39.975213,116.32603,0,283,39684.9867708333,2008-08-24,23:40:57
39.97521,116.326164,0,283,39684.9867939815,2008-08-24,23:40:59
39.975211,116.326248,0,283,39684.9868171296,2008-08-24,23:41:01
39.975198,116.326275,0,283,39684.9868402778,2008-08-24,23:41:03
39.975193,116.326304,0,283,39684.9868634259,2008-08-24,23:41:05
39.97519,116.326315,0,283,39684.9868865741,2008-08-24,23:41:07
39.975198,116.326328,0,283,39684.9869097222,2008-08-24,23:41:09
39.9752,116.326333,0,282,39684.9869328704,2008-08-24,23:41:11
39.975202,116.326335,0,282,39684.9869560185,2008-08-24,23:41:13
39.975203,116.326335,0,282,39684.9869791667,2008-08-24,23:41:15
39.975201,116.32634,0,282,39684.9870023148,2008-08-24,23:41:17
39.975204,116.326343,0,282,39684.987025463,2008-08-24,23:41:19
39.975204,116.326343,0,282,39684.9870486111,2008-08-24,23:41:21
39.975205,116.326341,0,283,39684.9870717593,2008-08-24,23:41:23
39.975208,116.326341,0,283,39684.9870949074,2008-08-24,23:41:25
39.975207,116.326341,0,283,39684.9871180556,2008-08-24,23:41:27
39.975207,116.326339,0,283,39684.9871412037,2008-08-24,23:41:29
39.975208,116.326346,0,283,39684.9871643518,2008-08-24,23:41:31
39.975209,116.326356,0,283,39684.9871875,2008-08-24,23:41:33
39.975208,116.326371,0,283,39684.9872106481,2008-08-24,23:41:35
39.975211,116.326393,0,283,39684.9872337963,2008-08-24,23:41:37
39.975203,116.326442,0,284,39684.9872569444,2008-08-24,23:41:39
39.975201,116.32652,0,285,39684.9872800926,2008-08-24,23:41:41
39.975202,116.326632,0,286,39684.9873032407,2008-08-24,23:41:43
39.975234,116.326773,0,287,39684.9873263889,2008-08-24,23:41:45
39.975307,116.326939,0,291,39684.987349537,2008-08-24,23:41:47
39.975386,116.32711,0,293,39684.9873726852,2008-08-24,23:41:49
39.975432,116.327314,0,294,39684.9873958333,2008-08-24,23:41:51
39.975436,116.327506,0,294,39684.9874189815,2008-08-24,23:41:53
39.975433,116.327714,0,295,39684.9874421296,2008-08-24,23:41:55
39.975418,116.327934,0,296,39684.9874652778,2008-08-24,23:41:57
39.97538,116.328154,0,296,39684.9874884259,2008-08-24,23:41:59
39.975371,116.328385,0,297,39684.9875115741,2008-08-24,23:42:01
39.975354,116.328609,0,298,39684.9875347222,2008-08-24,23:42:03
39.975306,116.328788,0,298,39684.9875578704,2008-08-24,23:42:05
39.975264,116.328947,0,297,39684.9875810185,2008-08-24,23:42:07
39.975227,116.329059,0,295,39684.9876041667,2008-08-24,23:42:09
39.97521,116.329146,0,294,39684.9876273148,2008-08-24,23:42:11
39.9752,116.32922,0,294,39684.987650463,2008-08-24,23:42:13
39.975199,116.329278,0,293,39684.9876736111,2008-08-24,23:42:15
39.975201,116.329333,0,292,39684.9876967593,2008-08-24,23:42:17
39.975208,116.3294,0,293,39684.9877199074,2008-08-24,23:42:19
39.975203,116.329455,0,294,39684.9877430556,2008-08-24,23:42:21
39.975206,116.329485,0,293,39684.9877662037,2008-08-24,23:42:23
39.975197,116.329491,0,293,39684.9877893519,2008-08-24,23:42:25
39.975185,116.329491,0,294,39684.9878125,2008-08-24,23:42:27
39.975187,116.329489,0,295,39684.9878356481,2008-08-24,23:42:29
39.975185,116.329489,0,295,39684.9878587963,2008-08-24,23:42:31
39.975187,116.329493,0,295,39684.9878819444,2008-08-24,23:42:33
39.975188,116.329495,0,295,39684.9879050926,2008-08-24,23:42:35
39.975188,116.329493,0,295,39684.9879282407,2008-08-24,23:42:37
39.97519,116.329496,0,295,39684.9879513889,2008-08-24,23:42:39
39.975193,116.329524,0,295,39684.987974537,2008-08-24,23:42:41
39.975197,116.329597,0,295,39684.9879976852,2008-08-24,23:42:43
39.975198,116.329682,0,294,39684.9880208333,2008-08-24,23:42:45
39.975208,116.329792,0,292,39684.9880439815,2008-08-24,23:42:47
39.975227,116.329939,0,292,39684.9880671296,2008-08-24,23:42:49
39.975217,116.330118,0,291,39684.9880902778,2008-08-24,23:42:51
39.975182,116.33033,0,291,39684.9881134259,2008-08-24,23:42:53
39.975174,116.330568,0,291,39684.9881365741,2008-08-24,23:42:55
39.975172,116.330818,0,290,39684.9881597222,2008-08-24,23:42:57
39.975174,116.33108,0,289,39684.9881828704,2008-08-24,23:42:59
39.975177,116.331366,0,288,39684.9882060185,2008-08-24,23:43:01
39.975191,116.331648,0,288,39684.9882291667,2008-08-24,23:43:03
39.975203,116.331942,0,287,39684.9882523148,2008-08-24,23:43:05
39.975208,116.332245,0,285,39684.988275463,2008-08-24,23:43:07
39.975215,116.332582,0,283,39684.9882986111,2008-08-24,23:43:09
39.975198,116.332937,0,279,39684.9883217593,2008-08-24,23:43:11
39.975166,116.333304,0,275,39684.9883449074,2008-08-24,23:43:13
39.975135,116.333667,0,270,39684.9883680556,2008-08-24,23:43:15
39.975122,116.334023,0,269,39684.9883912037,2008-08-24,23:43:17
39.975106,116.334375,0,267,39684.9884143519,2008-08-24,23:43:19
39.975101,116.33473,0,265,39684.9884375,2008-08-24,23:43:21
39.975095,116.335087,0,264,39684.9884606482,2008-08-24,23:43:23
39.97509,116.335445,0,263,39684.9884837963,2008-08-24,23:43:25
39.975086,116.33579,0,263,39684.9885069444,2008-08-24,23:43:27
39.975073,116.336132,0,262,39684.9885300926,2008-08-24,23:43:29
39.975043,116.336425,0,262,39684.9885532407,2008-08-24,23:43:31
39.975048,116.336717,0,261,39684.9885763889,2008-08-24,23:43:33
39.97503,116.336951,0,260,39684.988599537,2008-08-24,23:43:35
39.975026,116.337173,0,261,39684.9886226852,2008-08-24,23:43:37
39.975029,116.337394,0,260,39684.9886458333,2008-08-24,23:43:39
39.975043,116.337599,0,259,39684.9886689815,2008-08-24,23:43:41
39.975045,116.337761,0,258,39684.9886921296,2008-08-24,23:43:43
39.975069,116.337875,0,258,39684.9887152778,2008-08-24,23:43:45
39.975081,116.337975,0,259,39684.9887384259,2008-08-24,23:43:47
39.975102,116.338007,0,259,39684.9887615741,2008-08-24,23:43:49
39.97512,116.338016,0,259,39684.9887847222,2008-08-24,23:43:51
39.975148,116.338045,0,258,39684.9888078704,2008-08-24,23:43:53
39.975148,116.338072,0,257,39684.9888310185,2008-08-24,23:43:55
39.975139,116.338124,0,255,39684.9888541667,2008-08-24,23:43:57
39.975156,116.338194,0,252,39684.9888773148,2008-08-24,23:43:59
39.975194,116.33824,0,261,39684.988900463,2008-08-24,23:44:01
39.975194,116.338257,0,260,39684.9889236111,2008-08-24,23:44:03
39.975257,116.338248,0,266,39684.9889467593,2008-08-24,23:44:05
39.975277,116.338253,0,269,39684.9889699074,2008-08-24,23:44:07
39.975279,116.338256,0,269,39684.9889930556,2008-08-24,23:44:09
39.975282,116.33826,0,269,39684.9890162037,2008-08-24,23:44:11
39.975285,116.338263,0,269,39684.9890393519,2008-08-24,23:44:13
39.975288,116.338264,0,269,39684.9890625,2008-08-24,23:44:15
39.975291,116.338263,0,269,39684.9890856481,2008-08-24,23:44:17
39.975319,116.338286,0,274,39684.9891087963,2008-08-24,23:44:19
39.975329,116.338309,0,279,39684.9891319444,2008-08-24,23:44:21
39.975342,116.338376,0,285,39684.9891550926,2008-08-24,23:44:23
39.975415,116.33845,0,297,39684.9891782407,2008-08-24,23:44:25
39.975447,116.338584,0,300,39684.9892013889,2008-08-24,23:44:27
39.975463,116.338767,0,301,39684.989224537,2008-08-24,23:44:29
39.975477,116.338952,0,302,39684.9892476852,2008-08-24,23:44:31
39.975509,116.339086,0,303,39684.9892708333,2008-08-24,23:44:33
39.975544,116.339172,0,303,39684.9892939815,2008-08-24,23:44:35
39.975584,116.339202,0,304,39684.9893171296,2008-08-24,23:44:37
39.975607,116.339222,0,306,39684.9893402778,2008-08-24,23:44:39
39.975612,116.339247,0,309,39684.9893634259,2008-08-24,23:44:41
39.975606,116.339268,0,311,39684.9893865741,2008-08-24,23:44:43
39.975593,116.339279,0,314,39684.9894097222,2008-08-24,23:44:45
39.975588,116.339274,0,315,39684.9894328704,2008-08-24,23:44:47
39.975588,116.339276,0,315,39684.9894560185,2008-08-24,23:44:49
39.975588,116.339273,0,315,39684.9894791667,2008-08-24,23:44:51
39.975589,116.339268,0,315,39684.9895023148,2008-08-24,23:44:53
39.975592,116.339258,0,316,39684.989525463,2008-08-24,23:44:55
39.975595,116.339249,0,316,39684.9895486111,2008-08-24,23:44:57
39.975599,116.339239,0,316,39684.9895717593,2008-08-24,23:44:59
39.975602,116.339229,0,317,39684.9895949074,2008-08-24,23:45:01
39.975602,116.339222,0,317,39684.9896180556,2008-08-24,23:45:03
39.9756,116.339218,0,318,39684.9896412037,2008-08-24,23:45:05
39.975599,116.339216,0,318,39684.9896643519,2008-08-24,23:45:07
39.975599,116.339213,0,318,39684.9896875,2008-08-24,23:45:09
39.975598,116.339213,0,318,39684.9897106481,2008-08-24,23:45:11
39.975599,116.339217,0,318,39684.9897337963,2008-08-24,23:45:13
39.975603,116.339227,0,318,39684.9897569444,2008-08-24,23:45:15
39.975613,116.33924,0,318,39684.9897800926,2008-08-24,23:45:17
39.97562,116.339259,0,319,39684.9898032407,2008-08-24,23:45:19
39.975605,116.339276,0,322,39684.9898263889,2008-08-24,23:45:21
39.975596,116.339283,0,324,39684.989849537,2008-08-24,23:45:23
39.975606,116.339286,0,327,39684.9898726852,2008-08-24,23:45:25
39.975608,116.339288,0,329,39684.9898958333,2008-08-24,23:45:27
39.975617,116.339318,0,330,39684.9899189815,2008-08-24,23:45:29
39.975579,116.339338,0,331,39684.9899421296,2008-08-24,23:45:31
39.975527,116.339336,0,332,39684.9899652778,2008-08-24,23:45:33
39.975501,116.339339,0,332,39684.9899884259,2008-08-24,23:45:35
39.975469,116.339344,0,334,39684.9900115741,2008-08-24,23:45:37
39.975456,116.33935,0,334,39684.9900347222,2008-08-24,23:45:39
39.975445,116.339353,0,334,39684.9900578704,2008-08-24,23:45:41
39.975435,116.339345,0,333,39684.9900810185,2008-08-24,23:45:43
39.975403,116.339342,0,333,39684.9901041667,2008-08-24,23:45:45
39.975382,116.339344,0,333,39684.9901273148,2008-08-24,23:45:47
39.975355,116.339349,0,333,39684.990150463,2008-08-24,23:45:49
39.975318,116.339401,0,332,39684.9901736111,2008-08-24,23:45:51
39.975224,116.339442,0,329,39684.9901967593,2008-08-24,23:45:53
39.9751,116.339501,0,319,39684.9902199074,2008-08-24,23:45:55
39.975087,116.339652,0,314,39684.9902430556,2008-08-24,23:45:57
39.975078,116.339779,0,313,39684.9902662037,2008-08-24,23:45:59
39.975064,116.339942,0,312,39684.9902893519,2008-08-24,23:46:01
39.975053,116.340162,0,310,39684.9903125,2008-08-24,23:46:03
39.975072,116.340395,0,309,39684.9903356481,2008-08-24,23:46:05
39.975102,116.340654,0,310,39684.9903587963,2008-08-24,23:46:07
39.975089,116.340944,0,307,39684.9903819444,2008-08-24,23:46:09
39.975096,116.341226,0,303,39684.9904050926,2008-08-24,23:46:11
39.975073,116.341508,0,293,39684.9904282407,2008-08-24,23:46:13
39.975053,116.341784,0,285,39684.9904513889,2008-08-24,23:46:15
39.975061,116.342069,0,283,39684.990474537,2008-08-24,23:46:17
39.975079,116.342376,0,278,39684.9904976852,2008-08-24,23:46:19
39.975106,116.34269,0,277,39684.9905208333,2008-08-24,23:46:21
39.975149,116.343017,0,273,39684.9905439815,2008-08-24,23:46:23
39.975159,116.343336,0,273,39684.9905671296,2008-08-24,23:46:25
39.975228,116.343698,0,288,39684.9905902778,2008-08-24,23:46:27
39.97523,116.344039,0,289,39684.9906134259,2008-08-24,23:46:29
39.975217,116.344387,0,280,39684.9906365741,2008-08-24,23:46:31
39.975187,116.344739,0,269,39684.9906597222,2008-08-24,23:46:33
39.975161,116.345109,0,260,39684.9906828704,2008-08-24,23:46:35
39.975146,116.345482,0,257,39684.9907060185,2008-08-24,23:46:37
39.975131,116.34585,0,255,39684.9907291667,2008-08-24,23:46:39
39.975125,116.3462,0,252,39684.9907523148,2008-08-24,23:46:41
39.975124,116.346535,0,253,39684.990775463,2008-08-24,23:46:43
39.975136,116.346859,0,253,39684.9907986111,2008-08-24,23:46:45
39.975129,116.347171,0,241,39684.9908217593,2008-08-24,23:46:47
39.975117,116.347466,0,230,39684.9908449074,2008-08-24,23:46:49
39.975096,116.347737,0,221,39684.9908680556,2008-08-24,23:46:51
39.975101,116.347962,0,213,39684.9908912037,2008-08-24,23:46:53
39.97511,116.348163,0,208,39684.9909143519,2008-08-24,23:46:55
39.975143,116.348315,0,201,39684.9909375,2008-08-24,23:46:57
39.975165,116.348494,0,194,39684.9909606481,2008-08-24,23:46:59
39.975178,116.34868,0,190,39684.9909837963,2008-08-24,23:47:01
39.975185,116.348865,0,185,39684.9910069444,2008-08-24,23:47:03
39.975186,116.349058,0,182,39684.9910300926,2008-08-24,23:47:05
39.975192,116.349257,0,183,39684.9910532407,2008-08-24,23:47:07
39.975193,116.349473,0,183,39684.9910763889,2008-08-24,23:47:09
39.975192,116.349713,0,173,39684.991099537,2008-08-24,23:47:11
39.975189,116.349966,0,174,39684.9911226852,2008-08-24,23:47:13
39.975186,116.350212,0,179,39684.9911458333,2008-08-24,23:47:15
39.975188,116.350459,0,178,39684.9911689815,2008-08-24,23:47:17
39.975207,116.350717,0,174,39684.9911921296,2008-08-24,23:47:19
39.97523,116.350962,0,172,39684.9912152778,2008-08-24,23:47:21
39.975253,116.351214,0,172,39684.9912384259,2008-08-24,23:47:23
39.975266,116.351471,0,176,39684.9912615741,2008-08-24,23:47:25
39.975276,116.351714,0,175,39684.9912847222,2008-08-24,23:47:27
39.975288,116.351948,0,179,39684.9913078704,2008-08-24,23:47:29
39.975302,116.352168,0,182,39684.9913310185,2008-08-24,23:47:31
39.975322,116.352372,0,184,39684.9913541667,2008-08-24,23:47:33
39.975322,116.352588,0,194,39684.9913773148,2008-08-24,23:47:35
39.975329,116.352798,0,199,39684.991400463,2008-08-24,23:47:37
39.975329,116.352986,0,203,39684.9914236111,2008-08-24,23:47:39
39.975334,116.353142,0,210,39684.9914467593,2008-08-24,23:47:41
39.975336,116.353257,0,219,39684.9914699074,2008-08-24,23:47:43
39.975344,116.353329,0,231,39684.9914930556,2008-08-24,23:47:45
39.975353,116.353361,0,240,39684.9915162037,2008-08-24,23:47:47
39.975352,116.35337,0,244,39684.9915393519,2008-08-24,23:47:49
39.975348,116.353378,0,244,39684.9915625,2008-08-24,23:47:51
39.975348,116.353388,0,246,39684.9915856481,2008-08-24,23:47:53
39.975346,116.353394,0,249,39684.9916087963,2008-08-24,23:47:55
39.975344,116.353397,0,251,39684.9916319444,2008-08-24,23:47:57
39.975341,116.353398,0,252,39684.9916550926,2008-08-24,23:47:59
39.975338,116.353399,0,253,39684.9916782407,2008-08-24,23:48:01
39.975334,116.353408,0,253,39684.9917013889,2008-08-24,23:48:03
39.975333,116.353441,0,253,39684.991724537,2008-08-24,23:48:05
39.975335,116.3535,0,253,39684.9917476852,2008-08-24,23:48:07
39.975336,116.353595,0,252,39684.9917708333,2008-08-24,23:48:09
39.975333,116.353724,0,251,39684.9917939815,2008-08-24,23:48:11
39.975336,116.353874,0,250,39684.9918171296,2008-08-24,23:48:13
39.975319,116.354012,0,250,39684.9918402778,2008-08-24,23:48:15
39.975318,116.35411,0,253,39684.9918634259,2008-08-24,23:48:17
39.975313,116.354188,0,253,39684.9918865741,2008-08-24,23:48:19
39.975294,116.354255,0,247,39684.9919097222,2008-08-24,23:48:21
39.975281,116.354306,0,246,39684.9919328704,2008-08-24,23:48:23
39.975269,116.354343,0,246,39684.9919560185,2008-08-24,23:48:25
39.975259,116.354366,0,244,39684.9919791667,2008-08-24,23:48:27
39.975255,116.354379,0,245,39684.9920023148,2008-08-24,23:48:29
39.975249,116.354388,0,247,39684.992025463,2008-08-24,23:48:31
39.975246,116.354393,0,248,39684.9920486111,2008-08-24,23:48:33
39.975244,116.354395,0,248,39684.9920717593,2008-08-24,23:48:35
39.975241,116.3544,0,249,39684.9920949074,2008-08-24,23:48:37
39.97524,116.354402,0,249,39684.9921180556,2008-08-24,23:48:39
39.975241,116.354405,0,250,39684.9921412037,2008-08-24,23:48:41
39.975242,116.354408,0,250,39684.9921643519,2008-08-24,23:48:43
39.975242,116.354411,0,250,39684.9921875,2008-08-24,23:48:45
39.97524,116.354415,0,250,39684.9922106481,2008-08-24,23:48:47
39.975235,116.354416,0,250,39684.9922337963,2008-08-24,23:48:49
39.975233,116.354425,0,250,39684.9922569444,2008-08-24,23:48:51
39.975235,116.354443,0,250,39684.9922800926,2008-08-24,23:48:53
39.975236,116.354493,0,248,39684.9923032407,2008-08-24,23:48:55
39.975233,116.354595,0,244,39684.9923263889,2008-08-24,23:48:57
39.975236,116.35471,0,243,39684.992349537,2008-08-24,23:48:59
39.975236,116.354877,0,241,39684.9923726852,2008-08-24,23:49:01
39.975229,116.355051,0,237,39684.9923958333,2008-08-24,23:49:03
39.975224,116.355252,0,235,39684.9924189815,2008-08-24,23:49:05
39.975225,116.355471,0,233,39684.9924421296,2008-08-24,23:49:07
39.975226,116.355715,0,228,39684.9924652778,2008-08-24,23:49:09
39.975231,116.355961,0,224,39684.9924884259,2008-08-24,23:49:11
39.975231,116.356214,0,220,39684.9925115741,2008-08-24,23:49:13
39.975233,116.356454,0,216,39684.9925347222,2008-08-24,23:49:15
39.975221,116.356698,0,210,39684.9925578704,2008-08-24,23:49:17
39.97522,116.35696,0,204,39684.9925810185,2008-08-24,23:49:19
39.975225,116.357241,0,199,39684.9926041667,2008-08-24,23:49:21
39.975227,116.357527,0,193,39684.9926273148,2008-08-24,23:49:23
39.975233,116.357789,0,189,39684.992650463,2008-08-24,23:49:25
39.975249,116.358033,0,183,39684.9926736111,2008-08-24,23:49:27
39.975259,116.358269,0,179,39684.9926967593,2008-08-24,23:49:29
39.975259,116.358469,0,175,39684.9927199074,2008-08-24,23:49:31
39.975239,116.358627,0,174,39684.9927430556,2008-08-24,23:49:33
39.975237,116.358747,0,174,39684.9927662037,2008-08-24,23:49:35
39.975245,116.358839,0,175,39684.9927893518,2008-08-24,23:49:37
39.975259,116.358898,0,174,39684.9928125,2008-08-24,23:49:39
39.97526,116.358921,0,172,39684.9928356481,2008-08-24,23:49:41
39.975262,116.358921,0,171,39684.9928587963,2008-08-24,23:49:43
39.975257,116.35893,0,168,39684.9928819444,2008-08-24,23:49:45
39.975257,116.358932,0,166,39684.9929050926,2008-08-24,23:49:47
39.975256,116.358931,0,166,39684.9929282407,2008-08-24,23:49:49
39.975256,116.358931,0,165,39684.9929513889,2008-08-24,23:49:51
39.975255,116.358931,0,165,39684.992974537,2008-08-24,23:49:53
39.975257,116.358931,0,165,39684.9929976852,2008-08-24,23:49:55
39.975259,116.358933,0,165,39684.9930208333,2008-08-24,23:49:57
39.975262,116.358934,0,165,39684.9930439815,2008-08-24,23:49:59
39.975263,116.358932,0,165,39684.9930671296,2008-08-24,23:50:01
39.975262,116.358927,0,165,39684.9930902778,2008-08-24,23:50:03
39.975262,116.35892,0,165,39684.9931134259,2008-08-24,23:50:05
39.975261,116.358916,0,165,39684.9931365741,2008-08-24,23:50:07
39.975258,116.358911,0,165,39684.9931597222,2008-08-24,23:50:09
39.975258,116.358904,0,164,39684.9931828704,2008-08-24,23:50:11
39.975258,116.358896,0,164,39684.9932060185,2008-08-24,23:50:13
39.975259,116.358888,0,164,39684.9932291667,2008-08-24,23:50:15
39.975259,116.358881,0,164,39684.9932523148,2008-08-24,23:50:17
39.975257,116.358875,0,164,39684.993275463,2008-08-24,23:50:19
39.975254,116.358869,0,164,39684.9932986111,2008-08-24,23:50:21
39.975251,116.358865,0,164,39684.9933217593,2008-08-24,23:50:23
39.97525,116.358866,0,164,39684.9933449074,2008-08-24,23:50:25
39.975251,116.358865,0,164,39684.9933680556,2008-08-24,23:50:27
39.975254,116.358865,0,164,39684.9933912037,2008-08-24,23:50:29
39.975256,116.358868,0,164,39684.9934143518,2008-08-24,23:50:31
39.975258,116.358869,0,164,39684.9934375,2008-08-24,23:50:33
39.975261,116.35887,0,164,39684.9934606481,2008-08-24,23:50:35
39.975264,116.358869,0,164,39684.9934837963,2008-08-24,23:50:37
39.975264,116.35887,0,164,39684.9935069444,2008-08-24,23:50:39
39.975263,116.358884,0,164,39684.9935300926,2008-08-24,23:50:41
39.975265,116.358948,0,164,39684.9935532407,2008-08-24,23:50:43
39.975267,116.359044,0,164,39684.9935763889,2008-08-24,23:50:45
39.975247,116.359178,0,162,39684.993599537,2008-08-24,23:50:47
39.97523,116.359325,0,161,39684.9936226852,2008-08-24,23:50:49
39.975221,116.359505,0,162,39684.9936458333,2008-08-24,23:50:51
39.975208,116.359714,0,161,39684.9936689815,2008-08-24,23:50:53
39.975204,116.359938,0,159,39684.9936921296,2008-08-24,23:50:55
39.975213,116.360178,0,155,39684.9937152778,2008-08-24,23:50:57
39.97521,116.360423,0,151,39684.9937384259,2008-08-24,23:50:59
39.975213,116.360671,0,145,39684.9937615741,2008-08-24,23:51:01
39.975229,116.360921,0,141,39684.9937847222,2008-08-24,23:51:03
39.975249,116.361165,0,137,39684.9938078704,2008-08-24,23:51:05
39.975263,116.361359,0,135,39684.9938310185,2008-08-24,23:51:07
39.975263,116.361496,0,132,39684.9938541667,2008-08-24,23:51:09
39.975262,116.361558,0,130,39684.9938773148,2008-08-24,23:51:11
39.975273,116.361569,0,129,39684.993900463,2008-08-24,23:51:13
39.975269,116.361561,0,128,39684.9939236111,2008-08-24,23:51:15
39.975279,116.361559,0,127,39684.9939467593,2008-08-24,23:51:17
39.975284,116.361559,0,125,39684.9939699074,2008-08-24,23:51:19
39.975286,116.36156,0,123,39684.9939930556,2008-08-24,23:51:21
39.975285,116.361557,0,123,39684.9940162037,2008-08-24,23:51:23
39.975282,116.361553,0,122,39684.9940393518,2008-08-24,23:51:25
39.975279,116.361548,0,122,39684.9940625,2008-08-24,23:51:27
39.975274,116.361543,0,122,39684.9940856481,2008-08-24,23:51:29
39.975269,116.36154,0,122,39684.9941087963,2008-08-24,23:51:31
39.975266,116.361539,0,121,39684.9941319444,2008-08-24,23:51:33
39.975264,116.361537,0,121,39684.9941550926,2008-08-24,23:51:35
39.975262,116.361534,0,121,39684.9941782407,2008-08-24,23:51:37
39.975258,116.361533,0,121,39684.9942013889,2008-08-24,23:51:39
39.975252,116.361544,0,121,39684.994224537,2008-08-24,23:51:41
39.97524,116.36159,0,123,39684.9942476852,2008-08-24,23:51:43
39.975233,116.361665,0,124,39684.9942708333,2008-08-24,23:51:45
39.975232,116.361754,0,123,39684.9942939815,2008-08-24,23:51:47
39.975233,116.36185,0,120,39684.9943171296,2008-08-24,23:51:49
39.975247,116.361926,0,121,39684.9943402778,2008-08-24,23:51:51
39.975264,116.361967,0,123,39684.9943634259,2008-08-24,23:51:53
39.975282,116.361989,0,124,39684.9943865741,2008-08-24,23:51:55
39.975282,116.362009,0,123,39684.9944097222,2008-08-24,23:51:57
39.975282,116.362025,0,122,39684.9944328704,2008-08-24,23:51:59
39.975286,116.362037,0,121,39684.9944560185,2008-08-24,23:52:01
39.975287,116.362043,0,120,39684.9944791667,2008-08-24,23:52:03
39.97529,116.362048,0,119,39684.9945023148,2008-08-24,23:52:05
39.975294,116.362055,0,118,39684.994525463,2008-08-24,23:52:07
39.975272,116.362097,0,119,39684.9945486111,2008-08-24,23:52:09
39.975253,116.362147,0,119,39684.9945717593,2008-08-24,23:52:11
39.975234,116.362236,0,121,39684.9945949074,2008-08-24,23:52:13
39.975216,116.3623,0,125,39684.9946180556,2008-08-24,23:52:15
39.975209,116.362379,0,128,39684.9946412037,2008-08-24,23:52:17
39.975212,116.36248,0,131,39684.9946643518,2008-08-24,23:52:19
39.975204,116.362553,0,134,39684.9946875,2008-08-24,23:52:21
39.975217,116.36262,0,136,39684.9947106481,2008-08-24,23:52:23
39.97522,116.362649,0,138,39684.9947337963,2008-08-24,23:52:25
39.975223,116.36267,0,141,39684.9947569444,2008-08-24,23:52:27
39.975218,116.362712,0,143,39684.9947800926,2008-08-24,23:52:29
39.975218,116.36276,0,146,39684.9948032407,2008-08-24,23:52:31
39.975226,116.362831,0,149,39684.9948263889,2008-08-24,23:52:33
39.975243,116.362919,0,150,39684.994849537,2008-08-24,23:52:35
39.975251,116.36303,0,150,39684.9948726852,2008-08-24,23:52:37
39.975249,116.363167,0,148,39684.9948958333,2008-08-24,23:52:39
39.975254,116.363312,0,147,39684.9949189815,2008-08-24,23:52:41
39.97526,116.363444,0,144,39684.9949421296,2008-08-24,23:52:43
39.975304,116.363523,0,141,39684.9949652778,2008-08-24,23:52:45
39.975315,116.363623,0,140,39684.9949884259,2008-08-24,23:52:47
39.975313,116.363716,0,139,39684.9950115741,2008-08-24,23:52:49
39.975309,116.363809,0,140,39684.9950347222,2008-08-24,23:52:51
39.975299,116.363933,0,141,39684.9950578704,2008-08-24,23:52:53
39.975304,116.36407,0,142,39684.9950810185,2008-08-24,23:52:55
39.975333,116.364241,0,144,39684.9951041667,2008-08-24,23:52:57
39.975336,116.364443,0,149,39684.9951273148,2008-08-24,23:52:59
39.975345,116.364659,0,151,39684.995150463,2008-08-24,23:53:01
39.975351,116.36488,0,156,39684.9951736111,2008-08-24,23:53:03
39.975344,116.365102,0,160,39684.9951967593,2008-08-24,23:53:05
39.975334,116.365301,0,165,39684.9952199074,2008-08-24,23:53:07
39.975328,116.365501,0,169,39684.9952430556,2008-08-24,23:53:09
39.975324,116.365711,0,173,39684.9952662037,2008-08-24,23:53:11
39.975336,116.365912,0,175,39684.9952893518,2008-08-24,23:53:13
39.975351,116.366119,0,175,39684.9953125,2008-08-24,23:53:15
39.975355,116.366315,0,175,39684.9953356481,2008-08-24,23:53:17
39.975359,116.366519,0,174,39684.9953587963,2008-08-24,23:53:19
39.975359,116.366718,0,172,39684.9953819444,2008-08-24,23:53:21
39.975359,116.366908,0,171,39684.9954050926,2008-08-24,23:53:23
39.975355,116.367089,0,169,39684.9954282407,2008-08-24,23:53:25
39.975338,116.367238,0,168,39684.9954513889,2008-08-24,23:53:27
39.975326,116.367335,0,168,39684.995474537,2008-08-24,23:53:29
39.975301,116.367377,0,169,39684.9954976852,2008-08-24,23:53:31
39.9753,116.367373,0,168,39684.9955208333,2008-08-24,23:53:33
39.975299,116.367371,0,166,39684.9955439815,2008-08-24,23:53:35
39.975302,116.367372,0,166,39684.9955671296,2008-08-24,23:53:37
39.975306,116.367374,0,167,39684.9955902778,2008-08-24,23:53:39
39.975309,116.367376,0,167,39684.9956134259,2008-08-24,23:53:41
39.975311,116.367374,0,167,39684.9956365741,2008-08-24,23:53:43
39.975308,116.367372,0,167,39684.9956597222,2008-08-24,23:53:45
39.975301,116.367369,0,167,39684.9956828704,2008-08-24,23:53:47
39.975294,116.367365,0,167,39684.9957060185,2008-08-24,23:53:49
39.975285,116.367362,0,167,39684.9957291667,2008-08-24,23:53:51
39.975275,116.367371,0,167,39684.9957523148,2008-08-24,23:53:53
39.975267,116.367397,0,167,39684.995775463,2008-08-24,23:53:55
39.975261,116.367447,0,167,39684.9957986111,2008-08-24,23:53:57
39.975263,116.36752,0,166,39684.9958217593,2008-08-24,23:53:59
39.975272,116.367621,0,163,39684.9958449074,2008-08-24,23:54:01
39.975264,116.367726,0,160,39684.9958680556,2008-08-24,23:54:03
39.975267,116.367805,0,159,39684.9958912037,2008-08-24,23:54:05
39.975269,116.367846,0,157,39684.9959143519,2008-08-24,23:54:07
39.975271,116.367859,0,155,39684.9959375,2008-08-24,23:54:09
39.975274,116.367862,0,154,39684.9959606482,2008-08-24,23:54:11
39.975277,116.367853,0,153,39684.9959837963,2008-08-24,23:54:13
39.975281,116.367845,0,152,39684.9960069444,2008-08-24,23:54:15
39.97528,116.367848,0,150,39684.9960300926,2008-08-24,23:54:17
39.975262,116.367913,0,150,39684.9960532407,2008-08-24,23:54:19
39.975249,116.368009,0,151,39684.9960763889,2008-08-24,23:54:21
39.975254,116.368142,0,153,39684.996099537,2008-08-24,23:54:23
39.975258,116.368309,0,155,39684.9961226852,2008-08-24,23:54:25
39.975261,116.368511,0,157,39684.9961458333,2008-08-24,23:54:27
39.975263,116.368756,0,157,39684.9961689815,2008-08-24,23:54:29
39.975296,116.36905,0,155,39684.9961921296,2008-08-24,23:54:31
39.975317,116.369348,0,153,39684.9962152778,2008-08-24,23:54:33
39.975338,116.369653,0,153,39684.9962384259,2008-08-24,23:54:35
39.97534,116.369955,0,152,39684.9962615741,2008-08-24,23:54:37
39.975337,116.370265,0,150,39684.9962847222,2008-08-24,23:54:39
39.975333,116.370576,0,148,39684.9963078704,2008-08-24,23:54:41
39.975327,116.370875,0,146,39684.9963310185,2008-08-24,23:54:43
39.975321,116.371171,0,144,39684.9963541667,2008-08-24,23:54:45
39.975325,116.37147,0,142,39684.9963773148,2008-08-24,23:54:47
39.975325,116.371775,0,137,39684.996400463,2008-08-24,23:54:49
39.975319,116.372079,0,133,39684.9964236111,2008-08-24,23:54:51
39.975313,116.372383,0,130,39684.9964467593,2008-08-24,23:54:53
39.975316,116.372667,0,127,39684.9964699074,2008-08-24,23:54:55
39.975327,116.372911,0,124,39684.9964930556,2008-08-24,23:54:57
39.975346,116.37312,0,123,39684.9965162037,2008-08-24,23:54:59
39.975367,116.373298,0,123,39684.9965393519,2008-08-24,23:55:01
39.975386,116.373482,0,123,39684.9965625,2008-08-24,23:55:03
39.975395,116.373678,0,123,39684.9965856481,2008-08-24,23:55:05
39.975388,116.373904,0,124,39684.9966087963,2008-08-24,23:55:07
39.975384,116.374149,0,125,39684.9966319444,2008-08-24,23:55:09
39.97538,116.374405,0,128,39684.9966550926,2008-08-24,23:55:11
39.975369,116.374661,0,131,39684.9966782407,2008-08-24,23:55:13
39.975379,116.374906,0,135,39684.9967013889,2008-08-24,23:55:15
39.975393,116.37513,0,139,39684.996724537,2008-08-24,23:55:17
39.975396,116.375351,0,143,39684.9967476852,2008-08-24,23:55:19
39.975375,116.375589,0,149,39684.9967708333,2008-08-24,23:55:21
39.975368,116.375829,0,156,39684.9967939815,2008-08-24,23:55:23
39.975357,116.376101,0,167,39684.9968171296,2008-08-24,23:55:25
39.975362,116.376372,0,176,39684.9968402778,2008-08-24,23:55:27
39.975368,116.376636,0,184,39684.9968634259,2008-08-24,23:55:29
39.975378,116.376878,0,191,39684.9968865741,2008-08-24,23:55:31
39.975376,116.377097,0,193,39684.9969097222,2008-08-24,23:55:33
39.975375,116.377291,0,196,39684.9969328704,2008-08-24,23:55:35
39.975377,116.377444,0,198,39684.9969560185,2008-08-24,23:55:37
39.975373,116.377556,0,199,39684.9969791667,2008-08-24,23:55:39
39.975356,116.377642,0,204,39684.9970023148,2008-08-24,23:55:41
39.975355,116.377726,0,209,39684.997025463,2008-08-24,23:55:43
39.975358,116.37782,0,215,39684.9970486111,2008-08-24,23:55:45
39.975358,116.377916,0,218,39684.9970717593,2008-08-24,23:55:47
39.975358,116.378012,0,220,39684.9970949074,2008-08-24,23:55:49
39.975363,116.378075,0,223,39684.9971180556,2008-08-24,23:55:51
39.97537,116.378094,0,224,39684.9971412037,2008-08-24,23:55:53
39.975371,116.378096,0,224,39684.9971643519,2008-08-24,23:55:55
39.97537,116.378094,0,223,39684.9971875,2008-08-24,23:55:57
39.975369,116.378095,0,224,39684.9972106481,2008-08-24,23:55:59
39.975366,116.378095,0,224,39684.9972337963,2008-08-24,23:56:01
39.975367,116.378096,0,225,39684.9972569444,2008-08-24,23:56:03
39.975371,116.378096,0,225,39684.9972800926,2008-08-24,23:56:05
39.975374,116.378095,0,225,39684.9973032407,2008-08-24,23:56:07
39.975378,116.378094,0,225,39684.9973263889,2008-08-24,23:56:09
39.975381,116.378102,0,226,39684.997349537,2008-08-24,23:56:11
39.975388,116.378141,0,230,39684.9973726852,2008-08-24,23:56:13
39.975439,116.378196,0,242,39684.9973958333,2008-08-24,23:56:15
39.975464,116.378248,0,253,39684.9974189815,2008-08-24,23:56:17
39.975489,116.378274,0,261,39684.9974421296,2008-08-24,23:56:19
39.975504,116.37828,0,267,39684.9974652778,2008-08-24,23:56:21
39.975516,116.378302,0,273,39684.9974884259,2008-08-24,23:56:23
39.975518,116.378305,0,273,39684.9975115741,2008-08-24,23:56:25
39.975537,116.378362,0,281,39684.9975347222,2008-08-24,23:56:27
39.97556,116.378436,0,286,39684.9975578704,2008-08-24,23:56:29
39.975575,116.378499,0,289,39684.9975810185,2008-08-24,23:56:31
39.975579,116.378527,0,292,39684.9976041667,2008-08-24,23:56:33
39.975576,116.378533,0,297,39684.9976273148,2008-08-24,23:56:35
39.975578,116.378536,0,299,39684.997650463,2008-08-24,23:56:37
39.975578,116.378534,0,299,39684.9976736111,2008-08-24,23:56:39
39.975575,116.37853,0,299,39684.9976967593,2008-08-24,23:56:41
39.975576,116.378545,0,301,39684.9977199074,2008-08-24,23:56:43
39.975566,116.378606,0,301,39684.9977430556,2008-08-24,23:56:45
39.975532,116.378686,0,299,39684.9977662037,2008-08-24,23:56:47
39.975502,116.378839,0,298,39684.9977893519,2008-08-24,23:56:49
39.97547,116.379021,0,295,39684.9978125,2008-08-24,23:56:51
39.975442,116.379233,0,292,39684.9978356481,2008-08-24,23:56:53
39.975434,116.379471,0,292,39684.9978587963,2008-08-24,23:56:55
39.975439,116.379712,0,293,39684.9978819444,2008-08-24,23:56:57
39.97544,116.379967,0,295,39684.9979050926,2008-08-24,23:56:59
39.975447,116.380232,0,297,39684.9979282407,2008-08-24,23:57:01
39.975466,116.3805,0,298,39684.9979513889,2008-08-24,23:57:03
39.975483,116.380766,0,299,39684.997974537,2008-08-24,23:57:05
39.975498,116.381038,0,301,39684.9979976852,2008-08-24,23:57:07
39.975527,116.381308,0,305,39684.9980208333,2008-08-24,23:57:09
39.975533,116.38158,0,306,39684.9980439815,2008-08-24,23:57:11
39.975515,116.38186,0,307,39684.9980671296,2008-08-24,23:57:13
39.975498,116.382122,0,306,39684.9980902778,2008-08-24,23:57:15
39.975483,116.382395,0,308,39684.9981134259,2008-08-24,23:57:17
39.975471,116.382675,0,311,39684.9981365741,2008-08-24,23:57:19
39.975458,116.382965,0,312,39684.9981597222,2008-08-24,23:57:21
39.975448,116.383252,0,312,39684.9981828704,2008-08-24,23:57:23
39.975428,116.383548,0,315,39684.9982060185,2008-08-24,23:57:25
39.975407,116.383829,0,317,39684.9982291667,2008-08-24,23:57:27
39.975404,116.384094,0,312,39684.9982523148,2008-08-24,23:57:29
39.975403,116.384356,0,311,39684.998275463,2008-08-24,23:57:31
39.975404,116.384589,0,308,39684.9982986111,2008-08-24,23:57:33
39.975404,116.384797,0,304,39684.9983217593,2008-08-24,23:57:35
39.975402,116.384986,0,301,39684.9983449074,2008-08-24,23:57:37
39.975405,116.385159,0,296,39684.9983680556,2008-08-24,23:57:39
39.975421,116.385293,0,294,39684.9983912037,2008-08-24,23:57:41
39.975439,116.385396,0,293,39684.9984143519,2008-08-24,23:57:43
39.97545,116.385455,0,284,39684.9984375,2008-08-24,23:57:45
39.975452,116.385509,0,275,39684.9984606481,2008-08-24,23:57:47
39.975454,116.385569,0,271,39684.9984837963,2008-08-24,23:57:49
39.975448,116.385586,0,268,39684.9985069444,2008-08-24,23:57:51
39.975445,116.385591,0,260,39684.9985300926,2008-08-24,23:57:53
39.975442,116.385594,0,257,39684.9985532407,2008-08-24,23:57:55
39.975444,116.385592,0,257,39684.9985763889,2008-08-24,23:57:57
39.975443,116.38559,0,257,39684.998599537,2008-08-24,23:57:59
39.975443,116.385591,0,256,39684.9986226852,2008-08-24,23:58:01
39.975443,116.385594,0,256,39684.9986458333,2008-08-24,23:58:03
39.975443,116.385607,0,256,39684.9986689815,2008-08-24,23:58:05
39.975439,116.385676,0,252,39684.9986921296,2008-08-24,23:58:07
39.975433,116.385756,0,249,39684.9987152778,2008-08-24,23:58:09
39.975433,116.385829,0,248,39684.9987384259,2008-08-24,23:58:11
39.975441,116.385871,0,247,39684.9987615741,2008-08-24,23:58:13
39.975438,116.385867,0,243,39684.9987847222,2008-08-24,23:58:15
39.975439,116.385867,0,241,39684.9988078704,2008-08-24,23:58:17
39.975444,116.385865,0,240,39684.9988310185,2008-08-24,23:58:19
39.975448,116.385863,0,240,39684.9988541667,2008-08-24,23:58:21
39.975443,116.385859,0,239,39684.9988773148,2008-08-24,23:58:23
39.975443,116.385866,0,238,39684.998900463,2008-08-24,23:58:25
39.975431,116.385892,0,238,39684.9989236111,2008-08-24,23:58:27
39.975421,116.385945,0,238,39684.9989467593,2008-08-24,23:58:29
39.975415,116.386002,0,237,39684.9989699074,2008-08-24,23:58:31
39.975411,116.386088,0,236,39684.9989930556,2008-08-24,23:58:33
39.975413,116.386174,0,235,39684.9990162037,2008-08-24,23:58:35
39.975414,116.38623,0,237,39684.9990393519,2008-08-24,23:58:37
39.975416,116.386277,0,238,39684.9990625,2008-08-24,23:58:39
39.975412,116.38631,0,240,39684.9990856481,2008-08-24,23:58:41
39.975409,116.38634,0,241,39684.9991087963,2008-08-24,23:58:43
39.975402,116.386364,0,240,39684.9991319444,2008-08-24,23:58:45
39.975392,116.386388,0,240,39684.9991550926,2008-08-24,23:58:47
39.975383,116.386415,0,239,39684.9991782407,2008-08-24,23:58:49
39.975378,116.386442,0,239,39684.9992013889,2008-08-24,23:58:51
39.975371,116.386467,0,239,39684.999224537,2008-08-24,23:58:53
39.975373,116.386497,0,239,39684.9992476852,2008-08-24,23:58:55
39.975376,116.386541,0,239,39684.9992708333,2008-08-24,23:58:57
39.975376,116.386597,0,240,39684.9992939815,2008-08-24,23:58:59
39.975389,116.386671,0,238,39684.9993171296,2008-08-24,23:59:01
39.975389,116.386765,0,238,39684.9993402778,2008-08-24,23:59:03
39.975391,116.38688,0,237,39684.9993634259,2008-08-24,23:59:05
39.975396,116.387017,0,238,39684.9993865741,2008-08-24,23:59:07
39.975407,116.387159,0,240,39684.9994097222,2008-08-24,23:59:09
39.97542,116.38731,0,240,39684.9994328704,2008-08-24,23:59:11
39.975419,116.387488,0,237,39684.9994560185,2008-08-24,23:59:13
39.975425,116.387661,0,235,39684.9994791667,2008-08-24,23:59:15
39.975439,116.38783,0,233,39684.9995023148,2008-08-24,23:59:17
39.975444,116.387995,0,232,39684.999525463,2008-08-24,23:59:19
39.975454,116.388164,0,230,39684.9995486111,2008-08-24,23:59:21
39.975469,116.388362,0,228,39684.9995717593,2008-08-24,23:59:23
39.975483,116.388584,0,225,39684.9995949074,2008-08-24,23:59:25
39.975492,116.388811,0,224,39684.9996180556,2008-08-24,23:59:27
39.975481,116.389045,0,222,39684.9996412037,2008-08-24,23:59:29
39.975476,116.38929,0,219,39684.9996643519,2008-08-24,23:59:31
39.975469,116.389555,0,218,39684.9996875,2008-08-24,23:59:33
39.975458,116.389813,0,219,39684.9997106481,2008-08-24,23:59:35
39.975447,116.390074,0,217,39684.9997337963,2008-08-24,23:59:37
39.975436,116.390362,0,216,39684.9997569444,2008-08-24,23:59:39
39.975434,116.390648,0,216,39684.9997800926,2008-08-24,23:59:41
39.975435,116.390941,0,215,39684.9998032407,2008-08-24,23:59:43
39.975441,116.391233,0,213,39684.9998263889,2008-08-24,23:59:45
39.975449,116.391515,0,213,39684.999849537,2008-08-24,23:59:47
39.97546,116.391791,0,212,39684.9998726852,2008-08-24,23:59:49
39.975464,116.392082,0,211,39684.9998958333,2008-08-24,23:59:51
39.975469,116.392373,0,210,39684.9999189815,2008-08-24,23:59:53
39.975483,116.392674,0,210,39684.9999421296,2008-08-24,23:59:55
39.975491,116.392956,0,210,39684.9999652778,2008-08-24,23:59:57
39.975497,116.393221,0,210,39684.9999884259,2008-08-24,23:59:59
39.975499,116.393442,0,210,39685.0000115741,2008-08-25,00:00:01
39.975497,116.393615,0,211,39685.0000347222,2008-08-25,00:00:03
39.975498,116.393733,0,212,39685.0000578704,2008-08-25,00:00:05
39.975492,116.393831,0,212,39685.0000810185,2008-08-25,00:00:07
39.975497,116.3939,0,213,39685.0001041667,2008-08-25,00:00:09
39.975492,116.39397,0,213,39685.0001273148,2008-08-25,00:00:11
39.975491,116.394011,0,214,39685.000150463,2008-08-25,00:00:13
39.975494,116.394031,0,213,39685.0001736111,2008-08-25,00:00:15
39.975516,116.394035,0,209,39685.0001967593,2008-08-25,00:00:17
39.975527,116.394045,0,212,39685.0002199074,2008-08-25,00:00:19
39.97553,116.394055,0,212,39685.0002430556,2008-08-25,00:00:21
39.975533,116.394063,0,212,39685.0002662037,2008-08-25,00:00:23
39.975536,116.394071,0,212,39685.0002893518,2008-08-25,00:00:25
39.975536,116.394081,0,213,39685.0003125,2008-08-25,00:00:27
39.975535,116.394108,0,212,39685.0003356481,2008-08-25,00:00:29
39.975533,116.394164,0,213,39685.0003587963,2008-08-25,00:00:31
39.975529,116.39424,0,212,39685.0003819444,2008-08-25,00:00:33
39.975518,116.394259,0,212,39685.0004050926,2008-08-25,00:00:35
39.975523,116.39425,0,213,39685.0004282407,2008-08-25,00:00:37
39.9755,116.394235,0,214,39685.0004513889,2008-08-25,00:00:39
39.97549,116.394222,0,213,39685.000474537,2008-08-25,00:00:41
39.97548,116.394223,0,214,39685.0004976852,2008-08-25,00:00:43
39.975466,116.394258,0,213,39685.0005208333,2008-08-25,00:00:45
39.975457,116.39433,0,213,39685.0005439815,2008-08-25,00:00:47
39.975457,116.394453,0,210,39685.0005671296,2008-08-25,00:00:49
39.975473,116.39458,0,208,39685.0005902778,2008-08-25,00:00:51
39.975489,116.394705,0,210,39685.0006134259,2008-08-25,00:00:53
39.975489,116.394785,0,212,39685.0006365741,2008-08-25,00:00:55
39.975498,116.394846,0,214,39685.0006597222,2008-08-25,00:00:57
39.975503,116.394878,0,215,39685.0006828704,2008-08-25,00:00:59
39.975506,116.394887,0,215,39685.0007060185,2008-08-25,00:01:01
39.975513,116.394895,0,215,39685.0007291667,2008-08-25,00:01:03
39.975517,116.394896,0,216,39685.0007523148,2008-08-25,00:01:05
39.975522,116.394898,0,216,39685.000775463,2008-08-25,00:01:07
39.975526,116.394898,0,216,39685.0007986111,2008-08-25,00:01:09
39.975531,116.394896,0,216,39685.0008217593,2008-08-25,00:01:11
39.975535,116.394892,0,216,39685.0008449074,2008-08-25,00:01:13
39.975538,116.39489,0,217,39685.0008680556,2008-08-25,00:01:15
39.97554,116.394891,0,217,39685.0008912037,2008-08-25,00:01:17
39.975543,116.394894,0,217,39685.0009143518,2008-08-25,00:01:19
39.975547,116.394898,0,217,39685.0009375,2008-08-25,00:01:21
39.975551,116.3949,0,217,39685.0009606481,2008-08-25,00:01:23
39.975552,116.394902,0,217,39685.0009837963,2008-08-25,00:01:25
39.975552,116.394902,0,217,39685.0010069444,2008-08-25,00:01:27
39.975551,116.394903,0,217,39685.0010300926,2008-08-25,00:01:29
39.975551,116.394906,0,218,39685.0010532407,2008-08-25,00:01:31
39.975551,116.39491,0,218,39685.0010763889,2008-08-25,00:01:33
39.975545,116.394916,0,218,39685.001099537,2008-08-25,00:01:35
39.975538,116.394923,0,218,39685.0011226852,2008-08-25,00:01:37
39.975529,116.394929,0,218,39685.0011458333,2008-08-25,00:01:39
39.975516,116.394961,0,217,39685.0011689815,2008-08-25,00:01:41
39.975506,116.395025,0,217,39685.0011921296,2008-08-25,00:01:43
39.975506,116.395116,0,216,39685.0012152778,2008-08-25,00:01:45
39.975501,116.395239,0,212,39685.0012384259,2008-08-25,00:01:47
39.975505,116.395403,0,203,39685.0012615741,2008-08-25,00:01:49
39.975505,116.395592,0,200,39685.0012847222,2008-08-25,00:01:51
39.975496,116.395797,0,196,39685.0013078704,2008-08-25,00:01:53
39.975494,116.39603,0,192,39685.0013310185,2008-08-25,00:01:55
39.975501,116.396283,0,189,39685.0013541667,2008-08-25,00:01:57
39.975507,116.396559,0,189,39685.0013773148,2008-08-25,00:01:59
39.975501,116.396816,0,186,39685.001400463,2008-08-25,00:02:01
39.97551,116.397074,0,184,39685.0014236111,2008-08-25,00:02:03
39.975534,116.397342,0,182,39685.0014467593,2008-08-25,00:02:05
39.975553,116.397618,0,181,39685.0014699074,2008-08-25,00:02:07
39.975559,116.39787,0,180,39685.0014930556,2008-08-25,00:02:09
39.975561,116.398121,0,180,39685.0015162037,2008-08-25,00:02:11
39.975564,116.398359,0,181,39685.0015393518,2008-08-25,00:02:13
39.975575,116.398589,0,181,39685.0015625,2008-08-25,00:02:15
39.975572,116.398804,0,181,39685.0015856481,2008-08-25,00:02:17
39.975573,116.398994,0,183,39685.0016087963,2008-08-25,00:02:19
39.975566,116.399163,0,182,39685.0016319444,2008-08-25,00:02:21
39.975571,116.399305,0,183,39685.0016550926,2008-08-25,00:02:23
39.975579,116.399392,0,183,39685.0016782407,2008-08-25,00:02:25
39.975609,116.399685,0,183,39685.0030902778,2008-08-25,00:04:27
39.975615,116.399744,0,184,39685.0031134259,2008-08-25,00:04:29
39.975614,116.399799,0,185,39685.0031365741,2008-08-25,00:04:31
39.975615,116.399873,0,185,39685.0031597222,2008-08-25,00:04:33
39.975619,116.39997,0,183,39685.0031828704,2008-08-25,00:04:35
39.975622,116.400079,0,183,39685.0032060185,2008-08-25,00:04:37
39.975626,116.400182,0,183,39685.0032291667,2008-08-25,00:04:39
39.975621,116.400278,0,183,39685.0032523148,2008-08-25,00:04:41
39.975628,116.400364,0,179,39685.003275463,2008-08-25,00:04:43
39.975636,116.400414,0,175,39685.0032986111,2008-08-25,00:04:45
39.975641,116.400455,0,173,39685.0033217593,2008-08-25,00:04:47
39.975646,116.400492,0,171,39685.0033449074,2008-08-25,00:04:49
39.975643,116.400492,0,168,39685.0033680556,2008-08-25,00:04:51
39.975642,116.400491,0,171,39685.0033912037,2008-08-25,00:04:53
39.975642,116.400496,0,170,39685.0034143519,2008-08-25,00:04:55
39.975641,116.400501,0,169,39685.0034375,2008-08-25,00:04:57
39.975639,116.400503,0,169,39685.0034606481,2008-08-25,00:04:59
39.975635,116.400504,0,169,39685.0034837963,2008-08-25,00:05:01
39.975632,116.400503,0,169,39685.0035069444,2008-08-25,00:05:03
39.97563,116.400503,0,169,39685.0035300926,2008-08-25,00:05:05
39.97563,116.400506,0,168,39685.0035532407,2008-08-25,00:05:07
39.975632,116.400512,0,168,39685.0035763889,2008-08-25,00:05:09
39.975631,116.400518,0,168,39685.003599537,2008-08-25,00:05:11
39.97563,116.400521,0,168,39685.0036226852,2008-08-25,00:05:13
39.975628,116.400522,0,168,39685.0036458333,2008-08-25,00:05:15
39.975626,116.400525,0,168,39685.0036689815,2008-08-25,00:05:17
39.975621,116.400528,0,168,39685.0036921296,2008-08-25,00:05:19
39.97562,116.400531,0,168,39685.0037152778,2008-08-25,00:05:21
39.975615,116.400534,0,168,39685.0037384259,2008-08-25,00:05:23
39.975611,116.400538,0,168,39685.0037615741,2008-08-25,00:05:25
39.975608,116.400541,0,168,39685.0037847222,2008-08-25,00:05:27
39.975606,116.400543,0,168,39685.0038078704,2008-08-25,00:05:29
39.975605,116.400543,0,168,39685.0038310185,2008-08-25,00:05:31
39.975604,116.40054,0,168,39685.0038541667,2008-08-25,00:05:33
39.975601,116.400536,0,168,39685.0038773148,2008-08-25,00:05:35
39.975596,116.40053,0,168,39685.003900463,2008-08-25,00:05:37
39.975593,116.400523,0,168,39685.0039236111,2008-08-25,00:05:39
39.97559,116.400513,0,168,39685.0039467593,2008-08-25,00:05:41
39.975589,116.400504,0,168,39685.0039699074,2008-08-25,00:05:43
39.975587,116.400498,0,168,39685.0039930556,2008-08-25,00:05:45
39.975587,116.400491,0,168,39685.0040162037,2008-08-25,00:05:47
39.975589,116.400484,0,168,39685.0040393519,2008-08-25,00:05:49
39.975591,116.400479,0,168,39685.0040625,2008-08-25,00:05:51
39.975592,116.400477,0,168,39685.0040856482,2008-08-25,00:05:53
39.975591,116.400475,0,168,39685.0041087963,2008-08-25,00:05:55
39.97559,116.400475,0,168,39685.0041319444,2008-08-25,00:05:57
39.975587,116.400474,0,168,39685.0041550926,2008-08-25,00:05:59
39.975581,116.400471,0,168,39685.0041782407,2008-08-25,00:06:01
39.975575,116.400468,0,168,39685.0042013889,2008-08-25,00:06:03
39.975568,116.400463,0,168,39685.004224537,2008-08-25,00:06:05
39.975564,116.400459,0,168,39685.0042476852,2008-08-25,00:06:07
39.975564,116.400456,0,168,39685.0042708333,2008-08-25,00:06:09
39.975565,116.400456,0,167,39685.0042939815,2008-08-25,00:06:11
39.975569,116.400453,0,167,39685.0043171296,2008-08-25,00:06:13
39.975574,116.40045,0,167,39685.0043402778,2008-08-25,00:06:15
39.975578,116.400447,0,167,39685.0043634259,2008-08-25,00:06:17
39.975581,116.400444,0,167,39685.0043865741,2008-08-25,00:06:19
39.975581,116.400442,0,167,39685.0044097222,2008-08-25,00:06:21
39.975581,116.400441,0,167,39685.0044328704,2008-08-25,00:06:23
39.975581,116.40044,0,167,39685.0044560185,2008-08-25,00:06:25
39.975585,116.400441,0,167,39685.0044791667,2008-08-25,00:06:27
39.975587,116.400441,0,168,39685.0045023148,2008-08-25,00:06:29
39.97559,116.400441,0,168,39685.004525463,2008-08-25,00:06:31
39.975591,116.400442,0,168,39685.0045486111,2008-08-25,00:06:33
39.975591,116.400443,0,168,39685.0045717593,2008-08-25,00:06:35
39.975593,116.400443,0,168,39685.0045949074,2008-08-25,00:06:37
39.975597,116.400444,0,168,39685.0046180556,2008-08-25,00:06:39
39.975601,116.400445,0,168,39685.0046412037,2008-08-25,00:06:41
39.975605,116.400446,0,168,39685.0046643519,2008-08-25,00:06:43
39.975606,116.400447,0,168,39685.0046875,2008-08-25,00:06:45
39.975606,116.400448,0,168,39685.0047106481,2008-08-25,00:06:47
39.975605,116.40045,0,168,39685.0047337963,2008-08-25,00:06:49
39.975605,116.40045,0,168,39685.0047569444,2008-08-25,00:06:51
39.975605,116.400452,0,168,39685.0047800926,2008-08-25,00:06:53
39.975605,116.400452,0,168,39685.0048032407,2008-08-25,00:06:55
39.975606,116.40045,0,168,39685.0048263889,2008-08-25,00:06:57
39.975608,116.40045,0,168,39685.004849537,2008-08-25,00:06:59
39.975611,116.400452,0,168,39685.0048726852,2008-08-25,00:07:01
39.975614,116.400456,0,168,39685.0048958333,2008-08-25,00:07:03
39.975614,116.400458,0,168,39685.0049189815,2008-08-25,00:07:05
39.975607,116.4005,0,167,39685.0049421296,2008-08-25,00:07:07
39.975619,116.400601,0,165,39685.0049652778,2008-08-25,00:07:09
39.975611,116.400728,0,163,39685.0049884259,2008-08-25,00:07:11
39.975613,116.400866,0,164,39685.0050115741,2008-08-25,00:07:13
39.975643,116.400995,0,168,39685.0050347222,2008-08-25,00:07:15
39.975702,116.401114,0,170,39685.0050578704,2008-08-25,00:07:17
39.975816,116.401195,0,169,39685.0050810185,2008-08-25,00:07:19
39.975974,116.401237,0,172,39685.0051041667,2008-08-25,00:07:21
39.976152,116.401245,0,173,39685.0051273148,2008-08-25,00:07:23
39.97633,116.40124,0,175,39685.005150463,2008-08-25,00:07:25
39.976537,116.401224,0,175,39685.0051736111,2008-08-25,00:07:27
39.976737,116.401222,0,174,39685.0051967593,2008-08-25,00:07:29
39.976933,116.401222,0,173,39685.0052199074,2008-08-25,00:07:31
39.97714,116.401205,0,176,39685.0052430556,2008-08-25,00:07:33
39.977343,116.401195,0,178,39685.0052662037,2008-08-25,00:07:35
39.977557,116.401189,0,180,39685.0052893519,2008-08-25,00:07:37
39.977775,116.401194,0,183,39685.0053125,2008-08-25,00:07:39
39.977999,116.401191,0,188,39685.0053356481,2008-08-25,00:07:41
39.978218,116.401203,0,181,39685.0053587963,2008-08-25,00:07:43
39.978439,116.401201,0,188,39685.0053819444,2008-08-25,00:07:45
39.978659,116.401209,0,188,39685.0054050926,2008-08-25,00:07:47
39.978859,116.401223,0,184,39685.0054282407,2008-08-25,00:07:49
39.979036,116.401248,0,179,39685.0054513889,2008-08-25,00:07:51
39.979184,116.401274,0,175,39685.005474537,2008-08-25,00:07:53
39.979277,116.401308,0,170,39685.0054976852,2008-08-25,00:07:55
39.979328,116.401343,0,169,39685.0055208333,2008-08-25,00:07:57
39.979358,116.401337,0,169,39685.0055439815,2008-08-25,00:07:59
39.979365,116.401321,0,173,39685.0055671296,2008-08-25,00:08:01
39.979371,116.401321,0,171,39685.0055902778,2008-08-25,00:08:03
39.979368,116.40132,0,170,39685.0056134259,2008-08-25,00:08:05
39.979369,116.40132,0,170,39685.0056365741,2008-08-25,00:08:07
39.979368,116.401318,0,170,39685.0056597222,2008-08-25,00:08:09
39.979361,116.40132,0,170,39685.0056828704,2008-08-25,00:08:11
39.97936,116.401314,0,170,39685.0057060185,2008-08-25,00:08:13
39.979357,116.401314,0,169,39685.0057291667,2008-08-25,00:08:15
39.979352,116.401315,0,168,39685.0057523148,2008-08-25,00:08:17
39.979347,116.401317,0,168,39685.005775463,2008-08-25,00:08:19
39.97934,116.401318,0,167,39685.0057986111,2008-08-25,00:08:21
39.979335,116.401318,0,167,39685.0058217593,2008-08-25,00:08:23
39.979333,116.401319,0,167,39685.0058449074,2008-08-25,00:08:25
39.979333,116.401315,0,167,39685.0058680556,2008-08-25,00:08:27
39.97934,116.401309,0,167,39685.0058912037,2008-08-25,00:08:29
39.979356,116.40131,0,166,39685.0059143519,2008-08-25,00:08:31
39.979396,116.401287,0,168,39685.0059375,2008-08-25,00:08:33
39.979429,116.401271,0,168,39685.0059606481,2008-08-25,00:08:35
39.97946,116.401262,0,168,39685.0059837963,2008-08-25,00:08:37
39.979472,116.401265,0,167,39685.0060069444,2008-08-25,00:08:39
39.979482,116.401268,0,166,39685.0060300926,2008-08-25,00:08:41
39.979483,116.40127,0,166,39685.0060532407,2008-08-25,00:08:43
39.979493,116.401254,0,166,39685.0060763889,2008-08-25,00:08:45
39.979529,116.401222,0,167,39685.006099537,2008-08-25,00:08:47
39.979594,116.401197,0,166,39685.0061226852,2008-08-25,00:08:49
39.979707,116.401165,0,161,39685.0061458333,2008-08-25,00:08:51
39.979846,116.401138,0,157,39685.0061689815,2008-08-25,00:08:53
39.980024,116.40114,0,155,39685.0061921296,2008-08-25,00:08:55
39.980223,116.401153,0,151,39685.0062152778,2008-08-25,00:08:57
39.980426,116.401171,0,148,39685.0062384259,2008-08-25,00:08:59
39.980648,116.401195,0,145,39685.0062615741,2008-08-25,00:09:01
39.980877,116.401215,0,141,39685.0062847222,2008-08-25,00:09:03
39.981083,116.401239,0,134,39685.0063078704,2008-08-25,00:09:05
39.981268,116.401256,0,130,39685.0063310185,2008-08-25,00:09:07
39.981432,116.401277,0,132,39685.0063541667,2008-08-25,00:09:09
39.981513,116.401296,0,135,39685.0063773148,2008-08-25,00:09:11
39.981542,116.401306,0,136,39685.006400463,2008-08-25,00:09:13
39.981782,116.401401,0,147,39685.0073726852,2008-08-25,00:10:37
39.98191,116.401401,0,147,39685.0073958333,2008-08-25,00:10:39
39.982064,116.401415,0,145,39685.0074189815,2008-08-25,00:10:41
39.982229,116.40142,0,143,39685.0074421296,2008-08-25,00:10:43
39.982418,116.401438,0,141,39685.0074652778,2008-08-25,00:10:45
39.982617,116.40145,0,136,39685.0074884259,2008-08-25,00:10:47
39.982836,116.40146,0,133,39685.0075115741,2008-08-25,00:10:49
39.983053,116.401465,0,131,39685.0075347222,2008-08-25,00:10:51
39.983267,116.401465,0,131,39685.0075578704,2008-08-25,00:10:53
39.983477,116.401465,0,129,39685.0075810185,2008-08-25,00:10:55
39.983697,116.401478,0,127,39685.0076041667,2008-08-25,00:10:57
39.98393,116.401471,0,127,39685.0076273148,2008-08-25,00:10:59
39.984142,116.401482,0,127,39685.007650463,2008-08-25,00:11:01
39.984345,116.401487,0,131,39685.0076736111,2008-08-25,00:11:03
39.984535,116.401481,0,133,39685.0076967593,2008-08-25,00:11:05
39.98473,116.401468,0,136,39685.0077199074,2008-08-25,00:11:07
39.984935,116.40147,0,136,39685.0077430556,2008-08-25,00:11:09
39.985136,116.401465,0,140,39685.0077662037,2008-08-25,00:11:11
39.985319,116.401463,0,144,39685.0077893519,2008-08-25,00:11:13
39.985506,116.401458,0,145,39685.0078125,2008-08-25,00:11:15
39.985639,116.401415,0,147,39685.0078356481,2008-08-25,00:11:17
39.98579,116.401391,0,140,39685.0078587963,2008-08-25,00:11:19
39.985963,116.401379,0,135,39685.0078819444,2008-08-25,00:11:21
39.986117,116.40135,0,133,39685.0079050926,2008-08-25,00:11:23
39.986279,116.401325,0,135,39685.0079282407,2008-08-25,00:11:25
39.986446,116.40131,0,143,39685.0079513889,2008-08-25,00:11:27
39.986623,116.401309,0,145,39685.007974537,2008-08-25,00:11:29
39.986809,116.401313,0,144,39685.0079976852,2008-08-25,00:11:31
39.987009,116.401327,0,144,39685.0080208333,2008-08-25,00:11:33
39.987207,116.401336,0,145,39685.0080439815,2008-08-25,00:11:35
39.987427,116.401336,0,148,39685.0080671296,2008-08-25,00:11:37
39.987664,116.401341,0,147,39685.0080902778,2008-08-25,00:11:39
39.987917,116.401353,0,144,39685.0081134259,2008-08-25,00:11:41
39.988185,116.401378,0,137,39685.0081365741,2008-08-25,00:11:43
39.988459,116.401399,0,135,39685.0081597222,2008-08-25,00:11:45
39.988719,116.401414,0,135,39685.0081828704,2008-08-25,00:11:47
39.988958,116.40143,0,132,39685.0082060185,2008-08-25,00:11:49
39.989163,116.401439,0,136,39685.0082291667,2008-08-25,00:11:51
39.98935,116.401441,0,138,39685.0082523148,2008-08-25,00:11:53
39.989507,116.401428,0,134,39685.008275463,2008-08-25,00:11:55
39.989677,116.401427,0,137,39685.0082986111,2008-08-25,00:11:57
39.989861,116.401403,0,142,39685.0083217593,2008-08-25,00:11:59
39.99005,116.401321,0,139,39685.0083449074,2008-08-25,00:12:01
39.990241,116.401255,0,144,39685.0083680556,2008-08-25,00:12:03
39.990428,116.401196,0,154,39685.0083912037,2008-08-25,00:12:05
39.990623,116.401157,0,157,39685.0084143518,2008-08-25,00:12:07
39.990796,116.401137,0,160,39685.0084375,2008-08-25,00:12:09
39.990944,116.401146,0,164,39685.0084606481,2008-08-25,00:12:11
39.991064,116.401149,0,168,39685.0084837963,2008-08-25,00:12:13
39.991148,116.401157,0,171,39685.0085069444,2008-08-25,00:12:15
39.991201,116.401191,0,180,39685.0085300926,2008-08-25,00:12:17
39.99121,116.401227,0,191,39685.0085532407,2008-08-25,00:12:19
39.991206,116.401263,0,199,39685.0085763889,2008-08-25,00:12:21
39.991191,116.401282,0,205,39685.008599537,2008-08-25,00:12:23
39.991189,116.401288,0,200,39685.0086226852,2008-08-25,00:12:25
39.991182,116.401286,0,201,39685.0086458333,2008-08-25,00:12:27
39.991167,116.401284,0,203,39685.0086689815,2008-08-25,00:12:29
39.99116,116.401291,0,204,39685.0086921296,2008-08-25,00:12:31
39.991191,116.40131,0,205,39685.0087152778,2008-08-25,00:12:33
39.991233,116.401323,0,204,39685.0087384259,2008-08-25,00:12:35
39.991263,116.401338,0,205,39685.0087615741,2008-08-25,00:12:37
39.991268,116.401351,0,203,39685.0087847222,2008-08-25,00:12:39
39.991261,116.40136,0,204,39685.0088078704,2008-08-25,00:12:41
39.991242,116.401365,0,207,39685.0088310185,2008-08-25,00:12:43
39.991229,116.401369,0,207,39685.0088541667,2008-08-25,00:12:45
39.991223,116.401372,0,207,39685.0088773148,2008-08-25,00:12:47
39.991224,116.401397,0,204,39685.008900463,2008-08-25,00:12:49
39.991233,116.401411,0,201,39685.0089236111,2008-08-25,00:12:51
39.991243,116.401415,0,200,39685.0089467593,2008-08-25,00:12:53
39.991249,116.401412,0,199,39685.0089699074,2008-08-25,00:12:55
39.99126,116.401408,0,195,39685.0089930556,2008-08-25,00:12:57
39.991258,116.401403,0,195,39685.0090162037,2008-08-25,00:12:59
39.991264,116.401407,0,194,39685.0090393518,2008-08-25,00:13:01
39.991272,116.401385,0,193,39685.0090625,2008-08-25,00:13:03
39.991311,116.401364,0,192,39685.0090856481,2008-08-25,00:13:05
39.991369,116.401362,0,193,39685.0091087963,2008-08-25,00:13:07
39.991424,116.40133,0,192,39685.0091319444,2008-08-25,00:13:09
39.99147,116.401304,0,191,39685.0091550926,2008-08-25,00:13:11
39.991489,116.401313,0,189,39685.0091782407,2008-08-25,00:13:13
39.991495,116.40132,0,186,39685.0092013889,2008-08-25,00:13:15
39.991501,116.401322,0,184,39685.009224537,2008-08-25,00:13:17
39.991498,116.401306,0,185,39685.0092476852,2008-08-25,00:13:19
39.991488,116.401294,0,183,39685.0092708333,2008-08-25,00:13:21
39.991466,116.401284,0,182,39685.0092939815,2008-08-25,00:13:23
39.991459,116.401272,0,181,39685.0093171296,2008-08-25,00:13:25
39.991474,116.40127,0,181,39685.0093402778,2008-08-25,00:13:27
39.991522,116.401286,0,181,39685.0093634259,2008-08-25,00:13:29
39.991571,116.401283,0,181,39685.0093865741,2008-08-25,00:13:31
39.991616,116.401268,0,181,39685.0094097222,2008-08-25,00:13:33
39.991665,116.401235,0,181,39685.0094328704,2008-08-25,00:13:35
39.991732,116.401205,0,179,39685.0094560185,2008-08-25,00:13:37
39.991829,116.401177,0,180,39685.0094791667,2008-08-25,00:13:39
39.991967,116.401172,0,183,39685.0095023148,2008-08-25,00:13:41
39.992106,116.40118,0,184,39685.009525463,2008-08-25,00:13:43
39.992232,116.401176,0,183,39685.0095486111,2008-08-25,00:13:45
39.992338,116.401145,0,181,39685.0095717593,2008-08-25,00:13:47
39.992477,116.401228,0,181,39685.0095949074,2008-08-25,00:13:49
39.99261,116.401336,0,185,39685.0096180556,2008-08-25,00:13:51
39.992702,116.401414,0,188,39685.0096412037,2008-08-25,00:13:53
39.992748,116.401449,0,190,39685.0096643518,2008-08-25,00:13:55
39.992752,116.401432,0,195,39685.0096875,2008-08-25,00:13:57
39.99279,116.401508,0,199,39685.0097106481,2008-08-25,00:13:59
39.992832,116.401583,0,202,39685.0097337963,2008-08-25,00:14:01
39.992879,116.401677,0,206,39685.0097569444,2008-08-25,00:14:03
39.992887,116.401692,0,208,39685.0097800926,2008-08-25,00:14:05
39.992913,116.401681,0,208,39685.0098032407,2008-08-25,00:14:07
39.992955,116.401647,0,208,39685.0098263889,2008-08-25,00:14:09
39.993006,116.401565,0,208,39685.009849537,2008-08-25,00:14:11
39.993073,116.401483,0,208,39685.0098726852,2008-08-25,00:14:13
39.993161,116.401433,0,208,39685.0098958333,2008-08-25,00:14:15
39.993197,116.40127,0,199,39685.0099189815,2008-08-25,00:14:17
39.993322,116.401222,0,193,39685.0099421296,2008-08-25,00:14:19
39.993473,116.401226,0,189,39685.0099652778,2008-08-25,00:14:21
39.99362,116.401237,0,186,39685.0099884259,2008-08-25,00:14:23
39.993767,116.401222,0,185,39685.0100115741,2008-08-25,00:14:25
39.99393,116.401218,0,184,39685.0100347222,2008-08-25,00:14:27
39.994105,116.401206,0,185,39685.0100578704,2008-08-25,00:14:29
39.99428,116.401203,0,188,39685.0100810185,2008-08-25,00:14:31
39.994442,116.401176,0,182,39685.0101041667,2008-08-25,00:14:33
39.994606,116.401155,0,176,39685.0101273148,2008-08-25,00:14:35
39.99475,116.40113,0,168,39685.010150463,2008-08-25,00:14:37
39.99488,116.401117,0,159,39685.0101736111,2008-08-25,00:14:39
39.994997,116.401113,0,156,39685.0101967593,2008-08-25,00:14:41
39.99509,116.401102,0,147,39685.0102199074,2008-08-25,00:14:43
39.995192,116.401092,0,139,39685.0102430556,2008-08-25,00:14:45
39.995284,116.401073,0,129,39685.0102662037,2008-08-25,00:14:47
39.995369,116.401072,0,129,39685.0102893518,2008-08-25,00:14:49
39.995438,116.401092,0,132,39685.0103125,2008-08-25,00:14:51
39.995472,116.401122,0,134,39685.0103356481,2008-08-25,00:14:53
39.995501,116.401154,0,137,39685.0103587963,2008-08-25,00:14:55
39.995548,116.401182,0,143,39685.0103819444,2008-08-25,00:14:57
39.995626,116.401207,0,149,39685.0104050926,2008-08-25,00:14:59
39.995715,116.401233,0,152,39685.0104282407,2008-08-25,00:15:01
39.995821,116.401274,0,154,39685.0104513889,2008-08-25,00:15:03
39.995941,116.401301,0,150,39685.010474537,2008-08-25,00:15:05
39.996071,116.401316,0,147,39685.0104976852,2008-08-25,00:15:07
39.996198,116.401317,0,144,39685.0105208333,2008-08-25,00:15:09
39.996295,116.40132,0,141,39685.0105439815,2008-08-25,00:15:11
39.99635,116.401332,0,141,39685.0105671296,2008-08-25,00:15:13
39.996383,116.401363,0,145,39685.0105902778,2008-08-25,00:15:15
39.996404,116.401407,0,148,39685.0106134259,2008-08-25,00:15:17
39.996409,116.401432,0,152,39685.0106365741,2008-08-25,00:15:19
39.99641,116.401431,0,151,39685.0106597222,2008-08-25,00:15:21
39.996405,116.401431,0,151,39685.0106828704,2008-08-25,00:15:23
39.996401,116.401434,0,150,39685.0107060185,2008-08-25,00:15:25
39.996413,116.401433,0,150,39685.0107291667,2008-08-25,00:15:27
39.996495,116.401439,0,149,39685.0107523148,2008-08-25,00:15:29
39.996615,116.40145,0,146,39685.010775463,2008-08-25,00:15:31
39.996772,116.401462,0,147,39685.0107986111,2008-08-25,00:15:33
39.996945,116.401485,0,149,39685.0108217593,2008-08-25,00:15:35
39.99714,116.401517,0,152,39685.0108449074,2008-08-25,00:15:37
39.99736,116.401545,0,157,39685.0108680556,2008-08-25,00:15:39
39.997585,116.401572,0,157,39685.0108912037,2008-08-25,00:15:41
39.997806,116.401586,0,154,39685.0109143518,2008-08-25,00:15:43
39.998031,116.401586,0,148,39685.0109375,2008-08-25,00:15:45
39.998252,116.401579,0,149,39685.0109606481,2008-08-25,00:15:47
39.998475,116.401587,0,149,39685.0109837963,2008-08-25,00:15:49
39.998695,116.401598,0,150,39685.0110069444,2008-08-25,00:15:51
39.99892,116.401603,0,150,39685.0110300926,2008-08-25,00:15:53
39.999131,116.401611,0,153,39685.0110532407,2008-08-25,00:15:55
39.99933,116.401623,0,156,39685.0110763889,2008-08-25,00:15:57
39.999494,116.401629,0,166,39685.011099537,2008-08-25,00:15:59
39.999615,116.401625,0,174,39685.0111226852,2008-08-25,00:16:01
39.999688,116.401595,0,181,39685.0111458333,2008-08-25,00:16:03
39.999714,116.401557,0,183,39685.0111689815,2008-08-25,00:16:05
39.999715,116.401552,0,186,39685.0111921296,2008-08-25,00:16:07
39.999711,116.401562,0,191,39685.0112152778,2008-08-25,00:16:09
39.999702,116.401575,0,192,39685.0112384259,2008-08-25,00:16:11
39.999699,116.40158,0,194,39685.0112615741,2008-08-25,00:16:13
39.999698,116.401577,0,194,39685.0112847222,2008-08-25,00:16:15
39.999696,116.401574,0,195,39685.0113078704,2008-08-25,00:16:17
39.999695,116.401568,0,196,39685.0113310185,2008-08-25,00:16:19
39.9997,116.401541,0,198,39685.0113541667,2008-08-25,00:16:21
39.999725,116.401504,0,203,39685.0113773148,2008-08-25,00:16:23
39.999793,116.401521,0,206,39685.011400463,2008-08-25,00:16:25
39.999879,116.401545,0,207,39685.0114236111,2008-08-25,00:16:27
39.999971,116.401561,0,207,39685.0114467593,2008-08-25,00:16:29
40.000094,116.401538,0,203,39685.0114699074,2008-08-25,00:16:31
40.000215,116.401531,0,202,39685.0114930556,2008-08-25,00:16:33
40.000333,116.401499,0,197,39685.0115162037,2008-08-25,00:16:35
40.000422,116.401476,0,191,39685.0115393519,2008-08-25,00:16:37
40.000479,116.401453,0,186,39685.0115625,2008-08-25,00:16:39
40.000528,116.401422,0,179,39685.0115856482,2008-08-25,00:16:41
40.000555,116.401413,0,178,39685.0116087963,2008-08-25,00:16:43
40.000567,116.401415,0,177,39685.0116319444,2008-08-25,00:16:45
40.000571,116.401416,0,176,39685.0116550926,2008-08-25,00:16:47
40.000559,116.401427,0,176,39685.0116782407,2008-08-25,00:16:49
40.000557,116.401431,0,177,39685.0117013889,2008-08-25,00:16:51
40.000566,116.40143,0,177,39685.011724537,2008-08-25,00:16:53
40.000571,116.401426,0,178,39685.0117476852,2008-08-25,00:16:55
40.000577,116.40142,0,178,39685.0117708333,2008-08-25,00:16:57
40.000586,116.401406,0,178,39685.0117939815,2008-08-25,00:16:59
40.000599,116.401393,0,177,39685.0118171296,2008-08-25,00:17:01
40.000644,116.401387,0,175,39685.0118402778,2008-08-25,00:17:03
40.000663,116.401398,0,175,39685.0118634259,2008-08-25,00:17:05
40.0007,116.401379,0,173,39685.0118865741,2008-08-25,00:17:07
40.000771,116.401345,0,170,39685.0119097222,2008-08-25,00:17:09
40.000869,116.401311,0,167,39685.0119328704,2008-08-25,00:17:11
40.000986,116.401287,0,165,39685.0119560185,2008-08-25,00:17:13
40.00111,116.401275,0,162,39685.0119791667,2008-08-25,00:17:15
40.001249,116.40129,0,162,39685.0120023148,2008-08-25,00:17:17
40.001408,116.401308,0,165,39685.012025463,2008-08-25,00:17:19
40.001565,116.401304,0,170,39685.0120486111,2008-08-25,00:17:21
40.001738,116.401323,0,172,39685.0120717593,2008-08-25,00:17:23
40.001902,116.401322,0,175,39685.0120949074,2008-08-25,00:17:25
40.002037,116.401329,0,178,39685.0121180556,2008-08-25,00:17:27
40.002134,116.401351,0,178,39685.0121412037,2008-08-25,00:17:29
40.002189,116.401344,0,176,39685.0121643519,2008-08-25,00:17:31
40.002207,116.40136,0,172,39685.0121875,2008-08-25,00:17:33
40.002213,116.401375,0,172,39685.0122106481,2008-08-25,00:17:35
40.002212,116.401381,0,173,39685.0122337963,2008-08-25,00:17:37
40.002217,116.401384,0,173,39685.0122569444,2008-08-25,00:17:39
40.002225,116.401377,0,172,39685.0122800926,2008-08-25,00:17:41
40.002228,116.40137,0,172,39685.0123032407,2008-08-25,00:17:43
40.002238,116.401356,0,171,39685.0123263889,2008-08-25,00:17:45
40.00227,116.401343,0,171,39685.012349537,2008-08-25,00:17:47
40.002319,116.401315,0,170,39685.0123726852,2008-08-25,00:17:49
40.002393,116.40132,0,167,39685.0123958333,2008-08-25,00:17:51
40.002449,116.401327,0,166,39685.0124189815,2008-08-25,00:17:53
40.002428,116.401254,0,167,39685.0124421296,2008-08-25,00:17:55
40.002459,116.401273,0,169,39685.0124652778,2008-08-25,00:17:57
40.002483,116.401257,0,170,39685.0124884259,2008-08-25,00:17:59
40.002488,116.401236,0,165,39685.0125115741,2008-08-25,00:18:01
40.002473,116.401226,0,162,39685.0125347222,2008-08-25,00:18:03
40.002468,116.401217,0,161,39685.0125578704,2008-08-25,00:18:05
40.002487,116.401182,0,160,39685.0125810185,2008-08-25,00:18:07
40.002549,116.401153,0,158,39685.0126041667,2008-08-25,00:18:09
40.002642,116.401115,0,155,39685.0126273148,2008-08-25,00:18:11
40.002785,116.401105,0,155,39685.012650463,2008-08-25,00:18:13
40.002962,116.401094,0,153,39685.0126736111,2008-08-25,00:18:15
40.003172,116.401114,0,150,39685.0126967593,2008-08-25,00:18:17
40.003377,116.401146,0,149,39685.0127199074,2008-08-25,00:18:19
40.003519,116.401176,0,145,39685.0127430556,2008-08-25,00:18:21
40.003613,116.401199,0,141,39685.0127662037,2008-08-25,00:18:23
40.003658,116.401205,0,136,39685.0127893519,2008-08-25,00:18:25
40.003655,116.401222,0,131,39685.0128125,2008-08-25,00:18:27
40.003644,116.401221,0,132,39685.0128356481,2008-08-25,00:18:29
40.003643,116.401218,0,131,39685.0128587963,2008-08-25,00:18:31
40.003645,116.401206,0,129,39685.0128819444,2008-08-25,00:18:33
40.003648,116.401191,0,128,39685.0129050926,2008-08-25,00:18:35
40.00364,116.401173,0,127,39685.0129282407,2008-08-25,00:18:37
40.00363,116.401167,0,125,39685.0129513889,2008-08-25,00:18:39
40.003627,116.40117,0,124,39685.012974537,2008-08-25,00:18:41
40.003627,116.401174,0,124,39685.0129976852,2008-08-25,00:18:43
40.003624,116.401166,0,124,39685.0130208333,2008-08-25,00:18:45
40.003619,116.40115,0,124,39685.0130439815,2008-08-25,00:18:47
40.003613,116.401142,0,124,39685.0130671296,2008-08-25,00:18:49
40.00361,116.401134,0,125,39685.0130902778,2008-08-25,00:18:51
40.003606,116.401127,0,126,39685.0131134259,2008-08-25,00:18:53
40.003603,116.401119,0,127,39685.0131365741,2008-08-25,00:18:55
40.003605,116.401114,0,128,39685.0131597222,2008-08-25,00:18:57
40.003606,116.401119,0,128,39685.0131828704,2008-08-25,00:18:59
40.003607,116.401128,0,129,39685.0132060185,2008-08-25,00:19:01
40.003611,116.401127,0,130,39685.0132291667,2008-08-25,00:19:03
40.003615,116.401121,0,130,39685.0132523148,2008-08-25,00:19:05
40.003619,116.401114,0,131,39685.013275463,2008-08-25,00:19:07
40.003618,116.401115,0,131,39685.0132986111,2008-08-25,00:19:09
40.003606,116.401108,0,131,39685.0133217593,2008-08-25,00:19:11
40.003602,116.401097,0,132,39685.0133449074,2008-08-25,00:19:13
40.003609,116.401084,0,132,39685.0133680556,2008-08-25,00:19:15
40.003614,116.401069,0,132,39685.0133912037,2008-08-25,00:19:17
40.003615,116.401052,0,132,39685.0134143519,2008-08-25,00:19:19
40.003611,116.401039,0,132,39685.0134375,2008-08-25,00:19:21
40.003599,116.401038,0,132,39685.0134606481,2008-08-25,00:19:23
40.003584,116.401043,0,132,39685.0134837963,2008-08-25,00:19:25
40.00357,116.401042,0,133,39685.0135069444,2008-08-25,00:19:27
40.003555,116.401057,0,133,39685.0135300926,2008-08-25,00:19:29
40.003472,116.401014,0,137,39685.0135532407,2008-08-25,00:19:31
40.003452,116.40105,0,140,39685.0135763889,2008-08-25,00:19:33
40.003363,116.401005,0,143,39685.013599537,2008-08-25,00:19:35
40.003345,116.401014,0,144,39685.0136226852,2008-08-25,00:19:37
40.003317,116.401021,0,145,39685.0136458333,2008-08-25,00:19:39
40.003295,116.401021,0,147,39685.0136689815,2008-08-25,00:19:41
40.003272,116.40099,0,150,39685.0136921296,2008-08-25,00:19:43
40.00327,116.401016,0,154,39685.0137152778,2008-08-25,00:19:45
40.003275,116.401019,0,157,39685.0137384259,2008-08-25,00:19:47
40.003265,116.400997,0,159,39685.0137615741,2008-08-25,00:19:49
40.003258,116.400967,0,161,39685.0137847222,2008-08-25,00:19:51
40.003288,116.400933,0,160,39685.0138078704,2008-08-25,00:19:53
40.003344,116.400884,0,156,39685.0138310185,2008-08-25,00:19:55
40.003469,116.400908,0,154,39685.0138541667,2008-08-25,00:19:57
40.003612,116.400965,0,153,39685.0138773148,2008-08-25,00:19:59
40.003775,116.401059,0,155,39685.013900463,2008-08-25,00:20:01
40.003971,116.401167,0,160,39685.0139236111,2008-08-25,00:20:03
40.004183,116.401239,0,162,39685.0139467593,2008-08-25,00:20:05
40.004382,116.401232,0,161,39685.0139699074,2008-08-25,00:20:07
40.004582,116.401227,0,161,39685.0139930556,2008-08-25,00:20:09
40.004799,116.401248,0,164,39685.0140162037,2008-08-25,00:20:11
40.005031,116.401275,0,166,39685.0140393519,2008-08-25,00:20:13
40.005262,116.401302,0,165,39685.0140625,2008-08-25,00:20:15
40.005435,116.401308,0,165,39685.0140856481,2008-08-25,00:20:17
40.005546,116.401299,0,166,39685.0141087963,2008-08-25,00:20:19
40.005615,116.401283,0,167,39685.0141319444,2008-08-25,00:20:21
40.005685,116.401254,0,167,39685.0141550926,2008-08-25,00:20:23
40.005731,116.401218,0,167,39685.0141782407,2008-08-25,00:20:25
40.005767,116.40118,0,167,39685.0142013889,2008-08-25,00:20:27
40.005822,116.401121,0,167,39685.014224537,2008-08-25,00:20:29
40.005896,116.401072,0,166,39685.0142476852,2008-08-25,00:20:31
40.00601,116.40103,0,167,39685.0142708333,2008-08-25,00:20:33
40.00605,116.401049,0,165,39685.0142939815,2008-08-25,00:20:35
40.006038,116.40112,0,163,39685.0143171296,2008-08-25,00:20:37
40.00615,116.401128,0,161,39685.0143402778,2008-08-25,00:20:39
40.006316,116.401171,0,156,39685.0143634259,2008-08-25,00:20:41
40.006522,116.401312,0,148,39685.0143865741,2008-08-25,00:20:43
40.00669,116.401371,0,149,39685.0144097222,2008-08-25,00:20:45
40.006822,116.401407,0,147,39685.0144328704,2008-08-25,00:20:47
40.006933,116.401424,0,143,39685.0144560185,2008-08-25,00:20:49
40.007,116.401445,0,137,39685.0144791667,2008-08-25,00:20:51
40.00705,116.401466,0,130,39685.0145023148,2008-08-25,00:20:53
40.007063,116.401471,0,124,39685.014525463,2008-08-25,00:20:55
40.007083,116.401455,0,123,39685.0145486111,2008-08-25,00:20:57
40.00709,116.401451,0,119,39685.0145717593,2008-08-25,00:20:59
40.007115,116.401456,0,115,39685.0145949074,2008-08-25,00:21:01
40.007136,116.401458,0,110,39685.0146180556,2008-08-25,00:21:03
40.007168,116.401457,0,107,39685.0146412037,2008-08-25,00:21:05
40.007194,116.401457,0,105,39685.0146643519,2008-08-25,00:21:07
40.00726,116.401465,0,101,39685.0146875,2008-08-25,00:21:09
40.007346,116.401474,0,96,39685.0147106481,2008-08-25,00:21:11
40.00743,116.401479,0,92,39685.0147337963,2008-08-25,00:21:13
40.007526,116.401498,0,89,39685.0147569444,2008-08-25,00:21:15
40.007639,116.401542,0,82,39685.0147800926,2008-08-25,00:21:17
40.007747,116.401585,0,75,39685.0148032407,2008-08-25,00:21:19
40.007819,116.401606,0,69,39685.0148263889,2008-08-25,00:21:21
40.007837,116.40168,0,62,39685.014849537,2008-08-25,00:21:23
40.007856,116.401795,0,58,39685.0148726852,2008-08-25,00:21:25
40.00785,116.402001,0,61,39685.0148958333,2008-08-25,00:21:27
40.007854,116.402247,0,52,39685.0149189815,2008-08-25,00:21:29
40.007853,116.402531,0,45,39685.0149421296,2008-08-25,00:21:31
40.007867,116.402854,0,35,39685.0149652778,2008-08-25,00:21:33
40.007866,116.403174,0,28,39685.0149884259,2008-08-25,00:21:35
40.00786,116.403512,0,22,39685.0150115741,2008-08-25,00:21:37
40.007857,116.403842,0,17,39685.0150347222,2008-08-25,00:21:39
40.007843,116.404164,0,13,39685.0150578704,2008-08-25,00:21:41
40.007845,116.404458,0,9,39685.0150810185,2008-08-25,00:21:43
40.007853,116.404753,0,7,39685.0151041667,2008-08-25,00:21:45
40.007857,116.405055,0,6,39685.0151273148,2008-08-25,00:21:47
40.007858,116.405371,0,2,39685.015150463,2008-08-25,00:21:49
40.007874,116.405681,0,2,39685.0151736111,2008-08-25,00:21:51
40.007881,116.405992,0,1,39685.0151967593,2008-08-25,00:21:53
40.007887,116.406295,0,0,39685.0152199074,2008-08-25,00:21:55
40.007895,116.406589,0,0,39685.0152430556,2008-08-25,00:21:57
40.007881,116.406886,0,-1,39685.0152662037,2008-08-25,00:21:59
40.00788,116.407162,0,-5,39685.0152893519,2008-08-25,00:22:01
40.007885,116.407447,0,-9,39685.0153125,2008-08-25,00:22:03
40.007877,116.4077,0,-11,39685.0153356481,2008-08-25,00:22:05
40.007868,116.407916,0,-12,39685.0153587963,2008-08-25,00:22:07
40.007834,116.408107,0,-15,39685.0153819444,2008-08-25,00:22:09
40.007797,116.408225,0,-18,39685.0154050926,2008-08-25,00:22:11
40.007776,116.408287,0,-17,39685.0154282407,2008-08-25,00:22:13
40.007787,116.40827,0,-13,39685.0154513889,2008-08-25,00:22:15
40.007773,116.408264,0,-9,39685.015474537,2008-08-25,00:22:17
40.007757,116.40825,0,-4,39685.0154976852,2008-08-25,00:22:19
40.007745,116.408252,0,-1,39685.0155208333,2008-08-25,00:22:21
40.00774,116.408278,0,0,39685.0155439815,2008-08-25,00:22:23
40.007715,116.408302,0,-3,39685.0155671296,2008-08-25,00:22:25
40.007693,116.408355,0,-6,39685.0155902778,2008-08-25,00:22:27
40.007674,116.408407,0,-8,39685.0156134259,2008-08-25,00:22:29
40.007664,116.408419,0,-10,39685.0156365741,2008-08-25,00:22:31
40.007651,116.408433,0,-11,39685.0156597222,2008-08-25,00:22:33
40.007643,116.408467,0,-13,39685.0156828704,2008-08-25,00:22:35
40.00764,116.408536,0,-16,39685.0157060185,2008-08-25,00:22:37
40.007634,116.408663,0,-17,39685.0157291667,2008-08-25,00:22:39
40.007632,116.408811,0,-17,39685.0157523148,2008-08-25,00:22:41
40.007633,116.408973,0,-18,39685.015775463,2008-08-25,00:22:43
40.007635,116.409141,0,-20,39685.0157986111,2008-08-25,00:22:45
40.007649,116.409266,0,-16,39685.0158217593,2008-08-25,00:22:47
40.007867,116.409456,0,-44,39685.017349537,2008-08-25,00:24:59
40.007871,116.409557,0,-43,39685.0173726852,2008-08-25,00:25:01
40.007886,116.409646,0,-42,39685.0173958333,2008-08-25,00:25:03
40.007925,116.40973,0,-41,39685.0174189815,2008-08-25,00:25:05
40.008001,116.409802,0,-40,39685.0174421296,2008-08-25,00:25:07
40.00812,116.409873,0,-40,39685.0174652778,2008-08-25,00:25:09
40.008284,116.409886,0,-44,39685.0174884259,2008-08-25,00:25:11
40.008487,116.409902,0,-45,39685.0175115741,2008-08-25,00:25:13
40.008715,116.409889,0,-49,39685.0175347222,2008-08-25,00:25:15
40.008967,116.409892,0,-54,39685.0175578704,2008-08-25,00:25:17
40.009216,116.409888,0,-56,39685.0175810185,2008-08-25,00:25:19
40.009462,116.409867,0,-53,39685.0176041667,2008-08-25,00:25:21
40.009719,116.409848,0,-52,39685.0176273148,2008-08-25,00:25:23
40.00997,116.40984,0,-55,39685.017650463,2008-08-25,00:25:25
40.010222,116.409838,0,-56,39685.0176736111,2008-08-25,00:25:27
40.010487,116.409839,0,-51,39685.0176967593,2008-08-25,00:25:29
40.010748,116.409861,0,-46,39685.0177199074,2008-08-25,00:25:31
40.011026,116.409913,0,-42,39685.0177430556,2008-08-25,00:25:33
40.011296,116.409983,0,-34,39685.0177662037,2008-08-25,00:25:35
40.011557,116.41003,0,-30,39685.0177893518,2008-08-25,00:25:37
40.011819,116.410082,0,-25,39685.0178125,2008-08-25,00:25:39
40.012075,116.410144,0,-21,39685.0178356481,2008-08-25,00:25:41
40.012316,116.410195,0,-13,39685.0178587963,2008-08-25,00:25:43
40.012547,116.410251,0,-10,39685.0178819444,2008-08-25,00:25:45
40.012773,116.410284,0,-12,39685.0179050926,2008-08-25,00:25:47
40.012984,116.410311,0,-20,39685.0179282407,2008-08-25,00:25:49
40.01319,116.41035,0,-29,39685.0179513889,2008-08-25,00:25:51
40.013389,116.410389,0,-35,39685.017974537,2008-08-25,00:25:53
40.013586,116.410437,0,-38,39685.0179976852,2008-08-25,00:25:55
40.01376,116.410497,0,-45,39685.0180208333,2008-08-25,00:25:57
40.013889,116.410558,0,-46,39685.0180439815,2008-08-25,00:25:59
40.013982,116.410605,0,-36,39685.0180671296,2008-08-25,00:26:01
40.014054,116.410656,0,-31,39685.0180902778,2008-08-25,00:26:03
40.014117,116.410679,0,-30,39685.0181134259,2008-08-25,00:26:05
40.014155,116.410698,0,-29,39685.0181365741,2008-08-25,00:26:07
40.014157,116.410681,0,-30,39685.0181597222,2008-08-25,00:26:09
40.014158,116.410685,0,-29,39685.0181828704,2008-08-25,00:26:11
40.014161,116.410685,0,-30,39685.0182060185,2008-08-25,00:26:13
40.014189,116.410677,0,-29,39685.0182291667,2008-08-25,00:26:15
40.014246,116.410654,0,-26,39685.0182523148,2008-08-25,00:26:17
40.014336,116.410644,0,-23,39685.018275463,2008-08-25,00:26:19
40.014467,116.410663,0,-12,39685.0182986111,2008-08-25,00:26:21
40.014613,116.410678,0,-6,39685.0183217593,2008-08-25,00:26:23
40.014786,116.410725,0,2,39685.0183449074,2008-08-25,00:26:25
40.014963,116.410762,0,9,39685.0183680556,2008-08-25,00:26:27
40.015164,116.410789,0,15,39685.0183912037,2008-08-25,00:26:29
40.015406,116.410823,0,27,39685.0184143518,2008-08-25,00:26:31
40.015651,116.410861,0,37,39685.0184375,2008-08-25,00:26:33
40.015903,116.41093,0,61,39685.0184606481,2008-08-25,00:26:35
40.016159,116.410993,0,72,39685.0184837963,2008-08-25,00:26:37
40.016415,116.411128,0,80,39685.0185069444,2008-08-25,00:26:39
40.016689,116.411208,0,89,39685.0185300926,2008-08-25,00:26:41
40.016958,116.411267,0,95,39685.0185532407,2008-08-25,00:26:43
40.017226,116.411311,0,92,39685.0185763889,2008-08-25,00:26:45
40.017484,116.411348,0,91,39685.018599537,2008-08-25,00:26:47
40.017735,116.41139,0,95,39685.0186226852,2008-08-25,00:26:49
40.017984,116.411456,0,106,39685.0186458333,2008-08-25,00:26:51
40.018245,116.411495,0,115,39685.0186689815,2008-08-25,00:26:53
40.018507,116.411511,0,108,39685.0186921296,2008-08-25,00:26:55
40.018762,116.411519,0,107,39685.0187152778,2008-08-25,00:26:57
40.019009,116.411529,0,116,39685.0187384259,2008-08-25,00:26:59
40.019237,116.411541,0,132,39685.0187615741,2008-08-25,00:27:01
40.019471,116.41154,0,144,39685.0187847222,2008-08-25,00:27:03
40.019697,116.411556,0,150,39685.0188078704,2008-08-25,00:27:05
40.019926,116.411567,0,152,39685.0188310185,2008-08-25,00:27:07
40.020142,116.411562,0,156,39685.0188541667,2008-08-25,00:27:09
40.020352,116.411555,0,159,39685.0188773148,2008-08-25,00:27:11
40.020561,116.411544,0,167,39685.018900463,2008-08-25,00:27:13
40.020777,116.411533,0,175,39685.0189236111,2008-08-25,00:27:15
40.021004,116.411539,0,178,39685.0189467593,2008-08-25,00:27:17
40.021237,116.411546,0,179,39685.0189699074,2008-08-25,00:27:19
40.021468,116.411543,0,185,39685.0189930556,2008-08-25,00:27:21
40.021696,116.411546,0,185,39685.0190162037,2008-08-25,00:27:23
40.021929,116.411541,0,186,39685.0190393519,2008-08-25,00:27:25
40.022155,116.411545,0,187,39685.0190625,2008-08-25,00:27:27
40.022376,116.411558,0,184,39685.0190856481,2008-08-25,00:27:29
40.022592,116.411554,0,182,39685.0191087963,2008-08-25,00:27:31
40.022812,116.411548,0,176,39685.0191319444,2008-08-25,00:27:33
40.023026,116.411546,0,174,39685.0191550926,2008-08-25,00:27:35
40.023248,116.411535,0,161,39685.0191782407,2008-08-25,00:27:37
40.023467,116.411544,0,161,39685.0192013889,2008-08-25,00:27:39
40.023685,116.411537,0,151,39685.019224537,2008-08-25,00:27:41
40.023896,116.411544,0,146,39685.0192476852,2008-08-25,00:27:43
40.024088,116.411571,0,142,39685.0192708333,2008-08-25,00:27:45
40.024243,116.411585,0,131,39685.0192939815,2008-08-25,00:27:47
40.024368,116.411592,0,114,39685.0193171296,2008-08-25,00:27:49
40.024468,116.411629,0,98,39685.0193402778,2008-08-25,00:27:51
40.024587,116.411653,0,99,39685.0193634259,2008-08-25,00:27:53
40.024691,116.41168,0,97,39685.0193865741,2008-08-25,00:27:55
40.02476,116.411692,0,85,39685.0194097222,2008-08-25,00:27:57
40.024807,116.411707,0,85,39685.0194328704,2008-08-25,00:27:59
40.02485,116.411721,0,92,39685.0194560185,2008-08-25,00:28:01
40.024865,116.411722,0,89,39685.0194791667,2008-08-25,00:28:03
40.024864,116.411729,0,85,39685.0195023148,2008-08-25,00:28:05
40.024867,116.41173,0,83,39685.019525463,2008-08-25,00:28:07
40.024868,116.411731,0,82,39685.0195486111,2008-08-25,00:28:09
40.024866,116.411731,0,81,39685.0195717593,2008-08-25,00:28:11
40.024864,116.411731,0,81,39685.0195949074,2008-08-25,00:28:13
40.024866,116.411732,0,81,39685.0196180556,2008-08-25,00:28:15
40.024866,116.411731,0,81,39685.0196412037,2008-08-25,00:28:17
40.024866,116.411731,0,81,39685.0196643519,2008-08-25,00:28:19
40.024878,116.411731,0,81,39685.0196875,2008-08-25,00:28:21
40.024916,116.411728,0,82,39685.0197106482,2008-08-25,00:28:23
40.025023,116.411676,0,81,39685.0197337963,2008-08-25,00:28:25
40.025155,116.411674,0,89,39685.0197569444,2008-08-25,00:28:27
40.025279,116.411706,0,91,39685.0197800926,2008-08-25,00:28:29
40.025409,116.411729,0,88,39685.0198032407,2008-08-25,00:28:31
40.025558,116.411782,0,89,39685.0198263889,2008-08-25,00:28:33
40.025737,116.411793,0,91,39685.019849537,2008-08-25,00:28:35
40.025894,116.411822,0,90,39685.0198726852,2008-08-25,00:28:37
40.026048,116.411833,0,92,39685.0198958333,2008-08-25,00:28:39
40.026172,116.411832,0,89,39685.0199189815,2008-08-25,00:28:41
40.026264,116.411824,0,88,39685.0199421296,2008-08-25,00:28:43
40.026325,116.411826,0,87,39685.0199652778,2008-08-25,00:28:45
40.026339,116.411818,0,92,39685.0199884259,2008-08-25,00:28:47
40.026328,116.411824,0,97,39685.0200115741,2008-08-25,00:28:49
40.026315,116.41183,0,98,39685.0200347222,2008-08-25,00:28:51
40.026317,116.411832,0,97,39685.0200578704,2008-08-25,00:28:53
40.026323,116.411833,0,96,39685.0200810185,2008-08-25,00:28:55
40.026329,116.411832,0,96,39685.0201041667,2008-08-25,00:28:57
40.026335,116.411832,0,96,39685.0201273148,2008-08-25,00:28:59
40.026338,116.411832,0,96,39685.020150463,2008-08-25,00:29:01
40.026338,116.411832,0,97,39685.0201736111,2008-08-25,00:29:03
40.02634,116.411832,0,98,39685.0201967593,2008-08-25,00:29:05
40.026343,116.411832,0,98,39685.0202199074,2008-08-25,00:29:07
40.026348,116.411833,0,99,39685.0202430556,2008-08-25,00:29:09
40.026355,116.411834,0,100,39685.0202662037,2008-08-25,00:29:11
40.02637,116.411833,0,100,39685.0202893519,2008-08-25,00:29:13
40.026381,116.411815,0,104,39685.0203125,2008-08-25,00:29:15
40.026394,116.411799,0,108,39685.0203356481,2008-08-25,00:29:17
40.026411,116.411778,0,110,39685.0203587963,2008-08-25,00:29:19
40.026429,116.411759,0,110,39685.0203819444,2008-08-25,00:29:21
40.026438,116.411722,0,114,39685.0204050926,2008-08-25,00:29:23
40.026459,116.411695,0,116,39685.0204282407,2008-08-25,00:29:25
40.02648,116.411681,0,117,39685.0204513889,2008-08-25,00:29:27
40.026493,116.411657,0,118,39685.020474537,2008-08-25,00:29:29
40.026519,116.411629,0,118,39685.0204976852,2008-08-25,00:29:31
40.026525,116.41162,0,119,39685.0205208333,2008-08-25,00:29:33
40.026554,116.411589,0,119,39685.0205439815,2008-08-25,00:29:35
40.026588,116.411556,0,119,39685.0205671296,2008-08-25,00:29:37
40.026614,116.411533,0,120,39685.0205902778,2008-08-25,00:29:39
40.026638,116.411508,0,121,39685.0206134259,2008-08-25,00:29:41
40.026686,116.411457,0,121,39685.0206365741,2008-08-25,00:29:43
40.026696,116.411438,0,123,39685.0206597222,2008-08-25,00:29:45
40.026712,116.411426,0,124,39685.0206828704,2008-08-25,00:29:47
40.026741,116.411407,0,126,39685.0207060185,2008-08-25,00:29:49
40.026766,116.411398,0,127,39685.0207291667,2008-08-25,00:29:51
40.026787,116.411385,0,129,39685.0207523148,2008-08-25,00:29:53
40.026812,116.411361,0,130,39685.020775463,2008-08-25,00:29:55
40.026833,116.41135,0,131,39685.0207986111,2008-08-25,00:29:57
40.026864,116.411343,0,133,39685.0208217593,2008-08-25,00:29:59
40.026877,116.411329,0,134,39685.0208449074,2008-08-25,00:30:01
40.026892,116.411308,0,136,39685.0208680556,2008-08-25,00:30:03
40.027029,116.41172,0,152,39685.0208912037,2008-08-25,00:30:05
40.027042,116.411692,0,154,39685.0209143519,2008-08-25,00:30:07
40.027043,116.41167,0,155,39685.0209375,2008-08-25,00:30:09
40.027046,116.411644,0,156,39685.0209606481,2008-08-25,00:30:11
40.02691,116.411769,0,154,39685.0209837963,2008-08-25,00:30:13
40.026961,116.411893,0,156,39685.0210069444,2008-08-25,00:30:15
40.027004,116.411994,0,159,39685.0210300926,2008-08-25,00:30:17
40.027007,116.412006,0,160,39685.0210532407,2008-08-25,00:30:19
40.027013,116.412012,0,160,39685.0210763889,2008-08-25,00:30:21
40.027019,116.411999,0,158,39685.021099537,2008-08-25,00:30:23
40.027011,116.412,0,158,39685.0211226852,2008-08-25,00:30:25
40.027017,116.411985,0,160,39685.0211458333,2008-08-25,00:30:27
40.027014,116.411971,0,161,39685.0211689815,2008-08-25,00:30:29
40.027011,116.411969,0,161,39685.0211921296,2008-08-25,00:30:31
40.027008,116.411968,0,161,39685.0212152778,2008-08-25,00:30:33
40.027005,116.411966,0,161,39685.0212384259,2008-08-25,00:30:35
40.027006,116.411964,0,161,39685.0212615741,2008-08-25,00:30:37
40.027009,116.411963,0,161,39685.0212847222,2008-08-25,00:30:39
40.027041,116.411847,0,159,39685.0213078704,2008-08-25,00:30:41
40.02707,116.411813,0,160,39685.0213310185,2008-08-25,00:30:43
40.02709,116.411768,0,161,39685.0213541667,2008-08-25,00:30:45
40.027091,116.411752,0,160,39685.0213773148,2008-08-25,00:30:47
40.027099,116.41174,0,161,39685.021400463,2008-08-25,00:30:49
40.027136,116.411722,0,161,39685.0214236111,2008-08-25,00:30:51
40.027166,116.411712,0,162,39685.0214467593,2008-08-25,00:30:53
40.027194,116.411708,0,165,39685.0214699074,2008-08-25,00:30:55
40.027221,116.411705,0,168,39685.0214930556,2008-08-25,00:30:57
40.027251,116.411676,0,168,39685.0215162037,2008-08-25,00:30:59
40.027269,116.411662,0,168,39685.0215393519,2008-08-25,00:31:01
40.027292,116.411646,0,171,39685.0215625,2008-08-25,00:31:03
40.027304,116.411614,0,169,39685.0215856481,2008-08-25,00:31:05
40.027327,116.411599,0,169,39685.0216087963,2008-08-25,00:31:07
40.027341,116.411588,0,168,39685.0216319444,2008-08-25,00:31:09
40.027353,116.411574,0,168,39685.0216550926,2008-08-25,00:31:11
40.027382,116.41158,0,169,39685.0216782407,2008-08-25,00:31:13
40.027404,116.411567,0,169,39685.0217013889,2008-08-25,00:31:15
40.02742,116.411542,0,166,39685.021724537,2008-08-25,00:31:17
40.027441,116.411526,0,165,39685.0217476852,2008-08-25,00:31:19
40.027453,116.41149,0,167,39685.0217708333,2008-08-25,00:31:21
40.027478,116.411484,0,167,39685.0217939815,2008-08-25,00:31:23
40.027509,116.41147,0,168,39685.0218171296,2008-08-25,00:31:25
40.027537,116.411462,0,169,39685.0218402778,2008-08-25,00:31:27
40.027563,116.411459,0,168,39685.0218634259,2008-08-25,00:31:29
40.027583,116.411462,0,167,39685.0218865741,2008-08-25,00:31:31
40.027607,116.411471,0,166,39685.0219097222,2008-08-25,00:31:33
40.027626,116.411477,0,166,39685.0219328704,2008-08-25,00:31:35
40.027652,116.411479,0,167,39685.0219560185,2008-08-25,00:31:37
40.027678,116.41149,0,165,39685.0219791667,2008-08-25,00:31:39
40.027703,116.411515,0,163,39685.0220023148,2008-08-25,00:31:41
40.027731,116.411526,0,163,39685.022025463,2008-08-25,00:31:43
40.027749,116.411528,0,163,39685.0220486111,2008-08-25,00:31:45
40.027763,116.411519,0,161,39685.0220717593,2008-08-25,00:31:47
40.02778,116.411513,0,161,39685.0220949074,2008-08-25,00:31:49
40.027794,116.411503,0,161,39685.0221180556,2008-08-25,00:31:51
40.027829,116.411523,0,157,39685.0221412037,2008-08-25,00:31:53
40.027856,116.411498,0,153,39685.0221643519,2008-08-25,00:31:55
40.027885,116.411487,0,153,39685.0221875,2008-08-25,00:31:57
40.02791,116.411476,0,152,39685.0222106481,2008-08-25,00:31:59
40.027936,116.411487,0,153,39685.0222337963,2008-08-25,00:32:01
40.027959,116.411485,0,150,39685.0222569444,2008-08-25,00:32:03
40.027983,116.411486,0,152,39685.0222800926,2008-08-25,00:32:05
40.028004,116.411468,0,156,39685.0223032407,2008-08-25,00:32:07
40.028022,116.411471,0,156,39685.0223263889,2008-08-25,00:32:09
40.028049,116.41148,0,156,39685.022349537,2008-08-25,00:32:11
40.028124,116.411518,0,154,39685.0223726852,2008-08-25,00:32:13
40.028137,116.411511,0,159,39685.0223958333,2008-08-25,00:32:15
40.028149,116.411532,0,158,39685.0224189815,2008-08-25,00:32:17
40.028165,116.411553,0,158,39685.0224421296,2008-08-25,00:32:19
40.028172,116.411554,0,158,39685.0224652778,2008-08-25,00:32:21
40.028191,116.411545,0,159,39685.0224884259,2008-08-25,00:32:23
40.028205,116.411548,0,159,39685.0225115741,2008-08-25,00:32:25
40.028225,116.411548,0,162,39685.0225347222,2008-08-25,00:32:27
40.028245,116.411536,0,164,39685.0225578704,2008-08-25,00:32:29
40.02825,116.411526,0,167,39685.0225810185,2008-08-25,00:32:31
40.028255,116.411513,0,170,39685.0226041667,2008-08-25,00:32:33
40.02827,116.411509,0,171,39685.0226273148,2008-08-25,00:32:35
40.028289,116.411494,0,171,39685.022650463,2008-08-25,00:32:37
40.028312,116.411475,0,173,39685.0226736111,2008-08-25,00:32:39
40.028331,116.411462,0,171,39685.0226967593,2008-08-25,00:32:41
40.028354,116.411459,0,172,39685.0227199074,2008-08-25,00:32:43
40.028385,116.411425,0,175,39685.0227430556,2008-08-25,00:32:45
40.028402,116.41142,0,176,39685.0227662037,2008-08-25,00:32:47
40.028418,116.41143,0,177,39685.0227893519,2008-08-25,00:32:49
40.028427,116.41142,0,181,39685.0228125,2008-08-25,00:32:51
40.028451,116.411418,0,184,39685.0228356481,2008-08-25,00:32:53
40.028471,116.411408,0,186,39685.0228587963,2008-08-25,00:32:55
40.028483,116.411407,0,187,39685.0228819444,2008-08-25,00:32:57
40.028492,116.411396,0,189,39685.0229050926,2008-08-25,00:32:59
40.028507,116.411389,0,191,39685.0229282407,2008-08-25,00:33:01
40.028522,116.411394,0,195,39685.0229513889,2008-08-25,00:33:03
40.028542,116.411388,0,197,39685.022974537,2008-08-25,00:33:05
40.028553,116.411382,0,200,39685.0229976852,2008-08-25,00:33:07
40.028563,116.411371,0,202,39685.0230208333,2008-08-25,00:33:09
40.028585,116.4114,0,203,39685.0230439815,2008-08-25,00:33:11
40.028593,116.411407,0,205,39685.0230671296,2008-08-25,00:33:13
40.028603,116.411409,0,206,39685.0230902778,2008-08-25,00:33:15
40.028623,116.4114,0,208,39685.0231134259,2008-08-25,00:33:17
40.028641,116.41139,0,209,39685.0231365741,2008-08-25,00:33:19
40.028645,116.411374,0,212,39685.0231597222,2008-08-25,00:33:21
40.028662,116.411365,0,214,39685.0231828704,2008-08-25,00:33:23
40.028701,116.411358,0,215,39685.0232060185,2008-08-25,00:33:25
40.028734,116.411335,0,216,39685.0232291667,2008-08-25,00:33:27
40.028786,116.411394,0,215,39685.0232523148,2008-08-25,00:33:29
40.028873,116.411462,0,212,39685.023275463,2008-08-25,00:33:31
40.028894,116.411439,0,213,39685.0232986111,2008-08-25,00:33:33
40.028955,116.411527,0,216,39685.0233217593,2008-08-25,00:33:35
40.028954,116.411514,0,214,39685.0233449074,2008-08-25,00:33:37
40.028948,116.411517,0,213,39685.0233680556,2008-08-25,00:33:39
40.028954,116.41148,0,214,39685.0233912037,2008-08-25,00:33:41
40.028998,116.411437,0,209,39685.0234143519,2008-08-25,00:33:43
40.028993,116.411412,0,209,39685.0234375,2008-08-25,00:33:45
40.028998,116.411399,0,209,39685.0234606481,2008-08-25,00:33:47
40.02901,116.411378,0,209,39685.0234837963,2008-08-25,00:33:49
40.029023,116.411345,0,210,39685.0235069444,2008-08-25,00:33:51
40.029036,116.411315,0,208,39685.0235300926,2008-08-25,00:33:53
40.02904,116.411274,0,209,39685.0235532407,2008-08-25,00:33:55
40.029041,116.411243,0,210,39685.0235763889,2008-08-25,00:33:57
40.029048,116.411222,0,211,39685.023599537,2008-08-25,00:33:59
40.029061,116.411185,0,212,39685.0236226852,2008-08-25,00:34:01
40.029073,116.41115,0,214,39685.0236458333,2008-08-25,00:34:03
40.029079,116.411129,0,215,39685.0236689815,2008-08-25,00:34:05
40.029093,116.411097,0,216,39685.0236921296,2008-08-25,00:34:07
40.029099,116.41107,0,218,39685.0237152778,2008-08-25,00:34:09
40.029105,116.411033,0,219,39685.0237384259,2008-08-25,00:34:11
40.029109,116.411005,0,221,39685.0237615741,2008-08-25,00:34:13
40.02905,116.41099,0,229,39685.0237847222,2008-08-25,00:34:15
40.029055,116.410955,0,230,39685.0238078704,2008-08-25,00:34:17
40.029055,116.410921,0,231,39685.0238310185,2008-08-25,00:34:19
40.029061,116.410894,0,231,39685.0238541667,2008-08-25,00:34:21
40.02906,116.410868,0,231,39685.0238773148,2008-08-25,00:34:23
40.02902,116.410856,0,236,39685.023900463,2008-08-25,00:34:25
40.028995,116.410842,0,242,39685.0239236111,2008-08-25,00:34:27
40.028976,116.410825,0,244,39685.0239467593,2008-08-25,00:34:29
40.028963,116.410826,0,242,39685.0239699074,2008-08-25,00:34:31
40.028961,116.410814,0,243,39685.0239930556,2008-08-25,00:34:33
40.028957,116.410793,0,246,39685.0240162037,2008-08-25,00:34:35
40.028951,116.410765,0,246,39685.0240393518,2008-08-25,00:34:37
40.028952,116.41075,0,247,39685.0240625,2008-08-25,00:34:39
40.028946,116.41074,0,249,39685.0240856481,2008-08-25,00:34:41
40.028951,116.410729,0,251,39685.0241087963,2008-08-25,00:34:43
40.028951,116.410702,0,253,39685.0241319444,2008-08-25,00:34:45
40.028965,116.410668,0,254,39685.0241550926,2008-08-25,00:34:47
40.028967,116.410635,0,255,39685.0241782407,2008-08-25,00:34:49
40.028967,116.410601,0,256,39685.0242013889,2008-08-25,00:34:51
40.028966,116.410566,0,258,39685.024224537,2008-08-25,00:34:53
40.028962,116.410539,0,260,39685.0242476852,2008-08-25,00:34:55
40.028958,116.410513,0,261,39685.0242708333,2008-08-25,00:34:57
40.028955,116.410486,0,262,39685.0242939815,2008-08-25,00:34:59
40.028936,116.41045,0,264,39685.0243171296,2008-08-25,00:35:01
40.028963,116.410393,0,266,39685.0243402778,2008-08-25,00:35:03
40.029005,116.410316,0,268,39685.0243634259,2008-08-25,00:35:05
40.029023,116.410234,0,270,39685.0243865741,2008-08-25,00:35:07
40.029035,116.410183,0,271,39685.0244097222,2008-08-25,00:35:09
40.029016,116.410158,0,272,39685.0244328704,2008-08-25,00:35:11
40.028947,116.410177,0,271,39685.0244560185,2008-08-25,00:35:13
40.028948,116.410175,0,270,39685.0244791667,2008-08-25,00:35:15
40.02895,116.410142,0,270,39685.0245023148,2008-08-25,00:35:17
40.028965,116.410129,0,268,39685.024525463,2008-08-25,00:35:19
40.02898,116.410106,0,267,39685.0245486111,2008-08-25,00:35:21
40.028984,116.410078,0,264,39685.0245717593,2008-08-25,00:35:23
40.028997,116.410043,0,263,39685.0245949074,2008-08-25,00:35:25
40.029011,116.41002,0,261,39685.0246180556,2008-08-25,00:35:27
40.029014,116.409992,0,259,39685.0246412037,2008-08-25,00:35:29
40.029023,116.409971,0,258,39685.0246643518,2008-08-25,00:35:31
40.02903,116.409935,0,257,39685.0246875,2008-08-25,00:35:33
40.029029,116.40991,0,256,39685.0247106481,2008-08-25,00:35:35
40.029037,116.409897,0,256,39685.0247337963,2008-08-25,00:35:37
40.029044,116.409882,0,254,39685.0247569444,2008-08-25,00:35:39
40.029058,116.409876,0,253,39685.0247800926,2008-08-25,00:35:41
40.029061,116.409848,0,251,39685.0248032407,2008-08-25,00:35:43
40.02907,116.409829,0,247,39685.0248263889,2008-08-25,00:35:45
40.029085,116.409815,0,248,39685.024849537,2008-08-25,00:35:47
40.029133,116.409843,0,245,39685.0248726852,2008-08-25,00:35:49
40.029152,116.409806,0,248,39685.0248958333,2008-08-25,00:35:51
40.029261,116.40989,0,242,39685.0249189815,2008-08-25,00:35:53
40.029369,116.409964,0,240,39685.0249421296,2008-08-25,00:35:55
40.029459,116.409901,0,235,39685.0249652778,2008-08-25,00:35:57
40.029494,116.40987,0,234,39685.0249884259,2008-08-25,00:35:59
40.029509,116.409859,0,233,39685.0250115741,2008-08-25,00:36:01
40.029527,116.409852,0,233,39685.0250347222,2008-08-25,00:36:03
40.029538,116.409856,0,233,39685.0250578704,2008-08-25,00:36:05
40.029544,116.409837,0,233,39685.0250810185,2008-08-25,00:36:07
40.02954,116.409821,0,236,39685.0251041667,2008-08-25,00:36:09
40.029522,116.409814,0,237,39685.0251273148,2008-08-25,00:36:11
40.029515,116.409805,0,237,39685.025150463,2008-08-25,00:36:13
40.029519,116.409806,0,237,39685.0251736111,2008-08-25,00:36:15
40.02952,116.409795,0,239,39685.0251967593,2008-08-25,00:36:17
40.029516,116.409789,0,244,39685.0252199074,2008-08-25,00:36:19
40.029503,116.40978,0,244,39685.0252430556,2008-08-25,00:36:21
40.02949,116.409765,0,245,39685.0252662037,2008-08-25,00:36:23
40.029471,116.409751,0,245,39685.0252893518,2008-08-25,00:36:25
40.02947,116.40975,0,246,39685.0253125,2008-08-25,00:36:27
40.02947,116.409749,0,246,39685.0253356481,2008-08-25,00:36:29
40.029465,116.409747,0,246,39685.0253587963,2008-08-25,00:36:31
40.029465,116.409746,0,246,39685.0253819444,2008-08-25,00:36:33
40.029466,116.409744,0,247,39685.0254050926,2008-08-25,00:36:35
40.029467,116.409742,0,247,39685.0254282407,2008-08-25,00:36:37
40.02947,116.409741,0,247,39685.0254513889,2008-08-25,00:36:39
40.029474,116.40974,0,247,39685.025474537,2008-08-25,00:36:41
40.029476,116.409739,0,247,39685.0254976852,2008-08-25,00:36:43
40.029475,116.409697,0,244,39685.0255208333,2008-08-25,00:36:45
40.029488,116.409659,0,242,39685.0255439815,2008-08-25,00:36:47
40.029517,116.409571,0,242,39685.0255671296,2008-08-25,00:36:49
40.029527,116.40954,0,240,39685.0255902778,2008-08-25,00:36:51
40.02955,116.409478,0,238,39685.0256134259,2008-08-25,00:36:53
40.029565,116.409432,0,236,39685.0256365741,2008-08-25,00:36:55
40.029578,116.409394,0,234,39685.0256597222,2008-08-25,00:36:57
40.029578,116.409355,0,231,39685.0256828704,2008-08-25,00:36:59
40.029592,116.409329,0,230,39685.0257060185,2008-08-25,00:37:01
40.029588,116.409291,0,231,39685.0257291667,2008-08-25,00:37:03
40.029585,116.409258,0,233,39685.0257523148,2008-08-25,00:37:05
40.029579,116.409216,0,237,39685.025775463,2008-08-25,00:37:07
40.029584,116.409179,0,241,39685.0257986111,2008-08-25,00:37:09
40.029575,116.409123,0,242,39685.0258217593,2008-08-25,00:37:11
40.02959,116.409075,0,239,39685.0258449074,2008-08-25,00:37:13
40.029615,116.409056,0,231,39685.0258680556,2008-08-25,00:37:15
40.029644,116.409044,0,219,39685.0258912037,2008-08-25,00:37:17
40.029732,116.409089,0,198,39685.0259143518,2008-08-25,00:37:19
40.029769,116.409093,0,187,39685.0259375,2008-08-25,00:37:21
40.029775,116.409063,0,185,39685.0259606481,2008-08-25,00:37:23
40.029778,116.409028,0,183,39685.0259837963,2008-08-25,00:37:25
40.029806,116.408987,0,168,39685.0260069444,2008-08-25,00:37:27
40.029809,116.408961,0,162,39685.0260300926,2008-08-25,00:37:29
40.029824,116.408937,0,151,39685.0260532407,2008-08-25,00:37:31
40.029831,116.40891,0,143,39685.0260763889,2008-08-25,00:37:33
40.029831,116.40888,0,138,39685.026099537,2008-08-25,00:37:35
40.029839,116.40885,0,134,39685.0261226852,2008-08-25,00:37:37
40.029835,116.408828,0,134,39685.0261458333,2008-08-25,00:37:39
40.02984,116.408799,0,132,39685.0261689815,2008-08-25,00:37:41
40.029835,116.408763,0,130,39685.0261921296,2008-08-25,00:37:43
40.029832,116.408735,0,128,39685.0262152778,2008-08-25,00:37:45
40.029832,116.408702,0,127,39685.0262384259,2008-08-25,00:37:47
40.029839,116.408664,0,124,39685.0262615741,2008-08-25,00:37:49
40.029839,116.408624,0,125,39685.0262847222,2008-08-25,00:37:51
40.029853,116.408565,0,127,39685.0263078704,2008-08-25,00:37:53
40.029867,116.40852,0,126,39685.0263310185,2008-08-25,00:37:55
40.029892,116.408503,0,125,39685.0263541667,2008-08-25,00:37:57
40.029914,116.408499,0,126,39685.0263773148,2008-08-25,00:37:59
40.029927,116.408506,0,127,39685.026400463,2008-08-25,00:38:01
40.02994,116.408499,0,126,39685.0264236111,2008-08-25,00:38:03
40.029963,116.408502,0,124,39685.0264467593,2008-08-25,00:38:05
40.029985,116.408494,0,127,39685.0264699074,2008-08-25,00:38:07
40.030003,116.408501,0,129,39685.0264930556,2008-08-25,00:38:09
40.030033,116.408513,0,123,39685.0265162037,2008-08-25,00:38:11
40.030048,116.408526,0,122,39685.0265393518,2008-08-25,00:38:13
40.030072,116.408528,0,121,39685.0265625,2008-08-25,00:38:15
40.030091,116.408524,0,121,39685.0265856481,2008-08-25,00:38:17
40.030114,116.408506,0,121,39685.0266087963,2008-08-25,00:38:19
40.030133,116.408492,0,121,39685.0266319444,2008-08-25,00:38:21
40.030162,116.408479,0,122,39685.0266550926,2008-08-25,00:38:23
40.030169,116.408457,0,120,39685.0266782407,2008-08-25,00:38:25
40.030177,116.408439,0,120,39685.0267013889,2008-08-25,00:38:27
40.030189,116.408414,0,122,39685.026724537,2008-08-25,00:38:29
40.030194,116.408388,0,121,39685.0267476852,2008-08-25,00:38:31
40.030198,116.408376,0,117,39685.0267708333,2008-08-25,00:38:33
40.030188,116.408359,0,116,39685.0267939815,2008-08-25,00:38:35
40.030182,116.408337,0,115,39685.0268171296,2008-08-25,00:38:37
40.030181,116.408312,0,112,39685.0268402778,2008-08-25,00:38:39
40.030177,116.408281,0,111,39685.0268634259,2008-08-25,00:38:41
40.030176,116.408254,0,110,39685.0268865741,2008-08-25,00:38:43
40.030185,116.408228,0,115,39685.0269097222,2008-08-25,00:38:45
40.030189,116.408193,0,114,39685.0269328704,2008-08-25,00:38:47
40.0302,116.408164,0,114,39685.0269560185,2008-08-25,00:38:49
40.030215,116.408132,0,116,39685.0269791667,2008-08-25,00:38:51
40.030232,116.408105,0,117,39685.0270023148,2008-08-25,00:38:53
40.030239,116.408094,0,120,39685.027025463,2008-08-25,00:38:55
40.030262,116.408043,0,121,39685.0270486111,2008-08-25,00:38:57
40.03027,116.40799,0,120,39685.0270717593,2008-08-25,00:38:59
40.030277,116.407945,0,120,39685.0270949074,2008-08-25,00:39:01
40.030297,116.407938,0,123,39685.0271180556,2008-08-25,00:39:03
40.030317,116.40794,0,126,39685.0271412037,2008-08-25,00:39:05
40.030326,116.407932,0,127,39685.0271643519,2008-08-25,00:39:07
40.030328,116.407945,0,127,39685.0271875,2008-08-25,00:39:09
40.030333,116.407941,0,128,39685.0272106482,2008-08-25,00:39:11
40.030321,116.407936,0,129,39685.0272337963,2008-08-25,00:39:13
40.030318,116.407944,0,130,39685.0272569444,2008-08-25,00:39:15
40.030316,116.407955,0,130,39685.0272800926,2008-08-25,00:39:17
40.030307,116.407959,0,131,39685.0273032407,2008-08-25,00:39:19
40.030298,116.407961,0,131,39685.0273263889,2008-08-25,00:39:21
40.030292,116.407962,0,132,39685.027349537,2008-08-25,00:39:23
40.030283,116.407956,0,132,39685.0273726852,2008-08-25,00:39:25
40.030286,116.407957,0,132,39685.0273958333,2008-08-25,00:39:27
40.030288,116.407957,0,133,39685.0274189815,2008-08-25,00:39:29
40.030289,116.407957,0,133,39685.0274421296,2008-08-25,00:39:31
40.03029,116.407957,0,133,39685.0274652778,2008-08-25,00:39:33
40.030291,116.407957,0,133,39685.0274884259,2008-08-25,00:39:35
40.030291,116.407957,0,133,39685.0275115741,2008-08-25,00:39:37
40.030291,116.407958,0,134,39685.0275347222,2008-08-25,00:39:39
40.030292,116.407958,0,134,39685.0275578704,2008-08-25,00:39:41
40.030292,116.407958,0,134,39685.0275810185,2008-08-25,00:39:43
40.026643,116.415976,0,-9,39685.0312384259,2008-08-25,00:44:59
40.030048,116.41002,0,385,39685.0315856481,2008-08-25,00:45:29
40.030051,116.410003,0,388,39685.0316087963,2008-08-25,00:45:31
40.030051,116.41,0,388,39685.0316319444,2008-08-25,00:45:33
40.03005,116.409998,0,388,39685.0316550926,2008-08-25,00:45:35
40.030048,116.40999,0,388,39685.0316782407,2008-08-25,00:45:37
40.030046,116.409983,0,388,39685.0317013889,2008-08-25,00:45:39
40.030044,116.40998,0,388,39685.031724537,2008-08-25,00:45:41
40.030043,116.409976,0,388,39685.0317476852,2008-08-25,00:45:43
40.030043,116.409977,0,388,39685.0317708333,2008-08-25,00:45:45
40.030045,116.409982,0,387,39685.0317939815,2008-08-25,00:45:47
40.030049,116.409988,0,387,39685.0318171296,2008-08-25,00:45:49
40.029994,116.410255,0,384,39685.0318402778,2008-08-25,00:45:51
40.029975,116.410382,0,383,39685.0318634259,2008-08-25,00:45:53
40.029976,116.41043,0,381,39685.0318865741,2008-08-25,00:45:55
40.029987,116.410418,0,381,39685.0319097222,2008-08-25,00:45:57
40.029991,116.410417,0,381,39685.0319328704,2008-08-25,00:45:59
40.029994,116.410414,0,381,39685.0319560185,2008-08-25,00:46:01
40.029999,116.410412,0,381,39685.0319791667,2008-08-25,00:46:03
40.030006,116.410409,0,381,39685.0320023148,2008-08-25,00:46:05
40.030065,116.41027,0,380,39685.032025463,2008-08-25,00:46:07
40.030135,116.410058,0,379,39685.0320486111,2008-08-25,00:46:09
40.030199,116.409821,0,378,39685.0320717593,2008-08-25,00:46:11
40.030258,116.40962,0,377,39685.0320949074,2008-08-25,00:46:13
40.030315,116.409423,0,375,39685.0321180556,2008-08-25,00:46:15
40.030359,116.40932,0,373,39685.0321412037,2008-08-25,00:46:17
40.030378,116.409308,0,375,39685.0321643518,2008-08-25,00:46:19
40.030378,116.409353,0,377,39685.0321875,2008-08-25,00:46:21
40.030369,116.409442,0,373,39685.0322106481,2008-08-25,00:46:23
40.030351,116.409546,0,368,39685.0322337963,2008-08-25,00:46:25
40.030346,116.409578,0,362,39685.0322569444,2008-08-25,00:46:27
40.030345,116.409582,0,362,39685.0322800926,2008-08-25,00:46:29
40.030343,116.409587,0,362,39685.0323032407,2008-08-25,00:46:31
40.03034,116.409591,0,362,39685.0323263889,2008-08-25,00:46:33
40.030335,116.409594,0,362,39685.032349537,2008-08-25,00:46:35
40.030331,116.409596,0,362,39685.0323726852,2008-08-25,00:46:37
40.030327,116.409598,0,362,39685.0323958333,2008-08-25,00:46:39
40.030323,116.409598,0,362,39685.0324189815,2008-08-25,00:46:41
40.030321,116.409596,0,362,39685.0324421296,2008-08-25,00:46:43
40.030323,116.409592,0,362,39685.0324652778,2008-08-25,00:46:45
40.030323,116.409584,0,362,39685.0324884259,2008-08-25,00:46:47
40.030323,116.409578,0,362,39685.0325115741,2008-08-25,00:46:49
40.030319,116.409573,0,362,39685.0325347222,2008-08-25,00:46:51
40.031024,116.406054,0,253,39685.0327199074,2008-08-25,00:47:07
40.031028,116.406049,0,253,39685.0327430556,2008-08-25,00:47:09
40.03107,116.405968,0,248,39685.0327662037,2008-08-25,00:47:11
40.031125,116.405863,0,233,39685.0328125,2008-08-25,00:47:15
40.031108,116.405893,0,228,39685.0328356481,2008-08-25,00:47:17
40.031083,116.405944,0,223,39685.0328587963,2008-08-25,00:47:19
40.031073,116.405972,0,218,39685.0328819444,2008-08-25,00:47:21
40.031073,116.405976,0,218,39685.0329050926,2008-08-25,00:47:23
40.031074,116.405978,0,218,39685.0329282407,2008-08-25,00:47:25
40.031077,116.40598,0,217,39685.0329513889,2008-08-25,00:47:27
40.03108,116.405982,0,217,39685.032974537,2008-08-25,00:47:29
40.031082,116.40603,0,216,39685.0329976852,2008-08-25,00:47:31
40.031069,116.406208,0,213,39685.0330208333,2008-08-25,00:47:33
40.031613,116.405156,0,196,39685.0330439815,2008-08-25,00:47:35
40.031607,116.403902,0,184,39685.0332523148,2008-08-25,00:47:53
40.031422,116.404253,0,182,39685.033275463,2008-08-25,00:47:55
40.031291,116.404497,0,180,39685.0332986111,2008-08-25,00:47:57
40.030661,116.406903,0,177,39685.0401967593,2008-08-25,00:57:53
40.030696,116.406703,0,164,39685.0402199074,2008-08-25,00:57:55
40.03075,116.406461,0,156,39685.0402430556,2008-08-25,00:57:57
40.030796,116.406249,0,150,39685.0402662037,2008-08-25,00:57:59
40.030814,116.406201,0,146,39685.0402893518,2008-08-25,00:58:01
40.030813,116.406293,0,143,39685.0403125,2008-08-25,00:58:03
40.030787,116.406427,0,138,39685.0403356481,2008-08-25,00:58:05
40.030777,116.406457,0,131,39685.0403587963,2008-08-25,00:58:07
40.030767,116.40646,0,130,39685.0403819444,2008-08-25,00:58:09
40.030792,116.406417,0,129,39685.0404050926,2008-08-25,00:58:11
40.030807,116.406403,0,129,39685.0404282407,2008-08-25,00:58:13
40.030826,116.406384,0,130,39685.0404513889,2008-08-25,00:58:15
40.030829,116.406383,0,130,39685.040474537,2008-08-25,00:58:17
40.030919,116.406267,0,134,39685.0404976852,2008-08-25,00:58:19
40.031029,116.406042,0,140,39685.0405208333,2008-08-25,00:58:21
40.031115,116.405836,0,144,39685.0405439815,2008-08-25,00:58:23
40.031184,116.405693,0,149,39685.0405671296,2008-08-25,00:58:25
40.031216,116.405641,0,152,39685.0405902778,2008-08-25,00:58:27
40.031224,116.405606,0,155,39685.0406134259,2008-08-25,00:58:29
40.031211,116.405617,0,158,39685.0406365741,2008-08-25,00:58:31
40.03117,116.405748,0,162,39685.0406597222,2008-08-25,00:58:33
40.031144,116.405863,0,166,39685.0406828704,2008-08-25,00:58:35
40.031121,116.405964,0,169,39685.0407060185,2008-08-25,00:58:37
40.031125,116.405944,0,171,39685.0407291667,2008-08-25,00:58:39
40.031142,116.405873,0,170,39685.0407523148,2008-08-25,00:58:41
40.031168,116.405804,0,170,39685.040775463,2008-08-25,00:58:43
40.0312,116.405726,0,170,39685.0407986111,2008-08-25,00:58:45
40.031238,116.405624,0,170,39685.0408217593,2008-08-25,00:58:47
40.03127,116.405544,0,170,39685.0408449074,2008-08-25,00:58:49
40.031304,116.405426,0,171,39685.0408680556,2008-08-25,00:58:51
40.031324,116.405334,0,173,39685.0408912037,2008-08-25,00:58:53
40.031332,116.405304,0,176,39685.0409143518,2008-08-25,00:58:55
40.031333,116.405315,0,181,39685.0409375,2008-08-25,00:58:57
40.031331,116.405312,0,185,39685.0409606481,2008-08-25,00:58:59
40.031328,116.405296,0,190,39685.0409837963,2008-08-25,00:59:01
40.03132,116.405307,0,196,39685.0410069444,2008-08-25,00:59:03
40.031312,116.405328,0,198,39685.0410300926,2008-08-25,00:59:05
40.031287,116.40539,0,198,39685.0410532407,2008-08-25,00:59:07
40.031252,116.405467,0,198,39685.0410763889,2008-08-25,00:59:09
40.031189,116.405645,0,198,39685.041099537,2008-08-25,00:59:11
40.031153,116.405758,0,195,39685.0411226852,2008-08-25,00:59:13
40.03113,116.405822,0,192,39685.0411458333,2008-08-25,00:59:15
40.031098,116.405909,0,191,39685.0411689815,2008-08-25,00:59:17
40.031078,116.405958,0,189,39685.0411921296,2008-08-25,00:59:19
40.031074,116.405979,0,188,39685.0412152778,2008-08-25,00:59:21
40.031075,116.405971,0,186,39685.0412384259,2008-08-25,00:59:23
40.031082,116.405943,0,184,39685.0412615741,2008-08-25,00:59:25
40.031091,116.405896,0,184,39685.0412847222,2008-08-25,00:59:27
40.031091,116.405861,0,182,39685.0413078704,2008-08-25,00:59:29
40.031075,116.405901,0,180,39685.0413310185,2008-08-25,00:59:31
40.031058,116.405947,0,179,39685.0413541667,2008-08-25,00:59:33
40.031051,116.405978,0,172,39685.0413773148,2008-08-25,00:59:35
40.031052,116.405995,0,171,39685.041400463,2008-08-25,00:59:37
40.031051,116.405997,0,170,39685.0414236111,2008-08-25,00:59:39
40.031039,116.406049,0,170,39685.0414467593,2008-08-25,00:59:41
40.031019,116.40612,0,168,39685.0414699074,2008-08-25,00:59:43
40.030985,116.406219,0,167,39685.0414930556,2008-08-25,00:59:45
40.030956,116.406324,0,165,39685.0415162037,2008-08-25,00:59:47
40.030931,116.406429,0,164,39685.0415393518,2008-08-25,00:59:49
40.030912,116.406512,0,162,39685.0415625,2008-08-25,00:59:51
40.030893,116.406588,0,160,39685.0415856481,2008-08-25,00:59:53
40.03087,116.406683,0,159,39685.0416087963,2008-08-25,00:59:55
40.030865,116.406738,0,157,39685.0416319444,2008-08-25,00:59:57
40.030867,116.40676,0,156,39685.0416550926,2008-08-25,00:59:59
40.030875,116.40677,0,155,39685.0416782407,2008-08-25,01:00:01
40.030885,116.406744,0,154,39685.0417013889,2008-08-25,01:00:03
40.030897,116.406727,0,153,39685.041724537,2008-08-25,01:00:05
40.030897,116.406764,0,152,39685.0417476852,2008-08-25,01:00:07
40.03088,116.406844,0,151,39685.0417708333,2008-08-25,01:00:09
40.030881,116.406875,0,148,39685.0417939815,2008-08-25,01:00:11
40.030887,116.406919,0,147,39685.0418171296,2008-08-25,01:00:13
40.030883,116.40698,0,146,39685.0418402778,2008-08-25,01:00:15
40.030898,116.406988,0,145,39685.0418634259,2008-08-25,01:00:17
40.030914,116.407001,0,144,39685.0418865741,2008-08-25,01:00:19
40.030931,116.407009,0,144,39685.0419097222,2008-08-25,01:00:21
40.030945,116.40698,0,145,39685.0419328704,2008-08-25,01:00:23
40.030957,116.406955,0,146,39685.0419560185,2008-08-25,01:00:25
40.030968,116.40692,0,145,39685.0419791667,2008-08-25,01:00:27
40.030979,116.406914,0,143,39685.0420023148,2008-08-25,01:00:29
40.030986,116.406917,0,142,39685.042025463,2008-08-25,01:00:31
40.030992,116.406886,0,141,39685.0420486111,2008-08-25,01:00:33
40.030979,116.406951,0,140,39685.0420717593,2008-08-25,01:00:35
40.030993,116.406931,0,140,39685.0420949074,2008-08-25,01:00:37
40.031012,116.406915,0,140,39685.0421180556,2008-08-25,01:00:39
40.03103,116.406916,0,140,39685.0421412037,2008-08-25,01:00:41
40.03103,116.406977,0,140,39685.0421643518,2008-08-25,01:00:43
40.031026,116.407024,0,141,39685.0421875,2008-08-25,01:00:45
40.031036,116.407007,0,141,39685.0422106481,2008-08-25,01:00:47
40.031055,116.406953,0,141,39685.0422337963,2008-08-25,01:00:49
40.03108,116.40687,0,142,39685.0422569444,2008-08-25,01:00:51
40.031103,116.406806,0,145,39685.0422800926,2008-08-25,01:00:53
40.031131,116.406735,0,146,39685.0423032407,2008-08-25,01:00:55
40.031161,116.406678,0,147,39685.0423263889,2008-08-25,01:00:57
40.031169,116.406691,0,148,39685.042349537,2008-08-25,01:00:59
40.031178,116.406691,0,150,39685.0423726852,2008-08-25,01:01:01
40.031199,116.406635,0,151,39685.0423958333,2008-08-25,01:01:03
40.031225,116.406556,0,153,39685.0424189815,2008-08-25,01:01:05
40.031236,116.406512,0,154,39685.0424421296,2008-08-25,01:01:07
40.031228,116.406541,0,151,39685.0424652778,2008-08-25,01:01:09
40.031222,116.406558,0,149,39685.0424884259,2008-08-25,01:01:11
40.031203,116.406617,0,148,39685.0425115741,2008-08-25,01:01:13
40.031166,116.406756,0,147,39685.0425347222,2008-08-25,01:01:15
40.031137,116.406857,0,146,39685.0425578704,2008-08-25,01:01:17
40.031115,116.406964,0,145,39685.0425810185,2008-08-25,01:01:19
40.031105,116.40702,0,144,39685.0426041667,2008-08-25,01:01:21
40.031101,116.407069,0,143,39685.0426273148,2008-08-25,01:01:23
40.031117,116.407069,0,141,39685.042650463,2008-08-25,01:01:25
40.031147,116.407028,0,139,39685.0426736111,2008-08-25,01:01:27
40.031197,116.406956,0,138,39685.0426967593,2008-08-25,01:01:29
40.031241,116.406893,0,137,39685.0427199074,2008-08-25,01:01:31
40.031239,116.406891,0,136,39685.0427430556,2008-08-25,01:01:33
40.031227,116.406881,0,136,39685.0427662037,2008-08-25,01:01:35
40.031185,116.406934,0,136,39685.0427893519,2008-08-25,01:01:37
40.031126,116.407029,0,136,39685.0428125,2008-08-25,01:01:39
40.031092,116.407045,0,136,39685.0428356482,2008-08-25,01:01:41
40.031068,116.407055,0,136,39685.0428587963,2008-08-25,01:01:43
40.031032,116.407092,0,136,39685.0428819444,2008-08-25,01:01:45
40.029696,116.409118,0,124,39685.0451273148,2008-08-25,01:04:59
40.029945,116.408584,0,125,39685.045150463,2008-08-25,01:05:01
40.030036,116.40834,0,125,39685.0451736111,2008-08-25,01:05:03
40.030197,116.407945,0,124,39685.0451967593,2008-08-25,01:05:05
40.030331,116.407665,0,123,39685.0452199074,2008-08-25,01:05:07
40.030412,116.407495,0,123,39685.0452430556,2008-08-25,01:05:09
40.030426,116.40719,0,146,39685.0465856481,2008-08-25,01:07:05
40.030441,116.40714,0,146,39685.0466087963,2008-08-25,01:07:07
40.03045,116.406683,0,142,39685.0468634259,2008-08-25,01:07:29
