# Supplementary material for: Research on differential privacy protection method based on user tendency
Source: PLoS One. 2023 Oct 26;18(10):e0288823. doi: 10.1371/journal.pone.0288823 (PMC10602288; doi:10.1371/journal.pone.0288823)
Supplement: S3 Data — (ZIP) [file pone.0288823.s003.zip › Data 5-3/052/Trajectory/20080825085006.plt]

Geolife trajectory
WGS 84
Altitude is in Feet
Reserved 3
0,2,255,My Track,0,0,2,8421376
0
40.004453,116.40196,0,492,39685.368125,2008-08-25,08:50:06
40.004562,116.401388,0,105,39685.3681481481,2008-08-25,08:50:08
40.004593,116.401374,0,106,39685.3681712963,2008-08-25,08:50:10
40.004596,116.401385,0,106,39685.3681944444,2008-08-25,08:50:12
40.00459,116.401388,0,105,39685.3682175926,2008-08-25,08:50:14
40.004588,116.401377,0,105,39685.3682407407,2008-08-25,08:50:16
40.004594,116.40139,0,105,39685.3682638889,2008-08-25,08:50:18
40.004575,116.40141,0,105,39685.368287037,2008-08-25,08:50:20
40.004531,116.40142,0,104,39685.3683101852,2008-08-25,08:50:22
40.004483,116.401428,0,104,39685.3683333333,2008-08-25,08:50:24
40.004421,116.401455,0,105,39685.3683564815,2008-08-25,08:50:26
40.004353,116.401473,0,105,39685.3683796296,2008-08-25,08:50:28
40.004281,116.40149,0,106,39685.3684027778,2008-08-25,08:50:30
40.004199,116.401522,0,107,39685.3684259259,2008-08-25,08:50:32
40.00411,116.401538,0,108,39685.3684490741,2008-08-25,08:50:34
40.003996,116.401506,0,109,39685.3684722222,2008-08-25,08:50:36
40.00389,116.401482,0,109,39685.3684953704,2008-08-25,08:50:38
40.003819,116.401458,0,109,39685.3685185185,2008-08-25,08:50:40
40.003772,116.401444,0,109,39685.3685416667,2008-08-25,08:50:42
40.003742,116.401429,0,107,39685.3685648148,2008-08-25,08:50:44
40.003717,116.401435,0,104,39685.368587963,2008-08-25,08:50:46
40.003716,116.401422,0,103,39685.3686111111,2008-08-25,08:50:48
40.003712,116.401414,0,102,39685.3686342593,2008-08-25,08:50:50
40.003711,116.401411,0,101,39685.3686574074,2008-08-25,08:50:52
40.003712,116.401406,0,100,39685.3686805556,2008-08-25,08:50:54
40.003707,116.401405,0,100,39685.3687037037,2008-08-25,08:50:56
40.003706,116.401408,0,100,39685.3687268518,2008-08-25,08:50:58
40.003709,116.401409,0,100,39685.36875,2008-08-25,08:51:00
40.003714,116.401413,0,100,39685.3687731481,2008-08-25,08:51:02
40.00371,116.401413,0,100,39685.3687962963,2008-08-25,08:51:04
40.003708,116.40141,0,100,39685.3688194444,2008-08-25,08:51:06
40.003705,116.401407,0,100,39685.3688425926,2008-08-25,08:51:08
40.003694,116.401404,0,100,39685.3688657407,2008-08-25,08:51:10
40.003665,116.401403,0,100,39685.3688888889,2008-08-25,08:51:12
40.003633,116.401408,0,101,39685.368912037,2008-08-25,08:51:14
40.003587,116.401419,0,102,39685.3689351852,2008-08-25,08:51:16
40.003538,116.401421,0,103,39685.3689583333,2008-08-25,08:51:18
40.003507,116.401429,0,105,39685.3689814815,2008-08-25,08:51:20
40.003503,116.401433,0,107,39685.3690046296,2008-08-25,08:51:22
40.003505,116.401435,0,108,39685.3690277778,2008-08-25,08:51:24
40.003508,116.401452,0,108,39685.3690509259,2008-08-25,08:51:26
40.003509,116.401459,0,108,39685.3690740741,2008-08-25,08:51:28
40.003503,116.401472,0,109,39685.3690972222,2008-08-25,08:51:30
40.003495,116.401488,0,109,39685.3691203704,2008-08-25,08:51:32
40.003475,116.401509,0,108,39685.3691435185,2008-08-25,08:51:34
40.003475,116.401534,0,108,39685.3691666667,2008-08-25,08:51:36
40.00351,116.401534,0,109,39685.3691898148,2008-08-25,08:51:38
40.003528,116.401535,0,111,39685.369212963,2008-08-25,08:51:40
40.003501,116.401517,0,112,39685.3692361111,2008-08-25,08:51:42
40.003452,116.401503,0,112,39685.3692592593,2008-08-25,08:51:44
40.00337,116.401485,0,113,39685.3692824074,2008-08-25,08:51:46
40.003249,116.401448,0,114,39685.3693055556,2008-08-25,08:51:48
40.003087,116.401454,0,113,39685.3693287037,2008-08-25,08:51:50
40.002912,116.401447,0,114,39685.3693518518,2008-08-25,08:51:52
40.002737,116.401453,0,114,39685.369375,2008-08-25,08:51:54
40.00255,116.401451,0,114,39685.3693981481,2008-08-25,08:51:56
40.002371,116.401472,0,114,39685.3694212963,2008-08-25,08:51:58
40.002211,116.40148,0,113,39685.3694444444,2008-08-25,08:52:00
40.002081,116.401463,0,113,39685.3694675926,2008-08-25,08:52:02
40.001951,116.401467,0,113,39685.3694907407,2008-08-25,08:52:04
40.001816,116.40146,0,113,39685.3695138889,2008-08-25,08:52:06
40.001645,116.401482,0,114,39685.369537037,2008-08-25,08:52:08
40.001529,116.401485,0,114,39685.3695601852,2008-08-25,08:52:10
40.001425,116.40146,0,114,39685.3695833333,2008-08-25,08:52:12
40.00131,116.401444,0,114,39685.3696064815,2008-08-25,08:52:14
40.001159,116.401409,0,113,39685.3696296296,2008-08-25,08:52:16
40.001035,116.401323,0,112,39685.3696527778,2008-08-25,08:52:18
40.000939,116.401279,0,111,39685.3696759259,2008-08-25,08:52:20
40.000835,116.401262,0,111,39685.3696990741,2008-08-25,08:52:22
40.00072,116.401235,0,111,39685.3697222222,2008-08-25,08:52:24
40.000569,116.401207,0,111,39685.3697453704,2008-08-25,08:52:26
40.000424,116.401151,0,111,39685.3697685185,2008-08-25,08:52:28
40.000338,116.401141,0,111,39685.3697916667,2008-08-25,08:52:30
40.000301,116.401152,0,111,39685.3698148148,2008-08-25,08:52:32
40.000265,116.401173,0,111,39685.369837963,2008-08-25,08:52:34
40.000228,116.401186,0,111,39685.3698611111,2008-08-25,08:52:36
40.000201,116.4012,0,109,39685.3698842593,2008-08-25,08:52:38
40.000184,116.401203,0,109,39685.3699074074,2008-08-25,08:52:40
40.000183,116.401195,0,109,39685.3699305556,2008-08-25,08:52:42
40.000183,116.401185,0,108,39685.3699537037,2008-08-25,08:52:44
40.000179,116.401171,0,107,39685.3699768518,2008-08-25,08:52:46
40.000176,116.401158,0,106,39685.37,2008-08-25,08:52:48
40.000173,116.40115,0,104,39685.3700231481,2008-08-25,08:52:50
40.000167,116.401143,0,103,39685.3700462963,2008-08-25,08:52:52
40.000118,116.401174,0,101,39685.3700694444,2008-08-25,08:52:54
40.000037,116.401203,0,100,39685.3700925926,2008-08-25,08:52:56
39.999947,116.401241,0,101,39685.3701157407,2008-08-25,08:52:58
39.99985,116.401281,0,101,39685.3701388889,2008-08-25,08:53:00
39.999712,116.401326,0,102,39685.370162037,2008-08-25,08:53:02
39.999557,116.401356,0,103,39685.3701851852,2008-08-25,08:53:04
39.999407,116.401385,0,105,39685.3702083333,2008-08-25,08:53:06
39.999274,116.401433,0,107,39685.3702314815,2008-08-25,08:53:08
39.999158,116.401476,0,108,39685.3702546296,2008-08-25,08:53:10
39.999063,116.401481,0,110,39685.3702777778,2008-08-25,08:53:12
39.999014,116.401465,0,110,39685.3703009259,2008-08-25,08:53:14
39.998984,116.401458,0,111,39685.3703240741,2008-08-25,08:53:16
39.99897,116.40144,0,112,39685.3703472222,2008-08-25,08:53:18
39.998969,116.401425,0,113,39685.3703703704,2008-08-25,08:53:20
39.998971,116.401416,0,113,39685.3703935185,2008-08-25,08:53:22
39.998963,116.401409,0,113,39685.3704166667,2008-08-25,08:53:24
39.998938,116.401396,0,113,39685.3704398148,2008-08-25,08:53:26
39.998884,116.401382,0,112,39685.370462963,2008-08-25,08:53:28
39.998827,116.401371,0,112,39685.3704861111,2008-08-25,08:53:30
39.998757,116.401346,0,113,39685.3705092593,2008-08-25,08:53:32
39.998668,116.401332,0,112,39685.3705324074,2008-08-25,08:53:34
39.998565,116.40132,0,111,39685.3705555556,2008-08-25,08:53:36
39.998473,116.401305,0,108,39685.3705787037,2008-08-25,08:53:38
39.998392,116.40129,0,106,39685.3706018519,2008-08-25,08:53:40
39.998323,116.40127,0,103,39685.370625,2008-08-25,08:53:42
39.998258,116.401246,0,101,39685.3706481481,2008-08-25,08:53:44
39.998176,116.401233,0,98,39685.3706712963,2008-08-25,08:53:46
39.998095,116.401235,0,97,39685.3706944444,2008-08-25,08:53:48
39.997995,116.40124,0,95,39685.3707175926,2008-08-25,08:53:50
39.997888,116.401251,0,93,39685.3707407407,2008-08-25,08:53:52
39.997791,116.401264,0,91,39685.3707638889,2008-08-25,08:53:54
39.997525,116.401271,0,92,39685.3720833333,2008-08-25,08:55:48
39.997449,116.401249,0,93,39685.3721064815,2008-08-25,08:55:50
39.997372,116.401211,0,95,39685.3721296296,2008-08-25,08:55:52
39.997252,116.401204,0,98,39685.3721527778,2008-08-25,08:55:54
39.997102,116.401206,0,101,39685.3721759259,2008-08-25,08:55:56
39.996929,116.401225,0,104,39685.3721990741,2008-08-25,08:55:58
39.996762,116.401237,0,107,39685.3722222222,2008-08-25,08:56:00
39.996613,116.401262,0,108,39685.3722453704,2008-08-25,08:56:02
39.996494,116.40126,0,110,39685.3722685185,2008-08-25,08:56:04
39.996393,116.401241,0,112,39685.3722916667,2008-08-25,08:56:06
39.996332,116.401222,0,114,39685.3723148148,2008-08-25,08:56:08
39.996323,116.40119,0,115,39685.372337963,2008-08-25,08:56:10
39.996308,116.401163,0,117,39685.3723611111,2008-08-25,08:56:12
39.996306,116.401144,0,118,39685.3723842593,2008-08-25,08:56:14
39.996299,116.401134,0,119,39685.3724074074,2008-08-25,08:56:16
39.996282,116.401109,0,121,39685.3724305556,2008-08-25,08:56:18
39.996254,116.401074,0,123,39685.3724537037,2008-08-25,08:56:20
39.996209,116.401061,0,125,39685.3724768519,2008-08-25,08:56:22
39.996153,116.401057,0,128,39685.3725,2008-08-25,08:56:24
39.996065,116.401066,0,131,39685.3725231481,2008-08-25,08:56:26
39.995938,116.401059,0,135,39685.3725462963,2008-08-25,08:56:28
39.995797,116.401046,0,139,39685.3725694444,2008-08-25,08:56:30
39.995635,116.40105,0,142,39685.3725925926,2008-08-25,08:56:32
39.995459,116.401032,0,146,39685.3726157407,2008-08-25,08:56:34
39.995277,116.401015,0,150,39685.3726388889,2008-08-25,08:56:36
39.99512,116.401012,0,153,39685.372662037,2008-08-25,08:56:38
39.994971,116.401009,0,157,39685.3726851852,2008-08-25,08:56:40
39.994807,116.400994,0,161,39685.3727083333,2008-08-25,08:56:42
39.994622,116.400986,0,165,39685.3727314815,2008-08-25,08:56:44
39.994446,116.401005,0,169,39685.3727546296,2008-08-25,08:56:46
39.994303,116.401033,0,173,39685.3727777778,2008-08-25,08:56:48
39.994167,116.401093,0,175,39685.3728009259,2008-08-25,08:56:50
39.994065,116.401115,0,178,39685.3728240741,2008-08-25,08:56:52
39.994001,116.401135,0,180,39685.3728472222,2008-08-25,08:56:54
39.993906,116.40117,0,183,39685.3728703704,2008-08-25,08:56:56
39.993819,116.401135,0,186,39685.3728935185,2008-08-25,08:56:58
39.993764,116.401119,0,189,39685.3729166667,2008-08-25,08:57:00
39.99371,116.401154,0,192,39685.3729398148,2008-08-25,08:57:02
39.993672,116.401171,0,194,39685.372962963,2008-08-25,08:57:04
39.993628,116.401165,0,197,39685.3729861111,2008-08-25,08:57:06
39.993589,116.401168,0,199,39685.3730092593,2008-08-25,08:57:08
39.99354,116.401176,0,202,39685.3730324074,2008-08-25,08:57:10
39.993503,116.401209,0,205,39685.3730555556,2008-08-25,08:57:12
39.99347,116.401251,0,208,39685.3730787037,2008-08-25,08:57:14
39.993458,116.401278,0,212,39685.3731018519,2008-08-25,08:57:16
39.993453,116.401296,0,216,39685.373125,2008-08-25,08:57:18
39.99345,116.401309,0,220,39685.3731481481,2008-08-25,08:57:20
39.99345,116.401317,0,224,39685.3731712963,2008-08-25,08:57:22
39.993447,116.401323,0,227,39685.3731944444,2008-08-25,08:57:24
39.99344,116.401321,0,230,39685.3732175926,2008-08-25,08:57:26
39.993439,116.401316,0,232,39685.3732407407,2008-08-25,08:57:28
39.993439,116.401313,0,233,39685.3732638889,2008-08-25,08:57:30
39.993439,116.401312,0,234,39685.373287037,2008-08-25,08:57:32
39.993428,116.401315,0,234,39685.3733101852,2008-08-25,08:57:34
39.993402,116.40133,0,233,39685.3733333333,2008-08-25,08:57:36
39.993371,116.401345,0,230,39685.3733564815,2008-08-25,08:57:38
39.99334,116.401374,0,231,39685.3733796296,2008-08-25,08:57:40
39.993305,116.401385,0,232,39685.3734027778,2008-08-25,08:57:42
39.993277,116.401409,0,233,39685.3734259259,2008-08-25,08:57:44
39.993249,116.401409,0,234,39685.3734490741,2008-08-25,08:57:46
39.99323,116.401416,0,235,39685.3734722222,2008-08-25,08:57:48
39.993222,116.401428,0,236,39685.3734953704,2008-08-25,08:57:50
39.993214,116.401439,0,237,39685.3735185185,2008-08-25,08:57:52
39.993205,116.40144,0,238,39685.3735416667,2008-08-25,08:57:54
39.9932,116.401431,0,239,39685.3735648148,2008-08-25,08:57:56
39.993192,116.401407,0,239,39685.373587963,2008-08-25,08:57:58
39.993191,116.401396,0,240,39685.3736111111,2008-08-25,08:58:00
39.993186,116.40139,0,241,39685.3736342593,2008-08-25,08:58:02
39.993178,116.401363,0,241,39685.3736574074,2008-08-25,08:58:04
39.993175,116.401356,0,241,39685.3736805556,2008-08-25,08:58:06
39.993162,116.401348,0,242,39685.3737037037,2008-08-25,08:58:08
39.993139,116.401345,0,243,39685.3737268519,2008-08-25,08:58:10
39.993107,116.401344,0,243,39685.37375,2008-08-25,08:58:12
39.993069,116.401343,0,244,39685.3737731481,2008-08-25,08:58:14
39.99303,116.401344,0,246,39685.3737962963,2008-08-25,08:58:16
39.992996,116.401334,0,247,39685.3738194444,2008-08-25,08:58:18
39.992959,116.401343,0,249,39685.3738425926,2008-08-25,08:58:20
39.992906,116.401382,0,250,39685.3738657407,2008-08-25,08:58:22
39.992874,116.401364,0,251,39685.3738888889,2008-08-25,08:58:24
39.992837,116.401356,0,253,39685.373912037,2008-08-25,08:58:26
39.992811,116.401341,0,254,39685.3739351852,2008-08-25,08:58:28
39.992794,116.401336,0,255,39685.3739583333,2008-08-25,08:58:30
39.992785,116.401328,0,256,39685.3739814815,2008-08-25,08:58:32
39.992772,116.401345,0,256,39685.3740046296,2008-08-25,08:58:34
39.992774,116.401345,0,255,39685.3740277778,2008-08-25,08:58:36
39.992764,116.401346,0,254,39685.3740509259,2008-08-25,08:58:38
39.992748,116.401333,0,253,39685.3740740741,2008-08-25,08:58:40
39.992723,116.401331,0,250,39685.3740972222,2008-08-25,08:58:42
39.992696,116.401326,0,248,39685.3741203704,2008-08-25,08:58:44
39.992662,116.401339,0,245,39685.3741435185,2008-08-25,08:58:46
39.992631,116.401341,0,243,39685.3741666667,2008-08-25,08:58:48
39.992607,116.401342,0,240,39685.3741898148,2008-08-25,08:58:50
39.99258,116.401351,0,240,39685.374212963,2008-08-25,08:58:52
39.992556,116.401332,0,241,39685.3742361111,2008-08-25,08:58:54
39.992538,116.401311,0,242,39685.3742592593,2008-08-25,08:58:56
39.992511,116.401289,0,244,39685.3742824074,2008-08-25,08:58:58
39.992486,116.40127,0,246,39685.3743055556,2008-08-25,08:59:00
39.992462,116.40128,0,249,39685.3743287037,2008-08-25,08:59:02
39.992441,116.401293,0,253,39685.3743518519,2008-08-25,08:59:04
39.992413,116.40131,0,257,39685.374375,2008-08-25,08:59:06
39.992382,116.401323,0,259,39685.3743981481,2008-08-25,08:59:08
39.992355,116.401313,0,263,39685.3744212963,2008-08-25,08:59:10
39.992338,116.401313,0,266,39685.3744444444,2008-08-25,08:59:12
39.992317,116.401326,0,269,39685.3744675926,2008-08-25,08:59:14
39.992314,116.401339,0,272,39685.3744907407,2008-08-25,08:59:16
39.992309,116.401349,0,275,39685.3745138889,2008-08-25,08:59:18
39.99229,116.40136,0,277,39685.374537037,2008-08-25,08:59:20
39.992283,116.401352,0,280,39685.3745601852,2008-08-25,08:59:22
39.992284,116.401342,0,282,39685.3745833333,2008-08-25,08:59:24
39.992282,116.401341,0,284,39685.3746064815,2008-08-25,08:59:26
39.992287,116.401326,0,286,39685.3746296296,2008-08-25,08:59:28
39.992278,116.401324,0,288,39685.3746527778,2008-08-25,08:59:30
39.992265,116.401343,0,290,39685.3746759259,2008-08-25,08:59:32
39.992252,116.40137,0,292,39685.3746990741,2008-08-25,08:59:34
39.992238,116.401383,0,294,39685.3747222222,2008-08-25,08:59:36
39.992228,116.40138,0,297,39685.3747453704,2008-08-25,08:59:38
39.992221,116.401388,0,299,39685.3747685185,2008-08-25,08:59:40
39.992215,116.40139,0,301,39685.3747916667,2008-08-25,08:59:42
39.992219,116.401403,0,302,39685.3748148148,2008-08-25,08:59:44
39.992228,116.401421,0,304,39685.374837963,2008-08-25,08:59:46
39.992228,116.401436,0,306,39685.3748611111,2008-08-25,08:59:48
39.992226,116.401435,0,309,39685.3748842593,2008-08-25,08:59:50
39.992213,116.401439,0,310,39685.3749074074,2008-08-25,08:59:52
39.992202,116.401434,0,310,39685.3749305556,2008-08-25,08:59:54
39.992197,116.401439,0,311,39685.3749537037,2008-08-25,08:59:56
39.992182,116.401449,0,311,39685.3749768519,2008-08-25,08:59:58
39.992151,116.401469,0,312,39685.375,2008-08-25,09:00:00
39.992097,116.40149,0,313,39685.3750231481,2008-08-25,09:00:02
39.992038,116.4015,0,315,39685.3750462963,2008-08-25,09:00:04
39.991976,116.401508,0,317,39685.3750694444,2008-08-25,09:00:06
39.991915,116.401518,0,319,39685.3750925926,2008-08-25,09:00:08
39.991851,116.401523,0,321,39685.3751157407,2008-08-25,09:00:10
39.991777,116.401524,0,324,39685.3751388889,2008-08-25,09:00:12
39.991692,116.401521,0,326,39685.375162037,2008-08-25,09:00:14
39.991593,116.40152,0,329,39685.3751851852,2008-08-25,09:00:16
39.991473,116.401523,0,332,39685.3752083333,2008-08-25,09:00:18
39.99133,116.401516,0,331,39685.3752314815,2008-08-25,09:00:20
39.991176,116.401504,0,335,39685.3752546296,2008-08-25,09:00:22
39.991007,116.401468,0,330,39685.3752777778,2008-08-25,09:00:24
39.990809,116.401455,0,333,39685.3753009259,2008-08-25,09:00:26
39.990609,116.401432,0,336,39685.3753240741,2008-08-25,09:00:28
39.990395,116.401418,0,339,39685.3753472222,2008-08-25,09:00:30
39.990165,116.401417,0,343,39685.3753703704,2008-08-25,09:00:32
39.989917,116.401399,0,338,39685.3753935185,2008-08-25,09:00:34
39.989664,116.401405,0,342,39685.3754166667,2008-08-25,09:00:36
39.989422,116.40137,0,338,39685.3754398148,2008-08-25,09:00:38
39.989171,116.401355,0,342,39685.375462963,2008-08-25,09:00:40
39.988904,116.401337,0,346,39685.3754861111,2008-08-25,09:00:42
39.988644,116.401335,0,350,39685.3755092593,2008-08-25,09:00:44
39.988373,116.401347,0,354,39685.3755324074,2008-08-25,09:00:46
39.988115,116.401355,0,358,39685.3755555556,2008-08-25,09:00:48
39.987857,116.401364,0,362,39685.3755787037,2008-08-25,09:00:50
39.987613,116.401361,0,366,39685.3756018518,2008-08-25,09:00:52
39.987367,116.401365,0,370,39685.375625,2008-08-25,09:00:54
39.987141,116.401351,0,373,39685.3756481481,2008-08-25,09:00:56
39.986929,116.401331,0,376,39685.3756712963,2008-08-25,09:00:58
39.986727,116.4013,0,379,39685.3756944444,2008-08-25,09:01:00
39.986527,116.401266,0,382,39685.3757175926,2008-08-25,09:01:02
39.986319,116.401255,0,385,39685.3757407407,2008-08-25,09:01:04
39.986111,116.401248,0,387,39685.3757638889,2008-08-25,09:01:06
39.98589,116.401235,0,389,39685.375787037,2008-08-25,09:01:08
39.985652,116.401234,0,391,39685.3758101852,2008-08-25,09:01:10
39.985413,116.401243,0,392,39685.3758333333,2008-08-25,09:01:12
39.985166,116.401259,0,393,39685.3758564815,2008-08-25,09:01:14
39.984914,116.401274,0,394,39685.3758796296,2008-08-25,09:01:16
39.984648,116.40129,0,395,39685.3759027778,2008-08-25,09:01:18
39.984383,116.401302,0,396,39685.3759259259,2008-08-25,09:01:20
39.984128,116.401316,0,397,39685.3759490741,2008-08-25,09:01:22
39.983891,116.401338,0,398,39685.3759722222,2008-08-25,09:01:24
39.983672,116.401361,0,399,39685.3759953704,2008-08-25,09:01:26
39.983487,116.401375,0,400,39685.3760185185,2008-08-25,09:01:28
39.983314,116.401386,0,402,39685.3760416667,2008-08-25,09:01:30
39.983162,116.401383,0,404,39685.3760648148,2008-08-25,09:01:32
39.983019,116.401377,0,406,39685.376087963,2008-08-25,09:01:34
39.982884,116.401349,0,401,39685.3761111111,2008-08-25,09:01:36
39.982754,116.401322,0,405,39685.3761342593,2008-08-25,09:01:38
39.982628,116.401281,0,394,39685.3761574074,2008-08-25,09:01:40
39.982521,116.401258,0,398,39685.3761805556,2008-08-25,09:01:42
39.982418,116.401231,0,403,39685.3762037037,2008-08-25,09:01:44
39.982324,116.401205,0,408,39685.3762268518,2008-08-25,09:01:46
39.982243,116.401182,0,414,39685.37625,2008-08-25,09:01:48
39.98218,116.401175,0,419,39685.3762731481,2008-08-25,09:01:50
39.982113,116.401168,0,424,39685.3762962963,2008-08-25,09:01:52
39.982026,116.401151,0,429,39685.3763194444,2008-08-25,09:01:54
39.98193,116.401139,0,434,39685.3763425926,2008-08-25,09:01:56
39.981817,116.401125,0,440,39685.3763657407,2008-08-25,09:01:58
39.981684,116.401115,0,444,39685.3763888889,2008-08-25,09:02:00
39.981551,116.401103,0,450,39685.376412037,2008-08-25,09:02:02
39.981426,116.401106,0,454,39685.3764351852,2008-08-25,09:02:04
39.981316,116.401102,0,459,39685.3764583333,2008-08-25,09:02:06
39.981212,116.401113,0,464,39685.3764814815,2008-08-25,09:02:08
39.98112,116.401129,0,469,39685.3765046296,2008-08-25,09:02:10
39.981045,116.401134,0,474,39685.3765277778,2008-08-25,09:02:12
39.980973,116.401145,0,480,39685.3765509259,2008-08-25,09:02:14
39.980919,116.401153,0,486,39685.3765740741,2008-08-25,09:02:16
39.980891,116.401159,0,492,39685.3765972222,2008-08-25,09:02:18
39.980873,116.401172,0,496,39685.3766203704,2008-08-25,09:02:20
39.980849,116.40119,0,500,39685.3766435185,2008-08-25,09:02:22
39.980831,116.401214,0,503,39685.3766666667,2008-08-25,09:02:24
39.980814,116.401228,0,508,39685.3766898148,2008-08-25,09:02:26
39.98082,116.401227,0,511,39685.376712963,2008-08-25,09:02:28
39.980819,116.401228,0,514,39685.3767361111,2008-08-25,09:02:30
39.980819,116.401229,0,517,39685.3767592593,2008-08-25,09:02:32
39.980821,116.401238,0,519,39685.3767824074,2008-08-25,09:02:34
39.980823,116.401243,0,521,39685.3768055556,2008-08-25,09:02:36
39.980825,116.401235,0,522,39685.3768287037,2008-08-25,09:02:38
39.980815,116.401226,0,524,39685.3768518518,2008-08-25,09:02:40
39.980789,116.401226,0,524,39685.376875,2008-08-25,09:02:42
39.980752,116.401234,0,526,39685.3768981481,2008-08-25,09:02:44
39.980713,116.401235,0,528,39685.3769212963,2008-08-25,09:02:46
39.980676,116.401246,0,530,39685.3769444444,2008-08-25,09:02:48
39.98063,116.401267,0,532,39685.3769675926,2008-08-25,09:02:50
39.980585,116.401272,0,534,39685.3769907407,2008-08-25,09:02:52
39.980537,116.401275,0,538,39685.3770138889,2008-08-25,09:02:54
39.980501,116.401283,0,541,39685.377037037,2008-08-25,09:02:56
39.980483,116.401301,0,544,39685.3770601852,2008-08-25,09:02:58
39.980483,116.40133,0,545,39685.3770833333,2008-08-25,09:03:00
39.980486,116.401348,0,546,39685.3771064815,2008-08-25,09:03:02
39.980483,116.401364,0,547,39685.3771296296,2008-08-25,09:03:04
39.98047,116.401389,0,548,39685.3771527778,2008-08-25,09:03:06
39.980464,116.401412,0,549,39685.3771759259,2008-08-25,09:03:08
39.980462,116.401433,0,548,39685.3771990741,2008-08-25,09:03:10
39.980457,116.401454,0,548,39685.3772222222,2008-08-25,09:03:12
39.980446,116.401473,0,547,39685.3772453704,2008-08-25,09:03:14
39.980417,116.401486,0,548,39685.3772685185,2008-08-25,09:03:16
39.980374,116.401481,0,548,39685.3772916667,2008-08-25,09:03:18
39.980324,116.401472,0,549,39685.3773148148,2008-08-25,09:03:20
39.98026,116.401478,0,549,39685.377337963,2008-08-25,09:03:22
39.980204,116.401488,0,551,39685.3773611111,2008-08-25,09:03:24
39.98016,116.401488,0,539,39685.3773842593,2008-08-25,09:03:26
39.980132,116.401471,0,516,39685.3774074074,2008-08-25,09:03:28
39.98012,116.401463,0,495,39685.3774305556,2008-08-25,09:03:30
39.980117,116.401453,0,477,39685.3774537037,2008-08-25,09:03:32
39.980118,116.401441,0,460,39685.3774768518,2008-08-25,09:03:34
39.980126,116.401414,0,445,39685.3775,2008-08-25,09:03:36
39.980132,116.401383,0,431,39685.3775231481,2008-08-25,09:03:38
39.980136,116.401352,0,418,39685.3775462963,2008-08-25,09:03:40
39.980134,116.401328,0,407,39685.3775694444,2008-08-25,09:03:42
39.980125,116.401298,0,396,39685.3775925926,2008-08-25,09:03:44
39.980112,116.401268,0,387,39685.3776157407,2008-08-25,09:03:46
39.9801,116.401237,0,379,39685.3776388889,2008-08-25,09:03:48
39.980097,116.401205,0,371,39685.377662037,2008-08-25,09:03:50
39.9801,116.401173,0,364,39685.3776851852,2008-08-25,09:03:52
39.980102,116.401147,0,357,39685.3777083333,2008-08-25,09:03:54
39.980077,116.401077,0,351,39685.3777314815,2008-08-25,09:03:56
39.980028,116.401027,0,346,39685.3777546296,2008-08-25,09:03:58
39.979958,116.400974,0,341,39685.3777777778,2008-08-25,09:04:00
39.979859,116.400922,0,337,39685.3778009259,2008-08-25,09:04:02
39.979737,116.400876,0,334,39685.3778240741,2008-08-25,09:04:04
39.979608,116.40082,0,330,39685.3778472222,2008-08-25,09:04:06
39.979469,116.400772,0,328,39685.3778703704,2008-08-25,09:04:08
39.979324,116.400729,0,326,39685.3778935185,2008-08-25,09:04:10
39.979184,116.400699,0,324,39685.3779166667,2008-08-25,09:04:12
39.979047,116.400668,0,323,39685.3779398148,2008-08-25,09:04:14
39.978915,116.400642,0,322,39685.377962963,2008-08-25,09:04:16
39.978798,116.400608,0,321,39685.3779861111,2008-08-25,09:04:18
39.978698,116.400582,0,321,39685.3780092593,2008-08-25,09:04:20
39.978619,116.400567,0,324,39685.3780324074,2008-08-25,09:04:22
39.978546,116.400566,0,326,39685.3780555556,2008-08-25,09:04:24
39.978451,116.400571,0,329,39685.3780787037,2008-08-25,09:04:26
39.978334,116.400583,0,333,39685.3781018518,2008-08-25,09:04:28
39.97819,116.400622,0,339,39685.378125,2008-08-25,09:04:30
39.978043,116.400662,0,345,39685.3781481481,2008-08-25,09:04:32
39.977873,116.400693,0,352,39685.3781712963,2008-08-25,09:04:34
39.977705,116.400701,0,360,39685.3781944444,2008-08-25,09:04:36
39.97753,116.400697,0,367,39685.3782175926,2008-08-25,09:04:38
39.977334,116.4007,0,374,39685.3782407407,2008-08-25,09:04:40
39.977129,116.400694,0,381,39685.3782638889,2008-08-25,09:04:42
39.976921,116.400698,0,390,39685.378287037,2008-08-25,09:04:44
39.976751,116.400653,0,398,39685.3783101852,2008-08-25,09:04:46
39.976601,116.40062,0,407,39685.3783333333,2008-08-25,09:04:48
39.976432,116.400655,0,411,39685.3783564815,2008-08-25,09:04:50
39.976333,116.400623,0,417,39685.3783796296,2008-08-25,09:04:52
39.976239,116.400627,0,420,39685.3784027778,2008-08-25,09:04:54
39.97617,116.400645,0,423,39685.3784259259,2008-08-25,09:04:56
39.976123,116.400622,0,428,39685.3784490741,2008-08-25,09:04:58
39.976081,116.400581,0,431,39685.3784722222,2008-08-25,09:05:00
39.976007,116.400566,0,437,39685.3784953704,2008-08-25,09:05:02
39.975957,116.400519,0,441,39685.3785185185,2008-08-25,09:05:04
39.975943,116.400454,0,447,39685.3785416667,2008-08-25,09:05:06
39.97593,116.40034,0,449,39685.3785648148,2008-08-25,09:05:08
39.975914,116.400222,0,450,39685.378587963,2008-08-25,09:05:10
39.975902,116.400077,0,452,39685.3786111111,2008-08-25,09:05:12
39.975899,116.399906,0,455,39685.3786342593,2008-08-25,09:05:14
39.975887,116.399713,0,452,39685.3786574074,2008-08-25,09:05:16
39.975875,116.3995,0,444,39685.3786805556,2008-08-25,09:05:18
39.975874,116.399263,0,437,39685.3787037037,2008-08-25,09:05:20
39.975886,116.398995,0,430,39685.3787268519,2008-08-25,09:05:22
39.975899,116.398722,0,424,39685.37875,2008-08-25,09:05:24
39.975906,116.398436,0,418,39685.3787731482,2008-08-25,09:05:26
39.975917,116.398152,0,412,39685.3787962963,2008-08-25,09:05:28
39.97592,116.397865,0,407,39685.3788194444,2008-08-25,09:05:30
39.975917,116.397571,0,402,39685.3788425926,2008-08-25,09:05:32
39.975901,116.397256,0,397,39685.3788657407,2008-08-25,09:05:34
39.975891,116.396951,0,393,39685.3788888889,2008-08-25,09:05:36
39.975894,116.396672,0,389,39685.378912037,2008-08-25,09:05:38
39.975881,116.396411,0,385,39685.3789351852,2008-08-25,09:05:40
39.975868,116.396214,0,381,39685.3789583333,2008-08-25,09:05:42
39.975855,116.396007,0,376,39685.3789814815,2008-08-25,09:05:44
39.975844,116.395849,0,372,39685.3790046296,2008-08-25,09:05:46
39.975817,116.395726,0,367,39685.3790277778,2008-08-25,09:05:48
39.975788,116.395643,0,362,39685.3790509259,2008-08-25,09:05:50
39.975776,116.395629,0,358,39685.3790740741,2008-08-25,09:05:52
39.975767,116.395611,0,353,39685.3790972222,2008-08-25,09:05:54
39.975774,116.395586,0,350,39685.3791203704,2008-08-25,09:05:56
39.975764,116.395518,0,346,39685.3791435185,2008-08-25,09:05:58
39.975742,116.395419,0,342,39685.3791666667,2008-08-25,09:06:00
39.975704,116.395272,0,339,39685.3791898148,2008-08-25,09:06:02
39.975677,116.395092,0,336,39685.379212963,2008-08-25,09:06:04
39.975671,116.394916,0,333,39685.3792361111,2008-08-25,09:06:06
39.975633,116.394678,0,330,39685.3792592593,2008-08-25,09:06:08
39.97562,116.39447,0,327,39685.3792824074,2008-08-25,09:06:10
39.975603,116.394255,0,324,39685.3793055556,2008-08-25,09:06:12
39.975597,116.394073,0,321,39685.3793287037,2008-08-25,09:06:14
39.975589,116.393901,0,319,39685.3793518519,2008-08-25,09:06:16
39.975586,116.3938,0,317,39685.379375,2008-08-25,09:06:18
39.975607,116.393787,0,315,39685.3793981481,2008-08-25,09:06:20
39.975649,116.393849,0,316,39685.3794212963,2008-08-25,09:06:22
39.975659,116.393866,0,317,39685.3794444444,2008-08-25,09:06:24
39.975664,116.393877,0,319,39685.3794675926,2008-08-25,09:06:26
39.975666,116.39387,0,321,39685.3794907407,2008-08-25,09:06:28
39.975673,116.393865,0,322,39685.3795138889,2008-08-25,09:06:30
39.975684,116.393863,0,323,39685.379537037,2008-08-25,09:06:32
39.975695,116.393862,0,325,39685.3795601852,2008-08-25,09:06:34
39.975695,116.393846,0,328,39685.3795833333,2008-08-25,09:06:36
39.975723,116.393817,0,330,39685.3796064815,2008-08-25,09:06:38
39.975724,116.393718,0,328,39685.3796296296,2008-08-25,09:06:40
39.975737,116.393597,0,327,39685.3796527778,2008-08-25,09:06:42
39.975753,116.393468,0,326,39685.3796759259,2008-08-25,09:06:44
39.975762,116.39332,0,325,39685.3796990741,2008-08-25,09:06:46
39.975773,116.393146,0,323,39685.3797222222,2008-08-25,09:06:48
39.975777,116.392987,0,320,39685.3797453704,2008-08-25,09:06:50
39.97578,116.392829,0,319,39685.3797685185,2008-08-25,09:06:52
39.975779,116.392637,0,316,39685.3797916667,2008-08-25,09:06:54
39.975764,116.392428,0,314,39685.3798148148,2008-08-25,09:06:56
39.975754,116.392214,0,312,39685.379837963,2008-08-25,09:06:58
39.97575,116.391984,0,310,39685.3798611111,2008-08-25,09:07:00
39.975734,116.391733,0,309,39685.3798842593,2008-08-25,09:07:02
39.975711,116.391482,0,307,39685.3799074074,2008-08-25,09:07:04
39.975707,116.391234,0,306,39685.3799305556,2008-08-25,09:07:06
39.975701,116.390967,0,304,39685.3799537037,2008-08-25,09:07:08
39.975708,116.390698,0,303,39685.3799768519,2008-08-25,09:07:10
39.975707,116.390415,0,301,39685.38,2008-08-25,09:07:12
39.975709,116.390135,0,300,39685.3800231481,2008-08-25,09:07:14
39.97572,116.389842,0,298,39685.3800462963,2008-08-25,09:07:16
39.975743,116.389548,0,297,39685.3800694444,2008-08-25,09:07:18
39.975773,116.389312,0,296,39685.3800925926,2008-08-25,09:07:20
39.975792,116.389133,0,294,39685.3801157407,2008-08-25,09:07:22
39.975801,116.38901,0,293,39685.3801388889,2008-08-25,09:07:24
39.975797,116.388904,0,291,39685.380162037,2008-08-25,09:07:26
39.975799,116.388851,0,290,39685.3801851852,2008-08-25,09:07:28
39.975799,116.388815,0,289,39685.3802083333,2008-08-25,09:07:30
39.975781,116.388764,0,287,39685.3802314815,2008-08-25,09:07:32
39.975777,116.388758,0,286,39685.3802546296,2008-08-25,09:07:34
39.975773,116.388763,0,284,39685.3802777778,2008-08-25,09:07:36
39.975771,116.388761,0,285,39685.3803009259,2008-08-25,09:07:38
39.975763,116.388747,0,285,39685.3803240741,2008-08-25,09:07:40
39.975762,116.388734,0,286,39685.3803472222,2008-08-25,09:07:42
39.97576,116.388733,0,286,39685.3803703704,2008-08-25,09:07:44
39.975755,116.388735,0,286,39685.3803935185,2008-08-25,09:07:46
39.97574,116.388743,0,287,39685.3805324074,2008-08-25,09:07:58
39.97574,116.388729,0,287,39685.3805555556,2008-08-25,09:08:00
39.975716,116.388638,0,285,39685.3805787037,2008-08-25,09:08:02
39.975701,116.388535,0,282,39685.3806018519,2008-08-25,09:08:04
39.975668,116.388326,0,280,39685.380625,2008-08-25,09:08:06
39.975638,116.388052,0,278,39685.3806481481,2008-08-25,09:08:08
39.975608,116.387738,0,276,39685.3806712963,2008-08-25,09:08:10
39.975584,116.387449,0,275,39685.3806944444,2008-08-25,09:08:12
39.975558,116.387128,0,273,39685.3807175926,2008-08-25,09:08:14
39.975573,116.386817,0,272,39685.3807407407,2008-08-25,09:08:16
39.975587,116.386506,0,271,39685.3807638889,2008-08-25,09:08:18
39.975539,116.386076,0,268,39685.380787037,2008-08-25,09:08:20
39.975521,116.38582,0,267,39685.3808101852,2008-08-25,09:08:22
39.975526,116.385665,0,265,39685.3808333333,2008-08-25,09:08:24
39.975534,116.38556,0,263,39685.3808564815,2008-08-25,09:08:26
39.975519,116.385499,0,261,39685.3808796296,2008-08-25,09:08:28
39.97549,116.385445,0,259,39685.3809027778,2008-08-25,09:08:30
39.975471,116.385419,0,258,39685.3809259259,2008-08-25,09:08:32
39.975475,116.38544,0,258,39685.3809490741,2008-08-25,09:08:34
39.975468,116.385441,0,258,39685.3809722222,2008-08-25,09:08:36
39.975465,116.385439,0,258,39685.3809953704,2008-08-25,09:08:38
39.97546,116.385437,0,258,39685.3810185185,2008-08-25,09:08:40
39.975467,116.385435,0,257,39685.3810416667,2008-08-25,09:08:42
39.975511,116.385451,0,255,39685.3810648148,2008-08-25,09:08:44
39.975499,116.385363,0,254,39685.381087963,2008-08-25,09:08:46
39.975475,116.385227,0,252,39685.3811111111,2008-08-25,09:08:48
39.975435,116.385057,0,251,39685.3811342593,2008-08-25,09:08:50
39.975403,116.384883,0,250,39685.3811574074,2008-08-25,09:08:52
39.975374,116.384692,0,250,39685.3811805556,2008-08-25,09:08:54
39.975369,116.384512,0,249,39685.3812037037,2008-08-25,09:08:56
39.975389,116.384308,0,249,39685.3812268519,2008-08-25,09:08:58
39.975373,116.384026,0,249,39685.38125,2008-08-25,09:09:00
39.975378,116.383743,0,248,39685.3812731481,2008-08-25,09:09:02
39.975398,116.38348,0,248,39685.3812962963,2008-08-25,09:09:04
39.975406,116.383214,0,248,39685.3813194444,2008-08-25,09:09:06
39.9754,116.38296,0,247,39685.3813425926,2008-08-25,09:09:08
39.975423,116.382765,0,247,39685.3813657407,2008-08-25,09:09:10
39.975452,116.382617,0,246,39685.3813888889,2008-08-25,09:09:12
39.975449,116.382511,0,245,39685.381412037,2008-08-25,09:09:14
39.975494,116.382545,0,245,39685.3814351852,2008-08-25,09:09:16
39.975507,116.382553,0,244,39685.3814583333,2008-08-25,09:09:18
39.97559,116.382644,0,243,39685.3814814815,2008-08-25,09:09:20
39.975594,116.382649,0,243,39685.3815046296,2008-08-25,09:09:22
39.975602,116.382664,0,243,39685.3815277778,2008-08-25,09:09:24
39.975606,116.382673,0,244,39685.3815509259,2008-08-25,09:09:26
39.975615,116.382673,0,245,39685.3815740741,2008-08-25,09:09:28
39.975621,116.382672,0,245,39685.3815972222,2008-08-25,09:09:30
39.975633,116.382679,0,246,39685.3816203704,2008-08-25,09:09:32
39.975645,116.382691,0,247,39685.3816435185,2008-08-25,09:09:34
39.97565,116.382697,0,247,39685.3816666667,2008-08-25,09:09:36
39.975645,116.382705,0,247,39685.3816898148,2008-08-25,09:09:38
39.975637,116.382709,0,248,39685.381712963,2008-08-25,09:09:40
39.975631,116.382712,0,248,39685.3817361111,2008-08-25,09:09:42
39.97563,116.382716,0,248,39685.3817592593,2008-08-25,09:09:44
39.975635,116.38272,0,248,39685.3817824074,2008-08-25,09:09:46
39.975634,116.382716,0,249,39685.3818055556,2008-08-25,09:09:48
39.975629,116.382701,0,248,39685.3818287037,2008-08-25,09:09:50
39.975618,116.382621,0,247,39685.3818518519,2008-08-25,09:09:52
39.975554,116.382488,0,246,39685.381875,2008-08-25,09:09:54
39.975521,116.382374,0,244,39685.3818981481,2008-08-25,09:09:56
39.975527,116.382248,0,243,39685.3819212963,2008-08-25,09:09:58
39.975518,116.382107,0,241,39685.3819444444,2008-08-25,09:10:00
39.9755,116.381951,0,240,39685.3819675926,2008-08-25,09:10:02
39.975493,116.381799,0,238,39685.3819907407,2008-08-25,09:10:04
39.975515,116.381618,0,236,39685.3820138889,2008-08-25,09:10:06
39.975511,116.381427,0,235,39685.382037037,2008-08-25,09:10:08
39.975505,116.381179,0,232,39685.3820601852,2008-08-25,09:10:10
39.975498,116.380927,0,230,39685.3820833333,2008-08-25,09:10:12
39.975497,116.380667,0,228,39685.3821064815,2008-08-25,09:10:14
39.975513,116.380417,0,226,39685.3821296296,2008-08-25,09:10:16
39.975537,116.38016,0,225,39685.3821527778,2008-08-25,09:10:18
39.975543,116.379876,0,223,39685.3821759259,2008-08-25,09:10:20
39.975544,116.379594,0,222,39685.3821990741,2008-08-25,09:10:22
39.97554,116.379286,0,220,39685.3822222222,2008-08-25,09:10:24
39.97556,116.379007,0,219,39685.3822453704,2008-08-25,09:10:26
39.975585,116.378686,0,217,39685.3822685185,2008-08-25,09:10:28
39.975619,116.378408,0,215,39685.3822916667,2008-08-25,09:10:30
39.975632,116.378144,0,212,39685.3823148148,2008-08-25,09:10:32
39.975629,116.377867,0,210,39685.382337963,2008-08-25,09:10:34
39.975615,116.377555,0,207,39685.3823611111,2008-08-25,09:10:36
39.97561,116.377248,0,205,39685.3823842593,2008-08-25,09:10:38
39.975602,116.376927,0,202,39685.3824074074,2008-08-25,09:10:40
39.975585,116.376613,0,200,39685.3824305556,2008-08-25,09:10:42
39.975571,116.376284,0,197,39685.3824537037,2008-08-25,09:10:44
39.97555,116.375984,0,195,39685.3824768519,2008-08-25,09:10:46
39.975552,116.37571,0,193,39685.3825,2008-08-25,09:10:48
39.975546,116.375489,0,190,39685.3825231481,2008-08-25,09:10:50
39.975549,116.37526,0,190,39685.3825462963,2008-08-25,09:10:52
39.97554,116.375066,0,188,39685.3825694444,2008-08-25,09:10:54
39.975561,116.374901,0,187,39685.3825925926,2008-08-25,09:10:56
39.975582,116.37478,0,185,39685.3826157407,2008-08-25,09:10:58
39.975573,116.374668,0,183,39685.3826388889,2008-08-25,09:11:00
39.975565,116.374571,0,181,39685.382662037,2008-08-25,09:11:02
39.975559,116.374516,0,179,39685.3826851852,2008-08-25,09:11:04
39.975564,116.374473,0,177,39685.3827083333,2008-08-25,09:11:06
39.975566,116.374424,0,175,39685.3827314815,2008-08-25,09:11:08
39.975553,116.374396,0,173,39685.3827546296,2008-08-25,09:11:10
39.975538,116.374349,0,171,39685.3827777778,2008-08-25,09:11:12
39.975491,116.374288,0,169,39685.3828009259,2008-08-25,09:11:14
39.975502,116.374284,0,168,39685.3828240741,2008-08-25,09:11:16
39.97549,116.374276,0,166,39685.3828472222,2008-08-25,09:11:18
39.975491,116.374274,0,165,39685.3828703704,2008-08-25,09:11:20
39.975491,116.374277,0,165,39685.3828935185,2008-08-25,09:11:22
39.97549,116.374284,0,165,39685.3829166667,2008-08-25,09:11:24
39.975491,116.374293,0,164,39685.3829398148,2008-08-25,09:11:26
39.975498,116.374288,0,164,39685.382962963,2008-08-25,09:11:28
39.975498,116.374212,0,163,39685.3829861111,2008-08-25,09:11:30
39.975506,116.374138,0,162,39685.3830092593,2008-08-25,09:11:32
39.975519,116.374065,0,162,39685.3830324074,2008-08-25,09:11:34
39.975526,116.374013,0,161,39685.3830555556,2008-08-25,09:11:36
39.975528,116.373983,0,160,39685.3830787037,2008-08-25,09:11:38
39.975525,116.37397,0,159,39685.3831018518,2008-08-25,09:11:40
39.975529,116.373905,0,158,39685.383125,2008-08-25,09:11:42
39.97553,116.37387,0,157,39685.3831481481,2008-08-25,09:11:44
39.975539,116.373842,0,156,39685.3831712963,2008-08-25,09:11:46
39.975554,116.373852,0,156,39685.3831944444,2008-08-25,09:11:48
39.975571,116.373862,0,155,39685.3832175926,2008-08-25,09:11:50
39.975579,116.37389,0,154,39685.3832407407,2008-08-25,09:11:52
39.975582,116.373907,0,154,39685.3832638889,2008-08-25,09:11:54
39.975579,116.373918,0,153,39685.383287037,2008-08-25,09:11:56
39.97558,116.373936,0,152,39685.3833101852,2008-08-25,09:11:58
39.975554,116.373892,0,151,39685.3833333333,2008-08-25,09:12:00
39.975556,116.373925,0,151,39685.3833564815,2008-08-25,09:12:02
39.975553,116.373907,0,150,39685.3833796296,2008-08-25,09:12:04
39.975561,116.373899,0,149,39685.3834027778,2008-08-25,09:12:06
39.975569,116.373883,0,148,39685.3834259259,2008-08-25,09:12:08
39.975571,116.37387,0,147,39685.3834490741,2008-08-25,09:12:10
39.975535,116.373791,0,146,39685.3834722222,2008-08-25,09:12:12
39.97553,116.373766,0,145,39685.3834953704,2008-08-25,09:12:14
39.975546,116.373755,0,145,39685.3835185185,2008-08-25,09:12:16
39.975561,116.37372,0,144,39685.3835416667,2008-08-25,09:12:18
39.975568,116.373669,0,143,39685.3835648148,2008-08-25,09:12:20
39.975578,116.37363,0,142,39685.383587963,2008-08-25,09:12:22
39.97557,116.373542,0,141,39685.3836111111,2008-08-25,09:12:24
39.975562,116.37346,0,141,39685.3836342593,2008-08-25,09:12:26
39.975532,116.373317,0,140,39685.3836574074,2008-08-25,09:12:28
39.975517,116.373203,0,140,39685.3836805556,2008-08-25,09:12:30
39.975503,116.373085,0,140,39685.3837037037,2008-08-25,09:12:32
39.975498,116.372937,0,140,39685.3837268518,2008-08-25,09:12:34
39.975497,116.37272,0,139,39685.38375,2008-08-25,09:12:36
39.975498,116.372478,0,139,39685.3837731481,2008-08-25,09:12:38
39.975492,116.372239,0,139,39685.3837962963,2008-08-25,09:12:40
39.975481,116.371996,0,138,39685.3838194444,2008-08-25,09:12:42
39.975467,116.371702,0,138,39685.3838425926,2008-08-25,09:12:44
39.975451,116.371427,0,139,39685.3838657407,2008-08-25,09:12:46
39.97545,116.371183,0,139,39685.3838888889,2008-08-25,09:12:48
39.975448,116.370942,0,139,39685.383912037,2008-08-25,09:12:50
39.97545,116.370688,0,139,39685.3839351852,2008-08-25,09:12:52
39.97546,116.370447,0,139,39685.3839583333,2008-08-25,09:12:54
39.975466,116.370188,0,138,39685.3839814815,2008-08-25,09:12:56
39.975467,116.369915,0,138,39685.3840046296,2008-08-25,09:12:58
39.975473,116.369629,0,137,39685.3840277778,2008-08-25,09:13:00
39.975485,116.369346,0,137,39685.3840509259,2008-08-25,09:13:02
39.975471,116.369106,0,136,39685.3840740741,2008-08-25,09:13:04
39.975465,116.368872,0,136,39685.3840972222,2008-08-25,09:13:06
39.975458,116.368658,0,136,39685.3841203704,2008-08-25,09:13:08
39.975468,116.368443,0,136,39685.3841435185,2008-08-25,09:13:10
39.97547,116.368255,0,136,39685.3841666667,2008-08-25,09:13:12
39.975484,116.368116,0,136,39685.3841898148,2008-08-25,09:13:14
39.975494,116.368041,0,135,39685.384212963,2008-08-25,09:13:16
39.975508,116.368008,0,135,39685.3842361111,2008-08-25,09:13:18
39.975509,116.367994,0,134,39685.3842592593,2008-08-25,09:13:20
39.975507,116.367996,0,134,39685.3842824074,2008-08-25,09:13:22
39.975507,116.368001,0,134,39685.3843055556,2008-08-25,09:13:24
39.975499,116.367998,0,135,39685.3843287037,2008-08-25,09:13:26
39.975494,116.367989,0,135,39685.3843518518,2008-08-25,09:13:28
39.975496,116.367981,0,135,39685.384375,2008-08-25,09:13:30
39.975494,116.367973,0,136,39685.3843981481,2008-08-25,09:13:32
39.975493,116.367966,0,136,39685.3844212963,2008-08-25,09:13:34
39.975492,116.367965,0,137,39685.3844444444,2008-08-25,09:13:36
39.975499,116.367957,0,137,39685.3844675926,2008-08-25,09:13:38
39.975505,116.367922,0,137,39685.3844907407,2008-08-25,09:13:40
39.975516,116.36788,0,137,39685.3845138889,2008-08-25,09:13:42
39.975524,116.367865,0,137,39685.384537037,2008-08-25,09:13:44
39.975537,116.367842,0,137,39685.3845601852,2008-08-25,09:13:46
39.975555,116.36783,0,137,39685.3845833333,2008-08-25,09:13:48
39.975566,116.367824,0,137,39685.3846064815,2008-08-25,09:13:50
39.975569,116.367823,0,137,39685.3846296296,2008-08-25,09:13:52
39.97557,116.367825,0,136,39685.3846527778,2008-08-25,09:13:54
39.975565,116.367837,0,136,39685.3846759259,2008-08-25,09:13:56
39.975565,116.367832,0,136,39685.3846990741,2008-08-25,09:13:58
39.975561,116.367811,0,136,39685.3847222222,2008-08-25,09:14:00
39.975531,116.367772,0,136,39685.3847453704,2008-08-25,09:14:02
39.97552,116.367718,0,136,39685.3847685185,2008-08-25,09:14:04
39.975518,116.367604,0,137,39685.3847916667,2008-08-25,09:14:06
39.975506,116.367445,0,137,39685.3848148148,2008-08-25,09:14:08
39.975514,116.367275,0,138,39685.384837963,2008-08-25,09:14:10
39.975525,116.367095,0,139,39685.3848611111,2008-08-25,09:14:12
39.975572,116.366887,0,140,39685.3848842593,2008-08-25,09:14:14
39.975558,116.366678,0,141,39685.3849074074,2008-08-25,09:14:16
39.975533,116.366437,0,142,39685.3849305556,2008-08-25,09:14:18
39.975523,116.366232,0,143,39685.3849537037,2008-08-25,09:14:20
39.975518,116.366019,0,144,39685.3849768518,2008-08-25,09:14:22
39.975518,116.365858,0,145,39685.385,2008-08-25,09:14:24
39.975521,116.365734,0,145,39685.3850231481,2008-08-25,09:14:26
39.975515,116.365641,0,146,39685.3850462963,2008-08-25,09:14:28
39.975517,116.365558,0,146,39685.3850694444,2008-08-25,09:14:30
39.975523,116.365486,0,145,39685.3850925926,2008-08-25,09:14:32
39.975532,116.365393,0,145,39685.3851157407,2008-08-25,09:14:34
39.975542,116.365266,0,145,39685.3851388889,2008-08-25,09:14:36
39.975544,116.365141,0,145,39685.385162037,2008-08-25,09:14:38
39.975541,116.365021,0,145,39685.3851851852,2008-08-25,09:14:40
39.975553,116.364896,0,145,39685.3852083333,2008-08-25,09:14:42
39.975566,116.364795,0,145,39685.3852314815,2008-08-25,09:14:44
39.975574,116.364716,0,146,39685.3852546296,2008-08-25,09:14:46
39.975565,116.364642,0,146,39685.3852777778,2008-08-25,09:14:48
39.975554,116.364619,0,147,39685.3853009259,2008-08-25,09:14:50
39.975548,116.364629,0,148,39685.3853240741,2008-08-25,09:14:52
39.975522,116.364603,0,148,39685.3853472222,2008-08-25,09:14:54
39.975515,116.364598,0,148,39685.3853703704,2008-08-25,09:14:56
39.975519,116.364604,0,149,39685.3853935185,2008-08-25,09:14:58
39.975521,116.364618,0,149,39685.3854166667,2008-08-25,09:15:00
39.975521,116.364626,0,149,39685.3854398148,2008-08-25,09:15:02
39.975521,116.364625,0,149,39685.385462963,2008-08-25,09:15:04
39.97552,116.364617,0,149,39685.3854861111,2008-08-25,09:15:06
39.975518,116.364614,0,149,39685.3855092593,2008-08-25,09:15:08
39.975516,116.364614,0,149,39685.3855324074,2008-08-25,09:15:10
39.975514,116.364615,0,149,39685.3855555556,2008-08-25,09:15:12
39.975515,116.364617,0,149,39685.3855787037,2008-08-25,09:15:14
39.975515,116.364622,0,149,39685.3856018518,2008-08-25,09:15:16
39.975514,116.364629,0,149,39685.385625,2008-08-25,09:15:18
39.975512,116.364638,0,149,39685.3856481481,2008-08-25,09:15:20
39.975507,116.364644,0,150,39685.3856712963,2008-08-25,09:15:22
39.975503,116.364643,0,149,39685.3856944444,2008-08-25,09:15:24
39.975499,116.364637,0,149,39685.3857175926,2008-08-25,09:15:26
39.975494,116.364628,0,149,39685.3857407407,2008-08-25,09:15:28
39.975492,116.364615,0,149,39685.3857638889,2008-08-25,09:15:30
39.97549,116.364604,0,149,39685.385787037,2008-08-25,09:15:32
39.975488,116.364593,0,149,39685.3858101852,2008-08-25,09:15:34
39.975486,116.364583,0,149,39685.3858333333,2008-08-25,09:15:36
39.975482,116.364575,0,149,39685.3858564815,2008-08-25,09:15:38
39.975478,116.364567,0,149,39685.3858796296,2008-08-25,09:15:40
39.975473,116.36456,0,149,39685.3859027778,2008-08-25,09:15:42
39.975465,116.364555,0,149,39685.3859259259,2008-08-25,09:15:44
39.975457,116.36455,0,149,39685.3859490741,2008-08-25,09:15:46
39.975453,116.364545,0,149,39685.3859722222,2008-08-25,09:15:48
39.975449,116.364542,0,149,39685.3859953704,2008-08-25,09:15:50
39.975448,116.364539,0,149,39685.3860185185,2008-08-25,09:15:52
39.975449,116.364537,0,149,39685.3860416667,2008-08-25,09:15:54
39.97545,116.364528,0,149,39685.3860648148,2008-08-25,09:15:56
39.975451,116.364511,0,149,39685.386087963,2008-08-25,09:15:58
39.975453,116.364426,0,151,39685.3861111111,2008-08-25,09:16:00
39.975439,116.364308,0,154,39685.3861342593,2008-08-25,09:16:02
39.975438,116.36417,0,155,39685.3861574074,2008-08-25,09:16:04
39.975439,116.364008,0,159,39685.3861805556,2008-08-25,09:16:06
39.975434,116.36383,0,161,39685.3862037037,2008-08-25,09:16:08
39.975425,116.36365,0,160,39685.3862268519,2008-08-25,09:16:10
39.975418,116.363466,0,159,39685.38625,2008-08-25,09:16:12
39.975421,116.363296,0,158,39685.3862731481,2008-08-25,09:16:14
39.975421,116.363156,0,156,39685.3862962963,2008-08-25,09:16:16
39.975424,116.363062,0,153,39685.3863194444,2008-08-25,09:16:18
39.97543,116.362998,0,150,39685.3863425926,2008-08-25,09:16:20
39.975431,116.362959,0,147,39685.3863657407,2008-08-25,09:16:22
39.975428,116.36294,0,146,39685.3863888889,2008-08-25,09:16:24
39.975418,116.362899,0,142,39685.386412037,2008-08-25,09:16:26
39.975421,116.362856,0,140,39685.3864351852,2008-08-25,09:16:28
39.975418,116.36278,0,135,39685.3864583333,2008-08-25,09:16:30
39.975416,116.362701,0,135,39685.3864814815,2008-08-25,09:16:32
39.975419,116.362609,0,135,39685.3865046296,2008-08-25,09:16:34
39.975426,116.362497,0,137,39685.3865277778,2008-08-25,09:16:36
39.975426,116.362347,0,139,39685.3865509259,2008-08-25,09:16:38
39.975416,116.362211,0,141,39685.3865740741,2008-08-25,09:16:40
39.975401,116.362053,0,143,39685.3865972222,2008-08-25,09:16:42
39.97539,116.361909,0,144,39685.3866203704,2008-08-25,09:16:44
39.975378,116.361774,0,145,39685.3866435185,2008-08-25,09:16:46
39.975366,116.361665,0,144,39685.3866666667,2008-08-25,09:16:48
39.975352,116.361562,0,145,39685.3866898148,2008-08-25,09:16:50
39.975329,116.361465,0,144,39685.386712963,2008-08-25,09:16:52
39.975318,116.361372,0,145,39685.3867361111,2008-08-25,09:16:54
39.975311,116.361275,0,146,39685.3867592593,2008-08-25,09:16:56
39.975308,116.361184,0,147,39685.3867824074,2008-08-25,09:16:58
39.9753,116.361102,0,147,39685.3868055556,2008-08-25,09:17:00
39.975298,116.361022,0,149,39685.3868287037,2008-08-25,09:17:02
39.975294,116.360968,0,147,39685.3868518519,2008-08-25,09:17:04
39.975291,116.360924,0,146,39685.386875,2008-08-25,09:17:06
39.975272,116.360889,0,143,39685.3868981482,2008-08-25,09:17:08
39.975248,116.360861,0,143,39685.3869212963,2008-08-25,09:17:10
39.975234,116.360829,0,141,39685.3869444444,2008-08-25,09:17:12
39.975228,116.360792,0,141,39685.3869675926,2008-08-25,09:17:14
39.975215,116.360755,0,136,39685.3869907407,2008-08-25,09:17:16
39.975215,116.360736,0,135,39685.3870138889,2008-08-25,09:17:18
39.975212,116.360717,0,137,39685.387037037,2008-08-25,09:17:20
39.975205,116.360698,0,137,39685.3870601852,2008-08-25,09:17:22
39.97521,116.360684,0,137,39685.3870833333,2008-08-25,09:17:24
39.975203,116.360669,0,136,39685.3871064815,2008-08-25,09:17:26
39.975184,116.360652,0,137,39685.3871296296,2008-08-25,09:17:28
39.97518,116.360604,0,137,39685.3871527778,2008-08-25,09:17:30
39.97517,116.36053,0,138,39685.3871759259,2008-08-25,09:17:32
39.975173,116.360442,0,138,39685.3871990741,2008-08-25,09:17:34
39.975177,116.360358,0,140,39685.3872222222,2008-08-25,09:17:36
39.97518,116.360263,0,142,39685.3872453704,2008-08-25,09:17:38
39.975175,116.360149,0,145,39685.3872685185,2008-08-25,09:17:40
39.97518,116.360042,0,148,39685.3872916667,2008-08-25,09:17:42
39.975189,116.359937,0,150,39685.3873148148,2008-08-25,09:17:44
39.97521,116.35983,0,152,39685.387337963,2008-08-25,09:17:46
39.97522,116.359748,0,152,39685.3873611111,2008-08-25,09:17:48
39.975224,116.359698,0,151,39685.3873842593,2008-08-25,09:17:50
39.975236,116.359682,0,151,39685.3874074074,2008-08-25,09:17:52
39.975241,116.359674,0,151,39685.3874305556,2008-08-25,09:17:54
39.97524,116.359677,0,151,39685.3874537037,2008-08-25,09:17:56
39.975243,116.359685,0,151,39685.3874768519,2008-08-25,09:17:58
39.975251,116.359692,0,152,39685.3875,2008-08-25,09:18:00
39.975259,116.359698,0,152,39685.3875231481,2008-08-25,09:18:02
39.975266,116.359704,0,152,39685.3875462963,2008-08-25,09:18:04
39.975273,116.359715,0,153,39685.3875694444,2008-08-25,09:18:06
39.975277,116.359722,0,153,39685.3875925926,2008-08-25,09:18:08
39.975286,116.359724,0,153,39685.3876157407,2008-08-25,09:18:10
39.975294,116.359731,0,154,39685.3876388889,2008-08-25,09:18:12
39.975298,116.359738,0,154,39685.387662037,2008-08-25,09:18:14
39.975303,116.359743,0,154,39685.3876851852,2008-08-25,09:18:16
39.975312,116.359758,0,154,39685.3877083333,2008-08-25,09:18:18
39.975316,116.359755,0,155,39685.3877314815,2008-08-25,09:18:20
39.975325,116.359761,0,155,39685.3877546296,2008-08-25,09:18:22
39.975333,116.359766,0,155,39685.3877777778,2008-08-25,09:18:24
39.975333,116.359767,0,156,39685.3878009259,2008-08-25,09:18:26
39.975334,116.359777,0,156,39685.3878240741,2008-08-25,09:18:28
39.975342,116.359783,0,156,39685.3878472222,2008-08-25,09:18:30
39.975347,116.35979,0,156,39685.3878703704,2008-08-25,09:18:32
39.975351,116.359795,0,156,39685.3878935185,2008-08-25,09:18:34
39.975355,116.359798,0,156,39685.3879166667,2008-08-25,09:18:36
39.975361,116.359799,0,157,39685.3879398148,2008-08-25,09:18:38
39.975366,116.359795,0,157,39685.387962963,2008-08-25,09:18:40
39.97537,116.359788,0,157,39685.3879861111,2008-08-25,09:18:42
39.975372,116.359771,0,158,39685.3880092593,2008-08-25,09:18:44
39.97536,116.359703,0,158,39685.3880324074,2008-08-25,09:18:46
39.975356,116.359607,0,160,39685.3880555556,2008-08-25,09:18:48
39.975349,116.359488,0,162,39685.3880787037,2008-08-25,09:18:50
39.975327,116.359355,0,162,39685.3881018519,2008-08-25,09:18:52
39.975312,116.359214,0,164,39685.388125,2008-08-25,09:18:54
39.975301,116.359071,0,164,39685.3881481481,2008-08-25,09:18:56
39.975288,116.358904,0,164,39685.3881712963,2008-08-25,09:18:58
39.975276,116.358718,0,166,39685.3881944444,2008-08-25,09:19:00
39.975261,116.358519,0,168,39685.3882175926,2008-08-25,09:19:02
39.975239,116.358298,0,169,39685.3882407407,2008-08-25,09:19:04
39.975231,116.358053,0,171,39685.3882638889,2008-08-25,09:19:06
39.975238,116.357787,0,173,39685.388287037,2008-08-25,09:19:08
39.975241,116.357492,0,175,39685.3883101852,2008-08-25,09:19:10
39.97524,116.357204,0,176,39685.3883333333,2008-08-25,09:19:12
39.975234,116.356926,0,177,39685.3883564815,2008-08-25,09:19:14
39.975243,116.356628,0,178,39685.3883796296,2008-08-25,09:19:16
39.975243,116.356316,0,177,39685.3884027778,2008-08-25,09:19:18
39.975246,116.35601,0,177,39685.3884259259,2008-08-25,09:19:20
39.975242,116.355689,0,178,39685.3884490741,2008-08-25,09:19:22
39.975247,116.355381,0,181,39685.3884722222,2008-08-25,09:19:24
39.975263,116.355102,0,185,39685.3884953704,2008-08-25,09:19:26
39.975268,116.354808,0,188,39685.3885185185,2008-08-25,09:19:28
39.975275,116.35452,0,189,39685.3885416667,2008-08-25,09:19:30
39.975277,116.354244,0,189,39685.3885648148,2008-08-25,09:19:32
39.9753,116.35398,0,188,39685.388587963,2008-08-25,09:19:34
39.975311,116.353741,0,187,39685.3886111111,2008-08-25,09:19:36
39.975336,116.353587,0,189,39685.3886342593,2008-08-25,09:19:38
39.975351,116.353464,0,189,39685.3886574074,2008-08-25,09:19:40
39.975366,116.353396,0,190,39685.3886805556,2008-08-25,09:19:42
39.975374,116.353359,0,192,39685.3887037037,2008-08-25,09:19:44
39.975374,116.353346,0,191,39685.3887268519,2008-08-25,09:19:46
39.975369,116.353361,0,189,39685.38875,2008-08-25,09:19:48
39.975366,116.353348,0,189,39685.3887731481,2008-08-25,09:19:50
39.975376,116.35331,0,188,39685.3887962963,2008-08-25,09:19:52
39.975344,116.353296,0,186,39685.3888194444,2008-08-25,09:19:54
39.975342,116.35327,0,185,39685.3888425926,2008-08-25,09:19:56
39.975347,116.35321,0,184,39685.3888657407,2008-08-25,09:19:58
39.97535,116.353097,0,182,39685.3888888889,2008-08-25,09:20:00
39.975328,116.35297,0,180,39685.388912037,2008-08-25,09:20:02
39.975315,116.352905,0,180,39685.3889351852,2008-08-25,09:20:04
39.975307,116.35285,0,180,39685.3889583333,2008-08-25,09:20:06
39.975301,116.352789,0,181,39685.3889814815,2008-08-25,09:20:08
39.975296,116.352676,0,181,39685.3890046296,2008-08-25,09:20:10
39.975292,116.352458,0,180,39685.3890277778,2008-08-25,09:20:12
39.975306,116.35218,0,180,39685.3890509259,2008-08-25,09:20:14
39.975315,116.351945,0,181,39685.3890740741,2008-08-25,09:20:16
39.975325,116.351694,0,182,39685.3890972222,2008-08-25,09:20:18
39.975324,116.351439,0,184,39685.3891203704,2008-08-25,09:20:20
39.975323,116.351188,0,185,39685.3891435185,2008-08-25,09:20:22
39.975319,116.3509,0,186,39685.3891666667,2008-08-25,09:20:24
39.975303,116.350597,0,187,39685.3891898148,2008-08-25,09:20:26
39.975285,116.350323,0,187,39685.389212963,2008-08-25,09:20:28
39.975266,116.350061,0,188,39685.3892361111,2008-08-25,09:20:30
39.975257,116.349825,0,188,39685.3892592593,2008-08-25,09:20:32
39.975243,116.34962,0,189,39685.3892824074,2008-08-25,09:20:34
39.975255,116.349461,0,189,39685.3893055556,2008-08-25,09:20:36
39.975269,116.349351,0,188,39685.3893287037,2008-08-25,09:20:38
39.97528,116.349285,0,185,39685.3893518519,2008-08-25,09:20:40
39.975274,116.349239,0,183,39685.389375,2008-08-25,09:20:42
39.975263,116.349217,0,182,39685.3893981481,2008-08-25,09:20:44
39.975244,116.349189,0,180,39685.3894212963,2008-08-25,09:20:46
39.975245,116.349183,0,180,39685.3894444444,2008-08-25,09:20:48
39.975249,116.349189,0,180,39685.3894675926,2008-08-25,09:20:50
39.975248,116.349192,0,180,39685.3894907407,2008-08-25,09:20:52
39.975241,116.349181,0,180,39685.3895138889,2008-08-25,09:20:54
39.975238,116.349165,0,179,39685.389537037,2008-08-25,09:20:56
39.975217,116.349079,0,178,39685.3895601852,2008-08-25,09:20:58
39.975221,116.349029,0,179,39685.3895833333,2008-08-25,09:21:00
39.975211,116.348935,0,181,39685.3896064815,2008-08-25,09:21:02
39.975215,116.348842,0,184,39685.3896296296,2008-08-25,09:21:04
39.975219,116.348701,0,185,39685.3896527778,2008-08-25,09:21:06
39.975229,116.348573,0,187,39685.3896759259,2008-08-25,09:21:08
39.975231,116.348449,0,188,39685.3896990741,2008-08-25,09:21:10
39.975231,116.348359,0,189,39685.3897222222,2008-08-25,09:21:12
39.97524,116.34831,0,191,39685.3897453704,2008-08-25,09:21:14
39.975242,116.348285,0,192,39685.3897685185,2008-08-25,09:21:16
39.975239,116.348292,0,192,39685.3897916667,2008-08-25,09:21:18
39.975241,116.348305,0,192,39685.3898148148,2008-08-25,09:21:20
39.975243,116.348302,0,193,39685.389837963,2008-08-25,09:21:22
39.975251,116.348294,0,193,39685.3898611111,2008-08-25,09:21:24
39.975254,116.348294,0,194,39685.3898842593,2008-08-25,09:21:26
39.975259,116.348292,0,194,39685.3899074074,2008-08-25,09:21:28
39.975269,116.348294,0,195,39685.3899305556,2008-08-25,09:21:30
39.975279,116.348297,0,195,39685.3899537037,2008-08-25,09:21:32
39.975291,116.348295,0,195,39685.3899768519,2008-08-25,09:21:34
39.975299,116.348297,0,195,39685.39,2008-08-25,09:21:36
39.9753,116.348296,0,195,39685.3900231481,2008-08-25,09:21:38
39.975297,116.348283,0,195,39685.3900462963,2008-08-25,09:21:40
39.975302,116.348271,0,194,39685.3900694444,2008-08-25,09:21:42
39.975303,116.348267,0,194,39685.3900925926,2008-08-25,09:21:44
39.9753,116.348266,0,194,39685.3901157407,2008-08-25,09:21:46
39.975299,116.348266,0,194,39685.3901388889,2008-08-25,09:21:48
39.975293,116.348269,0,194,39685.390162037,2008-08-25,09:21:50
39.97528,116.348272,0,195,39685.3901851852,2008-08-25,09:21:52
39.975273,116.348241,0,195,39685.3902083333,2008-08-25,09:21:54
39.975264,116.348131,0,194,39685.3902314815,2008-08-25,09:21:56
39.975242,116.347978,0,192,39685.3902546296,2008-08-25,09:21:58
39.975228,116.347793,0,192,39685.3902777778,2008-08-25,09:22:00
39.975206,116.347606,0,193,39685.3903009259,2008-08-25,09:22:02
39.975189,116.347403,0,194,39685.3903240741,2008-08-25,09:22:04
39.975203,116.347171,0,196,39685.3903472222,2008-08-25,09:22:06
39.975227,116.346929,0,198,39685.3903703704,2008-08-25,09:22:08
39.975236,116.346667,0,199,39685.3903935185,2008-08-25,09:22:10
39.975222,116.346398,0,198,39685.3904166667,2008-08-25,09:22:12
39.975223,116.34609,0,197,39685.3904398148,2008-08-25,09:22:14
39.975219,116.34576,0,195,39685.390462963,2008-08-25,09:22:16
39.975219,116.345431,0,195,39685.3904861111,2008-08-25,09:22:18
39.975214,116.345084,0,193,39685.3905092593,2008-08-25,09:22:20
39.975215,116.344734,0,193,39685.3905324074,2008-08-25,09:22:22
39.975217,116.344386,0,196,39685.3905555556,2008-08-25,09:22:24
39.975218,116.344038,0,199,39685.3905787037,2008-08-25,09:22:26
39.975225,116.343649,0,201,39685.3906018519,2008-08-25,09:22:28
39.975225,116.343307,0,205,39685.390625,2008-08-25,09:22:30
39.975223,116.342981,0,209,39685.3906481481,2008-08-25,09:22:32
39.97521,116.342676,0,212,39685.3906712963,2008-08-25,09:22:34
39.975203,116.342397,0,215,39685.3906944444,2008-08-25,09:22:36
39.975203,116.342129,0,216,39685.3907175926,2008-08-25,09:22:38
39.975203,116.341867,0,217,39685.3907407407,2008-08-25,09:22:40
39.975211,116.341647,0,218,39685.3907638889,2008-08-25,09:22:42
39.975205,116.341463,0,219,39685.390787037,2008-08-25,09:22:44
39.975197,116.341264,0,219,39685.3908101852,2008-08-25,09:22:46
39.975181,116.341092,0,218,39685.3908333333,2008-08-25,09:22:48
39.975179,116.340928,0,219,39685.3908564815,2008-08-25,09:22:50
39.975179,116.340773,0,219,39685.3908796296,2008-08-25,09:22:52
39.975174,116.340623,0,219,39685.3909027778,2008-08-25,09:22:54
39.975166,116.340478,0,220,39685.3909259259,2008-08-25,09:22:56
39.975142,116.340349,0,222,39685.3909490741,2008-08-25,09:22:58
39.975113,116.340235,0,224,39685.3909722222,2008-08-25,09:23:00
39.975072,116.340115,0,228,39685.3909953704,2008-08-25,09:23:02
39.97503,116.339985,0,232,39685.3910185185,2008-08-25,09:23:04
39.974978,116.339817,0,235,39685.3910416667,2008-08-25,09:23:06
39.974952,116.33962,0,237,39685.3910648148,2008-08-25,09:23:08
39.974953,116.339468,0,237,39685.391087963,2008-08-25,09:23:10
39.974973,116.339318,0,238,39685.3911111111,2008-08-25,09:23:12
39.974973,116.339141,0,238,39685.3911342593,2008-08-25,09:23:14
39.974969,116.338984,0,238,39685.3911574074,2008-08-25,09:23:16
39.974964,116.338845,0,239,39685.3911805556,2008-08-25,09:23:18
39.974986,116.338723,0,241,39685.3912037037,2008-08-25,09:23:20
39.975004,116.338544,0,242,39685.3912268518,2008-08-25,09:23:22
39.97503,116.338379,0,245,39685.39125,2008-08-25,09:23:24
39.975034,116.33822,0,247,39685.3912731481,2008-08-25,09:23:26
39.975028,116.338108,0,248,39685.3912962963,2008-08-25,09:23:28
39.975027,116.338046,0,249,39685.3913194444,2008-08-25,09:23:30
39.975031,116.338024,0,249,39685.3913425926,2008-08-25,09:23:32
39.975027,116.338015,0,250,39685.3913657407,2008-08-25,09:23:34
39.975027,116.337986,0,250,39685.3913888889,2008-08-25,09:23:36
39.97502,116.33798,0,250,39685.391412037,2008-08-25,09:23:38
39.975002,116.337956,0,250,39685.3914351852,2008-08-25,09:23:40
39.974995,116.337948,0,250,39685.3914583333,2008-08-25,09:23:42
39.974997,116.337941,0,251,39685.3914814815,2008-08-25,09:23:44
39.974993,116.337933,0,252,39685.3915046296,2008-08-25,09:23:46
39.974989,116.337932,0,253,39685.3915277778,2008-08-25,09:23:48
39.974987,116.337947,0,253,39685.3915509259,2008-08-25,09:23:50
39.974989,116.337957,0,253,39685.3915740741,2008-08-25,09:23:52
39.974991,116.337955,0,254,39685.3915972222,2008-08-25,09:23:54
39.974999,116.337944,0,254,39685.3916203704,2008-08-25,09:23:56
39.975008,116.337939,0,254,39685.3916435185,2008-08-25,09:23:58
39.975014,116.337934,0,255,39685.3916666667,2008-08-25,09:24:00
39.975023,116.337938,0,255,39685.3916898148,2008-08-25,09:24:02
39.975028,116.337937,0,255,39685.391712963,2008-08-25,09:24:04
39.975024,116.337931,0,255,39685.3917361111,2008-08-25,09:24:06
39.975023,116.337915,0,255,39685.3917592593,2008-08-25,09:24:08
39.975038,116.337884,0,254,39685.3917824074,2008-08-25,09:24:10
39.975074,116.337869,0,255,39685.3918055556,2008-08-25,09:24:12
39.97509,116.337895,0,257,39685.3918287037,2008-08-25,09:24:14
39.975091,116.337945,0,257,39685.3918518518,2008-08-25,09:24:16
39.975119,116.337988,0,259,39685.391875,2008-08-25,09:24:18
39.975144,116.338022,0,260,39685.3918981481,2008-08-25,09:24:20
39.975167,116.338097,0,263,39685.3919212963,2008-08-25,09:24:22
39.975176,116.338128,0,265,39685.3919444444,2008-08-25,09:24:24
39.975168,116.338167,0,268,39685.3919675926,2008-08-25,09:24:26
39.975183,116.338181,0,270,39685.3919907407,2008-08-25,09:24:28
39.975196,116.338207,0,271,39685.3920138889,2008-08-25,09:24:30
39.975201,116.33824,0,273,39685.392037037,2008-08-25,09:24:32
39.975194,116.338226,0,274,39685.3920601852,2008-08-25,09:24:34
39.975184,116.338181,0,275,39685.3920833333,2008-08-25,09:24:36
39.975187,116.338164,0,275,39685.3921064815,2008-08-25,09:24:38
39.975188,116.338107,0,275,39685.3921296296,2008-08-25,09:24:40
39.975181,116.338034,0,276,39685.3921527778,2008-08-25,09:24:42
39.975161,116.337915,0,276,39685.3921759259,2008-08-25,09:24:44
39.975146,116.337746,0,276,39685.3921990741,2008-08-25,09:24:46
39.975137,116.33755,0,277,39685.3922222222,2008-08-25,09:24:48
39.975138,116.337302,0,275,39685.3922453704,2008-08-25,09:24:50
39.975138,116.337056,0,273,39685.3922685185,2008-08-25,09:24:52
39.975134,116.336773,0,270,39685.3922916667,2008-08-25,09:24:54
39.975122,116.336501,0,268,39685.3923148148,2008-08-25,09:24:56
39.97512,116.336214,0,264,39685.392337963,2008-08-25,09:24:58
39.975119,116.335926,0,262,39685.3923611111,2008-08-25,09:25:00
39.975119,116.335577,0,257,39685.3923842593,2008-08-25,09:25:02
39.975072,116.335142,0,247,39685.3924074074,2008-08-25,09:25:04
39.975058,116.33473,0,238,39685.3924305556,2008-08-25,09:25:06
39.975061,116.334311,0,231,39685.3924537037,2008-08-25,09:25:08
39.975063,116.333924,0,229,39685.3924768518,2008-08-25,09:25:10
39.975068,116.333525,0,230,39685.3925,2008-08-25,09:25:12
39.975075,116.333127,0,227,39685.3925231481,2008-08-25,09:25:14
39.975075,116.332752,0,224,39685.3925462963,2008-08-25,09:25:16
39.975076,116.332385,0,223,39685.3925694444,2008-08-25,09:25:18
39.975081,116.332005,0,222,39685.3925925926,2008-08-25,09:25:20
39.975067,116.331618,0,221,39685.3926157407,2008-08-25,09:25:22
39.975082,116.331265,0,221,39685.3926388889,2008-08-25,09:25:24
39.975105,116.330919,0,222,39685.392662037,2008-08-25,09:25:26
39.975125,116.330592,0,224,39685.3926851852,2008-08-25,09:25:28
39.975135,116.330228,0,224,39685.3927083333,2008-08-25,09:25:30
39.975148,116.329899,0,225,39685.3927314815,2008-08-25,09:25:32
39.975164,116.329596,0,226,39685.3927546296,2008-08-25,09:25:34
39.975186,116.329313,0,228,39685.3927777778,2008-08-25,09:25:36
39.97523,116.329043,0,229,39685.3928009259,2008-08-25,09:25:38
39.975273,116.328842,0,230,39685.3928240741,2008-08-25,09:25:40
39.975299,116.328654,0,229,39685.3928472222,2008-08-25,09:25:42
39.975312,116.328542,0,229,39685.3928703704,2008-08-25,09:25:44
39.975304,116.328466,0,227,39685.3928935185,2008-08-25,09:25:46
39.975294,116.328399,0,225,39685.3929166667,2008-08-25,09:25:48
39.9753,116.32835,0,222,39685.3929398148,2008-08-25,09:25:50
39.975259,116.328282,0,217,39685.392962963,2008-08-25,09:25:52
39.975247,116.328313,0,214,39685.3929861111,2008-08-25,09:25:54
39.975239,116.328336,0,208,39685.3930092593,2008-08-25,09:25:56
39.975234,116.328352,0,206,39685.3930324074,2008-08-25,09:25:58
39.975233,116.328367,0,206,39685.3930555556,2008-08-25,09:26:00
39.975235,116.328388,0,206,39685.3930787037,2008-08-25,09:26:02
39.975245,116.328404,0,206,39685.3931018518,2008-08-25,09:26:04
39.975254,116.328425,0,206,39685.393125,2008-08-25,09:26:06
39.97526,116.328483,0,202,39685.3931481481,2008-08-25,09:26:08
39.97526,116.328546,0,199,39685.3931712963,2008-08-25,09:26:10
39.975247,116.328549,0,197,39685.3931944444,2008-08-25,09:26:12
39.975242,116.328556,0,198,39685.3932175926,2008-08-25,09:26:14
39.975235,116.328554,0,195,39685.3932407407,2008-08-25,09:26:16
39.975239,116.328565,0,196,39685.3932638889,2008-08-25,09:26:18
39.97523,116.328581,0,195,39685.393287037,2008-08-25,09:26:20
39.975239,116.328605,0,195,39685.3933101852,2008-08-25,09:26:22
39.975245,116.328611,0,194,39685.3933333333,2008-08-25,09:26:24
39.975261,116.328603,0,197,39685.3933564815,2008-08-25,09:26:26
39.97526,116.328559,0,198,39685.3933796296,2008-08-25,09:26:28
39.975248,116.328515,0,195,39685.3934027778,2008-08-25,09:26:30
39.975235,116.328441,0,195,39685.3934259259,2008-08-25,09:26:32
39.975217,116.328333,0,197,39685.3934490741,2008-08-25,09:26:34
39.975217,116.328264,0,198,39685.3934722222,2008-08-25,09:26:36
39.975215,116.328158,0,204,39685.3934953704,2008-08-25,09:26:38
39.975213,116.328023,0,210,39685.3935185185,2008-08-25,09:26:40
39.975217,116.327835,0,213,39685.3935416667,2008-08-25,09:26:42
39.975216,116.327659,0,220,39685.3935648148,2008-08-25,09:26:44
39.975226,116.327497,0,226,39685.393587963,2008-08-25,09:26:46
39.975218,116.327308,0,235,39685.3936111111,2008-08-25,09:26:48
39.975221,116.327126,0,242,39685.3936342593,2008-08-25,09:26:50
39.97522,116.326934,0,250,39685.3936574074,2008-08-25,09:26:52
39.975211,116.326742,0,258,39685.3936805556,2008-08-25,09:26:54
39.975198,116.326549,0,265,39685.3937037037,2008-08-25,09:26:56
39.975197,116.326402,0,269,39685.3937268518,2008-08-25,09:26:58
39.975191,116.326245,0,275,39685.39375,2008-08-25,09:27:00
39.975183,116.326102,0,282,39685.3937731481,2008-08-25,09:27:02
39.975175,116.325993,0,289,39685.3937962963,2008-08-25,09:27:04
39.975168,116.325929,0,295,39685.3938194444,2008-08-25,09:27:06
39.975162,116.325879,0,301,39685.3938425926,2008-08-25,09:27:08
39.975145,116.32585,0,306,39685.3938657407,2008-08-25,09:27:10
39.97513,116.325848,0,311,39685.3938888889,2008-08-25,09:27:12
39.975115,116.325844,0,314,39685.393912037,2008-08-25,09:27:14
39.975104,116.325838,0,317,39685.3939351852,2008-08-25,09:27:16
39.9751,116.325833,0,320,39685.3939583333,2008-08-25,09:27:18
39.975105,116.325829,0,323,39685.3939814815,2008-08-25,09:27:20
39.975112,116.325814,0,325,39685.3940046296,2008-08-25,09:27:22
39.975091,116.325784,0,329,39685.3940277778,2008-08-25,09:27:24
39.975068,116.325741,0,332,39685.3940509259,2008-08-25,09:27:26
39.97504,116.325677,0,335,39685.3940740741,2008-08-25,09:27:28
39.97501,116.325583,0,338,39685.3940972222,2008-08-25,09:27:30
39.975016,116.325527,0,340,39685.3941203704,2008-08-25,09:27:32
39.97505,116.325497,0,343,39685.3941435185,2008-08-25,09:27:34
39.975077,116.325463,0,346,39685.3941666667,2008-08-25,09:27:36
39.975104,116.325458,0,348,39685.3941898148,2008-08-25,09:27:38
39.975125,116.325438,0,350,39685.394212963,2008-08-25,09:27:40
39.975131,116.325399,0,353,39685.3942361111,2008-08-25,09:27:42
39.975141,116.325381,0,355,39685.3942592593,2008-08-25,09:27:44
39.975132,116.325366,0,357,39685.3942824074,2008-08-25,09:27:46
39.975127,116.32536,0,357,39685.3943055556,2008-08-25,09:27:48
39.975114,116.325363,0,354,39685.3943287037,2008-08-25,09:27:50
39.975106,116.325378,0,352,39685.3943518519,2008-08-25,09:27:52
39.975119,116.325378,0,348,39685.394375,2008-08-25,09:27:54
39.975148,116.325409,0,346,39685.3943981482,2008-08-25,09:27:56
39.975134,116.325385,0,343,39685.3944212963,2008-08-25,09:27:58
39.97512,116.325356,0,341,39685.3944444444,2008-08-25,09:28:00
39.975084,116.325296,0,342,39685.3944675926,2008-08-25,09:28:02
39.975027,116.32518,0,343,39685.3944907407,2008-08-25,09:28:04
39.974996,116.325074,0,344,39685.3945138889,2008-08-25,09:28:06
39.974978,116.324909,0,346,39685.394537037,2008-08-25,09:28:08
39.974989,116.32465,0,346,39685.3945601852,2008-08-25,09:28:10
39.974989,116.324377,0,346,39685.3945833333,2008-08-25,09:28:12
39.975,116.324105,0,346,39685.3946064815,2008-08-25,09:28:14
39.974989,116.323839,0,348,39685.3946296296,2008-08-25,09:28:16
39.97497,116.323537,0,350,39685.3946527778,2008-08-25,09:28:18
39.974967,116.323258,0,353,39685.3946759259,2008-08-25,09:28:20
39.974943,116.322966,0,355,39685.3946990741,2008-08-25,09:28:22
39.97496,116.322674,0,353,39685.3947222222,2008-08-25,09:28:24
39.974978,116.322403,0,352,39685.3947453704,2008-08-25,09:28:26
39.974969,116.322072,0,351,39685.3947685185,2008-08-25,09:28:28
39.974949,116.321693,0,349,39685.3947916667,2008-08-25,09:28:30
39.974943,116.321375,0,349,39685.3948148148,2008-08-25,09:28:32
39.974927,116.321046,0,349,39685.394837963,2008-08-25,09:28:34
39.974936,116.320747,0,348,39685.3948611111,2008-08-25,09:28:36
39.974935,116.320436,0,347,39685.3948842593,2008-08-25,09:28:38
39.974949,116.320138,0,347,39685.3949074074,2008-08-25,09:28:40
39.974963,116.319833,0,346,39685.3949305556,2008-08-25,09:28:42
39.974993,116.319581,0,344,39685.3949537037,2008-08-25,09:28:44
39.974998,116.319331,0,342,39685.3949768519,2008-08-25,09:28:46
39.975014,116.319145,0,335,39685.395,2008-08-25,09:28:48
39.975039,116.319014,0,327,39685.3950231481,2008-08-25,09:28:50
39.975057,116.318935,0,325,39685.3950462963,2008-08-25,09:28:52
39.974935,116.318718,0,281,39685.396087963,2008-08-25,09:30:22
39.974899,116.318549,0,279,39685.3961111111,2008-08-25,09:30:24
39.974851,116.318361,0,278,39685.3961342593,2008-08-25,09:30:26
39.974812,116.318182,0,275,39685.3961574074,2008-08-25,09:30:28
39.974761,116.317944,0,274,39685.3961805556,2008-08-25,09:30:30
39.974751,116.317733,0,271,39685.3962037037,2008-08-25,09:30:32
39.974753,116.317534,0,268,39685.3962268519,2008-08-25,09:30:34
39.974737,116.317363,0,266,39685.39625,2008-08-25,09:30:36
39.974735,116.317224,0,263,39685.3962731481,2008-08-25,09:30:38
39.974748,116.317156,0,262,39685.3962962963,2008-08-25,09:30:40
39.974769,116.317158,0,261,39685.3963194444,2008-08-25,09:30:42
39.974785,116.31718,0,261,39685.3963425926,2008-08-25,09:30:44
39.974782,116.317205,0,261,39685.3963657407,2008-08-25,09:30:46
39.974778,116.317209,0,261,39685.3963888889,2008-08-25,09:30:48
39.974776,116.317215,0,261,39685.396412037,2008-08-25,09:30:50
39.974771,116.317218,0,260,39685.3964351852,2008-08-25,09:30:52
39.974775,116.31722,0,260,39685.3964583333,2008-08-25,09:30:54
39.974775,116.317237,0,260,39685.3964814815,2008-08-25,09:30:56
39.97477,116.317237,0,261,39685.3965046296,2008-08-25,09:30:58
39.97475,116.317232,0,261,39685.3965277778,2008-08-25,09:31:00
39.974724,116.317212,0,262,39685.3965509259,2008-08-25,09:31:02
39.97472,116.317161,0,264,39685.3965740741,2008-08-25,09:31:04
39.974726,116.317066,0,266,39685.3965972222,2008-08-25,09:31:06
39.974732,116.316946,0,270,39685.3966203704,2008-08-25,09:31:08
39.974715,116.316792,0,274,39685.3966435185,2008-08-25,09:31:10
39.974698,116.316586,0,277,39685.3966666667,2008-08-25,09:31:12
39.974685,116.316361,0,281,39685.3966898148,2008-08-25,09:31:14
39.974634,116.316112,0,284,39685.396712963,2008-08-25,09:31:16
39.974559,116.315822,0,286,39685.3967361111,2008-08-25,09:31:18
39.974488,116.315556,0,287,39685.3967592593,2008-08-25,09:31:20
39.974426,116.315265,0,289,39685.3967824074,2008-08-25,09:31:22
39.97436,116.314946,0,290,39685.3968055556,2008-08-25,09:31:24
39.974275,116.314603,0,291,39685.3968287037,2008-08-25,09:31:26
39.974215,116.314278,0,294,39685.3968518519,2008-08-25,09:31:28
39.974191,116.314004,0,296,39685.396875,2008-08-25,09:31:30
39.974182,116.313701,0,298,39685.3968981481,2008-08-25,09:31:32
39.974187,116.313409,0,299,39685.3969212963,2008-08-25,09:31:34
39.974192,116.313113,0,300,39685.3969444444,2008-08-25,09:31:36
39.974192,116.312801,0,302,39685.3969675926,2008-08-25,09:31:38
39.974215,116.312558,0,307,39685.3969907407,2008-08-25,09:31:40
39.974274,116.312407,0,313,39685.3970138889,2008-08-25,09:31:42
39.974327,116.312319,0,317,39685.397037037,2008-08-25,09:31:44
39.974365,116.312252,0,323,39685.3970601852,2008-08-25,09:31:46
39.974415,116.31223,0,332,39685.3970833333,2008-08-25,09:31:48
39.974432,116.312208,0,337,39685.3971064815,2008-08-25,09:31:50
39.974444,116.31219,0,341,39685.3971296296,2008-08-25,09:31:52
39.974467,116.312203,0,344,39685.3971527778,2008-08-25,09:31:54
39.97448,116.312223,0,348,39685.3971759259,2008-08-25,09:31:56
39.974492,116.312229,0,351,39685.3971990741,2008-08-25,09:31:58
39.974536,116.312268,0,351,39685.3972222222,2008-08-25,09:32:00
39.974546,116.312274,0,352,39685.3972453704,2008-08-25,09:32:02
39.974574,116.312291,0,351,39685.3972685185,2008-08-25,09:32:04
39.974599,116.31233,0,351,39685.3972916667,2008-08-25,09:32:06
39.974606,116.312331,0,353,39685.3973148148,2008-08-25,09:32:08
39.974616,116.312335,0,353,39685.397337963,2008-08-25,09:32:10
39.974623,116.312336,0,354,39685.3973611111,2008-08-25,09:32:12
39.974616,116.312264,0,355,39685.3973842593,2008-08-25,09:32:14
39.974614,116.312194,0,355,39685.3974074074,2008-08-25,09:32:16
39.974619,116.312141,0,355,39685.3974305556,2008-08-25,09:32:18
39.974612,116.312095,0,353,39685.3974537037,2008-08-25,09:32:20
39.974607,116.312095,0,351,39685.3974768519,2008-08-25,09:32:22
39.974601,116.312106,0,351,39685.3975,2008-08-25,09:32:24
39.974587,116.312098,0,352,39685.3975231481,2008-08-25,09:32:26
39.974559,116.312073,0,352,39685.3975462963,2008-08-25,09:32:28
39.974524,116.312037,0,353,39685.3975694444,2008-08-25,09:32:30
39.974499,116.312022,0,354,39685.3975925926,2008-08-25,09:32:32
39.974481,116.312006,0,356,39685.3976157407,2008-08-25,09:32:34
39.974455,116.31197,0,357,39685.3976388889,2008-08-25,09:32:36
39.974433,116.311938,0,358,39685.397662037,2008-08-25,09:32:38
39.974428,116.311926,0,358,39685.3976851852,2008-08-25,09:32:40
39.974453,116.31196,0,358,39685.3977083333,2008-08-25,09:32:42
39.974466,116.311981,0,359,39685.3977314815,2008-08-25,09:32:44
39.974462,116.311949,0,360,39685.3977546296,2008-08-25,09:32:46
39.974446,116.311858,0,363,39685.3977777778,2008-08-25,09:32:48
39.974457,116.311769,0,364,39685.3978009259,2008-08-25,09:32:50
39.974449,116.311621,0,367,39685.3978240741,2008-08-25,09:32:52
39.97446,116.31149,0,369,39685.3978472222,2008-08-25,09:32:54
39.97446,116.311355,0,372,39685.3978703704,2008-08-25,09:32:56
39.974426,116.311235,0,373,39685.3978935185,2008-08-25,09:32:58
39.974357,116.311108,0,375,39685.3979166667,2008-08-25,09:33:00
39.974281,116.311006,0,378,39685.3979398148,2008-08-25,09:33:02
39.974183,116.310962,0,381,39685.397962963,2008-08-25,09:33:04
39.974063,116.310954,0,384,39685.3979861111,2008-08-25,09:33:06
39.973882,116.31098,0,386,39685.3980092593,2008-08-25,09:33:08
39.973709,116.311061,0,389,39685.3980324074,2008-08-25,09:33:10
39.973517,116.311154,0,392,39685.3980555556,2008-08-25,09:33:12
39.973313,116.311243,0,395,39685.3980787037,2008-08-25,09:33:14
39.973157,116.311326,0,396,39685.3981018519,2008-08-25,09:33:16
39.973,116.31141,0,395,39685.398125,2008-08-25,09:33:18
39.97281,116.311502,0,399,39685.3981481481,2008-08-25,09:33:20
39.972616,116.311579,0,405,39685.3981712963,2008-08-25,09:33:22
39.972427,116.311666,0,412,39685.3981944444,2008-08-25,09:33:24
39.972246,116.311749,0,417,39685.3982175926,2008-08-25,09:33:26
39.972083,116.311826,0,422,39685.3982407407,2008-08-25,09:33:28
39.971946,116.311909,0,426,39685.3982638889,2008-08-25,09:33:30
39.971882,116.311937,0,430,39685.398287037,2008-08-25,09:33:32
39.971874,116.312042,0,420,39685.3983101852,2008-08-25,09:33:34
39.971906,116.312206,0,405,39685.3983333333,2008-08-25,09:33:36
39.97195,116.312259,0,384,39685.3983564815,2008-08-25,09:33:38
39.972001,116.312291,0,378,39685.3983796296,2008-08-25,09:33:40
39.972023,116.312287,0,377,39685.3984027778,2008-08-25,09:33:42
39.972021,116.312291,0,378,39685.3984259259,2008-08-25,09:33:44
39.972019,116.312293,0,378,39685.3984490741,2008-08-25,09:33:46
39.972017,116.312292,0,379,39685.3984722222,2008-08-25,09:33:48
39.972017,116.312293,0,379,39685.3984953704,2008-08-25,09:33:50
39.972017,116.312293,0,379,39685.3985185185,2008-08-25,09:33:52
39.972014,116.312294,0,379,39685.3985416667,2008-08-25,09:33:54
39.972011,116.312296,0,379,39685.3985648148,2008-08-25,09:33:56
39.972009,116.312298,0,379,39685.398587963,2008-08-25,09:33:58
39.972008,116.312299,0,379,39685.3986111111,2008-08-25,09:34:00
39.97201,116.312296,0,379,39685.3986342593,2008-08-25,09:34:02
39.972008,116.312291,0,379,39685.3986574074,2008-08-25,09:34:04
39.972005,116.312282,0,379,39685.3986805556,2008-08-25,09:34:06
39.972005,116.312272,0,379,39685.3987037037,2008-08-25,09:34:08
39.972002,116.312262,0,379,39685.3987268518,2008-08-25,09:34:10
39.971982,116.312255,0,379,39685.39875,2008-08-25,09:34:12
39.971953,116.312253,0,376,39685.3987731481,2008-08-25,09:34:14
39.971908,116.312249,0,374,39685.3987962963,2008-08-25,09:34:16
39.971869,116.312301,0,369,39685.3988194444,2008-08-25,09:34:18
39.971847,116.312426,0,360,39685.3988425926,2008-08-25,09:34:20
39.97181,116.312479,0,356,39685.3988657407,2008-08-25,09:34:22
39.971787,116.312541,0,351,39685.3988888889,2008-08-25,09:34:24
39.971759,116.312609,0,338,39685.398912037,2008-08-25,09:34:26
39.971731,116.31263,0,333,39685.3989351852,2008-08-25,09:34:28
39.971725,116.312647,0,329,39685.3989583333,2008-08-25,09:34:30
39.97173,116.312655,0,323,39685.3989814815,2008-08-25,09:34:32
39.971738,116.31266,0,318,39685.3990046296,2008-08-25,09:34:34
39.971742,116.312671,0,312,39685.3990277778,2008-08-25,09:34:36
39.971742,116.312679,0,308,39685.3990509259,2008-08-25,09:34:38
39.971743,116.312678,0,305,39685.3990740741,2008-08-25,09:34:40
39.971739,116.312666,0,301,39685.3990972222,2008-08-25,09:34:42
39.971734,116.312642,0,298,39685.3991203704,2008-08-25,09:34:44
39.971715,116.312633,0,295,39685.3991435185,2008-08-25,09:34:46
39.971695,116.312628,0,292,39685.3991666667,2008-08-25,09:34:48
39.971679,116.31262,0,287,39685.3991898148,2008-08-25,09:34:50
39.971659,116.312614,0,286,39685.399212963,2008-08-25,09:34:52
39.971649,116.312608,0,284,39685.3992361111,2008-08-25,09:34:54
39.971637,116.312608,0,282,39685.3992592593,2008-08-25,09:34:56
39.971617,116.312618,0,281,39685.3992824074,2008-08-25,09:34:58
39.97157,116.312644,0,280,39685.3993055556,2008-08-25,09:35:00
39.971508,116.312668,0,280,39685.3993287037,2008-08-25,09:35:02
39.971411,116.312683,0,276,39685.3993518518,2008-08-25,09:35:04
39.971312,116.312715,0,275,39685.399375,2008-08-25,09:35:06
39.971208,116.312774,0,274,39685.3993981481,2008-08-25,09:35:08
39.971101,116.31285,0,274,39685.3994212963,2008-08-25,09:35:10
39.970982,116.312921,0,275,39685.3994444444,2008-08-25,09:35:12
39.97084,116.312993,0,276,39685.3994675926,2008-08-25,09:35:14
39.970677,116.313061,0,278,39685.3994907407,2008-08-25,09:35:16
39.970504,116.313135,0,280,39685.3995138889,2008-08-25,09:35:18
39.97031,116.31321,0,281,39685.399537037,2008-08-25,09:35:20
39.970104,116.313285,0,279,39685.3995601852,2008-08-25,09:35:22
39.969893,116.313348,0,274,39685.3995833333,2008-08-25,09:35:24
39.969727,116.313414,0,273,39685.3996064815,2008-08-25,09:35:26
39.969591,116.313498,0,272,39685.3996296296,2008-08-25,09:35:28
39.969471,116.313596,0,270,39685.3996527778,2008-08-25,09:35:30
39.969334,116.313649,0,271,39685.3996759259,2008-08-25,09:35:32
39.969194,116.313705,0,271,39685.3996990741,2008-08-25,09:35:34
39.969092,116.313735,0,271,39685.3997222222,2008-08-25,09:35:36
39.969019,116.31376,0,270,39685.3997453704,2008-08-25,09:35:38
39.968995,116.313752,0,268,39685.3997685185,2008-08-25,09:35:40
39.968978,116.31375,0,264,39685.3997916667,2008-08-25,09:35:42
39.968953,116.313757,0,260,39685.3998148148,2008-08-25,09:35:44
39.968943,116.313748,0,259,39685.399837963,2008-08-25,09:35:46
39.968931,116.313747,0,259,39685.3998611111,2008-08-25,09:35:48
39.968916,116.313743,0,258,39685.3998842593,2008-08-25,09:35:50
39.96888,116.313657,0,261,39685.3999074074,2008-08-25,09:35:52
39.968846,116.313619,0,252,39685.3999305556,2008-08-25,09:35:54
39.968819,116.313588,0,246,39685.3999537037,2008-08-25,09:35:56
39.968804,116.313586,0,246,39685.3999768518,2008-08-25,09:35:58
39.96878,116.313578,0,244,39685.4,2008-08-25,09:36:00
39.968768,116.313575,0,244,39685.4000231481,2008-08-25,09:36:02
39.968756,116.313569,0,245,39685.4000462963,2008-08-25,09:36:04
39.968742,116.313563,0,245,39685.4000694444,2008-08-25,09:36:06
39.968725,116.313562,0,246,39685.4000925926,2008-08-25,09:36:08
39.968698,116.313555,0,241,39685.4001157407,2008-08-25,09:36:10
39.96866,116.313541,0,233,39685.4001388889,2008-08-25,09:36:12
39.968641,116.313536,0,232,39685.400162037,2008-08-25,09:36:14
39.968601,116.313536,0,227,39685.4001851852,2008-08-25,09:36:16
39.968573,116.31355,0,229,39685.4002083333,2008-08-25,09:36:18
39.968544,116.31357,0,229,39685.4002314815,2008-08-25,09:36:20
39.968535,116.313586,0,225,39685.4002546296,2008-08-25,09:36:22
39.968515,116.313592,0,225,39685.4002777778,2008-08-25,09:36:24
39.968499,116.313594,0,224,39685.4003009259,2008-08-25,09:36:26
39.968481,116.3136,0,224,39685.4003240741,2008-08-25,09:36:28
39.968476,116.313607,0,223,39685.4003472222,2008-08-25,09:36:30
39.968438,116.313605,0,222,39685.4003703704,2008-08-25,09:36:32
39.968417,116.313563,0,221,39685.4003935185,2008-08-25,09:36:34
39.968414,116.31357,0,223,39685.4004166667,2008-08-25,09:36:36
39.968432,116.313539,0,219,39685.4004398148,2008-08-25,09:36:38
39.968438,116.313518,0,217,39685.400462963,2008-08-25,09:36:40
39.968429,116.313521,0,214,39685.4004861111,2008-08-25,09:36:42
39.968421,116.313506,0,212,39685.4005092593,2008-08-25,09:36:44
39.968407,116.313493,0,211,39685.4005324074,2008-08-25,09:36:46
39.968394,116.313478,0,210,39685.4005555556,2008-08-25,09:36:48
39.968367,116.313443,0,207,39685.4005787037,2008-08-25,09:36:50
39.968363,116.313415,0,207,39685.4006018518,2008-08-25,09:36:52
39.968353,116.313379,0,207,39685.400625,2008-08-25,09:36:54
39.968357,116.313343,0,206,39685.4006481481,2008-08-25,09:36:56
39.968343,116.313303,0,206,39685.4006712963,2008-08-25,09:36:58
39.968327,116.313266,0,206,39685.4006944444,2008-08-25,09:37:00
39.968317,116.313222,0,208,39685.4007175926,2008-08-25,09:37:02
39.968306,116.313186,0,210,39685.4007407407,2008-08-25,09:37:04
39.96831,116.313161,0,211,39685.4007638889,2008-08-25,09:37:06
39.968322,116.313133,0,211,39685.400787037,2008-08-25,09:37:08
39.968376,116.313082,0,207,39685.4008101852,2008-08-25,09:37:10
39.968382,116.313055,0,203,39685.4008333333,2008-08-25,09:37:12
39.968398,116.313035,0,200,39685.4008564815,2008-08-25,09:37:14
39.968391,116.313016,0,199,39685.4008796296,2008-08-25,09:37:16
39.968379,116.313006,0,199,39685.4009027778,2008-08-25,09:37:18
39.968365,116.312983,0,201,39685.4009259259,2008-08-25,09:37:20
39.968352,116.313015,0,197,39685.4009490741,2008-08-25,09:37:22
39.968335,116.313007,0,192,39685.4009722222,2008-08-25,09:37:24
39.968334,116.312984,0,191,39685.4009953704,2008-08-25,09:37:26
39.968319,116.31296,0,190,39685.4010185185,2008-08-25,09:37:28
39.968315,116.312937,0,190,39685.4010416667,2008-08-25,09:37:30
39.968289,116.312925,0,188,39685.4010648148,2008-08-25,09:37:32
39.968277,116.312899,0,189,39685.401087963,2008-08-25,09:37:34
39.968265,116.31287,0,190,39685.4011111111,2008-08-25,09:37:36
39.968248,116.312852,0,190,39685.4011342593,2008-08-25,09:37:38
39.968243,116.312833,0,189,39685.4011574074,2008-08-25,09:37:40
39.968225,116.312813,0,185,39685.4011805556,2008-08-25,09:37:42
39.96821,116.312802,0,184,39685.4012037037,2008-08-25,09:37:44
39.968184,116.31279,0,183,39685.4012268518,2008-08-25,09:37:46
39.968168,116.312768,0,185,39685.40125,2008-08-25,09:37:48
39.968162,116.312735,0,188,39685.4012731481,2008-08-25,09:37:50
39.968157,116.312701,0,186,39685.4012962963,2008-08-25,09:37:52
39.968149,116.312678,0,186,39685.4013194444,2008-08-25,09:37:54
39.968141,116.312656,0,187,39685.4013425926,2008-08-25,09:37:56
39.968136,116.312629,0,190,39685.4013657407,2008-08-25,09:37:58
39.968135,116.312593,0,191,39685.4013888889,2008-08-25,09:38:00
39.968127,116.312574,0,194,39685.401412037,2008-08-25,09:38:02
39.968119,116.312543,0,193,39685.4014351852,2008-08-25,09:38:04
39.968113,116.312524,0,193,39685.4014583333,2008-08-25,09:38:06
39.968101,116.312525,0,194,39685.4014814815,2008-08-25,09:38:08
39.968084,116.312517,0,195,39685.4015046296,2008-08-25,09:38:10
39.968068,116.312501,0,197,39685.4015277778,2008-08-25,09:38:12
39.968036,116.312491,0,196,39685.4015509259,2008-08-25,09:38:14
39.968011,116.312478,0,194,39685.4015740741,2008-08-25,09:38:16
39.967994,116.312453,0,193,39685.4015972222,2008-08-25,09:38:18
39.967982,116.31243,0,193,39685.4016203704,2008-08-25,09:38:20
39.967993,116.312384,0,191,39685.4016435185,2008-08-25,09:38:22
39.967999,116.312368,0,192,39685.4016666667,2008-08-25,09:38:24
39.967997,116.312341,0,192,39685.4016898148,2008-08-25,09:38:26
39.967993,116.312305,0,195,39685.401712963,2008-08-25,09:38:28
39.968001,116.312274,0,195,39685.4017361111,2008-08-25,09:38:30
39.968008,116.312236,0,195,39685.4017592593,2008-08-25,09:38:32
39.968019,116.312194,0,193,39685.4017824074,2008-08-25,09:38:34
39.968022,116.312161,0,193,39685.4018055556,2008-08-25,09:38:36
39.968019,116.31214,0,194,39685.4018287037,2008-08-25,09:38:38
39.968012,116.312122,0,195,39685.4018518519,2008-08-25,09:38:40
39.967984,116.312097,0,193,39685.401875,2008-08-25,09:38:42
39.967976,116.312071,0,190,39685.4018981481,2008-08-25,09:38:44
39.967973,116.312038,0,187,39685.4019212963,2008-08-25,09:38:46
39.967975,116.312009,0,189,39685.4019444444,2008-08-25,09:38:48
39.967974,116.311976,0,187,39685.4019675926,2008-08-25,09:38:50
39.96798,116.311955,0,189,39685.4019907407,2008-08-25,09:38:52
39.967964,116.311925,0,190,39685.4020138889,2008-08-25,09:38:54
39.967958,116.311899,0,190,39685.402037037,2008-08-25,09:38:56
39.967958,116.311883,0,191,39685.4020601852,2008-08-25,09:38:58
39.967956,116.311859,0,189,39685.4020833333,2008-08-25,09:39:00
39.967959,116.311827,0,191,39685.4021064815,2008-08-25,09:39:02
39.96796,116.311789,0,192,39685.4021296296,2008-08-25,09:39:04
39.967969,116.311756,0,194,39685.4021527778,2008-08-25,09:39:06
39.967966,116.311736,0,195,39685.4021759259,2008-08-25,09:39:08
39.967975,116.311696,0,196,39685.4021990741,2008-08-25,09:39:10
39.967967,116.311665,0,199,39685.4022222222,2008-08-25,09:39:12
39.967942,116.311631,0,201,39685.4022453704,2008-08-25,09:39:14
39.967937,116.311591,0,201,39685.4022685185,2008-08-25,09:39:16
39.967932,116.311569,0,202,39685.4022916667,2008-08-25,09:39:18
39.967926,116.311521,0,204,39685.4023148148,2008-08-25,09:39:20
39.967927,116.311493,0,204,39685.402337963,2008-08-25,09:39:22
39.967924,116.311489,0,207,39685.4023611111,2008-08-25,09:39:24
39.967911,116.311432,0,208,39685.4023842593,2008-08-25,09:39:26
39.96791,116.311418,0,209,39685.4024074074,2008-08-25,09:39:28
39.967902,116.311387,0,210,39685.4024305556,2008-08-25,09:39:30
39.967897,116.311377,0,210,39685.4024537037,2008-08-25,09:39:32
39.967866,116.311357,0,212,39685.4024768519,2008-08-25,09:39:34
39.967854,116.311337,0,215,39685.4025,2008-08-25,09:39:36
39.967843,116.31133,0,216,39685.4025231482,2008-08-25,09:39:38
39.967835,116.311313,0,219,39685.4025462963,2008-08-25,09:39:40
39.967825,116.311278,0,217,39685.4025694444,2008-08-25,09:39:42
39.967824,116.311265,0,216,39685.4025925926,2008-08-25,09:39:44
39.967823,116.31126,0,215,39685.4026157407,2008-08-25,09:39:46
39.967824,116.311266,0,216,39685.4026388889,2008-08-25,09:39:48
39.967817,116.311248,0,215,39685.402662037,2008-08-25,09:39:50
39.967806,116.311237,0,216,39685.4026851852,2008-08-25,09:39:52
39.96781,116.311229,0,217,39685.4027083333,2008-08-25,09:39:54
39.967815,116.311221,0,217,39685.4027314815,2008-08-25,09:39:56
39.967825,116.311209,0,218,39685.4027546296,2008-08-25,09:39:58
39.967834,116.311199,0,218,39685.4027777778,2008-08-25,09:40:00
39.967843,116.311191,0,219,39685.4028009259,2008-08-25,09:40:02
39.96787,116.311165,0,219,39685.4028240741,2008-08-25,09:40:04
39.967902,116.311135,0,219,39685.4028472222,2008-08-25,09:40:06
39.967922,116.311119,0,220,39685.4028703704,2008-08-25,09:40:08
39.967935,116.311104,0,220,39685.4028935185,2008-08-25,09:40:10
39.967944,116.31109,0,221,39685.4029166667,2008-08-25,09:40:12
39.967949,116.311078,0,221,39685.4029398148,2008-08-25,09:40:14
39.967955,116.31107,0,221,39685.402962963,2008-08-25,09:40:16
39.967955,116.31106,0,222,39685.4029861111,2008-08-25,09:40:18
39.96795,116.311053,0,222,39685.4030092593,2008-08-25,09:40:20
39.967948,116.311049,0,223,39685.4030324074,2008-08-25,09:40:22
39.96795,116.31105,0,223,39685.4030555556,2008-08-25,09:40:24
39.967951,116.31105,0,224,39685.4030787037,2008-08-25,09:40:26
39.967881,116.311522,0,207,39685.4051851852,2008-08-25,09:43:28
39.967994,116.311358,0,231,39685.4122685185,2008-08-25,09:53:40
39.968634,116.312439,0,312,39685.4130787037,2008-08-25,09:54:50
39.968643,116.312406,0,319,39685.4131018519,2008-08-25,09:54:52
39.967933,116.311285,0,233,39685.413125,2008-08-25,09:54:54
39.967986,116.31123,0,264,39685.4131481481,2008-08-25,09:54:56
39.96799,116.311189,0,272,39685.4131712963,2008-08-25,09:54:58
39.967965,116.311155,0,279,39685.4131944444,2008-08-25,09:55:00
39.967968,116.311151,0,282,39685.4132175926,2008-08-25,09:55:02
39.967971,116.311143,0,286,39685.4132407407,2008-08-25,09:55:04
39.967999,116.311111,0,289,39685.4132638889,2008-08-25,09:55:06
39.967991,116.311068,0,284,39685.413287037,2008-08-25,09:55:08
39.967958,116.311025,0,271,39685.4133101852,2008-08-25,09:55:10
39.967944,116.310983,0,268,39685.4133333333,2008-08-25,09:55:12
39.967935,116.310945,0,263,39685.4133564815,2008-08-25,09:55:14
39.967937,116.310902,0,261,39685.4133796296,2008-08-25,09:55:16
39.96795,116.310868,0,259,39685.4134027778,2008-08-25,09:55:18
39.967961,116.31083,0,256,39685.4134259259,2008-08-25,09:55:20
39.967971,116.310789,0,255,39685.4134490741,2008-08-25,09:55:22
39.96798,116.310759,0,254,39685.4134722222,2008-08-25,09:55:24
39.967992,116.310724,0,254,39685.4134953704,2008-08-25,09:55:26
39.968001,116.310686,0,255,39685.4135185185,2008-08-25,09:55:28
39.968006,116.310654,0,256,39685.4135416667,2008-08-25,09:55:30
39.968013,116.310616,0,258,39685.4135648148,2008-08-25,09:55:32
39.968023,116.310586,0,259,39685.413587963,2008-08-25,09:55:34
39.968041,116.310557,0,260,39685.4136111111,2008-08-25,09:55:36
39.968027,116.310521,0,263,39685.4136342593,2008-08-25,09:55:38
39.968021,116.310496,0,265,39685.4136574074,2008-08-25,09:55:40
39.968019,116.31047,0,267,39685.4136805556,2008-08-25,09:55:42
39.96802,116.310436,0,269,39685.4137037037,2008-08-25,09:55:44
39.968004,116.310398,0,270,39685.4137268519,2008-08-25,09:55:46
39.967973,116.310359,0,272,39685.41375,2008-08-25,09:55:48
39.967956,116.310325,0,274,39685.4137731481,2008-08-25,09:55:50
39.967943,116.310297,0,277,39685.4137962963,2008-08-25,09:55:52
39.967954,116.310253,0,279,39685.4138194444,2008-08-25,09:55:54
39.967953,116.310213,0,281,39685.4138425926,2008-08-25,09:55:56
39.967951,116.310182,0,283,39685.4138657407,2008-08-25,09:55:58
39.967952,116.310146,0,285,39685.4138888889,2008-08-25,09:56:00
39.967951,116.310113,0,287,39685.413912037,2008-08-25,09:56:02
39.967964,116.31008,0,288,39685.4139351852,2008-08-25,09:56:04
39.967971,116.31005,0,290,39685.4139583333,2008-08-25,09:56:06
39.967964,116.310034,0,291,39685.4139814815,2008-08-25,09:56:08
39.96797,116.310001,0,292,39685.4140046296,2008-08-25,09:56:10
39.967949,116.309972,0,293,39685.4140277778,2008-08-25,09:56:12
39.96793,116.309946,0,290,39685.4140509259,2008-08-25,09:56:14
39.967884,116.309934,0,286,39685.4140740741,2008-08-25,09:56:16
39.967881,116.30992,0,282,39685.4140972222,2008-08-25,09:56:18
39.967875,116.309914,0,273,39685.4141203704,2008-08-25,09:56:20
39.967889,116.309901,0,270,39685.4141435185,2008-08-25,09:56:22
39.967922,116.309878,0,267,39685.4141666667,2008-08-25,09:56:24
39.967939,116.309869,0,267,39685.4141898148,2008-08-25,09:56:26
39.967969,116.309846,0,263,39685.414212963,2008-08-25,09:56:28
39.967989,116.309828,0,258,39685.4142361111,2008-08-25,09:56:30
39.968004,116.309825,0,253,39685.4142592593,2008-08-25,09:56:32
39.968023,116.309818,0,250,39685.4142824074,2008-08-25,09:56:34
39.968039,116.309786,0,244,39685.4143055556,2008-08-25,09:56:36
39.968063,116.309783,0,242,39685.4143287037,2008-08-25,09:56:38
39.968091,116.309773,0,239,39685.4143518518,2008-08-25,09:56:40
39.968114,116.309767,0,238,39685.414375,2008-08-25,09:56:42
39.968128,116.309765,0,237,39685.4143981481,2008-08-25,09:56:44
39.968147,116.309754,0,234,39685.4144212963,2008-08-25,09:56:46
39.968164,116.309742,0,230,39685.4144444444,2008-08-25,09:56:48
39.968173,116.309737,0,225,39685.4144675926,2008-08-25,09:56:50
39.968185,116.30973,0,223,39685.4144907407,2008-08-25,09:56:52
39.968202,116.309721,0,223,39685.4145138889,2008-08-25,09:56:54
39.968223,116.309719,0,222,39685.414537037,2008-08-25,09:56:56
39.968243,116.309707,0,220,39685.4145601852,2008-08-25,09:56:58
39.968256,116.309697,0,221,39685.4145833333,2008-08-25,09:57:00
39.968277,116.309725,0,220,39685.4146064815,2008-08-25,09:57:02
39.968297,116.309748,0,220,39685.4146296296,2008-08-25,09:57:04
39.968327,116.309746,0,219,39685.4146527778,2008-08-25,09:57:06
39.968357,116.309721,0,219,39685.4146759259,2008-08-25,09:57:08
39.968366,116.3097,0,218,39685.4146990741,2008-08-25,09:57:10
39.968373,116.30968,0,216,39685.4147222222,2008-08-25,09:57:12
39.968389,116.309643,0,215,39685.4147453704,2008-08-25,09:57:14
39.968395,116.309601,0,213,39685.4147685185,2008-08-25,09:57:16
39.968392,116.309582,0,212,39685.4147916667,2008-08-25,09:57:18
39.968387,116.309559,0,210,39685.4148148148,2008-08-25,09:57:20
39.968392,116.309534,0,210,39685.414837963,2008-08-25,09:57:22
39.968385,116.309507,0,208,39685.4148611111,2008-08-25,09:57:24
39.968395,116.309462,0,206,39685.4148842593,2008-08-25,09:57:26
39.968405,116.309439,0,206,39685.4149074074,2008-08-25,09:57:28
39.968409,116.309402,0,205,39685.4149305556,2008-08-25,09:57:30
39.968454,116.309291,0,201,39685.4149537037,2008-08-25,09:57:32
39.968449,116.309254,0,200,39685.4149768518,2008-08-25,09:57:34
39.968435,116.309238,0,199,39685.415,2008-08-25,09:57:36
39.968435,116.309221,0,198,39685.4150231481,2008-08-25,09:57:38
39.968428,116.309199,0,198,39685.4150462963,2008-08-25,09:57:40
39.968427,116.309171,0,197,39685.4150694444,2008-08-25,09:57:42
39.968414,116.309145,0,196,39685.4150925926,2008-08-25,09:57:44
39.968399,116.30913,0,196,39685.4151157407,2008-08-25,09:57:46
39.968392,116.309106,0,196,39685.4151388889,2008-08-25,09:57:48
39.968399,116.309059,0,197,39685.415162037,2008-08-25,09:57:50
39.96842,116.309014,0,199,39685.4151851852,2008-08-25,09:57:52
39.96845,116.30893,0,190,39685.4152083333,2008-08-25,09:57:54
39.968453,116.308909,0,193,39685.4152314815,2008-08-25,09:57:56
39.968454,116.308866,0,194,39685.4152546296,2008-08-25,09:57:58
39.96844,116.308829,0,196,39685.4152777778,2008-08-25,09:58:00
39.968438,116.308793,0,195,39685.4153009259,2008-08-25,09:58:02
39.968436,116.308759,0,194,39685.4153240741,2008-08-25,09:58:04
39.968428,116.30872,0,192,39685.4153472222,2008-08-25,09:58:06
39.968424,116.308692,0,191,39685.4153703704,2008-08-25,09:58:08
39.968431,116.308666,0,191,39685.4153935185,2008-08-25,09:58:10
39.968435,116.308639,0,191,39685.4154166667,2008-08-25,09:58:12
39.968427,116.308609,0,190,39685.4154398148,2008-08-25,09:58:14
39.968415,116.308579,0,190,39685.415462963,2008-08-25,09:58:16
39.968411,116.308547,0,190,39685.4154861111,2008-08-25,09:58:18
39.968414,116.308512,0,190,39685.4155092593,2008-08-25,09:58:20
39.968409,116.308481,0,191,39685.4155324074,2008-08-25,09:58:22
39.968414,116.308462,0,191,39685.4155555556,2008-08-25,09:58:24
39.968401,116.308446,0,191,39685.4155787037,2008-08-25,09:58:26
39.96841,116.308415,0,191,39685.4156018518,2008-08-25,09:58:28
39.968421,116.308385,0,190,39685.415625,2008-08-25,09:58:30
39.968429,116.308352,0,189,39685.4156481481,2008-08-25,09:58:32
39.968439,116.308317,0,188,39685.4156712963,2008-08-25,09:58:34
39.96844,116.308282,0,187,39685.4156944444,2008-08-25,09:58:36
39.968456,116.308254,0,187,39685.4157175926,2008-08-25,09:58:38
39.96848,116.308226,0,185,39685.4157407407,2008-08-25,09:58:40
39.968515,116.308195,0,182,39685.4157638889,2008-08-25,09:58:42
39.968558,116.308163,0,179,39685.415787037,2008-08-25,09:58:44
39.968586,116.308151,0,176,39685.4158101852,2008-08-25,09:58:46
39.968605,116.30815,0,175,39685.4158333333,2008-08-25,09:58:48
39.968625,116.308146,0,174,39685.4158564815,2008-08-25,09:58:50
39.968646,116.308132,0,174,39685.4158796296,2008-08-25,09:58:52
39.968669,116.308131,0,172,39685.4159027778,2008-08-25,09:58:54
39.968689,116.308135,0,172,39685.4159259259,2008-08-25,09:58:56
39.968707,116.308134,0,171,39685.4159490741,2008-08-25,09:58:58
39.968724,116.308131,0,171,39685.4159722222,2008-08-25,09:59:00
39.968745,116.308122,0,168,39685.4159953704,2008-08-25,09:59:02
39.968763,116.308113,0,168,39685.4160185185,2008-08-25,09:59:04
39.968776,116.308114,0,162,39685.4160416667,2008-08-25,09:59:06
39.968794,116.308114,0,161,39685.4160648148,2008-08-25,09:59:08
39.96881,116.308119,0,160,39685.416087963,2008-08-25,09:59:10
39.96883,116.308116,0,161,39685.4161111111,2008-08-25,09:59:12
39.968849,116.308116,0,159,39685.4161342593,2008-08-25,09:59:14
39.968869,116.308132,0,159,39685.4161574074,2008-08-25,09:59:16
39.968886,116.30814,0,158,39685.4161805556,2008-08-25,09:59:18
39.968908,116.308153,0,157,39685.4162037037,2008-08-25,09:59:20
39.968937,116.308153,0,157,39685.4162268518,2008-08-25,09:59:22
39.968994,116.308129,0,150,39685.41625,2008-08-25,09:59:24
39.969059,116.3081,0,142,39685.4162731481,2008-08-25,09:59:26
39.969097,116.308079,0,138,39685.4162962963,2008-08-25,09:59:28
39.96911,116.308084,0,135,39685.4163194444,2008-08-25,09:59:30
39.969131,116.308089,0,134,39685.4163425926,2008-08-25,09:59:32
39.969159,116.308081,0,131,39685.4163657407,2008-08-25,09:59:34
39.969176,116.308078,0,130,39685.4163888889,2008-08-25,09:59:36
39.969192,116.308071,0,129,39685.416412037,2008-08-25,09:59:38
39.96921,116.308064,0,129,39685.4164351852,2008-08-25,09:59:40
39.969227,116.308056,0,129,39685.4164583333,2008-08-25,09:59:42
39.969244,116.30805,0,129,39685.4164814815,2008-08-25,09:59:44
39.969263,116.308033,0,129,39685.4165046296,2008-08-25,09:59:46
39.969268,116.308014,0,128,39685.4165277778,2008-08-25,09:59:48
39.969296,116.30802,0,128,39685.4165509259,2008-08-25,09:59:50
39.969312,116.308024,0,128,39685.4165740741,2008-08-25,09:59:52
39.969354,116.308039,0,127,39685.4165972222,2008-08-25,09:59:54
39.969384,116.308045,0,126,39685.4166203704,2008-08-25,09:59:56
39.969407,116.308034,0,125,39685.4166435185,2008-08-25,09:59:58
39.969425,116.308013,0,124,39685.4166666667,2008-08-25,10:00:00
39.969441,116.307993,0,124,39685.4166898148,2008-08-25,10:00:02
39.969461,116.30798,0,124,39685.416712963,2008-08-25,10:00:04
39.969476,116.307975,0,123,39685.4167361111,2008-08-25,10:00:06
39.969498,116.307956,0,122,39685.4167592593,2008-08-25,10:00:08
39.969528,116.307925,0,125,39685.4167824074,2008-08-25,10:00:10
39.969552,116.30789,0,131,39685.4168055556,2008-08-25,10:00:12
39.969575,116.307887,0,127,39685.4168287037,2008-08-25,10:00:14
39.969606,116.30787,0,129,39685.4168518518,2008-08-25,10:00:16
39.969639,116.307853,0,130,39685.416875,2008-08-25,10:00:18
39.969662,116.307852,0,130,39685.4168981481,2008-08-25,10:00:20
39.969677,116.307818,0,135,39685.4169212963,2008-08-25,10:00:22
39.969688,116.307814,0,136,39685.4169444444,2008-08-25,10:00:24
39.969704,116.307793,0,140,39685.4169675926,2008-08-25,10:00:26
39.969722,116.307772,0,142,39685.4169907407,2008-08-25,10:00:28
39.969741,116.30776,0,142,39685.4170138889,2008-08-25,10:00:30
39.969761,116.30775,0,143,39685.417037037,2008-08-25,10:00:32
39.969773,116.307731,0,142,39685.4170601852,2008-08-25,10:00:34
39.969784,116.30772,0,142,39685.4170833333,2008-08-25,10:00:36
39.969791,116.307712,0,142,39685.4171064815,2008-08-25,10:00:38
39.969804,116.307707,0,142,39685.4171296296,2008-08-25,10:00:40
39.969814,116.307707,0,142,39685.4171527778,2008-08-25,10:00:42
39.969837,116.307708,0,142,39685.4171759259,2008-08-25,10:00:44
39.969847,116.307705,0,141,39685.4171990741,2008-08-25,10:00:46
39.969873,116.3077,0,142,39685.4172222222,2008-08-25,10:00:48
39.969885,116.307711,0,141,39685.4172453704,2008-08-25,10:00:50
39.969902,116.307708,0,142,39685.4172685185,2008-08-25,10:00:52
39.969916,116.307709,0,142,39685.4172916667,2008-08-25,10:00:54
39.969934,116.307701,0,143,39685.4173148148,2008-08-25,10:00:56
39.96995,116.307698,0,142,39685.417337963,2008-08-25,10:00:58
39.969954,116.3077,0,142,39685.4173611111,2008-08-25,10:01:00
39.969991,116.307659,0,142,39685.4173842593,2008-08-25,10:01:02
39.970028,116.307612,0,142,39685.4174074074,2008-08-25,10:01:04
39.970056,116.307566,0,142,39685.4174305556,2008-08-25,10:01:06
39.970078,116.307529,0,142,39685.4174537037,2008-08-25,10:01:08
39.970096,116.307475,0,143,39685.4174768519,2008-08-25,10:01:10
39.970106,116.307423,0,143,39685.4175,2008-08-25,10:01:12
39.970116,116.307401,0,143,39685.4175231481,2008-08-25,10:01:14
39.970123,116.307377,0,143,39685.4175462963,2008-08-25,10:01:16
39.970131,116.307353,0,143,39685.4175694444,2008-08-25,10:01:18
39.970163,116.30729,0,143,39685.4175925926,2008-08-25,10:01:20
39.970164,116.307262,0,144,39685.4176157407,2008-08-25,10:01:22
39.97017,116.30724,0,146,39685.4176388889,2008-08-25,10:01:24
39.97018,116.307206,0,147,39685.417662037,2008-08-25,10:01:26
39.970176,116.307194,0,149,39685.4176851852,2008-08-25,10:01:28
39.970155,116.307177,0,153,39685.4177083333,2008-08-25,10:01:30
39.97014,116.307159,0,155,39685.4177314815,2008-08-25,10:01:32
39.970116,116.307137,0,159,39685.4177546296,2008-08-25,10:01:34
39.97011,116.307124,0,162,39685.4177777778,2008-08-25,10:01:36
39.970114,116.30712,0,164,39685.4178009259,2008-08-25,10:01:38
39.97012,116.307113,0,166,39685.4178240741,2008-08-25,10:01:40
39.970129,116.307106,0,169,39685.4178472222,2008-08-25,10:01:42
39.970134,116.307092,0,168,39685.4178703704,2008-08-25,10:01:44
39.97014,116.307082,0,167,39685.4178935185,2008-08-25,10:01:46
39.970144,116.30707,0,168,39685.4179166667,2008-08-25,10:01:48
39.970158,116.30705,0,168,39685.4179398148,2008-08-25,10:01:50
39.970174,116.307024,0,168,39685.417962963,2008-08-25,10:01:52
39.970185,116.307004,0,168,39685.4179861111,2008-08-25,10:01:54
39.970201,116.306973,0,168,39685.4180092593,2008-08-25,10:01:56
39.970219,116.306942,0,169,39685.4180324074,2008-08-25,10:01:58
39.970266,116.306869,0,169,39685.4180555556,2008-08-25,10:02:00
39.97028,116.306813,0,172,39685.4180787037,2008-08-25,10:02:02
39.97028,116.306773,0,172,39685.4181018519,2008-08-25,10:02:04
39.970272,116.30675,0,172,39685.418125,2008-08-25,10:02:06
39.970271,116.306733,0,172,39685.4181481482,2008-08-25,10:02:08
39.970266,116.306712,0,172,39685.4181712963,2008-08-25,10:02:10
39.970299,116.306673,0,171,39685.4181944444,2008-08-25,10:02:12
39.970321,116.306639,0,170,39685.4182175926,2008-08-25,10:02:14
39.970334,116.306606,0,170,39685.4182407407,2008-08-25,10:02:16
39.970339,116.306588,0,170,39685.4182638889,2008-08-25,10:02:18
39.970341,116.306563,0,170,39685.418287037,2008-08-25,10:02:20
39.970343,116.306544,0,170,39685.4183101852,2008-08-25,10:02:22
39.970349,116.306536,0,170,39685.4183333333,2008-08-25,10:02:24
39.970352,116.306518,0,170,39685.4183564815,2008-08-25,10:02:26
39.970357,116.306495,0,171,39685.4183796296,2008-08-25,10:02:28
39.970342,116.30647,0,171,39685.4184027778,2008-08-25,10:02:30
39.97034,116.306442,0,172,39685.4184259259,2008-08-25,10:02:32
39.970328,116.30641,0,172,39685.4184490741,2008-08-25,10:02:34
39.970316,116.306356,0,174,39685.4184722222,2008-08-25,10:02:36
39.970313,116.306328,0,174,39685.4184953704,2008-08-25,10:02:38
39.970273,116.306296,0,173,39685.4185185185,2008-08-25,10:02:40
39.97025,116.306269,0,172,39685.4185416667,2008-08-25,10:02:42
39.970208,116.306217,0,169,39685.4185648148,2008-08-25,10:02:44
39.970203,116.306175,0,168,39685.418587963,2008-08-25,10:02:46
39.970191,116.306137,0,165,39685.4186111111,2008-08-25,10:02:48
39.97019,116.306098,0,164,39685.4186342593,2008-08-25,10:02:50
39.970193,116.306058,0,164,39685.4186574074,2008-08-25,10:02:52
39.970182,116.306041,0,164,39685.4186805556,2008-08-25,10:02:54
39.970183,116.306007,0,164,39685.4187037037,2008-08-25,10:02:56
39.970182,116.305978,0,165,39685.4187268519,2008-08-25,10:02:58
39.970184,116.305954,0,165,39685.41875,2008-08-25,10:03:00
39.970182,116.305926,0,166,39685.4187731481,2008-08-25,10:03:02
39.970183,116.305898,0,165,39685.4187962963,2008-08-25,10:03:04
39.970182,116.305873,0,165,39685.4188194444,2008-08-25,10:03:06
39.97018,116.305838,0,167,39685.4188425926,2008-08-25,10:03:08
39.970178,116.305806,0,168,39685.4188657407,2008-08-25,10:03:10
39.970175,116.305771,0,170,39685.4188888889,2008-08-25,10:03:12
39.970184,116.305726,0,172,39685.418912037,2008-08-25,10:03:14
39.97019,116.305688,0,174,39685.4189351852,2008-08-25,10:03:16
39.970194,116.305656,0,176,39685.4189583333,2008-08-25,10:03:18
39.9702,116.305625,0,177,39685.4189814815,2008-08-25,10:03:20
39.970196,116.3056,0,177,39685.4190046296,2008-08-25,10:03:22
39.9702,116.305576,0,178,39685.4190277778,2008-08-25,10:03:24
39.970212,116.305546,0,178,39685.4190509259,2008-08-25,10:03:26
39.970223,116.305523,0,179,39685.4190740741,2008-08-25,10:03:28
39.970224,116.305485,0,182,39685.4190972222,2008-08-25,10:03:30
39.970221,116.305447,0,186,39685.4191203704,2008-08-25,10:03:32
39.970233,116.305417,0,190,39685.4191435185,2008-08-25,10:03:34
39.970237,116.3054,0,193,39685.4191666667,2008-08-25,10:03:36
39.970238,116.305379,0,195,39685.4191898148,2008-08-25,10:03:38
39.970207,116.305354,0,192,39685.419212963,2008-08-25,10:03:40
39.970206,116.305341,0,190,39685.4192361111,2008-08-25,10:03:42
39.97021,116.305338,0,188,39685.4192592593,2008-08-25,10:03:44
39.970229,116.305336,0,187,39685.4192824074,2008-08-25,10:03:46
39.970249,116.305332,0,186,39685.4193055556,2008-08-25,10:03:48
39.97026,116.305315,0,186,39685.4193287037,2008-08-25,10:03:50
39.97027,116.305312,0,179,39685.4193518519,2008-08-25,10:03:52
39.970282,116.305308,0,178,39685.419375,2008-08-25,10:03:54
39.970298,116.305305,0,177,39685.4193981481,2008-08-25,10:03:56
39.970306,116.305307,0,175,39685.4194212963,2008-08-25,10:03:58
39.970318,116.3053,0,175,39685.4194444444,2008-08-25,10:04:00
39.970328,116.3053,0,174,39685.4194675926,2008-08-25,10:04:02
39.970345,116.305318,0,172,39685.4194907407,2008-08-25,10:04:04
39.97036,116.305303,0,173,39685.4195138889,2008-08-25,10:04:06
39.970373,116.305304,0,172,39685.419537037,2008-08-25,10:04:08
39.970384,116.305301,0,172,39685.4195601852,2008-08-25,10:04:10
39.970403,116.305297,0,172,39685.4195833333,2008-08-25,10:04:12
39.970433,116.305285,0,172,39685.4196064815,2008-08-25,10:04:14
39.970458,116.305278,0,172,39685.4196296296,2008-08-25,10:04:16
39.970476,116.305277,0,172,39685.4196527778,2008-08-25,10:04:18
39.970493,116.305275,0,172,39685.4196759259,2008-08-25,10:04:20
39.97053,116.305249,0,170,39685.4196990741,2008-08-25,10:04:22
39.970604,116.305184,0,167,39685.4197222222,2008-08-25,10:04:24
39.970632,116.305169,0,167,39685.4197453704,2008-08-25,10:04:26
39.970654,116.30518,0,168,39685.4197685185,2008-08-25,10:04:28
39.970679,116.305179,0,167,39685.4197916667,2008-08-25,10:04:30
39.970705,116.305183,0,168,39685.4198148148,2008-08-25,10:04:32
39.970728,116.305186,0,168,39685.419837963,2008-08-25,10:04:34
39.970737,116.305185,0,167,39685.4198611111,2008-08-25,10:04:36
39.970751,116.305202,0,169,39685.4198842593,2008-08-25,10:04:38
39.970764,116.305204,0,168,39685.4199074074,2008-08-25,10:04:40
39.970781,116.305204,0,169,39685.4199305556,2008-08-25,10:04:42
39.970795,116.305209,0,169,39685.4199537037,2008-08-25,10:04:44
39.970808,116.305207,0,171,39685.4199768519,2008-08-25,10:04:46
39.970825,116.305209,0,171,39685.42,2008-08-25,10:04:48
39.97084,116.305215,0,171,39685.4200231481,2008-08-25,10:04:50
39.970849,116.305224,0,171,39685.4200462963,2008-08-25,10:04:52
39.970861,116.305223,0,173,39685.4200694444,2008-08-25,10:04:54
39.970867,116.305218,0,177,39685.4200925926,2008-08-25,10:04:56
39.97087,116.305226,0,176,39685.4201157407,2008-08-25,10:04:58
39.970884,116.305229,0,175,39685.4201388889,2008-08-25,10:05:00
39.970904,116.305225,0,174,39685.420162037,2008-08-25,10:05:02
39.970912,116.305229,0,174,39685.4201851852,2008-08-25,10:05:04
39.970912,116.305227,0,174,39685.4202083333,2008-08-25,10:05:06
39.970946,116.305235,0,172,39685.4202314815,2008-08-25,10:05:08
39.970948,116.305206,0,173,39685.4202546296,2008-08-25,10:05:10
39.970968,116.305169,0,174,39685.4202777778,2008-08-25,10:05:12
39.970962,116.305143,0,175,39685.4203009259,2008-08-25,10:05:14
39.97096,116.305125,0,175,39685.4203240741,2008-08-25,10:05:16
39.970965,116.305106,0,175,39685.4203472222,2008-08-25,10:05:18
39.97097,116.305083,0,176,39685.4203703704,2008-08-25,10:05:20
39.970966,116.305072,0,174,39685.4203935185,2008-08-25,10:05:22
39.97097,116.305059,0,174,39685.4204166667,2008-08-25,10:05:24
39.970974,116.305047,0,174,39685.4204398148,2008-08-25,10:05:26
39.970982,116.305034,0,174,39685.420462963,2008-08-25,10:05:28
39.970993,116.305018,0,174,39685.4204861111,2008-08-25,10:05:30
39.971005,116.304993,0,174,39685.4205092593,2008-08-25,10:05:32
39.971021,116.304963,0,174,39685.4205324074,2008-08-25,10:05:34
39.97104,116.30493,0,174,39685.4205555556,2008-08-25,10:05:36
39.971061,116.3049,0,174,39685.4205787037,2008-08-25,10:05:38
39.971092,116.304876,0,174,39685.4206018519,2008-08-25,10:05:40
39.971127,116.304854,0,174,39685.420625,2008-08-25,10:05:42
39.968614,116.288901,0,634,39685.4224537037,2008-08-25,10:08:20
39.969684,116.294714,0,80,39685.422962963,2008-08-25,10:09:04
39.969716,116.294885,0,59,39685.4229861111,2008-08-25,10:09:06
39.969747,116.295051,0,38,39685.4230092593,2008-08-25,10:09:08
39.969777,116.295208,0,15,39685.4230324074,2008-08-25,10:09:10
39.969805,116.295356,0,-4,39685.4230555556,2008-08-25,10:09:12
39.970359,116.298212,0,-655,39685.4231018518,2008-08-25,10:09:16
39.970557,116.299663,0,-435,39685.423125,2008-08-25,10:09:18
39.970826,116.301493,0,-78,39685.4231481481,2008-08-25,10:09:20
39.970981,116.302597,0,114,39685.4231712963,2008-08-25,10:09:22
39.971019,116.302981,0,158,39685.4231944444,2008-08-25,10:09:24
39.97103,116.303052,0,168,39685.4232175926,2008-08-25,10:09:26
39.971035,116.303062,0,172,39685.4232407407,2008-08-25,10:09:28
39.971046,116.303067,0,173,39685.4232638889,2008-08-25,10:09:30
39.97106,116.303089,0,173,39685.423287037,2008-08-25,10:09:32
39.971067,116.303121,0,173,39685.4233101852,2008-08-25,10:09:34
39.971072,116.303148,0,173,39685.4233333333,2008-08-25,10:09:36
39.971082,116.303175,0,173,39685.4233564815,2008-08-25,10:09:38
39.9711,116.303243,0,174,39685.4233796296,2008-08-25,10:09:40
39.971109,116.30329,0,174,39685.4234027778,2008-08-25,10:09:42
39.971104,116.303327,0,174,39685.4234259259,2008-08-25,10:09:44
39.971114,116.303356,0,174,39685.4234490741,2008-08-25,10:09:46
39.971123,116.3034,0,174,39685.4234722222,2008-08-25,10:09:48
39.971126,116.303442,0,174,39685.4234953704,2008-08-25,10:09:50
39.971126,116.30347,0,174,39685.4235185185,2008-08-25,10:09:52
39.971135,116.303517,0,174,39685.4235416667,2008-08-25,10:09:54
39.97114,116.303572,0,174,39685.4235648148,2008-08-25,10:09:56
39.971138,116.303599,0,174,39685.423587963,2008-08-25,10:09:58
39.971131,116.303622,0,174,39685.4236111111,2008-08-25,10:10:00
39.971117,116.303652,0,174,39685.4236342593,2008-08-25,10:10:02
39.971113,116.303642,0,174,39685.4236574074,2008-08-25,10:10:04
39.971105,116.303645,0,174,39685.4236805556,2008-08-25,10:10:06
39.971099,116.30365,0,174,39685.4237037037,2008-08-25,10:10:08
39.971099,116.30367,0,174,39685.4237268518,2008-08-25,10:10:10
39.971104,116.303691,0,174,39685.42375,2008-08-25,10:10:12
39.971138,116.304014,0,174,39685.4250231481,2008-08-25,10:12:02
39.971145,116.304048,0,174,39685.4250462963,2008-08-25,10:12:04
39.971168,116.304123,0,174,39685.4250694444,2008-08-25,10:12:06
39.971181,116.304194,0,174,39685.4250925926,2008-08-25,10:12:08
39.97119,116.304257,0,174,39685.4251157407,2008-08-25,10:12:10
39.971189,116.304327,0,174,39685.4251388889,2008-08-25,10:12:12
39.971198,116.304396,0,174,39685.425162037,2008-08-25,10:12:14
39.971202,116.304442,0,174,39685.4251851852,2008-08-25,10:12:16
39.971205,116.304475,0,174,39685.4252083333,2008-08-25,10:12:18
39.971204,116.304475,0,174,39685.4252314815,2008-08-25,10:12:20
39.971209,116.304476,0,174,39685.4252546296,2008-08-25,10:12:22
39.971204,116.304489,0,174,39685.4252777778,2008-08-25,10:12:24
39.971202,116.3045,0,174,39685.4253009259,2008-08-25,10:12:26
39.971201,116.304506,0,174,39685.4253240741,2008-08-25,10:12:28
39.971195,116.304497,0,174,39685.4253472222,2008-08-25,10:12:30
39.971188,116.304478,0,174,39685.4253703704,2008-08-25,10:12:32
39.971174,116.304456,0,174,39685.4253935185,2008-08-25,10:12:34
39.971155,116.304407,0,174,39685.4254166667,2008-08-25,10:12:36
39.971138,116.304392,0,175,39685.4254398148,2008-08-25,10:12:38
39.971132,116.304428,0,169,39685.425462963,2008-08-25,10:12:40
39.971133,116.304434,0,169,39685.4254861111,2008-08-25,10:12:42
39.971164,116.304462,0,169,39685.4255092593,2008-08-25,10:12:44
39.971196,116.304545,0,168,39685.4255324074,2008-08-25,10:12:46
39.971218,116.304605,0,168,39685.4255555556,2008-08-25,10:12:48
39.971249,116.30462,0,168,39685.4255787037,2008-08-25,10:12:50
39.971271,116.304615,0,168,39685.4256018519,2008-08-25,10:12:52
39.971267,116.304607,0,168,39685.425625,2008-08-25,10:12:54
39.971285,116.304647,0,168,39685.4256481482,2008-08-25,10:12:56
39.9713,116.304701,0,168,39685.4256712963,2008-08-25,10:12:58
39.971312,116.30473,0,168,39685.4256944444,2008-08-25,10:13:00
39.971305,116.304725,0,168,39685.4257175926,2008-08-25,10:13:02
39.971297,116.304707,0,168,39685.4257407407,2008-08-25,10:13:04
39.97129,116.304662,0,168,39685.4257638889,2008-08-25,10:13:06
39.971275,116.3046,0,168,39685.425787037,2008-08-25,10:13:08
39.971264,116.304571,0,169,39685.4258101852,2008-08-25,10:13:10
39.971264,116.304572,0,169,39685.4258333333,2008-08-25,10:13:12
39.971264,116.304569,0,169,39685.4258564815,2008-08-25,10:13:14
39.971255,116.304478,0,169,39685.4258796296,2008-08-25,10:13:16
39.971235,116.304319,0,169,39685.4259027778,2008-08-25,10:13:18
39.971215,116.304174,0,169,39685.4259259259,2008-08-25,10:13:20
39.971186,116.304038,0,169,39685.4259490741,2008-08-25,10:13:22
39.971167,116.303946,0,169,39685.4259722222,2008-08-25,10:13:24
39.971169,116.303903,0,169,39685.4259953704,2008-08-25,10:13:26
39.971168,116.303863,0,169,39685.4260185185,2008-08-25,10:13:28
39.971168,116.303835,0,169,39685.4260416667,2008-08-25,10:13:30
39.971162,116.303824,0,169,39685.4260648148,2008-08-25,10:13:32
39.97116,116.303817,0,169,39685.426087963,2008-08-25,10:13:34
39.971162,116.303788,0,169,39685.4261111111,2008-08-25,10:13:36
39.971163,116.30375,0,169,39685.4261342593,2008-08-25,10:13:38
39.971175,116.303732,0,169,39685.4261574074,2008-08-25,10:13:40
39.971178,116.303696,0,169,39685.4261805556,2008-08-25,10:13:42
39.97117,116.303625,0,169,39685.4262037037,2008-08-25,10:13:44
39.971162,116.303553,0,169,39685.4262268519,2008-08-25,10:13:46
39.971147,116.303478,0,169,39685.42625,2008-08-25,10:13:48
39.971137,116.303432,0,169,39685.4262731481,2008-08-25,10:13:50
39.971128,116.303385,0,169,39685.4262962963,2008-08-25,10:13:52
39.971122,116.303334,0,169,39685.4263194444,2008-08-25,10:13:54
39.971112,116.303286,0,169,39685.4263425926,2008-08-25,10:13:56
39.971101,116.303227,0,169,39685.4263657407,2008-08-25,10:13:58
39.971088,116.30316,0,169,39685.4263888889,2008-08-25,10:14:00
39.971087,116.303113,0,169,39685.426412037,2008-08-25,10:14:02
39.971083,116.303066,0,169,39685.4264351852,2008-08-25,10:14:04
39.971083,116.303017,0,169,39685.4264583333,2008-08-25,10:14:06
39.971081,116.303311,0,169,39685.4277546296,2008-08-25,10:15:58
39.971096,116.303384,0,169,39685.4277777778,2008-08-25,10:16:00
39.971109,116.303442,0,169,39685.4278009259,2008-08-25,10:16:02
39.971111,116.30351,0,169,39685.4278240741,2008-08-25,10:16:04
39.971113,116.303592,0,169,39685.4278472222,2008-08-25,10:16:06
39.971125,116.30368,0,170,39685.4278703704,2008-08-25,10:16:08
39.97113,116.303727,0,170,39685.4278935185,2008-08-25,10:16:10
39.971126,116.303759,0,170,39685.4279166667,2008-08-25,10:16:12
39.971141,116.303802,0,170,39685.4279398148,2008-08-25,10:16:14
39.971157,116.303856,0,170,39685.427962963,2008-08-25,10:16:16
39.971179,116.303955,0,170,39685.4279861111,2008-08-25,10:16:18
39.971196,116.304012,0,170,39685.4280092593,2008-08-25,10:16:20
39.971208,116.30404,0,169,39685.4280324074,2008-08-25,10:16:22
39.971219,116.304061,0,169,39685.4280555556,2008-08-25,10:16:24
39.971228,116.304074,0,169,39685.4280787037,2008-08-25,10:16:26
39.971234,116.304067,0,169,39685.4281018519,2008-08-25,10:16:28
39.971227,116.304049,0,169,39685.428125,2008-08-25,10:16:30
39.971218,116.304037,0,169,39685.4281481481,2008-08-25,10:16:32
39.971216,116.304051,0,169,39685.4281712963,2008-08-25,10:16:34
39.971202,116.304035,0,169,39685.4281944444,2008-08-25,10:16:36
39.971185,116.304013,0,169,39685.4282175926,2008-08-25,10:16:38
39.971176,116.304039,0,169,39685.4282407407,2008-08-25,10:16:40
39.971177,116.304068,0,169,39685.4282638889,2008-08-25,10:16:42
39.971175,116.304084,0,169,39685.428287037,2008-08-25,10:16:44
39.971172,116.304085,0,168,39685.4283101852,2008-08-25,10:16:46
39.971184,116.304121,0,168,39685.4283333333,2008-08-25,10:16:48
39.971192,116.304147,0,167,39685.4283564815,2008-08-25,10:16:50
39.971196,116.304129,0,166,39685.4283796296,2008-08-25,10:16:52
39.971184,116.304094,0,165,39685.4284027778,2008-08-25,10:16:54
39.971179,116.304074,0,166,39685.4284259259,2008-08-25,10:16:56
39.97118,116.304077,0,165,39685.4284490741,2008-08-25,10:16:58
39.97118,116.304079,0,165,39685.4284722222,2008-08-25,10:17:00
39.971181,116.304081,0,165,39685.4284953704,2008-08-25,10:17:02
39.971182,116.304086,0,165,39685.4285185185,2008-08-25,10:17:04
39.971185,116.304106,0,165,39685.4285416667,2008-08-25,10:17:06
39.971187,116.304131,0,165,39685.4285648148,2008-08-25,10:17:08
39.971187,116.304144,0,165,39685.428587963,2008-08-25,10:17:10
39.971188,116.304148,0,165,39685.4286111111,2008-08-25,10:17:12
39.971196,116.304153,0,165,39685.4286342593,2008-08-25,10:17:14
39.9712,116.304156,0,165,39685.4286574074,2008-08-25,10:17:16
39.971196,116.304148,0,166,39685.4286805556,2008-08-25,10:17:18
39.971198,116.304132,0,166,39685.4287037037,2008-08-25,10:17:20
39.971198,116.30412,0,166,39685.4287268519,2008-08-25,10:17:22
39.971197,116.304119,0,166,39685.42875,2008-08-25,10:17:24
39.971196,116.304115,0,166,39685.4287731481,2008-08-25,10:17:26
39.971196,116.304113,0,166,39685.4287962963,2008-08-25,10:17:28
39.971196,116.304114,0,166,39685.4288194444,2008-08-25,10:17:30
39.971197,116.304116,0,166,39685.4288425926,2008-08-25,10:17:32
39.971197,116.304118,0,166,39685.4288657407,2008-08-25,10:17:34
39.971196,116.304116,0,166,39685.4288888889,2008-08-25,10:17:36
39.971195,116.304113,0,166,39685.428912037,2008-08-25,10:17:38
39.971193,116.304109,0,166,39685.4289351852,2008-08-25,10:17:40
39.971191,116.304103,0,166,39685.4289583333,2008-08-25,10:17:42
39.97119,116.304099,0,166,39685.4289814815,2008-08-25,10:17:44
39.971188,116.304094,0,166,39685.4290046296,2008-08-25,10:17:46
39.971186,116.304088,0,166,39685.4290277778,2008-08-25,10:17:48
39.971184,116.304082,0,166,39685.4290509259,2008-08-25,10:17:50
39.97105,116.303807,0,165,39685.4309953704,2008-08-25,10:20:38
39.971054,116.303769,0,165,39685.4310185185,2008-08-25,10:20:40
39.971065,116.303738,0,165,39685.4310416667,2008-08-25,10:20:42
39.971069,116.303721,0,165,39685.4310648148,2008-08-25,10:20:44
39.971075,116.303718,0,165,39685.431087963,2008-08-25,10:20:46
39.971076,116.303718,0,165,39685.4311111111,2008-08-25,10:20:48
39.971077,116.303722,0,165,39685.4311342593,2008-08-25,10:20:50
39.971077,116.303725,0,165,39685.4311574074,2008-08-25,10:20:52
39.971078,116.303727,0,165,39685.4311805556,2008-08-25,10:20:54
39.971078,116.303729,0,165,39685.4312037037,2008-08-25,10:20:56
39.971077,116.303727,0,165,39685.4312268518,2008-08-25,10:20:58
39.971077,116.303726,0,165,39685.43125,2008-08-25,10:21:00
39.971079,116.303744,0,164,39685.4312731481,2008-08-25,10:21:02
39.971082,116.303743,0,164,39685.4312962963,2008-08-25,10:21:04
39.971081,116.303733,0,164,39685.4313194444,2008-08-25,10:21:06
39.971083,116.303739,0,164,39685.4313425926,2008-08-25,10:21:08
39.971084,116.303742,0,164,39685.4313657407,2008-08-25,10:21:10
39.971084,116.303742,0,164,39685.4313888889,2008-08-25,10:21:12
39.971083,116.30374,0,164,39685.431412037,2008-08-25,10:21:14
39.971083,116.303741,0,164,39685.4314351852,2008-08-25,10:21:16
39.971083,116.303741,0,164,39685.4314583333,2008-08-25,10:21:18
39.971083,116.303742,0,164,39685.4314814815,2008-08-25,10:21:20
39.971083,116.303747,0,164,39685.4315046296,2008-08-25,10:21:22
39.971084,116.30375,0,164,39685.4315277778,2008-08-25,10:21:24
39.971084,116.303751,0,164,39685.4315509259,2008-08-25,10:21:26
39.971083,116.30375,0,164,39685.4315740741,2008-08-25,10:21:28
39.971083,116.303751,0,164,39685.4315972222,2008-08-25,10:21:30
39.971085,116.303756,0,164,39685.4316203704,2008-08-25,10:21:32
39.97109,116.303777,0,164,39685.4316435185,2008-08-25,10:21:34
39.971094,116.303785,0,165,39685.4316666667,2008-08-25,10:21:36
39.971091,116.30379,0,165,39685.4316898148,2008-08-25,10:21:38
39.971092,116.303795,0,165,39685.431712963,2008-08-25,10:21:40
39.971092,116.303795,0,165,39685.4317361111,2008-08-25,10:21:42
39.971092,116.303796,0,165,39685.4317592593,2008-08-25,10:21:44
39.971093,116.303799,0,165,39685.4317824074,2008-08-25,10:21:46
39.971094,116.303802,0,165,39685.4318055556,2008-08-25,10:21:48
39.971101,116.303817,0,166,39685.4318287037,2008-08-25,10:21:50
39.971105,116.303829,0,166,39685.4318518518,2008-08-25,10:21:52
39.971102,116.303826,0,166,39685.431875,2008-08-25,10:21:54
39.971094,116.30381,0,166,39685.4318981481,2008-08-25,10:21:56
39.971095,116.303799,0,167,39685.4319212963,2008-08-25,10:21:58
39.971095,116.303799,0,167,39685.4319444444,2008-08-25,10:22:00
39.971093,116.303795,0,167,39685.4319675926,2008-08-25,10:22:02
39.971092,116.303791,0,167,39685.4319907407,2008-08-25,10:22:04
39.971091,116.303785,0,167,39685.4320138889,2008-08-25,10:22:06
39.971086,116.303749,0,167,39685.432037037,2008-08-25,10:22:08
39.971076,116.303728,0,168,39685.4320601852,2008-08-25,10:22:10
39.971073,116.303698,0,168,39685.4320833333,2008-08-25,10:22:12
39.971079,116.303691,0,169,39685.4321064815,2008-08-25,10:22:14
39.971082,116.303703,0,169,39685.4321296296,2008-08-25,10:22:16
39.97108,116.303715,0,169,39685.4321527778,2008-08-25,10:22:18
39.971083,116.303727,0,169,39685.4321759259,2008-08-25,10:22:20
39.971084,116.303748,0,169,39685.4321990741,2008-08-25,10:22:22
39.971102,116.303787,0,168,39685.4322222222,2008-08-25,10:22:24
39.971116,116.303828,0,168,39685.4322453704,2008-08-25,10:22:26
39.971127,116.303856,0,168,39685.4322685185,2008-08-25,10:22:28
39.971133,116.303899,0,168,39685.4322916667,2008-08-25,10:22:30
39.971144,116.303925,0,168,39685.4323148148,2008-08-25,10:22:32
39.971146,116.303927,0,168,39685.432337963,2008-08-25,10:22:34
39.971144,116.303914,0,168,39685.4323611111,2008-08-25,10:22:36
39.971143,116.30393,0,169,39685.4323842593,2008-08-25,10:22:38
39.97115,116.303961,0,169,39685.4324074074,2008-08-25,10:22:40
39.971154,116.303985,0,168,39685.4324305556,2008-08-25,10:22:42
39.971153,116.303984,0,168,39685.4324537037,2008-08-25,10:22:44
39.971149,116.303976,0,168,39685.4324768518,2008-08-25,10:22:46
39.971142,116.303975,0,168,39685.4325,2008-08-25,10:22:48
39.971131,116.303976,0,168,39685.4325231481,2008-08-25,10:22:50
39.971124,116.303975,0,168,39685.4325462963,2008-08-25,10:22:52
39.971121,116.303968,0,169,39685.4325694444,2008-08-25,10:22:54
39.971111,116.303951,0,169,39685.4325925926,2008-08-25,10:22:56
39.971116,116.303939,0,169,39685.4326157407,2008-08-25,10:22:58
39.971115,116.303917,0,169,39685.4326388889,2008-08-25,10:23:00
39.971115,116.303903,0,170,39685.432662037,2008-08-25,10:23:02
39.971113,116.303855,0,170,39685.4326851852,2008-08-25,10:23:04
39.971105,116.303816,0,170,39685.4327083333,2008-08-25,10:23:06
39.97111,116.303795,0,170,39685.4327314815,2008-08-25,10:23:08
39.971112,116.303776,0,170,39685.4327546296,2008-08-25,10:23:10
39.971113,116.303764,0,170,39685.4327777778,2008-08-25,10:23:12
39.971119,116.303769,0,170,39685.4328009259,2008-08-25,10:23:14
39.971109,116.303776,0,170,39685.4328240741,2008-08-25,10:23:16
39.971102,116.303774,0,170,39685.4328472222,2008-08-25,10:23:18
39.971089,116.30376,0,170,39685.4328703704,2008-08-25,10:23:20
39.971074,116.303753,0,170,39685.4328935185,2008-08-25,10:23:22
39.971074,116.303766,0,169,39685.4329166667,2008-08-25,10:23:24
39.971072,116.303776,0,169,39685.4329398148,2008-08-25,10:23:26
39.971069,116.303782,0,169,39685.432962963,2008-08-25,10:23:28
39.971072,116.303776,0,169,39685.4329861111,2008-08-25,10:23:30
39.971076,116.303766,0,170,39685.4330092593,2008-08-25,10:23:32
39.971072,116.30373,0,170,39685.4330324074,2008-08-25,10:23:34
39.971066,116.303692,0,170,39685.4330555556,2008-08-25,10:23:36
39.971064,116.303683,0,171,39685.4330787037,2008-08-25,10:23:38
39.97107,116.303703,0,171,39685.4331018519,2008-08-25,10:23:40
39.971078,116.303721,0,172,39685.433125,2008-08-25,10:23:42
39.971071,116.303735,0,172,39685.4331481481,2008-08-25,10:23:44
39.971066,116.303738,0,171,39685.4331712963,2008-08-25,10:23:46
39.971073,116.303734,0,171,39685.4331944444,2008-08-25,10:23:48
39.971076,116.303719,0,171,39685.4332175926,2008-08-25,10:23:50
39.971075,116.303701,0,170,39685.4332407407,2008-08-25,10:23:52
39.97107,116.303677,0,169,39685.4332638889,2008-08-25,10:23:54
39.971067,116.303651,0,168,39685.433287037,2008-08-25,10:23:56
39.971064,116.303619,0,168,39685.4333101852,2008-08-25,10:23:58
39.971066,116.303609,0,168,39685.4333333333,2008-08-25,10:24:00
39.971077,116.303602,0,168,39685.4333564815,2008-08-25,10:24:02
39.971075,116.303575,0,169,39685.4333796296,2008-08-25,10:24:04
39.971071,116.303539,0,169,39685.4334027778,2008-08-25,10:24:06
39.971062,116.303502,0,170,39685.4334259259,2008-08-25,10:24:08
39.97105,116.303469,0,171,39685.4334490741,2008-08-25,10:24:10
39.971037,116.303462,0,171,39685.4334722222,2008-08-25,10:24:12
39.971032,116.30344,0,172,39685.4334953704,2008-08-25,10:24:14
39.971025,116.303437,0,172,39685.4335185185,2008-08-25,10:24:16
39.971025,116.303441,0,172,39685.4335416667,2008-08-25,10:24:18
39.971016,116.303445,0,172,39685.4335648148,2008-08-25,10:24:20
39.971011,116.303417,0,172,39685.433587963,2008-08-25,10:24:22
39.97101,116.303385,0,172,39685.4336111111,2008-08-25,10:24:24
39.971008,116.303337,0,173,39685.4336342593,2008-08-25,10:24:26
39.971007,116.303291,0,173,39685.4336574074,2008-08-25,10:24:28
39.971009,116.303251,0,173,39685.4336805556,2008-08-25,10:24:30
39.971012,116.303231,0,173,39685.4337037037,2008-08-25,10:24:32
39.97102,116.303204,0,173,39685.4337268519,2008-08-25,10:24:34
39.971017,116.303208,0,173,39685.43375,2008-08-25,10:24:36
39.971011,116.303236,0,173,39685.4337731482,2008-08-25,10:24:38
39.971005,116.303246,0,173,39685.4337962963,2008-08-25,10:24:40
39.970997,116.303265,0,173,39685.4338194444,2008-08-25,10:24:42
39.971005,116.303281,0,173,39685.4338425926,2008-08-25,10:24:44
39.971013,116.303296,0,173,39685.4338657407,2008-08-25,10:24:46
39.971011,116.303305,0,173,39685.4338888889,2008-08-25,10:24:48
39.970991,116.303262,0,173,39685.433912037,2008-08-25,10:24:50
39.970985,116.303228,0,173,39685.4339351852,2008-08-25,10:24:52
39.970976,116.303199,0,174,39685.4339583333,2008-08-25,10:24:54
39.970975,116.303177,0,174,39685.4339814815,2008-08-25,10:24:56
39.970977,116.303157,0,174,39685.4340046296,2008-08-25,10:24:58
39.970976,116.303134,0,174,39685.4340277778,2008-08-25,10:25:00
39.970968,116.303122,0,174,39685.4340509259,2008-08-25,10:25:02
39.970961,116.303135,0,174,39685.4340740741,2008-08-25,10:25:04
39.970959,116.303159,0,173,39685.4340972222,2008-08-25,10:25:06
39.970964,116.303186,0,173,39685.4341203704,2008-08-25,10:25:08
39.97097,116.303205,0,172,39685.4341435185,2008-08-25,10:25:10
39.970971,116.303208,0,172,39685.4341666667,2008-08-25,10:25:12
39.970978,116.303262,0,171,39685.4341898148,2008-08-25,10:25:14
39.970988,116.303315,0,172,39685.434212963,2008-08-25,10:25:16
39.971006,116.303376,0,172,39685.4342361111,2008-08-25,10:25:18
39.971023,116.303443,0,171,39685.4342592593,2008-08-25,10:25:20
39.971047,116.303521,0,171,39685.4342824074,2008-08-25,10:25:22
39.971065,116.303554,0,172,39685.4343055556,2008-08-25,10:25:24
39.971083,116.303615,0,172,39685.4343287037,2008-08-25,10:25:26
39.97107,116.303579,0,172,39685.4343518519,2008-08-25,10:25:28
39.971077,116.303606,0,172,39685.434375,2008-08-25,10:25:30
39.971087,116.303656,0,171,39685.4343981481,2008-08-25,10:25:32
39.971103,116.303702,0,171,39685.4344212963,2008-08-25,10:25:34
39.971114,116.30372,0,170,39685.4344444444,2008-08-25,10:25:36
39.971121,116.303729,0,170,39685.4344675926,2008-08-25,10:25:38
39.971131,116.303746,0,171,39685.4344907407,2008-08-25,10:25:40
39.971199,116.304061,0,167,39685.4356712963,2008-08-25,10:27:22
39.971206,116.304092,0,167,39685.4356944444,2008-08-25,10:27:24
39.971218,116.304101,0,167,39685.4357175926,2008-08-25,10:27:26
39.97122,116.304107,0,166,39685.4357407407,2008-08-25,10:27:28
39.971217,116.304096,0,166,39685.4357638889,2008-08-25,10:27:30
39.971215,116.304106,0,165,39685.435787037,2008-08-25,10:27:32
39.971225,116.304126,0,165,39685.4358101852,2008-08-25,10:27:34
39.971222,116.304121,0,164,39685.4358333333,2008-08-25,10:27:36
39.971232,116.304131,0,164,39685.4358564815,2008-08-25,10:27:38
39.971234,116.304108,0,165,39685.4358796296,2008-08-25,10:27:40
39.971237,116.304084,0,165,39685.4359027778,2008-08-25,10:27:42
39.97124,116.304068,0,165,39685.4359259259,2008-08-25,10:27:44
39.971248,116.304089,0,165,39685.4359490741,2008-08-25,10:27:46
39.97125,116.304084,0,165,39685.4359722222,2008-08-25,10:27:48
39.971249,116.304083,0,165,39685.4359953704,2008-08-25,10:27:50
39.971247,116.304078,0,165,39685.4360185185,2008-08-25,10:27:52
39.971247,116.304076,0,165,39685.4360416667,2008-08-25,10:27:54
39.97124,116.304044,0,164,39685.4360648148,2008-08-25,10:27:56
39.971223,116.304004,0,163,39685.436087963,2008-08-25,10:27:58
39.971212,116.303995,0,162,39685.4361111111,2008-08-25,10:28:00
39.971209,116.303987,0,161,39685.4361342593,2008-08-25,10:28:02
39.971207,116.303935,0,161,39685.4361574074,2008-08-25,10:28:04
39.971208,116.303938,0,160,39685.4361805556,2008-08-25,10:28:06
39.971207,116.303956,0,160,39685.4362037037,2008-08-25,10:28:08
39.971213,116.303958,0,160,39685.4362268519,2008-08-25,10:28:10
39.971203,116.303943,0,160,39685.43625,2008-08-25,10:28:12
39.971199,116.303952,0,160,39685.4362731481,2008-08-25,10:28:14
39.971191,116.303957,0,161,39685.4362962963,2008-08-25,10:28:16
39.971176,116.30395,0,161,39685.4363194444,2008-08-25,10:28:18
39.971157,116.303939,0,162,39685.4363425926,2008-08-25,10:28:20
39.971158,116.303973,0,163,39685.4363657407,2008-08-25,10:28:22
39.971146,116.303986,0,165,39685.4363888889,2008-08-25,10:28:24
39.971145,116.304011,0,164,39685.436412037,2008-08-25,10:28:26
39.971147,116.30406,0,164,39685.4364351852,2008-08-25,10:28:28
39.97116,116.304113,0,165,39685.4364583333,2008-08-25,10:28:30
39.971169,116.304151,0,166,39685.4364814815,2008-08-25,10:28:32
39.971181,116.304181,0,167,39685.4365046296,2008-08-25,10:28:34
39.97119,116.304187,0,168,39685.4365277778,2008-08-25,10:28:36
39.971188,116.304173,0,169,39685.4365509259,2008-08-25,10:28:38
39.971184,116.304154,0,171,39685.4365740741,2008-08-25,10:28:40
39.971172,116.304125,0,172,39685.4365972222,2008-08-25,10:28:42
39.971163,116.304101,0,172,39685.4366203704,2008-08-25,10:28:44
39.971166,116.304096,0,173,39685.4366435185,2008-08-25,10:28:46
39.971169,116.3041,0,173,39685.4366666667,2008-08-25,10:28:48
39.971174,116.304105,0,173,39685.4366898148,2008-08-25,10:28:50
39.971174,116.304106,0,174,39685.436712963,2008-08-25,10:28:52
39.971175,116.304107,0,174,39685.4367361111,2008-08-25,10:28:54
39.971175,116.304109,0,174,39685.4367592593,2008-08-25,10:28:56
39.971176,116.304111,0,174,39685.4367824074,2008-08-25,10:28:58
39.971177,116.304115,0,174,39685.4368055556,2008-08-25,10:29:00
39.97119,116.304138,0,174,39685.4368287037,2008-08-25,10:29:02
39.971204,116.304153,0,174,39685.4368518519,2008-08-25,10:29:04
39.971197,116.304501,0,176,39685.4387731481,2008-08-25,10:31:50
39.971199,116.304526,0,176,39685.4387962963,2008-08-25,10:31:52
39.971198,116.304559,0,175,39685.4388194444,2008-08-25,10:31:54
39.971194,116.304582,0,174,39685.4388425926,2008-08-25,10:31:56
39.971191,116.304604,0,174,39685.4388657407,2008-08-25,10:31:58
39.971188,116.304611,0,173,39685.4388888889,2008-08-25,10:32:00
39.971193,116.304616,0,172,39685.438912037,2008-08-25,10:32:02
39.971196,116.304597,0,171,39685.4389351852,2008-08-25,10:32:04
39.9712,116.304569,0,170,39685.4389583333,2008-08-25,10:32:06
39.971194,116.304517,0,170,39685.4389814815,2008-08-25,10:32:08
39.97119,116.304475,0,168,39685.4390046296,2008-08-25,10:32:10
39.971191,116.304429,0,167,39685.4390277778,2008-08-25,10:32:12
39.971184,116.304399,0,168,39685.4390509259,2008-08-25,10:32:14
39.971176,116.304379,0,168,39685.4390740741,2008-08-25,10:32:16
39.971168,116.304343,0,168,39685.4390972222,2008-08-25,10:32:18
39.971164,116.304313,0,168,39685.4391203704,2008-08-25,10:32:20
39.971161,116.304286,0,168,39685.4391435185,2008-08-25,10:32:22
39.971161,116.304251,0,168,39685.4391666667,2008-08-25,10:32:24
39.971156,116.304237,0,168,39685.4391898148,2008-08-25,10:32:26
39.971152,116.304233,0,169,39685.439212963,2008-08-25,10:32:28
39.971152,116.304215,0,169,39685.4392361111,2008-08-25,10:32:30
39.971155,116.3042,0,169,39685.4392592593,2008-08-25,10:32:32
39.971148,116.304182,0,170,39685.4392824074,2008-08-25,10:32:34
39.971143,116.304168,0,170,39685.4393055556,2008-08-25,10:32:36
39.971148,116.304163,0,172,39685.4393287037,2008-08-25,10:32:38
39.971159,116.304158,0,173,39685.4393518518,2008-08-25,10:32:40
39.971168,116.304144,0,174,39685.439375,2008-08-25,10:32:42
39.971168,116.304136,0,175,39685.4393981481,2008-08-25,10:32:44
39.971167,116.304127,0,175,39685.4394212963,2008-08-25,10:32:46
39.971171,116.304135,0,175,39685.4394444444,2008-08-25,10:32:48
39.971177,116.304135,0,175,39685.4394675926,2008-08-25,10:32:50
39.971185,116.304146,0,175,39685.4394907407,2008-08-25,10:32:52
39.971186,116.304134,0,174,39685.4395138889,2008-08-25,10:32:54
39.971185,116.304116,0,174,39685.439537037,2008-08-25,10:32:56
39.971187,116.304092,0,174,39685.4395601852,2008-08-25,10:32:58
39.971192,116.304066,0,175,39685.4395833333,2008-08-25,10:33:00
39.971197,116.304038,0,176,39685.4396064815,2008-08-25,10:33:02
39.971202,116.30401,0,178,39685.4396296296,2008-08-25,10:33:04
39.971208,116.303978,0,180,39685.4396527778,2008-08-25,10:33:06
39.971218,116.303947,0,182,39685.4396759259,2008-08-25,10:33:08
39.971231,116.303911,0,183,39685.4396990741,2008-08-25,10:33:10
39.97123,116.303877,0,184,39685.4397222222,2008-08-25,10:33:12
39.971223,116.303847,0,186,39685.4397453704,2008-08-25,10:33:14
39.971214,116.303825,0,187,39685.4397685185,2008-08-25,10:33:16
39.971205,116.303803,0,188,39685.4397916667,2008-08-25,10:33:18
39.971198,116.303792,0,188,39685.4398148148,2008-08-25,10:33:20
39.971197,116.303785,0,188,39685.439837963,2008-08-25,10:33:22
39.971198,116.303791,0,187,39685.4398611111,2008-08-25,10:33:24
39.971201,116.303797,0,186,39685.4398842593,2008-08-25,10:33:26
39.971198,116.303792,0,187,39685.4399074074,2008-08-25,10:33:28
39.971191,116.303787,0,186,39685.4399305556,2008-08-25,10:33:30
39.97119,116.303784,0,186,39685.4399537037,2008-08-25,10:33:32
39.971189,116.303774,0,186,39685.4399768518,2008-08-25,10:33:34
39.97119,116.303778,0,186,39685.44,2008-08-25,10:33:36
39.97119,116.303776,0,186,39685.4400231481,2008-08-25,10:33:38
39.971188,116.30377,0,186,39685.4400462963,2008-08-25,10:33:40
39.971188,116.303768,0,186,39685.4400694444,2008-08-25,10:33:42
39.97119,116.303772,0,187,39685.4400925926,2008-08-25,10:33:44
39.97119,116.303774,0,187,39685.4401157407,2008-08-25,10:33:46
39.971195,116.303754,0,188,39685.4401388889,2008-08-25,10:33:48
39.971196,116.303725,0,190,39685.440162037,2008-08-25,10:33:50
39.971193,116.303703,0,191,39685.4401851852,2008-08-25,10:33:52
39.971187,116.303686,0,193,39685.4402083333,2008-08-25,10:33:54
39.971188,116.303687,0,193,39685.4402314815,2008-08-25,10:33:56
39.971186,116.303685,0,193,39685.4402546296,2008-08-25,10:33:58
39.971184,116.303681,0,194,39685.4402777778,2008-08-25,10:34:00
39.971184,116.303683,0,194,39685.4403009259,2008-08-25,10:34:02
39.971185,116.303687,0,194,39685.4403240741,2008-08-25,10:34:04
39.971185,116.303688,0,194,39685.4403472222,2008-08-25,10:34:06
39.971185,116.303686,0,193,39685.4403703704,2008-08-25,10:34:08
39.971188,116.303693,0,193,39685.4403935185,2008-08-25,10:34:10
39.971189,116.303703,0,193,39685.4404166667,2008-08-25,10:34:12
39.971188,116.303701,0,193,39685.4404398148,2008-08-25,10:34:14
39.971182,116.303691,0,194,39685.440462963,2008-08-25,10:34:16
39.971176,116.303678,0,194,39685.4404861111,2008-08-25,10:34:18
39.971168,116.303665,0,195,39685.4405092593,2008-08-25,10:34:20
39.971159,116.303653,0,196,39685.4405324074,2008-08-25,10:34:22
39.971157,116.303648,0,197,39685.4405555556,2008-08-25,10:34:24
39.971153,116.303626,0,197,39685.4405787037,2008-08-25,10:34:26
39.971146,116.303582,0,198,39685.4406018518,2008-08-25,10:34:28
39.971139,116.303551,0,199,39685.440625,2008-08-25,10:34:30
39.971133,116.303569,0,201,39685.4406481481,2008-08-25,10:34:32
39.971133,116.303598,0,199,39685.4406712963,2008-08-25,10:34:34
39.971132,116.30361,0,199,39685.4406944444,2008-08-25,10:34:36
39.971131,116.303609,0,199,39685.4407175926,2008-08-25,10:34:38
39.971134,116.30367,0,198,39685.4407407407,2008-08-25,10:34:40
39.971133,116.3037,0,195,39685.4407638889,2008-08-25,10:34:42
39.971122,116.303726,0,194,39685.440787037,2008-08-25,10:34:44
39.971111,116.303732,0,193,39685.4408101852,2008-08-25,10:34:46
39.971101,116.303734,0,191,39685.4408333333,2008-08-25,10:34:48
39.971093,116.303752,0,188,39685.4408564815,2008-08-25,10:34:50
39.971094,116.303744,0,188,39685.4408796296,2008-08-25,10:34:52
39.971089,116.303747,0,187,39685.4409027778,2008-08-25,10:34:54
39.971087,116.303762,0,185,39685.4409259259,2008-08-25,10:34:56
39.971087,116.303788,0,184,39685.4409490741,2008-08-25,10:34:58
39.971092,116.303808,0,182,39685.4409722222,2008-08-25,10:35:00
39.971092,116.303805,0,182,39685.4409953704,2008-08-25,10:35:02
39.971092,116.303831,0,182,39685.4410185185,2008-08-25,10:35:04
39.971093,116.303893,0,180,39685.4410416667,2008-08-25,10:35:06
39.971098,116.303977,0,179,39685.4410648148,2008-08-25,10:35:08
39.971096,116.304066,0,176,39685.441087963,2008-08-25,10:35:10
39.971084,116.304097,0,175,39685.4411111111,2008-08-25,10:35:12
39.971086,116.304153,0,174,39685.4411342593,2008-08-25,10:35:14
39.971091,116.304202,0,173,39685.4411574074,2008-08-25,10:35:16
39.971084,116.304214,0,172,39685.4411805556,2008-08-25,10:35:18
39.971076,116.304212,0,172,39685.4412037037,2008-08-25,10:35:20
39.971074,116.304183,0,171,39685.4412268519,2008-08-25,10:35:22
39.971072,116.304188,0,170,39685.44125,2008-08-25,10:35:24
39.971075,116.304173,0,169,39685.4412731482,2008-08-25,10:35:26
39.971084,116.304194,0,168,39685.4412962963,2008-08-25,10:35:28
39.971097,116.304217,0,168,39685.4413194444,2008-08-25,10:35:30
39.971107,116.304237,0,167,39685.4413425926,2008-08-25,10:35:32
39.971122,116.304285,0,167,39685.4413657407,2008-08-25,10:35:34
39.971134,116.304318,0,167,39685.4413888889,2008-08-25,10:35:36
39.97114,116.304365,0,167,39685.441412037,2008-08-25,10:35:38
39.971149,116.304306,0,193,39685.4431712963,2008-08-25,10:38:10
39.971155,116.304343,0,192,39685.4431944444,2008-08-25,10:38:12
