# Supplementary material for: Research on differential privacy protection method based on user tendency
Source: PLoS One. 2023 Oct 26;18(10):e0288823. doi: 10.1371/journal.pone.0288823 (PMC10602288; doi:10.1371/journal.pone.0288823)
Supplement: S3 Data — (ZIP) [file pone.0288823.s003.zip › Data 5-3/052/Trajectory/20080826232036.plt]

Geolife trajectory
WGS 84
Altitude is in Feet
Reserved 3
0,2,255,My Track,0,0,2,8421376
0
39.970296,116.312063,0,492,39686.9726388889,2008-08-26,23:20:36
39.97041,116.312099,0,492,39686.972662037,2008-08-26,23:20:38
39.970391,116.312077,0,492,39686.9726851852,2008-08-26,23:20:40
39.970345,116.312096,0,492,39686.9727083333,2008-08-26,23:20:42
39.970272,116.31214,0,492,39686.9727314815,2008-08-26,23:20:44
39.970155,116.312162,0,492,39686.9727546296,2008-08-26,23:20:46
39.970024,116.312183,0,492,39686.9727777778,2008-08-26,23:20:48
39.96986,116.312257,0,491,39686.9728009259,2008-08-26,23:20:50
39.969922,116.312245,0,491,39686.9728240741,2008-08-26,23:20:52
39.969968,116.312246,0,491,39686.9728472222,2008-08-26,23:20:54
39.969957,116.312241,0,492,39686.9728703704,2008-08-26,23:20:56
39.969984,116.312227,0,492,39686.9728935185,2008-08-26,23:20:58
39.969929,116.312223,0,493,39686.9729166667,2008-08-26,23:21:00
39.969901,116.312225,0,494,39686.9729398148,2008-08-26,23:21:02
39.969907,116.312221,0,494,39686.972962963,2008-08-26,23:21:04
39.969912,116.312218,0,493,39686.9729861111,2008-08-26,23:21:06
39.969919,116.312214,0,494,39686.9730092593,2008-08-26,23:21:08
39.969916,116.312213,0,495,39686.9730324074,2008-08-26,23:21:10
39.969927,116.312213,0,495,39686.9730555556,2008-08-26,23:21:12
39.96994,116.312205,0,496,39686.9730787037,2008-08-26,23:21:14
39.969887,116.312212,0,497,39686.9731018519,2008-08-26,23:21:16
39.969904,116.31221,0,498,39686.973125,2008-08-26,23:21:18
39.969916,116.312213,0,498,39686.9731481481,2008-08-26,23:21:20
39.969932,116.312219,0,499,39686.9731712963,2008-08-26,23:21:22
39.969933,116.312218,0,500,39686.9731944444,2008-08-26,23:21:24
39.969963,116.312232,0,501,39686.9732175926,2008-08-26,23:21:26
39.969975,116.312235,0,502,39686.9732407407,2008-08-26,23:21:28
39.969988,116.312226,0,502,39686.9732638889,2008-08-26,23:21:30
39.97,116.312216,0,503,39686.973287037,2008-08-26,23:21:32
39.969998,116.312212,0,504,39686.9733101852,2008-08-26,23:21:34
39.968576,116.312639,0,260,39686.9778935185,2008-08-26,23:28:10
39.968592,116.312641,0,261,39686.9779166667,2008-08-26,23:28:12
39.968573,116.312629,0,260,39686.9779398148,2008-08-26,23:28:14
39.968526,116.3126,0,261,39686.977962963,2008-08-26,23:28:16
39.96851,116.312595,0,260,39686.9779861111,2008-08-26,23:28:18
39.968483,116.312584,0,259,39686.9780092593,2008-08-26,23:28:20
39.968442,116.312564,0,257,39686.9780324074,2008-08-26,23:28:22
39.968422,116.312538,0,257,39686.9780555556,2008-08-26,23:28:24
39.968406,116.312522,0,256,39686.9780787037,2008-08-26,23:28:26
39.96839,116.312509,0,250,39686.9781018518,2008-08-26,23:28:28
39.96839,116.312505,0,249,39686.978125,2008-08-26,23:28:30
39.96839,116.312498,0,247,39686.9781481481,2008-08-26,23:28:32
39.968384,116.312494,0,247,39686.9781712963,2008-08-26,23:28:34
39.96838,116.312493,0,246,39686.9781944444,2008-08-26,23:28:36
39.968384,116.312479,0,243,39686.9782175926,2008-08-26,23:28:38
39.968388,116.312463,0,242,39686.9782407407,2008-08-26,23:28:40
39.96839,116.312457,0,242,39686.9782638889,2008-08-26,23:28:42
39.96839,116.312454,0,242,39686.978287037,2008-08-26,23:28:44
39.968387,116.312436,0,242,39686.9783101852,2008-08-26,23:28:46
39.968384,116.31244,0,242,39686.9783333333,2008-08-26,23:28:48
39.968388,116.312445,0,242,39686.9783564815,2008-08-26,23:28:50
39.968412,116.312459,0,243,39686.9783796296,2008-08-26,23:28:52
39.968427,116.312473,0,243,39686.9784027778,2008-08-26,23:28:54
39.968441,116.312509,0,243,39686.9784259259,2008-08-26,23:28:56
39.968452,116.312544,0,244,39686.9784490741,2008-08-26,23:28:58
39.968455,116.312577,0,244,39686.9784722222,2008-08-26,23:29:00
39.968458,116.312589,0,245,39686.9784953704,2008-08-26,23:29:02
39.968464,116.31261,0,245,39686.9785185185,2008-08-26,23:29:04
39.968469,116.312623,0,246,39686.9785416667,2008-08-26,23:29:06
39.968481,116.312641,0,246,39686.9785648148,2008-08-26,23:29:08
39.968492,116.312669,0,246,39686.978587963,2008-08-26,23:29:10
39.968491,116.312678,0,246,39686.9786111111,2008-08-26,23:29:12
39.968503,116.312685,0,246,39686.9786342593,2008-08-26,23:29:14
39.968507,116.312688,0,246,39686.9786574074,2008-08-26,23:29:16
39.96851,116.312692,0,246,39686.9786805556,2008-08-26,23:29:18
39.96851,116.312695,0,246,39686.9787037037,2008-08-26,23:29:20
39.968509,116.312696,0,246,39686.9787268518,2008-08-26,23:29:22
39.968507,116.312698,0,246,39686.97875,2008-08-26,23:29:24
39.968504,116.312699,0,246,39686.9787731481,2008-08-26,23:29:26
39.968501,116.312701,0,246,39686.9787962963,2008-08-26,23:29:28
39.968499,116.312701,0,246,39686.9788194444,2008-08-26,23:29:30
39.968496,116.312695,0,246,39686.9788425926,2008-08-26,23:29:32
39.968495,116.312689,0,246,39686.9788657407,2008-08-26,23:29:34
39.968493,116.31267,0,246,39686.9788888889,2008-08-26,23:29:36
39.968499,116.312665,0,245,39686.978912037,2008-08-26,23:29:38
39.968506,116.312632,0,245,39686.9789351852,2008-08-26,23:29:40
39.968499,116.312621,0,244,39686.9789583333,2008-08-26,23:29:42
39.968493,116.312621,0,244,39686.9789814815,2008-08-26,23:29:44
39.968498,116.312633,0,244,39686.9790046296,2008-08-26,23:29:46
39.9685,116.312639,0,244,39686.9790277778,2008-08-26,23:29:48
39.968498,116.312639,0,244,39686.9790509259,2008-08-26,23:29:50
39.968496,116.312639,0,244,39686.9790740741,2008-08-26,23:29:52
39.968495,116.31264,0,243,39686.9790972222,2008-08-26,23:29:54
39.968494,116.31264,0,243,39686.9791203704,2008-08-26,23:29:56
39.968494,116.312639,0,244,39686.9791435185,2008-08-26,23:29:58
39.968493,116.312639,0,244,39686.9791666667,2008-08-26,23:30:00
39.968493,116.312639,0,244,39686.9791898148,2008-08-26,23:30:02
39.968494,116.312637,0,244,39686.979212963,2008-08-26,23:30:04
39.968494,116.312634,0,244,39686.9792361111,2008-08-26,23:30:06
39.968492,116.312632,0,244,39686.9792592593,2008-08-26,23:30:08
39.968493,116.312627,0,242,39686.9792824074,2008-08-26,23:30:10
39.96849,116.31262,0,241,39686.9793055556,2008-08-26,23:30:12
39.968488,116.312605,0,239,39686.9793287037,2008-08-26,23:30:14
39.96851,116.312598,0,238,39686.9793518518,2008-08-26,23:30:16
39.968537,116.312599,0,235,39686.979375,2008-08-26,23:30:18
39.968577,116.312608,0,232,39686.9793981481,2008-08-26,23:30:20
39.968586,116.312595,0,229,39686.9794212963,2008-08-26,23:30:22
39.968595,116.312599,0,227,39686.9794444444,2008-08-26,23:30:24
39.968594,116.312602,0,227,39686.9794675926,2008-08-26,23:30:26
39.968594,116.312603,0,227,39686.9794907407,2008-08-26,23:30:28
39.968594,116.312603,0,227,39686.9795138889,2008-08-26,23:30:30
39.968591,116.312602,0,226,39686.979537037,2008-08-26,23:30:32
39.968588,116.312602,0,226,39686.9795601852,2008-08-26,23:30:34
39.968589,116.312603,0,226,39686.9795833333,2008-08-26,23:30:36
39.968593,116.312603,0,226,39686.9796064815,2008-08-26,23:30:38
39.968597,116.312605,0,226,39686.9796296296,2008-08-26,23:30:40
39.968598,116.312609,0,226,39686.9796527778,2008-08-26,23:30:42
39.968598,116.312613,0,226,39686.9796759259,2008-08-26,23:30:44
39.968599,116.312617,0,226,39686.9796990741,2008-08-26,23:30:46
39.968601,116.312619,0,226,39686.9797222222,2008-08-26,23:30:48
39.968603,116.31262,0,226,39686.9797453704,2008-08-26,23:30:50
39.968604,116.312621,0,226,39686.9797685185,2008-08-26,23:30:52
39.968605,116.312623,0,226,39686.9797916667,2008-08-26,23:30:54
39.968605,116.312624,0,226,39686.9798148148,2008-08-26,23:30:56
39.968605,116.312623,0,226,39686.979837963,2008-08-26,23:30:58
39.968604,116.312622,0,226,39686.9798611111,2008-08-26,23:31:00
39.968603,116.312623,0,226,39686.9798842593,2008-08-26,23:31:02
39.968602,116.31262,0,226,39686.9799074074,2008-08-26,23:31:04
39.968581,116.312603,0,226,39686.9799305556,2008-08-26,23:31:06
39.968569,116.312606,0,226,39686.9799537037,2008-08-26,23:31:08
39.968548,116.3126,0,226,39686.9799768519,2008-08-26,23:31:10
39.96853,116.312588,0,226,39686.98,2008-08-26,23:31:12
39.968514,116.312585,0,225,39686.9800231481,2008-08-26,23:31:14
39.968505,116.31259,0,225,39686.9800462963,2008-08-26,23:31:16
39.968497,116.312573,0,224,39686.9800694444,2008-08-26,23:31:18
39.968477,116.312565,0,223,39686.9800925926,2008-08-26,23:31:20
39.968445,116.312559,0,222,39686.9801157407,2008-08-26,23:31:22
39.968438,116.31256,0,221,39686.9801388889,2008-08-26,23:31:24
39.968434,116.312557,0,221,39686.980162037,2008-08-26,23:31:26
39.968432,116.312555,0,221,39686.9801851852,2008-08-26,23:31:28
39.968433,116.312555,0,221,39686.9802083333,2008-08-26,23:31:30
39.968433,116.312552,0,221,39686.9802314815,2008-08-26,23:31:32
39.968429,116.312548,0,221,39686.9802546296,2008-08-26,23:31:34
39.968431,116.312564,0,221,39686.9802777778,2008-08-26,23:31:36
39.968432,116.312572,0,222,39686.9803009259,2008-08-26,23:31:38
39.968429,116.312573,0,221,39686.9803240741,2008-08-26,23:31:40
39.968429,116.312585,0,222,39686.9803472222,2008-08-26,23:31:42
39.968421,116.312582,0,222,39686.9803703704,2008-08-26,23:31:44
39.968419,116.312583,0,222,39686.9803935185,2008-08-26,23:31:46
39.968418,116.312585,0,222,39686.9804166667,2008-08-26,23:31:48
39.96842,116.312588,0,222,39686.9804398148,2008-08-26,23:31:50
39.968422,116.31259,0,222,39686.980462963,2008-08-26,23:31:52
39.968425,116.312592,0,222,39686.9804861111,2008-08-26,23:31:54
39.968429,116.312595,0,222,39686.9805092593,2008-08-26,23:31:56
39.968434,116.312599,0,222,39686.9805324074,2008-08-26,23:31:58
39.968437,116.312602,0,222,39686.9805555556,2008-08-26,23:32:00
39.968438,116.312607,0,222,39686.9805787037,2008-08-26,23:32:02
39.96844,116.312612,0,222,39686.9806018519,2008-08-26,23:32:04
39.968439,116.312614,0,222,39686.980625,2008-08-26,23:32:06
39.968438,116.312615,0,222,39686.9806481482,2008-08-26,23:32:08
39.968439,116.312616,0,222,39686.9806712963,2008-08-26,23:32:10
39.968481,116.312636,0,220,39686.9806944444,2008-08-26,23:32:12
39.968493,116.312641,0,222,39686.9807175926,2008-08-26,23:32:14
39.968502,116.312645,0,222,39686.9807407407,2008-08-26,23:32:16
39.968505,116.312635,0,219,39686.9807638889,2008-08-26,23:32:18
39.968495,116.312639,0,218,39686.980787037,2008-08-26,23:32:20
39.968495,116.312642,0,217,39686.9808101852,2008-08-26,23:32:22
39.968495,116.312644,0,217,39686.9808333333,2008-08-26,23:32:24
39.968494,116.312648,0,217,39686.9808564815,2008-08-26,23:32:26
39.968491,116.312657,0,218,39686.9808796296,2008-08-26,23:32:28
39.968482,116.312669,0,217,39686.9809027778,2008-08-26,23:32:30
39.968476,116.312684,0,214,39686.9809259259,2008-08-26,23:32:32
39.968461,116.3127,0,214,39686.9809490741,2008-08-26,23:32:34
39.968451,116.31272,0,213,39686.9809722222,2008-08-26,23:32:36
39.968451,116.312767,0,213,39686.9809953704,2008-08-26,23:32:38
39.968418,116.312776,0,211,39686.9810185185,2008-08-26,23:32:40
39.968394,116.312778,0,211,39686.9810416667,2008-08-26,23:32:42
39.968377,116.312786,0,211,39686.9810648148,2008-08-26,23:32:44
39.968351,116.312793,0,211,39686.981087963,2008-08-26,23:32:46
39.968341,116.312818,0,210,39686.9811111111,2008-08-26,23:32:48
39.968366,116.31289,0,203,39686.9811342593,2008-08-26,23:32:50
39.968353,116.312909,0,199,39686.9811574074,2008-08-26,23:32:52
39.968334,116.312922,0,200,39686.9811805556,2008-08-26,23:32:54
39.968335,116.312935,0,202,39686.9812037037,2008-08-26,23:32:56
39.968342,116.312969,0,203,39686.9812268519,2008-08-26,23:32:58
39.968334,116.313,0,203,39686.98125,2008-08-26,23:33:00
39.968314,116.313009,0,203,39686.9812731481,2008-08-26,23:33:02
39.968303,116.31302,0,204,39686.9812962963,2008-08-26,23:33:04
39.968323,116.313022,0,204,39686.9813194444,2008-08-26,23:33:06
39.968324,116.313043,0,205,39686.9813425926,2008-08-26,23:33:08
39.968334,116.313101,0,204,39686.9813657407,2008-08-26,23:33:10
39.96833,116.313118,0,205,39686.9813888889,2008-08-26,23:33:12
39.968337,116.313142,0,207,39686.981412037,2008-08-26,23:33:14
39.968344,116.31318,0,208,39686.9814351852,2008-08-26,23:33:16
39.968347,116.313209,0,209,39686.9814583333,2008-08-26,23:33:18
39.968341,116.313238,0,210,39686.9814814815,2008-08-26,23:33:20
39.968338,116.313267,0,211,39686.9815046296,2008-08-26,23:33:22
39.968343,116.313276,0,211,39686.9815277778,2008-08-26,23:33:24
39.96833,116.313292,0,211,39686.9815509259,2008-08-26,23:33:26
39.968331,116.313316,0,213,39686.9815740741,2008-08-26,23:33:28
39.968379,116.313382,0,212,39686.9815972222,2008-08-26,23:33:30
39.968365,116.313407,0,210,39686.9816203704,2008-08-26,23:33:32
39.96836,116.313435,0,210,39686.9816435185,2008-08-26,23:33:34
39.968359,116.313472,0,210,39686.9816666667,2008-08-26,23:33:36
39.968344,116.313492,0,211,39686.9816898148,2008-08-26,23:33:38
39.968331,116.313524,0,207,39686.981712963,2008-08-26,23:33:40
39.968327,116.313549,0,206,39686.9817361111,2008-08-26,23:33:42
39.968319,116.313574,0,204,39686.9817592593,2008-08-26,23:33:44
39.968324,116.313614,0,203,39686.9817824074,2008-08-26,23:33:46
39.968319,116.313657,0,202,39686.9818055556,2008-08-26,23:33:48
39.968313,116.31369,0,201,39686.9818287037,2008-08-26,23:33:50
39.968306,116.313724,0,200,39686.9818518519,2008-08-26,23:33:52
39.968296,116.313749,0,200,39686.981875,2008-08-26,23:33:54
39.968287,116.313771,0,200,39686.9818981481,2008-08-26,23:33:56
39.968263,116.31379,0,200,39686.9819212963,2008-08-26,23:33:58
39.968254,116.313805,0,200,39686.9819444444,2008-08-26,23:34:00
39.968218,116.313817,0,199,39686.9819675926,2008-08-26,23:34:02
39.968186,116.313838,0,200,39686.9819907407,2008-08-26,23:34:04
39.968167,116.313857,0,200,39686.9820138889,2008-08-26,23:34:06
39.968139,116.313863,0,200,39686.982037037,2008-08-26,23:34:08
39.968115,116.313878,0,201,39686.9820601852,2008-08-26,23:34:10
39.968099,116.313884,0,203,39686.9820833333,2008-08-26,23:34:12
39.968093,116.313887,0,204,39686.9821064815,2008-08-26,23:34:14
39.968083,116.313861,0,205,39686.9821296296,2008-08-26,23:34:16
39.968063,116.313868,0,208,39686.9821527778,2008-08-26,23:34:18
39.968048,116.313871,0,209,39686.9821759259,2008-08-26,23:34:20
39.968016,116.313896,0,211,39686.9821990741,2008-08-26,23:34:22
39.968003,116.313907,0,212,39686.9822222222,2008-08-26,23:34:24
39.967989,116.313914,0,214,39686.9822453704,2008-08-26,23:34:26
39.967978,116.313938,0,215,39686.9822685185,2008-08-26,23:34:28
39.967962,116.313939,0,216,39686.9822916667,2008-08-26,23:34:30
39.967941,116.31394,0,218,39686.9823148148,2008-08-26,23:34:32
39.967927,116.313942,0,219,39686.982337963,2008-08-26,23:34:34
39.967911,116.313942,0,221,39686.9823611111,2008-08-26,23:34:36
39.967901,116.313949,0,223,39686.9823842593,2008-08-26,23:34:38
39.967879,116.313965,0,224,39686.9824074074,2008-08-26,23:34:40
39.967849,116.313963,0,225,39686.9824305556,2008-08-26,23:34:42
39.967834,116.313976,0,226,39686.9824537037,2008-08-26,23:34:44
39.967827,116.313984,0,227,39686.9824768519,2008-08-26,23:34:46
39.967831,116.313979,0,229,39686.9825,2008-08-26,23:34:48
39.967861,116.314036,0,230,39686.9825231481,2008-08-26,23:34:50
39.967863,116.314062,0,231,39686.9825462963,2008-08-26,23:34:52
39.967862,116.314089,0,233,39686.9825694444,2008-08-26,23:34:54
39.967874,116.314128,0,234,39686.9825925926,2008-08-26,23:34:56
39.967894,116.314171,0,236,39686.9826157407,2008-08-26,23:34:58
39.9679,116.314214,0,238,39686.9826388889,2008-08-26,23:35:00
39.967902,116.314245,0,238,39686.982662037,2008-08-26,23:35:02
39.967905,116.314276,0,240,39686.9826851852,2008-08-26,23:35:04
39.967904,116.314307,0,241,39686.9827083333,2008-08-26,23:35:06
39.967906,116.314331,0,242,39686.9827314815,2008-08-26,23:35:08
39.967912,116.314383,0,243,39686.9827546296,2008-08-26,23:35:10
39.967919,116.314413,0,243,39686.9827777778,2008-08-26,23:35:12
39.967938,116.314458,0,242,39686.9828009259,2008-08-26,23:35:14
39.96798,116.314516,0,240,39686.9828240741,2008-08-26,23:35:16
39.967997,116.314536,0,240,39686.9828472222,2008-08-26,23:35:18
39.968021,116.314544,0,237,39686.9828703704,2008-08-26,23:35:20
39.96802,116.314542,0,231,39686.9828935185,2008-08-26,23:35:22
39.968028,116.314532,0,229,39686.9829166667,2008-08-26,23:35:24
39.968049,116.314537,0,221,39686.9829398148,2008-08-26,23:35:26
39.968065,116.314536,0,219,39686.982962963,2008-08-26,23:35:28
39.968082,116.314531,0,218,39686.9829861111,2008-08-26,23:35:30
39.968089,116.314532,0,215,39686.9830092593,2008-08-26,23:35:32
39.968098,116.314526,0,213,39686.9830324074,2008-08-26,23:35:34
39.96811,116.314516,0,210,39686.9830555556,2008-08-26,23:35:36
39.968121,116.314477,0,207,39686.9830787037,2008-08-26,23:35:38
39.968128,116.314447,0,205,39686.9831018519,2008-08-26,23:35:40
39.968133,116.314422,0,202,39686.983125,2008-08-26,23:35:42
39.96814,116.314409,0,201,39686.9831481481,2008-08-26,23:35:44
39.968146,116.314386,0,200,39686.9831712963,2008-08-26,23:35:46
39.968163,116.314362,0,199,39686.9831944444,2008-08-26,23:35:48
39.968185,116.314346,0,198,39686.9832175926,2008-08-26,23:35:50
39.968343,116.314137,0,187,39686.9849305556,2008-08-26,23:38:18
39.968455,116.314093,0,187,39686.9849537037,2008-08-26,23:38:20
39.968579,116.314017,0,187,39686.9849768518,2008-08-26,23:38:22
39.968729,116.313941,0,187,39686.985,2008-08-26,23:38:24
39.968911,116.313867,0,188,39686.9850231481,2008-08-26,23:38:26
39.969107,116.313782,0,188,39686.9850462963,2008-08-26,23:38:28
39.969302,116.313694,0,188,39686.9850694444,2008-08-26,23:38:30
39.969502,116.31361,0,188,39686.9850925926,2008-08-26,23:38:32
39.969696,116.313524,0,188,39686.9851157407,2008-08-26,23:38:34
39.969875,116.313463,0,188,39686.9851388889,2008-08-26,23:38:36
39.970041,116.313401,0,188,39686.985162037,2008-08-26,23:38:38
39.970183,116.313354,0,187,39686.9851851852,2008-08-26,23:38:40
39.970286,116.313334,0,187,39686.9852083333,2008-08-26,23:38:42
39.970333,116.313332,0,186,39686.9852314815,2008-08-26,23:38:44
39.970353,116.313361,0,185,39686.9852546296,2008-08-26,23:38:46
39.970351,116.313224,0,182,39686.9852777778,2008-08-26,23:38:48
39.97034,116.313233,0,182,39686.9853009259,2008-08-26,23:38:50
39.970335,116.313241,0,181,39686.9853240741,2008-08-26,23:38:52
39.970328,116.313244,0,181,39686.9853472222,2008-08-26,23:38:54
39.970321,116.31325,0,180,39686.9853703704,2008-08-26,23:38:56
39.970316,116.313251,0,180,39686.9853935185,2008-08-26,23:38:58
39.970311,116.313253,0,180,39686.9854166667,2008-08-26,23:39:00
39.970306,116.313258,0,180,39686.9854398148,2008-08-26,23:39:02
39.970301,116.313254,0,179,39686.985462963,2008-08-26,23:39:04
39.970296,116.31325,0,179,39686.9854861111,2008-08-26,23:39:06
39.97029,116.313251,0,179,39686.9855092593,2008-08-26,23:39:08
39.970284,116.313244,0,179,39686.9855324074,2008-08-26,23:39:10
39.97028,116.313233,0,179,39686.9855555556,2008-08-26,23:39:12
39.970275,116.313227,0,179,39686.9855787037,2008-08-26,23:39:14
39.970271,116.313221,0,179,39686.9856018518,2008-08-26,23:39:16
39.970268,116.313207,0,179,39686.985625,2008-08-26,23:39:18
39.970265,116.313197,0,179,39686.9856481481,2008-08-26,23:39:20
39.970262,116.31319,0,179,39686.9856712963,2008-08-26,23:39:22
39.970261,116.313181,0,178,39686.9856944444,2008-08-26,23:39:24
39.970271,116.31317,0,178,39686.9857175926,2008-08-26,23:39:26
39.970291,116.313138,0,178,39686.9857407407,2008-08-26,23:39:28
39.970348,116.313119,0,178,39686.9857638889,2008-08-26,23:39:30
39.970459,116.313105,0,177,39686.985787037,2008-08-26,23:39:32
39.970546,116.313075,0,176,39686.9858101852,2008-08-26,23:39:34
39.970647,116.313049,0,175,39686.9858333333,2008-08-26,23:39:36
39.970743,116.313025,0,175,39686.9858564815,2008-08-26,23:39:38
39.97084,116.312991,0,174,39686.9858796296,2008-08-26,23:39:40
39.97099,116.313013,0,174,39686.9859027778,2008-08-26,23:39:42
39.971132,116.313015,0,174,39686.9859259259,2008-08-26,23:39:44
39.971269,116.312978,0,173,39686.9859490741,2008-08-26,23:39:46
39.971417,116.312929,0,172,39686.9859722222,2008-08-26,23:39:48
39.97157,116.312875,0,172,39686.9859953704,2008-08-26,23:39:50
39.971734,116.312806,0,171,39686.9860185185,2008-08-26,23:39:52
39.971926,116.312712,0,169,39686.9860416667,2008-08-26,23:39:54
39.972102,116.312631,0,168,39686.9860648148,2008-08-26,23:39:56
39.972284,116.312562,0,168,39686.986087963,2008-08-26,23:39:58
39.972475,116.312477,0,166,39686.9861111111,2008-08-26,23:40:00
39.972663,116.312401,0,165,39686.9861342593,2008-08-26,23:40:02
39.972837,116.312338,0,164,39686.9861574074,2008-08-26,23:40:04
39.973015,116.312281,0,164,39686.9861805556,2008-08-26,23:40:06
39.973206,116.312195,0,162,39686.9862037037,2008-08-26,23:40:08
39.973426,116.312131,0,162,39686.9862268518,2008-08-26,23:40:10
39.973621,116.312067,0,161,39686.98625,2008-08-26,23:40:12
39.973835,116.311963,0,158,39686.9862731481,2008-08-26,23:40:14
39.974037,116.311863,0,157,39686.9862962963,2008-08-26,23:40:16
39.97422,116.311786,0,155,39686.9863194444,2008-08-26,23:40:18
39.974365,116.311748,0,154,39686.9863425926,2008-08-26,23:40:20
39.974473,116.311741,0,153,39686.9863657407,2008-08-26,23:40:22
39.974564,116.311712,0,153,39686.9863888889,2008-08-26,23:40:24
39.974635,116.311699,0,150,39686.986412037,2008-08-26,23:40:26
39.974675,116.311772,0,145,39686.9864351852,2008-08-26,23:40:28
39.974737,116.311911,0,143,39686.9864583333,2008-08-26,23:40:30
39.974781,116.31208,0,140,39686.9864814815,2008-08-26,23:40:32
39.974791,116.312344,0,138,39686.9865046296,2008-08-26,23:40:34
39.974798,116.31254,0,135,39686.9865277778,2008-08-26,23:40:36
39.974792,116.312713,0,133,39686.9865509259,2008-08-26,23:40:38
39.974778,116.312861,0,129,39686.9865740741,2008-08-26,23:40:40
39.97494,116.312867,0,127,39686.9865972222,2008-08-26,23:40:42
39.974941,116.312905,0,124,39686.9866203704,2008-08-26,23:40:44
39.974954,116.312915,0,120,39686.9866435185,2008-08-26,23:40:46
39.974967,116.312908,0,118,39686.9866666667,2008-08-26,23:40:48
39.974964,116.312895,0,115,39686.9866898148,2008-08-26,23:40:50
39.974964,116.312882,0,112,39686.986712963,2008-08-26,23:40:52
39.974968,116.312869,0,110,39686.9867361111,2008-08-26,23:40:54
39.974971,116.31286,0,107,39686.9867592593,2008-08-26,23:40:56
39.974975,116.312852,0,105,39686.9867824074,2008-08-26,23:40:58
39.974983,116.312847,0,103,39686.9868055556,2008-08-26,23:41:00
39.974991,116.312847,0,100,39686.9868287037,2008-08-26,23:41:02
39.974999,116.312853,0,99,39686.9868518518,2008-08-26,23:41:04
39.975006,116.312895,0,97,39686.986875,2008-08-26,23:41:06
39.975026,116.312982,0,96,39686.9868981481,2008-08-26,23:41:08
39.975063,116.313156,0,97,39686.9869212963,2008-08-26,23:41:10
39.975086,116.313404,0,99,39686.9869444444,2008-08-26,23:41:12
39.975111,116.313626,0,99,39686.9869675926,2008-08-26,23:41:14
39.975245,116.313853,0,103,39686.9869907407,2008-08-26,23:41:16
39.975282,116.31421,0,106,39686.9870138889,2008-08-26,23:41:18
39.975319,116.314503,0,107,39686.987037037,2008-08-26,23:41:20
39.97535,116.314826,0,108,39686.9870601852,2008-08-26,23:41:22
39.975362,116.315108,0,108,39686.9870833333,2008-08-26,23:41:24
39.975357,116.315432,0,110,39686.9871064815,2008-08-26,23:41:26
39.975334,116.315758,0,112,39686.9871296296,2008-08-26,23:41:28
39.975309,116.316044,0,112,39686.9871527778,2008-08-26,23:41:30
39.975284,116.316332,0,111,39686.9871759259,2008-08-26,23:41:32
39.975254,116.316649,0,112,39686.9871990741,2008-08-26,23:41:34
39.975236,116.316927,0,111,39686.9872222222,2008-08-26,23:41:36
39.975207,116.31719,0,111,39686.9872453704,2008-08-26,23:41:38
39.975185,116.317419,0,110,39686.9872685185,2008-08-26,23:41:40
39.975158,116.317627,0,109,39686.9872916667,2008-08-26,23:41:42
39.975078,116.317823,0,109,39686.9873148148,2008-08-26,23:41:44
39.975059,116.317984,0,107,39686.987337963,2008-08-26,23:41:46
39.975017,116.318138,0,105,39686.9873611111,2008-08-26,23:41:48
39.974999,116.318237,0,103,39686.9873842593,2008-08-26,23:41:50
39.974989,116.318317,0,100,39686.9874074074,2008-08-26,23:41:52
39.97499,116.318382,0,98,39686.9874305556,2008-08-26,23:41:54
39.974983,116.318425,0,96,39686.9874537037,2008-08-26,23:41:56
39.974962,116.318451,0,94,39686.9874768518,2008-08-26,23:41:58
39.974956,116.318468,0,92,39686.9875,2008-08-26,23:42:00
39.974947,116.318465,0,90,39686.9875231481,2008-08-26,23:42:02
39.974956,116.318456,0,88,39686.9875462963,2008-08-26,23:42:04
39.974964,116.318486,0,88,39686.9875694444,2008-08-26,23:42:06
39.974982,116.318526,0,87,39686.9875925926,2008-08-26,23:42:08
39.974976,116.318632,0,87,39686.9876157407,2008-08-26,23:42:10
39.974971,116.318775,0,86,39686.9876388889,2008-08-26,23:42:12
39.974967,116.318937,0,86,39686.987662037,2008-08-26,23:42:14
39.974974,116.319124,0,86,39686.9876851852,2008-08-26,23:42:16
39.974976,116.319335,0,86,39686.9877083333,2008-08-26,23:42:18
39.974976,116.319562,0,85,39686.9877314815,2008-08-26,23:42:20
39.974936,116.319837,0,86,39686.9877546296,2008-08-26,23:42:22
39.974928,116.320083,0,85,39686.9877777778,2008-08-26,23:42:24
39.974914,116.320276,0,85,39686.9878009259,2008-08-26,23:42:26
39.974865,116.320436,0,85,39686.9878240741,2008-08-26,23:42:28
39.974836,116.320525,0,84,39686.9878472222,2008-08-26,23:42:30
39.974851,116.320524,0,83,39686.9878703704,2008-08-26,23:42:32
39.974858,116.320531,0,82,39686.9878935185,2008-08-26,23:42:34
39.974853,116.320536,0,82,39686.9879166667,2008-08-26,23:42:36
39.974855,116.320528,0,81,39686.9879398148,2008-08-26,23:42:38
39.974858,116.320524,0,80,39686.987962963,2008-08-26,23:42:40
39.974852,116.320517,0,80,39686.9879861111,2008-08-26,23:42:42
39.974845,116.320504,0,79,39686.9880092593,2008-08-26,23:42:44
39.974842,116.320487,0,78,39686.9880324074,2008-08-26,23:42:46
39.974839,116.320474,0,78,39686.9880555556,2008-08-26,23:42:48
39.97484,116.320458,0,77,39686.9880787037,2008-08-26,23:42:50
39.974838,116.320459,0,77,39686.9881018519,2008-08-26,23:42:52
39.974838,116.320464,0,77,39686.988125,2008-08-26,23:42:54
39.974834,116.320475,0,77,39686.9881481482,2008-08-26,23:42:56
39.974847,116.320497,0,77,39686.9881712963,2008-08-26,23:42:58
39.974867,116.320549,0,79,39686.9881944444,2008-08-26,23:43:00
39.974894,116.320661,0,81,39686.9882175926,2008-08-26,23:43:02
39.974926,116.320809,0,83,39686.9882407407,2008-08-26,23:43:04
39.974977,116.321024,0,85,39686.9882638889,2008-08-26,23:43:06
39.974941,116.321305,0,86,39686.988287037,2008-08-26,23:43:08
39.974925,116.321566,0,89,39686.9883101852,2008-08-26,23:43:10
39.974913,116.3218,0,92,39686.9883333333,2008-08-26,23:43:12
39.974932,116.322059,0,94,39686.9883564815,2008-08-26,23:43:14
39.974936,116.322342,0,97,39686.9883796296,2008-08-26,23:43:16
39.974938,116.322639,0,99,39686.9884027778,2008-08-26,23:43:18
39.974942,116.322942,0,101,39686.9884259259,2008-08-26,23:43:20
39.974945,116.323256,0,103,39686.9884490741,2008-08-26,23:43:22
39.974978,116.323541,0,105,39686.9884722222,2008-08-26,23:43:24
39.974998,116.323806,0,107,39686.9884953704,2008-08-26,23:43:26
39.974997,116.324065,0,109,39686.9885185185,2008-08-26,23:43:28
39.974995,116.324309,0,110,39686.9885416667,2008-08-26,23:43:30
39.974994,116.324555,0,112,39686.9885648148,2008-08-26,23:43:32
39.974991,116.324815,0,113,39686.988587963,2008-08-26,23:43:34
39.974979,116.325087,0,114,39686.9886111111,2008-08-26,23:43:36
39.974971,116.325366,0,116,39686.9886342593,2008-08-26,23:43:38
39.974954,116.325656,0,117,39686.9886574074,2008-08-26,23:43:40
39.974948,116.325978,0,119,39686.9886805556,2008-08-26,23:43:42
39.974941,116.326269,0,120,39686.9887037037,2008-08-26,23:43:44
39.97494,116.326546,0,121,39686.9887268519,2008-08-26,23:43:46
39.974943,116.32679,0,122,39686.98875,2008-08-26,23:43:48
39.974949,116.327002,0,122,39686.9887731481,2008-08-26,23:43:50
39.975001,116.327177,0,124,39686.9887962963,2008-08-26,23:43:52
39.975048,116.327337,0,126,39686.9888194444,2008-08-26,23:43:54
39.975037,116.32755,0,125,39686.9888425926,2008-08-26,23:43:56
39.97503,116.3278,0,124,39686.9888657407,2008-08-26,23:43:58
39.975011,116.328045,0,123,39686.9888888889,2008-08-26,23:44:00
39.974984,116.328289,0,122,39686.988912037,2008-08-26,23:44:02
39.974992,116.328498,0,123,39686.9889351852,2008-08-26,23:44:04
39.975007,116.328703,0,123,39686.9889583333,2008-08-26,23:44:06
39.975002,116.32889,0,122,39686.9889814815,2008-08-26,23:44:08
39.974996,116.329044,0,122,39686.9890046296,2008-08-26,23:44:10
39.974966,116.329158,0,122,39686.9890277778,2008-08-26,23:44:12
39.974946,116.329233,0,123,39686.9890509259,2008-08-26,23:44:14
39.974932,116.329283,0,123,39686.9890740741,2008-08-26,23:44:16
39.974936,116.32931,0,124,39686.9890972222,2008-08-26,23:44:18
39.974945,116.329332,0,124,39686.9891203704,2008-08-26,23:44:20
39.974956,116.329346,0,124,39686.9891435185,2008-08-26,23:44:22
39.974963,116.329352,0,124,39686.9891666667,2008-08-26,23:44:24
39.974961,116.32936,0,124,39686.9891898148,2008-08-26,23:44:26
39.974957,116.32937,0,124,39686.989212963,2008-08-26,23:44:28
39.974958,116.329381,0,124,39686.9892361111,2008-08-26,23:44:30
39.974958,116.329389,0,124,39686.9892592593,2008-08-26,23:44:32
39.974962,116.329394,0,123,39686.9892824074,2008-08-26,23:44:34
39.974965,116.329399,0,123,39686.9893055556,2008-08-26,23:44:36
39.974969,116.329402,0,123,39686.9893287037,2008-08-26,23:44:38
39.974964,116.329401,0,123,39686.9893518519,2008-08-26,23:44:40
39.974961,116.329394,0,123,39686.989375,2008-08-26,23:44:42
39.97495,116.329394,0,123,39686.9893981481,2008-08-26,23:44:44
39.974935,116.329415,0,124,39686.9894212963,2008-08-26,23:44:46
39.974926,116.329458,0,125,39686.9894444444,2008-08-26,23:44:48
39.974919,116.32952,0,126,39686.9894675926,2008-08-26,23:44:50
39.97491,116.329616,0,128,39686.9894907407,2008-08-26,23:44:52
39.974896,116.32974,0,129,39686.9895138889,2008-08-26,23:44:54
39.974904,116.3299,0,130,39686.989537037,2008-08-26,23:44:56
39.974913,116.330072,0,131,39686.9895601852,2008-08-26,23:44:58
39.974912,116.330259,0,131,39686.9895833333,2008-08-26,23:45:00
39.974921,116.330459,0,132,39686.9896064815,2008-08-26,23:45:02
39.974946,116.330678,0,132,39686.9896296296,2008-08-26,23:45:04
39.97495,116.330915,0,133,39686.9896527778,2008-08-26,23:45:06
39.974951,116.331175,0,134,39686.9896759259,2008-08-26,23:45:08
39.974954,116.331497,0,133,39686.9896990741,2008-08-26,23:45:10
39.974981,116.331845,0,132,39686.9897222222,2008-08-26,23:45:12
39.974977,116.332233,0,133,39686.9897453704,2008-08-26,23:45:14
39.974977,116.3326,0,132,39686.9897685185,2008-08-26,23:45:16
39.974971,116.33295,0,131,39686.9897916667,2008-08-26,23:45:18
39.97497,116.333282,0,130,39686.9898148148,2008-08-26,23:45:20
39.974973,116.333607,0,130,39686.989837963,2008-08-26,23:45:22
39.974993,116.333941,0,130,39686.9898611111,2008-08-26,23:45:24
39.974992,116.334311,0,128,39686.9898842593,2008-08-26,23:45:26
39.974973,116.334665,0,127,39686.9899074074,2008-08-26,23:45:28
39.97496,116.335021,0,126,39686.9899305556,2008-08-26,23:45:30
39.974954,116.335368,0,125,39686.9899537037,2008-08-26,23:45:32
39.974949,116.335715,0,124,39686.9899768519,2008-08-26,23:45:34
39.974967,116.336017,0,125,39686.99,2008-08-26,23:45:36
39.974976,116.336332,0,125,39686.9900231481,2008-08-26,23:45:38
39.974987,116.336623,0,125,39686.9900462963,2008-08-26,23:45:40
39.974995,116.336895,0,125,39686.9900694444,2008-08-26,23:45:42
39.975,116.337158,0,124,39686.9900925926,2008-08-26,23:45:44
39.975013,116.3374,0,124,39686.9901157407,2008-08-26,23:45:46
39.975029,116.337609,0,124,39686.9901388889,2008-08-26,23:45:48
39.975061,116.337784,0,123,39686.990162037,2008-08-26,23:45:50
39.975097,116.33793,0,122,39686.9901851852,2008-08-26,23:45:52
39.975114,116.338044,0,121,39686.9902083333,2008-08-26,23:45:54
39.975121,116.338123,0,121,39686.9902314815,2008-08-26,23:45:56
39.975118,116.338195,0,120,39686.9902546296,2008-08-26,23:45:58
39.975114,116.338261,0,120,39686.9902777778,2008-08-26,23:46:00
39.975116,116.338287,0,123,39686.9903009259,2008-08-26,23:46:02
39.975113,116.338299,0,124,39686.9903240741,2008-08-26,23:46:04
39.975101,116.338313,0,124,39686.9903472222,2008-08-26,23:46:06
39.975096,116.338319,0,123,39686.9903703704,2008-08-26,23:46:08
39.975086,116.338319,0,122,39686.9903935185,2008-08-26,23:46:10
39.975077,116.338317,0,121,39686.9904166667,2008-08-26,23:46:12
39.975068,116.338314,0,120,39686.9904398148,2008-08-26,23:46:14
39.975058,116.338306,0,119,39686.990462963,2008-08-26,23:46:16
39.975054,116.338293,0,118,39686.9904861111,2008-08-26,23:46:18
39.975057,116.338272,0,117,39686.9905092593,2008-08-26,23:46:20
39.975225,116.338133,0,121,39686.9905324074,2008-08-26,23:46:22
39.975279,116.338058,0,125,39686.9905555556,2008-08-26,23:46:24
39.975302,116.338,0,128,39686.9905787037,2008-08-26,23:46:26
39.975327,116.338024,0,133,39686.9906018519,2008-08-26,23:46:28
39.975342,116.338053,0,137,39686.990625,2008-08-26,23:46:30
39.975414,116.338105,0,151,39686.9906481481,2008-08-26,23:46:32
39.975455,116.33822,0,162,39686.9906712963,2008-08-26,23:46:34
39.97543,116.338365,0,171,39686.9906944444,2008-08-26,23:46:36
39.97529,116.338536,0,185,39686.9907175926,2008-08-26,23:46:38
39.975251,116.338673,0,186,39686.9907407407,2008-08-26,23:46:40
39.975229,116.338788,0,188,39686.9907638889,2008-08-26,23:46:42
39.975183,116.338919,0,188,39686.990787037,2008-08-26,23:46:44
39.975065,116.339039,0,189,39686.9908101852,2008-08-26,23:46:46
39.975046,116.339158,0,189,39686.9908333333,2008-08-26,23:46:48
39.975036,116.339302,0,188,39686.9908564815,2008-08-26,23:46:50
39.975021,116.339515,0,190,39686.9908796296,2008-08-26,23:46:52
39.975015,116.339748,0,190,39686.9909027778,2008-08-26,23:46:54
39.975107,116.33995,0,210,39686.9909259259,2008-08-26,23:46:56
39.975046,116.340554,0,218,39686.9909490741,2008-08-26,23:46:58
39.974946,116.340844,0,206,39686.9909722222,2008-08-26,23:47:00
39.974912,116.341107,0,202,39686.9909953704,2008-08-26,23:47:02
39.974903,116.341377,0,198,39686.9910185185,2008-08-26,23:47:04
39.974924,116.34165,0,200,39686.9910416667,2008-08-26,23:47:06
39.974927,116.341858,0,201,39686.9910648148,2008-08-26,23:47:08
39.97492,116.342055,0,204,39686.991087963,2008-08-26,23:47:10
39.974924,116.34227,0,207,39686.9911111111,2008-08-26,23:47:12
39.974927,116.342489,0,208,39686.9911342593,2008-08-26,23:47:14
39.974903,116.342858,0,220,39686.9911574074,2008-08-26,23:47:16
39.974882,116.343179,0,228,39686.9911805556,2008-08-26,23:47:18
39.974877,116.343448,0,226,39686.9912037037,2008-08-26,23:47:20
39.974879,116.343722,0,230,39686.9912268519,2008-08-26,23:47:22
39.974881,116.344002,0,228,39686.99125,2008-08-26,23:47:24
39.974889,116.344295,0,219,39686.9912731481,2008-08-26,23:47:26
39.974907,116.344602,0,215,39686.9912962963,2008-08-26,23:47:28
39.974929,116.344878,0,210,39686.9913194444,2008-08-26,23:47:30
39.974961,116.345176,0,205,39686.9913425926,2008-08-26,23:47:32
39.974992,116.345446,0,200,39686.9913657407,2008-08-26,23:47:34
39.974995,116.345694,0,198,39686.9913888889,2008-08-26,23:47:36
39.974984,116.345926,0,193,39686.991412037,2008-08-26,23:47:38
39.974984,116.346144,0,185,39686.9914351852,2008-08-26,23:47:40
39.974991,116.346334,0,181,39686.9914583333,2008-08-26,23:47:42
39.975012,116.34648,0,178,39686.9914814815,2008-08-26,23:47:44
39.975032,116.346567,0,173,39686.9915046296,2008-08-26,23:47:46
39.97503,116.346626,0,166,39686.9915277778,2008-08-26,23:47:48
39.975076,116.346616,0,159,39686.9915509259,2008-08-26,23:47:50
39.975081,116.34662,0,153,39686.9915740741,2008-08-26,23:47:52
39.975062,116.346632,0,146,39686.9915972222,2008-08-26,23:47:54
39.975044,116.346623,0,142,39686.9916203704,2008-08-26,23:47:56
39.975041,116.346613,0,141,39686.9916435185,2008-08-26,23:47:58
39.975039,116.346612,0,138,39686.9916666667,2008-08-26,23:48:00
39.975033,116.346588,0,136,39686.9916898148,2008-08-26,23:48:02
39.975025,116.34656,0,134,39686.991712963,2008-08-26,23:48:04
39.975028,116.346524,0,132,39686.9917361111,2008-08-26,23:48:06
39.975016,116.346497,0,129,39686.9917592593,2008-08-26,23:48:08
39.975009,116.346473,0,128,39686.9917824074,2008-08-26,23:48:10
39.975006,116.346448,0,126,39686.9918055556,2008-08-26,23:48:12
39.975014,116.346435,0,124,39686.9918287037,2008-08-26,23:48:14
39.975021,116.346442,0,122,39686.9918518519,2008-08-26,23:48:16
39.975024,116.346432,0,120,39686.991875,2008-08-26,23:48:18
39.975029,116.34639,0,118,39686.9918981481,2008-08-26,23:48:20
39.975024,116.346361,0,117,39686.9919212963,2008-08-26,23:48:22
39.975031,116.346345,0,115,39686.9919444444,2008-08-26,23:48:24
39.975042,116.34636,0,114,39686.9919675926,2008-08-26,23:48:26
39.975037,116.346387,0,114,39686.9919907407,2008-08-26,23:48:28
39.975022,116.346411,0,115,39686.9920138889,2008-08-26,23:48:30
39.974986,116.346449,0,115,39686.992037037,2008-08-26,23:48:32
39.974959,116.346502,0,115,39686.9920601852,2008-08-26,23:48:34
39.974929,116.346634,0,117,39686.9920833333,2008-08-26,23:48:36
39.974886,116.346776,0,117,39686.9921064815,2008-08-26,23:48:38
39.974839,116.346863,0,117,39686.9921296296,2008-08-26,23:48:40
39.974802,116.346948,0,115,39686.9921527778,2008-08-26,23:48:42
39.974765,116.347102,0,116,39686.9921759259,2008-08-26,23:48:44
39.974755,116.347255,0,115,39686.9921990741,2008-08-26,23:48:46
39.974769,116.347555,0,116,39686.9922222222,2008-08-26,23:48:48
39.97478,116.347791,0,116,39686.9922453704,2008-08-26,23:48:50
39.974818,116.348015,0,116,39686.9922685185,2008-08-26,23:48:52
39.974862,116.348188,0,116,39686.9922916667,2008-08-26,23:48:54
39.974907,116.348362,0,115,39686.9923148148,2008-08-26,23:48:56
39.974958,116.34852,0,115,39686.992337963,2008-08-26,23:48:58
39.974993,116.348599,0,115,39686.9923611111,2008-08-26,23:49:00
39.975027,116.348664,0,115,39686.9923842593,2008-08-26,23:49:02
39.975063,116.348707,0,115,39686.9924074074,2008-08-26,23:49:04
39.975115,116.348743,0,115,39686.9924305556,2008-08-26,23:49:06
39.975145,116.348772,0,115,39686.9924537037,2008-08-26,23:49:08
39.975168,116.348789,0,115,39686.9924768518,2008-08-26,23:49:10
39.975186,116.348797,0,117,39686.9925,2008-08-26,23:49:12
39.975197,116.34881,0,116,39686.9925231481,2008-08-26,23:49:14
39.975188,116.348823,0,116,39686.9925462963,2008-08-26,23:49:16
39.975196,116.348817,0,116,39686.9925694444,2008-08-26,23:49:18
39.975209,116.348817,0,115,39686.9925925926,2008-08-26,23:49:20
39.975207,116.348823,0,114,39686.9926157407,2008-08-26,23:49:22
39.975207,116.34883,0,114,39686.9926388889,2008-08-26,23:49:24
39.975197,116.348858,0,115,39686.992662037,2008-08-26,23:49:26
39.975186,116.348915,0,116,39686.9926851852,2008-08-26,23:49:28
39.975152,116.349028,0,116,39686.9927083333,2008-08-26,23:49:30
39.975116,116.349157,0,116,39686.9927314815,2008-08-26,23:49:32
39.975098,116.349325,0,117,39686.9927546296,2008-08-26,23:49:34
39.975092,116.349536,0,117,39686.9927777778,2008-08-26,23:49:36
39.975097,116.349761,0,118,39686.9928009259,2008-08-26,23:49:38
39.975098,116.349993,0,121,39686.9928240741,2008-08-26,23:49:40
39.975109,116.350238,0,122,39686.9928472222,2008-08-26,23:49:42
39.97513,116.350484,0,124,39686.9928703704,2008-08-26,23:49:44
39.975142,116.350736,0,125,39686.9928935185,2008-08-26,23:49:46
39.975157,116.350988,0,127,39686.9929166667,2008-08-26,23:49:48
39.975169,116.351251,0,129,39686.9929398148,2008-08-26,23:49:50
39.975178,116.351529,0,131,39686.992962963,2008-08-26,23:49:52
39.975191,116.351793,0,132,39686.9929861111,2008-08-26,23:49:54
39.975219,116.352046,0,133,39686.9930092593,2008-08-26,23:49:56
39.975225,116.352308,0,134,39686.9930324074,2008-08-26,23:49:58
39.975246,116.352566,0,135,39686.9930555556,2008-08-26,23:50:00
39.975266,116.352799,0,135,39686.9930787037,2008-08-26,23:50:02
39.975292,116.353,0,136,39686.9931018518,2008-08-26,23:50:04
39.975327,116.353158,0,136,39686.993125,2008-08-26,23:50:06
39.975337,116.353233,0,137,39686.9931481481,2008-08-26,23:50:08
39.975338,116.353257,0,137,39686.9931712963,2008-08-26,23:50:10
39.975333,116.353258,0,137,39686.9931944444,2008-08-26,23:50:12
39.975329,116.353248,0,137,39686.9932175926,2008-08-26,23:50:14
39.975321,116.353233,0,139,39686.9932407407,2008-08-26,23:50:16
39.975324,116.353237,0,139,39686.9932638889,2008-08-26,23:50:18
39.97533,116.353245,0,140,39686.993287037,2008-08-26,23:50:20
39.975335,116.353253,0,140,39686.9933101852,2008-08-26,23:50:22
39.975332,116.353262,0,141,39686.9933333333,2008-08-26,23:50:24
39.975285,116.353313,0,141,39686.9933564815,2008-08-26,23:50:26
39.975229,116.353395,0,142,39686.9933796296,2008-08-26,23:50:28
39.975174,116.353506,0,141,39686.9934027778,2008-08-26,23:50:30
39.975144,116.353622,0,141,39686.9934259259,2008-08-26,23:50:32
39.975121,116.353756,0,141,39686.9934490741,2008-08-26,23:50:34
39.975107,116.353916,0,142,39686.9934722222,2008-08-26,23:50:36
39.975113,116.354098,0,142,39686.9934953704,2008-08-26,23:50:38
39.975137,116.354267,0,142,39686.9935185185,2008-08-26,23:50:40
39.975169,116.354454,0,143,39686.9935416667,2008-08-26,23:50:42
39.975195,116.354662,0,143,39686.9935648148,2008-08-26,23:50:44
39.97522,116.354877,0,144,39686.993587963,2008-08-26,23:50:46
39.975239,116.355116,0,145,39686.9936111111,2008-08-26,23:50:48
39.975259,116.355368,0,146,39686.9936342593,2008-08-26,23:50:50
39.975271,116.355602,0,147,39686.9936574074,2008-08-26,23:50:52
39.975274,116.355867,0,148,39686.9936805556,2008-08-26,23:50:54
39.975274,116.356162,0,147,39686.9937037037,2008-08-26,23:50:56
39.975289,116.356456,0,148,39686.9937268518,2008-08-26,23:50:58
39.975304,116.356731,0,148,39686.99375,2008-08-26,23:51:00
39.975322,116.357005,0,149,39686.9937731481,2008-08-26,23:51:02
39.975351,116.35726,0,148,39686.9937962963,2008-08-26,23:51:04
39.975358,116.357513,0,145,39686.9938194444,2008-08-26,23:51:06
39.975335,116.35773,0,140,39686.9938425926,2008-08-26,23:51:08
39.975337,116.357871,0,138,39686.9938657407,2008-08-26,23:51:10
39.97533,116.357974,0,136,39686.9938888889,2008-08-26,23:51:12
39.97532,116.35807,0,134,39686.993912037,2008-08-26,23:51:14
39.975311,116.358173,0,131,39686.9939351852,2008-08-26,23:51:16
39.975305,116.358256,0,131,39686.9939583333,2008-08-26,23:51:18
39.975292,116.358349,0,131,39686.9939814815,2008-08-26,23:51:20
39.975293,116.358375,0,128,39686.9940046296,2008-08-26,23:51:22
39.975293,116.358397,0,127,39686.9940277778,2008-08-26,23:51:24
39.975286,116.358412,0,128,39686.9940509259,2008-08-26,23:51:26
39.975282,116.358433,0,128,39686.9940740741,2008-08-26,23:51:28
39.975268,116.358515,0,128,39686.9940972222,2008-08-26,23:51:30
39.975254,116.3586,0,129,39686.9941203704,2008-08-26,23:51:32
39.975224,116.358688,0,130,39686.9941435185,2008-08-26,23:51:34
39.975192,116.358775,0,131,39686.9941666667,2008-08-26,23:51:36
39.975158,116.358884,0,135,39686.9941898148,2008-08-26,23:51:38
39.975112,116.359031,0,136,39686.994212963,2008-08-26,23:51:40
39.975103,116.359205,0,139,39686.9942361111,2008-08-26,23:51:42
39.975084,116.359421,0,141,39686.9942592593,2008-08-26,23:51:44
39.975083,116.359646,0,144,39686.9942824074,2008-08-26,23:51:46
39.975088,116.359879,0,146,39686.9943055556,2008-08-26,23:51:48
39.975096,116.360117,0,147,39686.9943287037,2008-08-26,23:51:50
39.975115,116.360376,0,150,39686.9943518518,2008-08-26,23:51:52
39.975138,116.360632,0,152,39686.994375,2008-08-26,23:51:54
39.975131,116.360922,0,152,39686.9943981481,2008-08-26,23:51:56
39.975159,116.361169,0,153,39686.9944212963,2008-08-26,23:51:58
39.975177,116.361319,0,150,39686.9944444444,2008-08-26,23:52:00
39.975188,116.361446,0,142,39686.9944675926,2008-08-26,23:52:02
39.975206,116.361514,0,142,39686.9944907407,2008-08-26,23:52:04
39.97522,116.361555,0,145,39686.9945138889,2008-08-26,23:52:06
39.975224,116.361588,0,140,39686.994537037,2008-08-26,23:52:08
39.975219,116.361604,0,138,39686.9945601852,2008-08-26,23:52:10
39.975219,116.361597,0,138,39686.9945833333,2008-08-26,23:52:12
39.975221,116.361594,0,138,39686.9946064815,2008-08-26,23:52:14
39.975212,116.361606,0,139,39686.9946296296,2008-08-26,23:52:16
39.975212,116.361639,0,139,39686.9946527778,2008-08-26,23:52:18
39.975197,116.361693,0,140,39686.9946759259,2008-08-26,23:52:20
39.975179,116.361762,0,140,39686.9946990741,2008-08-26,23:52:22
39.975186,116.361852,0,141,39686.9947222222,2008-08-26,23:52:24
39.975191,116.361956,0,141,39686.9947453704,2008-08-26,23:52:26
39.975191,116.362072,0,143,39686.9947685185,2008-08-26,23:52:28
39.975211,116.362211,0,146,39686.9947916667,2008-08-26,23:52:30
39.975238,116.362356,0,149,39686.9948148148,2008-08-26,23:52:32
39.975258,116.362488,0,152,39686.994837963,2008-08-26,23:52:34
39.975275,116.362602,0,154,39686.9948611111,2008-08-26,23:52:36
39.975298,116.362679,0,156,39686.9948842593,2008-08-26,23:52:38
39.975328,116.362721,0,158,39686.9949074074,2008-08-26,23:52:40
39.975331,116.362747,0,159,39686.9949305556,2008-08-26,23:52:42
39.975331,116.362784,0,159,39686.9949537037,2008-08-26,23:52:44
39.975319,116.362832,0,158,39686.9949768518,2008-08-26,23:52:46
39.975304,116.362847,0,157,39686.995,2008-08-26,23:52:48
39.975287,116.362856,0,156,39686.9950231481,2008-08-26,23:52:50
39.975284,116.362888,0,155,39686.9950462963,2008-08-26,23:52:52
39.975273,116.362925,0,155,39686.9950694444,2008-08-26,23:52:54
39.975255,116.362956,0,156,39686.9950925926,2008-08-26,23:52:56
39.975252,116.362959,0,157,39686.9951157407,2008-08-26,23:52:58
39.975261,116.362957,0,154,39686.9951388889,2008-08-26,23:53:00
39.975258,116.362965,0,155,39686.995162037,2008-08-26,23:53:02
39.975257,116.362969,0,156,39686.9951851852,2008-08-26,23:53:04
39.975259,116.362978,0,155,39686.9952083333,2008-08-26,23:53:06
39.975261,116.362987,0,155,39686.9952314815,2008-08-26,23:53:08
39.975251,116.362995,0,154,39686.9952546296,2008-08-26,23:53:10
39.975242,116.363001,0,153,39686.9952777778,2008-08-26,23:53:12
39.975238,116.363015,0,152,39686.9953009259,2008-08-26,23:53:14
39.975241,116.363017,0,151,39686.9953240741,2008-08-26,23:53:16
39.975232,116.363008,0,151,39686.9953472222,2008-08-26,23:53:18
39.975214,116.363013,0,150,39686.9953703704,2008-08-26,23:53:20
39.975215,116.363013,0,150,39686.9953935185,2008-08-26,23:53:22
39.97521,116.363019,0,152,39686.9954166667,2008-08-26,23:53:24
39.975228,116.363031,0,152,39686.9954398148,2008-08-26,23:53:26
39.975233,116.363036,0,152,39686.995462963,2008-08-26,23:53:28
39.975245,116.363034,0,152,39686.9954861111,2008-08-26,23:53:30
39.975249,116.363035,0,152,39686.9955092593,2008-08-26,23:53:32
39.975241,116.363044,0,153,39686.9955324074,2008-08-26,23:53:34
39.975241,116.363046,0,153,39686.9955555556,2008-08-26,23:53:36
39.97525,116.363042,0,153,39686.9955787037,2008-08-26,23:53:38
39.975256,116.363048,0,153,39686.9956018519,2008-08-26,23:53:40
39.975255,116.363058,0,152,39686.995625,2008-08-26,23:53:42
39.975257,116.363062,0,152,39686.9956481481,2008-08-26,23:53:44
39.975258,116.36307,0,151,39686.9956712963,2008-08-26,23:53:46
39.975253,116.363083,0,150,39686.9956944444,2008-08-26,23:53:48
39.975238,116.363103,0,148,39686.9957175926,2008-08-26,23:53:50
39.975237,116.363139,0,146,39686.9957407407,2008-08-26,23:53:52
39.975233,116.363194,0,144,39686.9957638889,2008-08-26,23:53:54
39.975234,116.363276,0,145,39686.995787037,2008-08-26,23:53:56
39.975231,116.363395,0,146,39686.9958101852,2008-08-26,23:53:58
39.975236,116.363537,0,146,39686.9958333333,2008-08-26,23:54:00
39.975247,116.36369,0,146,39686.9958564815,2008-08-26,23:54:02
39.975255,116.363843,0,145,39686.9958796296,2008-08-26,23:54:04
39.975255,116.364018,0,143,39686.9959027778,2008-08-26,23:54:06
39.975234,116.364229,0,141,39686.9959259259,2008-08-26,23:54:08
39.975228,116.364453,0,140,39686.9959490741,2008-08-26,23:54:10
39.975228,116.364689,0,140,39686.9959722222,2008-08-26,23:54:12
39.975245,116.364941,0,139,39686.9959953704,2008-08-26,23:54:14
39.975254,116.365206,0,139,39686.9960185185,2008-08-26,23:54:16
39.975259,116.365471,0,141,39686.9960416667,2008-08-26,23:54:18
39.975254,116.365752,0,142,39686.9960648148,2008-08-26,23:54:20
39.975274,116.366037,0,141,39686.996087963,2008-08-26,23:54:22
39.975293,116.366318,0,138,39686.9961111111,2008-08-26,23:54:24
39.975316,116.366601,0,134,39686.9961342593,2008-08-26,23:54:26
39.975331,116.366886,0,135,39686.9961574074,2008-08-26,23:54:28
39.975342,116.367147,0,136,39686.9961805556,2008-08-26,23:54:30
39.97535,116.367386,0,134,39686.9962037037,2008-08-26,23:54:32
39.975347,116.36758,0,133,39686.9962268519,2008-08-26,23:54:34
39.975331,116.3677,0,136,39686.99625,2008-08-26,23:54:36
39.975347,116.367762,0,136,39686.9962731482,2008-08-26,23:54:38
39.975372,116.367784,0,140,39686.9962962963,2008-08-26,23:54:40
39.975368,116.367813,0,136,39686.9963194444,2008-08-26,23:54:42
39.97538,116.367841,0,136,39686.9963425926,2008-08-26,23:54:44
39.975394,116.367867,0,137,39686.9963657407,2008-08-26,23:54:46
39.975409,116.367898,0,133,39686.9963888889,2008-08-26,23:54:48
39.97541,116.367894,0,136,39686.996412037,2008-08-26,23:54:50
39.975398,116.367896,0,136,39686.9964351852,2008-08-26,23:54:52
39.975403,116.367902,0,137,39686.9964583333,2008-08-26,23:54:54
39.975405,116.367905,0,137,39686.9964814815,2008-08-26,23:54:56
39.975411,116.367907,0,138,39686.9965046296,2008-08-26,23:54:58
39.97542,116.367914,0,138,39686.9965277778,2008-08-26,23:55:00
39.975423,116.367923,0,139,39686.9965509259,2008-08-26,23:55:02
39.975406,116.367949,0,139,39686.9965740741,2008-08-26,23:55:04
39.975376,116.367974,0,140,39686.9965972222,2008-08-26,23:55:06
39.975361,116.36798,0,144,39686.9966203704,2008-08-26,23:55:08
39.975364,116.367983,0,146,39686.9966435185,2008-08-26,23:55:10
39.975376,116.367948,0,147,39686.9966666667,2008-08-26,23:55:12
39.975369,116.367935,0,148,39686.9966898148,2008-08-26,23:55:14
39.975377,116.367938,0,150,39686.996712963,2008-08-26,23:55:16
39.975363,116.367994,0,151,39686.9967361111,2008-08-26,23:55:18
39.975345,116.368087,0,154,39686.9967592593,2008-08-26,23:55:20
39.975323,116.368224,0,158,39686.9967824074,2008-08-26,23:55:22
39.975287,116.368388,0,161,39686.9968055556,2008-08-26,23:55:24
39.975253,116.36858,0,164,39686.9968287037,2008-08-26,23:55:26
39.975225,116.368819,0,164,39686.9968518519,2008-08-26,23:55:28
39.975213,116.369073,0,166,39686.996875,2008-08-26,23:55:30
39.975204,116.369343,0,167,39686.9968981481,2008-08-26,23:55:32
39.975206,116.369617,0,169,39686.9969212963,2008-08-26,23:55:34
39.975202,116.369908,0,173,39686.9969444444,2008-08-26,23:55:36
39.975216,116.370219,0,173,39686.9969675926,2008-08-26,23:55:38
39.975222,116.370539,0,174,39686.9969907407,2008-08-26,23:55:40
39.975231,116.370862,0,175,39686.9970138889,2008-08-26,23:55:42
39.975262,116.371161,0,177,39686.997037037,2008-08-26,23:55:44
39.975297,116.371438,0,179,39686.9970601852,2008-08-26,23:55:46
39.975332,116.371687,0,181,39686.9970833333,2008-08-26,23:55:48
39.975369,116.371891,0,180,39686.9971064815,2008-08-26,23:55:50
39.975394,116.372097,0,182,39686.9971296296,2008-08-26,23:55:52
39.975406,116.372245,0,182,39686.9971527778,2008-08-26,23:55:54
39.97543,116.372356,0,182,39686.9971759259,2008-08-26,23:55:56
39.975441,116.372428,0,183,39686.9971990741,2008-08-26,23:55:58
39.975428,116.372467,0,185,39686.9972222222,2008-08-26,23:56:00
39.975412,116.372486,0,184,39686.9972453704,2008-08-26,23:56:02
39.975401,116.372497,0,183,39686.9972685185,2008-08-26,23:56:04
39.9754,116.372518,0,182,39686.9972916667,2008-08-26,23:56:06
39.975405,116.372517,0,182,39686.9973148148,2008-08-26,23:56:08
39.975411,116.372505,0,181,39686.997337963,2008-08-26,23:56:10
39.975416,116.372502,0,181,39686.9973611111,2008-08-26,23:56:12
39.975412,116.372512,0,183,39686.9973842593,2008-08-26,23:56:14
39.975407,116.372522,0,184,39686.9974074074,2008-08-26,23:56:16
39.975393,116.372545,0,182,39686.9974305556,2008-08-26,23:56:18
39.975366,116.372585,0,182,39686.9974537037,2008-08-26,23:56:20
39.975346,116.372639,0,182,39686.9974768519,2008-08-26,23:56:22
39.975336,116.372703,0,183,39686.9975,2008-08-26,23:56:24
39.975317,116.372774,0,185,39686.9975231481,2008-08-26,23:56:26
39.975273,116.372872,0,182,39686.9975462963,2008-08-26,23:56:28
39.975251,116.372964,0,182,39686.9975694444,2008-08-26,23:56:30
39.975228,116.373079,0,185,39686.9975925926,2008-08-26,23:56:32
39.97523,116.373206,0,186,39686.9976157407,2008-08-26,23:56:34
39.975238,116.37333,0,186,39686.9976388889,2008-08-26,23:56:36
39.975248,116.373452,0,186,39686.997662037,2008-08-26,23:56:38
39.975267,116.373555,0,185,39686.9976851852,2008-08-26,23:56:40
39.97528,116.373637,0,182,39686.9977083333,2008-08-26,23:56:42
39.975289,116.373703,0,180,39686.9977314815,2008-08-26,23:56:44
39.975301,116.37376,0,181,39686.9977546296,2008-08-26,23:56:46
39.975316,116.373796,0,184,39686.9977777778,2008-08-26,23:56:48
39.975298,116.374079,0,191,39686.9991203704,2008-08-26,23:58:44
39.975288,116.374188,0,192,39686.9991435185,2008-08-26,23:58:46
39.97527,116.374348,0,193,39686.9991666667,2008-08-26,23:58:48
39.975252,116.374533,0,194,39686.9991898148,2008-08-26,23:58:50
39.975252,116.374706,0,195,39686.999212963,2008-08-26,23:58:52
39.975249,116.374883,0,196,39686.9992361111,2008-08-26,23:58:54
39.97524,116.375097,0,198,39686.9992592593,2008-08-26,23:58:56
39.975244,116.375363,0,199,39686.9992824074,2008-08-26,23:58:58
39.975242,116.375667,0,200,39686.9993055556,2008-08-26,23:59:00
39.97523,116.375981,0,201,39686.9993287037,2008-08-26,23:59:02
39.975203,116.376312,0,201,39686.9993518519,2008-08-26,23:59:04
39.975215,116.376576,0,204,39686.999375,2008-08-26,23:59:06
39.975208,116.376886,0,205,39686.9993981481,2008-08-26,23:59:08
39.975206,116.377177,0,208,39686.9994212963,2008-08-26,23:59:10
39.97522,116.377465,0,207,39686.9994444444,2008-08-26,23:59:12
39.975231,116.377717,0,208,39686.9994675926,2008-08-26,23:59:14
39.975257,116.377921,0,209,39686.9994907407,2008-08-26,23:59:16
39.975288,116.378059,0,209,39686.9995138889,2008-08-26,23:59:18
39.97531,116.378128,0,211,39686.999537037,2008-08-26,23:59:20
39.97532,116.378167,0,211,39686.9995601852,2008-08-26,23:59:22
39.975323,116.378171,0,211,39686.9995833333,2008-08-26,23:59:24
39.975315,116.378178,0,212,39686.9996064815,2008-08-26,23:59:26
39.975308,116.378184,0,213,39686.9996296296,2008-08-26,23:59:28
39.975304,116.378191,0,214,39686.9996527778,2008-08-26,23:59:30
39.975305,116.378196,0,215,39686.9996759259,2008-08-26,23:59:32
39.975305,116.378198,0,216,39686.9996990741,2008-08-26,23:59:34
39.975309,116.378193,0,217,39686.9997222222,2008-08-26,23:59:36
39.975313,116.378183,0,217,39686.9997453704,2008-08-26,23:59:38
39.975317,116.378174,0,217,39686.9997685185,2008-08-26,23:59:40
39.975315,116.378176,0,218,39686.9997916667,2008-08-26,23:59:42
39.975304,116.378189,0,218,39686.9998148148,2008-08-26,23:59:44
39.975285,116.378247,0,218,39686.999837963,2008-08-26,23:59:46
39.975281,116.378315,0,219,39686.9998611111,2008-08-26,23:59:48
39.975287,116.378366,0,219,39686.9998842593,2008-08-26,23:59:50
39.975278,116.378393,0,220,39686.9999074074,2008-08-26,23:59:52
39.975255,116.378385,0,222,39686.9999305556,2008-08-26,23:59:54
39.975246,116.378371,0,223,39686.9999537037,2008-08-26,23:59:56
39.975228,116.378374,0,224,39686.9999768519,2008-08-26,23:59:58
39.975217,116.378377,0,224,39687,2008-08-27,00:00:00
39.975205,116.378395,0,225,39687.0000231481,2008-08-27,00:00:02
39.975207,116.378422,0,224,39687.0000462963,2008-08-27,00:00:04
39.975218,116.378465,0,223,39687.0000694444,2008-08-27,00:00:06
39.97524,116.378548,0,221,39687.0000925926,2008-08-27,00:00:08
39.975244,116.378672,0,219,39687.0001157407,2008-08-27,00:00:10
39.975237,116.378843,0,218,39687.0001388889,2008-08-27,00:00:12
39.97522,116.379033,0,218,39687.000162037,2008-08-27,00:00:14
39.975197,116.379257,0,219,39687.0001851852,2008-08-27,00:00:16
39.975239,116.379508,0,218,39687.0002083333,2008-08-27,00:00:18
39.975244,116.379787,0,219,39687.0002314815,2008-08-27,00:00:20
39.975253,116.38009,0,221,39687.0002546296,2008-08-27,00:00:22
39.975274,116.380406,0,224,39687.0002777778,2008-08-27,00:00:24
39.975295,116.380706,0,225,39687.0003009259,2008-08-27,00:00:26
39.975307,116.380966,0,226,39687.0003240741,2008-08-27,00:00:28
39.975331,116.381132,0,229,39687.0003472222,2008-08-27,00:00:30
39.975355,116.381263,0,230,39687.0003703704,2008-08-27,00:00:32
39.975365,116.381367,0,229,39687.0003935185,2008-08-27,00:00:34
39.975391,116.381397,0,230,39687.0004166667,2008-08-27,00:00:36
39.975394,116.381432,0,226,39687.0004398148,2008-08-27,00:00:38
39.975387,116.38144,0,226,39687.000462963,2008-08-27,00:00:40
39.975385,116.381436,0,226,39687.0004861111,2008-08-27,00:00:42
39.975385,116.381429,0,226,39687.0005092593,2008-08-27,00:00:44
39.97539,116.381424,0,226,39687.0005324074,2008-08-27,00:00:46
39.975397,116.381423,0,226,39687.0005555556,2008-08-27,00:00:48
39.975402,116.381426,0,227,39687.0005787037,2008-08-27,00:00:50
39.975404,116.381434,0,227,39687.0006018518,2008-08-27,00:00:52
39.975405,116.381441,0,227,39687.000625,2008-08-27,00:00:54
39.975403,116.381443,0,227,39687.0006481481,2008-08-27,00:00:56
39.975401,116.381442,0,227,39687.0006712963,2008-08-27,00:00:58
39.975399,116.381442,0,227,39687.0006944444,2008-08-27,00:01:00
39.975397,116.381446,0,227,39687.0007175926,2008-08-27,00:01:02
39.975395,116.381453,0,227,39687.0007407407,2008-08-27,00:01:04
39.975391,116.38146,0,227,39687.0007638889,2008-08-27,00:01:06
39.975386,116.381462,0,227,39687.000787037,2008-08-27,00:01:08
39.975383,116.381461,0,227,39687.0008101852,2008-08-27,00:01:10
39.975381,116.381462,0,227,39687.0008333333,2008-08-27,00:01:12
39.97538,116.381463,0,227,39687.0008564815,2008-08-27,00:01:14
39.975379,116.381465,0,227,39687.0008796296,2008-08-27,00:01:16
39.97538,116.381469,0,227,39687.0009027778,2008-08-27,00:01:18
39.975382,116.381476,0,227,39687.0009259259,2008-08-27,00:01:20
39.975385,116.381482,0,227,39687.0009490741,2008-08-27,00:01:22
39.975388,116.381486,0,227,39687.0009722222,2008-08-27,00:01:24
39.975392,116.381487,0,227,39687.0009953704,2008-08-27,00:01:26
39.975397,116.381487,0,227,39687.0010185185,2008-08-27,00:01:28
39.9754,116.381487,0,226,39687.0010416667,2008-08-27,00:01:30
39.9754,116.381488,0,226,39687.0010648148,2008-08-27,00:01:32
39.975394,116.381491,0,226,39687.001087963,2008-08-27,00:01:34
39.975382,116.381493,0,226,39687.0011111111,2008-08-27,00:01:36
39.97537,116.381493,0,227,39687.0011342593,2008-08-27,00:01:38
39.97536,116.381494,0,227,39687.0011574074,2008-08-27,00:01:40
39.975351,116.381491,0,227,39687.0011805556,2008-08-27,00:01:42
39.975342,116.381486,0,227,39687.0012037037,2008-08-27,00:01:44
39.975328,116.381485,0,227,39687.0012268518,2008-08-27,00:01:46
39.975306,116.381508,0,228,39687.00125,2008-08-27,00:01:48
39.975293,116.38156,0,228,39687.0012731481,2008-08-27,00:01:50
39.975281,116.381666,0,229,39687.0012962963,2008-08-27,00:01:52
39.975271,116.38181,0,229,39687.0013194444,2008-08-27,00:01:54
39.975254,116.381997,0,229,39687.0013425926,2008-08-27,00:01:56
39.975248,116.382194,0,227,39687.0013657407,2008-08-27,00:01:58
39.975247,116.382426,0,226,39687.0013888889,2008-08-27,00:02:00
39.975249,116.382675,0,224,39687.001412037,2008-08-27,00:02:02
39.975239,116.382951,0,222,39687.0014351852,2008-08-27,00:02:04
39.975239,116.383226,0,222,39687.0014583333,2008-08-27,00:02:06
39.975234,116.383503,0,220,39687.0014814815,2008-08-27,00:02:08
39.975237,116.383782,0,218,39687.0015046296,2008-08-27,00:02:10
39.975248,116.384065,0,216,39687.0015277778,2008-08-27,00:02:12
39.975256,116.384366,0,215,39687.0015509259,2008-08-27,00:02:14
39.975265,116.384645,0,213,39687.0015740741,2008-08-27,00:02:16
39.975269,116.384922,0,211,39687.0015972222,2008-08-27,00:02:18
39.975277,116.385192,0,209,39687.0016203704,2008-08-27,00:02:20
39.975274,116.38545,0,208,39687.0016435185,2008-08-27,00:02:22
39.975281,116.385678,0,206,39687.0016666667,2008-08-27,00:02:24
39.975307,116.38585,0,205,39687.0016898148,2008-08-27,00:02:26
39.975338,116.385986,0,203,39687.001712963,2008-08-27,00:02:28
39.975361,116.386061,0,203,39687.0017361111,2008-08-27,00:02:30
39.97537,116.386079,0,202,39687.0017592593,2008-08-27,00:02:32
39.975377,116.386085,0,200,39687.0017824074,2008-08-27,00:02:34
39.975373,116.38609,0,198,39687.0018055556,2008-08-27,00:02:36
39.975378,116.386089,0,197,39687.0018287037,2008-08-27,00:02:38
39.975384,116.386087,0,196,39687.0018518518,2008-08-27,00:02:40
39.975395,116.38609,0,196,39687.001875,2008-08-27,00:02:42
39.975408,116.386097,0,195,39687.0018981481,2008-08-27,00:02:44
39.975414,116.386112,0,195,39687.0019212963,2008-08-27,00:02:46
39.975377,116.386165,0,194,39687.0019444444,2008-08-27,00:02:48
39.975334,116.386231,0,192,39687.0019675926,2008-08-27,00:02:50
39.975316,116.386309,0,190,39687.0019907407,2008-08-27,00:02:52
39.975312,116.386413,0,189,39687.0020138889,2008-08-27,00:02:54
39.975306,116.386512,0,187,39687.002037037,2008-08-27,00:02:56
39.975291,116.38663,0,183,39687.0020601852,2008-08-27,00:02:58
39.975283,116.386718,0,183,39687.0020833333,2008-08-27,00:03:00
39.975269,116.386799,0,182,39687.0021064815,2008-08-27,00:03:02
39.97527,116.386863,0,181,39687.0021296296,2008-08-27,00:03:04
39.975285,116.386915,0,180,39687.0021527778,2008-08-27,00:03:06
39.975301,116.386957,0,179,39687.0021759259,2008-08-27,00:03:08
39.975307,116.386995,0,177,39687.0021990741,2008-08-27,00:03:10
39.975355,116.387281,0,163,39687.0035648148,2008-08-27,00:05:08
39.975337,116.387457,0,160,39687.003587963,2008-08-27,00:05:10
39.975322,116.38767,0,156,39687.0036111111,2008-08-27,00:05:12
39.975313,116.387906,0,155,39687.0036342593,2008-08-27,00:05:14
39.975315,116.38815,0,154,39687.0036574074,2008-08-27,00:05:16
39.975326,116.388418,0,156,39687.0036805556,2008-08-27,00:05:18
39.975337,116.388708,0,155,39687.0037037037,2008-08-27,00:05:20
39.975341,116.388989,0,153,39687.0037268519,2008-08-27,00:05:22
39.975347,116.389273,0,152,39687.00375,2008-08-27,00:05:24
39.975349,116.389574,0,152,39687.0037731482,2008-08-27,00:05:26
39.975349,116.389866,0,151,39687.0037962963,2008-08-27,00:05:28
39.975362,116.390134,0,152,39687.0038194444,2008-08-27,00:05:30
39.975385,116.390377,0,154,39687.0038425926,2008-08-27,00:05:32
39.975386,116.390614,0,153,39687.0038657407,2008-08-27,00:05:34
39.975389,116.390859,0,148,39687.0038888889,2008-08-27,00:05:36
39.975389,116.391117,0,145,39687.003912037,2008-08-27,00:05:38
39.975397,116.391363,0,142,39687.0039351852,2008-08-27,00:05:40
39.975389,116.391614,0,141,39687.0039583333,2008-08-27,00:05:42
39.975366,116.391887,0,142,39687.0039814815,2008-08-27,00:05:44
39.975359,116.392159,0,138,39687.0040046296,2008-08-27,00:05:46
39.97535,116.392457,0,129,39687.0040277778,2008-08-27,00:05:48
39.975349,116.392745,0,126,39687.0040509259,2008-08-27,00:05:50
39.975366,116.393033,0,125,39687.0040740741,2008-08-27,00:05:52
39.975371,116.393295,0,126,39687.0040972222,2008-08-27,00:05:54
39.975384,116.393526,0,126,39687.0041203704,2008-08-27,00:05:56
39.975408,116.393725,0,128,39687.0041435185,2008-08-27,00:05:58
39.975426,116.393896,0,130,39687.0041666667,2008-08-27,00:06:00
39.975448,116.394025,0,132,39687.0041898148,2008-08-27,00:06:02
39.975473,116.394119,0,135,39687.004212963,2008-08-27,00:06:04
39.975455,116.394153,0,127,39687.0042361111,2008-08-27,00:06:06
39.975451,116.394149,0,123,39687.0042592593,2008-08-27,00:06:08
39.97544,116.39415,0,119,39687.0042824074,2008-08-27,00:06:10
39.975428,116.394139,0,117,39687.0043055556,2008-08-27,00:06:12
39.975424,116.394129,0,116,39687.0043287037,2008-08-27,00:06:14
39.975413,116.394128,0,115,39687.0043518519,2008-08-27,00:06:16
39.975409,116.394132,0,115,39687.004375,2008-08-27,00:06:18
39.97541,116.394153,0,115,39687.0043981481,2008-08-27,00:06:20
39.975387,116.394219,0,116,39687.0044212963,2008-08-27,00:06:22
39.975397,116.394258,0,115,39687.0044444444,2008-08-27,00:06:24
39.975409,116.394288,0,114,39687.0044675926,2008-08-27,00:06:26
39.975413,116.394329,0,114,39687.0044907407,2008-08-27,00:06:28
39.975408,116.394382,0,114,39687.0045138889,2008-08-27,00:06:30
39.97539,116.394454,0,114,39687.004537037,2008-08-27,00:06:32
39.975386,116.394523,0,114,39687.0045601852,2008-08-27,00:06:34
39.975397,116.394568,0,112,39687.0045833333,2008-08-27,00:06:36
39.975387,116.394619,0,111,39687.0046064815,2008-08-27,00:06:38
39.975379,116.394655,0,111,39687.0046296296,2008-08-27,00:06:40
39.975379,116.394685,0,110,39687.0046527778,2008-08-27,00:06:42
39.975378,116.394722,0,108,39687.0046759259,2008-08-27,00:06:44
39.975381,116.394764,0,107,39687.0046990741,2008-08-27,00:06:46
39.975394,116.394799,0,106,39687.0047222222,2008-08-27,00:06:48
39.975405,116.394823,0,105,39687.0047453704,2008-08-27,00:06:50
39.9754,116.394866,0,104,39687.0047685185,2008-08-27,00:06:52
39.9754,116.394935,0,105,39687.0047916667,2008-08-27,00:06:54
39.975388,116.395037,0,104,39687.0048148148,2008-08-27,00:06:56
39.975373,116.395173,0,102,39687.004837963,2008-08-27,00:06:58
39.97536,116.395343,0,102,39687.0048611111,2008-08-27,00:07:00
39.975352,116.39556,0,102,39687.0048842593,2008-08-27,00:07:02
39.975324,116.395848,0,106,39687.0049074074,2008-08-27,00:07:04
39.975314,116.396102,0,103,39687.0049305556,2008-08-27,00:07:06
39.975302,116.396376,0,100,39687.0049537037,2008-08-27,00:07:08
39.975287,116.396669,0,100,39687.0049768519,2008-08-27,00:07:10
39.975282,116.396991,0,100,39687.005,2008-08-27,00:07:12
39.975282,116.397336,0,98,39687.0050231481,2008-08-27,00:07:14
39.975293,116.397671,0,96,39687.0050462963,2008-08-27,00:07:16
39.975321,116.398004,0,95,39687.0050694444,2008-08-27,00:07:18
39.975345,116.398315,0,95,39687.0050925926,2008-08-27,00:07:20
39.975355,116.398601,0,93,39687.0051157407,2008-08-27,00:07:22
39.97537,116.398884,0,93,39687.0051388889,2008-08-27,00:07:24
39.975393,116.399133,0,94,39687.005162037,2008-08-27,00:07:26
39.975433,116.39933,0,94,39687.0051851852,2008-08-27,00:07:28
39.975481,116.399466,0,94,39687.0052083333,2008-08-27,00:07:30
39.975528,116.399554,0,92,39687.0052314815,2008-08-27,00:07:32
39.975566,116.399615,0,90,39687.0052546296,2008-08-27,00:07:34
39.975604,116.399649,0,89,39687.0052777778,2008-08-27,00:07:36
39.975625,116.399681,0,86,39687.0053009259,2008-08-27,00:07:38
39.975645,116.399675,0,83,39687.0053240741,2008-08-27,00:07:40
39.975667,116.399665,0,82,39687.0053472222,2008-08-27,00:07:42
39.975677,116.399663,0,80,39687.0053703704,2008-08-27,00:07:44
39.975682,116.399656,0,78,39687.0053935185,2008-08-27,00:07:46
39.975683,116.399656,0,77,39687.0054166667,2008-08-27,00:07:48
39.975684,116.399656,0,76,39687.0054398148,2008-08-27,00:07:50
39.975687,116.399655,0,76,39687.005462963,2008-08-27,00:07:52
39.975692,116.399657,0,76,39687.0054861111,2008-08-27,00:07:54
39.975702,116.399659,0,75,39687.0055092593,2008-08-27,00:07:56
39.975712,116.399662,0,75,39687.0055324074,2008-08-27,00:07:58
39.975721,116.399662,0,74,39687.0055555556,2008-08-27,00:08:00
39.975727,116.399661,0,74,39687.0055787037,2008-08-27,00:08:02
39.97573,116.399661,0,73,39687.0056018519,2008-08-27,00:08:04
39.975727,116.39966,0,73,39687.005625,2008-08-27,00:08:06
39.975724,116.399659,0,73,39687.0056481481,2008-08-27,00:08:08
39.975721,116.399659,0,73,39687.0056712963,2008-08-27,00:08:10
39.975722,116.399663,0,72,39687.0056944444,2008-08-27,00:08:12
39.975727,116.39967,0,72,39687.0057175926,2008-08-27,00:08:14
39.97572,116.399686,0,72,39687.0057407407,2008-08-27,00:08:16
39.975711,116.399673,0,64,39687.0057638889,2008-08-27,00:08:18
39.975707,116.399703,0,67,39687.005787037,2008-08-27,00:08:20
39.975705,116.399734,0,71,39687.0058101852,2008-08-27,00:08:22
39.975708,116.399743,0,72,39687.0058333333,2008-08-27,00:08:24
39.975715,116.399741,0,71,39687.0058564815,2008-08-27,00:08:26
39.975719,116.399737,0,72,39687.0058796296,2008-08-27,00:08:28
39.975703,116.399741,0,73,39687.0059027778,2008-08-27,00:08:30
39.975696,116.399738,0,74,39687.0059259259,2008-08-27,00:08:32
39.97568,116.399749,0,73,39687.0059490741,2008-08-27,00:08:34
39.975649,116.399782,0,68,39687.0059722222,2008-08-27,00:08:36
39.975626,116.399872,0,69,39687.0059953704,2008-08-27,00:08:38
39.975601,116.399982,0,67,39687.0060185185,2008-08-27,00:08:40
39.975596,116.400098,0,67,39687.0060416667,2008-08-27,00:08:42
39.9756,116.400195,0,66,39687.0060648148,2008-08-27,00:08:44
39.975623,116.400286,0,65,39687.006087963,2008-08-27,00:08:46
39.975658,116.40036,0,67,39687.0061111111,2008-08-27,00:08:48
39.97567,116.40042,0,67,39687.0061342593,2008-08-27,00:08:50
39.975665,116.400453,0,66,39687.0061574074,2008-08-27,00:08:52
39.975653,116.400695,0,96,39687.0078935185,2008-08-27,00:11:22
39.975757,116.400832,0,102,39687.0079166667,2008-08-27,00:11:24
39.975852,116.400908,0,104,39687.0079398148,2008-08-27,00:11:26
39.975989,116.401001,0,110,39687.007962963,2008-08-27,00:11:28
39.976128,116.401011,0,110,39687.0079861111,2008-08-27,00:11:30
39.976281,116.401006,0,110,39687.0080092593,2008-08-27,00:11:32
39.976441,116.400999,0,109,39687.0080324074,2008-08-27,00:11:34
39.976607,116.400992,0,109,39687.0080555556,2008-08-27,00:11:36
39.976791,116.400996,0,110,39687.0080787037,2008-08-27,00:11:38
39.976979,116.400992,0,112,39687.0081018518,2008-08-27,00:11:40
39.97719,116.400993,0,116,39687.008125,2008-08-27,00:11:42
39.977416,116.400972,0,118,39687.0081481481,2008-08-27,00:11:44
39.977651,116.400962,0,122,39687.0081712963,2008-08-27,00:11:46
39.977896,116.400941,0,128,39687.0081944444,2008-08-27,00:11:48
39.978135,116.400926,0,133,39687.0082175926,2008-08-27,00:11:50
39.978367,116.400911,0,137,39687.0082407407,2008-08-27,00:11:52
39.97859,116.400892,0,141,39687.0082638889,2008-08-27,00:11:54
39.978811,116.400864,0,144,39687.008287037,2008-08-27,00:11:56
39.979013,116.400831,0,145,39687.0083101852,2008-08-27,00:11:58
39.979215,116.400805,0,151,39687.0083333333,2008-08-27,00:12:00
39.979407,116.400782,0,158,39687.0083564815,2008-08-27,00:12:02
39.979578,116.400752,0,162,39687.0083796296,2008-08-27,00:12:04
39.979711,116.40074,0,163,39687.0084027778,2008-08-27,00:12:06
39.979777,116.400766,0,159,39687.0084259259,2008-08-27,00:12:08
39.979825,116.400788,0,161,39687.0084490741,2008-08-27,00:12:10
39.979866,116.400797,0,162,39687.0084722222,2008-08-27,00:12:12
39.9799,116.400805,0,160,39687.0084953704,2008-08-27,00:12:14
39.979917,116.400813,0,157,39687.0085185185,2008-08-27,00:12:16
39.979926,116.40082,0,151,39687.0085416667,2008-08-27,00:12:18
39.979919,116.400825,0,144,39687.0085648148,2008-08-27,00:12:20
39.97989,116.40084,0,131,39687.008587963,2008-08-27,00:12:22
39.979859,116.400833,0,125,39687.0086111111,2008-08-27,00:12:24
39.979874,116.40085,0,111,39687.0086342593,2008-08-27,00:12:26
39.97993,116.400849,0,97,39687.0086574074,2008-08-27,00:12:28
39.980005,116.400832,0,84,39687.0086805556,2008-08-27,00:12:30
39.980122,116.400809,0,77,39687.0087037037,2008-08-27,00:12:32
39.980292,116.400765,0,74,39687.0087268518,2008-08-27,00:12:34
39.980445,116.400755,0,70,39687.00875,2008-08-27,00:12:36
39.980557,116.400756,0,67,39687.0087731481,2008-08-27,00:12:38
39.980647,116.400776,0,63,39687.0087962963,2008-08-27,00:12:40
39.980754,116.40078,0,59,39687.0088194444,2008-08-27,00:12:42
39.98085,116.400789,0,53,39687.0088425926,2008-08-27,00:12:44
39.980923,116.400797,0,48,39687.0088657407,2008-08-27,00:12:46
39.980997,116.40082,0,39,39687.0088888889,2008-08-27,00:12:48
39.98109,116.400822,0,29,39687.008912037,2008-08-27,00:12:50
39.981182,116.400814,0,22,39687.0089351852,2008-08-27,00:12:52
39.981234,116.400809,0,16,39687.0089583333,2008-08-27,00:12:54
39.98127,116.40081,0,11,39687.0089814815,2008-08-27,00:12:56
39.981305,116.4008,0,5,39687.0090046296,2008-08-27,00:12:58
39.981332,116.400786,0,-1,39687.0090277778,2008-08-27,00:13:00
39.981351,116.400788,0,-4,39687.0090509259,2008-08-27,00:13:02
39.981358,116.40078,0,-7,39687.0090740741,2008-08-27,00:13:04
39.981369,116.400781,0,-8,39687.0090972222,2008-08-27,00:13:06
39.981401,116.400828,0,0,39687.0091203704,2008-08-27,00:13:08
39.981474,116.400848,0,9,39687.0091435185,2008-08-27,00:13:10
39.981554,116.400871,0,19,39687.0091666667,2008-08-27,00:13:12
39.981612,116.40091,0,38,39687.0091898148,2008-08-27,00:13:14
39.981688,116.400924,0,40,39687.009212963,2008-08-27,00:13:16
39.981785,116.400924,0,42,39687.0092361111,2008-08-27,00:13:18
39.981902,116.400923,0,46,39687.0092592593,2008-08-27,00:13:20
39.982016,116.400926,0,50,39687.0092824074,2008-08-27,00:13:22
39.982156,116.400927,0,56,39687.0093055556,2008-08-27,00:13:24
39.982302,116.400922,0,61,39687.0093287037,2008-08-27,00:13:26
39.982459,116.40092,0,72,39687.0093518518,2008-08-27,00:13:28
39.982619,116.400909,0,83,39687.009375,2008-08-27,00:13:30
39.982775,116.400882,0,95,39687.0093981481,2008-08-27,00:13:32
39.982919,116.400851,0,109,39687.0094212963,2008-08-27,00:13:34
39.983077,116.400805,0,127,39687.0094444444,2008-08-27,00:13:36
39.983259,116.400755,0,145,39687.0094675926,2008-08-27,00:13:38
39.983495,116.400687,0,163,39687.0094907407,2008-08-27,00:13:40
39.983715,116.400635,0,184,39687.0095138889,2008-08-27,00:13:42
39.983992,116.400558,0,206,39687.009537037,2008-08-27,00:13:44
39.984234,116.400493,0,226,39687.0095601852,2008-08-27,00:13:46
39.984476,116.400445,0,240,39687.0095833333,2008-08-27,00:13:48
39.984735,116.400408,0,254,39687.0096064815,2008-08-27,00:13:50
39.985005,116.40035,0,275,39687.0096296296,2008-08-27,00:13:52
39.985295,116.400285,0,296,39687.0096527778,2008-08-27,00:13:54
39.985565,116.400246,0,309,39687.0096759259,2008-08-27,00:13:56
39.98583,116.40023,0,328,39687.0096990741,2008-08-27,00:13:58
39.986081,116.400198,0,343,39687.0097222222,2008-08-27,00:14:00
39.986225,116.400229,0,331,39687.0097453704,2008-08-27,00:14:02
39.986333,116.400264,0,322,39687.0097685185,2008-08-27,00:14:04
39.986433,116.400267,0,327,39687.0097916667,2008-08-27,00:14:06
39.986508,116.400361,0,297,39687.0098148148,2008-08-27,00:14:08
39.986615,116.400407,0,280,39687.009837963,2008-08-27,00:14:10
39.986724,116.400476,0,262,39687.0098611111,2008-08-27,00:14:12
39.986864,116.400511,0,252,39687.0098842593,2008-08-27,00:14:14
39.987005,116.400569,0,236,39687.0099074074,2008-08-27,00:14:16
39.98718,116.400589,0,233,39687.0099305556,2008-08-27,00:14:18
39.987395,116.40057,0,241,39687.0099537037,2008-08-27,00:14:20
39.987634,116.400546,0,253,39687.0099768518,2008-08-27,00:14:22
39.987893,116.400517,0,279,39687.01,2008-08-27,00:14:24
39.988125,116.400504,0,288,39687.0100231481,2008-08-27,00:14:26
39.988353,116.400504,0,291,39687.0100462963,2008-08-27,00:14:28
39.988589,116.400504,0,294,39687.0100694444,2008-08-27,00:14:30
39.988838,116.400501,0,300,39687.0100925926,2008-08-27,00:14:32
39.989087,116.400485,0,301,39687.0101157407,2008-08-27,00:14:34
39.989318,116.400515,0,291,39687.0101388889,2008-08-27,00:14:36
39.989527,116.40057,0,273,39687.010162037,2008-08-27,00:14:38
39.989741,116.400629,0,263,39687.0101851852,2008-08-27,00:14:40
39.989961,116.400656,0,262,39687.0102083333,2008-08-27,00:14:42
39.990183,116.400676,0,267,39687.0102314815,2008-08-27,00:14:44
39.990391,116.400688,0,268,39687.0102546296,2008-08-27,00:14:46
39.990598,116.400734,0,262,39687.0102777778,2008-08-27,00:14:48
39.990801,116.400745,0,261,39687.0103009259,2008-08-27,00:14:50
39.990986,116.400731,0,261,39687.0103240741,2008-08-27,00:14:52
39.991174,116.400728,0,260,39687.0103472222,2008-08-27,00:14:54
39.991343,116.40082,0,253,39687.0103703704,2008-08-27,00:14:56
39.991509,116.400823,0,253,39687.0103935185,2008-08-27,00:14:58
39.991667,116.400755,0,257,39687.0104166667,2008-08-27,00:15:00
39.991772,116.400773,0,256,39687.0104398148,2008-08-27,00:15:02
39.991832,116.400828,0,250,39687.010462963,2008-08-27,00:15:04
39.991883,116.400821,0,248,39687.0104861111,2008-08-27,00:15:06
39.991929,116.400817,0,249,39687.0105092593,2008-08-27,00:15:08
39.991964,116.400784,0,253,39687.0105324074,2008-08-27,00:15:10
39.991974,116.400805,0,252,39687.0105555556,2008-08-27,00:15:12
39.991969,116.400837,0,254,39687.0105787037,2008-08-27,00:15:14
39.991974,116.400864,0,257,39687.0106018518,2008-08-27,00:15:16
39.991968,116.400901,0,258,39687.010625,2008-08-27,00:15:18
39.991949,116.400924,0,258,39687.0106481481,2008-08-27,00:15:20
39.991934,116.400929,0,261,39687.0106712963,2008-08-27,00:15:22
39.991904,116.400982,0,259,39687.0106944444,2008-08-27,00:15:24
39.991867,116.401024,0,259,39687.0107175926,2008-08-27,00:15:26
39.991847,116.401077,0,258,39687.0107407407,2008-08-27,00:15:28
39.99183,116.401112,0,257,39687.0107638889,2008-08-27,00:15:30
39.991822,116.401142,0,256,39687.010787037,2008-08-27,00:15:32
39.991832,116.401157,0,256,39687.0108101852,2008-08-27,00:15:34
39.991859,116.401183,0,256,39687.0108333333,2008-08-27,00:15:36
39.991944,116.401213,0,256,39687.0108564815,2008-08-27,00:15:38
39.992074,116.401242,0,258,39687.0108796296,2008-08-27,00:15:40
39.992196,116.401252,0,261,39687.0109027778,2008-08-27,00:15:42
39.992355,116.401256,0,263,39687.0109259259,2008-08-27,00:15:44
39.992524,116.401276,0,270,39687.0109490741,2008-08-27,00:15:46
39.99275,116.401261,0,272,39687.0109722222,2008-08-27,00:15:48
39.992966,116.401286,0,281,39687.0109953704,2008-08-27,00:15:50
39.993313,116.401251,0,255,39687.0110185185,2008-08-27,00:15:52
39.993661,116.401182,0,236,39687.0110416667,2008-08-27,00:15:54
39.993932,116.401162,0,247,39687.0110648148,2008-08-27,00:15:56
39.994157,116.401165,0,263,39687.011087963,2008-08-27,00:15:58
39.994385,116.401162,0,280,39687.0111111111,2008-08-27,00:16:00
39.994624,116.401144,0,286,39687.0111342593,2008-08-27,00:16:02
39.994867,116.401143,0,291,39687.0111574074,2008-08-27,00:16:04
39.995082,116.401132,0,288,39687.0111805556,2008-08-27,00:16:06
39.995274,116.40114,0,288,39687.0112037037,2008-08-27,00:16:08
39.995432,116.401147,0,286,39687.0112268519,2008-08-27,00:16:10
39.995568,116.401142,0,284,39687.01125,2008-08-27,00:16:12
39.995685,116.401159,0,281,39687.0112731481,2008-08-27,00:16:14
39.995789,116.401154,0,278,39687.0112962963,2008-08-27,00:16:16
39.995894,116.401179,0,274,39687.0113194444,2008-08-27,00:16:18
39.996014,116.401177,0,276,39687.0113425926,2008-08-27,00:16:20
39.99612,116.401144,0,273,39687.0113657407,2008-08-27,00:16:22
39.996187,116.401131,0,262,39687.0113888889,2008-08-27,00:16:24
39.996249,116.401115,0,255,39687.011412037,2008-08-27,00:16:26
39.996323,116.401122,0,248,39687.0114351852,2008-08-27,00:16:28
39.996401,116.401144,0,242,39687.0114583333,2008-08-27,00:16:30
39.996461,116.401191,0,238,39687.0114814815,2008-08-27,00:16:32
39.996498,116.401251,0,235,39687.0115046296,2008-08-27,00:16:34
39.996499,116.40129,0,229,39687.0115277778,2008-08-27,00:16:36
39.9965,116.401292,0,229,39687.0115509259,2008-08-27,00:16:38
39.996504,116.40129,0,229,39687.0115740741,2008-08-27,00:16:40
39.996507,116.401287,0,229,39687.0115972222,2008-08-27,00:16:42
39.996512,116.401288,0,229,39687.0116203704,2008-08-27,00:16:44
39.996519,116.401292,0,229,39687.0116435185,2008-08-27,00:16:46
39.99653,116.401297,0,229,39687.0116666667,2008-08-27,00:16:48
39.996552,116.401316,0,228,39687.0116898148,2008-08-27,00:16:50
39.996614,116.401322,0,225,39687.011712963,2008-08-27,00:16:52
39.996733,116.401301,0,219,39687.0117361111,2008-08-27,00:16:54
39.996878,116.401295,0,211,39687.0117592593,2008-08-27,00:16:56
39.997078,116.401284,0,202,39687.0117824074,2008-08-27,00:16:58
39.99736,116.401231,0,196,39687.0118055556,2008-08-27,00:17:00
39.997588,116.401203,0,197,39687.0118287037,2008-08-27,00:17:02
39.997792,116.401182,0,199,39687.0118518519,2008-08-27,00:17:04
39.997993,116.401122,0,202,39687.011875,2008-08-27,00:17:06
39.998198,116.401033,0,206,39687.0118981482,2008-08-27,00:17:08
39.998415,116.400908,0,210,39687.0119212963,2008-08-27,00:17:10
39.998598,116.400792,0,214,39687.0119444444,2008-08-27,00:17:12
39.998755,116.400706,0,218,39687.0119675926,2008-08-27,00:17:14
39.998935,116.400665,0,220,39687.0119907407,2008-08-27,00:17:16
39.999157,116.400658,0,221,39687.0120138889,2008-08-27,00:17:18
39.999347,116.400661,0,223,39687.012037037,2008-08-27,00:17:20
39.999515,116.400673,0,225,39687.0120601852,2008-08-27,00:17:22
39.999605,116.400679,0,227,39687.0120833333,2008-08-27,00:17:24
39.999611,116.400712,0,228,39687.0121064815,2008-08-27,00:17:26
39.999631,116.40074,0,229,39687.0121296296,2008-08-27,00:17:28
39.999631,116.400774,0,232,39687.0121527778,2008-08-27,00:17:30
39.999629,116.400821,0,235,39687.0121759259,2008-08-27,00:17:32
39.999679,116.400818,0,240,39687.0121990741,2008-08-27,00:17:34
39.999711,116.400817,0,241,39687.0122222222,2008-08-27,00:17:36
39.999733,116.400819,0,241,39687.0122453704,2008-08-27,00:17:38
39.999768,116.400804,0,245,39687.0122685185,2008-08-27,00:17:40
39.999774,116.400835,0,243,39687.0122916667,2008-08-27,00:17:42
39.999783,116.400858,0,244,39687.0123148148,2008-08-27,00:17:44
39.999796,116.400913,0,247,39687.012337963,2008-08-27,00:17:46
39.999807,116.400962,0,249,39687.0123611111,2008-08-27,00:17:48
39.999831,116.400975,0,253,39687.0123842593,2008-08-27,00:17:50
39.999838,116.401024,0,262,39687.0124074074,2008-08-27,00:17:52
39.999862,116.401012,0,266,39687.0124305556,2008-08-27,00:17:54
39.999884,116.401009,0,268,39687.0124537037,2008-08-27,00:17:56
39.999897,116.401067,0,268,39687.0124768519,2008-08-27,00:17:58
39.999913,116.401113,0,266,39687.0125,2008-08-27,00:18:00
39.999965,116.401126,0,270,39687.0125231481,2008-08-27,00:18:02
40.000001,116.401136,0,272,39687.0125462963,2008-08-27,00:18:04
40.000029,116.40114,0,273,39687.0125694444,2008-08-27,00:18:06
40.000008,116.401224,0,273,39687.0125925926,2008-08-27,00:18:08
39.99998,116.401286,0,271,39687.0126157407,2008-08-27,00:18:10
39.999968,116.401311,0,268,39687.0126388889,2008-08-27,00:18:12
39.999972,116.401289,0,267,39687.012662037,2008-08-27,00:18:14
39.999983,116.401287,0,267,39687.0126851852,2008-08-27,00:18:16
39.999982,116.401277,0,267,39687.0127083333,2008-08-27,00:18:18
39.999995,116.401257,0,267,39687.0127314815,2008-08-27,00:18:20
40.000011,116.401242,0,266,39687.0127546296,2008-08-27,00:18:22
40.000037,116.401213,0,266,39687.0127777778,2008-08-27,00:18:24
40.000074,116.40118,0,265,39687.0128009259,2008-08-27,00:18:26
40.000115,116.401225,0,264,39687.0128240741,2008-08-27,00:18:28
40.000182,116.401276,0,263,39687.0128472222,2008-08-27,00:18:30
40.000085,116.4013,0,265,39687.0128703704,2008-08-27,00:18:32
40.000085,116.401314,0,264,39687.0128935185,2008-08-27,00:18:34
40.000075,116.401283,0,266,39687.0129166667,2008-08-27,00:18:36
40.000074,116.401289,0,269,39687.0129398148,2008-08-27,00:18:38
40.000182,116.401268,0,272,39687.012962963,2008-08-27,00:18:40
40.000353,116.401305,0,281,39687.0129861111,2008-08-27,00:18:42
40.000459,116.401333,0,292,39687.0130092593,2008-08-27,00:18:44
40.00054,116.401328,0,294,39687.0130324074,2008-08-27,00:18:46
40.000603,116.401314,0,300,39687.0130555556,2008-08-27,00:18:48
40.000684,116.401379,0,317,39687.0130787037,2008-08-27,00:18:50
40.000728,116.401365,0,324,39687.0131018519,2008-08-27,00:18:52
40.000787,116.401406,0,335,39687.013125,2008-08-27,00:18:54
40.000825,116.401433,0,344,39687.0131481481,2008-08-27,00:18:56
40.000852,116.401466,0,351,39687.0131712963,2008-08-27,00:18:58
40.000885,116.401505,0,358,39687.0131944444,2008-08-27,00:19:00
40.000916,116.401526,0,360,39687.0132175926,2008-08-27,00:19:02
40.000917,116.40158,0,361,39687.0132407407,2008-08-27,00:19:04
40.000956,116.401594,0,371,39687.0132638889,2008-08-27,00:19:06
40.001113,116.401539,0,378,39687.013287037,2008-08-27,00:19:08
40.00131,116.401468,0,389,39687.0133101852,2008-08-27,00:19:10
40.001532,116.401307,0,395,39687.0133333333,2008-08-27,00:19:12
40.001671,116.401156,0,396,39687.0133564815,2008-08-27,00:19:14
40.001786,116.401023,0,403,39687.0133796296,2008-08-27,00:19:16
40.001857,116.400993,0,410,39687.0134027778,2008-08-27,00:19:18
40.001959,116.400972,0,411,39687.0134259259,2008-08-27,00:19:20
40.00205,116.400965,0,412,39687.0134490741,2008-08-27,00:19:22
40.002107,116.400962,0,414,39687.0134722222,2008-08-27,00:19:24
40.002107,116.400958,0,413,39687.0134953704,2008-08-27,00:19:26
40.002118,116.40095,0,413,39687.0135185185,2008-08-27,00:19:28
40.002113,116.400945,0,413,39687.0135416667,2008-08-27,00:19:30
40.002104,116.400945,0,418,39687.0137037037,2008-08-27,00:19:44
40.002129,116.400972,0,413,39687.0137268519,2008-08-27,00:19:46
40.002133,116.401012,0,409,39687.01375,2008-08-27,00:19:48
40.002154,116.40102,0,406,39687.0137731481,2008-08-27,00:19:50
40.002172,116.401062,0,403,39687.0137962963,2008-08-27,00:19:52
40.002197,116.401097,0,400,39687.0138194444,2008-08-27,00:19:54
40.002159,116.401134,0,396,39687.0138425926,2008-08-27,00:19:56
40.002132,116.401147,0,393,39687.0138657407,2008-08-27,00:19:58
40.002108,116.401168,0,389,39687.0138888889,2008-08-27,00:20:00
40.002115,116.401197,0,384,39687.013912037,2008-08-27,00:20:02
40.002137,116.401157,0,381,39687.0139351852,2008-08-27,00:20:04
40.002251,116.401104,0,375,39687.0139583333,2008-08-27,00:20:06
40.002705,116.401125,0,364,39687.0139814815,2008-08-27,00:20:08
40.002797,116.401014,0,359,39687.0140046296,2008-08-27,00:20:10
40.002885,116.400895,0,355,39687.0140277778,2008-08-27,00:20:12
40.003002,116.400857,0,351,39687.0140509259,2008-08-27,00:20:14
40.003359,116.401052,0,343,39687.0140740741,2008-08-27,00:20:16
40.003553,116.401215,0,339,39687.0140972222,2008-08-27,00:20:18
40.00372,116.401334,0,334,39687.0141203704,2008-08-27,00:20:20
40.004085,116.401569,0,328,39687.0141435185,2008-08-27,00:20:22
40.004335,116.40164,0,327,39687.0141666667,2008-08-27,00:20:24
40.004545,116.4017,0,325,39687.0141898148,2008-08-27,00:20:26
40.004809,116.401648,0,323,39687.014212963,2008-08-27,00:20:28
40.005049,116.40161,0,322,39687.0142361111,2008-08-27,00:20:30
40.005301,116.401589,0,322,39687.0142592593,2008-08-27,00:20:32
40.005589,116.401536,0,322,39687.0142824074,2008-08-27,00:20:34
40.005797,116.401522,0,319,39687.0143055556,2008-08-27,00:20:36
40.005969,116.401476,0,313,39687.0143287037,2008-08-27,00:20:38
40.006101,116.401401,0,306,39687.0143518519,2008-08-27,00:20:40
40.006154,116.401331,0,298,39687.014375,2008-08-27,00:20:42
40.006106,116.401349,0,290,39687.0145601852,2008-08-27,00:20:58
40.006114,116.401356,0,290,39687.0145833333,2008-08-27,00:21:00
40.006142,116.401385,0,289,39687.0146064815,2008-08-27,00:21:02
40.006325,116.401355,0,286,39687.0146296296,2008-08-27,00:21:04
40.006509,116.401341,0,283,39687.0146527778,2008-08-27,00:21:06
40.006688,116.40135,0,281,39687.0146759259,2008-08-27,00:21:08
40.006827,116.40137,0,278,39687.0146990741,2008-08-27,00:21:10
40.006892,116.401464,0,272,39687.0147222222,2008-08-27,00:21:12
40.006971,116.401563,0,266,39687.0147453704,2008-08-27,00:21:14
40.007193,116.401477,0,258,39687.0147685185,2008-08-27,00:21:16
40.007276,116.401457,0,250,39687.0147916667,2008-08-27,00:21:18
40.007358,116.401481,0,246,39687.0148148148,2008-08-27,00:21:20
40.007468,116.401495,0,243,39687.014837963,2008-08-27,00:21:22
40.007557,116.401533,0,239,39687.0148611111,2008-08-27,00:21:24
40.007647,116.40157,0,237,39687.0148842593,2008-08-27,00:21:26
40.007755,116.401612,0,234,39687.0149074074,2008-08-27,00:21:28
40.007834,116.401649,0,227,39687.0149305556,2008-08-27,00:21:30
40.007936,116.401661,0,221,39687.0149537037,2008-08-27,00:21:32
40.00799,116.401682,0,219,39687.0149768519,2008-08-27,00:21:34
40.008038,116.401751,0,213,39687.015,2008-08-27,00:21:36
40.008105,116.401804,0,212,39687.0150231481,2008-08-27,00:21:38
40.008251,116.401882,0,197,39687.0150462963,2008-08-27,00:21:40
40.008391,116.401988,0,188,39687.0150694444,2008-08-27,00:21:42
40.008527,116.402108,0,185,39687.0150925926,2008-08-27,00:21:44
40.008665,116.402252,0,180,39687.0151157407,2008-08-27,00:21:46
40.008704,116.402473,0,177,39687.0151388889,2008-08-27,00:21:48
40.008692,116.402805,0,177,39687.015162037,2008-08-27,00:21:50
40.008163,116.403954,0,165,39687.0151851852,2008-08-27,00:21:52
40.008068,116.404388,0,157,39687.0152083333,2008-08-27,00:21:54
40.008009,116.404831,0,154,39687.0152314815,2008-08-27,00:21:56
40.00799,116.405177,0,153,39687.0152546296,2008-08-27,00:21:58
40.007984,116.405497,0,149,39687.0152777778,2008-08-27,00:22:00
40.00797,116.405834,0,145,39687.0153009259,2008-08-27,00:22:02
40.007957,116.406165,0,142,39687.0153240741,2008-08-27,00:22:04
40.007942,116.406482,0,139,39687.0153472222,2008-08-27,00:22:06
40.007934,116.406745,0,137,39687.0153703704,2008-08-27,00:22:08
40.007925,116.406991,0,134,39687.0153935185,2008-08-27,00:22:10
40.007905,116.407237,0,133,39687.0154166667,2008-08-27,00:22:12
40.007886,116.407481,0,132,39687.0154398148,2008-08-27,00:22:14
40.007881,116.407691,0,131,39687.015462963,2008-08-27,00:22:16
40.007884,116.40788,0,129,39687.0154861111,2008-08-27,00:22:18
40.007871,116.408059,0,126,39687.0155092593,2008-08-27,00:22:20
40.007849,116.408182,0,123,39687.0155324074,2008-08-27,00:22:22
40.007823,116.408249,0,119,39687.0155555556,2008-08-27,00:22:24
40.007786,116.408276,0,116,39687.0155787037,2008-08-27,00:22:26
40.007744,116.408279,0,119,39687.0156018519,2008-08-27,00:22:28
40.00772,116.408295,0,119,39687.015625,2008-08-27,00:22:30
40.007705,116.408335,0,119,39687.0156481481,2008-08-27,00:22:32
40.007692,116.408371,0,118,39687.0156712963,2008-08-27,00:22:34
40.007685,116.408437,0,117,39687.0156944444,2008-08-27,00:22:36
40.007679,116.408498,0,115,39687.0157175926,2008-08-27,00:22:38
40.007684,116.408556,0,113,39687.0157407407,2008-08-27,00:22:40
40.007686,116.408559,0,112,39687.0157638889,2008-08-27,00:22:42
40.0077,116.408555,0,111,39687.015787037,2008-08-27,00:22:44
40.007715,116.408549,0,109,39687.0158101852,2008-08-27,00:22:46
40.007734,116.408557,0,108,39687.0158333333,2008-08-27,00:22:48
40.007771,116.408563,0,106,39687.0158564815,2008-08-27,00:22:50
40.007787,116.408613,0,104,39687.0158796296,2008-08-27,00:22:52
40.007813,116.408701,0,103,39687.0159027778,2008-08-27,00:22:54
40.007865,116.408785,0,102,39687.0159259259,2008-08-27,00:22:56
40.007887,116.408875,0,101,39687.0159490741,2008-08-27,00:22:58
40.007996,116.408836,0,100,39687.0159722222,2008-08-27,00:23:00
40.008107,116.408784,0,99,39687.0159953704,2008-08-27,00:23:02
40.008009,116.408958,0,96,39687.0160185185,2008-08-27,00:23:04
40.007945,116.409078,0,94,39687.0160416667,2008-08-27,00:23:06
40.007782,116.409346,0,90,39687.0174537037,2008-08-27,00:25:08
40.007776,116.409489,0,92,39687.0174768518,2008-08-27,00:25:10
40.007783,116.40963,0,99,39687.0175,2008-08-27,00:25:12
40.007802,116.409775,0,104,39687.0175231481,2008-08-27,00:25:14
40.00792,116.409979,0,114,39687.0175462963,2008-08-27,00:25:16
40.008163,116.410274,0,125,39687.0175694444,2008-08-27,00:25:18
40.008334,116.41033,0,123,39687.0175925926,2008-08-27,00:25:20
40.008518,116.410318,0,124,39687.0176157407,2008-08-27,00:25:22
40.008728,116.410293,0,124,39687.0176388889,2008-08-27,00:25:24
40.00894,116.410287,0,124,39687.017662037,2008-08-27,00:25:26
40.009164,116.41028,0,126,39687.0176851852,2008-08-27,00:25:28
40.0094,116.410274,0,128,39687.0177083333,2008-08-27,00:25:30
40.009636,116.410261,0,128,39687.0177314815,2008-08-27,00:25:32
40.009879,116.410264,0,126,39687.0177546296,2008-08-27,00:25:34
40.010111,116.410252,0,128,39687.0177777778,2008-08-27,00:25:36
40.010373,116.410247,0,135,39687.0178009259,2008-08-27,00:25:38
40.010629,116.410259,0,139,39687.0178240741,2008-08-27,00:25:40
40.010883,116.410259,0,137,39687.0178472222,2008-08-27,00:25:42
40.011133,116.410283,0,142,39687.0178703704,2008-08-27,00:25:44
40.011378,116.410318,0,135,39687.0178935185,2008-08-27,00:25:46
40.011621,116.410347,0,132,39687.0179166667,2008-08-27,00:25:48
40.011864,116.410381,0,128,39687.0179398148,2008-08-27,00:25:50
40.012105,116.410415,0,127,39687.017962963,2008-08-27,00:25:52
40.012342,116.410442,0,128,39687.0179861111,2008-08-27,00:25:54
40.012601,116.410484,0,129,39687.0180092593,2008-08-27,00:25:56
40.01284,116.410525,0,133,39687.0180324074,2008-08-27,00:25:58
40.013086,116.410583,0,139,39687.0180555556,2008-08-27,00:26:00
40.013291,116.410626,0,141,39687.0180787037,2008-08-27,00:26:02
40.013471,116.410653,0,141,39687.0181018518,2008-08-27,00:26:04
40.013632,116.410673,0,143,39687.018125,2008-08-27,00:26:06
40.013771,116.410661,0,146,39687.0181481481,2008-08-27,00:26:08
40.013903,116.410685,0,150,39687.0181712963,2008-08-27,00:26:10
40.014005,116.410685,0,143,39687.0181944444,2008-08-27,00:26:12
40.014049,116.410707,0,139,39687.0182175926,2008-08-27,00:26:14
40.014058,116.410716,0,137,39687.0182407407,2008-08-27,00:26:16
40.014069,116.410707,0,137,39687.0182638889,2008-08-27,00:26:18
40.014082,116.410696,0,137,39687.018287037,2008-08-27,00:26:20
40.014095,116.410679,0,137,39687.0183101852,2008-08-27,00:26:22
40.014106,116.410651,0,137,39687.0183333333,2008-08-27,00:26:24
40.014113,116.410649,0,138,39687.0183564815,2008-08-27,00:26:26
40.014156,116.410665,0,138,39687.0183796296,2008-08-27,00:26:28
40.01422,116.410689,0,138,39687.0184027778,2008-08-27,00:26:30
40.014296,116.410699,0,138,39687.0184259259,2008-08-27,00:26:32
40.01441,116.41072,0,140,39687.0184490741,2008-08-27,00:26:34
40.014544,116.410742,0,141,39687.0184722222,2008-08-27,00:26:36
40.014698,116.410736,0,141,39687.0184953704,2008-08-27,00:26:38
40.014887,116.410743,0,143,39687.0185185185,2008-08-27,00:26:40
40.015098,116.410746,0,144,39687.0185416667,2008-08-27,00:26:42
40.01535,116.410743,0,136,39687.0185648148,2008-08-27,00:26:44
40.015585,116.410725,0,126,39687.018587963,2008-08-27,00:26:46
40.015798,116.410741,0,129,39687.0186111111,2008-08-27,00:26:48
40.015986,116.41074,0,132,39687.0186342593,2008-08-27,00:26:50
40.016172,116.410735,0,133,39687.0186574074,2008-08-27,00:26:52
40.016403,116.410724,0,122,39687.0186805556,2008-08-27,00:26:54
40.016632,116.410712,0,117,39687.0187037037,2008-08-27,00:26:56
40.016864,116.410701,0,107,39687.0187268518,2008-08-27,00:26:58
40.017107,116.410683,0,94,39687.01875,2008-08-27,00:27:00
40.017364,116.410654,0,90,39687.0187731481,2008-08-27,00:27:02
40.017631,116.410659,0,96,39687.0187962963,2008-08-27,00:27:04
40.017886,116.410634,0,103,39687.0188194444,2008-08-27,00:27:06
40.018137,116.410616,0,108,39687.0188425926,2008-08-27,00:27:08
40.01839,116.41063,0,111,39687.0188657407,2008-08-27,00:27:10
40.018632,116.41066,0,107,39687.0188888889,2008-08-27,00:27:12
40.018864,116.410671,0,106,39687.018912037,2008-08-27,00:27:14
40.019099,116.410691,0,102,39687.0189351852,2008-08-27,00:27:16
40.019327,116.410687,0,103,39687.0189583333,2008-08-27,00:27:18
40.019538,116.41071,0,107,39687.0189814815,2008-08-27,00:27:20
40.019754,116.410722,0,104,39687.0190046296,2008-08-27,00:27:22
40.019969,116.41074,0,105,39687.0190277778,2008-08-27,00:27:24
40.020187,116.410762,0,106,39687.0190509259,2008-08-27,00:27:26
40.020424,116.410773,0,106,39687.0190740741,2008-08-27,00:27:28
40.020663,116.410786,0,108,39687.0190972222,2008-08-27,00:27:30
40.02093,116.410799,0,104,39687.0191203704,2008-08-27,00:27:32
40.021183,116.410829,0,107,39687.0191435185,2008-08-27,00:27:34
40.021433,116.410845,0,105,39687.0191666667,2008-08-27,00:27:36
40.021689,116.410854,0,106,39687.0191898148,2008-08-27,00:27:38
40.021951,116.410856,0,105,39687.019212963,2008-08-27,00:27:40
40.022222,116.410852,0,103,39687.0192361111,2008-08-27,00:27:42
40.022497,116.410856,0,96,39687.0192592593,2008-08-27,00:27:44
40.022744,116.410886,0,94,39687.0192824074,2008-08-27,00:27:46
40.02298,116.410922,0,90,39687.0193055556,2008-08-27,00:27:48
40.023203,116.410959,0,85,39687.0193287037,2008-08-27,00:27:50
40.023423,116.410982,0,80,39687.0193518519,2008-08-27,00:27:52
40.023639,116.411014,0,78,39687.019375,2008-08-27,00:27:54
40.023852,116.411045,0,73,39687.0193981482,2008-08-27,00:27:56
40.024036,116.411084,0,70,39687.0194212963,2008-08-27,00:27:58
40.024206,116.411127,0,70,39687.0194444444,2008-08-27,00:28:00
40.024331,116.411178,0,72,39687.0194675926,2008-08-27,00:28:02
40.024459,116.411214,0,78,39687.0194907407,2008-08-27,00:28:04
40.024561,116.411232,0,78,39687.0195138889,2008-08-27,00:28:06
40.024625,116.411269,0,79,39687.019537037,2008-08-27,00:28:08
40.024675,116.411297,0,87,39687.0195601852,2008-08-27,00:28:10
40.024708,116.411305,0,82,39687.0195833333,2008-08-27,00:28:12
40.024722,116.411355,0,80,39687.0196064815,2008-08-27,00:28:14
40.024734,116.411361,0,78,39687.0196296296,2008-08-27,00:28:16
40.024751,116.411363,0,78,39687.0196527778,2008-08-27,00:28:18
40.02476,116.41136,0,77,39687.0196759259,2008-08-27,00:28:20
40.024763,116.411357,0,76,39687.0196990741,2008-08-27,00:28:22
40.024767,116.411352,0,76,39687.0197222222,2008-08-27,00:28:24
40.024771,116.411346,0,76,39687.0197453704,2008-08-27,00:28:26
40.024774,116.411343,0,75,39687.0197685185,2008-08-27,00:28:28
40.024778,116.41134,0,75,39687.0197916667,2008-08-27,00:28:30
40.02479,116.41134,0,75,39687.0198148148,2008-08-27,00:28:32
40.024827,116.411386,0,74,39687.019837963,2008-08-27,00:28:34
40.024901,116.411407,0,73,39687.0198611111,2008-08-27,00:28:36
40.024986,116.411414,0,73,39687.0198842593,2008-08-27,00:28:38
40.025073,116.41141,0,77,39687.0199074074,2008-08-27,00:28:40
40.025184,116.411422,0,79,39687.0199305556,2008-08-27,00:28:42
40.025277,116.411456,0,80,39687.0199537037,2008-08-27,00:28:44
40.025385,116.411512,0,85,39687.0199768519,2008-08-27,00:28:46
40.025491,116.411535,0,88,39687.02,2008-08-27,00:28:48
40.025614,116.411546,0,90,39687.0200231481,2008-08-27,00:28:50
40.025746,116.411558,0,93,39687.0200462963,2008-08-27,00:28:52
40.025899,116.411564,0,95,39687.0200694444,2008-08-27,00:28:54
40.026051,116.411569,0,97,39687.0200925926,2008-08-27,00:28:56
40.02619,116.411573,0,101,39687.0201157407,2008-08-27,00:28:58
40.026302,116.411582,0,101,39687.0201388889,2008-08-27,00:29:00
40.02639,116.41161,0,100,39687.020162037,2008-08-27,00:29:02
40.026434,116.411619,0,97,39687.0201851852,2008-08-27,00:29:04
40.026437,116.411612,0,96,39687.0202083333,2008-08-27,00:29:06
40.026427,116.411602,0,95,39687.0202314815,2008-08-27,00:29:08
40.026424,116.411601,0,97,39687.0202546296,2008-08-27,00:29:10
40.026421,116.41161,0,97,39687.0202777778,2008-08-27,00:29:12
40.026368,116.411491,0,105,39687.0203009259,2008-08-27,00:29:14
40.026363,116.411497,0,106,39687.0203240741,2008-08-27,00:29:16
40.026368,116.411501,0,107,39687.0203472222,2008-08-27,00:29:18
40.026376,116.411503,0,108,39687.0203703704,2008-08-27,00:29:20
40.026386,116.411508,0,108,39687.0203935185,2008-08-27,00:29:22
40.026399,116.411513,0,109,39687.0204166667,2008-08-27,00:29:24
40.026411,116.411518,0,109,39687.0204398148,2008-08-27,00:29:26
40.026422,116.411521,0,110,39687.020462963,2008-08-27,00:29:28
40.026433,116.411524,0,110,39687.0204861111,2008-08-27,00:29:30
40.026441,116.411529,0,111,39687.0205092593,2008-08-27,00:29:32
40.026449,116.411529,0,112,39687.0205324074,2008-08-27,00:29:34
40.026465,116.411523,0,112,39687.0205555556,2008-08-27,00:29:36
40.026479,116.411504,0,114,39687.0205787037,2008-08-27,00:29:38
40.02648,116.411493,0,115,39687.0206018519,2008-08-27,00:29:40
40.026476,116.411461,0,117,39687.020625,2008-08-27,00:29:42
40.026486,116.411436,0,119,39687.0206481481,2008-08-27,00:29:44
40.026493,116.411414,0,120,39687.0206712963,2008-08-27,00:29:46
40.026505,116.41139,0,123,39687.0206944444,2008-08-27,00:29:48
40.026506,116.411359,0,125,39687.0207175926,2008-08-27,00:29:50
40.026502,116.411347,0,126,39687.0207407407,2008-08-27,00:29:52
40.026507,116.411334,0,127,39687.0207638889,2008-08-27,00:29:54
40.026516,116.411322,0,128,39687.020787037,2008-08-27,00:29:56
40.02653,116.411316,0,129,39687.0208101852,2008-08-27,00:29:58
40.026547,116.41132,0,130,39687.0208333333,2008-08-27,00:30:00
40.026577,116.411317,0,131,39687.0208564815,2008-08-27,00:30:02
40.026605,116.411303,0,133,39687.0208796296,2008-08-27,00:30:04
40.026624,116.411291,0,134,39687.0209027778,2008-08-27,00:30:06
40.026641,116.411282,0,136,39687.0209259259,2008-08-27,00:30:08
40.026658,116.41127,0,137,39687.0209490741,2008-08-27,00:30:10
40.026674,116.411283,0,140,39687.0209722222,2008-08-27,00:30:12
40.026694,116.411283,0,142,39687.0209953704,2008-08-27,00:30:14
40.026813,116.411453,0,152,39687.0210185185,2008-08-27,00:30:16
40.027096,116.412129,0,174,39687.0210416667,2008-08-27,00:30:18
40.027078,116.412041,0,177,39687.0210648148,2008-08-27,00:30:20
40.027161,116.41178,0,180,39687.021087963,2008-08-27,00:30:22
40.027157,116.411755,0,183,39687.0211111111,2008-08-27,00:30:24
40.027186,116.411793,0,185,39687.0211342593,2008-08-27,00:30:26
40.027241,116.411834,0,190,39687.0211574074,2008-08-27,00:30:28
40.027291,116.411924,0,196,39687.0211805556,2008-08-27,00:30:30
40.027292,116.411921,0,196,39687.0212037037,2008-08-27,00:30:32
40.027287,116.411947,0,194,39687.0212268519,2008-08-27,00:30:34
40.027286,116.411946,0,194,39687.02125,2008-08-27,00:30:36
40.027217,116.411988,0,195,39687.0212731481,2008-08-27,00:30:38
40.027105,116.412009,0,195,39687.0212962963,2008-08-27,00:30:40
40.027073,116.412004,0,194,39687.0213194444,2008-08-27,00:30:42
40.027057,116.411986,0,191,39687.0213425926,2008-08-27,00:30:44
40.027042,116.411965,0,187,39687.0213657407,2008-08-27,00:30:46
40.027042,116.411967,0,185,39687.0213888889,2008-08-27,00:30:48
40.027038,116.411952,0,186,39687.021412037,2008-08-27,00:30:50
40.02704,116.411927,0,186,39687.0214351852,2008-08-27,00:30:52
40.02704,116.411884,0,188,39687.0214583333,2008-08-27,00:30:54
40.027032,116.411855,0,189,39687.0214814815,2008-08-27,00:30:56
40.027026,116.411822,0,186,39687.0215046296,2008-08-27,00:30:58
40.02702,116.411792,0,182,39687.0215277778,2008-08-27,00:31:00
40.027047,116.411685,0,180,39687.0215509259,2008-08-27,00:31:02
40.027057,116.411666,0,177,39687.0215740741,2008-08-27,00:31:04
40.027103,116.411589,0,175,39687.0215972222,2008-08-27,00:31:06
40.027114,116.411556,0,174,39687.0216203704,2008-08-27,00:31:08
40.02713,116.411551,0,174,39687.0216435185,2008-08-27,00:31:10
40.027141,116.411538,0,173,39687.0216666667,2008-08-27,00:31:12
40.027138,116.411546,0,170,39687.0216898148,2008-08-27,00:31:14
40.027155,116.411536,0,168,39687.021712963,2008-08-27,00:31:16
40.027186,116.411543,0,166,39687.0217361111,2008-08-27,00:31:18
40.027204,116.411537,0,165,39687.0217592593,2008-08-27,00:31:20
40.027232,116.411541,0,164,39687.0217824074,2008-08-27,00:31:22
40.027249,116.41155,0,165,39687.0218055556,2008-08-27,00:31:24
40.027263,116.411554,0,165,39687.0218287037,2008-08-27,00:31:26
40.027278,116.411562,0,165,39687.0218518519,2008-08-27,00:31:28
40.027291,116.411566,0,165,39687.021875,2008-08-27,00:31:30
40.027303,116.411574,0,165,39687.0218981481,2008-08-27,00:31:32
40.027333,116.411589,0,163,39687.0219212963,2008-08-27,00:31:34
40.027373,116.411602,0,161,39687.0219444444,2008-08-27,00:31:36
40.027398,116.411614,0,159,39687.0219675926,2008-08-27,00:31:38
40.027481,116.411586,0,162,39687.0219907407,2008-08-27,00:31:40
40.027491,116.411598,0,162,39687.0220138889,2008-08-27,00:31:42
40.027541,116.411602,0,157,39687.022037037,2008-08-27,00:31:44
40.027565,116.41159,0,158,39687.0220601852,2008-08-27,00:31:46
40.027569,116.411584,0,158,39687.0220833333,2008-08-27,00:31:48
40.027602,116.411598,0,155,39687.0221064815,2008-08-27,00:31:50
40.027619,116.411593,0,154,39687.0221296296,2008-08-27,00:31:52
40.027631,116.411562,0,152,39687.0221527778,2008-08-27,00:31:54
40.027653,116.411557,0,153,39687.0221759259,2008-08-27,00:31:56
40.027671,116.411559,0,153,39687.0221990741,2008-08-27,00:31:58
40.027689,116.411552,0,153,39687.0222222222,2008-08-27,00:32:00
40.027712,116.411544,0,153,39687.0222453704,2008-08-27,00:32:02
40.027749,116.41153,0,154,39687.0222685185,2008-08-27,00:32:04
40.027769,116.411523,0,154,39687.0222916667,2008-08-27,00:32:06
40.027778,116.411524,0,154,39687.0223148148,2008-08-27,00:32:08
40.027803,116.41151,0,154,39687.022337963,2008-08-27,00:32:10
40.027809,116.411493,0,148,39687.0223611111,2008-08-27,00:32:12
40.027822,116.411488,0,148,39687.0223842593,2008-08-27,00:32:14
40.02784,116.411474,0,148,39687.0224074074,2008-08-27,00:32:16
40.027858,116.411465,0,148,39687.0224305556,2008-08-27,00:32:18
40.027881,116.411461,0,149,39687.0224537037,2008-08-27,00:32:20
40.027903,116.411463,0,149,39687.0224768519,2008-08-27,00:32:22
40.027927,116.411457,0,149,39687.0225,2008-08-27,00:32:24
40.027932,116.411455,0,150,39687.0225231481,2008-08-27,00:32:26
40.027952,116.411466,0,152,39687.0225462963,2008-08-27,00:32:28
40.027987,116.411469,0,150,39687.0225694444,2008-08-27,00:32:30
40.028016,116.411473,0,147,39687.0225925926,2008-08-27,00:32:32
40.028048,116.411498,0,141,39687.0226157407,2008-08-27,00:32:34
40.028077,116.411504,0,138,39687.0226388889,2008-08-27,00:32:36
40.028108,116.4115,0,132,39687.022662037,2008-08-27,00:32:38
40.028124,116.411504,0,126,39687.0226851852,2008-08-27,00:32:40
40.028164,116.411482,0,114,39687.0227083333,2008-08-27,00:32:42
40.028183,116.411477,0,113,39687.0227314815,2008-08-27,00:32:44
40.028199,116.411479,0,115,39687.0227546296,2008-08-27,00:32:46
40.028219,116.411471,0,116,39687.0227777778,2008-08-27,00:32:48
40.028242,116.411456,0,116,39687.0228009259,2008-08-27,00:32:50
40.02826,116.411441,0,116,39687.0228240741,2008-08-27,00:32:52
40.02827,116.411457,0,115,39687.0228472222,2008-08-27,00:32:54
40.028263,116.41143,0,117,39687.0228703704,2008-08-27,00:32:56
40.028279,116.411428,0,116,39687.0228935185,2008-08-27,00:32:58
40.028301,116.411422,0,116,39687.0229166667,2008-08-27,00:33:00
40.028321,116.411405,0,117,39687.0229398148,2008-08-27,00:33:02
40.028319,116.411378,0,123,39687.022962963,2008-08-27,00:33:04
40.028326,116.41137,0,124,39687.0229861111,2008-08-27,00:33:06
40.028335,116.411374,0,127,39687.0230092593,2008-08-27,00:33:08
40.028344,116.411389,0,132,39687.0230324074,2008-08-27,00:33:10
40.028352,116.411387,0,131,39687.0230555556,2008-08-27,00:33:12
40.028366,116.411378,0,130,39687.0230787037,2008-08-27,00:33:14
40.028376,116.411344,0,130,39687.0231018519,2008-08-27,00:33:16
40.028378,116.411345,0,131,39687.023125,2008-08-27,00:33:18
40.02838,116.411342,0,131,39687.0231481481,2008-08-27,00:33:20
40.028383,116.411338,0,131,39687.0231712963,2008-08-27,00:33:22
40.028388,116.411335,0,131,39687.0231944444,2008-08-27,00:33:24
40.028394,116.411326,0,132,39687.0232175926,2008-08-27,00:33:26
40.028398,116.411317,0,133,39687.0232407407,2008-08-27,00:33:28
40.02841,116.411303,0,134,39687.0232638889,2008-08-27,00:33:30
40.028416,116.411292,0,134,39687.023287037,2008-08-27,00:33:32
40.028443,116.411282,0,135,39687.0233101852,2008-08-27,00:33:34
40.028476,116.411311,0,141,39687.0233333333,2008-08-27,00:33:36
40.028516,116.411349,0,148,39687.0233564815,2008-08-27,00:33:38
40.028538,116.411337,0,151,39687.0233796296,2008-08-27,00:33:40
40.028547,116.411317,0,153,39687.0234027778,2008-08-27,00:33:42
40.028547,116.411308,0,153,39687.0234259259,2008-08-27,00:33:44
40.028567,116.41128,0,154,39687.0234490741,2008-08-27,00:33:46
40.028577,116.41128,0,154,39687.0234722222,2008-08-27,00:33:48
40.028583,116.411267,0,155,39687.0234953704,2008-08-27,00:33:50
40.028594,116.411251,0,155,39687.0235185185,2008-08-27,00:33:52
40.028608,116.411237,0,156,39687.0235416667,2008-08-27,00:33:54
40.028618,116.411222,0,157,39687.0235648148,2008-08-27,00:33:56
40.028639,116.411213,0,158,39687.023587963,2008-08-27,00:33:58
40.028666,116.411217,0,158,39687.0236111111,2008-08-27,00:34:00
40.028777,116.41127,0,155,39687.0236342593,2008-08-27,00:34:02
40.028826,116.411308,0,153,39687.0236574074,2008-08-27,00:34:04
40.028852,116.411367,0,154,39687.0236805556,2008-08-27,00:34:06
40.028869,116.411403,0,172,39687.0237037037,2008-08-27,00:34:08
40.028906,116.411447,0,180,39687.0237268518,2008-08-27,00:34:10
40.028951,116.411501,0,179,39687.02375,2008-08-27,00:34:12
40.028966,116.411514,0,180,39687.0237731481,2008-08-27,00:34:14
40.028969,116.411505,0,180,39687.0237962963,2008-08-27,00:34:16
40.028969,116.411496,0,179,39687.0238194444,2008-08-27,00:34:18
40.028983,116.411492,0,179,39687.0238425926,2008-08-27,00:34:20
40.028987,116.411479,0,177,39687.0238657407,2008-08-27,00:34:22
40.028994,116.411458,0,175,39687.0238888889,2008-08-27,00:34:24
40.029006,116.411441,0,178,39687.023912037,2008-08-27,00:34:26
40.02901,116.411421,0,181,39687.0239351852,2008-08-27,00:34:28
40.029009,116.411408,0,181,39687.0239583333,2008-08-27,00:34:30
40.029013,116.411398,0,182,39687.0239814815,2008-08-27,00:34:32
40.029022,116.411398,0,181,39687.0240046296,2008-08-27,00:34:34
40.029021,116.411387,0,181,39687.0240277778,2008-08-27,00:34:36
40.029025,116.411379,0,180,39687.0240509259,2008-08-27,00:34:38
40.02903,116.411361,0,179,39687.0240740741,2008-08-27,00:34:40
40.029032,116.411339,0,180,39687.0240972222,2008-08-27,00:34:42
40.029028,116.411305,0,183,39687.0241203704,2008-08-27,00:34:44
40.029033,116.411228,0,186,39687.0241435185,2008-08-27,00:34:46
40.029035,116.411192,0,186,39687.0241666667,2008-08-27,00:34:48
40.029025,116.411169,0,186,39687.0241898148,2008-08-27,00:34:50
40.029013,116.411129,0,188,39687.024212963,2008-08-27,00:34:52
40.028991,116.411082,0,193,39687.0242361111,2008-08-27,00:34:54
40.028972,116.411048,0,196,39687.0242592593,2008-08-27,00:34:56
40.028972,116.411012,0,197,39687.0242824074,2008-08-27,00:34:58
40.028959,116.41098,0,198,39687.0243055556,2008-08-27,00:35:00
40.028935,116.41097,0,198,39687.0243287037,2008-08-27,00:35:02
40.028941,116.41095,0,198,39687.0243518518,2008-08-27,00:35:04
40.028956,116.410927,0,199,39687.024375,2008-08-27,00:35:06
40.028958,116.410898,0,199,39687.0243981481,2008-08-27,00:35:08
40.028959,116.410874,0,198,39687.0244212963,2008-08-27,00:35:10
40.028959,116.41086,0,199,39687.0244444444,2008-08-27,00:35:12
40.028966,116.410842,0,200,39687.0244675926,2008-08-27,00:35:14
40.02896,116.410819,0,200,39687.0244907407,2008-08-27,00:35:16
40.028964,116.410789,0,199,39687.0245138889,2008-08-27,00:35:18
40.028966,116.410762,0,199,39687.024537037,2008-08-27,00:35:20
40.028961,116.410734,0,200,39687.0245601852,2008-08-27,00:35:22
40.028961,116.410696,0,201,39687.0245833333,2008-08-27,00:35:24
40.028965,116.410656,0,201,39687.0246064815,2008-08-27,00:35:26
40.028953,116.41061,0,200,39687.0246296296,2008-08-27,00:35:28
40.028953,116.410563,0,200,39687.0246527778,2008-08-27,00:35:30
40.028948,116.410526,0,200,39687.0246759259,2008-08-27,00:35:32
40.028945,116.410494,0,199,39687.0246990741,2008-08-27,00:35:34
40.028936,116.41046,0,199,39687.0247222222,2008-08-27,00:35:36
40.02893,116.410428,0,199,39687.0247453704,2008-08-27,00:35:38
40.028949,116.410371,0,199,39687.0247685185,2008-08-27,00:35:40
40.028942,116.410328,0,198,39687.0247916667,2008-08-27,00:35:42
40.028902,116.410311,0,197,39687.0248148148,2008-08-27,00:35:44
40.028895,116.41026,0,197,39687.024837963,2008-08-27,00:35:46
40.028904,116.410223,0,196,39687.0248611111,2008-08-27,00:35:48
40.028913,116.410187,0,196,39687.0248842593,2008-08-27,00:35:50
40.028917,116.410173,0,195,39687.0249074074,2008-08-27,00:35:52
40.028925,116.410135,0,194,39687.0249305556,2008-08-27,00:35:54
40.028924,116.410101,0,193,39687.0249537037,2008-08-27,00:35:56
40.028943,116.410073,0,193,39687.0249768518,2008-08-27,00:35:58
40.028961,116.410036,0,192,39687.025,2008-08-27,00:36:00
40.028965,116.410009,0,191,39687.0250231481,2008-08-27,00:36:02
40.028977,116.409958,0,191,39687.0250462963,2008-08-27,00:36:04
40.028981,116.409939,0,191,39687.0250694444,2008-08-27,00:36:06
40.028997,116.409926,0,191,39687.0250925926,2008-08-27,00:36:08
40.029011,116.409896,0,192,39687.0251157407,2008-08-27,00:36:10
40.029043,116.409894,0,200,39687.0251388889,2008-08-27,00:36:12
40.029059,116.409894,0,205,39687.025162037,2008-08-27,00:36:14
40.029074,116.409886,0,206,39687.0251851852,2008-08-27,00:36:16
40.029112,116.409812,0,208,39687.0252083333,2008-08-27,00:36:18
40.029144,116.409759,0,208,39687.0252314815,2008-08-27,00:36:20
40.029172,116.409745,0,208,39687.0252546296,2008-08-27,00:36:22
40.029191,116.40976,0,210,39687.0252777778,2008-08-27,00:36:24
40.02922,116.409765,0,213,39687.0253009259,2008-08-27,00:36:26
40.029231,116.409753,0,213,39687.0253240741,2008-08-27,00:36:28
40.029259,116.409741,0,212,39687.0253472222,2008-08-27,00:36:30
40.029273,116.40974,0,212,39687.0253703704,2008-08-27,00:36:32
40.029285,116.409741,0,212,39687.0253935185,2008-08-27,00:36:34
40.029296,116.40974,0,212,39687.0254166667,2008-08-27,00:36:36
40.029306,116.409739,0,212,39687.0254398148,2008-08-27,00:36:38
40.029316,116.409738,0,212,39687.025462963,2008-08-27,00:36:40
40.029283,116.409703,0,215,39687.0254861111,2008-08-27,00:36:42
40.029227,116.409615,0,218,39687.0255092593,2008-08-27,00:36:44
40.029108,116.409385,0,220,39687.0255324074,2008-08-27,00:36:46
40.02911,116.40933,0,221,39687.0255555556,2008-08-27,00:36:48
40.029125,116.409323,0,222,39687.0255787037,2008-08-27,00:36:50
40.029115,116.409315,0,223,39687.0256018518,2008-08-27,00:36:52
40.029084,116.409343,0,223,39687.025625,2008-08-27,00:36:54
40.029068,116.409335,0,224,39687.0256481481,2008-08-27,00:36:56
40.029067,116.40933,0,224,39687.0256712963,2008-08-27,00:36:58
40.029066,116.409327,0,224,39687.0256944444,2008-08-27,00:37:00
40.029064,116.409323,0,224,39687.0257175926,2008-08-27,00:37:02
40.029063,116.409318,0,224,39687.0257407407,2008-08-27,00:37:04
40.029062,116.409312,0,225,39687.0257638889,2008-08-27,00:37:06
40.029064,116.409311,0,225,39687.025787037,2008-08-27,00:37:08
40.029074,116.409317,0,226,39687.0258101852,2008-08-27,00:37:10
40.029079,116.40932,0,226,39687.0258333333,2008-08-27,00:37:12
40.029081,116.409321,0,226,39687.0258564815,2008-08-27,00:37:14
40.029083,116.409323,0,226,39687.0258796296,2008-08-27,00:37:16
40.029087,116.409325,0,226,39687.0259027778,2008-08-27,00:37:18
40.02913,116.409326,0,227,39687.0259259259,2008-08-27,00:37:20
40.029152,116.409302,0,227,39687.0259490741,2008-08-27,00:37:22
40.029193,116.4093,0,228,39687.0259722222,2008-08-27,00:37:24
40.029245,116.40935,0,234,39687.0259953704,2008-08-27,00:37:26
40.029259,116.409341,0,234,39687.0260185185,2008-08-27,00:37:28
40.029261,116.409326,0,234,39687.0260416667,2008-08-27,00:37:30
40.029266,116.409309,0,234,39687.0260648148,2008-08-27,00:37:32
40.029269,116.409293,0,234,39687.026087963,2008-08-27,00:37:34
40.029282,116.40927,0,235,39687.0261111111,2008-08-27,00:37:36
40.029296,116.409263,0,235,39687.0261342593,2008-08-27,00:37:38
40.029296,116.409251,0,235,39687.0261574074,2008-08-27,00:37:40
40.029289,116.409224,0,235,39687.0261805556,2008-08-27,00:37:42
40.029312,116.409218,0,235,39687.0262037037,2008-08-27,00:37:44
40.029421,116.409368,0,236,39687.0262268518,2008-08-27,00:37:46
40.029443,116.409287,0,236,39687.02625,2008-08-27,00:37:48
40.029463,116.40933,0,238,39687.0262731481,2008-08-27,00:37:50
40.029536,116.409328,0,240,39687.0262962963,2008-08-27,00:37:52
40.029504,116.409233,0,242,39687.0263194444,2008-08-27,00:37:54
40.02951,116.409238,0,244,39687.0263425926,2008-08-27,00:37:56
40.029551,116.409307,0,245,39687.0263657407,2008-08-27,00:37:58
40.02966,116.40951,0,247,39687.0263888889,2008-08-27,00:38:00
40.029662,116.40948,0,247,39687.026412037,2008-08-27,00:38:02
40.029664,116.409439,0,249,39687.0264351852,2008-08-27,00:38:04
40.029666,116.409415,0,249,39687.0264583333,2008-08-27,00:38:06
40.029665,116.409404,0,248,39687.0264814815,2008-08-27,00:38:08
40.029684,116.409377,0,242,39687.0265046296,2008-08-27,00:38:10
40.029687,116.409357,0,237,39687.0265277778,2008-08-27,00:38:12
40.029696,116.409361,0,224,39687.0265509259,2008-08-27,00:38:14
40.029682,116.409338,0,216,39687.0265740741,2008-08-27,00:38:16
40.02968,116.409323,0,210,39687.0265972222,2008-08-27,00:38:18
40.029673,116.409291,0,209,39687.0266203704,2008-08-27,00:38:20
40.029685,116.409257,0,208,39687.0266435185,2008-08-27,00:38:22
40.029709,116.409249,0,204,39687.0266666667,2008-08-27,00:38:24
40.029825,116.408837,0,199,39687.0266898148,2008-08-27,00:38:26
40.029855,116.408732,0,196,39687.026712963,2008-08-27,00:38:28
40.029883,116.408665,0,193,39687.0267361111,2008-08-27,00:38:30
40.029913,116.408643,0,188,39687.0267592593,2008-08-27,00:38:32
40.029941,116.408654,0,182,39687.0267824074,2008-08-27,00:38:34
40.029975,116.408654,0,180,39687.0268055556,2008-08-27,00:38:36
40.03,116.408662,0,178,39687.0268287037,2008-08-27,00:38:38
40.030015,116.408671,0,177,39687.0268518519,2008-08-27,00:38:40
40.030037,116.408683,0,176,39687.026875,2008-08-27,00:38:42
40.030054,116.408692,0,175,39687.0268981481,2008-08-27,00:38:44
40.030112,116.408665,0,176,39687.0269212963,2008-08-27,00:38:46
40.030131,116.408643,0,172,39687.0269444444,2008-08-27,00:38:48
40.03011,116.408668,0,168,39687.0269675926,2008-08-27,00:38:50
40.030123,116.408664,0,167,39687.0269907407,2008-08-27,00:38:52
40.030145,116.408651,0,167,39687.0270138889,2008-08-27,00:38:54
40.030157,116.408631,0,161,39687.027037037,2008-08-27,00:38:56
40.03017,116.408615,0,159,39687.0270601852,2008-08-27,00:38:58
40.030172,116.408598,0,158,39687.0270833333,2008-08-27,00:39:00
40.030172,116.408573,0,159,39687.0271064815,2008-08-27,00:39:02
40.030177,116.408549,0,157,39687.0271296296,2008-08-27,00:39:04
40.030195,116.408532,0,159,39687.0271527778,2008-08-27,00:39:06
40.030199,116.408515,0,158,39687.0271759259,2008-08-27,00:39:08
40.030206,116.408504,0,158,39687.0271990741,2008-08-27,00:39:10
40.030204,116.408497,0,157,39687.0272222222,2008-08-27,00:39:12
40.030201,116.408481,0,156,39687.0272453704,2008-08-27,00:39:14
40.030196,116.40847,0,156,39687.0272685185,2008-08-27,00:39:16
40.030187,116.408457,0,155,39687.0272916667,2008-08-27,00:39:18
40.030186,116.408427,0,155,39687.0273148148,2008-08-27,00:39:20
40.030181,116.408405,0,156,39687.027337963,2008-08-27,00:39:22
40.03016,116.40838,0,154,39687.0273611111,2008-08-27,00:39:24
40.030151,116.408347,0,153,39687.0273842593,2008-08-27,00:39:26
40.030159,116.408333,0,153,39687.0274074074,2008-08-27,00:39:28
40.03017,116.408326,0,153,39687.0274305556,2008-08-27,00:39:30
40.030156,116.4083,0,152,39687.0274537037,2008-08-27,00:39:32
40.030159,116.408282,0,151,39687.0274768519,2008-08-27,00:39:34
40.030165,116.408265,0,151,39687.0275,2008-08-27,00:39:36
40.030192,116.408248,0,151,39687.0275231482,2008-08-27,00:39:38
40.030208,116.408234,0,151,39687.0275462963,2008-08-27,00:39:40
40.030212,116.408231,0,151,39687.0275694444,2008-08-27,00:39:42
40.030215,116.408226,0,151,39687.0275925926,2008-08-27,00:39:44
40.030219,116.40822,0,151,39687.0276157407,2008-08-27,00:39:46
40.03022,116.408207,0,151,39687.0276388889,2008-08-27,00:39:48
40.030216,116.408196,0,151,39687.027662037,2008-08-27,00:39:50
40.03022,116.408205,0,151,39687.0276851852,2008-08-27,00:39:52
40.030211,116.408187,0,151,39687.0277083333,2008-08-27,00:39:54
40.030206,116.408177,0,151,39687.0277314815,2008-08-27,00:39:56
40.030211,116.408182,0,151,39687.0277546296,2008-08-27,00:39:58
40.03019,116.408165,0,151,39687.0277777778,2008-08-27,00:40:00
40.030184,116.408153,0,150,39687.0278009259,2008-08-27,00:40:02
40.03019,116.408151,0,150,39687.0278240741,2008-08-27,00:40:04
40.0302,116.408152,0,150,39687.0278472222,2008-08-27,00:40:06
40.030206,116.408151,0,150,39687.0278703704,2008-08-27,00:40:08
40.030212,116.408149,0,150,39687.0278935185,2008-08-27,00:40:10
