# Supplementary material for: Research on differential privacy protection method based on user tendency
Source: PLoS One. 2023 Oct 26;18(10):e0288823. doi: 10.1371/journal.pone.0288823 (PMC10602288; doi:10.1371/journal.pone.0288823)
Supplement: S3 Data — (ZIP) [file pone.0288823.s003.zip › Data 5-3/052/Trajectory/20080827111000.plt]

Geolife trajectory
WGS 84
Altitude is in Feet
Reserved 3
0,2,255,My Track,0,0,2,8421376
0
39.978181,116.309335,0,112,39687.4652777778,2008-08-27,11:10:00
39.978271,116.309326,0,121,39687.4653009259,2008-08-27,11:10:02
39.97825,116.309329,0,138,39687.4653240741,2008-08-27,11:10:04
39.978264,116.309326,0,142,39687.4653472222,2008-08-27,11:10:06
39.978281,116.30932,0,144,39687.4653703704,2008-08-27,11:10:08
39.978277,116.309318,0,144,39687.4653935185,2008-08-27,11:10:10
39.978264,116.309364,0,143,39687.4654166667,2008-08-27,11:10:12
39.97824,116.309364,0,143,39687.4654398148,2008-08-27,11:10:14
39.978243,116.309374,0,142,39687.465462963,2008-08-27,11:10:16
39.978232,116.309392,0,144,39687.4654861111,2008-08-27,11:10:18
39.978231,116.309397,0,143,39687.4655092593,2008-08-27,11:10:20
39.978234,116.309401,0,141,39687.4655324074,2008-08-27,11:10:22
39.978285,116.309438,0,138,39687.4655555556,2008-08-27,11:10:24
39.978296,116.309443,0,139,39687.4655787037,2008-08-27,11:10:26
39.978335,116.309456,0,138,39687.4656018519,2008-08-27,11:10:28
39.978343,116.309444,0,137,39687.465625,2008-08-27,11:10:30
39.978339,116.309448,0,134,39687.4656481481,2008-08-27,11:10:32
39.978335,116.30945,0,134,39687.4656712963,2008-08-27,11:10:34
39.978349,116.309469,0,134,39687.4656944444,2008-08-27,11:10:36
39.978364,116.309479,0,134,39687.4657175926,2008-08-27,11:10:38
39.978375,116.309495,0,135,39687.4657407407,2008-08-27,11:10:40
39.978399,116.309507,0,135,39687.4657638889,2008-08-27,11:10:42
39.978419,116.309512,0,135,39687.465787037,2008-08-27,11:10:44
39.978441,116.309513,0,135,39687.4658101852,2008-08-27,11:10:46
39.978461,116.309517,0,135,39687.4658333333,2008-08-27,11:10:48
39.978478,116.309517,0,135,39687.4658564815,2008-08-27,11:10:50
39.97849,116.309517,0,135,39687.4658796296,2008-08-27,11:10:52
39.978492,116.309511,0,135,39687.4659027778,2008-08-27,11:10:54
39.978488,116.309516,0,135,39687.4659259259,2008-08-27,11:10:56
39.978481,116.309521,0,135,39687.4659490741,2008-08-27,11:10:58
39.97849,116.309503,0,137,39687.4659722222,2008-08-27,11:11:00
39.978489,116.309505,0,137,39687.4659953704,2008-08-27,11:11:02
39.978488,116.309507,0,137,39687.4660185185,2008-08-27,11:11:04
39.978487,116.309508,0,137,39687.4660416667,2008-08-27,11:11:06
39.978485,116.30951,0,137,39687.4660648148,2008-08-27,11:11:08
39.978483,116.309513,0,137,39687.466087963,2008-08-27,11:11:10
39.978497,116.309517,0,138,39687.4661111111,2008-08-27,11:11:12
39.978511,116.309523,0,138,39687.4661342593,2008-08-27,11:11:14
39.978516,116.309525,0,138,39687.4661574074,2008-08-27,11:11:16
39.978526,116.30953,0,138,39687.4661805556,2008-08-27,11:11:18
39.978529,116.309528,0,138,39687.4662037037,2008-08-27,11:11:20
39.978532,116.309529,0,138,39687.4662268519,2008-08-27,11:11:22
39.978536,116.309531,0,138,39687.46625,2008-08-27,11:11:24
39.978541,116.309532,0,138,39687.4662731481,2008-08-27,11:11:26
39.978568,116.309535,0,137,39687.4662962963,2008-08-27,11:11:28
39.978578,116.309547,0,138,39687.4663194444,2008-08-27,11:11:30
39.978599,116.309553,0,138,39687.4663425926,2008-08-27,11:11:32
39.978603,116.309549,0,138,39687.4663657407,2008-08-27,11:11:34
39.978619,116.309559,0,138,39687.4663888889,2008-08-27,11:11:36
39.978624,116.30956,0,138,39687.466412037,2008-08-27,11:11:38
39.978637,116.309569,0,138,39687.4664351852,2008-08-27,11:11:40
39.978647,116.30958,0,138,39687.4664583333,2008-08-27,11:11:42
39.978652,116.309581,0,138,39687.4664814815,2008-08-27,11:11:44
39.978657,116.309582,0,137,39687.4665046296,2008-08-27,11:11:46
39.978662,116.309583,0,137,39687.4665277778,2008-08-27,11:11:48
39.978665,116.309585,0,137,39687.4665509259,2008-08-27,11:11:50
39.978668,116.309586,0,137,39687.4665740741,2008-08-27,11:11:52
39.97867,116.309588,0,137,39687.4665972222,2008-08-27,11:11:54
39.978671,116.309591,0,137,39687.4666203704,2008-08-27,11:11:56
39.978671,116.309595,0,137,39687.4666435185,2008-08-27,11:11:58
39.97867,116.309599,0,137,39687.4666666667,2008-08-27,11:12:00
39.978668,116.309602,0,137,39687.4666898148,2008-08-27,11:12:02
39.977814,116.309682,0,149,39687.5393055556,2008-08-27,12:56:36
39.977853,116.309605,0,191,39687.5393287037,2008-08-27,12:56:38
39.977833,116.309627,0,155,39687.5393518518,2008-08-27,12:56:40
39.977867,116.309634,0,159,39687.539375,2008-08-27,12:56:42
39.977842,116.309659,0,152,39687.5393981481,2008-08-27,12:56:44
39.977828,116.309684,0,147,39687.5394212963,2008-08-27,12:56:46
39.977813,116.309717,0,138,39687.5394444444,2008-08-27,12:56:48
39.977844,116.309715,0,140,39687.5394675926,2008-08-27,12:56:50
39.977857,116.30972,0,140,39687.5394907407,2008-08-27,12:56:52
39.977844,116.309739,0,142,39687.5395138889,2008-08-27,12:56:54
39.977844,116.309741,0,141,39687.539537037,2008-08-27,12:56:56
39.977834,116.309752,0,144,39687.5395601852,2008-08-27,12:56:58
39.977839,116.309747,0,144,39687.5395833333,2008-08-27,12:57:00
39.977789,116.309801,0,154,39687.5396064815,2008-08-27,12:57:02
39.977754,116.309806,0,158,39687.5396296296,2008-08-27,12:57:04
39.977731,116.309823,0,168,39687.5396527778,2008-08-27,12:57:06
39.977718,116.309931,0,181,39687.5396759259,2008-08-27,12:57:08
39.977593,116.309982,0,185,39687.5396990741,2008-08-27,12:57:10
39.977571,116.310015,0,186,39687.5397222222,2008-08-27,12:57:12
39.977564,116.310044,0,192,39687.5397453704,2008-08-27,12:57:14
39.977569,116.310068,0,194,39687.5397685185,2008-08-27,12:57:16
39.977567,116.310097,0,195,39687.5397916667,2008-08-27,12:57:18
39.977566,116.310112,0,197,39687.5398148148,2008-08-27,12:57:20
39.977543,116.31011,0,198,39687.539837963,2008-08-27,12:57:22
39.977524,116.310113,0,197,39687.5398611111,2008-08-27,12:57:24
39.97751,116.310125,0,200,39687.5398842593,2008-08-27,12:57:26
39.977498,116.31015,0,202,39687.5399074074,2008-08-27,12:57:28
39.97748,116.310163,0,203,39687.5399305556,2008-08-27,12:57:30
39.977469,116.310174,0,205,39687.5399537037,2008-08-27,12:57:32
39.97745,116.310182,0,207,39687.5399768518,2008-08-27,12:57:34
39.977433,116.310201,0,210,39687.54,2008-08-27,12:57:36
39.977412,116.310208,0,211,39687.5400231481,2008-08-27,12:57:38
39.977404,116.310231,0,212,39687.5400462963,2008-08-27,12:57:40
39.9774,116.310257,0,213,39687.5400694444,2008-08-27,12:57:42
39.977373,116.310276,0,215,39687.5400925926,2008-08-27,12:57:44
39.977372,116.310282,0,223,39687.5401157407,2008-08-27,12:57:46
39.97736,116.310306,0,221,39687.5401388889,2008-08-27,12:57:48
39.977345,116.310313,0,223,39687.540162037,2008-08-27,12:57:50
39.977329,116.310318,0,225,39687.5401851852,2008-08-27,12:57:52
39.977312,116.310294,0,238,39687.5402083333,2008-08-27,12:57:54
39.977311,116.310376,0,235,39687.5402314815,2008-08-27,12:57:56
39.977279,116.310444,0,232,39687.5402546296,2008-08-27,12:57:58
39.977258,116.310458,0,233,39687.5402777778,2008-08-27,12:58:00
39.97724,116.310474,0,230,39687.5403009259,2008-08-27,12:58:02
39.977223,116.310471,0,235,39687.5403240741,2008-08-27,12:58:04
39.977202,116.31046,0,239,39687.5403472222,2008-08-27,12:58:06
39.977188,116.310464,0,239,39687.5403703704,2008-08-27,12:58:08
39.977171,116.31046,0,242,39687.5403935185,2008-08-27,12:58:10
39.97715,116.310446,0,241,39687.5404166667,2008-08-27,12:58:12
39.977124,116.310446,0,242,39687.5404398148,2008-08-27,12:58:14
39.97707,116.310384,0,240,39687.540462963,2008-08-27,12:58:16
39.977072,116.310438,0,245,39687.5404861111,2008-08-27,12:58:18
39.977056,116.31047,0,248,39687.5405092593,2008-08-27,12:58:20
39.977035,116.310476,0,250,39687.5405324074,2008-08-27,12:58:22
39.977014,116.310496,0,254,39687.5405555556,2008-08-27,12:58:24
39.976993,116.310493,0,255,39687.5405787037,2008-08-27,12:58:26
39.976968,116.310489,0,257,39687.5406018518,2008-08-27,12:58:28
39.976951,116.310482,0,258,39687.540625,2008-08-27,12:58:30
39.976933,116.310487,0,260,39687.5406481481,2008-08-27,12:58:32
39.976918,116.31051,0,263,39687.5406712963,2008-08-27,12:58:34
39.976898,116.310498,0,265,39687.5406944444,2008-08-27,12:58:36
39.976873,116.310505,0,267,39687.5407175926,2008-08-27,12:58:38
39.976854,116.310493,0,270,39687.5407407407,2008-08-27,12:58:40
39.976832,116.31046,0,273,39687.5407638889,2008-08-27,12:58:42
39.976815,116.310452,0,277,39687.540787037,2008-08-27,12:58:44
39.976799,116.310444,0,280,39687.5408101852,2008-08-27,12:58:46
39.97678,116.310419,0,284,39687.5408333333,2008-08-27,12:58:48
39.976755,116.310418,0,286,39687.5408564815,2008-08-27,12:58:50
39.976718,116.310424,0,288,39687.5408796296,2008-08-27,12:58:52
39.976675,116.310398,0,291,39687.5409027778,2008-08-27,12:58:54
39.97665,116.310404,0,290,39687.5409259259,2008-08-27,12:58:56
39.976633,116.310407,0,292,39687.5409490741,2008-08-27,12:58:58
39.976607,116.310399,0,292,39687.5409722222,2008-08-27,12:59:00
39.97659,116.310436,0,281,39687.5409953704,2008-08-27,12:59:02
39.97661,116.310523,0,280,39687.5410185185,2008-08-27,12:59:04
39.976602,116.310605,0,278,39687.5410416667,2008-08-27,12:59:06
39.976559,116.31062,0,275,39687.5410648148,2008-08-27,12:59:08
39.976534,116.310648,0,271,39687.541087963,2008-08-27,12:59:10
39.976493,116.310644,0,267,39687.5411111111,2008-08-27,12:59:12
39.976458,116.310642,0,265,39687.5411342593,2008-08-27,12:59:14
39.976431,116.310664,0,264,39687.5411574074,2008-08-27,12:59:16
39.976441,116.310628,0,267,39687.5411805556,2008-08-27,12:59:18
39.976433,116.310639,0,270,39687.5412037037,2008-08-27,12:59:20
39.97643,116.310655,0,274,39687.5412268518,2008-08-27,12:59:22
39.976417,116.310663,0,276,39687.54125,2008-08-27,12:59:24
39.976409,116.310657,0,278,39687.5412731481,2008-08-27,12:59:26
39.976366,116.310665,0,281,39687.5412962963,2008-08-27,12:59:28
39.976364,116.310652,0,283,39687.5413194444,2008-08-27,12:59:30
39.976347,116.310646,0,285,39687.5413425926,2008-08-27,12:59:32
39.976325,116.310625,0,286,39687.5413657407,2008-08-27,12:59:34
39.976316,116.310608,0,287,39687.5413888889,2008-08-27,12:59:36
39.976309,116.310622,0,290,39687.541412037,2008-08-27,12:59:38
39.976299,116.310623,0,292,39687.5414351852,2008-08-27,12:59:40
39.97629,116.310631,0,295,39687.5414583333,2008-08-27,12:59:42
39.976289,116.310612,0,297,39687.5414814815,2008-08-27,12:59:44
39.97627,116.310607,0,299,39687.5415046296,2008-08-27,12:59:46
39.976248,116.310602,0,298,39687.5415277778,2008-08-27,12:59:48
39.976229,116.310621,0,299,39687.5415509259,2008-08-27,12:59:50
39.9762,116.31069,0,298,39687.5415740741,2008-08-27,12:59:52
39.976171,116.310722,0,296,39687.5415972222,2008-08-27,12:59:54
39.976145,116.31075,0,296,39687.5416203704,2008-08-27,12:59:56
39.976103,116.310785,0,293,39687.5416435185,2008-08-27,12:59:58
39.976082,116.310824,0,293,39687.5416666667,2008-08-27,13:00:00
39.976067,116.310864,0,293,39687.5416898148,2008-08-27,13:00:02
39.976072,116.310825,0,287,39687.541712963,2008-08-27,13:00:04
39.976068,116.310775,0,276,39687.5417361111,2008-08-27,13:00:06
39.976044,116.310754,0,273,39687.5417592593,2008-08-27,13:00:08
39.976026,116.310754,0,273,39687.5417824074,2008-08-27,13:00:10
39.976024,116.310789,0,272,39687.5418055556,2008-08-27,13:00:12
39.976004,116.310833,0,267,39687.5418287037,2008-08-27,13:00:14
39.975979,116.310839,0,264,39687.5418518518,2008-08-27,13:00:16
39.975954,116.310854,0,265,39687.541875,2008-08-27,13:00:18
39.975935,116.310841,0,266,39687.5418981481,2008-08-27,13:00:20
39.975915,116.310825,0,267,39687.5419212963,2008-08-27,13:00:22
39.97589,116.310819,0,266,39687.5419444444,2008-08-27,13:00:24
39.975861,116.310792,0,268,39687.5419675926,2008-08-27,13:00:26
39.97585,116.310788,0,271,39687.5419907407,2008-08-27,13:00:28
39.975852,116.310777,0,272,39687.5420138889,2008-08-27,13:00:30
39.975837,116.310763,0,274,39687.542037037,2008-08-27,13:00:32
39.975833,116.310752,0,279,39687.5420601852,2008-08-27,13:00:34
39.975819,116.310754,0,281,39687.5420833333,2008-08-27,13:00:36
39.975801,116.310733,0,281,39687.5421064815,2008-08-27,13:00:38
39.97578,116.310713,0,281,39687.5421296296,2008-08-27,13:00:40
39.975732,116.310634,0,282,39687.5421527778,2008-08-27,13:00:42
39.975732,116.310656,0,284,39687.5421759259,2008-08-27,13:00:44
39.97573,116.310665,0,287,39687.5421990741,2008-08-27,13:00:46
39.975723,116.310666,0,289,39687.5422222222,2008-08-27,13:00:48
39.97571,116.310639,0,294,39687.5422453704,2008-08-27,13:00:50
39.975689,116.310728,0,293,39687.5422685185,2008-08-27,13:00:52
39.975661,116.310815,0,292,39687.5422916667,2008-08-27,13:00:54
39.975633,116.310945,0,289,39687.5423148148,2008-08-27,13:00:56
39.975603,116.310972,0,288,39687.542337963,2008-08-27,13:00:58
39.975568,116.310965,0,277,39687.5423611111,2008-08-27,13:01:00
39.97554,116.31098,0,271,39687.5423842593,2008-08-27,13:01:02
39.975519,116.310955,0,264,39687.5424074074,2008-08-27,13:01:04
39.975506,116.31093,0,258,39687.5424305556,2008-08-27,13:01:06
39.975505,116.310927,0,256,39687.5424537037,2008-08-27,13:01:08
39.975503,116.310936,0,252,39687.5424768519,2008-08-27,13:01:10
39.975492,116.310943,0,247,39687.5425,2008-08-27,13:01:12
39.975486,116.310955,0,243,39687.5425231481,2008-08-27,13:01:14
39.97548,116.310961,0,240,39687.5425462963,2008-08-27,13:01:16
39.975454,116.310959,0,235,39687.5425694444,2008-08-27,13:01:18
39.975437,116.310966,0,233,39687.5425925926,2008-08-27,13:01:20
39.975424,116.310969,0,231,39687.5426157407,2008-08-27,13:01:22
39.975402,116.310975,0,229,39687.5426388889,2008-08-27,13:01:24
39.975392,116.310982,0,227,39687.542662037,2008-08-27,13:01:26
39.975376,116.310994,0,225,39687.5426851852,2008-08-27,13:01:28
39.97536,116.311007,0,223,39687.5427083333,2008-08-27,13:01:30
39.975341,116.311013,0,218,39687.5427314815,2008-08-27,13:01:32
39.975314,116.311031,0,216,39687.5427546296,2008-08-27,13:01:34
39.975298,116.311035,0,214,39687.5427777778,2008-08-27,13:01:36
39.975286,116.311037,0,212,39687.5428009259,2008-08-27,13:01:38
39.975271,116.311046,0,210,39687.5428240741,2008-08-27,13:01:40
39.975249,116.31106,0,207,39687.5428472222,2008-08-27,13:01:42
39.975248,116.311056,0,206,39687.5428703704,2008-08-27,13:01:44
39.975244,116.311055,0,205,39687.5428935185,2008-08-27,13:01:46
39.97523,116.311062,0,203,39687.5429166667,2008-08-27,13:01:48
39.975209,116.311068,0,201,39687.5429398148,2008-08-27,13:01:50
39.975187,116.311086,0,199,39687.542962963,2008-08-27,13:01:52
39.975171,116.311095,0,197,39687.5429861111,2008-08-27,13:01:54
39.975151,116.311111,0,195,39687.5430092593,2008-08-27,13:01:56
39.975131,116.311123,0,194,39687.5430324074,2008-08-27,13:01:58
39.975111,116.311122,0,193,39687.5430555556,2008-08-27,13:02:00
39.975081,116.3111,0,192,39687.5430787037,2008-08-27,13:02:02
39.975057,116.3111,0,189,39687.5431018519,2008-08-27,13:02:04
39.975043,116.311098,0,187,39687.543125,2008-08-27,13:02:06
39.975033,116.311095,0,184,39687.5431481482,2008-08-27,13:02:08
39.975023,116.311098,0,182,39687.5431712963,2008-08-27,13:02:10
39.975013,116.3111,0,180,39687.5431944444,2008-08-27,13:02:12
39.974993,116.311106,0,179,39687.5432175926,2008-08-27,13:02:14
39.97497,116.311108,0,177,39687.5432407407,2008-08-27,13:02:16
39.974951,116.311111,0,173,39687.5432638889,2008-08-27,13:02:18
39.974928,116.311107,0,172,39687.543287037,2008-08-27,13:02:20
39.974906,116.311102,0,170,39687.5433101852,2008-08-27,13:02:22
39.97489,116.311114,0,171,39687.5433333333,2008-08-27,13:02:24
39.974873,116.311121,0,170,39687.5433564815,2008-08-27,13:02:26
39.974852,116.311124,0,170,39687.5433796296,2008-08-27,13:02:28
39.974831,116.311125,0,168,39687.5434027778,2008-08-27,13:02:30
39.974813,116.311123,0,169,39687.5434259259,2008-08-27,13:02:32
39.9748,116.31112,0,168,39687.5434490741,2008-08-27,13:02:34
39.974793,116.311125,0,167,39687.5434722222,2008-08-27,13:02:36
39.974805,116.311122,0,165,39687.5434953704,2008-08-27,13:02:38
39.974803,116.311118,0,166,39687.5435185185,2008-08-27,13:02:40
39.974768,116.311133,0,167,39687.5435416667,2008-08-27,13:02:42
39.974746,116.311133,0,167,39687.5435648148,2008-08-27,13:02:44
39.974721,116.311134,0,166,39687.543587963,2008-08-27,13:02:46
39.974702,116.31114,0,165,39687.5436111111,2008-08-27,13:02:48
39.974686,116.311145,0,163,39687.5436342593,2008-08-27,13:02:50
39.974662,116.311149,0,162,39687.5436574074,2008-08-27,13:02:52
39.974644,116.311154,0,161,39687.5436805556,2008-08-27,13:02:54
39.974626,116.311152,0,159,39687.5437037037,2008-08-27,13:02:56
39.974606,116.31115,0,159,39687.5437268519,2008-08-27,13:02:58
39.974584,116.311157,0,158,39687.54375,2008-08-27,13:03:00
39.974562,116.311154,0,160,39687.5437731481,2008-08-27,13:03:02
39.974548,116.311162,0,163,39687.5437962963,2008-08-27,13:03:04
39.974534,116.311176,0,163,39687.5438194444,2008-08-27,13:03:06
39.97452,116.311179,0,163,39687.5438425926,2008-08-27,13:03:08
39.974507,116.311179,0,166,39687.5438657407,2008-08-27,13:03:10
39.974502,116.311176,0,164,39687.5438888889,2008-08-27,13:03:12
39.974497,116.311181,0,162,39687.543912037,2008-08-27,13:03:14
39.974486,116.311191,0,160,39687.5439351852,2008-08-27,13:03:16
39.974485,116.31119,0,160,39687.5439583333,2008-08-27,13:03:18
39.974465,116.311204,0,157,39687.5439814815,2008-08-27,13:03:20
39.974434,116.311223,0,152,39687.5440046296,2008-08-27,13:03:22
39.974417,116.311226,0,149,39687.5440277778,2008-08-27,13:03:24
39.974408,116.311226,0,146,39687.5440509259,2008-08-27,13:03:26
39.974395,116.311229,0,142,39687.5440740741,2008-08-27,13:03:28
39.974363,116.311238,0,142,39687.5440972222,2008-08-27,13:03:30
39.974336,116.311251,0,141,39687.5441203704,2008-08-27,13:03:32
39.974309,116.311255,0,139,39687.5441435185,2008-08-27,13:03:34
39.974306,116.311251,0,138,39687.5441666667,2008-08-27,13:03:36
39.974282,116.311262,0,138,39687.5441898148,2008-08-27,13:03:38
39.97428,116.311267,0,136,39687.544212963,2008-08-27,13:03:40
39.974249,116.311273,0,137,39687.5442361111,2008-08-27,13:03:42
39.974219,116.31129,0,136,39687.5442592593,2008-08-27,13:03:44
39.974201,116.311278,0,135,39687.5442824074,2008-08-27,13:03:46
39.974193,116.311286,0,134,39687.5443055556,2008-08-27,13:03:48
39.974175,116.31129,0,133,39687.5443287037,2008-08-27,13:03:50
39.974164,116.311285,0,130,39687.5443518519,2008-08-27,13:03:52
39.974158,116.311284,0,130,39687.544375,2008-08-27,13:03:54
39.974133,116.311286,0,131,39687.5443981481,2008-08-27,13:03:56
39.97411,116.311286,0,130,39687.5444212963,2008-08-27,13:03:58
39.974105,116.311284,0,130,39687.5444444444,2008-08-27,13:04:00
39.974096,116.311282,0,130,39687.5444675926,2008-08-27,13:04:02
39.974091,116.311286,0,131,39687.5444907407,2008-08-27,13:04:04
39.974088,116.311265,0,129,39687.5445138889,2008-08-27,13:04:06
39.974071,116.311262,0,129,39687.544537037,2008-08-27,13:04:08
39.974046,116.311266,0,130,39687.5445601852,2008-08-27,13:04:10
39.974021,116.311262,0,129,39687.5445833333,2008-08-27,13:04:12
39.973971,116.311255,0,127,39687.5446064815,2008-08-27,13:04:14
39.973945,116.311262,0,127,39687.5446296296,2008-08-27,13:04:16
39.973913,116.311288,0,129,39687.5446527778,2008-08-27,13:04:18
39.973882,116.311334,0,126,39687.5446759259,2008-08-27,13:04:20
39.973874,116.311333,0,127,39687.5446990741,2008-08-27,13:04:22
39.973861,116.311325,0,126,39687.5447222222,2008-08-27,13:04:24
39.973837,116.311338,0,124,39687.5447453704,2008-08-27,13:04:26
39.973818,116.311346,0,123,39687.5447685185,2008-08-27,13:04:28
39.973799,116.311353,0,123,39687.5447916667,2008-08-27,13:04:30
39.973781,116.311357,0,123,39687.5448148148,2008-08-27,13:04:32
39.973763,116.311377,0,125,39687.544837963,2008-08-27,13:04:34
39.973742,116.311389,0,124,39687.5448611111,2008-08-27,13:04:36
39.973721,116.311396,0,123,39687.5448842593,2008-08-27,13:04:38
39.973699,116.311369,0,122,39687.5449074074,2008-08-27,13:04:40
39.97369,116.311374,0,122,39687.5449305556,2008-08-27,13:04:42
39.973644,116.311458,0,120,39687.5449537037,2008-08-27,13:04:44
39.973628,116.311483,0,120,39687.5449768519,2008-08-27,13:04:46
39.973598,116.311541,0,119,39687.545,2008-08-27,13:04:48
39.973578,116.31155,0,120,39687.5450231481,2008-08-27,13:04:50
39.973559,116.311552,0,121,39687.5450462963,2008-08-27,13:04:52
39.973538,116.311566,0,122,39687.5450694444,2008-08-27,13:04:54
39.973511,116.311586,0,122,39687.5450925926,2008-08-27,13:04:56
39.973494,116.311581,0,127,39687.5451157407,2008-08-27,13:04:58
39.973476,116.311603,0,129,39687.5451388889,2008-08-27,13:05:00
39.973459,116.311605,0,132,39687.545162037,2008-08-27,13:05:02
39.973432,116.311626,0,136,39687.5451851852,2008-08-27,13:05:04
39.973411,116.311647,0,138,39687.5452083333,2008-08-27,13:05:06
39.973394,116.311663,0,139,39687.5452314815,2008-08-27,13:05:08
39.97338,116.311671,0,140,39687.5452546296,2008-08-27,13:05:10
39.973362,116.311683,0,141,39687.5452777778,2008-08-27,13:05:12
39.973347,116.311694,0,142,39687.5453009259,2008-08-27,13:05:14
39.973326,116.311703,0,144,39687.5453240741,2008-08-27,13:05:16
39.973307,116.311706,0,144,39687.5453472222,2008-08-27,13:05:18
39.973288,116.311711,0,145,39687.5453703704,2008-08-27,13:05:20
39.973273,116.311725,0,147,39687.5453935185,2008-08-27,13:05:22
39.973257,116.311727,0,147,39687.5454166667,2008-08-27,13:05:24
39.973236,116.311738,0,148,39687.5454398148,2008-08-27,13:05:26
39.973219,116.311736,0,147,39687.545462963,2008-08-27,13:05:28
39.9732,116.311732,0,148,39687.5454861111,2008-08-27,13:05:30
39.973195,116.311733,0,149,39687.5455092593,2008-08-27,13:05:32
39.973169,116.311724,0,150,39687.5455324074,2008-08-27,13:05:34
39.973143,116.311733,0,150,39687.5455555556,2008-08-27,13:05:36
39.973122,116.311754,0,150,39687.5455787037,2008-08-27,13:05:38
39.973101,116.311778,0,149,39687.5456018519,2008-08-27,13:05:40
39.973079,116.311788,0,149,39687.545625,2008-08-27,13:05:42
39.973053,116.311808,0,149,39687.5456481481,2008-08-27,13:05:44
39.973033,116.311826,0,147,39687.5456712963,2008-08-27,13:05:46
39.973012,116.311829,0,148,39687.5456944444,2008-08-27,13:05:48
39.973005,116.311824,0,150,39687.5457175926,2008-08-27,13:05:50
39.972991,116.311823,0,152,39687.5457407407,2008-08-27,13:05:52
39.972969,116.311825,0,153,39687.5457638889,2008-08-27,13:05:54
39.972949,116.311828,0,154,39687.545787037,2008-08-27,13:05:56
39.972927,116.311832,0,155,39687.5458101852,2008-08-27,13:05:58
39.97291,116.311832,0,156,39687.5458333333,2008-08-27,13:06:00
39.972898,116.311837,0,157,39687.5458564815,2008-08-27,13:06:02
39.972883,116.311837,0,158,39687.5458796296,2008-08-27,13:06:04
39.97287,116.311833,0,159,39687.5459027778,2008-08-27,13:06:06
39.972858,116.311832,0,160,39687.5459259259,2008-08-27,13:06:08
39.972835,116.311826,0,161,39687.5459490741,2008-08-27,13:06:10
39.972808,116.31182,0,162,39687.5459722222,2008-08-27,13:06:12
39.972786,116.311824,0,163,39687.5459953704,2008-08-27,13:06:14
39.972761,116.311827,0,164,39687.5460185185,2008-08-27,13:06:16
39.972737,116.311823,0,165,39687.5460416667,2008-08-27,13:06:18
39.972722,116.311815,0,166,39687.5460648148,2008-08-27,13:06:20
39.972714,116.311797,0,168,39687.546087963,2008-08-27,13:06:22
39.972707,116.311765,0,171,39687.5461111111,2008-08-27,13:06:24
39.972693,116.311752,0,173,39687.5461342593,2008-08-27,13:06:26
39.97268,116.311745,0,174,39687.5461574074,2008-08-27,13:06:28
39.972666,116.311736,0,175,39687.5461805556,2008-08-27,13:06:30
39.972666,116.311662,0,175,39687.5462037037,2008-08-27,13:06:32
39.972639,116.311651,0,177,39687.5462268519,2008-08-27,13:06:34
39.972629,116.311639,0,178,39687.54625,2008-08-27,13:06:36
39.972625,116.311631,0,179,39687.5462731481,2008-08-27,13:06:38
39.972623,116.311616,0,181,39687.5462962963,2008-08-27,13:06:40
39.972612,116.311601,0,182,39687.5463194444,2008-08-27,13:06:42
39.972601,116.311582,0,183,39687.5463425926,2008-08-27,13:06:44
39.972577,116.311565,0,183,39687.5463657407,2008-08-27,13:06:46
39.972575,116.311545,0,184,39687.5463888889,2008-08-27,13:06:48
39.972584,116.311526,0,185,39687.546412037,2008-08-27,13:06:50
39.972578,116.311511,0,186,39687.5464351852,2008-08-27,13:06:52
39.972576,116.311494,0,187,39687.5464583333,2008-08-27,13:06:54
39.972576,116.311476,0,189,39687.5464814815,2008-08-27,13:06:56
39.972573,116.311467,0,189,39687.5465046296,2008-08-27,13:06:58
39.972573,116.311456,0,190,39687.5465277778,2008-08-27,13:07:00
39.972578,116.311412,0,191,39687.5465509259,2008-08-27,13:07:02
39.972575,116.311397,0,192,39687.5465740741,2008-08-27,13:07:04
39.972582,116.311378,0,193,39687.5465972222,2008-08-27,13:07:06
39.972577,116.311367,0,194,39687.5466203704,2008-08-27,13:07:08
39.972574,116.311356,0,195,39687.5466435185,2008-08-27,13:07:10
39.972571,116.311343,0,197,39687.5466666667,2008-08-27,13:07:12
39.972568,116.311325,0,198,39687.5466898148,2008-08-27,13:07:14
39.972564,116.311307,0,199,39687.546712963,2008-08-27,13:07:16
39.972563,116.31119,0,197,39687.5467361111,2008-08-27,13:07:18
39.972576,116.31114,0,198,39687.5467592593,2008-08-27,13:07:20
39.972576,116.311083,0,198,39687.5467824074,2008-08-27,13:07:22
39.972579,116.311064,0,199,39687.5468055556,2008-08-27,13:07:24
39.972608,116.311049,0,200,39687.5468287037,2008-08-27,13:07:26
39.972609,116.311047,0,198,39687.5468518519,2008-08-27,13:07:28
39.972609,116.311033,0,199,39687.546875,2008-08-27,13:07:30
39.972609,116.311008,0,199,39687.5468981481,2008-08-27,13:07:32
39.9726,116.310991,0,200,39687.5469212963,2008-08-27,13:07:34
39.972594,116.310976,0,201,39687.5469444444,2008-08-27,13:07:36
39.972591,116.310945,0,202,39687.5469675926,2008-08-27,13:07:38
39.972582,116.310928,0,203,39687.5469907407,2008-08-27,13:07:40
39.972578,116.310911,0,204,39687.5470138889,2008-08-27,13:07:42
39.972577,116.310884,0,205,39687.547037037,2008-08-27,13:07:44
39.972561,116.310863,0,206,39687.5470601852,2008-08-27,13:07:46
39.972541,116.310847,0,208,39687.5470833333,2008-08-27,13:07:48
39.972538,116.31082,0,208,39687.5471064815,2008-08-27,13:07:50
39.972541,116.310795,0,210,39687.5471296296,2008-08-27,13:07:52
39.97253,116.31077,0,211,39687.5471527778,2008-08-27,13:07:54
39.972523,116.310761,0,212,39687.5471759259,2008-08-27,13:07:56
39.972487,116.310745,0,214,39687.5471990741,2008-08-27,13:07:58
39.972484,116.310707,0,215,39687.5472222222,2008-08-27,13:08:00
39.972484,116.31068,0,216,39687.5472453704,2008-08-27,13:08:02
39.972478,116.310661,0,217,39687.5472685185,2008-08-27,13:08:04
39.972465,116.310646,0,217,39687.5472916667,2008-08-27,13:08:06
39.972476,116.310622,0,218,39687.5473148148,2008-08-27,13:08:08
39.97249,116.310571,0,218,39687.547337963,2008-08-27,13:08:10
39.972494,116.310553,0,218,39687.5473611111,2008-08-27,13:08:12
39.972491,116.310536,0,218,39687.5473842593,2008-08-27,13:08:14
39.972489,116.310522,0,219,39687.5474074074,2008-08-27,13:08:16
39.972487,116.310501,0,219,39687.5474305556,2008-08-27,13:08:18
39.972484,116.310488,0,220,39687.5474537037,2008-08-27,13:08:20
39.972557,116.310439,0,220,39687.5474768518,2008-08-27,13:08:22
39.97256,116.310383,0,220,39687.5475,2008-08-27,13:08:24
39.972598,116.31029,0,219,39687.5475231481,2008-08-27,13:08:26
39.972606,116.310249,0,220,39687.5475462963,2008-08-27,13:08:28
39.972608,116.310225,0,221,39687.5475694444,2008-08-27,13:08:30
39.972557,116.310213,0,222,39687.5475925926,2008-08-27,13:08:32
39.972529,116.310199,0,220,39687.5476157407,2008-08-27,13:08:34
39.972515,116.310181,0,221,39687.5476388889,2008-08-27,13:08:36
39.9725,116.310173,0,223,39687.547662037,2008-08-27,13:08:38
39.972492,116.310157,0,224,39687.5476851852,2008-08-27,13:08:40
39.972495,116.310117,0,225,39687.5477083333,2008-08-27,13:08:42
39.972502,116.310068,0,227,39687.5477314815,2008-08-27,13:08:44
39.972501,116.310046,0,229,39687.5477546296,2008-08-27,13:08:46
39.972497,116.310029,0,230,39687.5477777778,2008-08-27,13:08:48
39.972477,116.310017,0,228,39687.5478009259,2008-08-27,13:08:50
39.972466,116.309993,0,230,39687.5478240741,2008-08-27,13:08:52
39.972463,116.309975,0,232,39687.5478472222,2008-08-27,13:08:54
39.972462,116.309937,0,234,39687.5478703704,2008-08-27,13:08:56
39.972467,116.309918,0,235,39687.5478935185,2008-08-27,13:08:58
39.972464,116.309897,0,237,39687.5479166667,2008-08-27,13:09:00
39.97243,116.309887,0,238,39687.5479398148,2008-08-27,13:09:02
39.972379,116.309885,0,239,39687.547962963,2008-08-27,13:09:04
39.972365,116.309875,0,242,39687.5479861111,2008-08-27,13:09:06
39.972361,116.309858,0,243,39687.5480092593,2008-08-27,13:09:08
39.972351,116.309845,0,245,39687.5480324074,2008-08-27,13:09:10
39.972363,116.309821,0,246,39687.5480555556,2008-08-27,13:09:12
39.972372,116.309762,0,248,39687.5480787037,2008-08-27,13:09:14
39.972369,116.309738,0,250,39687.5481018518,2008-08-27,13:09:16
39.97235,116.309715,0,250,39687.548125,2008-08-27,13:09:18
39.972331,116.3097,0,252,39687.5481481481,2008-08-27,13:09:20
39.972307,116.309678,0,256,39687.5481712963,2008-08-27,13:09:22
39.972296,116.309663,0,258,39687.5481944444,2008-08-27,13:09:24
39.972301,116.309634,0,257,39687.5482175926,2008-08-27,13:09:26
39.972324,116.309601,0,256,39687.5482407407,2008-08-27,13:09:28
39.972324,116.309585,0,254,39687.5482638889,2008-08-27,13:09:30
39.972324,116.30956,0,251,39687.548287037,2008-08-27,13:09:32
39.97232,116.309545,0,248,39687.5483101852,2008-08-27,13:09:34
39.97232,116.309531,0,248,39687.5483333333,2008-08-27,13:09:36
39.972334,116.309504,0,247,39687.5483564815,2008-08-27,13:09:38
39.972338,116.309497,0,245,39687.5483796296,2008-08-27,13:09:40
39.972329,116.309486,0,244,39687.5484027778,2008-08-27,13:09:42
39.972328,116.309472,0,243,39687.5484259259,2008-08-27,13:09:44
39.972333,116.309449,0,244,39687.5484490741,2008-08-27,13:09:46
39.972335,116.309428,0,241,39687.5484722222,2008-08-27,13:09:48
39.972351,116.309347,0,241,39687.5484953704,2008-08-27,13:09:50
39.972343,116.309327,0,241,39687.5485185185,2008-08-27,13:09:52
39.972335,116.309317,0,240,39687.5485416667,2008-08-27,13:09:54
39.97232,116.309298,0,237,39687.5485648148,2008-08-27,13:09:56
39.972328,116.30923,0,236,39687.548587963,2008-08-27,13:09:58
39.97233,116.309189,0,236,39687.5486111111,2008-08-27,13:10:00
39.972325,116.309183,0,238,39687.5486342593,2008-08-27,13:10:02
39.972318,116.309169,0,240,39687.5486574074,2008-08-27,13:10:04
39.972317,116.309148,0,241,39687.5486805556,2008-08-27,13:10:06
39.972329,116.309127,0,241,39687.5487037037,2008-08-27,13:10:08
39.972346,116.309096,0,240,39687.5487268518,2008-08-27,13:10:10
39.972364,116.30907,0,239,39687.54875,2008-08-27,13:10:12
39.97238,116.309024,0,239,39687.5487731481,2008-08-27,13:10:14
39.9724,116.30898,0,237,39687.5487962963,2008-08-27,13:10:16
39.972404,116.308955,0,234,39687.5488194444,2008-08-27,13:10:18
39.972408,116.30893,0,235,39687.5488425926,2008-08-27,13:10:20
39.972393,116.30892,0,235,39687.5488657407,2008-08-27,13:10:22
39.972393,116.308882,0,235,39687.5488888889,2008-08-27,13:10:24
39.972383,116.308856,0,234,39687.548912037,2008-08-27,13:10:26
39.972366,116.308841,0,232,39687.5489351852,2008-08-27,13:10:28
39.972346,116.308825,0,227,39687.5489583333,2008-08-27,13:10:30
39.972294,116.308821,0,218,39687.5489814815,2008-08-27,13:10:32
39.972271,116.308812,0,215,39687.5490046296,2008-08-27,13:10:34
39.972246,116.308797,0,213,39687.5490277778,2008-08-27,13:10:36
39.972247,116.308761,0,211,39687.5490509259,2008-08-27,13:10:38
39.972264,116.308732,0,210,39687.5490740741,2008-08-27,13:10:40
39.972252,116.308714,0,209,39687.5490972222,2008-08-27,13:10:42
39.972244,116.308689,0,206,39687.5491203704,2008-08-27,13:10:44
39.972235,116.308667,0,205,39687.5491435185,2008-08-27,13:10:46
39.97222,116.308672,0,206,39687.5491666667,2008-08-27,13:10:48
39.972226,116.308663,0,205,39687.5491898148,2008-08-27,13:10:50
39.972205,116.308662,0,205,39687.549212963,2008-08-27,13:10:52
39.972174,116.308658,0,206,39687.5492361111,2008-08-27,13:10:54
39.972137,116.308658,0,206,39687.5492592593,2008-08-27,13:10:56
39.972105,116.30866,0,206,39687.5492824074,2008-08-27,13:10:58
39.972083,116.308667,0,206,39687.5493055556,2008-08-27,13:11:00
39.97204,116.308672,0,204,39687.5493287037,2008-08-27,13:11:02
39.972021,116.308639,0,202,39687.5493518518,2008-08-27,13:11:04
39.972009,116.308626,0,202,39687.549375,2008-08-27,13:11:06
39.972016,116.308571,0,201,39687.5493981481,2008-08-27,13:11:08
39.972013,116.308553,0,202,39687.5494212963,2008-08-27,13:11:10
39.972018,116.308532,0,201,39687.5494444444,2008-08-27,13:11:12
39.972009,116.308508,0,202,39687.5494675926,2008-08-27,13:11:14
39.972009,116.308484,0,202,39687.5494907407,2008-08-27,13:11:16
39.972006,116.308463,0,202,39687.5495138889,2008-08-27,13:11:18
39.972006,116.308437,0,202,39687.549537037,2008-08-27,13:11:20
39.972007,116.308409,0,202,39687.5495601852,2008-08-27,13:11:22
39.972,116.308389,0,203,39687.5495833333,2008-08-27,13:11:24
39.972008,116.308359,0,203,39687.5496064815,2008-08-27,13:11:26
39.972017,116.308329,0,203,39687.5496296296,2008-08-27,13:11:28
39.972032,116.308296,0,202,39687.5496527778,2008-08-27,13:11:30
39.972021,116.30826,0,201,39687.5496759259,2008-08-27,13:11:32
39.972017,116.308226,0,201,39687.5496990741,2008-08-27,13:11:34
39.972014,116.308205,0,201,39687.5497222222,2008-08-27,13:11:36
39.972008,116.308184,0,201,39687.5497453704,2008-08-27,13:11:38
39.972006,116.308161,0,202,39687.5497685185,2008-08-27,13:11:40
39.972014,116.308137,0,202,39687.5497916667,2008-08-27,13:11:42
39.972018,116.308113,0,202,39687.5498148148,2008-08-27,13:11:44
39.972002,116.308088,0,202,39687.549837963,2008-08-27,13:11:46
39.97201,116.308059,0,202,39687.5498611111,2008-08-27,13:11:48
39.971997,116.308028,0,203,39687.5498842593,2008-08-27,13:11:50
39.971978,116.308003,0,204,39687.5499074074,2008-08-27,13:11:52
39.971981,116.307998,0,205,39687.5499305556,2008-08-27,13:11:54
39.971986,116.307962,0,205,39687.5499537037,2008-08-27,13:11:56
39.971986,116.307938,0,206,39687.5499768518,2008-08-27,13:11:58
39.971996,116.307919,0,206,39687.55,2008-08-27,13:12:00
39.971998,116.307905,0,207,39687.5500231481,2008-08-27,13:12:02
39.971992,116.307879,0,207,39687.5500462963,2008-08-27,13:12:04
39.971986,116.307853,0,208,39687.5500694444,2008-08-27,13:12:06
39.971987,116.307835,0,208,39687.5500925926,2008-08-27,13:12:08
39.97199,116.307821,0,208,39687.5501157407,2008-08-27,13:12:10
39.971991,116.307797,0,208,39687.5501388889,2008-08-27,13:12:12
39.971961,116.307781,0,209,39687.550162037,2008-08-27,13:12:14
39.97196,116.307765,0,209,39687.5501851852,2008-08-27,13:12:16
39.971954,116.307745,0,209,39687.5502083333,2008-08-27,13:12:18
39.971942,116.307724,0,210,39687.5502314815,2008-08-27,13:12:20
39.97195,116.307698,0,210,39687.5502546296,2008-08-27,13:12:22
39.971964,116.307657,0,211,39687.5502777778,2008-08-27,13:12:24
39.971955,116.307644,0,211,39687.5503009259,2008-08-27,13:12:26
39.971947,116.30763,0,211,39687.5503240741,2008-08-27,13:12:28
39.971941,116.307613,0,212,39687.5503472222,2008-08-27,13:12:30
39.971934,116.307591,0,212,39687.5503703704,2008-08-27,13:12:32
39.971927,116.307574,0,213,39687.5503935185,2008-08-27,13:12:34
39.971925,116.307556,0,213,39687.5504166667,2008-08-27,13:12:36
39.971928,116.307538,0,213,39687.5504398148,2008-08-27,13:12:38
39.971933,116.307504,0,214,39687.550462963,2008-08-27,13:12:40
39.971937,116.307483,0,214,39687.5504861111,2008-08-27,13:12:42
39.971929,116.307458,0,215,39687.5505092593,2008-08-27,13:12:44
39.971925,116.307437,0,215,39687.5505324074,2008-08-27,13:12:46
39.971928,116.307413,0,215,39687.5505555556,2008-08-27,13:12:48
39.971935,116.307387,0,216,39687.5505787037,2008-08-27,13:12:50
39.971941,116.307367,0,216,39687.5506018519,2008-08-27,13:12:52
39.97194,116.307341,0,217,39687.550625,2008-08-27,13:12:54
39.97194,116.30732,0,217,39687.5506481482,2008-08-27,13:12:56
39.97195,116.3073,0,217,39687.5506712963,2008-08-27,13:12:58
39.971936,116.307281,0,217,39687.5506944444,2008-08-27,13:13:00
39.971937,116.307259,0,217,39687.5507175926,2008-08-27,13:13:02
39.971919,116.307224,0,217,39687.5507407407,2008-08-27,13:13:04
39.97188,116.307204,0,217,39687.5507638889,2008-08-27,13:13:06
39.971872,116.307179,0,217,39687.550787037,2008-08-27,13:13:08
39.971869,116.30715,0,217,39687.5508101852,2008-08-27,13:13:10
39.971864,116.307135,0,217,39687.5508333333,2008-08-27,13:13:12
39.971865,116.307112,0,217,39687.5508564815,2008-08-27,13:13:14
39.971849,116.307096,0,217,39687.5508796296,2008-08-27,13:13:16
39.971824,116.307076,0,217,39687.5509027778,2008-08-27,13:13:18
39.971808,116.307062,0,217,39687.5509259259,2008-08-27,13:13:20
39.971785,116.30706,0,217,39687.5509490741,2008-08-27,13:13:22
39.971769,116.307053,0,217,39687.5509722222,2008-08-27,13:13:24
39.971753,116.307058,0,214,39687.5509953704,2008-08-27,13:13:26
39.971729,116.307055,0,214,39687.5510185185,2008-08-27,13:13:28
39.971708,116.307043,0,213,39687.5510416667,2008-08-27,13:13:30
39.971692,116.307021,0,212,39687.5510648148,2008-08-27,13:13:32
39.971683,116.307012,0,210,39687.551087963,2008-08-27,13:13:34
39.971666,116.307005,0,211,39687.5511111111,2008-08-27,13:13:36
39.971626,116.307034,0,205,39687.5511342593,2008-08-27,13:13:38
39.971636,116.30696,0,202,39687.5511574074,2008-08-27,13:13:40
39.971631,116.30694,0,204,39687.5511805556,2008-08-27,13:13:42
39.971633,116.306922,0,203,39687.5512037037,2008-08-27,13:13:44
39.971631,116.306906,0,204,39687.5512268519,2008-08-27,13:13:46
39.97163,116.306889,0,204,39687.55125,2008-08-27,13:13:48
39.971627,116.306867,0,205,39687.5512731481,2008-08-27,13:13:50
39.971626,116.306842,0,205,39687.5512962963,2008-08-27,13:13:52
39.971625,116.306821,0,206,39687.5513194444,2008-08-27,13:13:54
39.971633,116.306799,0,206,39687.5513425926,2008-08-27,13:13:56
39.971632,116.306777,0,207,39687.5513657407,2008-08-27,13:13:58
39.971632,116.306763,0,207,39687.5513888889,2008-08-27,13:14:00
39.971625,116.306744,0,208,39687.551412037,2008-08-27,13:14:02
39.971624,116.306724,0,208,39687.5514351852,2008-08-27,13:14:04
39.97162,116.306702,0,209,39687.5514583333,2008-08-27,13:14:06
39.971614,116.306686,0,210,39687.5514814815,2008-08-27,13:14:08
39.971616,116.306661,0,210,39687.5515046296,2008-08-27,13:14:10
39.971612,116.306642,0,210,39687.5515277778,2008-08-27,13:14:12
39.971606,116.306616,0,211,39687.5515509259,2008-08-27,13:14:14
39.971597,116.306596,0,211,39687.5515740741,2008-08-27,13:14:16
39.971594,116.30658,0,212,39687.5515972222,2008-08-27,13:14:18
39.971597,116.306563,0,213,39687.5516203704,2008-08-27,13:14:20
39.971594,116.306536,0,213,39687.5516435185,2008-08-27,13:14:22
39.971589,116.306508,0,213,39687.5516666667,2008-08-27,13:14:24
39.971584,116.306488,0,214,39687.5516898148,2008-08-27,13:14:26
39.97159,116.30647,0,214,39687.551712963,2008-08-27,13:14:28
39.971583,116.306458,0,215,39687.5517361111,2008-08-27,13:14:30
39.971583,116.306447,0,215,39687.5517592593,2008-08-27,13:14:32
39.971581,116.306427,0,216,39687.5517824074,2008-08-27,13:14:34
39.97157,116.30641,0,216,39687.5518055556,2008-08-27,13:14:36
39.971564,116.306392,0,216,39687.5518287037,2008-08-27,13:14:38
39.971557,116.306371,0,217,39687.5518518519,2008-08-27,13:14:40
39.971549,116.30635,0,217,39687.551875,2008-08-27,13:14:42
39.971545,116.30633,0,217,39687.5518981481,2008-08-27,13:14:44
39.971543,116.306307,0,218,39687.5519212963,2008-08-27,13:14:46
39.971544,116.30628,0,218,39687.5519444444,2008-08-27,13:14:48
39.971529,116.306253,0,219,39687.5519675926,2008-08-27,13:14:50
39.971516,116.306229,0,219,39687.5519907407,2008-08-27,13:14:52
39.971506,116.306198,0,220,39687.5520138889,2008-08-27,13:14:54
39.971494,116.306176,0,220,39687.552037037,2008-08-27,13:14:56
39.971482,116.306151,0,221,39687.5520601852,2008-08-27,13:14:58
39.971477,116.306124,0,221,39687.5520833333,2008-08-27,13:15:00
39.971465,116.306104,0,221,39687.5521064815,2008-08-27,13:15:02
39.971444,116.306085,0,221,39687.5521296296,2008-08-27,13:15:04
39.971431,116.306076,0,221,39687.5521527778,2008-08-27,13:15:06
39.971429,116.306049,0,221,39687.5521759259,2008-08-27,13:15:08
39.971427,116.306006,0,221,39687.5521990741,2008-08-27,13:15:10
39.971431,116.305985,0,222,39687.5522222222,2008-08-27,13:15:12
39.971415,116.305951,0,221,39687.5522453704,2008-08-27,13:15:14
39.971423,116.305919,0,222,39687.5522685185,2008-08-27,13:15:16
39.97143,116.305901,0,222,39687.5522916667,2008-08-27,13:15:18
39.971451,116.305841,0,221,39687.5523148148,2008-08-27,13:15:20
39.971456,116.305807,0,222,39687.552337963,2008-08-27,13:15:22
39.971473,116.305778,0,222,39687.5523611111,2008-08-27,13:15:24
39.971485,116.305741,0,223,39687.5523842593,2008-08-27,13:15:26
39.971494,116.305706,0,222,39687.5524074074,2008-08-27,13:15:28
39.971508,116.305679,0,223,39687.5524305556,2008-08-27,13:15:30
39.971506,116.305646,0,223,39687.5524537037,2008-08-27,13:15:32
39.971511,116.30562,0,223,39687.5524768519,2008-08-27,13:15:34
39.971502,116.305588,0,224,39687.5525,2008-08-27,13:15:36
39.971509,116.305563,0,224,39687.5525231481,2008-08-27,13:15:38
39.971514,116.305539,0,224,39687.5525462963,2008-08-27,13:15:40
39.971508,116.305525,0,224,39687.5525694444,2008-08-27,13:15:42
39.971503,116.305502,0,224,39687.5525925926,2008-08-27,13:15:44
39.971511,116.30547,0,222,39687.5526157407,2008-08-27,13:15:46
39.971512,116.305451,0,223,39687.5526388889,2008-08-27,13:15:48
39.971488,116.305437,0,224,39687.552662037,2008-08-27,13:15:50
39.971474,116.305422,0,224,39687.5526851852,2008-08-27,13:15:52
39.971468,116.305407,0,224,39687.5527083333,2008-08-27,13:15:54
39.971448,116.305405,0,224,39687.5527314815,2008-08-27,13:15:56
39.97143,116.305397,0,223,39687.5527546296,2008-08-27,13:15:58
39.971426,116.305354,0,222,39687.5527777778,2008-08-27,13:16:00
39.971408,116.305338,0,220,39687.5528009259,2008-08-27,13:16:02
39.971404,116.305318,0,220,39687.5528240741,2008-08-27,13:16:04
39.971387,116.305304,0,221,39687.5528472222,2008-08-27,13:16:06
39.971328,116.305302,0,223,39687.5528703704,2008-08-27,13:16:08
39.971392,116.305251,0,222,39687.5528935185,2008-08-27,13:16:10
39.971355,116.305248,0,222,39687.5529166667,2008-08-27,13:16:12
39.971334,116.305251,0,221,39687.5529398148,2008-08-27,13:16:14
39.97131,116.305242,0,217,39687.552962963,2008-08-27,13:16:16
39.971289,116.305235,0,216,39687.5529861111,2008-08-27,13:16:18
39.971278,116.30523,0,216,39687.5530092593,2008-08-27,13:16:20
39.97126,116.305226,0,217,39687.5530324074,2008-08-27,13:16:22
39.971237,116.305222,0,217,39687.5530555556,2008-08-27,13:16:24
39.971216,116.305219,0,217,39687.5530787037,2008-08-27,13:16:26
39.971198,116.30522,0,218,39687.5531018519,2008-08-27,13:16:28
39.971173,116.305221,0,219,39687.553125,2008-08-27,13:16:30
39.971151,116.305228,0,220,39687.5531481481,2008-08-27,13:16:32
39.971128,116.305235,0,220,39687.5531712963,2008-08-27,13:16:34
39.971112,116.305243,0,221,39687.5531944444,2008-08-27,13:16:36
39.971105,116.305275,0,223,39687.5532175926,2008-08-27,13:16:38
39.971092,116.305306,0,225,39687.5532407407,2008-08-27,13:16:40
39.971076,116.305328,0,225,39687.5532638889,2008-08-27,13:16:42
39.971057,116.305345,0,223,39687.553287037,2008-08-27,13:16:44
39.971046,116.30532,0,221,39687.5533101852,2008-08-27,13:16:46
39.971028,116.305306,0,218,39687.5533333333,2008-08-27,13:16:48
39.971,116.305304,0,216,39687.5533564815,2008-08-27,13:16:50
39.970984,116.30529,0,215,39687.5533796296,2008-08-27,13:16:52
39.970983,116.305271,0,216,39687.5534027778,2008-08-27,13:16:54
39.970979,116.305204,0,214,39687.5534259259,2008-08-27,13:16:56
39.970979,116.305174,0,213,39687.5534490741,2008-08-27,13:16:58
39.97098,116.305153,0,213,39687.5534722222,2008-08-27,13:17:00
39.970979,116.305136,0,213,39687.5534953704,2008-08-27,13:17:02
39.970966,116.305133,0,215,39687.5535185185,2008-08-27,13:17:04
39.970965,116.305125,0,216,39687.5535416667,2008-08-27,13:17:06
39.970964,116.305115,0,217,39687.5535648148,2008-08-27,13:17:08
39.970961,116.305109,0,217,39687.553587963,2008-08-27,13:17:10
39.970956,116.305104,0,218,39687.5536111111,2008-08-27,13:17:12
39.97095,116.3051,0,219,39687.5536342593,2008-08-27,13:17:14
39.970945,116.305096,0,220,39687.5536574074,2008-08-27,13:17:16
39.970944,116.305089,0,221,39687.5536805556,2008-08-27,13:17:18
39.97094,116.305086,0,221,39687.5537037037,2008-08-27,13:17:20
39.970937,116.305082,0,221,39687.5537268519,2008-08-27,13:17:22
39.968619,116.305069,0,503,39687.5634490741,2008-08-27,13:31:22
39.968703,116.30508,0,518,39687.5634722222,2008-08-27,13:31:24
39.968762,116.305075,0,522,39687.5634953704,2008-08-27,13:31:26
39.968801,116.305065,0,520,39687.5635185185,2008-08-27,13:31:28
39.968832,116.305057,0,520,39687.5635416667,2008-08-27,13:31:30
39.968846,116.305054,0,518,39687.5635648148,2008-08-27,13:31:32
39.968853,116.305059,0,519,39687.563587963,2008-08-27,13:31:34
39.968978,116.305139,0,555,39687.5636111111,2008-08-27,13:31:36
39.969097,116.305198,0,590,39687.5636342593,2008-08-27,13:31:38
39.969207,116.305264,0,625,39687.5636574074,2008-08-27,13:31:40
39.969251,116.30531,0,643,39687.5636805556,2008-08-27,13:31:42
39.969244,116.305288,0,644,39687.5637037037,2008-08-27,13:31:44
39.969237,116.305269,0,646,39687.5637268518,2008-08-27,13:31:46
39.969226,116.305253,0,644,39687.56375,2008-08-27,13:31:48
39.969209,116.305253,0,645,39687.5637731481,2008-08-27,13:31:50
39.969198,116.305239,0,646,39687.5637962963,2008-08-27,13:31:52
39.969277,116.305288,0,679,39687.5638194444,2008-08-27,13:31:54
39.969328,116.305317,0,702,39687.5638425926,2008-08-27,13:31:56
39.96937,116.305328,0,717,39687.5638657407,2008-08-27,13:31:58
39.969396,116.305353,0,728,39687.5638888889,2008-08-27,13:32:00
39.969418,116.305386,0,739,39687.563912037,2008-08-27,13:32:02
39.969439,116.3054,0,750,39687.5639351852,2008-08-27,13:32:04
39.969679,116.305012,0,569,39687.5639583333,2008-08-27,13:32:06
39.970392,116.304474,0,367,39687.5639814815,2008-08-27,13:32:08
39.970687,116.30426,0,291,39687.5640046296,2008-08-27,13:32:10
39.970674,116.304229,0,283,39687.5640277778,2008-08-27,13:32:12
39.970663,116.304214,0,281,39687.5640509259,2008-08-27,13:32:14
39.970652,116.304203,0,276,39687.5640740741,2008-08-27,13:32:16
39.970651,116.304185,0,272,39687.5640972222,2008-08-27,13:32:18
39.970648,116.304169,0,270,39687.5641203704,2008-08-27,13:32:20
39.970651,116.304158,0,266,39687.5641435185,2008-08-27,13:32:22
39.970649,116.304125,0,263,39687.5644907407,2008-08-27,13:32:52
39.970648,116.304124,0,263,39687.5645138889,2008-08-27,13:32:54
39.970646,116.304118,0,262,39687.5646759259,2008-08-27,13:33:08
39.970646,116.304117,0,262,39687.5646990741,2008-08-27,13:33:10
39.970648,116.304114,0,262,39687.5647222222,2008-08-27,13:33:12
39.970651,116.30411,0,262,39687.5647453704,2008-08-27,13:33:14
39.970652,116.304108,0,263,39687.5647685185,2008-08-27,13:33:16
39.970653,116.304109,0,263,39687.5647916667,2008-08-27,13:33:18
39.970651,116.30411,0,263,39687.5648148148,2008-08-27,13:33:20
39.970649,116.304108,0,262,39687.564837963,2008-08-27,13:33:22
39.970652,116.304106,0,261,39687.5648611111,2008-08-27,13:33:24
39.970648,116.304102,0,260,39687.5648842593,2008-08-27,13:33:26
39.970645,116.304101,0,260,39687.5649074074,2008-08-27,13:33:28
39.970643,116.3041,0,260,39687.5649305556,2008-08-27,13:33:30
39.970642,116.3041,0,260,39687.5649537037,2008-08-27,13:33:32
39.970643,116.304099,0,261,39687.5649768518,2008-08-27,13:33:34
39.970646,116.304096,0,261,39687.565,2008-08-27,13:33:36
39.970649,116.304096,0,261,39687.5650231481,2008-08-27,13:33:38
39.970649,116.304101,0,261,39687.5650462963,2008-08-27,13:33:40
39.970648,116.304107,0,261,39687.5650694444,2008-08-27,13:33:42
39.970648,116.304113,0,260,39687.5650925926,2008-08-27,13:33:44
39.970651,116.304117,0,260,39687.5651157407,2008-08-27,13:33:46
39.970654,116.304116,0,261,39687.5651388889,2008-08-27,13:33:48
39.970659,116.304112,0,261,39687.565162037,2008-08-27,13:33:50
39.970694,116.304109,0,261,39687.5651851852,2008-08-27,13:33:52
39.970752,116.304095,0,261,39687.5652083333,2008-08-27,13:33:54
39.970808,116.304081,0,261,39687.5652314815,2008-08-27,13:33:56
39.970848,116.304059,0,261,39687.5652546296,2008-08-27,13:33:58
39.970884,116.304021,0,261,39687.5652777778,2008-08-27,13:34:00
39.970883,116.304003,0,261,39687.5653009259,2008-08-27,13:34:02
39.970869,116.303991,0,260,39687.5653240741,2008-08-27,13:34:04
39.970853,116.303981,0,259,39687.5653472222,2008-08-27,13:34:06
39.970841,116.303979,0,239,39687.5659027778,2008-08-27,13:34:54
39.970856,116.303977,0,239,39687.5659259259,2008-08-27,13:34:56
39.971029,116.303958,0,236,39687.5659490741,2008-08-27,13:34:58
39.971204,116.303912,0,233,39687.5659722222,2008-08-27,13:35:00
39.971267,116.303898,0,232,39687.5659953704,2008-08-27,13:35:02
39.971308,116.303936,0,230,39687.5660185185,2008-08-27,13:35:04
39.971344,116.303996,0,229,39687.5660416667,2008-08-27,13:35:06
39.971371,116.304042,0,227,39687.5660648148,2008-08-27,13:35:08
39.971396,116.304066,0,226,39687.566087963,2008-08-27,13:35:10
39.971415,116.304087,0,225,39687.5661111111,2008-08-27,13:35:12
39.971436,116.304092,0,225,39687.5661342593,2008-08-27,13:35:14
39.971171,116.304038,0,216,39687.5687962963,2008-08-27,13:39:04
39.971138,116.304106,0,223,39687.5688194444,2008-08-27,13:39:06
39.971138,116.304093,0,224,39687.5688425926,2008-08-27,13:39:08
39.971128,116.304083,0,224,39687.5688657407,2008-08-27,13:39:10
39.97112,116.304063,0,223,39687.5688888889,2008-08-27,13:39:12
39.971117,116.304046,0,223,39687.568912037,2008-08-27,13:39:14
39.971123,116.304029,0,222,39687.5689351852,2008-08-27,13:39:16
39.971129,116.304025,0,222,39687.5689583333,2008-08-27,13:39:18
39.971131,116.304027,0,221,39687.5689814815,2008-08-27,13:39:20
39.971132,116.304035,0,221,39687.5690046296,2008-08-27,13:39:22
39.971131,116.304046,0,221,39687.5690277778,2008-08-27,13:39:24
39.971136,116.304048,0,221,39687.5690509259,2008-08-27,13:39:26
39.971137,116.304058,0,221,39687.5690740741,2008-08-27,13:39:28
39.97114,116.304078,0,221,39687.5690972222,2008-08-27,13:39:30
39.971144,116.304101,0,221,39687.5691203704,2008-08-27,13:39:32
39.971153,116.304123,0,220,39687.5691435185,2008-08-27,13:39:34
39.971166,116.304121,0,220,39687.5691666667,2008-08-27,13:39:36
39.971176,116.304113,0,219,39687.5691898148,2008-08-27,13:39:38
39.971186,116.304108,0,219,39687.569212963,2008-08-27,13:39:40
39.971193,116.304112,0,218,39687.5692361111,2008-08-27,13:39:42
39.971197,116.304115,0,218,39687.5692592593,2008-08-27,13:39:44
39.971204,116.304135,0,218,39687.5692824074,2008-08-27,13:39:46
39.971214,116.304144,0,218,39687.5693055556,2008-08-27,13:39:48
39.97122,116.304139,0,218,39687.5693287037,2008-08-27,13:39:50
39.971218,116.304124,0,219,39687.5693518519,2008-08-27,13:39:52
39.971214,116.304111,0,219,39687.569375,2008-08-27,13:39:54
39.971215,116.304116,0,219,39687.5693981481,2008-08-27,13:39:56
39.971217,116.304119,0,219,39687.5694212963,2008-08-27,13:39:58
39.971219,116.30412,0,219,39687.5694444444,2008-08-27,13:40:00
39.971217,116.30412,0,219,39687.5694675926,2008-08-27,13:40:02
39.97119,116.304093,0,220,39687.5694907407,2008-08-27,13:40:04
39.971167,116.304085,0,220,39687.5695138889,2008-08-27,13:40:06
39.97115,116.30408,0,220,39687.569537037,2008-08-27,13:40:08
39.971139,116.304088,0,220,39687.5695601852,2008-08-27,13:40:10
39.971135,116.304084,0,221,39687.5695833333,2008-08-27,13:40:12
39.971136,116.304089,0,221,39687.5696064815,2008-08-27,13:40:14
39.971133,116.304098,0,222,39687.5696296296,2008-08-27,13:40:16
39.971126,116.304097,0,222,39687.5696527778,2008-08-27,13:40:18
39.971125,116.30408,0,222,39687.5696759259,2008-08-27,13:40:20
39.971123,116.304077,0,222,39687.5696990741,2008-08-27,13:40:22
39.971119,116.304073,0,222,39687.5697222222,2008-08-27,13:40:24
39.97112,116.304076,0,223,39687.5697453704,2008-08-27,13:40:26
39.971127,116.304072,0,223,39687.5697685185,2008-08-27,13:40:28
39.971127,116.304065,0,223,39687.5697916667,2008-08-27,13:40:30
39.971125,116.304063,0,223,39687.5698148148,2008-08-27,13:40:32
39.971122,116.304062,0,223,39687.569837963,2008-08-27,13:40:34
39.971118,116.30406,0,223,39687.5698611111,2008-08-27,13:40:36
39.971117,116.304055,0,223,39687.5698842593,2008-08-27,13:40:38
39.971123,116.304055,0,223,39687.5699074074,2008-08-27,13:40:40
39.971129,116.304063,0,223,39687.5699305556,2008-08-27,13:40:42
39.971139,116.304069,0,223,39687.5699537037,2008-08-27,13:40:44
39.971144,116.304082,0,223,39687.5699768519,2008-08-27,13:40:46
39.971155,116.304092,0,223,39687.57,2008-08-27,13:40:48
39.971161,116.304103,0,223,39687.5700231481,2008-08-27,13:40:50
39.971165,116.304112,0,223,39687.5700462963,2008-08-27,13:40:52
39.971164,116.304123,0,224,39687.5700694444,2008-08-27,13:40:54
39.971172,116.304134,0,224,39687.5700925926,2008-08-27,13:40:56
39.971189,116.304164,0,224,39687.5701157407,2008-08-27,13:40:58
39.971208,116.304205,0,224,39687.5701388889,2008-08-27,13:41:00
39.971219,116.304247,0,224,39687.570162037,2008-08-27,13:41:02
39.97122,116.30427,0,224,39687.5701851852,2008-08-27,13:41:04
39.971219,116.304302,0,224,39687.5702083333,2008-08-27,13:41:06
39.971215,116.304314,0,225,39687.5702314815,2008-08-27,13:41:08
39.971218,116.304317,0,225,39687.5702546296,2008-08-27,13:41:10
39.97122,116.304317,0,225,39687.5702777778,2008-08-27,13:41:12
39.971219,116.304318,0,225,39687.5703009259,2008-08-27,13:41:14
39.971219,116.304322,0,225,39687.5703240741,2008-08-27,13:41:16
39.97122,116.304327,0,225,39687.5703472222,2008-08-27,13:41:18
39.971219,116.304332,0,225,39687.5703703704,2008-08-27,13:41:20
39.971218,116.304333,0,225,39687.5703935185,2008-08-27,13:41:22
39.971209,116.304319,0,225,39687.5704166667,2008-08-27,13:41:24
39.971204,116.304304,0,225,39687.5704398148,2008-08-27,13:41:26
39.971196,116.304304,0,225,39687.570462963,2008-08-27,13:41:28
39.971173,116.304314,0,225,39687.570625,2008-08-27,13:41:42
39.971173,116.304316,0,225,39687.5706481481,2008-08-27,13:41:44
39.971174,116.304318,0,225,39687.5706712963,2008-08-27,13:41:46
39.971172,116.304319,0,225,39687.5706944444,2008-08-27,13:41:48
39.97117,116.304327,0,225,39687.5707175926,2008-08-27,13:41:50
39.971174,116.304341,0,225,39687.5707407407,2008-08-27,13:41:52
39.971181,116.304351,0,225,39687.5707638889,2008-08-27,13:41:54
39.971195,116.304364,0,225,39687.570787037,2008-08-27,13:41:56
39.971202,116.304388,0,224,39687.5708101852,2008-08-27,13:41:58
39.971209,116.304419,0,224,39687.5708333333,2008-08-27,13:42:00
39.971215,116.304443,0,224,39687.5708564815,2008-08-27,13:42:02
39.971217,116.304459,0,224,39687.5708796296,2008-08-27,13:42:04
39.971212,116.304476,0,224,39687.5709027778,2008-08-27,13:42:06
39.971213,116.304486,0,224,39687.5709259259,2008-08-27,13:42:08
39.971218,116.304503,0,224,39687.5709490741,2008-08-27,13:42:10
39.971236,116.304515,0,224,39687.5709722222,2008-08-27,13:42:12
39.971246,116.304526,0,223,39687.5709953704,2008-08-27,13:42:14
39.971251,116.304545,0,224,39687.5710185185,2008-08-27,13:42:16
39.971268,116.304554,0,224,39687.5710416667,2008-08-27,13:42:18
39.971276,116.304573,0,224,39687.5710648148,2008-08-27,13:42:20
39.971296,116.304596,0,224,39687.571087963,2008-08-27,13:42:22
39.971315,116.30462,0,224,39687.5711111111,2008-08-27,13:42:24
39.971257,116.304937,0,224,39687.5739351852,2008-08-27,13:46:28
39.971283,116.305001,0,225,39687.5740277778,2008-08-27,13:46:36
39.971416,116.305124,0,225,39687.5743287037,2008-08-27,13:47:02
39.971433,116.305137,0,225,39687.5744444444,2008-08-27,13:47:12
39.971462,116.305153,0,225,39687.5746990741,2008-08-27,13:47:34
39.971479,116.305168,0,225,39687.5748611111,2008-08-27,13:47:48
