# Supplementary material for: Research on differential privacy protection method based on user tendency
Source: PLoS One. 2023 Oct 26;18(10):e0288823. doi: 10.1371/journal.pone.0288823 (PMC10602288; doi:10.1371/journal.pone.0288823)
Supplement: S3 Data — (ZIP) [file pone.0288823.s003.zip › Data 5-3/052/Trajectory/20080831073208.plt]

Geolife trajectory
WGS 84
Altitude is in Feet
Reserved 3
0,2,255,My Track,0,0,2,8421376
0
39.985462,116.288493,0,148,39691.3139814815,2008-08-31,07:32:08
39.985462,116.288493,0,148,39691.3140046296,2008-08-31,07:32:10
39.985217,116.288377,0,131,39691.317037037,2008-08-31,07:36:32
39.985206,116.288349,0,131,39691.3170601852,2008-08-31,07:36:34
39.9852,116.288328,0,129,39691.3170833333,2008-08-31,07:36:36
39.985199,116.288297,0,129,39691.3171064815,2008-08-31,07:36:38
39.985194,116.288271,0,129,39691.3171296296,2008-08-31,07:36:40
39.985189,116.288247,0,130,39691.3171527778,2008-08-31,07:36:42
39.985185,116.288223,0,130,39691.3171759259,2008-08-31,07:36:44
39.985179,116.288213,0,128,39691.3171990741,2008-08-31,07:36:46
39.985175,116.288204,0,126,39691.3172222222,2008-08-31,07:36:48
39.985178,116.288193,0,127,39691.3172453704,2008-08-31,07:36:50
39.98518,116.288181,0,126,39691.3172685185,2008-08-31,07:36:52
39.98517,116.288171,0,125,39691.3172916667,2008-08-31,07:36:54
39.985165,116.288163,0,126,39691.3173148148,2008-08-31,07:36:56
39.98516,116.288152,0,128,39691.317337963,2008-08-31,07:36:58
39.985155,116.288149,0,128,39691.3173611111,2008-08-31,07:37:00
39.985148,116.288141,0,128,39691.3173842593,2008-08-31,07:37:02
39.98514,116.288139,0,127,39691.3174074074,2008-08-31,07:37:04
39.985129,116.28814,0,127,39691.3174305556,2008-08-31,07:37:06
39.985121,116.288124,0,127,39691.3174537037,2008-08-31,07:37:08
39.98512,116.288113,0,128,39691.3174768519,2008-08-31,07:37:10
39.985104,116.288106,0,129,39691.3175,2008-08-31,07:37:12
39.985101,116.288092,0,130,39691.3175231481,2008-08-31,07:37:14
39.98509,116.288079,0,129,39691.3175462963,2008-08-31,07:37:16
39.985067,116.288069,0,131,39691.3175694444,2008-08-31,07:37:18
39.985056,116.28807,0,132,39691.3175925926,2008-08-31,07:37:20
39.985043,116.288054,0,132,39691.3176157407,2008-08-31,07:37:22
39.985027,116.288043,0,132,39691.3176388889,2008-08-31,07:37:24
39.985011,116.288047,0,134,39691.317662037,2008-08-31,07:37:26
39.985,116.288033,0,135,39691.3176851852,2008-08-31,07:37:28
39.984991,116.288023,0,134,39691.3177083333,2008-08-31,07:37:30
39.984988,116.288022,0,135,39691.3177314815,2008-08-31,07:37:32
39.984979,116.28802,0,134,39691.3177546296,2008-08-31,07:37:34
39.984976,116.288011,0,134,39691.3177777778,2008-08-31,07:37:36
39.984968,116.287989,0,134,39691.3178009259,2008-08-31,07:37:38
39.98496,116.287976,0,134,39691.3178240741,2008-08-31,07:37:40
39.984947,116.287969,0,134,39691.3178472222,2008-08-31,07:37:42
39.984934,116.287964,0,134,39691.3178703704,2008-08-31,07:37:44
39.984923,116.28796,0,134,39691.3178935185,2008-08-31,07:37:46
39.984913,116.287954,0,134,39691.3179166667,2008-08-31,07:37:48
39.984899,116.287941,0,134,39691.3179398148,2008-08-31,07:37:50
39.984883,116.287932,0,134,39691.317962963,2008-08-31,07:37:52
39.984874,116.287918,0,134,39691.3179861111,2008-08-31,07:37:54
39.984865,116.287901,0,134,39691.3180092593,2008-08-31,07:37:56
39.984857,116.287876,0,133,39691.3180324074,2008-08-31,07:37:58
39.984852,116.287862,0,133,39691.3180555556,2008-08-31,07:38:00
39.984841,116.287847,0,133,39691.3180787037,2008-08-31,07:38:02
39.984831,116.287836,0,133,39691.3181018519,2008-08-31,07:38:04
39.984819,116.28782,0,133,39691.318125,2008-08-31,07:38:06
39.984795,116.287797,0,134,39691.3181481481,2008-08-31,07:38:08
39.984777,116.287783,0,135,39691.3181712963,2008-08-31,07:38:10
39.984765,116.287773,0,137,39691.3181944444,2008-08-31,07:38:12
39.984754,116.287758,0,138,39691.3182175926,2008-08-31,07:38:14
39.984743,116.287748,0,139,39691.3182407407,2008-08-31,07:38:16
39.984728,116.28774,0,140,39691.3182638889,2008-08-31,07:38:18
39.984724,116.287734,0,141,39691.318287037,2008-08-31,07:38:20
39.984711,116.287722,0,142,39691.3183101852,2008-08-31,07:38:22
39.984702,116.287724,0,143,39691.3183333333,2008-08-31,07:38:24
39.98469,116.287733,0,144,39691.3183564815,2008-08-31,07:38:26
39.984676,116.287735,0,145,39691.3183796296,2008-08-31,07:38:28
39.984639,116.287745,0,146,39691.3184027778,2008-08-31,07:38:30
39.984619,116.287749,0,147,39691.3184259259,2008-08-31,07:38:32
39.984607,116.287744,0,148,39691.3184490741,2008-08-31,07:38:34
39.984591,116.287739,0,149,39691.3184722222,2008-08-31,07:38:36
39.984582,116.287746,0,149,39691.3184953704,2008-08-31,07:38:38
39.984561,116.287714,0,149,39691.3185185185,2008-08-31,07:38:40
39.984547,116.287705,0,150,39691.3185416667,2008-08-31,07:38:42
39.984522,116.2877,0,151,39691.3185648148,2008-08-31,07:38:44
39.984499,116.287703,0,152,39691.318587963,2008-08-31,07:38:46
39.984495,116.287716,0,155,39691.3186111111,2008-08-31,07:38:48
39.984473,116.287706,0,157,39691.3186342593,2008-08-31,07:38:50
39.984458,116.287705,0,159,39691.3186574074,2008-08-31,07:38:52
39.984433,116.287704,0,161,39691.3186805556,2008-08-31,07:38:54
39.984425,116.287691,0,160,39691.3187037037,2008-08-31,07:38:56
39.984416,116.287688,0,160,39691.3187268519,2008-08-31,07:38:58
39.984406,116.287688,0,160,39691.31875,2008-08-31,07:39:00
39.984393,116.287675,0,160,39691.3187731481,2008-08-31,07:39:02
39.984388,116.287658,0,161,39691.3187962963,2008-08-31,07:39:04
39.984379,116.287633,0,162,39691.3188194444,2008-08-31,07:39:06
39.984367,116.287607,0,160,39691.3188425926,2008-08-31,07:39:08
39.984348,116.287587,0,161,39691.3188657407,2008-08-31,07:39:10
39.984341,116.287569,0,161,39691.3188888889,2008-08-31,07:39:12
39.984337,116.287548,0,162,39691.318912037,2008-08-31,07:39:14
39.98433,116.287514,0,161,39691.3189351852,2008-08-31,07:39:16
39.984322,116.287496,0,162,39691.3189583333,2008-08-31,07:39:18
39.984319,116.28748,0,162,39691.3189814815,2008-08-31,07:39:20
39.984314,116.287457,0,163,39691.3190046296,2008-08-31,07:39:22
39.984305,116.28744,0,161,39691.3190277778,2008-08-31,07:39:24
39.9843,116.287424,0,161,39691.3190509259,2008-08-31,07:39:26
39.984297,116.28741,0,160,39691.3190740741,2008-08-31,07:39:28
39.984292,116.287387,0,160,39691.3190972222,2008-08-31,07:39:30
39.984281,116.287366,0,154,39691.3191203704,2008-08-31,07:39:32
39.984271,116.287346,0,151,39691.3191435185,2008-08-31,07:39:34
39.984271,116.287339,0,151,39691.3191666667,2008-08-31,07:39:36
39.984271,116.287337,0,151,39691.3191898148,2008-08-31,07:39:38
39.984275,116.287338,0,150,39691.319212963,2008-08-31,07:39:40
39.984286,116.287333,0,148,39691.3192361111,2008-08-31,07:39:42
39.9843,116.287333,0,147,39691.3192592593,2008-08-31,07:39:44
39.984315,116.287326,0,147,39691.3192824074,2008-08-31,07:39:46
39.984317,116.287317,0,146,39691.3193055556,2008-08-31,07:39:48
39.984326,116.287311,0,145,39691.3193287037,2008-08-31,07:39:50
39.98434,116.287304,0,145,39691.3193518519,2008-08-31,07:39:52
39.984353,116.287294,0,144,39691.319375,2008-08-31,07:39:54
39.984368,116.287287,0,144,39691.3193981481,2008-08-31,07:39:56
39.984379,116.287286,0,144,39691.3194212963,2008-08-31,07:39:58
39.984387,116.28727,0,144,39691.3194444444,2008-08-31,07:40:00
39.98441,116.287259,0,143,39691.3194675926,2008-08-31,07:40:02
39.98442,116.287256,0,142,39691.3194907407,2008-08-31,07:40:04
39.984414,116.287249,0,141,39691.3195138889,2008-08-31,07:40:06
39.984413,116.28724,0,141,39691.319537037,2008-08-31,07:40:08
39.984422,116.287243,0,141,39691.3195601852,2008-08-31,07:40:10
39.984435,116.28723,0,140,39691.3195833333,2008-08-31,07:40:12
39.984446,116.287231,0,140,39691.3196064815,2008-08-31,07:40:14
39.984459,116.287226,0,139,39691.3196296296,2008-08-31,07:40:16
39.984461,116.287207,0,140,39691.3196527778,2008-08-31,07:40:18
39.984476,116.287207,0,139,39691.3196759259,2008-08-31,07:40:20
39.984483,116.287188,0,139,39691.3196990741,2008-08-31,07:40:22
39.984481,116.287174,0,139,39691.3197222222,2008-08-31,07:40:24
39.984479,116.287156,0,139,39691.3197453704,2008-08-31,07:40:26
39.984471,116.287135,0,139,39691.3197685185,2008-08-31,07:40:28
39.984489,116.287107,0,138,39691.3197916667,2008-08-31,07:40:30
39.984498,116.287095,0,137,39691.3198148148,2008-08-31,07:40:32
39.984502,116.287072,0,137,39691.319837963,2008-08-31,07:40:34
39.984508,116.287055,0,137,39691.3198611111,2008-08-31,07:40:36
39.9845,116.287039,0,136,39691.3198842593,2008-08-31,07:40:38
39.984488,116.287034,0,136,39691.3199074074,2008-08-31,07:40:40
39.984488,116.287036,0,136,39691.3199305556,2008-08-31,07:40:42
39.98449,116.287046,0,136,39691.3199537037,2008-08-31,07:40:44
39.984498,116.287047,0,136,39691.3199768519,2008-08-31,07:40:46
39.984499,116.287045,0,136,39691.32,2008-08-31,07:40:48
39.98449,116.287037,0,136,39691.3200231481,2008-08-31,07:40:50
39.984491,116.287039,0,136,39691.3200462963,2008-08-31,07:40:52
39.984492,116.287041,0,136,39691.3200694444,2008-08-31,07:40:54
39.984736,116.287044,0,110,39691.323287037,2008-08-31,07:45:32
39.984767,116.287051,0,110,39691.3233101852,2008-08-31,07:45:34
39.984777,116.28705,0,110,39691.3233333333,2008-08-31,07:45:36
39.9848,116.287048,0,112,39691.3233564815,2008-08-31,07:45:38
39.984812,116.287053,0,112,39691.3233796296,2008-08-31,07:45:40
39.984824,116.287055,0,112,39691.3234027778,2008-08-31,07:45:42
39.984842,116.287068,0,113,39691.3234259259,2008-08-31,07:45:44
39.98486,116.287085,0,112,39691.3234490741,2008-08-31,07:45:46
39.984853,116.287092,0,113,39691.3234722222,2008-08-31,07:45:48
39.984865,116.287108,0,116,39691.3234953704,2008-08-31,07:45:50
39.984873,116.287121,0,118,39691.3235185185,2008-08-31,07:45:52
39.984877,116.287127,0,117,39691.3235416667,2008-08-31,07:45:54
39.984884,116.287134,0,118,39691.3235648148,2008-08-31,07:45:56
39.984886,116.287144,0,118,39691.323587963,2008-08-31,07:45:58
39.98491,116.287162,0,119,39691.3236111111,2008-08-31,07:46:00
39.984931,116.287188,0,121,39691.3236342593,2008-08-31,07:46:02
39.98494,116.287195,0,122,39691.3236574074,2008-08-31,07:46:04
39.984953,116.287197,0,123,39691.3236805556,2008-08-31,07:46:06
39.984977,116.287203,0,124,39691.3237037037,2008-08-31,07:46:08
39.984986,116.287208,0,124,39691.3237268519,2008-08-31,07:46:10
39.984995,116.287212,0,124,39691.32375,2008-08-31,07:46:12
39.985009,116.287225,0,125,39691.3237731481,2008-08-31,07:46:14
39.985029,116.287219,0,124,39691.3237962963,2008-08-31,07:46:16
39.985048,116.287212,0,125,39691.3238194444,2008-08-31,07:46:18
39.98508,116.287196,0,126,39691.3238425926,2008-08-31,07:46:20
39.985104,116.287178,0,126,39691.3238657407,2008-08-31,07:46:22
39.985126,116.287169,0,126,39691.3238888889,2008-08-31,07:46:24
39.985145,116.287156,0,127,39691.323912037,2008-08-31,07:46:26
39.985164,116.287147,0,128,39691.3239351852,2008-08-31,07:46:28
39.985172,116.287129,0,128,39691.3239583333,2008-08-31,07:46:30
39.985168,116.287115,0,128,39691.3239814815,2008-08-31,07:46:32
39.985189,116.287098,0,129,39691.3240046296,2008-08-31,07:46:34
39.985202,116.287076,0,130,39691.3240277778,2008-08-31,07:46:36
39.985207,116.287052,0,130,39691.3240509259,2008-08-31,07:46:38
39.985201,116.287024,0,131,39691.3240740741,2008-08-31,07:46:40
39.985205,116.286993,0,132,39691.3240972222,2008-08-31,07:46:42
39.985207,116.286976,0,132,39691.3241203704,2008-08-31,07:46:44
39.985213,116.286966,0,131,39691.3241435185,2008-08-31,07:46:46
39.985214,116.286946,0,131,39691.3241666667,2008-08-31,07:46:48
39.985214,116.286931,0,132,39691.3241898148,2008-08-31,07:46:50
39.985214,116.286908,0,132,39691.324212963,2008-08-31,07:46:52
39.985198,116.286884,0,131,39691.3242361111,2008-08-31,07:46:54
39.985179,116.286858,0,131,39691.3242592593,2008-08-31,07:46:56
39.985174,116.286841,0,131,39691.3242824074,2008-08-31,07:46:58
39.98517,116.286831,0,131,39691.3243055556,2008-08-31,07:47:00
39.985178,116.286816,0,132,39691.3243287037,2008-08-31,07:47:02
39.985183,116.286798,0,132,39691.3243518519,2008-08-31,07:47:04
39.98518,116.286797,0,132,39691.324375,2008-08-31,07:47:06
39.985175,116.286791,0,133,39691.3243981482,2008-08-31,07:47:08
39.985174,116.286784,0,133,39691.3244212963,2008-08-31,07:47:10
39.985174,116.286779,0,133,39691.3244444444,2008-08-31,07:47:12
39.985174,116.286779,0,132,39691.3244675926,2008-08-31,07:47:14
39.985176,116.286767,0,132,39691.3244907407,2008-08-31,07:47:16
39.985184,116.286766,0,133,39691.3245138889,2008-08-31,07:47:18
39.985185,116.286765,0,132,39691.324537037,2008-08-31,07:47:20
39.985185,116.286763,0,131,39691.3245601852,2008-08-31,07:47:22
39.985196,116.286764,0,131,39691.3245833333,2008-08-31,07:47:24
39.985197,116.286761,0,132,39691.3246064815,2008-08-31,07:47:26
39.985198,116.28676,0,132,39691.3246296296,2008-08-31,07:47:28
39.985198,116.28676,0,132,39691.3246527778,2008-08-31,07:47:30
39.985198,116.28676,0,132,39691.3246759259,2008-08-31,07:47:32
39.985198,116.286757,0,132,39691.3246990741,2008-08-31,07:47:34
39.985199,116.286756,0,132,39691.3247222222,2008-08-31,07:47:36
39.9852,116.286754,0,132,39691.3247453704,2008-08-31,07:47:38
39.985202,116.286752,0,132,39691.3247685185,2008-08-31,07:47:40
39.985204,116.286752,0,132,39691.3247916667,2008-08-31,07:47:42
39.985206,116.286753,0,133,39691.3248148148,2008-08-31,07:47:44
39.985208,116.286753,0,133,39691.324837963,2008-08-31,07:47:46
39.985208,116.286753,0,133,39691.3248611111,2008-08-31,07:47:48
39.985209,116.286754,0,133,39691.3248842593,2008-08-31,07:47:50
39.985208,116.286754,0,133,39691.3249074074,2008-08-31,07:47:52
39.98521,116.286755,0,133,39691.3249305556,2008-08-31,07:47:54
39.985209,116.286755,0,134,39691.3249537037,2008-08-31,07:47:56
39.985208,116.286755,0,134,39691.3249768519,2008-08-31,07:47:58
39.985208,116.286755,0,134,39691.325,2008-08-31,07:48:00
39.985208,116.286755,0,134,39691.3250231481,2008-08-31,07:48:02
39.985208,116.286755,0,134,39691.3250462963,2008-08-31,07:48:04
39.985207,116.286755,0,134,39691.3250694444,2008-08-31,07:48:06
39.985207,116.286755,0,134,39691.3250925926,2008-08-31,07:48:08
39.985207,116.286755,0,134,39691.3251157407,2008-08-31,07:48:10
39.985207,116.286755,0,134,39691.3251388889,2008-08-31,07:48:12
39.985207,116.286755,0,134,39691.325162037,2008-08-31,07:48:14
39.985207,116.286755,0,134,39691.3251851852,2008-08-31,07:48:16
39.985207,116.286754,0,134,39691.3252083333,2008-08-31,07:48:18
39.98522,116.286719,0,132,39691.3252314815,2008-08-31,07:48:20
39.985221,116.286696,0,133,39691.3252546296,2008-08-31,07:48:22
39.985243,116.286688,0,134,39691.3252777778,2008-08-31,07:48:24
39.985249,116.286671,0,136,39691.3253009259,2008-08-31,07:48:26
39.985252,116.286668,0,135,39691.3253240741,2008-08-31,07:48:28
39.985257,116.28666,0,135,39691.3253472222,2008-08-31,07:48:30
39.985258,116.286646,0,134,39691.3253703704,2008-08-31,07:48:32
39.985257,116.286638,0,134,39691.3253935185,2008-08-31,07:48:34
39.98525,116.286632,0,133,39691.3254166667,2008-08-31,07:48:36
39.985227,116.286642,0,132,39691.3254398148,2008-08-31,07:48:38
39.985226,116.286642,0,131,39691.325462963,2008-08-31,07:48:40
39.985215,116.28662,0,132,39691.3254861111,2008-08-31,07:48:42
39.985208,116.286617,0,131,39691.3255092593,2008-08-31,07:48:44
39.985206,116.286619,0,130,39691.3255324074,2008-08-31,07:48:46
39.9852,116.286612,0,129,39691.3255555556,2008-08-31,07:48:48
39.98518,116.286615,0,130,39691.3255787037,2008-08-31,07:48:50
39.985149,116.28663,0,131,39691.3256018519,2008-08-31,07:48:52
39.985143,116.286643,0,131,39691.325625,2008-08-31,07:48:54
39.985141,116.286645,0,131,39691.3256481481,2008-08-31,07:48:56
39.985137,116.286648,0,131,39691.3256712963,2008-08-31,07:48:58
39.985131,116.286655,0,131,39691.3256944444,2008-08-31,07:49:00
39.985129,116.286654,0,131,39691.3257175926,2008-08-31,07:49:02
39.985129,116.286656,0,131,39691.3257407407,2008-08-31,07:49:04
39.985131,116.286658,0,131,39691.3257638889,2008-08-31,07:49:06
39.985132,116.286663,0,131,39691.325787037,2008-08-31,07:49:08
39.985133,116.286665,0,131,39691.3258101852,2008-08-31,07:49:10
39.985133,116.286665,0,131,39691.3258333333,2008-08-31,07:49:12
39.985134,116.286666,0,131,39691.3258564815,2008-08-31,07:49:14
39.985134,116.286665,0,132,39691.3258796296,2008-08-31,07:49:16
39.985135,116.286664,0,132,39691.3259027778,2008-08-31,07:49:18
39.985134,116.286663,0,132,39691.3259259259,2008-08-31,07:49:20
39.985135,116.28666,0,132,39691.3259490741,2008-08-31,07:49:22
39.985135,116.286657,0,132,39691.3259722222,2008-08-31,07:49:24
39.985133,116.286659,0,132,39691.3259953704,2008-08-31,07:49:26
39.985131,116.286665,0,132,39691.3260185185,2008-08-31,07:49:28
39.985128,116.286671,0,132,39691.3260416667,2008-08-31,07:49:30
39.985128,116.286677,0,132,39691.3260648148,2008-08-31,07:49:32
39.985126,116.286681,0,132,39691.326087963,2008-08-31,07:49:34
39.985125,116.286684,0,132,39691.3261111111,2008-08-31,07:49:36
39.985124,116.286686,0,132,39691.3261342593,2008-08-31,07:49:38
39.985122,116.28669,0,132,39691.3261574074,2008-08-31,07:49:40
39.98512,116.286695,0,132,39691.3261805556,2008-08-31,07:49:42
39.98515,116.286731,0,132,39691.3262037037,2008-08-31,07:49:44
39.985159,116.286758,0,134,39691.3262268519,2008-08-31,07:49:46
39.985176,116.28678,0,133,39691.32625,2008-08-31,07:49:48
39.985182,116.286791,0,133,39691.3262731481,2008-08-31,07:49:50
39.985188,116.286798,0,133,39691.3262962963,2008-08-31,07:49:52
39.985185,116.286799,0,133,39691.3263194444,2008-08-31,07:49:54
39.985191,116.286791,0,135,39691.3263425926,2008-08-31,07:49:56
39.985193,116.286793,0,135,39691.3263657407,2008-08-31,07:49:58
39.985191,116.286795,0,135,39691.3263888889,2008-08-31,07:50:00
39.98519,116.286799,0,135,39691.326412037,2008-08-31,07:50:02
39.985199,116.286797,0,138,39691.3264351852,2008-08-31,07:50:04
39.985206,116.286797,0,138,39691.3264583333,2008-08-31,07:50:06
39.985216,116.286801,0,138,39691.3264814815,2008-08-31,07:50:08
39.985224,116.2868,0,138,39691.3265046296,2008-08-31,07:50:10
39.985231,116.286799,0,138,39691.3265277778,2008-08-31,07:50:12
39.985253,116.286797,0,138,39691.3265509259,2008-08-31,07:50:14
39.985265,116.286793,0,138,39691.3265740741,2008-08-31,07:50:16
39.98528,116.286783,0,138,39691.3265972222,2008-08-31,07:50:18
39.985294,116.286776,0,138,39691.3266203704,2008-08-31,07:50:20
39.985314,116.286762,0,138,39691.3266435185,2008-08-31,07:50:22
39.985329,116.286776,0,137,39691.3266666667,2008-08-31,07:50:24
39.985338,116.286775,0,137,39691.3266898148,2008-08-31,07:50:26
39.985348,116.286777,0,137,39691.326712963,2008-08-31,07:50:28
39.985356,116.286776,0,137,39691.3267361111,2008-08-31,07:50:30
39.98537,116.286773,0,137,39691.3267592593,2008-08-31,07:50:32
39.98538,116.286768,0,137,39691.3267824074,2008-08-31,07:50:34
39.985395,116.286762,0,137,39691.3268055556,2008-08-31,07:50:36
39.985415,116.286758,0,136,39691.3268287037,2008-08-31,07:50:38
39.98542,116.286745,0,136,39691.3268518519,2008-08-31,07:50:40
39.985423,116.286741,0,136,39691.326875,2008-08-31,07:50:42
39.98542,116.286742,0,136,39691.3268981481,2008-08-31,07:50:44
39.985419,116.286741,0,136,39691.3269212963,2008-08-31,07:50:46
39.985419,116.286751,0,135,39691.3269444444,2008-08-31,07:50:48
39.985433,116.286748,0,136,39691.3269675926,2008-08-31,07:50:50
39.985453,116.286733,0,136,39691.3269907407,2008-08-31,07:50:52
39.985469,116.286719,0,136,39691.3270138889,2008-08-31,07:50:54
39.985476,116.286712,0,136,39691.327037037,2008-08-31,07:50:56
39.985497,116.286706,0,136,39691.3270601852,2008-08-31,07:50:58
39.985721,116.286522,0,140,39691.3280092593,2008-08-31,07:52:20
39.985739,116.286518,0,140,39691.3280324074,2008-08-31,07:52:22
39.98575,116.286515,0,141,39691.3280555556,2008-08-31,07:52:24
39.985763,116.286518,0,141,39691.3280787037,2008-08-31,07:52:26
39.985775,116.28651,0,142,39691.3281018519,2008-08-31,07:52:28
39.985785,116.286504,0,143,39691.328125,2008-08-31,07:52:30
39.985799,116.286505,0,145,39691.3281481481,2008-08-31,07:52:32
39.985814,116.286516,0,146,39691.3281712963,2008-08-31,07:52:34
39.98582,116.286528,0,148,39691.3281944444,2008-08-31,07:52:36
39.98583,116.28654,0,148,39691.3282175926,2008-08-31,07:52:38
39.985846,116.286537,0,148,39691.3282407407,2008-08-31,07:52:40
39.985856,116.286541,0,150,39691.3282638889,2008-08-31,07:52:42
39.985868,116.286557,0,149,39691.328287037,2008-08-31,07:52:44
39.985877,116.286563,0,150,39691.3283101852,2008-08-31,07:52:46
39.985896,116.286566,0,152,39691.3283333333,2008-08-31,07:52:48
39.985911,116.286562,0,153,39691.3283564815,2008-08-31,07:52:50
39.985932,116.286562,0,153,39691.3283796296,2008-08-31,07:52:52
39.985939,116.286569,0,153,39691.3284027778,2008-08-31,07:52:54
39.98595,116.286565,0,155,39691.3284259259,2008-08-31,07:52:56
39.985955,116.286566,0,155,39691.3284490741,2008-08-31,07:52:58
39.985967,116.286574,0,157,39691.3284722222,2008-08-31,07:53:00
39.985971,116.286587,0,158,39691.3284953704,2008-08-31,07:53:02
39.985973,116.286573,0,157,39691.3285185185,2008-08-31,07:53:04
39.985972,116.286578,0,159,39691.3285416667,2008-08-31,07:53:06
39.985985,116.28657,0,158,39691.3285648148,2008-08-31,07:53:08
39.986009,116.286558,0,158,39691.328587963,2008-08-31,07:53:10
39.986023,116.286564,0,159,39691.3286111111,2008-08-31,07:53:12
39.986033,116.286559,0,163,39691.3286342593,2008-08-31,07:53:14
39.986049,116.286553,0,164,39691.3286574074,2008-08-31,07:53:16
39.986056,116.286554,0,164,39691.3286805556,2008-08-31,07:53:18
39.986072,116.286553,0,164,39691.3287037037,2008-08-31,07:53:20
39.986074,116.286545,0,165,39691.3287268518,2008-08-31,07:53:22
39.98609,116.286534,0,166,39691.32875,2008-08-31,07:53:24
39.986101,116.286535,0,166,39691.3287731481,2008-08-31,07:53:26
39.986114,116.286533,0,167,39691.3287962963,2008-08-31,07:53:28
39.98613,116.286534,0,167,39691.3288194444,2008-08-31,07:53:30
39.986151,116.286544,0,166,39691.3288425926,2008-08-31,07:53:32
39.986161,116.286551,0,166,39691.3288657407,2008-08-31,07:53:34
39.98617,116.286554,0,166,39691.3288888889,2008-08-31,07:53:36
39.98619,116.286551,0,166,39691.328912037,2008-08-31,07:53:38
39.986198,116.286539,0,166,39691.3289351852,2008-08-31,07:53:40
39.986202,116.286513,0,163,39691.3289583333,2008-08-31,07:53:42
39.986213,116.28651,0,163,39691.3289814815,2008-08-31,07:53:44
39.986222,116.286505,0,163,39691.3290046296,2008-08-31,07:53:46
39.986231,116.286499,0,163,39691.3290277778,2008-08-31,07:53:48
39.986239,116.286494,0,164,39691.3290509259,2008-08-31,07:53:50
39.986253,116.286489,0,164,39691.3290740741,2008-08-31,07:53:52
39.986276,116.286481,0,164,39691.3290972222,2008-08-31,07:53:54
39.986285,116.286465,0,164,39691.3291203704,2008-08-31,07:53:56
39.986301,116.28646,0,164,39691.3291435185,2008-08-31,07:53:58
39.986308,116.286451,0,164,39691.3291666667,2008-08-31,07:54:00
39.986323,116.286443,0,164,39691.3291898148,2008-08-31,07:54:02
39.986334,116.286458,0,164,39691.329212963,2008-08-31,07:54:04
39.986344,116.286459,0,162,39691.3292361111,2008-08-31,07:54:06
39.98636,116.286444,0,157,39691.3292592593,2008-08-31,07:54:08
39.986369,116.286442,0,158,39691.3292824074,2008-08-31,07:54:10
39.986375,116.286445,0,157,39691.3293055556,2008-08-31,07:54:12
39.986401,116.28644,0,156,39691.3293287037,2008-08-31,07:54:14
39.986411,116.286446,0,156,39691.3293518518,2008-08-31,07:54:16
39.986415,116.286463,0,155,39691.329375,2008-08-31,07:54:18
39.986432,116.286468,0,155,39691.3293981481,2008-08-31,07:54:20
39.986443,116.286475,0,155,39691.3294212963,2008-08-31,07:54:22
39.986449,116.286481,0,154,39691.3294444444,2008-08-31,07:54:24
39.986448,116.28649,0,153,39691.3294675926,2008-08-31,07:54:26
39.986466,116.286499,0,153,39691.3294907407,2008-08-31,07:54:28
39.98648,116.286522,0,153,39691.3295138889,2008-08-31,07:54:30
39.986482,116.286529,0,152,39691.329537037,2008-08-31,07:54:32
39.986498,116.286538,0,152,39691.3295601852,2008-08-31,07:54:34
39.986503,116.286534,0,153,39691.3295833333,2008-08-31,07:54:36
39.986507,116.28653,0,153,39691.3296064815,2008-08-31,07:54:38
39.986513,116.286528,0,153,39691.3296296296,2008-08-31,07:54:40
39.986515,116.286528,0,153,39691.3296527778,2008-08-31,07:54:42
39.986522,116.28653,0,153,39691.3296759259,2008-08-31,07:54:44
39.986532,116.286524,0,152,39691.3296990741,2008-08-31,07:54:46
39.986542,116.286519,0,153,39691.3297222222,2008-08-31,07:54:48
39.986547,116.286514,0,154,39691.3297453704,2008-08-31,07:54:50
39.986558,116.286512,0,154,39691.3297685185,2008-08-31,07:54:52
39.98657,116.286512,0,155,39691.3297916667,2008-08-31,07:54:54
39.986581,116.286506,0,156,39691.3298148148,2008-08-31,07:54:56
39.98659,116.286503,0,155,39691.329837963,2008-08-31,07:54:58
39.986595,116.286504,0,156,39691.3298611111,2008-08-31,07:55:00
39.986611,116.286495,0,155,39691.3298842593,2008-08-31,07:55:02
39.986622,116.28649,0,154,39691.3299074074,2008-08-31,07:55:04
39.986645,116.286481,0,153,39691.3299305556,2008-08-31,07:55:06
39.986656,116.286484,0,153,39691.3299537037,2008-08-31,07:55:08
39.98667,116.28649,0,151,39691.3299768518,2008-08-31,07:55:10
39.986695,116.286474,0,145,39691.33,2008-08-31,07:55:12
39.986706,116.286479,0,144,39691.3300231481,2008-08-31,07:55:14
39.986716,116.286474,0,146,39691.3300462963,2008-08-31,07:55:16
39.986722,116.286475,0,146,39691.3300694444,2008-08-31,07:55:18
39.986731,116.286478,0,146,39691.3300925926,2008-08-31,07:55:20
39.986747,116.286479,0,145,39691.3301157407,2008-08-31,07:55:22
39.98676,116.286486,0,147,39691.3301388889,2008-08-31,07:55:24
39.986776,116.286487,0,146,39691.330162037,2008-08-31,07:55:26
39.986789,116.28648,0,146,39691.3301851852,2008-08-31,07:55:28
39.986814,116.286479,0,144,39691.3302083333,2008-08-31,07:55:30
39.986824,116.286482,0,143,39691.3302314815,2008-08-31,07:55:32
39.986839,116.286482,0,142,39691.3302546296,2008-08-31,07:55:34
39.986851,116.286484,0,141,39691.3302777778,2008-08-31,07:55:36
39.986869,116.286479,0,140,39691.3303009259,2008-08-31,07:55:38
39.986882,116.28647,0,140,39691.3303240741,2008-08-31,07:55:40
39.9869,116.286455,0,137,39691.3303472222,2008-08-31,07:55:42
39.986916,116.286454,0,134,39691.3303703704,2008-08-31,07:55:44
39.986941,116.28644,0,135,39691.3303935185,2008-08-31,07:55:46
39.986954,116.286451,0,134,39691.3304166667,2008-08-31,07:55:48
39.98697,116.286457,0,133,39691.3304398148,2008-08-31,07:55:50
39.986975,116.286461,0,132,39691.330462963,2008-08-31,07:55:52
39.986983,116.286468,0,132,39691.3304861111,2008-08-31,07:55:54
39.986999,116.286463,0,132,39691.3305092593,2008-08-31,07:55:56
39.987013,116.286465,0,131,39691.3305324074,2008-08-31,07:55:58
39.987029,116.286471,0,131,39691.3305555556,2008-08-31,07:56:00
39.987049,116.286473,0,131,39691.3305787037,2008-08-31,07:56:02
39.987313,116.286411,0,126,39691.331875,2008-08-31,07:57:54
39.987314,116.286409,0,126,39691.3318981482,2008-08-31,07:57:56
39.987316,116.286408,0,126,39691.3319212963,2008-08-31,07:57:58
39.98732,116.286408,0,127,39691.3319444444,2008-08-31,07:58:00
39.987325,116.286409,0,127,39691.3319675926,2008-08-31,07:58:02
39.987325,116.286421,0,127,39691.3319907407,2008-08-31,07:58:04
39.987335,116.286409,0,127,39691.3320138889,2008-08-31,07:58:06
39.98734,116.286411,0,127,39691.332037037,2008-08-31,07:58:08
39.987344,116.286414,0,127,39691.3320601852,2008-08-31,07:58:10
39.987347,116.286419,0,127,39691.3320833333,2008-08-31,07:58:12
39.987349,116.286424,0,127,39691.3321064815,2008-08-31,07:58:14
39.987351,116.286429,0,128,39691.3321296296,2008-08-31,07:58:16
39.987354,116.286434,0,128,39691.3321527778,2008-08-31,07:58:18
39.987357,116.286438,0,128,39691.3321759259,2008-08-31,07:58:20
39.98736,116.286441,0,128,39691.3321990741,2008-08-31,07:58:22
39.987363,116.286443,0,128,39691.3322222222,2008-08-31,07:58:24
39.987365,116.286443,0,128,39691.3322453704,2008-08-31,07:58:26
39.987367,116.286442,0,128,39691.3322685185,2008-08-31,07:58:28
39.987368,116.286441,0,128,39691.3322916667,2008-08-31,07:58:30
39.987368,116.286441,0,129,39691.3323148148,2008-08-31,07:58:32
39.987367,116.286442,0,129,39691.332337963,2008-08-31,07:58:34
39.987366,116.286441,0,129,39691.3323611111,2008-08-31,07:58:36
39.987363,116.286441,0,129,39691.3323842593,2008-08-31,07:58:38
39.987358,116.286439,0,129,39691.3324074074,2008-08-31,07:58:40
39.987341,116.286433,0,129,39691.3324305556,2008-08-31,07:58:42
39.987319,116.286424,0,130,39691.3324537037,2008-08-31,07:58:44
39.987304,116.28642,0,130,39691.3324768519,2008-08-31,07:58:46
39.987304,116.286416,0,130,39691.3325,2008-08-31,07:58:48
39.987308,116.28641,0,131,39691.3325231481,2008-08-31,07:58:50
39.987306,116.28641,0,131,39691.3325462963,2008-08-31,07:58:52
39.987306,116.28641,0,132,39691.3325694444,2008-08-31,07:58:54
39.987305,116.28641,0,132,39691.3325925926,2008-08-31,07:58:56
39.987306,116.286411,0,132,39691.3326157407,2008-08-31,07:58:58
39.987308,116.286411,0,132,39691.3326388889,2008-08-31,07:59:00
39.987311,116.286413,0,133,39691.332662037,2008-08-31,07:59:02
39.987313,116.286413,0,133,39691.3326851852,2008-08-31,07:59:04
39.987315,116.286412,0,133,39691.3327083333,2008-08-31,07:59:06
39.987317,116.286412,0,133,39691.3327314815,2008-08-31,07:59:08
39.987318,116.286412,0,133,39691.3327546296,2008-08-31,07:59:10
39.987319,116.286411,0,134,39691.3327777778,2008-08-31,07:59:12
39.987319,116.286412,0,134,39691.3328009259,2008-08-31,07:59:14
39.987319,116.286413,0,134,39691.3328240741,2008-08-31,07:59:16
39.987321,116.286413,0,134,39691.3328472222,2008-08-31,07:59:18
39.987325,116.286413,0,135,39691.3328703704,2008-08-31,07:59:20
39.987329,116.286412,0,135,39691.3328935185,2008-08-31,07:59:22
39.987333,116.286409,0,135,39691.3329166667,2008-08-31,07:59:24
39.987336,116.286404,0,135,39691.3329398148,2008-08-31,07:59:26
39.987339,116.286399,0,136,39691.332962963,2008-08-31,07:59:28
39.987341,116.286396,0,136,39691.3329861111,2008-08-31,07:59:30
39.987342,116.286395,0,136,39691.3330092593,2008-08-31,07:59:32
39.987344,116.286395,0,137,39691.3330324074,2008-08-31,07:59:34
39.987347,116.286392,0,137,39691.3330555556,2008-08-31,07:59:36
39.98735,116.28639,0,137,39691.3330787037,2008-08-31,07:59:38
39.987353,116.286389,0,137,39691.3331018519,2008-08-31,07:59:40
39.987356,116.28639,0,137,39691.333125,2008-08-31,07:59:42
39.987358,116.286392,0,138,39691.3331481481,2008-08-31,07:59:44
39.987359,116.286395,0,138,39691.3331712963,2008-08-31,07:59:46
39.987566,116.286584,0,129,39691.3405787037,2008-08-31,08:10:26
39.987587,116.286594,0,130,39691.3406018519,2008-08-31,08:10:28
39.987597,116.286599,0,130,39691.340625,2008-08-31,08:10:30
39.987595,116.286605,0,130,39691.3406481481,2008-08-31,08:10:32
39.987591,116.286622,0,130,39691.3406712963,2008-08-31,08:10:34
39.9876,116.286632,0,130,39691.3406944444,2008-08-31,08:10:36
39.987604,116.286633,0,130,39691.3407175926,2008-08-31,08:10:38
39.987618,116.286624,0,129,39691.3407407407,2008-08-31,08:10:40
39.987621,116.286633,0,129,39691.3407638889,2008-08-31,08:10:42
39.987626,116.286646,0,128,39691.340787037,2008-08-31,08:10:44
39.987636,116.286675,0,128,39691.3408101852,2008-08-31,08:10:46
39.987637,116.28669,0,128,39691.3408333333,2008-08-31,08:10:48
39.987593,116.286756,0,128,39691.3408564815,2008-08-31,08:10:50
39.987595,116.286761,0,127,39691.3408796296,2008-08-31,08:10:52
39.987583,116.28676,0,128,39691.3409027778,2008-08-31,08:10:54
39.987576,116.286757,0,128,39691.3409259259,2008-08-31,08:10:56
39.987556,116.286768,0,129,39691.3409490741,2008-08-31,08:10:58
39.987537,116.286767,0,129,39691.3409722222,2008-08-31,08:11:00
39.987523,116.286765,0,129,39691.3409953704,2008-08-31,08:11:02
39.987508,116.286759,0,129,39691.3410185185,2008-08-31,08:11:04
39.987491,116.286756,0,130,39691.3410416667,2008-08-31,08:11:06
39.987475,116.286749,0,130,39691.3410648148,2008-08-31,08:11:08
39.987451,116.28674,0,130,39691.341087963,2008-08-31,08:11:10
39.987432,116.286746,0,131,39691.3411111111,2008-08-31,08:11:12
39.987422,116.286736,0,130,39691.3411342593,2008-08-31,08:11:14
39.987426,116.286733,0,130,39691.3411574074,2008-08-31,08:11:16
39.987414,116.286742,0,131,39691.3411805556,2008-08-31,08:11:18
39.987403,116.286749,0,131,39691.3412037037,2008-08-31,08:11:20
39.987395,116.286745,0,132,39691.3412268519,2008-08-31,08:11:22
39.987383,116.286749,0,132,39691.34125,2008-08-31,08:11:24
39.987377,116.286754,0,132,39691.3412731481,2008-08-31,08:11:26
39.987383,116.286758,0,131,39691.3412962963,2008-08-31,08:11:28
39.987378,116.286767,0,130,39691.3413194444,2008-08-31,08:11:30
39.987374,116.286774,0,130,39691.3413425926,2008-08-31,08:11:32
39.987361,116.286777,0,130,39691.3413657407,2008-08-31,08:11:34
39.987342,116.286793,0,131,39691.3413888889,2008-08-31,08:11:36
39.987323,116.286798,0,131,39691.341412037,2008-08-31,08:11:38
39.987301,116.286812,0,131,39691.3414351852,2008-08-31,08:11:40
39.987287,116.286823,0,131,39691.3414583333,2008-08-31,08:11:42
39.987274,116.286837,0,131,39691.3414814815,2008-08-31,08:11:44
39.987258,116.286848,0,131,39691.3415046296,2008-08-31,08:11:46
39.987248,116.286859,0,131,39691.3415277778,2008-08-31,08:11:48
39.987235,116.286859,0,132,39691.3415509259,2008-08-31,08:11:50
39.987223,116.28687,0,132,39691.3415740741,2008-08-31,08:11:52
39.987209,116.28688,0,133,39691.3415972222,2008-08-31,08:11:54
39.987202,116.286895,0,134,39691.3416203704,2008-08-31,08:11:56
39.987192,116.286907,0,134,39691.3416435185,2008-08-31,08:11:58
39.987181,116.286919,0,136,39691.3416666667,2008-08-31,08:12:00
39.987163,116.286935,0,137,39691.3416898148,2008-08-31,08:12:02
39.987145,116.286948,0,138,39691.341712963,2008-08-31,08:12:04
39.987129,116.286955,0,139,39691.3417361111,2008-08-31,08:12:06
39.987106,116.28697,0,139,39691.3417592593,2008-08-31,08:12:08
39.987087,116.286989,0,139,39691.3417824074,2008-08-31,08:12:10
39.987065,116.287002,0,138,39691.3418055556,2008-08-31,08:12:12
39.987046,116.287005,0,135,39691.3418287037,2008-08-31,08:12:14
39.987042,116.287012,0,134,39691.3418518519,2008-08-31,08:12:16
39.987032,116.287023,0,135,39691.341875,2008-08-31,08:12:18
39.987023,116.287014,0,135,39691.3418981481,2008-08-31,08:12:20
39.987006,116.287008,0,132,39691.3419212963,2008-08-31,08:12:22
39.98699,116.287002,0,129,39691.3419444444,2008-08-31,08:12:24
39.986975,116.287004,0,128,39691.3419675926,2008-08-31,08:12:26
39.986957,116.287005,0,127,39691.3419907407,2008-08-31,08:12:28
39.986948,116.287033,0,128,39691.3420138889,2008-08-31,08:12:30
39.98694,116.287041,0,128,39691.342037037,2008-08-31,08:12:32
39.986929,116.287064,0,129,39691.3420601852,2008-08-31,08:12:34
39.986912,116.287071,0,128,39691.3420833333,2008-08-31,08:12:36
39.986896,116.287079,0,128,39691.3421064815,2008-08-31,08:12:38
39.98688,116.28708,0,128,39691.3421296296,2008-08-31,08:12:40
39.986856,116.28709,0,127,39691.3421527778,2008-08-31,08:12:42
39.986839,116.287088,0,127,39691.3421759259,2008-08-31,08:12:44
39.986825,116.287094,0,127,39691.3421990741,2008-08-31,08:12:46
39.986803,116.287098,0,127,39691.3422222222,2008-08-31,08:12:48
39.986791,116.287104,0,128,39691.3422453704,2008-08-31,08:12:50
39.986777,116.287103,0,129,39691.3422685185,2008-08-31,08:12:52
39.986763,116.287093,0,129,39691.3422916667,2008-08-31,08:12:54
39.986752,116.287092,0,130,39691.3423148148,2008-08-31,08:12:56
39.986739,116.2871,0,130,39691.342337963,2008-08-31,08:12:58
39.986729,116.287113,0,131,39691.3423611111,2008-08-31,08:13:00
39.986714,116.287121,0,132,39691.3423842593,2008-08-31,08:13:02
39.9867,116.287136,0,132,39691.3424074074,2008-08-31,08:13:04
39.986681,116.287144,0,133,39691.3424305556,2008-08-31,08:13:06
39.986662,116.287149,0,134,39691.3424537037,2008-08-31,08:13:08
39.986652,116.287143,0,133,39691.3424768519,2008-08-31,08:13:10
39.986647,116.28714,0,133,39691.3425,2008-08-31,08:13:12
39.986631,116.287132,0,135,39691.3425231481,2008-08-31,08:13:14
39.98662,116.287142,0,136,39691.3425462963,2008-08-31,08:13:16
39.986607,116.287138,0,135,39691.3425694444,2008-08-31,08:13:18
39.986597,116.287143,0,136,39691.3425925926,2008-08-31,08:13:20
39.986588,116.287163,0,137,39691.3426157407,2008-08-31,08:13:22
39.986579,116.287174,0,138,39691.3426388889,2008-08-31,08:13:24
39.986567,116.287186,0,138,39691.342662037,2008-08-31,08:13:26
39.986537,116.287215,0,140,39691.3426851852,2008-08-31,08:13:28
39.986533,116.287235,0,140,39691.3427083333,2008-08-31,08:13:30
39.986525,116.287244,0,141,39691.3427314815,2008-08-31,08:13:32
39.986516,116.287261,0,140,39691.3427546296,2008-08-31,08:13:34
39.986511,116.28727,0,142,39691.3427777778,2008-08-31,08:13:36
39.986496,116.287285,0,141,39691.3428009259,2008-08-31,08:13:38
39.986482,116.287302,0,141,39691.3428240741,2008-08-31,08:13:40
39.986474,116.287316,0,141,39691.3428472222,2008-08-31,08:13:42
39.986467,116.28735,0,137,39691.3428703704,2008-08-31,08:13:44
39.986458,116.287366,0,138,39691.3428935185,2008-08-31,08:13:46
39.986449,116.287368,0,138,39691.3429166667,2008-08-31,08:13:48
39.986438,116.28737,0,137,39691.3429398148,2008-08-31,08:13:50
39.986433,116.287373,0,137,39691.342962963,2008-08-31,08:13:52
39.986426,116.287378,0,138,39691.3429861111,2008-08-31,08:13:54
39.986408,116.287396,0,133,39691.3430092593,2008-08-31,08:13:56
39.986401,116.28741,0,133,39691.3430324074,2008-08-31,08:13:58
39.98639,116.287414,0,133,39691.3430555556,2008-08-31,08:14:00
39.98638,116.287416,0,133,39691.3430787037,2008-08-31,08:14:02
39.986368,116.287417,0,133,39691.3431018519,2008-08-31,08:14:04
39.986352,116.287426,0,133,39691.343125,2008-08-31,08:14:06
39.986339,116.287424,0,133,39691.3431481481,2008-08-31,08:14:08
39.986321,116.287409,0,134,39691.3431712963,2008-08-31,08:14:10
39.986305,116.287408,0,135,39691.3431944444,2008-08-31,08:14:12
39.986289,116.28741,0,136,39691.3432175926,2008-08-31,08:14:14
39.98627,116.287413,0,138,39691.3432407407,2008-08-31,08:14:16
39.986255,116.287411,0,138,39691.3432638889,2008-08-31,08:14:18
39.986243,116.287411,0,137,39691.343287037,2008-08-31,08:14:20
39.986234,116.287412,0,138,39691.3433101852,2008-08-31,08:14:22
39.986222,116.287417,0,139,39691.3433333333,2008-08-31,08:14:24
39.986209,116.287421,0,140,39691.3433564815,2008-08-31,08:14:26
39.986199,116.287417,0,141,39691.3433796296,2008-08-31,08:14:28
39.986188,116.287418,0,142,39691.3434027778,2008-08-31,08:14:30
39.986179,116.287418,0,144,39691.3434259259,2008-08-31,08:14:32
39.986158,116.287428,0,145,39691.3434490741,2008-08-31,08:14:34
39.986146,116.287427,0,146,39691.3434722222,2008-08-31,08:14:36
39.986136,116.287443,0,146,39691.3434953704,2008-08-31,08:14:38
39.986121,116.287446,0,146,39691.3435185185,2008-08-31,08:14:40
39.986105,116.287461,0,147,39691.3435416667,2008-08-31,08:14:42
39.986097,116.287464,0,148,39691.3435648148,2008-08-31,08:14:44
39.986089,116.287464,0,149,39691.343587963,2008-08-31,08:14:46
39.986077,116.287466,0,150,39691.3436111111,2008-08-31,08:14:48
39.986062,116.287487,0,149,39691.3436342593,2008-08-31,08:14:50
39.986053,116.287486,0,149,39691.3436574074,2008-08-31,08:14:52
39.986038,116.28748,0,151,39691.3436805556,2008-08-31,08:14:54
39.986035,116.287436,0,149,39691.3437037037,2008-08-31,08:14:56
39.986017,116.287427,0,150,39691.3437268519,2008-08-31,08:14:58
39.985998,116.287436,0,148,39691.34375,2008-08-31,08:15:00
39.985991,116.287411,0,146,39691.3437731481,2008-08-31,08:15:02
39.985974,116.287394,0,145,39691.3437962963,2008-08-31,08:15:04
39.985957,116.287379,0,144,39691.3438194444,2008-08-31,08:15:06
39.985951,116.28737,0,145,39691.3438425926,2008-08-31,08:15:08
39.985936,116.28736,0,144,39691.3438657407,2008-08-31,08:15:10
39.985916,116.28735,0,146,39691.3438888889,2008-08-31,08:15:12
39.985914,116.287339,0,146,39691.343912037,2008-08-31,08:15:14
39.985911,116.287321,0,147,39691.3439351852,2008-08-31,08:15:16
39.9859,116.287301,0,147,39691.3439583333,2008-08-31,08:15:18
39.985886,116.287289,0,147,39691.3439814815,2008-08-31,08:15:20
39.985856,116.287292,0,146,39691.3440046296,2008-08-31,08:15:22
39.98584,116.287275,0,142,39691.3440277778,2008-08-31,08:15:24
39.985821,116.287279,0,137,39691.3440509259,2008-08-31,08:15:26
39.985806,116.287269,0,135,39691.3440740741,2008-08-31,08:15:28
39.985797,116.287259,0,135,39691.3440972222,2008-08-31,08:15:30
39.985785,116.287251,0,135,39691.3441203704,2008-08-31,08:15:32
39.985771,116.287239,0,135,39691.3441435185,2008-08-31,08:15:34
39.98576,116.287225,0,135,39691.3441666667,2008-08-31,08:15:36
39.98575,116.287206,0,135,39691.3441898148,2008-08-31,08:15:38
39.985738,116.287189,0,136,39691.344212963,2008-08-31,08:15:40
39.985737,116.287176,0,136,39691.3442361111,2008-08-31,08:15:42
39.985734,116.287158,0,135,39691.3442592593,2008-08-31,08:15:44
39.985735,116.287132,0,134,39691.3442824074,2008-08-31,08:15:46
39.985739,116.287116,0,135,39691.3443055556,2008-08-31,08:15:48
39.985744,116.287096,0,134,39691.3443287037,2008-08-31,08:15:50
39.985746,116.287082,0,135,39691.3443518518,2008-08-31,08:15:52
39.985757,116.287071,0,135,39691.344375,2008-08-31,08:15:54
39.985751,116.287049,0,134,39691.3443981481,2008-08-31,08:15:56
39.985754,116.287028,0,134,39691.3444212963,2008-08-31,08:15:58
39.985729,116.287013,0,133,39691.3444444444,2008-08-31,08:16:00
39.985732,116.286988,0,132,39691.3444675926,2008-08-31,08:16:02
39.985734,116.286966,0,132,39691.3444907407,2008-08-31,08:16:04
39.985742,116.286942,0,132,39691.3445138889,2008-08-31,08:16:06
39.985747,116.286922,0,133,39691.344537037,2008-08-31,08:16:08
39.985757,116.286901,0,133,39691.3445601852,2008-08-31,08:16:10
39.985763,116.286869,0,134,39691.3445833333,2008-08-31,08:16:12
39.985773,116.286844,0,135,39691.3446064815,2008-08-31,08:16:14
39.985784,116.286822,0,135,39691.3446296296,2008-08-31,08:16:16
39.985786,116.286807,0,135,39691.3446527778,2008-08-31,08:16:18
39.985781,116.286799,0,137,39691.3446759259,2008-08-31,08:16:20
39.985732,116.286802,0,138,39691.3446990741,2008-08-31,08:16:22
39.985713,116.286812,0,139,39691.3447222222,2008-08-31,08:16:24
39.985689,116.28684,0,138,39691.3447453704,2008-08-31,08:16:26
39.985641,116.286819,0,141,39691.3447685185,2008-08-31,08:16:28
39.985623,116.286821,0,142,39691.3447916667,2008-08-31,08:16:30
39.9856,116.28682,0,140,39691.3448148148,2008-08-31,08:16:32
39.985577,116.286822,0,139,39691.344837963,2008-08-31,08:16:34
39.98556,116.286822,0,136,39691.3448611111,2008-08-31,08:16:36
39.985548,116.286833,0,136,39691.3448842593,2008-08-31,08:16:38
39.985535,116.286861,0,136,39691.3449074074,2008-08-31,08:16:40
39.985525,116.286882,0,136,39691.3449305556,2008-08-31,08:16:42
39.985514,116.286911,0,134,39691.3449537037,2008-08-31,08:16:44
39.985516,116.286927,0,134,39691.3449768518,2008-08-31,08:16:46
39.98551,116.286945,0,132,39691.345,2008-08-31,08:16:48
39.985515,116.28698,0,130,39691.3450231481,2008-08-31,08:16:50
39.985513,116.286995,0,126,39691.3450462963,2008-08-31,08:16:52
39.985501,116.287013,0,125,39691.3450694444,2008-08-31,08:16:54
39.985481,116.287024,0,124,39691.3450925926,2008-08-31,08:16:56
39.985465,116.287035,0,123,39691.3451157407,2008-08-31,08:16:58
39.985453,116.287047,0,122,39691.3451388889,2008-08-31,08:17:00
39.985438,116.287053,0,122,39691.345162037,2008-08-31,08:17:02
39.985423,116.287066,0,122,39691.3451851852,2008-08-31,08:17:04
39.985443,116.287062,0,122,39691.3452083333,2008-08-31,08:17:06
39.985449,116.287087,0,121,39691.3452314815,2008-08-31,08:17:08
39.985455,116.287105,0,121,39691.3452546296,2008-08-31,08:17:10
39.985448,116.287144,0,119,39691.3452777778,2008-08-31,08:17:12
39.985452,116.287167,0,118,39691.3453009259,2008-08-31,08:17:14
39.98546,116.287191,0,115,39691.3453240741,2008-08-31,08:17:16
39.985462,116.287219,0,115,39691.3453472222,2008-08-31,08:17:18
39.985457,116.287246,0,114,39691.3453703704,2008-08-31,08:17:20
39.985456,116.287259,0,113,39691.3453935185,2008-08-31,08:17:22
39.985457,116.287286,0,113,39691.3454166667,2008-08-31,08:17:24
39.985457,116.287302,0,113,39691.3454398148,2008-08-31,08:17:26
39.985448,116.287333,0,112,39691.345462963,2008-08-31,08:17:28
39.985441,116.287345,0,112,39691.3454861111,2008-08-31,08:17:30
39.985438,116.287354,0,112,39691.3455092593,2008-08-31,08:17:32
39.985431,116.287358,0,112,39691.3455324074,2008-08-31,08:17:34
39.985422,116.287393,0,111,39691.3455555556,2008-08-31,08:17:36
39.985416,116.287409,0,110,39691.3455787037,2008-08-31,08:17:38
39.985413,116.287422,0,110,39691.3456018518,2008-08-31,08:17:40
39.985408,116.287432,0,110,39691.345625,2008-08-31,08:17:42
39.985398,116.287439,0,110,39691.3456481481,2008-08-31,08:17:44
39.985392,116.287451,0,110,39691.3456712963,2008-08-31,08:17:46
39.985384,116.287464,0,110,39691.3456944444,2008-08-31,08:17:48
39.985387,116.287493,0,112,39691.3457175926,2008-08-31,08:17:50
39.985392,116.287504,0,112,39691.3457407407,2008-08-31,08:17:52
39.985393,116.287511,0,113,39691.3457638889,2008-08-31,08:17:54
39.985391,116.287528,0,113,39691.345787037,2008-08-31,08:17:56
39.985406,116.287566,0,114,39691.3458101852,2008-08-31,08:17:58
39.985416,116.287578,0,115,39691.3458333333,2008-08-31,08:18:00
39.98542,116.28761,0,115,39691.3458564815,2008-08-31,08:18:02
39.985433,116.287625,0,115,39691.3458796296,2008-08-31,08:18:04
39.985444,116.287645,0,116,39691.3459027778,2008-08-31,08:18:06
39.985454,116.287667,0,117,39691.3459259259,2008-08-31,08:18:08
39.985459,116.287675,0,116,39691.3459490741,2008-08-31,08:18:10
39.985466,116.287696,0,116,39691.3459722222,2008-08-31,08:18:12
39.985462,116.287712,0,116,39691.3459953704,2008-08-31,08:18:14
39.985446,116.287737,0,117,39691.3460185185,2008-08-31,08:18:16
39.985432,116.287751,0,117,39691.3460416667,2008-08-31,08:18:18
39.98542,116.28776,0,118,39691.3460648148,2008-08-31,08:18:20
39.985403,116.287783,0,118,39691.346087963,2008-08-31,08:18:22
39.985399,116.287795,0,119,39691.3461111111,2008-08-31,08:18:24
39.985398,116.28781,0,120,39691.3461342593,2008-08-31,08:18:26
39.985397,116.287835,0,122,39691.3461574074,2008-08-31,08:18:28
39.985391,116.287843,0,123,39691.3461805556,2008-08-31,08:18:30
39.98539,116.287849,0,124,39691.3462037037,2008-08-31,08:18:32
39.985381,116.287858,0,124,39691.3462268518,2008-08-31,08:18:34
39.985376,116.287863,0,124,39691.34625,2008-08-31,08:18:36
39.985375,116.287873,0,124,39691.3462731481,2008-08-31,08:18:38
39.985377,116.287885,0,125,39691.3462962963,2008-08-31,08:18:40
39.985375,116.287893,0,125,39691.3463194444,2008-08-31,08:18:42
39.985367,116.287906,0,125,39691.3463425926,2008-08-31,08:18:44
39.985356,116.287922,0,126,39691.3463657407,2008-08-31,08:18:46
39.985347,116.28793,0,126,39691.3463888889,2008-08-31,08:18:48
39.98534,116.287942,0,125,39691.346412037,2008-08-31,08:18:50
39.985331,116.287949,0,125,39691.3464351852,2008-08-31,08:18:52
39.985318,116.287964,0,125,39691.3464583333,2008-08-31,08:18:54
39.985313,116.287977,0,125,39691.3464814815,2008-08-31,08:18:56
39.985311,116.287996,0,126,39691.3465046296,2008-08-31,08:18:58
39.985311,116.288017,0,125,39691.3465277778,2008-08-31,08:19:00
39.985312,116.288036,0,125,39691.3465509259,2008-08-31,08:19:02
39.985312,116.288052,0,126,39691.3465740741,2008-08-31,08:19:04
39.985308,116.288065,0,126,39691.3465972222,2008-08-31,08:19:06
39.985303,116.288071,0,126,39691.3466203704,2008-08-31,08:19:08
39.985294,116.288075,0,127,39691.3466435185,2008-08-31,08:19:10
39.985292,116.288098,0,126,39691.3466666667,2008-08-31,08:19:12
39.985285,116.2881,0,127,39691.3466898148,2008-08-31,08:19:14
39.985282,116.288098,0,127,39691.346712963,2008-08-31,08:19:16
39.985262,116.288096,0,127,39691.3467361111,2008-08-31,08:19:18
39.985249,116.288084,0,128,39691.3467592593,2008-08-31,08:19:20
39.985237,116.288079,0,129,39691.3467824074,2008-08-31,08:19:22
39.98522,116.288081,0,129,39691.3468055556,2008-08-31,08:19:24
39.985195,116.288069,0,130,39691.3468287037,2008-08-31,08:19:26
39.98517,116.28807,0,130,39691.3468518518,2008-08-31,08:19:28
39.985144,116.28808,0,131,39691.346875,2008-08-31,08:19:30
39.985137,116.288102,0,132,39691.3468981481,2008-08-31,08:19:32
39.98514,116.288137,0,132,39691.3469212963,2008-08-31,08:19:34
39.985146,116.288158,0,132,39691.3469444444,2008-08-31,08:19:36
39.98515,116.288181,0,132,39691.3469675926,2008-08-31,08:19:38
39.985158,116.288211,0,132,39691.3469907407,2008-08-31,08:19:40
39.985167,116.28823,0,132,39691.3470138889,2008-08-31,08:19:42
39.985174,116.288244,0,132,39691.347037037,2008-08-31,08:19:44
39.985181,116.288251,0,132,39691.3470601852,2008-08-31,08:19:46
39.985188,116.288268,0,131,39691.3470833333,2008-08-31,08:19:48
39.985192,116.288292,0,132,39691.3471064815,2008-08-31,08:19:50
39.985201,116.2883,0,132,39691.3471296296,2008-08-31,08:19:52
39.985204,116.288321,0,133,39691.3471527778,2008-08-31,08:19:54
39.985207,116.28834,0,132,39691.3471759259,2008-08-31,08:19:56
39.98521,116.288362,0,132,39691.3471990741,2008-08-31,08:19:58
39.985211,116.288387,0,132,39691.3472222222,2008-08-31,08:20:00
39.985211,116.288403,0,132,39691.3472453704,2008-08-31,08:20:02
39.985214,116.288426,0,132,39691.3472685185,2008-08-31,08:20:04
39.985219,116.28845,0,132,39691.3472916667,2008-08-31,08:20:06
39.985219,116.288483,0,132,39691.3473148148,2008-08-31,08:20:08
39.985225,116.288524,0,133,39691.347337963,2008-08-31,08:20:10
39.985227,116.288548,0,133,39691.3473611111,2008-08-31,08:20:12
39.985228,116.288572,0,134,39691.3473842593,2008-08-31,08:20:14
39.985227,116.288593,0,134,39691.3474074074,2008-08-31,08:20:16
39.98523,116.288618,0,135,39691.3474305556,2008-08-31,08:20:18
39.985234,116.288644,0,135,39691.3474537037,2008-08-31,08:20:20
39.985219,116.288682,0,137,39691.3474768519,2008-08-31,08:20:22
39.985231,116.288703,0,139,39691.3475,2008-08-31,08:20:24
39.985239,116.288727,0,139,39691.3475231482,2008-08-31,08:20:26
39.985243,116.288746,0,140,39691.3475462963,2008-08-31,08:20:28
39.985235,116.288771,0,140,39691.3475694444,2008-08-31,08:20:30
39.985236,116.28881,0,140,39691.3475925926,2008-08-31,08:20:32
39.985254,116.288835,0,139,39691.3476157407,2008-08-31,08:20:34
39.985272,116.288854,0,138,39691.3476388889,2008-08-31,08:20:36
39.985279,116.288872,0,138,39691.347662037,2008-08-31,08:20:38
39.98528,116.288892,0,139,39691.3476851852,2008-08-31,08:20:40
39.985285,116.288924,0,141,39691.3477083333,2008-08-31,08:20:42
39.985291,116.288941,0,142,39691.3477314815,2008-08-31,08:20:44
39.985299,116.288962,0,143,39691.3477546296,2008-08-31,08:20:46
39.985309,116.288989,0,143,39691.3477777778,2008-08-31,08:20:48
39.985322,116.289019,0,145,39691.3478009259,2008-08-31,08:20:50
39.985332,116.289049,0,145,39691.3478240741,2008-08-31,08:20:52
39.985362,116.289053,0,146,39691.3478472222,2008-08-31,08:20:54
39.985378,116.289064,0,148,39691.3478703704,2008-08-31,08:20:56
39.985399,116.289066,0,148,39691.3478935185,2008-08-31,08:20:58
39.98542,116.289071,0,149,39691.3479166667,2008-08-31,08:21:00
39.985436,116.289075,0,150,39691.3479398148,2008-08-31,08:21:02
39.985464,116.289065,0,151,39691.347962963,2008-08-31,08:21:04
39.985484,116.289066,0,148,39691.3479861111,2008-08-31,08:21:06
39.985499,116.289075,0,148,39691.3480092593,2008-08-31,08:21:08
39.985515,116.289083,0,149,39691.3480324074,2008-08-31,08:21:10
39.985535,116.289084,0,149,39691.3480555556,2008-08-31,08:21:12
39.98555,116.28909,0,150,39691.3480787037,2008-08-31,08:21:14
39.985545,116.289093,0,151,39691.3481018519,2008-08-31,08:21:16
39.985545,116.289112,0,151,39691.348125,2008-08-31,08:21:18
39.98554,116.28913,0,151,39691.3481481481,2008-08-31,08:21:20
39.985537,116.289171,0,151,39691.3481712963,2008-08-31,08:21:22
39.985533,116.289199,0,152,39691.3481944444,2008-08-31,08:21:24
39.985529,116.289232,0,152,39691.3482175926,2008-08-31,08:21:26
39.98553,116.289263,0,152,39691.3482407407,2008-08-31,08:21:28
39.985529,116.289295,0,151,39691.3482638889,2008-08-31,08:21:30
39.985522,116.28933,0,151,39691.348287037,2008-08-31,08:21:32
39.985519,116.289356,0,150,39691.3483101852,2008-08-31,08:21:34
39.985518,116.289376,0,150,39691.3483333333,2008-08-31,08:21:36
39.9855,116.289413,0,151,39691.3483564815,2008-08-31,08:21:38
39.985504,116.289432,0,150,39691.3483796296,2008-08-31,08:21:40
39.985503,116.289458,0,149,39691.3484027778,2008-08-31,08:21:42
39.985508,116.289472,0,149,39691.3484259259,2008-08-31,08:21:44
39.98551,116.289488,0,149,39691.3484490741,2008-08-31,08:21:46
39.985512,116.289505,0,149,39691.3484722222,2008-08-31,08:21:48
39.985511,116.289518,0,149,39691.3484953704,2008-08-31,08:21:50
39.985519,116.289536,0,150,39691.3485185185,2008-08-31,08:21:52
39.98552,116.289551,0,150,39691.3485416667,2008-08-31,08:21:54
39.985523,116.289572,0,150,39691.3485648148,2008-08-31,08:21:56
39.985524,116.289588,0,150,39691.348587963,2008-08-31,08:21:58
39.985526,116.289599,0,150,39691.3486111111,2008-08-31,08:22:00
39.985536,116.289614,0,150,39691.3486342593,2008-08-31,08:22:02
39.985539,116.289631,0,150,39691.3486574074,2008-08-31,08:22:04
39.985534,116.289618,0,148,39691.3486805556,2008-08-31,08:22:06
39.985547,116.289643,0,148,39691.3487037037,2008-08-31,08:22:08
39.985555,116.289656,0,147,39691.3487268519,2008-08-31,08:22:10
39.985561,116.289671,0,147,39691.34875,2008-08-31,08:22:12
39.98556,116.28969,0,146,39691.3487731481,2008-08-31,08:22:14
39.985556,116.28971,0,146,39691.3487962963,2008-08-31,08:22:16
39.985553,116.28973,0,147,39691.3488194444,2008-08-31,08:22:18
39.985531,116.289773,0,146,39691.3488425926,2008-08-31,08:22:20
39.985527,116.289782,0,145,39691.3488657407,2008-08-31,08:22:22
39.985528,116.289803,0,144,39691.3488888889,2008-08-31,08:22:24
39.985543,116.289833,0,143,39691.348912037,2008-08-31,08:22:26
39.985557,116.289887,0,140,39691.3489351852,2008-08-31,08:22:28
39.985556,116.289909,0,139,39691.3489583333,2008-08-31,08:22:30
39.985557,116.289931,0,139,39691.3489814815,2008-08-31,08:22:32
39.98556,116.289954,0,139,39691.3490046296,2008-08-31,08:22:34
39.985558,116.289989,0,138,39691.3490277778,2008-08-31,08:22:36
39.985546,116.290038,0,137,39691.3490509259,2008-08-31,08:22:38
39.985543,116.290072,0,137,39691.3490740741,2008-08-31,08:22:40
39.98555,116.290084,0,138,39691.3490972222,2008-08-31,08:22:42
39.985537,116.290122,0,133,39691.3491203704,2008-08-31,08:22:44
39.98554,116.290141,0,133,39691.3491435185,2008-08-31,08:22:46
39.985538,116.290157,0,132,39691.3491666667,2008-08-31,08:22:48
39.985536,116.290171,0,130,39691.3491898148,2008-08-31,08:22:50
39.985532,116.290181,0,129,39691.349212963,2008-08-31,08:22:52
39.985528,116.290195,0,129,39691.3492361111,2008-08-31,08:22:54
39.98552,116.290213,0,130,39691.3492592593,2008-08-31,08:22:56
39.985519,116.290227,0,130,39691.3492824074,2008-08-31,08:22:58
39.985517,116.290244,0,131,39691.3493055556,2008-08-31,08:23:00
39.985516,116.290272,0,131,39691.3493287037,2008-08-31,08:23:02
39.985505,116.290295,0,131,39691.3493518519,2008-08-31,08:23:04
39.9855,116.290314,0,132,39691.349375,2008-08-31,08:23:06
39.985492,116.290332,0,131,39691.3493981481,2008-08-31,08:23:08
39.985489,116.290349,0,131,39691.3494212963,2008-08-31,08:23:10
39.985489,116.290375,0,130,39691.3494444444,2008-08-31,08:23:12
39.985476,116.290396,0,130,39691.3494675926,2008-08-31,08:23:14
39.98547,116.290421,0,130,39691.3494907407,2008-08-31,08:23:16
39.985464,116.290435,0,131,39691.3495138889,2008-08-31,08:23:18
39.985457,116.290446,0,131,39691.349537037,2008-08-31,08:23:20
39.985452,116.290468,0,132,39691.3495601852,2008-08-31,08:23:22
39.985446,116.290489,0,131,39691.3495833333,2008-08-31,08:23:24
39.985439,116.290505,0,131,39691.3496064815,2008-08-31,08:23:26
39.985435,116.29052,0,132,39691.3496296296,2008-08-31,08:23:28
39.985432,116.290534,0,133,39691.3496527778,2008-08-31,08:23:30
39.985426,116.290549,0,134,39691.3496759259,2008-08-31,08:23:32
39.985417,116.290566,0,134,39691.3496990741,2008-08-31,08:23:34
39.985406,116.290584,0,135,39691.3497222222,2008-08-31,08:23:36
39.985405,116.290595,0,135,39691.3497453704,2008-08-31,08:23:38
39.985405,116.29061,0,137,39691.3497685185,2008-08-31,08:23:40
39.985396,116.290644,0,138,39691.3497916667,2008-08-31,08:23:42
39.98539,116.290663,0,140,39691.3498148148,2008-08-31,08:23:44
39.985383,116.290681,0,141,39691.349837963,2008-08-31,08:23:46
39.985381,116.290691,0,140,39691.3498611111,2008-08-31,08:23:48
39.985373,116.290714,0,141,39691.3498842593,2008-08-31,08:23:50
39.985367,116.290734,0,141,39691.3499074074,2008-08-31,08:23:52
39.985361,116.29075,0,143,39691.3499305556,2008-08-31,08:23:54
39.985356,116.290765,0,144,39691.3499537037,2008-08-31,08:23:56
39.985353,116.290783,0,145,39691.3499768519,2008-08-31,08:23:58
39.985346,116.290802,0,146,39691.35,2008-08-31,08:24:00
39.985339,116.290807,0,146,39691.3500231481,2008-08-31,08:24:02
39.985331,116.290807,0,146,39691.3500462963,2008-08-31,08:24:04
39.985322,116.29083,0,147,39691.3500694444,2008-08-31,08:24:06
39.985348,116.290916,0,145,39691.3500925926,2008-08-31,08:24:08
39.985351,116.290939,0,145,39691.3501157407,2008-08-31,08:24:10
39.985349,116.290966,0,146,39691.3501388889,2008-08-31,08:24:12
39.985347,116.29099,0,143,39691.350162037,2008-08-31,08:24:14
39.985357,116.291015,0,143,39691.3501851852,2008-08-31,08:24:16
39.985361,116.291027,0,144,39691.3502083333,2008-08-31,08:24:18
39.985363,116.291046,0,143,39691.3502314815,2008-08-31,08:24:20
39.985375,116.291076,0,143,39691.3502546296,2008-08-31,08:24:22
39.985382,116.291098,0,144,39691.3502777778,2008-08-31,08:24:24
39.98539,116.29112,0,144,39691.3503009259,2008-08-31,08:24:26
39.985396,116.291151,0,144,39691.3503240741,2008-08-31,08:24:28
39.985402,116.291172,0,144,39691.3503472222,2008-08-31,08:24:30
39.985409,116.291191,0,144,39691.3503703704,2008-08-31,08:24:32
39.985421,116.291212,0,144,39691.3503935185,2008-08-31,08:24:34
39.985432,116.291229,0,144,39691.3504166667,2008-08-31,08:24:36
39.985441,116.291258,0,144,39691.3504398148,2008-08-31,08:24:38
39.985447,116.291277,0,144,39691.350462963,2008-08-31,08:24:40
39.985453,116.291305,0,143,39691.3504861111,2008-08-31,08:24:42
39.985464,116.291332,0,143,39691.3505092593,2008-08-31,08:24:44
39.985479,116.291347,0,143,39691.3505324074,2008-08-31,08:24:46
39.985486,116.291361,0,144,39691.3505555556,2008-08-31,08:24:48
39.985496,116.291378,0,145,39691.3505787037,2008-08-31,08:24:50
39.985509,116.291395,0,146,39691.3506018519,2008-08-31,08:24:52
39.985531,116.291407,0,145,39691.350625,2008-08-31,08:24:54
39.985562,116.291419,0,144,39691.3506481481,2008-08-31,08:24:56
39.985572,116.29144,0,144,39691.3506712963,2008-08-31,08:24:58
39.985584,116.291452,0,145,39691.3506944444,2008-08-31,08:25:00
39.985597,116.29146,0,146,39691.3507175926,2008-08-31,08:25:02
39.985608,116.291487,0,148,39691.3507407407,2008-08-31,08:25:04
39.985624,116.2915,0,149,39691.3507638889,2008-08-31,08:25:06
39.985631,116.291522,0,150,39691.350787037,2008-08-31,08:25:08
39.98564,116.291541,0,150,39691.3508101852,2008-08-31,08:25:10
39.985659,116.291553,0,151,39691.3508333333,2008-08-31,08:25:12
39.985673,116.291569,0,152,39691.3508564815,2008-08-31,08:25:14
39.98568,116.291583,0,152,39691.3508796296,2008-08-31,08:25:16
39.985685,116.291612,0,153,39691.3509027778,2008-08-31,08:25:18
39.985698,116.29163,0,153,39691.3509259259,2008-08-31,08:25:20
39.985706,116.291646,0,154,39691.3509490741,2008-08-31,08:25:22
39.985713,116.291657,0,155,39691.3509722222,2008-08-31,08:25:24
39.985725,116.291674,0,155,39691.3509953704,2008-08-31,08:25:26
39.98573,116.291692,0,156,39691.3510185185,2008-08-31,08:25:28
39.985749,116.291707,0,156,39691.3510416667,2008-08-31,08:25:30
39.985759,116.291717,0,156,39691.3510648148,2008-08-31,08:25:32
39.98577,116.291731,0,156,39691.351087963,2008-08-31,08:25:34
39.985786,116.291755,0,157,39691.3511111111,2008-08-31,08:25:36
39.985793,116.291768,0,157,39691.3511342593,2008-08-31,08:25:38
39.9858,116.291785,0,157,39691.3511574074,2008-08-31,08:25:40
39.985807,116.291799,0,158,39691.3511805556,2008-08-31,08:25:42
39.985811,116.29181,0,158,39691.3512037037,2008-08-31,08:25:44
39.985829,116.291828,0,158,39691.3512268519,2008-08-31,08:25:46
39.985849,116.291836,0,158,39691.35125,2008-08-31,08:25:48
39.985869,116.291845,0,156,39691.3512731481,2008-08-31,08:25:50
39.985887,116.29189,0,156,39691.3512962963,2008-08-31,08:25:52
39.985899,116.291901,0,157,39691.3513194444,2008-08-31,08:25:54
39.985905,116.291911,0,157,39691.3513425926,2008-08-31,08:25:56
39.985903,116.291935,0,156,39691.3513657407,2008-08-31,08:25:58
39.985916,116.291934,0,155,39691.3513888889,2008-08-31,08:26:00
39.98593,116.291936,0,155,39691.351412037,2008-08-31,08:26:02
39.985947,116.291942,0,151,39691.3514351852,2008-08-31,08:26:04
39.985972,116.291945,0,147,39691.3514583333,2008-08-31,08:26:06
39.985983,116.291973,0,145,39691.3514814815,2008-08-31,08:26:08
39.986004,116.291984,0,145,39691.3515046296,2008-08-31,08:26:10
39.986022,116.291996,0,144,39691.3515277778,2008-08-31,08:26:12
39.986029,116.292006,0,145,39691.3515509259,2008-08-31,08:26:14
39.986039,116.292017,0,145,39691.3515740741,2008-08-31,08:26:16
39.986047,116.292028,0,145,39691.3515972222,2008-08-31,08:26:18
39.986062,116.292048,0,146,39691.3516203704,2008-08-31,08:26:20
39.986073,116.292062,0,147,39691.3516435185,2008-08-31,08:26:22
39.986093,116.292068,0,147,39691.3516666667,2008-08-31,08:26:24
39.986105,116.292082,0,147,39691.3516898148,2008-08-31,08:26:26
39.98611,116.292111,0,146,39691.351712963,2008-08-31,08:26:28
39.986127,116.292145,0,146,39691.3517361111,2008-08-31,08:26:30
39.986131,116.292148,0,145,39691.3517592593,2008-08-31,08:26:32
39.98615,116.292158,0,147,39691.3517824074,2008-08-31,08:26:34
39.986164,116.292174,0,147,39691.3518055556,2008-08-31,08:26:36
39.986188,116.292186,0,146,39691.3518287037,2008-08-31,08:26:38
39.986208,116.292199,0,148,39691.3518518518,2008-08-31,08:26:40
39.98623,116.292205,0,150,39691.351875,2008-08-31,08:26:42
39.986242,116.292214,0,151,39691.3518981481,2008-08-31,08:26:44
39.986256,116.292214,0,151,39691.3519212963,2008-08-31,08:26:46
39.986272,116.292238,0,150,39691.3519444444,2008-08-31,08:26:48
39.986289,116.292256,0,152,39691.3519675926,2008-08-31,08:26:50
39.986305,116.292255,0,152,39691.3519907407,2008-08-31,08:26:52
39.986319,116.292252,0,152,39691.3520138889,2008-08-31,08:26:54
39.986342,116.292254,0,153,39691.352037037,2008-08-31,08:26:56
39.986366,116.292284,0,152,39691.3520601852,2008-08-31,08:26:58
39.986398,116.292279,0,152,39691.3520833333,2008-08-31,08:27:00
39.986423,116.292273,0,152,39691.3521064815,2008-08-31,08:27:02
39.986449,116.292268,0,153,39691.3521296296,2008-08-31,08:27:04
39.986464,116.292286,0,151,39691.3521527778,2008-08-31,08:27:06
39.986478,116.292297,0,151,39691.3521759259,2008-08-31,08:27:08
39.986493,116.292309,0,151,39691.3521990741,2008-08-31,08:27:10
39.986514,116.292309,0,151,39691.3522222222,2008-08-31,08:27:12
39.986541,116.29231,0,149,39691.3522453704,2008-08-31,08:27:14
39.986558,116.292312,0,147,39691.3522685185,2008-08-31,08:27:16
39.98658,116.292307,0,147,39691.3522916667,2008-08-31,08:27:18
39.986605,116.2923,0,147,39691.3523148148,2008-08-31,08:27:20
39.986623,116.292301,0,148,39691.352337963,2008-08-31,08:27:22
39.986638,116.292297,0,149,39691.3523611111,2008-08-31,08:27:24
39.986649,116.292287,0,151,39691.3523842593,2008-08-31,08:27:26
39.98667,116.292282,0,154,39691.3524074074,2008-08-31,08:27:28
39.98669,116.292276,0,154,39691.3524305556,2008-08-31,08:27:30
39.986708,116.292277,0,154,39691.3524537037,2008-08-31,08:27:32
39.98672,116.292282,0,154,39691.3524768518,2008-08-31,08:27:34
39.986738,116.292275,0,154,39691.3525,2008-08-31,08:27:36
39.986753,116.292271,0,154,39691.3525231481,2008-08-31,08:27:38
39.986766,116.292264,0,154,39691.3525462963,2008-08-31,08:27:40
39.986785,116.292265,0,153,39691.3525694444,2008-08-31,08:27:42
39.986805,116.292266,0,152,39691.3525925926,2008-08-31,08:27:44
39.986827,116.292284,0,150,39691.3526157407,2008-08-31,08:27:46
39.986837,116.292294,0,150,39691.3526388889,2008-08-31,08:27:48
39.986854,116.292307,0,150,39691.352662037,2008-08-31,08:27:50
39.986873,116.292309,0,151,39691.3526851852,2008-08-31,08:27:52
39.986888,116.292318,0,151,39691.3527083333,2008-08-31,08:27:54
39.986901,116.292331,0,150,39691.3527314815,2008-08-31,08:27:56
39.986911,116.292341,0,150,39691.3527546296,2008-08-31,08:27:58
39.986925,116.292362,0,149,39691.3527777778,2008-08-31,08:28:00
39.986938,116.292373,0,150,39691.3528009259,2008-08-31,08:28:02
39.986956,116.292382,0,150,39691.3528240741,2008-08-31,08:28:04
39.986966,116.292406,0,149,39691.3528472222,2008-08-31,08:28:06
39.986976,116.292424,0,149,39691.3528703704,2008-08-31,08:28:08
39.986952,116.292465,0,147,39691.3528935185,2008-08-31,08:28:10
39.986951,116.292481,0,147,39691.3529166667,2008-08-31,08:28:12
39.986953,116.292501,0,146,39691.3529398148,2008-08-31,08:28:14
39.986955,116.292507,0,145,39691.352962963,2008-08-31,08:28:16
39.986959,116.292506,0,146,39691.3529861111,2008-08-31,08:28:18
39.986961,116.292509,0,146,39691.3530092593,2008-08-31,08:28:20
39.986962,116.292512,0,146,39691.3530324074,2008-08-31,08:28:22
39.986964,116.292513,0,146,39691.3530555556,2008-08-31,08:28:24
39.986966,116.292514,0,147,39691.3530787037,2008-08-31,08:28:26
39.98697,116.292517,0,147,39691.3531018518,2008-08-31,08:28:28
39.986972,116.292517,0,147,39691.353125,2008-08-31,08:28:30
39.986974,116.292517,0,148,39691.3531481481,2008-08-31,08:28:32
39.986975,116.292517,0,148,39691.3531712963,2008-08-31,08:28:34
39.986978,116.29252,0,148,39691.3531944444,2008-08-31,08:28:36
39.986979,116.292521,0,148,39691.3532175926,2008-08-31,08:28:38
39.986981,116.292525,0,149,39691.3532407407,2008-08-31,08:28:40
39.986983,116.292529,0,149,39691.3532638889,2008-08-31,08:28:42
39.986982,116.292546,0,148,39691.353287037,2008-08-31,08:28:44
39.986979,116.292566,0,147,39691.3533101852,2008-08-31,08:28:46
39.986982,116.292586,0,146,39691.3533333333,2008-08-31,08:28:48
39.986987,116.292599,0,145,39691.3533564815,2008-08-31,08:28:50
39.986999,116.292609,0,149,39691.3533796296,2008-08-31,08:28:52
39.98701,116.292616,0,149,39691.3534027778,2008-08-31,08:28:54
39.987036,116.292605,0,150,39691.3534259259,2008-08-31,08:28:56
39.987051,116.29261,0,150,39691.3534490741,2008-08-31,08:28:58
39.987094,116.292594,0,150,39691.3534722222,2008-08-31,08:29:00
39.987109,116.2926,0,150,39691.3534953704,2008-08-31,08:29:02
39.987123,116.2926,0,150,39691.3535185185,2008-08-31,08:29:04
39.987136,116.292602,0,150,39691.3535416667,2008-08-31,08:29:06
39.987137,116.292595,0,148,39691.3535648148,2008-08-31,08:29:08
39.987147,116.292603,0,146,39691.353587963,2008-08-31,08:29:10
39.987153,116.292613,0,146,39691.3536111111,2008-08-31,08:29:12
39.987162,116.292606,0,146,39691.3536342593,2008-08-31,08:29:14
39.987173,116.29262,0,146,39691.3536574074,2008-08-31,08:29:16
39.987183,116.292637,0,147,39691.3536805556,2008-08-31,08:29:18
39.987195,116.292648,0,146,39691.3537037037,2008-08-31,08:29:20
39.987208,116.292659,0,146,39691.3537268518,2008-08-31,08:29:22
39.987212,116.292664,0,147,39691.35375,2008-08-31,08:29:24
39.987216,116.292659,0,149,39691.3537731481,2008-08-31,08:29:26
39.987228,116.292685,0,148,39691.3537962963,2008-08-31,08:29:28
39.987238,116.292687,0,149,39691.3538194444,2008-08-31,08:29:30
39.987269,116.292694,0,149,39691.3538425926,2008-08-31,08:29:32
39.987286,116.292709,0,149,39691.3538657407,2008-08-31,08:29:34
39.987311,116.292719,0,149,39691.3538888889,2008-08-31,08:29:36
39.987333,116.292732,0,154,39691.353912037,2008-08-31,08:29:38
39.987348,116.292749,0,155,39691.3539351852,2008-08-31,08:29:40
39.987362,116.29277,0,156,39691.3539583333,2008-08-31,08:29:42
39.987365,116.292773,0,154,39691.3539814815,2008-08-31,08:29:44
39.987375,116.292766,0,149,39691.3540046296,2008-08-31,08:29:46
39.987385,116.292776,0,150,39691.3540277778,2008-08-31,08:29:48
39.987398,116.292786,0,150,39691.3540509259,2008-08-31,08:29:50
39.987412,116.292797,0,149,39691.3540740741,2008-08-31,08:29:52
39.987427,116.292806,0,149,39691.3540972222,2008-08-31,08:29:54
39.98744,116.292817,0,150,39691.3541203704,2008-08-31,08:29:56
39.987464,116.292804,0,148,39691.3541435185,2008-08-31,08:29:58
39.98747,116.292814,0,147,39691.3541666667,2008-08-31,08:30:00
39.987483,116.292856,0,146,39691.3541898148,2008-08-31,08:30:02
39.987497,116.292888,0,145,39691.354212963,2008-08-31,08:30:04
39.987506,116.292904,0,145,39691.3542361111,2008-08-31,08:30:06
39.987515,116.292914,0,146,39691.3542592593,2008-08-31,08:30:08
39.987526,116.292924,0,147,39691.3542824074,2008-08-31,08:30:10
39.987548,116.292948,0,148,39691.3543055556,2008-08-31,08:30:12
39.987555,116.292969,0,149,39691.3543287037,2008-08-31,08:30:14
39.987565,116.292998,0,151,39691.3543518518,2008-08-31,08:30:16
39.987587,116.292996,0,152,39691.354375,2008-08-31,08:30:18
39.987601,116.293022,0,153,39691.3543981481,2008-08-31,08:30:20
39.987611,116.293039,0,155,39691.3544212963,2008-08-31,08:30:22
39.987618,116.293046,0,154,39691.3544444444,2008-08-31,08:30:24
39.98763,116.293056,0,155,39691.3544675926,2008-08-31,08:30:26
39.987646,116.29306,0,156,39691.3544907407,2008-08-31,08:30:28
39.987676,116.293075,0,155,39691.3545138889,2008-08-31,08:30:30
39.987689,116.293082,0,156,39691.354537037,2008-08-31,08:30:32
39.987705,116.293078,0,158,39691.3545601852,2008-08-31,08:30:34
39.987726,116.29308,0,158,39691.3545833333,2008-08-31,08:30:36
39.987738,116.293113,0,160,39691.3546064815,2008-08-31,08:30:38
39.98776,116.293116,0,162,39691.3546296296,2008-08-31,08:30:40
39.987778,116.293117,0,163,39691.3546527778,2008-08-31,08:30:42
39.987806,116.293113,0,166,39691.3546759259,2008-08-31,08:30:44
39.987838,116.2931,0,164,39691.3546990741,2008-08-31,08:30:46
39.98785,116.293084,0,161,39691.3547222222,2008-08-31,08:30:48
39.987861,116.293077,0,159,39691.3547453704,2008-08-31,08:30:50
39.987873,116.29307,0,159,39691.3547685185,2008-08-31,08:30:52
39.987892,116.293061,0,164,39691.3547916667,2008-08-31,08:30:54
39.987909,116.293076,0,161,39691.3548148148,2008-08-31,08:30:56
39.987939,116.293085,0,157,39691.354837963,2008-08-31,08:30:58
39.987974,116.293063,0,156,39691.3548611111,2008-08-31,08:31:00
39.987994,116.293064,0,156,39691.3548842593,2008-08-31,08:31:02
39.988015,116.293066,0,160,39691.3549074074,2008-08-31,08:31:04
39.988032,116.293061,0,159,39691.3549305556,2008-08-31,08:31:06
39.988058,116.293071,0,160,39691.3549537037,2008-08-31,08:31:08
39.988074,116.293072,0,160,39691.3549768519,2008-08-31,08:31:10
39.988092,116.293073,0,162,39691.355,2008-08-31,08:31:12
39.988107,116.293072,0,162,39691.3550231481,2008-08-31,08:31:14
39.988127,116.293071,0,159,39691.3550462963,2008-08-31,08:31:16
39.988164,116.293052,0,159,39691.3550694444,2008-08-31,08:31:18
39.988182,116.293052,0,161,39691.3550925926,2008-08-31,08:31:20
39.988202,116.293049,0,164,39691.3551157407,2008-08-31,08:31:22
39.988219,116.293057,0,167,39691.3551388889,2008-08-31,08:31:24
39.988235,116.293062,0,172,39691.355162037,2008-08-31,08:31:26
39.988261,116.293057,0,177,39691.3551851852,2008-08-31,08:31:28
39.988269,116.293048,0,177,39691.3552083333,2008-08-31,08:31:30
39.988284,116.293049,0,180,39691.3552314815,2008-08-31,08:31:32
39.988305,116.293041,0,183,39691.3552546296,2008-08-31,08:31:34
39.988321,116.293043,0,182,39691.3552777778,2008-08-31,08:31:36
39.98833,116.293047,0,183,39691.3553009259,2008-08-31,08:31:38
39.988343,116.293043,0,182,39691.3553240741,2008-08-31,08:31:40
39.988357,116.293038,0,181,39691.3553472222,2008-08-31,08:31:42
39.988372,116.29304,0,184,39691.3553703704,2008-08-31,08:31:44
39.988392,116.293043,0,184,39691.3553935185,2008-08-31,08:31:46
39.988421,116.293047,0,184,39691.3554166667,2008-08-31,08:31:48
39.988447,116.293053,0,180,39691.3554398148,2008-08-31,08:31:50
39.988469,116.293048,0,181,39691.355462963,2008-08-31,08:31:52
39.988486,116.293033,0,185,39691.3554861111,2008-08-31,08:31:54
39.988495,116.293022,0,183,39691.3555092593,2008-08-31,08:31:56
39.988505,116.293018,0,183,39691.3555324074,2008-08-31,08:31:58
39.988518,116.293011,0,184,39691.3555555556,2008-08-31,08:32:00
39.988538,116.293008,0,183,39691.3555787037,2008-08-31,08:32:02
39.988567,116.292991,0,174,39691.3556018519,2008-08-31,08:32:04
39.988579,116.292989,0,172,39691.355625,2008-08-31,08:32:06
39.988597,116.29299,0,170,39691.3556481482,2008-08-31,08:32:08
39.988619,116.29299,0,171,39691.3556712963,2008-08-31,08:32:10
39.988636,116.292991,0,171,39691.3556944444,2008-08-31,08:32:12
39.988656,116.292989,0,171,39691.3557175926,2008-08-31,08:32:14
39.988681,116.292982,0,171,39691.3557407407,2008-08-31,08:32:16
39.988713,116.292976,0,176,39691.3557638889,2008-08-31,08:32:18
39.98873,116.292983,0,178,39691.355787037,2008-08-31,08:32:20
39.98875,116.292987,0,177,39691.3558101852,2008-08-31,08:32:22
39.988762,116.292996,0,178,39691.3558333333,2008-08-31,08:32:24
39.988778,116.292992,0,179,39691.3558564815,2008-08-31,08:32:26
39.988789,116.292979,0,184,39691.3558796296,2008-08-31,08:32:28
39.988792,116.29297,0,185,39691.3559027778,2008-08-31,08:32:30
39.988798,116.292968,0,187,39691.3559259259,2008-08-31,08:32:32
39.988798,116.29297,0,187,39691.3559490741,2008-08-31,08:32:34
39.9888,116.292974,0,187,39691.3559722222,2008-08-31,08:32:36
39.988802,116.292975,0,188,39691.3559953704,2008-08-31,08:32:38
39.988805,116.292976,0,189,39691.3560185185,2008-08-31,08:32:40
39.988821,116.29298,0,189,39691.3560416667,2008-08-31,08:32:42
39.988833,116.292975,0,188,39691.3560648148,2008-08-31,08:32:44
39.988843,116.292981,0,189,39691.356087963,2008-08-31,08:32:46
39.988883,116.292981,0,193,39691.3561111111,2008-08-31,08:32:48
39.988899,116.292985,0,194,39691.3561342593,2008-08-31,08:32:50
39.988919,116.292979,0,195,39691.3561574074,2008-08-31,08:32:52
39.988923,116.292972,0,196,39691.3561805556,2008-08-31,08:32:54
39.988925,116.292971,0,196,39691.3562037037,2008-08-31,08:32:56
39.988928,116.292969,0,197,39691.3562268519,2008-08-31,08:32:58
39.988931,116.29297,0,197,39691.35625,2008-08-31,08:33:00
39.988928,116.292972,0,197,39691.3562731481,2008-08-31,08:33:02
39.988924,116.292973,0,197,39691.3562962963,2008-08-31,08:33:04
39.988919,116.292984,0,196,39691.3563194444,2008-08-31,08:33:06
39.988914,116.29297,0,192,39691.3563425926,2008-08-31,08:33:08
39.988905,116.292962,0,191,39691.3563657407,2008-08-31,08:33:10
39.988891,116.292954,0,186,39691.3563888889,2008-08-31,08:33:12
39.988909,116.292934,0,183,39691.356412037,2008-08-31,08:33:14
39.98892,116.292926,0,184,39691.3564351852,2008-08-31,08:33:16
39.98893,116.292921,0,183,39691.3564583333,2008-08-31,08:33:18
39.988934,116.2929,0,179,39691.3564814815,2008-08-31,08:33:20
39.988947,116.292903,0,175,39691.3565046296,2008-08-31,08:33:22
39.988954,116.292889,0,171,39691.3565277778,2008-08-31,08:33:24
39.988974,116.292884,0,171,39691.3565509259,2008-08-31,08:33:26
39.989002,116.29287,0,170,39691.3565740741,2008-08-31,08:33:28
39.989049,116.292838,0,170,39691.3565972222,2008-08-31,08:33:30
39.989078,116.292826,0,170,39691.3566203704,2008-08-31,08:33:32
39.989112,116.292813,0,169,39691.3566435185,2008-08-31,08:33:34
39.989137,116.29282,0,174,39691.3566666667,2008-08-31,08:33:36
39.989149,116.292813,0,175,39691.3566898148,2008-08-31,08:33:38
39.98916,116.292795,0,176,39691.356712963,2008-08-31,08:33:40
39.989176,116.29277,0,173,39691.3567361111,2008-08-31,08:33:42
39.98919,116.292747,0,169,39691.3567592593,2008-08-31,08:33:44
39.989199,116.292738,0,168,39691.3567824074,2008-08-31,08:33:46
39.989212,116.292729,0,167,39691.3568055556,2008-08-31,08:33:48
39.98922,116.292721,0,167,39691.3568287037,2008-08-31,08:33:50
39.989233,116.292703,0,166,39691.3568518519,2008-08-31,08:33:52
39.989252,116.292685,0,166,39691.356875,2008-08-31,08:33:54
39.989278,116.29266,0,164,39691.3568981481,2008-08-31,08:33:56
39.989298,116.292647,0,163,39691.3569212963,2008-08-31,08:33:58
39.989305,116.292635,0,163,39691.3569444444,2008-08-31,08:34:00
39.989314,116.292634,0,161,39691.3569675926,2008-08-31,08:34:02
39.989337,116.292622,0,161,39691.3569907407,2008-08-31,08:34:04
39.98936,116.292602,0,161,39691.3570138889,2008-08-31,08:34:06
39.989383,116.292583,0,162,39691.357037037,2008-08-31,08:34:08
39.989399,116.292569,0,166,39691.3570601852,2008-08-31,08:34:10
39.989427,116.292565,0,169,39691.3570833333,2008-08-31,08:34:12
39.989438,116.292562,0,169,39691.3571064815,2008-08-31,08:34:14
39.989452,116.292567,0,168,39691.3571296296,2008-08-31,08:34:16
39.989468,116.29257,0,169,39691.3571527778,2008-08-31,08:34:18
39.989486,116.29257,0,172,39691.3571759259,2008-08-31,08:34:20
39.989502,116.292565,0,176,39691.3571990741,2008-08-31,08:34:22
39.989525,116.292559,0,179,39691.3572222222,2008-08-31,08:34:24
39.989544,116.292557,0,176,39691.3572453704,2008-08-31,08:34:26
39.989565,116.292545,0,174,39691.3572685185,2008-08-31,08:34:28
39.98959,116.292536,0,170,39691.3572916667,2008-08-31,08:34:30
39.989608,116.29252,0,172,39691.3573148148,2008-08-31,08:34:32
39.989633,116.292506,0,171,39691.357337963,2008-08-31,08:34:34
39.989659,116.292479,0,172,39691.3573611111,2008-08-31,08:34:36
39.98969,116.292448,0,172,39691.3573842593,2008-08-31,08:34:38
39.989707,116.292437,0,173,39691.3574074074,2008-08-31,08:34:40
39.989731,116.292419,0,174,39691.3574305556,2008-08-31,08:34:42
39.989741,116.292408,0,174,39691.3574537037,2008-08-31,08:34:44
39.989758,116.292401,0,180,39691.3574768519,2008-08-31,08:34:46
39.989764,116.292399,0,183,39691.3575,2008-08-31,08:34:48
39.989784,116.29239,0,182,39691.3575231481,2008-08-31,08:34:50
39.989805,116.29238,0,182,39691.3575462963,2008-08-31,08:34:52
39.989818,116.29237,0,183,39691.3575694444,2008-08-31,08:34:54
39.989832,116.292357,0,185,39691.3575925926,2008-08-31,08:34:56
39.98984,116.292347,0,188,39691.3576157407,2008-08-31,08:34:58
39.989863,116.292329,0,190,39691.3576388889,2008-08-31,08:35:00
39.989888,116.292313,0,193,39691.357662037,2008-08-31,08:35:02
39.989911,116.292287,0,194,39691.3576851852,2008-08-31,08:35:04
39.989924,116.292268,0,197,39691.3577083333,2008-08-31,08:35:06
39.989932,116.292237,0,197,39691.3577314815,2008-08-31,08:35:08
39.989955,116.292195,0,197,39691.3577546296,2008-08-31,08:35:10
39.989981,116.292172,0,198,39691.3577777778,2008-08-31,08:35:12
39.989975,116.292159,0,200,39691.3578009259,2008-08-31,08:35:14
39.989983,116.292154,0,201,39691.3578240741,2008-08-31,08:35:16
39.989997,116.29214,0,202,39691.3578472222,2008-08-31,08:35:18
39.990012,116.292107,0,202,39691.3578703704,2008-08-31,08:35:20
39.990023,116.292092,0,203,39691.3578935185,2008-08-31,08:35:22
39.990039,116.292081,0,205,39691.3579166667,2008-08-31,08:35:24
39.990051,116.292066,0,206,39691.3579398148,2008-08-31,08:35:26
39.99007,116.292056,0,206,39691.357962963,2008-08-31,08:35:28
39.990077,116.292037,0,201,39691.3579861111,2008-08-31,08:35:30
39.990078,116.292009,0,194,39691.3580092593,2008-08-31,08:35:32
39.990096,116.291977,0,183,39691.3580324074,2008-08-31,08:35:34
39.990091,116.291974,0,183,39691.3580555556,2008-08-31,08:35:36
39.990089,116.291974,0,183,39691.3580787037,2008-08-31,08:35:38
39.99009,116.291985,0,182,39691.3581018519,2008-08-31,08:35:40
39.990089,116.291995,0,182,39691.358125,2008-08-31,08:35:42
39.990088,116.292009,0,182,39691.3581481481,2008-08-31,08:35:44
39.99008,116.292025,0,182,39691.3581712963,2008-08-31,08:35:46
39.990081,116.292028,0,182,39691.3581944444,2008-08-31,08:35:48
39.990081,116.292034,0,182,39691.3582175926,2008-08-31,08:35:50
39.990077,116.292044,0,183,39691.3582407407,2008-08-31,08:35:52
39.990076,116.292052,0,183,39691.3582638889,2008-08-31,08:35:54
39.990072,116.292051,0,182,39691.358287037,2008-08-31,08:35:56
39.990071,116.292057,0,182,39691.3583101852,2008-08-31,08:35:58
39.990072,116.292061,0,183,39691.3583333333,2008-08-31,08:36:00
39.990074,116.292064,0,183,39691.3583564815,2008-08-31,08:36:02
39.990074,116.292066,0,183,39691.3583796296,2008-08-31,08:36:04
39.990074,116.29207,0,183,39691.3584027778,2008-08-31,08:36:06
39.990073,116.292072,0,183,39691.3584259259,2008-08-31,08:36:08
39.990073,116.292077,0,183,39691.3584490741,2008-08-31,08:36:10
39.990075,116.292078,0,183,39691.3584722222,2008-08-31,08:36:12
39.99008,116.292068,0,182,39691.3584953704,2008-08-31,08:36:14
39.990081,116.292065,0,182,39691.3585185185,2008-08-31,08:36:16
39.990082,116.292051,0,181,39691.3585416667,2008-08-31,08:36:18
39.990119,116.291986,0,180,39691.3585648148,2008-08-31,08:36:20
39.990168,116.291919,0,178,39691.358587963,2008-08-31,08:36:22
39.990185,116.291909,0,177,39691.3586111111,2008-08-31,08:36:24
39.9902,116.291891,0,176,39691.3586342593,2008-08-31,08:36:26
39.99021,116.29188,0,176,39691.3586574074,2008-08-31,08:36:28
39.990219,116.291868,0,175,39691.3586805556,2008-08-31,08:36:30
39.990226,116.291865,0,174,39691.3587037037,2008-08-31,08:36:32
39.990227,116.291867,0,174,39691.3587268519,2008-08-31,08:36:34
39.99023,116.291869,0,174,39691.35875,2008-08-31,08:36:36
39.990231,116.291864,0,174,39691.3587731481,2008-08-31,08:36:38
39.990234,116.291868,0,174,39691.3587962963,2008-08-31,08:36:40
39.990225,116.291885,0,174,39691.3588194444,2008-08-31,08:36:42
39.990216,116.291902,0,174,39691.3588425926,2008-08-31,08:36:44
39.990203,116.291927,0,174,39691.3588657407,2008-08-31,08:36:46
39.990203,116.291998,0,173,39691.3588888889,2008-08-31,08:36:48
39.990166,116.292074,0,172,39691.358912037,2008-08-31,08:36:50
39.990105,116.292173,0,172,39691.3589351852,2008-08-31,08:36:52
39.990039,116.292282,0,171,39691.3589583333,2008-08-31,08:36:54
39.989954,116.292395,0,171,39691.3589814815,2008-08-31,08:36:56
39.989814,116.292531,0,171,39691.3590046296,2008-08-31,08:36:58
39.989677,116.292657,0,171,39691.3590277778,2008-08-31,08:37:00
39.989528,116.292774,0,171,39691.3590509259,2008-08-31,08:37:02
39.989369,116.29288,0,171,39691.3590740741,2008-08-31,08:37:04
39.989224,116.292966,0,172,39691.3590972222,2008-08-31,08:37:06
39.989099,116.293026,0,172,39691.3591203704,2008-08-31,08:37:08
39.988997,116.29306,0,172,39691.3591435185,2008-08-31,08:37:10
39.988919,116.293077,0,173,39691.3591666667,2008-08-31,08:37:12
39.988855,116.293084,0,173,39691.3591898148,2008-08-31,08:37:14
39.988785,116.293092,0,173,39691.359212963,2008-08-31,08:37:16
39.988717,116.2931,0,173,39691.3592361111,2008-08-31,08:37:18
39.988642,116.293118,0,173,39691.3592592593,2008-08-31,08:37:20
39.988566,116.293142,0,172,39691.3592824074,2008-08-31,08:37:22
39.988493,116.293165,0,172,39691.3593055556,2008-08-31,08:37:24
39.988427,116.293192,0,172,39691.3593287037,2008-08-31,08:37:26
39.988371,116.293217,0,171,39691.3593518519,2008-08-31,08:37:28
39.988309,116.293244,0,171,39691.359375,2008-08-31,08:37:30
39.988239,116.293266,0,171,39691.3593981481,2008-08-31,08:37:32
39.988138,116.293296,0,170,39691.3594212963,2008-08-31,08:37:34
39.98803,116.29331,0,170,39691.3594444444,2008-08-31,08:37:36
39.987902,116.293319,0,170,39691.3594675926,2008-08-31,08:37:38
39.987751,116.293337,0,169,39691.3594907407,2008-08-31,08:37:40
39.987601,116.293353,0,169,39691.3595138889,2008-08-31,08:37:42
39.987443,116.293375,0,169,39691.359537037,2008-08-31,08:37:44
39.987273,116.293397,0,169,39691.3595601852,2008-08-31,08:37:46
39.987114,116.293422,0,169,39691.3595833333,2008-08-31,08:37:48
39.986962,116.293444,0,169,39691.3596064815,2008-08-31,08:37:50
39.986813,116.293478,0,169,39691.3596296296,2008-08-31,08:37:52
39.986658,116.293511,0,169,39691.3596527778,2008-08-31,08:37:54
39.986513,116.293531,0,169,39691.3596759259,2008-08-31,08:37:56
39.986367,116.293551,0,169,39691.3596990741,2008-08-31,08:37:58
39.986216,116.293574,0,169,39691.3597222222,2008-08-31,08:38:00
39.98605,116.293598,0,169,39691.3597453704,2008-08-31,08:38:02
39.985897,116.29362,0,169,39691.3597685185,2008-08-31,08:38:04
39.985755,116.29364,0,169,39691.3597916667,2008-08-31,08:38:06
39.985617,116.293671,0,169,39691.3598148148,2008-08-31,08:38:08
39.985466,116.293698,0,169,39691.359837963,2008-08-31,08:38:10
39.985308,116.293716,0,169,39691.3598611111,2008-08-31,08:38:12
39.985158,116.293732,0,169,39691.3598842593,2008-08-31,08:38:14
39.985016,116.293754,0,169,39691.3599074074,2008-08-31,08:38:16
39.98488,116.293768,0,169,39691.3599305556,2008-08-31,08:38:18
39.984739,116.293779,0,169,39691.3599537037,2008-08-31,08:38:20
39.984595,116.293793,0,169,39691.3599768518,2008-08-31,08:38:22
39.984451,116.293817,0,169,39691.36,2008-08-31,08:38:24
39.984296,116.293829,0,168,39691.3600231481,2008-08-31,08:38:26
39.984145,116.293849,0,168,39691.3600462963,2008-08-31,08:38:28
39.98398,116.293879,0,168,39691.3600694444,2008-08-31,08:38:30
39.983819,116.2939,0,167,39691.3600925926,2008-08-31,08:38:32
39.983652,116.293924,0,167,39691.3601157407,2008-08-31,08:38:34
39.983492,116.29395,0,166,39691.3601388889,2008-08-31,08:38:36
39.983333,116.293972,0,165,39691.360162037,2008-08-31,08:38:38
39.983175,116.293996,0,164,39691.3601851852,2008-08-31,08:38:40
39.983005,116.294019,0,163,39691.3602083333,2008-08-31,08:38:42
39.982834,116.294034,0,162,39691.3602314815,2008-08-31,08:38:44
39.982678,116.294054,0,161,39691.3602546296,2008-08-31,08:38:46
39.982527,116.294078,0,160,39691.3602777778,2008-08-31,08:38:48
39.982368,116.294106,0,158,39691.3603009259,2008-08-31,08:38:50
39.982205,116.294125,0,156,39691.3603240741,2008-08-31,08:38:52
39.982043,116.294144,0,155,39691.3603472222,2008-08-31,08:38:54
39.981885,116.294157,0,153,39691.3603703704,2008-08-31,08:38:56
39.981722,116.294167,0,152,39691.3603935185,2008-08-31,08:38:58
39.98156,116.294176,0,150,39691.3604166667,2008-08-31,08:39:00
39.981393,116.294187,0,149,39691.3604398148,2008-08-31,08:39:02
39.981233,116.2942,0,147,39691.360462963,2008-08-31,08:39:04
39.981082,116.294213,0,146,39691.3604861111,2008-08-31,08:39:06
39.980914,116.294239,0,145,39691.3605092593,2008-08-31,08:39:08
39.980747,116.294268,0,144,39691.3605324074,2008-08-31,08:39:10
39.980579,116.294298,0,144,39691.3605555556,2008-08-31,08:39:12
39.98042,116.294322,0,143,39691.3605787037,2008-08-31,08:39:14
39.980262,116.294325,0,142,39691.3606018518,2008-08-31,08:39:16
39.980112,116.294345,0,142,39691.360625,2008-08-31,08:39:18
39.979957,116.294356,0,141,39691.3606481481,2008-08-31,08:39:20
39.979796,116.294354,0,140,39691.3606712963,2008-08-31,08:39:22
39.979646,116.294372,0,139,39691.3606944444,2008-08-31,08:39:24
39.979508,116.29439,0,138,39691.3607175926,2008-08-31,08:39:26
39.979381,116.294398,0,137,39691.3607407407,2008-08-31,08:39:28
39.979265,116.294407,0,136,39691.3607638889,2008-08-31,08:39:30
39.979151,116.294411,0,135,39691.360787037,2008-08-31,08:39:32
39.979049,116.294405,0,134,39691.3608101852,2008-08-31,08:39:34
39.978961,116.294393,0,133,39691.3608333333,2008-08-31,08:39:36
39.978857,116.294381,0,131,39691.3608564815,2008-08-31,08:39:38
39.978724,116.29438,0,129,39691.3608796296,2008-08-31,08:39:40
39.97857,116.294379,0,128,39691.3609027778,2008-08-31,08:39:42
39.978407,116.294399,0,126,39691.3609259259,2008-08-31,08:39:44
39.978251,116.29442,0,125,39691.3609490741,2008-08-31,08:39:46
39.978098,116.294439,0,124,39691.3609722222,2008-08-31,08:39:48
39.977958,116.294462,0,123,39691.3609953704,2008-08-31,08:39:50
39.977844,116.294482,0,122,39691.3610185185,2008-08-31,08:39:52
39.977745,116.294493,0,121,39691.3610416667,2008-08-31,08:39:54
39.977659,116.294478,0,121,39691.3610648148,2008-08-31,08:39:56
39.977605,116.294477,0,121,39691.361087963,2008-08-31,08:39:58
39.977587,116.294474,0,121,39691.3611111111,2008-08-31,08:40:00
39.977569,116.294454,0,121,39691.3611342593,2008-08-31,08:40:02
39.977551,116.294449,0,121,39691.3611574074,2008-08-31,08:40:04
39.977537,116.294431,0,121,39691.3611805556,2008-08-31,08:40:06
39.977499,116.294424,0,120,39691.3612037037,2008-08-31,08:40:08
39.97745,116.294429,0,120,39691.3612268518,2008-08-31,08:40:10
39.977372,116.294438,0,119,39691.36125,2008-08-31,08:40:12
39.977279,116.294461,0,118,39691.3612731481,2008-08-31,08:40:14
39.977149,116.294476,0,117,39691.3612962963,2008-08-31,08:40:16
39.977014,116.294499,0,116,39691.3613194444,2008-08-31,08:40:18
39.976874,116.294526,0,115,39691.3613425926,2008-08-31,08:40:20
39.97673,116.294543,0,114,39691.3613657407,2008-08-31,08:40:22
39.97658,116.294559,0,113,39691.3613888889,2008-08-31,08:40:24
39.976419,116.294581,0,112,39691.361412037,2008-08-31,08:40:26
39.976259,116.294605,0,111,39691.3614351852,2008-08-31,08:40:28
39.976102,116.294634,0,110,39691.3614583333,2008-08-31,08:40:30
39.975953,116.294664,0,110,39691.3614814815,2008-08-31,08:40:32
39.975804,116.294685,0,109,39691.3615046296,2008-08-31,08:40:34
39.975651,116.294699,0,108,39691.3615277778,2008-08-31,08:40:36
39.9755,116.294703,0,108,39691.3615509259,2008-08-31,08:40:38
39.975344,116.294702,0,108,39691.3615740741,2008-08-31,08:40:40
39.975194,116.294712,0,108,39691.3615972222,2008-08-31,08:40:42
39.975045,116.294724,0,107,39691.3616203704,2008-08-31,08:40:44
39.974901,116.29475,0,106,39691.3616435185,2008-08-31,08:40:46
39.97477,116.294768,0,106,39691.3616666667,2008-08-31,08:40:48
39.974655,116.294784,0,105,39691.3616898148,2008-08-31,08:40:50
39.974565,116.294805,0,105,39691.361712963,2008-08-31,08:40:52
39.97449,116.294822,0,104,39691.3617361111,2008-08-31,08:40:54
39.974431,116.294839,0,104,39691.3617592593,2008-08-31,08:40:56
39.974378,116.294847,0,103,39691.3617824074,2008-08-31,08:40:58
39.974331,116.294848,0,102,39691.3618055556,2008-08-31,08:41:00
39.974294,116.294841,0,102,39691.3618287037,2008-08-31,08:41:02
39.974276,116.294842,0,101,39691.3618518518,2008-08-31,08:41:04
39.974259,116.294846,0,100,39691.361875,2008-08-31,08:41:06
39.974209,116.294837,0,99,39691.3618981481,2008-08-31,08:41:08
39.974147,116.294833,0,98,39691.3619212963,2008-08-31,08:41:10
39.974066,116.294832,0,96,39691.3619444444,2008-08-31,08:41:12
39.973966,116.294839,0,95,39691.3619675926,2008-08-31,08:41:14
39.973867,116.29485,0,93,39691.3619907407,2008-08-31,08:41:16
39.973771,116.294855,0,91,39691.3620138889,2008-08-31,08:41:18
39.973666,116.294865,0,90,39691.362037037,2008-08-31,08:41:20
39.973556,116.294881,0,88,39691.3620601852,2008-08-31,08:41:22
39.973442,116.294893,0,86,39691.3620833333,2008-08-31,08:41:24
39.973322,116.294901,0,85,39691.3621064815,2008-08-31,08:41:26
39.973185,116.294949,0,83,39691.3621296296,2008-08-31,08:41:28
39.97304,116.294993,0,82,39691.3621527778,2008-08-31,08:41:30
39.972905,116.295027,0,80,39691.3621759259,2008-08-31,08:41:32
39.972764,116.29506,0,78,39691.3621990741,2008-08-31,08:41:34
39.972641,116.295104,0,76,39691.3622222222,2008-08-31,08:41:36
39.972528,116.295165,0,74,39691.3622453704,2008-08-31,08:41:38
39.972417,116.29524,0,72,39691.3622685185,2008-08-31,08:41:40
39.972304,116.295332,0,70,39691.3622916667,2008-08-31,08:41:42
39.97218,116.295426,0,68,39691.3623148148,2008-08-31,08:41:44
39.972057,116.295537,0,66,39691.362337963,2008-08-31,08:41:46
39.971943,116.295667,0,64,39691.3623611111,2008-08-31,08:41:48
39.971834,116.295815,0,62,39691.3623842593,2008-08-31,08:41:50
39.971727,116.29594,0,61,39691.3624074074,2008-08-31,08:41:52
39.97163,116.296082,0,59,39691.3624305556,2008-08-31,08:41:54
39.971514,116.296183,0,58,39691.3624537037,2008-08-31,08:41:56
39.971404,116.296254,0,57,39691.3624768518,2008-08-31,08:41:58
39.971323,116.29632,0,58,39691.3625,2008-08-31,08:42:00
39.971258,116.296388,0,57,39691.3625231481,2008-08-31,08:42:02
39.971189,116.296442,0,56,39691.3625462963,2008-08-31,08:42:04
39.971125,116.296468,0,58,39691.3625694444,2008-08-31,08:42:06
39.971078,116.296536,0,58,39691.3625925926,2008-08-31,08:42:08
39.97104,116.296618,0,57,39691.3626157407,2008-08-31,08:42:10
39.971005,116.296701,0,57,39691.3626388889,2008-08-31,08:42:12
39.970951,116.29677,0,57,39691.362662037,2008-08-31,08:42:14
39.970903,116.296812,0,58,39691.3626851852,2008-08-31,08:42:16
39.970851,116.29687,0,57,39691.3627083333,2008-08-31,08:42:18
39.970824,116.296911,0,56,39691.3627314815,2008-08-31,08:42:20
39.970804,116.296933,0,56,39691.3627546296,2008-08-31,08:42:22
39.970815,116.296929,0,56,39691.3627777778,2008-08-31,08:42:24
39.970821,116.296937,0,55,39691.3628009259,2008-08-31,08:42:26
39.970818,116.296953,0,55,39691.3628240741,2008-08-31,08:42:28
39.970812,116.296957,0,54,39691.3628472222,2008-08-31,08:42:30
39.970808,116.296953,0,53,39691.3628703704,2008-08-31,08:42:32
39.970806,116.296955,0,53,39691.3628935185,2008-08-31,08:42:34
39.970833,116.296968,0,54,39691.3629166667,2008-08-31,08:42:36
39.970822,116.296989,0,55,39691.3629398148,2008-08-31,08:42:38
39.970791,116.297067,0,56,39691.362962963,2008-08-31,08:42:40
39.970743,116.297156,0,55,39691.3629861111,2008-08-31,08:42:42
39.970677,116.29726,0,56,39691.3630092593,2008-08-31,08:42:44
39.970601,116.297375,0,59,39691.3630324074,2008-08-31,08:42:46
39.970573,116.297465,0,65,39691.3630555556,2008-08-31,08:42:48
39.970531,116.297566,0,70,39691.3630787037,2008-08-31,08:42:50
39.970459,116.297701,0,74,39691.3631018519,2008-08-31,08:42:52
39.970367,116.297829,0,75,39691.363125,2008-08-31,08:42:54
39.970304,116.297953,0,78,39691.3631481482,2008-08-31,08:42:56
39.970237,116.298067,0,80,39691.3631712963,2008-08-31,08:42:58
39.970171,116.298195,0,80,39691.3631944444,2008-08-31,08:43:00
39.970107,116.298323,0,80,39691.3632175926,2008-08-31,08:43:02
39.969996,116.298497,0,81,39691.3632407407,2008-08-31,08:43:04
39.969918,116.298639,0,82,39691.3632638889,2008-08-31,08:43:06
39.969829,116.298782,0,85,39691.363287037,2008-08-31,08:43:08
39.969751,116.29891,0,85,39691.3633101852,2008-08-31,08:43:10
39.96967,116.299023,0,85,39691.3633333333,2008-08-31,08:43:12
39.969605,116.299106,0,86,39691.3633564815,2008-08-31,08:43:14
39.969562,116.299188,0,86,39691.3633796296,2008-08-31,08:43:16
39.969517,116.299265,0,86,39691.3634027778,2008-08-31,08:43:18
39.969454,116.299345,0,88,39691.3634259259,2008-08-31,08:43:20
39.969408,116.299413,0,88,39691.3634490741,2008-08-31,08:43:22
39.969341,116.299477,0,88,39691.3634722222,2008-08-31,08:43:24
39.969285,116.299518,0,88,39691.3634953704,2008-08-31,08:43:26
39.96925,116.299539,0,88,39691.3635185185,2008-08-31,08:43:28
39.969203,116.299573,0,89,39691.3635416667,2008-08-31,08:43:30
39.969202,116.299567,0,88,39691.3635648148,2008-08-31,08:43:32
39.969198,116.299558,0,88,39691.363587963,2008-08-31,08:43:34
39.969203,116.299551,0,87,39691.3636111111,2008-08-31,08:43:36
39.969202,116.29956,0,87,39691.3636342593,2008-08-31,08:43:38
39.969202,116.299568,0,86,39691.3636574074,2008-08-31,08:43:40
39.969204,116.299568,0,86,39691.3636805556,2008-08-31,08:43:42
39.969203,116.299566,0,85,39691.3637037037,2008-08-31,08:43:44
39.969198,116.299561,0,85,39691.3637268519,2008-08-31,08:43:46
39.969185,116.299559,0,84,39691.36375,2008-08-31,08:43:48
39.969171,116.29956,0,84,39691.3637731481,2008-08-31,08:43:50
39.969156,116.299563,0,83,39691.3637962963,2008-08-31,08:43:52
39.96914,116.299572,0,83,39691.3638194444,2008-08-31,08:43:54
39.96913,116.299587,0,83,39691.3638425926,2008-08-31,08:43:56
39.969125,116.299592,0,82,39691.3638657407,2008-08-31,08:43:58
39.96912,116.299596,0,82,39691.3638888889,2008-08-31,08:44:00
39.969113,116.299594,0,82,39691.363912037,2008-08-31,08:44:02
39.969104,116.299589,0,81,39691.3639351852,2008-08-31,08:44:04
39.969097,116.299587,0,81,39691.3639583333,2008-08-31,08:44:06
39.969088,116.299587,0,81,39691.3639814815,2008-08-31,08:44:08
39.96908,116.299587,0,81,39691.3640046296,2008-08-31,08:44:10
39.969069,116.29959,0,80,39691.3640277778,2008-08-31,08:44:12
39.969055,116.299593,0,80,39691.3640509259,2008-08-31,08:44:14
39.969039,116.299597,0,80,39691.3640740741,2008-08-31,08:44:16
39.969008,116.299607,0,80,39691.3640972222,2008-08-31,08:44:18
39.968983,116.299624,0,81,39691.3641203704,2008-08-31,08:44:20
39.968981,116.299691,0,81,39691.3641435185,2008-08-31,08:44:22
39.968961,116.299705,0,82,39691.3641666667,2008-08-31,08:44:24
39.968933,116.299692,0,83,39691.3641898148,2008-08-31,08:44:26
39.968965,116.299805,0,82,39691.364212963,2008-08-31,08:44:28
39.968985,116.299882,0,82,39691.3642361111,2008-08-31,08:44:30
39.96895,116.299889,0,83,39691.3642592593,2008-08-31,08:44:32
39.968942,116.299968,0,84,39691.3642824074,2008-08-31,08:44:34
39.968941,116.300051,0,85,39691.3643055556,2008-08-31,08:44:36
39.968934,116.300115,0,85,39691.3643287037,2008-08-31,08:44:38
39.968892,116.300207,0,87,39691.3643518519,2008-08-31,08:44:40
39.968843,116.300278,0,89,39691.364375,2008-08-31,08:44:42
39.968815,116.300342,0,90,39691.3643981481,2008-08-31,08:44:44
39.968854,116.300413,0,95,39691.3644212963,2008-08-31,08:44:46
39.968896,116.300396,0,96,39691.3644444444,2008-08-31,08:44:48
39.968894,116.300447,0,98,39691.3644675926,2008-08-31,08:44:50
39.968975,116.300428,0,99,39691.3644907407,2008-08-31,08:44:52
39.968991,116.300421,0,101,39691.3645138889,2008-08-31,08:44:54
39.968998,116.300416,0,102,39691.364537037,2008-08-31,08:44:56
39.969001,116.300407,0,102,39691.3645601852,2008-08-31,08:44:58
39.969008,116.300401,0,103,39691.3645833333,2008-08-31,08:45:00
39.969012,116.300408,0,103,39691.3646064815,2008-08-31,08:45:02
39.969018,116.300412,0,103,39691.3646296296,2008-08-31,08:45:04
39.969023,116.300395,0,105,39691.3646527778,2008-08-31,08:45:06
39.969031,116.300387,0,106,39691.3646759259,2008-08-31,08:45:08
39.969033,116.300388,0,106,39691.3646990741,2008-08-31,08:45:10
39.969032,116.300389,0,106,39691.3647222222,2008-08-31,08:45:12
39.969031,116.300391,0,106,39691.3647453704,2008-08-31,08:45:14
39.969032,116.300392,0,106,39691.3647685185,2008-08-31,08:45:16
39.969033,116.300392,0,106,39691.3647916667,2008-08-31,08:45:18
39.969054,116.300374,0,106,39691.3648148148,2008-08-31,08:45:20
39.969074,116.300373,0,106,39691.364837963,2008-08-31,08:45:22
39.969111,116.300421,0,105,39691.3648611111,2008-08-31,08:45:24
39.96914,116.300439,0,105,39691.3648842593,2008-08-31,08:45:26
39.969179,116.300501,0,106,39691.3649074074,2008-08-31,08:45:28
39.969205,116.30053,0,107,39691.3649305556,2008-08-31,08:45:30
39.969223,116.300564,0,107,39691.3649537037,2008-08-31,08:45:32
39.969243,116.300572,0,109,39691.3649768519,2008-08-31,08:45:34
39.969263,116.30058,0,109,39691.365,2008-08-31,08:45:36
39.969275,116.300595,0,110,39691.3650231481,2008-08-31,08:45:38
39.969282,116.300614,0,111,39691.3650462963,2008-08-31,08:45:40
39.969303,116.300635,0,113,39691.3650694444,2008-08-31,08:45:42
39.969303,116.300626,0,114,39691.3650925926,2008-08-31,08:45:44
39.969316,116.300612,0,115,39691.3651157407,2008-08-31,08:45:46
39.969324,116.300622,0,116,39691.3651388889,2008-08-31,08:45:48
39.969329,116.300629,0,116,39691.365162037,2008-08-31,08:45:50
39.969329,116.300635,0,117,39691.3651851852,2008-08-31,08:45:52
39.969328,116.300643,0,117,39691.3652083333,2008-08-31,08:45:54
39.969331,116.300673,0,118,39691.3652314815,2008-08-31,08:45:56
39.969396,116.300807,0,119,39691.3652546296,2008-08-31,08:45:58
39.9694,116.300827,0,119,39691.3652777778,2008-08-31,08:46:00
39.969396,116.300844,0,119,39691.3653009259,2008-08-31,08:46:02
39.969391,116.300854,0,120,39691.3653240741,2008-08-31,08:46:04
39.969398,116.300873,0,119,39691.3653472222,2008-08-31,08:46:06
39.969399,116.300883,0,120,39691.3653703704,2008-08-31,08:46:08
39.969398,116.300887,0,120,39691.3653935185,2008-08-31,08:46:10
39.969415,116.300911,0,120,39691.3654166667,2008-08-31,08:46:12
39.969417,116.300932,0,122,39691.3654398148,2008-08-31,08:46:14
39.969427,116.300963,0,123,39691.365462963,2008-08-31,08:46:16
39.969447,116.301033,0,123,39691.3654861111,2008-08-31,08:46:18
39.969433,116.301061,0,125,39691.3655092593,2008-08-31,08:46:20
39.969416,116.301097,0,127,39691.3655324074,2008-08-31,08:46:22
39.969458,116.301174,0,133,39691.3655555556,2008-08-31,08:46:24
39.96946,116.301206,0,134,39691.3655787037,2008-08-31,08:46:26
39.969467,116.301228,0,132,39691.3656018519,2008-08-31,08:46:28
39.96946,116.301243,0,132,39691.365625,2008-08-31,08:46:30
39.969466,116.30125,0,132,39691.3656481481,2008-08-31,08:46:32
39.969466,116.301264,0,132,39691.3656712963,2008-08-31,08:46:34
39.969473,116.301284,0,131,39691.3656944444,2008-08-31,08:46:36
39.969483,116.301316,0,130,39691.3657175926,2008-08-31,08:46:38
39.9695,116.301356,0,127,39691.3657407407,2008-08-31,08:46:40
39.969501,116.301384,0,127,39691.3657638889,2008-08-31,08:46:42
39.969502,116.301408,0,128,39691.365787037,2008-08-31,08:46:44
39.969511,116.301432,0,127,39691.3658101852,2008-08-31,08:46:46
39.969515,116.301449,0,126,39691.3658333333,2008-08-31,08:46:48
39.969515,116.301452,0,127,39691.3658564815,2008-08-31,08:46:50
39.96953,116.301477,0,127,39691.3658796296,2008-08-31,08:46:52
39.969529,116.301509,0,127,39691.3659027778,2008-08-31,08:46:54
39.969533,116.301542,0,133,39691.3659259259,2008-08-31,08:46:56
39.96953,116.301555,0,132,39691.3659490741,2008-08-31,08:46:58
39.969517,116.301562,0,133,39691.3659722222,2008-08-31,08:47:00
39.969517,116.301552,0,135,39691.3659953704,2008-08-31,08:47:02
39.969516,116.301552,0,135,39691.3660185185,2008-08-31,08:47:04
39.969516,116.301549,0,135,39691.3660416667,2008-08-31,08:47:06
39.969516,116.301545,0,135,39691.3660648148,2008-08-31,08:47:08
39.969516,116.301543,0,135,39691.366087963,2008-08-31,08:47:10
39.969517,116.301544,0,135,39691.3661111111,2008-08-31,08:47:12
39.96951,116.301537,0,136,39691.3661342593,2008-08-31,08:47:14
39.969512,116.301524,0,134,39691.3661574074,2008-08-31,08:47:16
39.969485,116.301531,0,135,39691.3661805556,2008-08-31,08:47:18
39.969477,116.301534,0,136,39691.3662037037,2008-08-31,08:47:20
39.969461,116.301553,0,135,39691.3662268519,2008-08-31,08:47:22
39.96946,116.301561,0,135,39691.36625,2008-08-31,08:47:24
39.969462,116.301567,0,135,39691.3662731481,2008-08-31,08:47:26
39.969473,116.30158,0,135,39691.3662962963,2008-08-31,08:47:28
39.969467,116.301585,0,136,39691.3663194444,2008-08-31,08:47:30
39.969465,116.301582,0,136,39691.3663425926,2008-08-31,08:47:32
39.969465,116.301577,0,136,39691.3663657407,2008-08-31,08:47:34
39.969471,116.301568,0,136,39691.3663888889,2008-08-31,08:47:36
39.969465,116.301556,0,136,39691.366412037,2008-08-31,08:47:38
39.969464,116.301547,0,136,39691.3664351852,2008-08-31,08:47:40
39.969368,116.301551,0,132,39691.3664583333,2008-08-31,08:47:42
39.969301,116.301544,0,131,39691.3664814815,2008-08-31,08:47:44
39.969247,116.301538,0,131,39691.3665046296,2008-08-31,08:47:46
39.969206,116.30152,0,131,39691.3665277778,2008-08-31,08:47:48
39.969188,116.301528,0,132,39691.3665509259,2008-08-31,08:47:50
39.969158,116.301532,0,131,39691.3665740741,2008-08-31,08:47:52
39.969126,116.301534,0,131,39691.3665972222,2008-08-31,08:47:54
39.969095,116.301536,0,131,39691.3666203704,2008-08-31,08:47:56
39.969063,116.301556,0,131,39691.3666435185,2008-08-31,08:47:58
39.969039,116.301563,0,131,39691.3666666667,2008-08-31,08:48:00
39.96902,116.301571,0,131,39691.3666898148,2008-08-31,08:48:02
39.969003,116.301583,0,132,39691.366712963,2008-08-31,08:48:04
39.969,116.301591,0,132,39691.3667361111,2008-08-31,08:48:06
39.96899,116.301595,0,132,39691.3667592593,2008-08-31,08:48:08
39.968987,116.3016,0,132,39691.3667824074,2008-08-31,08:48:10
39.968976,116.301596,0,132,39691.3668055556,2008-08-31,08:48:12
39.968984,116.301591,0,133,39691.3668287037,2008-08-31,08:48:14
39.968996,116.301597,0,133,39691.3668518519,2008-08-31,08:48:16
39.968997,116.301602,0,133,39691.366875,2008-08-31,08:48:18
39.969017,116.3016,0,134,39691.3668981481,2008-08-31,08:48:20
39.969043,116.30164,0,136,39691.3669212963,2008-08-31,08:48:22
39.969036,116.301678,0,138,39691.3669444444,2008-08-31,08:48:24
39.969063,116.301751,0,141,39691.3669675926,2008-08-31,08:48:26
39.969056,116.301768,0,142,39691.3669907407,2008-08-31,08:48:28
39.969049,116.301768,0,145,39691.3670138889,2008-08-31,08:48:30
39.96904,116.30176,0,147,39691.367037037,2008-08-31,08:48:32
39.96903,116.301772,0,147,39691.3670601852,2008-08-31,08:48:34
39.969022,116.301795,0,149,39691.3670833333,2008-08-31,08:48:36
39.969004,116.301818,0,149,39691.3671064815,2008-08-31,08:48:38
39.969002,116.301815,0,150,39691.3671296296,2008-08-31,08:48:40
39.968999,116.301813,0,150,39691.3671527778,2008-08-31,08:48:42
39.968996,116.30181,0,150,39691.3671759259,2008-08-31,08:48:44
39.968997,116.301804,0,151,39691.3671990741,2008-08-31,08:48:46
39.969007,116.301779,0,152,39691.3672222222,2008-08-31,08:48:48
39.969004,116.301784,0,153,39691.3672453704,2008-08-31,08:48:50
39.969001,116.301782,0,153,39691.3672685185,2008-08-31,08:48:52
39.968998,116.301779,0,153,39691.3672916667,2008-08-31,08:48:54
39.968993,116.301778,0,153,39691.3673148148,2008-08-31,08:48:56
39.968987,116.301778,0,153,39691.367337963,2008-08-31,08:48:58
39.968802,116.301756,0,153,39691.3673611111,2008-08-31,08:49:00
39.968695,116.301802,0,153,39691.3673842593,2008-08-31,08:49:02
39.968674,116.301831,0,153,39691.3674074074,2008-08-31,08:49:04
39.968655,116.301859,0,153,39691.3674305556,2008-08-31,08:49:06
39.968628,116.301891,0,153,39691.3674537037,2008-08-31,08:49:08
39.968601,116.301925,0,153,39691.3674768518,2008-08-31,08:49:10
39.968572,116.301967,0,153,39691.3675,2008-08-31,08:49:12
39.968553,116.302,0,153,39691.3675231481,2008-08-31,08:49:14
39.96866,116.302151,0,155,39691.3675462963,2008-08-31,08:49:16
39.96865,116.302193,0,156,39691.3675694444,2008-08-31,08:49:18
39.968647,116.302207,0,158,39691.3675925926,2008-08-31,08:49:20
39.96865,116.302224,0,160,39691.3676157407,2008-08-31,08:49:22
39.968653,116.302243,0,161,39691.3676388889,2008-08-31,08:49:24
39.968665,116.302259,0,161,39691.367662037,2008-08-31,08:49:26
39.968664,116.302292,0,161,39691.3676851852,2008-08-31,08:49:28
39.968643,116.302313,0,160,39691.3677083333,2008-08-31,08:49:30
39.96861,116.302336,0,160,39691.3677314815,2008-08-31,08:49:32
39.968585,116.302344,0,159,39691.3677546296,2008-08-31,08:49:34
39.968558,116.302354,0,159,39691.3677777778,2008-08-31,08:49:36
39.968523,116.302357,0,158,39691.3678009259,2008-08-31,08:49:38
39.96846,116.302383,0,158,39691.3678240741,2008-08-31,08:49:40
39.968392,116.302446,0,158,39691.3678472222,2008-08-31,08:49:42
39.968337,116.30246,0,158,39691.3678703704,2008-08-31,08:49:44
39.968325,116.302453,0,158,39691.3678935185,2008-08-31,08:49:46
39.968323,116.30245,0,159,39691.3679166667,2008-08-31,08:49:48
39.96831,116.302451,0,159,39691.3679398148,2008-08-31,08:49:50
39.968296,116.302451,0,159,39691.367962963,2008-08-31,08:49:52
39.968277,116.302464,0,159,39691.3679861111,2008-08-31,08:49:54
39.968248,116.302467,0,160,39691.3680092593,2008-08-31,08:49:56
39.968209,116.302451,0,161,39691.3680324074,2008-08-31,08:49:58
39.968177,116.302472,0,162,39691.3680555556,2008-08-31,08:50:00
39.968152,116.302491,0,162,39691.3680787037,2008-08-31,08:50:02
39.968129,116.302509,0,162,39691.3681018518,2008-08-31,08:50:04
39.968112,116.302523,0,161,39691.368125,2008-08-31,08:50:06
39.968094,116.302538,0,161,39691.3681481481,2008-08-31,08:50:08
39.968073,116.30255,0,161,39691.3681712963,2008-08-31,08:50:10
39.968051,116.302563,0,160,39691.3681944444,2008-08-31,08:50:12
39.968031,116.302582,0,160,39691.3682175926,2008-08-31,08:50:14
39.968018,116.302603,0,160,39691.3682407407,2008-08-31,08:50:16
39.968006,116.302619,0,160,39691.3682638889,2008-08-31,08:50:18
39.967997,116.302626,0,159,39691.368287037,2008-08-31,08:50:20
39.967984,116.302632,0,159,39691.3683101852,2008-08-31,08:50:22
39.967975,116.30264,0,158,39691.3683333333,2008-08-31,08:50:24
39.967963,116.302645,0,158,39691.3683564815,2008-08-31,08:50:26
39.96795,116.302655,0,158,39691.3683796296,2008-08-31,08:50:28
39.96793,116.302669,0,158,39691.3684027778,2008-08-31,08:50:30
39.967925,116.302671,0,158,39691.3684259259,2008-08-31,08:50:32
39.967936,116.30266,0,159,39691.3684490741,2008-08-31,08:50:34
39.967941,116.302655,0,159,39691.3684722222,2008-08-31,08:50:36
39.96794,116.302655,0,159,39691.3684953704,2008-08-31,08:50:38
39.967937,116.302657,0,158,39691.3685185185,2008-08-31,08:50:40
39.967916,116.302679,0,159,39691.3685416667,2008-08-31,08:50:42
39.967883,116.30272,0,160,39691.3685648148,2008-08-31,08:50:44
39.968141,116.302657,0,216,39691.3703703704,2008-08-31,08:53:20
39.968152,116.302623,0,216,39691.3703935185,2008-08-31,08:53:22
39.968154,116.302601,0,217,39691.3704166667,2008-08-31,08:53:24
39.968161,116.302565,0,217,39691.3704398148,2008-08-31,08:53:26
39.968181,116.302542,0,218,39691.370462963,2008-08-31,08:53:28
39.968206,116.302526,0,218,39691.3704861111,2008-08-31,08:53:30
39.968229,116.302512,0,219,39691.3705092593,2008-08-31,08:53:32
39.968254,116.302496,0,219,39691.3705324074,2008-08-31,08:53:34
39.968264,116.302487,0,219,39691.3705555556,2008-08-31,08:53:36
39.96828,116.302478,0,219,39691.3705787037,2008-08-31,08:53:38
39.968294,116.302461,0,219,39691.3706018519,2008-08-31,08:53:40
39.968313,116.30245,0,219,39691.370625,2008-08-31,08:53:42
39.968338,116.302431,0,219,39691.3706481481,2008-08-31,08:53:44
39.968353,116.302414,0,219,39691.3706712963,2008-08-31,08:53:46
39.968357,116.302409,0,219,39691.3706944444,2008-08-31,08:53:48
39.968366,116.302406,0,219,39691.3707175926,2008-08-31,08:53:50
39.968379,116.302406,0,219,39691.3707407407,2008-08-31,08:53:52
39.968411,116.302388,0,219,39691.3707638889,2008-08-31,08:53:54
39.96843,116.302379,0,219,39691.370787037,2008-08-31,08:53:56
39.968443,116.302369,0,219,39691.3708101852,2008-08-31,08:53:58
39.968442,116.30238,0,219,39691.3708333333,2008-08-31,08:54:00
39.968454,116.302404,0,219,39691.3708564815,2008-08-31,08:54:02
39.968469,116.302428,0,218,39691.3708796296,2008-08-31,08:54:04
39.968465,116.302448,0,217,39691.3709027778,2008-08-31,08:54:06
39.968471,116.30244,0,217,39691.3709259259,2008-08-31,08:54:08
39.968481,116.302427,0,216,39691.3709490741,2008-08-31,08:54:10
39.968471,116.302454,0,217,39691.3709722222,2008-08-31,08:54:12
39.968463,116.302459,0,216,39691.3709953704,2008-08-31,08:54:14
39.96849,116.302453,0,216,39691.3710185185,2008-08-31,08:54:16
39.968475,116.302491,0,217,39691.3710416667,2008-08-31,08:54:18
39.968468,116.302516,0,218,39691.3710648148,2008-08-31,08:54:20
39.968463,116.302534,0,218,39691.371087963,2008-08-31,08:54:22
39.968465,116.302539,0,218,39691.3711111111,2008-08-31,08:54:24
39.96846,116.302558,0,218,39691.3711342593,2008-08-31,08:54:26
39.968458,116.302584,0,218,39691.3711574074,2008-08-31,08:54:28
39.968455,116.302595,0,219,39691.3711805556,2008-08-31,08:54:30
39.968455,116.302616,0,219,39691.3712037037,2008-08-31,08:54:32
39.96843,116.302641,0,220,39691.3712268519,2008-08-31,08:54:34
39.968414,116.302671,0,221,39691.37125,2008-08-31,08:54:36
39.968394,116.302669,0,222,39691.3712731482,2008-08-31,08:54:38
39.968379,116.302687,0,222,39691.3712962963,2008-08-31,08:54:40
39.968377,116.302692,0,222,39691.3713194444,2008-08-31,08:54:42
39.968373,116.302702,0,223,39691.3713425926,2008-08-31,08:54:44
39.968379,116.302704,0,224,39691.3713657407,2008-08-31,08:54:46
39.968398,116.302675,0,224,39691.3713888889,2008-08-31,08:54:48
39.968405,116.30267,0,225,39691.371412037,2008-08-31,08:54:50
39.968409,116.302667,0,225,39691.3714351852,2008-08-31,08:54:52
39.968413,116.302666,0,225,39691.3714583333,2008-08-31,08:54:54
39.968417,116.302668,0,225,39691.3714814815,2008-08-31,08:54:56
39.968413,116.30269,0,225,39691.3715046296,2008-08-31,08:54:58
39.968405,116.302721,0,226,39691.3715277778,2008-08-31,08:55:00
39.968416,116.302744,0,226,39691.3715509259,2008-08-31,08:55:02
39.96846,116.302747,0,226,39691.3715740741,2008-08-31,08:55:04
39.968487,116.302761,0,226,39691.3715972222,2008-08-31,08:55:06
39.968512,116.302733,0,227,39691.3716203704,2008-08-31,08:55:08
39.968536,116.30272,0,228,39691.3716435185,2008-08-31,08:55:10
39.968564,116.302725,0,229,39691.3716666667,2008-08-31,08:55:12
39.968598,116.302693,0,231,39691.3716898148,2008-08-31,08:55:14
39.968685,116.302687,0,238,39691.371712963,2008-08-31,08:55:16
39.968702,116.302717,0,237,39691.3717361111,2008-08-31,08:55:18
39.968726,116.302713,0,238,39691.3717592593,2008-08-31,08:55:20
39.968737,116.302697,0,238,39691.3717824074,2008-08-31,08:55:22
39.968736,116.302712,0,239,39691.3718055556,2008-08-31,08:55:24
39.968745,116.302724,0,240,39691.3718287037,2008-08-31,08:55:26
39.968751,116.302742,0,239,39691.3718518519,2008-08-31,08:55:28
39.968789,116.302716,0,242,39691.371875,2008-08-31,08:55:30
39.968806,116.302714,0,242,39691.3718981481,2008-08-31,08:55:32
39.968813,116.302718,0,242,39691.3719212963,2008-08-31,08:55:34
39.968819,116.302715,0,243,39691.3719444444,2008-08-31,08:55:36
39.968807,116.302727,0,242,39691.3719675926,2008-08-31,08:55:38
39.968804,116.302722,0,243,39691.3719907407,2008-08-31,08:55:40
39.968796,116.302737,0,243,39691.3720138889,2008-08-31,08:55:42
39.968794,116.302744,0,243,39691.372037037,2008-08-31,08:55:44
39.968793,116.302742,0,243,39691.3720601852,2008-08-31,08:55:46
39.968791,116.302742,0,244,39691.3720833333,2008-08-31,08:55:48
39.968787,116.302743,0,244,39691.3721064815,2008-08-31,08:55:50
39.968785,116.302745,0,244,39691.3721296296,2008-08-31,08:55:52
39.968782,116.302755,0,244,39691.3721527778,2008-08-31,08:55:54
39.968778,116.302763,0,245,39691.3721759259,2008-08-31,08:55:56
39.969029,116.302679,0,268,39691.3740277778,2008-08-31,08:58:36
39.969087,116.302562,0,268,39691.3740509259,2008-08-31,08:58:38
39.969128,116.302478,0,267,39691.3740740741,2008-08-31,08:58:40
39.969161,116.302425,0,267,39691.3740972222,2008-08-31,08:58:42
39.969196,116.30241,0,268,39691.3741203704,2008-08-31,08:58:44
39.969223,116.302383,0,268,39691.3741435185,2008-08-31,08:58:46
39.969242,116.302375,0,269,39691.3741666667,2008-08-31,08:58:48
39.969252,116.302367,0,269,39691.3741898148,2008-08-31,08:58:50
39.969266,116.30236,0,269,39691.374212963,2008-08-31,08:58:52
39.969284,116.302352,0,270,39691.3742361111,2008-08-31,08:58:54
39.969297,116.302337,0,270,39691.3742592593,2008-08-31,08:58:56
39.969308,116.302317,0,271,39691.3742824074,2008-08-31,08:58:58
39.969329,116.302295,0,271,39691.3743055556,2008-08-31,08:59:00
39.969351,116.302271,0,272,39691.3743287037,2008-08-31,08:59:02
39.969376,116.302268,0,272,39691.3743518519,2008-08-31,08:59:04
39.969399,116.302256,0,272,39691.374375,2008-08-31,08:59:06
39.96942,116.302236,0,273,39691.3743981481,2008-08-31,08:59:08
39.969443,116.302248,0,273,39691.3744212963,2008-08-31,08:59:10
39.969483,116.30225,0,273,39691.3744444444,2008-08-31,08:59:12
39.969511,116.302236,0,273,39691.3744675926,2008-08-31,08:59:14
39.969543,116.302227,0,274,39691.3744907407,2008-08-31,08:59:16
39.969568,116.302166,0,274,39691.3745138889,2008-08-31,08:59:18
39.969607,116.302185,0,275,39691.374537037,2008-08-31,08:59:20
39.969651,116.302168,0,275,39691.3745601852,2008-08-31,08:59:22
39.969652,116.302171,0,276,39691.3745833333,2008-08-31,08:59:24
39.969683,116.302069,0,276,39691.3746064815,2008-08-31,08:59:26
39.969765,116.302019,0,275,39691.3746296296,2008-08-31,08:59:28
39.969768,116.302005,0,275,39691.3746527778,2008-08-31,08:59:30
39.969765,116.301995,0,274,39691.3746759259,2008-08-31,08:59:32
39.969785,116.301977,0,274,39691.3746990741,2008-08-31,08:59:34
39.969775,116.301963,0,275,39691.3747222222,2008-08-31,08:59:36
39.969774,116.301956,0,275,39691.3747453704,2008-08-31,08:59:38
39.969782,116.301944,0,275,39691.3747685185,2008-08-31,08:59:40
39.969774,116.301939,0,273,39691.3747916667,2008-08-31,08:59:42
39.969809,116.301915,0,273,39691.3748148148,2008-08-31,08:59:44
39.969833,116.301896,0,273,39691.374837963,2008-08-31,08:59:46
39.969864,116.301869,0,273,39691.3748611111,2008-08-31,08:59:48
39.969825,116.301857,0,272,39691.3748842593,2008-08-31,08:59:50
39.969789,116.301849,0,273,39691.3749074074,2008-08-31,08:59:52
39.969791,116.301819,0,273,39691.3749305556,2008-08-31,08:59:54
39.969764,116.301797,0,272,39691.3749537037,2008-08-31,08:59:56
39.969712,116.301784,0,272,39691.3749768519,2008-08-31,08:59:58
39.969683,116.301753,0,272,39691.375,2008-08-31,09:00:00
39.969694,116.301693,0,272,39691.3750231481,2008-08-31,09:00:02
39.969668,116.301676,0,273,39691.3750462963,2008-08-31,09:00:04
39.969659,116.301659,0,273,39691.3750694444,2008-08-31,09:00:06
39.969649,116.301638,0,274,39691.3750925926,2008-08-31,09:00:08
39.969658,116.3016,0,274,39691.3751157407,2008-08-31,09:00:10
39.969687,116.301542,0,274,39691.3751388889,2008-08-31,09:00:12
39.969704,116.301511,0,274,39691.375162037,2008-08-31,09:00:14
39.9697,116.301478,0,275,39691.3751851852,2008-08-31,09:00:16
39.969694,116.301447,0,275,39691.3752083333,2008-08-31,09:00:18
39.969702,116.3014,0,275,39691.3752314815,2008-08-31,09:00:20
39.969714,116.301356,0,275,39691.3752546296,2008-08-31,09:00:22
39.969729,116.301321,0,276,39691.3752777778,2008-08-31,09:00:24
39.969733,116.301309,0,276,39691.3753009259,2008-08-31,09:00:26
39.969718,116.301263,0,277,39691.3753240741,2008-08-31,09:00:28
39.969702,116.301254,0,277,39691.3753472222,2008-08-31,09:00:30
39.969685,116.301243,0,274,39691.3753703704,2008-08-31,09:00:32
39.969677,116.301269,0,274,39691.3753935185,2008-08-31,09:00:34
39.969676,116.301265,0,274,39691.3754166667,2008-08-31,09:00:36
39.969668,116.301263,0,274,39691.3754398148,2008-08-31,09:00:38
39.969665,116.301235,0,275,39691.375462963,2008-08-31,09:00:40
39.969647,116.301226,0,276,39691.3754861111,2008-08-31,09:00:42
39.969646,116.30119,0,276,39691.3755092593,2008-08-31,09:00:44
39.969608,116.301155,0,276,39691.3755324074,2008-08-31,09:00:46
39.969592,116.301134,0,276,39691.3755555556,2008-08-31,09:00:48
39.969583,116.301109,0,276,39691.3755787037,2008-08-31,09:00:50
39.969597,116.301098,0,275,39691.3756018518,2008-08-31,09:00:52
39.969595,116.301082,0,276,39691.375625,2008-08-31,09:00:54
39.969597,116.301061,0,276,39691.3756481481,2008-08-31,09:00:56
39.969654,116.301002,0,275,39691.3756712963,2008-08-31,09:00:58
39.969657,116.300995,0,276,39691.3756944444,2008-08-31,09:01:00
39.969671,116.300995,0,276,39691.3757175926,2008-08-31,09:01:02
39.969718,116.300966,0,275,39691.3757407407,2008-08-31,09:01:04
39.969709,116.300948,0,275,39691.3757638889,2008-08-31,09:01:06
39.969703,116.300942,0,275,39691.375787037,2008-08-31,09:01:08
39.969705,116.30093,0,275,39691.3758101852,2008-08-31,09:01:10
39.969709,116.300929,0,275,39691.3758333333,2008-08-31,09:01:12
39.96971,116.300949,0,275,39691.3758564815,2008-08-31,09:01:14
39.969703,116.30096,0,273,39691.3758796296,2008-08-31,09:01:16
39.9697,116.300959,0,273,39691.3759027778,2008-08-31,09:01:18
39.969698,116.300956,0,273,39691.3759259259,2008-08-31,09:01:20
39.969697,116.300955,0,273,39691.3759490741,2008-08-31,09:01:22
39.969696,116.300953,0,273,39691.3759722222,2008-08-31,09:01:24
39.969696,116.300948,0,273,39691.3759953704,2008-08-31,09:01:26
39.96968,116.30093,0,273,39691.3760185185,2008-08-31,09:01:28
39.969644,116.300918,0,273,39691.3760416667,2008-08-31,09:01:30
39.969599,116.3009,0,273,39691.3760648148,2008-08-31,09:01:32
39.96958,116.300897,0,273,39691.376087963,2008-08-31,09:01:34
39.969509,116.300902,0,276,39691.3761111111,2008-08-31,09:01:36
39.969469,116.300892,0,274,39691.3761342593,2008-08-31,09:01:38
39.969451,116.300882,0,275,39691.3761574074,2008-08-31,09:01:40
39.969443,116.300864,0,276,39691.3761805556,2008-08-31,09:01:42
39.969431,116.300848,0,278,39691.3762037037,2008-08-31,09:01:44
39.96946,116.300816,0,280,39691.3762268518,2008-08-31,09:01:46
39.969462,116.300807,0,283,39691.37625,2008-08-31,09:01:48
39.969406,116.300838,0,285,39691.3762731481,2008-08-31,09:01:50
39.969402,116.300824,0,288,39691.3762962963,2008-08-31,09:01:52
39.969413,116.300807,0,289,39691.3763194444,2008-08-31,09:01:54
39.969425,116.300772,0,291,39691.3763425926,2008-08-31,09:01:56
39.969439,116.300756,0,292,39691.3763657407,2008-08-31,09:01:58
39.969462,116.300741,0,293,39691.3763888889,2008-08-31,09:02:00
39.96948,116.300724,0,295,39691.376412037,2008-08-31,09:02:02
39.969489,116.300707,0,297,39691.3764351852,2008-08-31,09:02:04
39.969506,116.300688,0,298,39691.3764583333,2008-08-31,09:02:06
39.969541,116.300661,0,300,39691.3764814815,2008-08-31,09:02:08
39.969558,116.300641,0,301,39691.3765046296,2008-08-31,09:02:10
39.969562,116.300639,0,303,39691.3765277778,2008-08-31,09:02:12
39.969576,116.300646,0,305,39691.3765509259,2008-08-31,09:02:14
39.969627,116.30063,0,306,39691.3765740741,2008-08-31,09:02:16
39.96966,116.300601,0,307,39691.3765972222,2008-08-31,09:02:18
39.969713,116.300553,0,309,39691.3766203704,2008-08-31,09:02:20
39.969737,116.300536,0,311,39691.3766435185,2008-08-31,09:02:22
39.969757,116.300532,0,313,39691.3766666667,2008-08-31,09:02:24
39.969773,116.300512,0,315,39691.3766898148,2008-08-31,09:02:26
39.969783,116.300514,0,317,39691.376712963,2008-08-31,09:02:28
39.9698,116.300521,0,319,39691.3767361111,2008-08-31,09:02:30
39.969788,116.300594,0,323,39691.3767592593,2008-08-31,09:02:32
39.969818,116.3006,0,325,39691.3767824074,2008-08-31,09:02:34
39.969868,116.300633,0,327,39691.3768055556,2008-08-31,09:02:36
39.969935,116.30066,0,329,39691.3768287037,2008-08-31,09:02:38
39.969951,116.300679,0,330,39691.3768518518,2008-08-31,09:02:40
39.969983,116.30068,0,330,39691.376875,2008-08-31,09:02:42
39.97,116.300695,0,330,39691.3768981481,2008-08-31,09:02:44
39.970023,116.300669,0,331,39691.3769212963,2008-08-31,09:02:46
39.97004,116.30068,0,331,39691.3769444444,2008-08-31,09:02:48
39.970044,116.300709,0,334,39691.3769675926,2008-08-31,09:02:50
39.970068,116.300716,0,334,39691.3769907407,2008-08-31,09:02:52
39.970077,116.30073,0,336,39691.3770138889,2008-08-31,09:02:54
39.970065,116.300772,0,339,39691.377037037,2008-08-31,09:02:56
39.970079,116.300781,0,339,39691.3770601852,2008-08-31,09:02:58
39.970107,116.30076,0,341,39691.3770833333,2008-08-31,09:03:00
39.970098,116.300746,0,341,39691.3771064815,2008-08-31,09:03:02
39.970097,116.300758,0,342,39691.3771296296,2008-08-31,09:03:04
39.970111,116.30075,0,342,39691.3771527778,2008-08-31,09:03:06
39.97012,116.300747,0,343,39691.3771759259,2008-08-31,09:03:08
39.97014,116.300755,0,348,39691.3771990741,2008-08-31,09:03:10
39.970156,116.300744,0,350,39691.3772222222,2008-08-31,09:03:12
39.970176,116.300739,0,354,39691.3772453704,2008-08-31,09:03:14
39.970174,116.300747,0,359,39691.3772685185,2008-08-31,09:03:16
39.970187,116.300736,0,363,39691.3772916667,2008-08-31,09:03:18
39.970211,116.300727,0,366,39691.3773148148,2008-08-31,09:03:20
39.970241,116.300703,0,368,39691.377337963,2008-08-31,09:03:22
39.970253,116.300687,0,369,39691.3773611111,2008-08-31,09:03:24
39.97028,116.300678,0,373,39691.3773842593,2008-08-31,09:03:26
39.970294,116.300698,0,376,39691.3774074074,2008-08-31,09:03:28
39.97032,116.300737,0,378,39691.3774305556,2008-08-31,09:03:30
39.970339,116.300736,0,381,39691.3774537037,2008-08-31,09:03:32
39.970357,116.300736,0,382,39691.3774768518,2008-08-31,09:03:34
39.970383,116.300723,0,384,39691.3775,2008-08-31,09:03:36
39.9704,116.300735,0,385,39691.3775231481,2008-08-31,09:03:38
39.970424,116.300747,0,387,39691.3775462963,2008-08-31,09:03:40
39.970453,116.300745,0,390,39691.3775694444,2008-08-31,09:03:42
39.97047,116.30074,0,393,39691.3775925926,2008-08-31,09:03:44
39.970496,116.300745,0,397,39691.3776157407,2008-08-31,09:03:46
39.970568,116.300657,0,412,39691.3776388889,2008-08-31,09:03:48
39.97061,116.300662,0,415,39691.377662037,2008-08-31,09:03:50
39.970641,116.300656,0,418,39691.3776851852,2008-08-31,09:03:52
39.970676,116.300652,0,418,39691.3777083333,2008-08-31,09:03:54
39.970709,116.300645,0,420,39691.3777314815,2008-08-31,09:03:56
39.970682,116.300576,0,422,39691.3777546296,2008-08-31,09:03:58
39.97069,116.300559,0,424,39691.3777777778,2008-08-31,09:04:00
39.970736,116.300544,0,426,39691.3778009259,2008-08-31,09:04:02
39.970756,116.300521,0,429,39691.3778240741,2008-08-31,09:04:04
39.970771,116.300511,0,430,39691.3778472222,2008-08-31,09:04:06
39.970787,116.300517,0,432,39691.3778703704,2008-08-31,09:04:08
39.970816,116.300621,0,416,39691.3778935185,2008-08-31,09:04:10
39.970851,116.300694,0,405,39691.3779166667,2008-08-31,09:04:12
39.970886,116.300693,0,406,39691.3779398148,2008-08-31,09:04:14
39.970934,116.300721,0,400,39691.377962963,2008-08-31,09:04:16
39.970972,116.300732,0,397,39691.3779861111,2008-08-31,09:04:18
39.971004,116.300719,0,398,39691.3780092593,2008-08-31,09:04:20
39.971028,116.300717,0,399,39691.3780324074,2008-08-31,09:04:22
39.971062,116.300729,0,400,39691.3780555556,2008-08-31,09:04:24
39.971081,116.300719,0,402,39691.3780787037,2008-08-31,09:04:26
39.971102,116.300716,0,401,39691.3781018518,2008-08-31,09:04:28
39.971115,116.300709,0,401,39691.378125,2008-08-31,09:04:30
39.971173,116.300648,0,399,39691.3781481481,2008-08-31,09:04:32
39.971236,116.300581,0,404,39691.3781712963,2008-08-31,09:04:34
39.971257,116.300562,0,404,39691.3781944444,2008-08-31,09:04:36
39.971265,116.300551,0,404,39691.3782175926,2008-08-31,09:04:38
39.971289,116.300521,0,404,39691.3782407407,2008-08-31,09:04:40
39.971373,116.300421,0,395,39691.3782638889,2008-08-31,09:04:42
39.971385,116.300412,0,394,39691.378287037,2008-08-31,09:04:44
39.971415,116.300376,0,391,39691.3783101852,2008-08-31,09:04:46
39.971403,116.300379,0,391,39691.3783333333,2008-08-31,09:04:48
39.971401,116.300371,0,391,39691.3783564815,2008-08-31,09:04:50
39.971413,116.300376,0,391,39691.3783796296,2008-08-31,09:04:52
39.971407,116.30038,0,392,39691.3784027778,2008-08-31,09:04:54
39.971411,116.300358,0,391,39691.3784259259,2008-08-31,09:04:56
39.971433,116.300326,0,391,39691.3784490741,2008-08-31,09:04:58
39.97145,116.300287,0,391,39691.3784722222,2008-08-31,09:05:00
39.971431,116.300276,0,392,39691.3784953704,2008-08-31,09:05:02
39.97142,116.300282,0,396,39691.3785185185,2008-08-31,09:05:04
39.971412,116.30028,0,397,39691.3785416667,2008-08-31,09:05:06
39.97141,116.300274,0,398,39691.3785648148,2008-08-31,09:05:08
39.971422,116.300261,0,399,39691.378587963,2008-08-31,09:05:10
39.971422,116.30021,0,402,39691.3786111111,2008-08-31,09:05:12
39.971439,116.300205,0,403,39691.3786342593,2008-08-31,09:05:14
39.971448,116.300193,0,404,39691.3786574074,2008-08-31,09:05:16
39.971453,116.300185,0,404,39691.3786805556,2008-08-31,09:05:18
39.971467,116.300178,0,405,39691.3787037037,2008-08-31,09:05:20
39.971485,116.300181,0,404,39691.3787268519,2008-08-31,09:05:22
39.971531,116.300211,0,402,39691.37875,2008-08-31,09:05:24
39.971553,116.300209,0,401,39691.3787731482,2008-08-31,09:05:26
39.971569,116.300206,0,400,39691.3787962963,2008-08-31,09:05:28
39.971589,116.3002,0,400,39691.3788194444,2008-08-31,09:05:30
39.971599,116.300208,0,400,39691.3788425926,2008-08-31,09:05:32
39.971603,116.300211,0,399,39691.3788657407,2008-08-31,09:05:34
39.971608,116.300221,0,398,39691.3788888889,2008-08-31,09:05:36
39.971618,116.300243,0,398,39691.378912037,2008-08-31,09:05:38
39.971622,116.300243,0,398,39691.3789351852,2008-08-31,09:05:40
39.971623,116.300243,0,399,39691.3789583333,2008-08-31,09:05:42
39.971626,116.300243,0,399,39691.3789814815,2008-08-31,09:05:44
39.971628,116.30024,0,400,39691.3790046296,2008-08-31,09:05:46
39.971639,116.300238,0,401,39691.3790277778,2008-08-31,09:05:48
39.971642,116.300238,0,401,39691.3790509259,2008-08-31,09:05:50
39.971714,116.300154,0,402,39691.3790740741,2008-08-31,09:05:52
39.971767,116.300147,0,402,39691.3790972222,2008-08-31,09:05:54
39.971787,116.300102,0,404,39691.3791203704,2008-08-31,09:05:56
39.971808,116.300065,0,406,39691.3791435185,2008-08-31,09:05:58
39.971815,116.300024,0,409,39691.3791666667,2008-08-31,09:06:00
39.971844,116.299996,0,412,39691.3791898148,2008-08-31,09:06:02
39.971863,116.299978,0,416,39691.379212963,2008-08-31,09:06:04
39.971913,116.299999,0,420,39691.3792361111,2008-08-31,09:06:06
39.971944,116.299977,0,426,39691.3792592593,2008-08-31,09:06:08
39.971957,116.299977,0,429,39691.3792824074,2008-08-31,09:06:10
39.971949,116.30001,0,433,39691.3793055556,2008-08-31,09:06:12
39.971952,116.300021,0,434,39691.3793287037,2008-08-31,09:06:14
39.971951,116.300021,0,434,39691.3793518519,2008-08-31,09:06:16
39.971949,116.300021,0,434,39691.379375,2008-08-31,09:06:18
39.971954,116.300022,0,434,39691.3793981481,2008-08-31,09:06:20
39.971958,116.300023,0,435,39691.3794212963,2008-08-31,09:06:22
39.971962,116.300024,0,435,39691.3794444444,2008-08-31,09:06:24
39.971966,116.300024,0,435,39691.3794675926,2008-08-31,09:06:26
39.971969,116.300025,0,435,39691.3794907407,2008-08-31,09:06:28
39.972,116.300094,0,437,39691.3795138889,2008-08-31,09:06:30
39.972042,116.300162,0,437,39691.379537037,2008-08-31,09:06:32
39.972086,116.300235,0,436,39691.3795601852,2008-08-31,09:06:34
39.972139,116.30031,0,431,39691.3795833333,2008-08-31,09:06:36
39.972174,116.300355,0,431,39691.3796064815,2008-08-31,09:06:38
39.972253,116.300465,0,427,39691.3796296296,2008-08-31,09:06:40
39.972303,116.300563,0,422,39691.3796527778,2008-08-31,09:06:42
39.97233,116.300599,0,421,39691.3796759259,2008-08-31,09:06:44
39.972359,116.300649,0,418,39691.3796990741,2008-08-31,09:06:46
39.972378,116.300695,0,416,39691.3797222222,2008-08-31,09:06:48
39.972403,116.300725,0,413,39691.3797453704,2008-08-31,09:06:50
39.972394,116.300752,0,411,39691.3797685185,2008-08-31,09:06:52
39.972389,116.300773,0,409,39691.3797916667,2008-08-31,09:06:54
39.972389,116.300774,0,409,39691.3798148148,2008-08-31,09:06:56
39.972388,116.300774,0,409,39691.379837963,2008-08-31,09:06:58
39.97239,116.300774,0,409,39691.3798611111,2008-08-31,09:07:00
39.972393,116.300774,0,409,39691.3798842593,2008-08-31,09:07:02
39.972398,116.300773,0,408,39691.3799074074,2008-08-31,09:07:04
39.972428,116.30076,0,407,39691.3799305556,2008-08-31,09:07:06
39.972455,116.300759,0,407,39691.3799537037,2008-08-31,09:07:08
39.972481,116.300759,0,407,39691.3799768519,2008-08-31,09:07:10
39.972513,116.300777,0,407,39691.38,2008-08-31,09:07:12
39.972583,116.300763,0,409,39691.3800231481,2008-08-31,09:07:14
39.972627,116.300742,0,411,39691.3800462963,2008-08-31,09:07:16
39.972688,116.300716,0,417,39691.3800694444,2008-08-31,09:07:18
39.972759,116.300656,0,414,39691.3800925926,2008-08-31,09:07:20
39.972839,116.300576,0,409,39691.3801157407,2008-08-31,09:07:22
39.972889,116.300539,0,408,39691.3801388889,2008-08-31,09:07:24
39.972918,116.300521,0,409,39691.380162037,2008-08-31,09:07:26
39.972947,116.300499,0,407,39691.3801851852,2008-08-31,09:07:28
39.97297,116.300481,0,407,39691.3802083333,2008-08-31,09:07:30
39.972981,116.300475,0,408,39691.3802314815,2008-08-31,09:07:32
39.972992,116.300467,0,409,39691.3802546296,2008-08-31,09:07:34
39.972993,116.300462,0,411,39691.3802777778,2008-08-31,09:07:36
39.973,116.300446,0,412,39691.3803009259,2008-08-31,09:07:38
39.972999,116.300437,0,412,39691.3803240741,2008-08-31,09:07:40
39.973004,116.300425,0,413,39691.3803472222,2008-08-31,09:07:42
39.973004,116.300418,0,413,39691.3803703704,2008-08-31,09:07:44
39.973005,116.300417,0,414,39691.3803935185,2008-08-31,09:07:46
39.97302,116.300409,0,415,39691.3804166667,2008-08-31,09:07:48
39.973061,116.300353,0,413,39691.3804398148,2008-08-31,09:07:50
39.973084,116.300308,0,411,39691.380462963,2008-08-31,09:07:52
39.973103,116.300302,0,410,39691.3804861111,2008-08-31,09:07:54
39.973129,116.300273,0,409,39691.3805092593,2008-08-31,09:07:56
39.973136,116.300253,0,409,39691.3805324074,2008-08-31,09:07:58
39.97316,116.300229,0,408,39691.3805555556,2008-08-31,09:08:00
39.973189,116.300205,0,405,39691.3805787037,2008-08-31,09:08:02
39.973242,116.300163,0,408,39691.3806018519,2008-08-31,09:08:04
39.973248,116.300162,0,408,39691.380625,2008-08-31,09:08:06
39.973244,116.300171,0,410,39691.3806481481,2008-08-31,09:08:08
39.97324,116.300179,0,412,39691.3806712963,2008-08-31,09:08:10
39.973234,116.300175,0,416,39691.3806944444,2008-08-31,09:08:12
39.973237,116.300186,0,418,39691.3807175926,2008-08-31,09:08:14
39.973241,116.300193,0,421,39691.3807407407,2008-08-31,09:08:16
39.973262,116.300197,0,421,39691.3807638889,2008-08-31,09:08:18
39.973271,116.300209,0,423,39691.380787037,2008-08-31,09:08:20
39.973312,116.300268,0,419,39691.3808101852,2008-08-31,09:08:22
39.973336,116.300278,0,419,39691.3808333333,2008-08-31,09:08:24
39.973358,116.300286,0,420,39691.3808564815,2008-08-31,09:08:26
39.973389,116.300297,0,423,39691.3808796296,2008-08-31,09:08:28
39.973438,116.300282,0,421,39691.3809027778,2008-08-31,09:08:30
39.973463,116.300277,0,422,39691.3809259259,2008-08-31,09:08:32
39.973481,116.300268,0,421,39691.3809490741,2008-08-31,09:08:34
39.973484,116.30025,0,420,39691.3809722222,2008-08-31,09:08:36
39.973491,116.30024,0,420,39691.3809953704,2008-08-31,09:08:38
39.973493,116.300249,0,420,39691.3810185185,2008-08-31,09:08:40
39.973489,116.300257,0,420,39691.3810416667,2008-08-31,09:08:42
39.973486,116.300264,0,418,39691.3810648148,2008-08-31,09:08:44
39.973482,116.300276,0,416,39691.381087963,2008-08-31,09:08:46
39.973481,116.300278,0,415,39691.3811111111,2008-08-31,09:08:48
39.973515,116.30028,0,408,39691.3811342593,2008-08-31,09:08:50
39.973525,116.30029,0,405,39691.3811574074,2008-08-31,09:08:52
39.97354,116.300316,0,400,39691.3811805556,2008-08-31,09:08:54
39.973562,116.300334,0,397,39691.3812037037,2008-08-31,09:08:56
39.973574,116.300347,0,393,39691.3812268519,2008-08-31,09:08:58
39.973621,116.300328,0,395,39691.38125,2008-08-31,09:09:00
39.973662,116.300311,0,396,39691.3812731481,2008-08-31,09:09:02
39.973708,116.300308,0,393,39691.3812962963,2008-08-31,09:09:04
39.973729,116.300351,0,388,39691.3813194444,2008-08-31,09:09:06
39.973773,116.300357,0,382,39691.3813425926,2008-08-31,09:09:08
39.973847,116.300358,0,370,39691.3813657407,2008-08-31,09:09:10
39.973901,116.300334,0,363,39691.3813888889,2008-08-31,09:09:12
39.973939,116.300302,0,358,39691.381412037,2008-08-31,09:09:14
39.973974,116.300279,0,353,39691.3814351852,2008-08-31,09:09:16
39.974026,116.300242,0,348,39691.3814583333,2008-08-31,09:09:18
39.97405,116.300185,0,346,39691.3814814815,2008-08-31,09:09:20
39.974076,116.300173,0,342,39691.3815046296,2008-08-31,09:09:22
39.974115,116.300155,0,340,39691.3815277778,2008-08-31,09:09:24
39.974131,116.300131,0,337,39691.3815509259,2008-08-31,09:09:26
39.97413,116.300102,0,335,39691.3815740741,2008-08-31,09:09:28
39.974158,116.300092,0,331,39691.3815972222,2008-08-31,09:09:30
39.974173,116.300094,0,327,39691.3816203704,2008-08-31,09:09:32
39.974196,116.300085,0,324,39691.3816435185,2008-08-31,09:09:34
39.974239,116.300052,0,320,39691.3816666667,2008-08-31,09:09:36
39.974281,116.300068,0,321,39691.3816898148,2008-08-31,09:09:38
39.974317,116.300058,0,318,39691.381712963,2008-08-31,09:09:40
39.974349,116.300059,0,315,39691.3817361111,2008-08-31,09:09:42
39.974425,116.300018,0,309,39691.3817592593,2008-08-31,09:09:44
39.974468,116.299991,0,299,39691.3817824074,2008-08-31,09:09:46
39.974478,116.300003,0,289,39691.3818055556,2008-08-31,09:09:48
39.974514,116.299969,0,279,39691.3818287037,2008-08-31,09:09:50
39.974518,116.29994,0,267,39691.3818518519,2008-08-31,09:09:52
39.974536,116.299917,0,261,39691.381875,2008-08-31,09:09:54
39.974563,116.299905,0,258,39691.3818981481,2008-08-31,09:09:56
39.974581,116.299912,0,256,39691.3819212963,2008-08-31,09:09:58
39.974588,116.299914,0,252,39691.3819444444,2008-08-31,09:10:00
39.974591,116.299927,0,251,39691.3819675926,2008-08-31,09:10:02
39.974606,116.299924,0,250,39691.3819907407,2008-08-31,09:10:04
39.974624,116.299911,0,249,39691.3820138889,2008-08-31,09:10:06
39.974639,116.299896,0,246,39691.382037037,2008-08-31,09:10:08
39.974651,116.299892,0,245,39691.3820601852,2008-08-31,09:10:10
39.974661,116.29989,0,244,39691.3820833333,2008-08-31,09:10:12
39.974685,116.299893,0,242,39691.3821064815,2008-08-31,09:10:14
39.9747,116.299898,0,241,39691.3821296296,2008-08-31,09:10:16
39.974708,116.299879,0,239,39691.3821527778,2008-08-31,09:10:18
39.974716,116.299872,0,237,39691.3821759259,2008-08-31,09:10:20
39.974728,116.29986,0,236,39691.3821990741,2008-08-31,09:10:22
39.974741,116.299868,0,234,39691.3822222222,2008-08-31,09:10:24
39.974751,116.299879,0,233,39691.3822453704,2008-08-31,09:10:26
39.974756,116.299897,0,230,39691.3822685185,2008-08-31,09:10:28
39.974756,116.299894,0,235,39691.3822916667,2008-08-31,09:10:30
39.974733,116.300031,0,232,39691.3823148148,2008-08-31,09:10:32
39.97471,116.300085,0,232,39691.382337963,2008-08-31,09:10:34
39.974714,116.300107,0,232,39691.3823611111,2008-08-31,09:10:36
39.974731,116.300112,0,231,39691.3823842593,2008-08-31,09:10:38
39.974743,116.30011,0,230,39691.3824074074,2008-08-31,09:10:40
39.974756,116.300107,0,228,39691.3824305556,2008-08-31,09:10:42
39.974761,116.30011,0,227,39691.3824537037,2008-08-31,09:10:44
39.974808,116.300042,0,233,39691.3824768519,2008-08-31,09:10:46
39.974814,116.300032,0,234,39691.3825,2008-08-31,09:10:48
39.974823,116.300028,0,234,39691.3825231481,2008-08-31,09:10:50
39.974856,116.300055,0,235,39691.3825462963,2008-08-31,09:10:52
39.97486,116.300055,0,234,39691.3825694444,2008-08-31,09:10:54
39.974864,116.300079,0,234,39691.3825925926,2008-08-31,09:10:56
39.974831,116.300141,0,235,39691.3826157407,2008-08-31,09:10:58
39.974835,116.300181,0,236,39691.3826388889,2008-08-31,09:11:00
39.974857,116.300216,0,236,39691.382662037,2008-08-31,09:11:02
39.974872,116.300228,0,236,39691.3826851852,2008-08-31,09:11:04
39.974882,116.300238,0,235,39691.3827083333,2008-08-31,09:11:06
39.974892,116.300204,0,241,39691.3827314815,2008-08-31,09:11:08
39.974905,116.300198,0,242,39691.3827546296,2008-08-31,09:11:10
39.974882,116.300229,0,243,39691.3827777778,2008-08-31,09:11:12
39.974864,116.300219,0,246,39691.3828009259,2008-08-31,09:11:14
39.974895,116.30028,0,258,39691.3828240741,2008-08-31,09:11:16
39.974874,116.300321,0,262,39691.3828472222,2008-08-31,09:11:18
39.974873,116.300339,0,265,39691.3828703704,2008-08-31,09:11:20
39.974876,116.30034,0,266,39691.3828935185,2008-08-31,09:11:22
39.974872,116.300374,0,269,39691.3829166667,2008-08-31,09:11:24
39.97488,116.300375,0,270,39691.3829398148,2008-08-31,09:11:26
39.974884,116.300378,0,270,39691.382962963,2008-08-31,09:11:28
39.974887,116.300378,0,271,39691.3829861111,2008-08-31,09:11:30
39.97489,116.300378,0,271,39691.3830092593,2008-08-31,09:11:32
39.974893,116.300379,0,272,39691.3830324074,2008-08-31,09:11:34
39.974897,116.300379,0,272,39691.3830555556,2008-08-31,09:11:36
39.974916,116.300383,0,272,39691.3830787037,2008-08-31,09:11:38
39.974938,116.300384,0,272,39691.3831018518,2008-08-31,09:11:40
39.97497,116.300391,0,275,39691.383125,2008-08-31,09:11:42
39.975001,116.300405,0,278,39691.3831481481,2008-08-31,09:11:44
39.975103,116.300431,0,301,39691.3831712963,2008-08-31,09:11:46
39.975151,116.300451,0,308,39691.3831944444,2008-08-31,09:11:48
39.975184,116.30046,0,313,39691.3832175926,2008-08-31,09:11:50
39.975214,116.300465,0,316,39691.3832407407,2008-08-31,09:11:52
39.975244,116.300472,0,329,39691.3832638889,2008-08-31,09:11:54
39.975296,116.30045,0,347,39691.383287037,2008-08-31,09:11:56
39.975296,116.300481,0,362,39691.3833101852,2008-08-31,09:11:58
39.975336,116.300493,0,374,39691.3833333333,2008-08-31,09:12:00
39.975381,116.300494,0,381,39691.3833564815,2008-08-31,09:12:02
39.975395,116.300488,0,384,39691.3833796296,2008-08-31,09:12:04
39.975419,116.300479,0,388,39691.3834027778,2008-08-31,09:12:06
39.975484,116.300459,0,392,39691.3834259259,2008-08-31,09:12:08
39.975546,116.30043,0,395,39691.3834490741,2008-08-31,09:12:10
39.975595,116.300405,0,393,39691.3834722222,2008-08-31,09:12:12
39.97562,116.300386,0,395,39691.3834953704,2008-08-31,09:12:14
39.975623,116.300378,0,398,39691.3835185185,2008-08-31,09:12:16
39.975624,116.30037,0,403,39691.3835416667,2008-08-31,09:12:18
39.975609,116.300382,0,405,39691.3835648148,2008-08-31,09:12:20
39.975611,116.300383,0,408,39691.383587963,2008-08-31,09:12:22
39.975612,116.300383,0,411,39691.3836111111,2008-08-31,09:12:24
39.975615,116.300383,0,413,39691.3836342593,2008-08-31,09:12:26
39.975619,116.300384,0,416,39691.3836574074,2008-08-31,09:12:28
39.975635,116.30039,0,421,39691.3836805556,2008-08-31,09:12:30
39.975662,116.300397,0,429,39691.3837037037,2008-08-31,09:12:32
39.975889,116.300581,0,607,39691.3853240741,2008-08-31,09:14:52
39.975902,116.300581,0,607,39691.3853472222,2008-08-31,09:14:54
39.975937,116.300557,0,607,39691.3853703704,2008-08-31,09:14:56
39.975954,116.300547,0,605,39691.3853935185,2008-08-31,09:14:58
39.975973,116.300556,0,603,39691.3854166667,2008-08-31,09:15:00
39.975991,116.300559,0,601,39691.3854398148,2008-08-31,09:15:02
39.975996,116.300558,0,600,39691.385462963,2008-08-31,09:15:04
39.976,116.300553,0,599,39691.3854861111,2008-08-31,09:15:06
39.976001,116.300552,0,598,39691.3855092593,2008-08-31,09:15:08
39.976003,116.300552,0,598,39691.3855324074,2008-08-31,09:15:10
39.976004,116.300552,0,598,39691.3855555556,2008-08-31,09:15:12
39.976003,116.300552,0,598,39691.3855787037,2008-08-31,09:15:14
39.976001,116.300551,0,598,39691.3856018518,2008-08-31,09:15:16
39.975998,116.30055,0,598,39691.385625,2008-08-31,09:15:18
39.975997,116.30055,0,598,39691.3856481481,2008-08-31,09:15:20
39.975997,116.30055,0,598,39691.3856712963,2008-08-31,09:15:22
39.975998,116.30055,0,598,39691.3856944444,2008-08-31,09:15:24
39.976,116.300549,0,598,39691.3857175926,2008-08-31,09:15:26
39.976002,116.300549,0,598,39691.3857407407,2008-08-31,09:15:28
39.976006,116.300549,0,598,39691.3857638889,2008-08-31,09:15:30
39.976008,116.300549,0,598,39691.385787037,2008-08-31,09:15:32
39.976011,116.300548,0,598,39691.3858101852,2008-08-31,09:15:34
39.976023,116.300533,0,600,39691.3858333333,2008-08-31,09:15:36
39.97604,116.300509,0,608,39691.3858564815,2008-08-31,09:15:38
39.976046,116.300495,0,613,39691.3858796296,2008-08-31,09:15:40
39.976049,116.300488,0,615,39691.3859027778,2008-08-31,09:15:42
39.97605,116.300487,0,617,39691.3859259259,2008-08-31,09:15:44
39.97605,116.300487,0,618,39691.3859490741,2008-08-31,09:15:46
39.976048,116.300486,0,618,39691.3859722222,2008-08-31,09:15:48
39.976045,116.300486,0,619,39691.3859953704,2008-08-31,09:15:50
39.976042,116.300485,0,619,39691.3860185185,2008-08-31,09:15:52
39.976025,116.300494,0,620,39691.3860416667,2008-08-31,09:15:54
39.976001,116.300514,0,620,39691.3860648148,2008-08-31,09:15:56
39.975987,116.300521,0,621,39691.386087963,2008-08-31,09:15:58
39.975983,116.300521,0,623,39691.3861111111,2008-08-31,09:16:00
39.975987,116.30052,0,626,39691.3861342593,2008-08-31,09:16:02
39.975979,116.300514,0,627,39691.3861574074,2008-08-31,09:16:04
39.975978,116.300513,0,627,39691.3861805556,2008-08-31,09:16:06
39.975976,116.300513,0,628,39691.3862037037,2008-08-31,09:16:08
39.975974,116.300513,0,628,39691.3862268519,2008-08-31,09:16:10
39.975969,116.300512,0,628,39691.38625,2008-08-31,09:16:12
39.97597,116.300492,0,630,39691.3862731481,2008-08-31,09:16:14
39.975973,116.300482,0,631,39691.3862962963,2008-08-31,09:16:16
39.975985,116.30046,0,634,39691.3863194444,2008-08-31,09:16:18
39.975997,116.300447,0,637,39691.3863425926,2008-08-31,09:16:20
39.975998,116.300446,0,637,39691.3863657407,2008-08-31,09:16:22
39.976,116.300447,0,637,39691.3863888889,2008-08-31,09:16:24
39.976003,116.300447,0,637,39691.386412037,2008-08-31,09:16:26
39.976004,116.300447,0,637,39691.3864351852,2008-08-31,09:16:28
39.976006,116.300448,0,637,39691.3864583333,2008-08-31,09:16:30
39.976011,116.300448,0,638,39691.3864814815,2008-08-31,09:16:32
39.976029,116.300446,0,643,39691.3865046296,2008-08-31,09:16:34
39.976055,116.300444,0,653,39691.3865277778,2008-08-31,09:16:36
39.976088,116.300428,0,663,39691.3865509259,2008-08-31,09:16:38
39.976093,116.300428,0,664,39691.3865740741,2008-08-31,09:16:40
39.976124,116.300434,0,669,39691.3865972222,2008-08-31,09:16:42
39.976164,116.300435,0,675,39691.3866203704,2008-08-31,09:16:44
39.976187,116.300427,0,680,39691.3866435185,2008-08-31,09:16:46
39.976226,116.300415,0,692,39691.3866666667,2008-08-31,09:16:48
39.97628,116.300394,0,710,39691.3866898148,2008-08-31,09:16:50
39.976301,116.300385,0,724,39691.386712963,2008-08-31,09:16:52
39.9763,116.300385,0,732,39691.3867361111,2008-08-31,09:16:54
39.976305,116.300379,0,740,39691.3867592593,2008-08-31,09:16:56
39.976303,116.300378,0,743,39691.3867824074,2008-08-31,09:16:58
39.976303,116.300377,0,744,39691.3868055556,2008-08-31,09:17:00
39.976305,116.300377,0,746,39691.3868287037,2008-08-31,09:17:02
39.976298,116.300385,0,754,39691.3868518519,2008-08-31,09:17:04
39.976303,116.300383,0,763,39691.386875,2008-08-31,09:17:06
39.976296,116.300386,0,770,39691.3868981482,2008-08-31,09:17:08
39.976286,116.300396,0,772,39691.3869212963,2008-08-31,09:17:10
39.976285,116.300397,0,773,39691.3869444444,2008-08-31,09:17:12
39.976284,116.300397,0,774,39691.3869675926,2008-08-31,09:17:14
39.976281,116.300397,0,774,39691.3869907407,2008-08-31,09:17:16
39.976278,116.300396,0,775,39691.3870138889,2008-08-31,09:17:18
39.976277,116.300396,0,775,39691.387037037,2008-08-31,09:17:20
39.976277,116.300396,0,775,39691.3870601852,2008-08-31,09:17:22
39.97628,116.300398,0,775,39691.3870833333,2008-08-31,09:17:24
39.9763,116.300427,0,777,39691.3871064815,2008-08-31,09:17:26
39.976316,116.300457,0,779,39691.3871296296,2008-08-31,09:17:28
39.976319,116.300463,0,779,39691.3871527778,2008-08-31,09:17:30
39.976323,116.300464,0,779,39691.3871759259,2008-08-31,09:17:32
39.976329,116.300465,0,780,39691.3871990741,2008-08-31,09:17:34
39.976331,116.300465,0,780,39691.3872222222,2008-08-31,09:17:36
39.97633,116.300466,0,780,39691.3872453704,2008-08-31,09:17:38
39.976328,116.300465,0,781,39691.3872685185,2008-08-31,09:17:40
39.976324,116.300465,0,781,39691.3872916667,2008-08-31,09:17:42
39.976319,116.300465,0,781,39691.3873148148,2008-08-31,09:17:44
39.976316,116.300465,0,780,39691.387337963,2008-08-31,09:17:46
39.976313,116.300465,0,780,39691.3873611111,2008-08-31,09:17:48
39.976308,116.300465,0,780,39691.3873842593,2008-08-31,09:17:50
39.976278,116.300489,0,775,39691.3874074074,2008-08-31,09:17:52
39.97624,116.300525,0,770,39691.3874305556,2008-08-31,09:17:54
39.976187,116.300588,0,756,39691.3874537037,2008-08-31,09:17:56
39.976102,116.300657,0,740,39691.3874768519,2008-08-31,09:17:58
39.976023,116.300727,0,720,39691.3875,2008-08-31,09:18:00
39.975951,116.300736,0,703,39691.3875231481,2008-08-31,09:18:02
39.975883,116.300726,0,688,39691.3875462963,2008-08-31,09:18:04
39.97583,116.30074,0,676,39691.3875694444,2008-08-31,09:18:06
39.975795,116.300739,0,673,39691.3875925926,2008-08-31,09:18:08
39.97579,116.300707,0,666,39691.3876157407,2008-08-31,09:18:10
39.975772,116.300699,0,663,39691.3876388889,2008-08-31,09:18:12
39.975748,116.300689,0,657,39691.387662037,2008-08-31,09:18:14
39.975734,116.300687,0,656,39691.3876851852,2008-08-31,09:18:16
39.975716,116.300679,0,647,39691.3877083333,2008-08-31,09:18:18
39.975693,116.300702,0,635,39691.3877314815,2008-08-31,09:18:20
39.975637,116.300721,0,625,39691.3877546296,2008-08-31,09:18:22
39.9756,116.300724,0,618,39691.3877777778,2008-08-31,09:18:24
39.975531,116.300718,0,607,39691.3878009259,2008-08-31,09:18:26
39.975484,116.300743,0,597,39691.3878240741,2008-08-31,09:18:28
39.975451,116.300744,0,595,39691.3878472222,2008-08-31,09:18:30
39.975407,116.300736,0,590,39691.3878703704,2008-08-31,09:18:32
39.975344,116.300729,0,585,39691.3878935185,2008-08-31,09:18:34
39.97526,116.300722,0,582,39691.3879166667,2008-08-31,09:18:36
39.975222,116.300724,0,579,39691.3879398148,2008-08-31,09:18:38
39.975164,116.300713,0,573,39691.387962963,2008-08-31,09:18:40
39.975116,116.300705,0,571,39691.3879861111,2008-08-31,09:18:42
39.975076,116.300698,0,569,39691.3880092593,2008-08-31,09:18:44
39.975004,116.300689,0,566,39691.3880324074,2008-08-31,09:18:46
39.974967,116.300677,0,564,39691.3880555556,2008-08-31,09:18:48
39.974931,116.300665,0,562,39691.3880787037,2008-08-31,09:18:50
39.974892,116.300639,0,560,39691.3881018519,2008-08-31,09:18:52
39.974851,116.300626,0,557,39691.388125,2008-08-31,09:18:54
39.974832,116.300621,0,555,39691.3881481481,2008-08-31,09:18:56
39.974786,116.300642,0,551,39691.3881712963,2008-08-31,09:18:58
39.97473,116.300669,0,541,39691.3881944444,2008-08-31,09:19:00
39.974702,116.300701,0,536,39691.3882175926,2008-08-31,09:19:02
39.974689,116.300706,0,532,39691.3882407407,2008-08-31,09:19:04
39.974659,116.300708,0,526,39691.3882638889,2008-08-31,09:19:06
39.974611,116.300677,0,520,39691.388287037,2008-08-31,09:19:08
39.974615,116.300675,0,517,39691.3883101852,2008-08-31,09:19:10
39.974608,116.300668,0,514,39691.3883333333,2008-08-31,09:19:12
39.974617,116.300631,0,512,39691.3883564815,2008-08-31,09:19:14
39.974601,116.300624,0,508,39691.3883796296,2008-08-31,09:19:16
39.974651,116.300503,0,506,39691.3884027778,2008-08-31,09:19:18
39.974662,116.300448,0,505,39691.3884259259,2008-08-31,09:19:20
39.974637,116.300443,0,502,39691.3884490741,2008-08-31,09:19:22
39.974614,116.300437,0,501,39691.3884722222,2008-08-31,09:19:24
39.974592,116.300431,0,499,39691.3884953704,2008-08-31,09:19:26
39.974574,116.300427,0,497,39691.3885185185,2008-08-31,09:19:28
39.974558,116.300417,0,495,39691.3885416667,2008-08-31,09:19:30
39.974571,116.300373,0,491,39691.3885648148,2008-08-31,09:19:32
39.974573,116.300338,0,487,39691.388587963,2008-08-31,09:19:34
39.974541,116.300331,0,485,39691.3886111111,2008-08-31,09:19:36
39.9746,116.30025,0,479,39691.3886342593,2008-08-31,09:19:38
39.974628,116.300175,0,474,39691.3886574074,2008-08-31,09:19:40
39.974649,116.300093,0,469,39691.3886805556,2008-08-31,09:19:42
39.974673,116.300023,0,464,39691.3887037037,2008-08-31,09:19:44
39.974454,116.300019,0,406,39691.3903240741,2008-08-31,09:22:04
39.974397,116.30002,0,405,39691.3903472222,2008-08-31,09:22:06
39.974335,116.300024,0,402,39691.3903703704,2008-08-31,09:22:08
39.9743,116.300036,0,400,39691.3903935185,2008-08-31,09:22:10
39.974282,116.300047,0,398,39691.3904166667,2008-08-31,09:22:12
39.974256,116.300054,0,395,39691.3904398148,2008-08-31,09:22:14
39.974192,116.300055,0,392,39691.390462963,2008-08-31,09:22:16
39.974155,116.300032,0,392,39691.3904861111,2008-08-31,09:22:18
39.974105,116.299988,0,392,39691.3905092593,2008-08-31,09:22:20
39.974076,116.299985,0,390,39691.3905324074,2008-08-31,09:22:22
39.974033,116.299947,0,380,39691.3905555556,2008-08-31,09:22:24
39.973989,116.299934,0,373,39691.3905787037,2008-08-31,09:22:26
39.973947,116.299929,0,370,39691.3906018519,2008-08-31,09:22:28
39.97392,116.299931,0,368,39691.390625,2008-08-31,09:22:30
39.973897,116.299932,0,367,39691.3906481481,2008-08-31,09:22:32
39.97388,116.299932,0,366,39691.3906712963,2008-08-31,09:22:34
39.973865,116.299941,0,366,39691.3906944444,2008-08-31,09:22:36
39.973849,116.299931,0,365,39691.3907175926,2008-08-31,09:22:38
39.973835,116.299925,0,363,39691.3907407407,2008-08-31,09:22:40
39.973818,116.299923,0,361,39691.3907638889,2008-08-31,09:22:42
39.973794,116.299939,0,358,39691.390787037,2008-08-31,09:22:44
39.973772,116.299953,0,354,39691.3908101852,2008-08-31,09:22:46
39.973746,116.299961,0,349,39691.3908333333,2008-08-31,09:22:48
39.973713,116.299964,0,347,39691.3908564815,2008-08-31,09:22:50
39.973684,116.299971,0,345,39691.3908796296,2008-08-31,09:22:52
39.973616,116.299962,0,341,39691.3909027778,2008-08-31,09:22:54
39.973601,116.299957,0,343,39691.3909259259,2008-08-31,09:22:56
39.973612,116.299976,0,346,39691.3909490741,2008-08-31,09:22:58
39.973606,116.300012,0,349,39691.3909722222,2008-08-31,09:23:00
39.973612,116.300019,0,352,39691.3909953704,2008-08-31,09:23:02
39.973609,116.300014,0,351,39691.3910185185,2008-08-31,09:23:04
39.973604,116.300005,0,351,39691.3910416667,2008-08-31,09:23:06
39.973608,116.299996,0,351,39691.3910648148,2008-08-31,09:23:08
39.97361,116.299988,0,351,39691.391087963,2008-08-31,09:23:10
39.973611,116.299988,0,351,39691.3911111111,2008-08-31,09:23:12
39.973611,116.299988,0,351,39691.3911342593,2008-08-31,09:23:14
39.973608,116.299987,0,351,39691.3911574074,2008-08-31,09:23:16
39.973582,116.299985,0,351,39691.3911805556,2008-08-31,09:23:18
39.973551,116.299972,0,353,39691.3912037037,2008-08-31,09:23:20
39.973509,116.299972,0,354,39691.3912268518,2008-08-31,09:23:22
39.973452,116.299981,0,355,39691.39125,2008-08-31,09:23:24
39.973459,116.300005,0,357,39691.3912731481,2008-08-31,09:23:26
39.973438,116.30001,0,359,39691.3912962963,2008-08-31,09:23:28
39.973418,116.299992,0,363,39691.3913194444,2008-08-31,09:23:30
39.9734,116.299986,0,368,39691.3913425926,2008-08-31,09:23:32
39.973367,116.299998,0,370,39691.3913657407,2008-08-31,09:23:34
39.973333,116.300015,0,371,39691.3913888889,2008-08-31,09:23:36
39.973311,116.300036,0,374,39691.391412037,2008-08-31,09:23:38
39.973295,116.300041,0,377,39691.3914351852,2008-08-31,09:23:40
39.973265,116.300048,0,379,39691.3914583333,2008-08-31,09:23:42
39.973228,116.300055,0,381,39691.3914814815,2008-08-31,09:23:44
39.973188,116.300068,0,383,39691.3915046296,2008-08-31,09:23:46
39.973176,116.300071,0,385,39691.3915277778,2008-08-31,09:23:48
39.973116,116.300094,0,388,39691.3915509259,2008-08-31,09:23:50
39.973105,116.300077,0,391,39691.3915740741,2008-08-31,09:23:52
39.973092,116.300074,0,393,39691.3915972222,2008-08-31,09:23:54
39.973086,116.30006,0,396,39691.3916203704,2008-08-31,09:23:56
39.973046,116.300139,0,387,39691.3916435185,2008-08-31,09:23:58
39.973009,116.300202,0,380,39691.3916666667,2008-08-31,09:24:00
39.972981,116.300226,0,377,39691.3916898148,2008-08-31,09:24:02
39.972958,116.300241,0,376,39691.391712963,2008-08-31,09:24:04
39.972928,116.300261,0,373,39691.3917361111,2008-08-31,09:24:06
39.972906,116.300296,0,370,39691.3917592593,2008-08-31,09:24:08
39.972889,116.300323,0,368,39691.3917824074,2008-08-31,09:24:10
39.97287,116.300337,0,366,39691.3918055556,2008-08-31,09:24:12
39.972834,116.300354,0,364,39691.3918287037,2008-08-31,09:24:14
39.972807,116.300363,0,363,39691.3918518518,2008-08-31,09:24:16
39.972791,116.30037,0,362,39691.391875,2008-08-31,09:24:18
39.972726,116.300384,0,357,39691.3918981481,2008-08-31,09:24:20
39.972621,116.300403,0,352,39691.3919212963,2008-08-31,09:24:22
39.972588,116.300408,0,347,39691.3919444444,2008-08-31,09:24:24
39.972575,116.300391,0,344,39691.3919675926,2008-08-31,09:24:26
39.972567,116.30039,0,340,39691.3919907407,2008-08-31,09:24:28
39.972554,116.300406,0,332,39691.3920138889,2008-08-31,09:24:30
39.972557,116.300401,0,324,39691.392037037,2008-08-31,09:24:32
39.972542,116.300399,0,321,39691.3920601852,2008-08-31,09:24:34
39.972503,116.300405,0,317,39691.3920833333,2008-08-31,09:24:36
39.97249,116.30041,0,315,39691.3921064815,2008-08-31,09:24:38
39.972481,116.300414,0,315,39691.3921296296,2008-08-31,09:24:40
39.972473,116.300412,0,314,39691.3921527778,2008-08-31,09:24:42
39.972459,116.300408,0,312,39691.3921759259,2008-08-31,09:24:44
39.972442,116.300413,0,312,39691.3921990741,2008-08-31,09:24:46
39.972413,116.300447,0,313,39691.3922222222,2008-08-31,09:24:48
39.972388,116.300461,0,313,39691.3922453704,2008-08-31,09:24:50
39.972358,116.300471,0,313,39691.3922685185,2008-08-31,09:24:52
39.972323,116.300476,0,312,39691.3922916667,2008-08-31,09:24:54
39.972305,116.300477,0,312,39691.3923148148,2008-08-31,09:24:56
39.972296,116.300464,0,312,39691.392337963,2008-08-31,09:24:58
39.972283,116.300459,0,312,39691.3923611111,2008-08-31,09:25:00
39.97228,116.300436,0,312,39691.3923842593,2008-08-31,09:25:02
39.972318,116.300392,0,312,39691.3924074074,2008-08-31,09:25:04
39.972324,116.300383,0,312,39691.3924305556,2008-08-31,09:25:06
39.972319,116.300386,0,312,39691.3924537037,2008-08-31,09:25:08
39.972319,116.300385,0,312,39691.3924768518,2008-08-31,09:25:10
39.972315,116.300384,0,312,39691.3925,2008-08-31,09:25:12
39.972312,116.300384,0,312,39691.3925231481,2008-08-31,09:25:14
39.972271,116.300402,0,312,39691.3925462963,2008-08-31,09:25:16
39.972237,116.300411,0,312,39691.3925694444,2008-08-31,09:25:18
39.972217,116.300424,0,312,39691.3925925926,2008-08-31,09:25:20
39.972206,116.300438,0,312,39691.3926157407,2008-08-31,09:25:22
39.972191,116.300455,0,312,39691.3926388889,2008-08-31,09:25:24
39.972177,116.300464,0,313,39691.392662037,2008-08-31,09:25:26
39.972151,116.300474,0,313,39691.3926851852,2008-08-31,09:25:28
39.972128,116.300491,0,313,39691.3927083333,2008-08-31,09:25:30
39.972088,116.300527,0,313,39691.3927314815,2008-08-31,09:25:32
39.972064,116.300529,0,313,39691.3927546296,2008-08-31,09:25:34
39.972045,116.300543,0,313,39691.3927777778,2008-08-31,09:25:36
39.972029,116.300551,0,313,39691.3928009259,2008-08-31,09:25:38
39.972009,116.300555,0,313,39691.3928240741,2008-08-31,09:25:40
39.971996,116.300564,0,313,39691.3928472222,2008-08-31,09:25:42
39.971976,116.300576,0,313,39691.3928703704,2008-08-31,09:25:44
39.971933,116.300594,0,313,39691.3928935185,2008-08-31,09:25:46
39.971891,116.300621,0,313,39691.3929166667,2008-08-31,09:25:48
39.971844,116.300635,0,313,39691.3929398148,2008-08-31,09:25:50
39.971805,116.300652,0,313,39691.392962963,2008-08-31,09:25:52
39.971684,116.300641,0,311,39691.3929861111,2008-08-31,09:25:54
39.971588,116.300652,0,310,39691.3930092593,2008-08-31,09:25:56
39.971543,116.300627,0,308,39691.3930324074,2008-08-31,09:25:58
39.971531,116.300574,0,307,39691.3930555556,2008-08-31,09:26:00
39.971504,116.300529,0,306,39691.3930787037,2008-08-31,09:26:02
39.97147,116.300492,0,307,39691.3931018518,2008-08-31,09:26:04
39.971439,116.300468,0,310,39691.393125,2008-08-31,09:26:06
39.971189,116.300458,0,303,39691.3940972222,2008-08-31,09:27:30
39.971169,116.300431,0,303,39691.3941203704,2008-08-31,09:27:32
39.971141,116.300411,0,304,39691.3941435185,2008-08-31,09:27:34
39.971141,116.300411,0,304,39691.3941666667,2008-08-31,09:27:36
39.971138,116.300411,0,305,39691.3941898148,2008-08-31,09:27:38
39.9711,116.30042,0,304,39691.394212963,2008-08-31,09:27:40
39.970982,116.300463,0,303,39691.3942361111,2008-08-31,09:27:42
39.970889,116.300483,0,302,39691.3942592593,2008-08-31,09:27:44
39.970843,116.300499,0,301,39691.3942824074,2008-08-31,09:27:46
39.970789,116.300459,0,301,39691.3943055556,2008-08-31,09:27:48
39.970723,116.300465,0,300,39691.3943287037,2008-08-31,09:27:50
39.970693,116.300483,0,299,39691.3943518519,2008-08-31,09:27:52
39.970652,116.300504,0,299,39691.394375,2008-08-31,09:27:54
39.970617,116.300518,0,298,39691.3943981482,2008-08-31,09:27:56
39.970571,116.300521,0,297,39691.3944212963,2008-08-31,09:27:58
39.970526,116.300524,0,296,39691.3944444444,2008-08-31,09:28:00
39.970485,116.300553,0,296,39691.3944675926,2008-08-31,09:28:02
39.970475,116.30055,0,295,39691.3944907407,2008-08-31,09:28:04
39.970457,116.300548,0,295,39691.3945138889,2008-08-31,09:28:06
39.970444,116.300542,0,295,39691.394537037,2008-08-31,09:28:08
39.970432,116.300516,0,295,39691.3945601852,2008-08-31,09:28:10
39.970434,116.300493,0,294,39691.3945833333,2008-08-31,09:28:12
39.970437,116.300481,0,294,39691.3946064815,2008-08-31,09:28:14
39.970436,116.300483,0,294,39691.3946296296,2008-08-31,09:28:16
39.970353,116.300517,0,292,39691.3946527778,2008-08-31,09:28:18
39.970321,116.300538,0,291,39691.3946759259,2008-08-31,09:28:20
39.97024,116.300564,0,290,39691.3946990741,2008-08-31,09:28:22
39.970177,116.300599,0,290,39691.3947222222,2008-08-31,09:28:24
39.970147,116.300638,0,289,39691.3947453704,2008-08-31,09:28:26
39.970125,116.300666,0,290,39691.3947685185,2008-08-31,09:28:28
39.970087,116.300676,0,290,39691.3947916667,2008-08-31,09:28:30
39.970032,116.30069,0,290,39691.3948148148,2008-08-31,09:28:32
39.970003,116.300695,0,291,39691.394837963,2008-08-31,09:28:34
39.969986,116.300686,0,292,39691.3948611111,2008-08-31,09:28:36
39.969946,116.300698,0,293,39691.3948842593,2008-08-31,09:28:38
39.969931,116.300692,0,293,39691.3949074074,2008-08-31,09:28:40
39.969922,116.300686,0,293,39691.3949305556,2008-08-31,09:28:42
39.969897,116.3007,0,294,39691.3949537037,2008-08-31,09:28:44
39.969882,116.300702,0,293,39691.3949768519,2008-08-31,09:28:46
39.969902,116.300685,0,293,39691.395,2008-08-31,09:28:48
39.969952,116.300633,0,293,39691.3950231481,2008-08-31,09:28:50
39.969959,116.300638,0,293,39691.3950462963,2008-08-31,09:28:52
39.969968,116.300635,0,293,39691.3950694444,2008-08-31,09:28:54
39.969968,116.300612,0,294,39691.3950925926,2008-08-31,09:28:56
39.969958,116.300603,0,293,39691.3951157407,2008-08-31,09:28:58
39.96996,116.300578,0,293,39691.3951388889,2008-08-31,09:29:00
39.969966,116.300561,0,292,39691.395162037,2008-08-31,09:29:02
39.969984,116.300527,0,291,39691.3951851852,2008-08-31,09:29:04
39.96996,116.300506,0,291,39691.3952083333,2008-08-31,09:29:06
39.969955,116.30049,0,291,39691.3952314815,2008-08-31,09:29:08
39.96994,116.300475,0,291,39691.3952546296,2008-08-31,09:29:10
39.969925,116.300462,0,291,39691.3952777778,2008-08-31,09:29:12
39.969929,116.300451,0,290,39691.3953009259,2008-08-31,09:29:14
39.969915,116.300455,0,290,39691.3953240741,2008-08-31,09:29:16
39.969903,116.300458,0,290,39691.3953472222,2008-08-31,09:29:18
39.969882,116.300466,0,290,39691.3953703704,2008-08-31,09:29:20
39.969828,116.300448,0,289,39691.3953935185,2008-08-31,09:29:22
39.969811,116.300454,0,288,39691.3954166667,2008-08-31,09:29:24
39.969788,116.300457,0,288,39691.3954398148,2008-08-31,09:29:26
39.969775,116.300468,0,287,39691.395462963,2008-08-31,09:29:28
39.969759,116.300475,0,287,39691.3954861111,2008-08-31,09:29:30
39.96975,116.300475,0,286,39691.3955092593,2008-08-31,09:29:32
39.969739,116.300484,0,285,39691.3955324074,2008-08-31,09:29:34
39.969729,116.300485,0,285,39691.3955555556,2008-08-31,09:29:36
39.969711,116.300463,0,284,39691.3955787037,2008-08-31,09:29:38
39.969679,116.300472,0,282,39691.3956018519,2008-08-31,09:29:40
39.969655,116.300463,0,281,39691.395625,2008-08-31,09:29:42
39.969625,116.300461,0,280,39691.3956481481,2008-08-31,09:29:44
39.969604,116.300452,0,279,39691.3956712963,2008-08-31,09:29:46
39.969566,116.300452,0,279,39691.3956944444,2008-08-31,09:29:48
39.969527,116.300422,0,280,39691.3957175926,2008-08-31,09:29:50
39.969502,116.300427,0,279,39691.3957407407,2008-08-31,09:29:52
39.969503,116.30041,0,273,39691.3957638889,2008-08-31,09:29:54
39.969492,116.300421,0,270,39691.395787037,2008-08-31,09:29:56
39.969483,116.300424,0,268,39691.3958101852,2008-08-31,09:29:58
39.969478,116.300406,0,267,39691.3958333333,2008-08-31,09:30:00
39.969475,116.300398,0,265,39691.3958564815,2008-08-31,09:30:02
39.969472,116.300399,0,263,39691.3958796296,2008-08-31,09:30:04
39.969466,116.300406,0,261,39691.3959027778,2008-08-31,09:30:06
39.969454,116.300396,0,258,39691.3959259259,2008-08-31,09:30:08
39.96945,116.300395,0,258,39691.3959490741,2008-08-31,09:30:10
39.969447,116.300394,0,257,39691.3959722222,2008-08-31,09:30:12
39.969445,116.300392,0,256,39691.3959953704,2008-08-31,09:30:14
39.969444,116.300391,0,255,39691.3960185185,2008-08-31,09:30:16
39.969443,116.300391,0,255,39691.3960416667,2008-08-31,09:30:18
39.969442,116.300392,0,254,39691.3960648148,2008-08-31,09:30:20
39.96944,116.300393,0,254,39691.396087963,2008-08-31,09:30:22
39.969438,116.300393,0,253,39691.3961111111,2008-08-31,09:30:24
39.969434,116.300393,0,253,39691.3961342593,2008-08-31,09:30:26
39.969432,116.300393,0,253,39691.3961574074,2008-08-31,09:30:28
39.969432,116.300393,0,253,39691.3961805556,2008-08-31,09:30:30
39.969432,116.300392,0,253,39691.3962037037,2008-08-31,09:30:32
39.969431,116.300393,0,252,39691.3962268519,2008-08-31,09:30:34
39.969423,116.300431,0,250,39691.39625,2008-08-31,09:30:36
39.969426,116.300469,0,246,39691.3962731481,2008-08-31,09:30:38
39.969428,116.300502,0,243,39691.3962962963,2008-08-31,09:30:40
39.969425,116.300533,0,240,39691.3963194444,2008-08-31,09:30:42
39.969414,116.300558,0,235,39691.3963425926,2008-08-31,09:30:44
39.969418,116.300625,0,231,39691.3963657407,2008-08-31,09:30:46
39.969422,116.300671,0,227,39691.3963888889,2008-08-31,09:30:48
39.969436,116.300733,0,223,39691.396412037,2008-08-31,09:30:50
39.969446,116.300797,0,219,39691.3964351852,2008-08-31,09:30:52
39.969445,116.30081,0,215,39691.3964583333,2008-08-31,09:30:54
39.969439,116.300814,0,210,39691.3964814815,2008-08-31,09:30:56
39.969439,116.300825,0,206,39691.3965046296,2008-08-31,09:30:58
39.969453,116.300848,0,203,39691.3965277778,2008-08-31,09:31:00
39.969454,116.300867,0,201,39691.3965509259,2008-08-31,09:31:02
39.96946,116.300879,0,199,39691.3965740741,2008-08-31,09:31:04
39.969467,116.300889,0,198,39691.3965972222,2008-08-31,09:31:06
39.969468,116.300891,0,198,39691.3966203704,2008-08-31,09:31:08
39.969469,116.300892,0,198,39691.3966435185,2008-08-31,09:31:10
39.96947,116.300893,0,198,39691.3966666667,2008-08-31,09:31:12
39.969459,116.300949,0,197,39691.3966898148,2008-08-31,09:31:14
39.96948,116.301001,0,195,39691.396712963,2008-08-31,09:31:16
39.969494,116.301052,0,193,39691.3967361111,2008-08-31,09:31:18
39.969499,116.301093,0,191,39691.3967592593,2008-08-31,09:31:20
39.969524,116.301145,0,188,39691.3967824074,2008-08-31,09:31:22
39.969547,116.301198,0,185,39691.3968055556,2008-08-31,09:31:24
39.969559,116.301234,0,184,39691.3968287037,2008-08-31,09:31:26
39.969571,116.301259,0,183,39691.3968518519,2008-08-31,09:31:28
39.969574,116.301285,0,182,39691.396875,2008-08-31,09:31:30
39.969573,116.301322,0,181,39691.3968981481,2008-08-31,09:31:32
39.969568,116.301349,0,180,39691.3969212963,2008-08-31,09:31:34
39.969586,116.301383,0,180,39691.3969444444,2008-08-31,09:31:36
39.969602,116.301396,0,179,39691.3969675926,2008-08-31,09:31:38
39.969614,116.301401,0,178,39691.3969907407,2008-08-31,09:31:40
39.969609,116.301422,0,176,39691.3970138889,2008-08-31,09:31:42
39.969614,116.301437,0,177,39691.397037037,2008-08-31,09:31:44
39.969644,116.301465,0,177,39691.3970601852,2008-08-31,09:31:46
39.969671,116.301499,0,176,39691.3970833333,2008-08-31,09:31:48
39.969686,116.301528,0,176,39691.3971064815,2008-08-31,09:31:50
39.969709,116.301539,0,175,39691.3971296296,2008-08-31,09:31:52
39.969714,116.30156,0,174,39691.3971527778,2008-08-31,09:31:54
39.969701,116.301587,0,174,39691.3971759259,2008-08-31,09:31:56
39.969722,116.301619,0,178,39691.3971990741,2008-08-31,09:31:58
39.969719,116.301653,0,178,39691.3972222222,2008-08-31,09:32:00
39.969727,116.301661,0,179,39691.3972453704,2008-08-31,09:32:02
39.969749,116.301667,0,178,39691.3972685185,2008-08-31,09:32:04
39.969761,116.301715,0,178,39691.3972916667,2008-08-31,09:32:06
39.969762,116.301743,0,178,39691.3973148148,2008-08-31,09:32:08
39.96976,116.301774,0,175,39691.397337963,2008-08-31,09:32:10
39.969774,116.301793,0,173,39691.3973611111,2008-08-31,09:32:12
39.9698,116.301791,0,173,39691.3973842593,2008-08-31,09:32:14
39.969839,116.301815,0,171,39691.3974074074,2008-08-31,09:32:16
39.96987,116.30187,0,163,39691.3974305556,2008-08-31,09:32:18
39.969901,116.30189,0,156,39691.3974537037,2008-08-31,09:32:20
39.969918,116.301891,0,145,39691.3974768519,2008-08-31,09:32:22
39.969939,116.301892,0,139,39691.3975,2008-08-31,09:32:24
39.969947,116.301901,0,132,39691.3975231481,2008-08-31,09:32:26
39.969959,116.301901,0,124,39691.3975462963,2008-08-31,09:32:28
39.969971,116.301906,0,118,39691.3975694444,2008-08-31,09:32:30
39.969976,116.301903,0,111,39691.3975925926,2008-08-31,09:32:32
39.969989,116.301908,0,104,39691.3976157407,2008-08-31,09:32:34
39.970014,116.301914,0,110,39691.3976388889,2008-08-31,09:32:36
39.970041,116.301926,0,113,39691.397662037,2008-08-31,09:32:38
39.970059,116.301927,0,111,39691.3976851852,2008-08-31,09:32:40
39.970072,116.301923,0,109,39691.3977083333,2008-08-31,09:32:42
39.970075,116.301916,0,105,39691.3977314815,2008-08-31,09:32:44
39.970081,116.301912,0,105,39691.3977546296,2008-08-31,09:32:46
39.970087,116.301908,0,103,39691.3977777778,2008-08-31,09:32:48
39.970087,116.301894,0,101,39691.3978009259,2008-08-31,09:32:50
39.970094,116.301871,0,99,39691.3978240741,2008-08-31,09:32:52
39.970099,116.301869,0,96,39691.3978472222,2008-08-31,09:32:54
39.970105,116.301868,0,94,39691.3978703704,2008-08-31,09:32:56
39.970099,116.301869,0,91,39691.3978935185,2008-08-31,09:32:58
39.970102,116.301881,0,90,39691.3979166667,2008-08-31,09:33:00
39.970095,116.30189,0,87,39691.3979398148,2008-08-31,09:33:02
39.970122,116.3019,0,88,39691.397962963,2008-08-31,09:33:04
39.970116,116.301933,0,86,39691.3979861111,2008-08-31,09:33:06
39.970162,116.301976,0,89,39691.3980092593,2008-08-31,09:33:08
39.970176,116.301969,0,89,39691.3980324074,2008-08-31,09:33:10
39.970177,116.301978,0,88,39691.3980555556,2008-08-31,09:33:12
39.970187,116.301991,0,86,39691.3980787037,2008-08-31,09:33:14
39.970201,116.301981,0,86,39691.3981018519,2008-08-31,09:33:16
39.970212,116.301972,0,85,39691.398125,2008-08-31,09:33:18
39.97023,116.301983,0,84,39691.3981481481,2008-08-31,09:33:20
39.970241,116.301988,0,83,39691.3981712963,2008-08-31,09:33:22
39.970254,116.30199,0,82,39691.3981944444,2008-08-31,09:33:24
39.970258,116.302002,0,82,39691.3982175926,2008-08-31,09:33:26
39.970256,116.302005,0,82,39691.3982407407,2008-08-31,09:33:28
39.970254,116.302005,0,82,39691.3982638889,2008-08-31,09:33:30
39.970253,116.302005,0,81,39691.398287037,2008-08-31,09:33:32
39.970252,116.302005,0,81,39691.3983101852,2008-08-31,09:33:34
39.970249,116.302005,0,81,39691.3983333333,2008-08-31,09:33:36
39.970248,116.302006,0,81,39691.3983564815,2008-08-31,09:33:38
39.970227,116.302002,0,81,39691.3983796296,2008-08-31,09:33:40
39.970228,116.302053,0,81,39691.3984027778,2008-08-31,09:33:42
39.970254,116.302191,0,79,39691.3984259259,2008-08-31,09:33:44
39.970351,116.302515,0,77,39691.3984490741,2008-08-31,09:33:46
39.970427,116.302761,0,76,39691.3984722222,2008-08-31,09:33:48
39.970408,116.302912,0,78,39691.3984953704,2008-08-31,09:33:50
39.970327,116.303047,0,81,39691.3985185185,2008-08-31,09:33:52
39.970377,116.30311,0,82,39691.3985416667,2008-08-31,09:33:54
39.970429,116.303137,0,86,39691.3985648148,2008-08-31,09:33:56
39.970468,116.30316,0,90,39691.398587963,2008-08-31,09:33:58
39.9705,116.303183,0,94,39691.3986111111,2008-08-31,09:34:00
39.970494,116.303213,0,97,39691.3986342593,2008-08-31,09:34:02
39.970477,116.30324,0,100,39691.3986574074,2008-08-31,09:34:04
39.970444,116.30327,0,104,39691.3986805556,2008-08-31,09:34:06
39.970414,116.303295,0,107,39691.3987037037,2008-08-31,09:34:08
39.970405,116.303307,0,110,39691.3987268518,2008-08-31,09:34:10
39.970398,116.30333,0,112,39691.39875,2008-08-31,09:34:12
39.9704,116.303339,0,115,39691.3987731481,2008-08-31,09:34:14
39.97041,116.303358,0,117,39691.3987962963,2008-08-31,09:34:16
39.97041,116.303375,0,119,39691.3988194444,2008-08-31,09:34:18
39.970418,116.303391,0,121,39691.3988425926,2008-08-31,09:34:20
39.970436,116.303391,0,125,39691.3988657407,2008-08-31,09:34:22
39.970436,116.303379,0,128,39691.3988888889,2008-08-31,09:34:24
39.97048,116.303321,0,131,39691.398912037,2008-08-31,09:34:26
39.970505,116.303292,0,134,39691.3989351852,2008-08-31,09:34:28
39.970506,116.303292,0,134,39691.3989583333,2008-08-31,09:34:30
39.970509,116.303289,0,134,39691.3989814815,2008-08-31,09:34:32
39.97051,116.303288,0,134,39691.3990046296,2008-08-31,09:34:34
39.97051,116.303291,0,135,39691.3990277778,2008-08-31,09:34:36
39.970494,116.30333,0,137,39691.3990509259,2008-08-31,09:34:38
39.970495,116.303318,0,142,39691.3990740741,2008-08-31,09:34:40
39.97051,116.303323,0,146,39691.3990972222,2008-08-31,09:34:42
39.970523,116.303328,0,149,39691.3991203704,2008-08-31,09:34:44
39.970537,116.303321,0,154,39691.3991435185,2008-08-31,09:34:46
39.970539,116.303318,0,158,39691.3991666667,2008-08-31,09:34:48
39.970541,116.303301,0,164,39691.3991898148,2008-08-31,09:34:50
39.970554,116.303301,0,166,39691.399212963,2008-08-31,09:34:52
39.970556,116.303301,0,167,39691.3992361111,2008-08-31,09:34:54
39.970556,116.303301,0,168,39691.3992592593,2008-08-31,09:34:56
39.970555,116.303301,0,168,39691.3992824074,2008-08-31,09:34:58
39.970551,116.303301,0,168,39691.3993055556,2008-08-31,09:35:00
39.970547,116.3033,0,169,39691.3993287037,2008-08-31,09:35:02
39.970648,116.303252,0,167,39691.3993518518,2008-08-31,09:35:04
39.970649,116.303253,0,166,39691.399375,2008-08-31,09:35:06
39.970636,116.303258,0,167,39691.3993981481,2008-08-31,09:35:08
39.970627,116.303266,0,168,39691.3994212963,2008-08-31,09:35:10
39.970622,116.303284,0,169,39691.3994444444,2008-08-31,09:35:12
39.970628,116.303304,0,170,39691.3994675926,2008-08-31,09:35:14
39.97063,116.303324,0,171,39691.3994907407,2008-08-31,09:35:16
39.97063,116.303324,0,171,39691.3995138889,2008-08-31,09:35:18
39.970629,116.303323,0,171,39691.399537037,2008-08-31,09:35:20
39.970626,116.303323,0,171,39691.3995601852,2008-08-31,09:35:22
39.970621,116.303322,0,171,39691.3995833333,2008-08-31,09:35:24
39.970602,116.303296,0,176,39691.3996064815,2008-08-31,09:35:26
39.97058,116.303281,0,181,39691.3996296296,2008-08-31,09:35:28
39.970552,116.303288,0,193,39691.3996527778,2008-08-31,09:35:30
39.97055,116.303333,0,200,39691.3996759259,2008-08-31,09:35:32
39.970591,116.303418,0,205,39691.3996990741,2008-08-31,09:35:34
39.970657,116.303476,0,206,39691.3997222222,2008-08-31,09:35:36
39.970712,116.303546,0,207,39691.3997453704,2008-08-31,09:35:38
39.970752,116.303597,0,207,39691.3997685185,2008-08-31,09:35:40
39.970791,116.30366,0,207,39691.3997916667,2008-08-31,09:35:42
39.970835,116.303735,0,206,39691.3998148148,2008-08-31,09:35:44
39.970852,116.303785,0,205,39691.399837963,2008-08-31,09:35:46
39.970871,116.303814,0,206,39691.3998611111,2008-08-31,09:35:48
39.970885,116.303838,0,206,39691.3998842593,2008-08-31,09:35:50
39.970898,116.303858,0,207,39691.3999074074,2008-08-31,09:35:52
39.97091,116.30389,0,207,39691.3999305556,2008-08-31,09:35:54
39.970917,116.303954,0,206,39691.3999537037,2008-08-31,09:35:56
39.970934,116.303986,0,207,39691.3999768518,2008-08-31,09:35:58
39.970947,116.30402,0,208,39691.4,2008-08-31,09:36:00
39.970972,116.304063,0,208,39691.4000231481,2008-08-31,09:36:02
39.970995,116.304122,0,209,39691.4000462963,2008-08-31,09:36:04
39.971014,116.304171,0,209,39691.4000694444,2008-08-31,09:36:06
39.971032,116.304215,0,210,39691.4000925926,2008-08-31,09:36:08
39.971043,116.304287,0,212,39691.4001157407,2008-08-31,09:36:10
39.971042,116.304355,0,215,39691.4001388889,2008-08-31,09:36:12
39.971043,116.304377,0,215,39691.400162037,2008-08-31,09:36:14
39.971062,116.304422,0,215,39691.4001851852,2008-08-31,09:36:16
39.97108,116.304476,0,214,39691.4002083333,2008-08-31,09:36:18
39.971103,116.30452,0,213,39691.4002314815,2008-08-31,09:36:20
39.971097,116.304557,0,213,39691.4002546296,2008-08-31,09:36:22
39.97112,116.304609,0,212,39691.4002777778,2008-08-31,09:36:24
39.97113,116.304634,0,211,39691.4003009259,2008-08-31,09:36:26
39.971138,116.30465,0,211,39691.4003240741,2008-08-31,09:36:28
39.971145,116.30466,0,210,39691.4003472222,2008-08-31,09:36:30
39.97115,116.304663,0,210,39691.4003703704,2008-08-31,09:36:32
39.971153,116.304663,0,209,39691.4003935185,2008-08-31,09:36:34
39.971156,116.304663,0,209,39691.4004166667,2008-08-31,09:36:36
39.971157,116.304664,0,208,39691.4004398148,2008-08-31,09:36:38
39.971159,116.304664,0,208,39691.400462963,2008-08-31,09:36:40
39.971267,116.305006,0,202,39691.4011574074,2008-08-31,09:37:40
39.97122,116.30506,0,201,39691.4011805556,2008-08-31,09:37:42
39.971178,116.30509,0,201,39691.4012037037,2008-08-31,09:37:44
39.971125,116.305132,0,207,39691.4012268518,2008-08-31,09:37:46
39.971075,116.305166,0,208,39691.40125,2008-08-31,09:37:48
39.971043,116.305179,0,209,39691.4012731481,2008-08-31,09:37:50
39.971025,116.30519,0,209,39691.4012962963,2008-08-31,09:37:52
39.971015,116.305208,0,209,39691.4013194444,2008-08-31,09:37:54
39.971295,116.305127,0,103,39691.4025925926,2008-08-31,09:39:44
39.971328,116.305244,0,149,39691.4026157407,2008-08-31,09:39:46
39.97134,116.305349,0,164,39691.4026388889,2008-08-31,09:39:48
39.971363,116.305468,0,204,39691.402662037,2008-08-31,09:39:50
39.971332,116.30549,0,216,39691.4026851852,2008-08-31,09:39:52
39.971316,116.305469,0,218,39691.4027083333,2008-08-31,09:39:54
39.971307,116.305473,0,217,39691.4027314815,2008-08-31,09:39:56
39.971291,116.305461,0,216,39691.4027546296,2008-08-31,09:39:58
39.971237,116.30517,0,215,39691.4027777778,2008-08-31,09:40:00
39.97119,116.304897,0,212,39691.4028009259,2008-08-31,09:40:02
39.971157,116.304685,0,211,39691.4028240741,2008-08-31,09:40:04
39.971132,116.304518,0,211,39691.4028472222,2008-08-31,09:40:06
39.971142,116.304525,0,212,39691.4028703704,2008-08-31,09:40:08
39.971147,116.304523,0,212,39691.4028935185,2008-08-31,09:40:10
39.971165,116.304508,0,213,39691.4029166667,2008-08-31,09:40:12
39.971198,116.304524,0,214,39691.4029398148,2008-08-31,09:40:14
39.971212,116.304491,0,214,39691.402962963,2008-08-31,09:40:16
39.971205,116.304455,0,212,39691.4029861111,2008-08-31,09:40:18
39.971197,116.304457,0,211,39691.4030092593,2008-08-31,09:40:20
39.971188,116.304408,0,210,39691.4030324074,2008-08-31,09:40:22
39.971191,116.304407,0,210,39691.4030555556,2008-08-31,09:40:24
39.971192,116.304407,0,210,39691.4030787037,2008-08-31,09:40:26
39.971192,116.304408,0,209,39691.4031018519,2008-08-31,09:40:28
39.971193,116.304409,0,209,39691.403125,2008-08-31,09:40:30
39.971193,116.30441,0,209,39691.4031481481,2008-08-31,09:40:32
39.971194,116.304411,0,209,39691.4031712963,2008-08-31,09:40:34
39.971193,116.304411,0,209,39691.4031944444,2008-08-31,09:40:36
39.971194,116.304411,0,209,39691.4032175926,2008-08-31,09:40:38
39.971196,116.30441,0,209,39691.4032407407,2008-08-31,09:40:40
39.971197,116.30441,0,209,39691.4032638889,2008-08-31,09:40:42
39.971197,116.304409,0,209,39691.403287037,2008-08-31,09:40:44
39.971193,116.304407,0,209,39691.4033101852,2008-08-31,09:40:46
39.971174,116.304325,0,208,39691.4033333333,2008-08-31,09:40:48
39.971149,116.304237,0,207,39691.4033564815,2008-08-31,09:40:50
39.971125,116.304165,0,206,39691.4033796296,2008-08-31,09:40:52
39.971077,116.304017,0,208,39691.4046990741,2008-08-31,09:42:46
39.970959,116.302428,0,63,39691.4056712963,2008-08-31,09:44:10
39.970958,116.302327,0,58,39691.4056944444,2008-08-31,09:44:12
39.970929,116.302015,0,24,39691.4057175926,2008-08-31,09:44:14
39.97097,116.302442,0,94,39691.4057407407,2008-08-31,09:44:16
39.970993,116.302703,0,140,39691.4057638889,2008-08-31,09:44:18
39.971018,116.302981,0,170,39691.405787037,2008-08-31,09:44:20
39.971041,116.30322,0,193,39691.4058101852,2008-08-31,09:44:22
39.971055,116.303323,0,191,39691.4058333333,2008-08-31,09:44:24
39.971074,116.303434,0,201,39691.4058564815,2008-08-31,09:44:26
39.971078,116.303507,0,218,39691.4058796296,2008-08-31,09:44:28
39.971079,116.303522,0,227,39691.4059027778,2008-08-31,09:44:30
39.971073,116.303524,0,231,39691.4059259259,2008-08-31,09:44:32
39.971078,116.303638,0,227,39691.4059490741,2008-08-31,09:44:34
39.971075,116.303731,0,236,39691.4059722222,2008-08-31,09:44:36
39.971073,116.303787,0,232,39691.4059953704,2008-08-31,09:44:38
39.971075,116.303915,0,238,39691.4060185185,2008-08-31,09:44:40
39.971078,116.30399,0,247,39691.4060416667,2008-08-31,09:44:42
39.971077,116.30402,0,250,39691.4060648148,2008-08-31,09:44:44
39.971077,116.304023,0,250,39691.406087963,2008-08-31,09:44:46
39.971077,116.304027,0,250,39691.4061111111,2008-08-31,09:44:48
39.971079,116.304029,0,250,39691.4061342593,2008-08-31,09:44:50
39.971081,116.30403,0,251,39691.4061574074,2008-08-31,09:44:52
39.971082,116.304032,0,250,39691.4061805556,2008-08-31,09:44:54
39.971086,116.304034,0,251,39691.4062037037,2008-08-31,09:44:56
39.971104,116.3041,0,262,39691.4062268519,2008-08-31,09:44:58
39.971103,116.304055,0,258,39691.40625,2008-08-31,09:45:00
39.971117,116.304063,0,255,39691.4062731481,2008-08-31,09:45:02
39.971118,116.304063,0,255,39691.4062962963,2008-08-31,09:45:04
39.971117,116.304062,0,255,39691.4063194444,2008-08-31,09:45:06
39.971114,116.304062,0,255,39691.4063425926,2008-08-31,09:45:08
39.971116,116.304081,0,257,39691.4063657407,2008-08-31,09:45:10
39.971098,116.304044,0,261,39691.4063888889,2008-08-31,09:45:12
39.971098,116.304036,0,263,39691.406412037,2008-08-31,09:45:14
39.971096,116.304016,0,267,39691.4064351852,2008-08-31,09:45:16
39.971101,116.304045,0,267,39691.4064583333,2008-08-31,09:45:18
39.971109,116.304111,0,272,39691.4064814815,2008-08-31,09:45:20
39.971114,116.304202,0,282,39691.4065046296,2008-08-31,09:45:22
39.971133,116.304301,0,288,39691.4065277778,2008-08-31,09:45:24
39.971139,116.30434,0,297,39691.4065509259,2008-08-31,09:45:26
39.97115,116.304411,0,299,39691.4065740741,2008-08-31,09:45:28
39.971147,116.304412,0,300,39691.4065972222,2008-08-31,09:45:30
39.971142,116.304415,0,300,39691.4066203704,2008-08-31,09:45:32
39.971138,116.304418,0,300,39691.4066435185,2008-08-31,09:45:34
39.97114,116.304421,0,300,39691.4066666667,2008-08-31,09:45:36
39.971176,116.304512,0,301,39691.4066898148,2008-08-31,09:45:38
39.971208,116.304635,0,302,39691.406712963,2008-08-31,09:45:40
39.971246,116.304736,0,302,39691.4067361111,2008-08-31,09:45:42
39.971273,116.304778,0,302,39691.4067592593,2008-08-31,09:45:44
39.971293,116.304794,0,302,39691.4067824074,2008-08-31,09:45:46
39.971306,116.304789,0,300,39691.4068055556,2008-08-31,09:45:48
39.971303,116.304768,0,301,39691.4068287037,2008-08-31,09:45:50
39.971288,116.304745,0,303,39691.4068518518,2008-08-31,09:45:52
39.971276,116.304732,0,305,39691.406875,2008-08-31,09:45:54
39.971277,116.304732,0,305,39691.4068981481,2008-08-31,09:45:56
39.971277,116.304732,0,305,39691.4069212963,2008-08-31,09:45:58
39.971274,116.30473,0,305,39691.4069444444,2008-08-31,09:46:00
39.971269,116.304729,0,305,39691.4069675926,2008-08-31,09:46:02
39.971163,116.304435,0,350,39691.407962963,2008-08-31,09:47:28
39.971131,116.304202,0,319,39691.4079861111,2008-08-31,09:47:30
39.971129,116.304189,0,317,39691.4080092593,2008-08-31,09:47:32
39.971124,116.304157,0,316,39691.4080324074,2008-08-31,09:47:34
39.971117,116.304125,0,315,39691.4080555556,2008-08-31,09:47:36
39.971122,116.30412,0,313,39691.4080787037,2008-08-31,09:47:38
39.971116,116.304084,0,312,39691.4081018518,2008-08-31,09:47:40
39.971123,116.30408,0,309,39691.408125,2008-08-31,09:47:42
39.971103,116.304014,0,306,39691.4081481481,2008-08-31,09:47:44
39.971117,116.303994,0,302,39691.4081712963,2008-08-31,09:47:46
39.97113,116.303984,0,302,39691.4081944444,2008-08-31,09:47:48
39.971141,116.304002,0,299,39691.4082175926,2008-08-31,09:47:50
39.971172,116.30402,0,297,39691.4082407407,2008-08-31,09:47:52
39.971172,116.304017,0,297,39691.4082638889,2008-08-31,09:47:54
39.971183,116.304051,0,297,39691.408287037,2008-08-31,09:47:56
39.97118,116.304056,0,297,39691.4083101852,2008-08-31,09:47:58
39.971162,116.304035,0,300,39691.4083333333,2008-08-31,09:48:00
39.971162,116.30405,0,300,39691.4083564815,2008-08-31,09:48:02
39.971154,116.304059,0,300,39691.4083796296,2008-08-31,09:48:04
39.971146,116.304084,0,300,39691.4084027778,2008-08-31,09:48:06
39.971139,116.304122,0,300,39691.4084259259,2008-08-31,09:48:08
39.971136,116.304131,0,300,39691.4084490741,2008-08-31,09:48:10
39.971138,116.304138,0,300,39691.4084722222,2008-08-31,09:48:12
39.97114,116.304144,0,300,39691.4084953704,2008-08-31,09:48:14
39.971134,116.30414,0,300,39691.4085185185,2008-08-31,09:48:16
39.97113,116.304126,0,300,39691.4085416667,2008-08-31,09:48:18
39.97113,116.30412,0,300,39691.4085648148,2008-08-31,09:48:20
39.971127,116.30412,0,300,39691.408587963,2008-08-31,09:48:22
39.971135,116.304155,0,300,39691.4086111111,2008-08-31,09:48:24
39.971148,116.304212,0,299,39691.4086342593,2008-08-31,09:48:26
39.971161,116.304239,0,299,39691.4086574074,2008-08-31,09:48:28
39.971172,116.304247,0,299,39691.4086805556,2008-08-31,09:48:30
39.971168,116.304239,0,298,39691.4087037037,2008-08-31,09:48:32
39.971165,116.304238,0,298,39691.4087268518,2008-08-31,09:48:34
39.971161,116.304237,0,298,39691.40875,2008-08-31,09:48:36
39.971157,116.304236,0,298,39691.4087731481,2008-08-31,09:48:38
39.971154,116.304235,0,298,39691.4087962963,2008-08-31,09:48:40
39.971156,116.304234,0,298,39691.4088194444,2008-08-31,09:48:42
39.971159,116.304233,0,298,39691.4088425926,2008-08-31,09:48:44
39.97116,116.304233,0,298,39691.4088657407,2008-08-31,09:48:46
39.971162,116.304232,0,298,39691.4088888889,2008-08-31,09:48:48
39.971164,116.304233,0,299,39691.408912037,2008-08-31,09:48:50
39.971164,116.304233,0,299,39691.4089351852,2008-08-31,09:48:52
39.971162,116.304233,0,299,39691.4089583333,2008-08-31,09:48:54
39.971159,116.304233,0,299,39691.4089814815,2008-08-31,09:48:56
39.971157,116.304233,0,299,39691.4090046296,2008-08-31,09:48:58
39.971157,116.304233,0,299,39691.4090277778,2008-08-31,09:49:00
39.97116,116.304234,0,299,39691.4090509259,2008-08-31,09:49:02
39.971162,116.304235,0,299,39691.4090740741,2008-08-31,09:49:04
39.971165,116.304236,0,299,39691.4090972222,2008-08-31,09:49:06
39.971167,116.304236,0,299,39691.4091203704,2008-08-31,09:49:08
39.971168,116.304237,0,299,39691.4091435185,2008-08-31,09:49:10
39.971168,116.304237,0,299,39691.4091666667,2008-08-31,09:49:12
39.971164,116.304237,0,299,39691.4091898148,2008-08-31,09:49:14
39.97116,116.304236,0,299,39691.409212963,2008-08-31,09:49:16
39.971155,116.304236,0,298,39691.4092361111,2008-08-31,09:49:18
39.971157,116.304217,0,298,39691.4092592593,2008-08-31,09:49:20
39.971155,116.304203,0,298,39691.4092824074,2008-08-31,09:49:22
39.971153,116.304203,0,298,39691.4093055556,2008-08-31,09:49:24
39.971149,116.304202,0,298,39691.4093287037,2008-08-31,09:49:26
39.971145,116.304202,0,298,39691.4093518518,2008-08-31,09:49:28
39.971144,116.304203,0,298,39691.409375,2008-08-31,09:49:30
39.971145,116.304203,0,298,39691.4093981481,2008-08-31,09:49:32
39.971144,116.304203,0,298,39691.4094212963,2008-08-31,09:49:34
39.971145,116.304203,0,298,39691.4094444444,2008-08-31,09:49:36
39.971145,116.304203,0,298,39691.4094675926,2008-08-31,09:49:38
39.971145,116.304192,0,298,39691.4094907407,2008-08-31,09:49:40
39.971141,116.304166,0,297,39691.4095138889,2008-08-31,09:49:42
39.971143,116.304127,0,297,39691.409537037,2008-08-31,09:49:44
39.971138,116.304088,0,296,39691.4095601852,2008-08-31,09:49:46
39.971134,116.304051,0,296,39691.4095833333,2008-08-31,09:49:48
39.97113,116.304017,0,294,39691.4096064815,2008-08-31,09:49:50
39.971123,116.303982,0,293,39691.4096296296,2008-08-31,09:49:52
39.971118,116.303945,0,291,39691.4096527778,2008-08-31,09:49:54
39.971103,116.30391,0,290,39691.4096759259,2008-08-31,09:49:56
39.971097,116.303867,0,287,39691.4096990741,2008-08-31,09:49:58
39.971089,116.303819,0,285,39691.4097222222,2008-08-31,09:50:00
39.97109,116.303761,0,282,39691.4097453704,2008-08-31,09:50:02
39.971079,116.303708,0,278,39691.4097685185,2008-08-31,09:50:04
39.971068,116.303644,0,273,39691.4097916667,2008-08-31,09:50:06
39.971053,116.303578,0,267,39691.4098148148,2008-08-31,09:50:08
39.97105,116.303512,0,259,39691.409837963,2008-08-31,09:50:10
39.971052,116.303423,0,250,39691.4098611111,2008-08-31,09:50:12
39.971044,116.303344,0,241,39691.4098842593,2008-08-31,09:50:14
39.971029,116.303264,0,231,39691.4099074074,2008-08-31,09:50:16
39.971001,116.303192,0,220,39691.4099305556,2008-08-31,09:50:18
39.970989,116.303106,0,210,39691.4099537037,2008-08-31,09:50:20
39.971065,116.303381,0,98,39691.4143287037,2008-08-31,09:56:38
39.971101,116.303555,0,104,39691.4143518518,2008-08-31,09:56:40
39.971114,116.303622,0,107,39691.414375,2008-08-31,09:56:42
39.971108,116.303656,0,108,39691.4143981481,2008-08-31,09:56:44
39.971097,116.303664,0,109,39691.4144212963,2008-08-31,09:56:46
39.971093,116.303664,0,108,39691.4144444444,2008-08-31,09:56:48
39.971089,116.303663,0,108,39691.4144675926,2008-08-31,09:56:50
39.971086,116.303663,0,108,39691.4144907407,2008-08-31,09:56:52
39.971087,116.303663,0,108,39691.4145138889,2008-08-31,09:56:54
39.971089,116.303663,0,108,39691.414537037,2008-08-31,09:56:56
39.971087,116.303662,0,108,39691.4145601852,2008-08-31,09:56:58
39.971089,116.303663,0,108,39691.4145833333,2008-08-31,09:57:00
39.971092,116.303664,0,108,39691.4146064815,2008-08-31,09:57:02
39.971093,116.303664,0,108,39691.4146296296,2008-08-31,09:57:04
39.971094,116.303665,0,108,39691.4146527778,2008-08-31,09:57:06
39.971094,116.303665,0,108,39691.4146759259,2008-08-31,09:57:08
39.971094,116.303666,0,108,39691.4146990741,2008-08-31,09:57:10
39.971096,116.303667,0,108,39691.4147222222,2008-08-31,09:57:12
39.971109,116.30369,0,111,39691.4147453704,2008-08-31,09:57:14
39.971118,116.303726,0,113,39691.4147685185,2008-08-31,09:57:16
39.971118,116.303758,0,115,39691.4147916667,2008-08-31,09:57:18
39.971115,116.303782,0,117,39691.4148148148,2008-08-31,09:57:20
39.971114,116.303806,0,119,39691.414837963,2008-08-31,09:57:22
39.971116,116.30383,0,120,39691.4148611111,2008-08-31,09:57:24
39.971116,116.303842,0,120,39691.4148842593,2008-08-31,09:57:26
39.971117,116.303842,0,120,39691.4149074074,2008-08-31,09:57:28
39.971117,116.303841,0,120,39691.4149305556,2008-08-31,09:57:30
39.971115,116.303841,0,120,39691.4149537037,2008-08-31,09:57:32
39.971115,116.303841,0,120,39691.4149768518,2008-08-31,09:57:34
39.971113,116.303842,0,120,39691.415,2008-08-31,09:57:36
39.971111,116.303842,0,120,39691.4150231481,2008-08-31,09:57:38
39.97111,116.303842,0,120,39691.4150462963,2008-08-31,09:57:40
39.971105,116.303841,0,120,39691.4150694444,2008-08-31,09:57:42
39.971101,116.303841,0,120,39691.4150925926,2008-08-31,09:57:44
39.971098,116.303841,0,120,39691.4151157407,2008-08-31,09:57:46
39.971095,116.30384,0,120,39691.4151388889,2008-08-31,09:57:48
39.971094,116.303838,0,117,39691.415162037,2008-08-31,09:57:50
39.971102,116.303843,0,115,39691.4151851852,2008-08-31,09:57:52
39.971113,116.303851,0,114,39691.4152083333,2008-08-31,09:57:54
39.971114,116.303851,0,114,39691.4152314815,2008-08-31,09:57:56
39.971115,116.303851,0,114,39691.4152546296,2008-08-31,09:57:58
39.971119,116.303852,0,114,39691.4152777778,2008-08-31,09:58:00
39.971121,116.303853,0,114,39691.4153009259,2008-08-31,09:58:02
39.971125,116.303854,0,114,39691.4153240741,2008-08-31,09:58:04
39.971138,116.303868,0,114,39691.4153472222,2008-08-31,09:58:06
39.971145,116.303872,0,113,39691.4153703704,2008-08-31,09:58:08
39.971154,116.303876,0,113,39691.4153935185,2008-08-31,09:58:10
39.971155,116.303875,0,111,39691.4154166667,2008-08-31,09:58:12
39.971157,116.303869,0,112,39691.4154398148,2008-08-31,09:58:14
39.971158,116.303867,0,111,39691.415462963,2008-08-31,09:58:16
39.97116,116.303867,0,111,39691.4154861111,2008-08-31,09:58:18
39.97116,116.303867,0,111,39691.4155092593,2008-08-31,09:58:20
39.971156,116.303867,0,111,39691.4155324074,2008-08-31,09:58:22
39.971152,116.303866,0,111,39691.4155555556,2008-08-31,09:58:24
39.97115,116.303866,0,111,39691.4155787037,2008-08-31,09:58:26
39.97115,116.303866,0,111,39691.4156018518,2008-08-31,09:58:28
39.97115,116.303866,0,111,39691.415625,2008-08-31,09:58:30
39.971149,116.303865,0,110,39691.4156481481,2008-08-31,09:58:32
39.971148,116.303864,0,110,39691.4156712963,2008-08-31,09:58:34
39.97115,116.303856,0,111,39691.4156944444,2008-08-31,09:58:36
39.971146,116.303854,0,110,39691.4157175926,2008-08-31,09:58:38
39.971146,116.303855,0,110,39691.4157407407,2008-08-31,09:58:40
39.971146,116.303854,0,110,39691.4157638889,2008-08-31,09:58:42
39.971144,116.303854,0,110,39691.415787037,2008-08-31,09:58:44
39.971145,116.303855,0,110,39691.4158101852,2008-08-31,09:58:46
39.971143,116.303855,0,110,39691.4158333333,2008-08-31,09:58:48
39.971138,116.303855,0,110,39691.4158564815,2008-08-31,09:58:50
39.971135,116.303855,0,110,39691.4158796296,2008-08-31,09:58:52
39.971134,116.303855,0,110,39691.4159027778,2008-08-31,09:58:54
39.971132,116.303855,0,110,39691.4159259259,2008-08-31,09:58:56
39.971129,116.303855,0,110,39691.4159490741,2008-08-31,09:58:58
39.971132,116.303856,0,110,39691.4159722222,2008-08-31,09:59:00
39.971143,116.303876,0,110,39691.4159953704,2008-08-31,09:59:02
39.971144,116.30388,0,111,39691.4160185185,2008-08-31,09:59:04
39.971151,116.303884,0,110,39691.4160416667,2008-08-31,09:59:06
39.971154,116.30389,0,109,39691.4160648148,2008-08-31,09:59:08
39.971143,116.303886,0,108,39691.416087963,2008-08-31,09:59:10
39.971143,116.303858,0,108,39691.4161111111,2008-08-31,09:59:12
39.971145,116.303857,0,108,39691.4161342593,2008-08-31,09:59:14
39.971148,116.303858,0,108,39691.4161574074,2008-08-31,09:59:16
39.971149,116.303858,0,108,39691.4161805556,2008-08-31,09:59:18
39.971152,116.303858,0,107,39691.4162037037,2008-08-31,09:59:20
39.971154,116.303858,0,107,39691.4162268518,2008-08-31,09:59:22
39.971154,116.303858,0,107,39691.41625,2008-08-31,09:59:24
39.971156,116.303858,0,107,39691.4162731481,2008-08-31,09:59:26
39.971159,116.303858,0,107,39691.4162962963,2008-08-31,09:59:28
39.971162,116.303859,0,107,39691.4163194444,2008-08-31,09:59:30
39.971166,116.303859,0,107,39691.4163425926,2008-08-31,09:59:32
39.971171,116.303859,0,107,39691.4163657407,2008-08-31,09:59:34
39.971172,116.303859,0,107,39691.4163888889,2008-08-31,09:59:36
39.971182,116.303855,0,106,39691.416412037,2008-08-31,09:59:38
39.971192,116.303833,0,106,39691.4164351852,2008-08-31,09:59:40
39.971183,116.303824,0,106,39691.4164583333,2008-08-31,09:59:42
39.971183,116.303803,0,108,39691.4164814815,2008-08-31,09:59:44
39.971184,116.303803,0,108,39691.4165046296,2008-08-31,09:59:46
39.971185,116.303802,0,108,39691.4165277778,2008-08-31,09:59:48
39.971185,116.303801,0,108,39691.4165509259,2008-08-31,09:59:50
39.971182,116.3038,0,108,39691.4165740741,2008-08-31,09:59:52
39.971182,116.3038,0,108,39691.4165972222,2008-08-31,09:59:54
39.971183,116.3038,0,108,39691.4166203704,2008-08-31,09:59:56
39.971183,116.3038,0,108,39691.4166435185,2008-08-31,09:59:58
39.971181,116.3038,0,108,39691.4166666667,2008-08-31,10:00:00
39.971179,116.303799,0,108,39691.4166898148,2008-08-31,10:00:02
39.97118,116.303798,0,108,39691.416712963,2008-08-31,10:00:04
39.971181,116.303799,0,108,39691.4167361111,2008-08-31,10:00:06
39.971183,116.303799,0,108,39691.4167592593,2008-08-31,10:00:08
39.971185,116.3038,0,108,39691.4167824074,2008-08-31,10:00:10
39.971189,116.303801,0,108,39691.4168055556,2008-08-31,10:00:12
39.971193,116.303801,0,108,39691.4168287037,2008-08-31,10:00:14
39.971192,116.303801,0,108,39691.4168518518,2008-08-31,10:00:16
39.971187,116.303801,0,107,39691.416875,2008-08-31,10:00:18
39.971176,116.303799,0,107,39691.4168981481,2008-08-31,10:00:20
39.971175,116.303792,0,107,39691.4169212963,2008-08-31,10:00:22
39.971176,116.303784,0,106,39691.4169444444,2008-08-31,10:00:24
39.971181,116.303778,0,106,39691.4169675926,2008-08-31,10:00:26
39.971187,116.303781,0,106,39691.4169907407,2008-08-31,10:00:28
39.971194,116.303778,0,105,39691.4170138889,2008-08-31,10:00:30
39.971195,116.303779,0,105,39691.417037037,2008-08-31,10:00:32
39.971195,116.303779,0,105,39691.4170601852,2008-08-31,10:00:34
39.971196,116.303779,0,104,39691.4170833333,2008-08-31,10:00:36
39.971194,116.303778,0,104,39691.4171064815,2008-08-31,10:00:38
39.971192,116.303778,0,104,39691.4171296296,2008-08-31,10:00:40
39.971192,116.303778,0,104,39691.4171527778,2008-08-31,10:00:42
39.971194,116.303778,0,104,39691.4171759259,2008-08-31,10:00:44
39.971193,116.303778,0,104,39691.4171990741,2008-08-31,10:00:46
39.971193,116.303779,0,104,39691.4172222222,2008-08-31,10:00:48
39.971192,116.303779,0,104,39691.4172453704,2008-08-31,10:00:50
39.97119,116.30378,0,104,39691.4172685185,2008-08-31,10:00:52
39.971191,116.30378,0,104,39691.4172916667,2008-08-31,10:00:54
39.971192,116.303781,0,104,39691.4173148148,2008-08-31,10:00:56
39.97119,116.303782,0,104,39691.417337963,2008-08-31,10:00:58
39.971188,116.303783,0,104,39691.4173611111,2008-08-31,10:01:00
39.971189,116.303784,0,104,39691.4173842593,2008-08-31,10:01:02
39.97119,116.303785,0,104,39691.4174074074,2008-08-31,10:01:04
39.971191,116.303786,0,104,39691.4174305556,2008-08-31,10:01:06
39.971193,116.303787,0,104,39691.4174537037,2008-08-31,10:01:08
39.971195,116.303788,0,104,39691.4174768519,2008-08-31,10:01:10
39.971193,116.303788,0,103,39691.4175,2008-08-31,10:01:12
39.971184,116.303792,0,103,39691.4175231481,2008-08-31,10:01:14
39.971181,116.303807,0,103,39691.4175462963,2008-08-31,10:01:16
39.971179,116.303811,0,103,39691.4175694444,2008-08-31,10:01:18
39.971175,116.303819,0,105,39691.4175925926,2008-08-31,10:01:20
39.971173,116.303819,0,105,39691.4176157407,2008-08-31,10:01:22
39.971168,116.303819,0,105,39691.4176388889,2008-08-31,10:01:24
39.971161,116.303826,0,105,39691.417662037,2008-08-31,10:01:26
39.971153,116.303838,0,105,39691.4176851852,2008-08-31,10:01:28
39.971146,116.303843,0,105,39691.4177083333,2008-08-31,10:01:30
39.971139,116.303854,0,106,39691.4177314815,2008-08-31,10:01:32
39.97114,116.303872,0,106,39691.4177546296,2008-08-31,10:01:34
39.971142,116.303876,0,106,39691.4177777778,2008-08-31,10:01:36
39.97114,116.303876,0,106,39691.4178009259,2008-08-31,10:01:38
39.971138,116.303876,0,106,39691.4178240741,2008-08-31,10:01:40
39.971137,116.303876,0,106,39691.4178472222,2008-08-31,10:01:42
39.971134,116.303875,0,106,39691.4178703704,2008-08-31,10:01:44
39.971132,116.303874,0,106,39691.4178935185,2008-08-31,10:01:46
39.971134,116.303874,0,106,39691.4179166667,2008-08-31,10:01:48
39.971138,116.303875,0,106,39691.4179398148,2008-08-31,10:01:50
39.971138,116.303875,0,106,39691.417962963,2008-08-31,10:01:52
39.971139,116.303875,0,106,39691.4179861111,2008-08-31,10:01:54
39.971138,116.303875,0,106,39691.4180092593,2008-08-31,10:01:56
39.971136,116.303875,0,106,39691.4180324074,2008-08-31,10:01:58
39.971139,116.303875,0,106,39691.4180555556,2008-08-31,10:02:00
39.971136,116.303869,0,108,39691.4180787037,2008-08-31,10:02:02
39.971135,116.303861,0,108,39691.4181018519,2008-08-31,10:02:04
39.971139,116.303862,0,108,39691.418125,2008-08-31,10:02:06
39.971147,116.303853,0,109,39691.4181481482,2008-08-31,10:02:08
39.971148,116.303846,0,110,39691.4181712963,2008-08-31,10:02:10
39.97115,116.303846,0,110,39691.4181944444,2008-08-31,10:02:12
39.971148,116.303841,0,108,39691.4182175926,2008-08-31,10:02:14
39.97114,116.30384,0,107,39691.4182407407,2008-08-31,10:02:16
39.971138,116.30384,0,107,39691.4182638889,2008-08-31,10:02:18
39.971137,116.30384,0,107,39691.418287037,2008-08-31,10:02:20
39.971134,116.303839,0,107,39691.4183101852,2008-08-31,10:02:22
39.971137,116.303835,0,106,39691.4183333333,2008-08-31,10:02:24
39.971139,116.303839,0,105,39691.4183564815,2008-08-31,10:02:26
39.971142,116.303846,0,104,39691.4183796296,2008-08-31,10:02:28
39.97114,116.303846,0,104,39691.4184027778,2008-08-31,10:02:30
39.971139,116.303847,0,104,39691.4184259259,2008-08-31,10:02:32
39.971142,116.303848,0,104,39691.4184490741,2008-08-31,10:02:34
39.971146,116.303849,0,104,39691.4184722222,2008-08-31,10:02:36
39.971148,116.30385,0,104,39691.4184953704,2008-08-31,10:02:38
39.97115,116.303851,0,103,39691.4185185185,2008-08-31,10:02:40
39.971149,116.303845,0,103,39691.4185416667,2008-08-31,10:02:42
39.971137,116.303831,0,105,39691.4185648148,2008-08-31,10:02:44
39.97113,116.30383,0,107,39691.418587963,2008-08-31,10:02:46
39.971132,116.30383,0,107,39691.4186111111,2008-08-31,10:02:48
39.971134,116.303831,0,107,39691.4186342593,2008-08-31,10:02:50
39.971134,116.303831,0,107,39691.4186574074,2008-08-31,10:02:52
39.971137,116.303832,0,107,39691.4186805556,2008-08-31,10:02:54
39.971139,116.303832,0,107,39691.4187037037,2008-08-31,10:02:56
39.971207,116.303505,0,115,39691.4208796296,2008-08-31,10:06:04
39.971213,116.303479,0,116,39691.4209027778,2008-08-31,10:06:06
39.971237,116.303476,0,117,39691.4209259259,2008-08-31,10:06:08
39.971254,116.30346,0,118,39691.4209490741,2008-08-31,10:06:10
39.971265,116.303442,0,119,39691.4209722222,2008-08-31,10:06:12
39.971277,116.30344,0,120,39691.4209953704,2008-08-31,10:06:14
39.971264,116.30347,0,120,39691.4210185185,2008-08-31,10:06:16
39.971255,116.30347,0,120,39691.4210416667,2008-08-31,10:06:18
39.971255,116.303458,0,121,39691.4210648148,2008-08-31,10:06:20
39.971261,116.303446,0,123,39691.421087963,2008-08-31,10:06:22
39.971256,116.303462,0,124,39691.4211111111,2008-08-31,10:06:24
39.971291,116.303511,0,125,39691.4211342593,2008-08-31,10:06:26
39.971313,116.303503,0,127,39691.4211574074,2008-08-31,10:06:28
39.971333,116.303497,0,128,39691.4211805556,2008-08-31,10:06:30
39.971144,116.304274,0,97,39691.4214583333,2008-08-31,10:06:54
39.971562,116.304315,0,86,39691.4214814815,2008-08-31,10:06:56
39.971621,116.304293,0,95,39691.4215046296,2008-08-31,10:06:58
39.971607,116.304314,0,145,39691.4215277778,2008-08-31,10:07:00
39.971627,116.304281,0,146,39691.4215509259,2008-08-31,10:07:02
39.971655,116.304237,0,139,39691.4215740741,2008-08-31,10:07:04
39.971669,116.304191,0,141,39691.4215972222,2008-08-31,10:07:06
39.971679,116.304128,0,141,39691.4216203704,2008-08-31,10:07:08
39.9717,116.304078,0,141,39691.4216435185,2008-08-31,10:07:10
39.97118,116.304766,0,31,39691.4219444444,2008-08-31,10:07:36
39.971017,116.30495,0,223,39691.4219675926,2008-08-31,10:07:38
39.970995,116.305052,0,229,39691.4219907407,2008-08-31,10:07:40
39.971067,116.305076,0,215,39691.4220138889,2008-08-31,10:07:42
39.971079,116.305089,0,209,39691.422037037,2008-08-31,10:07:44
39.97112,116.305086,0,200,39691.4220601852,2008-08-31,10:07:46
39.971161,116.305079,0,195,39691.4220833333,2008-08-31,10:07:48
39.971205,116.305078,0,190,39691.4221064815,2008-08-31,10:07:50
39.97123,116.305084,0,188,39691.4221296296,2008-08-31,10:07:52
39.971245,116.30509,0,188,39691.4221527778,2008-08-31,10:07:54
39.971269,116.30509,0,186,39691.4221759259,2008-08-31,10:07:56
39.971288,116.305087,0,181,39691.4221990741,2008-08-31,10:07:58
39.971293,116.305087,0,180,39691.4222222222,2008-08-31,10:08:00
39.97129,116.305089,0,179,39691.4222453704,2008-08-31,10:08:02
39.971284,116.305089,0,177,39691.4222685185,2008-08-31,10:08:04
39.971254,116.305101,0,175,39691.4222916667,2008-08-31,10:08:06
39.97122,116.305115,0,175,39691.4223148148,2008-08-31,10:08:08
39.971195,116.305112,0,174,39691.422337963,2008-08-31,10:08:10
39.971175,116.305111,0,175,39691.4223611111,2008-08-31,10:08:12
39.971137,116.305098,0,174,39691.4223842593,2008-08-31,10:08:14
39.97108,116.305098,0,174,39691.4224074074,2008-08-31,10:08:16
39.971061,116.305103,0,174,39691.4224305556,2008-08-31,10:08:18
39.971055,116.305097,0,172,39691.4224537037,2008-08-31,10:08:20
39.97101,116.305113,0,162,39691.4224768518,2008-08-31,10:08:22
39.970967,116.305103,0,155,39691.4225,2008-08-31,10:08:24
39.970933,116.305086,0,151,39691.4225231481,2008-08-31,10:08:26
39.970902,116.305071,0,150,39691.4225462963,2008-08-31,10:08:28
39.970878,116.305075,0,150,39691.4225694444,2008-08-31,10:08:30
39.970842,116.305093,0,147,39691.4225925926,2008-08-31,10:08:32
39.97081,116.305101,0,146,39691.4226157407,2008-08-31,10:08:34
39.970767,116.305099,0,147,39691.4226388889,2008-08-31,10:08:36
39.970744,116.305097,0,148,39691.422662037,2008-08-31,10:08:38
39.970719,116.3051,0,148,39691.4226851852,2008-08-31,10:08:40
39.970705,116.305132,0,145,39691.4227083333,2008-08-31,10:08:42
39.970704,116.305167,0,144,39691.4227314815,2008-08-31,10:08:44
39.970705,116.305174,0,144,39691.4227546296,2008-08-31,10:08:46
39.970667,116.305182,0,145,39691.4227777778,2008-08-31,10:08:48
39.970628,116.305192,0,144,39691.4228009259,2008-08-31,10:08:50
39.970596,116.305191,0,145,39691.4228240741,2008-08-31,10:08:52
39.970553,116.30518,0,146,39691.4228472222,2008-08-31,10:08:54
39.970516,116.305167,0,147,39691.4228703704,2008-08-31,10:08:56
39.970491,116.30515,0,147,39691.4228935185,2008-08-31,10:08:58
39.970468,116.305143,0,148,39691.4229166667,2008-08-31,10:09:00
39.970428,116.305152,0,149,39691.4229398148,2008-08-31,10:09:02
39.970381,116.30516,0,149,39691.422962963,2008-08-31,10:09:04
39.970346,116.305142,0,147,39691.4229861111,2008-08-31,10:09:06
39.970314,116.30514,0,149,39691.4230092593,2008-08-31,10:09:08
39.970283,116.305158,0,148,39691.4230324074,2008-08-31,10:09:10
39.970249,116.305142,0,149,39691.4230555556,2008-08-31,10:09:12
39.970239,116.305171,0,148,39691.4230787037,2008-08-31,10:09:14
39.970238,116.305219,0,142,39691.4231018518,2008-08-31,10:09:16
39.970209,116.305219,0,141,39691.423125,2008-08-31,10:09:18
39.970181,116.30521,0,138,39691.4231481481,2008-08-31,10:09:20
39.970148,116.305208,0,138,39691.4231712963,2008-08-31,10:09:22
39.9701,116.305204,0,142,39691.4231944444,2008-08-31,10:09:24
39.970063,116.305216,0,143,39691.4232175926,2008-08-31,10:09:26
39.970034,116.305243,0,145,39691.4232407407,2008-08-31,10:09:28
39.970028,116.3053,0,150,39691.4232638889,2008-08-31,10:09:30
39.970023,116.305343,0,152,39691.423287037,2008-08-31,10:09:32
39.970007,116.305364,0,153,39691.4233101852,2008-08-31,10:09:34
39.970001,116.305402,0,149,39691.4233333333,2008-08-31,10:09:36
39.970004,116.305445,0,145,39691.4233564815,2008-08-31,10:09:38
39.970006,116.305482,0,145,39691.4233796296,2008-08-31,10:09:40
39.970008,116.305519,0,144,39691.4234027778,2008-08-31,10:09:42
39.970006,116.305553,0,141,39691.4234259259,2008-08-31,10:09:44
39.970011,116.305589,0,141,39691.4234490741,2008-08-31,10:09:46
39.970007,116.305628,0,135,39691.4234722222,2008-08-31,10:09:48
39.969995,116.305658,0,130,39691.4234953704,2008-08-31,10:09:50
39.969994,116.305691,0,124,39691.4235185185,2008-08-31,10:09:52
39.970003,116.30573,0,123,39691.4235416667,2008-08-31,10:09:54
39.970007,116.305759,0,121,39691.4235648148,2008-08-31,10:09:56
39.970013,116.305787,0,121,39691.423587963,2008-08-31,10:09:58
39.970009,116.305813,0,122,39691.4236111111,2008-08-31,10:10:00
39.969997,116.305842,0,120,39691.4236342593,2008-08-31,10:10:02
39.97,116.305872,0,118,39691.4236574074,2008-08-31,10:10:04
39.970007,116.305903,0,118,39691.4236805556,2008-08-31,10:10:06
39.970007,116.305932,0,118,39691.4237037037,2008-08-31,10:10:08
39.970014,116.305962,0,116,39691.4237268518,2008-08-31,10:10:10
39.970014,116.305989,0,115,39691.42375,2008-08-31,10:10:12
39.970018,116.306023,0,110,39691.4237731481,2008-08-31,10:10:14
39.97002,116.306054,0,107,39691.4237962963,2008-08-31,10:10:16
39.970022,116.306083,0,106,39691.4238194444,2008-08-31,10:10:18
39.970032,116.306118,0,104,39691.4238425926,2008-08-31,10:10:20
39.970037,116.30615,0,105,39691.4238657407,2008-08-31,10:10:22
39.970038,116.306185,0,109,39691.4238888889,2008-08-31,10:10:24
39.970045,116.306209,0,111,39691.423912037,2008-08-31,10:10:26
39.97005,116.306237,0,113,39691.4239351852,2008-08-31,10:10:28
39.970054,116.306266,0,113,39691.4239583333,2008-08-31,10:10:30
39.970057,116.306298,0,110,39691.4239814815,2008-08-31,10:10:32
39.970062,116.306324,0,111,39691.4240046296,2008-08-31,10:10:34
39.970069,116.306355,0,110,39691.4240277778,2008-08-31,10:10:36
39.970073,116.306386,0,110,39691.4240509259,2008-08-31,10:10:38
39.970083,116.306422,0,110,39691.4240740741,2008-08-31,10:10:40
39.970076,116.306462,0,114,39691.4240972222,2008-08-31,10:10:42
39.970074,116.306498,0,112,39691.4241203704,2008-08-31,10:10:44
39.970065,116.306524,0,114,39691.4241435185,2008-08-31,10:10:46
39.970074,116.30655,0,115,39691.4241666667,2008-08-31,10:10:48
39.970084,116.306584,0,112,39691.4241898148,2008-08-31,10:10:50
39.970086,116.306606,0,111,39691.424212963,2008-08-31,10:10:52
39.970093,116.306627,0,111,39691.4242361111,2008-08-31,10:10:54
39.970101,116.306659,0,109,39691.4242592593,2008-08-31,10:10:56
39.970097,116.30669,0,105,39691.4242824074,2008-08-31,10:10:58
39.970103,116.306722,0,101,39691.4243055556,2008-08-31,10:11:00
39.970112,116.306754,0,100,39691.4243287037,2008-08-31,10:11:02
39.970123,116.306786,0,98,39691.4243518518,2008-08-31,10:11:04
39.970132,116.306812,0,96,39691.424375,2008-08-31,10:11:06
39.970139,116.306843,0,95,39691.4243981481,2008-08-31,10:11:08
39.970145,116.306871,0,91,39691.4244212963,2008-08-31,10:11:10
39.970161,116.306896,0,90,39691.4244444444,2008-08-31,10:11:12
39.970178,116.30692,0,89,39691.4244675926,2008-08-31,10:11:14
39.97019,116.306949,0,90,39691.4244907407,2008-08-31,10:11:16
39.970204,116.306977,0,90,39691.4245138889,2008-08-31,10:11:18
39.970217,116.307006,0,91,39691.424537037,2008-08-31,10:11:20
39.970205,116.307029,0,90,39691.4245601852,2008-08-31,10:11:22
39.970206,116.307056,0,89,39691.4245833333,2008-08-31,10:11:24
39.970211,116.307072,0,89,39691.4246064815,2008-08-31,10:11:26
39.970217,116.307092,0,89,39691.4246296296,2008-08-31,10:11:28
39.970227,116.30712,0,89,39691.4246527778,2008-08-31,10:11:30
39.970221,116.307152,0,89,39691.4246759259,2008-08-31,10:11:32
39.970207,116.307184,0,89,39691.4246990741,2008-08-31,10:11:34
39.97021,116.307222,0,89,39691.4247222222,2008-08-31,10:11:36
39.970212,116.307259,0,89,39691.4247453704,2008-08-31,10:11:38
39.970212,116.307291,0,89,39691.4247685185,2008-08-31,10:11:40
39.970215,116.307319,0,90,39691.4247916667,2008-08-31,10:11:42
39.970195,116.307356,0,91,39691.4248148148,2008-08-31,10:11:44
39.970195,116.307376,0,93,39691.424837963,2008-08-31,10:11:46
39.970193,116.307409,0,93,39691.4248611111,2008-08-31,10:11:48
39.9702,116.307432,0,94,39691.4248842593,2008-08-31,10:11:50
39.970203,116.307454,0,95,39691.4249074074,2008-08-31,10:11:52
39.970207,116.307476,0,96,39691.4249305556,2008-08-31,10:11:54
39.970207,116.307513,0,96,39691.4249537037,2008-08-31,10:11:56
39.9702,116.307521,0,97,39691.4249768518,2008-08-31,10:11:58
39.970206,116.307528,0,97,39691.425,2008-08-31,10:12:00
39.970202,116.307531,0,97,39691.4250231481,2008-08-31,10:12:02
39.970199,116.30753,0,97,39691.4250462963,2008-08-31,10:12:04
39.970144,116.307529,0,98,39691.4250694444,2008-08-31,10:12:06
39.970117,116.307534,0,98,39691.4250925926,2008-08-31,10:12:08
39.970078,116.30753,0,98,39691.4251157407,2008-08-31,10:12:10
39.970021,116.307541,0,98,39691.4251388889,2008-08-31,10:12:12
39.969985,116.307536,0,99,39691.425162037,2008-08-31,10:12:14
39.969942,116.307543,0,99,39691.4251851852,2008-08-31,10:12:16
39.96991,116.307554,0,99,39691.4252083333,2008-08-31,10:12:18
39.969881,116.307609,0,100,39691.4252314815,2008-08-31,10:12:20
39.969863,116.307608,0,100,39691.4252546296,2008-08-31,10:12:22
39.969825,116.307628,0,101,39691.4252777778,2008-08-31,10:12:24
39.969798,116.307624,0,101,39691.4253009259,2008-08-31,10:12:26
39.969777,116.307609,0,101,39691.4253240741,2008-08-31,10:12:28
39.969747,116.307624,0,101,39691.4253472222,2008-08-31,10:12:30
39.969717,116.307656,0,103,39691.4253703704,2008-08-31,10:12:32
39.969689,116.307664,0,104,39691.4253935185,2008-08-31,10:12:34
39.969661,116.307677,0,105,39691.4254166667,2008-08-31,10:12:36
39.96964,116.307679,0,106,39691.4254398148,2008-08-31,10:12:38
39.969611,116.307694,0,107,39691.425462963,2008-08-31,10:12:40
39.969588,116.30772,0,108,39691.4254861111,2008-08-31,10:12:42
39.969569,116.307737,0,108,39691.4255092593,2008-08-31,10:12:44
39.96955,116.307745,0,110,39691.4255324074,2008-08-31,10:12:46
39.969537,116.307754,0,112,39691.4255555556,2008-08-31,10:12:48
39.969513,116.307805,0,119,39691.4255787037,2008-08-31,10:12:50
39.969497,116.307833,0,124,39691.4256018519,2008-08-31,10:12:52
39.969473,116.307847,0,126,39691.425625,2008-08-31,10:12:54
39.969451,116.307859,0,128,39691.4256481482,2008-08-31,10:12:56
39.969432,116.307861,0,129,39691.4256712963,2008-08-31,10:12:58
39.969411,116.307861,0,130,39691.4256944444,2008-08-31,10:13:00
39.969396,116.307844,0,129,39691.4257175926,2008-08-31,10:13:02
39.96938,116.307851,0,130,39691.4257407407,2008-08-31,10:13:04
39.969367,116.307926,0,125,39691.4257638889,2008-08-31,10:13:06
39.969359,116.307973,0,123,39691.425787037,2008-08-31,10:13:08
39.969348,116.307986,0,124,39691.4258101852,2008-08-31,10:13:10
39.96934,116.308008,0,126,39691.4258333333,2008-08-31,10:13:12
39.969337,116.308021,0,126,39691.4258564815,2008-08-31,10:13:14
39.969327,116.308041,0,127,39691.4258796296,2008-08-31,10:13:16
39.969322,116.308059,0,127,39691.4259027778,2008-08-31,10:13:18
39.969328,116.308088,0,130,39691.4259259259,2008-08-31,10:13:20
39.969311,116.308098,0,134,39691.4259490741,2008-08-31,10:13:22
39.969303,116.308107,0,137,39691.4259722222,2008-08-31,10:13:24
39.969294,116.308135,0,138,39691.4259953704,2008-08-31,10:13:26
39.969289,116.308148,0,139,39691.4260185185,2008-08-31,10:13:28
39.969292,116.308179,0,139,39691.4260416667,2008-08-31,10:13:30
39.969293,116.30821,0,139,39691.4260648148,2008-08-31,10:13:32
39.969297,116.308245,0,134,39691.426087963,2008-08-31,10:13:34
39.969307,116.308275,0,131,39691.4261111111,2008-08-31,10:13:36
39.969302,116.3083,0,133,39691.4261342593,2008-08-31,10:13:38
39.969308,116.308321,0,134,39691.4261574074,2008-08-31,10:13:40
39.969319,116.308347,0,133,39691.4261805556,2008-08-31,10:13:42
39.969341,116.308378,0,132,39691.4262037037,2008-08-31,10:13:44
39.969351,116.308406,0,132,39691.4262268519,2008-08-31,10:13:46
39.969369,116.308439,0,132,39691.42625,2008-08-31,10:13:48
39.969384,116.308474,0,131,39691.4262731481,2008-08-31,10:13:50
39.9694,116.308513,0,132,39691.4262962963,2008-08-31,10:13:52
39.969411,116.308541,0,132,39691.4263194444,2008-08-31,10:13:54
39.969421,116.308569,0,133,39691.4263425926,2008-08-31,10:13:56
39.969425,116.308603,0,134,39691.4263657407,2008-08-31,10:13:58
39.969429,116.308648,0,135,39691.4263888889,2008-08-31,10:14:00
39.969427,116.308682,0,137,39691.426412037,2008-08-31,10:14:02
39.969439,116.308711,0,139,39691.4264351852,2008-08-31,10:14:04
39.96945,116.30874,0,139,39691.4264583333,2008-08-31,10:14:06
39.969459,116.308762,0,140,39691.4264814815,2008-08-31,10:14:08
39.969465,116.308782,0,140,39691.4265046296,2008-08-31,10:14:10
39.969474,116.308806,0,141,39691.4265277778,2008-08-31,10:14:12
39.969482,116.308831,0,140,39691.4265509259,2008-08-31,10:14:14
39.969488,116.30885,0,140,39691.4265740741,2008-08-31,10:14:16
39.969484,116.308873,0,141,39691.4265972222,2008-08-31,10:14:18
39.969493,116.3089,0,139,39691.4266203704,2008-08-31,10:14:20
39.969495,116.308928,0,139,39691.4266435185,2008-08-31,10:14:22
39.969497,116.30895,0,139,39691.4266666667,2008-08-31,10:14:24
39.969497,116.308978,0,139,39691.4266898148,2008-08-31,10:14:26
39.969464,116.309012,0,124,39691.426712963,2008-08-31,10:14:28
39.969446,116.309034,0,115,39691.4267361111,2008-08-31,10:14:30
39.969435,116.309063,0,114,39691.4267592593,2008-08-31,10:14:32
39.969396,116.309079,0,115,39691.4267824074,2008-08-31,10:14:34
39.969382,116.309088,0,112,39691.4268055556,2008-08-31,10:14:36
39.969359,116.309099,0,112,39691.4268287037,2008-08-31,10:14:38
39.969341,116.309106,0,109,39691.4268518519,2008-08-31,10:14:40
39.969319,116.309109,0,111,39691.426875,2008-08-31,10:14:42
39.969306,116.309122,0,112,39691.4268981481,2008-08-31,10:14:44
39.969289,116.309129,0,112,39691.4269212963,2008-08-31,10:14:46
39.969258,116.309142,0,112,39691.4269444444,2008-08-31,10:14:48
39.969225,116.309149,0,110,39691.4269675926,2008-08-31,10:14:50
39.969198,116.309143,0,110,39691.4269907407,2008-08-31,10:14:52
39.969162,116.30918,0,113,39691.4270138889,2008-08-31,10:14:54
39.969136,116.309205,0,114,39691.427037037,2008-08-31,10:14:56
39.969117,116.309214,0,117,39691.4270601852,2008-08-31,10:14:58
39.969097,116.309231,0,118,39691.4270833333,2008-08-31,10:15:00
39.96908,116.309252,0,120,39691.4271064815,2008-08-31,10:15:02
39.969062,116.309278,0,120,39691.4271296296,2008-08-31,10:15:04
39.969052,116.309313,0,120,39691.4271527778,2008-08-31,10:15:06
39.96905,116.309355,0,120,39691.4271759259,2008-08-31,10:15:08
39.969049,116.309387,0,120,39691.4271990741,2008-08-31,10:15:10
39.96904,116.309411,0,119,39691.4272222222,2008-08-31,10:15:12
39.969052,116.309438,0,118,39691.4272453704,2008-08-31,10:15:14
39.969051,116.309463,0,116,39691.4272685185,2008-08-31,10:15:16
39.969058,116.30949,0,115,39691.4272916667,2008-08-31,10:15:18
39.969055,116.309514,0,114,39691.4273148148,2008-08-31,10:15:20
39.969056,116.30953,0,114,39691.427337963,2008-08-31,10:15:22
39.969043,116.309551,0,113,39691.4273611111,2008-08-31,10:15:24
39.969018,116.309583,0,113,39691.4273842593,2008-08-31,10:15:26
39.968999,116.309605,0,114,39691.4274074074,2008-08-31,10:15:28
39.968981,116.309625,0,115,39691.4274305556,2008-08-31,10:15:30
39.968971,116.309648,0,116,39691.4274537037,2008-08-31,10:15:32
39.968949,116.309675,0,120,39691.4274768519,2008-08-31,10:15:34
39.968939,116.309702,0,121,39691.4275,2008-08-31,10:15:36
39.968915,116.309726,0,116,39691.4275231481,2008-08-31,10:15:38
39.968911,116.30974,0,117,39691.4275462963,2008-08-31,10:15:40
39.968873,116.309746,0,116,39691.4275694444,2008-08-31,10:15:42
39.968844,116.309749,0,116,39691.4275925926,2008-08-31,10:15:44
39.968821,116.30976,0,118,39691.4276157407,2008-08-31,10:15:46
39.968805,116.30977,0,119,39691.4276388889,2008-08-31,10:15:48
39.968764,116.309763,0,124,39691.427662037,2008-08-31,10:15:50
39.968738,116.309759,0,125,39691.4276851852,2008-08-31,10:15:52
39.96871,116.309766,0,127,39691.4277083333,2008-08-31,10:15:54
39.968682,116.309771,0,128,39691.4277314815,2008-08-31,10:15:56
39.968662,116.30979,0,127,39691.4277546296,2008-08-31,10:15:58
39.968645,116.309794,0,128,39691.4277777778,2008-08-31,10:16:00
39.968643,116.309809,0,128,39691.4278009259,2008-08-31,10:16:02
39.968645,116.309844,0,128,39691.4278240741,2008-08-31,10:16:04
39.968653,116.309876,0,125,39691.4278472222,2008-08-31,10:16:06
39.968653,116.309903,0,124,39691.4278703704,2008-08-31,10:16:08
39.968652,116.30993,0,121,39691.4278935185,2008-08-31,10:16:10
39.96865,116.309954,0,121,39691.4279166667,2008-08-31,10:16:12
39.968652,116.309979,0,118,39691.4279398148,2008-08-31,10:16:14
39.968653,116.310003,0,115,39691.427962963,2008-08-31,10:16:16
39.968649,116.310027,0,113,39691.4279861111,2008-08-31,10:16:18
39.968652,116.310053,0,113,39691.4280092593,2008-08-31,10:16:20
39.96866,116.310084,0,111,39691.4280324074,2008-08-31,10:16:22
39.968668,116.310112,0,110,39691.4280555556,2008-08-31,10:16:24
39.968677,116.310142,0,110,39691.4280787037,2008-08-31,10:16:26
39.968679,116.310163,0,108,39691.4281018519,2008-08-31,10:16:28
39.968688,116.310191,0,108,39691.428125,2008-08-31,10:16:30
39.968697,116.31022,0,108,39691.4281481481,2008-08-31,10:16:32
39.968705,116.310251,0,107,39691.4281712963,2008-08-31,10:16:34
39.968712,116.310279,0,104,39691.4281944444,2008-08-31,10:16:36
39.968713,116.31031,0,102,39691.4282175926,2008-08-31,10:16:38
39.968732,116.310335,0,96,39691.4282407407,2008-08-31,10:16:40
39.968731,116.310367,0,97,39691.4282638889,2008-08-31,10:16:42
39.96873,116.310403,0,98,39691.428287037,2008-08-31,10:16:44
39.968746,116.31044,0,99,39691.4283101852,2008-08-31,10:16:46
39.96876,116.310475,0,100,39691.4283333333,2008-08-31,10:16:48
39.968767,116.310503,0,99,39691.4283564815,2008-08-31,10:16:50
39.968681,116.310559,0,102,39691.4283796296,2008-08-31,10:16:52
39.968674,116.310603,0,103,39691.4284027778,2008-08-31,10:16:54
39.968633,116.310632,0,104,39691.4284259259,2008-08-31,10:16:56
39.968628,116.31066,0,106,39691.4284490741,2008-08-31,10:16:58
39.968625,116.31069,0,109,39691.4284722222,2008-08-31,10:17:00
39.968632,116.310717,0,111,39691.4284953704,2008-08-31,10:17:02
39.968645,116.310743,0,112,39691.4285185185,2008-08-31,10:17:04
39.968651,116.310773,0,111,39691.4285416667,2008-08-31,10:17:06
39.968661,116.310793,0,109,39691.4285648148,2008-08-31,10:17:08
39.96867,116.310822,0,109,39691.428587963,2008-08-31,10:17:10
39.968674,116.310847,0,108,39691.4286111111,2008-08-31,10:17:12
39.96868,116.310882,0,108,39691.4286342593,2008-08-31,10:17:14
39.968689,116.310902,0,108,39691.4286574074,2008-08-31,10:17:16
39.968676,116.310914,0,106,39691.4286805556,2008-08-31,10:17:18
39.968654,116.310933,0,106,39691.4287037037,2008-08-31,10:17:20
39.968635,116.310952,0,107,39691.4287268519,2008-08-31,10:17:22
39.968626,116.310974,0,108,39691.42875,2008-08-31,10:17:24
39.968619,116.311,0,110,39691.4287731481,2008-08-31,10:17:26
39.968621,116.311041,0,108,39691.4287962963,2008-08-31,10:17:28
39.96862,116.311067,0,106,39691.4288194444,2008-08-31,10:17:30
39.968615,116.311083,0,108,39691.4288425926,2008-08-31,10:17:32
39.968602,116.311096,0,108,39691.4288657407,2008-08-31,10:17:34
39.968584,116.311109,0,109,39691.4288888889,2008-08-31,10:17:36
39.968561,116.311121,0,109,39691.428912037,2008-08-31,10:17:38
39.968536,116.311135,0,109,39691.4289351852,2008-08-31,10:17:40
39.968509,116.311136,0,111,39691.4289583333,2008-08-31,10:17:42
39.968477,116.311137,0,112,39691.4289814815,2008-08-31,10:17:44
39.968452,116.311143,0,113,39691.4290046296,2008-08-31,10:17:46
39.968426,116.311152,0,113,39691.4290277778,2008-08-31,10:17:48
39.968392,116.311164,0,116,39691.4290509259,2008-08-31,10:17:50
39.968366,116.311171,0,116,39691.4290740741,2008-08-31,10:17:52
39.968335,116.311185,0,117,39691.4290972222,2008-08-31,10:17:54
39.968309,116.311195,0,121,39691.4291203704,2008-08-31,10:17:56
39.968295,116.311227,0,121,39691.4291435185,2008-08-31,10:17:58
39.968296,116.311254,0,121,39691.4291666667,2008-08-31,10:18:00
39.968291,116.311273,0,122,39691.4291898148,2008-08-31,10:18:02
39.968263,116.311308,0,126,39691.429212963,2008-08-31,10:18:04
39.968255,116.31133,0,128,39691.4292361111,2008-08-31,10:18:06
39.968258,116.311342,0,132,39691.4292592593,2008-08-31,10:18:08
39.96825,116.311369,0,133,39691.4292824074,2008-08-31,10:18:10
39.968246,116.311403,0,135,39691.4293055556,2008-08-31,10:18:12
39.968237,116.311441,0,138,39691.4293287037,2008-08-31,10:18:14
39.96823,116.311482,0,142,39691.4293518519,2008-08-31,10:18:16
39.968212,116.311512,0,144,39691.429375,2008-08-31,10:18:18
39.968208,116.311551,0,144,39691.4293981481,2008-08-31,10:18:20
39.968204,116.311584,0,145,39691.4294212963,2008-08-31,10:18:22
39.968191,116.311625,0,147,39691.4294444444,2008-08-31,10:18:24
39.968184,116.311654,0,149,39691.4294675926,2008-08-31,10:18:26
39.968183,116.311685,0,146,39691.4294907407,2008-08-31,10:18:28
39.968184,116.311699,0,145,39691.4295138889,2008-08-31,10:18:30
39.968188,116.31172,0,149,39691.429537037,2008-08-31,10:18:32
39.968204,116.311745,0,149,39691.4295601852,2008-08-31,10:18:34
39.968214,116.311768,0,148,39691.4295833333,2008-08-31,10:18:36
39.968235,116.311795,0,148,39691.4296064815,2008-08-31,10:18:38
39.96825,116.311817,0,148,39691.4296296296,2008-08-31,10:18:40
39.968266,116.311842,0,148,39691.4296527778,2008-08-31,10:18:42
39.968286,116.311865,0,147,39691.4296759259,2008-08-31,10:18:44
39.968298,116.311889,0,147,39691.4296990741,2008-08-31,10:18:46
39.968297,116.311922,0,148,39691.4297222222,2008-08-31,10:18:48
39.968295,116.311954,0,147,39691.4297453704,2008-08-31,10:18:50
39.968291,116.311985,0,147,39691.4297685185,2008-08-31,10:18:52
39.968291,116.312023,0,146,39691.4297916667,2008-08-31,10:18:54
39.968289,116.312055,0,146,39691.4298148148,2008-08-31,10:18:56
39.968311,116.312086,0,146,39691.429837963,2008-08-31,10:18:58
39.968319,116.312119,0,146,39691.4298611111,2008-08-31,10:19:00
39.968315,116.312146,0,146,39691.4298842593,2008-08-31,10:19:02
39.968323,116.31217,0,146,39691.4299074074,2008-08-31,10:19:04
39.968323,116.312194,0,146,39691.4299305556,2008-08-31,10:19:06
39.968332,116.312218,0,146,39691.4299537037,2008-08-31,10:19:08
39.968347,116.312247,0,145,39691.4299768518,2008-08-31,10:19:10
39.968354,116.312281,0,145,39691.43,2008-08-31,10:19:12
39.968348,116.312317,0,145,39691.4300231481,2008-08-31,10:19:14
39.96835,116.312349,0,144,39691.4300462963,2008-08-31,10:19:16
39.968356,116.312375,0,145,39691.4300694444,2008-08-31,10:19:18
39.968363,116.312409,0,146,39691.4300925926,2008-08-31,10:19:20
39.96837,116.312435,0,144,39691.4301157407,2008-08-31,10:19:22
39.968362,116.312463,0,145,39691.4301388889,2008-08-31,10:19:24
39.96836,116.312488,0,145,39691.430162037,2008-08-31,10:19:26
39.968379,116.312521,0,148,39691.4301851852,2008-08-31,10:19:28
39.968386,116.312547,0,148,39691.4302083333,2008-08-31,10:19:30
39.968387,116.312565,0,145,39691.4302314815,2008-08-31,10:19:32
39.968453,116.312882,0,137,39691.437337963,2008-08-31,10:29:46
39.96844,116.312944,0,138,39691.4373611111,2008-08-31,10:29:48
39.968445,116.312967,0,142,39691.4373842593,2008-08-31,10:29:50
39.968449,116.312984,0,142,39691.4374074074,2008-08-31,10:29:52
39.968448,116.313006,0,142,39691.4374305556,2008-08-31,10:29:54
39.968445,116.313018,0,141,39691.4374537037,2008-08-31,10:29:56
39.968443,116.313041,0,141,39691.4374768519,2008-08-31,10:29:58
39.968448,116.313059,0,140,39691.4375,2008-08-31,10:30:00
39.968459,116.313086,0,139,39691.4375231481,2008-08-31,10:30:02
39.968471,116.313118,0,138,39691.4375462963,2008-08-31,10:30:04
39.968482,116.313133,0,136,39691.4375694444,2008-08-31,10:30:06
39.968487,116.313152,0,137,39691.4375925926,2008-08-31,10:30:08
39.968497,116.313165,0,136,39691.4376157407,2008-08-31,10:30:10
39.968505,116.313176,0,136,39691.4376388889,2008-08-31,10:30:12
39.968513,116.313215,0,136,39691.437662037,2008-08-31,10:30:14
39.968517,116.313242,0,136,39691.4376851852,2008-08-31,10:30:16
39.968518,116.313268,0,135,39691.4377083333,2008-08-31,10:30:18
39.968513,116.313288,0,134,39691.4377314815,2008-08-31,10:30:20
39.96851,116.313309,0,134,39691.4377546296,2008-08-31,10:30:22
39.96851,116.313335,0,133,39691.4377777778,2008-08-31,10:30:24
39.96851,116.313363,0,132,39691.4378009259,2008-08-31,10:30:26
39.96851,116.313384,0,132,39691.4378240741,2008-08-31,10:30:28
39.968498,116.313412,0,131,39691.4378472222,2008-08-31,10:30:30
39.968501,116.313446,0,131,39691.4378703704,2008-08-31,10:30:32
39.968511,116.313474,0,130,39691.4378935185,2008-08-31,10:30:34
39.968498,116.313492,0,130,39691.4379166667,2008-08-31,10:30:36
39.968498,116.313513,0,129,39691.4379398148,2008-08-31,10:30:38
39.968492,116.313534,0,130,39691.437962963,2008-08-31,10:30:40
39.968494,116.313557,0,130,39691.4379861111,2008-08-31,10:30:42
39.968491,116.313587,0,131,39691.4380092593,2008-08-31,10:30:44
39.968495,116.313608,0,131,39691.4380324074,2008-08-31,10:30:46
39.968507,116.313631,0,130,39691.4380555556,2008-08-31,10:30:48
39.968512,116.313646,0,130,39691.4380787037,2008-08-31,10:30:50
39.968519,116.313676,0,128,39691.4381018518,2008-08-31,10:30:52
39.968529,116.31368,0,127,39691.438125,2008-08-31,10:30:54
39.968545,116.313678,0,128,39691.4381481481,2008-08-31,10:30:56
39.968556,116.313666,0,129,39691.4381712963,2008-08-31,10:30:58
39.968574,116.313665,0,128,39691.4381944444,2008-08-31,10:31:00
39.968591,116.313663,0,128,39691.4382175926,2008-08-31,10:31:02
39.968597,116.313654,0,126,39691.4382407407,2008-08-31,10:31:04
39.968596,116.313647,0,125,39691.4382638889,2008-08-31,10:31:06
39.968605,116.313644,0,124,39691.438287037,2008-08-31,10:31:08
39.968607,116.313644,0,123,39691.4383101852,2008-08-31,10:31:10
39.96861,116.313645,0,122,39691.4383333333,2008-08-31,10:31:12
39.968611,116.313645,0,121,39691.4383564815,2008-08-31,10:31:14
39.968608,116.313645,0,121,39691.4383796296,2008-08-31,10:31:16
39.968605,116.313645,0,121,39691.4384027778,2008-08-31,10:31:18
39.968608,116.313645,0,121,39691.4384259259,2008-08-31,10:31:20
39.968611,116.313645,0,121,39691.4384490741,2008-08-31,10:31:22
39.96861,116.313645,0,121,39691.4384722222,2008-08-31,10:31:24
39.968609,116.313645,0,121,39691.4384953704,2008-08-31,10:31:26
39.968608,116.313644,0,121,39691.4385185185,2008-08-31,10:31:28
39.968607,116.313644,0,121,39691.4385416667,2008-08-31,10:31:30
39.968605,116.313644,0,121,39691.4385648148,2008-08-31,10:31:32
39.968603,116.313644,0,121,39691.438587963,2008-08-31,10:31:34
39.9686,116.313644,0,121,39691.4386111111,2008-08-31,10:31:36
39.968596,116.313643,0,121,39691.4386342593,2008-08-31,10:31:38
39.968593,116.313643,0,121,39691.4386574074,2008-08-31,10:31:40
39.968591,116.313642,0,121,39691.4386805556,2008-08-31,10:31:42
39.968589,116.313642,0,121,39691.4387037037,2008-08-31,10:31:44
39.96859,116.313642,0,121,39691.4387268518,2008-08-31,10:31:46
39.968592,116.313642,0,121,39691.43875,2008-08-31,10:31:48
39.968593,116.313643,0,121,39691.4387731481,2008-08-31,10:31:50
39.968593,116.313643,0,121,39691.4387962963,2008-08-31,10:31:52
39.968593,116.313643,0,121,39691.4388194444,2008-08-31,10:31:54
39.968593,116.313643,0,121,39691.4388425926,2008-08-31,10:31:56
39.968593,116.313644,0,121,39691.4388657407,2008-08-31,10:31:58
39.968593,116.313644,0,121,39691.4388888889,2008-08-31,10:32:00
39.968593,116.313644,0,121,39691.438912037,2008-08-31,10:32:02
39.968593,116.313644,0,121,39691.4389351852,2008-08-31,10:32:04
39.968593,116.313645,0,121,39691.4389583333,2008-08-31,10:32:06
39.968594,116.313645,0,121,39691.4389814815,2008-08-31,10:32:08
39.968595,116.313646,0,121,39691.4390046296,2008-08-31,10:32:10
39.968597,116.313646,0,121,39691.4390277778,2008-08-31,10:32:12
39.968598,116.313647,0,122,39691.4390509259,2008-08-31,10:32:14
39.968599,116.313648,0,122,39691.4390740741,2008-08-31,10:32:16
39.968599,116.313649,0,122,39691.4390972222,2008-08-31,10:32:18
39.968599,116.313651,0,122,39691.4391203704,2008-08-31,10:32:20
39.968599,116.313652,0,122,39691.4391435185,2008-08-31,10:32:22
39.9686,116.313653,0,123,39691.4391666667,2008-08-31,10:32:24
39.9686,116.313653,0,123,39691.4391898148,2008-08-31,10:32:26
39.9686,116.313653,0,123,39691.439212963,2008-08-31,10:32:28
39.968601,116.313653,0,123,39691.4392361111,2008-08-31,10:32:30
39.968601,116.313653,0,123,39691.4392592593,2008-08-31,10:32:32
39.968601,116.313653,0,123,39691.4392824074,2008-08-31,10:32:34
39.968601,116.313654,0,123,39691.4393055556,2008-08-31,10:32:36
39.968601,116.313654,0,123,39691.4393287037,2008-08-31,10:32:38
39.968601,116.313654,0,123,39691.4393518518,2008-08-31,10:32:40
39.968601,116.313654,0,123,39691.439375,2008-08-31,10:32:42
39.968601,116.313654,0,123,39691.4393981481,2008-08-31,10:32:44
39.968601,116.313654,0,123,39691.4394212963,2008-08-31,10:32:46
39.968601,116.313654,0,123,39691.4394444444,2008-08-31,10:32:48
39.968601,116.313654,0,123,39691.4394675926,2008-08-31,10:32:50
39.968601,116.313654,0,123,39691.4394907407,2008-08-31,10:32:52
39.9686,116.313654,0,123,39691.4395138889,2008-08-31,10:32:54
39.9686,116.313654,0,123,39691.439537037,2008-08-31,10:32:56
39.9686,116.313654,0,123,39691.4395601852,2008-08-31,10:32:58
39.9686,116.313654,0,124,39691.4395833333,2008-08-31,10:33:00
39.9686,116.313654,0,124,39691.4396064815,2008-08-31,10:33:02
39.968601,116.313654,0,124,39691.4396296296,2008-08-31,10:33:04
39.968601,116.313654,0,124,39691.4396527778,2008-08-31,10:33:06
39.968601,116.313654,0,124,39691.4396759259,2008-08-31,10:33:08
39.968601,116.313654,0,124,39691.4396990741,2008-08-31,10:33:10
39.968601,116.313654,0,124,39691.4397222222,2008-08-31,10:33:12
39.968601,116.313654,0,124,39691.4397453704,2008-08-31,10:33:14
39.968601,116.313655,0,124,39691.4397685185,2008-08-31,10:33:16
39.968601,116.313655,0,124,39691.4397916667,2008-08-31,10:33:18
39.968601,116.313655,0,124,39691.4398148148,2008-08-31,10:33:20
39.968601,116.313655,0,124,39691.439837963,2008-08-31,10:33:22
39.968601,116.313655,0,124,39691.4398611111,2008-08-31,10:33:24
39.968601,116.313655,0,124,39691.4398842593,2008-08-31,10:33:26
39.968601,116.313655,0,124,39691.4399074074,2008-08-31,10:33:28
39.968601,116.313655,0,124,39691.4399305556,2008-08-31,10:33:30
39.968601,116.313655,0,124,39691.4399537037,2008-08-31,10:33:32
39.968601,116.313655,0,124,39691.4399768518,2008-08-31,10:33:34
39.968601,116.313655,0,124,39691.44,2008-08-31,10:33:36
39.968601,116.313655,0,124,39691.4400231481,2008-08-31,10:33:38
39.968602,116.313655,0,124,39691.4400462963,2008-08-31,10:33:40
39.968602,116.313656,0,124,39691.4400694444,2008-08-31,10:33:42
39.968602,116.313656,0,124,39691.4400925926,2008-08-31,10:33:44
39.968601,116.313656,0,124,39691.4401157407,2008-08-31,10:33:46
39.968601,116.313656,0,124,39691.4401388889,2008-08-31,10:33:48
39.968602,116.313656,0,124,39691.440162037,2008-08-31,10:33:50
39.968602,116.313656,0,124,39691.4401851852,2008-08-31,10:33:52
39.968602,116.313656,0,124,39691.4402083333,2008-08-31,10:33:54
39.968602,116.313656,0,124,39691.4402314815,2008-08-31,10:33:56
39.968602,116.313656,0,124,39691.4402546296,2008-08-31,10:33:58
39.968602,116.313656,0,124,39691.4402777778,2008-08-31,10:34:00
39.968602,116.313656,0,124,39691.4403009259,2008-08-31,10:34:02
39.968602,116.313656,0,124,39691.4403240741,2008-08-31,10:34:04
39.968602,116.313656,0,124,39691.4403472222,2008-08-31,10:34:06
39.968602,116.313656,0,124,39691.4403703704,2008-08-31,10:34:08
39.968603,116.313656,0,124,39691.4403935185,2008-08-31,10:34:10
39.968619,116.313641,0,125,39691.4404166667,2008-08-31,10:34:12
39.968627,116.313645,0,127,39691.4404398148,2008-08-31,10:34:14
39.968636,116.313649,0,129,39691.440462963,2008-08-31,10:34:16
39.968642,116.313642,0,129,39691.4404861111,2008-08-31,10:34:18
39.968647,116.31364,0,130,39691.4405092593,2008-08-31,10:34:20
39.968657,116.313644,0,132,39691.4405324074,2008-08-31,10:34:22
39.968668,116.313636,0,135,39691.4405555556,2008-08-31,10:34:24
39.968683,116.313632,0,138,39691.4405787037,2008-08-31,10:34:26
39.968699,116.313622,0,141,39691.4406018518,2008-08-31,10:34:28
39.968714,116.313618,0,142,39691.440625,2008-08-31,10:34:30
39.968731,116.313617,0,143,39691.4406481481,2008-08-31,10:34:32
39.968772,116.313601,0,146,39691.4406712963,2008-08-31,10:34:34
39.968793,116.313595,0,146,39691.4406944444,2008-08-31,10:34:36
39.968811,116.313581,0,148,39691.4407175926,2008-08-31,10:34:38
39.968831,116.313583,0,150,39691.4407407407,2008-08-31,10:34:40
39.968852,116.31358,0,152,39691.4407638889,2008-08-31,10:34:42
39.968869,116.313582,0,153,39691.440787037,2008-08-31,10:34:44
39.968899,116.31358,0,153,39691.4408101852,2008-08-31,10:34:46
39.968916,116.313589,0,153,39691.4408333333,2008-08-31,10:34:48
39.968937,116.313582,0,154,39691.4408564815,2008-08-31,10:34:50
39.968964,116.313586,0,155,39691.4408796296,2008-08-31,10:34:52
39.968981,116.3136,0,156,39691.4409027778,2008-08-31,10:34:54
39.969009,116.313604,0,158,39691.4409259259,2008-08-31,10:34:56
39.969027,116.313596,0,157,39691.4409490741,2008-08-31,10:34:58
39.969039,116.313585,0,159,39691.4409722222,2008-08-31,10:35:00
39.969049,116.313579,0,159,39691.4409953704,2008-08-31,10:35:02
39.969053,116.313555,0,160,39691.4410185185,2008-08-31,10:35:04
39.969071,116.313534,0,159,39691.4410416667,2008-08-31,10:35:06
39.969093,116.313525,0,159,39691.4410648148,2008-08-31,10:35:08
39.969108,116.313519,0,159,39691.441087963,2008-08-31,10:35:10
39.969114,116.313509,0,160,39691.4411111111,2008-08-31,10:35:12
39.969122,116.313502,0,160,39691.4411342593,2008-08-31,10:35:14
39.969146,116.313494,0,160,39691.4411574074,2008-08-31,10:35:16
39.969156,116.313475,0,158,39691.4411805556,2008-08-31,10:35:18
39.969173,116.313456,0,160,39691.4412037037,2008-08-31,10:35:20
39.969198,116.313453,0,159,39691.4412268519,2008-08-31,10:35:22
39.969231,116.313454,0,159,39691.44125,2008-08-31,10:35:24
39.969255,116.31346,0,162,39691.4412731482,2008-08-31,10:35:26
39.969264,116.313434,0,164,39691.4412962963,2008-08-31,10:35:28
39.969263,116.313424,0,170,39691.4413194444,2008-08-31,10:35:30
39.969272,116.313416,0,172,39691.4413425926,2008-08-31,10:35:32
39.969298,116.313405,0,175,39691.4413657407,2008-08-31,10:35:34
39.969307,116.313393,0,178,39691.4413888889,2008-08-31,10:35:36
39.969321,116.313388,0,180,39691.441412037,2008-08-31,10:35:38
39.96934,116.31339,0,179,39691.4414351852,2008-08-31,10:35:40
39.969354,116.313388,0,181,39691.4414583333,2008-08-31,10:35:42
39.969359,116.313381,0,185,39691.4414814815,2008-08-31,10:35:44
39.969372,116.313371,0,187,39691.4415046296,2008-08-31,10:35:46
39.969393,116.313368,0,190,39691.4415277778,2008-08-31,10:35:48
39.969406,116.313375,0,192,39691.4415509259,2008-08-31,10:35:50
39.969432,116.313388,0,191,39691.4415740741,2008-08-31,10:35:52
39.969453,116.313391,0,192,39691.4415972222,2008-08-31,10:35:54
39.969485,116.313384,0,192,39691.4416203704,2008-08-31,10:35:56
39.969509,116.313377,0,193,39691.4416435185,2008-08-31,10:35:58
39.96952,116.313385,0,193,39691.4416666667,2008-08-31,10:36:00
39.969544,116.313398,0,196,39691.4416898148,2008-08-31,10:36:02
39.969567,116.313402,0,200,39691.441712963,2008-08-31,10:36:04
39.969586,116.3134,0,203,39691.4417361111,2008-08-31,10:36:06
39.96961,116.313389,0,204,39691.4417592593,2008-08-31,10:36:08
39.969635,116.313383,0,203,39691.4417824074,2008-08-31,10:36:10
39.96966,116.31339,0,198,39691.4418055556,2008-08-31,10:36:12
39.969689,116.313385,0,198,39691.4418287037,2008-08-31,10:36:14
39.969719,116.31338,0,201,39691.4418518519,2008-08-31,10:36:16
39.969743,116.313368,0,203,39691.441875,2008-08-31,10:36:18
39.969744,116.313345,0,207,39691.4418981481,2008-08-31,10:36:20
39.969746,116.313345,0,211,39691.4419212963,2008-08-31,10:36:22
39.969759,116.313344,0,214,39691.4419444444,2008-08-31,10:36:24
39.969765,116.313338,0,215,39691.4419675926,2008-08-31,10:36:26
39.969772,116.313335,0,217,39691.4419907407,2008-08-31,10:36:28
39.96978,116.313331,0,219,39691.4420138889,2008-08-31,10:36:30
39.969792,116.313323,0,224,39691.442037037,2008-08-31,10:36:32
39.969788,116.313318,0,234,39691.4420601852,2008-08-31,10:36:34
39.969803,116.313297,0,242,39691.4420833333,2008-08-31,10:36:36
39.969807,116.313282,0,249,39691.4421064815,2008-08-31,10:36:38
39.969821,116.313263,0,251,39691.4421296296,2008-08-31,10:36:40
39.969872,116.313267,0,239,39691.4421527778,2008-08-31,10:36:42
39.969902,116.313267,0,237,39691.4421759259,2008-08-31,10:36:44
39.969934,116.313266,0,235,39691.4421990741,2008-08-31,10:36:46
39.969962,116.313259,0,236,39691.4422222222,2008-08-31,10:36:48
39.969982,116.313272,0,236,39691.4422453704,2008-08-31,10:36:50
39.969989,116.313265,0,236,39691.4422685185,2008-08-31,10:36:52
39.970011,116.31326,0,239,39691.4422916667,2008-08-31,10:36:54
39.970032,116.313262,0,242,39691.4423148148,2008-08-31,10:36:56
39.97006,116.313233,0,240,39691.442337963,2008-08-31,10:36:58
39.970104,116.313175,0,236,39691.4423611111,2008-08-31,10:37:00
39.970147,116.313153,0,228,39691.4423842593,2008-08-31,10:37:02
39.970178,116.31311,0,224,39691.4424074074,2008-08-31,10:37:04
39.970205,116.313086,0,215,39691.4424305556,2008-08-31,10:37:06
39.970227,116.313063,0,209,39691.4424537037,2008-08-31,10:37:08
39.97026,116.313073,0,202,39691.4424768519,2008-08-31,10:37:10
39.970277,116.31308,0,201,39691.4425,2008-08-31,10:37:12
39.97028,116.313072,0,201,39691.4425231481,2008-08-31,10:37:14
39.970299,116.313064,0,199,39691.4425462963,2008-08-31,10:37:16
39.970326,116.313059,0,198,39691.4425694444,2008-08-31,10:37:18
39.970338,116.313055,0,196,39691.4425925926,2008-08-31,10:37:20
39.970364,116.313055,0,196,39691.4426157407,2008-08-31,10:37:22
39.970397,116.313003,0,189,39691.4426388889,2008-08-31,10:37:24
39.970418,116.313012,0,191,39691.442662037,2008-08-31,10:37:26
39.970443,116.313023,0,193,39691.4426851852,2008-08-31,10:37:28
39.97045,116.313017,0,192,39691.4427083333,2008-08-31,10:37:30
39.970457,116.31301,0,190,39691.4427314815,2008-08-31,10:37:32
39.970461,116.313026,0,196,39691.4427546296,2008-08-31,10:37:34
39.97048,116.31297,0,191,39691.4427777778,2008-08-31,10:37:36
39.970488,116.312962,0,191,39691.4428009259,2008-08-31,10:37:38
39.970503,116.312945,0,192,39691.4428240741,2008-08-31,10:37:40
39.970517,116.312941,0,192,39691.4428472222,2008-08-31,10:37:42
39.970526,116.312935,0,193,39691.4428703704,2008-08-31,10:37:44
39.970517,116.312921,0,192,39691.4428935185,2008-08-31,10:37:46
39.970515,116.312905,0,196,39691.4429166667,2008-08-31,10:37:48
39.970556,116.312916,0,193,39691.4429398148,2008-08-31,10:37:50
39.970589,116.312925,0,189,39691.442962963,2008-08-31,10:37:52
39.97062,116.312932,0,186,39691.4429861111,2008-08-31,10:37:54
39.970633,116.312914,0,186,39691.4430092593,2008-08-31,10:37:56
39.970657,116.312891,0,181,39691.4430324074,2008-08-31,10:37:58
39.970672,116.312882,0,179,39691.4430555556,2008-08-31,10:38:00
39.970683,116.312876,0,179,39691.4430787037,2008-08-31,10:38:02
39.970686,116.312864,0,179,39691.4431018519,2008-08-31,10:38:04
39.970716,116.312859,0,179,39691.443125,2008-08-31,10:38:06
39.970724,116.31286,0,178,39691.4431481481,2008-08-31,10:38:08
39.97074,116.312866,0,178,39691.4431712963,2008-08-31,10:38:10
39.970755,116.312873,0,179,39691.4431944444,2008-08-31,10:38:12
39.970792,116.312878,0,180,39691.4432175926,2008-08-31,10:38:14
39.970812,116.312871,0,179,39691.4432407407,2008-08-31,10:38:16
39.970845,116.312863,0,178,39691.4432638889,2008-08-31,10:38:18
39.970869,116.312841,0,178,39691.443287037,2008-08-31,10:38:20
39.970876,116.312838,0,179,39691.4433101852,2008-08-31,10:38:22
39.970888,116.312835,0,179,39691.4433333333,2008-08-31,10:38:24
39.970896,116.312825,0,178,39691.4433564815,2008-08-31,10:38:26
39.970916,116.312813,0,181,39691.4433796296,2008-08-31,10:38:28
39.970951,116.312819,0,176,39691.4434027778,2008-08-31,10:38:30
39.970981,116.312814,0,175,39691.4434259259,2008-08-31,10:38:32
39.970994,116.312808,0,180,39691.4434490741,2008-08-31,10:38:34
39.971027,116.312818,0,176,39691.4434722222,2008-08-31,10:38:36
39.971054,116.312836,0,171,39691.4434953704,2008-08-31,10:38:38
39.971073,116.312866,0,168,39691.4435185185,2008-08-31,10:38:40
39.971084,116.312888,0,168,39691.4435416667,2008-08-31,10:38:42
39.971091,116.31291,0,168,39691.4435648148,2008-08-31,10:38:44
39.971099,116.312945,0,169,39691.443587963,2008-08-31,10:38:46
39.971106,116.312968,0,168,39691.4436111111,2008-08-31,10:38:48
39.971092,116.312988,0,169,39691.4436342593,2008-08-31,10:38:50
39.971095,116.313003,0,171,39691.4436574074,2008-08-31,10:38:52
39.971108,116.313028,0,172,39691.4436805556,2008-08-31,10:38:54
39.971125,116.31305,0,174,39691.4437037037,2008-08-31,10:38:56
39.971122,116.313072,0,176,39691.4437268519,2008-08-31,10:38:58
39.971138,116.31308,0,177,39691.44375,2008-08-31,10:39:00
39.971147,116.31309,0,179,39691.4437731481,2008-08-31,10:39:02
39.971142,116.313093,0,180,39691.4437962963,2008-08-31,10:39:04
39.971163,116.31312,0,179,39691.4438194444,2008-08-31,10:39:06
39.971171,116.313154,0,181,39691.4438425926,2008-08-31,10:39:08
39.971178,116.313163,0,182,39691.4438657407,2008-08-31,10:39:10
39.971183,116.313172,0,182,39691.4438888889,2008-08-31,10:39:12
39.971188,116.313181,0,182,39691.443912037,2008-08-31,10:39:14
39.971185,116.3132,0,183,39691.4439351852,2008-08-31,10:39:16
39.971185,116.3132,0,183,39691.4439583333,2008-08-31,10:39:18
39.971197,116.313221,0,183,39691.4439814815,2008-08-31,10:39:20
39.971193,116.313242,0,183,39691.4440046296,2008-08-31,10:39:22
39.971199,116.313274,0,181,39691.4440277778,2008-08-31,10:39:24
39.971203,116.313301,0,180,39691.4440509259,2008-08-31,10:39:26
39.971213,116.313357,0,177,39691.4440740741,2008-08-31,10:39:28
39.971224,116.313385,0,177,39691.4440972222,2008-08-31,10:39:30
39.971237,116.31339,0,176,39691.4441203704,2008-08-31,10:39:32
39.971247,116.313405,0,175,39691.4441435185,2008-08-31,10:39:34
39.971256,116.313419,0,175,39691.4441666667,2008-08-31,10:39:36
39.971248,116.313442,0,174,39691.4441898148,2008-08-31,10:39:38
39.971239,116.31346,0,174,39691.444212963,2008-08-31,10:39:40
39.971243,116.313469,0,173,39691.4442361111,2008-08-31,10:39:42
39.971201,116.313517,0,174,39691.4442592593,2008-08-31,10:39:44
39.971204,116.313519,0,174,39691.4442824074,2008-08-31,10:39:46
39.971206,116.313522,0,174,39691.4443055556,2008-08-31,10:39:48
39.971216,116.313545,0,173,39691.4443287037,2008-08-31,10:39:50
39.971228,116.313561,0,172,39691.4443518519,2008-08-31,10:39:52
39.97124,116.313585,0,172,39691.444375,2008-08-31,10:39:54
39.971252,116.313602,0,172,39691.4443981481,2008-08-31,10:39:56
39.971266,116.313626,0,172,39691.4444212963,2008-08-31,10:39:58
39.971272,116.313656,0,171,39691.4444444444,2008-08-31,10:40:00
39.971283,116.313669,0,171,39691.4444675926,2008-08-31,10:40:02
39.971265,116.313749,0,173,39691.4444907407,2008-08-31,10:40:04
39.971273,116.313779,0,173,39691.4445138889,2008-08-31,10:40:06
39.971274,116.313807,0,174,39691.444537037,2008-08-31,10:40:08
39.971297,116.313891,0,178,39691.4445601852,2008-08-31,10:40:10
39.971317,116.31394,0,177,39691.4445833333,2008-08-31,10:40:12
39.971319,116.313972,0,177,39691.4446064815,2008-08-31,10:40:14
39.971315,116.314062,0,171,39691.4446296296,2008-08-31,10:40:16
39.971307,116.314103,0,167,39691.4446527778,2008-08-31,10:40:18
39.97131,116.314136,0,166,39691.4446759259,2008-08-31,10:40:20
39.971324,116.314159,0,164,39691.4446990741,2008-08-31,10:40:22
39.971324,116.314182,0,163,39691.4447222222,2008-08-31,10:40:24
39.971338,116.31421,0,162,39691.4447453704,2008-08-31,10:40:26
39.971361,116.31423,0,161,39691.4447685185,2008-08-31,10:40:28
39.971328,116.314251,0,160,39691.4447916667,2008-08-31,10:40:30
39.971335,116.314286,0,159,39691.4448148148,2008-08-31,10:40:32
39.971339,116.314306,0,158,39691.444837963,2008-08-31,10:40:34
39.971358,116.314339,0,156,39691.4448611111,2008-08-31,10:40:36
39.971372,116.314361,0,155,39691.4448842593,2008-08-31,10:40:38
39.971383,116.314383,0,155,39691.4449074074,2008-08-31,10:40:40
39.971411,116.314401,0,155,39691.4449305556,2008-08-31,10:40:42
39.971446,116.314417,0,154,39691.4449537037,2008-08-31,10:40:44
39.971485,116.314427,0,154,39691.4449768519,2008-08-31,10:40:46
39.971482,116.31447,0,152,39691.445,2008-08-31,10:40:48
39.971487,116.314503,0,150,39691.4450231481,2008-08-31,10:40:50
39.971473,116.314521,0,151,39691.4450462963,2008-08-31,10:40:52
39.971502,116.314542,0,150,39691.4450694444,2008-08-31,10:40:54
39.971498,116.314561,0,147,39691.4450925926,2008-08-31,10:40:56
39.971476,116.314582,0,148,39691.4451157407,2008-08-31,10:40:58
39.971488,116.314593,0,147,39691.4451388889,2008-08-31,10:41:00
39.971506,116.314611,0,148,39691.445162037,2008-08-31,10:41:02
39.971514,116.314628,0,148,39691.4451851852,2008-08-31,10:41:04
39.97152,116.314633,0,148,39691.4452083333,2008-08-31,10:41:06
39.971524,116.314635,0,148,39691.4452314815,2008-08-31,10:41:08
39.971529,116.314637,0,148,39691.4452546296,2008-08-31,10:41:10
39.971548,116.314661,0,148,39691.4452777778,2008-08-31,10:41:12
39.971552,116.314703,0,147,39691.4453009259,2008-08-31,10:41:14
39.971551,116.314728,0,148,39691.4453240741,2008-08-31,10:41:16
39.971554,116.314755,0,148,39691.4453472222,2008-08-31,10:41:18
39.971558,116.314801,0,148,39691.4453703704,2008-08-31,10:41:20
39.971553,116.314831,0,148,39691.4453935185,2008-08-31,10:41:22
39.971548,116.31486,0,148,39691.4454166667,2008-08-31,10:41:24
39.97153,116.314881,0,150,39691.4454398148,2008-08-31,10:41:26
39.971544,116.314928,0,150,39691.445462963,2008-08-31,10:41:28
39.971533,116.31497,0,149,39691.4454861111,2008-08-31,10:41:30
39.97155,116.315006,0,149,39691.4455092593,2008-08-31,10:41:32
39.971555,116.315025,0,150,39691.4455324074,2008-08-31,10:41:34
39.971562,116.315047,0,150,39691.4455555556,2008-08-31,10:41:36
39.971555,116.315086,0,151,39691.4455787037,2008-08-31,10:41:38
39.971567,116.315111,0,154,39691.4456018518,2008-08-31,10:41:40
39.971564,116.315138,0,156,39691.445625,2008-08-31,10:41:42
39.971567,116.315153,0,157,39691.4456481481,2008-08-31,10:41:44
39.97156,116.315191,0,160,39691.4456712963,2008-08-31,10:41:46
39.971574,116.315199,0,160,39691.4456944444,2008-08-31,10:41:48
39.971569,116.315212,0,161,39691.4457175926,2008-08-31,10:41:50
39.971576,116.315223,0,162,39691.4457407407,2008-08-31,10:41:52
39.971588,116.315249,0,161,39691.4457638889,2008-08-31,10:41:54
39.971589,116.31525,0,161,39691.445787037,2008-08-31,10:41:56
39.971593,116.315252,0,161,39691.4458101852,2008-08-31,10:41:58
39.971613,116.31528,0,161,39691.4458333333,2008-08-31,10:42:00
39.971609,116.315302,0,162,39691.4458564815,2008-08-31,10:42:02
39.971594,116.31534,0,162,39691.4458796296,2008-08-31,10:42:04
39.971597,116.315345,0,162,39691.4459027778,2008-08-31,10:42:06
39.971595,116.315352,0,163,39691.4459259259,2008-08-31,10:42:08
39.971599,116.315353,0,163,39691.4459490741,2008-08-31,10:42:10
39.971604,116.315368,0,164,39691.4459722222,2008-08-31,10:42:12
39.971617,116.315386,0,164,39691.4459953704,2008-08-31,10:42:14
39.971619,116.315393,0,165,39691.4460185185,2008-08-31,10:42:16
39.971635,116.315413,0,165,39691.4460416667,2008-08-31,10:42:18
39.971655,116.315453,0,165,39691.4460648148,2008-08-31,10:42:20
39.971662,116.315484,0,165,39691.446087963,2008-08-31,10:42:22
39.971674,116.315506,0,163,39691.4461111111,2008-08-31,10:42:24
39.971678,116.315529,0,162,39691.4461342593,2008-08-31,10:42:26
39.971679,116.315536,0,161,39691.4461574074,2008-08-31,10:42:28
39.971687,116.31554,0,161,39691.4461805556,2008-08-31,10:42:30
39.971681,116.315552,0,162,39691.4462037037,2008-08-31,10:42:32
39.971669,116.315567,0,164,39691.4462268518,2008-08-31,10:42:34
39.971671,116.315567,0,164,39691.44625,2008-08-31,10:42:36
39.971672,116.315566,0,164,39691.4462731481,2008-08-31,10:42:38
39.971671,116.315566,0,164,39691.4462962963,2008-08-31,10:42:40
39.971669,116.315564,0,164,39691.4463194444,2008-08-31,10:42:42
39.971669,116.315551,0,164,39691.4463425926,2008-08-31,10:42:44
39.97166,116.315527,0,165,39691.4463657407,2008-08-31,10:42:46
39.971661,116.315502,0,165,39691.4463888889,2008-08-31,10:42:48
39.971658,116.315474,0,164,39691.446412037,2008-08-31,10:42:50
39.97166,116.315441,0,163,39691.4464351852,2008-08-31,10:42:52
39.971649,116.315416,0,164,39691.4464583333,2008-08-31,10:42:54
39.971653,116.315387,0,163,39691.4464814815,2008-08-31,10:42:56
39.971655,116.315361,0,162,39691.4465046296,2008-08-31,10:42:58
39.971653,116.315334,0,162,39691.4465277778,2008-08-31,10:43:00
39.971653,116.315309,0,162,39691.4465509259,2008-08-31,10:43:02
39.971647,116.315272,0,162,39691.4465740741,2008-08-31,10:43:04
39.971642,116.315247,0,159,39691.4465972222,2008-08-31,10:43:06
39.97164,116.31523,0,158,39691.4466203704,2008-08-31,10:43:08
39.971641,116.315203,0,158,39691.4466435185,2008-08-31,10:43:10
39.971639,116.315179,0,158,39691.4466666667,2008-08-31,10:43:12
39.97163,116.31515,0,157,39691.4466898148,2008-08-31,10:43:14
39.971633,116.315132,0,157,39691.446712963,2008-08-31,10:43:16
39.971635,116.315118,0,157,39691.4467361111,2008-08-31,10:43:18
39.971632,116.315107,0,158,39691.4467592593,2008-08-31,10:43:20
39.971641,116.315108,0,158,39691.4467824074,2008-08-31,10:43:22
39.971644,116.315105,0,158,39691.4468055556,2008-08-31,10:43:24
39.971646,116.3151,0,158,39691.4468287037,2008-08-31,10:43:26
39.971544,116.314775,0,161,39691.4508101852,2008-08-31,10:49:10
39.971546,116.314773,0,160,39691.4508333333,2008-08-31,10:49:12
39.971549,116.314771,0,160,39691.4508564815,2008-08-31,10:49:14
39.971551,116.314769,0,159,39691.4508796296,2008-08-31,10:49:16
39.971553,116.314767,0,159,39691.4509027778,2008-08-31,10:49:18
39.971555,116.314765,0,159,39691.4509259259,2008-08-31,10:49:20
39.971556,116.314762,0,158,39691.4509490741,2008-08-31,10:49:22
39.971557,116.314759,0,158,39691.4509722222,2008-08-31,10:49:24
39.971557,116.314755,0,158,39691.4509953704,2008-08-31,10:49:26
39.971556,116.314751,0,157,39691.4510185185,2008-08-31,10:49:28
39.971555,116.314748,0,157,39691.4510416667,2008-08-31,10:49:30
39.971554,116.314746,0,156,39691.4510648148,2008-08-31,10:49:32
39.971552,116.314743,0,156,39691.451087963,2008-08-31,10:49:34
39.971549,116.31474,0,156,39691.4511111111,2008-08-31,10:49:36
39.971546,116.314734,0,155,39691.4511342593,2008-08-31,10:49:38
39.971544,116.314728,0,155,39691.4511574074,2008-08-31,10:49:40
39.971542,116.314724,0,154,39691.4511805556,2008-08-31,10:49:42
39.97154,116.314721,0,154,39691.4512037037,2008-08-31,10:49:44
39.971539,116.314719,0,154,39691.4512268519,2008-08-31,10:49:46
39.971536,116.314721,0,153,39691.45125,2008-08-31,10:49:48
39.971534,116.314725,0,153,39691.4512731481,2008-08-31,10:49:50
39.97153,116.314745,0,152,39691.4512962963,2008-08-31,10:49:52
39.971514,116.314756,0,152,39691.4513194444,2008-08-31,10:49:54
39.971511,116.314784,0,151,39691.4513425926,2008-08-31,10:49:56
39.971504,116.314834,0,150,39691.4513657407,2008-08-31,10:49:58
39.971505,116.314892,0,148,39691.4513888889,2008-08-31,10:50:00
39.971508,116.314924,0,147,39691.451412037,2008-08-31,10:50:02
39.971508,116.314947,0,146,39691.4514351852,2008-08-31,10:50:04
39.971513,116.314978,0,145,39691.4514583333,2008-08-31,10:50:06
39.971518,116.314983,0,145,39691.4514814815,2008-08-31,10:50:08
39.971489,116.315011,0,145,39691.4515046296,2008-08-31,10:50:10
39.971475,116.315038,0,145,39691.4515277778,2008-08-31,10:50:12
39.971478,116.315029,0,145,39691.4515509259,2008-08-31,10:50:14
39.971485,116.315024,0,144,39691.4515740741,2008-08-31,10:50:16
39.971498,116.315042,0,143,39691.4515972222,2008-08-31,10:50:18
39.971507,116.315043,0,143,39691.4516203704,2008-08-31,10:50:20
39.971515,116.315029,0,142,39691.4516435185,2008-08-31,10:50:22
39.971517,116.315021,0,142,39691.4516666667,2008-08-31,10:50:24
39.971522,116.315022,0,141,39691.4516898148,2008-08-31,10:50:26
39.971527,116.315024,0,141,39691.451712963,2008-08-31,10:50:28
39.971538,116.315002,0,140,39691.4517361111,2008-08-31,10:50:30
39.971556,116.31501,0,139,39691.4517592593,2008-08-31,10:50:32
39.971572,116.31502,0,139,39691.4517824074,2008-08-31,10:50:34
39.971579,116.315028,0,138,39691.4518055556,2008-08-31,10:50:36
39.971582,116.315034,0,138,39691.4518287037,2008-08-31,10:50:38
39.971578,116.31504,0,137,39691.4518518519,2008-08-31,10:50:40
39.971581,116.315044,0,137,39691.451875,2008-08-31,10:50:42
39.971578,116.315047,0,137,39691.4518981481,2008-08-31,10:50:44
39.971575,116.315072,0,136,39691.4519212963,2008-08-31,10:50:46
39.971577,116.315077,0,136,39691.4519444444,2008-08-31,10:50:48
39.971577,116.315081,0,136,39691.4519675926,2008-08-31,10:50:50
39.971577,116.315085,0,135,39691.4519907407,2008-08-31,10:50:52
39.971577,116.315087,0,135,39691.4520138889,2008-08-31,10:50:54
39.971576,116.315087,0,134,39691.452037037,2008-08-31,10:50:56
39.971573,116.315086,0,134,39691.4520601852,2008-08-31,10:50:58
39.97157,116.315086,0,133,39691.4520833333,2008-08-31,10:51:00
39.971569,116.315083,0,133,39691.4521064815,2008-08-31,10:51:02
39.97157,116.315079,0,132,39691.4521296296,2008-08-31,10:51:04
39.971573,116.315075,0,132,39691.4521527778,2008-08-31,10:51:06
39.971577,116.315072,0,131,39691.4521759259,2008-08-31,10:51:08
39.97159,116.315063,0,130,39691.4521990741,2008-08-31,10:51:10
39.971618,116.315035,0,129,39691.4522222222,2008-08-31,10:51:12
39.971656,116.31499,0,128,39691.4522453704,2008-08-31,10:51:14
39.971673,116.314973,0,127,39691.4522685185,2008-08-31,10:51:16
39.971702,116.314952,0,126,39691.4522916667,2008-08-31,10:51:18
39.971713,116.31493,0,125,39691.4523148148,2008-08-31,10:51:20
39.971728,116.314924,0,125,39691.452337963,2008-08-31,10:51:22
39.971728,116.314909,0,124,39691.4523611111,2008-08-31,10:51:24
39.971724,116.314919,0,124,39691.4523842593,2008-08-31,10:51:26
39.971711,116.314925,0,124,39691.4524074074,2008-08-31,10:51:28
39.971711,116.314918,0,123,39691.4524305556,2008-08-31,10:51:30
39.971708,116.314934,0,123,39691.4524537037,2008-08-31,10:51:32
39.97168,116.314962,0,123,39691.4524768519,2008-08-31,10:51:34
39.971664,116.314978,0,123,39691.4525,2008-08-31,10:51:36
39.971666,116.314984,0,122,39691.4525231481,2008-08-31,10:51:38
39.971667,116.31499,0,122,39691.4525462963,2008-08-31,10:51:40
39.971668,116.314995,0,121,39691.4525694444,2008-08-31,10:51:42
39.971668,116.314999,0,121,39691.4525925926,2008-08-31,10:51:44
39.971667,116.315004,0,121,39691.4526157407,2008-08-31,10:51:46
39.971664,116.315008,0,120,39691.4526388889,2008-08-31,10:51:48
39.971661,116.315013,0,120,39691.452662037,2008-08-31,10:51:50
39.971643,116.315034,0,119,39691.4526851852,2008-08-31,10:51:52
39.971627,116.315058,0,119,39691.4527083333,2008-08-31,10:51:54
39.971609,116.315068,0,119,39691.4527314815,2008-08-31,10:51:56
39.971577,116.315074,0,119,39691.4527546296,2008-08-31,10:51:58
39.971568,116.31508,0,118,39691.4527777778,2008-08-31,10:52:00
39.971554,116.315089,0,118,39691.4528009259,2008-08-31,10:52:02
39.971532,116.315092,0,118,39691.4528240741,2008-08-31,10:52:04
39.971512,116.315103,0,118,39691.4528472222,2008-08-31,10:52:06
39.971499,116.315108,0,117,39691.4528703704,2008-08-31,10:52:08
39.971484,116.315117,0,117,39691.4528935185,2008-08-31,10:52:10
39.97149,116.315118,0,117,39691.4529166667,2008-08-31,10:52:12
39.971502,116.315119,0,116,39691.4529398148,2008-08-31,10:52:14
39.971509,116.315121,0,116,39691.452962963,2008-08-31,10:52:16
39.97151,116.315123,0,115,39691.4529861111,2008-08-31,10:52:18
39.971511,116.315123,0,115,39691.4530092593,2008-08-31,10:52:20
39.971513,116.315123,0,115,39691.4530324074,2008-08-31,10:52:22
39.971514,116.315122,0,114,39691.4530555556,2008-08-31,10:52:24
39.971514,116.315121,0,114,39691.4530787037,2008-08-31,10:52:26
39.971515,116.315118,0,113,39691.4531018519,2008-08-31,10:52:28
39.971515,116.315113,0,113,39691.453125,2008-08-31,10:52:30
39.971515,116.315108,0,113,39691.4531481481,2008-08-31,10:52:32
39.971514,116.315102,0,112,39691.4531712963,2008-08-31,10:52:34
39.971514,116.31509,0,112,39691.4531944444,2008-08-31,10:52:36
39.971509,116.315074,0,112,39691.4532175926,2008-08-31,10:52:38
39.971511,116.315064,0,112,39691.4532407407,2008-08-31,10:52:40
39.971514,116.315046,0,113,39691.4532638889,2008-08-31,10:52:42
39.971514,116.31504,0,113,39691.453287037,2008-08-31,10:52:44
39.971503,116.315044,0,113,39691.4533101852,2008-08-31,10:52:46
39.971506,116.315045,0,113,39691.4533333333,2008-08-31,10:52:48
39.971505,116.315042,0,112,39691.4533564815,2008-08-31,10:52:50
39.971505,116.315037,0,112,39691.4533796296,2008-08-31,10:52:52
39.971508,116.315033,0,112,39691.4534027778,2008-08-31,10:52:54
39.971533,116.315018,0,111,39691.4534259259,2008-08-31,10:52:56
39.971553,116.314999,0,109,39691.4534490741,2008-08-31,10:52:58
39.971566,116.31498,0,107,39691.4534722222,2008-08-31,10:53:00
39.971584,116.314974,0,105,39691.4534953704,2008-08-31,10:53:02
39.971592,116.314961,0,103,39691.4535185185,2008-08-31,10:53:04
39.971596,116.314955,0,102,39691.4535416667,2008-08-31,10:53:06
39.971596,116.314953,0,100,39691.4535648148,2008-08-31,10:53:08
39.971617,116.314949,0,97,39691.453587963,2008-08-31,10:53:10
39.971621,116.314945,0,97,39691.4536111111,2008-08-31,10:53:12
39.971626,116.314943,0,96,39691.4536342593,2008-08-31,10:53:14
39.971631,116.314941,0,95,39691.4536574074,2008-08-31,10:53:16
39.971649,116.314917,0,93,39691.4536805556,2008-08-31,10:53:18
39.971681,116.314894,0,91,39691.4537037037,2008-08-31,10:53:20
39.971704,116.31488,0,89,39691.4537268518,2008-08-31,10:53:22
39.971722,116.314869,0,87,39691.45375,2008-08-31,10:53:24
39.97172,116.314886,0,85,39691.4537731481,2008-08-31,10:53:26
39.97171,116.314897,0,83,39691.4537962963,2008-08-31,10:53:28
39.971695,116.314916,0,82,39691.4538194444,2008-08-31,10:53:30
39.971694,116.31492,0,81,39691.4538425926,2008-08-31,10:53:32
39.971691,116.314923,0,80,39691.4538657407,2008-08-31,10:53:34
39.971687,116.314926,0,79,39691.4538888889,2008-08-31,10:53:36
39.971683,116.314928,0,78,39691.453912037,2008-08-31,10:53:38
39.971678,116.314929,0,78,39691.4539351852,2008-08-31,10:53:40
39.971668,116.314939,0,76,39691.4539583333,2008-08-31,10:53:42
39.971658,116.314949,0,74,39691.4539814815,2008-08-31,10:53:44
39.971661,116.314958,0,72,39691.4540046296,2008-08-31,10:53:46
39.971642,116.314973,0,71,39691.4540277778,2008-08-31,10:53:48
39.97161,116.314994,0,70,39691.4540509259,2008-08-31,10:53:50
39.971584,116.315009,0,70,39691.4540740741,2008-08-31,10:53:52
39.971573,116.315006,0,70,39691.4540972222,2008-08-31,10:53:54
39.971563,116.315005,0,69,39691.4541203704,2008-08-31,10:53:56
39.971555,116.315,0,69,39691.4541435185,2008-08-31,10:53:58
39.971548,116.314986,0,68,39691.4541666667,2008-08-31,10:54:00
39.971549,116.314991,0,66,39691.4541898148,2008-08-31,10:54:02
39.971546,116.314994,0,65,39691.454212963,2008-08-31,10:54:04
39.971542,116.314994,0,64,39691.4542361111,2008-08-31,10:54:06
39.971539,116.314993,0,63,39691.4542592593,2008-08-31,10:54:08
39.971536,116.314992,0,63,39691.4542824074,2008-08-31,10:54:10
39.971535,116.314989,0,62,39691.4543055556,2008-08-31,10:54:12
39.971536,116.314984,0,61,39691.4543287037,2008-08-31,10:54:14
39.971531,116.314979,0,60,39691.4543518518,2008-08-31,10:54:16
39.971639,116.314868,0,56,39691.454375,2008-08-31,10:54:18
39.971684,116.314818,0,53,39691.4543981481,2008-08-31,10:54:20
39.971694,116.314806,0,50,39691.4544212963,2008-08-31,10:54:22
39.971702,116.314799,0,48,39691.4544444444,2008-08-31,10:54:24
39.971708,116.314782,0,46,39691.4544675926,2008-08-31,10:54:26
39.971711,116.314777,0,45,39691.4544907407,2008-08-31,10:54:28
39.971714,116.314774,0,44,39691.4545138889,2008-08-31,10:54:30
39.971716,116.314773,0,43,39691.454537037,2008-08-31,10:54:32
39.971719,116.314772,0,42,39691.4545601852,2008-08-31,10:54:34
39.971721,116.314771,0,41,39691.4545833333,2008-08-31,10:54:36
39.971724,116.31477,0,40,39691.4546064815,2008-08-31,10:54:38
39.971729,116.314769,0,39,39691.4546296296,2008-08-31,10:54:40
39.971734,116.314768,0,38,39691.4546527778,2008-08-31,10:54:42
39.971746,116.314773,0,37,39691.4546759259,2008-08-31,10:54:44
39.971753,116.314773,0,36,39691.4546990741,2008-08-31,10:54:46
39.971768,116.314778,0,35,39691.4547222222,2008-08-31,10:54:48
39.97177,116.314787,0,34,39691.4547453704,2008-08-31,10:54:50
39.971762,116.314815,0,33,39691.4547685185,2008-08-31,10:54:52
39.971751,116.31485,0,31,39691.4547916667,2008-08-31,10:54:54
39.971589,116.315117,0,8,39691.4572222222,2008-08-31,10:58:24
39.971583,116.315127,0,9,39691.4572453704,2008-08-31,10:58:26
39.971583,116.315131,0,10,39691.4572685185,2008-08-31,10:58:28
39.97158,116.31514,0,11,39691.4572916667,2008-08-31,10:58:30
39.971576,116.31514,0,12,39691.4573148148,2008-08-31,10:58:32
39.971582,116.31515,0,13,39691.457337963,2008-08-31,10:58:34
39.971581,116.315154,0,13,39691.4573611111,2008-08-31,10:58:36
39.971581,116.315159,0,13,39691.4573842593,2008-08-31,10:58:38
39.971582,116.315164,0,14,39691.4574074074,2008-08-31,10:58:40
39.971583,116.315169,0,14,39691.4574305556,2008-08-31,10:58:42
39.971583,116.315172,0,14,39691.4574537037,2008-08-31,10:58:44
39.971585,116.315171,0,15,39691.4574768519,2008-08-31,10:58:46
39.971587,116.315169,0,15,39691.4575,2008-08-31,10:58:48
39.97159,116.315164,0,15,39691.4575231481,2008-08-31,10:58:50
39.971591,116.315157,0,16,39691.4575462963,2008-08-31,10:58:52
39.971586,116.31514,0,16,39691.4575694444,2008-08-31,10:58:54
39.971598,116.315114,0,17,39691.4575925926,2008-08-31,10:58:56
39.971605,116.315088,0,17,39691.4576157407,2008-08-31,10:58:58
39.97161,116.315075,0,18,39691.4576388889,2008-08-31,10:59:00
39.971619,116.315066,0,19,39691.457662037,2008-08-31,10:59:02
39.971634,116.315064,0,19,39691.4576851852,2008-08-31,10:59:04
39.971641,116.315059,0,20,39691.4577083333,2008-08-31,10:59:06
39.971641,116.315046,0,21,39691.4577314815,2008-08-31,10:59:08
39.971636,116.315036,0,22,39691.4577546296,2008-08-31,10:59:10
39.971632,116.315028,0,23,39691.4577777778,2008-08-31,10:59:12
39.971627,116.315025,0,24,39691.4578009259,2008-08-31,10:59:14
39.971629,116.315022,0,25,39691.4578240741,2008-08-31,10:59:16
39.971632,116.31502,0,25,39691.4578472222,2008-08-31,10:59:18
39.971634,116.315019,0,26,39691.4578703704,2008-08-31,10:59:20
39.971637,116.315018,0,26,39691.4578935185,2008-08-31,10:59:22
39.971639,116.315017,0,27,39691.4579166667,2008-08-31,10:59:24
39.971641,116.315017,0,27,39691.4579398148,2008-08-31,10:59:26
39.971642,116.315018,0,28,39691.457962963,2008-08-31,10:59:28
39.971643,116.31502,0,28,39691.4579861111,2008-08-31,10:59:30
39.971644,116.315023,0,29,39691.4580092593,2008-08-31,10:59:32
39.971646,116.315026,0,29,39691.4580324074,2008-08-31,10:59:34
39.971647,116.315031,0,30,39691.4580555556,2008-08-31,10:59:36
39.971649,116.315036,0,30,39691.4580787037,2008-08-31,10:59:38
39.971641,116.315051,0,31,39691.4581018519,2008-08-31,10:59:40
39.971622,116.315074,0,32,39691.458125,2008-08-31,10:59:42
39.971609,116.3151,0,33,39691.4581481481,2008-08-31,10:59:44
39.971593,116.315127,0,33,39691.4581712963,2008-08-31,10:59:46
39.971585,116.315147,0,34,39691.4581944444,2008-08-31,10:59:48
39.97157,116.315173,0,35,39691.4582175926,2008-08-31,10:59:50
39.971561,116.315174,0,36,39691.4582407407,2008-08-31,10:59:52
39.97155,116.315182,0,37,39691.4582638889,2008-08-31,10:59:54
39.97154,116.315186,0,37,39691.458287037,2008-08-31,10:59:56
39.971519,116.315181,0,38,39691.4583101852,2008-08-31,10:59:58
39.971504,116.31517,0,40,39691.4583333333,2008-08-31,11:00:00
39.9715,116.315169,0,40,39691.4583564815,2008-08-31,11:00:02
39.971496,116.315166,0,41,39691.4583796296,2008-08-31,11:00:04
39.971495,116.315163,0,42,39691.4584027778,2008-08-31,11:00:06
39.971495,116.31516,0,42,39691.4584259259,2008-08-31,11:00:08
39.971496,116.315156,0,43,39691.4584490741,2008-08-31,11:00:10
39.971497,116.315151,0,43,39691.4584722222,2008-08-31,11:00:12
39.971498,116.315145,0,44,39691.4584953704,2008-08-31,11:00:14
39.971499,116.31514,0,45,39691.4585185185,2008-08-31,11:00:16
39.971499,116.315135,0,46,39691.4585416667,2008-08-31,11:00:18
39.9715,116.315129,0,46,39691.4585648148,2008-08-31,11:00:20
39.971514,116.315108,0,47,39691.458587963,2008-08-31,11:00:22
39.971526,116.315093,0,48,39691.4586111111,2008-08-31,11:00:24
39.971534,116.315079,0,48,39691.4586342593,2008-08-31,11:00:26
39.971546,116.315056,0,49,39691.4586574074,2008-08-31,11:00:28
39.97155,116.315052,0,49,39691.4586805556,2008-08-31,11:00:30
39.971559,116.315044,0,50,39691.4587037037,2008-08-31,11:00:32
39.971563,116.315057,0,51,39691.4587268519,2008-08-31,11:00:34
39.971571,116.315063,0,52,39691.45875,2008-08-31,11:00:36
39.971579,116.315064,0,53,39691.4587731481,2008-08-31,11:00:38
39.971599,116.315062,0,53,39691.4587962963,2008-08-31,11:00:40
39.971603,116.315065,0,54,39691.4588194444,2008-08-31,11:00:42
39.971605,116.315069,0,55,39691.4588425926,2008-08-31,11:00:44
39.971607,116.315081,0,56,39691.4588657407,2008-08-31,11:00:46
39.971589,116.315092,0,58,39691.4588888889,2008-08-31,11:00:48
39.971568,116.315108,0,60,39691.458912037,2008-08-31,11:00:50
39.97157,116.315111,0,60,39691.4589351852,2008-08-31,11:00:52
39.97157,116.315113,0,61,39691.4589583333,2008-08-31,11:00:54
39.971568,116.315113,0,62,39691.4589814815,2008-08-31,11:00:56
39.971564,116.315112,0,63,39691.4590046296,2008-08-31,11:00:58
39.971559,116.315113,0,63,39691.4590277778,2008-08-31,11:01:00
39.971544,116.315109,0,66,39691.4590509259,2008-08-31,11:01:02
39.971526,116.315106,0,67,39691.4590740741,2008-08-31,11:01:04
39.971522,116.315097,0,70,39691.4590972222,2008-08-31,11:01:06
39.971497,116.315107,0,73,39691.4591203704,2008-08-31,11:01:08
39.971463,116.315114,0,77,39691.4591435185,2008-08-31,11:01:10
39.971431,116.315116,0,79,39691.4591666667,2008-08-31,11:01:12
39.971422,116.315113,0,82,39691.4591898148,2008-08-31,11:01:14
39.971436,116.315093,0,83,39691.459212963,2008-08-31,11:01:16
39.971436,116.315085,0,85,39691.4592361111,2008-08-31,11:01:18
39.971438,116.315077,0,87,39691.4592592593,2008-08-31,11:01:20
39.971446,116.315069,0,87,39691.4592824074,2008-08-31,11:01:22
39.971445,116.315067,0,88,39691.4593055556,2008-08-31,11:01:24
39.971447,116.315064,0,89,39691.4593287037,2008-08-31,11:01:26
39.97145,116.31506,0,90,39691.4593518519,2008-08-31,11:01:28
39.971468,116.315045,0,91,39691.459375,2008-08-31,11:01:30
39.971502,116.315017,0,91,39691.4593981481,2008-08-31,11:01:32
39.971533,116.315,0,92,39691.4594212963,2008-08-31,11:01:34
39.971565,116.314978,0,93,39691.4594444444,2008-08-31,11:01:36
39.971586,116.314974,0,94,39691.4594675926,2008-08-31,11:01:38
39.971602,116.314976,0,95,39691.4594907407,2008-08-31,11:01:40
39.971616,116.31497,0,96,39691.4595138889,2008-08-31,11:01:42
39.971617,116.314986,0,97,39691.459537037,2008-08-31,11:01:44
39.971609,116.315009,0,97,39691.4595601852,2008-08-31,11:01:46
39.971595,116.31503,0,98,39691.4595833333,2008-08-31,11:01:48
39.971584,116.315053,0,99,39691.4596064815,2008-08-31,11:01:50
39.971574,116.315068,0,100,39691.4596296296,2008-08-31,11:01:52
39.971565,116.31508,0,101,39691.4596527778,2008-08-31,11:01:54
39.971325,116.315105,0,240,39691.4622916667,2008-08-31,11:05:42
39.971296,116.315111,0,241,39691.4623148148,2008-08-31,11:05:44
39.971314,116.315094,0,240,39691.462337963,2008-08-31,11:05:46
39.971343,116.315076,0,240,39691.4623611111,2008-08-31,11:05:48
39.971368,116.315056,0,239,39691.4623842593,2008-08-31,11:05:50
39.971371,116.315053,0,241,39691.4624074074,2008-08-31,11:05:52
39.971375,116.315051,0,242,39691.4624305556,2008-08-31,11:05:54
39.971414,116.315017,0,241,39691.4624537037,2008-08-31,11:05:56
39.971455,116.314994,0,240,39691.4624768518,2008-08-31,11:05:58
39.971463,116.315001,0,241,39691.4625,2008-08-31,11:06:00
39.971507,116.314974,0,239,39691.4625231481,2008-08-31,11:06:02
39.971521,116.314965,0,238,39691.4625462963,2008-08-31,11:06:04
39.971539,116.31496,0,238,39691.4625694444,2008-08-31,11:06:06
39.971561,116.314943,0,237,39691.4625925926,2008-08-31,11:06:08
39.971568,116.314938,0,237,39691.4626157407,2008-08-31,11:06:10
39.971581,116.314934,0,238,39691.4626388889,2008-08-31,11:06:12
39.971586,116.314927,0,239,39691.462662037,2008-08-31,11:06:14
39.971592,116.314923,0,239,39691.4626851852,2008-08-31,11:06:16
39.971594,116.314926,0,240,39691.4627083333,2008-08-31,11:06:18
39.971603,116.314928,0,240,39691.4627314815,2008-08-31,11:06:20
39.971607,116.314922,0,240,39691.4627546296,2008-08-31,11:06:22
39.971597,116.314924,0,240,39691.4627777778,2008-08-31,11:06:24
39.971575,116.314932,0,241,39691.4628009259,2008-08-31,11:06:26
39.971549,116.314948,0,242,39691.4628240741,2008-08-31,11:06:28
39.971527,116.314971,0,242,39691.4628472222,2008-08-31,11:06:30
39.971527,116.314972,0,243,39691.4628703704,2008-08-31,11:06:32
39.971525,116.314976,0,244,39691.4628935185,2008-08-31,11:06:34
39.971523,116.31498,0,245,39691.4629166667,2008-08-31,11:06:36
39.97151,116.315001,0,246,39691.4629398148,2008-08-31,11:06:38
39.971506,116.315019,0,245,39691.462962963,2008-08-31,11:06:40
39.971498,116.315039,0,245,39691.4629861111,2008-08-31,11:06:42
39.971484,116.315038,0,244,39691.4630092593,2008-08-31,11:06:44
39.971482,116.315036,0,244,39691.4630324074,2008-08-31,11:06:46
39.971491,116.315028,0,243,39691.4630555556,2008-08-31,11:06:48
39.971501,116.315026,0,242,39691.4630787037,2008-08-31,11:06:50
39.971499,116.31503,0,243,39691.4631018518,2008-08-31,11:06:52
39.971498,116.315033,0,243,39691.463125,2008-08-31,11:06:54
39.971498,116.315036,0,244,39691.4631481481,2008-08-31,11:06:56
39.971496,116.315038,0,245,39691.4631712963,2008-08-31,11:06:58
39.971492,116.31504,0,245,39691.4631944444,2008-08-31,11:07:00
39.971474,116.315043,0,245,39691.4632175926,2008-08-31,11:07:02
39.971441,116.315045,0,245,39691.4632407407,2008-08-31,11:07:04
39.971415,116.315049,0,246,39691.4632638889,2008-08-31,11:07:06
39.971394,116.315049,0,246,39691.463287037,2008-08-31,11:07:08
39.971374,116.315041,0,246,39691.4633101852,2008-08-31,11:07:10
39.971359,116.315034,0,247,39691.4633333333,2008-08-31,11:07:12
39.971358,116.315022,0,247,39691.4633564815,2008-08-31,11:07:14
39.971352,116.315013,0,247,39691.4633796296,2008-08-31,11:07:16
39.971346,116.315015,0,247,39691.4634027778,2008-08-31,11:07:18
39.971338,116.315019,0,247,39691.4634259259,2008-08-31,11:07:20
39.971325,116.315025,0,248,39691.4634490741,2008-08-31,11:07:22
39.971319,116.31503,0,248,39691.4634722222,2008-08-31,11:07:24
39.971324,116.315031,0,247,39691.4634953704,2008-08-31,11:07:26
39.971327,116.315028,0,247,39691.4635185185,2008-08-31,11:07:28
39.971325,116.315025,0,247,39691.4635416667,2008-08-31,11:07:30
39.971324,116.315023,0,248,39691.4635648148,2008-08-31,11:07:32
39.971323,116.315021,0,248,39691.463587963,2008-08-31,11:07:34
39.971322,116.31502,0,248,39691.4636111111,2008-08-31,11:07:36
39.971321,116.315018,0,249,39691.4636342593,2008-08-31,11:07:38
39.97132,116.315017,0,249,39691.4636574074,2008-08-31,11:07:40
39.97132,116.315017,0,250,39691.4636805556,2008-08-31,11:07:42
39.97132,116.315019,0,250,39691.4637037037,2008-08-31,11:07:44
39.97132,116.315022,0,250,39691.4637268518,2008-08-31,11:07:46
39.971318,116.315023,0,250,39691.46375,2008-08-31,11:07:48
39.971314,116.315024,0,251,39691.4637731481,2008-08-31,11:07:50
39.97131,116.315023,0,251,39691.4637962963,2008-08-31,11:07:52
39.9713,116.315015,0,250,39691.4638194444,2008-08-31,11:07:54
39.971287,116.315008,0,249,39691.4638425926,2008-08-31,11:07:56
39.971285,116.315001,0,248,39691.4638657407,2008-08-31,11:07:58
39.971286,116.315001,0,248,39691.4638888889,2008-08-31,11:08:00
39.971296,116.315007,0,246,39691.463912037,2008-08-31,11:08:02
39.971312,116.315004,0,245,39691.4639351852,2008-08-31,11:08:04
39.971311,116.315001,0,245,39691.4639583333,2008-08-31,11:08:06
39.971311,116.314997,0,245,39691.4639814815,2008-08-31,11:08:08
39.971313,116.314992,0,245,39691.4640046296,2008-08-31,11:08:10
39.971315,116.314988,0,245,39691.4640277778,2008-08-31,11:08:12
39.97132,116.314984,0,245,39691.4640509259,2008-08-31,11:08:14
39.971356,116.314965,0,244,39691.4640740741,2008-08-31,11:08:16
39.971388,116.314965,0,243,39691.4640972222,2008-08-31,11:08:18
39.971411,116.314982,0,242,39691.4641203704,2008-08-31,11:08:20
39.971434,116.31499,0,242,39691.4641435185,2008-08-31,11:08:22
39.971445,116.314999,0,241,39691.4641666667,2008-08-31,11:08:24
39.971448,116.315008,0,241,39691.4641898148,2008-08-31,11:08:26
39.971447,116.31502,0,241,39691.464212963,2008-08-31,11:08:28
39.971446,116.315038,0,241,39691.4642361111,2008-08-31,11:08:30
39.97145,116.31506,0,241,39691.4642592593,2008-08-31,11:08:32
39.971452,116.315083,0,241,39691.4642824074,2008-08-31,11:08:34
39.971445,116.315111,0,242,39691.4643055556,2008-08-31,11:08:36
39.971437,116.315129,0,242,39691.4643287037,2008-08-31,11:08:38
39.971424,116.315143,0,242,39691.4643518519,2008-08-31,11:08:40
39.971406,116.315153,0,243,39691.464375,2008-08-31,11:08:42
39.971377,116.315174,0,243,39691.4643981481,2008-08-31,11:08:44
39.971353,116.315202,0,243,39691.4644212963,2008-08-31,11:08:46
39.971339,116.315234,0,243,39691.4644444444,2008-08-31,11:08:48
39.971325,116.315256,0,243,39691.4644675926,2008-08-31,11:08:50
39.971307,116.315266,0,244,39691.4644907407,2008-08-31,11:08:52
39.971282,116.315274,0,245,39691.4645138889,2008-08-31,11:08:54
39.971278,116.315278,0,245,39691.464537037,2008-08-31,11:08:56
39.971274,116.315279,0,245,39691.4645601852,2008-08-31,11:08:58
39.971277,116.315271,0,244,39691.4645833333,2008-08-31,11:09:00
39.971285,116.315259,0,243,39691.4646064815,2008-08-31,11:09:02
39.971292,116.31525,0,243,39691.4646296296,2008-08-31,11:09:04
39.971289,116.315252,0,243,39691.4646527778,2008-08-31,11:09:06
39.971287,116.315254,0,243,39691.4646759259,2008-08-31,11:09:08
39.971285,116.315256,0,243,39691.4646990741,2008-08-31,11:09:10
39.971283,116.31526,0,243,39691.4647222222,2008-08-31,11:09:12
39.971289,116.31527,0,244,39691.4647453704,2008-08-31,11:09:14
39.9713,116.315276,0,244,39691.4647685185,2008-08-31,11:09:16
39.971307,116.315284,0,245,39691.4647916667,2008-08-31,11:09:18
39.971311,116.315286,0,246,39691.4648148148,2008-08-31,11:09:20
39.971312,116.315284,0,246,39691.464837963,2008-08-31,11:09:22
39.971305,116.315281,0,246,39691.4648611111,2008-08-31,11:09:24
39.971301,116.315282,0,247,39691.4648842593,2008-08-31,11:09:26
39.971301,116.31529,0,247,39691.4649074074,2008-08-31,11:09:28
39.971302,116.315294,0,247,39691.4649305556,2008-08-31,11:09:30
39.971335,116.314965,0,298,39691.4704166667,2008-08-31,11:17:24
39.971367,116.314946,0,298,39691.4704398148,2008-08-31,11:17:26
39.971401,116.314922,0,298,39691.470462963,2008-08-31,11:17:28
39.971431,116.314913,0,298,39691.4704861111,2008-08-31,11:17:30
39.971456,116.314889,0,298,39691.4705092593,2008-08-31,11:17:32
39.971465,116.314876,0,299,39691.4705324074,2008-08-31,11:17:34
39.971473,116.314858,0,299,39691.4705555556,2008-08-31,11:17:36
39.971476,116.314836,0,299,39691.4705787037,2008-08-31,11:17:38
39.971476,116.314821,0,299,39691.4706018518,2008-08-31,11:17:40
39.971476,116.314805,0,299,39691.470625,2008-08-31,11:17:42
39.971478,116.314801,0,300,39691.4706481481,2008-08-31,11:17:44
39.971482,116.314803,0,300,39691.4706712963,2008-08-31,11:17:46
39.971488,116.314799,0,301,39691.4706944444,2008-08-31,11:17:48
39.971491,116.314804,0,301,39691.4707175926,2008-08-31,11:17:50
39.971501,116.314809,0,301,39691.4707407407,2008-08-31,11:17:52
39.971512,116.31482,0,302,39691.4707638889,2008-08-31,11:17:54
39.971506,116.314851,0,302,39691.470787037,2008-08-31,11:17:56
39.971497,116.314899,0,303,39691.4708101852,2008-08-31,11:17:58
39.971487,116.314929,0,304,39691.4708333333,2008-08-31,11:18:00
39.971481,116.314941,0,304,39691.4708564815,2008-08-31,11:18:02
39.971468,116.314954,0,305,39691.4708796296,2008-08-31,11:18:04
39.971444,116.314981,0,305,39691.4709027778,2008-08-31,11:18:06
39.971425,116.315002,0,306,39691.4709259259,2008-08-31,11:18:08
39.971409,116.315011,0,306,39691.4709490741,2008-08-31,11:18:10
39.9714,116.315009,0,306,39691.4709722222,2008-08-31,11:18:12
39.971394,116.315005,0,307,39691.4709953704,2008-08-31,11:18:14
39.971393,116.315002,0,307,39691.4710185185,2008-08-31,11:18:16
39.9714,116.314991,0,307,39691.4710416667,2008-08-31,11:18:18
39.971402,116.314989,0,307,39691.4710648148,2008-08-31,11:18:20
39.971401,116.314991,0,308,39691.471087963,2008-08-31,11:18:22
39.971401,116.31499,0,308,39691.4711111111,2008-08-31,11:18:24
39.971402,116.314987,0,308,39691.4711342593,2008-08-31,11:18:26
39.971405,116.314985,0,309,39691.4711574074,2008-08-31,11:18:28
39.971428,116.314977,0,309,39691.4711805556,2008-08-31,11:18:30
39.971463,116.314947,0,308,39691.4712037037,2008-08-31,11:18:32
39.971489,116.314927,0,308,39691.4712268518,2008-08-31,11:18:34
39.971511,116.314897,0,309,39691.47125,2008-08-31,11:18:36
39.971533,116.314875,0,309,39691.4712731481,2008-08-31,11:18:38
39.971548,116.314863,0,310,39691.4712962963,2008-08-31,11:18:40
39.971554,116.314853,0,310,39691.4713194444,2008-08-31,11:18:42
39.971551,116.314857,0,311,39691.4713425926,2008-08-31,11:18:44
39.971545,116.314874,0,311,39691.4713657407,2008-08-31,11:18:46
39.971542,116.314887,0,311,39691.4713888889,2008-08-31,11:18:48
39.971524,116.314915,0,311,39691.471412037,2008-08-31,11:18:50
39.971524,116.314916,0,311,39691.4714351852,2008-08-31,11:18:52
39.971521,116.314918,0,312,39691.4714583333,2008-08-31,11:18:54
39.971487,116.31496,0,312,39691.4714814815,2008-08-31,11:18:56
39.971453,116.31499,0,311,39691.4715046296,2008-08-31,11:18:58
39.971428,116.315017,0,310,39691.4715277778,2008-08-31,11:19:00
39.971415,116.315035,0,309,39691.4715509259,2008-08-31,11:19:02
39.9714,116.315063,0,308,39691.4715740741,2008-08-31,11:19:04
39.971391,116.315051,0,308,39691.4715972222,2008-08-31,11:19:06
39.971384,116.315028,0,307,39691.4716203704,2008-08-31,11:19:08
39.971377,116.315019,0,307,39691.4716435185,2008-08-31,11:19:10
39.971372,116.315018,0,307,39691.4716666667,2008-08-31,11:19:12
39.971368,116.315016,0,307,39691.4716898148,2008-08-31,11:19:14
39.971364,116.315016,0,307,39691.471712963,2008-08-31,11:19:16
39.97136,116.315017,0,308,39691.4717361111,2008-08-31,11:19:18
39.971359,116.315018,0,308,39691.4717592593,2008-08-31,11:19:20
39.971359,116.315022,0,308,39691.4717824074,2008-08-31,11:19:22
39.971361,116.315025,0,308,39691.4718055556,2008-08-31,11:19:24
39.971362,116.315028,0,308,39691.4718287037,2008-08-31,11:19:26
39.971365,116.315029,0,308,39691.4718518518,2008-08-31,11:19:28
39.971367,116.31503,0,308,39691.471875,2008-08-31,11:19:30
39.971369,116.315031,0,308,39691.4718981481,2008-08-31,11:19:32
39.97137,116.315029,0,309,39691.4719212963,2008-08-31,11:19:34
39.97137,116.315026,0,309,39691.4719444444,2008-08-31,11:19:36
39.971371,116.315022,0,309,39691.4719675926,2008-08-31,11:19:38
39.971373,116.315019,0,309,39691.4719907407,2008-08-31,11:19:40
39.971373,116.315019,0,309,39691.4720138889,2008-08-31,11:19:42
39.971372,116.315021,0,309,39691.472037037,2008-08-31,11:19:44
39.97137,116.315023,0,309,39691.4720601852,2008-08-31,11:19:46
39.971366,116.315025,0,309,39691.4720833333,2008-08-31,11:19:48
39.971362,116.315028,0,309,39691.4721064815,2008-08-31,11:19:50
39.971358,116.31503,0,309,39691.4721296296,2008-08-31,11:19:52
39.971353,116.315033,0,309,39691.4721527778,2008-08-31,11:19:54
39.971342,116.315038,0,308,39691.4721759259,2008-08-31,11:19:56
39.971339,116.315034,0,308,39691.4721990741,2008-08-31,11:19:58
39.971328,116.315036,0,308,39691.4722222222,2008-08-31,11:20:00
39.971323,116.315034,0,307,39691.4722453704,2008-08-31,11:20:02
39.971319,116.315034,0,307,39691.4722685185,2008-08-31,11:20:04
39.971314,116.315032,0,307,39691.4722916667,2008-08-31,11:20:06
39.971307,116.315031,0,307,39691.4723148148,2008-08-31,11:20:08
39.971308,116.315022,0,306,39691.472337963,2008-08-31,11:20:10
39.971303,116.315013,0,305,39691.4723611111,2008-08-31,11:20:12
39.971299,116.315009,0,304,39691.4723842593,2008-08-31,11:20:14
39.971295,116.315006,0,304,39691.4724074074,2008-08-31,11:20:16
39.971278,116.315006,0,304,39691.4724305556,2008-08-31,11:20:18
39.971268,116.315,0,304,39691.4724537037,2008-08-31,11:20:20
39.971256,116.31499,0,303,39691.4724768519,2008-08-31,11:20:22
39.971243,116.314988,0,303,39691.4725,2008-08-31,11:20:24
39.97124,116.314986,0,302,39691.4725231482,2008-08-31,11:20:26
39.97123,116.314985,0,301,39691.4725462963,2008-08-31,11:20:28
39.971221,116.314981,0,301,39691.4725694444,2008-08-31,11:20:30
39.971211,116.314979,0,300,39691.4725925926,2008-08-31,11:20:32
39.971198,116.314977,0,299,39691.4726157407,2008-08-31,11:20:34
39.97119,116.314971,0,299,39691.4726388889,2008-08-31,11:20:36
39.971184,116.314972,0,298,39691.472662037,2008-08-31,11:20:38
39.971171,116.314972,0,296,39691.4726851852,2008-08-31,11:20:40
39.971158,116.31498,0,295,39691.4727083333,2008-08-31,11:20:42
39.971154,116.314981,0,293,39691.4727314815,2008-08-31,11:20:44
39.97115,116.314979,0,292,39691.4727546296,2008-08-31,11:20:46
39.971145,116.31498,0,291,39691.4727777778,2008-08-31,11:20:48
39.971143,116.31498,0,291,39691.4728009259,2008-08-31,11:20:50
39.971134,116.314984,0,290,39691.4728240741,2008-08-31,11:20:52
39.971131,116.314987,0,289,39691.4728472222,2008-08-31,11:20:54
39.971133,116.314983,0,288,39691.4728703704,2008-08-31,11:20:56
39.971139,116.314988,0,287,39691.4728935185,2008-08-31,11:20:58
39.971181,116.315002,0,286,39691.4729166667,2008-08-31,11:21:00
39.971188,116.315008,0,285,39691.4729398148,2008-08-31,11:21:02
39.97119,116.315013,0,285,39691.472962963,2008-08-31,11:21:04
39.971193,116.315017,0,284,39691.4729861111,2008-08-31,11:21:06
39.971197,116.315021,0,284,39691.4730092593,2008-08-31,11:21:08
39.971201,116.315022,0,283,39691.4730324074,2008-08-31,11:21:10
39.971206,116.315022,0,283,39691.4730555556,2008-08-31,11:21:12
39.971232,116.315013,0,282,39691.4730787037,2008-08-31,11:21:14
39.971265,116.314987,0,282,39691.4731018519,2008-08-31,11:21:16
39.971281,116.314985,0,281,39691.473125,2008-08-31,11:21:18
39.971299,116.314973,0,281,39691.4731481481,2008-08-31,11:21:20
39.971311,116.314971,0,281,39691.4731712963,2008-08-31,11:21:22
39.971319,116.314987,0,280,39691.4731944444,2008-08-31,11:21:24
39.971332,116.31499,0,280,39691.4732175926,2008-08-31,11:21:26
39.97134,116.314995,0,280,39691.4732407407,2008-08-31,11:21:28
39.971348,116.314998,0,279,39691.4732638889,2008-08-31,11:21:30
39.971353,116.314989,0,279,39691.473287037,2008-08-31,11:21:32
39.971357,116.314986,0,279,39691.4733101852,2008-08-31,11:21:34
39.971364,116.314983,0,278,39691.4733333333,2008-08-31,11:21:36
39.971366,116.314978,0,278,39691.4733564815,2008-08-31,11:21:38
39.971363,116.314968,0,277,39691.4733796296,2008-08-31,11:21:40
39.971352,116.314961,0,277,39691.4734027778,2008-08-31,11:21:42
39.971328,116.31496,0,277,39691.4734259259,2008-08-31,11:21:44
39.971308,116.314963,0,276,39691.4734490741,2008-08-31,11:21:46
39.97129,116.314966,0,276,39691.4734722222,2008-08-31,11:21:48
39.971269,116.314968,0,276,39691.4734953704,2008-08-31,11:21:50
39.971247,116.314963,0,276,39691.4735185185,2008-08-31,11:21:52
39.971219,116.314952,0,275,39691.4735416667,2008-08-31,11:21:54
39.971198,116.314948,0,274,39691.4735648148,2008-08-31,11:21:56
39.971176,116.314951,0,273,39691.473587963,2008-08-31,11:21:58
39.971161,116.314958,0,272,39691.4736111111,2008-08-31,11:22:00
39.971151,116.31498,0,271,39691.4736342593,2008-08-31,11:22:02
39.971153,116.314998,0,269,39691.4736574074,2008-08-31,11:22:04
39.971141,116.315019,0,268,39691.4736805556,2008-08-31,11:22:06
39.971136,116.315029,0,267,39691.4737037037,2008-08-31,11:22:08
39.971138,116.315022,0,266,39691.4737268519,2008-08-31,11:22:10
39.971148,116.315017,0,265,39691.47375,2008-08-31,11:22:12
39.971162,116.315012,0,265,39691.4737731481,2008-08-31,11:22:14
39.971165,116.315012,0,264,39691.4737962963,2008-08-31,11:22:16
39.971164,116.315011,0,264,39691.4738194444,2008-08-31,11:22:18
39.971166,116.315012,0,263,39691.4738425926,2008-08-31,11:22:20
39.97117,116.315014,0,263,39691.4738657407,2008-08-31,11:22:22
39.971202,116.315029,0,261,39691.4738888889,2008-08-31,11:22:24
39.971249,116.31503,0,260,39691.473912037,2008-08-31,11:22:26
39.971275,116.315028,0,260,39691.4739351852,2008-08-31,11:22:28
39.971298,116.315049,0,259,39691.4739583333,2008-08-31,11:22:30
39.971313,116.31505,0,256,39691.4739814815,2008-08-31,11:22:32
39.971321,116.315052,0,255,39691.4740046296,2008-08-31,11:22:34
39.971333,116.315064,0,253,39691.4740277778,2008-08-31,11:22:36
39.971357,116.315052,0,251,39691.4740509259,2008-08-31,11:22:38
39.971377,116.31504,0,250,39691.4740740741,2008-08-31,11:22:40
39.971379,116.315024,0,250,39691.4740972222,2008-08-31,11:22:42
39.971402,116.31502,0,248,39691.4741203704,2008-08-31,11:22:44
39.971411,116.315031,0,246,39691.4741435185,2008-08-31,11:22:46
39.971414,116.315039,0,245,39691.4741666667,2008-08-31,11:22:48
39.971418,116.31504,0,245,39691.4741898148,2008-08-31,11:22:50
39.971422,116.31504,0,244,39691.474212963,2008-08-31,11:22:52
39.971427,116.315038,0,243,39691.4742361111,2008-08-31,11:22:54
39.971426,116.315049,0,243,39691.4742592593,2008-08-31,11:22:56
39.971431,116.315046,0,242,39691.4742824074,2008-08-31,11:22:58
39.97144,116.315036,0,241,39691.4743055556,2008-08-31,11:23:00
39.971447,116.315037,0,241,39691.4743287037,2008-08-31,11:23:02
39.971445,116.315048,0,241,39691.4743518519,2008-08-31,11:23:04
39.971435,116.315062,0,241,39691.474375,2008-08-31,11:23:06
39.971419,116.315065,0,242,39691.4743981481,2008-08-31,11:23:08
39.971417,116.315062,0,241,39691.4744212963,2008-08-31,11:23:10
39.971418,116.315063,0,241,39691.4744444444,2008-08-31,11:23:12
39.971417,116.315063,0,240,39691.4744675926,2008-08-31,11:23:14
39.971416,116.315062,0,239,39691.4744907407,2008-08-31,11:23:16
39.971413,116.315061,0,239,39691.4745138889,2008-08-31,11:23:18
39.971411,116.315058,0,238,39691.474537037,2008-08-31,11:23:20
39.971409,116.315054,0,238,39691.4745601852,2008-08-31,11:23:22
39.971407,116.315051,0,237,39691.4745833333,2008-08-31,11:23:24
39.971406,116.31505,0,237,39691.4746064815,2008-08-31,11:23:26
39.971404,116.315047,0,236,39691.4746296296,2008-08-31,11:23:28
39.971405,116.315045,0,236,39691.4746527778,2008-08-31,11:23:30
39.971407,116.315043,0,235,39691.4746759259,2008-08-31,11:23:32
39.971411,116.315043,0,234,39691.4746990741,2008-08-31,11:23:34
39.971415,116.315045,0,234,39691.4747222222,2008-08-31,11:23:36
39.971418,116.315046,0,233,39691.4747453704,2008-08-31,11:23:38
39.97142,116.315046,0,233,39691.4747685185,2008-08-31,11:23:40
39.971422,116.315046,0,232,39691.4747916667,2008-08-31,11:23:42
39.971424,116.315045,0,232,39691.4748148148,2008-08-31,11:23:44
39.971426,116.315041,0,231,39691.474837963,2008-08-31,11:23:46
39.971428,116.315037,0,230,39691.4748611111,2008-08-31,11:23:48
39.97143,116.315034,0,230,39691.4748842593,2008-08-31,11:23:50
39.971431,116.315033,0,229,39691.4749074074,2008-08-31,11:23:52
39.971434,116.315033,0,228,39691.4749305556,2008-08-31,11:23:54
39.971436,116.315036,0,228,39691.4749537037,2008-08-31,11:23:56
39.971438,116.315038,0,227,39691.4749768519,2008-08-31,11:23:58
39.971439,116.315039,0,227,39691.475,2008-08-31,11:24:00
39.971438,116.31504,0,226,39691.4750231481,2008-08-31,11:24:02
39.971437,116.315042,0,225,39691.4750462963,2008-08-31,11:24:04
39.971435,116.315046,0,225,39691.4750694444,2008-08-31,11:24:06
39.971433,116.31505,0,224,39691.4750925926,2008-08-31,11:24:08
39.971431,116.315053,0,223,39691.4751157407,2008-08-31,11:24:10
39.971429,116.315053,0,223,39691.4751388889,2008-08-31,11:24:12
39.971428,116.315052,0,222,39691.475162037,2008-08-31,11:24:14
39.971428,116.315049,0,222,39691.4751851852,2008-08-31,11:24:16
39.971428,116.315044,0,221,39691.4752083333,2008-08-31,11:24:18
39.971426,116.315038,0,220,39691.4752314815,2008-08-31,11:24:20
39.971405,116.315023,0,220,39691.4752546296,2008-08-31,11:24:22
39.971398,116.315,0,220,39691.4752777778,2008-08-31,11:24:24
39.971392,116.314974,0,220,39691.4753009259,2008-08-31,11:24:26
39.971382,116.314948,0,220,39691.4753240741,2008-08-31,11:24:28
39.971368,116.314924,0,220,39691.4753472222,2008-08-31,11:24:30
39.971366,116.314885,0,220,39691.4753703704,2008-08-31,11:24:32
39.971373,116.314856,0,221,39691.4753935185,2008-08-31,11:24:34
39.971387,116.314841,0,221,39691.4754166667,2008-08-31,11:24:36
39.971433,116.314828,0,222,39691.4754398148,2008-08-31,11:24:38
39.97148,116.314834,0,223,39691.475462963,2008-08-31,11:24:40
39.971525,116.314827,0,224,39691.4754861111,2008-08-31,11:24:42
39.971569,116.314826,0,226,39691.4755092593,2008-08-31,11:24:44
39.971613,116.314831,0,227,39691.4755324074,2008-08-31,11:24:46
39.971642,116.314831,0,229,39691.4755555556,2008-08-31,11:24:48
39.971664,116.314837,0,230,39691.4755787037,2008-08-31,11:24:50
39.971671,116.314842,0,231,39691.4756018519,2008-08-31,11:24:52
39.971682,116.314838,0,232,39691.475625,2008-08-31,11:24:54
39.971689,116.314862,0,233,39691.4756481481,2008-08-31,11:24:56
39.971703,116.314888,0,234,39691.4756712963,2008-08-31,11:24:58
39.971714,116.314887,0,233,39691.4756944444,2008-08-31,11:25:00
39.971702,116.314901,0,233,39691.4757175926,2008-08-31,11:25:02
39.971691,116.314913,0,233,39691.4757407407,2008-08-31,11:25:04
39.971688,116.314914,0,231,39691.4757638889,2008-08-31,11:25:06
39.971687,116.314916,0,230,39691.475787037,2008-08-31,11:25:08
39.971695,116.314908,0,229,39691.4758101852,2008-08-31,11:25:10
39.971696,116.314893,0,228,39691.4758333333,2008-08-31,11:25:12
39.971697,116.314877,0,227,39691.4758564815,2008-08-31,11:25:14
39.971676,116.314859,0,228,39691.4758796296,2008-08-31,11:25:16
39.971667,116.314861,0,229,39691.4759027778,2008-08-31,11:25:18
39.971654,116.314864,0,231,39691.4759259259,2008-08-31,11:25:20
39.971647,116.314863,0,234,39691.4759490741,2008-08-31,11:25:22
39.971637,116.314865,0,235,39691.4759722222,2008-08-31,11:25:24
39.971625,116.314879,0,234,39691.4759953704,2008-08-31,11:25:26
39.971619,116.314886,0,234,39691.4760185185,2008-08-31,11:25:28
39.97162,116.314886,0,234,39691.4760416667,2008-08-31,11:25:30
39.971612,116.314889,0,233,39691.4760648148,2008-08-31,11:25:32
39.971592,116.314885,0,231,39691.476087963,2008-08-31,11:25:34
39.971569,116.314885,0,227,39691.4761111111,2008-08-31,11:25:36
39.971551,116.314879,0,224,39691.4761342593,2008-08-31,11:25:38
39.971527,116.31489,0,221,39691.4761574074,2008-08-31,11:25:40
39.971499,116.314909,0,219,39691.4761805556,2008-08-31,11:25:42
39.971466,116.314937,0,216,39691.4762037037,2008-08-31,11:25:44
39.97143,116.314954,0,214,39691.4762268519,2008-08-31,11:25:46
39.971397,116.314975,0,213,39691.47625,2008-08-31,11:25:48
39.971176,116.31485,0,228,39691.4776157407,2008-08-31,11:27:46
39.97114,116.314844,0,230,39691.4776388889,2008-08-31,11:27:48
39.971092,116.314824,0,231,39691.477662037,2008-08-31,11:27:50
39.971033,116.314793,0,232,39691.4776851852,2008-08-31,11:27:52
39.97094,116.314774,0,233,39691.4777083333,2008-08-31,11:27:54
39.970808,116.314715,0,233,39691.4777314815,2008-08-31,11:27:56
39.970633,116.31462,0,234,39691.4777546296,2008-08-31,11:27:58
39.97041,116.314479,0,235,39691.4777777778,2008-08-31,11:28:00
39.970193,116.314364,0,236,39691.4778009259,2008-08-31,11:28:02
39.969982,116.314251,0,237,39691.4778240741,2008-08-31,11:28:04
39.969793,116.314144,0,237,39691.4778472222,2008-08-31,11:28:06
39.969574,116.314013,0,238,39691.4778703704,2008-08-31,11:28:08
39.969334,116.313856,0,239,39691.4778935185,2008-08-31,11:28:10
39.969152,116.313738,0,240,39691.4779166667,2008-08-31,11:28:12
39.969032,116.313654,0,240,39691.4779398148,2008-08-31,11:28:14
39.968922,116.313575,0,241,39691.477962963,2008-08-31,11:28:16
39.968827,116.313508,0,242,39691.4779861111,2008-08-31,11:28:18
39.96875,116.313453,0,243,39691.4780092593,2008-08-31,11:28:20
39.968695,116.313406,0,243,39691.4780324074,2008-08-31,11:28:22
39.968638,116.313361,0,245,39691.4780555556,2008-08-31,11:28:24
39.968616,116.313346,0,246,39691.4780787037,2008-08-31,11:28:26
39.968632,116.313372,0,248,39691.4781018518,2008-08-31,11:28:28
39.968603,116.31337,0,250,39691.478125,2008-08-31,11:28:30
39.96858,116.313381,0,252,39691.4781481481,2008-08-31,11:28:32
39.968511,116.313338,0,253,39691.4781712963,2008-08-31,11:28:34
39.96841,116.313268,0,255,39691.4781944444,2008-08-31,11:28:36
39.968305,116.313209,0,257,39691.4782175926,2008-08-31,11:28:38
39.96793,116.312995,0,260,39691.4782638889,2008-08-31,11:28:42
39.968055,116.313008,0,263,39691.478287037,2008-08-31,11:28:44
39.971023,116.314452,0,275,39691.4783564815,2008-08-31,11:28:50
39.970962,116.314416,0,273,39691.4783796296,2008-08-31,11:28:52
39.970939,116.314418,0,274,39691.4784027778,2008-08-31,11:28:54
39.970946,116.314418,0,275,39691.4784259259,2008-08-31,11:28:56
39.970949,116.314412,0,276,39691.4784490741,2008-08-31,11:28:58
39.970949,116.314412,0,277,39691.4784722222,2008-08-31,11:29:00
39.970962,116.314419,0,277,39691.4784953704,2008-08-31,11:29:02
39.971061,116.314498,0,277,39691.4785185185,2008-08-31,11:29:04
39.971054,116.314546,0,276,39691.4785416667,2008-08-31,11:29:06
39.971055,116.3146,0,275,39691.4785648148,2008-08-31,11:29:08
39.971047,116.314633,0,274,39691.478587963,2008-08-31,11:29:10
39.971038,116.314647,0,273,39691.4786111111,2008-08-31,11:29:12
39.971046,116.314657,0,273,39691.4786342593,2008-08-31,11:29:14
39.971225,116.314763,0,273,39691.4786574074,2008-08-31,11:29:16
39.971322,116.31485,0,275,39691.4786805556,2008-08-31,11:29:18
39.971349,116.314884,0,274,39691.4787037037,2008-08-31,11:29:20
39.971382,116.314928,0,274,39691.4787268518,2008-08-31,11:29:22
39.971375,116.314971,0,275,39691.47875,2008-08-31,11:29:24
39.971392,116.315,0,275,39691.4787731481,2008-08-31,11:29:26
39.971398,116.315017,0,275,39691.4787962963,2008-08-31,11:29:28
39.971396,116.315039,0,275,39691.4788194444,2008-08-31,11:29:30
39.9714,116.315052,0,275,39691.4788425926,2008-08-31,11:29:32
39.971409,116.315056,0,275,39691.4788657407,2008-08-31,11:29:34
39.971423,116.315062,0,275,39691.4788888889,2008-08-31,11:29:36
39.97142,116.315078,0,275,39691.478912037,2008-08-31,11:29:38
39.971403,116.315088,0,275,39691.4789351852,2008-08-31,11:29:40
39.971399,116.315082,0,274,39691.4789583333,2008-08-31,11:29:42
39.971373,116.315076,0,274,39691.4789814815,2008-08-31,11:29:44
39.971355,116.315062,0,273,39691.4790046296,2008-08-31,11:29:46
39.971106,116.315163,0,235,39691.4799768519,2008-08-31,11:31:10
39.971053,116.315163,0,236,39691.48,2008-08-31,11:31:12
39.971006,116.315149,0,238,39691.4800231481,2008-08-31,11:31:14
39.970973,116.315145,0,241,39691.4800462963,2008-08-31,11:31:16
39.970969,116.315157,0,243,39691.4800694444,2008-08-31,11:31:18
39.970989,116.315173,0,245,39691.4800925926,2008-08-31,11:31:20
39.971002,116.315178,0,249,39691.4801157407,2008-08-31,11:31:22
39.970998,116.315167,0,251,39691.4801388889,2008-08-31,11:31:24
39.971006,116.315158,0,252,39691.480162037,2008-08-31,11:31:26
39.971022,116.315152,0,254,39691.4801851852,2008-08-31,11:31:28
39.971046,116.315169,0,255,39691.4802083333,2008-08-31,11:31:30
39.971078,116.315196,0,256,39691.4802314815,2008-08-31,11:31:32
39.971128,116.315225,0,258,39691.4802546296,2008-08-31,11:31:34
39.971184,116.315258,0,259,39691.4802777778,2008-08-31,11:31:36
39.971256,116.315284,0,261,39691.4803009259,2008-08-31,11:31:38
39.971313,116.315313,0,262,39691.4803240741,2008-08-31,11:31:40
39.971332,116.315318,0,264,39691.4803472222,2008-08-31,11:31:42
39.971327,116.315321,0,265,39691.4803703704,2008-08-31,11:31:44
39.971333,116.315321,0,265,39691.4803935185,2008-08-31,11:31:46
39.971282,116.315299,0,267,39691.4804166667,2008-08-31,11:31:48
39.97124,116.315262,0,268,39691.4804398148,2008-08-31,11:31:50
39.971186,116.315223,0,270,39691.480462963,2008-08-31,11:31:52
39.971132,116.315181,0,272,39691.4804861111,2008-08-31,11:31:54
39.971116,116.315152,0,275,39691.4805092593,2008-08-31,11:31:56
39.971139,116.315144,0,277,39691.4805324074,2008-08-31,11:31:58
39.971156,116.315136,0,280,39691.4805555556,2008-08-31,11:32:00
39.971159,116.315128,0,282,39691.4805787037,2008-08-31,11:32:02
39.971153,116.31513,0,284,39691.4806018519,2008-08-31,11:32:04
39.971162,116.315127,0,285,39691.480625,2008-08-31,11:32:06
39.971168,116.31512,0,286,39691.4806481482,2008-08-31,11:32:08
39.97118,116.315127,0,287,39691.4806712963,2008-08-31,11:32:10
39.971189,116.315136,0,288,39691.4806944444,2008-08-31,11:32:12
39.971219,116.315159,0,288,39691.4807175926,2008-08-31,11:32:14
39.971225,116.315162,0,288,39691.4807407407,2008-08-31,11:32:16
39.971233,116.315156,0,288,39691.4807638889,2008-08-31,11:32:18
39.971257,116.315146,0,289,39691.480787037,2008-08-31,11:32:20
39.971273,116.315125,0,290,39691.4808101852,2008-08-31,11:32:22
39.971274,116.315096,0,291,39691.4808333333,2008-08-31,11:32:24
39.971293,116.315054,0,292,39691.4808564815,2008-08-31,11:32:26
39.971311,116.315008,0,294,39691.4808796296,2008-08-31,11:32:28
39.971298,116.314965,0,294,39691.4809027778,2008-08-31,11:32:30
39.971324,116.314942,0,294,39691.4809259259,2008-08-31,11:32:32
39.971356,116.314927,0,295,39691.4809490741,2008-08-31,11:32:34
39.97136,116.314915,0,295,39691.4809722222,2008-08-31,11:32:36
39.97135,116.314921,0,296,39691.4809953704,2008-08-31,11:32:38
39.971328,116.314938,0,296,39691.4810185185,2008-08-31,11:32:40
39.971315,116.314946,0,296,39691.4810416667,2008-08-31,11:32:42
39.971318,116.314948,0,296,39691.4810648148,2008-08-31,11:32:44
39.971323,116.314993,0,296,39691.481087963,2008-08-31,11:32:46
39.971339,116.315018,0,296,39691.4811111111,2008-08-31,11:32:48
39.971343,116.315049,0,296,39691.4811342593,2008-08-31,11:32:50
39.971345,116.31505,0,296,39691.4811574074,2008-08-31,11:32:52
39.97135,116.315081,0,297,39691.4811805556,2008-08-31,11:32:54
39.971364,116.315111,0,297,39691.4812037037,2008-08-31,11:32:56
39.971384,116.315139,0,298,39691.4812268519,2008-08-31,11:32:58
39.971396,116.315145,0,299,39691.48125,2008-08-31,11:33:00
39.971423,116.315151,0,301,39691.4812731481,2008-08-31,11:33:02
39.971414,116.315141,0,304,39691.4812962963,2008-08-31,11:33:04
39.971402,116.315133,0,306,39691.4813194444,2008-08-31,11:33:06
39.971413,116.315128,0,307,39691.4813425926,2008-08-31,11:33:08
39.971415,116.315132,0,305,39691.4813657407,2008-08-31,11:33:10
39.971409,116.315126,0,305,39691.4813888889,2008-08-31,11:33:12
39.971404,116.315125,0,306,39691.481412037,2008-08-31,11:33:14
39.971422,116.31513,0,305,39691.4814351852,2008-08-31,11:33:16
39.97143,116.315157,0,305,39691.4814583333,2008-08-31,11:33:18
39.971431,116.315185,0,306,39691.4814814815,2008-08-31,11:33:20
39.971426,116.315193,0,306,39691.4815046296,2008-08-31,11:33:22
39.971425,116.315188,0,306,39691.4815277778,2008-08-31,11:33:24
39.971411,116.315169,0,307,39691.4815509259,2008-08-31,11:33:26
39.971407,116.315161,0,307,39691.4815740741,2008-08-31,11:33:28
39.971429,116.315153,0,307,39691.4815972222,2008-08-31,11:33:30
39.97146,116.315162,0,307,39691.4816203704,2008-08-31,11:33:32
39.971488,116.315201,0,307,39691.4816435185,2008-08-31,11:33:34
39.971531,116.315241,0,308,39691.4816666667,2008-08-31,11:33:36
39.971299,116.315086,0,251,39691.4844444444,2008-08-31,11:37:36
39.971289,116.315072,0,250,39691.4844675926,2008-08-31,11:37:38
39.971283,116.315072,0,249,39691.4844907407,2008-08-31,11:37:40
39.971259,116.315069,0,247,39691.4845138889,2008-08-31,11:37:42
39.971273,116.315072,0,246,39691.484537037,2008-08-31,11:37:44
39.971266,116.315092,0,245,39691.4845601852,2008-08-31,11:37:46
39.971283,116.315094,0,246,39691.4845833333,2008-08-31,11:37:48
39.971287,116.315089,0,247,39691.4846064815,2008-08-31,11:37:50
39.971305,116.315075,0,248,39691.4846296296,2008-08-31,11:37:52
39.971295,116.315076,0,249,39691.4846527778,2008-08-31,11:37:54
39.97131,116.315105,0,246,39691.4846759259,2008-08-31,11:37:56
39.971318,116.315112,0,246,39691.4846990741,2008-08-31,11:37:58
39.971317,116.31511,0,245,39691.4847222222,2008-08-31,11:38:00
39.971303,116.315112,0,244,39691.4847453704,2008-08-31,11:38:02
39.971303,116.315116,0,243,39691.4847685185,2008-08-31,11:38:04
39.971283,116.315125,0,242,39691.4847916667,2008-08-31,11:38:06
39.971267,116.315127,0,242,39691.4848148148,2008-08-31,11:38:08
39.971243,116.315116,0,242,39691.484837963,2008-08-31,11:38:10
39.971208,116.315088,0,242,39691.4848611111,2008-08-31,11:38:12
39.971215,116.315069,0,242,39691.4848842593,2008-08-31,11:38:14
39.971254,116.315047,0,241,39691.4849074074,2008-08-31,11:38:16
39.971259,116.315033,0,241,39691.4849305556,2008-08-31,11:38:18
39.97127,116.315008,0,242,39691.4849537037,2008-08-31,11:38:20
39.971281,116.314984,0,242,39691.4849768518,2008-08-31,11:38:22
39.971269,116.314972,0,243,39691.485,2008-08-31,11:38:24
39.971264,116.314969,0,243,39691.4850231481,2008-08-31,11:38:26
39.971245,116.314963,0,243,39691.4850462963,2008-08-31,11:38:28
39.97125,116.314957,0,243,39691.4850694444,2008-08-31,11:38:30
39.971244,116.314954,0,243,39691.4850925926,2008-08-31,11:38:32
39.971207,116.314962,0,244,39691.4851157407,2008-08-31,11:38:34
39.9712,116.314944,0,243,39691.4851388889,2008-08-31,11:38:36
39.97117,116.314934,0,244,39691.485162037,2008-08-31,11:38:38
39.971153,116.314913,0,246,39691.4851851852,2008-08-31,11:38:40
39.971141,116.314907,0,246,39691.4852083333,2008-08-31,11:38:42
39.971142,116.314906,0,246,39691.4852314815,2008-08-31,11:38:44
39.971175,116.314908,0,244,39691.4852546296,2008-08-31,11:38:46
39.971224,116.314908,0,242,39691.4852777778,2008-08-31,11:38:48
39.971267,116.314926,0,240,39691.4853009259,2008-08-31,11:38:50
39.971311,116.314942,0,239,39691.4853240741,2008-08-31,11:38:52
39.971341,116.314954,0,236,39691.4853472222,2008-08-31,11:38:54
39.971352,116.314957,0,234,39691.4853703704,2008-08-31,11:38:56
39.971374,116.314952,0,232,39691.4853935185,2008-08-31,11:38:58
39.971378,116.31497,0,230,39691.4854166667,2008-08-31,11:39:00
39.971359,116.314979,0,228,39691.4854398148,2008-08-31,11:39:02
39.971336,116.314976,0,228,39691.485462963,2008-08-31,11:39:04
39.971315,116.314979,0,228,39691.4854861111,2008-08-31,11:39:06
39.971306,116.314985,0,228,39691.4855092593,2008-08-31,11:39:08
39.971313,116.314983,0,227,39691.4855324074,2008-08-31,11:39:10
39.971314,116.314978,0,225,39691.4855555556,2008-08-31,11:39:12
39.97128,116.314977,0,222,39691.4855787037,2008-08-31,11:39:14
39.971255,116.314994,0,218,39691.4856018518,2008-08-31,11:39:16
39.971243,116.315,0,213,39691.485625,2008-08-31,11:39:18
39.971236,116.314983,0,210,39691.4856481481,2008-08-31,11:39:20
39.97123,116.314969,0,206,39691.4856712963,2008-08-31,11:39:22
39.971214,116.314969,0,203,39691.4856944444,2008-08-31,11:39:24
39.971218,116.314976,0,199,39691.4857175926,2008-08-31,11:39:26
39.971236,116.314975,0,196,39691.4857407407,2008-08-31,11:39:28
39.971281,116.314975,0,193,39691.4857638889,2008-08-31,11:39:30
39.971326,116.314966,0,191,39691.485787037,2008-08-31,11:39:32
39.971371,116.314943,0,189,39691.4858101852,2008-08-31,11:39:34
39.971393,116.314924,0,189,39691.4858333333,2008-08-31,11:39:36
39.971418,116.314909,0,188,39691.4858564815,2008-08-31,11:39:38
39.971437,116.314896,0,188,39691.4858796296,2008-08-31,11:39:40
39.971458,116.314902,0,187,39691.4859027778,2008-08-31,11:39:42
39.971476,116.314917,0,188,39691.4859259259,2008-08-31,11:39:44
39.971492,116.314942,0,189,39691.4859490741,2008-08-31,11:39:46
39.971486,116.314975,0,189,39691.4859722222,2008-08-31,11:39:48
39.971458,116.314999,0,190,39691.4859953704,2008-08-31,11:39:50
39.971432,116.315006,0,189,39691.4860185185,2008-08-31,11:39:52
39.971416,116.315017,0,190,39691.4860416667,2008-08-31,11:39:54
39.971417,116.315026,0,189,39691.4860648148,2008-08-31,11:39:56
39.971403,116.315031,0,187,39691.486087963,2008-08-31,11:39:58
39.971401,116.315036,0,186,39691.4861111111,2008-08-31,11:40:00
39.971402,116.315037,0,186,39691.4861342593,2008-08-31,11:40:02
39.9714,116.315036,0,186,39691.4861574074,2008-08-31,11:40:04
39.971382,116.315046,0,186,39691.4861805556,2008-08-31,11:40:06
39.971348,116.315045,0,187,39691.4862037037,2008-08-31,11:40:08
39.971344,116.315045,0,187,39691.4862268518,2008-08-31,11:40:10
39.971336,116.31505,0,188,39691.48625,2008-08-31,11:40:12
39.971328,116.315066,0,189,39691.4862731481,2008-08-31,11:40:14
39.971349,116.31507,0,190,39691.4862962963,2008-08-31,11:40:16
39.971374,116.31507,0,193,39691.4863194444,2008-08-31,11:40:18
39.971394,116.315073,0,199,39691.4863425926,2008-08-31,11:40:20
39.971404,116.315063,0,203,39691.4863657407,2008-08-31,11:40:22
39.9714,116.315068,0,205,39691.4863888889,2008-08-31,11:40:24
39.971388,116.31507,0,207,39691.486412037,2008-08-31,11:40:26
39.971366,116.315075,0,209,39691.4864351852,2008-08-31,11:40:28
39.971346,116.315091,0,211,39691.4864583333,2008-08-31,11:40:30
39.971336,116.315115,0,212,39691.4864814815,2008-08-31,11:40:32
39.971335,116.315123,0,214,39691.4865046296,2008-08-31,11:40:34
39.97133,116.31512,0,215,39691.4865277778,2008-08-31,11:40:36
39.971311,116.315118,0,215,39691.4865509259,2008-08-31,11:40:38
39.971295,116.315111,0,214,39691.4865740741,2008-08-31,11:40:40
39.971299,116.315109,0,214,39691.4865972222,2008-08-31,11:40:42
39.9713,116.315122,0,216,39691.4866203704,2008-08-31,11:40:44
39.971298,116.315118,0,217,39691.4866435185,2008-08-31,11:40:46
39.971294,116.315121,0,221,39691.4866666667,2008-08-31,11:40:48
39.971305,116.315126,0,225,39691.4866898148,2008-08-31,11:40:50
39.971285,116.315148,0,232,39691.486712963,2008-08-31,11:40:52
39.971285,116.315171,0,237,39691.4867361111,2008-08-31,11:40:54
39.971259,116.3152,0,240,39691.4867592593,2008-08-31,11:40:56
39.971239,116.315211,0,243,39691.4867824074,2008-08-31,11:40:58
39.971255,116.315208,0,243,39691.4868055556,2008-08-31,11:41:00
39.97127,116.315202,0,245,39691.4868287037,2008-08-31,11:41:02
39.97129,116.315207,0,246,39691.4868518518,2008-08-31,11:41:04
39.971293,116.315218,0,248,39691.486875,2008-08-31,11:41:06
39.971283,116.315223,0,248,39691.4868981481,2008-08-31,11:41:08
39.971284,116.315227,0,246,39691.4869212963,2008-08-31,11:41:10
39.971285,116.315233,0,244,39691.4869444444,2008-08-31,11:41:12
39.971324,116.31522,0,242,39691.4869675926,2008-08-31,11:41:14
39.971357,116.315209,0,239,39691.4869907407,2008-08-31,11:41:16
39.97139,116.315188,0,238,39691.4870138889,2008-08-31,11:41:18
39.971414,116.315178,0,236,39691.487037037,2008-08-31,11:41:20
39.971456,116.315142,0,235,39691.4870601852,2008-08-31,11:41:22
39.971471,116.315105,0,233,39691.4870833333,2008-08-31,11:41:24
39.971473,116.315074,0,231,39691.4871064815,2008-08-31,11:41:26
39.971463,116.315058,0,229,39691.4871296296,2008-08-31,11:41:28
39.971453,116.315042,0,226,39691.4871527778,2008-08-31,11:41:30
39.97146,116.315014,0,224,39691.4871759259,2008-08-31,11:41:32
39.971451,116.314979,0,221,39691.4871990741,2008-08-31,11:41:34
39.971459,116.31496,0,222,39691.4872222222,2008-08-31,11:41:36
39.971472,116.314938,0,223,39691.4872453704,2008-08-31,11:41:38
39.971477,116.314915,0,223,39691.4872685185,2008-08-31,11:41:40
39.971491,116.314896,0,222,39691.4872916667,2008-08-31,11:41:42
39.971472,116.314872,0,221,39691.4873148148,2008-08-31,11:41:44
39.971449,116.314865,0,221,39691.487337963,2008-08-31,11:41:46
39.971457,116.31485,0,221,39691.4873611111,2008-08-31,11:41:48
39.971468,116.314842,0,221,39691.4873842593,2008-08-31,11:41:50
39.97146,116.314836,0,220,39691.4874074074,2008-08-31,11:41:52
39.971444,116.314839,0,220,39691.4874305556,2008-08-31,11:41:54
39.971424,116.314828,0,217,39691.4874537037,2008-08-31,11:41:56
39.971404,116.314834,0,213,39691.4874768518,2008-08-31,11:41:58
39.971375,116.314848,0,207,39691.4875,2008-08-31,11:42:00
39.971347,116.314846,0,202,39691.4875231481,2008-08-31,11:42:02
39.971314,116.314822,0,198,39691.4875462963,2008-08-31,11:42:04
39.971314,116.314822,0,197,39691.4875694444,2008-08-31,11:42:06
39.971291,116.314802,0,195,39691.4875925926,2008-08-31,11:42:08
39.971269,116.314801,0,194,39691.4876157407,2008-08-31,11:42:10
39.971247,116.314802,0,194,39691.4876388889,2008-08-31,11:42:12
39.971209,116.314811,0,194,39691.487662037,2008-08-31,11:42:14
39.971199,116.314825,0,194,39691.4876851852,2008-08-31,11:42:16
39.971197,116.314814,0,193,39691.4877083333,2008-08-31,11:42:18
39.971177,116.314799,0,191,39691.4877314815,2008-08-31,11:42:20
39.971159,116.314771,0,188,39691.4877546296,2008-08-31,11:42:22
39.971112,116.314731,0,182,39691.4877777778,2008-08-31,11:42:24
39.971071,116.314715,0,178,39691.4878009259,2008-08-31,11:42:26
39.971018,116.314701,0,174,39691.4878240741,2008-08-31,11:42:28
39.970972,116.314689,0,169,39691.4878472222,2008-08-31,11:42:30
39.970928,116.314703,0,167,39691.4878703704,2008-08-31,11:42:32
39.970913,116.314712,0,164,39691.4878935185,2008-08-31,11:42:34
39.970894,116.314713,0,160,39691.4879166667,2008-08-31,11:42:36
39.970902,116.31473,0,158,39691.4879398148,2008-08-31,11:42:38
39.970914,116.31475,0,157,39691.487962963,2008-08-31,11:42:40
39.970944,116.314767,0,155,39691.4879861111,2008-08-31,11:42:42
39.970997,116.314778,0,152,39691.4880092593,2008-08-31,11:42:44
39.971021,116.314783,0,151,39691.4880324074,2008-08-31,11:42:46
39.971022,116.314784,0,151,39691.4880555556,2008-08-31,11:42:48
39.971044,116.3148,0,150,39691.4880787037,2008-08-31,11:42:50
39.971063,116.314811,0,150,39691.4881018519,2008-08-31,11:42:52
39.971061,116.31481,0,149,39691.488125,2008-08-31,11:42:54
39.971035,116.314797,0,148,39691.4881481482,2008-08-31,11:42:56
39.971001,116.314784,0,148,39691.4881712963,2008-08-31,11:42:58
39.970971,116.314767,0,148,39691.4881944444,2008-08-31,11:43:00
39.970949,116.31477,0,146,39691.4882175926,2008-08-31,11:43:02
39.970944,116.314772,0,144,39691.4882407407,2008-08-31,11:43:04
39.970929,116.314766,0,143,39691.4882638889,2008-08-31,11:43:06
39.970935,116.314758,0,142,39691.488287037,2008-08-31,11:43:08
39.970954,116.314755,0,141,39691.4883101852,2008-08-31,11:43:10
39.970986,116.31476,0,139,39691.4883333333,2008-08-31,11:43:12
39.971024,116.314768,0,136,39691.4883564815,2008-08-31,11:43:14
39.971061,116.314776,0,133,39691.4883796296,2008-08-31,11:43:16
39.971076,116.314787,0,131,39691.4884027778,2008-08-31,11:43:18
39.971076,116.314799,0,129,39691.4884259259,2008-08-31,11:43:20
39.971064,116.314784,0,127,39691.4884490741,2008-08-31,11:43:22
39.971079,116.314799,0,125,39691.4884722222,2008-08-31,11:43:24
39.971093,116.314825,0,123,39691.4884953704,2008-08-31,11:43:26
39.971094,116.314845,0,122,39691.4885185185,2008-08-31,11:43:28
39.971112,116.314857,0,121,39691.4885416667,2008-08-31,11:43:30
39.971124,116.314862,0,121,39691.4885648148,2008-08-31,11:43:32
39.971139,116.314876,0,122,39691.488587963,2008-08-31,11:43:34
39.971146,116.314891,0,122,39691.4886111111,2008-08-31,11:43:36
39.971174,116.314916,0,124,39691.4886342593,2008-08-31,11:43:38
39.971204,116.31493,0,126,39691.4886574074,2008-08-31,11:43:40
39.971232,116.314939,0,128,39691.4886805556,2008-08-31,11:43:42
39.971239,116.314946,0,130,39691.4887037037,2008-08-31,11:43:44
39.971246,116.314942,0,130,39691.4887268519,2008-08-31,11:43:46
39.971261,116.314938,0,131,39691.48875,2008-08-31,11:43:48
39.971264,116.314933,0,132,39691.4887731481,2008-08-31,11:43:50
39.971274,116.314924,0,132,39691.4887962963,2008-08-31,11:43:52
39.971278,116.314924,0,132,39691.4888194444,2008-08-31,11:43:54
39.971278,116.314923,0,133,39691.4888425926,2008-08-31,11:43:56
39.971282,116.314919,0,134,39691.4888657407,2008-08-31,11:43:58
39.9713,116.314899,0,135,39691.4888888889,2008-08-31,11:44:00
39.971319,116.314881,0,137,39691.488912037,2008-08-31,11:44:02
39.97134,116.31488,0,138,39691.4889351852,2008-08-31,11:44:04
39.971375,116.314884,0,139,39691.4889583333,2008-08-31,11:44:06
39.971403,116.31489,0,139,39691.4889814815,2008-08-31,11:44:08
39.971403,116.314885,0,139,39691.4890046296,2008-08-31,11:44:10
39.971388,116.314872,0,139,39691.4890277778,2008-08-31,11:44:12
39.971392,116.314837,0,139,39691.4890509259,2008-08-31,11:44:14
39.971396,116.314806,0,138,39691.4890740741,2008-08-31,11:44:16
39.97139,116.3148,0,138,39691.4890972222,2008-08-31,11:44:18
39.971385,116.314798,0,138,39691.4891203704,2008-08-31,11:44:20
39.971384,116.314797,0,138,39691.4891435185,2008-08-31,11:44:22
39.97139,116.314797,0,138,39691.4891666667,2008-08-31,11:44:24
39.971392,116.3148,0,137,39691.4891898148,2008-08-31,11:44:26
39.971388,116.314802,0,137,39691.489212963,2008-08-31,11:44:28
39.971362,116.314827,0,137,39691.4892361111,2008-08-31,11:44:30
39.971354,116.314857,0,137,39691.4892592593,2008-08-31,11:44:32
39.971348,116.314894,0,136,39691.4892824074,2008-08-31,11:44:34
39.971357,116.314917,0,135,39691.4893055556,2008-08-31,11:44:36
39.971343,116.314936,0,133,39691.4893287037,2008-08-31,11:44:38
39.971317,116.31495,0,133,39691.4893518519,2008-08-31,11:44:40
39.971286,116.314954,0,133,39691.489375,2008-08-31,11:44:42
39.971246,116.314956,0,132,39691.4893981481,2008-08-31,11:44:44
39.971195,116.314955,0,131,39691.4894212963,2008-08-31,11:44:46
39.971128,116.31495,0,131,39691.4894444444,2008-08-31,11:44:48
39.971047,116.314931,0,132,39691.4894675926,2008-08-31,11:44:50
39.970954,116.314917,0,134,39691.4894907407,2008-08-31,11:44:52
39.97088,116.314887,0,136,39691.4895138889,2008-08-31,11:44:54
39.970809,116.314875,0,142,39691.489537037,2008-08-31,11:44:56
39.970767,116.31487,0,147,39691.4895601852,2008-08-31,11:44:58
39.970755,116.314862,0,152,39691.4895833333,2008-08-31,11:45:00
39.970751,116.314854,0,157,39691.4896064815,2008-08-31,11:45:02
39.970757,116.314858,0,163,39691.4896296296,2008-08-31,11:45:04
39.970764,116.314857,0,169,39691.4896527778,2008-08-31,11:45:06
39.970785,116.314861,0,174,39691.4896759259,2008-08-31,11:45:08
39.970788,116.314861,0,179,39691.4896990741,2008-08-31,11:45:10
39.970793,116.31486,0,184,39691.4897222222,2008-08-31,11:45:12
39.970818,116.314868,0,188,39691.4897453704,2008-08-31,11:45:14
39.970854,116.314871,0,190,39691.4897685185,2008-08-31,11:45:16
39.970946,116.314877,0,190,39691.4897916667,2008-08-31,11:45:18
39.971063,116.314878,0,189,39691.4898148148,2008-08-31,11:45:20
39.97117,116.314866,0,189,39691.489837963,2008-08-31,11:45:22
39.971255,116.314843,0,188,39691.4898611111,2008-08-31,11:45:24
39.971309,116.314834,0,189,39691.4898842593,2008-08-31,11:45:26
39.971357,116.314827,0,188,39691.4899074074,2008-08-31,11:45:28
39.971419,116.31482,0,188,39691.4899305556,2008-08-31,11:45:30
39.971436,116.314815,0,189,39691.4899537037,2008-08-31,11:45:32
39.97143,116.314824,0,188,39691.4899768519,2008-08-31,11:45:34
39.971414,116.314823,0,189,39691.49,2008-08-31,11:45:36
39.971389,116.314828,0,189,39691.4900231481,2008-08-31,11:45:38
39.971363,116.314848,0,189,39691.4900462963,2008-08-31,11:45:40
39.971334,116.314856,0,189,39691.4900694444,2008-08-31,11:45:42
39.971303,116.314863,0,189,39691.4900925926,2008-08-31,11:45:44
39.971279,116.314876,0,189,39691.4901157407,2008-08-31,11:45:46
39.97125,116.314874,0,189,39691.4901388889,2008-08-31,11:45:48
39.971246,116.314865,0,193,39691.490162037,2008-08-31,11:45:50
39.971241,116.314865,0,194,39691.4901851852,2008-08-31,11:45:52
39.971261,116.31488,0,195,39691.4902083333,2008-08-31,11:45:54
39.971302,116.314858,0,199,39691.4902314815,2008-08-31,11:45:56
39.971298,116.314849,0,198,39691.4902546296,2008-08-31,11:45:58
39.971312,116.314837,0,198,39691.4902777778,2008-08-31,11:46:00
39.97133,116.314817,0,198,39691.4903009259,2008-08-31,11:46:02
39.971337,116.314809,0,198,39691.4903240741,2008-08-31,11:46:04
39.971335,116.314808,0,198,39691.4903472222,2008-08-31,11:46:06
39.971337,116.314809,0,198,39691.4903703704,2008-08-31,11:46:08
39.971374,116.314817,0,197,39691.4903935185,2008-08-31,11:46:10
39.971421,116.314837,0,197,39691.4904166667,2008-08-31,11:46:12
39.971439,116.314864,0,197,39691.4904398148,2008-08-31,11:46:14
39.97146,116.314894,0,197,39691.490462963,2008-08-31,11:46:16
39.971366,116.315219,0,205,39691.4919907407,2008-08-31,11:48:28
39.971349,116.315228,0,205,39691.4920138889,2008-08-31,11:48:30
39.971322,116.315239,0,205,39691.492037037,2008-08-31,11:48:32
39.971313,116.315241,0,205,39691.4920601852,2008-08-31,11:48:34
39.971319,116.315228,0,206,39691.4920833333,2008-08-31,11:48:36
39.971302,116.315207,0,208,39691.4921064815,2008-08-31,11:48:38
39.971281,116.315183,0,212,39691.4921296296,2008-08-31,11:48:40
39.971279,116.315146,0,216,39691.4921527778,2008-08-31,11:48:42
39.971295,116.315106,0,218,39691.4921759259,2008-08-31,11:48:44
39.971318,116.315071,0,220,39691.4921990741,2008-08-31,11:48:46
39.971321,116.315044,0,223,39691.4922222222,2008-08-31,11:48:48
39.971334,116.315013,0,227,39691.4922453704,2008-08-31,11:48:50
39.971342,116.314991,0,229,39691.4922685185,2008-08-31,11:48:52
39.971336,116.314988,0,231,39691.4922916667,2008-08-31,11:48:54
39.971296,116.314995,0,233,39691.4923148148,2008-08-31,11:48:56
39.971244,116.314991,0,232,39691.492337963,2008-08-31,11:48:58
39.971213,116.314986,0,232,39691.4923611111,2008-08-31,11:49:00
39.971213,116.314991,0,234,39691.4923842593,2008-08-31,11:49:02
39.97121,116.31499,0,236,39691.4924074074,2008-08-31,11:49:04
39.971217,116.314989,0,237,39691.4924305556,2008-08-31,11:49:06
39.971251,116.314973,0,238,39691.4924537037,2008-08-31,11:49:08
39.971279,116.31496,0,240,39691.4924768518,2008-08-31,11:49:10
39.971304,116.314943,0,241,39691.4925,2008-08-31,11:49:12
39.971298,116.314936,0,241,39691.4925231481,2008-08-31,11:49:14
39.971282,116.314942,0,242,39691.4925462963,2008-08-31,11:49:16
39.971275,116.314941,0,243,39691.4925694444,2008-08-31,11:49:18
39.971274,116.31494,0,243,39691.4925925926,2008-08-31,11:49:20
39.971266,116.314942,0,243,39691.4926157407,2008-08-31,11:49:22
39.971262,116.314943,0,244,39691.4926388889,2008-08-31,11:49:24
39.971278,116.314941,0,246,39691.492662037,2008-08-31,11:49:26
39.9713,116.314947,0,247,39691.4926851852,2008-08-31,11:49:28
39.971314,116.314944,0,247,39691.4927083333,2008-08-31,11:49:30
39.97133,116.314962,0,246,39691.4927314815,2008-08-31,11:49:32
39.971353,116.314975,0,245,39691.4927546296,2008-08-31,11:49:34
39.971366,116.314984,0,244,39691.4927777778,2008-08-31,11:49:36
39.971365,116.314983,0,244,39691.4928009259,2008-08-31,11:49:38
39.971356,116.314991,0,243,39691.4928240741,2008-08-31,11:49:40
39.971347,116.315003,0,241,39691.4928472222,2008-08-31,11:49:42
39.971347,116.315006,0,240,39691.4928703704,2008-08-31,11:49:44
39.971349,116.315007,0,239,39691.4928935185,2008-08-31,11:49:46
39.971348,116.315007,0,239,39691.4929166667,2008-08-31,11:49:48
39.971343,116.315007,0,239,39691.4929398148,2008-08-31,11:49:50
39.971321,116.315015,0,239,39691.492962963,2008-08-31,11:49:52
39.971297,116.315014,0,237,39691.4929861111,2008-08-31,11:49:54
39.971253,116.315019,0,236,39691.4930092593,2008-08-31,11:49:56
39.97122,116.315027,0,237,39691.4930324074,2008-08-31,11:49:58
39.971197,116.315038,0,237,39691.4930555556,2008-08-31,11:50:00
39.971181,116.315039,0,237,39691.4930787037,2008-08-31,11:50:02
39.971148,116.315043,0,238,39691.4931018518,2008-08-31,11:50:04
39.971143,116.315056,0,238,39691.493125,2008-08-31,11:50:06
39.971146,116.315069,0,239,39691.4931481481,2008-08-31,11:50:08
39.971169,116.31509,0,240,39691.4931712963,2008-08-31,11:50:10
39.971173,116.315107,0,240,39691.4931944444,2008-08-31,11:50:12
39.971178,116.315117,0,239,39691.4932175926,2008-08-31,11:50:14
39.971189,116.315124,0,237,39691.4932407407,2008-08-31,11:50:16
39.971193,116.315127,0,236,39691.4932638889,2008-08-31,11:50:18
39.9712,116.315119,0,236,39691.493287037,2008-08-31,11:50:20
39.971192,116.315097,0,234,39691.4933101852,2008-08-31,11:50:22
39.971196,116.315082,0,234,39691.4933333333,2008-08-31,11:50:24
39.971195,116.315088,0,234,39691.4933564815,2008-08-31,11:50:26
39.971179,116.3151,0,235,39691.4933796296,2008-08-31,11:50:28
39.971172,116.315101,0,237,39691.4934027778,2008-08-31,11:50:30
39.971152,116.31513,0,237,39691.4934259259,2008-08-31,11:50:32
39.971154,116.315117,0,239,39691.4934490741,2008-08-31,11:50:34
39.971176,116.315094,0,240,39691.4934722222,2008-08-31,11:50:36
39.971199,116.315066,0,240,39691.4934953704,2008-08-31,11:50:38
39.971197,116.315064,0,240,39691.4935185185,2008-08-31,11:50:40
39.971195,116.315053,0,240,39691.4935416667,2008-08-31,11:50:42
39.971204,116.315026,0,240,39691.4935648148,2008-08-31,11:50:44
39.9712,116.315011,0,239,39691.493587963,2008-08-31,11:50:46
39.971202,116.315007,0,240,39691.4936111111,2008-08-31,11:50:48
39.971208,116.315001,0,241,39691.4936342593,2008-08-31,11:50:50
39.971192,116.315,0,243,39691.4936574074,2008-08-31,11:50:52
39.97118,116.314997,0,245,39691.4936805556,2008-08-31,11:50:54
39.971198,116.31498,0,248,39691.4937037037,2008-08-31,11:50:56
39.971199,116.314982,0,251,39691.4937268518,2008-08-31,11:50:58
39.971196,116.314986,0,254,39691.49375,2008-08-31,11:51:00
39.971188,116.315002,0,257,39691.4937731481,2008-08-31,11:51:02
39.971178,116.315022,0,259,39691.4937962963,2008-08-31,11:51:04
39.971174,116.315035,0,261,39691.4938194444,2008-08-31,11:51:06
39.971189,116.315032,0,262,39691.4938425926,2008-08-31,11:51:08
39.971199,116.315029,0,263,39691.4938657407,2008-08-31,11:51:10
39.97122,116.315008,0,264,39691.4938888889,2008-08-31,11:51:12
39.971217,116.31499,0,264,39691.493912037,2008-08-31,11:51:14
39.971192,116.314988,0,264,39691.4939351852,2008-08-31,11:51:16
39.971178,116.314978,0,264,39691.4939583333,2008-08-31,11:51:18
39.971165,116.314965,0,264,39691.4939814815,2008-08-31,11:51:20
39.971167,116.314954,0,265,39691.4940046296,2008-08-31,11:51:22
39.971179,116.314937,0,268,39691.4940277778,2008-08-31,11:51:24
39.971184,116.314912,0,270,39691.4940509259,2008-08-31,11:51:26
39.971165,116.31489,0,273,39691.4940740741,2008-08-31,11:51:28
39.971154,116.314861,0,276,39691.4940972222,2008-08-31,11:51:30
39.971123,116.314862,0,278,39691.4941203704,2008-08-31,11:51:32
39.971108,116.31485,0,279,39691.4941435185,2008-08-31,11:51:34
39.971082,116.314828,0,280,39691.4941666667,2008-08-31,11:51:36
39.971066,116.314798,0,281,39691.4941898148,2008-08-31,11:51:38
39.971057,116.31478,0,282,39691.494212963,2008-08-31,11:51:40
39.971043,116.314772,0,283,39691.4942361111,2008-08-31,11:51:42
39.971034,116.314751,0,285,39691.4942592593,2008-08-31,11:51:44
39.97103,116.31473,0,285,39691.4942824074,2008-08-31,11:51:46
39.971011,116.314724,0,286,39691.4943055556,2008-08-31,11:51:48
39.970977,116.314718,0,287,39691.4943287037,2008-08-31,11:51:50
39.970931,116.314736,0,288,39691.4943518518,2008-08-31,11:51:52
39.970874,116.314764,0,288,39691.494375,2008-08-31,11:51:54
39.970846,116.314773,0,288,39691.4943981481,2008-08-31,11:51:56
39.970818,116.314796,0,289,39691.4944212963,2008-08-31,11:51:58
39.97082,116.314803,0,289,39691.4944444444,2008-08-31,11:52:00
39.970808,116.314815,0,289,39691.4944675926,2008-08-31,11:52:02
39.970802,116.314826,0,289,39691.4944907407,2008-08-31,11:52:04
39.970806,116.314831,0,289,39691.4945138889,2008-08-31,11:52:06
39.970814,116.314832,0,290,39691.494537037,2008-08-31,11:52:08
39.970811,116.314831,0,290,39691.4945601852,2008-08-31,11:52:10
39.970813,116.314832,0,290,39691.4945833333,2008-08-31,11:52:12
39.970814,116.314832,0,290,39691.4946064815,2008-08-31,11:52:14
39.970814,116.314831,0,290,39691.4946296296,2008-08-31,11:52:16
39.970811,116.314831,0,291,39691.4946527778,2008-08-31,11:52:18
39.970811,116.31483,0,291,39691.4946759259,2008-08-31,11:52:20
39.970811,116.31483,0,291,39691.4946990741,2008-08-31,11:52:22
39.970852,116.314823,0,291,39691.4947222222,2008-08-31,11:52:24
39.970914,116.314812,0,290,39691.4947453704,2008-08-31,11:52:26
39.970982,116.314801,0,291,39691.4947685185,2008-08-31,11:52:28
39.97106,116.314811,0,291,39691.4947916667,2008-08-31,11:52:30
39.971141,116.314834,0,291,39691.4948148148,2008-08-31,11:52:32
39.971186,116.314847,0,288,39691.494837963,2008-08-31,11:52:34
39.971251,116.314906,0,315,39691.4948611111,2008-08-31,11:52:36
39.971272,116.314948,0,324,39691.4948842593,2008-08-31,11:52:38
39.971271,116.314956,0,316,39691.4949074074,2008-08-31,11:52:40
39.971278,116.314965,0,308,39691.4949305556,2008-08-31,11:52:42
39.971305,116.314973,0,298,39691.4949537037,2008-08-31,11:52:44
39.971321,116.314982,0,288,39691.4949768518,2008-08-31,11:52:46
39.971332,116.314987,0,285,39691.495,2008-08-31,11:52:48
39.971343,116.314995,0,280,39691.4950231481,2008-08-31,11:52:50
39.971349,116.315002,0,275,39691.4950462963,2008-08-31,11:52:52
39.97135,116.315012,0,272,39691.4950694444,2008-08-31,11:52:54
39.971354,116.315014,0,272,39691.4950925926,2008-08-31,11:52:56
39.971355,116.315015,0,272,39691.4951157407,2008-08-31,11:52:58
39.971358,116.315016,0,272,39691.4951388889,2008-08-31,11:53:00
39.971386,116.315015,0,269,39691.495162037,2008-08-31,11:53:02
39.971405,116.315016,0,268,39691.4951851852,2008-08-31,11:53:04
39.971392,116.31503,0,267,39691.4952083333,2008-08-31,11:53:06
39.971349,116.315053,0,266,39691.4952314815,2008-08-31,11:53:08
39.971314,116.315071,0,266,39691.4952546296,2008-08-31,11:53:10
39.971265,116.315099,0,265,39691.4952777778,2008-08-31,11:53:12
39.971213,116.315131,0,263,39691.4953009259,2008-08-31,11:53:14
39.971155,116.315164,0,260,39691.4953240741,2008-08-31,11:53:16
39.971096,116.315203,0,257,39691.4953472222,2008-08-31,11:53:18
39.971066,116.315223,0,255,39691.4953703704,2008-08-31,11:53:20
39.971286,116.315028,0,321,39691.4963657407,2008-08-31,11:54:46
39.971314,116.315018,0,319,39691.4963888889,2008-08-31,11:54:48
39.971325,116.315014,0,314,39691.496412037,2008-08-31,11:54:50
39.971341,116.315005,0,312,39691.4964351852,2008-08-31,11:54:52
39.971316,116.315011,0,309,39691.4964583333,2008-08-31,11:54:54
39.971296,116.315009,0,304,39691.4964814815,2008-08-31,11:54:56
39.971307,116.314984,0,300,39691.4965046296,2008-08-31,11:54:58
39.971308,116.31496,0,298,39691.4965277778,2008-08-31,11:55:00
39.971324,116.314936,0,296,39691.4965509259,2008-08-31,11:55:02
39.971344,116.314928,0,293,39691.4965740741,2008-08-31,11:55:04
39.971382,116.31491,0,292,39691.4965972222,2008-08-31,11:55:06
39.971389,116.314898,0,291,39691.4966203704,2008-08-31,11:55:08
39.971392,116.314889,0,289,39691.4966435185,2008-08-31,11:55:10
39.971388,116.314888,0,290,39691.4966666667,2008-08-31,11:55:12
39.971381,116.314893,0,290,39691.4966898148,2008-08-31,11:55:14
39.97136,116.314903,0,289,39691.496712963,2008-08-31,11:55:16
39.971349,116.314912,0,289,39691.4967361111,2008-08-31,11:55:18
39.971342,116.314925,0,290,39691.4967592593,2008-08-31,11:55:20
39.97134,116.314931,0,292,39691.4967824074,2008-08-31,11:55:22
39.97131,116.314958,0,295,39691.4968055556,2008-08-31,11:55:24
39.971291,116.314975,0,297,39691.4968287037,2008-08-31,11:55:26
39.971272,116.314988,0,296,39691.4968518519,2008-08-31,11:55:28
39.971272,116.314988,0,296,39691.496875,2008-08-31,11:55:30
39.971274,116.314989,0,296,39691.4968981481,2008-08-31,11:55:32
39.971275,116.315003,0,296,39691.4969212963,2008-08-31,11:55:34
39.971262,116.315019,0,296,39691.4969444444,2008-08-31,11:55:36
39.971259,116.315042,0,292,39691.4969675926,2008-08-31,11:55:38
39.971257,116.315067,0,290,39691.4969907407,2008-08-31,11:55:40
39.971261,116.315073,0,288,39691.4970138889,2008-08-31,11:55:42
39.971258,116.315076,0,286,39691.497037037,2008-08-31,11:55:44
39.971254,116.315074,0,286,39691.4970601852,2008-08-31,11:55:46
39.971266,116.315072,0,282,39691.4970833333,2008-08-31,11:55:48
39.971274,116.315062,0,280,39691.4971064815,2008-08-31,11:55:50
39.971269,116.315058,0,275,39691.4971296296,2008-08-31,11:55:52
39.971258,116.315052,0,271,39691.4971527778,2008-08-31,11:55:54
39.971259,116.315039,0,268,39691.4971759259,2008-08-31,11:55:56
39.971241,116.315033,0,266,39691.4971990741,2008-08-31,11:55:58
39.971236,116.315019,0,263,39691.4972222222,2008-08-31,11:56:00
39.971235,116.315013,0,260,39691.4972453704,2008-08-31,11:56:02
39.97124,116.31501,0,257,39691.4972685185,2008-08-31,11:56:04
39.971244,116.31501,0,256,39691.4972916667,2008-08-31,11:56:06
39.971259,116.314996,0,256,39691.4973148148,2008-08-31,11:56:08
39.971276,116.314984,0,255,39691.497337963,2008-08-31,11:56:10
39.971289,116.31498,0,253,39691.4973611111,2008-08-31,11:56:12
39.971291,116.314981,0,252,39691.4973842593,2008-08-31,11:56:14
39.971288,116.31498,0,252,39691.4974074074,2008-08-31,11:56:16
39.971315,116.314965,0,253,39691.4974305556,2008-08-31,11:56:18
39.971324,116.314959,0,254,39691.4974537037,2008-08-31,11:56:20
39.971351,116.31494,0,253,39691.4974768519,2008-08-31,11:56:22
39.971364,116.31492,0,251,39691.4975,2008-08-31,11:56:24
39.971372,116.314912,0,252,39691.4975231481,2008-08-31,11:56:26
39.971382,116.314908,0,250,39691.4975462963,2008-08-31,11:56:28
39.971381,116.314899,0,249,39691.4975694444,2008-08-31,11:56:30
39.971388,116.314899,0,250,39691.4975925926,2008-08-31,11:56:32
39.971425,116.314885,0,250,39691.4976157407,2008-08-31,11:56:34
39.971464,116.314878,0,251,39691.4976388889,2008-08-31,11:56:36
39.971505,116.314871,0,252,39691.497662037,2008-08-31,11:56:38
39.971564,116.31486,0,255,39691.4976851852,2008-08-31,11:56:40
39.971589,116.314856,0,258,39691.4977083333,2008-08-31,11:56:42
39.971596,116.314841,0,260,39691.4977314815,2008-08-31,11:56:44
39.971582,116.314829,0,257,39691.4977546296,2008-08-31,11:56:46
39.97157,116.314829,0,257,39691.4977777778,2008-08-31,11:56:48
39.971553,116.314831,0,256,39691.4978009259,2008-08-31,11:56:50
39.971526,116.314832,0,254,39691.4978240741,2008-08-31,11:56:52
39.971495,116.314847,0,253,39691.4978472222,2008-08-31,11:56:54
39.97148,116.314854,0,253,39691.4978703704,2008-08-31,11:56:56
39.971473,116.31487,0,253,39691.4978935185,2008-08-31,11:56:58
39.971464,116.314895,0,254,39691.4979166667,2008-08-31,11:57:00
39.97146,116.314922,0,252,39691.4979398148,2008-08-31,11:57:02
39.971463,116.314951,0,251,39691.497962963,2008-08-31,11:57:04
39.971443,116.31499,0,251,39691.4979861111,2008-08-31,11:57:06
39.971415,116.315028,0,248,39691.4980092593,2008-08-31,11:57:08
39.971403,116.315049,0,244,39691.4980324074,2008-08-31,11:57:10
39.971415,116.315052,0,241,39691.4980555556,2008-08-31,11:57:12
39.971424,116.315065,0,239,39691.4980787037,2008-08-31,11:57:14
39.971438,116.315077,0,237,39691.4981018519,2008-08-31,11:57:16
39.97145,116.315083,0,235,39691.498125,2008-08-31,11:57:18
39.971447,116.315098,0,234,39691.4981481481,2008-08-31,11:57:20
39.97145,116.315105,0,233,39691.4981712963,2008-08-31,11:57:22
39.971467,116.315108,0,233,39691.4981944444,2008-08-31,11:57:24
39.971483,116.315095,0,231,39691.4982175926,2008-08-31,11:57:26
39.97147,116.315083,0,230,39691.4982407407,2008-08-31,11:57:28
39.971464,116.315068,0,228,39691.4982638889,2008-08-31,11:57:30
39.971476,116.315056,0,227,39691.498287037,2008-08-31,11:57:32
39.971477,116.315057,0,227,39691.4983101852,2008-08-31,11:57:34
39.971464,116.315069,0,227,39691.4983333333,2008-08-31,11:57:36
39.971445,116.315062,0,228,39691.4983564815,2008-08-31,11:57:38
39.97142,116.315062,0,227,39691.4983796296,2008-08-31,11:57:40
39.971398,116.315079,0,227,39691.4984027778,2008-08-31,11:57:42
39.971354,116.315105,0,226,39691.4984259259,2008-08-31,11:57:44
39.971124,116.315245,0,186,39691.504212963,2008-08-31,12:06:04
39.971101,116.315252,0,186,39691.5042361111,2008-08-31,12:06:06
39.971106,116.315257,0,185,39691.5042592593,2008-08-31,12:06:08
39.971115,116.315254,0,184,39691.5042824074,2008-08-31,12:06:10
39.971135,116.315238,0,183,39691.5043055556,2008-08-31,12:06:12
39.971172,116.315222,0,181,39691.5043287037,2008-08-31,12:06:14
39.971199,116.315204,0,180,39691.5043518519,2008-08-31,12:06:16
39.97121,116.315207,0,180,39691.504375,2008-08-31,12:06:18
39.971209,116.31522,0,180,39691.5043981481,2008-08-31,12:06:20
39.971199,116.31523,0,181,39691.5044212963,2008-08-31,12:06:22
39.971189,116.315233,0,181,39691.5044444444,2008-08-31,12:06:24
39.971185,116.315224,0,182,39691.5044675926,2008-08-31,12:06:26
39.971195,116.315206,0,183,39691.5044907407,2008-08-31,12:06:28
39.971221,116.315173,0,184,39691.5045138889,2008-08-31,12:06:30
39.971248,116.315149,0,183,39691.504537037,2008-08-31,12:06:32
39.971256,116.31514,0,183,39691.5045601852,2008-08-31,12:06:34
39.971245,116.315145,0,184,39691.5045833333,2008-08-31,12:06:36
39.971208,116.315169,0,185,39691.5046064815,2008-08-31,12:06:38
39.971172,116.31518,0,185,39691.5046296296,2008-08-31,12:06:40
39.971157,116.315185,0,185,39691.5046527778,2008-08-31,12:06:42
39.971169,116.315156,0,186,39691.5046759259,2008-08-31,12:06:44
39.971173,116.315131,0,186,39691.5046990741,2008-08-31,12:06:46
39.971173,116.31513,0,187,39691.5047222222,2008-08-31,12:06:48
39.971174,116.315128,0,188,39691.5047453704,2008-08-31,12:06:50
39.971174,116.315127,0,189,39691.5047685185,2008-08-31,12:06:52
39.971178,116.315127,0,189,39691.5047916667,2008-08-31,12:06:54
39.971226,116.315082,0,189,39691.5048148148,2008-08-31,12:06:56
39.971293,116.315017,0,186,39691.504837963,2008-08-31,12:06:58
39.971352,116.31497,0,182,39691.5048611111,2008-08-31,12:07:00
39.971369,116.314946,0,178,39691.5048842593,2008-08-31,12:07:02
39.971368,116.314938,0,175,39691.5049074074,2008-08-31,12:07:04
39.971368,116.314938,0,175,39691.5049305556,2008-08-31,12:07:06
39.971376,116.314928,0,173,39691.5049537037,2008-08-31,12:07:08
39.971381,116.314935,0,172,39691.5049768519,2008-08-31,12:07:10
39.971381,116.314932,0,170,39691.505,2008-08-31,12:07:12
39.971371,116.314947,0,171,39691.5050231481,2008-08-31,12:07:14
39.971358,116.314963,0,172,39691.5050462963,2008-08-31,12:07:16
39.971354,116.314966,0,172,39691.5050694444,2008-08-31,12:07:18
39.971356,116.314962,0,173,39691.5050925926,2008-08-31,12:07:20
39.971343,116.314976,0,175,39691.5051157407,2008-08-31,12:07:22
39.971327,116.314988,0,177,39691.5051388889,2008-08-31,12:07:24
39.971334,116.314982,0,178,39691.505162037,2008-08-31,12:07:26
39.971333,116.314988,0,180,39691.5051851852,2008-08-31,12:07:28
39.971334,116.314991,0,182,39691.5052083333,2008-08-31,12:07:30
39.971335,116.315001,0,183,39691.5052314815,2008-08-31,12:07:32
39.971331,116.315004,0,184,39691.5052546296,2008-08-31,12:07:34
39.971338,116.315017,0,186,39691.5052777778,2008-08-31,12:07:36
39.971366,116.315012,0,187,39691.5053009259,2008-08-31,12:07:38
39.97132,116.315052,0,190,39691.5053240741,2008-08-31,12:07:40
39.971344,116.315051,0,193,39691.5053472222,2008-08-31,12:07:42
39.971366,116.315045,0,195,39691.5053703704,2008-08-31,12:07:44
39.971392,116.315026,0,197,39691.5053935185,2008-08-31,12:07:46
39.971416,116.315002,0,199,39691.5054166667,2008-08-31,12:07:48
39.97144,116.31498,0,201,39691.5054398148,2008-08-31,12:07:50
39.971455,116.31498,0,202,39691.505462963,2008-08-31,12:07:52
39.971464,116.315008,0,204,39691.5054861111,2008-08-31,12:07:54
39.971468,116.315026,0,206,39691.5055092593,2008-08-31,12:07:56
39.971484,116.315039,0,207,39691.5055324074,2008-08-31,12:07:58
39.971531,116.315036,0,209,39691.5055555556,2008-08-31,12:08:00
39.971597,116.31502,0,210,39691.5055787037,2008-08-31,12:08:02
39.971625,116.31503,0,211,39691.5056018519,2008-08-31,12:08:04
39.971663,116.315027,0,213,39691.505625,2008-08-31,12:08:06
39.971688,116.315026,0,214,39691.5056481481,2008-08-31,12:08:08
39.971703,116.315029,0,215,39691.5056712963,2008-08-31,12:08:10
39.971692,116.315048,0,216,39691.5056944444,2008-08-31,12:08:12
39.971722,116.315069,0,218,39691.5057175926,2008-08-31,12:08:14
39.971746,116.315105,0,220,39691.5057407407,2008-08-31,12:08:16
39.971775,116.315125,0,221,39691.5057638889,2008-08-31,12:08:18
39.971837,116.315129,0,222,39691.505787037,2008-08-31,12:08:20
39.971894,116.315146,0,224,39691.5058101852,2008-08-31,12:08:22
39.97195,116.315166,0,226,39691.5058333333,2008-08-31,12:08:24
39.972014,116.315191,0,227,39691.5058564815,2008-08-31,12:08:26
39.972078,116.315206,0,229,39691.5058796296,2008-08-31,12:08:28
39.972147,116.315232,0,231,39691.5059027778,2008-08-31,12:08:30
39.972222,116.315233,0,232,39691.5059259259,2008-08-31,12:08:32
39.972313,116.315206,0,234,39691.5059490741,2008-08-31,12:08:34
39.972363,116.315205,0,236,39691.5059722222,2008-08-31,12:08:36
39.972417,116.3152,0,238,39691.5059953704,2008-08-31,12:08:38
39.972462,116.315198,0,239,39691.5060185185,2008-08-31,12:08:40
39.972502,116.315202,0,241,39691.5060416667,2008-08-31,12:08:42
39.972577,116.315191,0,242,39691.5060648148,2008-08-31,12:08:44
39.972652,116.315176,0,243,39691.506087963,2008-08-31,12:08:46
39.9727,116.315157,0,244,39691.5061111111,2008-08-31,12:08:48
39.97275,116.315138,0,246,39691.5061342593,2008-08-31,12:08:50
39.97281,116.315124,0,243,39691.5061574074,2008-08-31,12:08:52
39.972868,116.315102,0,239,39691.5061805556,2008-08-31,12:08:54
39.972963,116.315088,0,240,39691.5062037037,2008-08-31,12:08:56
39.973053,116.315092,0,242,39691.5062268519,2008-08-31,12:08:58
39.973138,116.315082,0,242,39691.50625,2008-08-31,12:09:00
39.971515,116.314999,0,244,39691.5121759259,2008-08-31,12:17:32
39.971548,116.315022,0,184,39691.5121990741,2008-08-31,12:17:34
39.971557,116.315015,0,193,39691.5122222222,2008-08-31,12:17:36
39.971554,116.315003,0,189,39691.5122453704,2008-08-31,12:17:38
39.971553,116.314995,0,188,39691.5122685185,2008-08-31,12:17:40
39.97155,116.314977,0,188,39691.5122916667,2008-08-31,12:17:42
39.971549,116.314963,0,187,39691.5123148148,2008-08-31,12:17:44
39.971547,116.314961,0,187,39691.512337963,2008-08-31,12:17:46
39.971541,116.314959,0,187,39691.5123611111,2008-08-31,12:17:48
39.971533,116.314956,0,186,39691.5123842593,2008-08-31,12:17:50
39.971526,116.314954,0,186,39691.5124074074,2008-08-31,12:17:52
39.971519,116.314947,0,186,39691.5124305556,2008-08-31,12:17:54
39.971513,116.314935,0,186,39691.5124537037,2008-08-31,12:17:56
39.971508,116.314933,0,186,39691.5124768519,2008-08-31,12:17:58
39.971506,116.314932,0,186,39691.5125,2008-08-31,12:18:00
39.971505,116.314931,0,186,39691.5125231481,2008-08-31,12:18:02
39.971507,116.314932,0,186,39691.5125462963,2008-08-31,12:18:04
39.971508,116.31493,0,186,39691.5125694444,2008-08-31,12:18:06
39.971507,116.31493,0,186,39691.5125925926,2008-08-31,12:18:08
39.971506,116.314929,0,186,39691.5126157407,2008-08-31,12:18:10
39.971504,116.314928,0,186,39691.5126388889,2008-08-31,12:18:12
39.9715,116.314926,0,186,39691.512662037,2008-08-31,12:18:14
39.971495,116.314923,0,186,39691.5126851852,2008-08-31,12:18:16
39.971489,116.31492,0,186,39691.5127083333,2008-08-31,12:18:18
39.971482,116.314912,0,186,39691.5127314815,2008-08-31,12:18:20
39.971474,116.314899,0,186,39691.5127546296,2008-08-31,12:18:22
39.971468,116.314888,0,186,39691.5127777778,2008-08-31,12:18:24
39.971461,116.314876,0,187,39691.5128009259,2008-08-31,12:18:26
39.971457,116.314869,0,187,39691.5128240741,2008-08-31,12:18:28
39.971448,116.314867,0,187,39691.5128472222,2008-08-31,12:18:30
39.971437,116.314859,0,187,39691.5128703704,2008-08-31,12:18:32
39.971428,116.314848,0,187,39691.5128935185,2008-08-31,12:18:34
39.971421,116.314833,0,188,39691.5129166667,2008-08-31,12:18:36
39.971416,116.31482,0,188,39691.5129398148,2008-08-31,12:18:38
39.97141,116.314804,0,188,39691.512962963,2008-08-31,12:18:40
39.971405,116.314788,0,188,39691.5129861111,2008-08-31,12:18:42
39.971405,116.314771,0,189,39691.5130092593,2008-08-31,12:18:44
39.971406,116.314754,0,189,39691.5130324074,2008-08-31,12:18:46
39.97141,116.314733,0,189,39691.5130555556,2008-08-31,12:18:48
39.971415,116.314713,0,190,39691.5130787037,2008-08-31,12:18:50
39.971419,116.314696,0,190,39691.5131018519,2008-08-31,12:18:52
39.971424,116.314679,0,190,39691.513125,2008-08-31,12:18:54
39.971429,116.314664,0,191,39691.5131481481,2008-08-31,12:18:56
39.971432,116.314655,0,191,39691.5131712963,2008-08-31,12:18:58
39.971428,116.314653,0,191,39691.5131944444,2008-08-31,12:19:00
39.971426,116.314643,0,192,39691.5132175926,2008-08-31,12:19:02
39.971426,116.314622,0,192,39691.5132407407,2008-08-31,12:19:04
39.971428,116.314557,0,192,39691.5132638889,2008-08-31,12:19:06
39.971436,116.314516,0,192,39691.513287037,2008-08-31,12:19:08
39.971428,116.314487,0,193,39691.5133101852,2008-08-31,12:19:10
39.971429,116.314453,0,193,39691.5133333333,2008-08-31,12:19:12
39.971427,116.314418,0,194,39691.5133564815,2008-08-31,12:19:14
39.971424,116.314358,0,194,39691.5133796296,2008-08-31,12:19:16
39.971419,116.31433,0,195,39691.5134027778,2008-08-31,12:19:18
39.971414,116.314313,0,196,39691.5134259259,2008-08-31,12:19:20
39.971415,116.314286,0,196,39691.5134490741,2008-08-31,12:19:22
39.971415,116.314285,0,196,39691.5134722222,2008-08-31,12:19:24
39.971414,116.314284,0,196,39691.5134953704,2008-08-31,12:19:26
39.971411,116.314281,0,196,39691.5135185185,2008-08-31,12:19:28
39.971402,116.314253,0,197,39691.5135416667,2008-08-31,12:19:30
39.971402,116.31421,0,196,39691.5135648148,2008-08-31,12:19:32
39.971395,116.314164,0,196,39691.513587963,2008-08-31,12:19:34
39.971381,116.314138,0,196,39691.5136111111,2008-08-31,12:19:36
39.971366,116.314095,0,196,39691.5136342593,2008-08-31,12:19:38
39.971357,116.31406,0,196,39691.5136574074,2008-08-31,12:19:40
39.971358,116.314006,0,197,39691.5136805556,2008-08-31,12:19:42
39.97138,116.313948,0,197,39691.5137037037,2008-08-31,12:19:44
39.97138,116.313926,0,197,39691.5137268519,2008-08-31,12:19:46
39.971373,116.3139,0,199,39691.51375,2008-08-31,12:19:48
39.971368,116.31388,0,199,39691.5137731481,2008-08-31,12:19:50
39.97136,116.313849,0,200,39691.5137962963,2008-08-31,12:19:52
39.971375,116.313803,0,200,39691.5138194444,2008-08-31,12:19:54
39.97137,116.313777,0,201,39691.5138425926,2008-08-31,12:19:56
39.971369,116.313757,0,201,39691.5138657407,2008-08-31,12:19:58
39.971352,116.313739,0,201,39691.5138888889,2008-08-31,12:20:00
39.971349,116.313737,0,201,39691.513912037,2008-08-31,12:20:02
39.971351,116.313736,0,201,39691.5139351852,2008-08-31,12:20:04
39.971351,116.313711,0,201,39691.5139583333,2008-08-31,12:20:06
39.971348,116.313687,0,202,39691.5139814815,2008-08-31,12:20:08
39.97136,116.313653,0,203,39691.5140046296,2008-08-31,12:20:10
39.971362,116.313642,0,203,39691.5140277778,2008-08-31,12:20:12
39.971358,116.313641,0,203,39691.5140509259,2008-08-31,12:20:14
39.971354,116.313639,0,203,39691.5140740741,2008-08-31,12:20:16
39.971358,116.313608,0,203,39691.5140972222,2008-08-31,12:20:18
39.971363,116.313555,0,203,39691.5141203704,2008-08-31,12:20:20
39.971355,116.313517,0,204,39691.5141435185,2008-08-31,12:20:22
39.971351,116.313485,0,204,39691.5141666667,2008-08-31,12:20:24
39.971373,116.313443,0,204,39691.5141898148,2008-08-31,12:20:26
39.971373,116.313409,0,204,39691.514212963,2008-08-31,12:20:28
39.971377,116.313383,0,204,39691.5142361111,2008-08-31,12:20:30
39.971397,116.313356,0,205,39691.5142592593,2008-08-31,12:20:32
39.971424,116.313326,0,207,39691.5142824074,2008-08-31,12:20:34
39.971423,116.313312,0,207,39691.5143055556,2008-08-31,12:20:36
39.971424,116.313299,0,207,39691.5143287037,2008-08-31,12:20:38
39.971425,116.313281,0,208,39691.5143518519,2008-08-31,12:20:40
39.971424,116.313264,0,208,39691.514375,2008-08-31,12:20:42
39.971426,116.313244,0,208,39691.5143981481,2008-08-31,12:20:44
39.971415,116.313203,0,209,39691.5144212963,2008-08-31,12:20:46
39.971415,116.313184,0,209,39691.5144444444,2008-08-31,12:20:48
39.971417,116.313152,0,210,39691.5144675926,2008-08-31,12:20:50
39.971429,116.313123,0,210,39691.5144907407,2008-08-31,12:20:52
39.971424,116.313108,0,211,39691.5145138889,2008-08-31,12:20:54
39.971429,116.313105,0,211,39691.514537037,2008-08-31,12:20:56
39.971428,116.313099,0,212,39691.5145601852,2008-08-31,12:20:58
39.971425,116.313095,0,212,39691.5145833333,2008-08-31,12:21:00
39.971425,116.313094,0,212,39691.5146064815,2008-08-31,12:21:02
39.971424,116.313094,0,212,39691.5146296296,2008-08-31,12:21:04
39.971424,116.313094,0,212,39691.5146527778,2008-08-31,12:21:06
39.971425,116.313094,0,212,39691.5146759259,2008-08-31,12:21:08
39.971424,116.313093,0,212,39691.5146990741,2008-08-31,12:21:10
39.971438,116.313087,0,212,39691.5147222222,2008-08-31,12:21:12
39.971429,116.313076,0,212,39691.5147453704,2008-08-31,12:21:14
39.971434,116.313061,0,212,39691.5147685185,2008-08-31,12:21:16
39.971443,116.313045,0,211,39691.5147916667,2008-08-31,12:21:18
39.971436,116.31301,0,212,39691.5148148148,2008-08-31,12:21:20
39.971411,116.31297,0,213,39691.514837963,2008-08-31,12:21:22
39.971413,116.312951,0,213,39691.5148611111,2008-08-31,12:21:24
39.971404,116.312926,0,214,39691.5148842593,2008-08-31,12:21:26
39.971393,116.312929,0,214,39691.5149074074,2008-08-31,12:21:28
39.97138,116.312921,0,215,39691.5149305556,2008-08-31,12:21:30
39.971358,116.3129,0,216,39691.5149537037,2008-08-31,12:21:32
39.971347,116.312886,0,216,39691.5149768519,2008-08-31,12:21:34
39.971331,116.312864,0,217,39691.515,2008-08-31,12:21:36
39.971324,116.312846,0,217,39691.5150231481,2008-08-31,12:21:38
39.971305,116.312832,0,218,39691.5150462963,2008-08-31,12:21:40
39.971292,116.312807,0,219,39691.5150694444,2008-08-31,12:21:42
39.971271,116.312788,0,219,39691.5150925926,2008-08-31,12:21:44
39.971206,116.31276,0,218,39691.5151157407,2008-08-31,12:21:46
39.971181,116.312733,0,218,39691.5151388889,2008-08-31,12:21:48
39.971182,116.312702,0,220,39691.515162037,2008-08-31,12:21:50
39.971211,116.312702,0,216,39691.5151851852,2008-08-31,12:21:52
39.971201,116.312702,0,216,39691.5152083333,2008-08-31,12:21:54
39.97119,116.312685,0,216,39691.5152314815,2008-08-31,12:21:56
39.971174,116.31268,0,215,39691.5152546296,2008-08-31,12:21:58
39.971146,116.312651,0,217,39691.5152777778,2008-08-31,12:22:00
39.971144,116.312653,0,216,39691.5153009259,2008-08-31,12:22:02
39.971134,116.312671,0,216,39691.5153240741,2008-08-31,12:22:04
39.971108,116.312672,0,216,39691.5153472222,2008-08-31,12:22:06
39.971071,116.312663,0,217,39691.5153703704,2008-08-31,12:22:08
39.971035,116.312676,0,217,39691.5153935185,2008-08-31,12:22:10
39.970991,116.312609,0,219,39691.5154166667,2008-08-31,12:22:12
39.970989,116.312569,0,220,39691.5154398148,2008-08-31,12:22:14
39.970966,116.312598,0,220,39691.515462963,2008-08-31,12:22:16
39.970951,116.312584,0,221,39691.5154861111,2008-08-31,12:22:18
39.970952,116.312665,0,222,39691.5155092593,2008-08-31,12:22:20
39.970947,116.312664,0,222,39691.5155324074,2008-08-31,12:22:22
39.970941,116.312656,0,222,39691.5155555556,2008-08-31,12:22:24
39.970932,116.312615,0,223,39691.5155787037,2008-08-31,12:22:26
39.970914,116.312588,0,224,39691.5156018519,2008-08-31,12:22:28
39.9709,116.312589,0,224,39691.515625,2008-08-31,12:22:30
39.970874,116.312588,0,224,39691.5156481481,2008-08-31,12:22:32
39.970867,116.312587,0,224,39691.5156712963,2008-08-31,12:22:34
39.970862,116.312603,0,224,39691.5156944444,2008-08-31,12:22:36
39.970845,116.312619,0,224,39691.5157175926,2008-08-31,12:22:38
39.970787,116.312666,0,224,39691.5157407407,2008-08-31,12:22:40
39.970762,116.312674,0,224,39691.5157638889,2008-08-31,12:22:42
39.970716,116.31269,0,224,39691.515787037,2008-08-31,12:22:44
39.970704,116.312686,0,225,39691.5158101852,2008-08-31,12:22:46
39.970664,116.31267,0,226,39691.5158333333,2008-08-31,12:22:48
39.970644,116.312691,0,226,39691.5158564815,2008-08-31,12:22:50
39.970637,116.312684,0,226,39691.5158796296,2008-08-31,12:22:52
39.970622,116.312694,0,227,39691.5159027778,2008-08-31,12:22:54
39.970605,116.312692,0,228,39691.5159259259,2008-08-31,12:22:56
39.970582,116.312703,0,229,39691.5159490741,2008-08-31,12:22:58
39.970563,116.312725,0,230,39691.5159722222,2008-08-31,12:23:00
39.970545,116.312736,0,231,39691.5159953704,2008-08-31,12:23:02
39.970523,116.312735,0,231,39691.5160185185,2008-08-31,12:23:04
39.97051,116.312744,0,231,39691.5160416667,2008-08-31,12:23:06
39.970506,116.312744,0,231,39691.5160648148,2008-08-31,12:23:08
39.970514,116.312755,0,231,39691.516087963,2008-08-31,12:23:10
39.970514,116.312779,0,231,39691.5161111111,2008-08-31,12:23:12
39.970513,116.312802,0,231,39691.5161342593,2008-08-31,12:23:14
39.970515,116.312795,0,231,39691.5161574074,2008-08-31,12:23:16
39.970521,116.312785,0,231,39691.5161805556,2008-08-31,12:23:18
39.970521,116.31278,0,232,39691.5162037037,2008-08-31,12:23:20
39.970522,116.312788,0,231,39691.5162268518,2008-08-31,12:23:22
39.970537,116.312778,0,232,39691.51625,2008-08-31,12:23:24
39.970541,116.312779,0,232,39691.5162731481,2008-08-31,12:23:26
39.970541,116.312778,0,232,39691.5162962963,2008-08-31,12:23:28
39.970539,116.312777,0,232,39691.5163194444,2008-08-31,12:23:30
39.970536,116.312776,0,232,39691.5163425926,2008-08-31,12:23:32
39.970532,116.312776,0,232,39691.5163657407,2008-08-31,12:23:34
39.970532,116.312769,0,232,39691.5163888889,2008-08-31,12:23:36
39.970519,116.312774,0,232,39691.516412037,2008-08-31,12:23:38
39.9705,116.312787,0,231,39691.5164351852,2008-08-31,12:23:40
39.970494,116.312777,0,231,39691.5164583333,2008-08-31,12:23:42
39.970469,116.312794,0,230,39691.5164814815,2008-08-31,12:23:44
39.970429,116.31279,0,231,39691.5165046296,2008-08-31,12:23:46
39.970396,116.312798,0,230,39691.5165277778,2008-08-31,12:23:48
39.970351,116.312817,0,230,39691.5165509259,2008-08-31,12:23:50
39.970318,116.312836,0,229,39691.5165740741,2008-08-31,12:23:52
39.970273,116.312842,0,229,39691.5165972222,2008-08-31,12:23:54
39.97021,116.312849,0,229,39691.5166203704,2008-08-31,12:23:56
39.970164,116.312856,0,230,39691.5166435185,2008-08-31,12:23:58
39.970132,116.31287,0,230,39691.5166666667,2008-08-31,12:24:00
39.970096,116.312885,0,230,39691.5166898148,2008-08-31,12:24:02
39.970057,116.312928,0,229,39691.516712963,2008-08-31,12:24:04
39.970025,116.312934,0,230,39691.5167361111,2008-08-31,12:24:06
39.970002,116.312925,0,231,39691.5167592593,2008-08-31,12:24:08
39.969983,116.312957,0,231,39691.5167824074,2008-08-31,12:24:10
39.969954,116.312974,0,232,39691.5168055556,2008-08-31,12:24:12
39.969936,116.312981,0,233,39691.5168287037,2008-08-31,12:24:14
39.969923,116.312948,0,228,39691.5168518518,2008-08-31,12:24:16
39.969905,116.312956,0,229,39691.516875,2008-08-31,12:24:18
39.969883,116.312952,0,230,39691.5168981481,2008-08-31,12:24:20
39.969877,116.312963,0,229,39691.5169212963,2008-08-31,12:24:22
39.969866,116.312977,0,230,39691.5169444444,2008-08-31,12:24:24
39.969856,116.312977,0,230,39691.5169675926,2008-08-31,12:24:26
39.969839,116.312968,0,232,39691.5169907407,2008-08-31,12:24:28
39.969827,116.313008,0,233,39691.5170138889,2008-08-31,12:24:30
39.969831,116.312997,0,232,39691.517037037,2008-08-31,12:24:32
39.969823,116.313,0,232,39691.5170601852,2008-08-31,12:24:34
39.969808,116.313023,0,231,39691.5170833333,2008-08-31,12:24:36
39.969801,116.31302,0,231,39691.5171064815,2008-08-31,12:24:38
39.969785,116.313031,0,232,39691.5171296296,2008-08-31,12:24:40
39.96975,116.313073,0,233,39691.5171527778,2008-08-31,12:24:42
39.96973,116.313085,0,234,39691.5171759259,2008-08-31,12:24:44
39.969713,116.313089,0,234,39691.5171990741,2008-08-31,12:24:46
39.969698,116.313102,0,235,39691.5172222222,2008-08-31,12:24:48
39.969677,116.313127,0,237,39691.5172453704,2008-08-31,12:24:50
39.96967,116.313136,0,238,39691.5172685185,2008-08-31,12:24:52
39.969664,116.313141,0,237,39691.5172916667,2008-08-31,12:24:54
39.969666,116.313135,0,236,39691.5173148148,2008-08-31,12:24:56
39.969661,116.313129,0,236,39691.517337963,2008-08-31,12:24:58
39.969661,116.313126,0,236,39691.5173611111,2008-08-31,12:25:00
39.969655,116.31313,0,236,39691.5173842593,2008-08-31,12:25:02
39.969649,116.313133,0,236,39691.5174074074,2008-08-31,12:25:04
39.969638,116.31317,0,234,39691.5174305556,2008-08-31,12:25:06
39.96963,116.313173,0,234,39691.5174537037,2008-08-31,12:25:08
39.969613,116.313182,0,234,39691.5174768518,2008-08-31,12:25:10
39.969595,116.313191,0,234,39691.5175,2008-08-31,12:25:12
39.969576,116.313213,0,231,39691.5175231481,2008-08-31,12:25:14
39.969575,116.31322,0,231,39691.5175462963,2008-08-31,12:25:16
39.969562,116.313226,0,230,39691.5175694444,2008-08-31,12:25:18
39.969558,116.313226,0,230,39691.5175925926,2008-08-31,12:25:20
39.969544,116.313232,0,229,39691.5176157407,2008-08-31,12:25:22
39.969546,116.31324,0,229,39691.5176388889,2008-08-31,12:25:24
39.969528,116.313239,0,227,39691.517662037,2008-08-31,12:25:26
39.969489,116.313258,0,226,39691.5176851852,2008-08-31,12:25:28
39.969464,116.313253,0,226,39691.5177083333,2008-08-31,12:25:30
39.969413,116.31328,0,225,39691.5177314815,2008-08-31,12:25:32
39.969374,116.313298,0,225,39691.5177546296,2008-08-31,12:25:34
39.969347,116.313306,0,224,39691.5177777778,2008-08-31,12:25:36
39.969314,116.313321,0,223,39691.5178009259,2008-08-31,12:25:38
39.969293,116.31332,0,224,39691.5178240741,2008-08-31,12:25:40
39.969277,116.313337,0,222,39691.5178472222,2008-08-31,12:25:42
39.969283,116.313337,0,222,39691.5178703704,2008-08-31,12:25:44
39.969272,116.31333,0,222,39691.5178935185,2008-08-31,12:25:46
39.96926,116.313339,0,221,39691.5179166667,2008-08-31,12:25:48
39.969225,116.313366,0,220,39691.5179398148,2008-08-31,12:25:50
39.969223,116.313364,0,220,39691.517962963,2008-08-31,12:25:52
39.96921,116.31338,0,217,39691.5179861111,2008-08-31,12:25:54
39.969205,116.313376,0,215,39691.5180092593,2008-08-31,12:25:56
39.969203,116.313371,0,212,39691.5180324074,2008-08-31,12:25:58
39.969188,116.313377,0,212,39691.5180555556,2008-08-31,12:26:00
39.969184,116.313378,0,212,39691.5180787037,2008-08-31,12:26:02
39.96917,116.313378,0,213,39691.5181018518,2008-08-31,12:26:04
39.969161,116.31338,0,213,39691.518125,2008-08-31,12:26:06
39.969146,116.3134,0,208,39691.5181481481,2008-08-31,12:26:08
39.969114,116.313427,0,205,39691.5181712963,2008-08-31,12:26:10
39.969096,116.313434,0,201,39691.5181944444,2008-08-31,12:26:12
39.969078,116.313433,0,201,39691.5182175926,2008-08-31,12:26:14
39.969056,116.313443,0,198,39691.5182407407,2008-08-31,12:26:16
39.969043,116.313434,0,198,39691.5182638889,2008-08-31,12:26:18
39.969026,116.313439,0,198,39691.518287037,2008-08-31,12:26:20
39.969036,116.3134,0,200,39691.5183101852,2008-08-31,12:26:22
39.969017,116.313403,0,200,39691.5183333333,2008-08-31,12:26:24
39.969003,116.313415,0,200,39691.5183564815,2008-08-31,12:26:26
39.968983,116.31342,0,199,39691.5183796296,2008-08-31,12:26:28
39.968959,116.313433,0,199,39691.5184027778,2008-08-31,12:26:30
39.968958,116.313436,0,199,39691.5184259259,2008-08-31,12:26:32
39.968932,116.313474,0,198,39691.5184490741,2008-08-31,12:26:34
39.968922,116.313481,0,198,39691.5184722222,2008-08-31,12:26:36
39.968907,116.313491,0,197,39691.5184953704,2008-08-31,12:26:38
39.968892,116.313488,0,197,39691.5185185185,2008-08-31,12:26:40
39.968884,116.313483,0,197,39691.5185416667,2008-08-31,12:26:42
39.968869,116.313491,0,197,39691.5185648148,2008-08-31,12:26:44
39.968887,116.313463,0,198,39691.518587963,2008-08-31,12:26:46
39.968889,116.31346,0,198,39691.5186111111,2008-08-31,12:26:48
39.968889,116.313459,0,198,39691.5186342593,2008-08-31,12:26:50
39.968889,116.313459,0,198,39691.5186574074,2008-08-31,12:26:52
39.968878,116.313462,0,197,39691.5186805556,2008-08-31,12:26:54
39.968861,116.313466,0,197,39691.5187037037,2008-08-31,12:26:56
39.968836,116.313477,0,197,39691.5187268518,2008-08-31,12:26:58
39.968813,116.313487,0,196,39691.51875,2008-08-31,12:27:00
39.96879,116.313504,0,196,39691.5187731481,2008-08-31,12:27:02
39.968762,116.313522,0,196,39691.5187962963,2008-08-31,12:27:04
39.968747,116.313526,0,196,39691.5188194444,2008-08-31,12:27:06
39.968718,116.313537,0,195,39691.5188425926,2008-08-31,12:27:08
39.968698,116.31356,0,195,39691.5188657407,2008-08-31,12:27:10
39.968671,116.313584,0,195,39691.5188888889,2008-08-31,12:27:12
39.968654,116.313592,0,195,39691.518912037,2008-08-31,12:27:14
39.968627,116.313598,0,195,39691.5189351852,2008-08-31,12:27:16
39.968605,116.313613,0,195,39691.5189583333,2008-08-31,12:27:18
39.968587,116.31362,0,195,39691.5189814815,2008-08-31,12:27:20
39.968563,116.313636,0,195,39691.5190046296,2008-08-31,12:27:22
39.968546,116.313649,0,195,39691.5190277778,2008-08-31,12:27:24
39.968535,116.313651,0,195,39691.5190509259,2008-08-31,12:27:26
39.968528,116.313651,0,195,39691.5190740741,2008-08-31,12:27:28
39.968523,116.313644,0,195,39691.5190972222,2008-08-31,12:27:30
39.968521,116.313638,0,195,39691.5191203704,2008-08-31,12:27:32
39.968516,116.313633,0,195,39691.5191435185,2008-08-31,12:27:34
39.968515,116.313632,0,195,39691.5191666667,2008-08-31,12:27:36
39.968511,116.31363,0,195,39691.5191898148,2008-08-31,12:27:38
39.968505,116.31362,0,195,39691.519212963,2008-08-31,12:27:40
39.968493,116.313595,0,195,39691.5192361111,2008-08-31,12:27:42
39.968489,116.313582,0,195,39691.5192592593,2008-08-31,12:27:44
39.968485,116.313565,0,195,39691.5192824074,2008-08-31,12:27:46
39.968481,116.313535,0,195,39691.5193055556,2008-08-31,12:27:48
39.968465,116.313521,0,195,39691.5193287037,2008-08-31,12:27:50
39.968466,116.313497,0,194,39691.5193518519,2008-08-31,12:27:52
39.968458,116.313484,0,194,39691.519375,2008-08-31,12:27:54
39.968469,116.313462,0,194,39691.5193981482,2008-08-31,12:27:56
39.968481,116.313442,0,194,39691.5194212963,2008-08-31,12:27:58
39.968466,116.313422,0,194,39691.5194444444,2008-08-31,12:28:00
39.968471,116.3134,0,194,39691.5194675926,2008-08-31,12:28:02
39.968466,116.313381,0,195,39691.5194907407,2008-08-31,12:28:04
39.968466,116.313361,0,195,39691.5195138889,2008-08-31,12:28:06
39.968466,116.313339,0,195,39691.519537037,2008-08-31,12:28:08
39.968466,116.313312,0,196,39691.5195601852,2008-08-31,12:28:10
39.968459,116.313293,0,196,39691.5195833333,2008-08-31,12:28:12
39.968458,116.313274,0,196,39691.5196064815,2008-08-31,12:28:14
39.968456,116.313244,0,197,39691.5196296296,2008-08-31,12:28:16
39.968452,116.313212,0,197,39691.5196527778,2008-08-31,12:28:18
39.968471,116.313165,0,197,39691.5196759259,2008-08-31,12:28:20
39.968464,116.313157,0,194,39691.5196990741,2008-08-31,12:28:22
39.968469,116.313129,0,191,39691.5197222222,2008-08-31,12:28:24
39.968479,116.313103,0,191,39691.5197453704,2008-08-31,12:28:26
39.968476,116.313086,0,190,39691.5197685185,2008-08-31,12:28:28
39.968468,116.313073,0,190,39691.5197916667,2008-08-31,12:28:30
39.968472,116.313044,0,189,39691.5198148148,2008-08-31,12:28:32
39.968465,116.31303,0,186,39691.519837963,2008-08-31,12:28:34
39.968459,116.313008,0,185,39691.5198611111,2008-08-31,12:28:36
39.968453,116.31299,0,185,39691.5198842593,2008-08-31,12:28:38
39.968443,116.312972,0,184,39691.5199074074,2008-08-31,12:28:40
39.968438,116.312955,0,184,39691.5199305556,2008-08-31,12:28:42
39.96842,116.312942,0,183,39691.5199537037,2008-08-31,12:28:44
39.968415,116.312922,0,183,39691.5199768519,2008-08-31,12:28:46
39.968411,116.312902,0,182,39691.52,2008-08-31,12:28:48
39.968396,116.312874,0,182,39691.5200231481,2008-08-31,12:28:50
39.968391,116.312848,0,182,39691.5200462963,2008-08-31,12:28:52
39.968387,116.312831,0,182,39691.5200694444,2008-08-31,12:28:54
39.968387,116.312804,0,182,39691.5200925926,2008-08-31,12:28:56
39.968391,116.31278,0,182,39691.5201157407,2008-08-31,12:28:58
39.96839,116.312759,0,183,39691.5201388889,2008-08-31,12:29:00
39.96837,116.312747,0,182,39691.520162037,2008-08-31,12:29:02
39.968368,116.312725,0,182,39691.5201851852,2008-08-31,12:29:04
39.96836,116.312705,0,182,39691.5202083333,2008-08-31,12:29:06
39.968357,116.312679,0,183,39691.5202314815,2008-08-31,12:29:08
39.968356,116.312654,0,183,39691.5202546296,2008-08-31,12:29:10
39.968355,116.312631,0,183,39691.5202777778,2008-08-31,12:29:12
39.968352,116.31261,0,183,39691.5203009259,2008-08-31,12:29:14
39.968336,116.312598,0,183,39691.5203240741,2008-08-31,12:29:16
39.968341,116.312569,0,184,39691.5203472222,2008-08-31,12:29:18
39.968315,116.312557,0,184,39691.5203703704,2008-08-31,12:29:20
39.968323,116.31251,0,184,39691.5203935185,2008-08-31,12:29:22
39.968327,116.312472,0,183,39691.5204166667,2008-08-31,12:29:24
39.968326,116.312453,0,182,39691.5204398148,2008-08-31,12:29:26
39.968334,116.312426,0,182,39691.520462963,2008-08-31,12:29:28
39.96834,116.312405,0,183,39691.5204861111,2008-08-31,12:29:30
39.968355,116.312386,0,183,39691.5205092593,2008-08-31,12:29:32
39.968356,116.312359,0,184,39691.5205324074,2008-08-31,12:29:34
39.968362,116.312332,0,184,39691.5205555556,2008-08-31,12:29:36
39.968365,116.312304,0,185,39691.5205787037,2008-08-31,12:29:38
39.968369,116.312276,0,186,39691.5206018519,2008-08-31,12:29:40
39.96836,116.312252,0,186,39691.520625,2008-08-31,12:29:42
39.968349,116.312238,0,187,39691.5206481481,2008-08-31,12:29:44
39.968348,116.312212,0,188,39691.5206712963,2008-08-31,12:29:46
39.968351,116.312184,0,188,39691.5206944444,2008-08-31,12:29:48
39.96835,116.312161,0,189,39691.5207175926,2008-08-31,12:29:50
39.968348,116.312127,0,190,39691.5207407407,2008-08-31,12:29:52
39.968351,116.312094,0,191,39691.5207638889,2008-08-31,12:29:54
39.968317,116.312101,0,189,39691.520787037,2008-08-31,12:29:56
39.968312,116.312095,0,189,39691.5208101852,2008-08-31,12:29:58
39.968304,116.312079,0,189,39691.5208333333,2008-08-31,12:30:00
39.968297,116.312055,0,190,39691.5208564815,2008-08-31,12:30:02
39.968315,116.312023,0,188,39691.5208796296,2008-08-31,12:30:04
39.968317,116.311994,0,186,39691.5209027778,2008-08-31,12:30:06
39.968314,116.311974,0,186,39691.5209259259,2008-08-31,12:30:08
39.968315,116.311955,0,187,39691.5209490741,2008-08-31,12:30:10
39.968307,116.31194,0,185,39691.5209722222,2008-08-31,12:30:12
39.968317,116.311915,0,184,39691.5209953704,2008-08-31,12:30:14
39.968334,116.311896,0,185,39691.5210185185,2008-08-31,12:30:16
39.968353,116.311886,0,185,39691.5210416667,2008-08-31,12:30:18
39.968373,116.311865,0,184,39691.5210648148,2008-08-31,12:30:20
39.968388,116.311843,0,183,39691.521087963,2008-08-31,12:30:22
39.968385,116.311828,0,183,39691.5211111111,2008-08-31,12:30:24
39.968398,116.311804,0,183,39691.5211342593,2008-08-31,12:30:26
39.96841,116.311781,0,184,39691.5211574074,2008-08-31,12:30:28
39.968407,116.311758,0,183,39691.5211805556,2008-08-31,12:30:30
39.968396,116.311736,0,183,39691.5212037037,2008-08-31,12:30:32
39.968366,116.311711,0,183,39691.5212268519,2008-08-31,12:30:34
39.968366,116.311679,0,184,39691.52125,2008-08-31,12:30:36
39.968364,116.311658,0,184,39691.5212731481,2008-08-31,12:30:38
39.968356,116.311635,0,185,39691.5212962963,2008-08-31,12:30:40
39.96834,116.311615,0,186,39691.5213194444,2008-08-31,12:30:42
39.968329,116.311596,0,186,39691.5213425926,2008-08-31,12:30:44
39.96832,116.311579,0,187,39691.5213657407,2008-08-31,12:30:46
39.968301,116.311556,0,188,39691.5213888889,2008-08-31,12:30:48
39.96829,116.31154,0,189,39691.521412037,2008-08-31,12:30:50
39.968282,116.311522,0,189,39691.5214351852,2008-08-31,12:30:52
39.968276,116.31151,0,188,39691.5214583333,2008-08-31,12:30:54
39.968266,116.311486,0,188,39691.5214814815,2008-08-31,12:30:56
39.968262,116.311465,0,188,39691.5215046296,2008-08-31,12:30:58
39.968255,116.311447,0,188,39691.5215277778,2008-08-31,12:31:00
39.968239,116.311433,0,188,39691.5215509259,2008-08-31,12:31:02
39.968219,116.311394,0,188,39691.5215740741,2008-08-31,12:31:04
39.968214,116.311372,0,189,39691.5215972222,2008-08-31,12:31:06
39.968214,116.311349,0,189,39691.5216203704,2008-08-31,12:31:08
39.968209,116.311321,0,190,39691.5216435185,2008-08-31,12:31:10
39.968202,116.3113,0,191,39691.5216666667,2008-08-31,12:31:12
39.968197,116.31127,0,192,39691.5216898148,2008-08-31,12:31:14
39.968188,116.311234,0,193,39691.521712963,2008-08-31,12:31:16
39.968193,116.31122,0,193,39691.5217361111,2008-08-31,12:31:18
39.968192,116.311219,0,192,39691.5217592593,2008-08-31,12:31:20
39.968191,116.311219,0,193,39691.5217824074,2008-08-31,12:31:22
39.968193,116.311218,0,193,39691.5218055556,2008-08-31,12:31:24
39.968196,116.311208,0,193,39691.5218287037,2008-08-31,12:31:26
39.968218,116.311189,0,194,39691.5218518519,2008-08-31,12:31:28
39.968277,116.311154,0,196,39691.521875,2008-08-31,12:31:30
39.968291,116.311151,0,196,39691.5218981481,2008-08-31,12:31:32
39.968311,116.311159,0,197,39691.5219212963,2008-08-31,12:31:34
39.968341,116.311152,0,196,39691.5219444444,2008-08-31,12:31:36
39.968381,116.311129,0,198,39691.5219675926,2008-08-31,12:31:38
39.968409,116.311127,0,198,39691.5219907407,2008-08-31,12:31:40
39.96842,116.311128,0,198,39691.5220138889,2008-08-31,12:31:42
39.968428,116.311138,0,197,39691.522037037,2008-08-31,12:31:44
39.968442,116.311138,0,198,39691.5220601852,2008-08-31,12:31:46
39.968458,116.31114,0,198,39691.5220833333,2008-08-31,12:31:48
39.968479,116.31112,0,197,39691.5221064815,2008-08-31,12:31:50
39.968492,116.311101,0,197,39691.5221296296,2008-08-31,12:31:52
39.968498,116.311096,0,196,39691.5221527778,2008-08-31,12:31:54
39.968506,116.311082,0,196,39691.5221759259,2008-08-31,12:31:56
39.968504,116.311062,0,196,39691.5221990741,2008-08-31,12:31:58
39.968496,116.311036,0,197,39691.5222222222,2008-08-31,12:32:00
39.968489,116.311018,0,196,39691.5222453704,2008-08-31,12:32:02
39.968484,116.310987,0,196,39691.5222685185,2008-08-31,12:32:04
39.968496,116.310949,0,195,39691.5222916667,2008-08-31,12:32:06
39.9685,116.310942,0,194,39691.5223148148,2008-08-31,12:32:08
39.968505,116.310917,0,195,39691.522337963,2008-08-31,12:32:10
39.968514,116.310887,0,196,39691.5223611111,2008-08-31,12:32:12
39.968524,116.310854,0,196,39691.5223842593,2008-08-31,12:32:14
39.968535,116.310823,0,197,39691.5224074074,2008-08-31,12:32:16
39.96856,116.310795,0,196,39691.5224305556,2008-08-31,12:32:18
39.968575,116.310772,0,197,39691.5224537037,2008-08-31,12:32:20
39.968584,116.31075,0,196,39691.5224768519,2008-08-31,12:32:22
39.96859,116.310706,0,197,39691.5225,2008-08-31,12:32:24
39.968591,116.310681,0,197,39691.5225231481,2008-08-31,12:32:26
39.968586,116.31066,0,198,39691.5225462963,2008-08-31,12:32:28
39.968588,116.310626,0,199,39691.5225694444,2008-08-31,12:32:30
39.968566,116.310595,0,200,39691.5225925926,2008-08-31,12:32:32
39.96854,116.310582,0,200,39691.5226157407,2008-08-31,12:32:34
39.968521,116.31057,0,199,39691.5226388889,2008-08-31,12:32:36
39.968516,116.310549,0,199,39691.522662037,2008-08-31,12:32:38
39.968529,116.310511,0,199,39691.5226851852,2008-08-31,12:32:40
39.968538,116.310479,0,199,39691.5227083333,2008-08-31,12:32:42
39.968552,116.310455,0,198,39691.5227314815,2008-08-31,12:32:44
39.968547,116.310445,0,199,39691.5227546296,2008-08-31,12:32:46
39.968555,116.310419,0,200,39691.5227777778,2008-08-31,12:32:48
39.968557,116.310373,0,198,39691.5228009259,2008-08-31,12:32:50
39.968569,116.310341,0,199,39691.5228240741,2008-08-31,12:32:52
39.968566,116.310321,0,200,39691.5228472222,2008-08-31,12:32:54
39.968568,116.310293,0,199,39691.5228703704,2008-08-31,12:32:56
39.968569,116.310279,0,198,39691.5228935185,2008-08-31,12:32:58
39.968552,116.310264,0,199,39691.5229166667,2008-08-31,12:33:00
39.968532,116.310247,0,199,39691.5229398148,2008-08-31,12:33:02
39.968522,116.310231,0,199,39691.522962963,2008-08-31,12:33:04
39.968509,116.310221,0,200,39691.5229861111,2008-08-31,12:33:06
39.968499,116.310206,0,200,39691.5230092593,2008-08-31,12:33:08
39.968489,116.310187,0,201,39691.5230324074,2008-08-31,12:33:10
39.968477,116.310171,0,200,39691.5230555556,2008-08-31,12:33:12
39.968458,116.31013,0,201,39691.5230787037,2008-08-31,12:33:14
39.968438,116.310096,0,200,39691.5231018519,2008-08-31,12:33:16
39.968409,116.310057,0,197,39691.523125,2008-08-31,12:33:18
39.968403,116.310017,0,194,39691.5231481481,2008-08-31,12:33:20
39.968417,116.309993,0,193,39691.5231712963,2008-08-31,12:33:22
39.968409,116.309968,0,192,39691.5231944444,2008-08-31,12:33:24
39.968392,116.309948,0,191,39691.5232175926,2008-08-31,12:33:26
39.968409,116.309916,0,190,39691.5232407407,2008-08-31,12:33:28
39.96843,116.309874,0,190,39691.5232638889,2008-08-31,12:33:30
39.968417,116.309842,0,188,39691.523287037,2008-08-31,12:33:32
39.968411,116.309817,0,188,39691.5233101852,2008-08-31,12:33:34
39.968402,116.309802,0,188,39691.5233333333,2008-08-31,12:33:36
39.9684,116.30978,0,186,39691.5233564815,2008-08-31,12:33:38
39.968387,116.309774,0,186,39691.5233796296,2008-08-31,12:33:40
39.968368,116.309778,0,186,39691.5234027778,2008-08-31,12:33:42
39.968366,116.309762,0,187,39691.5234259259,2008-08-31,12:33:44
39.968379,116.309729,0,186,39691.5234490741,2008-08-31,12:33:46
39.968374,116.309718,0,186,39691.5234722222,2008-08-31,12:33:48
39.968369,116.309706,0,186,39691.5234953704,2008-08-31,12:33:50
39.968367,116.309683,0,186,39691.5235185185,2008-08-31,12:33:52
39.96836,116.309672,0,187,39691.5235416667,2008-08-31,12:33:54
39.968353,116.309665,0,187,39691.5235648148,2008-08-31,12:33:56
39.968344,116.309659,0,188,39691.523587963,2008-08-31,12:33:58
39.968349,116.309606,0,188,39691.5236111111,2008-08-31,12:34:00
39.968341,116.309592,0,188,39691.5236342593,2008-08-31,12:34:02
39.968324,116.309584,0,188,39691.5236574074,2008-08-31,12:34:04
39.968329,116.309563,0,190,39691.5236805556,2008-08-31,12:34:06
39.968337,116.309539,0,191,39691.5237037037,2008-08-31,12:34:08
39.968357,116.309513,0,190,39691.5237268518,2008-08-31,12:34:10
39.968355,116.309482,0,190,39691.52375,2008-08-31,12:34:12
39.968352,116.30948,0,190,39691.5237731481,2008-08-31,12:34:14
39.968335,116.309458,0,190,39691.5237962963,2008-08-31,12:34:16
39.96835,116.309422,0,191,39691.5238194444,2008-08-31,12:34:18
39.968354,116.309399,0,192,39691.5238425926,2008-08-31,12:34:20
39.968356,116.309354,0,192,39691.5238657407,2008-08-31,12:34:22
39.968353,116.309326,0,192,39691.5238888889,2008-08-31,12:34:24
39.968368,116.3093,0,193,39691.523912037,2008-08-31,12:34:26
39.96837,116.309278,0,193,39691.5239351852,2008-08-31,12:34:28
39.968369,116.309261,0,193,39691.5239583333,2008-08-31,12:34:30
39.968375,116.309193,0,190,39691.5239814815,2008-08-31,12:34:32
39.968367,116.309163,0,190,39691.5240046296,2008-08-31,12:34:34
39.968374,116.309145,0,190,39691.5240277778,2008-08-31,12:34:36
39.968378,116.309136,0,190,39691.5240509259,2008-08-31,12:34:38
39.968375,116.309131,0,190,39691.5240740741,2008-08-31,12:34:40
39.968373,116.30913,0,191,39691.5240972222,2008-08-31,12:34:42
39.968372,116.309128,0,191,39691.5241203704,2008-08-31,12:34:44
39.968368,116.309127,0,191,39691.5241435185,2008-08-31,12:34:46
39.968365,116.309125,0,191,39691.5241666667,2008-08-31,12:34:48
39.968361,116.309122,0,191,39691.5241898148,2008-08-31,12:34:50
39.968358,116.309119,0,191,39691.524212963,2008-08-31,12:34:52
39.968368,116.309006,0,189,39691.5242361111,2008-08-31,12:34:54
39.968362,116.308968,0,189,39691.5242592593,2008-08-31,12:34:56
39.968359,116.308938,0,189,39691.5242824074,2008-08-31,12:34:58
39.968348,116.308906,0,188,39691.5243055556,2008-08-31,12:35:00
39.968392,116.308831,0,186,39691.5243287037,2008-08-31,12:35:02
39.968381,116.308799,0,186,39691.5243518518,2008-08-31,12:35:04
39.968364,116.308769,0,185,39691.524375,2008-08-31,12:35:06
39.968354,116.308755,0,186,39691.5243981481,2008-08-31,12:35:08
39.968343,116.308736,0,186,39691.5244212963,2008-08-31,12:35:10
39.968339,116.308699,0,185,39691.5244444444,2008-08-31,12:35:12
39.968351,116.30866,0,184,39691.5244675926,2008-08-31,12:35:14
39.968365,116.308622,0,186,39691.5244907407,2008-08-31,12:35:16
39.968367,116.308598,0,186,39691.5245138889,2008-08-31,12:35:18
39.968374,116.308573,0,186,39691.524537037,2008-08-31,12:35:20
39.968381,116.308548,0,187,39691.5245601852,2008-08-31,12:35:22
39.968381,116.308535,0,187,39691.5245833333,2008-08-31,12:35:24
39.968382,116.308525,0,187,39691.5246064815,2008-08-31,12:35:26
39.96839,116.308484,0,186,39691.5246296296,2008-08-31,12:35:28
39.968389,116.308453,0,186,39691.5246527778,2008-08-31,12:35:30
39.968363,116.308417,0,185,39691.5246759259,2008-08-31,12:35:32
39.968332,116.308401,0,185,39691.5246990741,2008-08-31,12:35:34
39.968341,116.308352,0,184,39691.5247222222,2008-08-31,12:35:36
39.96832,116.308327,0,184,39691.5247453704,2008-08-31,12:35:38
39.968301,116.308302,0,184,39691.5247685185,2008-08-31,12:35:40
39.968292,116.308286,0,183,39691.5247916667,2008-08-31,12:35:42
39.968292,116.30826,0,183,39691.5248148148,2008-08-31,12:35:44
39.968301,116.308223,0,182,39691.524837963,2008-08-31,12:35:46
39.968309,116.308191,0,182,39691.5248611111,2008-08-31,12:35:48
39.968311,116.308164,0,182,39691.5248842593,2008-08-31,12:35:50
39.9683,116.308137,0,182,39691.5249074074,2008-08-31,12:35:52
39.968299,116.30811,0,181,39691.5249305556,2008-08-31,12:35:54
39.968309,116.30808,0,181,39691.5249537037,2008-08-31,12:35:56
39.968307,116.308057,0,180,39691.5249768518,2008-08-31,12:35:58
39.968326,116.30803,0,180,39691.525,2008-08-31,12:36:00
39.968327,116.308019,0,178,39691.5250231481,2008-08-31,12:36:02
39.968297,116.308009,0,179,39691.5250462963,2008-08-31,12:36:04
39.968269,116.308006,0,180,39691.5250694444,2008-08-31,12:36:06
39.968253,116.308001,0,180,39691.5250925926,2008-08-31,12:36:08
39.96823,116.307992,0,181,39691.5251157407,2008-08-31,12:36:10
39.968211,116.307975,0,180,39691.5251388889,2008-08-31,12:36:12
39.968198,116.307954,0,180,39691.525162037,2008-08-31,12:36:14
39.968187,116.307944,0,180,39691.5251851852,2008-08-31,12:36:16
39.968175,116.307936,0,181,39691.5252083333,2008-08-31,12:36:18
39.968152,116.307925,0,181,39691.5252314815,2008-08-31,12:36:20
39.968131,116.30792,0,181,39691.5252546296,2008-08-31,12:36:22
39.968128,116.307873,0,182,39691.5252777778,2008-08-31,12:36:24
39.96811,116.307865,0,183,39691.5253009259,2008-08-31,12:36:26
39.968096,116.307859,0,183,39691.5253240741,2008-08-31,12:36:28
39.968077,116.307855,0,183,39691.5253472222,2008-08-31,12:36:30
39.968066,116.307853,0,183,39691.5253703704,2008-08-31,12:36:32
39.968068,116.307841,0,183,39691.5253935185,2008-08-31,12:36:34
39.968059,116.307838,0,183,39691.5254166667,2008-08-31,12:36:36
39.968054,116.307823,0,184,39691.5254398148,2008-08-31,12:36:38
39.968041,116.307832,0,184,39691.525462963,2008-08-31,12:36:40
39.968029,116.307841,0,184,39691.5254861111,2008-08-31,12:36:42
39.968016,116.30786,0,184,39691.5255092593,2008-08-31,12:36:44
39.968007,116.307872,0,184,39691.5255324074,2008-08-31,12:36:46
39.967995,116.307875,0,184,39691.5255555556,2008-08-31,12:36:48
39.967984,116.307877,0,184,39691.5255787037,2008-08-31,12:36:50
39.967976,116.307884,0,184,39691.5256018518,2008-08-31,12:36:52
39.96797,116.307895,0,184,39691.525625,2008-08-31,12:36:54
39.966682,116.306859,0,971,39691.5286805556,2008-08-31,12:41:18
39.966639,116.306807,0,1040,39691.5287037037,2008-08-31,12:41:20
39.966642,116.3068,0,1113,39691.5287268519,2008-08-31,12:41:22
39.96703,116.307278,0,446,39691.52875,2008-08-31,12:41:24
39.967172,116.307449,0,255,39691.5287731481,2008-08-31,12:41:26
39.967232,116.307521,0,207,39691.5287962963,2008-08-31,12:41:28
39.967271,116.307559,0,194,39691.5288194444,2008-08-31,12:41:30
39.96727,116.307589,0,189,39691.5288425926,2008-08-31,12:41:32
39.967267,116.307601,0,187,39691.5288657407,2008-08-31,12:41:34
39.967163,116.30719,0,180,39691.5288888889,2008-08-31,12:41:36
39.967151,116.30719,0,181,39691.528912037,2008-08-31,12:41:38
39.967146,116.307178,0,182,39691.5289351852,2008-08-31,12:41:40
39.967336,116.307047,0,186,39691.5308333333,2008-08-31,12:44:24
39.967711,116.307369,0,-145,39691.5323611111,2008-08-31,12:46:36
39.967846,116.30753,0,-22,39691.5323842593,2008-08-31,12:46:38
39.967937,116.307719,0,80,39691.5324074074,2008-08-31,12:46:40
39.968045,116.307807,0,124,39691.5324305556,2008-08-31,12:46:42
39.968057,116.307755,0,134,39691.5324537037,2008-08-31,12:46:44
39.968079,116.307742,0,131,39691.5324768518,2008-08-31,12:46:46
39.96811,116.307765,0,141,39691.5325,2008-08-31,12:46:48
39.968115,116.307801,0,156,39691.5325231481,2008-08-31,12:46:50
39.968136,116.307831,0,168,39691.5325462963,2008-08-31,12:46:52
39.968154,116.307825,0,167,39691.5325694444,2008-08-31,12:46:54
39.968165,116.307824,0,165,39691.5325925926,2008-08-31,12:46:56
39.968184,116.307803,0,164,39691.5326157407,2008-08-31,12:46:58
39.968199,116.307788,0,163,39691.5326388889,2008-08-31,12:47:00
39.968216,116.307795,0,165,39691.532662037,2008-08-31,12:47:02
39.968232,116.30778,0,163,39691.5326851852,2008-08-31,12:47:04
39.968255,116.30775,0,167,39691.5327083333,2008-08-31,12:47:06
39.968257,116.307767,0,167,39691.5327314815,2008-08-31,12:47:08
39.968264,116.307786,0,169,39691.5327546296,2008-08-31,12:47:10
39.968255,116.30781,0,173,39691.5327777778,2008-08-31,12:47:12
39.968256,116.307813,0,176,39691.5328009259,2008-08-31,12:47:14
39.968257,116.307811,0,176,39691.5328240741,2008-08-31,12:47:16
39.968259,116.307804,0,176,39691.5328472222,2008-08-31,12:47:18
39.968263,116.307805,0,176,39691.5328703704,2008-08-31,12:47:20
39.968273,116.307786,0,170,39691.5328935185,2008-08-31,12:47:22
39.968286,116.307779,0,171,39691.5329166667,2008-08-31,12:47:24
39.968282,116.307733,0,158,39691.5329398148,2008-08-31,12:47:26
39.968286,116.307711,0,156,39691.532962963,2008-08-31,12:47:28
39.968278,116.307709,0,158,39691.5329861111,2008-08-31,12:47:30
39.968277,116.307691,0,158,39691.5330092593,2008-08-31,12:47:32
39.968274,116.307671,0,155,39691.5330324074,2008-08-31,12:47:34
39.968279,116.307654,0,157,39691.5330555556,2008-08-31,12:47:36
39.968269,116.307643,0,156,39691.5330787037,2008-08-31,12:47:38
39.968258,116.307619,0,157,39691.5331018518,2008-08-31,12:47:40
39.968256,116.307597,0,158,39691.533125,2008-08-31,12:47:42
39.968282,116.307574,0,158,39691.5331481481,2008-08-31,12:47:44
39.968289,116.307558,0,158,39691.5331712963,2008-08-31,12:47:46
39.968293,116.307531,0,158,39691.5331944444,2008-08-31,12:47:48
39.968298,116.307516,0,159,39691.5332175926,2008-08-31,12:47:50
39.968291,116.307493,0,160,39691.5332407407,2008-08-31,12:47:52
39.968289,116.307479,0,162,39691.5332638889,2008-08-31,12:47:54
39.968296,116.307465,0,163,39691.533287037,2008-08-31,12:47:56
39.968282,116.307458,0,166,39691.5333101852,2008-08-31,12:47:58
39.968287,116.307439,0,169,39691.5333333333,2008-08-31,12:48:00
39.968286,116.307416,0,171,39691.5333564815,2008-08-31,12:48:02
39.968272,116.307394,0,171,39691.5333796296,2008-08-31,12:48:04
39.968265,116.307351,0,169,39691.5334027778,2008-08-31,12:48:06
39.968273,116.307322,0,170,39691.5334259259,2008-08-31,12:48:08
39.968268,116.307297,0,171,39691.5334490741,2008-08-31,12:48:10
39.968268,116.307272,0,171,39691.5334722222,2008-08-31,12:48:12
39.96828,116.307248,0,171,39691.5334953704,2008-08-31,12:48:14
39.968276,116.307229,0,172,39691.5335185185,2008-08-31,12:48:16
39.968257,116.307213,0,171,39691.5335416667,2008-08-31,12:48:18
39.968261,116.307185,0,173,39691.5335648148,2008-08-31,12:48:20
39.968257,116.307162,0,174,39691.533587963,2008-08-31,12:48:22
39.968249,116.307146,0,174,39691.5336111111,2008-08-31,12:48:24
39.968252,116.307126,0,174,39691.5336342593,2008-08-31,12:48:26
39.968252,116.307108,0,174,39691.5336574074,2008-08-31,12:48:28
39.968246,116.307089,0,175,39691.5336805556,2008-08-31,12:48:30
39.968223,116.307061,0,173,39691.5337037037,2008-08-31,12:48:32
39.968264,116.307019,0,173,39691.5337268518,2008-08-31,12:48:34
39.968264,116.306991,0,173,39691.53375,2008-08-31,12:48:36
39.96826,116.306965,0,174,39691.5337731481,2008-08-31,12:48:38
39.968239,116.306909,0,172,39691.5337962963,2008-08-31,12:48:40
39.968226,116.306894,0,170,39691.5338194444,2008-08-31,12:48:42
39.968221,116.306899,0,170,39691.5338425926,2008-08-31,12:48:44
39.968219,116.306898,0,170,39691.5338657407,2008-08-31,12:48:46
39.968216,116.306897,0,170,39691.5338888889,2008-08-31,12:48:48
39.968216,116.306897,0,171,39691.533912037,2008-08-31,12:48:50
39.968215,116.306896,0,171,39691.5339351852,2008-08-31,12:48:52
39.968213,116.306895,0,171,39691.5339583333,2008-08-31,12:48:54
39.96821,116.306894,0,171,39691.5339814815,2008-08-31,12:48:56
39.968205,116.306889,0,171,39691.5340046296,2008-08-31,12:48:58
39.968202,116.306881,0,171,39691.5340277778,2008-08-31,12:49:00
39.968212,116.306875,0,171,39691.5340509259,2008-08-31,12:49:02
39.968219,116.306871,0,172,39691.5340740741,2008-08-31,12:49:04
39.968239,116.306862,0,172,39691.5340972222,2008-08-31,12:49:06
39.968276,116.306857,0,172,39691.5341203704,2008-08-31,12:49:08
39.968302,116.306852,0,173,39691.5341435185,2008-08-31,12:49:10
39.968327,116.306844,0,173,39691.5341666667,2008-08-31,12:49:12
39.968347,116.306831,0,174,39691.5341898148,2008-08-31,12:49:14
39.968351,116.306813,0,174,39691.534212963,2008-08-31,12:49:16
39.968362,116.306795,0,175,39691.5342361111,2008-08-31,12:49:18
39.968372,116.306785,0,175,39691.5342592593,2008-08-31,12:49:20
39.968409,116.306806,0,177,39691.5342824074,2008-08-31,12:49:22
39.968419,116.306795,0,177,39691.5343055556,2008-08-31,12:49:24
39.968477,116.306785,0,178,39691.5343287037,2008-08-31,12:49:26
39.968544,116.306746,0,179,39691.5343518518,2008-08-31,12:49:28
39.968553,116.306742,0,179,39691.534375,2008-08-31,12:49:30
39.968568,116.30673,0,180,39691.5343981481,2008-08-31,12:49:32
39.968581,116.306721,0,181,39691.5344212963,2008-08-31,12:49:34
39.968597,116.306712,0,182,39691.5344444444,2008-08-31,12:49:36
39.968616,116.306706,0,182,39691.5344675926,2008-08-31,12:49:38
39.968628,116.306696,0,183,39691.5344907407,2008-08-31,12:49:40
39.968629,116.306681,0,184,39691.5345138889,2008-08-31,12:49:42
39.968641,116.306677,0,185,39691.534537037,2008-08-31,12:49:44
39.968649,116.306675,0,185,39691.5345601852,2008-08-31,12:49:46
39.968664,116.306677,0,186,39691.5345833333,2008-08-31,12:49:48
39.968691,116.306675,0,187,39691.5346064815,2008-08-31,12:49:50
39.968709,116.306668,0,188,39691.5346296296,2008-08-31,12:49:52
39.968726,116.306655,0,187,39691.5346527778,2008-08-31,12:49:54
39.968751,116.306644,0,187,39691.5346759259,2008-08-31,12:49:56
39.968768,116.306641,0,187,39691.5346990741,2008-08-31,12:49:58
39.968809,116.306637,0,187,39691.5347222222,2008-08-31,12:50:00
39.968826,116.306629,0,187,39691.5347453704,2008-08-31,12:50:02
39.968836,116.306615,0,188,39691.5347685185,2008-08-31,12:50:04
39.968881,116.306604,0,187,39691.5347916667,2008-08-31,12:50:06
39.968921,116.306576,0,184,39691.5348148148,2008-08-31,12:50:08
39.968948,116.306568,0,183,39691.534837963,2008-08-31,12:50:10
39.968989,116.306551,0,180,39691.5348611111,2008-08-31,12:50:12
39.96901,116.30655,0,180,39691.5348842593,2008-08-31,12:50:14
39.96904,116.30655,0,178,39691.5349074074,2008-08-31,12:50:16
39.969046,116.306563,0,178,39691.5349305556,2008-08-31,12:50:18
39.969056,116.306565,0,180,39691.5349537037,2008-08-31,12:50:20
39.969072,116.306556,0,182,39691.5349768519,2008-08-31,12:50:22
39.969069,116.306554,0,182,39691.535,2008-08-31,12:50:24
39.96906,116.306534,0,180,39691.5350231482,2008-08-31,12:50:26
39.969062,116.306511,0,181,39691.5350462963,2008-08-31,12:50:28
39.969054,116.306497,0,181,39691.5350694444,2008-08-31,12:50:30
39.969046,116.30647,0,182,39691.5350925926,2008-08-31,12:50:32
39.969041,116.306449,0,183,39691.5351157407,2008-08-31,12:50:34
39.969021,116.306421,0,180,39691.5351388889,2008-08-31,12:50:36
39.969052,116.306383,0,180,39691.535162037,2008-08-31,12:50:38
39.96906,116.306355,0,181,39691.5351851852,2008-08-31,12:50:40
39.969059,116.306328,0,181,39691.5352083333,2008-08-31,12:50:42
39.969064,116.306306,0,181,39691.5352314815,2008-08-31,12:50:44
39.969055,116.306294,0,181,39691.5352546296,2008-08-31,12:50:46
39.96905,116.306275,0,181,39691.5352777778,2008-08-31,12:50:48
39.96905,116.306255,0,181,39691.5353009259,2008-08-31,12:50:50
39.969046,116.306234,0,180,39691.5353240741,2008-08-31,12:50:52
39.969036,116.306218,0,180,39691.5353472222,2008-08-31,12:50:54
39.969038,116.306197,0,180,39691.5353703704,2008-08-31,12:50:56
39.969029,116.306174,0,180,39691.5353935185,2008-08-31,12:50:58
39.969024,116.306149,0,180,39691.5354166667,2008-08-31,12:51:00
39.969027,116.30613,0,179,39691.5354398148,2008-08-31,12:51:02
39.969022,116.306104,0,178,39691.535462963,2008-08-31,12:51:04
39.969015,116.306083,0,178,39691.5354861111,2008-08-31,12:51:06
39.969016,116.306051,0,178,39691.5355092593,2008-08-31,12:51:08
39.969001,116.30604,0,178,39691.5355324074,2008-08-31,12:51:10
39.968999,116.306027,0,178,39691.5355555556,2008-08-31,12:51:12
39.969007,116.305997,0,178,39691.5355787037,2008-08-31,12:51:14
39.969001,116.305966,0,175,39691.5356018519,2008-08-31,12:51:16
39.969004,116.305928,0,175,39691.535625,2008-08-31,12:51:18
39.969009,116.305906,0,175,39691.5356481481,2008-08-31,12:51:20
39.969004,116.305892,0,174,39691.5356712963,2008-08-31,12:51:22
39.969003,116.305874,0,174,39691.5356944444,2008-08-31,12:51:24
39.969001,116.305851,0,174,39691.5357175926,2008-08-31,12:51:26
39.968995,116.305832,0,174,39691.5357407407,2008-08-31,12:51:28
39.968996,116.305815,0,173,39691.5357638889,2008-08-31,12:51:30
39.969033,116.305774,0,171,39691.535787037,2008-08-31,12:51:32
39.969015,116.30575,0,170,39691.5358101852,2008-08-31,12:51:34
39.969018,116.30573,0,170,39691.5358333333,2008-08-31,12:51:36
39.969034,116.30569,0,169,39691.5358564815,2008-08-31,12:51:38
39.969022,116.305665,0,166,39691.5358796296,2008-08-31,12:51:40
39.969012,116.305649,0,166,39691.5359027778,2008-08-31,12:51:42
39.969016,116.305626,0,163,39691.5359259259,2008-08-31,12:51:44
39.969061,116.305577,0,162,39691.5359490741,2008-08-31,12:51:46
39.969079,116.30555,0,161,39691.5359722222,2008-08-31,12:51:48
39.969075,116.305537,0,161,39691.5359953704,2008-08-31,12:51:50
39.969074,116.305525,0,161,39691.5360185185,2008-08-31,12:51:52
39.969096,116.30551,0,161,39691.5360416667,2008-08-31,12:51:54
39.969094,116.3055,0,161,39691.5360648148,2008-08-31,12:51:56
39.969094,116.305486,0,162,39691.536087963,2008-08-31,12:51:58
39.969096,116.305486,0,162,39691.5361111111,2008-08-31,12:52:00
39.969097,116.305485,0,162,39691.5361342593,2008-08-31,12:52:02
39.969096,116.305445,0,161,39691.5361574074,2008-08-31,12:52:04
39.969088,116.305426,0,161,39691.5361805556,2008-08-31,12:52:06
39.969084,116.305394,0,160,39691.5362037037,2008-08-31,12:52:08
39.969075,116.305369,0,159,39691.5362268519,2008-08-31,12:52:10
39.969071,116.30536,0,158,39691.53625,2008-08-31,12:52:12
39.969073,116.305359,0,158,39691.5362731481,2008-08-31,12:52:14
39.969073,116.305357,0,158,39691.5362962963,2008-08-31,12:52:16
39.969073,116.305356,0,158,39691.5363194444,2008-08-31,12:52:18
39.969073,116.305354,0,157,39691.5363425926,2008-08-31,12:52:20
39.969062,116.30531,0,157,39691.5363657407,2008-08-31,12:52:22
39.96906,116.305264,0,156,39691.5363888889,2008-08-31,12:52:24
39.969038,116.305214,0,157,39691.536412037,2008-08-31,12:52:26
39.96903,116.305173,0,156,39691.5364351852,2008-08-31,12:52:28
39.969027,116.305148,0,156,39691.5364583333,2008-08-31,12:52:30
39.969025,116.305106,0,155,39691.5364814815,2008-08-31,12:52:32
39.969028,116.305066,0,154,39691.5365046296,2008-08-31,12:52:34
39.969025,116.305047,0,155,39691.5365277778,2008-08-31,12:52:36
39.969016,116.305021,0,155,39691.5365509259,2008-08-31,12:52:38
39.969005,116.30499,0,154,39691.5365740741,2008-08-31,12:52:40
39.969019,116.304964,0,151,39691.5365972222,2008-08-31,12:52:42
39.96902,116.304952,0,151,39691.5366203704,2008-08-31,12:52:44
39.969027,116.304924,0,149,39691.5366435185,2008-08-31,12:52:46
39.96903,116.304899,0,149,39691.5366666667,2008-08-31,12:52:48
39.969033,116.304868,0,147,39691.5366898148,2008-08-31,12:52:50
39.969035,116.304848,0,147,39691.536712963,2008-08-31,12:52:52
39.969031,116.304818,0,144,39691.5367361111,2008-08-31,12:52:54
39.969029,116.304802,0,145,39691.5367592593,2008-08-31,12:52:56
39.969034,116.304771,0,145,39691.5367824074,2008-08-31,12:52:58
39.969143,116.304494,0,144,39691.5377777778,2008-08-31,12:54:24
39.969192,116.30447,0,148,39691.5378009259,2008-08-31,12:54:26
39.969202,116.304481,0,149,39691.5378240741,2008-08-31,12:54:28
39.969216,116.304488,0,150,39691.5378472222,2008-08-31,12:54:30
39.969235,116.304494,0,151,39691.5378703704,2008-08-31,12:54:32
39.969246,116.304497,0,152,39691.5378935185,2008-08-31,12:54:34
39.969271,116.3045,0,155,39691.5379166667,2008-08-31,12:54:36
39.969291,116.30448,0,161,39691.5379398148,2008-08-31,12:54:38
39.969305,116.304463,0,164,39691.537962963,2008-08-31,12:54:40
39.969317,116.304465,0,168,39691.5379861111,2008-08-31,12:54:42
39.969334,116.304475,0,172,39691.5380092593,2008-08-31,12:54:44
39.969345,116.304486,0,174,39691.5380324074,2008-08-31,12:54:46
39.969357,116.304506,0,177,39691.5380555556,2008-08-31,12:54:48
39.969373,116.304465,0,172,39691.5380787037,2008-08-31,12:54:50
39.969426,116.304439,0,172,39691.5381018519,2008-08-31,12:54:52
39.969435,116.304439,0,173,39691.538125,2008-08-31,12:54:54
39.969453,116.304429,0,174,39691.5381481481,2008-08-31,12:54:56
39.969474,116.304417,0,178,39691.5381712963,2008-08-31,12:54:58
39.969492,116.304414,0,179,39691.5381944444,2008-08-31,12:55:00
39.969504,116.304417,0,181,39691.5382175926,2008-08-31,12:55:02
39.969528,116.304422,0,182,39691.5382407407,2008-08-31,12:55:04
39.96954,116.304436,0,185,39691.5382638889,2008-08-31,12:55:06
39.969555,116.304434,0,186,39691.538287037,2008-08-31,12:55:08
39.969571,116.304424,0,188,39691.5383101852,2008-08-31,12:55:10
39.969585,116.304409,0,189,39691.5383333333,2008-08-31,12:55:12
39.969606,116.3044,0,190,39691.5383564815,2008-08-31,12:55:14
39.969619,116.304393,0,191,39691.5383796296,2008-08-31,12:55:16
39.969636,116.30437,0,190,39691.5384027778,2008-08-31,12:55:18
39.969645,116.304357,0,188,39691.5384259259,2008-08-31,12:55:20
39.969671,116.304346,0,187,39691.5384490741,2008-08-31,12:55:22
39.9697,116.304333,0,185,39691.5384722222,2008-08-31,12:55:24
39.969731,116.304308,0,181,39691.5384953704,2008-08-31,12:55:26
39.969746,116.304314,0,180,39691.5385185185,2008-08-31,12:55:28
39.969752,116.304328,0,178,39691.5385416667,2008-08-31,12:55:30
39.969782,116.30433,0,176,39691.5385648148,2008-08-31,12:55:32
39.96979,116.304338,0,175,39691.538587963,2008-08-31,12:55:34
39.969795,116.304337,0,174,39691.5386111111,2008-08-31,12:55:36
39.969813,116.304338,0,173,39691.5386342593,2008-08-31,12:55:38
39.969829,116.304331,0,172,39691.5386574074,2008-08-31,12:55:40
39.969861,116.304316,0,171,39691.5386805556,2008-08-31,12:55:42
39.969901,116.304309,0,171,39691.5387037037,2008-08-31,12:55:44
39.969894,116.304323,0,173,39691.5387268519,2008-08-31,12:55:46
39.969896,116.304333,0,174,39691.53875,2008-08-31,12:55:48
39.969896,116.304343,0,174,39691.5387731481,2008-08-31,12:55:50
39.969895,116.304351,0,175,39691.5387962963,2008-08-31,12:55:52
39.969908,116.304341,0,178,39691.5388194444,2008-08-31,12:55:54
39.969921,116.304332,0,178,39691.5388425926,2008-08-31,12:55:56
39.96994,116.30433,0,179,39691.5388657407,2008-08-31,12:55:58
39.969957,116.304327,0,180,39691.5388888889,2008-08-31,12:56:00
39.969972,116.304324,0,181,39691.538912037,2008-08-31,12:56:02
39.969986,116.304325,0,181,39691.5389351852,2008-08-31,12:56:04
39.970002,116.304321,0,182,39691.5389583333,2008-08-31,12:56:06
39.970015,116.3043,0,182,39691.5389814815,2008-08-31,12:56:08
39.970036,116.304288,0,183,39691.5390046296,2008-08-31,12:56:10
39.97006,116.304296,0,183,39691.5390277778,2008-08-31,12:56:12
39.97008,116.30431,0,185,39691.5390509259,2008-08-31,12:56:14
39.970108,116.30431,0,188,39691.5390740741,2008-08-31,12:56:16
39.970117,116.304324,0,191,39691.5390972222,2008-08-31,12:56:18
39.970131,116.304342,0,193,39691.5391203704,2008-08-31,12:56:20
39.970141,116.304352,0,195,39691.5391435185,2008-08-31,12:56:22
39.970158,116.304356,0,197,39691.5391666667,2008-08-31,12:56:24
39.970175,116.304355,0,198,39691.5391898148,2008-08-31,12:56:26
39.970195,116.30435,0,200,39691.539212963,2008-08-31,12:56:28
39.970221,116.304341,0,201,39691.5392361111,2008-08-31,12:56:30
39.970236,116.304334,0,200,39691.5392592593,2008-08-31,12:56:32
39.97025,116.30434,0,199,39691.5392824074,2008-08-31,12:56:34
39.970276,116.304349,0,198,39691.5393055556,2008-08-31,12:56:36
39.970299,116.30436,0,200,39691.5393287037,2008-08-31,12:56:38
39.970317,116.304368,0,201,39691.5393518518,2008-08-31,12:56:40
39.970337,116.304369,0,203,39691.539375,2008-08-31,12:56:42
39.970364,116.30437,0,204,39691.5393981481,2008-08-31,12:56:44
39.970377,116.304372,0,205,39691.5394212963,2008-08-31,12:56:46
39.970379,116.304387,0,206,39691.5394444444,2008-08-31,12:56:48
39.970379,116.304403,0,206,39691.5394675926,2008-08-31,12:56:50
39.97039,116.304407,0,207,39691.5394907407,2008-08-31,12:56:52
39.970398,116.304427,0,209,39691.5395138889,2008-08-31,12:56:54
39.970404,116.30445,0,210,39691.539537037,2008-08-31,12:56:56
39.970405,116.304471,0,211,39691.5395601852,2008-08-31,12:56:58
39.970411,116.304508,0,213,39691.5395833333,2008-08-31,12:57:00
39.970414,116.304559,0,213,39691.5396064815,2008-08-31,12:57:02
39.970467,116.304455,0,211,39691.5396296296,2008-08-31,12:57:04
39.970485,116.304447,0,213,39691.5396527778,2008-08-31,12:57:06
39.970509,116.304428,0,214,39691.5396759259,2008-08-31,12:57:08
39.970516,116.304418,0,216,39691.5396990741,2008-08-31,12:57:10
39.970553,116.304405,0,217,39691.5397222222,2008-08-31,12:57:12
39.970575,116.304369,0,216,39691.5397453704,2008-08-31,12:57:14
39.970589,116.304358,0,217,39691.5397685185,2008-08-31,12:57:16
39.970599,116.304358,0,219,39691.5397916667,2008-08-31,12:57:18
39.970608,116.304343,0,220,39691.5398148148,2008-08-31,12:57:20
39.97062,116.304327,0,222,39691.539837963,2008-08-31,12:57:22
39.970627,116.304322,0,224,39691.5398611111,2008-08-31,12:57:24
39.970645,116.304311,0,226,39691.5398842593,2008-08-31,12:57:26
39.970648,116.304309,0,232,39691.5399074074,2008-08-31,12:57:28
39.970657,116.304283,0,229,39691.5399305556,2008-08-31,12:57:30
39.970659,116.304284,0,230,39691.5399537037,2008-08-31,12:57:32
39.97066,116.304284,0,231,39691.5399768518,2008-08-31,12:57:34
39.970662,116.304285,0,231,39691.54,2008-08-31,12:57:36
39.970666,116.304285,0,231,39691.5400231481,2008-08-31,12:57:38
39.97068,116.304267,0,232,39691.5400462963,2008-08-31,12:57:40
39.970678,116.304247,0,234,39691.5400694444,2008-08-31,12:57:42
39.970747,116.304217,0,237,39691.5400925926,2008-08-31,12:57:44
39.970754,116.304199,0,239,39691.5401157407,2008-08-31,12:57:46
39.970759,116.304207,0,240,39691.5401388889,2008-08-31,12:57:48
39.97076,116.304218,0,242,39691.540162037,2008-08-31,12:57:50
39.970837,116.304222,0,248,39691.5401851852,2008-08-31,12:57:52
39.970869,116.304227,0,252,39691.5402083333,2008-08-31,12:57:54
39.970877,116.304232,0,254,39691.5402314815,2008-08-31,12:57:56
39.970888,116.304228,0,256,39691.5402546296,2008-08-31,12:57:58
39.970902,116.304222,0,258,39691.5402777778,2008-08-31,12:58:00
39.970935,116.30421,0,262,39691.5403009259,2008-08-31,12:58:02
39.970937,116.304221,0,265,39691.5403240741,2008-08-31,12:58:04
39.970939,116.304255,0,266,39691.5403472222,2008-08-31,12:58:06
39.970936,116.304272,0,268,39691.5403703704,2008-08-31,12:58:08
39.970928,116.304271,0,270,39691.5403935185,2008-08-31,12:58:10
39.970928,116.304272,0,271,39691.5404166667,2008-08-31,12:58:12
39.970928,116.304273,0,271,39691.5404398148,2008-08-31,12:58:14
39.970925,116.304273,0,272,39691.540462963,2008-08-31,12:58:16
39.970921,116.304272,0,272,39691.5404861111,2008-08-31,12:58:18
39.970916,116.304271,0,272,39691.5405092593,2008-08-31,12:58:20
39.9709,116.304285,0,272,39691.5405324074,2008-08-31,12:58:22
39.970894,116.304301,0,271,39691.5405555556,2008-08-31,12:58:24
39.970891,116.304297,0,271,39691.5405787037,2008-08-31,12:58:26
39.970895,116.304295,0,271,39691.5406018518,2008-08-31,12:58:28
39.970892,116.304298,0,271,39691.540625,2008-08-31,12:58:30
39.970883,116.3043,0,271,39691.5406481481,2008-08-31,12:58:32
39.970878,116.304299,0,271,39691.5406712963,2008-08-31,12:58:34
39.970988,116.304425,0,268,39691.5406944444,2008-08-31,12:58:36
39.970992,116.304454,0,264,39691.5407175926,2008-08-31,12:58:38
39.970946,116.304443,0,252,39691.5407407407,2008-08-31,12:58:40
39.970963,116.304461,0,250,39691.5407638889,2008-08-31,12:58:42
39.970964,116.304477,0,246,39691.540787037,2008-08-31,12:58:44
39.970962,116.304499,0,240,39691.5408101852,2008-08-31,12:58:46
39.970986,116.304541,0,240,39691.5408333333,2008-08-31,12:58:48
39.971017,116.304562,0,237,39691.5408564815,2008-08-31,12:58:50
39.971031,116.304587,0,233,39691.5408796296,2008-08-31,12:58:52
39.971039,116.304606,0,228,39691.5409027778,2008-08-31,12:58:54
39.971055,116.304619,0,226,39691.5409259259,2008-08-31,12:58:56
39.971062,116.304628,0,224,39691.5409490741,2008-08-31,12:58:58
39.97107,116.304634,0,223,39691.5409722222,2008-08-31,12:59:00
39.971077,116.304639,0,222,39691.5409953704,2008-08-31,12:59:02
39.97108,116.304646,0,221,39691.5410185185,2008-08-31,12:59:04
39.971083,116.304651,0,220,39691.5410416667,2008-08-31,12:59:06
39.971098,116.304641,0,220,39691.5410648148,2008-08-31,12:59:08
39.971125,116.304621,0,219,39691.541087963,2008-08-31,12:59:10
39.971159,116.304597,0,218,39691.5411111111,2008-08-31,12:59:12
39.971986,116.303974,0,251,39691.5414351852,2008-08-31,12:59:40
39.971816,116.304228,0,306,39691.5414583333,2008-08-31,12:59:42
39.971807,116.304323,0,325,39691.5414814815,2008-08-31,12:59:44
39.971782,116.304199,0,213,39691.5415046296,2008-08-31,12:59:46
39.971778,116.304237,0,209,39691.5415277778,2008-08-31,12:59:48
39.971776,116.30427,0,206,39691.5415509259,2008-08-31,12:59:50
39.971773,116.304296,0,205,39691.5415740741,2008-08-31,12:59:52
39.971777,116.304333,0,205,39691.5415972222,2008-08-31,12:59:54
39.971786,116.304369,0,205,39691.5416203704,2008-08-31,12:59:56
39.971785,116.304382,0,205,39691.5416435185,2008-08-31,12:59:58
39.971775,116.304391,0,205,39691.5416666667,2008-08-31,13:00:00
39.971764,116.304392,0,205,39691.5416898148,2008-08-31,13:00:02
39.971751,116.304391,0,205,39691.541712963,2008-08-31,13:00:04
39.971739,116.304384,0,205,39691.5417361111,2008-08-31,13:00:06
39.971725,116.304374,0,205,39691.5417592593,2008-08-31,13:00:08
39.971721,116.304359,0,205,39691.5417824074,2008-08-31,13:00:10
39.971718,116.304348,0,205,39691.5418055556,2008-08-31,13:00:12
39.971723,116.304343,0,206,39691.5418287037,2008-08-31,13:00:14
39.971722,116.304348,0,206,39691.5418518518,2008-08-31,13:00:16
39.971714,116.304349,0,206,39691.541875,2008-08-31,13:00:18
39.971704,116.304356,0,206,39691.5418981481,2008-08-31,13:00:20
39.971693,116.304361,0,206,39691.5419212963,2008-08-31,13:00:22
39.971681,116.304362,0,206,39691.5419444444,2008-08-31,13:00:24
39.971672,116.304362,0,206,39691.5419675926,2008-08-31,13:00:26
39.971656,116.304361,0,206,39691.5419907407,2008-08-31,13:00:28
39.971642,116.304355,0,207,39691.5420138889,2008-08-31,13:00:30
39.971626,116.304344,0,207,39691.542037037,2008-08-31,13:00:32
39.971607,116.304329,0,207,39691.5420601852,2008-08-31,13:00:34
39.971594,116.304309,0,207,39691.5420833333,2008-08-31,13:00:36
39.971577,116.304279,0,207,39691.5421064815,2008-08-31,13:00:38
39.971557,116.304241,0,207,39691.5421296296,2008-08-31,13:00:40
39.971536,116.304202,0,207,39691.5421527778,2008-08-31,13:00:42
39.971273,116.304187,0,189,39691.542662037,2008-08-31,13:01:26
39.970777,116.304283,0,192,39691.5426851852,2008-08-31,13:01:28
39.97068,116.304261,0,191,39691.5427083333,2008-08-31,13:01:30
39.970655,116.304241,0,188,39691.5427314815,2008-08-31,13:01:32
39.970677,116.304218,0,186,39691.5427546296,2008-08-31,13:01:34
39.97068,116.304199,0,184,39691.5427777778,2008-08-31,13:01:36
39.970663,116.304197,0,183,39691.5428009259,2008-08-31,13:01:38
39.970648,116.304189,0,182,39691.5428240741,2008-08-31,13:01:40
39.970633,116.304183,0,181,39691.5428472222,2008-08-31,13:01:42
39.970619,116.304179,0,180,39691.5428703704,2008-08-31,13:01:44
39.970603,116.30417,0,177,39691.5428935185,2008-08-31,13:01:46
39.970587,116.304162,0,175,39691.5429166667,2008-08-31,13:01:48
39.970571,116.304155,0,172,39691.5429398148,2008-08-31,13:01:50
39.967746,116.30225,0,860,39691.5436805556,2008-08-31,13:02:54
39.969603,116.30446,0,762,39691.5437268519,2008-08-31,13:02:58
39.971066,116.304719,0,262,39691.5437731481,2008-08-31,13:03:02
39.971294,116.304545,0,224,39691.5437962963,2008-08-31,13:03:04
39.971417,116.304447,0,224,39691.5438194444,2008-08-31,13:03:06
39.97149,116.304401,0,223,39691.5438425926,2008-08-31,13:03:08
39.971543,116.304357,0,224,39691.5438657407,2008-08-31,13:03:10
39.97157,116.304318,0,224,39691.5438888889,2008-08-31,13:03:12
39.971598,116.304287,0,225,39691.543912037,2008-08-31,13:03:14
39.971623,116.304247,0,225,39691.5439351852,2008-08-31,13:03:16
39.971641,116.304213,0,225,39691.5439583333,2008-08-31,13:03:18
39.971628,116.304056,0,225,39691.5440509259,2008-08-31,13:03:26
39.971626,116.304055,0,225,39691.5440740741,2008-08-31,13:03:28
39.971607,116.304032,0,225,39691.5440972222,2008-08-31,13:03:30
39.971573,116.304004,0,225,39691.5441203704,2008-08-31,13:03:32
39.97154,116.303979,0,225,39691.5441435185,2008-08-31,13:03:34
39.971513,116.303955,0,225,39691.5441666667,2008-08-31,13:03:36
39.971498,116.303933,0,225,39691.5441898148,2008-08-31,13:03:38
39.971477,116.30391,0,225,39691.544212963,2008-08-31,13:03:40
39.971455,116.303891,0,225,39691.5442361111,2008-08-31,13:03:42
39.971433,116.303869,0,225,39691.5442592593,2008-08-31,13:03:44
39.97142,116.303846,0,224,39691.5442824074,2008-08-31,13:03:46
39.971412,116.303818,0,224,39691.5443055556,2008-08-31,13:03:48
39.971416,116.303794,0,224,39691.5443287037,2008-08-31,13:03:50
39.971416,116.303777,0,224,39691.5443518519,2008-08-31,13:03:52
39.967503,116.297509,0,204,39691.5457407407,2008-08-31,13:05:52
39.96824,116.299664,0,319,39691.545787037,2008-08-31,13:05:56
39.968324,116.299923,0,332,39691.5458101852,2008-08-31,13:05:58
39.96931,116.301448,0,847,39691.5460648148,2008-08-31,13:06:20
39.969304,116.301455,0,857,39691.546087963,2008-08-31,13:06:22
39.969159,116.301267,0,841,39691.5461111111,2008-08-31,13:06:24
39.969185,116.300554,0,385,39691.5461342593,2008-08-31,13:06:26
39.969681,116.30127,0,432,39691.5461574074,2008-08-31,13:06:28
39.970256,116.301909,0,343,39691.5461805556,2008-08-31,13:06:30
39.970734,116.302542,0,274,39691.5462037037,2008-08-31,13:06:32
39.970936,116.302696,0,249,39691.5462268519,2008-08-31,13:06:34
39.9711,116.302897,0,240,39691.54625,2008-08-31,13:06:36
39.971172,116.302964,0,235,39691.5462731481,2008-08-31,13:06:38
39.971237,116.303017,0,233,39691.5462962963,2008-08-31,13:06:40
39.971252,116.303011,0,233,39691.5463194444,2008-08-31,13:06:42
39.971253,116.303007,0,233,39691.5463425926,2008-08-31,13:06:44
39.971246,116.303009,0,233,39691.5463657407,2008-08-31,13:06:46
39.971242,116.303009,0,233,39691.5463888889,2008-08-31,13:06:48
39.971227,116.303024,0,232,39691.546412037,2008-08-31,13:06:50
39.971223,116.303053,0,232,39691.5464351852,2008-08-31,13:06:52
39.971232,116.303083,0,232,39691.5464583333,2008-08-31,13:06:54
39.97124,116.303114,0,232,39691.5464814815,2008-08-31,13:06:56
39.971244,116.303129,0,232,39691.5465046296,2008-08-31,13:06:58
39.971243,116.303129,0,233,39691.5465277778,2008-08-31,13:07:00
39.971243,116.30313,0,233,39691.5465509259,2008-08-31,13:07:02
39.971246,116.303131,0,233,39691.5465740741,2008-08-31,13:07:04
39.971249,116.303133,0,233,39691.5465972222,2008-08-31,13:07:06
39.971251,116.303135,0,233,39691.5466203704,2008-08-31,13:07:08
39.971254,116.303138,0,233,39691.5466435185,2008-08-31,13:07:10
39.971269,116.303189,0,233,39691.5466666667,2008-08-31,13:07:12
39.971297,116.303271,0,233,39691.5466898148,2008-08-31,13:07:14
39.971321,116.303347,0,233,39691.546712963,2008-08-31,13:07:16
39.971338,116.303422,0,233,39691.5467361111,2008-08-31,13:07:18
39.971358,116.303511,0,233,39691.5467592593,2008-08-31,13:07:20
39.971366,116.30361,0,233,39691.5467824074,2008-08-31,13:07:22
39.971398,116.303741,0,233,39691.5468055556,2008-08-31,13:07:24
39.971435,116.303864,0,233,39691.5468287037,2008-08-31,13:07:26
39.971457,116.303961,0,233,39691.5468518519,2008-08-31,13:07:28
39.971467,116.304024,0,233,39691.546875,2008-08-31,13:07:30
39.97146,116.304084,0,234,39691.5468981481,2008-08-31,13:07:32
39.971454,116.30412,0,234,39691.5469212963,2008-08-31,13:07:34
39.971447,116.304145,0,235,39691.5469444444,2008-08-31,13:07:36
39.971439,116.304155,0,236,39691.5469675926,2008-08-31,13:07:38
[truncated: 2,993 more chars]
