# Supplementary material for: Research on differential privacy protection method based on user tendency
Source: PLoS One. 2023 Oct 26;18(10):e0288823. doi: 10.1371/journal.pone.0288823 (PMC10602288; doi:10.1371/journal.pone.0288823)
Supplement: S3 Data — (ZIP) [file pone.0288823.s003.zip › Data 5-3/052/Trajectory/20080831233436.plt]

Geolife trajectory
WGS 84
Altitude is in Feet
Reserved 3
0,2,255,My Track,0,0,2,8421376
0
39.968893,116.314598,0,492,39691.9823611111,2008-08-31,23:34:36
39.968821,116.314585,0,492,39691.9823842593,2008-08-31,23:34:38
39.968652,116.314555,0,492,39691.9824074074,2008-08-31,23:34:40
39.968808,116.31444,0,492,39691.9824305556,2008-08-31,23:34:42
39.968871,116.314432,0,492,39691.9824537037,2008-08-31,23:34:44
39.968908,116.314435,0,492,39691.9824768519,2008-08-31,23:34:46
39.968931,116.314433,0,492,39691.9825,2008-08-31,23:34:48
39.968939,116.314453,0,491,39691.9825231481,2008-08-31,23:34:50
39.968914,116.31446,0,492,39691.9825462963,2008-08-31,23:34:52
39.968886,116.314467,0,492,39691.9825694444,2008-08-31,23:34:54
39.968878,116.314473,0,492,39691.9825925926,2008-08-31,23:34:56
39.968879,116.314424,0,492,39691.9826157407,2008-08-31,23:34:58
39.967712,116.313909,0,-315,39691.982662037,2008-08-31,23:35:02
39.967668,116.313892,0,-316,39691.9826851852,2008-08-31,23:35:04
39.96783,116.313995,0,-308,39691.9827083333,2008-08-31,23:35:06
39.96783,116.314004,0,-308,39691.9827314815,2008-08-31,23:35:08
39.968034,116.314265,0,-234,39691.9827546296,2008-08-31,23:35:10
39.968033,116.314271,0,-228,39691.9827777778,2008-08-31,23:35:12
39.968032,116.314277,0,-223,39691.9828009259,2008-08-31,23:35:14
39.968035,116.31428,0,-222,39691.9828240741,2008-08-31,23:35:16
39.968037,116.31428,0,-221,39691.9828472222,2008-08-31,23:35:18
39.968039,116.31428,0,-220,39691.9828703704,2008-08-31,23:35:20
39.96804,116.314282,0,-220,39691.9828935185,2008-08-31,23:35:22
39.96804,116.314287,0,-219,39691.9829166667,2008-08-31,23:35:24
39.96804,116.314287,0,-219,39691.9829398148,2008-08-31,23:35:26
39.96804,116.314289,0,-219,39691.982962963,2008-08-31,23:35:28
39.96804,116.314292,0,-219,39691.9829861111,2008-08-31,23:35:30
39.968042,116.314293,0,-218,39691.9830092593,2008-08-31,23:35:32
39.968043,116.314292,0,-218,39691.9830324074,2008-08-31,23:35:34
39.968046,116.314292,0,-217,39691.9830555556,2008-08-31,23:35:36
39.968049,116.314292,0,-217,39691.9830787037,2008-08-31,23:35:38
39.968052,116.314294,0,-217,39691.9831018519,2008-08-31,23:35:40
39.968054,116.31429,0,-216,39691.983125,2008-08-31,23:35:42
39.968083,116.314408,0,-202,39691.9831481481,2008-08-31,23:35:44
39.968167,116.314518,0,-200,39691.9831712963,2008-08-31,23:35:46
39.968199,116.314488,0,-163,39691.9831944444,2008-08-31,23:35:48
39.968206,116.314497,0,-157,39691.9832175926,2008-08-31,23:35:50
39.968207,116.314493,0,-157,39691.9832407407,2008-08-31,23:35:52
39.968207,116.314488,0,-157,39691.9832638889,2008-08-31,23:35:54
39.968206,116.314483,0,-157,39691.983287037,2008-08-31,23:35:56
39.968206,116.314479,0,-157,39691.9833101852,2008-08-31,23:35:58
39.968204,116.314478,0,-157,39691.9833333333,2008-08-31,23:36:00
39.968203,116.314477,0,-157,39691.9833564815,2008-08-31,23:36:02
39.968202,116.314477,0,-157,39691.9833796296,2008-08-31,23:36:04
39.9682,116.314479,0,-157,39691.9834027778,2008-08-31,23:36:06
39.9682,116.314483,0,-156,39691.9834259259,2008-08-31,23:36:08
39.9682,116.314488,0,-156,39691.9834490741,2008-08-31,23:36:10
39.9682,116.314494,0,-156,39691.9834722222,2008-08-31,23:36:12
39.968198,116.314513,0,-153,39691.9834953704,2008-08-31,23:36:14
39.968197,116.314527,0,-150,39691.9835185185,2008-08-31,23:36:16
39.968195,116.314535,0,-148,39691.9835416667,2008-08-31,23:36:18
39.968193,116.314543,0,-147,39691.9835648148,2008-08-31,23:36:20
39.968198,116.314551,0,-145,39691.983587963,2008-08-31,23:36:22
39.968204,116.314546,0,-144,39691.9836111111,2008-08-31,23:36:24
39.968217,116.314527,0,-141,39691.9836342593,2008-08-31,23:36:26
39.968246,116.314498,0,-139,39691.9836574074,2008-08-31,23:36:28
39.968295,116.314443,0,-137,39691.9836805556,2008-08-31,23:36:30
39.968353,116.31438,0,-135,39691.9837037037,2008-08-31,23:36:32
39.96844,116.314326,0,-135,39691.9837268519,2008-08-31,23:36:34
39.968547,116.314282,0,-135,39691.98375,2008-08-31,23:36:36
39.968759,116.314305,0,-136,39691.9837731481,2008-08-31,23:36:38
39.96897,116.314396,0,-128,39691.9837962963,2008-08-31,23:36:40
39.969186,116.314476,0,-114,39691.9838194444,2008-08-31,23:36:42
39.969379,116.314387,0,-109,39691.9838425926,2008-08-31,23:36:44
39.969569,116.314279,0,-106,39691.9838657407,2008-08-31,23:36:46
39.969754,116.314144,0,-103,39691.9838888889,2008-08-31,23:36:48
39.969932,116.314007,0,-101,39691.983912037,2008-08-31,23:36:50
39.970097,116.313895,0,-99,39691.9839351852,2008-08-31,23:36:52
39.970255,116.313797,0,-99,39691.9839583333,2008-08-31,23:36:54
39.970394,116.313703,0,-98,39691.9839814815,2008-08-31,23:36:56
39.970494,116.31363,0,-98,39691.9840046296,2008-08-31,23:36:58
39.970604,116.313568,0,-97,39691.9840277778,2008-08-31,23:37:00
39.970714,116.313496,0,-97,39691.9840509259,2008-08-31,23:37:02
39.970832,116.31344,0,-98,39691.9840740741,2008-08-31,23:37:04
39.970964,116.313387,0,-98,39691.9840972222,2008-08-31,23:37:06
39.971117,116.313319,0,-98,39691.9841203704,2008-08-31,23:37:08
39.971288,116.313236,0,-98,39691.9841435185,2008-08-31,23:37:10
39.971473,116.313152,0,-98,39691.9841666667,2008-08-31,23:37:12
39.971652,116.313065,0,-98,39691.9841898148,2008-08-31,23:37:14
39.971841,116.31298,0,-98,39691.984212963,2008-08-31,23:37:16
39.972039,116.312893,0,-98,39691.9842361111,2008-08-31,23:37:18
39.972227,116.312773,0,-98,39691.9842592593,2008-08-31,23:37:20
39.972418,116.312648,0,-99,39691.9842824074,2008-08-31,23:37:22
39.972609,116.312545,0,-99,39691.9843055556,2008-08-31,23:37:24
39.972793,116.312458,0,-99,39691.9843287037,2008-08-31,23:37:26
39.972974,116.31238,0,-99,39691.9843518519,2008-08-31,23:37:28
39.97315,116.312317,0,-99,39691.984375,2008-08-31,23:37:30
39.973341,116.312218,0,-99,39691.9843981481,2008-08-31,23:37:32
39.973553,116.312054,0,-97,39691.9844212963,2008-08-31,23:37:34
39.973728,116.312014,0,-92,39691.9844444444,2008-08-31,23:37:36
39.973888,116.311998,0,-85,39691.9844675926,2008-08-31,23:37:38
39.97402,116.311947,0,-78,39691.9844907407,2008-08-31,23:37:40
39.974131,116.311894,0,-71,39691.9845138889,2008-08-31,23:37:42
39.97423,116.311848,0,-63,39691.984537037,2008-08-31,23:37:44
39.974308,116.311779,0,-56,39691.9845601852,2008-08-31,23:37:46
39.974369,116.311719,0,-52,39691.9845833333,2008-08-31,23:37:48
39.974411,116.311675,0,-49,39691.9846064815,2008-08-31,23:37:50
39.974417,116.311626,0,-44,39691.9846296296,2008-08-31,23:37:52
39.97441,116.311593,0,-41,39691.9846527778,2008-08-31,23:37:54
39.974392,116.311572,0,-38,39691.9846759259,2008-08-31,23:37:56
39.974371,116.311557,0,-36,39691.9846990741,2008-08-31,23:37:58
39.974374,116.311548,0,-36,39691.9847222222,2008-08-31,23:38:00
39.974376,116.311542,0,-36,39691.9847453704,2008-08-31,23:38:02
39.97438,116.311533,0,-36,39691.9847685185,2008-08-31,23:38:04
39.974385,116.311529,0,-36,39691.9847916667,2008-08-31,23:38:06
39.974388,116.311527,0,-36,39691.9848148148,2008-08-31,23:38:08
39.974389,116.311527,0,-36,39691.984837963,2008-08-31,23:38:10
39.97439,116.311528,0,-36,39691.9848611111,2008-08-31,23:38:12
39.974384,116.311525,0,-36,39691.9848842593,2008-08-31,23:38:14
39.974377,116.311521,0,-36,39691.9849074074,2008-08-31,23:38:16
39.974372,116.31152,0,-36,39691.9849305556,2008-08-31,23:38:18
39.974373,116.311522,0,-36,39691.9849537037,2008-08-31,23:38:20
39.97438,116.311521,0,-36,39691.9849768518,2008-08-31,23:38:22
39.974388,116.311515,0,-36,39691.985,2008-08-31,23:38:24
39.974396,116.311516,0,-37,39691.9850231481,2008-08-31,23:38:26
39.974404,116.311516,0,-37,39691.9850462963,2008-08-31,23:38:28
39.974408,116.311509,0,-37,39691.9850694444,2008-08-31,23:38:30
39.974412,116.311498,0,-38,39691.9850925926,2008-08-31,23:38:32
39.974417,116.311487,0,-39,39691.9851157407,2008-08-31,23:38:34
39.974419,116.311474,0,-39,39691.9851388889,2008-08-31,23:38:36
39.974418,116.311467,0,-40,39691.985162037,2008-08-31,23:38:38
39.974418,116.311468,0,-41,39691.9851851852,2008-08-31,23:38:40
39.974412,116.311466,0,-41,39691.9852083333,2008-08-31,23:38:42
39.974404,116.31146,0,-41,39691.9852314815,2008-08-31,23:38:44
39.974397,116.311456,0,-42,39691.9852546296,2008-08-31,23:38:46
39.974392,116.311455,0,-42,39691.9852777778,2008-08-31,23:38:48
39.974395,116.31145,0,-42,39691.9853009259,2008-08-31,23:38:50
39.974403,116.311444,0,-43,39691.9853240741,2008-08-31,23:38:52
39.974409,116.311436,0,-43,39691.9853472222,2008-08-31,23:38:54
39.974413,116.311422,0,-43,39691.9853703704,2008-08-31,23:38:56
39.974416,116.311409,0,-44,39691.9853935185,2008-08-31,23:38:58
39.974411,116.311403,0,-45,39691.9854166667,2008-08-31,23:39:00
39.974404,116.3114,0,-45,39691.9854398148,2008-08-31,23:39:02
39.974404,116.311388,0,-46,39691.985462963,2008-08-31,23:39:04
39.974402,116.311368,0,-46,39691.9854861111,2008-08-31,23:39:06
39.97442,116.311343,0,-45,39691.9855092593,2008-08-31,23:39:08
39.974464,116.311321,0,-44,39691.9855324074,2008-08-31,23:39:10
39.974505,116.311335,0,-42,39691.9855555556,2008-08-31,23:39:12
39.97454,116.311327,0,-42,39691.9855787037,2008-08-31,23:39:14
39.974555,116.311338,0,-42,39691.9856018518,2008-08-31,23:39:16
39.974571,116.311361,0,-42,39691.985625,2008-08-31,23:39:18
39.974566,116.311401,0,-42,39691.9856481481,2008-08-31,23:39:20
39.974568,116.311452,0,-43,39691.9856712963,2008-08-31,23:39:22
39.974577,116.311527,0,-44,39691.9856944444,2008-08-31,23:39:24
39.974611,116.311667,0,-45,39691.9857175926,2008-08-31,23:39:26
39.974631,116.31187,0,-46,39691.9857407407,2008-08-31,23:39:28
39.974638,116.312102,0,-45,39691.9857638889,2008-08-31,23:39:30
39.974647,116.312347,0,-45,39691.985787037,2008-08-31,23:39:32
39.974658,116.312583,0,-45,39691.9858101852,2008-08-31,23:39:34
39.974696,116.312786,0,-43,39691.9858333333,2008-08-31,23:39:36
39.974752,116.312968,0,-42,39691.9858564815,2008-08-31,23:39:38
39.974814,116.313128,0,-42,39691.9858796296,2008-08-31,23:39:40
39.974881,116.313253,0,-41,39691.9859027778,2008-08-31,23:39:42
39.974954,116.313373,0,-40,39691.9859259259,2008-08-31,23:39:44
39.975036,116.313417,0,-37,39691.9859490741,2008-08-31,23:39:46
39.975121,116.313429,0,-34,39691.9859722222,2008-08-31,23:39:48
39.975171,116.31344,0,-32,39691.9859953704,2008-08-31,23:39:50
39.975193,116.313419,0,-30,39691.9860185185,2008-08-31,23:39:52
39.975189,116.3134,0,-30,39691.9860416667,2008-08-31,23:39:54
39.975183,116.313383,0,-30,39691.9860648148,2008-08-31,23:39:56
39.975178,116.313374,0,-30,39691.986087963,2008-08-31,23:39:58
39.975168,116.313361,0,-31,39691.9861111111,2008-08-31,23:40:00
39.975159,116.313369,0,-32,39691.9861342593,2008-08-31,23:40:02
39.975062,116.313385,0,-34,39691.9861574074,2008-08-31,23:40:04
39.975013,116.313422,0,-35,39691.9861805556,2008-08-31,23:40:06
39.974983,116.313517,0,-35,39691.9862037037,2008-08-31,23:40:08
39.974954,116.313658,0,-34,39691.9862268518,2008-08-31,23:40:10
39.974872,116.313691,0,-12,39691.98625,2008-08-31,23:40:12
39.974897,116.313928,0,-12,39691.9862731481,2008-08-31,23:40:14
39.974902,116.314221,0,-10,39691.9862962963,2008-08-31,23:40:16
39.974921,116.314581,0,-9,39691.9863194444,2008-08-31,23:40:18
39.9749,116.314914,0,-6,39691.9863425926,2008-08-31,23:40:20
39.974929,116.315331,0,12,39691.9863657407,2008-08-31,23:40:22
39.974918,116.315675,0,13,39691.9863888889,2008-08-31,23:40:24
39.974922,116.316027,0,11,39691.986412037,2008-08-31,23:40:26
39.974915,116.316354,0,10,39691.9864351852,2008-08-31,23:40:28
39.974911,116.316679,0,9,39691.9864583333,2008-08-31,23:40:30
39.974798,116.317754,0,23,39691.9865509259,2008-08-31,23:40:38
39.974862,116.31801,0,71,39691.9865740741,2008-08-31,23:40:40
39.974862,116.318252,0,151,39691.9865972222,2008-08-31,23:40:42
39.974895,116.31839,0,150,39691.9866203704,2008-08-31,23:40:44
39.974905,116.318498,0,164,39691.9866435185,2008-08-31,23:40:46
39.97491,116.318562,0,174,39691.9866666667,2008-08-31,23:40:48
39.974904,116.318587,0,177,39691.9866898148,2008-08-31,23:40:50
39.974907,116.318581,0,178,39691.986712963,2008-08-31,23:40:52
39.97491,116.318582,0,182,39691.9867361111,2008-08-31,23:40:54
39.974906,116.318585,0,182,39691.9867592593,2008-08-31,23:40:56
39.9749,116.318587,0,182,39691.9867824074,2008-08-31,23:40:58
39.974892,116.318588,0,182,39691.9868055556,2008-08-31,23:41:00
39.974885,116.318588,0,181,39691.9868287037,2008-08-31,23:41:02
39.974879,116.318587,0,181,39691.9868518518,2008-08-31,23:41:04
39.974873,116.318584,0,181,39691.986875,2008-08-31,23:41:06
39.974867,116.318582,0,180,39691.9868981481,2008-08-31,23:41:08
39.974861,116.318579,0,180,39691.9869212963,2008-08-31,23:41:10
39.974853,116.318579,0,180,39691.9869444444,2008-08-31,23:41:12
39.974848,116.318578,0,179,39691.9869675926,2008-08-31,23:41:14
39.974844,116.318578,0,179,39691.9869907407,2008-08-31,23:41:16
39.974841,116.318578,0,179,39691.9870138889,2008-08-31,23:41:18
39.974839,116.318579,0,179,39691.987037037,2008-08-31,23:41:20
39.974837,116.31858,0,179,39691.9870601852,2008-08-31,23:41:22
39.974835,116.318582,0,179,39691.9870833333,2008-08-31,23:41:24
39.974834,116.318582,0,179,39691.9871064815,2008-08-31,23:41:26
39.974834,116.318583,0,179,39691.9871296296,2008-08-31,23:41:28
39.974835,116.318586,0,179,39691.9871527778,2008-08-31,23:41:30
39.974834,116.31859,0,179,39691.9871759259,2008-08-31,23:41:32
39.974833,116.318593,0,179,39691.9871990741,2008-08-31,23:41:34
39.974832,116.318594,0,178,39691.9872222222,2008-08-31,23:41:36
39.974831,116.318596,0,178,39691.9872453704,2008-08-31,23:41:38
39.97483,116.318598,0,178,39691.9872685185,2008-08-31,23:41:40
39.974827,116.318598,0,178,39691.9872916667,2008-08-31,23:41:42
39.974824,116.318598,0,178,39691.9873148148,2008-08-31,23:41:44
39.97482,116.318596,0,178,39691.987337963,2008-08-31,23:41:46
39.974817,116.318592,0,178,39691.9873611111,2008-08-31,23:41:48
39.974815,116.318588,0,178,39691.9873842593,2008-08-31,23:41:50
39.974814,116.318584,0,178,39691.9874074074,2008-08-31,23:41:52
39.974812,116.318584,0,178,39691.9874305556,2008-08-31,23:41:54
39.97481,116.318597,0,178,39691.9874537037,2008-08-31,23:41:56
39.974825,116.318665,0,182,39691.9874768518,2008-08-31,23:41:58
39.974837,116.318773,0,184,39691.9875,2008-08-31,23:42:00
39.974845,116.318886,0,186,39691.9875231481,2008-08-31,23:42:02
39.97485,116.318975,0,189,39691.9875462963,2008-08-31,23:42:04
39.974849,116.31909,0,187,39691.9875694444,2008-08-31,23:42:06
39.97483,116.31925,0,183,39691.9875925926,2008-08-31,23:42:08
39.974825,116.319397,0,172,39691.9876157407,2008-08-31,23:42:10
39.974842,116.3196,0,168,39691.9876388889,2008-08-31,23:42:12
39.974885,116.319848,0,161,39691.987662037,2008-08-31,23:42:14
39.974912,116.320055,0,158,39691.9876851852,2008-08-31,23:42:16
39.974943,116.320196,0,157,39691.9877083333,2008-08-31,23:42:18
39.97496,116.320305,0,157,39691.9877314815,2008-08-31,23:42:20
39.974967,116.320351,0,156,39691.9877546296,2008-08-31,23:42:22
39.974961,116.320354,0,157,39691.9877777778,2008-08-31,23:42:24
39.974964,116.320348,0,158,39691.9878009259,2008-08-31,23:42:26
39.974959,116.320345,0,157,39691.9878240741,2008-08-31,23:42:28
39.974958,116.320338,0,157,39691.9878472222,2008-08-31,23:42:30
39.974958,116.320342,0,156,39691.9878703704,2008-08-31,23:42:32
39.974958,116.320342,0,156,39691.9878935185,2008-08-31,23:42:34
39.974957,116.320341,0,156,39691.9879166667,2008-08-31,23:42:36
39.974952,116.320336,0,156,39691.9879398148,2008-08-31,23:42:38
39.974946,116.320338,0,156,39691.987962963,2008-08-31,23:42:40
39.974934,116.320343,0,155,39691.9879861111,2008-08-31,23:42:42
39.974895,116.320412,0,155,39691.9880092593,2008-08-31,23:42:44
39.974906,116.320477,0,157,39691.9880324074,2008-08-31,23:42:46
39.974899,116.320573,0,161,39691.9880555556,2008-08-31,23:42:48
39.974905,116.320664,0,162,39691.9880787037,2008-08-31,23:42:50
39.974943,116.320791,0,162,39691.9881018519,2008-08-31,23:42:52
39.974946,116.320957,0,161,39691.988125,2008-08-31,23:42:54
39.974964,116.321139,0,160,39691.9881481482,2008-08-31,23:42:56
39.97501,116.321356,0,158,39691.9881712963,2008-08-31,23:42:58
39.97505,116.321596,0,156,39691.9881944444,2008-08-31,23:43:00
39.975066,116.321887,0,154,39691.9882175926,2008-08-31,23:43:02
39.975069,116.322182,0,153,39691.9882407407,2008-08-31,23:43:04
39.975055,116.322507,0,151,39691.9882638889,2008-08-31,23:43:06
39.975068,116.322816,0,149,39691.988287037,2008-08-31,23:43:08
39.975081,116.323119,0,148,39691.9883101852,2008-08-31,23:43:10
39.975079,116.323409,0,147,39691.9883333333,2008-08-31,23:43:12
39.975083,116.323691,0,145,39691.9883564815,2008-08-31,23:43:14
39.975094,116.323971,0,144,39691.9883796296,2008-08-31,23:43:16
39.975087,116.32426,0,143,39691.9884027778,2008-08-31,23:43:18
39.975085,116.32455,0,142,39691.9884259259,2008-08-31,23:43:20
39.975062,116.324857,0,141,39691.9884490741,2008-08-31,23:43:22
39.975031,116.32514,0,141,39691.9884722222,2008-08-31,23:43:24
39.97502,116.32538,0,141,39691.9884953704,2008-08-31,23:43:26
39.975025,116.325623,0,140,39691.9885185185,2008-08-31,23:43:28
39.975031,116.325867,0,139,39691.9885416667,2008-08-31,23:43:30
39.975032,116.326074,0,138,39691.9885648148,2008-08-31,23:43:32
39.975065,116.326229,0,137,39691.988587963,2008-08-31,23:43:34
39.974913,116.32651,0,124,39691.990462963,2008-08-31,23:46:16
39.97493,116.326625,0,127,39691.9904861111,2008-08-31,23:46:18
39.974962,116.32674,0,128,39691.9905092593,2008-08-31,23:46:20
39.974975,116.326904,0,135,39691.9905324074,2008-08-31,23:46:22
39.975011,116.327083,0,151,39691.9905555556,2008-08-31,23:46:24
39.97507,116.327289,0,178,39691.9905787037,2008-08-31,23:46:26
39.975086,116.327488,0,190,39691.9906018519,2008-08-31,23:46:28
39.975103,116.327648,0,200,39691.990625,2008-08-31,23:46:30
39.975149,116.327849,0,232,39691.9906481481,2008-08-31,23:46:32
39.975147,116.328025,0,235,39691.9906712963,2008-08-31,23:46:34
39.975162,116.328227,0,246,39691.9906944444,2008-08-31,23:46:36
39.975188,116.328426,0,255,39691.9907175926,2008-08-31,23:46:38
39.975198,116.328652,0,262,39691.9907407407,2008-08-31,23:46:40
39.975193,116.328868,0,266,39691.9907638889,2008-08-31,23:46:42
39.975167,116.329073,0,267,39691.990787037,2008-08-31,23:46:44
39.975164,116.329244,0,268,39691.9908101852,2008-08-31,23:46:46
39.975159,116.329383,0,264,39691.9908333333,2008-08-31,23:46:48
39.975156,116.329481,0,259,39691.9908564815,2008-08-31,23:46:50
39.975149,116.329534,0,257,39691.9908796296,2008-08-31,23:46:52
39.975122,116.329523,0,259,39691.9909027778,2008-08-31,23:46:54
39.975103,116.329522,0,251,39691.9909259259,2008-08-31,23:46:56
39.975098,116.329567,0,254,39691.9909490741,2008-08-31,23:46:58
39.975114,116.329624,0,261,39691.9909722222,2008-08-31,23:47:00
39.975123,116.329657,0,267,39691.9909953704,2008-08-31,23:47:02
39.975143,116.329676,0,271,39691.9910185185,2008-08-31,23:47:04
39.975145,116.329676,0,272,39691.9910416667,2008-08-31,23:47:06
39.975142,116.329673,0,273,39691.9910648148,2008-08-31,23:47:08
39.975141,116.329669,0,274,39691.991087963,2008-08-31,23:47:10
39.975145,116.329673,0,275,39691.9911111111,2008-08-31,23:47:12
39.97515,116.329679,0,275,39691.9911342593,2008-08-31,23:47:14
39.975156,116.329686,0,276,39691.9911574074,2008-08-31,23:47:16
39.975157,116.329688,0,277,39691.9911805556,2008-08-31,23:47:18
39.975155,116.32969,0,278,39691.9912037037,2008-08-31,23:47:20
39.97515,116.329693,0,279,39691.9912268519,2008-08-31,23:47:22
39.975146,116.329692,0,280,39691.99125,2008-08-31,23:47:24
39.975149,116.329729,0,281,39691.9912731481,2008-08-31,23:47:26
39.975155,116.329879,0,279,39691.9912962963,2008-08-31,23:47:28
39.975151,116.33005,0,276,39691.9913194444,2008-08-31,23:47:30
39.975148,116.330234,0,272,39691.9913425926,2008-08-31,23:47:32
39.975129,116.330473,0,267,39691.9913657407,2008-08-31,23:47:34
39.975127,116.330719,0,261,39691.9913888889,2008-08-31,23:47:36
39.975122,116.330992,0,260,39691.991412037,2008-08-31,23:47:38
39.975138,116.331292,0,251,39691.9914351852,2008-08-31,23:47:40
39.975142,116.331594,0,246,39691.9914583333,2008-08-31,23:47:42
39.97515,116.331943,0,235,39691.9914814815,2008-08-31,23:47:44
39.975149,116.332303,0,229,39691.9915046296,2008-08-31,23:47:46
39.975153,116.332686,0,222,39691.9915277778,2008-08-31,23:47:48
39.975141,116.333084,0,216,39691.9915509259,2008-08-31,23:47:50
39.975116,116.333521,0,208,39691.9915740741,2008-08-31,23:47:52
39.9751,116.333944,0,197,39691.9915972222,2008-08-31,23:47:54
39.975098,116.334382,0,189,39691.9916203704,2008-08-31,23:47:56
39.97507,116.334802,0,188,39691.9916435185,2008-08-31,23:47:58
39.975065,116.33525,0,184,39691.9916666667,2008-08-31,23:48:00
39.975069,116.335646,0,179,39691.9916898148,2008-08-31,23:48:02
39.975069,116.336009,0,174,39691.991712963,2008-08-31,23:48:04
39.975082,116.336274,0,175,39691.9917361111,2008-08-31,23:48:06
39.975086,116.336494,0,178,39691.9917592593,2008-08-31,23:48:08
39.97509,116.33669,0,179,39691.9917824074,2008-08-31,23:48:10
39.975098,116.336839,0,177,39691.9918055556,2008-08-31,23:48:12
39.975101,116.336977,0,177,39691.9918287037,2008-08-31,23:48:14
39.9751,116.337102,0,176,39691.9918518519,2008-08-31,23:48:16
39.975106,116.337204,0,176,39691.991875,2008-08-31,23:48:18
39.975101,116.337297,0,176,39691.9918981481,2008-08-31,23:48:20
39.975097,116.337382,0,177,39691.9919212963,2008-08-31,23:48:22
39.975095,116.337452,0,176,39691.9919444444,2008-08-31,23:48:24
39.97509,116.337508,0,175,39691.9919675926,2008-08-31,23:48:26
39.975092,116.337534,0,173,39691.9919907407,2008-08-31,23:48:28
39.975094,116.337542,0,173,39691.9920138889,2008-08-31,23:48:30
39.97511,116.337548,0,171,39691.992037037,2008-08-31,23:48:32
39.975112,116.337553,0,169,39691.9920601852,2008-08-31,23:48:34
39.975114,116.33756,0,168,39691.9920833333,2008-08-31,23:48:36
39.975112,116.337577,0,167,39691.9921064815,2008-08-31,23:48:38
39.975111,116.337592,0,166,39691.9921296296,2008-08-31,23:48:40
39.975114,116.337604,0,164,39691.9921527778,2008-08-31,23:48:42
39.975118,116.337618,0,163,39691.9921759259,2008-08-31,23:48:44
39.975121,116.337629,0,162,39691.9921990741,2008-08-31,23:48:46
39.975124,116.337641,0,161,39691.9922222222,2008-08-31,23:48:48
39.975127,116.337652,0,160,39691.9922453704,2008-08-31,23:48:50
39.975128,116.337661,0,159,39691.9922685185,2008-08-31,23:48:52
39.975129,116.337669,0,158,39691.9922916667,2008-08-31,23:48:54
39.975132,116.33768,0,158,39691.9923148148,2008-08-31,23:48:56
39.975135,116.337689,0,157,39691.992337963,2008-08-31,23:48:58
39.975137,116.337698,0,156,39691.9923611111,2008-08-31,23:49:00
39.975136,116.337708,0,155,39691.9923842593,2008-08-31,23:49:02
39.97514,116.337714,0,154,39691.9924074074,2008-08-31,23:49:04
39.975151,116.337718,0,153,39691.9924305556,2008-08-31,23:49:06
39.975161,116.337719,0,151,39691.9924537037,2008-08-31,23:49:08
39.975171,116.337719,0,150,39691.9924768518,2008-08-31,23:49:10
39.975179,116.337722,0,149,39691.9925,2008-08-31,23:49:12
39.975186,116.337726,0,148,39691.9925231481,2008-08-31,23:49:14
39.975192,116.337739,0,147,39691.9925462963,2008-08-31,23:49:16
39.975214,116.337797,0,149,39691.9925694444,2008-08-31,23:49:18
39.975232,116.337856,0,149,39691.9925925926,2008-08-31,23:49:20
39.975241,116.3379,0,149,39691.9926157407,2008-08-31,23:49:22
39.975249,116.337965,0,152,39691.9926388889,2008-08-31,23:49:24
39.975244,116.337991,0,156,39691.992662037,2008-08-31,23:49:26
39.975232,116.338009,0,163,39691.9926851852,2008-08-31,23:49:28
39.975226,116.338025,0,167,39691.9927083333,2008-08-31,23:49:30
39.975215,116.338043,0,174,39691.9927314815,2008-08-31,23:49:32
39.975202,116.338055,0,180,39691.9927546296,2008-08-31,23:49:34
39.975193,116.33806,0,188,39691.9927777778,2008-08-31,23:49:36
39.975201,116.338073,0,193,39691.9928009259,2008-08-31,23:49:38
39.975224,116.338151,0,206,39691.9928240741,2008-08-31,23:49:40
39.975273,116.338178,0,219,39691.9928472222,2008-08-31,23:49:42
39.975263,116.338163,0,228,39691.9928703704,2008-08-31,23:49:44
39.975263,116.338176,0,232,39691.9928935185,2008-08-31,23:49:46
39.975236,116.338167,0,239,39691.9929166667,2008-08-31,23:49:48
39.975192,116.338142,0,248,39691.9929398148,2008-08-31,23:49:50
39.975165,116.338142,0,251,39691.992962963,2008-08-31,23:49:52
39.975176,116.338132,0,250,39691.9929861111,2008-08-31,23:49:54
39.975212,116.338109,0,249,39691.9930092593,2008-08-31,23:49:56
39.975259,116.33814,0,253,39691.9930324074,2008-08-31,23:49:58
39.975279,116.338188,0,258,39691.9930555556,2008-08-31,23:50:00
39.97529,116.338205,0,260,39691.9930787037,2008-08-31,23:50:02
39.975306,116.338228,0,261,39691.9931018518,2008-08-31,23:50:04
39.975312,116.338248,0,263,39691.993125,2008-08-31,23:50:06
39.97531,116.338253,0,264,39691.9931481481,2008-08-31,23:50:08
39.97531,116.338259,0,264,39691.9931712963,2008-08-31,23:50:10
39.975346,116.338288,0,263,39691.9931944444,2008-08-31,23:50:12
39.975353,116.338311,0,264,39691.9932175926,2008-08-31,23:50:14
39.975357,116.338324,0,265,39691.9932407407,2008-08-31,23:50:16
39.975357,116.338324,0,265,39691.9932638889,2008-08-31,23:50:18
39.975382,116.33833,0,266,39691.993287037,2008-08-31,23:50:20
39.975415,116.338369,0,266,39691.9933101852,2008-08-31,23:50:22
39.975437,116.338421,0,267,39691.9933333333,2008-08-31,23:50:24
39.97545,116.338512,0,266,39691.9933564815,2008-08-31,23:50:26
39.975454,116.33857,0,264,39691.9933796296,2008-08-31,23:50:28
39.975459,116.338606,0,263,39691.9934027778,2008-08-31,23:50:30
39.975458,116.338622,0,260,39691.9934259259,2008-08-31,23:50:32
39.975468,116.338609,0,258,39691.9934490741,2008-08-31,23:50:34
39.975469,116.33861,0,256,39691.9934722222,2008-08-31,23:50:36
39.975457,116.338677,0,254,39691.9934953704,2008-08-31,23:50:38
39.975406,116.33873,0,253,39691.9935185185,2008-08-31,23:50:40
39.975389,116.338749,0,256,39691.9935416667,2008-08-31,23:50:42
39.975388,116.338754,0,256,39691.9935648148,2008-08-31,23:50:44
39.975388,116.338759,0,256,39691.993587963,2008-08-31,23:50:46
39.975388,116.338761,0,256,39691.9936111111,2008-08-31,23:50:48
39.975386,116.338758,0,257,39691.9936342593,2008-08-31,23:50:50
39.975383,116.338756,0,257,39691.9936574074,2008-08-31,23:50:52
39.975379,116.338757,0,257,39691.9936805556,2008-08-31,23:50:54
39.975376,116.338759,0,257,39691.9937037037,2008-08-31,23:50:56
39.975374,116.33876,0,257,39691.9937268518,2008-08-31,23:50:58
39.975374,116.338762,0,257,39691.99375,2008-08-31,23:51:00
39.975375,116.338762,0,257,39691.9937731481,2008-08-31,23:51:02
39.975373,116.338764,0,257,39691.9937962963,2008-08-31,23:51:04
39.975372,116.338765,0,257,39691.9938194444,2008-08-31,23:51:06
39.975372,116.338764,0,257,39691.9938425926,2008-08-31,23:51:08
39.975373,116.33876,0,257,39691.9938657407,2008-08-31,23:51:10
39.975377,116.338759,0,258,39691.9938888889,2008-08-31,23:51:12
39.975374,116.338763,0,259,39691.993912037,2008-08-31,23:51:14
39.975371,116.33875,0,259,39691.9939351852,2008-08-31,23:51:16
39.975343,116.338779,0,258,39691.9939583333,2008-08-31,23:51:18
39.975369,116.338843,0,257,39691.9939814815,2008-08-31,23:51:20
39.975377,116.338914,0,256,39691.9940046296,2008-08-31,23:51:22
39.975403,116.339003,0,255,39691.9940277778,2008-08-31,23:51:24
39.975404,116.339179,0,253,39691.9940509259,2008-08-31,23:51:26
39.975417,116.339334,0,252,39691.9940740741,2008-08-31,23:51:28
39.975368,116.339527,0,251,39691.9940972222,2008-08-31,23:51:30
39.975347,116.339738,0,249,39691.9941203704,2008-08-31,23:51:32
39.975314,116.339945,0,247,39691.9941435185,2008-08-31,23:51:34
39.9753,116.340128,0,246,39691.9941666667,2008-08-31,23:51:36
39.975311,116.340319,0,244,39691.9941898148,2008-08-31,23:51:38
39.975312,116.340507,0,242,39691.994212963,2008-08-31,23:51:40
39.975302,116.340698,0,243,39691.9942361111,2008-08-31,23:51:42
39.975278,116.340911,0,242,39691.9942592593,2008-08-31,23:51:44
39.975266,116.341151,0,241,39691.9942824074,2008-08-31,23:51:46
39.975258,116.341409,0,240,39691.9943055556,2008-08-31,23:51:48
39.975251,116.341738,0,236,39691.9943287037,2008-08-31,23:51:50
39.975233,116.342014,0,234,39691.9943518518,2008-08-31,23:51:52
39.975237,116.3423,0,234,39691.994375,2008-08-31,23:51:54
39.975212,116.342603,0,232,39691.9943981481,2008-08-31,23:51:56
39.975202,116.342899,0,232,39691.9944212963,2008-08-31,23:51:58
39.975217,116.343154,0,236,39691.9944444444,2008-08-31,23:52:00
39.975239,116.343413,0,237,39691.9944675926,2008-08-31,23:52:02
39.975173,116.343766,0,232,39691.9944907407,2008-08-31,23:52:04
39.975201,116.344108,0,226,39691.9945138889,2008-08-31,23:52:06
39.975209,116.344415,0,225,39691.994537037,2008-08-31,23:52:08
39.975223,116.344744,0,224,39691.9945601852,2008-08-31,23:52:10
39.975216,116.345039,0,223,39691.9945833333,2008-08-31,23:52:12
39.975208,116.345316,0,223,39691.9946064815,2008-08-31,23:52:14
39.975189,116.345586,0,224,39691.9946296296,2008-08-31,23:52:16
39.975171,116.345844,0,223,39691.9946527778,2008-08-31,23:52:18
39.975158,116.346088,0,217,39691.9946759259,2008-08-31,23:52:20
39.975151,116.346302,0,214,39691.9946990741,2008-08-31,23:52:22
39.975189,116.346438,0,215,39691.9947222222,2008-08-31,23:52:24
39.975194,116.346543,0,215,39691.9947453704,2008-08-31,23:52:26
39.975191,116.346602,0,218,39691.9947685185,2008-08-31,23:52:28
39.975253,116.346603,0,223,39691.9947916667,2008-08-31,23:52:30
39.975276,116.346589,0,225,39691.9948148148,2008-08-31,23:52:32
39.975288,116.346579,0,226,39691.994837963,2008-08-31,23:52:34
39.97529,116.346576,0,226,39691.9948611111,2008-08-31,23:52:36
39.975294,116.346583,0,226,39691.9948842593,2008-08-31,23:52:38
39.975295,116.346627,0,227,39691.9949074074,2008-08-31,23:52:40
39.975305,116.346752,0,227,39691.9949305556,2008-08-31,23:52:42
39.975299,116.346914,0,229,39691.9949537037,2008-08-31,23:52:44
39.975293,116.347065,0,225,39691.9949768518,2008-08-31,23:52:46
39.975307,116.347192,0,217,39691.995,2008-08-31,23:52:48
39.97534,116.347341,0,215,39691.9950231481,2008-08-31,23:52:50
39.975334,116.347523,0,213,39691.9950462963,2008-08-31,23:52:52
39.975319,116.347711,0,210,39691.9950694444,2008-08-31,23:52:54
39.975305,116.34786,0,203,39691.9950925926,2008-08-31,23:52:56
39.975287,116.348042,0,201,39691.9951157407,2008-08-31,23:52:58
39.975208,116.348222,0,195,39691.9951388889,2008-08-31,23:53:00
39.975175,116.348349,0,193,39691.995162037,2008-08-31,23:53:02
39.975177,116.348453,0,194,39691.9951851852,2008-08-31,23:53:04
39.975172,116.348523,0,194,39691.9952083333,2008-08-31,23:53:06
39.975167,116.348565,0,192,39691.9952314815,2008-08-31,23:53:08
39.975164,116.348583,0,189,39691.9952546296,2008-08-31,23:53:10
39.975156,116.348591,0,186,39691.9952777778,2008-08-31,23:53:12
39.975153,116.348593,0,185,39691.9953009259,2008-08-31,23:53:14
39.975153,116.348595,0,184,39691.9953240741,2008-08-31,23:53:16
39.975153,116.348653,0,181,39691.9953472222,2008-08-31,23:53:18
39.975155,116.348751,0,180,39691.9953703704,2008-08-31,23:53:20
39.975155,116.348866,0,180,39691.9953935185,2008-08-31,23:53:22
39.975148,116.349013,0,177,39691.9954166667,2008-08-31,23:53:24
39.97515,116.349166,0,170,39691.9954398148,2008-08-31,23:53:26
39.975144,116.349291,0,169,39691.995462963,2008-08-31,23:53:28
39.975145,116.349377,0,169,39691.9954861111,2008-08-31,23:53:30
39.975134,116.349478,0,167,39691.9955092593,2008-08-31,23:53:32
39.975115,116.34963,0,161,39691.9955324074,2008-08-31,23:53:34
39.975101,116.349806,0,157,39691.9955555556,2008-08-31,23:53:36
39.975099,116.35002,0,154,39691.9955787037,2008-08-31,23:53:38
39.975083,116.350256,0,151,39691.9956018519,2008-08-31,23:53:40
39.975084,116.350478,0,151,39691.995625,2008-08-31,23:53:42
39.975087,116.350711,0,150,39691.9956481481,2008-08-31,23:53:44
39.975096,116.350949,0,148,39691.9956712963,2008-08-31,23:53:46
39.975109,116.351199,0,147,39691.9956944444,2008-08-31,23:53:48
39.975126,116.351452,0,146,39691.9957175926,2008-08-31,23:53:50
39.975154,116.3517,0,146,39691.9957407407,2008-08-31,23:53:52
39.975186,116.351943,0,145,39691.9957638889,2008-08-31,23:53:54
39.975232,116.352174,0,144,39691.995787037,2008-08-31,23:53:56
39.975281,116.352386,0,142,39691.9958101852,2008-08-31,23:53:58
39.975321,116.352599,0,140,39691.9958333333,2008-08-31,23:54:00
39.975338,116.352783,0,139,39691.9958564815,2008-08-31,23:54:02
39.975352,116.352945,0,139,39691.9958796296,2008-08-31,23:54:04
39.975352,116.353083,0,140,39691.9959027778,2008-08-31,23:54:06
39.975359,116.353187,0,140,39691.9959259259,2008-08-31,23:54:08
39.975362,116.353265,0,142,39691.9959490741,2008-08-31,23:54:10
39.975361,116.353299,0,141,39691.9959722222,2008-08-31,23:54:12
39.975355,116.353297,0,142,39691.9959953704,2008-08-31,23:54:14
39.975344,116.353282,0,142,39691.9960185185,2008-08-31,23:54:16
39.975324,116.353253,0,141,39691.9960416667,2008-08-31,23:54:18
39.975305,116.353234,0,140,39691.9960648148,2008-08-31,23:54:20
39.975308,116.35323,0,139,39691.996087963,2008-08-31,23:54:22
39.975317,116.353233,0,138,39691.9961111111,2008-08-31,23:54:24
39.975333,116.353239,0,136,39691.9961342593,2008-08-31,23:54:26
39.975346,116.35323,0,135,39691.9961574074,2008-08-31,23:54:28
39.975346,116.353214,0,134,39691.9961805556,2008-08-31,23:54:30
39.975339,116.353206,0,133,39691.9962037037,2008-08-31,23:54:32
39.975329,116.353207,0,131,39691.9962268519,2008-08-31,23:54:34
39.975318,116.353214,0,131,39691.99625,2008-08-31,23:54:36
39.975312,116.353218,0,131,39691.9962731482,2008-08-31,23:54:38
39.975325,116.353241,0,132,39691.9962962963,2008-08-31,23:54:40
39.97538,116.353227,0,132,39691.9963194444,2008-08-31,23:54:42
39.975388,116.353245,0,132,39691.9963425926,2008-08-31,23:54:44
39.975393,116.353263,0,133,39691.9963657407,2008-08-31,23:54:46
39.975399,116.35328,0,135,39691.9963888889,2008-08-31,23:54:48
39.975424,116.353304,0,136,39691.996412037,2008-08-31,23:54:50
39.975461,116.353373,0,135,39691.9964351852,2008-08-31,23:54:52
39.975484,116.353453,0,135,39691.9964583333,2008-08-31,23:54:54
39.975512,116.35353,0,136,39691.9964814815,2008-08-31,23:54:56
39.975536,116.353616,0,138,39691.9965046296,2008-08-31,23:54:58
39.975569,116.353712,0,139,39691.9965277778,2008-08-31,23:55:00
39.975598,116.353797,0,140,39691.9965509259,2008-08-31,23:55:02
39.975609,116.353878,0,142,39691.9965740741,2008-08-31,23:55:04
39.975587,116.353975,0,142,39691.9965972222,2008-08-31,23:55:06
39.975503,116.35411,0,144,39691.9966203704,2008-08-31,23:55:08
39.975472,116.354182,0,145,39691.9966435185,2008-08-31,23:55:10
39.975448,116.354231,0,148,39691.9966666667,2008-08-31,23:55:12
39.975443,116.354268,0,150,39691.9966898148,2008-08-31,23:55:14
39.975434,116.354341,0,153,39691.996712963,2008-08-31,23:55:16
39.975453,116.354434,0,155,39691.9967361111,2008-08-31,23:55:18
39.975487,116.354565,0,159,39691.9967592593,2008-08-31,23:55:20
39.975525,116.354729,0,164,39691.9967824074,2008-08-31,23:55:22
39.975547,116.354906,0,168,39691.9968055556,2008-08-31,23:55:24
39.975561,116.355087,0,170,39691.9968287037,2008-08-31,23:55:26
39.975566,116.35526,0,172,39691.9968518519,2008-08-31,23:55:28
39.975569,116.355434,0,174,39691.996875,2008-08-31,23:55:30
39.975576,116.355609,0,175,39691.9968981481,2008-08-31,23:55:32
39.975585,116.355802,0,176,39691.9969212963,2008-08-31,23:55:34
39.975589,116.356023,0,178,39691.9969444444,2008-08-31,23:55:36
39.975584,116.356253,0,179,39691.9969675926,2008-08-31,23:55:38
39.975577,116.356484,0,181,39691.9969907407,2008-08-31,23:55:40
39.975576,116.356709,0,181,39691.9970138889,2008-08-31,23:55:42
39.975547,116.356964,0,182,39691.997037037,2008-08-31,23:55:44
39.975524,116.357244,0,184,39691.9970601852,2008-08-31,23:55:46
39.975535,116.357496,0,186,39691.9970833333,2008-08-31,23:55:48
39.975551,116.35774,0,186,39691.9971064815,2008-08-31,23:55:50
39.975534,116.358005,0,180,39691.9971296296,2008-08-31,23:55:52
39.975514,116.358218,0,179,39691.9971527778,2008-08-31,23:55:54
39.97548,116.358422,0,178,39691.9971759259,2008-08-31,23:55:56
39.975405,116.358619,0,166,39691.9971990741,2008-08-31,23:55:58
39.975357,116.358759,0,154,39691.9972222222,2008-08-31,23:56:00
39.975325,116.35886,0,143,39691.9972453704,2008-08-31,23:56:02
39.975322,116.358892,0,142,39691.9972685185,2008-08-31,23:56:04
39.975303,116.358905,0,143,39691.9972916667,2008-08-31,23:56:06
39.975293,116.358911,0,144,39691.9973148148,2008-08-31,23:56:08
39.975289,116.358911,0,145,39691.997337963,2008-08-31,23:56:10
39.975287,116.358908,0,146,39691.9973611111,2008-08-31,23:56:12
39.975286,116.358908,0,146,39691.9973842593,2008-08-31,23:56:14
39.975286,116.35891,0,146,39691.9974074074,2008-08-31,23:56:16
39.975283,116.358911,0,146,39691.9974305556,2008-08-31,23:56:18
39.975276,116.358911,0,147,39691.9974537037,2008-08-31,23:56:20
39.975267,116.358912,0,147,39691.9974768519,2008-08-31,23:56:22
39.975258,116.358914,0,147,39691.9975,2008-08-31,23:56:24
39.975254,116.358916,0,147,39691.9975231481,2008-08-31,23:56:26
39.975253,116.358916,0,146,39691.9975462963,2008-08-31,23:56:28
39.975253,116.358915,0,146,39691.9975694444,2008-08-31,23:56:30
39.975256,116.358915,0,146,39691.9975925926,2008-08-31,23:56:32
39.975261,116.358917,0,146,39691.9976157407,2008-08-31,23:56:34
39.975266,116.358915,0,146,39691.9976388889,2008-08-31,23:56:36
39.97527,116.35891,0,146,39691.997662037,2008-08-31,23:56:38
39.975273,116.358908,0,146,39691.9976851852,2008-08-31,23:56:40
39.975276,116.358906,0,146,39691.9977083333,2008-08-31,23:56:42
39.975277,116.358906,0,146,39691.9977314815,2008-08-31,23:56:44
39.975279,116.358906,0,146,39691.9977546296,2008-08-31,23:56:46
39.975281,116.358907,0,146,39691.9977777778,2008-08-31,23:56:48
39.975283,116.358906,0,146,39691.9978009259,2008-08-31,23:56:50
39.975285,116.358902,0,147,39691.9978240741,2008-08-31,23:56:52
39.975285,116.358896,0,147,39691.9978472222,2008-08-31,23:56:54
39.975283,116.35889,0,147,39691.9978703704,2008-08-31,23:56:56
39.975284,116.358885,0,147,39691.9978935185,2008-08-31,23:56:58
39.975286,116.358882,0,147,39691.9979166667,2008-08-31,23:57:00
39.975287,116.358882,0,147,39691.9979398148,2008-08-31,23:57:02
39.975288,116.358882,0,147,39691.997962963,2008-08-31,23:57:04
39.975288,116.358886,0,147,39691.9979861111,2008-08-31,23:57:06
39.975289,116.35889,0,148,39691.9980092593,2008-08-31,23:57:08
39.975289,116.358893,0,148,39691.9980324074,2008-08-31,23:57:10
39.975291,116.358898,0,148,39691.9980555556,2008-08-31,23:57:12
39.975295,116.358913,0,148,39691.9980787037,2008-08-31,23:57:14
39.975304,116.359026,0,148,39691.9981018519,2008-08-31,23:57:16
39.975318,116.35916,0,148,39691.998125,2008-08-31,23:57:18
39.975316,116.359321,0,147,39691.9981481481,2008-08-31,23:57:20
39.975307,116.359488,0,143,39691.9981712963,2008-08-31,23:57:22
39.975285,116.359688,0,138,39691.9981944444,2008-08-31,23:57:24
39.975269,116.35989,0,134,39691.9982175926,2008-08-31,23:57:26
39.975273,116.360075,0,134,39691.9982407407,2008-08-31,23:57:28
39.975274,116.360265,0,131,39691.9982638889,2008-08-31,23:57:30
39.975276,116.360438,0,132,39691.998287037,2008-08-31,23:57:32
39.975283,116.360603,0,132,39691.9983101852,2008-08-31,23:57:34
39.975292,116.360766,0,131,39691.9983333333,2008-08-31,23:57:36
39.975305,116.360936,0,127,39691.9983564815,2008-08-31,23:57:38
39.97531,116.361108,0,122,39691.9983796296,2008-08-31,23:57:40
39.975298,116.361286,0,118,39691.9984027778,2008-08-31,23:57:42
39.975279,116.361458,0,114,39691.9984259259,2008-08-31,23:57:44
39.975269,116.361609,0,109,39691.9984490741,2008-08-31,23:57:46
39.975267,116.361716,0,103,39691.9984722222,2008-08-31,23:57:48
39.975259,116.361794,0,98,39691.9984953704,2008-08-31,23:57:50
39.975272,116.361803,0,93,39691.9985185185,2008-08-31,23:57:52
39.975273,116.361807,0,97,39691.9985416667,2008-08-31,23:57:54
39.975273,116.361801,0,100,39691.9985648148,2008-08-31,23:57:56
39.975273,116.361801,0,100,39691.998587963,2008-08-31,23:57:58
39.975273,116.361804,0,99,39691.9986111111,2008-08-31,23:58:00
39.975273,116.361806,0,99,39691.9986342593,2008-08-31,23:58:02
39.975273,116.361806,0,99,39691.9986574074,2008-08-31,23:58:04
39.975273,116.361808,0,98,39691.9986805556,2008-08-31,23:58:06
39.975272,116.361809,0,98,39691.9987037037,2008-08-31,23:58:08
39.975272,116.361809,0,98,39691.9987268519,2008-08-31,23:58:10
39.975272,116.361809,0,98,39691.99875,2008-08-31,23:58:12
39.975272,116.361805,0,98,39691.9987731481,2008-08-31,23:58:14
39.975271,116.361802,0,98,39691.9987962963,2008-08-31,23:58:16
39.975271,116.361801,0,98,39691.9988194444,2008-08-31,23:58:18
39.975271,116.361802,0,98,39691.9988425926,2008-08-31,23:58:20
39.975271,116.361802,0,98,39691.9988657407,2008-08-31,23:58:22
39.975271,116.3618,0,98,39691.9988888889,2008-08-31,23:58:24
39.97527,116.361799,0,98,39691.998912037,2008-08-31,23:58:26
39.97527,116.361804,0,98,39691.9989351852,2008-08-31,23:58:28
39.97527,116.361821,0,98,39691.9989583333,2008-08-31,23:58:30
39.975281,116.361963,0,102,39691.9989814815,2008-08-31,23:58:32
39.9753,116.36214,0,104,39691.9990046296,2008-08-31,23:58:34
39.975307,116.362385,0,107,39691.9990277778,2008-08-31,23:58:36
39.975306,116.362621,0,109,39691.9990509259,2008-08-31,23:58:38
39.975296,116.362858,0,110,39691.9990740741,2008-08-31,23:58:40
39.97531,116.363029,0,113,39691.9990972222,2008-08-31,23:58:42
39.975296,116.363152,0,121,39691.9991203704,2008-08-31,23:58:44
39.975276,116.363211,0,124,39691.9991435185,2008-08-31,23:58:46
39.975276,116.363536,0,133,39692.0002314815,2008-09-01,00:00:20
39.975281,116.363762,0,134,39692.0002546296,2008-09-01,00:00:22
39.975292,116.36401,0,133,39692.0002777778,2008-09-01,00:00:24
39.97529,116.364266,0,132,39692.0003009259,2008-09-01,00:00:26
39.975312,116.364548,0,128,39692.0003240741,2008-09-01,00:00:28
39.975336,116.364845,0,125,39692.0003472222,2008-09-01,00:00:30
39.975359,116.365155,0,125,39692.0003703704,2008-09-01,00:00:32
39.97537,116.365495,0,126,39692.0003935185,2008-09-01,00:00:34
39.975369,116.36581,0,127,39692.0004166667,2008-09-01,00:00:36
39.975376,116.366129,0,129,39692.0004398148,2008-09-01,00:00:38
39.975368,116.366446,0,129,39692.000462963,2008-09-01,00:00:40
39.975351,116.366754,0,126,39692.0004861111,2008-09-01,00:00:42
39.975348,116.367036,0,123,39692.0005092593,2008-09-01,00:00:44
39.975344,116.367312,0,120,39692.0005324074,2008-09-01,00:00:46
39.975333,116.367549,0,116,39692.0005555556,2008-09-01,00:00:48
39.97532,116.367733,0,116,39692.0005787037,2008-09-01,00:00:50
39.975317,116.367832,0,117,39692.0006018518,2008-09-01,00:00:52
39.975302,116.36788,0,123,39692.000625,2008-09-01,00:00:54
39.97529,116.367896,0,128,39692.0006481481,2008-09-01,00:00:56
39.975289,116.367891,0,130,39692.0006712963,2008-09-01,00:00:58
39.975288,116.367886,0,131,39692.0006944444,2008-09-01,00:01:00
39.975288,116.36789,0,131,39692.0007175926,2008-09-01,00:01:02
39.975287,116.367893,0,131,39692.0007407407,2008-09-01,00:01:04
39.975287,116.367895,0,131,39692.0007638889,2008-09-01,00:01:06
39.975286,116.367896,0,131,39692.000787037,2008-09-01,00:01:08
39.975286,116.367898,0,132,39692.0008101852,2008-09-01,00:01:10
39.975285,116.367901,0,132,39692.0008333333,2008-09-01,00:01:12
39.975284,116.3679,0,132,39692.0008564815,2008-09-01,00:01:14
39.975284,116.367899,0,132,39692.0008796296,2008-09-01,00:01:16
39.975284,116.367903,0,132,39692.0009027778,2008-09-01,00:01:18
39.975293,116.367936,0,135,39692.0009259259,2008-09-01,00:01:20
39.97531,116.368054,0,136,39692.0009490741,2008-09-01,00:01:22
39.975323,116.368228,0,135,39692.0009722222,2008-09-01,00:01:24
39.97534,116.368436,0,134,39692.0009953704,2008-09-01,00:01:26
39.975349,116.368662,0,134,39692.0010185185,2008-09-01,00:01:28
39.975354,116.368908,0,134,39692.0010416667,2008-09-01,00:01:30
39.975352,116.369174,0,133,39692.0010648148,2008-09-01,00:01:32
39.975352,116.369449,0,130,39692.001087963,2008-09-01,00:01:34
39.97535,116.369712,0,131,39692.0011111111,2008-09-01,00:01:36
39.975348,116.369959,0,130,39692.0011342593,2008-09-01,00:01:38
39.97535,116.370203,0,131,39692.0011574074,2008-09-01,00:01:40
39.975354,116.370467,0,130,39692.0011805556,2008-09-01,00:01:42
39.975376,116.370749,0,132,39692.0012037037,2008-09-01,00:01:44
39.975403,116.37105,0,130,39692.0012268518,2008-09-01,00:01:46
39.975409,116.37136,0,127,39692.00125,2008-09-01,00:01:48
39.975413,116.371663,0,127,39692.0012731481,2008-09-01,00:01:50
39.975404,116.371972,0,124,39692.0012962963,2008-09-01,00:01:52
39.975396,116.372262,0,128,39692.0013194444,2008-09-01,00:01:54
39.97539,116.372534,0,126,39692.0013425926,2008-09-01,00:01:56
39.975393,116.372746,0,126,39692.0013657407,2008-09-01,00:01:58
39.975399,116.372901,0,128,39692.0013888889,2008-09-01,00:02:00
39.975399,116.373038,0,132,39692.001412037,2008-09-01,00:02:02
39.975407,116.373179,0,137,39692.0014351852,2008-09-01,00:02:04
39.975414,116.373327,0,140,39692.0014583333,2008-09-01,00:02:06
39.975407,116.373502,0,141,39692.0014814815,2008-09-01,00:02:08
39.975384,116.373704,0,136,39692.0015046296,2008-09-01,00:02:10
39.975358,116.373901,0,136,39692.0015277778,2008-09-01,00:02:12
39.97534,116.374081,0,134,39692.0015509259,2008-09-01,00:02:14
39.975341,116.374218,0,135,39692.0015740741,2008-09-01,00:02:16
39.975343,116.374319,0,136,39692.0015972222,2008-09-01,00:02:18
39.975337,116.374397,0,139,39692.0016203704,2008-09-01,00:02:20
39.97533,116.374446,0,144,39692.0016435185,2008-09-01,00:02:22
39.975333,116.374691,0,144,39692.002662037,2008-09-01,00:03:50
39.975334,116.374837,0,145,39692.0026851852,2008-09-01,00:03:52
39.97534,116.374984,0,145,39692.0027083333,2008-09-01,00:03:54
39.97536,116.375135,0,145,39692.0027314815,2008-09-01,00:03:56
39.975369,116.375337,0,144,39692.0027546296,2008-09-01,00:03:58
39.975358,116.375605,0,142,39692.0027777778,2008-09-01,00:04:00
39.975345,116.375889,0,143,39692.0028009259,2008-09-01,00:04:02
39.97534,116.376183,0,141,39692.0028240741,2008-09-01,00:04:04
39.975336,116.376493,0,142,39692.0028472222,2008-09-01,00:04:06
39.975337,116.37676,0,142,39692.0028703704,2008-09-01,00:04:08
39.975327,116.377016,0,147,39692.0028935185,2008-09-01,00:04:10
39.97533,116.377264,0,148,39692.0029166667,2008-09-01,00:04:12
39.975336,116.377492,0,149,39692.0029398148,2008-09-01,00:04:14
39.975344,116.377705,0,154,39692.002962963,2008-09-01,00:04:16
39.975342,116.377901,0,152,39692.0029861111,2008-09-01,00:04:18
39.975337,116.378065,0,154,39692.0030092593,2008-09-01,00:04:20
39.975347,116.378184,0,155,39692.0030324074,2008-09-01,00:04:22
39.975354,116.378274,0,152,39692.0030555556,2008-09-01,00:04:24
39.975354,116.378343,0,155,39692.0030787037,2008-09-01,00:04:26
39.975352,116.378385,0,157,39692.0031018518,2008-09-01,00:04:28
39.975352,116.378406,0,156,39692.003125,2008-09-01,00:04:30
39.975355,116.378413,0,155,39692.0031481481,2008-09-01,00:04:32
39.975348,116.378415,0,157,39692.0031712963,2008-09-01,00:04:34
39.975348,116.37842,0,157,39692.0031944444,2008-09-01,00:04:36
39.975348,116.378426,0,157,39692.0032175926,2008-09-01,00:04:38
39.975348,116.378433,0,158,39692.0032407407,2008-09-01,00:04:40
39.975347,116.378437,0,158,39692.0032638889,2008-09-01,00:04:42
39.975348,116.378447,0,158,39692.003287037,2008-09-01,00:04:44
39.975361,116.37853,0,157,39692.0033101852,2008-09-01,00:04:46
39.975371,116.378627,0,157,39692.0033333333,2008-09-01,00:04:48
39.97542,116.378749,0,159,39692.0033564815,2008-09-01,00:04:50
39.975456,116.378896,0,163,39692.0033796296,2008-09-01,00:04:52
39.975459,116.379093,0,164,39692.0034027778,2008-09-01,00:04:54
39.97546,116.379299,0,165,39692.0034259259,2008-09-01,00:04:56
39.975446,116.379502,0,172,39692.0034490741,2008-09-01,00:04:58
39.97545,116.379746,0,175,39692.0034722222,2008-09-01,00:05:00
39.975455,116.379989,0,176,39692.0034953704,2008-09-01,00:05:02
39.975466,116.380208,0,182,39692.0035185185,2008-09-01,00:05:04
39.975475,116.380404,0,192,39692.0035416667,2008-09-01,00:05:06
39.975486,116.380581,0,201,39692.0035648148,2008-09-01,00:05:08
39.975492,116.380733,0,213,39692.003587963,2008-09-01,00:05:10
39.9755,116.380819,0,215,39692.0036111111,2008-09-01,00:05:12
39.975502,116.380863,0,220,39692.0036342593,2008-09-01,00:05:14
39.975508,116.380888,0,216,39692.0036574074,2008-09-01,00:05:16
39.975507,116.380894,0,219,39692.0036805556,2008-09-01,00:05:18
39.975508,116.380888,0,216,39692.0037037037,2008-09-01,00:05:20
39.975508,116.380887,0,217,39692.0037268519,2008-09-01,00:05:22
39.975508,116.380887,0,217,39692.00375,2008-09-01,00:05:24
39.975508,116.380888,0,217,39692.0037731482,2008-09-01,00:05:26
39.975508,116.380892,0,217,39692.0037962963,2008-09-01,00:05:28
39.975507,116.380898,0,217,39692.0038194444,2008-09-01,00:05:30
39.975506,116.380903,0,217,39692.0038425926,2008-09-01,00:05:32
39.975506,116.380908,0,217,39692.0038657407,2008-09-01,00:05:34
39.975506,116.380915,0,217,39692.0038888889,2008-09-01,00:05:36
39.975506,116.380917,0,217,39692.003912037,2008-09-01,00:05:38
39.975507,116.380914,0,217,39692.0039351852,2008-09-01,00:05:40
39.975507,116.380908,0,217,39692.0039583333,2008-09-01,00:05:42
39.975508,116.380903,0,217,39692.0039814815,2008-09-01,00:05:44
39.975509,116.380899,0,217,39692.0040046296,2008-09-01,00:05:46
39.97551,116.380894,0,217,39692.0040277778,2008-09-01,00:05:48
39.97551,116.380885,0,217,39692.0040509259,2008-09-01,00:05:50
39.975511,116.380877,0,217,39692.0040740741,2008-09-01,00:05:52
39.975512,116.380876,0,217,39692.0040972222,2008-09-01,00:05:54
39.975512,116.380876,0,217,39692.0041203704,2008-09-01,00:05:56
39.975512,116.380877,0,217,39692.0041435185,2008-09-01,00:05:58
39.975512,116.380887,0,218,39692.0041666667,2008-09-01,00:06:00
39.975515,116.380957,0,218,39692.0041898148,2008-09-01,00:06:02
39.97552,116.381081,0,219,39692.004212963,2008-09-01,00:06:04
39.97552,116.381256,0,221,39692.0042361111,2008-09-01,00:06:06
39.975532,116.38144,0,225,39692.0042592593,2008-09-01,00:06:08
39.975546,116.381661,0,226,39692.0042824074,2008-09-01,00:06:10
39.975553,116.381908,0,227,39692.0043055556,2008-09-01,00:06:12
39.975539,116.382167,0,229,39692.0043287037,2008-09-01,00:06:14
39.97554,116.382396,0,232,39692.0043518519,2008-09-01,00:06:16
39.975533,116.382606,0,235,39692.004375,2008-09-01,00:06:18
39.975542,116.382804,0,235,39692.0043981481,2008-09-01,00:06:20
39.975539,116.383001,0,236,39692.0044212963,2008-09-01,00:06:22
39.97555,116.383208,0,234,39692.0044444444,2008-09-01,00:06:24
39.975549,116.383405,0,235,39692.0044675926,2008-09-01,00:06:26
39.975547,116.383602,0,234,39692.0044907407,2008-09-01,00:06:28
39.975547,116.38382,0,234,39692.0045138889,2008-09-01,00:06:30
39.975542,116.384044,0,235,39692.004537037,2008-09-01,00:06:32
39.975542,116.384274,0,237,39692.0045601852,2008-09-01,00:06:34
39.975545,116.384505,0,238,39692.0045833333,2008-09-01,00:06:36
39.975556,116.384722,0,237,39692.0046064815,2008-09-01,00:06:38
39.975576,116.384954,0,236,39692.0046296296,2008-09-01,00:06:40
39.975585,116.385174,0,236,39692.0046527778,2008-09-01,00:06:42
39.975586,116.385362,0,235,39692.0046759259,2008-09-01,00:06:44
39.975583,116.385519,0,225,39692.0046990741,2008-09-01,00:06:46
39.975562,116.385649,0,224,39692.0047222222,2008-09-01,00:06:48
39.975543,116.385751,0,219,39692.0047453704,2008-09-01,00:06:50
39.975535,116.385814,0,210,39692.0047685185,2008-09-01,00:06:52
39.975533,116.38583,0,207,39692.0047916667,2008-09-01,00:06:54
39.975525,116.385819,0,206,39692.0048148148,2008-09-01,00:06:56
39.975523,116.385807,0,206,39692.004837963,2008-09-01,00:06:58
39.975522,116.385801,0,205,39692.0048611111,2008-09-01,00:07:00
39.975522,116.385798,0,205,39692.0048842593,2008-09-01,00:07:02
39.975522,116.385798,0,205,39692.0049074074,2008-09-01,00:07:04
39.975522,116.385799,0,205,39692.0049305556,2008-09-01,00:07:06
39.975524,116.385811,0,205,39692.0049537037,2008-09-01,00:07:08
39.975497,116.385915,0,204,39692.0049768519,2008-09-01,00:07:10
39.975474,116.386082,0,202,39692.005,2008-09-01,00:07:12
39.975454,116.386248,0,199,39692.0050231481,2008-09-01,00:07:14
39.975451,116.386384,0,199,39692.0050462963,2008-09-01,00:07:16
39.975445,116.386511,0,199,39692.0050694444,2008-09-01,00:07:18
39.975449,116.38662,0,198,39692.0050925926,2008-09-01,00:07:20
39.975451,116.386702,0,195,39692.0051157407,2008-09-01,00:07:22
39.975453,116.386757,0,194,39692.0051388889,2008-09-01,00:07:24
39.97544,116.386804,0,192,39692.005162037,2008-09-01,00:07:26
39.975414,116.38686,0,190,39692.0051851852,2008-09-01,00:07:28
39.975405,116.386904,0,189,39692.0052083333,2008-09-01,00:07:30
39.975383,116.387164,0,181,39692.0062731481,2008-09-01,00:09:02
39.975384,116.387301,0,181,39692.0062962963,2008-09-01,00:09:04
39.975383,116.387454,0,179,39692.0063194444,2008-09-01,00:09:06
39.975385,116.387675,0,177,39692.0063425926,2008-09-01,00:09:08
39.975391,116.387937,0,175,39692.0063657407,2008-09-01,00:09:10
39.975392,116.388231,0,172,39692.0063888889,2008-09-01,00:09:12
39.975395,116.388536,0,171,39692.006412037,2008-09-01,00:09:14
39.97541,116.388871,0,170,39692.0064351852,2008-09-01,00:09:16
39.975416,116.389204,0,168,39692.0064583333,2008-09-01,00:09:18
39.975424,116.38953,0,167,39692.0064814815,2008-09-01,00:09:20
39.975442,116.389865,0,163,39692.0065046296,2008-09-01,00:09:22
39.975445,116.390181,0,160,39692.0065277778,2008-09-01,00:09:24
39.975436,116.390471,0,158,39692.0065509259,2008-09-01,00:09:26
39.975434,116.390748,0,152,39692.0065740741,2008-09-01,00:09:28
39.97542,116.390957,0,146,39692.0065972222,2008-09-01,00:09:30
39.975411,116.391136,0,139,39692.0066203704,2008-09-01,00:09:32
39.975396,116.391252,0,131,39692.0066435185,2008-09-01,00:09:34
39.975395,116.391343,0,124,39692.0066666667,2008-09-01,00:09:36
39.975378,116.391401,0,115,39692.0066898148,2008-09-01,00:09:38
39.975366,116.391424,0,106,39692.006712963,2008-09-01,00:09:40
39.975352,116.391428,0,101,39692.0067361111,2008-09-01,00:09:42
39.975354,116.391419,0,99,39692.0067592593,2008-09-01,00:09:44
39.975356,116.391408,0,100,39692.0067824074,2008-09-01,00:09:46
39.975357,116.3914,0,99,39692.0068055556,2008-09-01,00:09:48
39.975358,116.39139,0,98,39692.0068287037,2008-09-01,00:09:50
39.975359,116.39138,0,97,39692.0068518519,2008-09-01,00:09:52
39.975359,116.391373,0,96,39692.006875,2008-09-01,00:09:54
39.975359,116.391368,0,96,39692.0068981481,2008-09-01,00:09:56
39.975359,116.391367,0,95,39692.0069212963,2008-09-01,00:09:58
39.97536,116.391369,0,95,39692.0069444444,2008-09-01,00:10:00
39.97536,116.391373,0,95,39692.0069675926,2008-09-01,00:10:02
39.97536,116.391377,0,95,39692.0069907407,2008-09-01,00:10:04
39.97536,116.391381,0,95,39692.0070138889,2008-09-01,00:10:06
39.975361,116.39138,0,95,39692.007037037,2008-09-01,00:10:08
39.975361,116.391376,0,95,39692.0070601852,2008-09-01,00:10:10
39.975361,116.391376,0,95,39692.0070833333,2008-09-01,00:10:12
39.975361,116.391385,0,95,39692.0071064815,2008-09-01,00:10:14
39.975363,116.391428,0,95,39692.0071296296,2008-09-01,00:10:16
39.975375,116.39151,0,96,39692.0071527778,2008-09-01,00:10:18
39.975387,116.391632,0,98,39692.0071759259,2008-09-01,00:10:20
39.975396,116.3918,0,98,39692.0071990741,2008-09-01,00:10:22
39.975405,116.391995,0,98,39692.0072222222,2008-09-01,00:10:24
39.975415,116.39222,0,98,39692.0072453704,2008-09-01,00:10:26
39.975432,116.392471,0,97,39692.0072685185,2008-09-01,00:10:28
39.975449,116.392729,0,97,39692.0072916667,2008-09-01,00:10:30
39.975458,116.392991,0,99,39692.0073148148,2008-09-01,00:10:32
39.975463,116.393254,0,99,39692.007337963,2008-09-01,00:10:34
39.975472,116.393511,0,100,39692.0073611111,2008-09-01,00:10:36
39.975479,116.393738,0,100,39692.0073842593,2008-09-01,00:10:38
39.975472,116.393928,0,102,39692.0074074074,2008-09-01,00:10:40
39.975444,116.394051,0,104,39692.0074305556,2008-09-01,00:10:42
39.975409,116.39413,0,104,39692.0074537037,2008-09-01,00:10:44
39.975368,116.394182,0,105,39692.0074768519,2008-09-01,00:10:46
39.975338,116.394222,0,102,39692.0075,2008-09-01,00:10:48
39.975302,116.394255,0,102,39692.0075231481,2008-09-01,00:10:50
39.975289,116.394279,0,102,39692.0075462963,2008-09-01,00:10:52
39.975292,116.394274,0,101,39692.0075694444,2008-09-01,00:10:54
39.9753,116.394271,0,102,39692.0075925926,2008-09-01,00:10:56
39.9753,116.394272,0,101,39692.0076157407,2008-09-01,00:10:58
39.9753,116.394271,0,101,39692.0076388889,2008-09-01,00:11:00
39.9753,116.394275,0,101,39692.007662037,2008-09-01,00:11:02
39.9753,116.394277,0,101,39692.0076851852,2008-09-01,00:11:04
39.975301,116.394267,0,101,39692.0077083333,2008-09-01,00:11:06
39.9753,116.394255,0,101,39692.0077314815,2008-09-01,00:11:08
39.975303,116.394242,0,101,39692.0077546296,2008-09-01,00:11:10
39.975299,116.394236,0,102,39692.0077777778,2008-09-01,00:11:12
39.97532,116.394243,0,106,39692.0078009259,2008-09-01,00:11:14
39.975344,116.394326,0,107,39692.0078240741,2008-09-01,00:11:16
39.975384,116.394459,0,109,39692.0078472222,2008-09-01,00:11:18
39.975424,116.394636,0,110,39692.0078703704,2008-09-01,00:11:20
39.975446,116.394854,0,111,39692.0078935185,2008-09-01,00:11:22
39.975458,116.395083,0,110,39692.0079166667,2008-09-01,00:11:24
39.975478,116.395312,0,109,39692.0079398148,2008-09-01,00:11:26
39.975483,116.395575,0,106,39692.007962963,2008-09-01,00:11:28
39.975475,116.395828,0,100,39692.0079861111,2008-09-01,00:11:30
39.975481,116.396086,0,97,39692.0080092593,2008-09-01,00:11:32
39.975484,116.396348,0,96,39692.0080324074,2008-09-01,00:11:34
39.975477,116.396613,0,93,39692.0080555556,2008-09-01,00:11:36
39.975477,116.396872,0,91,39692.0080787037,2008-09-01,00:11:38
39.975473,116.397125,0,89,39692.0081018518,2008-09-01,00:11:40
39.975482,116.39736,0,89,39692.008125,2008-09-01,00:11:42
39.975482,116.397569,0,86,39692.0081481481,2008-09-01,00:11:44
39.975488,116.397742,0,83,39692.0081712963,2008-09-01,00:11:46
39.9755,116.397879,0,83,39692.0081944444,2008-09-01,00:11:48
39.975514,116.39797,0,86,39692.0082175926,2008-09-01,00:11:50
39.975518,116.398044,0,87,39692.0082407407,2008-09-01,00:11:52
39.975512,116.398125,0,86,39692.0082638889,2008-09-01,00:11:54
39.975503,116.398235,0,86,39692.008287037,2008-09-01,00:11:56
39.9755,116.398366,0,87,39692.0083101852,2008-09-01,00:11:58
39.975504,116.398526,0,83,39692.0083333333,2008-09-01,00:12:00
39.975512,116.398702,0,82,39692.0083564815,2008-09-01,00:12:02
39.975515,116.3989,0,76,39692.0083796296,2008-09-01,00:12:04
39.975506,116.399129,0,67,39692.0084027778,2008-09-01,00:12:06
39.975519,116.399364,0,61,39692.0084259259,2008-09-01,00:12:08
39.975525,116.399596,0,57,39692.0084490741,2008-09-01,00:12:10
39.975535,116.399794,0,52,39692.0084722222,2008-09-01,00:12:12
39.975548,116.399952,0,46,39692.0084953704,2008-09-01,00:12:14
39.975566,116.400069,0,47,39692.0085185185,2008-09-01,00:12:16
39.975576,116.400145,0,48,39692.0085416667,2008-09-01,00:12:18
39.975575,116.400193,0,49,39692.0085648148,2008-09-01,00:12:20
39.975572,116.400216,0,53,39692.008587963,2008-09-01,00:12:22
39.975572,116.400221,0,58,39692.0086111111,2008-09-01,00:12:24
39.975572,116.400224,0,55,39692.0086342593,2008-09-01,00:12:26
39.975572,116.400223,0,54,39692.0086574074,2008-09-01,00:12:28
39.975572,116.400219,0,54,39692.0086805556,2008-09-01,00:12:30
39.975572,116.400212,0,53,39692.0087037037,2008-09-01,00:12:32
39.975572,116.400205,0,53,39692.0087268518,2008-09-01,00:12:34
39.975572,116.400201,0,53,39692.00875,2008-09-01,00:12:36
39.975572,116.400199,0,53,39692.0087731481,2008-09-01,00:12:38
39.975572,116.400198,0,53,39692.0087962963,2008-09-01,00:12:40
39.975571,116.400197,0,53,39692.0088194444,2008-09-01,00:12:42
39.975571,116.400195,0,52,39692.0088425926,2008-09-01,00:12:44
39.975571,116.400192,0,53,39692.0088657407,2008-09-01,00:12:46
39.97557,116.400189,0,53,39692.0088888889,2008-09-01,00:12:48
39.97557,116.400186,0,53,39692.008912037,2008-09-01,00:12:50
39.97557,116.400183,0,53,39692.0089351852,2008-09-01,00:12:52
39.975569,116.400176,0,53,39692.0089583333,2008-09-01,00:12:54
39.975568,116.400169,0,53,39692.0089814815,2008-09-01,00:12:56
39.975567,116.400161,0,53,39692.0090046296,2008-09-01,00:12:58
39.975567,116.400157,0,53,39692.0090277778,2008-09-01,00:13:00
39.975566,116.400159,0,53,39692.0090509259,2008-09-01,00:13:02
39.975565,116.400166,0,53,39692.0090740741,2008-09-01,00:13:04
39.975562,116.400181,0,54,39692.0090972222,2008-09-01,00:13:06
39.975559,116.400201,0,54,39692.0091203704,2008-09-01,00:13:08
39.975557,116.400218,0,54,39692.0091435185,2008-09-01,00:13:10
39.975555,116.400229,0,54,39692.0091666667,2008-09-01,00:13:12
39.975554,116.400237,0,55,39692.0091898148,2008-09-01,00:13:14
39.975553,116.400252,0,55,39692.009212963,2008-09-01,00:13:16
39.97555,116.400326,0,57,39692.0092361111,2008-09-01,00:13:18
39.975578,116.40047,0,59,39692.0092592593,2008-09-01,00:13:20
39.97558,116.400624,0,60,39692.0092824074,2008-09-01,00:13:22
39.975588,116.400792,0,64,39692.0093055556,2008-09-01,00:13:24
39.975608,116.400941,0,65,39692.0093287037,2008-09-01,00:13:26
39.975656,116.401069,0,68,39692.0093518518,2008-09-01,00:13:28
39.975732,116.401175,0,69,39692.009375,2008-09-01,00:13:30
39.97582,116.401241,0,71,39692.0093981481,2008-09-01,00:13:32
39.975922,116.401285,0,72,39692.0094212963,2008-09-01,00:13:34
39.976053,116.401295,0,75,39692.0094444444,2008-09-01,00:13:36
39.976208,116.401279,0,72,39692.0094675926,2008-09-01,00:13:38
39.976381,116.401263,0,67,39692.0094907407,2008-09-01,00:13:40
39.976576,116.401281,0,65,39692.0095138889,2008-09-01,00:13:42
39.976765,116.401282,0,69,39692.009537037,2008-09-01,00:13:44
39.976945,116.401263,0,71,39692.0095601852,2008-09-01,00:13:46
39.977151,116.401239,0,85,39692.0095833333,2008-09-01,00:13:48
39.977387,116.401249,0,95,39692.0096064815,2008-09-01,00:13:50
39.977618,116.401241,0,109,39692.0096296296,2008-09-01,00:13:52
39.977815,116.401235,0,117,39692.0096527778,2008-09-01,00:13:54
39.978026,116.401233,0,119,39692.0096759259,2008-09-01,00:13:56
39.978238,116.401241,0,127,39692.0096990741,2008-09-01,00:13:58
39.978434,116.401243,0,131,39692.0097222222,2008-09-01,00:14:00
39.978627,116.401245,0,120,39692.0097453704,2008-09-01,00:14:02
39.978816,116.401245,0,132,39692.0097685185,2008-09-01,00:14:04
39.978984,116.401245,0,133,39692.0097916667,2008-09-01,00:14:06
39.979145,116.401259,0,126,39692.0098148148,2008-09-01,00:14:08
39.979262,116.401262,0,127,39692.009837963,2008-09-01,00:14:10
39.979345,116.401256,0,138,39692.0098611111,2008-09-01,00:14:12
39.979384,116.40123,0,155,39692.0098842593,2008-09-01,00:14:14
39.979385,116.401221,0,148,39692.0099074074,2008-09-01,00:14:16
39.979383,116.401223,0,147,39692.0099305556,2008-09-01,00:14:18
39.979383,116.401223,0,148,39692.0099537037,2008-09-01,00:14:20
39.979383,116.401223,0,148,39692.0099768518,2008-09-01,00:14:22
39.979383,116.401224,0,149,39692.01,2008-09-01,00:14:24
39.979383,116.401225,0,149,39692.0100231481,2008-09-01,00:14:26
39.979382,116.401224,0,149,39692.0100462963,2008-09-01,00:14:28
39.979383,116.401223,0,149,39692.0100694444,2008-09-01,00:14:30
39.979384,116.401221,0,149,39692.0100925926,2008-09-01,00:14:32
39.979386,116.401226,0,149,39692.0101157407,2008-09-01,00:14:34
39.979463,116.401206,0,155,39692.0101388889,2008-09-01,00:14:36
39.979581,116.401165,0,160,39692.010162037,2008-09-01,00:14:38
39.979692,116.401152,0,159,39692.0101851852,2008-09-01,00:14:40
39.979813,116.401147,0,163,39692.0102083333,2008-09-01,00:14:42
39.979961,116.401174,0,161,39692.0102314815,2008-09-01,00:14:44
39.980103,116.401204,0,162,39692.0102546296,2008-09-01,00:14:46
39.980251,116.401237,0,163,39692.0102777778,2008-09-01,00:14:48
39.980404,116.401264,0,164,39692.0103009259,2008-09-01,00:14:50
39.98056,116.401285,0,160,39692.0103240741,2008-09-01,00:14:52
39.980717,116.401291,0,157,39692.0103472222,2008-09-01,00:14:54
39.980869,116.40128,0,157,39692.0103703704,2008-09-01,00:14:56
39.98101,116.401251,0,152,39692.0103935185,2008-09-01,00:14:58
39.981134,116.401246,0,153,39692.0104166667,2008-09-01,00:15:00
39.981246,116.401239,0,150,39692.0104398148,2008-09-01,00:15:02
39.981352,116.401235,0,147,39692.010462963,2008-09-01,00:15:04
39.98142,116.401234,0,146,39692.0104861111,2008-09-01,00:15:06
39.981522,116.40123,0,135,39692.0105092593,2008-09-01,00:15:08
39.981634,116.401232,0,129,39692.0105324074,2008-09-01,00:15:10
39.981766,116.401243,0,124,39692.0105555556,2008-09-01,00:15:12
39.981915,116.40125,0,119,39692.0105787037,2008-09-01,00:15:14
39.982095,116.401255,0,117,39692.0106018518,2008-09-01,00:15:16
39.982297,116.40126,0,115,39692.010625,2008-09-01,00:15:18
39.982529,116.401271,0,118,39692.0106481481,2008-09-01,00:15:20
39.982751,116.401294,0,121,39692.0106712963,2008-09-01,00:15:22
39.982986,116.401288,0,114,39692.0106944444,2008-09-01,00:15:24
39.983236,116.401299,0,118,39692.0107175926,2008-09-01,00:15:26
39.983519,116.401319,0,109,39692.0107407407,2008-09-01,00:15:28
39.983782,116.401317,0,104,39692.0107638889,2008-09-01,00:15:30
39.984058,116.401301,0,107,39692.010787037,2008-09-01,00:15:32
39.984335,116.401292,0,111,39692.0108101852,2008-09-01,00:15:34
39.984611,116.401289,0,110,39692.0108333333,2008-09-01,00:15:36
39.984886,116.401294,0,109,39692.0108564815,2008-09-01,00:15:38
39.985166,116.401315,0,114,39692.0108796296,2008-09-01,00:15:40
39.985454,116.401319,0,119,39692.0109027778,2008-09-01,00:15:42
39.985725,116.401313,0,125,39692.0109259259,2008-09-01,00:15:44
39.985997,116.401304,0,128,39692.0109490741,2008-09-01,00:15:46
39.98626,116.401306,0,133,39692.0109722222,2008-09-01,00:15:48
39.986523,116.401316,0,136,39692.0109953704,2008-09-01,00:15:50
39.986779,116.401331,0,140,39692.0110185185,2008-09-01,00:15:52
39.987031,116.401337,0,143,39692.0110416667,2008-09-01,00:15:54
39.987272,116.401349,0,149,39692.0110648148,2008-09-01,00:15:56
39.987503,116.401366,0,150,39692.011087963,2008-09-01,00:15:58
39.987723,116.401374,0,152,39692.0111111111,2008-09-01,00:16:00
39.987947,116.401376,0,150,39692.0111342593,2008-09-01,00:16:02
39.988163,116.401385,0,148,39692.0111574074,2008-09-01,00:16:04
39.988397,116.401395,0,146,39692.0111805556,2008-09-01,00:16:06
39.988641,116.401398,0,147,39692.0112037037,2008-09-01,00:16:08
39.988887,116.401403,0,149,39692.0112268519,2008-09-01,00:16:10
39.989101,116.401358,0,162,39692.01125,2008-09-01,00:16:12
39.989315,116.401378,0,170,39692.0112731481,2008-09-01,00:16:14
39.989519,116.401399,0,172,39692.0112962963,2008-09-01,00:16:16
39.98971,116.401393,0,175,39692.0113194444,2008-09-01,00:16:18
39.989869,116.401344,0,177,39692.0113425926,2008-09-01,00:16:20
39.990013,116.401378,0,176,39692.0113657407,2008-09-01,00:16:22
39.990181,116.401393,0,179,39692.0113888889,2008-09-01,00:16:24
39.990348,116.401396,0,182,39692.011412037,2008-09-01,00:16:26
39.990498,116.401402,0,188,39692.0114351852,2008-09-01,00:16:28
39.990629,116.401394,0,201,39692.0114583333,2008-09-01,00:16:30
39.990707,116.401417,0,207,39692.0114814815,2008-09-01,00:16:32
39.990756,116.401436,0,208,39692.0115046296,2008-09-01,00:16:34
39.99077,116.401435,0,203,39692.0115277778,2008-09-01,00:16:36
39.99077,116.401437,0,199,39692.0115509259,2008-09-01,00:16:38
39.99077,116.401437,0,199,39692.0115740741,2008-09-01,00:16:40
39.990771,116.401438,0,199,39692.0115972222,2008-09-01,00:16:42
39.990772,116.40144,0,199,39692.0116203704,2008-09-01,00:16:44
39.990778,116.401443,0,199,39692.0116435185,2008-09-01,00:16:46
39.990828,116.401441,0,195,39692.0116666667,2008-09-01,00:16:48
39.99087,116.401422,0,195,39692.0116898148,2008-09-01,00:16:50
39.990907,116.401417,0,193,39692.011712963,2008-09-01,00:16:52
39.990946,116.401408,0,193,39692.0117361111,2008-09-01,00:16:54
39.99099,116.401409,0,194,39692.0117592593,2008-09-01,00:16:56
39.991034,116.401405,0,192,39692.0117824074,2008-09-01,00:16:58
39.991069,116.401381,0,193,39692.0118055556,2008-09-01,00:17:00
39.991078,116.401387,0,190,39692.0118287037,2008-09-01,00:17:02
39.991081,116.401411,0,188,39692.0118518519,2008-09-01,00:17:04
39.991081,116.401411,0,188,39692.011875,2008-09-01,00:17:06
39.99108,116.401411,0,188,39692.0118981482,2008-09-01,00:17:08
39.99108,116.401412,0,188,39692.0119212963,2008-09-01,00:17:10
39.99108,116.401414,0,188,39692.0119444444,2008-09-01,00:17:12
39.99108,116.401416,0,188,39692.0119675926,2008-09-01,00:17:14
39.99108,116.401419,0,188,39692.0119907407,2008-09-01,00:17:16
39.99108,116.401419,0,188,39692.0120138889,2008-09-01,00:17:18
39.99108,116.401419,0,188,39692.012037037,2008-09-01,00:17:20
39.99108,116.401421,0,188,39692.0120601852,2008-09-01,00:17:22
39.99108,116.401422,0,188,39692.0120833333,2008-09-01,00:17:24
39.99108,116.401422,0,188,39692.0121064815,2008-09-01,00:17:26
39.99108,116.401424,0,188,39692.0121296296,2008-09-01,00:17:28
39.99108,116.401425,0,188,39692.0121527778,2008-09-01,00:17:30
39.99108,116.401424,0,188,39692.0121759259,2008-09-01,00:17:32
39.99108,116.40142,0,188,39692.0121990741,2008-09-01,00:17:34
39.991081,116.401418,0,188,39692.0122222222,2008-09-01,00:17:36
39.991081,116.401413,0,188,39692.0122453704,2008-09-01,00:17:38
39.991082,116.401412,0,188,39692.0122685185,2008-09-01,00:17:40
39.991095,116.401418,0,187,39692.0122916667,2008-09-01,00:17:42
39.99114,116.401421,0,185,39692.0123148148,2008-09-01,00:17:44
39.991195,116.401425,0,184,39692.012337963,2008-09-01,00:17:46
39.99125,116.401431,0,183,39692.0123611111,2008-09-01,00:17:48
39.991295,116.401446,0,183,39692.0123842593,2008-09-01,00:17:50
39.991315,116.401452,0,183,39692.0124074074,2008-09-01,00:17:52
39.9913,116.401464,0,180,39692.0124305556,2008-09-01,00:17:54
39.991295,116.401452,0,180,39692.0124537037,2008-09-01,00:17:56
39.991293,116.40144,0,179,39692.0124768519,2008-09-01,00:17:58
39.991293,116.401442,0,178,39692.0125,2008-09-01,00:18:00
39.991292,116.401448,0,178,39692.0125231481,2008-09-01,00:18:02
39.99129,116.401453,0,178,39692.0125462963,2008-09-01,00:18:04
39.991291,116.401455,0,178,39692.0125694444,2008-09-01,00:18:06
39.991291,116.401456,0,178,39692.0125925926,2008-09-01,00:18:08
39.991291,116.401455,0,179,39692.0126157407,2008-09-01,00:18:10
39.991291,116.401452,0,179,39692.0126388889,2008-09-01,00:18:12
39.991292,116.401447,0,179,39692.012662037,2008-09-01,00:18:14
39.991293,116.401445,0,179,39692.0126851852,2008-09-01,00:18:16
39.991308,116.401442,0,179,39692.0127083333,2008-09-01,00:18:18
39.991356,116.401438,0,178,39692.0127314815,2008-09-01,00:18:20
39.991404,116.401418,0,177,39692.0127546296,2008-09-01,00:18:22
39.991449,116.40141,0,176,39692.0127777778,2008-09-01,00:18:24
39.991473,116.401421,0,178,39692.0128009259,2008-09-01,00:18:26
39.991488,116.40143,0,176,39692.0128240741,2008-09-01,00:18:28
39.991491,116.40144,0,177,39692.0128472222,2008-09-01,00:18:30
39.991491,116.40144,0,177,39692.0128703704,2008-09-01,00:18:32
39.991491,116.401441,0,177,39692.0128935185,2008-09-01,00:18:34
39.991491,116.401444,0,177,39692.0129166667,2008-09-01,00:18:36
39.991491,116.401448,0,177,39692.0129398148,2008-09-01,00:18:38
39.991536,116.401453,0,178,39692.012962963,2008-09-01,00:18:40
39.991623,116.401458,0,177,39692.0129861111,2008-09-01,00:18:42
39.991728,116.401459,0,177,39692.0130092593,2008-09-01,00:18:44
39.991854,116.401456,0,177,39692.0130324074,2008-09-01,00:18:46
39.99201,116.401463,0,178,39692.0130555556,2008-09-01,00:18:48
39.99219,116.401451,0,178,39692.0130787037,2008-09-01,00:18:50
39.992343,116.401454,0,178,39692.0131018519,2008-09-01,00:18:52
39.992485,116.401459,0,175,39692.013125,2008-09-01,00:18:54
39.992593,116.401473,0,175,39692.0131481481,2008-09-01,00:18:56
39.992669,116.401497,0,178,39692.0131712963,2008-09-01,00:18:58
39.992713,116.40148,0,182,39692.0131944444,2008-09-01,00:19:00
39.992744,116.401485,0,184,39692.0132175926,2008-09-01,00:19:02
39.992768,116.401476,0,179,39692.0132407407,2008-09-01,00:19:04
39.992948,116.401465,0,169,39692.0141898148,2008-09-01,00:20:26
39.993066,116.401449,0,165,39692.014212963,2008-09-01,00:20:28
39.993193,116.401446,0,164,39692.0142361111,2008-09-01,00:20:30
39.993296,116.401445,0,162,39692.0142592593,2008-09-01,00:20:32
39.993413,116.401458,0,160,39692.0142824074,2008-09-01,00:20:34
39.993578,116.401453,0,159,39692.0143055556,2008-09-01,00:20:36
39.993742,116.401453,0,161,39692.0143287037,2008-09-01,00:20:38
39.993908,116.40146,0,166,39692.0143518519,2008-09-01,00:20:40
39.994077,116.401482,0,162,39692.014375,2008-09-01,00:20:42
39.994262,116.401493,0,160,39692.0143981481,2008-09-01,00:20:44
39.994461,116.401492,0,160,39692.0144212963,2008-09-01,00:20:46
39.994658,116.401492,0,160,39692.0144444444,2008-09-01,00:20:48
39.994878,116.401475,0,156,39692.0144675926,2008-09-01,00:20:50
39.99523,116.401453,0,184,39692.0144907407,2008-09-01,00:20:52
39.995532,116.401464,0,199,39692.0145138889,2008-09-01,00:20:54
39.99576,116.401491,0,204,39692.014537037,2008-09-01,00:20:56
39.995909,116.401502,0,216,39692.0145601852,2008-09-01,00:20:58
39.996043,116.401509,0,220,39692.0145833333,2008-09-01,00:21:00
39.996108,116.401513,0,227,39692.0146064815,2008-09-01,00:21:02
39.996207,116.401518,0,216,39692.0146296296,2008-09-01,00:21:04
39.996242,116.401519,0,217,39692.0146527778,2008-09-01,00:21:06
39.996245,116.401536,0,215,39692.0146759259,2008-09-01,00:21:08
39.996241,116.401546,0,217,39692.0146990741,2008-09-01,00:21:10
39.996241,116.401551,0,219,39692.0147222222,2008-09-01,00:21:12
39.99624,116.401549,0,220,39692.0147453704,2008-09-01,00:21:14
39.99624,116.401547,0,221,39692.0147685185,2008-09-01,00:21:16
39.996241,116.40155,0,221,39692.0147916667,2008-09-01,00:21:18
39.996242,116.401552,0,221,39692.0148148148,2008-09-01,00:21:20
39.996251,116.401562,0,221,39692.014837963,2008-09-01,00:21:22
39.996268,116.401567,0,222,39692.0148611111,2008-09-01,00:21:24
39.996331,116.401541,0,211,39692.0148842593,2008-09-01,00:21:26
39.996339,116.401536,0,206,39692.0149074074,2008-09-01,00:21:28
39.996356,116.40153,0,206,39692.0149305556,2008-09-01,00:21:30
39.996376,116.40154,0,203,39692.0149537037,2008-09-01,00:21:32
39.996417,116.401553,0,200,39692.0149768519,2008-09-01,00:21:34
39.99646,116.401547,0,198,39692.015,2008-09-01,00:21:36
39.996518,116.401556,0,196,39692.0150231481,2008-09-01,00:21:38
39.9966,116.401552,0,194,39692.0150462963,2008-09-01,00:21:40
39.996696,116.401537,0,191,39692.0150694444,2008-09-01,00:21:42
39.996817,116.401547,0,184,39692.0150925926,2008-09-01,00:21:44
39.996941,116.401542,0,174,39692.0151157407,2008-09-01,00:21:46
39.997079,116.40155,0,163,39692.0151388889,2008-09-01,00:21:48
39.997176,116.401563,0,153,39692.015162037,2008-09-01,00:21:50
39.997276,116.401561,0,149,39692.0151851852,2008-09-01,00:21:52
39.997401,116.401566,0,145,39692.0152083333,2008-09-01,00:21:54
39.997562,116.401575,0,141,39692.0152314815,2008-09-01,00:21:56
39.997735,116.401587,0,136,39692.0152546296,2008-09-01,00:21:58
39.997913,116.401584,0,132,39692.0152777778,2008-09-01,00:22:00
39.998105,116.401584,0,131,39692.0153009259,2008-09-01,00:22:02
39.998282,116.401599,0,128,39692.0153240741,2008-09-01,00:22:04
39.998424,116.40163,0,133,39692.0153472222,2008-09-01,00:22:06
39.998619,116.401647,0,127,39692.0153703704,2008-09-01,00:22:08
39.998794,116.401645,0,129,39692.0153935185,2008-09-01,00:22:10
39.998987,116.401629,0,132,39692.0154166667,2008-09-01,00:22:12
39.999164,116.401633,0,134,39692.0154398148,2008-09-01,00:22:14
39.999295,116.401644,0,129,39692.015462963,2008-09-01,00:22:16
39.999389,116.401651,0,132,39692.0154861111,2008-09-01,00:22:18
39.999447,116.40165,0,135,39692.0155092593,2008-09-01,00:22:20
39.999517,116.401667,0,132,39692.0155324074,2008-09-01,00:22:22
39.999576,116.401663,0,131,39692.0155555556,2008-09-01,00:22:24
39.999618,116.401671,0,145,39692.0155787037,2008-09-01,00:22:26
39.999638,116.401654,0,147,39692.0156018519,2008-09-01,00:22:28
39.999658,116.401638,0,145,39692.015625,2008-09-01,00:22:30
39.999666,116.401626,0,146,39692.0156481481,2008-09-01,00:22:32
39.999673,116.401615,0,146,39692.0156712963,2008-09-01,00:22:34
39.999677,116.401605,0,147,39692.0156944444,2008-09-01,00:22:36
39.999677,116.4016,0,147,39692.0157175926,2008-09-01,00:22:38
39.999677,116.401594,0,147,39692.0157407407,2008-09-01,00:22:40
39.999678,116.401589,0,147,39692.0157638889,2008-09-01,00:22:42
39.99964,116.401615,0,153,39692.015787037,2008-09-01,00:22:44
39.999652,116.401658,0,160,39692.0158101852,2008-09-01,00:22:46
39.999618,116.401568,0,170,39692.0158333333,2008-09-01,00:22:48
39.999652,116.401573,0,181,39692.0158564815,2008-09-01,00:22:50
39.999746,116.401562,0,186,39692.0158796296,2008-09-01,00:22:52
39.999814,116.401561,0,190,39692.0159027778,2008-09-01,00:22:54
39.999821,116.401538,0,185,39692.0159259259,2008-09-01,00:22:56
39.999814,116.401523,0,186,39692.0159490741,2008-09-01,00:22:58
39.999804,116.401523,0,190,39692.0159722222,2008-09-01,00:23:00
39.999806,116.401523,0,193,39692.0159953704,2008-09-01,00:23:02
39.999808,116.401523,0,197,39692.0160185185,2008-09-01,00:23:04
39.99981,116.401523,0,200,39692.0160416667,2008-09-01,00:23:06
39.99981,116.401522,0,202,39692.0160648148,2008-09-01,00:23:08
39.99981,116.401522,0,204,39692.016087963,2008-09-01,00:23:10
39.999816,116.401525,0,204,39692.0161111111,2008-09-01,00:23:12
39.999864,116.401532,0,204,39692.0161342593,2008-09-01,00:23:14
39.999941,116.40153,0,203,39692.0161574074,2008-09-01,00:23:16
40.000053,116.401526,0,204,39692.0161805556,2008-09-01,00:23:18
40.000159,116.401523,0,204,39692.0162037037,2008-09-01,00:23:20
40.000239,116.401548,0,202,39692.0162268518,2008-09-01,00:23:22
40.000313,116.401591,0,202,39692.01625,2008-09-01,00:23:24
40.000384,116.401641,0,197,39692.0162731481,2008-09-01,00:23:26
40.000464,116.40169,0,196,39692.0162962963,2008-09-01,00:23:28
40.000586,116.401705,0,193,39692.0163194444,2008-09-01,00:23:30
40.000792,116.401656,0,189,39692.0163425926,2008-09-01,00:23:32
40.00102,116.401626,0,182,39692.0163657407,2008-09-01,00:23:34
40.001227,116.401636,0,177,39692.0163888889,2008-09-01,00:23:36
40.001411,116.401651,0,174,39692.016412037,2008-09-01,00:23:38
40.001591,116.40165,0,187,39692.0164351852,2008-09-01,00:23:40
40.001789,116.401658,0,243,39692.0164583333,2008-09-01,00:23:42
40.001875,116.401672,0,244,39692.0164814815,2008-09-01,00:23:44
40.001959,116.4017,0,245,39692.0165046296,2008-09-01,00:23:46
40.002052,116.401728,0,244,39692.0165277778,2008-09-01,00:23:48
40.002134,116.401756,0,245,39692.0165509259,2008-09-01,00:23:50
40.002158,116.401785,0,246,39692.0165740741,2008-09-01,00:23:52
40.002156,116.401784,0,245,39692.0165972222,2008-09-01,00:23:54
40.002147,116.401794,0,245,39692.0166203704,2008-09-01,00:23:56
40.002134,116.4018,0,247,39692.0166435185,2008-09-01,00:23:58
40.002128,116.4018,0,248,39692.0166666667,2008-09-01,00:24:00
40.002126,116.401801,0,249,39692.0166898148,2008-09-01,00:24:02
40.002126,116.401801,0,250,39692.016712963,2008-09-01,00:24:04
40.002126,116.401802,0,250,39692.0167361111,2008-09-01,00:24:06
40.002128,116.401803,0,251,39692.0167592593,2008-09-01,00:24:08
40.002129,116.401804,0,251,39692.0167824074,2008-09-01,00:24:10
40.002135,116.401805,0,252,39692.0168055556,2008-09-01,00:24:12
40.00217,116.401823,0,251,39692.0168287037,2008-09-01,00:24:14
40.002221,116.401868,0,256,39692.0168518518,2008-09-01,00:24:16
40.002347,116.401846,0,253,39692.016875,2008-09-01,00:24:18
40.002518,116.401765,0,243,39692.0168981481,2008-09-01,00:24:20
40.002632,116.401731,0,237,39692.0169212963,2008-09-01,00:24:22
40.002769,116.401698,0,236,39692.0169444444,2008-09-01,00:24:24
40.002901,116.401679,0,232,39692.0169675926,2008-09-01,00:24:26
40.002968,116.4017,0,232,39692.0169907407,2008-09-01,00:24:28
40.002992,116.401716,0,232,39692.0170138889,2008-09-01,00:24:30
40.002983,116.401746,0,233,39692.017037037,2008-09-01,00:24:32
40.003,116.401757,0,235,39692.0170601852,2008-09-01,00:24:34
40.003003,116.401758,0,235,39692.0170833333,2008-09-01,00:24:36
40.003004,116.401758,0,234,39692.0171064815,2008-09-01,00:24:38
40.003007,116.401759,0,234,39692.0171296296,2008-09-01,00:24:40
40.003011,116.401759,0,234,39692.0171527778,2008-09-01,00:24:42
40.003015,116.401759,0,233,39692.0171759259,2008-09-01,00:24:44
40.003019,116.40176,0,233,39692.0171990741,2008-09-01,00:24:46
40.003026,116.40176,0,233,39692.0172222222,2008-09-01,00:24:48
40.003037,116.401762,0,233,39692.0172453704,2008-09-01,00:24:50
40.00305,116.401765,0,232,39692.0172685185,2008-09-01,00:24:52
40.003063,116.401769,0,231,39692.0172916667,2008-09-01,00:24:54
40.003092,116.401785,0,229,39692.0173148148,2008-09-01,00:24:56
40.003103,116.401798,0,229,39692.017337963,2008-09-01,00:24:58
40.003111,116.401799,0,230,39692.0173611111,2008-09-01,00:25:00
40.003135,116.401797,0,227,39692.0173842593,2008-09-01,00:25:02
40.003168,116.401791,0,224,39692.0174074074,2008-09-01,00:25:04
40.003175,116.401784,0,227,39692.0174305556,2008-09-01,00:25:06
40.003231,116.401782,0,225,39692.0174537037,2008-09-01,00:25:08
40.003306,116.40178,0,222,39692.0174768518,2008-09-01,00:25:10
40.003396,116.401813,0,240,39692.0175,2008-09-01,00:25:12
40.003484,116.401848,0,240,39692.0175231481,2008-09-01,00:25:14
40.003611,116.401747,0,244,39692.0175462963,2008-09-01,00:25:16
40.003718,116.40176,0,244,39692.0175694444,2008-09-01,00:25:18
40.003783,116.401764,0,242,39692.0175925926,2008-09-01,00:25:20
40.003868,116.401813,0,246,39692.0176157407,2008-09-01,00:25:22
40.003989,116.401808,0,242,39692.0176388889,2008-09-01,00:25:24
40.004137,116.401793,0,226,39692.017662037,2008-09-01,00:25:26
40.004315,116.401779,0,206,39692.0176851852,2008-09-01,00:25:28
40.00453,116.401786,0,196,39692.0177083333,2008-09-01,00:25:30
40.004743,116.401798,0,192,39692.0177314815,2008-09-01,00:25:32
40.004937,116.401806,0,189,39692.0177546296,2008-09-01,00:25:34
40.005136,116.401817,0,184,39692.0177777778,2008-09-01,00:25:36
40.005278,116.401825,0,190,39692.0178009259,2008-09-01,00:25:38
40.005407,116.401783,0,179,39692.0178240741,2008-09-01,00:25:40
40.005444,116.401726,0,184,39692.0178472222,2008-09-01,00:25:42
40.005556,116.401715,0,204,39692.0178703704,2008-09-01,00:25:44
40.005654,116.401707,0,203,39692.0178935185,2008-09-01,00:25:46
40.005677,116.401719,0,201,39692.0179166667,2008-09-01,00:25:48
40.005668,116.401735,0,198,39692.0179398148,2008-09-01,00:25:50
40.005662,116.401738,0,195,39692.017962963,2008-09-01,00:25:52
40.005657,116.401738,0,195,39692.0179861111,2008-09-01,00:25:54
40.005656,116.401738,0,195,39692.0180092593,2008-09-01,00:25:56
40.005668,116.401738,0,195,39692.0180324074,2008-09-01,00:25:58
40.005718,116.401723,0,195,39692.0180555556,2008-09-01,00:26:00
40.005825,116.401709,0,194,39692.0180787037,2008-09-01,00:26:02
40.005966,116.401716,0,196,39692.0181018518,2008-09-01,00:26:04
40.006105,116.401763,0,195,39692.018125,2008-09-01,00:26:06
40.006239,116.401752,0,194,39692.0181481481,2008-09-01,00:26:08
40.006355,116.401769,0,198,39692.0181712963,2008-09-01,00:26:10
40.006486,116.40174,0,202,39692.0181944444,2008-09-01,00:26:12
40.006658,116.401708,0,207,39692.0182175926,2008-09-01,00:26:14
40.006746,116.401688,0,214,39692.0182407407,2008-09-01,00:26:16
40.00685,116.401653,0,219,39692.0182638889,2008-09-01,00:26:18
40.006938,116.401634,0,223,39692.018287037,2008-09-01,00:26:20
40.007015,116.401638,0,236,39692.0183101852,2008-09-01,00:26:22
40.007075,116.401643,0,252,39692.0183333333,2008-09-01,00:26:24
40.007125,116.401647,0,266,39692.0183564815,2008-09-01,00:26:26
40.007168,116.401654,0,274,39692.0183796296,2008-09-01,00:26:28
40.007211,116.401647,0,280,39692.0184027778,2008-09-01,00:26:30
40.007236,116.401659,0,290,39692.0184259259,2008-09-01,00:26:32
40.007246,116.401659,0,296,39692.0184490741,2008-09-01,00:26:34
40.007261,116.401661,0,303,39692.0184722222,2008-09-01,00:26:36
40.007276,116.401665,0,309,39692.0184953704,2008-09-01,00:26:38
40.00729,116.401668,0,316,39692.0185185185,2008-09-01,00:26:40
40.007301,116.40167,0,322,39692.0185416667,2008-09-01,00:26:42
40.007309,116.401671,0,328,39692.0185648148,2008-09-01,00:26:44
40.007315,116.401671,0,335,39692.018587963,2008-09-01,00:26:46
40.00732,116.401672,0,341,39692.0186111111,2008-09-01,00:26:48
40.007322,116.401672,0,348,39692.0186342593,2008-09-01,00:26:50
40.007319,116.401673,0,353,39692.0186574074,2008-09-01,00:26:52
40.007314,116.401672,0,355,39692.0186805556,2008-09-01,00:26:54
40.007309,116.401672,0,357,39692.0187037037,2008-09-01,00:26:56
40.007306,116.401673,0,358,39692.0187268518,2008-09-01,00:26:58
40.007303,116.401672,0,358,39692.01875,2008-09-01,00:27:00
40.007301,116.401672,0,359,39692.0187731481,2008-09-01,00:27:02
40.007299,116.401672,0,359,39692.0187962963,2008-09-01,00:27:04
40.007299,116.401672,0,359,39692.0188194444,2008-09-01,00:27:06
40.007298,116.401673,0,359,39692.0188425926,2008-09-01,00:27:08
40.007298,116.401673,0,359,39692.0188657407,2008-09-01,00:27:10
40.007299,116.401673,0,359,39692.0188888889,2008-09-01,00:27:12
40.00731,116.401674,0,359,39692.018912037,2008-09-01,00:27:14
40.007531,116.40163,0,351,39692.0189351852,2008-09-01,00:27:16
40.007661,116.401639,0,348,39692.0189583333,2008-09-01,00:27:18
40.007786,116.401695,0,347,39692.0189814815,2008-09-01,00:27:20
40.007858,116.401682,0,345,39692.0190046296,2008-09-01,00:27:22
40.007917,116.40168,0,337,39692.0190277778,2008-09-01,00:27:24
40.007982,116.401702,0,326,39692.0190509259,2008-09-01,00:27:26
40.008028,116.401719,0,313,39692.0190740741,2008-09-01,00:27:28
40.008073,116.401782,0,306,39692.0190972222,2008-09-01,00:27:30
40.008115,116.401897,0,299,39692.0191203704,2008-09-01,00:27:32
40.008123,116.402103,0,287,39692.0191435185,2008-09-01,00:27:34
40.008111,116.402352,0,275,39692.0191666667,2008-09-01,00:27:36
40.008096,116.402633,0,265,39692.0191898148,2008-09-01,00:27:38
40.008068,116.402958,0,254,39692.019212963,2008-09-01,00:27:40
40.008059,116.403288,0,251,39692.0192361111,2008-09-01,00:27:42
40.00804,116.403635,0,246,39692.0192592593,2008-09-01,00:27:44
40.00802,116.404015,0,240,39692.0192824074,2008-09-01,00:27:46
40.008012,116.404413,0,238,39692.0193055556,2008-09-01,00:27:48
40.00801,116.40483,0,236,39692.0193287037,2008-09-01,00:27:50
40.008008,116.405231,0,238,39692.0193518519,2008-09-01,00:27:52
40.008003,116.405622,0,241,39692.019375,2008-09-01,00:27:54
40.007996,116.406011,0,237,39692.0193981482,2008-09-01,00:27:56
40.007994,116.4064,0,235,39692.0194212963,2008-09-01,00:27:58
40.007982,116.406774,0,233,39692.0194444444,2008-09-01,00:28:00
40.007961,116.407122,0,231,39692.0194675926,2008-09-01,00:28:02
40.007947,116.407452,0,228,39692.0194907407,2008-09-01,00:28:04
40.007951,116.407727,0,225,39692.0195138889,2008-09-01,00:28:06
40.007945,116.407989,0,220,39692.019537037,2008-09-01,00:28:08
40.007956,116.408206,0,213,39692.0195601852,2008-09-01,00:28:10
40.007966,116.408383,0,208,39692.0195833333,2008-09-01,00:28:12
40.007989,116.408481,0,204,39692.0196064815,2008-09-01,00:28:14
40.00801,116.408521,0,196,39692.0196296296,2008-09-01,00:28:16
40.008008,116.408508,0,187,39692.0196527778,2008-09-01,00:28:18
40.008004,116.408501,0,178,39692.0196759259,2008-09-01,00:28:20
40.008005,116.408502,0,175,39692.0196990741,2008-09-01,00:28:22
40.008002,116.408508,0,173,39692.0197222222,2008-09-01,00:28:24
40.008001,116.408571,0,173,39692.0197453704,2008-09-01,00:28:26
40.008028,116.408764,0,169,39692.0197685185,2008-09-01,00:28:28
40.008012,116.40894,0,165,39692.0197916667,2008-09-01,00:28:30
40.008021,116.409103,0,160,39692.0198148148,2008-09-01,00:28:32
40.008023,116.409241,0,159,39692.019837963,2008-09-01,00:28:34
40.008015,116.409339,0,159,39692.0198611111,2008-09-01,00:28:36
40.00802,116.409384,0,163,39692.0198842593,2008-09-01,00:28:38
40.007991,116.409395,0,156,39692.0199074074,2008-09-01,00:28:40
40.007973,116.409377,0,155,39692.0199305556,2008-09-01,00:28:42
40.007972,116.409376,0,155,39692.0199537037,2008-09-01,00:28:44
40.007969,116.409376,0,154,39692.0199768519,2008-09-01,00:28:46
40.007966,116.409376,0,154,39692.02,2008-09-01,00:28:48
40.007963,116.409375,0,154,39692.0200231481,2008-09-01,00:28:50
40.007958,116.409375,0,154,39692.0200462963,2008-09-01,00:28:52
40.007953,116.409375,0,154,39692.0200694444,2008-09-01,00:28:54
40.007947,116.409374,0,154,39692.0200925926,2008-09-01,00:28:56
40.007943,116.409374,0,154,39692.0201157407,2008-09-01,00:28:58
40.00794,116.409374,0,154,39692.0201388889,2008-09-01,00:29:00
40.007937,116.409374,0,154,39692.020162037,2008-09-01,00:29:02
40.007935,116.409374,0,154,39692.0201851852,2008-09-01,00:29:04
40.007935,116.409375,0,154,39692.0202083333,2008-09-01,00:29:06
40.007937,116.409376,0,154,39692.0202314815,2008-09-01,00:29:08
40.007938,116.409376,0,154,39692.0202546296,2008-09-01,00:29:10
40.007935,116.409376,0,154,39692.0202777778,2008-09-01,00:29:12
40.007932,116.409376,0,155,39692.0203009259,2008-09-01,00:29:14
40.007928,116.409376,0,155,39692.0203240741,2008-09-01,00:29:16
40.007924,116.409376,0,155,39692.0203472222,2008-09-01,00:29:18
40.007921,116.409376,0,155,39692.0203703704,2008-09-01,00:29:20
40.007921,116.409376,0,155,39692.0203935185,2008-09-01,00:29:22
40.00792,116.409376,0,155,39692.0204166667,2008-09-01,00:29:24
40.007919,116.409376,0,155,39692.0204398148,2008-09-01,00:29:26
40.00792,116.409377,0,155,39692.020462963,2008-09-01,00:29:28
40.007921,116.409378,0,155,39692.0204861111,2008-09-01,00:29:30
40.007924,116.409379,0,154,39692.0205092593,2008-09-01,00:29:32
40.007927,116.409379,0,154,39692.0205324074,2008-09-01,00:29:34
40.00793,116.40938,0,154,39692.0205555556,2008-09-01,00:29:36
40.007931,116.409381,0,153,39692.0205787037,2008-09-01,00:29:38
40.007931,116.409382,0,153,39692.0206018519,2008-09-01,00:29:40
40.007926,116.409406,0,153,39692.020625,2008-09-01,00:29:42
40.007916,116.409452,0,154,39692.0206481481,2008-09-01,00:29:44
40.007905,116.409529,0,153,39692.0206712963,2008-09-01,00:29:46
40.007923,116.409674,0,153,39692.0206944444,2008-09-01,00:29:48
40.00795,116.409838,0,149,39692.0207175926,2008-09-01,00:29:50
40.008007,116.410005,0,144,39692.0207407407,2008-09-01,00:29:52
40.008089,116.410121,0,142,39692.0207638889,2008-09-01,00:29:54
40.00822,116.410202,0,140,39692.020787037,2008-09-01,00:29:56
40.008435,116.410197,0,141,39692.0208101852,2008-09-01,00:29:58
40.008678,116.410155,0,145,39692.0208333333,2008-09-01,00:30:00
40.008925,116.410123,0,148,39692.0208564815,2008-09-01,00:30:02
40.009182,116.410095,0,149,39692.0208796296,2008-09-01,00:30:04
40.009466,116.410096,0,147,39692.0209027778,2008-09-01,00:30:06
40.009749,116.410088,0,148,39692.0209259259,2008-09-01,00:30:08
40.010042,116.410075,0,148,39692.0209490741,2008-09-01,00:30:10
40.010347,116.410061,0,148,39692.0209722222,2008-09-01,00:30:12
40.010666,116.410067,0,147,39692.0209953704,2008-09-01,00:30:14
40.01099,116.410093,0,146,39692.0210185185,2008-09-01,00:30:16
40.011305,116.410129,0,144,39692.0210416667,2008-09-01,00:30:18
40.011616,116.410174,0,144,39692.0210648148,2008-09-01,00:30:20
40.011916,116.410212,0,145,39692.021087963,2008-09-01,00:30:22
40.012218,116.410279,0,148,39692.0211111111,2008-09-01,00:30:24
40.012513,116.410357,0,148,39692.0211342593,2008-09-01,00:30:26
40.012792,116.410429,0,148,39692.0211574074,2008-09-01,00:30:28
40.013065,116.410501,0,147,39692.0211805556,2008-09-01,00:30:30
40.013332,116.410553,0,150,39692.0212037037,2008-09-01,00:30:32
40.013572,116.410601,0,152,39692.0212268519,2008-09-01,00:30:34
40.013784,116.410659,0,154,39692.02125,2008-09-01,00:30:36
40.013974,116.410715,0,155,39692.0212731481,2008-09-01,00:30:38
40.014134,116.410758,0,157,39692.0212962963,2008-09-01,00:30:40
40.014254,116.410781,0,162,39692.0213194444,2008-09-01,00:30:42
40.01431,116.410787,0,169,39692.0213425926,2008-09-01,00:30:44
40.014322,116.410794,0,175,39692.0213657407,2008-09-01,00:30:46
40.014328,116.410799,0,178,39692.0213888889,2008-09-01,00:30:48
40.014337,116.410801,0,182,39692.021412037,2008-09-01,00:30:50
40.014352,116.410805,0,185,39692.0214351852,2008-09-01,00:30:52
40.014406,116.410835,0,183,39692.0214583333,2008-09-01,00:30:54
40.014475,116.410832,0,175,39692.0214814815,2008-09-01,00:30:56
40.014571,116.410843,0,171,39692.0215046296,2008-09-01,00:30:58
40.014705,116.410886,0,166,39692.0215277778,2008-09-01,00:31:00
40.014855,116.410951,0,148,39692.0215509259,2008-09-01,00:31:02
40.015049,116.410985,0,150,39692.0215740741,2008-09-01,00:31:04
40.015271,116.411012,0,154,39692.0215972222,2008-09-01,00:31:06
40.015508,116.411047,0,160,39692.0216203704,2008-09-01,00:31:08
40.015753,116.411078,0,163,39692.0216435185,2008-09-01,00:31:10
40.016015,116.411128,0,164,39692.0216666667,2008-09-01,00:31:12
40.016291,116.411173,0,165,39692.0216898148,2008-09-01,00:31:14
40.016574,116.411236,0,162,39692.021712963,2008-09-01,00:31:16
40.01687,116.411313,0,157,39692.0217361111,2008-09-01,00:31:18
40.017154,116.411374,0,154,39692.0217592593,2008-09-01,00:31:20
40.017463,116.411439,0,152,39692.0217824074,2008-09-01,00:31:22
40.01778,116.411504,0,146,39692.0218055556,2008-09-01,00:31:24
40.018111,116.41156,0,144,39692.0218287037,2008-09-01,00:31:26
40.018433,116.411572,0,144,39692.0218518519,2008-09-01,00:31:28
40.018762,116.411582,0,145,39692.021875,2008-09-01,00:31:30
40.019098,116.411582,0,145,39692.0218981481,2008-09-01,00:31:32
40.01945,116.411573,0,147,39692.0219212963,2008-09-01,00:31:34
40.019807,116.411566,0,148,39692.0219444444,2008-09-01,00:31:36
40.020166,116.411565,0,148,39692.0219675926,2008-09-01,00:31:38
40.020508,116.411578,0,147,39692.0219907407,2008-09-01,00:31:40
40.020836,116.41158,0,149,39692.0220138889,2008-09-01,00:31:42
40.021148,116.411572,0,151,39692.022037037,2008-09-01,00:31:44
40.021466,116.411569,0,150,39692.0220601852,2008-09-01,00:31:46
40.021769,116.411568,0,150,39692.0220833333,2008-09-01,00:31:48
40.022075,116.411565,0,148,39692.0221064815,2008-09-01,00:31:50
40.022375,116.411569,0,147,39692.0221296296,2008-09-01,00:31:52
40.022689,116.411561,0,151,39692.0221527778,2008-09-01,00:31:54
40.022983,116.411556,0,147,39692.0221759259,2008-09-01,00:31:56
40.023276,116.411561,0,143,39692.0221990741,2008-09-01,00:31:58
40.023557,116.411573,0,139,39692.0222222222,2008-09-01,00:32:00
40.023838,116.411589,0,135,39692.0222453704,2008-09-01,00:32:02
40.024114,116.411612,0,135,39692.0222685185,2008-09-01,00:32:04
40.024366,116.411642,0,135,39692.0222916667,2008-09-01,00:32:06
40.024607,116.411694,0,134,39692.0223148148,2008-09-01,00:32:08
40.024832,116.411761,0,134,39692.022337963,2008-09-01,00:32:10
40.025035,116.411804,0,133,39692.0223611111,2008-09-01,00:32:12
40.025198,116.411811,0,132,39692.0223842593,2008-09-01,00:32:14
40.025327,116.411823,0,130,39692.0224074074,2008-09-01,00:32:16
40.025409,116.411836,0,129,39692.0224305556,2008-09-01,00:32:18
40.025483,116.411847,0,127,39692.0224537037,2008-09-01,00:32:20
40.025564,116.41186,0,125,39692.0224768519,2008-09-01,00:32:22
40.025648,116.411872,0,123,39692.0225,2008-09-01,00:32:24
40.025735,116.411872,0,123,39692.0225231481,2008-09-01,00:32:26
40.025844,116.411898,0,123,39692.0225462963,2008-09-01,00:32:28
40.025989,116.411881,0,115,39692.0225694444,2008-09-01,00:32:30
40.026135,116.411882,0,113,39692.0225925926,2008-09-01,00:32:32
40.026274,116.411906,0,113,39692.0226157407,2008-09-01,00:32:34
40.026385,116.411924,0,113,39692.0226388889,2008-09-01,00:32:36
40.026456,116.411952,0,116,39692.022662037,2008-09-01,00:32:38
40.026491,116.411988,0,118,39692.0226851852,2008-09-01,00:32:40
40.026471,116.412024,0,112,39692.0227083333,2008-09-01,00:32:42
40.02647,116.41204,0,116,39692.0227314815,2008-09-01,00:32:44
40.026461,116.412052,0,115,39692.0227546296,2008-09-01,00:32:46
40.026459,116.412054,0,115,39692.0227777778,2008-09-01,00:32:48
40.026452,116.412053,0,116,39692.0228009259,2008-09-01,00:32:50
40.026442,116.412051,0,117,39692.0228240741,2008-09-01,00:32:52
40.026429,116.412052,0,117,39692.0228472222,2008-09-01,00:32:54
40.026417,116.412051,0,118,39692.0228703704,2008-09-01,00:32:56
40.026404,116.41205,0,119,39692.0228935185,2008-09-01,00:32:58
40.026395,116.412048,0,120,39692.0229166667,2008-09-01,00:33:00
40.02639,116.412047,0,121,39692.0229398148,2008-09-01,00:33:02
40.026388,116.412046,0,121,39692.022962963,2008-09-01,00:33:04
40.026388,116.412046,0,122,39692.0229861111,2008-09-01,00:33:06
40.026389,116.412046,0,122,39692.0230092593,2008-09-01,00:33:08
40.026392,116.412045,0,123,39692.0230324074,2008-09-01,00:33:10
40.026396,116.412044,0,123,39692.0230555556,2008-09-01,00:33:12
40.026401,116.412044,0,123,39692.0230787037,2008-09-01,00:33:14
40.026411,116.412044,0,124,39692.0231018519,2008-09-01,00:33:16
40.026445,116.412067,0,125,39692.023125,2008-09-01,00:33:18
40.02647,116.412056,0,127,39692.0231481481,2008-09-01,00:33:20
40.026489,116.412045,0,128,39692.0231712963,2008-09-01,00:33:22
40.026506,116.412007,0,130,39692.0231944444,2008-09-01,00:33:24
40.026547,116.411986,0,130,39692.0232175926,2008-09-01,00:33:26
40.026602,116.411975,0,129,39692.0232407407,2008-09-01,00:33:28
40.026626,116.411976,0,130,39692.0232638889,2008-09-01,00:33:30
40.026615,116.411985,0,131,39692.023287037,2008-09-01,00:33:32
40.026623,116.411982,0,132,39692.0233101852,2008-09-01,00:33:34
40.026625,116.411983,0,133,39692.0233333333,2008-09-01,00:33:36
40.02664,116.411992,0,137,39692.0233564815,2008-09-01,00:33:38
40.026624,116.411998,0,140,39692.0233796296,2008-09-01,00:33:40
40.026613,116.411982,0,142,39692.0234027778,2008-09-01,00:33:42
40.0266,116.411981,0,145,39692.0234259259,2008-09-01,00:33:44
40.026582,116.411954,0,149,39692.0234490741,2008-09-01,00:33:46
40.026572,116.411939,0,152,39692.0234722222,2008-09-01,00:33:48
40.026581,116.411939,0,154,39692.0234953704,2008-09-01,00:33:50
40.026597,116.411934,0,156,39692.0235185185,2008-09-01,00:33:52
40.026619,116.411923,0,157,39692.0235416667,2008-09-01,00:33:54
40.026639,116.411919,0,158,39692.0235648148,2008-09-01,00:33:56
40.026662,116.411928,0,159,39692.023587963,2008-09-01,00:33:58
40.026682,116.411933,0,160,39692.0236111111,2008-09-01,00:34:00
40.026705,116.411934,0,161,39692.0236342593,2008-09-01,00:34:02
40.026729,116.411933,0,162,39692.0236574074,2008-09-01,00:34:04
40.026754,116.411936,0,163,39692.0236805556,2008-09-01,00:34:06
40.026774,116.411938,0,163,39692.0237037037,2008-09-01,00:34:08
40.026803,116.411923,0,164,39692.0237268518,2008-09-01,00:34:10
40.026849,116.411909,0,166,39692.02375,2008-09-01,00:34:12
40.026873,116.41189,0,167,39692.0237731481,2008-09-01,00:34:14
40.02689,116.411888,0,168,39692.0237962963,2008-09-01,00:34:16
40.026912,116.411879,0,169,39692.0238194444,2008-09-01,00:34:18
40.026925,116.411887,0,170,39692.0238425926,2008-09-01,00:34:20
40.026932,116.411914,0,170,39692.0238657407,2008-09-01,00:34:22
40.026941,116.411921,0,171,39692.0238888889,2008-09-01,00:34:24
40.026959,116.411938,0,172,39692.023912037,2008-09-01,00:34:26
40.026973,116.411952,0,172,39692.0239351852,2008-09-01,00:34:28
40.027006,116.411981,0,171,39692.0239583333,2008-09-01,00:34:30
40.027016,116.411983,0,171,39692.0239814815,2008-09-01,00:34:32
40.027016,116.411999,0,171,39692.0240046296,2008-09-01,00:34:34
40.027031,116.411996,0,173,39692.0240277778,2008-09-01,00:34:36
40.027034,116.411996,0,173,39692.0240509259,2008-09-01,00:34:38
40.027038,116.411996,0,174,39692.0240740741,2008-09-01,00:34:40
40.027041,116.411996,0,174,39692.0240972222,2008-09-01,00:34:42
40.027045,116.411996,0,174,39692.0241203704,2008-09-01,00:34:44
40.02705,116.411995,0,175,39692.0241435185,2008-09-01,00:34:46
40.027053,116.411993,0,176,39692.0241666667,2008-09-01,00:34:48
40.027056,116.411991,0,177,39692.0241898148,2008-09-01,00:34:50
40.02706,116.411988,0,178,39692.024212963,2008-09-01,00:34:52
40.027061,116.411986,0,179,39692.0242361111,2008-09-01,00:34:54
40.027058,116.411985,0,180,39692.0242592593,2008-09-01,00:34:56
40.027058,116.411984,0,181,39692.0242824074,2008-09-01,00:34:58
40.027061,116.411983,0,181,39692.0243055556,2008-09-01,00:35:00
40.027062,116.411982,0,182,39692.0243287037,2008-09-01,00:35:02
40.02706,116.41198,0,183,39692.0243518518,2008-09-01,00:35:04
40.027058,116.411978,0,183,39692.024375,2008-09-01,00:35:06
40.027054,116.411977,0,183,39692.0243981481,2008-09-01,00:35:08
40.027055,116.411977,0,184,39692.0244212963,2008-09-01,00:35:10
40.026996,116.41193,0,188,39692.0244444444,2008-09-01,00:35:12
40.027,116.411817,0,186,39692.0244675926,2008-09-01,00:35:14
40.027006,116.411806,0,187,39692.0244907407,2008-09-01,00:35:16
40.027016,116.411797,0,188,39692.0245138889,2008-09-01,00:35:18
40.027047,116.411799,0,190,39692.024537037,2008-09-01,00:35:20
40.027061,116.411786,0,189,39692.0245601852,2008-09-01,00:35:22
40.027095,116.411804,0,190,39692.0245833333,2008-09-01,00:35:24
40.02711,116.411806,0,187,39692.0246064815,2008-09-01,00:35:26
40.02713,116.411801,0,187,39692.0246296296,2008-09-01,00:35:28
40.027153,116.411803,0,185,39692.0246527778,2008-09-01,00:35:30
40.027184,116.411801,0,181,39692.0246759259,2008-09-01,00:35:32
40.027195,116.411802,0,182,39692.0246990741,2008-09-01,00:35:34
40.027223,116.411795,0,180,39692.0247222222,2008-09-01,00:35:36
40.027247,116.411803,0,179,39692.0247453704,2008-09-01,00:35:38
40.027266,116.411809,0,180,39692.0247685185,2008-09-01,00:35:40
40.027313,116.411829,0,174,39692.0247916667,2008-09-01,00:35:42
40.027342,116.411828,0,175,39692.0248148148,2008-09-01,00:35:44
40.027372,116.411819,0,175,39692.024837963,2008-09-01,00:35:46
40.027405,116.411812,0,172,39692.0248611111,2008-09-01,00:35:48
40.0274,116.411824,0,181,39692.0248842593,2008-09-01,00:35:50
40.027417,116.411819,0,176,39692.0249074074,2008-09-01,00:35:52
40.027439,116.411845,0,172,39692.0249305556,2008-09-01,00:35:54
40.027447,116.411844,0,173,39692.0249537037,2008-09-01,00:35:56
40.027471,116.411839,0,176,39692.0249768518,2008-09-01,00:35:58
40.027491,116.411847,0,180,39692.025,2008-09-01,00:36:00
40.027518,116.411849,0,184,39692.0250231481,2008-09-01,00:36:02
40.027532,116.411848,0,186,39692.0250462963,2008-09-01,00:36:04
40.027536,116.411847,0,188,39692.0250694444,2008-09-01,00:36:06
40.027542,116.411857,0,194,39692.0250925926,2008-09-01,00:36:08
40.027552,116.411859,0,200,39692.0251157407,2008-09-01,00:36:10
40.02757,116.41186,0,202,39692.0251388889,2008-09-01,00:36:12
40.0276,116.411829,0,193,39692.025162037,2008-09-01,00:36:14
40.027618,116.411814,0,199,39692.0251851852,2008-09-01,00:36:16
40.027653,116.411801,0,200,39692.0252083333,2008-09-01,00:36:18
40.027668,116.411802,0,208,39692.0252314815,2008-09-01,00:36:20
40.027685,116.411826,0,217,39692.0252546296,2008-09-01,00:36:22
40.02769,116.411834,0,231,39692.0252777778,2008-09-01,00:36:24
40.02771,116.411851,0,236,39692.0253009259,2008-09-01,00:36:26
40.027729,116.411854,0,240,39692.0253240741,2008-09-01,00:36:28
40.027733,116.411846,0,253,39692.0253472222,2008-09-01,00:36:30
40.027743,116.411847,0,260,39692.0253703704,2008-09-01,00:36:32
40.027774,116.411845,0,258,39692.0253935185,2008-09-01,00:36:34
40.027792,116.411847,0,262,39692.0254166667,2008-09-01,00:36:36
40.027831,116.411862,0,267,39692.0254398148,2008-09-01,00:36:38
40.027835,116.411856,0,264,39692.025462963,2008-09-01,00:36:40
40.027849,116.411856,0,268,39692.0254861111,2008-09-01,00:36:42
40.027868,116.411855,0,268,39692.0255092593,2008-09-01,00:36:44
40.027898,116.411852,0,270,39692.0255324074,2008-09-01,00:36:46
40.027959,116.411899,0,266,39692.0255555556,2008-09-01,00:36:48
40.028002,116.411887,0,255,39692.0255787037,2008-09-01,00:36:50
40.028026,116.411898,0,250,39692.0256018518,2008-09-01,00:36:52
40.02805,116.411927,0,243,39692.025625,2008-09-01,00:36:54
40.028081,116.411911,0,240,39692.0256481481,2008-09-01,00:36:56
40.028108,116.411919,0,233,39692.0256712963,2008-09-01,00:36:58
40.028153,116.411902,0,224,39692.0256944444,2008-09-01,00:37:00
40.02821,116.411881,0,215,39692.0257175926,2008-09-01,00:37:02
40.028274,116.411856,0,203,39692.0257407407,2008-09-01,00:37:04
40.028313,116.411847,0,202,39692.0257638889,2008-09-01,00:37:06
40.028343,116.41184,0,196,39692.025787037,2008-09-01,00:37:08
40.028375,116.411834,0,191,39692.0258101852,2008-09-01,00:37:10
40.028396,116.41181,0,186,39692.0258333333,2008-09-01,00:37:12
40.028432,116.411793,0,181,39692.0258564815,2008-09-01,00:37:14
40.028451,116.411805,0,182,39692.0258796296,2008-09-01,00:37:16
40.02846,116.41181,0,179,39692.0259027778,2008-09-01,00:37:18
40.028454,116.411791,0,178,39692.0259259259,2008-09-01,00:37:20
40.028467,116.411799,0,179,39692.0259490741,2008-09-01,00:37:22
40.028472,116.411796,0,178,39692.0259722222,2008-09-01,00:37:24
40.028475,116.41179,0,178,39692.0259953704,2008-09-01,00:37:26
40.028481,116.411791,0,180,39692.0260185185,2008-09-01,00:37:28
40.028491,116.411771,0,177,39692.0260416667,2008-09-01,00:37:30
40.028504,116.411752,0,173,39692.0260648148,2008-09-01,00:37:32
40.028502,116.411694,0,173,39692.026087963,2008-09-01,00:37:34
40.028525,116.411671,0,172,39692.0261111111,2008-09-01,00:37:36
40.028535,116.411647,0,173,39692.0261342593,2008-09-01,00:37:38
40.028559,116.411634,0,173,39692.0261574074,2008-09-01,00:37:40
40.028569,116.411624,0,174,39692.0261805556,2008-09-01,00:37:42
40.028582,116.411602,0,175,39692.0262037037,2008-09-01,00:37:44
40.028591,116.411584,0,177,39692.0262268518,2008-09-01,00:37:46
40.028584,116.411553,0,179,39692.02625,2008-09-01,00:37:48
40.028585,116.41154,0,179,39692.0262731481,2008-09-01,00:37:50
40.028585,116.411539,0,180,39692.0262962963,2008-09-01,00:37:52
40.028588,116.411539,0,180,39692.0263194444,2008-09-01,00:37:54
40.028592,116.411538,0,180,39692.0263425926,2008-09-01,00:37:56
40.028595,116.411537,0,180,39692.0263657407,2008-09-01,00:37:58
40.028598,116.411536,0,180,39692.0263888889,2008-09-01,00:38:00
40.028603,116.411536,0,180,39692.026412037,2008-09-01,00:38:02
40.028617,116.411515,0,182,39692.0264351852,2008-09-01,00:38:04
40.028617,116.411489,0,183,39692.0264583333,2008-09-01,00:38:06
40.028627,116.41148,0,184,39692.0264814815,2008-09-01,00:38:08
40.028662,116.411458,0,191,39692.0265046296,2008-09-01,00:38:10
40.028688,116.411441,0,196,39692.0265277778,2008-09-01,00:38:12
40.028736,116.411441,0,200,39692.0265509259,2008-09-01,00:38:14
40.028762,116.41143,0,207,39692.0265740741,2008-09-01,00:38:16
40.028777,116.411411,0,214,39692.0265972222,2008-09-01,00:38:18
40.028787,116.411398,0,222,39692.0266203704,2008-09-01,00:38:20
40.028788,116.411398,0,224,39692.0266435185,2008-09-01,00:38:22
40.02879,116.411398,0,227,39692.0266666667,2008-09-01,00:38:24
40.028789,116.411398,0,230,39692.0266898148,2008-09-01,00:38:26
40.028787,116.411397,0,232,39692.026712963,2008-09-01,00:38:28
40.028784,116.411396,0,233,39692.0267361111,2008-09-01,00:38:30
40.028785,116.411396,0,234,39692.0267592593,2008-09-01,00:38:32
40.028802,116.411376,0,236,39692.0267824074,2008-09-01,00:38:34
40.028822,116.411407,0,239,39692.0268055556,2008-09-01,00:38:36
40.028839,116.411402,0,238,39692.0268287037,2008-09-01,00:38:38
40.028838,116.4114,0,238,39692.0268518519,2008-09-01,00:38:40
40.028837,116.4114,0,239,39692.026875,2008-09-01,00:38:42
40.028837,116.411399,0,239,39692.0268981481,2008-09-01,00:38:44
40.02884,116.411397,0,239,39692.0269212963,2008-09-01,00:38:46
40.028842,116.411393,0,239,39692.0269444444,2008-09-01,00:38:48
40.028869,116.41124,0,236,39692.0269675926,2008-09-01,00:38:50
40.028862,116.411146,0,235,39692.0269907407,2008-09-01,00:38:52
40.028876,116.411096,0,234,39692.0270138889,2008-09-01,00:38:54
40.028882,116.411066,0,233,39692.027037037,2008-09-01,00:38:56
40.028939,116.410953,0,227,39692.0270601852,2008-09-01,00:38:58
40.028947,116.410924,0,227,39692.0270833333,2008-09-01,00:39:00
40.028962,116.410903,0,226,39692.0271064815,2008-09-01,00:39:02
40.028976,116.41084,0,227,39692.0271296296,2008-09-01,00:39:04
40.028988,116.410795,0,227,39692.0271527778,2008-09-01,00:39:06
40.029003,116.41078,0,228,39692.0271759259,2008-09-01,00:39:08
40.029026,116.410745,0,228,39692.0271990741,2008-09-01,00:39:10
40.029035,116.41071,0,229,39692.0272222222,2008-09-01,00:39:12
40.029036,116.410673,0,228,39692.0272453704,2008-09-01,00:39:14
40.029047,116.410642,0,229,39692.0272685185,2008-09-01,00:39:16
40.029046,116.410627,0,230,39692.0272916667,2008-09-01,00:39:18
40.02905,116.410608,0,232,39692.0273148148,2008-09-01,00:39:20
40.029071,116.410591,0,233,39692.027337963,2008-09-01,00:39:22
40.029073,116.410562,0,234,39692.0273611111,2008-09-01,00:39:24
40.029078,116.410522,0,235,39692.0273842593,2008-09-01,00:39:26
40.029083,116.410495,0,236,39692.0274074074,2008-09-01,00:39:28
40.029091,116.4104,0,237,39692.0274305556,2008-09-01,00:39:30
40.029098,116.410364,0,238,39692.0274537037,2008-09-01,00:39:32
40.029107,116.410334,0,239,39692.0274768519,2008-09-01,00:39:34
40.029116,116.410304,0,240,39692.0275,2008-09-01,00:39:36
40.029115,116.410282,0,240,39692.0275231482,2008-09-01,00:39:38
40.029111,116.41027,0,241,39692.0275462963,2008-09-01,00:39:40
40.029109,116.410214,0,242,39692.0275694444,2008-09-01,00:39:42
40.029114,116.410177,0,242,39692.0275925926,2008-09-01,00:39:44
40.029124,116.410136,0,243,39692.0276157407,2008-09-01,00:39:46
40.029131,116.410102,0,243,39692.0276388889,2008-09-01,00:39:48
40.02913,116.410052,0,243,39692.027662037,2008-09-01,00:39:50
40.02911,116.410022,0,243,39692.0276851852,2008-09-01,00:39:52
40.02909,116.409999,0,243,39692.0277083333,2008-09-01,00:39:54
40.029049,116.409996,0,242,39692.0277314815,2008-09-01,00:39:56
40.029039,116.409985,0,241,39692.0277546296,2008-09-01,00:39:58
40.029031,116.409969,0,240,39692.0277777778,2008-09-01,00:40:00
40.029028,116.409935,0,238,39692.0278009259,2008-09-01,00:40:02
40.029024,116.409883,0,237,39692.0278240741,2008-09-01,00:40:04
40.029037,116.409884,0,237,39692.0278472222,2008-09-01,00:40:06
40.029029,116.409887,0,236,39692.0278703704,2008-09-01,00:40:08
40.029045,116.409883,0,237,39692.0278935185,2008-09-01,00:40:10
40.029057,116.409879,0,237,39692.0279166667,2008-09-01,00:40:12
40.029067,116.409875,0,237,39692.0279398148,2008-09-01,00:40:14
40.029082,116.409844,0,234,39692.027962963,2008-09-01,00:40:16
40.029094,116.409841,0,235,39692.0279861111,2008-09-01,00:40:18
40.029104,116.409844,0,234,39692.0280092593,2008-09-01,00:40:20
40.029117,116.409837,0,233,39692.0280324074,2008-09-01,00:40:22
40.029119,116.409829,0,232,39692.0280555556,2008-09-01,00:40:24
40.029138,116.409814,0,234,39692.0280787037,2008-09-01,00:40:26
40.029138,116.409791,0,235,39692.0281018519,2008-09-01,00:40:28
40.029147,116.409795,0,237,39692.028125,2008-09-01,00:40:30
40.029174,116.409794,0,239,39692.0281481481,2008-09-01,00:40:32
40.029188,116.409803,0,238,39692.0281712963,2008-09-01,00:40:34
40.029197,116.409807,0,237,39692.0281944444,2008-09-01,00:40:36
40.029215,116.409815,0,237,39692.0282175926,2008-09-01,00:40:38
40.029222,116.409796,0,232,39692.0282407407,2008-09-01,00:40:40
40.029289,116.4098,0,220,39692.0282638889,2008-09-01,00:40:42
40.02932,116.409803,0,219,39692.028287037,2008-09-01,00:40:44
40.02935,116.409809,0,218,39692.0283101852,2008-09-01,00:40:46
40.029367,116.409814,0,217,39692.0283333333,2008-09-01,00:40:48
40.029394,116.409819,0,219,39692.0283564815,2008-09-01,00:40:50
40.029435,116.409814,0,214,39692.0283796296,2008-09-01,00:40:52
40.029488,116.409816,0,206,39692.0284027778,2008-09-01,00:40:54
40.029578,116.409811,0,187,39692.0284259259,2008-09-01,00:40:56
40.029628,116.409821,0,177,39692.0284490741,2008-09-01,00:40:58
40.029676,116.409828,0,168,39692.0284722222,2008-09-01,00:41:00
40.029668,116.409804,0,168,39692.0284953704,2008-09-01,00:41:02
40.029662,116.40978,0,171,39692.0285185185,2008-09-01,00:41:04
40.029664,116.409725,0,167,39692.0285416667,2008-09-01,00:41:06
40.029658,116.409719,0,168,39692.0285648148,2008-09-01,00:41:08
40.029664,116.409719,0,168,39692.028587963,2008-09-01,00:41:10
40.029668,116.409718,0,167,39692.0286111111,2008-09-01,00:41:12
40.029668,116.409717,0,166,39692.0286342593,2008-09-01,00:41:14
40.029671,116.409716,0,166,39692.0286574074,2008-09-01,00:41:16
40.029674,116.409704,0,166,39692.0286805556,2008-09-01,00:41:18
40.029677,116.409695,0,165,39692.0287037037,2008-09-01,00:41:20
40.029657,116.409662,0,164,39692.0287268519,2008-09-01,00:41:22
40.029635,116.409651,0,164,39692.02875,2008-09-01,00:41:24
40.029611,116.409599,0,165,39692.0287731481,2008-09-01,00:41:26
40.029563,116.409546,0,168,39692.0287962963,2008-09-01,00:41:28
40.029535,116.409515,0,170,39692.0288194444,2008-09-01,00:41:30
40.029478,116.409531,0,172,39692.0288425926,2008-09-01,00:41:32
40.029447,116.409544,0,173,39692.0288657407,2008-09-01,00:41:34
40.029448,116.409537,0,173,39692.0288888889,2008-09-01,00:41:36
40.029462,116.409564,0,175,39692.028912037,2008-09-01,00:41:38
40.029463,116.409576,0,175,39692.0289351852,2008-09-01,00:41:40
40.029443,116.409578,0,176,39692.0289583333,2008-09-01,00:41:42
40.029426,116.409556,0,177,39692.0289814815,2008-09-01,00:41:44
40.029399,116.40954,0,178,39692.0290046296,2008-09-01,00:41:46
40.029391,116.409528,0,180,39692.0290277778,2008-09-01,00:41:48
40.029383,116.409526,0,181,39692.0290509259,2008-09-01,00:41:50
40.029415,116.409492,0,183,39692.0290740741,2008-09-01,00:41:52
40.0294,116.409439,0,185,39692.0290972222,2008-09-01,00:41:54
40.029398,116.40942,0,186,39692.0291203704,2008-09-01,00:41:56
40.029405,116.409397,0,187,39692.0291435185,2008-09-01,00:41:58
40.029384,116.409371,0,191,39692.0291666667,2008-09-01,00:42:00
40.029386,116.409345,0,194,39692.0291898148,2008-09-01,00:42:02
40.029425,116.409298,0,194,39692.029212963,2008-09-01,00:42:04
40.029429,116.409281,0,195,39692.0292361111,2008-09-01,00:42:06
40.029419,116.409266,0,197,39692.0292592593,2008-09-01,00:42:08
40.029393,116.40925,0,198,39692.0292824074,2008-09-01,00:42:10
40.029376,116.409226,0,198,39692.0293055556,2008-09-01,00:42:12
40.029367,116.409213,0,198,39692.0293287037,2008-09-01,00:42:14
40.029359,116.409194,0,199,39692.0293518519,2008-09-01,00:42:16
40.029301,116.409208,0,201,39692.029375,2008-09-01,00:42:18
40.029289,116.409212,0,201,39692.0293981481,2008-09-01,00:42:20
40.029287,116.409206,0,201,39692.0294212963,2008-09-01,00:42:22
40.029286,116.409206,0,201,39692.0294444444,2008-09-01,00:42:24
40.029286,116.409204,0,201,39692.0294675926,2008-09-01,00:42:26
40.029361,116.409132,0,201,39692.0294907407,2008-09-01,00:42:28
40.029383,116.409105,0,202,39692.0295138889,2008-09-01,00:42:30
40.029392,116.409072,0,203,39692.029537037,2008-09-01,00:42:32
40.02944,116.409042,0,202,39692.0295601852,2008-09-01,00:42:34
40.029466,116.409037,0,203,39692.0295833333,2008-09-01,00:42:36
40.029493,116.409025,0,204,39692.0296064815,2008-09-01,00:42:38
40.029616,116.408975,0,197,39692.0296296296,2008-09-01,00:42:40
40.029753,116.408895,0,193,39692.0296527778,2008-09-01,00:42:42
40.029802,116.408876,0,194,39692.0296759259,2008-09-01,00:42:44
40.02986,116.408859,0,197,39692.0296990741,2008-09-01,00:42:46
40.029917,116.408768,0,191,39692.0297222222,2008-09-01,00:42:48
40.029973,116.408756,0,191,39692.0297453704,2008-09-01,00:42:50
40.030001,116.40874,0,190,39692.0297685185,2008-09-01,00:42:52
40.03005,116.408707,0,188,39692.0297916667,2008-09-01,00:42:54
40.030079,116.4087,0,181,39692.0298148148,2008-09-01,00:42:56
40.030091,116.408701,0,176,39692.029837963,2008-09-01,00:42:58
40.030106,116.408677,0,174,39692.0298611111,2008-09-01,00:43:00
40.030125,116.408644,0,173,39692.0298842593,2008-09-01,00:43:02
40.030143,116.408604,0,173,39692.0299074074,2008-09-01,00:43:04
40.030168,116.408563,0,173,39692.0299305556,2008-09-01,00:43:06
40.030192,116.408502,0,172,39692.0299537037,2008-09-01,00:43:08
40.030195,116.408455,0,171,39692.0299768519,2008-09-01,00:43:10
40.030211,116.40842,0,172,39692.03,2008-09-01,00:43:12
40.030242,116.408379,0,174,39692.0300231481,2008-09-01,00:43:14
40.030311,116.408316,0,176,39692.0300462963,2008-09-01,00:43:16
40.030377,116.408246,0,180,39692.0300694444,2008-09-01,00:43:18
40.030398,116.408211,0,182,39692.0300925926,2008-09-01,00:43:20
40.030385,116.408186,0,180,39692.0301157407,2008-09-01,00:43:22
40.030365,116.408177,0,179,39692.0301388889,2008-09-01,00:43:24
40.030361,116.408145,0,180,39692.030162037,2008-09-01,00:43:26
40.030365,116.408124,0,180,39692.0301851852,2008-09-01,00:43:28
40.030366,116.40811,0,180,39692.0302083333,2008-09-01,00:43:30
40.030362,116.408108,0,180,39692.0302314815,2008-09-01,00:43:32
40.030365,116.408108,0,181,39692.0302546296,2008-09-01,00:43:34
40.030365,116.408107,0,182,39692.0302777778,2008-09-01,00:43:36
40.030347,116.408104,0,183,39692.0303009259,2008-09-01,00:43:38
40.030339,116.408102,0,183,39692.0303240741,2008-09-01,00:43:40
40.030337,116.408101,0,183,39692.0303472222,2008-09-01,00:43:42
40.030335,116.408101,0,184,39692.0303703704,2008-09-01,00:43:44
40.030331,116.4081,0,184,39692.0303935185,2008-09-01,00:43:46
40.030303,116.408084,0,185,39692.0304166667,2008-09-01,00:43:48
40.030257,116.408072,0,186,39692.0304398148,2008-09-01,00:43:50
40.030199,116.40808,0,186,39692.030462963,2008-09-01,00:43:52
40.030156,116.408095,0,186,39692.0304861111,2008-09-01,00:43:54
40.030125,116.408075,0,187,39692.0305092593,2008-09-01,00:43:56
40.030081,116.408024,0,188,39692.0305324074,2008-09-01,00:43:58
40.030064,116.408007,0,189,39692.0305555556,2008-09-01,00:44:00
40.030045,116.407992,0,189,39692.0305787037,2008-09-01,00:44:02
40.030035,116.407987,0,189,39692.0306018519,2008-09-01,00:44:04
40.030023,116.407977,0,189,39692.030625,2008-09-01,00:44:06
40.03001,116.407966,0,190,39692.0306481481,2008-09-01,00:44:08
40.029997,116.407957,0,190,39692.0306712963,2008-09-01,00:44:10
40.029984,116.407948,0,190,39692.0306944444,2008-09-01,00:44:12
40.02997,116.407941,0,190,39692.0307175926,2008-09-01,00:44:14
40.034998,116.408886,0,28,39692.034212963,2008-09-01,00:49:16
40.034731,116.408553,0,0,39692.0342592593,2008-09-01,00:49:20
40.034608,116.408389,0,-15,39692.0342824074,2008-09-01,00:49:22
40.034379,116.408236,0,-20,39692.0343518518,2008-09-01,00:49:28
40.034334,116.408227,0,-17,39692.034375,2008-09-01,00:49:30
40.034261,116.408205,0,-15,39692.0344212963,2008-09-01,00:49:34
40.03414,116.408084,0,-13,39692.0345833333,2008-09-01,00:49:48
40.034115,116.408053,0,-12,39692.0346064815,2008-09-01,00:49:50
40.033274,116.407787,0,-6,39692.0346296296,2008-09-01,00:49:52
40.032947,116.407768,0,0,39692.0346527778,2008-09-01,00:49:54
40.032751,116.407784,0,4,39692.0346759259,2008-09-01,00:49:56
40.032661,116.407764,0,9,39692.0346990741,2008-09-01,00:49:58
40.032625,116.407729,0,13,39692.0347222222,2008-09-01,00:50:00
40.032592,116.407741,0,16,39692.0347453704,2008-09-01,00:50:02
40.032586,116.40774,0,16,39692.0347685185,2008-09-01,00:50:04
40.032521,116.407729,0,20,39692.0347916667,2008-09-01,00:50:06
40.032442,116.407754,0,24,39692.0348148148,2008-09-01,00:50:08
40.032379,116.40779,0,28,39692.034837963,2008-09-01,00:50:10
40.032348,116.407808,0,32,39692.0348611111,2008-09-01,00:50:12
40.032318,116.407825,0,36,39692.0348842593,2008-09-01,00:50:14
40.032275,116.407859,0,39,39692.0349074074,2008-09-01,00:50:16
40.032211,116.407893,0,43,39692.0349305556,2008-09-01,00:50:18
40.032173,116.407896,0,46,39692.0349537037,2008-09-01,00:50:20
40.032131,116.4079,0,49,39692.0349768519,2008-09-01,00:50:22
40.03211,116.407892,0,52,39692.035,2008-09-01,00:50:24
40.032095,116.407898,0,55,39692.0350231482,2008-09-01,00:50:26
40.032079,116.407901,0,58,39692.0350462963,2008-09-01,00:50:28
40.032064,116.407902,0,60,39692.0350694444,2008-09-01,00:50:30
40.032055,116.407893,0,63,39692.0350925926,2008-09-01,00:50:32
40.032055,116.407878,0,66,39692.0351157407,2008-09-01,00:50:34
40.032042,116.407877,0,68,39692.0351388889,2008-09-01,00:50:36
40.032043,116.407845,0,70,39692.035162037,2008-09-01,00:50:38
40.032034,116.407846,0,73,39692.0351851852,2008-09-01,00:50:40
40.031981,116.407893,0,75,39692.0352083333,2008-09-01,00:50:42
40.031934,116.407917,0,77,39692.0352314815,2008-09-01,00:50:44
40.031883,116.407945,0,79,39692.0352546296,2008-09-01,00:50:46
40.031859,116.407947,0,81,39692.0352777778,2008-09-01,00:50:48
40.031843,116.407902,0,83,39692.0353009259,2008-09-01,00:50:50
40.031859,116.407816,0,85,39692.0353240741,2008-09-01,00:50:52
40.031883,116.407706,0,87,39692.0353472222,2008-09-01,00:50:54
40.031907,116.407605,0,89,39692.0353703704,2008-09-01,00:50:56
40.031898,116.407526,0,90,39692.0353935185,2008-09-01,00:50:58
40.031883,116.407487,0,92,39692.0354166667,2008-09-01,00:51:00
40.031871,116.407452,0,94,39692.0354398148,2008-09-01,00:51:02
40.031869,116.407391,0,96,39692.035462963,2008-09-01,00:51:04
40.031872,116.407345,0,98,39692.0354861111,2008-09-01,00:51:06
40.031876,116.407324,0,99,39692.0355092593,2008-09-01,00:51:08
40.031874,116.407334,0,101,39692.0355324074,2008-09-01,00:51:10
40.031884,116.407351,0,102,39692.0355555556,2008-09-01,00:51:12
40.031885,116.407379,0,104,39692.0355787037,2008-09-01,00:51:14
40.031891,116.40739,0,106,39692.0356018519,2008-09-01,00:51:16
40.031925,116.407356,0,107,39692.035625,2008-09-01,00:51:18
40.031922,116.407349,0,109,39692.0356481481,2008-09-01,00:51:20
40.031915,116.407342,0,110,39692.0356712963,2008-09-01,00:51:22
40.0319,116.40733,0,111,39692.0356944444,2008-09-01,00:51:24
40.031877,116.407369,0,113,39692.0357175926,2008-09-01,00:51:26
40.031854,116.407432,0,114,39692.0357407407,2008-09-01,00:51:28
40.031845,116.407462,0,115,39692.0357638889,2008-09-01,00:51:30
40.031812,116.407499,0,117,39692.035787037,2008-09-01,00:51:32
40.031797,116.407516,0,118,39692.0358101852,2008-09-01,00:51:34
40.031781,116.407519,0,119,39692.0358333333,2008-09-01,00:51:36
40.031786,116.407493,0,120,39692.0358564815,2008-09-01,00:51:38
40.031786,116.407494,0,121,39692.0358796296,2008-09-01,00:51:40
40.031788,116.407513,0,122,39692.0359027778,2008-09-01,00:51:42
40.031785,116.407539,0,121,39692.0359259259,2008-09-01,00:51:44
40.031757,116.40758,0,122,39692.0359490741,2008-09-01,00:51:46
40.031737,116.407599,0,121,39692.0359722222,2008-09-01,00:51:48
40.03151,116.407696,0,117,39692.0359953704,2008-09-01,00:51:50
40.031016,116.40797,0,112,39692.0360185185,2008-09-01,00:51:52
40.030987,116.407971,0,114,39692.0360416667,2008-09-01,00:51:54
40.030975,116.407973,0,115,39692.0360648148,2008-09-01,00:51:56
40.030985,116.407934,0,115,39692.036087963,2008-09-01,00:51:58
40.030998,116.407874,0,115,39692.0361111111,2008-09-01,00:52:00
40.031006,116.407834,0,115,39692.0361342593,2008-09-01,00:52:02
40.031029,116.407768,0,115,39692.0361574074,2008-09-01,00:52:04
40.031056,116.407704,0,115,39692.0361805556,2008-09-01,00:52:06
40.031019,116.407639,0,112,39692.0362037037,2008-09-01,00:52:08
40.031029,116.407609,0,111,39692.0362268519,2008-09-01,00:52:10
40.031032,116.407597,0,111,39692.03625,2008-09-01,00:52:12
40.031029,116.407611,0,111,39692.0362731481,2008-09-01,00:52:14
40.031037,116.407627,0,108,39692.0362962963,2008-09-01,00:52:16
40.031026,116.407611,0,107,39692.0363194444,2008-09-01,00:52:18
40.031021,116.407608,0,107,39692.0363425926,2008-09-01,00:52:20
40.031,116.407508,0,93,39692.0363657407,2008-09-01,00:52:22
40.031007,116.407436,0,82,39692.0363888889,2008-09-01,00:52:24
40.030994,116.407358,0,72,39692.036412037,2008-09-01,00:52:26
40.030997,116.407269,0,65,39692.0364351852,2008-09-01,00:52:28
40.031002,116.407163,0,58,39692.0364583333,2008-09-01,00:52:30
40.031,116.407055,0,54,39692.0364814815,2008-09-01,00:52:32
40.030998,116.406959,0,50,39692.0365046296,2008-09-01,00:52:34
40.030977,116.406917,0,48,39692.0365277778,2008-09-01,00:52:36
40.030957,116.406889,0,46,39692.0365509259,2008-09-01,00:52:38
40.030945,116.406861,0,45,39692.0365740741,2008-09-01,00:52:40
40.030929,116.406864,0,46,39692.0365972222,2008-09-01,00:52:42
40.030919,116.406844,0,47,39692.0366203704,2008-09-01,00:52:44
40.030907,116.406828,0,49,39692.0366435185,2008-09-01,00:52:46
40.030894,116.40681,0,51,39692.0366666667,2008-09-01,00:52:48
40.03087,116.406804,0,54,39692.0366898148,2008-09-01,00:52:50
40.030847,116.406803,0,57,39692.036712963,2008-09-01,00:52:52
40.030844,116.406778,0,60,39692.0367361111,2008-09-01,00:52:54
40.030851,116.406758,0,62,39692.0367592593,2008-09-01,00:52:56
40.030863,116.406738,0,66,39692.0367824074,2008-09-01,00:52:58
40.030885,116.406716,0,68,39692.0368055556,2008-09-01,00:53:00
40.030888,116.406703,0,72,39692.0368287037,2008-09-01,00:53:02
40.030885,116.406688,0,75,39692.0368518519,2008-09-01,00:53:04
40.030875,116.406662,0,78,39692.036875,2008-09-01,00:53:06
40.030862,116.406618,0,82,39692.0368981481,2008-09-01,00:53:08
40.030844,116.406558,0,87,39692.0369212963,2008-09-01,00:53:10
40.030833,116.406501,0,92,39692.0369444444,2008-09-01,00:53:12
40.030827,116.406461,0,95,39692.0369675926,2008-09-01,00:53:14
40.030827,116.406424,0,99,39692.0369907407,2008-09-01,00:53:16
40.030834,116.406397,0,102,39692.0370138889,2008-09-01,00:53:18
40.030837,116.406372,0,104,39692.037037037,2008-09-01,00:53:20
40.030844,116.40635,0,106,39692.0370601852,2008-09-01,00:53:22
40.030847,116.406335,0,108,39692.0370833333,2008-09-01,00:53:24
40.030852,116.406289,0,110,39692.0371064815,2008-09-01,00:53:26
40.030847,116.406281,0,112,39692.0371296296,2008-09-01,00:53:28
40.030837,116.406263,0,114,39692.0371527778,2008-09-01,00:53:30
40.030829,116.406226,0,117,39692.0371759259,2008-09-01,00:53:32
40.030826,116.406209,0,119,39692.0371990741,2008-09-01,00:53:34
40.030826,116.406177,0,121,39692.0372222222,2008-09-01,00:53:36
40.030826,116.40615,0,122,39692.0372453704,2008-09-01,00:53:38
40.030814,116.406163,0,123,39692.0372685185,2008-09-01,00:53:40
40.030807,116.40616,0,125,39692.0372916667,2008-09-01,00:53:42
40.030813,116.406157,0,127,39692.0373148148,2008-09-01,00:53:44
40.030827,116.406172,0,127,39692.037337963,2008-09-01,00:53:46
40.030831,116.406201,0,127,39692.0373611111,2008-09-01,00:53:48
40.030829,116.406275,0,125,39692.0373842593,2008-09-01,00:53:50
40.030823,116.406373,0,122,39692.0374074074,2008-09-01,00:53:52
40.030816,116.40645,0,120,39692.0374305556,2008-09-01,00:53:54
40.030813,116.406514,0,116,39692.0374537037,2008-09-01,00:53:56
40.030816,116.406543,0,113,39692.0374768519,2008-09-01,00:53:58
40.030819,116.406544,0,113,39692.0375,2008-09-01,00:54:00
40.030827,116.406594,0,112,39692.0375231481,2008-09-01,00:54:02
40.030829,116.40665,0,112,39692.0375462963,2008-09-01,00:54:04
40.030828,116.40672,0,111,39692.0375694444,2008-09-01,00:54:06
40.030827,116.406756,0,108,39692.0375925926,2008-09-01,00:54:08
40.03083,116.406787,0,105,39692.0376157407,2008-09-01,00:54:10
40.030832,116.406788,0,105,39692.0376388889,2008-09-01,00:54:12
40.030831,116.40679,0,105,39692.037662037,2008-09-01,00:54:14
40.03084,116.406844,0,104,39692.0376851852,2008-09-01,00:54:16
40.030851,116.406927,0,102,39692.0377083333,2008-09-01,00:54:18
40.030868,116.407005,0,100,39692.0377314815,2008-09-01,00:54:20
40.030878,116.407049,0,98,39692.0377546296,2008-09-01,00:54:22
40.030889,116.40708,0,98,39692.0377777778,2008-09-01,00:54:24
40.029857,116.409838,0,409,39692.0402777778,2008-09-01,00:58:00
40.030329,116.409304,0,336,39692.0403009259,2008-09-01,00:58:02
40.030407,116.408898,0,278,39692.0403240741,2008-09-01,00:58:04
40.030516,116.408609,0,312,39692.0417592593,2008-09-01,01:00:08
40.030524,116.408554,0,317,39692.0417824074,2008-09-01,01:00:10
40.030523,116.408515,0,322,39692.0418055556,2008-09-01,01:00:12
40.030517,116.408501,0,323,39692.0418287037,2008-09-01,01:00:14
40.030514,116.408488,0,323,39692.0418518518,2008-09-01,01:00:16
40.030508,116.408468,0,323,39692.041875,2008-09-01,01:00:18
40.030504,116.408436,0,321,39692.0418981481,2008-09-01,01:00:20
40.03051,116.40842,0,318,39692.0419212963,2008-09-01,01:00:22
40.030536,116.408246,0,317,39692.0419444444,2008-09-01,01:00:24
40.030527,116.408214,0,319,39692.0419675926,2008-09-01,01:00:26
40.030507,116.408197,0,318,39692.0419907407,2008-09-01,01:00:28
40.03049,116.408209,0,317,39692.0420138889,2008-09-01,01:00:30
40.030481,116.408236,0,315,39692.042037037,2008-09-01,01:00:32
40.030474,116.408305,0,313,39692.0420601852,2008-09-01,01:00:34
40.030467,116.408351,0,308,39692.0420833333,2008-09-01,01:00:36
40.030474,116.408405,0,305,39692.0421064815,2008-09-01,01:00:38
40.030478,116.408418,0,303,39692.0421296296,2008-09-01,01:00:40
40.030467,116.408452,0,302,39692.0421527778,2008-09-01,01:00:42
40.030464,116.408471,0,300,39692.0421759259,2008-09-01,01:00:44
40.030473,116.408497,0,298,39692.0421990741,2008-09-01,01:00:46
40.030476,116.408551,0,296,39692.0422222222,2008-09-01,01:00:48
40.030479,116.408585,0,293,39692.0422453704,2008-09-01,01:00:50
40.030464,116.408636,0,290,39692.0422685185,2008-09-01,01:00:52
40.030455,116.40869,0,288,39692.0422916667,2008-09-01,01:00:54
40.030451,116.408766,0,282,39692.0423148148,2008-09-01,01:00:56
40.030456,116.408803,0,276,39692.042337963,2008-09-01,01:00:58
40.03046,116.408805,0,272,39692.0423611111,2008-09-01,01:01:00
40.030465,116.408792,0,268,39692.0423842593,2008-09-01,01:01:02
40.03047,116.408795,0,265,39692.0424074074,2008-09-01,01:01:04
40.030473,116.408796,0,262,39692.0424305556,2008-09-01,01:01:06
40.030476,116.408786,0,260,39692.0424537037,2008-09-01,01:01:08
40.030471,116.408757,0,259,39692.0424768519,2008-09-01,01:01:10
40.030461,116.408739,0,259,39692.0425,2008-09-01,01:01:12
40.030458,116.408695,0,258,39692.0425231481,2008-09-01,01:01:14
40.030458,116.408668,0,260,39692.0425462963,2008-09-01,01:01:16
40.030462,116.408633,0,260,39692.0425694444,2008-09-01,01:01:18
40.030462,116.408608,0,261,39692.0425925926,2008-09-01,01:01:20
40.030466,116.408577,0,264,39692.0426157407,2008-09-01,01:01:22
40.030469,116.408564,0,267,39692.0426388889,2008-09-01,01:01:24
40.030474,116.408547,0,268,39692.042662037,2008-09-01,01:01:26
40.03049,116.408522,0,269,39692.0426851852,2008-09-01,01:01:28
40.03051,116.408488,0,270,39692.0427083333,2008-09-01,01:01:30
40.03052,116.408471,0,271,39692.0427314815,2008-09-01,01:01:32
40.030518,116.408461,0,272,39692.0427546296,2008-09-01,01:01:34
40.030517,116.408451,0,273,39692.0427777778,2008-09-01,01:01:36
40.030519,116.408453,0,274,39692.0428009259,2008-09-01,01:01:38
40.030536,116.408451,0,279,39692.0428240741,2008-09-01,01:01:40
40.030552,116.408451,0,283,39692.0428472222,2008-09-01,01:01:42
40.030558,116.408443,0,285,39692.0428703704,2008-09-01,01:01:44
40.030568,116.408427,0,288,39692.0428935185,2008-09-01,01:01:46
40.030569,116.408455,0,289,39692.0429166667,2008-09-01,01:01:48
40.030565,116.408462,0,291,39692.0429398148,2008-09-01,01:01:50
40.030559,116.408471,0,294,39692.042962963,2008-09-01,01:01:52
40.030564,116.408484,0,295,39692.0429861111,2008-09-01,01:01:54
40.030554,116.408515,0,294,39692.0430092593,2008-09-01,01:01:56
40.030541,116.408522,0,292,39692.0430324074,2008-09-01,01:01:58
40.030518,116.408543,0,289,39692.0430555556,2008-09-01,01:02:00
40.030493,116.408545,0,287,39692.0430787037,2008-09-01,01:02:02
40.030444,116.408561,0,282,39692.0431018519,2008-09-01,01:02:04
40.030397,116.408588,0,278,39692.043125,2008-09-01,01:02:06
40.030368,116.408605,0,277,39692.0431481482,2008-09-01,01:02:08
40.030344,116.408628,0,277,39692.0431712963,2008-09-01,01:02:10
40.030318,116.408657,0,277,39692.0431944444,2008-09-01,01:02:12
40.030302,116.408671,0,277,39692.0432175926,2008-09-01,01:02:14
40.030278,116.408665,0,278,39692.0432407407,2008-09-01,01:02:16
40.03026,116.40865,0,279,39692.0432638889,2008-09-01,01:02:18
40.030254,116.408631,0,281,39692.043287037,2008-09-01,01:02:20
40.030256,116.408619,0,282,39692.0433101852,2008-09-01,01:02:22
40.030254,116.408617,0,282,39692.0433333333,2008-09-01,01:02:24
40.030277,116.408637,0,283,39692.0433564815,2008-09-01,01:02:26
40.030288,116.408646,0,284,39692.0433796296,2008-09-01,01:02:28
40.030289,116.408649,0,285,39692.0434027778,2008-09-01,01:02:30
40.030274,116.40865,0,285,39692.0434259259,2008-09-01,01:02:32
40.030267,116.408639,0,285,39692.0434490741,2008-09-01,01:02:34
40.030263,116.408628,0,286,39692.0434722222,2008-09-01,01:02:36
40.030272,116.408588,0,287,39692.0434953704,2008-09-01,01:02:38
40.030293,116.408594,0,287,39692.0435185185,2008-09-01,01:02:40
40.030326,116.408602,0,287,39692.0435416667,2008-09-01,01:02:42
40.030339,116.408602,0,287,39692.0435648148,2008-09-01,01:02:44
40.030347,116.408611,0,288,39692.043587963,2008-09-01,01:02:46
40.030365,116.408625,0,288,39692.0436111111,2008-09-01,01:02:48
40.030409,116.40862,0,289,39692.0436342593,2008-09-01,01:02:50
40.03045,116.408628,0,290,39692.0436574074,2008-09-01,01:02:52
40.0305,116.408577,0,292,39692.0436805556,2008-09-01,01:02:54
40.030545,116.408534,0,295,39692.0437037037,2008-09-01,01:02:56
40.030586,116.408497,0,297,39692.0437268519,2008-09-01,01:02:58
40.030605,116.408462,0,299,39692.04375,2008-09-01,01:03:00
40.030846,116.408617,0,290,39692.0451851852,2008-09-01,01:05:04
40.030357,116.407756,0,281,39692.0490509259,2008-09-01,01:10:38
40.030281,116.407692,0,287,39692.0490740741,2008-09-01,01:10:40
40.030317,116.407848,0,289,39692.0490972222,2008-09-01,01:10:42
40.030354,116.4081,0,289,39692.0491203704,2008-09-01,01:10:44
40.030366,116.408253,0,289,39692.0491435185,2008-09-01,01:10:46
40.030406,116.408392,0,289,39692.0491666667,2008-09-01,01:10:48
40.030411,116.408397,0,288,39692.0491898148,2008-09-01,01:10:50
40.030464,116.408936,0,288,39692.049212963,2008-09-01,01:10:52
40.030501,116.409052,0,288,39692.0492361111,2008-09-01,01:10:54
40.030506,116.409078,0,288,39692.0492592593,2008-09-01,01:10:56
40.030497,116.409095,0,286,39692.0492824074,2008-09-01,01:10:58
40.030491,116.409067,0,285,39692.0493055556,2008-09-01,01:11:00
40.030497,116.409042,0,286,39692.0493287037,2008-09-01,01:11:02
40.030486,116.409045,0,285,39692.0493518518,2008-09-01,01:11:04
40.030488,116.409044,0,285,39692.049375,2008-09-01,01:11:06
40.030484,116.409032,0,284,39692.0493981481,2008-09-01,01:11:08
40.030485,116.409023,0,285,39692.0494212963,2008-09-01,01:11:10
40.030482,116.409028,0,286,39692.0494444444,2008-09-01,01:11:12
40.030471,116.409002,0,287,39692.0494675926,2008-09-01,01:11:14
40.030463,116.408942,0,289,39692.0494907407,2008-09-01,01:11:16
40.030455,116.408921,0,290,39692.0495138889,2008-09-01,01:11:18
40.03045,116.408895,0,291,39692.049537037,2008-09-01,01:11:20
40.030448,116.408902,0,292,39692.0495601852,2008-09-01,01:11:22
40.030462,116.408903,0,292,39692.0495833333,2008-09-01,01:11:24
40.03048,116.408898,0,293,39692.0496064815,2008-09-01,01:11:26
40.030496,116.408901,0,294,39692.0496296296,2008-09-01,01:11:28
40.030496,116.408902,0,295,39692.0496527778,2008-09-01,01:11:30
40.0305,116.408905,0,295,39692.0496759259,2008-09-01,01:11:32
40.030492,116.408898,0,295,39692.0496990741,2008-09-01,01:11:34
40.030493,116.408879,0,296,39692.0497222222,2008-09-01,01:11:36
40.030517,116.408967,0,298,39692.0497453704,2008-09-01,01:11:38
40.030517,116.408957,0,297,39692.0497685185,2008-09-01,01:11:40
40.030513,116.408956,0,297,39692.0497916667,2008-09-01,01:11:42
40.030511,116.408955,0,297,39692.0498148148,2008-09-01,01:11:44
40.030511,116.408954,0,297,39692.049837963,2008-09-01,01:11:46
40.030514,116.408953,0,297,39692.0498611111,2008-09-01,01:11:48
40.030519,116.408953,0,297,39692.0498842593,2008-09-01,01:11:50
40.030522,116.408952,0,297,39692.0499074074,2008-09-01,01:11:52
40.030522,116.408951,0,297,39692.0499305556,2008-09-01,01:11:54
40.030519,116.40895,0,297,39692.0499537037,2008-09-01,01:11:56
40.030516,116.408949,0,297,39692.0499768518,2008-09-01,01:11:58
40.030514,116.408946,0,297,39692.05,2008-09-01,01:12:00
40.030513,116.408945,0,298,39692.0500231481,2008-09-01,01:12:02
40.030513,116.408945,0,298,39692.0500462963,2008-09-01,01:12:04
40.030515,116.408944,0,298,39692.0500694444,2008-09-01,01:12:06
40.030519,116.408942,0,298,39692.0500925926,2008-09-01,01:12:08
40.030543,116.408902,0,299,39692.0501157407,2008-09-01,01:12:10
40.030533,116.408843,0,300,39692.0501388889,2008-09-01,01:12:12
40.030525,116.408814,0,301,39692.050162037,2008-09-01,01:12:14
40.030523,116.408786,0,303,39692.0501851852,2008-09-01,01:12:16
40.030526,116.408785,0,303,39692.0502083333,2008-09-01,01:12:18
40.030528,116.408784,0,303,39692.0502314815,2008-09-01,01:12:20
40.030529,116.408783,0,303,39692.0502546296,2008-09-01,01:12:22
40.030531,116.408781,0,303,39692.0502777778,2008-09-01,01:12:24
40.030533,116.408781,0,303,39692.0503009259,2008-09-01,01:12:26
40.030532,116.40878,0,303,39692.0503240741,2008-09-01,01:12:28
40.030529,116.40878,0,303,39692.0503472222,2008-09-01,01:12:30
40.03053,116.40878,0,304,39692.0503703704,2008-09-01,01:12:32
40.030533,116.408781,0,304,39692.0503935185,2008-09-01,01:12:34
40.030535,116.40878,0,304,39692.0504166667,2008-09-01,01:12:36
40.030538,116.40878,0,304,39692.0504398148,2008-09-01,01:12:38
40.030543,116.408779,0,304,39692.050462963,2008-09-01,01:12:40
40.030538,116.4085,0,298,39692.052662037,2008-09-01,01:15:50
40.030532,116.408403,0,299,39692.0526851852,2008-09-01,01:15:52
40.030524,116.408378,0,299,39692.0527083333,2008-09-01,01:15:54
40.030512,116.408428,0,299,39692.0527314815,2008-09-01,01:15:56
40.030523,116.408454,0,299,39692.0527546296,2008-09-01,01:15:58
40.030526,116.408454,0,299,39692.0527777778,2008-09-01,01:16:00
40.030528,116.408456,0,299,39692.0528009259,2008-09-01,01:16:02
40.03053,116.408458,0,299,39692.0528240741,2008-09-01,01:16:04
40.030531,116.408459,0,299,39692.0528472222,2008-09-01,01:16:06
40.030532,116.40846,0,299,39692.0528703704,2008-09-01,01:16:08
40.030541,116.408479,0,298,39692.0528935185,2008-09-01,01:16:10
40.03055,116.408508,0,297,39692.0529166667,2008-09-01,01:16:12
40.030558,116.408525,0,296,39692.0529398148,2008-09-01,01:16:14
40.03056,116.408526,0,296,39692.052962963,2008-09-01,01:16:16
40.030562,116.408526,0,296,39692.0529861111,2008-09-01,01:16:18
40.030565,116.408527,0,295,39692.0530092593,2008-09-01,01:16:20
40.030567,116.408528,0,295,39692.0530324074,2008-09-01,01:16:22
40.030566,116.408528,0,295,39692.0530555556,2008-09-01,01:16:24
40.030565,116.408528,0,294,39692.0530787037,2008-09-01,01:16:26
40.030564,116.408527,0,295,39692.0531018519,2008-09-01,01:16:28
40.030566,116.408527,0,295,39692.053125,2008-09-01,01:16:30
40.030566,116.408528,0,295,39692.0531481481,2008-09-01,01:16:32
40.030565,116.408528,0,295,39692.0531712963,2008-09-01,01:16:34
40.030563,116.408529,0,295,39692.0531944444,2008-09-01,01:16:36
40.030562,116.408529,0,295,39692.0532175926,2008-09-01,01:16:38
40.030562,116.408529,0,295,39692.0532407407,2008-09-01,01:16:40
40.030564,116.408529,0,295,39692.0532638889,2008-09-01,01:16:42
40.030566,116.40853,0,295,39692.053287037,2008-09-01,01:16:44
40.030569,116.408531,0,295,39692.0533101852,2008-09-01,01:16:46
40.030569,116.408531,0,295,39692.0533333333,2008-09-01,01:16:48
40.030572,116.408532,0,295,39692.0533564815,2008-09-01,01:16:50
40.030577,116.408532,0,295,39692.0533796296,2008-09-01,01:16:52
40.03059,116.408574,0,295,39692.0534027778,2008-09-01,01:16:54
40.030584,116.408591,0,294,39692.0534259259,2008-09-01,01:16:56
40.030586,116.408592,0,294,39692.0534490741,2008-09-01,01:16:58
40.030588,116.408592,0,294,39692.0534722222,2008-09-01,01:17:00
40.030588,116.408593,0,294,39692.0534953704,2008-09-01,01:17:02
40.030589,116.408594,0,294,39692.0535185185,2008-09-01,01:17:04
40.030589,116.408595,0,294,39692.0535416667,2008-09-01,01:17:06
40.03059,116.408596,0,294,39692.0535648148,2008-09-01,01:17:08
40.030591,116.408594,0,294,39692.053587963,2008-09-01,01:17:10
40.030593,116.408595,0,294,39692.0536111111,2008-09-01,01:17:12
40.030596,116.408598,0,294,39692.0536342593,2008-09-01,01:17:14
40.030596,116.408603,0,294,39692.0536574074,2008-09-01,01:17:16
40.030596,116.408606,0,294,39692.0536805556,2008-09-01,01:17:18
40.030619,116.409249,0,293,39692.0537037037,2008-09-01,01:17:20
40.030643,116.409419,0,292,39692.0537268519,2008-09-01,01:17:22
40.030674,116.409571,0,292,39692.05375,2008-09-01,01:17:24
40.030708,116.409722,0,291,39692.0537731481,2008-09-01,01:17:26
40.030723,116.409805,0,291,39692.0537962963,2008-09-01,01:17:28
40.03074,116.409855,0,291,39692.0538194444,2008-09-01,01:17:30
40.030766,116.409901,0,291,39692.0538425926,2008-09-01,01:17:32
40.030796,116.409953,0,292,39692.0538657407,2008-09-01,01:17:34
40.030814,116.410014,0,292,39692.0538888889,2008-09-01,01:17:36
40.030817,116.410056,0,292,39692.053912037,2008-09-01,01:17:38
40.030816,116.410095,0,293,39692.0539351852,2008-09-01,01:17:40
40.03081,116.410107,0,293,39692.0539583333,2008-09-01,01:17:42
40.03081,116.410123,0,294,39692.0539814815,2008-09-01,01:17:44
40.03085,116.410356,0,293,39692.0540046296,2008-09-01,01:17:46
40.030866,116.410418,0,294,39692.0540277778,2008-09-01,01:17:48
40.030905,116.410712,0,294,39692.0540509259,2008-09-01,01:17:50
40.030925,116.4109,0,294,39692.0540740741,2008-09-01,01:17:52
40.030945,116.411049,0,295,39692.0540972222,2008-09-01,01:17:54
40.030957,116.411138,0,296,39692.0541203704,2008-09-01,01:17:56
40.030993,116.411262,0,298,39692.0541435185,2008-09-01,01:17:58
40.031038,116.411409,0,299,39692.0541666667,2008-09-01,01:18:00
40.031073,116.411543,0,301,39692.0541898148,2008-09-01,01:18:02
40.031096,116.411671,0,303,39692.054212963,2008-09-01,01:18:04
40.031116,116.411795,0,304,39692.0542361111,2008-09-01,01:18:06
40.031135,116.411893,0,306,39692.0542592593,2008-09-01,01:18:08
40.03114,116.412002,0,308,39692.0542824074,2008-09-01,01:18:10
40.031143,116.412091,0,310,39692.0543055556,2008-09-01,01:18:12
40.031157,116.412155,0,312,39692.0543287037,2008-09-01,01:18:14
40.03117,116.412186,0,315,39692.0543518519,2008-09-01,01:18:16
40.031175,116.412187,0,317,39692.054375,2008-09-01,01:18:18
40.03118,116.412203,0,320,39692.0543981481,2008-09-01,01:18:20
40.031197,116.412217,0,324,39692.0544212963,2008-09-01,01:18:22
40.031201,116.412237,0,327,39692.0544444444,2008-09-01,01:18:24
40.031208,116.412259,0,331,39692.0544675926,2008-09-01,01:18:26
40.031206,116.412244,0,335,39692.0544907407,2008-09-01,01:18:28
40.031193,116.412227,0,338,39692.0545138889,2008-09-01,01:18:30
40.031178,116.412205,0,342,39692.054537037,2008-09-01,01:18:32
40.031157,116.412171,0,346,39692.0545601852,2008-09-01,01:18:34
40.031143,116.412156,0,350,39692.0545833333,2008-09-01,01:18:36
40.031139,116.412104,0,354,39692.0546064815,2008-09-01,01:18:38
40.031131,116.412079,0,358,39692.0546296296,2008-09-01,01:18:40
40.031124,116.412079,0,362,39692.0546527778,2008-09-01,01:18:42
40.031122,116.412067,0,368,39692.0546759259,2008-09-01,01:18:44
40.031135,116.412069,0,373,39692.0546990741,2008-09-01,01:18:46
40.031138,116.412052,0,378,39692.0547222222,2008-09-01,01:18:48
40.03113,116.412035,0,383,39692.0547453704,2008-09-01,01:18:50
40.031137,116.412039,0,388,39692.0547685185,2008-09-01,01:18:52
40.031136,116.412052,0,394,39692.0547916667,2008-09-01,01:18:54
40.031141,116.412051,0,399,39692.0548148148,2008-09-01,01:18:56
40.031147,116.412054,0,404,39692.054837963,2008-09-01,01:18:58
40.031145,116.412053,0,409,39692.0548611111,2008-09-01,01:19:00
40.031107,116.41211,0,300,39692.0550694444,2008-09-01,01:19:18
40.031162,116.412459,0,300,39692.0550925926,2008-09-01,01:19:20
40.031206,116.41268,0,300,39692.0551157407,2008-09-01,01:19:22
40.031263,116.412853,0,300,39692.0551388889,2008-09-01,01:19:24
40.031282,116.412917,0,300,39692.055162037,2008-09-01,01:19:26
40.031279,116.412944,0,300,39692.0551851852,2008-09-01,01:19:28
40.031268,116.412958,0,300,39692.0552083333,2008-09-01,01:19:30
40.031272,116.412981,0,300,39692.0552314815,2008-09-01,01:19:32
40.03186,116.415783,0,302,39692.0553935185,2008-09-01,01:19:46
40.031844,116.415717,0,302,39692.0554166667,2008-09-01,01:19:48
40.031807,116.415594,0,303,39692.0554398148,2008-09-01,01:19:50
40.031742,116.415439,0,305,39692.055462963,2008-09-01,01:19:52
40.031692,116.415349,0,306,39692.0554861111,2008-09-01,01:19:54
40.031779,116.41613,0,303,39692.0558796296,2008-09-01,01:20:28
40.0318,116.416107,0,303,39692.0559027778,2008-09-01,01:20:30
40.031804,116.415989,0,303,39692.0559259259,2008-09-01,01:20:32
40.031777,116.415914,0,303,39692.0559490741,2008-09-01,01:20:34
40.031124,116.412576,0,304,39692.056087963,2008-09-01,01:20:46
40.031095,116.412378,0,305,39692.0561111111,2008-09-01,01:20:48
40.031091,116.412299,0,305,39692.0561342593,2008-09-01,01:20:50
40.031095,116.412275,0,306,39692.0561574074,2008-09-01,01:20:52
40.031103,116.412224,0,307,39692.0561805556,2008-09-01,01:20:54
40.031115,116.412151,0,308,39692.0562037037,2008-09-01,01:20:56
40.031125,116.412076,0,309,39692.0562268518,2008-09-01,01:20:58
40.031126,116.412021,0,311,39692.05625,2008-09-01,01:21:00
40.031121,116.411952,0,313,39692.0562731481,2008-09-01,01:21:02
40.031107,116.411851,0,315,39692.0562962963,2008-09-01,01:21:04
40.031065,116.411592,0,311,39692.0563194444,2008-09-01,01:21:06
40.030993,116.411205,0,300,39692.0563425926,2008-09-01,01:21:08
40.030972,116.411127,0,305,39692.0563657407,2008-09-01,01:21:10
40.030957,116.411127,0,308,39692.0563888889,2008-09-01,01:21:12
40.030902,116.410893,0,300,39692.056412037,2008-09-01,01:21:14
40.030866,116.410671,0,292,39692.0564351852,2008-09-01,01:21:16
40.030872,116.410572,0,295,39692.0564583333,2008-09-01,01:21:18
40.030865,116.41051,0,299,39692.0564814815,2008-09-01,01:21:20
40.030853,116.41045,0,304,39692.0565046296,2008-09-01,01:21:22
40.030843,116.410417,0,307,39692.0565277778,2008-09-01,01:21:24
40.030837,116.410394,0,311,39692.0565509259,2008-09-01,01:21:26
40.030831,116.410372,0,314,39692.0565740741,2008-09-01,01:21:28
40.030826,116.410331,0,317,39692.0565972222,2008-09-01,01:21:30
40.030834,116.410259,0,320,39692.0566203704,2008-09-01,01:21:32
40.030672,116.410324,0,570,39692.0578240741,2008-09-01,01:23:16
40.030459,116.410478,0,575,39692.0580555556,2008-09-01,01:23:36
40.030471,116.410553,0,575,39692.0580787037,2008-09-01,01:23:38
40.030511,116.410588,0,575,39692.0581018519,2008-09-01,01:23:40
40.030571,116.410652,0,574,39692.058125,2008-09-01,01:23:42
40.030626,116.410695,0,574,39692.0581481481,2008-09-01,01:23:44
40.030662,116.410713,0,572,39692.0581712963,2008-09-01,01:23:46
40.030681,116.410721,0,571,39692.0581944444,2008-09-01,01:23:48
40.030699,116.410742,0,568,39692.0582175926,2008-09-01,01:23:50
40.030839,116.410809,0,565,39692.0582407407,2008-09-01,01:23:52
40.030951,116.410858,0,563,39692.0582638889,2008-09-01,01:23:54
40.031016,116.410899,0,560,39692.058287037,2008-09-01,01:23:56
40.031097,116.41094,0,558,39692.0583101852,2008-09-01,01:23:58
40.031076,116.41094,0,557,39692.0583333333,2008-09-01,01:24:00
40.031048,116.410933,0,557,39692.0583564815,2008-09-01,01:24:02
40.030949,116.410897,0,557,39692.0583796296,2008-09-01,01:24:04
40.030908,116.410879,0,556,39692.0584027778,2008-09-01,01:24:06
40.030862,116.410865,0,557,39692.0584259259,2008-09-01,01:24:08
40.030841,116.41086,0,557,39692.0584490741,2008-09-01,01:24:10
40.030811,116.41086,0,558,39692.0584722222,2008-09-01,01:24:12
40.030798,116.41086,0,558,39692.0584953704,2008-09-01,01:24:14
40.030798,116.410863,0,558,39692.0585185185,2008-09-01,01:24:16
40.030827,116.410877,0,558,39692.0585416667,2008-09-01,01:24:18
40.030847,116.410895,0,558,39692.0585648148,2008-09-01,01:24:20
40.030861,116.410915,0,558,39692.058587963,2008-09-01,01:24:22
40.030334,116.409287,0,560,39692.0587037037,2008-09-01,01:24:32
40.030372,116.409363,0,559,39692.0587268519,2008-09-01,01:24:34
40.030443,116.4095,0,557,39692.05875,2008-09-01,01:24:36
40.030532,116.409632,0,550,39692.0587731482,2008-09-01,01:24:38
40.030578,116.409678,0,541,39692.0587962963,2008-09-01,01:24:40
40.0306,116.409715,0,534,39692.0588194444,2008-09-01,01:24:42
40.030619,116.409746,0,535,39692.0588425926,2008-09-01,01:24:44
40.030621,116.409749,0,534,39692.0588657407,2008-09-01,01:24:46
40.030639,116.409809,0,533,39692.0588888889,2008-09-01,01:24:48
40.030616,116.40987,0,528,39692.058912037,2008-09-01,01:24:50
40.030603,116.409938,0,529,39692.0589351852,2008-09-01,01:24:52
40.030577,116.409839,0,525,39692.0589583333,2008-09-01,01:24:54
40.03057,116.409806,0,529,39692.0589814815,2008-09-01,01:24:56
40.030546,116.409685,0,527,39692.0590046296,2008-09-01,01:24:58
40.030529,116.409633,0,532,39692.0590277778,2008-09-01,01:25:00
40.030515,116.409584,0,535,39692.0590509259,2008-09-01,01:25:02
40.030502,116.409563,0,537,39692.0590740741,2008-09-01,01:25:04
40.030508,116.409565,0,536,39692.0590972222,2008-09-01,01:25:06
40.03051,116.40959,0,535,39692.0591203704,2008-09-01,01:25:08
40.030525,116.409635,0,534,39692.0591435185,2008-09-01,01:25:10
40.030552,116.409668,0,534,39692.0591666667,2008-09-01,01:25:12
40.030573,116.409678,0,533,39692.0591898148,2008-09-01,01:25:14
40.030579,116.409706,0,532,39692.059212963,2008-09-01,01:25:16
40.030587,116.409734,0,531,39692.0592361111,2008-09-01,01:25:18
40.03059,116.409749,0,531,39692.0592592593,2008-09-01,01:25:20
40.030589,116.409749,0,530,39692.0592824074,2008-09-01,01:25:22
40.030573,116.409733,0,530,39692.0593055556,2008-09-01,01:25:24
40.030554,116.409711,0,530,39692.0593287037,2008-09-01,01:25:26
40.030541,116.409684,0,530,39692.0593518519,2008-09-01,01:25:28
40.030535,116.409653,0,532,39692.059375,2008-09-01,01:25:30
40.030529,116.409635,0,532,39692.0593981481,2008-09-01,01:25:32
40.030506,116.409614,0,532,39692.0594212963,2008-09-01,01:25:34
40.03049,116.409579,0,531,39692.0594444444,2008-09-01,01:25:36
40.030493,116.409583,0,531,39692.0594675926,2008-09-01,01:25:38
40.030505,116.409614,0,531,39692.0594907407,2008-09-01,01:25:40
40.030508,116.409616,0,531,39692.0595138889,2008-09-01,01:25:42
40.030557,116.409756,0,529,39692.059537037,2008-09-01,01:25:44
40.030608,116.4099,0,526,39692.0595601852,2008-09-01,01:25:46
40.030659,116.410057,0,524,39692.0595833333,2008-09-01,01:25:48
40.030692,116.410144,0,522,39692.0596064815,2008-09-01,01:25:50
40.030678,116.41013,0,522,39692.0596296296,2008-09-01,01:25:52
40.030668,116.41005,0,521,39692.0596527778,2008-09-01,01:25:54
40.030664,116.410008,0,521,39692.0596759259,2008-09-01,01:25:56
40.030649,116.409962,0,521,39692.0596990741,2008-09-01,01:25:58
40.030634,116.409931,0,519,39692.0597222222,2008-09-01,01:26:00
40.030624,116.409915,0,519,39692.0597453704,2008-09-01,01:26:02
40.03062,116.409852,0,519,39692.0597685185,2008-09-01,01:26:04
40.030608,116.409797,0,520,39692.0597916667,2008-09-01,01:26:06
40.030588,116.409755,0,520,39692.0598148148,2008-09-01,01:26:08
40.030578,116.409704,0,521,39692.059837963,2008-09-01,01:26:10
40.030582,116.409695,0,521,39692.0598611111,2008-09-01,01:26:12
40.030588,116.409702,0,522,39692.0598842593,2008-09-01,01:26:14
40.030588,116.409675,0,523,39692.0599074074,2008-09-01,01:26:16
40.030591,116.409619,0,523,39692.0599305556,2008-09-01,01:26:18
40.030587,116.409557,0,524,39692.0599537037,2008-09-01,01:26:20
40.03059,116.409543,0,525,39692.0599768519,2008-09-01,01:26:22
40.030605,116.409556,0,525,39692.06,2008-09-01,01:26:24
40.030613,116.40958,0,525,39692.0600231481,2008-09-01,01:26:26
40.030633,116.409638,0,525,39692.0600462963,2008-09-01,01:26:28
40.030665,116.409704,0,523,39692.0600694444,2008-09-01,01:26:30
40.030702,116.409788,0,521,39692.0600925926,2008-09-01,01:26:32
40.030728,116.409842,0,520,39692.0601157407,2008-09-01,01:26:34
40.030749,116.409917,0,519,39692.0601388889,2008-09-01,01:26:36
40.030768,116.409951,0,518,39692.060162037,2008-09-01,01:26:38
40.030785,116.409953,0,517,39692.0601851852,2008-09-01,01:26:40
40.030808,116.40994,0,517,39692.0602083333,2008-09-01,01:26:42
40.030825,116.409946,0,516,39692.0602314815,2008-09-01,01:26:44
40.030835,116.410001,0,514,39692.0602546296,2008-09-01,01:26:46
40.030853,116.410174,0,511,39692.0602777778,2008-09-01,01:26:48
40.030876,116.410333,0,508,39692.0603009259,2008-09-01,01:26:50
40.030891,116.410458,0,505,39692.0603240741,2008-09-01,01:26:52
40.030893,116.410579,0,503,39692.0603472222,2008-09-01,01:26:54
40.030872,116.410583,0,502,39692.0603703704,2008-09-01,01:26:56
40.030846,116.410556,0,501,39692.0603935185,2008-09-01,01:26:58
40.030817,116.410541,0,501,39692.0604166667,2008-09-01,01:27:00
40.030785,116.410527,0,502,39692.0604398148,2008-09-01,01:27:02
40.030781,116.410522,0,502,39692.060462963,2008-09-01,01:27:04
40.030776,116.410531,0,501,39692.0604861111,2008-09-01,01:27:06
40.030801,116.41052,0,504,39692.0605092593,2008-09-01,01:27:08
40.030839,116.410531,0,506,39692.0605324074,2008-09-01,01:27:10
40.03088,116.410549,0,510,39692.0605555556,2008-09-01,01:27:12
40.030901,116.410568,0,513,39692.0605787037,2008-09-01,01:27:14
40.030894,116.410589,0,514,39692.0606018519,2008-09-01,01:27:16
40.030869,116.410608,0,512,39692.060625,2008-09-01,01:27:18
40.030854,116.410616,0,510,39692.0606481481,2008-09-01,01:27:20
40.030846,116.410618,0,509,39692.0606712963,2008-09-01,01:27:22
40.030855,116.410616,0,509,39692.0606944444,2008-09-01,01:27:24
40.03087,116.410624,0,510,39692.0607175926,2008-09-01,01:27:26
40.030884,116.410633,0,513,39692.0607407407,2008-09-01,01:27:28
40.030901,116.410637,0,516,39692.0607638889,2008-09-01,01:27:30
40.030899,116.410641,0,519,39692.060787037,2008-09-01,01:27:32
40.030917,116.410641,0,524,39692.0608101852,2008-09-01,01:27:34
40.03093,116.410632,0,526,39692.0608333333,2008-09-01,01:27:36
40.030945,116.410623,0,528,39692.0608564815,2008-09-01,01:27:38
40.030948,116.410618,0,532,39692.0608796296,2008-09-01,01:27:40
40.030956,116.410602,0,539,39692.0609027778,2008-09-01,01:27:42
40.030962,116.410593,0,540,39692.0609259259,2008-09-01,01:27:44
40.030953,116.410587,0,536,39692.0609490741,2008-09-01,01:27:46
40.030942,116.410588,0,533,39692.0609722222,2008-09-01,01:27:48
40.030927,116.4106,0,530,39692.0609953704,2008-09-01,01:27:50
40.030908,116.410619,0,525,39692.0610185185,2008-09-01,01:27:52
40.030899,116.410632,0,522,39692.0610416667,2008-09-01,01:27:54
40.030905,116.410647,0,521,39692.0610648148,2008-09-01,01:27:56
40.03092,116.410651,0,522,39692.061087963,2008-09-01,01:27:58
40.030928,116.410637,0,523,39692.0611111111,2008-09-01,01:28:00
40.030929,116.410637,0,523,39692.0611342593,2008-09-01,01:28:02
40.030936,116.410644,0,523,39692.0611574074,2008-09-01,01:28:04
40.030976,116.41073,0,525,39692.0611805556,2008-09-01,01:28:06
40.030991,116.410734,0,525,39692.0612037037,2008-09-01,01:28:08
40.030998,116.41072,0,528,39692.0612268519,2008-09-01,01:28:10
40.030984,116.410726,0,527,39692.06125,2008-09-01,01:28:12
40.030953,116.410744,0,524,39692.0612731481,2008-09-01,01:28:14
40.030952,116.410815,0,524,39692.0612962963,2008-09-01,01:28:16
40.030931,116.410834,0,523,39692.0613194444,2008-09-01,01:28:18
40.030956,116.410972,0,522,39692.0613425926,2008-09-01,01:28:20
40.03106,116.411246,0,522,39692.0613657407,2008-09-01,01:28:22
40.03121,116.411554,0,522,39692.0613888889,2008-09-01,01:28:24
40.031333,116.411824,0,522,39692.061412037,2008-09-01,01:28:26
40.031485,116.412068,0,522,39692.0614351852,2008-09-01,01:28:28
40.031618,116.41219,0,523,39692.0614583333,2008-09-01,01:28:30
40.031692,116.4124,0,522,39692.0614814815,2008-09-01,01:28:32
40.031796,116.412591,0,522,39692.0615046296,2008-09-01,01:28:34
40.031978,116.412839,0,523,39692.0615277778,2008-09-01,01:28:36
40.03212,116.413082,0,523,39692.0615509259,2008-09-01,01:28:38
40.032233,116.413257,0,524,39692.0615740741,2008-09-01,01:28:40
40.03228,116.413369,0,525,39692.0615972222,2008-09-01,01:28:42
40.032296,116.41342,0,525,39692.0616203704,2008-09-01,01:28:44
40.032273,116.413426,0,526,39692.0616435185,2008-09-01,01:28:46
40.032296,116.413473,0,528,39692.0616666667,2008-09-01,01:28:48
40.032301,116.413532,0,529,39692.0616898148,2008-09-01,01:28:50
40.032355,116.413613,0,531,39692.061712963,2008-09-01,01:28:52
40.032432,116.413677,0,533,39692.0617361111,2008-09-01,01:28:54
40.032504,116.413724,0,535,39692.0617592593,2008-09-01,01:28:56
40.032571,116.413791,0,538,39692.0617824074,2008-09-01,01:28:58
40.032613,116.413863,0,541,39692.0618055556,2008-09-01,01:29:00
40.032659,116.413911,0,543,39692.0618287037,2008-09-01,01:29:02
40.032701,116.41393,0,546,39692.0618518519,2008-09-01,01:29:04
40.032724,116.413949,0,549,39692.061875,2008-09-01,01:29:06
40.03272,116.413971,0,552,39692.0618981481,2008-09-01,01:29:08
40.032682,116.413972,0,556,39692.0619212963,2008-09-01,01:29:10
40.032654,116.413955,0,561,39692.0619444444,2008-09-01,01:29:12
40.032616,116.413944,0,566,39692.0619675926,2008-09-01,01:29:14
40.032602,116.413947,0,572,39692.0619907407,2008-09-01,01:29:16
40.032613,116.413966,0,578,39692.0620138889,2008-09-01,01:29:18
40.032638,116.413984,0,584,39692.062037037,2008-09-01,01:29:20
40.032664,116.414,0,590,39692.0620601852,2008-09-01,01:29:22
40.032699,116.414006,0,596,39692.0620833333,2008-09-01,01:29:24
40.032722,116.414019,0,603,39692.0621064815,2008-09-01,01:29:26
40.032764,116.41395,0,610,39692.0621296296,2008-09-01,01:29:28
40.032773,116.413958,0,617,39692.0621527778,2008-09-01,01:29:30
40.032769,116.413983,0,623,39692.0621759259,2008-09-01,01:29:32
40.032766,116.414007,0,630,39692.0621990741,2008-09-01,01:29:34
40.032758,116.414033,0,635,39692.0622222222,2008-09-01,01:29:36
40.032734,116.414071,0,638,39692.0622453704,2008-09-01,01:29:38
40.032722,116.41412,0,644,39692.0622685185,2008-09-01,01:29:40
40.032536,116.413988,0,653,39692.0622916667,2008-09-01,01:29:42
40.032535,116.414006,0,660,39692.0623148148,2008-09-01,01:29:44
40.031772,116.413473,0,669,39692.062337963,2008-09-01,01:29:46
40.031761,116.413472,0,676,39692.0623611111,2008-09-01,01:29:48
40.031695,116.413449,0,684,39692.0623842593,2008-09-01,01:29:50
40.031663,116.413429,0,691,39692.0624074074,2008-09-01,01:29:52
40.031688,116.413461,0,699,39692.0624305556,2008-09-01,01:29:54
40.03167,116.413454,0,703,39692.0624537037,2008-09-01,01:29:56
40.031579,116.413392,0,707,39692.0624768519,2008-09-01,01:29:58
40.031537,116.413357,0,711,39692.0625,2008-09-01,01:30:00
40.031504,116.413329,0,714,39692.0625231481,2008-09-01,01:30:02
40.031471,116.413307,0,718,39692.0625462963,2008-09-01,01:30:04
40.031446,116.413285,0,720,39692.0625694444,2008-09-01,01:30:06
40.031442,116.413285,0,722,39692.0625925926,2008-09-01,01:30:08
40.031421,116.413248,0,724,39692.0626157407,2008-09-01,01:30:10
40.031399,116.413217,0,724,39692.0626388889,2008-09-01,01:30:12
40.031386,116.4132,0,724,39692.062662037,2008-09-01,01:30:14
40.031385,116.413199,0,724,39692.0626851852,2008-09-01,01:30:16
40.031384,116.413197,0,725,39692.0627083333,2008-09-01,01:30:18
40.031383,116.413197,0,725,39692.0627314815,2008-09-01,01:30:20
40.031388,116.413196,0,725,39692.0627546296,2008-09-01,01:30:22
40.031358,116.413167,0,722,39692.0627777778,2008-09-01,01:30:24
40.031306,116.413168,0,717,39692.0628009259,2008-09-01,01:30:26
40.031281,116.413187,0,712,39692.0628240741,2008-09-01,01:30:28
40.03126,116.41322,0,705,39692.0628472222,2008-09-01,01:30:30
40.031241,116.413257,0,696,39692.0628703704,2008-09-01,01:30:32
40.031233,116.413282,0,689,39692.0628935185,2008-09-01,01:30:34
40.03123,116.413291,0,684,39692.0629166667,2008-09-01,01:30:36
40.031231,116.413291,0,681,39692.0629398148,2008-09-01,01:30:38
40.031233,116.413292,0,678,39692.062962963,2008-09-01,01:30:40
40.031234,116.413309,0,665,39692.0629861111,2008-09-01,01:30:42
40.031251,116.413312,0,664,39692.0630092593,2008-09-01,01:30:44
40.031257,116.413296,0,658,39692.0630324074,2008-09-01,01:30:46
40.031263,116.413276,0,652,39692.0630555556,2008-09-01,01:30:48
40.03127,116.413236,0,647,39692.0630787037,2008-09-01,01:30:50
40.031273,116.413186,0,639,39692.0631018518,2008-09-01,01:30:52
40.031283,116.41315,0,638,39692.063125,2008-09-01,01:30:54
40.031294,116.413104,0,635,39692.0631481481,2008-09-01,01:30:56
40.031309,116.413069,0,634,39692.0631712963,2008-09-01,01:30:58
40.031322,116.413046,0,633,39692.0631944444,2008-09-01,01:31:00
40.031338,116.413021,0,633,39692.0632175926,2008-09-01,01:31:02
40.031357,116.412991,0,633,39692.0632407407,2008-09-01,01:31:04
40.031378,116.412948,0,635,39692.0632638889,2008-09-01,01:31:06
40.0314,116.412911,0,637,39692.063287037,2008-09-01,01:31:08
40.03142,116.41289,0,640,39692.0633101852,2008-09-01,01:31:10
40.031436,116.412869,0,644,39692.0633333333,2008-09-01,01:31:12
40.031439,116.412841,0,637,39692.0633564815,2008-09-01,01:31:14
40.031445,116.412805,0,631,39692.0633796296,2008-09-01,01:31:16
40.031448,116.412767,0,625,39692.0634027778,2008-09-01,01:31:18
40.031453,116.412726,0,621,39692.0634259259,2008-09-01,01:31:20
40.031452,116.412705,0,617,39692.0634490741,2008-09-01,01:31:22
40.031449,116.412701,0,613,39692.0634722222,2008-09-01,01:31:24
40.031443,116.412709,0,609,39692.0634953704,2008-09-01,01:31:26
40.031438,116.412731,0,606,39692.0635185185,2008-09-01,01:31:28
40.031434,116.412743,0,604,39692.0635416667,2008-09-01,01:31:30
40.031434,116.412744,0,603,39692.0635648148,2008-09-01,01:31:32
40.031437,116.412744,0,603,39692.063587963,2008-09-01,01:31:34
40.031438,116.412743,0,603,39692.0636111111,2008-09-01,01:31:36
40.03144,116.41273,0,604,39692.0636342593,2008-09-01,01:31:38
40.031442,116.412717,0,606,39692.0636574074,2008-09-01,01:31:40
40.031443,116.412705,0,607,39692.0636805556,2008-09-01,01:31:42
40.03144,116.412699,0,609,39692.0637037037,2008-09-01,01:31:44
40.031436,116.412711,0,607,39692.0637268518,2008-09-01,01:31:46
40.031436,116.412726,0,607,39692.06375,2008-09-01,01:31:48
40.031436,116.412723,0,599,39692.0637731481,2008-09-01,01:31:50
40.031447,116.412719,0,595,39692.0637962963,2008-09-01,01:31:52
40.031471,116.412152,0,602,39692.0638425926,2008-09-01,01:31:56
40.031491,116.412008,0,606,39692.0638657407,2008-09-01,01:31:58
40.031505,116.411993,0,609,39692.0638888889,2008-09-01,01:32:00
40.031509,116.411961,0,612,39692.063912037,2008-09-01,01:32:02
40.031215,116.411504,0,614,39692.0639351852,2008-09-01,01:32:04
40.031083,116.41123,0,615,39692.0639583333,2008-09-01,01:32:06
40.030961,116.410973,0,617,39692.0639814815,2008-09-01,01:32:08
40.030858,116.41073,0,617,39692.0640046296,2008-09-01,01:32:10
40.030793,116.410538,0,619,39692.0640277778,2008-09-01,01:32:12
40.030734,116.410328,0,620,39692.0640509259,2008-09-01,01:32:14
40.030664,116.41015,0,618,39692.0640740741,2008-09-01,01:32:16
40.030611,116.409979,0,619,39692.0640972222,2008-09-01,01:32:18
40.030553,116.409799,0,620,39692.0641203704,2008-09-01,01:32:20
40.03053,116.409658,0,622,39692.0641435185,2008-09-01,01:32:22
40.030515,116.409534,0,624,39692.0641666667,2008-09-01,01:32:24
40.030497,116.409447,0,625,39692.0641898148,2008-09-01,01:32:26
40.030482,116.409366,0,626,39692.064212963,2008-09-01,01:32:28
40.030489,116.409307,0,627,39692.0642361111,2008-09-01,01:32:30
40.03048,116.409272,0,628,39692.0642592593,2008-09-01,01:32:32
40.030469,116.409257,0,628,39692.0642824074,2008-09-01,01:32:34
40.030461,116.409242,0,628,39692.0643055556,2008-09-01,01:32:36
40.030464,116.409259,0,627,39692.0643287037,2008-09-01,01:32:38
40.030475,116.409263,0,626,39692.0643518518,2008-09-01,01:32:40
40.030378,116.409166,0,624,39692.064375,2008-09-01,01:32:42
40.030349,116.409119,0,622,39692.0643981481,2008-09-01,01:32:44
40.030354,116.409108,0,621,39692.0644212963,2008-09-01,01:32:46
40.030406,116.409104,0,619,39692.0644444444,2008-09-01,01:32:48
40.030447,116.409092,0,618,39692.0644675926,2008-09-01,01:32:50
40.030468,116.40909,0,616,39692.0644907407,2008-09-01,01:32:52
40.030485,116.409085,0,614,39692.0645138889,2008-09-01,01:32:54
40.030511,116.409083,0,610,39692.064537037,2008-09-01,01:32:56
40.030481,116.409046,0,607,39692.0645601852,2008-09-01,01:32:58
40.030449,116.409002,0,604,39692.0645833333,2008-09-01,01:33:00
40.030429,116.40898,0,601,39692.0646064815,2008-09-01,01:33:02
40.030433,116.408943,0,599,39692.0646296296,2008-09-01,01:33:04
40.030436,116.408897,0,596,39692.0646527778,2008-09-01,01:33:06
40.030442,116.408896,0,593,39692.0646759259,2008-09-01,01:33:08
40.030429,116.408883,0,590,39692.0646990741,2008-09-01,01:33:10
40.03043,116.408908,0,587,39692.0647222222,2008-09-01,01:33:12
40.030423,116.408892,0,583,39692.0647453704,2008-09-01,01:33:14
40.030431,116.40888,0,582,39692.0647685185,2008-09-01,01:33:16
40.030441,116.408872,0,581,39692.0647916667,2008-09-01,01:33:18
40.030475,116.408883,0,579,39692.0648148148,2008-09-01,01:33:20
40.030465,116.408857,0,576,39692.064837963,2008-09-01,01:33:22
40.03045,116.408823,0,574,39692.0648611111,2008-09-01,01:33:24
40.030506,116.408839,0,572,39692.0648842593,2008-09-01,01:33:26
40.030545,116.408846,0,570,39692.0649074074,2008-09-01,01:33:28
40.030581,116.408854,0,569,39692.0649305556,2008-09-01,01:33:30
40.030484,116.408761,0,568,39692.0649537037,2008-09-01,01:33:32
40.030695,116.411227,0,556,39692.0652083333,2008-09-01,01:33:54
