# Supplementary material for: Research on differential privacy protection method based on user tendency
Source: PLoS One. 2023 Oct 26;18(10):e0288823. doi: 10.1371/journal.pone.0288823 (PMC10602288; doi:10.1371/journal.pone.0288823)
Supplement: S3 Data — (ZIP) [file pone.0288823.s003.zip › Data 5-3/052/Trajectory/20080901114634.plt]

Geolife trajectory
WGS 84
Altitude is in Feet
Reserved 3
0,2,255,My Track,0,0,2,8421376
0
40.008306,116.402058,0,488,39692.4906712963,2008-09-01,11:46:34
40.008361,116.401849,0,486,39692.4906944444,2008-09-01,11:46:36
40.008336,116.401688,0,484,39692.4907175926,2008-09-01,11:46:38
40.008292,116.401526,0,481,39692.4907407407,2008-09-01,11:46:40
40.008232,116.40138,0,480,39692.4907638889,2008-09-01,11:46:42
40.008147,116.401266,0,479,39692.490787037,2008-09-01,11:46:44
40.008079,116.401254,0,480,39692.4908101852,2008-09-01,11:46:46
40.007948,116.401247,0,479,39692.4908333333,2008-09-01,11:46:48
40.007783,116.401271,0,478,39692.4908564815,2008-09-01,11:46:50
40.007609,116.401298,0,477,39692.4908796296,2008-09-01,11:46:52
40.007416,116.401348,0,477,39692.4909027778,2008-09-01,11:46:54
40.007254,116.401427,0,479,39692.4909259259,2008-09-01,11:46:56
40.007056,116.401475,0,480,39692.4909490741,2008-09-01,11:46:58
40.006813,116.401476,0,483,39692.4909722222,2008-09-01,11:47:00
40.006595,116.401534,0,484,39692.4909953704,2008-09-01,11:47:02
40.006385,116.401576,0,487,39692.4910185185,2008-09-01,11:47:04
40.005563,116.401898,0,974,39692.4910416667,2008-09-01,11:47:06
40.005465,116.401893,0,975,39692.4910648148,2008-09-01,11:47:08
40.0054,116.401863,0,973,39692.491087963,2008-09-01,11:47:10
40.005463,116.401864,0,952,39692.4911111111,2008-09-01,11:47:12
40.005455,116.40186,0,948,39692.4911342593,2008-09-01,11:47:14
40.005446,116.401896,0,937,39692.4911574074,2008-09-01,11:47:16
40.005382,116.401931,0,924,39692.4911805556,2008-09-01,11:47:18
40.005273,116.40194,0,923,39692.4912037037,2008-09-01,11:47:20
40.005158,116.401955,0,922,39692.4912268519,2008-09-01,11:47:22
40.005086,116.40193,0,918,39692.49125,2008-09-01,11:47:24
40.005033,116.401896,0,913,39692.4912731481,2008-09-01,11:47:26
40.004988,116.401883,0,911,39692.4912962963,2008-09-01,11:47:28
40.004935,116.401908,0,915,39692.4913194444,2008-09-01,11:47:30
40.004902,116.401907,0,916,39692.4913425926,2008-09-01,11:47:32
40.004893,116.401905,0,914,39692.4913657407,2008-09-01,11:47:34
40.004897,116.401906,0,914,39692.4913888889,2008-09-01,11:47:36
40.004903,116.401909,0,915,39692.491412037,2008-09-01,11:47:38
40.00491,116.401913,0,916,39692.4914351852,2008-09-01,11:47:40
40.004916,116.401918,0,917,39692.4914583333,2008-09-01,11:47:42
40.00492,116.401921,0,917,39692.4914814815,2008-09-01,11:47:44
40.004923,116.401926,0,918,39692.4915046296,2008-09-01,11:47:46
40.004927,116.401929,0,919,39692.4915277778,2008-09-01,11:47:48
40.004923,116.401937,0,918,39692.4915509259,2008-09-01,11:47:50
40.005032,116.402064,0,916,39692.4915740741,2008-09-01,11:47:52
40.00501,116.402099,0,917,39692.4915972222,2008-09-01,11:47:54
40.004969,116.402091,0,911,39692.4916203704,2008-09-01,11:47:56
40.004889,116.402133,0,910,39692.4916435185,2008-09-01,11:47:58
40.004724,116.402154,0,906,39692.4916666667,2008-09-01,11:48:00
40.004309,116.402048,0,888,39692.4916898148,2008-09-01,11:48:02
40.004126,116.402065,0,885,39692.491712963,2008-09-01,11:48:04
40.00406,116.401995,0,875,39692.4917361111,2008-09-01,11:48:06
40.003959,116.401965,0,867,39692.4917592593,2008-09-01,11:48:08
40.003978,116.401922,0,864,39692.4917824074,2008-09-01,11:48:10
40.003964,116.401928,0,867,39692.4918055556,2008-09-01,11:48:12
40.003963,116.401928,0,866,39692.4918287037,2008-09-01,11:48:14
40.003962,116.401928,0,865,39692.4918518519,2008-09-01,11:48:16
40.00396,116.401932,0,865,39692.491875,2008-09-01,11:48:18
40.003958,116.401935,0,865,39692.4918981481,2008-09-01,11:48:20
40.003949,116.401934,0,865,39692.4919212963,2008-09-01,11:48:22
40.00387,116.401931,0,864,39692.4919444444,2008-09-01,11:48:24
40.003761,116.401915,0,863,39692.4919675926,2008-09-01,11:48:26
40.003705,116.401907,0,862,39692.4919907407,2008-09-01,11:48:28
40.003676,116.401934,0,862,39692.4920138889,2008-09-01,11:48:30
40.003633,116.401961,0,860,39692.492037037,2008-09-01,11:48:32
40.003458,116.401927,0,859,39692.4920601852,2008-09-01,11:48:34
40.002625,116.401532,0,859,39692.4920833333,2008-09-01,11:48:36
40.002531,116.401539,0,857,39692.4921064815,2008-09-01,11:48:38
40.002446,116.401566,0,854,39692.4921296296,2008-09-01,11:48:40
40.002393,116.401599,0,851,39692.4921527778,2008-09-01,11:48:42
40.002393,116.401622,0,844,39692.4921759259,2008-09-01,11:48:44
40.002357,116.401654,0,837,39692.4921990741,2008-09-01,11:48:46
40.002264,116.401674,0,835,39692.4922222222,2008-09-01,11:48:48
40.002168,116.401685,0,828,39692.4922453704,2008-09-01,11:48:50
40.002081,116.401682,0,824,39692.4922685185,2008-09-01,11:48:52
40.002014,116.401682,0,823,39692.4922916667,2008-09-01,11:48:54
40.001936,116.401676,0,814,39692.4923148148,2008-09-01,11:48:56
40.001859,116.401665,0,811,39692.492337963,2008-09-01,11:48:58
40.001808,116.401661,0,801,39692.4923611111,2008-09-01,11:49:00
40.001818,116.401669,0,791,39692.4923842593,2008-09-01,11:49:02
40.001824,116.401683,0,786,39692.4924074074,2008-09-01,11:49:04
40.001821,116.401683,0,784,39692.4924305556,2008-09-01,11:49:06
40.001817,116.401683,0,783,39692.4924537037,2008-09-01,11:49:08
40.001816,116.401683,0,782,39692.4924768518,2008-09-01,11:49:10
40.001815,116.401683,0,781,39692.4925,2008-09-01,11:49:12
40.001816,116.401681,0,781,39692.4925231481,2008-09-01,11:49:14
40.001816,116.401681,0,780,39692.4925462963,2008-09-01,11:49:16
40.001816,116.40168,0,780,39692.4925694444,2008-09-01,11:49:18
40.001814,116.401679,0,780,39692.4925925926,2008-09-01,11:49:20
40.001812,116.401677,0,780,39692.4926157407,2008-09-01,11:49:22
40.001815,116.40168,0,780,39692.4926388889,2008-09-01,11:49:24
40.001818,116.40168,0,779,39692.492662037,2008-09-01,11:49:26
40.00182,116.40168,0,779,39692.4926851852,2008-09-01,11:49:28
40.001822,116.40168,0,779,39692.4927083333,2008-09-01,11:49:30
40.001824,116.40168,0,779,39692.4927314815,2008-09-01,11:49:32
40.001824,116.401681,0,779,39692.4927546296,2008-09-01,11:49:34
40.001824,116.401681,0,779,39692.4927777778,2008-09-01,11:49:36
40.001824,116.401679,0,779,39692.4928009259,2008-09-01,11:49:38
40.001826,116.40168,0,779,39692.4928240741,2008-09-01,11:49:40
40.001827,116.401682,0,779,39692.4928472222,2008-09-01,11:49:42
40.001827,116.401682,0,779,39692.4928703704,2008-09-01,11:49:44
40.001827,116.40168,0,779,39692.4928935185,2008-09-01,11:49:46
40.001824,116.401676,0,779,39692.4929166667,2008-09-01,11:49:48
40.001818,116.401672,0,778,39692.4929398148,2008-09-01,11:49:50
40.001814,116.401668,0,778,39692.492962963,2008-09-01,11:49:52
40.001811,116.401665,0,778,39692.4929861111,2008-09-01,11:49:54
40.001806,116.401665,0,778,39692.4930092593,2008-09-01,11:49:56
40.001799,116.401664,0,777,39692.4930324074,2008-09-01,11:49:58
40.001784,116.401658,0,777,39692.4930555556,2008-09-01,11:50:00
40.001724,116.401648,0,770,39692.4930787037,2008-09-01,11:50:02
40.001732,116.401509,0,756,39692.4931018518,2008-09-01,11:50:04
40.001704,116.401452,0,751,39692.493125,2008-09-01,11:50:06
40.001618,116.401396,0,745,39692.4931481481,2008-09-01,11:50:08
40.001543,116.401378,0,741,39692.4931712963,2008-09-01,11:50:10
40.001438,116.401357,0,733,39692.4931944444,2008-09-01,11:50:12
40.00135,116.401367,0,724,39692.4932175926,2008-09-01,11:50:14
40.001235,116.401418,0,710,39692.4932407407,2008-09-01,11:50:16
40.001151,116.40146,0,703,39692.4932638889,2008-09-01,11:50:18
40.001115,116.401533,0,688,39692.493287037,2008-09-01,11:50:20
40.001108,116.401595,0,674,39692.4933101852,2008-09-01,11:50:22
40.001072,116.40164,0,659,39692.4933333333,2008-09-01,11:50:24
40.001048,116.401651,0,649,39692.4933564815,2008-09-01,11:50:26
40.001009,116.401672,0,641,39692.4933796296,2008-09-01,11:50:28
40.000973,116.401684,0,634,39692.4934027778,2008-09-01,11:50:30
40.000912,116.4017,0,632,39692.4934259259,2008-09-01,11:50:32
40.000863,116.401716,0,634,39692.4934490741,2008-09-01,11:50:34
40.000841,116.401705,0,637,39692.4934722222,2008-09-01,11:50:36
40.00086,116.401697,0,635,39692.4934953704,2008-09-01,11:50:38
40.000865,116.401696,0,635,39692.4935185185,2008-09-01,11:50:40
40.000868,116.401694,0,635,39692.4935416667,2008-09-01,11:50:42
40.000867,116.401689,0,635,39692.4935648148,2008-09-01,11:50:44
40.000858,116.40168,0,635,39692.493587963,2008-09-01,11:50:46
40.000846,116.401669,0,634,39692.4936111111,2008-09-01,11:50:48
40.00082,116.401658,0,630,39692.4936342593,2008-09-01,11:50:50
40.000765,116.401626,0,630,39692.4936574074,2008-09-01,11:50:52
40.000674,116.401648,0,625,39692.4936805556,2008-09-01,11:50:54
40.000596,116.401629,0,626,39692.4937037037,2008-09-01,11:50:56
40.00057,116.401616,0,627,39692.4937268518,2008-09-01,11:50:58
40.000554,116.401617,0,627,39692.49375,2008-09-01,11:51:00
40.000551,116.40162,0,627,39692.4937731481,2008-09-01,11:51:02
40.00055,116.401622,0,627,39692.4937962963,2008-09-01,11:51:04
40.000547,116.401625,0,627,39692.4938194444,2008-09-01,11:51:06
40.000528,116.401632,0,625,39692.4938425926,2008-09-01,11:51:08
40.000484,116.40164,0,624,39692.4938657407,2008-09-01,11:51:10
40.000408,116.401642,0,623,39692.4938888889,2008-09-01,11:51:12
40.000265,116.401668,0,621,39692.493912037,2008-09-01,11:51:14
40.00013,116.401684,0,619,39692.4939351852,2008-09-01,11:51:16
39.999997,116.401694,0,618,39692.4939583333,2008-09-01,11:51:18
39.999853,116.401701,0,616,39692.4939814815,2008-09-01,11:51:20
39.999735,116.401715,0,615,39692.4940046296,2008-09-01,11:51:22
39.999612,116.401723,0,613,39692.4940277778,2008-09-01,11:51:24
39.999477,116.401729,0,611,39692.4940509259,2008-09-01,11:51:26
39.999347,116.401742,0,609,39692.4940740741,2008-09-01,11:51:28
39.999224,116.401736,0,605,39692.4940972222,2008-09-01,11:51:30
39.999108,116.401706,0,601,39692.4941203704,2008-09-01,11:51:32
39.999028,116.401717,0,594,39692.4941435185,2008-09-01,11:51:34
39.998988,116.401737,0,589,39692.4941666667,2008-09-01,11:51:36
39.998928,116.401727,0,585,39692.4941898148,2008-09-01,11:51:38
39.998913,116.401725,0,583,39692.494212963,2008-09-01,11:51:40
39.998906,116.401724,0,582,39692.4942361111,2008-09-01,11:51:42
39.998901,116.401728,0,582,39692.4942592593,2008-09-01,11:51:44
39.998898,116.401735,0,582,39692.4942824074,2008-09-01,11:51:46
39.998897,116.401741,0,581,39692.4943055556,2008-09-01,11:51:48
39.998896,116.401748,0,581,39692.4943287037,2008-09-01,11:51:50
39.998896,116.401755,0,581,39692.4943518518,2008-09-01,11:51:52
39.998898,116.401765,0,581,39692.494375,2008-09-01,11:51:54
39.998898,116.401775,0,580,39692.4943981481,2008-09-01,11:51:56
39.998898,116.401782,0,580,39692.4944212963,2008-09-01,11:51:58
39.998899,116.401786,0,580,39692.4944444444,2008-09-01,11:52:00
39.998902,116.401785,0,580,39692.4944675926,2008-09-01,11:52:02
39.998906,116.401784,0,580,39692.4944907407,2008-09-01,11:52:04
39.998912,116.401783,0,580,39692.4945138889,2008-09-01,11:52:06
39.998921,116.401784,0,580,39692.494537037,2008-09-01,11:52:08
39.998932,116.401786,0,581,39692.4945601852,2008-09-01,11:52:10
39.998945,116.401788,0,581,39692.4945833333,2008-09-01,11:52:12
39.998956,116.401789,0,581,39692.4946064815,2008-09-01,11:52:14
39.998961,116.401791,0,581,39692.4946296296,2008-09-01,11:52:16
39.998966,116.401794,0,581,39692.4946527778,2008-09-01,11:52:18
39.998973,116.4018,0,580,39692.4946759259,2008-09-01,11:52:20
39.998977,116.401801,0,580,39692.4946990741,2008-09-01,11:52:22
39.998972,116.401798,0,580,39692.4947222222,2008-09-01,11:52:24
39.998958,116.401796,0,580,39692.4947453704,2008-09-01,11:52:26
39.998926,116.401794,0,579,39692.4947685185,2008-09-01,11:52:28
39.998873,116.401791,0,578,39692.4947916667,2008-09-01,11:52:30
39.99879,116.401816,0,577,39692.4948148148,2008-09-01,11:52:32
39.998711,116.401837,0,574,39692.494837963,2008-09-01,11:52:34
39.998657,116.401849,0,572,39692.4948611111,2008-09-01,11:52:36
39.998565,116.401847,0,573,39692.4948842593,2008-09-01,11:52:38
39.998525,116.401848,0,572,39692.4949074074,2008-09-01,11:52:40
39.998476,116.401876,0,573,39692.4949305556,2008-09-01,11:52:42
39.99836,116.401846,0,582,39692.4949537037,2008-09-01,11:52:44
39.998294,116.401846,0,584,39692.4949768518,2008-09-01,11:52:46
39.998087,116.401824,0,583,39692.495,2008-09-01,11:52:48
39.997991,116.401818,0,585,39692.4950231481,2008-09-01,11:52:50
39.997887,116.401825,0,583,39692.4950462963,2008-09-01,11:52:52
39.997799,116.401827,0,585,39692.4950694444,2008-09-01,11:52:54
39.997708,116.401842,0,586,39692.4950925926,2008-09-01,11:52:56
39.997618,116.401818,0,585,39692.4951157407,2008-09-01,11:52:58
39.997576,116.401805,0,581,39692.4951388889,2008-09-01,11:53:00
39.997503,116.401787,0,581,39692.495162037,2008-09-01,11:53:02
39.997431,116.401775,0,578,39692.4951851852,2008-09-01,11:53:04
39.997355,116.40175,0,576,39692.4952083333,2008-09-01,11:53:06
39.997314,116.401706,0,572,39692.4952314815,2008-09-01,11:53:08
39.997254,116.401637,0,563,39692.4952546296,2008-09-01,11:53:10
39.99719,116.401594,0,554,39692.4952777778,2008-09-01,11:53:12
39.997121,116.401579,0,545,39692.4953009259,2008-09-01,11:53:14
39.997078,116.401556,0,537,39692.4953240741,2008-09-01,11:53:16
39.99701,116.401504,0,525,39692.4953472222,2008-09-01,11:53:18
39.996983,116.401486,0,522,39692.4953703704,2008-09-01,11:53:20
39.996943,116.401478,0,514,39692.4953935185,2008-09-01,11:53:22
39.996866,116.401465,0,506,39692.4954166667,2008-09-01,11:53:24
39.996851,116.401473,0,503,39692.4954398148,2008-09-01,11:53:26
39.996855,116.401467,0,499,39692.495462963,2008-09-01,11:53:28
39.996835,116.401447,0,496,39692.4954861111,2008-09-01,11:53:30
39.996824,116.401439,0,495,39692.4955092593,2008-09-01,11:53:32
39.996816,116.401431,0,493,39692.4955324074,2008-09-01,11:53:34
39.996804,116.401417,0,491,39692.4955555556,2008-09-01,11:53:36
39.996692,116.401364,0,486,39692.4955787037,2008-09-01,11:53:38
39.99659,116.401342,0,477,39692.4956018519,2008-09-01,11:53:40
39.996501,116.401312,0,469,39692.495625,2008-09-01,11:53:42
39.996468,116.40128,0,463,39692.4956481481,2008-09-01,11:53:44
39.996453,116.401263,0,456,39692.4956712963,2008-09-01,11:53:46
39.996432,116.401238,0,451,39692.4956944444,2008-09-01,11:53:48
39.996411,116.401238,0,444,39692.4957175926,2008-09-01,11:53:50
39.996384,116.401242,0,442,39692.4957407407,2008-09-01,11:53:52
39.996341,116.401247,0,439,39692.4957638889,2008-09-01,11:53:54
39.996244,116.401208,0,435,39692.495787037,2008-09-01,11:53:56
39.996118,116.401182,0,432,39692.4958101852,2008-09-01,11:53:58
39.995987,116.401177,0,429,39692.4958333333,2008-09-01,11:54:00
39.995786,116.401169,0,429,39692.4958564815,2008-09-01,11:54:02
39.995613,116.401161,0,427,39692.4958796296,2008-09-01,11:54:04
39.995463,116.401169,0,420,39692.4959027778,2008-09-01,11:54:06
39.995332,116.401166,0,413,39692.4959259259,2008-09-01,11:54:08
39.995229,116.401171,0,410,39692.4959490741,2008-09-01,11:54:10
39.995158,116.401171,0,408,39692.4959722222,2008-09-01,11:54:12
39.995118,116.401175,0,406,39692.4959953704,2008-09-01,11:54:14
39.995099,116.401203,0,404,39692.4960185185,2008-09-01,11:54:16
39.9951,116.401223,0,402,39692.4960416667,2008-09-01,11:54:18
39.995099,116.401233,0,400,39692.4960648148,2008-09-01,11:54:20
39.9951,116.401241,0,398,39692.496087963,2008-09-01,11:54:22
39.995092,116.401245,0,396,39692.4961111111,2008-09-01,11:54:24
39.995088,116.401245,0,395,39692.4961342593,2008-09-01,11:54:26
39.995083,116.401255,0,394,39692.4961574074,2008-09-01,11:54:28
39.995071,116.401265,0,394,39692.4961805556,2008-09-01,11:54:30
39.995032,116.401253,0,392,39692.4962037037,2008-09-01,11:54:32
39.994861,116.401363,0,384,39692.4962268519,2008-09-01,11:54:34
39.99478,116.40141,0,383,39692.49625,2008-09-01,11:54:36
39.994729,116.40147,0,384,39692.4962731482,2008-09-01,11:54:38
39.994662,116.401506,0,384,39692.4962962963,2008-09-01,11:54:40
39.994554,116.401548,0,387,39692.4963194444,2008-09-01,11:54:42
39.994502,116.401588,0,388,39692.4963425926,2008-09-01,11:54:44
39.994394,116.401551,0,376,39692.4963657407,2008-09-01,11:54:46
39.994308,116.401547,0,374,39692.4963888889,2008-09-01,11:54:48
39.994167,116.401529,0,378,39692.496412037,2008-09-01,11:54:50
39.993992,116.40151,0,355,39692.4964351852,2008-09-01,11:54:52
39.99385,116.401439,0,317,39692.4964583333,2008-09-01,11:54:54
39.9937,116.401379,0,281,39692.4964814815,2008-09-01,11:54:56
39.993641,116.401343,0,249,39692.4965046296,2008-09-01,11:54:58
39.993566,116.401383,0,243,39692.4965277778,2008-09-01,11:55:00
39.99347,116.401409,0,240,39692.4965509259,2008-09-01,11:55:02
39.993375,116.401404,0,235,39692.4965740741,2008-09-01,11:55:04
39.993285,116.401394,0,231,39692.4965972222,2008-09-01,11:55:06
39.993249,116.401372,0,228,39692.4966203704,2008-09-01,11:55:08
39.993202,116.401363,0,226,39692.4966435185,2008-09-01,11:55:10
39.993175,116.401377,0,221,39692.4966666667,2008-09-01,11:55:12
39.993139,116.401393,0,219,39692.4966898148,2008-09-01,11:55:14
39.993094,116.401396,0,217,39692.496712963,2008-09-01,11:55:16
39.993081,116.401381,0,216,39692.4967361111,2008-09-01,11:55:18
39.993026,116.401373,0,216,39692.4967592593,2008-09-01,11:55:20
39.992965,116.401351,0,216,39692.4967824074,2008-09-01,11:55:22
39.992901,116.401369,0,217,39692.4968055556,2008-09-01,11:55:24
39.99284,116.401361,0,217,39692.4968287037,2008-09-01,11:55:26
39.992805,116.401378,0,222,39692.4968518519,2008-09-01,11:55:28
39.99274,116.401384,0,218,39692.496875,2008-09-01,11:55:30
39.992717,116.401351,0,222,39692.4968981481,2008-09-01,11:55:32
39.992689,116.401333,0,222,39692.4969212963,2008-09-01,11:55:34
39.992676,116.401333,0,221,39692.4969444444,2008-09-01,11:55:36
39.992668,116.401332,0,220,39692.4969675926,2008-09-01,11:55:38
39.992658,116.401331,0,219,39692.4969907407,2008-09-01,11:55:40
39.992648,116.401327,0,219,39692.4970138889,2008-09-01,11:55:42
39.992638,116.401325,0,218,39692.497037037,2008-09-01,11:55:44
39.992629,116.401323,0,217,39692.4970601852,2008-09-01,11:55:46
39.992616,116.401322,0,216,39692.4970833333,2008-09-01,11:55:48
39.992539,116.401294,0,218,39692.4971064815,2008-09-01,11:55:50
39.992488,116.401274,0,216,39692.4971296296,2008-09-01,11:55:52
39.992405,116.401236,0,219,39692.4971527778,2008-09-01,11:55:54
39.992327,116.401216,0,220,39692.4971759259,2008-09-01,11:55:56
39.992318,116.401189,0,221,39692.4971990741,2008-09-01,11:55:58
39.992295,116.40118,0,220,39692.4972222222,2008-09-01,11:56:00
39.992267,116.401169,0,222,39692.4972453704,2008-09-01,11:56:02
39.99225,116.401166,0,221,39692.4972685185,2008-09-01,11:56:04
39.992238,116.401153,0,220,39692.4972916667,2008-09-01,11:56:06
39.992234,116.401153,0,220,39692.4973148148,2008-09-01,11:56:08
39.992231,116.401153,0,220,39692.497337963,2008-09-01,11:56:10
39.992225,116.401153,0,220,39692.4973611111,2008-09-01,11:56:12
39.992179,116.401149,0,221,39692.4973842593,2008-09-01,11:56:14
39.992137,116.401141,0,222,39692.4974074074,2008-09-01,11:56:16
39.992093,116.40114,0,223,39692.4974305556,2008-09-01,11:56:18
39.992024,116.401129,0,224,39692.4974537037,2008-09-01,11:56:20
39.99194,116.401156,0,230,39692.4974768519,2008-09-01,11:56:22
39.991865,116.401182,0,228,39692.4975,2008-09-01,11:56:24
39.99172,116.40118,0,225,39692.4975231481,2008-09-01,11:56:26
39.991545,116.401176,0,219,39692.4975462963,2008-09-01,11:56:28
39.991385,116.401189,0,219,39692.4975694444,2008-09-01,11:56:30
39.99121,116.401254,0,210,39692.4975925926,2008-09-01,11:56:32
39.991042,116.401278,0,204,39692.4976157407,2008-09-01,11:56:34
39.990837,116.401306,0,198,39692.4976388889,2008-09-01,11:56:36
39.990628,116.401313,0,192,39692.497662037,2008-09-01,11:56:38
39.990427,116.401311,0,184,39692.4976851852,2008-09-01,11:56:40
39.990227,116.401314,0,179,39692.4977083333,2008-09-01,11:56:42
39.990025,116.401308,0,175,39692.4977314815,2008-09-01,11:56:44
39.989804,116.401308,0,171,39692.4977546296,2008-09-01,11:56:46
39.989592,116.401266,0,162,39692.4977777778,2008-09-01,11:56:48
39.98936,116.401223,0,160,39692.4978009259,2008-09-01,11:56:50
39.989101,116.401185,0,163,39692.4978240741,2008-09-01,11:56:52
39.988907,116.401186,0,159,39692.4978472222,2008-09-01,11:56:54
39.988696,116.401191,0,156,39692.4978703704,2008-09-01,11:56:56
39.988458,116.401189,0,147,39692.4978935185,2008-09-01,11:56:58
39.988224,116.40119,0,139,39692.4979166667,2008-09-01,11:57:00
39.987976,116.401192,0,141,39692.4979398148,2008-09-01,11:57:02
39.987707,116.401192,0,136,39692.497962963,2008-09-01,11:57:04
39.987456,116.401183,0,133,39692.4979861111,2008-09-01,11:57:06
39.987197,116.401181,0,128,39692.4980092593,2008-09-01,11:57:08
39.986943,116.401187,0,120,39692.4980324074,2008-09-01,11:57:10
39.986705,116.401184,0,116,39692.4980555556,2008-09-01,11:57:12
39.98646,116.401208,0,119,39692.4980787037,2008-09-01,11:57:14
39.98619,116.4012,0,113,39692.4981018519,2008-09-01,11:57:16
39.985917,116.40119,0,107,39692.498125,2008-09-01,11:57:18
39.985621,116.401186,0,104,39692.4981481481,2008-09-01,11:57:20
39.985355,116.401179,0,97,39692.4981712963,2008-09-01,11:57:22
39.98506,116.401174,0,95,39692.4981944444,2008-09-01,11:57:24
39.984787,116.401155,0,93,39692.4982175926,2008-09-01,11:57:26
39.984466,116.401149,0,88,39692.4982407407,2008-09-01,11:57:28
39.98415,116.401127,0,91,39692.4982638889,2008-09-01,11:57:30
39.983846,116.401114,0,91,39692.498287037,2008-09-01,11:57:32
39.983558,116.401112,0,91,39692.4983101852,2008-09-01,11:57:34
39.983267,116.40112,0,88,39692.4983333333,2008-09-01,11:57:36
39.982987,116.401114,0,88,39692.4983564815,2008-09-01,11:57:38
39.982708,116.401107,0,89,39692.4983796296,2008-09-01,11:57:40
39.982457,116.401084,0,91,39692.4984027778,2008-09-01,11:57:42
39.982231,116.401078,0,90,39692.4984259259,2008-09-01,11:57:44
39.982025,116.401066,0,91,39692.4984490741,2008-09-01,11:57:46
39.981835,116.401075,0,90,39692.4984722222,2008-09-01,11:57:48
39.981657,116.401077,0,93,39692.4984953704,2008-09-01,11:57:50
39.981496,116.40107,0,91,39692.4985185185,2008-09-01,11:57:52
39.981318,116.40107,0,88,39692.4985416667,2008-09-01,11:57:54
39.981142,116.401067,0,87,39692.4985648148,2008-09-01,11:57:56
39.980982,116.401064,0,88,39692.498587963,2008-09-01,11:57:58
39.980842,116.401082,0,90,39692.4986111111,2008-09-01,11:58:00
39.980749,116.401114,0,95,39692.4986342593,2008-09-01,11:58:02
39.980687,116.401116,0,99,39692.4986574074,2008-09-01,11:58:04
39.980676,116.401127,0,105,39692.4986805556,2008-09-01,11:58:06
39.980672,116.401126,0,110,39692.4987037037,2008-09-01,11:58:08
39.980677,116.401124,0,112,39692.4987268519,2008-09-01,11:58:10
39.98068,116.401124,0,113,39692.49875,2008-09-01,11:58:12
39.98068,116.401123,0,113,39692.4987731481,2008-09-01,11:58:14
39.980635,116.4011,0,119,39692.4987962963,2008-09-01,11:58:16
39.980539,116.401089,0,125,39692.4988194444,2008-09-01,11:58:18
39.980457,116.401085,0,128,39692.4988425926,2008-09-01,11:58:20
39.980395,116.401073,0,132,39692.4988657407,2008-09-01,11:58:22
39.980344,116.401061,0,134,39692.4988888889,2008-09-01,11:58:24
39.980321,116.401032,0,131,39692.498912037,2008-09-01,11:58:26
39.980327,116.401035,0,131,39692.4989351852,2008-09-01,11:58:28
39.98031,116.40104,0,132,39692.4989583333,2008-09-01,11:58:30
39.980303,116.40104,0,133,39692.4989814815,2008-09-01,11:58:32
39.980293,116.401039,0,133,39692.4990046296,2008-09-01,11:58:34
39.980247,116.401035,0,133,39692.4990277778,2008-09-01,11:58:36
39.980138,116.401029,0,130,39692.4990509259,2008-09-01,11:58:38
39.979965,116.401027,0,127,39692.4990740741,2008-09-01,11:58:40
39.979799,116.40104,0,125,39692.4990972222,2008-09-01,11:58:42
39.979643,116.401049,0,126,39692.4991203704,2008-09-01,11:58:44
39.979475,116.401046,0,126,39692.4991435185,2008-09-01,11:58:46
39.979308,116.401021,0,127,39692.4991666667,2008-09-01,11:58:48
39.979112,116.401008,0,126,39692.4991898148,2008-09-01,11:58:50
39.978917,116.400981,0,127,39692.499212963,2008-09-01,11:58:52
39.978749,116.400991,0,130,39692.4992361111,2008-09-01,11:58:54
39.978623,116.40101,0,133,39692.4992592593,2008-09-01,11:58:56
39.978555,116.401004,0,134,39692.4992824074,2008-09-01,11:58:58
39.978527,116.400963,0,139,39692.4993055556,2008-09-01,11:59:00
39.978432,116.400943,0,142,39692.4993287037,2008-09-01,11:59:02
39.978273,116.400964,0,143,39692.4993518519,2008-09-01,11:59:04
39.978121,116.400962,0,145,39692.499375,2008-09-01,11:59:06
39.977979,116.400953,0,145,39692.4993981481,2008-09-01,11:59:08
39.97783,116.400951,0,148,39692.4994212963,2008-09-01,11:59:10
39.977663,116.400966,0,150,39692.4994444444,2008-09-01,11:59:12
39.97752,116.400945,0,147,39692.4994675926,2008-09-01,11:59:14
39.977369,116.400934,0,148,39692.4994907407,2008-09-01,11:59:16
39.977218,116.400942,0,144,39692.4995138889,2008-09-01,11:59:18
39.97709,116.400949,0,142,39692.499537037,2008-09-01,11:59:20
39.976973,116.400944,0,145,39692.4995601852,2008-09-01,11:59:22
39.976849,116.400942,0,150,39692.4995833333,2008-09-01,11:59:24
39.976733,116.400938,0,155,39692.4996064815,2008-09-01,11:59:26
39.976627,116.400946,0,157,39692.4996296296,2008-09-01,11:59:28
39.97654,116.400937,0,156,39692.4996527778,2008-09-01,11:59:30
39.976434,116.400932,0,164,39692.4996759259,2008-09-01,11:59:32
39.976333,116.400933,0,161,39692.4996990741,2008-09-01,11:59:34
39.976246,116.400939,0,163,39692.4997222222,2008-09-01,11:59:36
39.976167,116.400947,0,164,39692.4997453704,2008-09-01,11:59:38
39.976094,116.400965,0,168,39692.4997685185,2008-09-01,11:59:40
39.976029,116.40096,0,162,39692.4997916667,2008-09-01,11:59:42
39.975968,116.400949,0,148,39692.4998148148,2008-09-01,11:59:44
39.975903,116.400938,0,138,39692.499837963,2008-09-01,11:59:46
39.975842,116.40092,0,139,39692.4998611111,2008-09-01,11:59:48
39.975777,116.400879,0,139,39692.4998842593,2008-09-01,11:59:50
39.975734,116.400775,0,142,39692.4999074074,2008-09-01,11:59:52
39.975713,116.400597,0,140,39692.4999305556,2008-09-01,11:59:54
39.975695,116.400383,0,136,39692.4999537037,2008-09-01,11:59:56
39.975702,116.400162,0,134,39692.4999768519,2008-09-01,11:59:58
39.975704,116.399936,0,135,39692.5,2008-09-01,12:00:00
39.97571,116.399677,0,135,39692.5000231481,2008-09-01,12:00:02
39.975715,116.399416,0,135,39692.5000462963,2008-09-01,12:00:04
39.975722,116.399136,0,135,39692.5000694444,2008-09-01,12:00:06
39.975719,116.398845,0,135,39692.5000925926,2008-09-01,12:00:08
39.975717,116.398517,0,135,39692.5001157407,2008-09-01,12:00:10
39.975721,116.398179,0,137,39692.5001388889,2008-09-01,12:00:12
39.97573,116.397819,0,139,39692.500162037,2008-09-01,12:00:14
39.975733,116.397463,0,143,39692.5001851852,2008-09-01,12:00:16
39.975746,116.397122,0,148,39692.5002083333,2008-09-01,12:00:18
39.975746,116.396787,0,149,39692.5002314815,2008-09-01,12:00:20
39.975721,116.396485,0,151,39692.5002546296,2008-09-01,12:00:22
39.975725,116.396199,0,151,39692.5002777778,2008-09-01,12:00:24
39.975736,116.395942,0,151,39692.5003009259,2008-09-01,12:00:26
39.975738,116.395729,0,150,39692.5003240741,2008-09-01,12:00:28
39.975728,116.395597,0,137,39692.5003472222,2008-09-01,12:00:30
39.975718,116.395427,0,138,39692.5003703704,2008-09-01,12:00:32
39.975707,116.395208,0,138,39692.5003935185,2008-09-01,12:00:34
39.975695,116.394983,0,137,39692.5004166667,2008-09-01,12:00:36
39.975675,116.394736,0,136,39692.5004398148,2008-09-01,12:00:38
39.975668,116.394492,0,137,39692.500462963,2008-09-01,12:00:40
39.97566,116.394288,0,134,39692.5004861111,2008-09-01,12:00:42
39.975659,116.394135,0,134,39692.5005092593,2008-09-01,12:00:44
39.975653,116.39402,0,135,39692.5005324074,2008-09-01,12:00:46
39.97567,116.393954,0,135,39692.5005555556,2008-09-01,12:00:48
39.975675,116.39393,0,135,39692.5005787037,2008-09-01,12:00:50
39.975688,116.393939,0,138,39692.5006018518,2008-09-01,12:00:52
39.975699,116.393931,0,137,39692.500625,2008-09-01,12:00:54
39.975702,116.393931,0,137,39692.5006481481,2008-09-01,12:00:56
39.975705,116.393932,0,136,39692.5006712963,2008-09-01,12:00:58
39.97571,116.393931,0,136,39692.5006944444,2008-09-01,12:01:00
39.975712,116.393909,0,137,39692.5007175926,2008-09-01,12:01:02
39.975705,116.393833,0,134,39692.5007407407,2008-09-01,12:01:04
39.975707,116.393723,0,138,39692.5007638889,2008-09-01,12:01:06
39.975707,116.393585,0,136,39692.500787037,2008-09-01,12:01:08
39.975707,116.39342,0,137,39692.5008101852,2008-09-01,12:01:10
39.9757,116.393248,0,136,39692.5008333333,2008-09-01,12:01:12
39.975699,116.393059,0,135,39692.5008564815,2008-09-01,12:01:14
39.975701,116.392858,0,139,39692.5008796296,2008-09-01,12:01:16
39.975695,116.392634,0,137,39692.5009027778,2008-09-01,12:01:18
39.975692,116.392409,0,138,39692.5009259259,2008-09-01,12:01:20
39.975691,116.392187,0,137,39692.5009490741,2008-09-01,12:01:22
39.975684,116.391972,0,138,39692.5009722222,2008-09-01,12:01:24
39.975681,116.391759,0,140,39692.5009953704,2008-09-01,12:01:26
39.975698,116.391529,0,143,39692.5010185185,2008-09-01,12:01:28
39.975693,116.391297,0,139,39692.5010416667,2008-09-01,12:01:30
39.975679,116.39106,0,133,39692.5010648148,2008-09-01,12:01:32
39.975677,116.390825,0,133,39692.501087963,2008-09-01,12:01:34
39.97568,116.390582,0,136,39692.5011111111,2008-09-01,12:01:36
39.975686,116.390338,0,138,39692.5011342593,2008-09-01,12:01:38
39.97569,116.390105,0,135,39692.5011574074,2008-09-01,12:01:40
39.975698,116.389872,0,138,39692.5011805556,2008-09-01,12:01:42
39.975697,116.38965,0,135,39692.5012037037,2008-09-01,12:01:44
39.9757,116.389433,0,143,39692.5012268518,2008-09-01,12:01:46
39.975683,116.38923,0,141,39692.50125,2008-09-01,12:01:48
39.975683,116.38905,0,138,39692.5012731481,2008-09-01,12:01:50
39.975684,116.388915,0,138,39692.5012962963,2008-09-01,12:01:52
39.975671,116.38883,0,136,39692.5013194444,2008-09-01,12:01:54
39.975688,116.388755,0,140,39692.5013425926,2008-09-01,12:01:56
39.975678,116.388728,0,147,39692.5013657407,2008-09-01,12:01:58
39.97568,116.388731,0,149,39692.5013888889,2008-09-01,12:02:00
39.975684,116.388732,0,149,39692.501412037,2008-09-01,12:02:02
39.975686,116.388732,0,149,39692.5014351852,2008-09-01,12:02:04
39.975687,116.388732,0,150,39692.5014583333,2008-09-01,12:02:06
39.975689,116.388732,0,152,39692.5014814815,2008-09-01,12:02:08
39.975689,116.388732,0,154,39692.5015046296,2008-09-01,12:02:10
39.975687,116.388732,0,155,39692.5015277778,2008-09-01,12:02:12
39.975687,116.388732,0,155,39692.5015509259,2008-09-01,12:02:14
39.975685,116.388732,0,156,39692.5015740741,2008-09-01,12:02:16
39.975682,116.388732,0,156,39692.5015972222,2008-09-01,12:02:18
39.975677,116.388732,0,156,39692.5016203704,2008-09-01,12:02:20
39.975674,116.388732,0,156,39692.5016435185,2008-09-01,12:02:22
39.97567,116.388733,0,156,39692.5016666667,2008-09-01,12:02:24
39.975669,116.388733,0,156,39692.5016898148,2008-09-01,12:02:26
39.975666,116.388733,0,156,39692.501712963,2008-09-01,12:02:28
39.975661,116.388733,0,156,39692.5017361111,2008-09-01,12:02:30
39.975656,116.388734,0,156,39692.5017592593,2008-09-01,12:02:32
39.975649,116.388734,0,156,39692.5017824074,2008-09-01,12:02:34
39.975643,116.388734,0,156,39692.5018055556,2008-09-01,12:02:36
39.975638,116.388735,0,156,39692.5018287037,2008-09-01,12:02:38
39.975635,116.388735,0,155,39692.5018518518,2008-09-01,12:02:40
39.975635,116.388735,0,155,39692.501875,2008-09-01,12:02:42
39.975638,116.388735,0,155,39692.5018981481,2008-09-01,12:02:44
39.975644,116.388735,0,155,39692.5019212963,2008-09-01,12:02:46
39.975647,116.388736,0,154,39692.5019444444,2008-09-01,12:02:48
39.975645,116.388736,0,154,39692.5019675926,2008-09-01,12:02:50
39.975642,116.388736,0,154,39692.5019907407,2008-09-01,12:02:52
39.975641,116.388736,0,153,39692.5020138889,2008-09-01,12:02:54
39.975644,116.388736,0,153,39692.502037037,2008-09-01,12:02:56
39.975648,116.388737,0,153,39692.5020601852,2008-09-01,12:02:58
39.975652,116.388737,0,153,39692.5020833333,2008-09-01,12:03:00
39.975657,116.388736,0,153,39692.5021064815,2008-09-01,12:03:02
39.975655,116.388694,0,154,39692.5021296296,2008-09-01,12:03:04
39.975639,116.388576,0,154,39692.5021527778,2008-09-01,12:03:06
39.975634,116.388398,0,155,39692.5021759259,2008-09-01,12:03:08
39.975625,116.388189,0,157,39692.5021990741,2008-09-01,12:03:10
39.975615,116.387947,0,152,39692.5022222222,2008-09-01,12:03:12
39.975606,116.387698,0,153,39692.5022453704,2008-09-01,12:03:14
39.975609,116.387446,0,154,39692.5022685185,2008-09-01,12:03:16
39.975614,116.387197,0,155,39692.5022916667,2008-09-01,12:03:18
39.975625,116.386957,0,158,39692.5023148148,2008-09-01,12:03:20
39.975606,116.386736,0,154,39692.502337963,2008-09-01,12:03:22
39.975598,116.386522,0,154,39692.5023611111,2008-09-01,12:03:24
39.975603,116.386339,0,152,39692.5023842593,2008-09-01,12:03:26
39.975617,116.386196,0,152,39692.5024074074,2008-09-01,12:03:28
39.975617,116.386068,0,145,39692.5024305556,2008-09-01,12:03:30
39.975638,116.385907,0,144,39692.5024537037,2008-09-01,12:03:32
39.975665,116.385775,0,136,39692.5024768518,2008-09-01,12:03:34
39.975718,116.385682,0,119,39692.5025,2008-09-01,12:03:36
39.975744,116.385654,0,97,39692.5025231481,2008-09-01,12:03:38
39.975741,116.385664,0,90,39692.5025462963,2008-09-01,12:03:40
39.97574,116.385672,0,93,39692.5025694444,2008-09-01,12:03:42
39.975741,116.385671,0,90,39692.5025925926,2008-09-01,12:03:44
39.975732,116.385628,0,89,39692.5026157407,2008-09-01,12:03:46
39.975716,116.385522,0,90,39692.5026388889,2008-09-01,12:03:48
39.975693,116.385379,0,90,39692.502662037,2008-09-01,12:03:50
39.97567,116.385195,0,90,39692.5026851852,2008-09-01,12:03:52
39.975646,116.38499,0,86,39692.5027083333,2008-09-01,12:03:54
39.975628,116.384763,0,84,39692.5027314815,2008-09-01,12:03:56
39.975622,116.384532,0,83,39692.5027546296,2008-09-01,12:03:58
39.975605,116.384266,0,82,39692.5027777778,2008-09-01,12:04:00
39.975608,116.383994,0,84,39692.5028009259,2008-09-01,12:04:02
39.975606,116.383714,0,88,39692.5028240741,2008-09-01,12:04:04
39.975597,116.383422,0,94,39692.5028472222,2008-09-01,12:04:06
39.975595,116.383119,0,99,39692.5028703704,2008-09-01,12:04:08
39.975595,116.38282,0,107,39692.5028935185,2008-09-01,12:04:10
39.975588,116.382514,0,101,39692.5029166667,2008-09-01,12:04:12
39.975579,116.38221,0,111,39692.5029398148,2008-09-01,12:04:14
39.975569,116.381924,0,113,39692.502962963,2008-09-01,12:04:16
39.975586,116.381679,0,113,39692.5029861111,2008-09-01,12:04:18
39.975598,116.381421,0,113,39692.5030092593,2008-09-01,12:04:20
39.975598,116.38116,0,112,39692.5030324074,2008-09-01,12:04:22
39.975576,116.380862,0,113,39692.5030555556,2008-09-01,12:04:24
39.975581,116.380545,0,114,39692.5030787037,2008-09-01,12:04:26
39.975569,116.380216,0,112,39692.5031018518,2008-09-01,12:04:28
39.975565,116.379882,0,113,39692.503125,2008-09-01,12:04:30
39.975557,116.379533,0,116,39692.5031481481,2008-09-01,12:04:32
39.975553,116.379176,0,118,39692.5031712963,2008-09-01,12:04:34
39.975545,116.378824,0,120,39692.5031944444,2008-09-01,12:04:36
39.975542,116.37848,0,124,39692.5032175926,2008-09-01,12:04:38
39.975538,116.378145,0,125,39692.5032407407,2008-09-01,12:04:40
39.97554,116.377823,0,126,39692.5032638889,2008-09-01,12:04:42
39.975536,116.377512,0,127,39692.503287037,2008-09-01,12:04:44
39.97552,116.377217,0,126,39692.5033101852,2008-09-01,12:04:46
39.975514,116.376931,0,125,39692.5033333333,2008-09-01,12:04:48
39.975517,116.376649,0,124,39692.5033564815,2008-09-01,12:04:50
39.975539,116.376392,0,121,39692.5033796296,2008-09-01,12:04:52
39.975564,116.376154,0,120,39692.5034027778,2008-09-01,12:04:54
39.975574,116.37596,0,119,39692.5034259259,2008-09-01,12:04:56
39.97556,116.375617,0,110,39692.5046527778,2008-09-01,12:06:42
39.975544,116.375513,0,109,39692.5046759259,2008-09-01,12:06:44
39.97551,116.375406,0,109,39692.5046990741,2008-09-01,12:06:46
39.975469,116.375293,0,107,39692.5047222222,2008-09-01,12:06:48
39.975408,116.37518,0,106,39692.5047453704,2008-09-01,12:06:50
39.975353,116.375049,0,105,39692.5047685185,2008-09-01,12:06:52
39.975327,116.374899,0,104,39692.5047916667,2008-09-01,12:06:54
39.975326,116.374741,0,103,39692.5048148148,2008-09-01,12:06:56
39.975326,116.374584,0,102,39692.504837963,2008-09-01,12:06:58
39.975351,116.374468,0,102,39692.5048611111,2008-09-01,12:07:00
39.975388,116.374402,0,101,39692.5048842593,2008-09-01,12:07:02
39.975426,116.374361,0,101,39692.5049074074,2008-09-01,12:07:04
39.975458,116.37434,0,101,39692.5049305556,2008-09-01,12:07:06
39.975463,116.374345,0,103,39692.5049537037,2008-09-01,12:07:08
39.975459,116.374355,0,105,39692.5049768519,2008-09-01,12:07:10
39.975463,116.374355,0,105,39692.505,2008-09-01,12:07:12
39.975463,116.374355,0,106,39692.5050231481,2008-09-01,12:07:14
39.975459,116.374331,0,108,39692.5050462963,2008-09-01,12:07:16
39.975452,116.374274,0,110,39692.5050694444,2008-09-01,12:07:18
39.975433,116.374218,0,111,39692.5050925926,2008-09-01,12:07:20
39.975424,116.374171,0,111,39692.5051157407,2008-09-01,12:07:22
39.975419,116.374142,0,110,39692.5051388889,2008-09-01,12:07:24
39.975428,116.374136,0,113,39692.505162037,2008-09-01,12:07:26
39.97543,116.37415,0,116,39692.5051851852,2008-09-01,12:07:28
39.975433,116.37415,0,115,39692.5052083333,2008-09-01,12:07:30
39.975433,116.374151,0,114,39692.5052314815,2008-09-01,12:07:32
39.975432,116.37415,0,114,39692.5052546296,2008-09-01,12:07:34
39.97543,116.37415,0,114,39692.5052777778,2008-09-01,12:07:36
39.975428,116.37415,0,114,39692.5053009259,2008-09-01,12:07:38
39.975426,116.374149,0,114,39692.5053240741,2008-09-01,12:07:40
39.975422,116.374119,0,116,39692.5053472222,2008-09-01,12:07:42
39.97541,116.374052,0,119,39692.5053703704,2008-09-01,12:07:44
39.975403,116.373969,0,123,39692.5053935185,2008-09-01,12:07:46
39.975408,116.373927,0,123,39692.5054166667,2008-09-01,12:07:48
39.975414,116.37389,0,126,39692.5054398148,2008-09-01,12:07:50
39.975404,116.373834,0,126,39692.505462963,2008-09-01,12:07:52
39.975403,116.373747,0,124,39692.5054861111,2008-09-01,12:07:54
39.975382,116.373645,0,124,39692.5055092593,2008-09-01,12:07:56
39.975349,116.373504,0,125,39692.5055324074,2008-09-01,12:07:58
39.97533,116.373296,0,121,39692.5055555556,2008-09-01,12:08:00
39.975285,116.373093,0,122,39692.5055787037,2008-09-01,12:08:02
39.97526,116.372882,0,121,39692.5056018519,2008-09-01,12:08:04
39.975273,116.372659,0,120,39692.505625,2008-09-01,12:08:06
39.975274,116.372434,0,119,39692.5056481481,2008-09-01,12:08:08
39.975285,116.372207,0,115,39692.5056712963,2008-09-01,12:08:10
39.97529,116.371999,0,116,39692.5056944444,2008-09-01,12:08:12
39.975304,116.371788,0,113,39692.5057175926,2008-09-01,12:08:14
39.975358,116.371565,0,122,39692.5057407407,2008-09-01,12:08:16
39.975368,116.37138,0,117,39692.5057638889,2008-09-01,12:08:18
39.975388,116.371185,0,115,39692.505787037,2008-09-01,12:08:20
39.975409,116.370983,0,116,39692.5058101852,2008-09-01,12:08:22
39.975393,116.370797,0,117,39692.5058333333,2008-09-01,12:08:24
39.975379,116.370601,0,119,39692.5058564815,2008-09-01,12:08:26
39.975391,116.370369,0,117,39692.5058796296,2008-09-01,12:08:28
39.975396,116.370158,0,119,39692.5059027778,2008-09-01,12:08:30
39.975405,116.369947,0,119,39692.5059259259,2008-09-01,12:08:32
39.975423,116.369707,0,117,39692.5059490741,2008-09-01,12:08:34
39.975422,116.369477,0,117,39692.5059722222,2008-09-01,12:08:36
39.975422,116.369253,0,115,39692.5059953704,2008-09-01,12:08:38
39.97541,116.369039,0,115,39692.5060185185,2008-09-01,12:08:40
39.975395,116.368812,0,116,39692.5060416667,2008-09-01,12:08:42
39.975392,116.3686,0,116,39692.5060648148,2008-09-01,12:08:44
39.975387,116.368422,0,121,39692.506087963,2008-09-01,12:08:46
39.975393,116.36824,0,123,39692.5061111111,2008-09-01,12:08:48
39.975398,116.368092,0,123,39692.5061342593,2008-09-01,12:08:50
39.975383,116.367986,0,127,39692.5061574074,2008-09-01,12:08:52
39.975394,116.367904,0,130,39692.5061805556,2008-09-01,12:08:54
39.975419,116.367866,0,138,39692.5062037037,2008-09-01,12:08:56
39.975416,116.367874,0,137,39692.5062268519,2008-09-01,12:08:58
39.975414,116.367883,0,136,39692.50625,2008-09-01,12:09:00
39.975419,116.367882,0,137,39692.5062731481,2008-09-01,12:09:02
39.975429,116.367853,0,137,39692.5062962963,2008-09-01,12:09:04
39.975448,116.367776,0,136,39692.5063194444,2008-09-01,12:09:06
39.975461,116.367639,0,134,39692.5063425926,2008-09-01,12:09:08
39.975459,116.367485,0,131,39692.5063657407,2008-09-01,12:09:10
39.975485,116.367274,0,132,39692.5063888889,2008-09-01,12:09:12
39.975494,116.367042,0,127,39692.506412037,2008-09-01,12:09:14
39.975472,116.366823,0,120,39692.5064351852,2008-09-01,12:09:16
39.975469,116.366583,0,118,39692.5064583333,2008-09-01,12:09:18
39.975493,116.366321,0,117,39692.5064814815,2008-09-01,12:09:20
39.975483,116.366103,0,118,39692.5065046296,2008-09-01,12:09:22
39.975464,116.365891,0,116,39692.5065277778,2008-09-01,12:09:24
39.975443,116.365707,0,114,39692.5065509259,2008-09-01,12:09:26
39.975423,116.365555,0,112,39692.5065740741,2008-09-01,12:09:28
39.975442,116.365405,0,121,39692.5065972222,2008-09-01,12:09:30
39.97545,116.365246,0,120,39692.5066203704,2008-09-01,12:09:32
39.975444,116.365072,0,117,39692.5066435185,2008-09-01,12:09:34
39.975433,116.364896,0,115,39692.5066666667,2008-09-01,12:09:36
39.975425,116.364748,0,110,39692.5066898148,2008-09-01,12:09:38
39.975429,116.364655,0,105,39692.506712963,2008-09-01,12:09:40
39.975424,116.364634,0,104,39692.5067361111,2008-09-01,12:09:42
39.975427,116.364631,0,105,39692.5067592593,2008-09-01,12:09:44
39.975423,116.364635,0,105,39692.5067824074,2008-09-01,12:09:46
39.975424,116.364635,0,104,39692.5068055556,2008-09-01,12:09:48
39.975425,116.364629,0,103,39692.5068287037,2008-09-01,12:09:50
39.975433,116.364617,0,102,39692.5068518519,2008-09-01,12:09:52
39.975439,116.364617,0,101,39692.506875,2008-09-01,12:09:54
39.975442,116.364618,0,101,39692.5068981481,2008-09-01,12:09:56
39.975445,116.364618,0,101,39692.5069212963,2008-09-01,12:09:58
39.975449,116.364619,0,101,39692.5069444444,2008-09-01,12:10:00
39.975451,116.364619,0,101,39692.5069675926,2008-09-01,12:10:02
39.97545,116.364619,0,101,39692.5069907407,2008-09-01,12:10:04
39.97545,116.364619,0,101,39692.5070138889,2008-09-01,12:10:06
39.975449,116.364619,0,101,39692.507037037,2008-09-01,12:10:08
39.975449,116.364619,0,101,39692.5070601852,2008-09-01,12:10:10
39.975449,116.364619,0,101,39692.5070833333,2008-09-01,12:10:12
39.97545,116.364619,0,101,39692.5071064815,2008-09-01,12:10:14
39.975454,116.36462,0,101,39692.5071296296,2008-09-01,12:10:16
39.975458,116.36462,0,101,39692.5071527778,2008-09-01,12:10:18
39.975462,116.36462,0,101,39692.5071759259,2008-09-01,12:10:20
39.975462,116.36462,0,101,39692.5071990741,2008-09-01,12:10:22
39.975459,116.36462,0,102,39692.5072222222,2008-09-01,12:10:24
39.975455,116.36462,0,102,39692.5072453704,2008-09-01,12:10:26
39.97545,116.36462,0,102,39692.5072685185,2008-09-01,12:10:28
39.975442,116.364617,0,102,39692.5072916667,2008-09-01,12:10:30
39.975434,116.364605,0,102,39692.5073148148,2008-09-01,12:10:32
39.975432,116.36456,0,101,39692.507337963,2008-09-01,12:10:34
39.975425,116.364477,0,100,39692.5073611111,2008-09-01,12:10:36
39.975416,116.364365,0,100,39692.5073842593,2008-09-01,12:10:38
39.975408,116.364253,0,101,39692.5074074074,2008-09-01,12:10:40
39.9754,116.364116,0,101,39692.5074305556,2008-09-01,12:10:42
39.975389,116.363952,0,105,39692.5074537037,2008-09-01,12:10:44
39.975368,116.363757,0,106,39692.5074768519,2008-09-01,12:10:46
39.975366,116.363562,0,110,39692.5075,2008-09-01,12:10:48
39.975346,116.363375,0,113,39692.5075231481,2008-09-01,12:10:50
39.975337,116.363195,0,117,39692.5075462963,2008-09-01,12:10:52
39.975327,116.36304,0,116,39692.5075694444,2008-09-01,12:10:54
39.975311,116.362916,0,117,39692.5075925926,2008-09-01,12:10:56
39.975305,116.362807,0,117,39692.5076157407,2008-09-01,12:10:58
39.975314,116.362664,0,116,39692.5076388889,2008-09-01,12:11:00
39.975322,116.362494,0,117,39692.507662037,2008-09-01,12:11:02
39.975349,116.362278,0,118,39692.5076851852,2008-09-01,12:11:04
39.97541,116.362067,0,137,39692.5077083333,2008-09-01,12:11:06
39.975419,116.361918,0,141,39692.5077314815,2008-09-01,12:11:08
39.97542,116.361795,0,142,39692.5077546296,2008-09-01,12:11:10
39.975423,116.361729,0,145,39692.5077777778,2008-09-01,12:11:12
39.975453,116.361691,0,146,39692.5078009259,2008-09-01,12:11:14
39.975471,116.361675,0,149,39692.5078240741,2008-09-01,12:11:16
39.975474,116.361667,0,153,39692.5078472222,2008-09-01,12:11:18
39.975484,116.361625,0,153,39692.5078703704,2008-09-01,12:11:20
39.975481,116.361579,0,154,39692.5078935185,2008-09-01,12:11:22
39.975487,116.36153,0,153,39692.5079166667,2008-09-01,12:11:24
39.975479,116.361483,0,154,39692.5079398148,2008-09-01,12:11:26
39.975464,116.361432,0,155,39692.507962963,2008-09-01,12:11:28
39.975451,116.3614,0,157,39692.5079861111,2008-09-01,12:11:30
39.975461,116.361381,0,157,39692.5080092593,2008-09-01,12:11:32
39.975456,116.361388,0,158,39692.5080324074,2008-09-01,12:11:34
39.975449,116.361393,0,159,39692.5080555556,2008-09-01,12:11:36
39.975442,116.361397,0,159,39692.5080787037,2008-09-01,12:11:38
39.975434,116.361405,0,160,39692.5081018518,2008-09-01,12:11:40
39.975426,116.361406,0,161,39692.508125,2008-09-01,12:11:42
39.975422,116.361406,0,162,39692.5081481481,2008-09-01,12:11:44
39.975416,116.361405,0,162,39692.5081712963,2008-09-01,12:11:46
39.975413,116.361358,0,162,39692.5081944444,2008-09-01,12:11:48
39.975408,116.361229,0,162,39692.5082175926,2008-09-01,12:11:50
39.9754,116.361057,0,162,39692.5082407407,2008-09-01,12:11:52
39.975399,116.360859,0,161,39692.5082638889,2008-09-01,12:11:54
39.975401,116.36066,0,160,39692.508287037,2008-09-01,12:11:56
39.975384,116.360482,0,159,39692.5083101852,2008-09-01,12:11:58
39.975381,116.36033,0,158,39692.5083333333,2008-09-01,12:12:00
39.975371,116.360203,0,158,39692.5083564815,2008-09-01,12:12:02
39.975373,116.360091,0,158,39692.5083796296,2008-09-01,12:12:04
39.975362,116.360026,0,159,39692.5084027778,2008-09-01,12:12:06
39.975349,116.360006,0,160,39692.5084259259,2008-09-01,12:12:08
39.975349,116.360008,0,163,39692.5084490741,2008-09-01,12:12:10
39.975346,116.360006,0,163,39692.5084722222,2008-09-01,12:12:12
39.975349,116.360006,0,164,39692.5084953704,2008-09-01,12:12:14
39.975355,116.360007,0,165,39692.5085185185,2008-09-01,12:12:16
39.975356,116.360007,0,165,39692.5085416667,2008-09-01,12:12:18
39.975356,116.360007,0,166,39692.5085648148,2008-09-01,12:12:20
39.975363,116.360008,0,166,39692.508587963,2008-09-01,12:12:22
39.975372,116.360008,0,167,39692.5086111111,2008-09-01,12:12:24
39.975381,116.359999,0,168,39692.5086342593,2008-09-01,12:12:26
39.975391,116.359992,0,168,39692.5086574074,2008-09-01,12:12:28
39.9754,116.359994,0,169,39692.5086805556,2008-09-01,12:12:30
39.9754,116.359994,0,169,39692.5087037037,2008-09-01,12:12:32
39.975404,116.359994,0,169,39692.5087268518,2008-09-01,12:12:34
39.975401,116.359994,0,168,39692.50875,2008-09-01,12:12:36
39.975394,116.359985,0,165,39692.5087731481,2008-09-01,12:12:38
39.975409,116.359956,0,160,39692.5087962963,2008-09-01,12:12:40
39.975422,116.359951,0,158,39692.5088194444,2008-09-01,12:12:42
39.975437,116.359948,0,157,39692.5088425926,2008-09-01,12:12:44
39.975435,116.359948,0,157,39692.5088657407,2008-09-01,12:12:46
39.975432,116.359949,0,157,39692.5088888889,2008-09-01,12:12:48
39.97543,116.359949,0,157,39692.508912037,2008-09-01,12:12:50
39.975426,116.359949,0,157,39692.5089351852,2008-09-01,12:12:52
39.975422,116.359949,0,157,39692.5089583333,2008-09-01,12:12:54
39.975419,116.359949,0,157,39692.5089814815,2008-09-01,12:12:56
39.975422,116.359949,0,157,39692.5090046296,2008-09-01,12:12:58
39.975423,116.359949,0,157,39692.5090277778,2008-09-01,12:13:00
39.97542,116.35995,0,157,39692.5090509259,2008-09-01,12:13:02
39.975406,116.35995,0,157,39692.5090740741,2008-09-01,12:13:04
39.975403,116.359959,0,160,39692.5090972222,2008-09-01,12:13:06
39.975408,116.359948,0,161,39692.5091203704,2008-09-01,12:13:08
39.975412,116.359911,0,159,39692.5091435185,2008-09-01,12:13:10
39.975404,116.359817,0,157,39692.5091666667,2008-09-01,12:13:12
39.975401,116.359692,0,155,39692.5091898148,2008-09-01,12:13:14
39.975383,116.359547,0,150,39692.509212963,2008-09-01,12:13:16
39.975373,116.359373,0,148,39692.5092361111,2008-09-01,12:13:18
39.975377,116.359152,0,144,39692.5092592593,2008-09-01,12:13:20
39.97536,116.358942,0,145,39692.5092824074,2008-09-01,12:13:22
39.975367,116.358711,0,142,39692.5093055556,2008-09-01,12:13:24
39.975367,116.358467,0,136,39692.5093287037,2008-09-01,12:13:26
39.975347,116.358251,0,135,39692.5093518518,2008-09-01,12:13:28
39.975328,116.358056,0,135,39692.509375,2008-09-01,12:13:30
39.975327,116.357861,0,134,39692.5093981481,2008-09-01,12:13:32
39.975339,116.357643,0,131,39692.5094212963,2008-09-01,12:13:34
39.975354,116.357408,0,129,39692.5094444444,2008-09-01,12:13:36
39.975349,116.357188,0,129,39692.5094675926,2008-09-01,12:13:38
39.975328,116.356971,0,128,39692.5094907407,2008-09-01,12:13:40
39.975339,116.356748,0,127,39692.5095138889,2008-09-01,12:13:42
39.975323,116.35655,0,127,39692.509537037,2008-09-01,12:13:44
39.975331,116.356346,0,124,39692.5095601852,2008-09-01,12:13:46
39.975297,116.356125,0,116,39692.5095833333,2008-09-01,12:13:48
39.975297,116.355885,0,114,39692.5096064815,2008-09-01,12:13:50
39.975334,116.355614,0,112,39692.5096296296,2008-09-01,12:13:52
39.975342,116.35536,0,113,39692.5096527778,2008-09-01,12:13:54
39.975322,116.355133,0,114,39692.5096759259,2008-09-01,12:13:56
39.975312,116.354916,0,110,39692.5096990741,2008-09-01,12:13:58
39.975294,116.35469,0,105,39692.5097222222,2008-09-01,12:14:00
39.975289,116.354462,0,101,39692.5097453704,2008-09-01,12:14:02
39.975309,116.354249,0,105,39692.5097685185,2008-09-01,12:14:04
39.97529,116.354074,0,106,39692.5097916667,2008-09-01,12:14:06
39.975293,116.3539,0,102,39692.5098148148,2008-09-01,12:14:08
39.975287,116.353791,0,106,39692.509837963,2008-09-01,12:14:10
39.975298,116.353701,0,104,39692.5098611111,2008-09-01,12:14:12
39.975284,116.353688,0,103,39692.5098842593,2008-09-01,12:14:14
39.975276,116.353692,0,101,39692.5099074074,2008-09-01,12:14:16
39.975278,116.353698,0,102,39692.5099305556,2008-09-01,12:14:18
39.975279,116.353698,0,101,39692.5099537037,2008-09-01,12:14:20
39.975273,116.353699,0,100,39692.5099768518,2008-09-01,12:14:22
39.975272,116.353693,0,100,39692.51,2008-09-01,12:14:24
39.975273,116.353674,0,100,39692.5100231481,2008-09-01,12:14:26
39.975262,116.353652,0,99,39692.5100462963,2008-09-01,12:14:28
39.975277,116.353613,0,97,39692.5100694444,2008-09-01,12:14:30
39.975278,116.353565,0,98,39692.5100925926,2008-09-01,12:14:32
39.975273,116.353528,0,99,39692.5101157407,2008-09-01,12:14:34
39.975266,116.353481,0,98,39692.5101388889,2008-09-01,12:14:36
39.975239,116.353427,0,98,39692.510162037,2008-09-01,12:14:38
39.97524,116.353346,0,96,39692.5101851852,2008-09-01,12:14:40
39.975225,116.353252,0,95,39692.5102083333,2008-09-01,12:14:42
39.975232,116.353122,0,92,39692.5102314815,2008-09-01,12:14:44
39.97524,116.35299,0,90,39692.5102546296,2008-09-01,12:14:46
39.975221,116.352828,0,87,39692.5102777778,2008-09-01,12:14:48
39.97521,116.352652,0,85,39692.5103009259,2008-09-01,12:14:50
39.975193,116.352469,0,82,39692.5103240741,2008-09-01,12:14:52
39.975179,116.352288,0,80,39692.5103472222,2008-09-01,12:14:54
39.97518,116.352112,0,77,39692.5103703704,2008-09-01,12:14:56
39.975178,116.351939,0,70,39692.5103935185,2008-09-01,12:14:58
39.975182,116.351745,0,67,39692.5104166667,2008-09-01,12:15:00
39.975184,116.35154,0,65,39692.5104398148,2008-09-01,12:15:02
39.975169,116.351342,0,63,39692.510462963,2008-09-01,12:15:04
39.975158,116.351133,0,60,39692.5104861111,2008-09-01,12:15:06
39.975139,116.350919,0,58,39692.5105092593,2008-09-01,12:15:08
39.975118,116.35067,0,54,39692.5105324074,2008-09-01,12:15:10
39.975099,116.350459,0,51,39692.5105555556,2008-09-01,12:15:12
39.975107,116.35023,0,49,39692.5105787037,2008-09-01,12:15:14
39.975119,116.350015,0,46,39692.5106018518,2008-09-01,12:15:16
39.975113,116.34979,0,44,39692.510625,2008-09-01,12:15:18
39.975129,116.349573,0,43,39692.5106481481,2008-09-01,12:15:20
39.975129,116.349367,0,42,39692.5106712963,2008-09-01,12:15:22
39.975153,116.349147,0,40,39692.5106944444,2008-09-01,12:15:24
39.975164,116.348957,0,40,39692.5107175926,2008-09-01,12:15:26
39.975162,116.348763,0,38,39692.5107407407,2008-09-01,12:15:28
39.975169,116.348591,0,45,39692.5107638889,2008-09-01,12:15:30
39.975182,116.348465,0,54,39692.510787037,2008-09-01,12:15:32
39.975218,116.348385,0,60,39692.5108101852,2008-09-01,12:15:34
39.975249,116.348375,0,62,39692.5108333333,2008-09-01,12:15:36
39.975249,116.348381,0,66,39692.5108564815,2008-09-01,12:15:38
39.975247,116.348381,0,66,39692.5108796296,2008-09-01,12:15:40
39.975241,116.348382,0,66,39692.5109027778,2008-09-01,12:15:42
39.975235,116.348383,0,66,39692.5109259259,2008-09-01,12:15:44
39.975228,116.348384,0,66,39692.5109490741,2008-09-01,12:15:46
39.975221,116.348385,0,66,39692.5109722222,2008-09-01,12:15:48
39.975214,116.34839,0,66,39692.5109953704,2008-09-01,12:15:50
39.975204,116.348406,0,66,39692.5110185185,2008-09-01,12:15:52
39.975195,116.348419,0,66,39692.5110416667,2008-09-01,12:15:54
39.975189,116.348423,0,66,39692.5110648148,2008-09-01,12:15:56
39.975185,116.348424,0,66,39692.511087963,2008-09-01,12:15:58
39.975182,116.348424,0,66,39692.5111111111,2008-09-01,12:16:00
39.975179,116.348424,0,66,39692.5111342593,2008-09-01,12:16:02
39.975183,116.348376,0,67,39692.5111574074,2008-09-01,12:16:04
39.975192,116.348254,0,69,39692.5111805556,2008-09-01,12:16:06
39.975188,116.348104,0,69,39692.5112037037,2008-09-01,12:16:08
39.975182,116.347934,0,70,39692.5112268519,2008-09-01,12:16:10
39.97518,116.347747,0,72,39692.51125,2008-09-01,12:16:12
39.975188,116.347541,0,75,39692.5112731481,2008-09-01,12:16:14
39.975182,116.347335,0,76,39692.5112962963,2008-09-01,12:16:16
39.975178,116.347107,0,78,39692.5113194444,2008-09-01,12:16:18
39.975158,116.346866,0,75,39692.5113425926,2008-09-01,12:16:20
39.975149,116.346623,0,77,39692.5113657407,2008-09-01,12:16:22
39.975165,116.346312,0,74,39692.5113888889,2008-09-01,12:16:24
39.975182,116.346017,0,77,39692.511412037,2008-09-01,12:16:26
39.97519,116.345707,0,78,39692.5114351852,2008-09-01,12:16:28
39.975175,116.345414,0,78,39692.5114583333,2008-09-01,12:16:30
39.975137,116.345117,0,81,39692.5114814815,2008-09-01,12:16:32
39.975126,116.34482,0,84,39692.5115046296,2008-09-01,12:16:34
39.975126,116.344509,0,83,39692.5115277778,2008-09-01,12:16:36
39.975123,116.344214,0,85,39692.5115509259,2008-09-01,12:16:38
39.97512,116.34392,0,87,39692.5115740741,2008-09-01,12:16:40
39.975143,116.34361,0,87,39692.5115972222,2008-09-01,12:16:42
39.975141,116.343322,0,91,39692.5116203704,2008-09-01,12:16:44
39.975101,116.343038,0,91,39692.5116435185,2008-09-01,12:16:46
39.975093,116.342731,0,90,39692.5116666667,2008-09-01,12:16:48
39.975104,116.342434,0,90,39692.5116898148,2008-09-01,12:16:50
39.975118,116.342135,0,93,39692.511712963,2008-09-01,12:16:52
39.975124,116.341854,0,99,39692.5117361111,2008-09-01,12:16:54
39.975154,116.34158,0,105,39692.5117592593,2008-09-01,12:16:56
39.97515,116.341313,0,112,39692.5117824074,2008-09-01,12:16:58
39.975126,116.34107,0,115,39692.5118055556,2008-09-01,12:17:00
39.975121,116.34084,0,114,39692.5118287037,2008-09-01,12:17:02
39.975137,116.340616,0,113,39692.5118518519,2008-09-01,12:17:04
39.97516,116.340439,0,111,39692.511875,2008-09-01,12:17:06
39.975179,116.340313,0,113,39692.5118981482,2008-09-01,12:17:08
39.975175,116.340218,0,118,39692.5119212963,2008-09-01,12:17:10
39.975178,116.340166,0,120,39692.5119444444,2008-09-01,12:17:12
39.975186,116.340146,0,120,39692.5119675926,2008-09-01,12:17:14
39.975179,116.340129,0,118,39692.5119907407,2008-09-01,12:17:16
39.975161,116.340139,0,111,39692.5120138889,2008-09-01,12:17:18
39.975166,116.340139,0,111,39692.512037037,2008-09-01,12:17:20
39.975169,116.340139,0,112,39692.5120601852,2008-09-01,12:17:22
39.975176,116.340139,0,113,39692.5120833333,2008-09-01,12:17:24
39.975181,116.340138,0,114,39692.5121064815,2008-09-01,12:17:26
39.975182,116.340111,0,115,39692.5121296296,2008-09-01,12:17:28
39.97517,116.340059,0,117,39692.5121527778,2008-09-01,12:17:30
39.975138,116.340021,0,119,39692.5121759259,2008-09-01,12:17:32
39.975152,116.339954,0,122,39692.5121990741,2008-09-01,12:17:34
39.975198,116.339871,0,121,39692.5122222222,2008-09-01,12:17:36
39.975195,116.339776,0,124,39692.5122453704,2008-09-01,12:17:38
39.975197,116.339658,0,128,39692.5122685185,2008-09-01,12:17:40
39.975187,116.339487,0,129,39692.5122916667,2008-09-01,12:17:42
39.975166,116.339303,0,131,39692.5123148148,2008-09-01,12:17:44
39.975146,116.339105,0,135,39692.512337963,2008-09-01,12:17:46
39.975143,116.338919,0,139,39692.5123611111,2008-09-01,12:17:48
39.975163,116.338734,0,143,39692.5123842593,2008-09-01,12:17:50
39.975149,116.338556,0,148,39692.5124074074,2008-09-01,12:17:52
39.975144,116.33842,0,154,39692.5124305556,2008-09-01,12:17:54
39.97518,116.338318,0,154,39692.5124537037,2008-09-01,12:17:56
39.975187,116.338301,0,146,39692.5124768519,2008-09-01,12:17:58
39.975187,116.338324,0,140,39692.5125,2008-09-01,12:18:00
39.975192,116.338331,0,140,39692.5125231481,2008-09-01,12:18:02
39.97519,116.338339,0,136,39692.5125462963,2008-09-01,12:18:04
39.975206,116.338342,0,133,39692.5125694444,2008-09-01,12:18:06
39.975214,116.338335,0,133,39692.5125925926,2008-09-01,12:18:08
39.975205,116.338286,0,135,39692.5126157407,2008-09-01,12:18:10
39.975192,116.338169,0,128,39692.5126388889,2008-09-01,12:18:12
39.975212,116.338006,0,126,39692.512662037,2008-09-01,12:18:14
39.975213,116.337819,0,127,39692.5126851852,2008-09-01,12:18:16
39.975159,116.337616,0,121,39692.5127083333,2008-09-01,12:18:18
39.975114,116.337359,0,117,39692.5127314815,2008-09-01,12:18:20
39.975104,116.337078,0,120,39692.5127546296,2008-09-01,12:18:22
39.97508,116.336776,0,122,39692.5127777778,2008-09-01,12:18:24
39.975067,116.336459,0,121,39692.5128009259,2008-09-01,12:18:26
39.975076,116.336106,0,122,39692.5128240741,2008-09-01,12:18:28
39.975078,116.335733,0,122,39692.5128472222,2008-09-01,12:18:30
39.975092,116.33532,0,128,39692.5128703704,2008-09-01,12:18:32
39.975089,116.334896,0,130,39692.5128935185,2008-09-01,12:18:34
39.975075,116.334467,0,130,39692.5129166667,2008-09-01,12:18:36
39.975064,116.334046,0,130,39692.5129398148,2008-09-01,12:18:38
39.975062,116.333624,0,130,39692.512962963,2008-09-01,12:18:40
39.975075,116.333214,0,131,39692.5129861111,2008-09-01,12:18:42
39.975069,116.332804,0,133,39692.5130092593,2008-09-01,12:18:44
39.975074,116.332418,0,138,39692.5130324074,2008-09-01,12:18:46
39.975082,116.332064,0,142,39692.5130555556,2008-09-01,12:18:48
39.975077,116.331737,0,148,39692.5130787037,2008-09-01,12:18:50
39.975101,116.331412,0,152,39692.5131018519,2008-09-01,12:18:52
39.975147,116.331096,0,153,39692.513125,2008-09-01,12:18:54
39.975144,116.330855,0,156,39692.5131481481,2008-09-01,12:18:56
39.975157,116.330599,0,161,39692.5131712963,2008-09-01,12:18:58
39.975166,116.330405,0,163,39692.5131944444,2008-09-01,12:19:00
39.975185,116.330253,0,164,39692.5132175926,2008-09-01,12:19:02
39.97519,116.330071,0,168,39692.5132407407,2008-09-01,12:19:04
39.975194,116.329895,0,170,39692.5132638889,2008-09-01,12:19:06
39.975214,116.329733,0,173,39692.513287037,2008-09-01,12:19:08
39.975231,116.329594,0,174,39692.5133101852,2008-09-01,12:19:10
39.975266,116.329466,0,181,39692.5133333333,2008-09-01,12:19:12
39.975272,116.329378,0,185,39692.5133564815,2008-09-01,12:19:14
39.975286,116.3293,0,191,39692.5133796296,2008-09-01,12:19:16
39.975272,116.329273,0,192,39692.5134027778,2008-09-01,12:19:18
39.975258,116.32923,0,193,39692.5134259259,2008-09-01,12:19:20
39.975263,116.329222,0,193,39692.5134490741,2008-09-01,12:19:22
39.97527,116.329204,0,188,39692.5134722222,2008-09-01,12:19:24
39.975252,116.329181,0,190,39692.5134953704,2008-09-01,12:19:26
39.975252,116.329167,0,190,39692.5135185185,2008-09-01,12:19:28
39.975254,116.329166,0,191,39692.5135416667,2008-09-01,12:19:30
39.975258,116.329165,0,191,39692.5135648148,2008-09-01,12:19:32
39.975263,116.329166,0,192,39692.513587963,2008-09-01,12:19:34
39.975268,116.329166,0,192,39692.5136111111,2008-09-01,12:19:36
39.975271,116.329166,0,193,39692.5136342593,2008-09-01,12:19:38
39.975271,116.329165,0,194,39692.5136574074,2008-09-01,12:19:40
39.975262,116.329144,0,194,39692.5136805556,2008-09-01,12:19:42
39.975261,116.329112,0,197,39692.5137037037,2008-09-01,12:19:44
39.975249,116.329086,0,191,39692.5137268519,2008-09-01,12:19:46
39.975248,116.329055,0,196,39692.51375,2008-09-01,12:19:48
39.975265,116.329006,0,202,39692.5137731481,2008-09-01,12:19:50
39.975266,116.328998,0,201,39692.5137962963,2008-09-01,12:19:52
39.975265,116.329002,0,202,39692.5138194444,2008-09-01,12:19:54
39.975256,116.329008,0,203,39692.5138425926,2008-09-01,12:19:56
39.975255,116.329009,0,203,39692.5138657407,2008-09-01,12:19:58
39.975253,116.329009,0,203,39692.5138888889,2008-09-01,12:20:00
39.975252,116.329009,0,203,39692.513912037,2008-09-01,12:20:02
39.975249,116.329009,0,203,39692.5139351852,2008-09-01,12:20:04
39.975247,116.329009,0,204,39692.5139583333,2008-09-01,12:20:06
39.975247,116.329009,0,204,39692.5139814815,2008-09-01,12:20:08
39.975248,116.329009,0,204,39692.5140046296,2008-09-01,12:20:10
39.97525,116.32901,0,204,39692.5140277778,2008-09-01,12:20:12
39.975249,116.32901,0,205,39692.5140509259,2008-09-01,12:20:14
39.975248,116.32901,0,205,39692.5140740741,2008-09-01,12:20:16
39.975247,116.32901,0,205,39692.5140972222,2008-09-01,12:20:18
39.975243,116.32901,0,205,39692.5141203704,2008-09-01,12:20:20
39.975225,116.328985,0,207,39692.5141435185,2008-09-01,12:20:22
39.975227,116.328923,0,199,39692.5141666667,2008-09-01,12:20:24
39.975209,116.328845,0,196,39692.5141898148,2008-09-01,12:20:26
39.975172,116.328761,0,197,39692.514212963,2008-09-01,12:20:28
39.975155,116.328659,0,198,39692.5142361111,2008-09-01,12:20:30
39.975177,116.328489,0,196,39692.5142592593,2008-09-01,12:20:32
39.975174,116.328351,0,196,39692.5142824074,2008-09-01,12:20:34
39.97517,116.328189,0,195,39692.5143055556,2008-09-01,12:20:36
39.975153,116.328026,0,195,39692.5143287037,2008-09-01,12:20:38
39.975119,116.327867,0,195,39692.5143518519,2008-09-01,12:20:40
39.975158,116.327652,0,192,39692.514375,2008-09-01,12:20:42
39.975177,116.327439,0,189,39692.5143981481,2008-09-01,12:20:44
39.975171,116.327241,0,188,39692.5144212963,2008-09-01,12:20:46
39.975135,116.32706,0,191,39692.5144444444,2008-09-01,12:20:48
39.975127,116.326858,0,190,39692.5144675926,2008-09-01,12:20:50
39.975112,116.326699,0,186,39692.5144907407,2008-09-01,12:20:52
39.9751,116.326555,0,184,39692.5145138889,2008-09-01,12:20:54
39.975096,116.326442,0,187,39692.514537037,2008-09-01,12:20:56
39.975149,116.326311,0,189,39692.5145601852,2008-09-01,12:20:58
39.975159,116.326218,0,189,39692.5145833333,2008-09-01,12:21:00
39.97515,116.326178,0,189,39692.5146064815,2008-09-01,12:21:02
39.975163,116.326135,0,185,39692.5146296296,2008-09-01,12:21:04
39.975174,116.326125,0,194,39692.5146527778,2008-09-01,12:21:06
39.975185,116.326112,0,191,39692.5146759259,2008-09-01,12:21:08
39.97519,116.326112,0,191,39692.5146990741,2008-09-01,12:21:10
39.975195,116.326112,0,191,39692.5147222222,2008-09-01,12:21:12
39.975194,116.326112,0,192,39692.5147453704,2008-09-01,12:21:14
39.975195,116.326111,0,192,39692.5147685185,2008-09-01,12:21:16
39.9752,116.326111,0,192,39692.5147916667,2008-09-01,12:21:18
39.975206,116.326111,0,192,39692.5148148148,2008-09-01,12:21:20
39.9752,116.326119,0,193,39692.514837963,2008-09-01,12:21:22
39.975155,116.326133,0,192,39692.5148611111,2008-09-01,12:21:24
39.975138,116.326097,0,193,39692.5148842593,2008-09-01,12:21:26
39.975139,116.326041,0,191,39692.5149074074,2008-09-01,12:21:28
39.975123,116.326001,0,188,39692.5149305556,2008-09-01,12:21:30
39.975124,116.32598,0,189,39692.5149537037,2008-09-01,12:21:32
39.975113,116.325996,0,190,39692.5149768519,2008-09-01,12:21:34
39.975112,116.326,0,191,39692.515,2008-09-01,12:21:36
39.975114,116.325997,0,190,39692.5150231481,2008-09-01,12:21:38
39.975104,116.325976,0,190,39692.5150462963,2008-09-01,12:21:40
39.975077,116.325949,0,191,39692.5150694444,2008-09-01,12:21:42
39.975041,116.325913,0,192,39692.5150925926,2008-09-01,12:21:44
39.975005,116.32583,0,193,39692.5151157407,2008-09-01,12:21:46
39.974994,116.325676,0,194,39692.5151388889,2008-09-01,12:21:48
39.974982,116.325465,0,194,39692.515162037,2008-09-01,12:21:50
39.974969,116.325243,0,194,39692.5151851852,2008-09-01,12:21:52
39.97496,116.325013,0,195,39692.5152083333,2008-09-01,12:21:54
39.974989,116.324758,0,195,39692.5152314815,2008-09-01,12:21:56
39.974998,116.32448,0,196,39692.5152546296,2008-09-01,12:21:58
39.975013,116.324186,0,195,39692.5152777778,2008-09-01,12:22:00
39.97504,116.323844,0,190,39692.5153009259,2008-09-01,12:22:02
39.975041,116.323549,0,186,39692.5153240741,2008-09-01,12:22:04
39.975054,116.323219,0,180,39692.5153472222,2008-09-01,12:22:06
39.975048,116.322921,0,177,39692.5153703704,2008-09-01,12:22:08
39.97503,116.322621,0,175,39692.5153935185,2008-09-01,12:22:10
39.97502,116.32234,0,172,39692.5154166667,2008-09-01,12:22:12
39.975012,116.32207,0,169,39692.5154398148,2008-09-01,12:22:14
39.975007,116.32182,0,166,39692.515462963,2008-09-01,12:22:16
39.975007,116.321588,0,164,39692.5154861111,2008-09-01,12:22:18
39.97501,116.321373,0,160,39692.5155092593,2008-09-01,12:22:20
39.975005,116.321175,0,158,39692.5155324074,2008-09-01,12:22:22
39.97501,116.320998,0,156,39692.5155555556,2008-09-01,12:22:24
39.975015,116.320849,0,153,39692.5155787037,2008-09-01,12:22:26
39.974999,116.320729,0,150,39692.5156018519,2008-09-01,12:22:28
39.974987,116.320647,0,147,39692.515625,2008-09-01,12:22:30
39.974987,116.32058,0,147,39692.5156481481,2008-09-01,12:22:32
39.974979,116.320551,0,150,39692.5156712963,2008-09-01,12:22:34
39.974957,116.320537,0,154,39692.5156944444,2008-09-01,12:22:36
39.974949,116.32054,0,157,39692.5157175926,2008-09-01,12:22:38
39.974949,116.320541,0,157,39692.5157407407,2008-09-01,12:22:40
39.974949,116.320542,0,157,39692.5157638889,2008-09-01,12:22:42
39.974948,116.320542,0,156,39692.515787037,2008-09-01,12:22:44
39.974948,116.320542,0,156,39692.5158101852,2008-09-01,12:22:46
39.974948,116.320541,0,156,39692.5158333333,2008-09-01,12:22:48
39.97495,116.32054,0,156,39692.5158564815,2008-09-01,12:22:50
39.974952,116.32054,0,156,39692.5158796296,2008-09-01,12:22:52
39.974957,116.320539,0,156,39692.5159027778,2008-09-01,12:22:54
39.974953,116.320495,0,155,39692.5159259259,2008-09-01,12:22:56
39.974941,116.320407,0,155,39692.5159490741,2008-09-01,12:22:58
39.974936,116.320286,0,154,39692.5159722222,2008-09-01,12:23:00
39.974964,116.320108,0,172,39692.5159953704,2008-09-01,12:23:02
39.974973,116.31989,0,180,39692.5160185185,2008-09-01,12:23:04
39.974983,116.31967,0,177,39692.5160416667,2008-09-01,12:23:06
39.974987,116.319474,0,176,39692.5160648148,2008-09-01,12:23:08
39.974978,116.319307,0,176,39692.516087963,2008-09-01,12:23:10
39.974977,116.319127,0,170,39692.5161111111,2008-09-01,12:23:12
39.974988,116.318972,0,168,39692.5161342593,2008-09-01,12:23:14
39.974974,116.318856,0,166,39692.5161574074,2008-09-01,12:23:16
39.974968,116.318738,0,164,39692.5161805556,2008-09-01,12:23:18
39.974974,116.318571,0,167,39692.5162037037,2008-09-01,12:23:20
39.974982,116.318407,0,165,39692.5162268518,2008-09-01,12:23:22
39.974985,116.31827,0,164,39692.51625,2008-09-01,12:23:24
39.974976,116.318157,0,164,39692.5162731481,2008-09-01,12:23:26
39.974978,116.318066,0,165,39692.5162962963,2008-09-01,12:23:28
39.974971,116.318048,0,164,39692.5163194444,2008-09-01,12:23:30
39.974957,116.318055,0,167,39692.5163425926,2008-09-01,12:23:32
39.974952,116.318062,0,170,39692.5163657407,2008-09-01,12:23:34
39.974946,116.318063,0,170,39692.5163888889,2008-09-01,12:23:36
39.97494,116.318064,0,170,39692.516412037,2008-09-01,12:23:38
39.974933,116.318064,0,171,39692.5164351852,2008-09-01,12:23:40
39.974927,116.318064,0,171,39692.5164583333,2008-09-01,12:23:42
39.974927,116.318064,0,171,39692.5164814815,2008-09-01,12:23:44
39.974927,116.318053,0,171,39692.5165046296,2008-09-01,12:23:46
39.974906,116.317987,0,174,39692.5165277778,2008-09-01,12:23:48
39.974896,116.317942,0,173,39692.5165509259,2008-09-01,12:23:50
39.974888,116.317927,0,175,39692.5165740741,2008-09-01,12:23:52
39.974916,116.317918,0,173,39692.5165972222,2008-09-01,12:23:54
39.97496,116.317904,0,173,39692.5166203704,2008-09-01,12:23:56
39.974982,116.317938,0,172,39692.5166435185,2008-09-01,12:23:58
39.974985,116.31793,0,177,39692.5166666667,2008-09-01,12:24:00
39.974985,116.317862,0,175,39692.5166898148,2008-09-01,12:24:02
39.974976,116.317804,0,174,39692.516712963,2008-09-01,12:24:04
39.974953,116.317723,0,175,39692.5167361111,2008-09-01,12:24:06
39.974925,116.317635,0,177,39692.5167592593,2008-09-01,12:24:08
39.974897,116.317543,0,180,39692.5167824074,2008-09-01,12:24:10
39.97489,116.317493,0,180,39692.5168055556,2008-09-01,12:24:12
39.974903,116.317415,0,176,39692.5168287037,2008-09-01,12:24:14
39.974892,116.317349,0,176,39692.5168518518,2008-09-01,12:24:16
39.974858,116.317245,0,178,39692.516875,2008-09-01,12:24:18
39.974821,116.317079,0,182,39692.5168981481,2008-09-01,12:24:20
39.97477,116.31687,0,189,39692.5169212963,2008-09-01,12:24:22
39.974738,116.316628,0,197,39692.5169444444,2008-09-01,12:24:24
39.974684,116.316367,0,208,39692.5169675926,2008-09-01,12:24:26
39.974636,116.316087,0,215,39692.5169907407,2008-09-01,12:24:28
39.974589,116.315798,0,226,39692.5170138889,2008-09-01,12:24:30
39.974518,116.315536,0,240,39692.517037037,2008-09-01,12:24:32
39.974494,116.31522,0,253,39692.5170601852,2008-09-01,12:24:34
39.974566,116.314831,0,261,39692.5170833333,2008-09-01,12:24:36
39.974615,116.314443,0,266,39692.5171064815,2008-09-01,12:24:38
39.974626,116.314079,0,269,39692.5171296296,2008-09-01,12:24:40
39.974631,116.313735,0,272,39692.5171527778,2008-09-01,12:24:42
39.974625,116.313393,0,272,39692.5171759259,2008-09-01,12:24:44
39.974619,116.313124,0,275,39692.5171990741,2008-09-01,12:24:46
39.974618,116.3129,0,275,39692.5172222222,2008-09-01,12:24:48
39.97469,116.312681,0,268,39692.5172453704,2008-09-01,12:24:50
39.974702,116.312554,0,273,39692.5172685185,2008-09-01,12:24:52
39.974694,116.312288,0,317,39692.5183101852,2008-09-01,12:26:22
39.974682,116.312182,0,319,39692.5183333333,2008-09-01,12:26:24
39.974684,116.312061,0,317,39692.5183564815,2008-09-01,12:26:26
39.974696,116.311937,0,316,39692.5183796296,2008-09-01,12:26:28
39.97465,116.311837,0,317,39692.5184027778,2008-09-01,12:26:30
39.974599,116.31178,0,322,39692.5184259259,2008-09-01,12:26:32
39.974562,116.311715,0,323,39692.5184490741,2008-09-01,12:26:34
39.974513,116.311645,0,328,39692.5184722222,2008-09-01,12:26:36
39.974434,116.311597,0,321,39692.5184953704,2008-09-01,12:26:38
39.974343,116.311554,0,314,39692.5185185185,2008-09-01,12:26:40
39.974232,116.31157,0,310,39692.5185416667,2008-09-01,12:26:42
39.974128,116.311597,0,306,39692.5185648148,2008-09-01,12:26:44
39.974004,116.311651,0,301,39692.518587963,2008-09-01,12:26:46
39.973874,116.311694,0,295,39692.5186111111,2008-09-01,12:26:48
39.973724,116.311744,0,290,39692.5186342593,2008-09-01,12:26:50
39.973556,116.31183,0,271,39692.5186574074,2008-09-01,12:26:52
39.973419,116.311878,0,265,39692.5186805556,2008-09-01,12:26:54
39.973253,116.311938,0,261,39692.5187037037,2008-09-01,12:26:56
39.973108,116.312045,0,256,39692.5187268518,2008-09-01,12:26:58
39.972983,116.312136,0,252,39692.51875,2008-09-01,12:27:00
39.972878,116.312188,0,260,39692.5187731481,2008-09-01,12:27:02
39.972831,116.312198,0,274,39692.5187962963,2008-09-01,12:27:04
39.972816,116.312223,0,275,39692.5188194444,2008-09-01,12:27:06
39.972813,116.312223,0,277,39692.5188310185,2008-09-01,12:27:07
39.972807,116.31222,0,279,39692.5188541667,2008-09-01,12:27:09
39.9728,116.312226,0,279,39692.5188773148,2008-09-01,12:27:11
39.972797,116.312234,0,279,39692.518900463,2008-09-01,12:27:13
39.972793,116.312234,0,278,39692.5189236111,2008-09-01,12:27:15
39.972785,116.312235,0,278,39692.5189467593,2008-09-01,12:27:17
39.972767,116.312328,0,280,39692.5189699074,2008-09-01,12:27:19
39.972662,116.312375,0,282,39692.5189930556,2008-09-01,12:27:21
39.972573,116.31245,0,276,39692.5190162037,2008-09-01,12:27:23
39.972486,116.312497,0,268,39692.5190393519,2008-09-01,12:27:25
39.97241,116.312525,0,264,39692.5190625,2008-09-01,12:27:27
39.972332,116.312523,0,254,39692.5190856481,2008-09-01,12:27:29
39.972307,116.312525,0,252,39692.5191087963,2008-09-01,12:27:31
39.972301,116.312523,0,249,39692.5191319444,2008-09-01,12:27:33
39.972305,116.312507,0,247,39692.5191550926,2008-09-01,12:27:35
39.972299,116.312482,0,243,39692.5191782407,2008-09-01,12:27:37
39.972286,116.312477,0,239,39692.5192013889,2008-09-01,12:27:39
39.972274,116.312483,0,237,39692.519224537,2008-09-01,12:27:41
39.972257,116.312485,0,237,39692.5192476852,2008-09-01,12:27:43
39.97224,116.312398,0,238,39692.5192708333,2008-09-01,12:27:45
39.972197,116.312379,0,234,39692.5192939815,2008-09-01,12:27:47
39.972141,116.312399,0,232,39692.5193171296,2008-09-01,12:27:49
39.972063,116.312436,0,231,39692.5193402778,2008-09-01,12:27:51
39.971943,116.31251,0,233,39692.5193634259,2008-09-01,12:27:53
39.971814,116.312556,0,234,39692.5193865741,2008-09-01,12:27:55
39.971657,116.312633,0,233,39692.5194097222,2008-09-01,12:27:57
39.971491,116.312704,0,231,39692.5194328704,2008-09-01,12:27:59
39.971318,116.312753,0,228,39692.5194560185,2008-09-01,12:28:01
39.971096,116.312835,0,225,39692.5194791667,2008-09-01,12:28:03
39.9709,116.312929,0,225,39692.5195023148,2008-09-01,12:28:05
39.970715,116.312999,0,222,39692.519525463,2008-09-01,12:28:07
39.970529,116.313063,0,222,39692.5195486111,2008-09-01,12:28:09
39.970339,116.313156,0,223,39692.5195717593,2008-09-01,12:28:11
39.970152,116.313244,0,221,39692.5195949074,2008-09-01,12:28:13
39.969941,116.313301,0,232,39692.5196180556,2008-09-01,12:28:15
39.969747,116.313364,0,237,39692.5196412037,2008-09-01,12:28:17
39.969585,116.313413,0,240,39692.5196643519,2008-09-01,12:28:19
39.969457,116.313447,0,238,39692.5196875,2008-09-01,12:28:21
39.969348,116.313488,0,237,39692.5197106482,2008-09-01,12:28:23
39.969274,116.313525,0,238,39692.5197337963,2008-09-01,12:28:25
39.969192,116.313571,0,236,39692.5197569444,2008-09-01,12:28:27
39.969149,116.313594,0,236,39692.5197800926,2008-09-01,12:28:29
39.969161,116.313605,0,232,39692.5198032407,2008-09-01,12:28:31
39.969145,116.313612,0,231,39692.5198263889,2008-09-01,12:28:33
39.969133,116.313611,0,231,39692.519849537,2008-09-01,12:28:35
39.969125,116.313611,0,231,39692.5198726852,2008-09-01,12:28:37
39.969119,116.313613,0,231,39692.5198958333,2008-09-01,12:28:39
39.969102,116.313611,0,231,39692.5199189815,2008-09-01,12:28:41
39.969088,116.313602,0,231,39692.5199421296,2008-09-01,12:28:43
39.969071,116.313589,0,232,39692.5199652778,2008-09-01,12:28:45
39.969038,116.313605,0,222,39692.5199884259,2008-09-01,12:28:47
39.969011,116.313615,0,221,39692.5200115741,2008-09-01,12:28:49
39.968993,116.313595,0,220,39692.5200347222,2008-09-01,12:28:51
39.968975,116.313604,0,218,39692.5200578704,2008-09-01,12:28:53
39.968946,116.313606,0,216,39692.5200810185,2008-09-01,12:28:55
39.968929,116.31361,0,212,39692.5201041667,2008-09-01,12:28:57
39.968918,116.313614,0,212,39692.5201273148,2008-09-01,12:28:59
39.968904,116.31362,0,212,39692.520150463,2008-09-01,12:29:01
39.968887,116.313623,0,212,39692.5201736111,2008-09-01,12:29:03
39.96888,116.313621,0,211,39692.5201967593,2008-09-01,12:29:05
39.96887,116.313618,0,210,39692.5202199074,2008-09-01,12:29:07
39.968852,116.313618,0,211,39692.5202430556,2008-09-01,12:29:09
39.96885,116.313604,0,207,39692.5202662037,2008-09-01,12:29:11
39.96884,116.313591,0,203,39692.5202893519,2008-09-01,12:29:13
39.968835,116.313592,0,199,39692.5203125,2008-09-01,12:29:15
39.968832,116.313593,0,199,39692.5203356481,2008-09-01,12:29:17
39.968822,116.313602,0,200,39692.5203587963,2008-09-01,12:29:19
39.968781,116.313627,0,202,39692.5203819444,2008-09-01,12:29:21
39.968758,116.313649,0,204,39692.5204050926,2008-09-01,12:29:23
39.968715,116.313672,0,205,39692.5204282407,2008-09-01,12:29:25
39.968692,116.313695,0,206,39692.5204513889,2008-09-01,12:29:27
39.968665,116.313721,0,206,39692.520474537,2008-09-01,12:29:29
39.968639,116.313743,0,207,39692.5204976852,2008-09-01,12:29:31
39.968604,116.313773,0,207,39692.5205208333,2008-09-01,12:29:33
39.968591,116.313772,0,210,39692.5205439815,2008-09-01,12:29:35
39.968554,116.31377,0,209,39692.5205671296,2008-09-01,12:29:37
39.968546,116.313791,0,208,39692.5205902778,2008-09-01,12:29:39
39.968513,116.313807,0,211,39692.5206134259,2008-09-01,12:29:41
39.968502,116.313774,0,210,39692.5206365741,2008-09-01,12:29:43
39.968493,116.313775,0,209,39692.5206597222,2008-09-01,12:29:45
39.968483,116.313777,0,209,39692.5206828704,2008-09-01,12:29:47
39.968484,116.313748,0,209,39692.5207060185,2008-09-01,12:29:49
39.968482,116.313722,0,207,39692.5207291667,2008-09-01,12:29:51
39.96848,116.313691,0,207,39692.5207523148,2008-09-01,12:29:53
39.968488,116.313671,0,206,39692.520775463,2008-09-01,12:29:55
39.968499,116.313633,0,205,39692.5207986111,2008-09-01,12:29:57
39.968506,116.313595,0,205,39692.5208217593,2008-09-01,12:29:59
39.968481,116.313578,0,206,39692.5208449074,2008-09-01,12:30:01
39.968479,116.313554,0,207,39692.5208680556,2008-09-01,12:30:03
39.968473,116.31353,0,207,39692.5208912037,2008-09-01,12:30:05
39.968467,116.313509,0,209,39692.5209143519,2008-09-01,12:30:07
39.968465,116.31349,0,210,39692.5209375,2008-09-01,12:30:09
39.968451,116.313461,0,211,39692.5209606481,2008-09-01,12:30:11
39.968443,116.313431,0,210,39692.5209837963,2008-09-01,12:30:13
39.96843,116.313412,0,209,39692.5210069444,2008-09-01,12:30:15
39.968432,116.313394,0,210,39692.5210300926,2008-09-01,12:30:17
39.96844,116.313354,0,209,39692.5210532407,2008-09-01,12:30:19
39.968429,116.313338,0,210,39692.5210763889,2008-09-01,12:30:21
39.968422,116.313319,0,210,39692.521099537,2008-09-01,12:30:23
39.968427,116.313281,0,210,39692.5211226852,2008-09-01,12:30:25
39.968427,116.313225,0,209,39692.5211458333,2008-09-01,12:30:27
39.968443,116.3132,0,205,39692.5211689815,2008-09-01,12:30:29
39.968452,116.313179,0,203,39692.5211921296,2008-09-01,12:30:31
39.96846,116.313161,0,201,39692.5212152778,2008-09-01,12:30:33
39.968463,116.313132,0,201,39692.5212384259,2008-09-01,12:30:35
39.968464,116.313111,0,200,39692.5212615741,2008-09-01,12:30:37
39.968495,116.313065,0,199,39692.5212847222,2008-09-01,12:30:39
39.96855,116.313005,0,197,39692.5213078704,2008-09-01,12:30:41
39.968584,116.31297,0,197,39692.5213310185,2008-09-01,12:30:43
39.968612,116.312939,0,196,39692.5213541667,2008-09-01,12:30:45
39.968618,116.312923,0,195,39692.5213773148,2008-09-01,12:30:47
39.968641,116.312918,0,194,39692.521400463,2008-09-01,12:30:49
39.968649,116.31291,0,193,39692.5214236111,2008-09-01,12:30:51
39.968648,116.312909,0,192,39692.5214467593,2008-09-01,12:30:53
39.968653,116.312896,0,193,39692.5214699074,2008-09-01,12:30:55
39.968665,116.31288,0,193,39692.5214930556,2008-09-01,12:30:57
39.968649,116.312871,0,192,39692.5215162037,2008-09-01,12:30:59
39.968655,116.312855,0,193,39692.5215393519,2008-09-01,12:31:01
39.968657,116.312843,0,194,39692.5215625,2008-09-01,12:31:03
39.968661,116.312816,0,195,39692.5215856481,2008-09-01,12:31:05
39.968658,116.31279,0,195,39692.5216087963,2008-09-01,12:31:07
39.968663,116.312764,0,196,39692.5216319444,2008-09-01,12:31:09
39.968677,116.312743,0,196,39692.5216550926,2008-09-01,12:31:11
39.96868,116.312724,0,197,39692.5216782407,2008-09-01,12:31:13
39.968704,116.312682,0,198,39692.5217013889,2008-09-01,12:31:15
39.968699,116.312661,0,196,39692.521724537,2008-09-01,12:31:17
39.968709,116.312631,0,197,39692.5217476852,2008-09-01,12:31:19
39.96873,116.312591,0,197,39692.5217708333,2008-09-01,12:31:21
39.968724,116.312569,0,198,39692.5217939815,2008-09-01,12:31:23
39.968719,116.312542,0,198,39692.5218171296,2008-09-01,12:31:25
39.968714,116.3125,0,199,39692.5218402778,2008-09-01,12:31:27
39.968712,116.312481,0,200,39692.5218634259,2008-09-01,12:31:29
39.968707,116.312465,0,201,39692.5218865741,2008-09-01,12:31:31
39.968704,116.312444,0,203,39692.5219097222,2008-09-01,12:31:33
39.968698,116.312414,0,204,39692.5219328704,2008-09-01,12:31:35
39.968696,116.312394,0,205,39692.5219560185,2008-09-01,12:31:37
39.968694,116.312365,0,206,39692.5219791667,2008-09-01,12:31:39
39.968696,116.312345,0,207,39692.5220023148,2008-09-01,12:31:41
39.968705,116.312326,0,209,39692.522025463,2008-09-01,12:31:43
39.968708,116.312313,0,208,39692.5220486111,2008-09-01,12:31:45
39.968708,116.312303,0,208,39692.5220717593,2008-09-01,12:31:47
39.968699,116.312289,0,209,39692.5220949074,2008-09-01,12:31:49
39.968723,116.312283,0,207,39692.5221180556,2008-09-01,12:31:51
39.968718,116.312261,0,208,39692.5221412037,2008-09-01,12:31:53
39.96872,116.312247,0,209,39692.5221643519,2008-09-01,12:31:55
39.968712,116.312235,0,210,39692.5221875,2008-09-01,12:31:57
39.968708,116.312231,0,209,39692.5222106481,2008-09-01,12:31:59
39.968721,116.312223,0,209,39692.5222337963,2008-09-01,12:32:01
39.968717,116.312224,0,210,39692.5222569444,2008-09-01,12:32:03
39.968705,116.312222,0,209,39692.5222800926,2008-09-01,12:32:05
39.968699,116.312185,0,209,39692.5223032407,2008-09-01,12:32:07
39.968699,116.312147,0,209,39692.5223263889,2008-09-01,12:32:09
39.968693,116.312069,0,208,39692.522349537,2008-09-01,12:32:11
39.968684,116.312033,0,208,39692.5223726852,2008-09-01,12:32:13
39.968678,116.311988,0,206,39692.5223958333,2008-09-01,12:32:15
39.968667,116.311962,0,207,39692.5224189815,2008-09-01,12:32:17
39.968663,116.311947,0,209,39692.5224421296,2008-09-01,12:32:19
39.968654,116.311932,0,209,39692.5224652778,2008-09-01,12:32:21
39.968654,116.311911,0,209,39692.5224884259,2008-09-01,12:32:23
39.968653,116.311895,0,209,39692.5225115741,2008-09-01,12:32:25
39.968652,116.311882,0,212,39692.5225347222,2008-09-01,12:32:27
39.968654,116.311848,0,210,39692.5225578704,2008-09-01,12:32:29
39.968646,116.311826,0,210,39692.5225810185,2008-09-01,12:32:31
39.968643,116.311783,0,211,39692.5226041667,2008-09-01,12:32:33
39.968632,116.311737,0,210,39692.5226273148,2008-09-01,12:32:35
39.968629,116.311707,0,211,39692.522650463,2008-09-01,12:32:37
39.968618,116.311678,0,210,39692.5226736111,2008-09-01,12:32:39
39.968611,116.311637,0,210,39692.5226967593,2008-09-01,12:32:41
39.968606,116.311591,0,209,39692.5227199074,2008-09-01,12:32:43
39.968602,116.311558,0,208,39692.5227430556,2008-09-01,12:32:45
39.968614,116.311526,0,207,39692.5227662037,2008-09-01,12:32:47
39.968626,116.3115,0,206,39692.5227893519,2008-09-01,12:32:49
39.968654,116.311471,0,205,39692.5228125,2008-09-01,12:32:51
39.96867,116.311412,0,204,39692.5228356481,2008-09-01,12:32:53
39.968674,116.311396,0,204,39692.5228587963,2008-09-01,12:32:55
39.968677,116.311366,0,204,39692.5228819444,2008-09-01,12:32:57
39.968663,116.311344,0,203,39692.5229050926,2008-09-01,12:32:59
39.968673,116.311313,0,202,39692.5229282407,2008-09-01,12:33:01
39.968682,116.311284,0,203,39692.5229513889,2008-09-01,12:33:03
39.968699,116.311254,0,205,39692.522974537,2008-09-01,12:33:05
39.968715,116.311206,0,204,39692.5229976852,2008-09-01,12:33:07
39.968725,116.311182,0,205,39692.5230208333,2008-09-01,12:33:09
39.968753,116.31116,0,206,39692.5230439815,2008-09-01,12:33:11
39.968778,116.311138,0,206,39692.5230671296,2008-09-01,12:33:13
39.968805,116.311122,0,206,39692.5230902778,2008-09-01,12:33:15
39.968822,116.311114,0,207,39692.5231134259,2008-09-01,12:33:17
39.968835,116.31111,0,207,39692.5231365741,2008-09-01,12:33:19
39.968854,116.311099,0,208,39692.5231597222,2008-09-01,12:33:21
39.968871,116.311093,0,208,39692.5231828704,2008-09-01,12:33:23
39.968897,116.31108,0,209,39692.5232060185,2008-09-01,12:33:25
39.968947,116.311051,0,211,39692.5232291667,2008-09-01,12:33:27
39.968981,116.31104,0,212,39692.5232523148,2008-09-01,12:33:29
39.969006,116.311027,0,212,39692.523275463,2008-09-01,12:33:31
39.969029,116.311016,0,213,39692.5232986111,2008-09-01,12:33:33
39.96905,116.311013,0,213,39692.5233217593,2008-09-01,12:33:35
39.969064,116.311007,0,214,39692.5233449074,2008-09-01,12:33:37
39.969081,116.311009,0,215,39692.5233680556,2008-09-01,12:33:39
39.969107,116.311007,0,217,39692.5233912037,2008-09-01,12:33:41
39.969142,116.31101,0,218,39692.5234143519,2008-09-01,12:33:43
39.969217,116.311071,0,220,39692.5234375,2008-09-01,12:33:45
39.969235,116.311061,0,220,39692.5234606481,2008-09-01,12:33:47
39.969267,116.311019,0,220,39692.5234837963,2008-09-01,12:33:49
39.969301,116.310988,0,219,39692.5235069444,2008-09-01,12:33:51
39.969325,116.310978,0,220,39692.5235300926,2008-09-01,12:33:53
39.969332,116.310957,0,220,39692.5235532407,2008-09-01,12:33:55
39.969336,116.310961,0,221,39692.5235763889,2008-09-01,12:33:57
39.969322,116.310971,0,214,39692.523599537,2008-09-01,12:33:59
39.969321,116.310964,0,213,39692.5236226852,2008-09-01,12:34:01
39.969322,116.310963,0,213,39692.5236458333,2008-09-01,12:34:03
39.969321,116.310964,0,213,39692.5236689815,2008-09-01,12:34:05
39.969324,116.310962,0,213,39692.5236921296,2008-09-01,12:34:07
39.969327,116.31096,0,213,39692.5237152778,2008-09-01,12:34:09
39.969331,116.310959,0,213,39692.5237384259,2008-09-01,12:34:11
39.969344,116.310954,0,212,39692.5237615741,2008-09-01,12:34:13
39.969346,116.31095,0,212,39692.5237847222,2008-09-01,12:34:15
39.969348,116.310912,0,212,39692.5238078704,2008-09-01,12:34:17
39.969357,116.310897,0,212,39692.5238310185,2008-09-01,12:34:19
39.969367,116.310874,0,211,39692.5238541667,2008-09-01,12:34:21
39.96939,116.310807,0,215,39692.5238773148,2008-09-01,12:34:23
39.969378,116.310784,0,215,39692.523900463,2008-09-01,12:34:25
39.969358,116.310789,0,214,39692.5239236111,2008-09-01,12:34:27
39.969366,116.310781,0,214,39692.5239467593,2008-09-01,12:34:29
39.969379,116.31075,0,214,39692.5239699074,2008-09-01,12:34:31
39.969396,116.310707,0,215,39692.5239930556,2008-09-01,12:34:33
39.96942,116.310662,0,215,39692.5240162037,2008-09-01,12:34:35
39.969428,116.310641,0,215,39692.5240393518,2008-09-01,12:34:37
39.969428,116.310616,0,216,39692.5240625,2008-09-01,12:34:39
39.96941,116.310593,0,216,39692.5240856481,2008-09-01,12:34:41
39.969429,116.310533,0,220,39692.5241087963,2008-09-01,12:34:43
39.96943,116.310503,0,220,39692.5241319444,2008-09-01,12:34:45
39.969432,116.310464,0,220,39692.5241550926,2008-09-01,12:34:47
39.969425,116.310438,0,220,39692.5241782407,2008-09-01,12:34:49
39.969382,116.310415,0,220,39692.5242013889,2008-09-01,12:34:51
39.969366,116.3104,0,220,39692.524224537,2008-09-01,12:34:53
39.969374,116.310368,0,220,39692.5242476852,2008-09-01,12:34:55
39.969367,116.310331,0,222,39692.5242708333,2008-09-01,12:34:57
39.969385,116.310301,0,221,39692.5242939815,2008-09-01,12:34:59
39.969408,116.310258,0,222,39692.5243171296,2008-09-01,12:35:01
39.96939,116.310239,0,223,39692.5243402778,2008-09-01,12:35:03
39.969383,116.310219,0,224,39692.5243634259,2008-09-01,12:35:05
39.969361,116.310201,0,224,39692.5243865741,2008-09-01,12:35:07
39.969343,116.310189,0,225,39692.5244097222,2008-09-01,12:35:09
39.96933,116.310173,0,225,39692.5244328704,2008-09-01,12:35:11
39.969356,116.310124,0,225,39692.5244560185,2008-09-01,12:35:13
39.969374,116.310075,0,226,39692.5244791667,2008-09-01,12:35:15
39.969347,116.310055,0,226,39692.5245023148,2008-09-01,12:35:17
39.969342,116.31001,0,227,39692.524525463,2008-09-01,12:35:19
39.969352,116.309972,0,226,39692.5245486111,2008-09-01,12:35:21
39.969376,116.309928,0,223,39692.5245717593,2008-09-01,12:35:23
39.969376,116.309887,0,222,39692.5245949074,2008-09-01,12:35:25
39.969388,116.309855,0,225,39692.5246180556,2008-09-01,12:35:27
39.9694,116.309811,0,226,39692.5246412037,2008-09-01,12:35:29
39.9694,116.309785,0,225,39692.5246643518,2008-09-01,12:35:31
39.969407,116.309755,0,225,39692.5246875,2008-09-01,12:35:33
39.969402,116.309718,0,224,39692.5247106481,2008-09-01,12:35:35
39.969419,116.309662,0,218,39692.5247337963,2008-09-01,12:35:37
39.969418,116.30963,0,216,39692.5247569444,2008-09-01,12:35:39
39.969417,116.309607,0,214,39692.5247800926,2008-09-01,12:35:41
39.969452,116.309542,0,215,39692.5248032407,2008-09-01,12:35:43
39.969494,116.309484,0,214,39692.5248263889,2008-09-01,12:35:45
39.969507,116.309447,0,214,39692.524849537,2008-09-01,12:35:47
39.9695,116.309432,0,214,39692.5248726852,2008-09-01,12:35:49
39.969478,116.30941,0,214,39692.5248958333,2008-09-01,12:35:51
39.969432,116.309372,0,213,39692.5249189815,2008-09-01,12:35:53
39.969405,116.30937,0,213,39692.5249421296,2008-09-01,12:35:55
39.969354,116.309366,0,212,39692.5249652778,2008-09-01,12:35:57
39.969334,116.309356,0,213,39692.5249884259,2008-09-01,12:35:59
39.969306,116.309342,0,213,39692.5250115741,2008-09-01,12:36:01
39.969284,116.309327,0,214,39692.5250347222,2008-09-01,12:36:03
39.969265,116.30931,0,214,39692.5250578704,2008-09-01,12:36:05
39.969277,116.309283,0,214,39692.5250810185,2008-09-01,12:36:07
39.969254,116.309261,0,213,39692.5251041667,2008-09-01,12:36:09
39.969244,116.309243,0,214,39692.5251273148,2008-09-01,12:36:11
39.969247,116.309209,0,215,39692.525150463,2008-09-01,12:36:13
39.969248,116.309185,0,216,39692.5251736111,2008-09-01,12:36:15
39.969242,116.309168,0,217,39692.5251967593,2008-09-01,12:36:17
39.969242,116.309158,0,218,39692.5252199074,2008-09-01,12:36:19
39.969248,116.309144,0,218,39692.5252430556,2008-09-01,12:36:21
39.969242,116.309125,0,219,39692.5252662037,2008-09-01,12:36:23
39.969238,116.309107,0,220,39692.5252893518,2008-09-01,12:36:25
39.969232,116.3091,0,221,39692.5253125,2008-09-01,12:36:27
39.969221,116.309086,0,221,39692.5253356481,2008-09-01,12:36:29
39.969223,116.309077,0,222,39692.5253587963,2008-09-01,12:36:31
39.969221,116.309077,0,222,39692.5253819444,2008-09-01,12:36:33
39.969217,116.309077,0,222,39692.5254050926,2008-09-01,12:36:35
39.969213,116.309077,0,222,39692.5254282407,2008-09-01,12:36:37
39.969195,116.309036,0,221,39692.5254513889,2008-09-01,12:36:39
39.969179,116.309023,0,222,39692.525474537,2008-09-01,12:36:41
39.969162,116.308997,0,223,39692.5254976852,2008-09-01,12:36:43
39.969148,116.308987,0,224,39692.5255208333,2008-09-01,12:36:45
39.969139,116.308959,0,225,39692.5255439815,2008-09-01,12:36:47
39.969122,116.30894,0,225,39692.5255671296,2008-09-01,12:36:49
39.969108,116.308909,0,226,39692.5255902778,2008-09-01,12:36:51
39.969094,116.308887,0,226,39692.5256134259,2008-09-01,12:36:53
39.969086,116.308871,0,227,39692.5256365741,2008-09-01,12:36:55
39.969078,116.30885,0,227,39692.5256597222,2008-09-01,12:36:57
39.969078,116.308817,0,227,39692.5256828704,2008-09-01,12:36:59
39.969077,116.308793,0,228,39692.5257060185,2008-09-01,12:37:01
39.96909,116.308757,0,228,39692.5257291667,2008-09-01,12:37:03
39.969088,116.308725,0,228,39692.5257523148,2008-09-01,12:37:05
39.969081,116.308696,0,229,39692.525775463,2008-09-01,12:37:07
39.969082,116.308666,0,229,39692.5257986111,2008-09-01,12:37:09
39.969079,116.308642,0,229,39692.5258217593,2008-09-01,12:37:11
39.969076,116.308597,0,230,39692.5258449074,2008-09-01,12:37:13
39.96909,116.308545,0,229,39692.5258680556,2008-09-01,12:37:15
39.969104,116.308501,0,230,39692.5258912037,2008-09-01,12:37:17
39.969133,116.308327,0,235,39692.5259143518,2008-09-01,12:37:19
39.969148,116.308178,0,237,39692.5259375,2008-09-01,12:37:21
39.969148,116.308117,0,235,39692.5259606481,2008-09-01,12:37:23
39.969225,116.308013,0,232,39692.5259837963,2008-09-01,12:37:25
39.969224,116.307989,0,231,39692.5260069444,2008-09-01,12:37:27
39.969237,116.307961,0,231,39692.5260300926,2008-09-01,12:37:29
39.969259,116.307939,0,230,39692.5260532407,2008-09-01,12:37:31
39.969274,116.307924,0,230,39692.5260763889,2008-09-01,12:37:33
39.969299,116.307919,0,231,39692.526099537,2008-09-01,12:37:35
39.969318,116.307916,0,231,39692.5261226852,2008-09-01,12:37:37
39.969334,116.307911,0,231,39692.5261458333,2008-09-01,12:37:39
39.96935,116.307931,0,232,39692.5261689815,2008-09-01,12:37:41
39.96937,116.307952,0,232,39692.5261921296,2008-09-01,12:37:43
39.969376,116.307985,0,232,39692.5262152778,2008-09-01,12:37:45
39.969398,116.307997,0,233,39692.5262384259,2008-09-01,12:37:47
39.969413,116.307987,0,233,39692.5262615741,2008-09-01,12:37:49
39.969441,116.307979,0,234,39692.5262847222,2008-09-01,12:37:51
39.969456,116.307949,0,235,39692.5263078704,2008-09-01,12:37:53
39.969465,116.307919,0,236,39692.5263310185,2008-09-01,12:37:55
39.969488,116.307888,0,235,39692.5263541667,2008-09-01,12:37:57
39.969537,116.307826,0,230,39692.5263773148,2008-09-01,12:37:59
39.969562,116.307792,0,228,39692.526400463,2008-09-01,12:38:01
39.969577,116.307776,0,227,39692.5264236111,2008-09-01,12:38:03
39.9696,116.307766,0,228,39692.5264467593,2008-09-01,12:38:05
39.969625,116.30775,0,228,39692.5264699074,2008-09-01,12:38:07
39.969649,116.307739,0,228,39692.5264930556,2008-09-01,12:38:09
39.96967,116.307733,0,229,39692.5265162037,2008-09-01,12:38:11
39.969699,116.307738,0,230,39692.5265393518,2008-09-01,12:38:13
39.969714,116.307741,0,231,39692.5265625,2008-09-01,12:38:15
39.969735,116.307731,0,232,39692.5265856481,2008-09-01,12:38:17
39.969754,116.307724,0,232,39692.5266087963,2008-09-01,12:38:19
39.969787,116.307711,0,232,39692.5266319444,2008-09-01,12:38:21
39.969805,116.307698,0,233,39692.5266550926,2008-09-01,12:38:23
39.969829,116.307689,0,234,39692.5266782407,2008-09-01,12:38:25
39.969848,116.307684,0,235,39692.5267013889,2008-09-01,12:38:27
39.969865,116.307678,0,237,39692.526724537,2008-09-01,12:38:29
39.969881,116.307677,0,238,39692.5267476852,2008-09-01,12:38:31
39.969907,116.307669,0,241,39692.5267708333,2008-09-01,12:38:33
39.969938,116.307659,0,245,39692.5267939815,2008-09-01,12:38:35
39.969971,116.307647,0,247,39692.5268171296,2008-09-01,12:38:37
39.969999,116.307735,0,235,39692.5268402778,2008-09-01,12:38:39
39.970012,116.307712,0,232,39692.5268634259,2008-09-01,12:38:41
39.970019,116.307698,0,228,39692.5268865741,2008-09-01,12:38:43
39.970021,116.307676,0,226,39692.5269097222,2008-09-01,12:38:45
39.97003,116.307644,0,223,39692.5269328704,2008-09-01,12:38:47
39.970026,116.307609,0,219,39692.5269560185,2008-09-01,12:38:49
39.97003,116.307575,0,218,39692.5269791667,2008-09-01,12:38:51
39.970045,116.307545,0,218,39692.5270023148,2008-09-01,12:38:53
39.970039,116.30752,0,216,39692.527025463,2008-09-01,12:38:55
39.970038,116.3075,0,214,39692.5270486111,2008-09-01,12:38:57
39.970036,116.307469,0,214,39692.5270717593,2008-09-01,12:38:59
39.970039,116.307433,0,213,39692.5270949074,2008-09-01,12:39:01
39.970044,116.307398,0,213,39692.5271180556,2008-09-01,12:39:03
39.970046,116.307369,0,213,39692.5271412037,2008-09-01,12:39:05
39.970057,116.307335,0,213,39692.5271643519,2008-09-01,12:39:07
39.970068,116.307298,0,214,39692.5271875,2008-09-01,12:39:09
39.970075,116.307267,0,215,39692.5272106482,2008-09-01,12:39:11
39.970079,116.307232,0,215,39692.5272337963,2008-09-01,12:39:13
39.970077,116.307198,0,214,39692.5272569444,2008-09-01,12:39:15
39.970075,116.307165,0,213,39692.5272800926,2008-09-01,12:39:17
39.970089,116.307121,0,214,39692.5273032407,2008-09-01,12:39:19
39.970091,116.307086,0,215,39692.5273263889,2008-09-01,12:39:21
39.970088,116.307053,0,215,39692.527349537,2008-09-01,12:39:23
39.970088,116.307021,0,216,39692.5273726852,2008-09-01,12:39:25
39.970096,116.306989,0,216,39692.5273958333,2008-09-01,12:39:27
39.970095,116.306962,0,216,39692.5274189815,2008-09-01,12:39:29
39.970087,116.30694,0,216,39692.5274421296,2008-09-01,12:39:31
39.970098,116.306913,0,215,39692.5274652778,2008-09-01,12:39:33
39.970085,116.306898,0,215,39692.5274884259,2008-09-01,12:39:35
39.97004,116.306827,0,211,39692.5275115741,2008-09-01,12:39:37
39.970034,116.306806,0,211,39692.5275347222,2008-09-01,12:39:39
39.970041,116.30678,0,210,39692.5275578704,2008-09-01,12:39:41
39.970042,116.306762,0,210,39692.5275810185,2008-09-01,12:39:43
39.970037,116.30674,0,211,39692.5276041667,2008-09-01,12:39:45
39.970038,116.306709,0,211,39692.5276273148,2008-09-01,12:39:47
39.970035,116.30669,0,212,39692.527650463,2008-09-01,12:39:49
39.970029,116.306671,0,212,39692.5276736111,2008-09-01,12:39:51
39.970027,116.306642,0,212,39692.5276967593,2008-09-01,12:39:53
39.970035,116.306605,0,213,39692.5277199074,2008-09-01,12:39:55
39.970059,116.306573,0,214,39692.5277430556,2008-09-01,12:39:57
39.970079,116.306455,0,213,39692.5277662037,2008-09-01,12:39:59
39.970078,116.30643,0,213,39692.5277893519,2008-09-01,12:40:01
39.970073,116.306374,0,214,39692.5278125,2008-09-01,12:40:03
39.970057,116.306338,0,216,39692.5278356481,2008-09-01,12:40:05
39.970047,116.306314,0,219,39692.5278587963,2008-09-01,12:40:07
39.970032,116.30628,0,223,39692.5278819444,2008-09-01,12:40:09
39.97003,116.306265,0,225,39692.5279050926,2008-09-01,12:40:11
39.970023,116.306248,0,228,39692.5279282407,2008-09-01,12:40:13
39.970022,116.306235,0,230,39692.5279513889,2008-09-01,12:40:15
39.970023,116.306219,0,232,39692.527974537,2008-09-01,12:40:17
39.970027,116.306201,0,231,39692.5279976852,2008-09-01,12:40:19
39.97002,116.3062,0,232,39692.5280208333,2008-09-01,12:40:21
39.970024,116.306182,0,232,39692.5280439815,2008-09-01,12:40:23
39.970025,116.306181,0,232,39692.5280671296,2008-09-01,12:40:25
39.970021,116.306158,0,233,39692.5280902778,2008-09-01,12:40:27
39.969998,116.306151,0,232,39692.5281134259,2008-09-01,12:40:29
39.969986,116.306121,0,233,39692.5281365741,2008-09-01,12:40:31
39.96997,116.306101,0,233,39692.5281597222,2008-09-01,12:40:33
39.969959,116.30608,0,233,39692.5281828704,2008-09-01,12:40:35
39.969959,116.306031,0,233,39692.5282060185,2008-09-01,12:40:37
39.969949,116.306008,0,233,39692.5282291667,2008-09-01,12:40:39
39.969949,116.305981,0,233,39692.5282523148,2008-09-01,12:40:41
39.96995,116.305958,0,234,39692.528275463,2008-09-01,12:40:43
39.969953,116.305943,0,234,39692.5282986111,2008-09-01,12:40:45
39.969953,116.305921,0,235,39692.5283217593,2008-09-01,12:40:47
39.969952,116.305893,0,236,39692.5283449074,2008-09-01,12:40:49
39.969937,116.305877,0,236,39692.5283680556,2008-09-01,12:40:51
39.969933,116.305839,0,236,39692.5283912037,2008-09-01,12:40:53
39.969933,116.305811,0,237,39692.5284143519,2008-09-01,12:40:55
39.969927,116.305782,0,238,39692.5284375,2008-09-01,12:40:57
39.969924,116.305708,0,238,39692.5284606481,2008-09-01,12:40:59
39.969939,116.305665,0,239,39692.5284837963,2008-09-01,12:41:01
39.969941,116.305618,0,240,39692.5285069444,2008-09-01,12:41:03
39.969932,116.305589,0,242,39692.5285300926,2008-09-01,12:41:05
39.96992,116.30556,0,242,39692.5285532407,2008-09-01,12:41:07
39.969907,116.305538,0,243,39692.5285763889,2008-09-01,12:41:09
39.969905,116.305508,0,243,39692.528599537,2008-09-01,12:41:11
39.969912,116.305464,0,244,39692.5286226852,2008-09-01,12:41:13
39.969907,116.305443,0,245,39692.5286458333,2008-09-01,12:41:15
39.969906,116.305426,0,246,39692.5286689815,2008-09-01,12:41:17
39.969911,116.3054,0,247,39692.5286921296,2008-09-01,12:41:19
39.969933,116.305354,0,249,39692.5287152778,2008-09-01,12:41:21
39.969998,116.305311,0,250,39692.5287384259,2008-09-01,12:41:23
39.970039,116.305308,0,252,39692.5287615741,2008-09-01,12:41:25
39.970048,116.305289,0,253,39692.5287847222,2008-09-01,12:41:27
39.970065,116.305284,0,254,39692.5288078704,2008-09-01,12:41:29
39.970084,116.30529,0,255,39692.5288310185,2008-09-01,12:41:31
39.970105,116.305285,0,255,39692.5288541667,2008-09-01,12:41:33
39.97011,116.305274,0,256,39692.5288773148,2008-09-01,12:41:35
39.970128,116.305273,0,256,39692.528900463,2008-09-01,12:41:37
39.970139,116.305271,0,258,39692.5289236111,2008-09-01,12:41:39
39.970151,116.305263,0,259,39692.5289467593,2008-09-01,12:41:41
39.970153,116.305266,0,261,39692.5289699074,2008-09-01,12:41:43
39.970156,116.305268,0,263,39692.5289930556,2008-09-01,12:41:45
39.970165,116.305276,0,265,39692.5290162037,2008-09-01,12:41:47
39.97017,116.305282,0,266,39692.5290393519,2008-09-01,12:41:49
39.970203,116.305303,0,267,39692.5290625,2008-09-01,12:41:51
39.97023,116.305353,0,270,39692.5290856481,2008-09-01,12:41:53
39.97025,116.305405,0,271,39692.5291087963,2008-09-01,12:41:55
39.970265,116.305434,0,272,39692.5291319444,2008-09-01,12:41:57
39.970275,116.305442,0,274,39692.5291550926,2008-09-01,12:41:59
39.970305,116.305444,0,275,39692.5291782407,2008-09-01,12:42:01
39.970363,116.305425,0,276,39692.5292013889,2008-09-01,12:42:03
39.970378,116.305439,0,278,39692.529224537,2008-09-01,12:42:05
39.970388,116.305442,0,280,39692.5292476852,2008-09-01,12:42:07
39.970403,116.305438,0,281,39692.5292708333,2008-09-01,12:42:09
39.970405,116.305439,0,282,39692.5292939815,2008-09-01,12:42:11
39.970408,116.305436,0,284,39692.5293171296,2008-09-01,12:42:13
39.970415,116.305436,0,285,39692.5293402778,2008-09-01,12:42:15
39.970429,116.305419,0,286,39692.5293634259,2008-09-01,12:42:17
39.970456,116.305388,0,288,39692.5293865741,2008-09-01,12:42:19
39.970524,116.30543,0,293,39692.5294097222,2008-09-01,12:42:21
39.970548,116.305408,0,295,39692.5294328704,2008-09-01,12:42:23
39.970575,116.305382,0,295,39692.5294560185,2008-09-01,12:42:25
39.970616,116.305355,0,296,39692.5294791667,2008-09-01,12:42:27
39.970674,116.305319,0,296,39692.5295023148,2008-09-01,12:42:29
39.970706,116.305314,0,298,39692.529525463,2008-09-01,12:42:31
39.97074,116.305292,0,299,39692.5295486111,2008-09-01,12:42:33
39.970767,116.305281,0,300,39692.5295717593,2008-09-01,12:42:35
39.97079,116.305274,0,301,39692.5295949074,2008-09-01,12:42:37
39.970817,116.305266,0,301,39692.5296180556,2008-09-01,12:42:39
39.970838,116.305263,0,302,39692.5296412037,2008-09-01,12:42:41
39.970861,116.305261,0,302,39692.5296643519,2008-09-01,12:42:43
39.970861,116.305264,0,303,39692.5296875,2008-09-01,12:42:45
39.97088,116.305253,0,303,39692.5297106481,2008-09-01,12:42:47
39.970912,116.305238,0,303,39692.5297337963,2008-09-01,12:42:49
39.970963,116.305249,0,301,39692.5297569444,2008-09-01,12:42:51
39.970981,116.305237,0,301,39692.5297800926,2008-09-01,12:42:53
39.970982,116.305244,0,298,39692.5298032407,2008-09-01,12:42:55
39.970961,116.305296,0,293,39692.5298263889,2008-09-01,12:42:57
39.970961,116.305274,0,289,39692.529849537,2008-09-01,12:42:59
39.970952,116.305239,0,285,39692.5298726852,2008-09-01,12:43:01
39.970954,116.305217,0,284,39692.5298958333,2008-09-01,12:43:03
39.970967,116.305191,0,282,39692.5299189815,2008-09-01,12:43:05
39.970967,116.305176,0,280,39692.5299421296,2008-09-01,12:43:07
39.970978,116.305157,0,280,39692.5299652778,2008-09-01,12:43:09
39.970976,116.305145,0,279,39692.5299884259,2008-09-01,12:43:11
39.97097,116.305134,0,279,39692.5300115741,2008-09-01,12:43:13
39.970967,116.305132,0,279,39692.5300347222,2008-09-01,12:43:15
39.970965,116.30513,0,279,39692.5300578704,2008-09-01,12:43:17
39.970964,116.30513,0,279,39692.5300810185,2008-09-01,12:43:19
39.970963,116.305131,0,279,39692.5301041667,2008-09-01,12:43:21
39.970962,116.305131,0,279,39692.5301273148,2008-09-01,12:43:23
39.970961,116.305133,0,279,39692.530150463,2008-09-01,12:43:25
39.970964,116.305137,0,279,39692.5301736111,2008-09-01,12:43:27
39.97113,116.304358,0,658,39692.5338078704,2008-09-01,12:48:41
39.971133,116.304383,0,655,39692.5338310185,2008-09-01,12:48:43
39.971128,116.304365,0,655,39692.5338541667,2008-09-01,12:48:45
39.970832,116.303839,0,281,39692.5340625,2008-09-01,12:49:03
39.970854,116.303876,0,282,39692.5340856481,2008-09-01,12:49:05
39.97087,116.303888,0,283,39692.5341087963,2008-09-01,12:49:07
39.970884,116.30388,0,283,39692.5341319444,2008-09-01,12:49:09
39.970885,116.303878,0,283,39692.5341550926,2008-09-01,12:49:11
39.97089,116.303875,0,283,39692.5341782407,2008-09-01,12:49:13
39.970925,116.303814,0,286,39692.5342013889,2008-09-01,12:49:15
39.970962,116.303773,0,289,39692.534224537,2008-09-01,12:49:17
39.970987,116.303757,0,292,39692.5342476852,2008-09-01,12:49:19
39.971006,116.30375,0,293,39692.5342708333,2008-09-01,12:49:21
39.971026,116.303745,0,294,39692.5342939815,2008-09-01,12:49:23
39.971048,116.303738,0,296,39692.5343171296,2008-09-01,12:49:25
