# Supplementary material for: Research on differential privacy protection method based on user tendency
Source: PLoS One. 2023 Oct 26;18(10):e0288823. doi: 10.1371/journal.pone.0288823 (PMC10602288; doi:10.1371/journal.pone.0288823)
Supplement: S3 Data — (ZIP) [file pone.0288823.s003.zip › Data 5-3/052/Trajectory/20080902055635.plt]

Geolife trajectory
WGS 84
Altitude is in Feet
Reserved 3
0,2,255,My Track,0,0,2,8421376
0
39.969296,116.310171,0,512,39693.2476273148,2008-09-02,05:56:35
39.9692,116.310774,0,237,39693.247650463,2008-09-02,05:56:37
39.969209,116.310762,0,253,39693.2476736111,2008-09-02,05:56:39
39.969201,116.31075,0,263,39693.2476967593,2008-09-02,05:56:41
39.969188,116.310738,0,270,39693.2477199074,2008-09-02,05:56:43
39.969182,116.310831,0,252,39693.2477430556,2008-09-02,05:56:45
39.969162,116.310827,0,258,39693.2477662037,2008-09-02,05:56:47
39.96914,116.310816,0,262,39693.2477893519,2008-09-02,05:56:49
39.969095,116.310816,0,253,39693.2478125,2008-09-02,05:56:51
39.969064,116.310808,0,253,39693.2478356481,2008-09-02,05:56:53
39.969046,116.310797,0,256,39693.2478587963,2008-09-02,05:56:55
39.969033,116.310818,0,252,39693.2478819444,2008-09-02,05:56:57
39.969003,116.310815,0,253,39693.2479050926,2008-09-02,05:56:59
39.96898,116.310815,0,255,39693.2479282407,2008-09-02,05:57:01
39.968947,116.310825,0,258,39693.2479513889,2008-09-02,05:57:03
39.968907,116.310866,0,260,39693.247974537,2008-09-02,05:57:05
39.968863,116.310845,0,255,39693.2479976852,2008-09-02,05:57:07
39.96884,116.310864,0,256,39693.2480208333,2008-09-02,05:57:09
39.968819,116.310864,0,257,39693.2480439815,2008-09-02,05:57:11
39.968774,116.310847,0,259,39693.2480671296,2008-09-02,05:57:13
39.968748,116.310866,0,260,39693.2480902778,2008-09-02,05:57:15
39.968732,116.310882,0,263,39693.2481134259,2008-09-02,05:57:17
39.968721,116.310905,0,264,39693.2481365741,2008-09-02,05:57:19
39.968699,116.310947,0,264,39693.2481597222,2008-09-02,05:57:21
39.968693,116.310962,0,265,39693.2481828704,2008-09-02,05:57:23
39.968683,116.310973,0,265,39693.2482060185,2008-09-02,05:57:25
39.96864,116.311039,0,266,39693.2482291667,2008-09-02,05:57:27
39.968555,116.311118,0,267,39693.2482523148,2008-09-02,05:57:29
39.96853,116.311193,0,267,39693.248275463,2008-09-02,05:57:31
39.968514,116.311251,0,267,39693.2482986111,2008-09-02,05:57:33
39.96849,116.311375,0,269,39693.2483217593,2008-09-02,05:57:35
39.968456,116.311446,0,269,39693.2483449074,2008-09-02,05:57:37
39.968451,116.311454,0,270,39693.2483680556,2008-09-02,05:57:39
39.968447,116.31147,0,271,39693.2483912037,2008-09-02,05:57:41
39.968443,116.31151,0,272,39693.2484143519,2008-09-02,05:57:43
39.968444,116.311538,0,272,39693.2484375,2008-09-02,05:57:45
39.968449,116.311576,0,272,39693.2484606481,2008-09-02,05:57:47
39.968437,116.311586,0,273,39693.2484837963,2008-09-02,05:57:49
39.968463,116.311624,0,271,39693.2485069444,2008-09-02,05:57:51
39.968515,116.311599,0,272,39693.2485300926,2008-09-02,05:57:53
39.968526,116.311606,0,273,39693.2485532407,2008-09-02,05:57:55
39.96856,116.311612,0,274,39693.2485763889,2008-09-02,05:57:57
39.968569,116.311617,0,274,39693.248599537,2008-09-02,05:57:59
39.968577,116.31162,0,275,39693.2486226852,2008-09-02,05:58:01
39.968575,116.311636,0,275,39693.2486458333,2008-09-02,05:58:03
39.968569,116.311655,0,276,39693.2486689815,2008-09-02,05:58:05
39.968567,116.311678,0,276,39693.2486921296,2008-09-02,05:58:07
39.968595,116.31164,0,275,39693.2487152778,2008-09-02,05:58:09
39.968594,116.311671,0,275,39693.2487384259,2008-09-02,05:58:11
39.968593,116.311685,0,275,39693.2487615741,2008-09-02,05:58:13
39.968593,116.3117,0,275,39693.2487847222,2008-09-02,05:58:15
39.968607,116.311695,0,275,39693.2488078704,2008-09-02,05:58:17
39.968612,116.311703,0,275,39693.2488310185,2008-09-02,05:58:19
39.968621,116.311718,0,275,39693.2488541667,2008-09-02,05:58:21
39.96862,116.311746,0,275,39693.2488773148,2008-09-02,05:58:23
39.968626,116.311792,0,275,39693.248900463,2008-09-02,05:58:25
39.968631,116.311845,0,273,39693.2489236111,2008-09-02,05:58:27
39.968635,116.311877,0,272,39693.2489467593,2008-09-02,05:58:29
39.968639,116.31191,0,272,39693.2489699074,2008-09-02,05:58:31
39.968611,116.311912,0,272,39693.2489930556,2008-09-02,05:58:33
39.968613,116.311938,0,272,39693.2490162037,2008-09-02,05:58:35
39.968613,116.311962,0,273,39693.2490393519,2008-09-02,05:58:37
39.968611,116.311986,0,273,39693.2490625,2008-09-02,05:58:39
39.968617,116.312029,0,274,39693.2490856481,2008-09-02,05:58:41
39.968613,116.31206,0,274,39693.2491087963,2008-09-02,05:58:43
39.968604,116.312092,0,275,39693.2491319444,2008-09-02,05:58:45
39.9686,116.312129,0,275,39693.2491550926,2008-09-02,05:58:47
39.968589,116.312158,0,276,39693.2491782407,2008-09-02,05:58:49
39.968578,116.312183,0,276,39693.2492013889,2008-09-02,05:58:51
39.968559,116.312217,0,277,39693.249224537,2008-09-02,05:58:53
39.968548,116.31225,0,277,39693.2492476852,2008-09-02,05:58:55
39.968533,116.312277,0,278,39693.2492708333,2008-09-02,05:58:57
39.968515,116.312295,0,279,39693.2492939815,2008-09-02,05:58:59
39.968496,116.312319,0,280,39693.2493171296,2008-09-02,05:59:01
39.968487,116.312347,0,280,39693.2493402778,2008-09-02,05:59:03
39.968478,116.312375,0,281,39693.2493634259,2008-09-02,05:59:05
39.968473,116.312387,0,282,39693.2493865741,2008-09-02,05:59:07
39.968464,116.312397,0,282,39693.2494097222,2008-09-02,05:59:09
39.968457,116.312417,0,282,39693.2494328704,2008-09-02,05:59:11
39.968427,116.312424,0,281,39693.2494560185,2008-09-02,05:59:13
39.968403,116.31243,0,279,39693.2494791667,2008-09-02,05:59:15
39.968384,116.31245,0,278,39693.2495023148,2008-09-02,05:59:17
39.968359,116.312459,0,278,39693.249525463,2008-09-02,05:59:19
39.968341,116.312478,0,277,39693.2495486111,2008-09-02,05:59:21
39.968331,116.312553,0,273,39693.2495717593,2008-09-02,05:59:23
39.968308,116.312656,0,266,39693.2495949074,2008-09-02,05:59:25
39.968313,116.312701,0,257,39693.2496180556,2008-09-02,05:59:27
39.968315,116.312733,0,250,39693.2496412037,2008-09-02,05:59:29
39.968316,116.312792,0,242,39693.2496643519,2008-09-02,05:59:31
39.968321,116.312823,0,238,39693.2496875,2008-09-02,05:59:33
39.968331,116.312886,0,232,39693.2497106481,2008-09-02,05:59:35
39.968333,116.312921,0,231,39693.2497337963,2008-09-02,05:59:37
39.96834,116.312963,0,231,39693.2497569444,2008-09-02,05:59:39
39.968345,116.31299,0,231,39693.2497800926,2008-09-02,05:59:41
39.968347,116.313025,0,231,39693.2498032407,2008-09-02,05:59:43
39.968348,116.313059,0,230,39693.2498263889,2008-09-02,05:59:45
39.96834,116.313131,0,230,39693.249849537,2008-09-02,05:59:47
39.968345,116.31316,0,229,39693.2498726852,2008-09-02,05:59:49
39.968345,116.31319,0,229,39693.2498958333,2008-09-02,05:59:51
39.968348,116.313209,0,227,39693.2499189815,2008-09-02,05:59:53
39.968349,116.313229,0,228,39693.2499421296,2008-09-02,05:59:55
39.968327,116.313245,0,226,39693.2499652778,2008-09-02,05:59:57
39.968327,116.313275,0,226,39693.2499884259,2008-09-02,05:59:59
39.968322,116.31331,0,225,39693.2500115741,2008-09-02,06:00:01
39.968333,116.31334,0,225,39693.2500347222,2008-09-02,06:00:03
39.968339,116.313371,0,224,39693.2500578704,2008-09-02,06:00:05
39.968329,116.31339,0,224,39693.2500810185,2008-09-02,06:00:07
39.968318,116.3134,0,226,39693.2501041667,2008-09-02,06:00:09
39.968291,116.313441,0,226,39693.2501273148,2008-09-02,06:00:11
39.968273,116.313473,0,225,39693.250150463,2008-09-02,06:00:13
39.968259,116.313487,0,229,39693.2501736111,2008-09-02,06:00:15
39.968247,116.313512,0,229,39693.2501967593,2008-09-02,06:00:17
39.968231,116.313534,0,227,39693.2502199074,2008-09-02,06:00:19
39.968219,116.313545,0,227,39693.2502430556,2008-09-02,06:00:21
39.968207,116.313553,0,228,39693.2502662037,2008-09-02,06:00:23
39.968192,116.313562,0,228,39693.2502893518,2008-09-02,06:00:25
39.968175,116.313567,0,229,39693.2503125,2008-09-02,06:00:27
39.968161,116.31357,0,231,39693.2503356481,2008-09-02,06:00:29
39.968145,116.313577,0,232,39693.2503587963,2008-09-02,06:00:31
39.968138,116.313608,0,234,39693.2503819444,2008-09-02,06:00:33
39.968103,116.313604,0,241,39693.2504050926,2008-09-02,06:00:35
39.968084,116.313611,0,244,39693.2504282407,2008-09-02,06:00:37
39.968058,116.313605,0,245,39693.2504513889,2008-09-02,06:00:39
39.968033,116.313589,0,245,39693.250474537,2008-09-02,06:00:41
39.968015,116.313584,0,245,39693.2504976852,2008-09-02,06:00:43
39.968015,116.313587,0,245,39693.2505208333,2008-09-02,06:00:45
39.968016,116.313599,0,244,39693.2505439815,2008-09-02,06:00:47
39.968028,116.31361,0,239,39693.2505671296,2008-09-02,06:00:49
39.96805,116.313623,0,233,39693.2505902778,2008-09-02,06:00:51
39.968018,116.313633,0,229,39693.2506134259,2008-09-02,06:00:53
39.967995,116.313639,0,228,39693.2506365741,2008-09-02,06:00:55
39.967981,116.313642,0,228,39693.2506597222,2008-09-02,06:00:57
39.967937,116.313639,0,227,39693.2506828704,2008-09-02,06:00:59
39.967918,116.313639,0,227,39693.2507060185,2008-09-02,06:01:01
39.967907,116.313629,0,226,39693.2507291667,2008-09-02,06:01:03
39.967904,116.313633,0,227,39693.2507523148,2008-09-02,06:01:05
39.967893,116.313639,0,227,39693.250775463,2008-09-02,06:01:07
39.967885,116.313642,0,228,39693.2507986111,2008-09-02,06:01:09
39.967873,116.313647,0,228,39693.2508217593,2008-09-02,06:01:11
39.967859,116.313648,0,227,39693.2508449074,2008-09-02,06:01:13
39.967846,116.313671,0,227,39693.2508680556,2008-09-02,06:01:15
39.967854,116.31375,0,221,39693.2508912037,2008-09-02,06:01:17
39.967868,116.313793,0,220,39693.2509143518,2008-09-02,06:01:19
39.967879,116.313836,0,215,39693.2509375,2008-09-02,06:01:21
39.967886,116.313911,0,207,39693.2509606481,2008-09-02,06:01:23
39.967894,116.31393,0,206,39693.2509837963,2008-09-02,06:01:25
39.967907,116.313973,0,204,39693.2510069444,2008-09-02,06:01:27
39.967911,116.314007,0,203,39693.2510300926,2008-09-02,06:01:29
39.96792,116.314035,0,202,39693.2510532407,2008-09-02,06:01:31
39.967924,116.314063,0,202,39693.2510763889,2008-09-02,06:01:33
39.967933,116.314088,0,202,39693.251099537,2008-09-02,06:01:35
39.967937,116.31411,0,203,39693.2511226852,2008-09-02,06:01:37
39.967938,116.31413,0,202,39693.2511458333,2008-09-02,06:01:39
39.967945,116.314158,0,204,39693.2511689815,2008-09-02,06:01:41
39.967948,116.314184,0,203,39693.2511921296,2008-09-02,06:01:43
39.967956,116.314216,0,204,39693.2512152778,2008-09-02,06:01:45
39.967961,116.314243,0,206,39693.2512384259,2008-09-02,06:01:47
39.96797,116.314287,0,210,39693.2512615741,2008-09-02,06:01:49
39.967979,116.314311,0,212,39693.2512847222,2008-09-02,06:01:51
39.967993,116.314322,0,215,39693.2513078704,2008-09-02,06:01:53
39.968014,116.314333,0,216,39693.2513310185,2008-09-02,06:01:55
39.968029,116.314327,0,217,39693.2513541667,2008-09-02,06:01:57
39.968061,116.314335,0,217,39693.2513773148,2008-09-02,06:01:59
39.968056,116.314351,0,220,39693.251400463,2008-09-02,06:02:01
39.9681,116.314358,0,219,39693.2514236111,2008-09-02,06:02:03
39.968133,116.31436,0,224,39693.2514467593,2008-09-02,06:02:05
39.968132,116.314328,0,223,39693.2514699074,2008-09-02,06:02:07
39.968156,116.314305,0,223,39693.2514930556,2008-09-02,06:02:09
39.968154,116.314293,0,226,39693.2515162037,2008-09-02,06:02:11
39.968165,116.314267,0,227,39693.2515393518,2008-09-02,06:02:13
39.968171,116.314249,0,229,39693.2515625,2008-09-02,06:02:15
39.968183,116.31423,0,231,39693.2515856481,2008-09-02,06:02:17
39.968199,116.314218,0,233,39693.2516087963,2008-09-02,06:02:19
39.968214,116.314215,0,235,39693.2516319444,2008-09-02,06:02:21
39.968237,116.314208,0,236,39693.2516550926,2008-09-02,06:02:23
39.96827,116.314195,0,237,39693.2516782407,2008-09-02,06:02:25
39.968294,116.314195,0,238,39693.2517013889,2008-09-02,06:02:27
39.968297,116.314197,0,239,39693.251724537,2008-09-02,06:02:29
39.968293,116.314206,0,239,39693.2517476852,2008-09-02,06:02:31
39.96829,116.314213,0,240,39693.2517708333,2008-09-02,06:02:33
39.968293,116.314219,0,239,39693.2517939815,2008-09-02,06:02:35
39.968293,116.314223,0,240,39693.2518171296,2008-09-02,06:02:37
39.968293,116.314226,0,240,39693.2518402778,2008-09-02,06:02:39
39.968295,116.314231,0,241,39693.2518634259,2008-09-02,06:02:41
39.96831,116.314237,0,240,39693.2518865741,2008-09-02,06:02:43
39.968316,116.314243,0,239,39693.2519097222,2008-09-02,06:02:45
39.968332,116.314239,0,238,39693.2519328704,2008-09-02,06:02:47
39.968335,116.314241,0,238,39693.2519560185,2008-09-02,06:02:49
39.968339,116.314244,0,238,39693.2519791667,2008-09-02,06:02:51
39.96834,116.314246,0,238,39693.2520023148,2008-09-02,06:02:53
39.968343,116.314248,0,238,39693.252025463,2008-09-02,06:02:55
39.968348,116.314249,0,238,39693.2520486111,2008-09-02,06:02:57
39.968353,116.31425,0,238,39693.2520717593,2008-09-02,06:02:59
39.968359,116.314249,0,238,39693.2520949074,2008-09-02,06:03:01
39.968376,116.314258,0,238,39693.2521180556,2008-09-02,06:03:03
39.968399,116.314287,0,235,39693.2521412037,2008-09-02,06:03:05
39.968498,116.314067,0,161,39693.258275463,2008-09-02,06:11:55
39.96859,116.314025,0,161,39693.2582986111,2008-09-02,06:11:57
39.968684,116.31397,0,161,39693.2583217593,2008-09-02,06:11:59
39.968796,116.313923,0,162,39693.2583449074,2008-09-02,06:12:01
39.968909,116.313894,0,162,39693.2583680556,2008-09-02,06:12:03
39.969014,116.313859,0,163,39693.2583912037,2008-09-02,06:12:05
39.969113,116.313824,0,164,39693.2584143518,2008-09-02,06:12:07
39.969209,116.313792,0,165,39693.2584375,2008-09-02,06:12:09
39.969352,116.313735,0,166,39693.2584606481,2008-09-02,06:12:11
39.969469,116.313691,0,166,39693.2584837963,2008-09-02,06:12:13
39.969612,116.313632,0,164,39693.2585069444,2008-09-02,06:12:15
39.969715,116.313583,0,164,39693.2585300926,2008-09-02,06:12:17
39.969818,116.313537,0,163,39693.2585532407,2008-09-02,06:12:19
39.969928,116.313494,0,161,39693.2585763889,2008-09-02,06:12:21
39.970041,116.313441,0,158,39693.258599537,2008-09-02,06:12:23
39.970158,116.31339,0,156,39693.2586226852,2008-09-02,06:12:25
39.970278,116.313327,0,153,39693.2586458333,2008-09-02,06:12:27
39.970394,116.31326,0,151,39693.2586689815,2008-09-02,06:12:29
39.97052,116.313196,0,150,39693.2586921296,2008-09-02,06:12:31
39.970649,116.313137,0,149,39693.2587152778,2008-09-02,06:12:33
39.970779,116.313104,0,148,39693.2587384259,2008-09-02,06:12:35
39.970906,116.313052,0,148,39693.2587615741,2008-09-02,06:12:37
39.971033,116.313001,0,145,39693.2587847222,2008-09-02,06:12:39
39.971175,116.312947,0,143,39693.2588078704,2008-09-02,06:12:41
39.971322,116.312888,0,143,39693.2588310185,2008-09-02,06:12:43
39.971473,116.312826,0,143,39693.2588541667,2008-09-02,06:12:45
39.971636,116.31276,0,142,39693.2588773148,2008-09-02,06:12:47
39.971787,116.312697,0,144,39693.258900463,2008-09-02,06:12:49
39.97195,116.312627,0,144,39693.2589236111,2008-09-02,06:12:51
39.972106,116.312564,0,141,39693.2589467593,2008-09-02,06:12:53
39.972265,116.312495,0,141,39693.2589699074,2008-09-02,06:12:55
39.972403,116.31242,0,142,39693.2589930556,2008-09-02,06:12:57
39.972511,116.312374,0,143,39693.2590162037,2008-09-02,06:12:59
39.972582,116.312341,0,142,39693.2590393518,2008-09-02,06:13:01
39.972665,116.312317,0,147,39693.2590625,2008-09-02,06:13:03
39.972727,116.312294,0,152,39693.2590856481,2008-09-02,06:13:05
39.972777,116.312264,0,159,39693.2591087963,2008-09-02,06:13:07
39.972828,116.312206,0,168,39693.2591319444,2008-09-02,06:13:09
39.972836,116.312185,0,168,39693.2591550926,2008-09-02,06:13:11
39.972848,116.312216,0,159,39693.2591782407,2008-09-02,06:13:13
39.972873,116.312236,0,159,39693.2592013889,2008-09-02,06:13:15
39.972925,116.312195,0,159,39693.259224537,2008-09-02,06:13:17
39.972995,116.312182,0,158,39693.2592476852,2008-09-02,06:13:19
39.973051,116.312167,0,159,39693.2592708333,2008-09-02,06:13:21
39.973081,116.31214,0,162,39693.2592939815,2008-09-02,06:13:23
39.973128,116.312131,0,162,39693.2593171296,2008-09-02,06:13:25
39.973155,116.312117,0,161,39693.2593402778,2008-09-02,06:13:27
39.973173,116.312106,0,162,39693.2593634259,2008-09-02,06:13:29
39.973218,116.312094,0,165,39693.2593865741,2008-09-02,06:13:31
39.973251,116.312086,0,165,39693.2594097222,2008-09-02,06:13:33
39.973286,116.31207,0,163,39693.2594328704,2008-09-02,06:13:35
39.973328,116.312056,0,162,39693.2594560185,2008-09-02,06:13:37
39.973348,116.312076,0,159,39693.2594791667,2008-09-02,06:13:39
39.973351,116.312069,0,159,39693.2595023148,2008-09-02,06:13:41
39.973357,116.312061,0,160,39693.259525463,2008-09-02,06:13:43
39.973358,116.312061,0,160,39693.2595486111,2008-09-02,06:13:45
39.973355,116.312076,0,160,39693.2595717593,2008-09-02,06:13:47
39.973358,116.312075,0,160,39693.2595949074,2008-09-02,06:13:49
39.97336,116.312074,0,159,39693.2596180556,2008-09-02,06:13:51
39.973387,116.31206,0,159,39693.2596412037,2008-09-02,06:13:53
39.973405,116.312033,0,160,39693.2596643518,2008-09-02,06:13:55
39.973441,116.312,0,161,39693.2596875,2008-09-02,06:13:57
39.973513,116.311961,0,162,39693.2597106481,2008-09-02,06:13:59
39.973604,116.311938,0,163,39693.2597337963,2008-09-02,06:14:01
39.973706,116.311926,0,161,39693.2597569444,2008-09-02,06:14:03
39.973798,116.311877,0,163,39693.2597800926,2008-09-02,06:14:05
39.973971,116.311785,0,164,39693.2598032407,2008-09-02,06:14:07
39.974109,116.311737,0,165,39693.2598263889,2008-09-02,06:14:09
39.974199,116.311703,0,170,39693.259849537,2008-09-02,06:14:11
39.974299,116.311666,0,170,39693.2598726852,2008-09-02,06:14:13
39.974346,116.311644,0,167,39693.2598958333,2008-09-02,06:14:15
39.974361,116.311643,0,169,39693.2599189815,2008-09-02,06:14:17
39.974368,116.311645,0,170,39693.2599421296,2008-09-02,06:14:19
39.974371,116.311644,0,170,39693.2599652778,2008-09-02,06:14:21
39.974372,116.311644,0,170,39693.2599884259,2008-09-02,06:14:23
39.974377,116.311642,0,171,39693.2600115741,2008-09-02,06:14:25
39.974379,116.311641,0,171,39693.2600347222,2008-09-02,06:14:27
39.974381,116.31164,0,172,39693.2600578704,2008-09-02,06:14:29
39.974382,116.31164,0,172,39693.2600810185,2008-09-02,06:14:31
39.97438,116.311642,0,172,39693.2601041667,2008-09-02,06:14:33
39.974378,116.311643,0,172,39693.2601273148,2008-09-02,06:14:35
39.974377,116.311644,0,172,39693.260150463,2008-09-02,06:14:37
39.974379,116.311643,0,172,39693.2601736111,2008-09-02,06:14:39
39.97438,116.311643,0,172,39693.2601967593,2008-09-02,06:14:41
39.974389,116.311641,0,172,39693.2602199074,2008-09-02,06:14:43
39.974415,116.311629,0,172,39693.2602430556,2008-09-02,06:14:45
39.974445,116.311633,0,170,39693.2602662037,2008-09-02,06:14:47
39.974479,116.311627,0,168,39693.2602893518,2008-09-02,06:14:49
39.974504,116.311627,0,168,39693.2603125,2008-09-02,06:14:51
39.974525,116.311644,0,164,39693.2603356481,2008-09-02,06:14:53
39.974541,116.311668,0,160,39693.2603587963,2008-09-02,06:14:55
39.974549,116.31169,0,160,39693.2603819444,2008-09-02,06:14:57
39.974554,116.311726,0,160,39693.2604050926,2008-09-02,06:14:59
39.974571,116.311778,0,159,39693.2604282407,2008-09-02,06:15:01
39.974577,116.31184,0,155,39693.2604513889,2008-09-02,06:15:03
39.974584,116.311953,0,154,39693.260474537,2008-09-02,06:15:05
39.974549,116.312024,0,153,39693.2604976852,2008-09-02,06:15:07
39.97455,116.312193,0,151,39693.2605208333,2008-09-02,06:15:09
39.974578,116.31241,0,149,39693.2605439815,2008-09-02,06:15:11
39.974595,116.312586,0,149,39693.2605671296,2008-09-02,06:15:13
39.974611,116.312753,0,149,39693.2605902778,2008-09-02,06:15:15
39.974636,116.312899,0,150,39693.2606134259,2008-09-02,06:15:17
39.974655,116.313014,0,152,39693.2606365741,2008-09-02,06:15:19
39.974657,116.313094,0,153,39693.2606597222,2008-09-02,06:15:21
39.974662,116.313151,0,155,39693.2606828704,2008-09-02,06:15:23
39.974672,116.313167,0,159,39693.2607060185,2008-09-02,06:15:25
39.97469,116.313183,0,159,39693.2607291667,2008-09-02,06:15:27
39.974707,116.313176,0,158,39693.2607523148,2008-09-02,06:15:29
39.974727,116.313184,0,156,39693.260775463,2008-09-02,06:15:31
39.974841,116.313223,0,160,39693.2607986111,2008-09-02,06:15:33
39.974868,116.313225,0,161,39693.2608217593,2008-09-02,06:15:35
39.974878,116.313216,0,164,39693.2608449074,2008-09-02,06:15:37
39.974877,116.313216,0,165,39693.2608680556,2008-09-02,06:15:39
39.974866,116.313223,0,164,39693.2608912037,2008-09-02,06:15:41
39.974867,116.313221,0,163,39693.2609143518,2008-09-02,06:15:43
39.974916,116.313242,0,165,39693.2609375,2008-09-02,06:15:45
39.974911,116.313254,0,164,39693.2609606481,2008-09-02,06:15:47
39.97493,116.313314,0,165,39693.2609837963,2008-09-02,06:15:49
39.974963,116.313381,0,169,39693.2610069444,2008-09-02,06:15:51
39.974966,116.313467,0,171,39693.2610300926,2008-09-02,06:15:53
39.974974,116.313564,0,174,39693.2610532407,2008-09-02,06:15:55
39.974982,116.313671,0,178,39693.2610763889,2008-09-02,06:15:57
39.974987,116.31378,0,186,39693.261099537,2008-09-02,06:15:59
39.975009,116.313924,0,193,39693.2611226852,2008-09-02,06:16:01
39.975043,116.314054,0,198,39693.2611458333,2008-09-02,06:16:03
39.975076,116.314191,0,203,39693.2611689815,2008-09-02,06:16:05
39.975105,116.314355,0,209,39693.2611921296,2008-09-02,06:16:07
39.975138,116.314528,0,214,39693.2612152778,2008-09-02,06:16:09
39.97516,116.314716,0,219,39693.2612384259,2008-09-02,06:16:11
39.97518,116.3149,0,224,39693.2612615741,2008-09-02,06:16:13
39.975187,116.315107,0,229,39693.2612847222,2008-09-02,06:16:15
39.975201,116.315297,0,235,39693.2613078704,2008-09-02,06:16:17
39.975203,116.31551,0,238,39693.2613310185,2008-09-02,06:16:19
39.975235,116.315696,0,244,39693.2613541667,2008-09-02,06:16:21
39.975259,116.315873,0,253,39693.2613773148,2008-09-02,06:16:23
39.975294,116.316058,0,260,39693.261400463,2008-09-02,06:16:25
39.975288,116.316278,0,268,39693.2614236111,2008-09-02,06:16:27
39.975218,116.316557,0,277,39693.2614467593,2008-09-02,06:16:29
39.975174,116.316793,0,285,39693.2614699074,2008-09-02,06:16:31
39.975171,116.317021,0,294,39693.2614930556,2008-09-02,06:16:33
39.975179,116.317237,0,298,39693.2615162037,2008-09-02,06:16:35
39.975167,116.31748,0,303,39693.2615393519,2008-09-02,06:16:37
39.975213,116.317732,0,312,39693.2615625,2008-09-02,06:16:39
39.975241,116.317984,0,320,39693.2615856482,2008-09-02,06:16:41
39.975207,116.318194,0,329,39693.2616087963,2008-09-02,06:16:43
39.975183,116.318375,0,326,39693.2616319444,2008-09-02,06:16:45
39.975164,116.31851,0,330,39693.2616550926,2008-09-02,06:16:47
39.975143,116.318583,0,328,39693.2616782407,2008-09-02,06:16:49
39.975103,116.318583,0,318,39693.2617013889,2008-09-02,06:16:51
39.975028,116.318558,0,305,39693.261724537,2008-09-02,06:16:53
39.975026,116.318552,0,303,39693.2617476852,2008-09-02,06:16:55
39.975032,116.318548,0,301,39693.2617708333,2008-09-02,06:16:57
39.975031,116.318544,0,300,39693.2617939815,2008-09-02,06:16:59
39.975029,116.318549,0,299,39693.2618171296,2008-09-02,06:17:01
39.975033,116.318551,0,297,39693.2618402778,2008-09-02,06:17:03
39.975033,116.318551,0,294,39693.2618634259,2008-09-02,06:17:05
39.975038,116.31854,0,293,39693.2618865741,2008-09-02,06:17:07
39.975037,116.318539,0,289,39693.2619097222,2008-09-02,06:17:09
39.975029,116.318538,0,287,39693.2619328704,2008-09-02,06:17:11
39.975025,116.318535,0,285,39693.2619560185,2008-09-02,06:17:13
39.97502,116.318531,0,283,39693.2619791667,2008-09-02,06:17:15
39.975012,116.318529,0,280,39693.2620023148,2008-09-02,06:17:17
39.975002,116.318543,0,278,39693.262025463,2008-09-02,06:17:19
39.974996,116.31855,0,275,39693.2620486111,2008-09-02,06:17:21
39.974997,116.31855,0,275,39693.2620717593,2008-09-02,06:17:23
39.974999,116.318549,0,275,39693.2620949074,2008-09-02,06:17:25
39.974998,116.31855,0,275,39693.2621180556,2008-09-02,06:17:27
39.974997,116.318551,0,275,39693.2621412037,2008-09-02,06:17:29
39.974994,116.318552,0,275,39693.2621643519,2008-09-02,06:17:31
39.974991,116.318553,0,275,39693.2621875,2008-09-02,06:17:33
39.974987,116.318556,0,275,39693.2622106481,2008-09-02,06:17:35
39.974989,116.31856,0,274,39693.2622337963,2008-09-02,06:17:37
39.974992,116.318563,0,274,39693.2622569444,2008-09-02,06:17:39
39.974991,116.318567,0,273,39693.2622800926,2008-09-02,06:17:41
39.974989,116.318568,0,272,39693.2623032407,2008-09-02,06:17:43
39.974988,116.318569,0,272,39693.2623263889,2008-09-02,06:17:45
39.974988,116.31857,0,272,39693.262349537,2008-09-02,06:17:47
39.97499,116.31857,0,271,39693.2623726852,2008-09-02,06:17:49
39.974993,116.31857,0,271,39693.2623958333,2008-09-02,06:17:51
39.974995,116.318569,0,270,39693.2624189815,2008-09-02,06:17:53
39.974997,116.318569,0,270,39693.2624421296,2008-09-02,06:17:55
39.974998,116.318569,0,270,39693.2624652778,2008-09-02,06:17:57
39.974999,116.318569,0,270,39693.2624884259,2008-09-02,06:17:59
39.975002,116.318568,0,270,39693.2625115741,2008-09-02,06:18:01
39.975005,116.318566,0,270,39693.2625347222,2008-09-02,06:18:03
39.975009,116.318565,0,269,39693.2625578704,2008-09-02,06:18:05
39.975011,116.318565,0,270,39693.2625810185,2008-09-02,06:18:07
39.97501,116.318577,0,270,39693.2626041667,2008-09-02,06:18:09
39.974986,116.31866,0,262,39693.2626273148,2008-09-02,06:18:11
39.97497,116.318757,0,254,39693.262650463,2008-09-02,06:18:13
39.974957,116.318875,0,250,39693.2626736111,2008-09-02,06:18:15
39.974957,116.31902,0,249,39693.2626967593,2008-09-02,06:18:17
39.974952,116.31916,0,248,39693.2627199074,2008-09-02,06:18:19
39.974952,116.319311,0,239,39693.2627430556,2008-09-02,06:18:21
39.974948,116.319503,0,229,39693.2627662037,2008-09-02,06:18:23
39.974942,116.319699,0,225,39693.2627893519,2008-09-02,06:18:25
39.974939,116.319879,0,220,39693.2628125,2008-09-02,06:18:27
39.974926,116.32006,0,212,39693.2628356481,2008-09-02,06:18:29
39.974911,116.320235,0,203,39693.2628587963,2008-09-02,06:18:31
39.974896,116.320367,0,198,39693.2628819444,2008-09-02,06:18:33
39.974892,116.320479,0,190,39693.2629050926,2008-09-02,06:18:35
39.974887,116.320571,0,177,39693.2629282407,2008-09-02,06:18:37
39.974884,116.320618,0,168,39693.2629513889,2008-09-02,06:18:39
39.974874,116.320636,0,158,39693.262974537,2008-09-02,06:18:41
39.974892,116.320627,0,162,39693.2629976852,2008-09-02,06:18:43
39.974892,116.320625,0,161,39693.2630208333,2008-09-02,06:18:45
39.974892,116.320626,0,160,39693.2630439815,2008-09-02,06:18:47
39.974892,116.320626,0,160,39693.2630671296,2008-09-02,06:18:49
39.974892,116.320626,0,159,39693.2630902778,2008-09-02,06:18:51
39.974893,116.320626,0,159,39693.2631134259,2008-09-02,06:18:53
39.974893,116.320629,0,159,39693.2631365741,2008-09-02,06:18:55
39.974902,116.320653,0,161,39693.2631597222,2008-09-02,06:18:57
39.974899,116.3207,0,161,39693.2631828704,2008-09-02,06:18:59
39.974892,116.320786,0,161,39693.2632060185,2008-09-02,06:19:01
39.974906,116.320896,0,161,39693.2632291667,2008-09-02,06:19:03
39.974914,116.321027,0,161,39693.2632523148,2008-09-02,06:19:05
39.974922,116.321177,0,161,39693.263275463,2008-09-02,06:19:07
39.974928,116.321345,0,161,39693.2632986111,2008-09-02,06:19:09
39.974934,116.321531,0,161,39693.2633217593,2008-09-02,06:19:11
39.974941,116.321735,0,161,39693.2633449074,2008-09-02,06:19:13
39.974947,116.321951,0,161,39693.2633680556,2008-09-02,06:19:15
39.974958,116.322168,0,161,39693.2633912037,2008-09-02,06:19:17
39.974958,116.322398,0,161,39693.2634143519,2008-09-02,06:19:19
39.974964,116.322623,0,161,39693.2634375,2008-09-02,06:19:21
39.974968,116.322848,0,160,39693.2634606481,2008-09-02,06:19:23
39.974964,116.323074,0,160,39693.2634837963,2008-09-02,06:19:25
39.974944,116.323309,0,160,39693.2635069444,2008-09-02,06:19:27
39.974945,116.323529,0,159,39693.2635300926,2008-09-02,06:19:29
39.974942,116.323736,0,159,39693.2635532407,2008-09-02,06:19:31
39.97493,116.323944,0,159,39693.2635763889,2008-09-02,06:19:33
39.974926,116.324177,0,158,39693.263599537,2008-09-02,06:19:35
39.974929,116.32441,0,158,39693.2636226852,2008-09-02,06:19:37
39.97494,116.324642,0,157,39693.2636458333,2008-09-02,06:19:39
39.974951,116.324878,0,157,39693.2636689815,2008-09-02,06:19:41
39.974975,116.325118,0,156,39693.2636921296,2008-09-02,06:19:43
39.974982,116.325359,0,156,39693.2637152778,2008-09-02,06:19:45
39.975003,116.325591,0,155,39693.2637384259,2008-09-02,06:19:47
39.974997,116.325832,0,154,39693.2637615741,2008-09-02,06:19:49
39.974987,116.32608,0,154,39693.2637847222,2008-09-02,06:19:51
39.975019,116.326324,0,153,39693.2638078704,2008-09-02,06:19:53
39.975049,116.326572,0,153,39693.2638310185,2008-09-02,06:19:55
39.975085,116.326787,0,152,39693.2638541667,2008-09-02,06:19:57
39.975145,116.326931,0,152,39693.2638773148,2008-09-02,06:19:59
39.975216,116.32701,0,152,39693.263900463,2008-09-02,06:20:01
39.975273,116.327064,0,152,39693.2639236111,2008-09-02,06:20:03
39.975306,116.327097,0,152,39693.2639467593,2008-09-02,06:20:05
39.975325,116.327074,0,152,39693.2639699074,2008-09-02,06:20:07
39.975321,116.327064,0,151,39693.2639930556,2008-09-02,06:20:09
39.975326,116.327038,0,151,39693.2640162037,2008-09-02,06:20:11
39.975326,116.327034,0,151,39693.2640393519,2008-09-02,06:20:13
39.975326,116.327036,0,151,39693.2640625,2008-09-02,06:20:15
39.975316,116.327038,0,151,39693.2640856481,2008-09-02,06:20:17
39.975315,116.327031,0,151,39693.2641087963,2008-09-02,06:20:19
39.975313,116.327027,0,151,39693.2641319444,2008-09-02,06:20:21
39.975312,116.327029,0,151,39693.2641550926,2008-09-02,06:20:23
39.975311,116.327028,0,151,39693.2641782407,2008-09-02,06:20:25
39.975311,116.327027,0,151,39693.2642013889,2008-09-02,06:20:27
39.97531,116.327027,0,151,39693.264224537,2008-09-02,06:20:29
39.97531,116.327025,0,151,39693.2642476852,2008-09-02,06:20:31
39.97531,116.327018,0,151,39693.2642708333,2008-09-02,06:20:33
39.975308,116.327011,0,151,39693.2642939815,2008-09-02,06:20:35
39.975309,116.327007,0,151,39693.2643171296,2008-09-02,06:20:37
39.975309,116.327003,0,151,39693.2643402778,2008-09-02,06:20:39
39.97531,116.327001,0,151,39693.2643634259,2008-09-02,06:20:41
39.97531,116.327,0,151,39693.2643865741,2008-09-02,06:20:43
39.975311,116.327003,0,151,39693.2644097222,2008-09-02,06:20:45
39.975518,116.32678,0,210,39693.2659837963,2008-09-02,06:23:01
39.975518,116.326775,0,210,39693.2660069444,2008-09-02,06:23:03
39.975518,116.326776,0,210,39693.2660300926,2008-09-02,06:23:05
39.975521,116.326815,0,215,39693.2660532407,2008-09-02,06:23:07
39.97554,116.326853,0,221,39693.2660763889,2008-09-02,06:23:09
39.975537,116.326895,0,226,39693.266099537,2008-09-02,06:23:11
39.975533,116.326921,0,228,39693.2661226852,2008-09-02,06:23:13
39.975538,116.326974,0,231,39693.2661458333,2008-09-02,06:23:15
39.975568,116.327071,0,235,39693.2661689815,2008-09-02,06:23:17
39.975639,116.327181,0,239,39693.2661921296,2008-09-02,06:23:19
39.975709,116.327302,0,243,39693.2662152778,2008-09-02,06:23:21
39.975704,116.327462,0,254,39693.2662384259,2008-09-02,06:23:23
39.975677,116.327648,0,266,39693.2662615741,2008-09-02,06:23:25
39.975655,116.327848,0,278,39693.2662847222,2008-09-02,06:23:27
39.975617,116.328053,0,291,39693.2663078704,2008-09-02,06:23:29
39.975574,116.328252,0,302,39693.2663310185,2008-09-02,06:23:31
39.975544,116.328446,0,318,39693.2663541667,2008-09-02,06:23:33
39.975517,116.328634,0,329,39693.2663773148,2008-09-02,06:23:35
39.975488,116.328812,0,338,39693.266400463,2008-09-02,06:23:37
39.975456,116.328982,0,347,39693.2664236111,2008-09-02,06:23:39
39.97538,116.32911,0,352,39693.2664467593,2008-09-02,06:23:41
39.975356,116.329244,0,355,39693.2664699074,2008-09-02,06:23:43
39.975356,116.329379,0,357,39693.2664930556,2008-09-02,06:23:45
39.975351,116.329447,0,358,39693.2665162037,2008-09-02,06:23:47
39.97534,116.329456,0,360,39693.2665393518,2008-09-02,06:23:49
39.97533,116.329461,0,363,39693.2665625,2008-09-02,06:23:51
39.975329,116.329466,0,365,39693.2665856481,2008-09-02,06:23:53
39.975328,116.32947,0,366,39693.2666087963,2008-09-02,06:23:55
39.975328,116.329476,0,366,39693.2666319444,2008-09-02,06:23:57
39.975328,116.329483,0,367,39693.2666550926,2008-09-02,06:23:59
39.975327,116.329487,0,367,39693.2666782407,2008-09-02,06:24:01
39.975327,116.329491,0,368,39693.2667013889,2008-09-02,06:24:03
39.975327,116.329496,0,368,39693.266724537,2008-09-02,06:24:05
39.975327,116.329502,0,368,39693.2667476852,2008-09-02,06:24:07
39.975327,116.329507,0,368,39693.2667708333,2008-09-02,06:24:09
39.975327,116.329511,0,368,39693.2667939815,2008-09-02,06:24:11
39.975327,116.329515,0,368,39693.2668171296,2008-09-02,06:24:13
39.975327,116.329525,0,368,39693.2668402778,2008-09-02,06:24:15
39.975312,116.329565,0,367,39693.2668634259,2008-09-02,06:24:17
39.975282,116.329619,0,367,39693.2668865741,2008-09-02,06:24:19
39.975257,116.329676,0,366,39693.2669097222,2008-09-02,06:24:21
39.975225,116.329738,0,367,39693.2669328704,2008-09-02,06:24:23
39.975196,116.329808,0,369,39693.2669560185,2008-09-02,06:24:25
39.975165,116.329896,0,371,39693.2669791667,2008-09-02,06:24:27
39.97513,116.329998,0,374,39693.2670023148,2008-09-02,06:24:29
39.975109,116.330124,0,376,39693.267025463,2008-09-02,06:24:31
39.975077,116.330342,0,376,39693.2670486111,2008-09-02,06:24:33
39.975063,116.330548,0,377,39693.2670717593,2008-09-02,06:24:35
39.975041,116.330762,0,376,39693.2670949074,2008-09-02,06:24:37
39.975025,116.330968,0,374,39693.2671180556,2008-09-02,06:24:39
39.975001,116.331164,0,369,39693.2671412037,2008-09-02,06:24:41
39.974991,116.33136,0,364,39693.2671643518,2008-09-02,06:24:43
39.974973,116.331578,0,362,39693.2671875,2008-09-02,06:24:45
39.974987,116.331791,0,356,39693.2672106481,2008-09-02,06:24:47
39.974976,116.332018,0,352,39693.2672337963,2008-09-02,06:24:49
39.974989,116.332263,0,355,39693.2672569444,2008-09-02,06:24:51
39.974984,116.332509,0,355,39693.2672800926,2008-09-02,06:24:53
39.974976,116.332771,0,356,39693.2673032407,2008-09-02,06:24:55
39.974979,116.333068,0,355,39693.2673263889,2008-09-02,06:24:57
39.974991,116.333354,0,352,39693.267349537,2008-09-02,06:24:59
39.97499,116.333632,0,350,39693.2673726852,2008-09-02,06:25:01
39.97499,116.333922,0,349,39693.2673958333,2008-09-02,06:25:03
39.974984,116.334226,0,347,39693.2674189815,2008-09-02,06:25:05
39.974973,116.33452,0,345,39693.2674421296,2008-09-02,06:25:07
39.974987,116.334801,0,343,39693.2674652778,2008-09-02,06:25:09
39.975015,116.335066,0,343,39693.2674884259,2008-09-02,06:25:11
39.97504,116.335334,0,342,39693.2675115741,2008-09-02,06:25:13
39.975051,116.335595,0,343,39693.2675347222,2008-09-02,06:25:15
39.975054,116.335865,0,341,39693.2675578704,2008-09-02,06:25:17
39.97506,116.336109,0,339,39693.2675810185,2008-09-02,06:25:19
39.975065,116.336373,0,335,39693.2676041667,2008-09-02,06:25:21
39.975073,116.336645,0,328,39693.2676273148,2008-09-02,06:25:23
39.975085,116.336828,0,323,39693.267650463,2008-09-02,06:25:25
39.975136,116.336993,0,321,39693.2676736111,2008-09-02,06:25:27
39.975142,116.337144,0,321,39693.2676967593,2008-09-02,06:25:29
39.975172,116.337313,0,319,39693.2677199074,2008-09-02,06:25:31
39.975151,116.337482,0,306,39693.2677430556,2008-09-02,06:25:33
39.975145,116.337635,0,297,39693.2677662037,2008-09-02,06:25:35
39.97516,116.33776,0,294,39693.2677893518,2008-09-02,06:25:37
39.97516,116.337889,0,288,39693.2678125,2008-09-02,06:25:39
39.975185,116.338044,0,278,39693.2678356481,2008-09-02,06:25:41
39.975215,116.338152,0,275,39693.2678587963,2008-09-02,06:25:43
39.97524,116.338224,0,277,39693.2678819444,2008-09-02,06:25:45
39.975269,116.338281,0,278,39693.2679050926,2008-09-02,06:25:47
39.975264,116.338301,0,276,39693.2679282407,2008-09-02,06:25:49
39.975259,116.338305,0,274,39693.2679513889,2008-09-02,06:25:51
39.97526,116.338305,0,273,39693.267974537,2008-09-02,06:25:53
39.97526,116.338303,0,273,39693.2679976852,2008-09-02,06:25:55
39.97526,116.338304,0,273,39693.2680208333,2008-09-02,06:25:57
39.975261,116.338305,0,274,39693.2680439815,2008-09-02,06:25:59
39.975261,116.338309,0,274,39693.2680671296,2008-09-02,06:26:01
39.975262,116.338311,0,273,39693.2680902778,2008-09-02,06:26:03
39.975262,116.338314,0,274,39693.2681134259,2008-09-02,06:26:05
39.975263,116.338316,0,274,39693.2681365741,2008-09-02,06:26:07
39.975264,116.338317,0,273,39693.2681597222,2008-09-02,06:26:09
39.975265,116.33832,0,274,39693.2681828704,2008-09-02,06:26:11
39.975268,116.338331,0,273,39693.2682060185,2008-09-02,06:26:13
39.97527,116.338344,0,273,39693.2682291667,2008-09-02,06:26:15
39.975273,116.338358,0,273,39693.2682523148,2008-09-02,06:26:17
39.975273,116.338369,0,273,39693.268275463,2008-09-02,06:26:19
39.975274,116.338372,0,274,39693.2682986111,2008-09-02,06:26:21
39.975274,116.338369,0,274,39693.2683217593,2008-09-02,06:26:23
39.975274,116.338363,0,274,39693.2683449074,2008-09-02,06:26:25
39.975273,116.338356,0,274,39693.2683680556,2008-09-02,06:26:27
39.975273,116.33835,0,275,39693.2683912037,2008-09-02,06:26:29
39.975273,116.338344,0,275,39693.2684143518,2008-09-02,06:26:31
39.975273,116.338336,0,275,39693.2684375,2008-09-02,06:26:33
39.975272,116.338327,0,276,39693.2684606481,2008-09-02,06:26:35
39.975273,116.338316,0,276,39693.2684837963,2008-09-02,06:26:37
39.975274,116.338302,0,276,39693.2685069444,2008-09-02,06:26:39
39.975271,116.338288,0,277,39693.2685300926,2008-09-02,06:26:41
39.975271,116.338278,0,277,39693.2685532407,2008-09-02,06:26:43
39.97527,116.338271,0,277,39693.2685763889,2008-09-02,06:26:45
39.975269,116.338265,0,278,39693.268599537,2008-09-02,06:26:47
39.97527,116.338264,0,278,39693.2686226852,2008-09-02,06:26:49
39.97527,116.338271,0,278,39693.2686458333,2008-09-02,06:26:51
39.975271,116.33829,0,278,39693.2686689815,2008-09-02,06:26:53
39.975271,116.338365,0,279,39693.2686921296,2008-09-02,06:26:55
39.975276,116.3385,0,277,39693.2687152778,2008-09-02,06:26:57
39.97528,116.338705,0,273,39693.2687384259,2008-09-02,06:26:59
39.975284,116.338878,0,270,39693.2687615741,2008-09-02,06:27:01
39.975291,116.339028,0,268,39693.2687847222,2008-09-02,06:27:03
39.975296,116.33918,0,266,39693.2688078704,2008-09-02,06:27:05
39.975326,116.339311,0,264,39693.2688310185,2008-09-02,06:27:07
39.975365,116.339435,0,262,39693.2688541667,2008-09-02,06:27:09
39.975371,116.339606,0,260,39693.2688773148,2008-09-02,06:27:11
39.97537,116.339779,0,258,39693.268900463,2008-09-02,06:27:13
39.975352,116.339978,0,256,39693.2689236111,2008-09-02,06:27:15
39.975348,116.340177,0,253,39693.2689467593,2008-09-02,06:27:17
39.975357,116.34038,0,249,39693.2689699074,2008-09-02,06:27:19
39.975342,116.340596,0,246,39693.2689930556,2008-09-02,06:27:21
39.975349,116.340804,0,242,39693.2690162037,2008-09-02,06:27:23
39.975347,116.340989,0,239,39693.2690393519,2008-09-02,06:27:25
39.975349,116.341144,0,237,39693.2690625,2008-09-02,06:27:27
39.975284,116.341243,0,231,39693.2690856481,2008-09-02,06:27:29
39.975311,116.341276,0,226,39693.2691087963,2008-09-02,06:27:31
39.975317,116.341297,0,222,39693.2691319444,2008-09-02,06:27:33
39.975308,116.341307,0,219,39693.2691550926,2008-09-02,06:27:35
39.975315,116.341302,0,222,39693.2691782407,2008-09-02,06:27:37
39.975315,116.3413,0,221,39693.2692013889,2008-09-02,06:27:39
39.975315,116.341299,0,220,39693.269224537,2008-09-02,06:27:41
39.975315,116.341305,0,220,39693.2692476852,2008-09-02,06:27:43
39.975315,116.341314,0,219,39693.2692708333,2008-09-02,06:27:45
39.975316,116.341318,0,219,39693.2692939815,2008-09-02,06:27:47
39.975315,116.34132,0,219,39693.2693171296,2008-09-02,06:27:49
39.975315,116.34132,0,218,39693.2693402778,2008-09-02,06:27:51
39.975315,116.341327,0,218,39693.2693634259,2008-09-02,06:27:53
39.975323,116.341355,0,219,39693.2693865741,2008-09-02,06:27:55
39.975333,116.341397,0,220,39693.2694097222,2008-09-02,06:27:57
39.975344,116.341466,0,221,39693.2694328704,2008-09-02,06:27:59
39.975343,116.341555,0,222,39693.2694560185,2008-09-02,06:28:01
39.975335,116.341671,0,225,39693.2694791667,2008-09-02,06:28:03
39.975283,116.341819,0,226,39693.2695023148,2008-09-02,06:28:05
39.975298,116.341998,0,227,39693.269525463,2008-09-02,06:28:07
39.975337,116.342148,0,228,39693.2695486111,2008-09-02,06:28:09
39.9753,116.34235,0,227,39693.2695717593,2008-09-02,06:28:11
39.975295,116.342542,0,227,39693.2695949074,2008-09-02,06:28:13
39.975312,116.342739,0,228,39693.2696180556,2008-09-02,06:28:15
39.975337,116.342948,0,228,39693.2696412037,2008-09-02,06:28:17
39.975343,116.343184,0,228,39693.2696643519,2008-09-02,06:28:19
39.975372,116.343386,0,228,39693.2696875,2008-09-02,06:28:21
39.975387,116.343592,0,230,39693.2697106482,2008-09-02,06:28:23
39.975398,116.343903,0,234,39693.2697337963,2008-09-02,06:28:25
39.975387,116.344141,0,235,39693.2697569444,2008-09-02,06:28:27
39.975363,116.3444,0,238,39693.2697800926,2008-09-02,06:28:29
39.975344,116.344668,0,240,39693.2698032407,2008-09-02,06:28:31
39.975322,116.344908,0,241,39693.2698263889,2008-09-02,06:28:33
39.975292,116.345153,0,241,39693.269849537,2008-09-02,06:28:35
39.975263,116.345394,0,241,39693.2698726852,2008-09-02,06:28:37
39.975258,116.345597,0,242,39693.2698958333,2008-09-02,06:28:39
39.975258,116.345773,0,241,39693.2699189815,2008-09-02,06:28:41
39.97525,116.345922,0,238,39693.2699421296,2008-09-02,06:28:43
39.975233,116.346047,0,233,39693.2699652778,2008-09-02,06:28:45
39.975222,116.346154,0,230,39693.2699884259,2008-09-02,06:28:47
39.975197,116.346288,0,226,39693.2700115741,2008-09-02,06:28:49
39.975187,116.346423,0,224,39693.2700347222,2008-09-02,06:28:51
39.975178,116.346565,0,223,39693.2700578704,2008-09-02,06:28:53
39.975155,116.346724,0,216,39693.2700810185,2008-09-02,06:28:55
39.975132,116.346888,0,209,39693.2701041667,2008-09-02,06:28:57
39.97513,116.347069,0,205,39693.2701273148,2008-09-02,06:28:59
39.975132,116.347242,0,204,39693.270150463,2008-09-02,06:29:01
39.97515,116.347422,0,203,39693.2701736111,2008-09-02,06:29:03
39.975178,116.347596,0,203,39693.2701967593,2008-09-02,06:29:05
39.975189,116.34774,0,200,39693.2702199074,2008-09-02,06:29:07
39.975194,116.347882,0,197,39693.2702430556,2008-09-02,06:29:09
39.975208,116.348039,0,192,39693.2702662037,2008-09-02,06:29:11
39.975203,116.348222,0,190,39693.2702893519,2008-09-02,06:29:13
39.9752,116.348417,0,187,39693.2703125,2008-09-02,06:29:15
39.975196,116.348639,0,184,39693.2703356481,2008-09-02,06:29:17
39.975178,116.348858,0,179,39693.2703587963,2008-09-02,06:29:19
39.975173,116.349092,0,173,39693.2703819444,2008-09-02,06:29:21
39.975162,116.349329,0,169,39693.2704050926,2008-09-02,06:29:23
39.975169,116.349566,0,166,39693.2704282407,2008-09-02,06:29:25
39.975185,116.349818,0,163,39693.2704513889,2008-09-02,06:29:27
39.975193,116.350071,0,157,39693.270474537,2008-09-02,06:29:29
39.975198,116.3503,0,152,39693.2704976852,2008-09-02,06:29:31
39.975197,116.350526,0,147,39693.2705208333,2008-09-02,06:29:33
39.975199,116.350747,0,142,39693.2705439815,2008-09-02,06:29:35
39.97523,116.35098,0,140,39693.2705671296,2008-09-02,06:29:37
39.97524,116.351217,0,134,39693.2705902778,2008-09-02,06:29:39
39.975227,116.351443,0,129,39693.2706134259,2008-09-02,06:29:41
39.975251,116.351643,0,125,39693.2706365741,2008-09-02,06:29:43
39.975255,116.351828,0,120,39693.2706597222,2008-09-02,06:29:45
39.975246,116.351991,0,114,39693.2706828704,2008-09-02,06:29:47
39.975281,116.352074,0,111,39693.2707060185,2008-09-02,06:29:49
39.975289,116.352131,0,110,39693.2707291667,2008-09-02,06:29:51
39.975329,116.35215,0,111,39693.2707523148,2008-09-02,06:29:53
39.975348,116.352157,0,114,39693.270775463,2008-09-02,06:29:55
39.975354,116.352159,0,115,39693.2707986111,2008-09-02,06:29:57
39.975354,116.352158,0,114,39693.2708217593,2008-09-02,06:29:59
39.975354,116.352158,0,114,39693.2708449074,2008-09-02,06:30:01
39.975354,116.35216,0,114,39693.2708680556,2008-09-02,06:30:03
39.975355,116.352164,0,115,39693.2708912037,2008-09-02,06:30:05
39.975351,116.35218,0,115,39693.2709143519,2008-09-02,06:30:07
39.97535,116.352229,0,120,39693.2709375,2008-09-02,06:30:09
39.97537,116.35231,0,127,39693.2709606481,2008-09-02,06:30:11
39.975368,116.352393,0,132,39693.2709837963,2008-09-02,06:30:13
39.975362,116.352482,0,134,39693.2710069444,2008-09-02,06:30:15
39.975352,116.352583,0,137,39693.2710300926,2008-09-02,06:30:17
39.975337,116.352733,0,137,39693.2710532407,2008-09-02,06:30:19
39.975313,116.352894,0,137,39693.2710763889,2008-09-02,06:30:21
39.97531,116.353027,0,137,39693.271099537,2008-09-02,06:30:23
39.975309,116.353154,0,139,39693.2711226852,2008-09-02,06:30:25
39.975323,116.35326,0,141,39693.2711458333,2008-09-02,06:30:27
39.975332,116.353337,0,143,39693.2711689815,2008-09-02,06:30:29
39.975334,116.353388,0,144,39693.2711921296,2008-09-02,06:30:31
39.975377,116.353435,0,149,39693.2712152778,2008-09-02,06:30:33
39.975401,116.35345,0,152,39693.2712384259,2008-09-02,06:30:35
39.975412,116.35346,0,154,39693.2712615741,2008-09-02,06:30:37
39.975413,116.353462,0,155,39693.2712847222,2008-09-02,06:30:39
39.975413,116.353457,0,155,39693.2713078704,2008-09-02,06:30:41
39.975414,116.353455,0,156,39693.2713310185,2008-09-02,06:30:43
39.975415,116.353456,0,156,39693.2713541667,2008-09-02,06:30:45
39.975415,116.35345,0,156,39693.2713773148,2008-09-02,06:30:47
39.975415,116.353442,0,156,39693.271400463,2008-09-02,06:30:49
39.975412,116.353454,0,156,39693.2714236111,2008-09-02,06:30:51
39.975399,116.353495,0,157,39693.2714467593,2008-09-02,06:30:53
39.975395,116.353546,0,159,39693.2714699074,2008-09-02,06:30:55
39.975382,116.353622,0,160,39693.2714930556,2008-09-02,06:30:57
39.97537,116.353725,0,163,39693.2715162037,2008-09-02,06:30:59
39.975377,116.353843,0,166,39693.2715393519,2008-09-02,06:31:01
39.975375,116.353966,0,168,39693.2715625,2008-09-02,06:31:03
39.975373,116.354084,0,171,39693.2715856481,2008-09-02,06:31:05
39.975416,116.354165,0,176,39693.2716087963,2008-09-02,06:31:07
39.975427,116.354192,0,181,39693.2716319444,2008-09-02,06:31:09
39.975425,116.354214,0,183,39693.2716550926,2008-09-02,06:31:11
39.975421,116.354243,0,184,39693.2716782407,2008-09-02,06:31:13
39.975423,116.354257,0,185,39693.2717013889,2008-09-02,06:31:15
39.975423,116.354265,0,187,39693.271724537,2008-09-02,06:31:17
39.975422,116.35427,0,188,39693.2717476852,2008-09-02,06:31:19
39.975422,116.35427,0,188,39693.2717708333,2008-09-02,06:31:21
39.97542,116.354271,0,188,39693.2717939815,2008-09-02,06:31:23
39.97542,116.354274,0,188,39693.2718171296,2008-09-02,06:31:25
39.97542,116.354279,0,189,39693.2718402778,2008-09-02,06:31:27
39.975419,116.354284,0,189,39693.2718634259,2008-09-02,06:31:29
39.975419,116.354288,0,189,39693.2718865741,2008-09-02,06:31:31
39.975418,116.354293,0,189,39693.2719097222,2008-09-02,06:31:33
39.975417,116.354297,0,189,39693.2719328704,2008-09-02,06:31:35
39.975417,116.354302,0,189,39693.2719560185,2008-09-02,06:31:37
39.975416,116.354306,0,189,39693.2719791667,2008-09-02,06:31:39
39.975415,116.354312,0,189,39693.2720023148,2008-09-02,06:31:41
39.975372,116.35437,0,187,39693.272025463,2008-09-02,06:31:43
39.975309,116.354466,0,186,39693.2720486111,2008-09-02,06:31:45
39.975259,116.354573,0,185,39693.2720717593,2008-09-02,06:31:47
39.975232,116.354692,0,183,39693.2720949074,2008-09-02,06:31:49
39.975208,116.354854,0,182,39693.2721180556,2008-09-02,06:31:51
39.975202,116.35503,0,182,39693.2721412037,2008-09-02,06:31:53
39.975191,116.355229,0,184,39693.2721643519,2008-09-02,06:31:55
39.975172,116.355457,0,185,39693.2721875,2008-09-02,06:31:57
39.975153,116.355677,0,185,39693.2722106481,2008-09-02,06:31:59
39.975141,116.35592,0,184,39693.2722337963,2008-09-02,06:32:01
39.975148,116.356171,0,184,39693.2722569444,2008-09-02,06:32:03
39.975135,116.356427,0,185,39693.2722800926,2008-09-02,06:32:05
39.975128,116.356666,0,184,39693.2723032407,2008-09-02,06:32:07
39.975126,116.356913,0,187,39693.2723263889,2008-09-02,06:32:09
39.975137,116.357166,0,189,39693.272349537,2008-09-02,06:32:11
39.975158,116.357416,0,190,39693.2723726852,2008-09-02,06:32:13
39.97518,116.357663,0,191,39693.2723958333,2008-09-02,06:32:15
39.975196,116.357914,0,190,39693.2724189815,2008-09-02,06:32:17
39.975207,116.358144,0,189,39693.2724421296,2008-09-02,06:32:19
39.975225,116.358341,0,189,39693.2724652778,2008-09-02,06:32:21
39.975252,116.358504,0,190,39693.2724884259,2008-09-02,06:32:23
39.975274,116.358646,0,190,39693.2725115741,2008-09-02,06:32:25
39.975288,116.358738,0,192,39693.2725347222,2008-09-02,06:32:27
39.975292,116.358794,0,191,39693.2725578704,2008-09-02,06:32:29
39.975283,116.358844,0,187,39693.2725810185,2008-09-02,06:32:31
39.97528,116.358876,0,188,39693.2726041667,2008-09-02,06:32:33
39.975274,116.358901,0,187,39693.2726273148,2008-09-02,06:32:35
39.975265,116.358919,0,186,39693.272650463,2008-09-02,06:32:37
39.975254,116.358953,0,183,39693.2726736111,2008-09-02,06:32:39
39.975247,116.359006,0,179,39693.2726967593,2008-09-02,06:32:41
39.975242,116.359073,0,177,39693.2727199074,2008-09-02,06:32:43
39.975245,116.359146,0,177,39693.2727430556,2008-09-02,06:32:45
39.975245,116.359223,0,174,39693.2727662037,2008-09-02,06:32:47
39.975262,116.359274,0,175,39693.2727893519,2008-09-02,06:32:49
39.975249,116.359346,0,168,39693.2728125,2008-09-02,06:32:51
39.975258,116.359486,0,161,39693.2728356481,2008-09-02,06:32:53
39.975259,116.359639,0,157,39693.2728587963,2008-09-02,06:32:55
39.975271,116.359841,0,157,39693.2728819444,2008-09-02,06:32:57
39.975282,116.360057,0,160,39693.2729050926,2008-09-02,06:32:59
39.975289,116.36027,0,166,39693.2729282407,2008-09-02,06:33:01
39.975305,116.360492,0,170,39693.2729513889,2008-09-02,06:33:03
39.975317,116.3607,0,179,39693.272974537,2008-09-02,06:33:05
39.975331,116.360924,0,185,39693.2729976852,2008-09-02,06:33:07
39.975335,116.361159,0,191,39693.2730208333,2008-09-02,06:33:09
39.975345,116.361371,0,196,39693.2730439815,2008-09-02,06:33:11
39.975354,116.361558,0,205,39693.2730671296,2008-09-02,06:33:13
39.975337,116.361674,0,210,39693.2730902778,2008-09-02,06:33:15
39.975323,116.361765,0,216,39693.2731134259,2008-09-02,06:33:17
39.975334,116.361858,0,221,39693.2731365741,2008-09-02,06:33:19
39.975351,116.361918,0,217,39693.2731597222,2008-09-02,06:33:21
39.975369,116.361933,0,222,39693.2731828704,2008-09-02,06:33:23
39.975363,116.361923,0,216,39693.2732060185,2008-09-02,06:33:25
39.975363,116.361919,0,219,39693.2732291667,2008-09-02,06:33:27
39.975363,116.361916,0,221,39693.2732523148,2008-09-02,06:33:29
39.975362,116.36191,0,221,39693.273275463,2008-09-02,06:33:31
39.975363,116.361899,0,222,39693.2732986111,2008-09-02,06:33:33
39.975366,116.361888,0,223,39693.2733217593,2008-09-02,06:33:35
39.975365,116.36188,0,223,39693.2733449074,2008-09-02,06:33:37
39.975363,116.361891,0,224,39693.2733680556,2008-09-02,06:33:39
39.975336,116.361963,0,221,39693.2733912037,2008-09-02,06:33:41
39.975328,116.362051,0,216,39693.2734143519,2008-09-02,06:33:43
39.975329,116.362155,0,215,39693.2734375,2008-09-02,06:33:45
39.975315,116.362276,0,214,39693.2734606481,2008-09-02,06:33:47
39.975308,116.362423,0,212,39693.2734837963,2008-09-02,06:33:49
39.975302,116.362561,0,211,39693.2735069444,2008-09-02,06:33:51
39.975238,116.362886,0,205,39693.2744560185,2008-09-02,06:35:13
39.975216,116.362925,0,204,39693.2744791667,2008-09-02,06:35:15
39.975215,116.362951,0,202,39693.2745023148,2008-09-02,06:35:17
39.975196,116.363007,0,199,39693.274525463,2008-09-02,06:35:19
39.975186,116.363049,0,195,39693.2745486111,2008-09-02,06:35:21
39.975202,116.363128,0,192,39693.2745717593,2008-09-02,06:35:23
39.975219,116.363233,0,187,39693.2745949074,2008-09-02,06:35:25
39.975233,116.363364,0,183,39693.2746180556,2008-09-02,06:35:27
39.97524,116.363494,0,179,39693.2746412037,2008-09-02,06:35:29
39.975246,116.363647,0,175,39693.2746643518,2008-09-02,06:35:31
39.975244,116.363808,0,171,39693.2746875,2008-09-02,06:35:33
39.97524,116.363984,0,165,39693.2747106481,2008-09-02,06:35:35
39.975229,116.364173,0,160,39693.2747337963,2008-09-02,06:35:37
39.975221,116.364375,0,155,39693.2747569444,2008-09-02,06:35:39
39.975209,116.364591,0,149,39693.2747800926,2008-09-02,06:35:41
39.975223,116.364798,0,143,39693.2748032407,2008-09-02,06:35:43
39.975251,116.365007,0,136,39693.2748263889,2008-09-02,06:35:45
39.975254,116.365214,0,130,39693.274849537,2008-09-02,06:35:47
39.975259,116.365435,0,124,39693.2748726852,2008-09-02,06:35:49
39.975263,116.365671,0,119,39693.2748958333,2008-09-02,06:35:51
39.975259,116.365899,0,113,39693.2749189815,2008-09-02,06:35:53
39.975259,116.366124,0,107,39693.2749421296,2008-09-02,06:35:55
39.975263,116.366345,0,104,39693.2749652778,2008-09-02,06:35:57
39.975265,116.366582,0,101,39693.2749884259,2008-09-02,06:35:59
39.975256,116.366817,0,97,39693.2750115741,2008-09-02,06:36:01
39.975268,116.367012,0,96,39693.2750347222,2008-09-02,06:36:03
39.975276,116.367218,0,94,39693.2750578704,2008-09-02,06:36:05
39.975279,116.367415,0,94,39693.2750810185,2008-09-02,06:36:07
39.975281,116.367586,0,93,39693.2751041667,2008-09-02,06:36:09
39.975286,116.367716,0,91,39693.2751273148,2008-09-02,06:36:11
39.975293,116.367808,0,90,39693.275150463,2008-09-02,06:36:13
39.975294,116.367875,0,90,39693.2751736111,2008-09-02,06:36:15
39.975294,116.367895,0,87,39693.2751967593,2008-09-02,06:36:17
39.975287,116.36789,0,86,39693.2752199074,2008-09-02,06:36:19
39.975292,116.367875,0,94,39693.2752430556,2008-09-02,06:36:21
39.975291,116.367876,0,93,39693.2752662037,2008-09-02,06:36:23
39.975291,116.367876,0,93,39693.2752893518,2008-09-02,06:36:25
39.975291,116.367874,0,92,39693.2753125,2008-09-02,06:36:27
39.975291,116.367876,0,92,39693.2753356481,2008-09-02,06:36:29
39.975283,116.367888,0,92,39693.2753587963,2008-09-02,06:36:31
39.975268,116.367919,0,99,39693.2753819444,2008-09-02,06:36:33
39.97525,116.367976,0,100,39693.2754050926,2008-09-02,06:36:35
39.975228,116.368066,0,103,39693.2754282407,2008-09-02,06:36:37
39.975206,116.368189,0,105,39693.2754513889,2008-09-02,06:36:39
39.975205,116.368369,0,107,39693.275474537,2008-09-02,06:36:41
39.975209,116.368581,0,109,39693.2754976852,2008-09-02,06:36:43
39.975209,116.368822,0,110,39693.2755208333,2008-09-02,06:36:45
39.975211,116.36905,0,110,39693.2755439815,2008-09-02,06:36:47
39.975199,116.3693,0,112,39693.2755671296,2008-09-02,06:36:49
39.975204,116.369556,0,113,39693.2755902778,2008-09-02,06:36:51
39.975197,116.369798,0,114,39693.2756134259,2008-09-02,06:36:53
39.975179,116.370054,0,114,39693.2756365741,2008-09-02,06:36:55
39.975185,116.370322,0,114,39693.2756597222,2008-09-02,06:36:57
39.975191,116.3706,0,114,39693.2756828704,2008-09-02,06:36:59
39.975203,116.370918,0,114,39693.2757060185,2008-09-02,06:37:01
39.975202,116.371239,0,112,39693.2757291667,2008-09-02,06:37:03
39.975207,116.371544,0,110,39693.2757523148,2008-09-02,06:37:05
39.975202,116.371856,0,112,39693.275775463,2008-09-02,06:37:07
39.975194,116.372164,0,112,39693.2757986111,2008-09-02,06:37:09
39.975194,116.372444,0,111,39693.2758217593,2008-09-02,06:37:11
39.975199,116.372694,0,110,39693.2758449074,2008-09-02,06:37:13
39.975218,116.372907,0,111,39693.2758680556,2008-09-02,06:37:15
39.975226,116.373105,0,111,39693.2758912037,2008-09-02,06:37:17
39.975251,116.373284,0,112,39693.2759143518,2008-09-02,06:37:19
39.975249,116.373447,0,111,39693.2759375,2008-09-02,06:37:21
39.975249,116.373586,0,109,39693.2759606481,2008-09-02,06:37:23
39.975252,116.373704,0,108,39693.2759837963,2008-09-02,06:37:25
39.975252,116.373804,0,109,39693.2760069444,2008-09-02,06:37:27
39.975256,116.373897,0,107,39693.2760300926,2008-09-02,06:37:29
39.97527,116.373974,0,108,39693.2760532407,2008-09-02,06:37:31
39.975327,116.374291,0,110,39693.2774652778,2008-09-02,06:39:33
39.975325,116.374413,0,112,39693.2774884259,2008-09-02,06:39:35
39.975339,116.374579,0,117,39693.2775115741,2008-09-02,06:39:37
39.975326,116.374762,0,120,39693.2775347222,2008-09-02,06:39:39
39.97531,116.374947,0,124,39693.2775578704,2008-09-02,06:39:41
39.975305,116.375156,0,127,39693.2775810185,2008-09-02,06:39:43
39.975305,116.375412,0,133,39693.2776041667,2008-09-02,06:39:45
39.97529,116.37566,0,138,39693.2776273148,2008-09-02,06:39:47
39.975284,116.375938,0,141,39693.277650463,2008-09-02,06:39:49
39.975286,116.376222,0,144,39693.2776736111,2008-09-02,06:39:51
39.975296,116.376509,0,145,39693.2776967593,2008-09-02,06:39:53
39.975298,116.376788,0,146,39693.2777199074,2008-09-02,06:39:55
39.97531,116.377053,0,149,39693.2777430556,2008-09-02,06:39:57
39.975316,116.377306,0,151,39693.2777662037,2008-09-02,06:39:59
39.975324,116.377563,0,153,39693.2777893519,2008-09-02,06:40:01
39.975312,116.377807,0,157,39693.2778125,2008-09-02,06:40:03
39.975311,116.378029,0,162,39693.2778356481,2008-09-02,06:40:05
39.975318,116.378209,0,167,39693.2778587963,2008-09-02,06:40:07
39.975338,116.378356,0,171,39693.2778819444,2008-09-02,06:40:09
39.975344,116.378481,0,174,39693.2779050926,2008-09-02,06:40:11
39.975347,116.378568,0,179,39693.2779282407,2008-09-02,06:40:13
39.975351,116.378597,0,182,39693.2779513889,2008-09-02,06:40:15
39.975365,116.378569,0,181,39693.277974537,2008-09-02,06:40:17
39.975388,116.378546,0,183,39693.2779976852,2008-09-02,06:40:19
39.975388,116.378548,0,183,39693.2780208333,2008-09-02,06:40:21
39.975388,116.378549,0,183,39693.2780439815,2008-09-02,06:40:23
39.975388,116.378547,0,183,39693.2780671296,2008-09-02,06:40:25
39.975389,116.378544,0,184,39693.2780902778,2008-09-02,06:40:27
39.975389,116.378545,0,184,39693.2781134259,2008-09-02,06:40:29
39.975384,116.378564,0,184,39693.2781365741,2008-09-02,06:40:31
39.975446,116.378635,0,189,39693.2781597222,2008-09-02,06:40:33
39.975472,116.378715,0,191,39693.2781828704,2008-09-02,06:40:35
39.97548,116.378849,0,188,39693.2782060185,2008-09-02,06:40:37
39.975482,116.378993,0,188,39693.2782291667,2008-09-02,06:40:39
39.975485,116.379147,0,186,39693.2782523148,2008-09-02,06:40:41
39.975479,116.379322,0,189,39693.278275463,2008-09-02,06:40:43
39.975472,116.379503,0,187,39693.2782986111,2008-09-02,06:40:45
39.975462,116.37968,0,189,39693.2783217593,2008-09-02,06:40:47
39.975444,116.379851,0,193,39693.2783449074,2008-09-02,06:40:49
39.97545,116.380006,0,198,39693.2783680556,2008-09-02,06:40:51
39.975448,116.380147,0,201,39693.2783912037,2008-09-02,06:40:53
39.975436,116.380287,0,205,39693.2784143519,2008-09-02,06:40:55
39.975426,116.380428,0,209,39693.2784375,2008-09-02,06:40:57
39.975417,116.380572,0,213,39693.2784606481,2008-09-02,06:40:59
39.975433,116.38071,0,220,39693.2784837963,2008-09-02,06:41:01
39.975438,116.380862,0,224,39693.2785069444,2008-09-02,06:41:03
39.975457,116.380981,0,228,39693.2785300926,2008-09-02,06:41:05
39.97547,116.381074,0,231,39693.2785532407,2008-09-02,06:41:07
39.975482,116.381135,0,232,39693.2785763889,2008-09-02,06:41:09
39.975487,116.381165,0,232,39693.278599537,2008-09-02,06:41:11
39.975503,116.381179,0,233,39693.2786226852,2008-09-02,06:41:13
39.97552,116.381182,0,235,39693.2786458333,2008-09-02,06:41:15
39.975521,116.38119,0,237,39693.2786689815,2008-09-02,06:41:17
39.975522,116.381196,0,240,39693.2786921296,2008-09-02,06:41:19
39.975522,116.381201,0,241,39693.2787152778,2008-09-02,06:41:21
39.975523,116.381204,0,242,39693.2787384259,2008-09-02,06:41:23
39.975522,116.381203,0,243,39693.2787615741,2008-09-02,06:41:25
39.975521,116.381207,0,243,39693.2787847222,2008-09-02,06:41:27
39.975521,116.381211,0,243,39693.2788078704,2008-09-02,06:41:29
39.97552,116.38121,0,243,39693.2788310185,2008-09-02,06:41:31
39.97552,116.38121,0,243,39693.2788541667,2008-09-02,06:41:33
39.975519,116.381205,0,243,39693.2788773148,2008-09-02,06:41:35
39.975518,116.381197,0,243,39693.278900463,2008-09-02,06:41:37
39.975518,116.381197,0,243,39693.2789236111,2008-09-02,06:41:39
39.975517,116.381197,0,243,39693.2789467593,2008-09-02,06:41:41
39.975517,116.381195,0,243,39693.2789699074,2008-09-02,06:41:43
39.975517,116.381191,0,243,39693.2789930556,2008-09-02,06:41:45
39.975516,116.381186,0,243,39693.2790162037,2008-09-02,06:41:47
39.975516,116.38118,0,243,39693.2790393519,2008-09-02,06:41:49
39.975515,116.381174,0,242,39693.2790625,2008-09-02,06:41:51
39.975515,116.381169,0,242,39693.2790856481,2008-09-02,06:41:53
39.975513,116.381158,0,242,39693.2791087963,2008-09-02,06:41:55
39.975511,116.381142,0,243,39693.2791319444,2008-09-02,06:41:57
39.975509,116.381131,0,243,39693.2791550926,2008-09-02,06:41:59
39.975508,116.38113,0,243,39693.2791782407,2008-09-02,06:42:01
39.975509,116.381137,0,243,39693.2792013889,2008-09-02,06:42:03
39.975508,116.381152,0,243,39693.279224537,2008-09-02,06:42:05
39.975506,116.381171,0,243,39693.2792476852,2008-09-02,06:42:07
39.975503,116.38119,0,243,39693.2792708333,2008-09-02,06:42:09
39.9755,116.381217,0,242,39693.2792939815,2008-09-02,06:42:11
39.975493,116.381282,0,243,39693.2793171296,2008-09-02,06:42:13
39.975492,116.381386,0,241,39693.2793402778,2008-09-02,06:42:15
39.975494,116.381516,0,241,39693.2793634259,2008-09-02,06:42:17
39.97549,116.381667,0,241,39693.2793865741,2008-09-02,06:42:19
39.975481,116.381837,0,241,39693.2794097222,2008-09-02,06:42:21
39.975475,116.382024,0,240,39693.2794328704,2008-09-02,06:42:23
39.975472,116.382229,0,240,39693.2794560185,2008-09-02,06:42:25
39.975469,116.382442,0,239,39693.2794791667,2008-09-02,06:42:27
39.975461,116.382662,0,239,39693.2795023148,2008-09-02,06:42:29
39.975446,116.382905,0,238,39693.279525463,2008-09-02,06:42:31
39.975436,116.383162,0,239,39693.2795486111,2008-09-02,06:42:33
39.975422,116.383433,0,238,39693.2795717593,2008-09-02,06:42:35
39.975423,116.383729,0,242,39693.2795949074,2008-09-02,06:42:37
39.975434,116.38402,0,240,39693.2796180556,2008-09-02,06:42:39
39.975439,116.384298,0,239,39693.2796412037,2008-09-02,06:42:41
39.975427,116.384563,0,241,39693.2796643519,2008-09-02,06:42:43
39.975421,116.384821,0,241,39693.2796875,2008-09-02,06:42:45
39.975421,116.385051,0,241,39693.2797106481,2008-09-02,06:42:47
39.975425,116.385253,0,244,39693.2797337963,2008-09-02,06:42:49
39.975427,116.385454,0,243,39693.2797569444,2008-09-02,06:42:51
39.975432,116.385651,0,246,39693.2797800926,2008-09-02,06:42:53
39.975442,116.385803,0,247,39693.2798032407,2008-09-02,06:42:55
39.975453,116.385887,0,244,39693.2798263889,2008-09-02,06:42:57
39.975442,116.385945,0,240,39693.279849537,2008-09-02,06:42:59
39.975447,116.385956,0,239,39693.2798726852,2008-09-02,06:43:01
39.975447,116.38595,0,242,39693.2798958333,2008-09-02,06:43:03
39.975435,116.385936,0,240,39693.2799189815,2008-09-02,06:43:05
39.975435,116.385951,0,239,39693.2799421296,2008-09-02,06:43:07
39.975433,116.385961,0,239,39693.2799652778,2008-09-02,06:43:09
39.975433,116.385971,0,239,39693.2799884259,2008-09-02,06:43:11
39.975431,116.385984,0,239,39693.2800115741,2008-09-02,06:43:13
39.975426,116.386003,0,238,39693.2800347222,2008-09-02,06:43:15
39.97541,116.386027,0,234,39693.2800578704,2008-09-02,06:43:17
39.975393,116.386077,0,232,39693.2800810185,2008-09-02,06:43:19
39.975384,116.386158,0,229,39693.2801041667,2008-09-02,06:43:21
39.975382,116.386254,0,224,39693.2801273148,2008-09-02,06:43:23
39.975378,116.386372,0,221,39693.280150463,2008-09-02,06:43:25
39.975373,116.386502,0,217,39693.2801736111,2008-09-02,06:43:27
39.975374,116.386622,0,214,39693.2801967593,2008-09-02,06:43:29
39.975373,116.386737,0,212,39693.2802199074,2008-09-02,06:43:31
39.97537,116.386852,0,209,39693.2802430556,2008-09-02,06:43:33
39.975379,116.386936,0,205,39693.2802662037,2008-09-02,06:43:35
39.975381,116.387027,0,203,39693.2802893519,2008-09-02,06:43:37
39.97539,116.387098,0,205,39693.2803125,2008-09-02,06:43:39
39.975418,116.387134,0,207,39693.2803356481,2008-09-02,06:43:41
39.975429,116.387163,0,212,39693.2803587963,2008-09-02,06:43:43
39.975442,116.387166,0,216,39693.2803819444,2008-09-02,06:43:45
39.975449,116.387168,0,220,39693.2804050926,2008-09-02,06:43:47
39.975454,116.387167,0,223,39693.2804282407,2008-09-02,06:43:49
39.975454,116.387163,0,225,39693.2804513889,2008-09-02,06:43:51
39.975453,116.387158,0,225,39693.280474537,2008-09-02,06:43:53
39.975453,116.387151,0,226,39693.2804976852,2008-09-02,06:43:55
39.975452,116.387144,0,226,39693.2805208333,2008-09-02,06:43:57
39.975452,116.387137,0,226,39693.2805439815,2008-09-02,06:43:59
39.975451,116.38713,0,226,39693.2805671296,2008-09-02,06:44:01
39.975451,116.387123,0,227,39693.2805902778,2008-09-02,06:44:03
39.975451,116.38712,0,227,39693.2806134259,2008-09-02,06:44:05
39.975451,116.387119,0,227,39693.2806365741,2008-09-02,06:44:07
39.975452,116.387119,0,227,39693.2806597222,2008-09-02,06:44:09
39.975452,116.387113,0,227,39693.2806828704,2008-09-02,06:44:11
39.975452,116.387104,0,227,39693.2807060185,2008-09-02,06:44:13
39.975458,116.387088,0,228,39693.2807291667,2008-09-02,06:44:15
39.975476,116.387066,0,228,39693.2807523148,2008-09-02,06:44:17
39.97549,116.387057,0,227,39693.280775463,2008-09-02,06:44:19
39.975484,116.387054,0,227,39693.2807986111,2008-09-02,06:44:21
39.975478,116.387059,0,225,39693.2808217593,2008-09-02,06:44:23
39.975474,116.387063,0,225,39693.2808449074,2008-09-02,06:44:25
39.975476,116.387062,0,224,39693.2808680556,2008-09-02,06:44:27
39.975476,116.387061,0,224,39693.2808912037,2008-09-02,06:44:29
39.975475,116.387061,0,224,39693.2809143519,2008-09-02,06:44:31
39.975475,116.387063,0,224,39693.2809375,2008-09-02,06:44:33
39.975475,116.387064,0,224,39693.2809606481,2008-09-02,06:44:35
39.975447,116.387089,0,222,39693.2809837963,2008-09-02,06:44:37
39.975418,116.38715,0,220,39693.2810069444,2008-09-02,06:44:39
39.975393,116.38724,0,217,39693.2810300926,2008-09-02,06:44:41
39.975381,116.387356,0,214,39693.2810532407,2008-09-02,06:44:43
39.975372,116.387486,0,213,39693.2810763889,2008-09-02,06:44:45
39.975378,116.387642,0,209,39693.281099537,2008-09-02,06:44:47
39.975378,116.387839,0,208,39693.2811226852,2008-09-02,06:44:49
39.975388,116.388047,0,206,39693.2811458333,2008-09-02,06:44:51
39.975393,116.388276,0,204,39693.2811689815,2008-09-02,06:44:53
39.975394,116.388526,0,201,39693.2811921296,2008-09-02,06:44:55
39.975395,116.388769,0,200,39693.2812152778,2008-09-02,06:44:57
39.975401,116.389023,0,198,39693.2812384259,2008-09-02,06:44:59
39.975398,116.389306,0,199,39693.2812615741,2008-09-02,06:45:01
39.975404,116.389566,0,196,39693.2812847222,2008-09-02,06:45:03
39.975419,116.389839,0,195,39693.2813078704,2008-09-02,06:45:05
39.975437,116.390127,0,190,39693.2813310185,2008-09-02,06:45:07
39.975454,116.390407,0,187,39693.2813541667,2008-09-02,06:45:09
39.975489,116.390596,0,184,39693.2813773148,2008-09-02,06:45:11
39.975516,116.39074,0,180,39693.281400463,2008-09-02,06:45:13
39.97552,116.390859,0,180,39693.2814236111,2008-09-02,06:45:15
39.975525,116.390939,0,177,39693.2814467593,2008-09-02,06:45:17
39.975526,116.390981,0,174,39693.2814699074,2008-09-02,06:45:19
39.975533,116.390995,0,173,39693.2814930556,2008-09-02,06:45:21
39.97553,116.391015,0,173,39693.2815162037,2008-09-02,06:45:23
39.97552,116.391041,0,168,39693.2815393518,2008-09-02,06:45:25
39.975515,116.391109,0,168,39693.2815625,2008-09-02,06:45:27
39.975493,116.391207,0,164,39693.2815856481,2008-09-02,06:45:29
39.975474,116.391336,0,160,39693.2816087963,2008-09-02,06:45:31
39.975453,116.391487,0,153,39693.2816319444,2008-09-02,06:45:33
39.975426,116.391645,0,147,39693.2816550926,2008-09-02,06:45:35
39.975401,116.391811,0,141,39693.2816782407,2008-09-02,06:45:37
39.975375,116.391991,0,135,39693.2817013889,2008-09-02,06:45:39
39.975344,116.39222,0,135,39693.281724537,2008-09-02,06:45:41
39.975325,116.392451,0,135,39693.2817476852,2008-09-02,06:45:43
39.975337,116.392665,0,131,39693.2817708333,2008-09-02,06:45:45
39.975345,116.392888,0,125,39693.2817939815,2008-09-02,06:45:47
39.975348,116.393134,0,126,39693.2818171296,2008-09-02,06:45:49
39.975364,116.393361,0,124,39693.2818402778,2008-09-02,06:45:51
39.975371,116.393575,0,125,39693.2818634259,2008-09-02,06:45:53
39.975374,116.393758,0,123,39693.2818865741,2008-09-02,06:45:55
39.975383,116.393925,0,122,39693.2819097222,2008-09-02,06:45:57
39.975395,116.394069,0,125,39693.2819328704,2008-09-02,06:45:59
39.975403,116.394168,0,128,39693.2819560185,2008-09-02,06:46:01
39.975416,116.394215,0,128,39693.2819791667,2008-09-02,06:46:03
39.975438,116.394213,0,125,39693.2820023148,2008-09-02,06:46:05
39.975438,116.394215,0,127,39693.282025463,2008-09-02,06:46:07
39.975438,116.394221,0,127,39693.2820486111,2008-09-02,06:46:09
39.975434,116.394229,0,127,39693.2820717593,2008-09-02,06:46:11
39.975434,116.394236,0,127,39693.2820949074,2008-09-02,06:46:13
39.975433,116.394247,0,127,39693.2821180556,2008-09-02,06:46:15
39.97543,116.394256,0,126,39693.2821412037,2008-09-02,06:46:17
39.97543,116.394255,0,126,39693.2821643518,2008-09-02,06:46:19
39.97543,116.39425,0,127,39693.2821875,2008-09-02,06:46:21
39.97543,116.394242,0,127,39693.2822106481,2008-09-02,06:46:23
39.97543,116.394237,0,127,39693.2822337963,2008-09-02,06:46:25
39.975444,116.394208,0,128,39693.2822569444,2008-09-02,06:46:27
39.975457,116.394175,0,129,39693.2822800926,2008-09-02,06:46:29
39.975459,116.39416,0,132,39693.2823032407,2008-09-02,06:46:31
39.975466,116.394151,0,132,39693.2823263889,2008-09-02,06:46:33
39.975466,116.394159,0,134,39693.282349537,2008-09-02,06:46:35
39.97547,116.39419,0,134,39693.2823726852,2008-09-02,06:46:37
39.975459,116.394244,0,136,39693.2823958333,2008-09-02,06:46:39
39.975445,116.394313,0,136,39693.2824189815,2008-09-02,06:46:41
39.975431,116.394393,0,134,39693.2824421296,2008-09-02,06:46:43
39.975428,116.394481,0,134,39693.2824652778,2008-09-02,06:46:45
39.975404,116.394593,0,136,39693.2824884259,2008-09-02,06:46:47
39.975401,116.394705,0,137,39693.2825115741,2008-09-02,06:46:49
39.97543,116.394827,0,140,39693.2825347222,2008-09-02,06:46:51
39.975443,116.394945,0,145,39693.2825578704,2008-09-02,06:46:53
39.975474,116.395027,0,145,39693.2825810185,2008-09-02,06:46:55
39.975493,116.395093,0,147,39693.2826041667,2008-09-02,06:46:57
39.975504,116.395126,0,145,39693.2826273148,2008-09-02,06:46:59
39.975492,116.395131,0,145,39693.282650463,2008-09-02,06:47:01
39.975481,116.395122,0,142,39693.2826736111,2008-09-02,06:47:03
39.975481,116.395122,0,142,39693.2826967593,2008-09-02,06:47:05
39.97548,116.395122,0,142,39693.2827199074,2008-09-02,06:47:07
39.97548,116.395117,0,142,39693.2827430556,2008-09-02,06:47:09
39.97548,116.395114,0,142,39693.2827662037,2008-09-02,06:47:11
39.97548,116.395115,0,142,39693.2827893518,2008-09-02,06:47:13
39.97548,116.395113,0,142,39693.2828125,2008-09-02,06:47:15
39.975479,116.395106,0,142,39693.2828356481,2008-09-02,06:47:17
39.975479,116.395099,0,142,39693.2828587963,2008-09-02,06:47:19
39.975479,116.395095,0,142,39693.2828819444,2008-09-02,06:47:21
39.975478,116.395094,0,142,39693.2829050926,2008-09-02,06:47:23
39.975478,116.39509,0,142,39693.2829282407,2008-09-02,06:47:25
39.975478,116.395087,0,142,39693.2829513889,2008-09-02,06:47:27
39.975478,116.395083,0,142,39693.282974537,2008-09-02,06:47:29
39.975478,116.395079,0,142,39693.2829976852,2008-09-02,06:47:31
39.975478,116.395078,0,142,39693.2830208333,2008-09-02,06:47:33
39.975479,116.395081,0,142,39693.2830439815,2008-09-02,06:47:35
39.975478,116.395084,0,142,39693.2830671296,2008-09-02,06:47:37
39.975478,116.395088,0,142,39693.2830902778,2008-09-02,06:47:39
39.975479,116.395089,0,142,39693.2831134259,2008-09-02,06:47:41
39.975479,116.395089,0,142,39693.2831365741,2008-09-02,06:47:43
39.975478,116.395089,0,142,39693.2831597222,2008-09-02,06:47:45
39.975478,116.395096,0,142,39693.2831828704,2008-09-02,06:47:47
39.975472,116.395124,0,142,39693.2832060185,2008-09-02,06:47:49
39.975459,116.395188,0,142,39693.2832291667,2008-09-02,06:47:51
39.975446,116.395285,0,145,39693.2832523148,2008-09-02,06:47:53
39.97544,116.395396,0,144,39693.283275463,2008-09-02,06:47:55
39.975434,116.395522,0,140,39693.2832986111,2008-09-02,06:47:57
39.975423,116.395682,0,138,39693.2833217593,2008-09-02,06:47:59
39.975422,116.395862,0,138,39693.2833449074,2008-09-02,06:48:01
39.975419,116.396056,0,139,39693.2833680556,2008-09-02,06:48:03
39.975406,116.396272,0,138,39693.2833912037,2008-09-02,06:48:05
39.975402,116.396502,0,135,39693.2834143518,2008-09-02,06:48:07
39.975402,116.396741,0,132,39693.2834375,2008-09-02,06:48:09
39.975402,116.396986,0,132,39693.2834606481,2008-09-02,06:48:11
39.975408,116.397235,0,131,39693.2834837963,2008-09-02,06:48:13
39.975419,116.397491,0,126,39693.2835069444,2008-09-02,06:48:15
39.975429,116.397753,0,123,39693.2835300926,2008-09-02,06:48:17
39.975438,116.398026,0,125,39693.2835532407,2008-09-02,06:48:19
39.97546,116.398278,0,125,39693.2835763889,2008-09-02,06:48:21
39.975465,116.398551,0,125,39693.283599537,2008-09-02,06:48:23
39.975463,116.398825,0,124,39693.2836226852,2008-09-02,06:48:25
39.975453,116.399086,0,123,39693.2836458333,2008-09-02,06:48:27
39.975478,116.399342,0,125,39693.2836689815,2008-09-02,06:48:29
39.975503,116.399581,0,128,39693.2836921296,2008-09-02,06:48:31
39.975533,116.399808,0,132,39693.2837152778,2008-09-02,06:48:33
39.975558,116.400014,0,138,39693.2837384259,2008-09-02,06:48:35
39.975563,116.400199,0,139,39693.2837615741,2008-09-02,06:48:37
39.975581,116.400324,0,138,39693.2837847222,2008-09-02,06:48:39
39.975587,116.400412,0,133,39693.2838078704,2008-09-02,06:48:41
39.975595,116.400477,0,133,39693.2838310185,2008-09-02,06:48:43
39.975609,116.4005,0,129,39693.2838541667,2008-09-02,06:48:45
39.97562,116.400506,0,128,39693.2838773148,2008-09-02,06:48:47
39.975626,116.400502,0,125,39693.283900463,2008-09-02,06:48:49
39.975627,116.400513,0,124,39693.2839236111,2008-09-02,06:48:51
39.975629,116.400523,0,122,39693.2839467593,2008-09-02,06:48:53
39.97563,116.40053,0,120,39693.2839699074,2008-09-02,06:48:55
39.97563,116.400534,0,119,39693.2839930556,2008-09-02,06:48:57
39.97563,116.400537,0,118,39693.2840162037,2008-09-02,06:48:59
39.97563,116.40054,0,118,39693.2840393518,2008-09-02,06:49:01
39.975609,116.400817,0,122,39693.2850810185,2008-09-02,06:50:31
39.975658,116.40091,0,124,39693.2851041667,2008-09-02,06:50:33
39.975733,116.401008,0,128,39693.2851273148,2008-09-02,06:50:35
39.97585,116.401086,0,131,39693.285150463,2008-09-02,06:50:37
39.976025,116.401138,0,135,39693.2851736111,2008-09-02,06:50:39
39.976202,116.401147,0,139,39693.2851967593,2008-09-02,06:50:41
39.976404,116.401139,0,143,39693.2852199074,2008-09-02,06:50:43
39.976598,116.401149,0,147,39693.2852430556,2008-09-02,06:50:45
39.976822,116.401132,0,153,39693.2852662037,2008-09-02,06:50:47
39.97703,116.401111,0,160,39693.2852893519,2008-09-02,06:50:49
39.977247,116.401086,0,168,39693.2853125,2008-09-02,06:50:51
39.977475,116.401061,0,178,39693.2853356482,2008-09-02,06:50:53
39.977709,116.401039,0,189,39693.2853587963,2008-09-02,06:50:55
39.977928,116.401025,0,195,39693.2853819444,2008-09-02,06:50:57
39.978145,116.401024,0,200,39693.2854050926,2008-09-02,06:50:59
39.978366,116.401008,0,203,39693.2854282407,2008-09-02,06:51:01
39.978585,116.400992,0,206,39693.2854513889,2008-09-02,06:51:03
39.978781,116.400993,0,202,39693.285474537,2008-09-02,06:51:05
39.978939,116.401005,0,197,39693.2854976852,2008-09-02,06:51:07
39.979061,116.401019,0,191,39693.2855208333,2008-09-02,06:51:09
39.979142,116.401008,0,186,39693.2855439815,2008-09-02,06:51:11
39.979183,116.400996,0,178,39693.2855671296,2008-09-02,06:51:13
39.97921,116.40101,0,172,39693.2855902778,2008-09-02,06:51:15
39.979255,116.401016,0,173,39693.2856134259,2008-09-02,06:51:17
39.979306,116.401017,0,176,39693.2856365741,2008-09-02,06:51:19
39.979326,116.401017,0,175,39693.2856597222,2008-09-02,06:51:21
39.979323,116.401019,0,162,39693.2856828704,2008-09-02,06:51:23
39.979326,116.401009,0,158,39693.2857060185,2008-09-02,06:51:25
39.979326,116.401006,0,159,39693.2857291667,2008-09-02,06:51:27
39.979326,116.401004,0,159,39693.2857523148,2008-09-02,06:51:29
39.979326,116.401002,0,159,39693.285775463,2008-09-02,06:51:31
39.979334,116.401007,0,159,39693.2857986111,2008-09-02,06:51:33
39.979393,116.401002,0,157,39693.2858217593,2008-09-02,06:51:35
39.979492,116.400983,0,156,39693.2858449074,2008-09-02,06:51:37
39.979608,116.400955,0,157,39693.2858680556,2008-09-02,06:51:39
39.979746,116.400922,0,159,39693.2858912037,2008-09-02,06:51:41
39.979896,116.400907,0,160,39693.2859143519,2008-09-02,06:51:43
39.98005,116.400926,0,157,39693.2859375,2008-09-02,06:51:45
39.980228,116.400938,0,155,39693.2859606481,2008-09-02,06:51:47
39.980408,116.400942,0,155,39693.2859837963,2008-09-02,06:51:49
39.980581,116.400971,0,151,39693.2860069444,2008-09-02,06:51:51
39.980752,116.400986,0,149,39693.2860300926,2008-09-02,06:51:53
39.980911,116.400986,0,146,39693.2860532407,2008-09-02,06:51:55
39.981054,116.400997,0,142,39693.2860763889,2008-09-02,06:51:57
39.981166,116.40101,0,131,39693.286099537,2008-09-02,06:51:59
39.981204,116.401037,0,122,39693.2861226852,2008-09-02,06:52:01
39.98121,116.401081,0,113,39693.2861458333,2008-09-02,06:52:03
39.981191,116.401129,0,105,39693.2861689815,2008-09-02,06:52:05
39.981186,116.401157,0,104,39693.2861921296,2008-09-02,06:52:07
39.981186,116.401167,0,102,39693.2862152778,2008-09-02,06:52:09
39.981188,116.401183,0,100,39693.2862384259,2008-09-02,06:52:11
39.981187,116.401194,0,99,39693.2862615741,2008-09-02,06:52:13
39.981187,116.401192,0,97,39693.2862847222,2008-09-02,06:52:15
39.981186,116.401184,0,97,39693.2863078704,2008-09-02,06:52:17
39.981185,116.401175,0,96,39693.2863310185,2008-09-02,06:52:19
39.981185,116.401171,0,95,39693.2863541667,2008-09-02,06:52:21
39.981184,116.401169,0,95,39693.2863773148,2008-09-02,06:52:23
39.981184,116.401172,0,94,39693.286400463,2008-09-02,06:52:25
39.981184,116.401176,0,94,39693.2864236111,2008-09-02,06:52:27
39.981183,116.40118,0,94,39693.2864467593,2008-09-02,06:52:29
39.981183,116.401183,0,94,39693.2864699074,2008-09-02,06:52:31
39.981182,116.401186,0,94,39693.2864930556,2008-09-02,06:52:33
39.981182,116.401196,0,94,39693.2865162037,2008-09-02,06:52:35
39.981182,116.40121,0,94,39693.2865393519,2008-09-02,06:52:37
39.98118,116.401224,0,94,39693.2865625,2008-09-02,06:52:39
39.98118,116.401235,0,94,39693.2865856481,2008-09-02,06:52:41
39.98118,116.401246,0,94,39693.2866087963,2008-09-02,06:52:43
39.981181,116.401257,0,94,39693.2866319444,2008-09-02,06:52:45
39.981181,116.401271,0,94,39693.2866550926,2008-09-02,06:52:47
39.981187,116.401289,0,94,39693.2866782407,2008-09-02,06:52:49
39.981223,116.401282,0,98,39693.2867013889,2008-09-02,06:52:51
39.981278,116.401302,0,100,39693.286724537,2008-09-02,06:52:53
39.98136,116.401308,0,101,39693.2867476852,2008-09-02,06:52:55
39.981462,116.401295,0,101,39693.2867708333,2008-09-02,06:52:57
39.981596,116.401318,0,100,39693.2867939815,2008-09-02,06:52:59
39.981751,116.401323,0,103,39693.2868171296,2008-09-02,06:53:01
39.981923,116.401324,0,107,39693.2868402778,2008-09-02,06:53:03
39.982116,116.401342,0,110,39693.2868634259,2008-09-02,06:53:05
39.982312,116.401349,0,114,39693.2868865741,2008-09-02,06:53:07
39.982514,116.401353,0,120,39693.2869097222,2008-09-02,06:53:09
39.982728,116.401353,0,126,39693.2869328704,2008-09-02,06:53:11
39.982947,116.401352,0,131,39693.2869560185,2008-09-02,06:53:13
39.98317,116.401355,0,138,39693.2869791667,2008-09-02,06:53:15
39.983388,116.401368,0,143,39693.2870023148,2008-09-02,06:53:17
39.983591,116.401382,0,140,39693.287025463,2008-09-02,06:53:19
39.983793,116.401383,0,138,39693.2870486111,2008-09-02,06:53:21
39.983995,116.401389,0,140,39693.2870717593,2008-09-02,06:53:23
39.984199,116.401391,0,141,39693.2870949074,2008-09-02,06:53:25
39.984425,116.401373,0,149,39693.2871180556,2008-09-02,06:53:27
39.984656,116.401359,0,141,39693.2871412037,2008-09-02,06:53:29
39.984891,116.401357,0,141,39693.2871643519,2008-09-02,06:53:31
39.985126,116.401362,0,144,39693.2871875,2008-09-02,06:53:33
39.985345,116.401359,0,144,39693.2872106481,2008-09-02,06:53:35
39.985563,116.401358,0,141,39693.2872337963,2008-09-02,06:53:37
39.985771,116.401347,0,142,39693.2872569444,2008-09-02,06:53:39
39.985963,116.401349,0,141,39693.2872800926,2008-09-02,06:53:41
39.986149,116.401347,0,144,39693.2873032407,2008-09-02,06:53:43
39.986314,116.401337,0,141,39693.2873263889,2008-09-02,06:53:45
39.986458,116.40133,0,137,39693.287349537,2008-09-02,06:53:47
39.986596,116.401334,0,135,39693.2873726852,2008-09-02,06:53:49
39.986741,116.40134,0,127,39693.2873958333,2008-09-02,06:53:51
39.986898,116.40133,0,128,39693.2874189815,2008-09-02,06:53:53
39.987071,116.401338,0,127,39693.2874421296,2008-09-02,06:53:55
39.987247,116.401354,0,125,39693.2874652778,2008-09-02,06:53:57
39.987446,116.401375,0,123,39693.2874884259,2008-09-02,06:53:59
39.987656,116.401384,0,132,39693.2875115741,2008-09-02,06:54:01
39.98787,116.401388,0,142,39693.2875347222,2008-09-02,06:54:03
39.98809,116.401395,0,142,39693.2875578704,2008-09-02,06:54:05
39.988324,116.401401,0,147,39693.2875810185,2008-09-02,06:54:07
39.98856,116.401413,0,149,39693.2876041667,2008-09-02,06:54:09
39.988793,116.401414,0,146,39693.2876273148,2008-09-02,06:54:11
39.989017,116.401405,0,145,39693.287650463,2008-09-02,06:54:13
39.989233,116.4014,0,142,39693.2876736111,2008-09-02,06:54:15
39.989452,116.401397,0,139,39693.2876967593,2008-09-02,06:54:17
39.989664,116.401389,0,135,39693.2877199074,2008-09-02,06:54:19
39.98987,116.401365,0,131,39693.2877430556,2008-09-02,06:54:21
39.990044,116.401336,0,129,39693.2877662037,2008-09-02,06:54:23
39.990191,116.401313,0,128,39693.2877893519,2008-09-02,06:54:25
39.990286,116.4013,0,124,39693.2878125,2008-09-02,06:54:27
39.990343,116.401305,0,131,39693.2878356481,2008-09-02,06:54:29
39.990387,116.401319,0,147,39693.2878587963,2008-09-02,06:54:31
39.990428,116.401349,0,175,39693.2878819444,2008-09-02,06:54:33
39.990462,116.40143,0,200,39693.2879050926,2008-09-02,06:54:35
39.990497,116.401549,0,212,39693.2879282407,2008-09-02,06:54:37
39.990527,116.401627,0,223,39693.2879513889,2008-09-02,06:54:39
39.990551,116.401679,0,240,39693.287974537,2008-09-02,06:54:41
39.990664,116.401697,0,252,39693.2879976852,2008-09-02,06:54:43
39.990736,116.401692,0,265,39693.2880208333,2008-09-02,06:54:45
39.990781,116.40167,0,280,39693.2880439815,2008-09-02,06:54:47
39.990837,116.401638,0,264,39693.2880671296,2008-09-02,06:54:49
39.990839,116.401633,0,267,39693.2880902778,2008-09-02,06:54:51
39.990847,116.401623,0,268,39693.2881134259,2008-09-02,06:54:53
39.990857,116.401608,0,270,39693.2881365741,2008-09-02,06:54:55
39.990861,116.401601,0,271,39693.2881597222,2008-09-02,06:54:57
39.990863,116.401599,0,273,39693.2881828704,2008-09-02,06:54:59
39.990866,116.401597,0,273,39693.2882060185,2008-09-02,06:55:01
39.990869,116.401596,0,274,39693.2882291667,2008-09-02,06:55:03
39.990871,116.401602,0,275,39693.2882523148,2008-09-02,06:55:05
39.990871,116.401606,0,275,39693.288275463,2008-09-02,06:55:07
39.990877,116.401612,0,276,39693.2882986111,2008-09-02,06:55:09
39.990991,116.401546,0,297,39693.2883217593,2008-09-02,06:55:11
39.99103,116.40153,0,311,39693.2883449074,2008-09-02,06:55:13
39.991114,116.401505,0,311,39693.2883680556,2008-09-02,06:55:15
39.991188,116.401506,0,313,39693.2883912037,2008-09-02,06:55:17
39.991289,116.401498,0,312,39693.2884143519,2008-09-02,06:55:19
39.991434,116.401482,0,303,39693.2884375,2008-09-02,06:55:21
39.991562,116.401473,0,302,39693.2884606481,2008-09-02,06:55:23
39.991706,116.401454,0,300,39693.2884837963,2008-09-02,06:55:25
39.991847,116.401446,0,299,39693.2885069444,2008-09-02,06:55:27
39.991989,116.401464,0,295,39693.2885300926,2008-09-02,06:55:29
39.992129,116.401459,0,289,39693.2885532407,2008-09-02,06:55:31
39.992204,116.401316,0,292,39693.2885763889,2008-09-02,06:55:33
39.992271,116.401278,0,288,39693.288599537,2008-09-02,06:55:35
39.992301,116.401248,0,287,39693.2886226852,2008-09-02,06:55:37
39.992313,116.401218,0,288,39693.2886458333,2008-09-02,06:55:39
39.992314,116.401215,0,288,39693.2886689815,2008-09-02,06:55:41
39.992315,116.401213,0,288,39693.2886921296,2008-09-02,06:55:43
39.992316,116.401206,0,288,39693.2887152778,2008-09-02,06:55:45
39.992316,116.401198,0,288,39693.2887384259,2008-09-02,06:55:47
39.992316,116.401191,0,288,39693.2887615741,2008-09-02,06:55:49
39.992317,116.401185,0,288,39693.2887847222,2008-09-02,06:55:51
39.992317,116.401178,0,288,39693.2888078704,2008-09-02,06:55:53
39.992317,116.401173,0,288,39693.2888310185,2008-09-02,06:55:55
39.992317,116.401172,0,288,39693.2888541667,2008-09-02,06:55:57
39.992318,116.401173,0,288,39693.2888773148,2008-09-02,06:55:59
39.992319,116.401178,0,288,39693.288900463,2008-09-02,06:56:01
39.992361,116.401181,0,285,39693.2889236111,2008-09-02,06:56:03
39.992428,116.401163,0,283,39693.2889467593,2008-09-02,06:56:05
39.992521,116.401149,0,281,39693.2889699074,2008-09-02,06:56:07
39.992627,116.401102,0,282,39693.2889930556,2008-09-02,06:56:09
39.992757,116.401087,0,282,39693.2890162037,2008-09-02,06:56:11
39.992866,116.401078,0,282,39693.2890393519,2008-09-02,06:56:13
39.992966,116.401077,0,281,39693.2890625,2008-09-02,06:56:15
39.993083,116.401095,0,281,39693.2890856481,2008-09-02,06:56:17
39.993216,116.401184,0,277,39693.2891087963,2008-09-02,06:56:19
39.993358,116.401216,0,276,39693.2891319444,2008-09-02,06:56:21
39.993505,116.401267,0,274,39693.2891550926,2008-09-02,06:56:23
39.993665,116.401284,0,269,39693.2891782407,2008-09-02,06:56:25
39.993825,116.401287,0,267,39693.2892013889,2008-09-02,06:56:27
39.993977,116.401293,0,264,39693.289224537,2008-09-02,06:56:29
39.994116,116.40129,0,260,39693.2892476852,2008-09-02,06:56:31
39.99423,116.401313,0,254,39693.2892708333,2008-09-02,06:56:33
39.994355,116.401345,0,251,39693.2892939815,2008-09-02,06:56:35
39.994498,116.401323,0,248,39693.2893171296,2008-09-02,06:56:37
39.994629,116.401268,0,248,39693.2893402778,2008-09-02,06:56:39
39.994752,116.401252,0,246,39693.2893634259,2008-09-02,06:56:41
39.994878,116.401239,0,243,39693.2893865741,2008-09-02,06:56:43
39.994988,116.401223,0,231,39693.2894097222,2008-09-02,06:56:45
39.995102,116.401218,0,213,39693.2894328704,2008-09-02,06:56:47
39.995204,116.401228,0,194,39693.2894560185,2008-09-02,06:56:49
39.995338,116.401237,0,176,39693.2894791667,2008-09-02,06:56:51
39.995455,116.401249,0,169,39693.2895023148,2008-09-02,06:56:53
39.995557,116.401284,0,174,39693.289525463,2008-09-02,06:56:55
39.995621,116.40132,0,186,39693.2895486111,2008-09-02,06:56:57
39.995668,116.401342,0,189,39693.2895717593,2008-09-02,06:56:59
39.995663,116.401363,0,199,39693.2895949074,2008-09-02,06:57:01
39.995686,116.401371,0,205,39693.2896180556,2008-09-02,06:57:03
39.995687,116.401366,0,206,39693.2896412037,2008-09-02,06:57:05
39.995712,116.401372,0,207,39693.2896643518,2008-09-02,06:57:07
39.995761,116.401386,0,209,39693.2896875,2008-09-02,06:57:09
39.995837,116.401405,0,208,39693.2897106481,2008-09-02,06:57:11
39.995933,116.401389,0,191,39693.2897337963,2008-09-02,06:57:13
39.996019,116.40137,0,177,39693.2897569444,2008-09-02,06:57:15
39.996084,116.401373,0,173,39693.2897800926,2008-09-02,06:57:17
39.996157,116.401392,0,169,39693.2898032407,2008-09-02,06:57:19
39.996225,116.401429,0,168,39693.2898263889,2008-09-02,06:57:21
39.996273,116.401428,0,167,39693.289849537,2008-09-02,06:57:23
39.996283,116.401445,0,161,39693.2898726852,2008-09-02,06:57:25
39.996306,116.401444,0,164,39693.2898958333,2008-09-02,06:57:27
39.996311,116.401456,0,164,39693.2899189815,2008-09-02,06:57:29
39.996311,116.401465,0,162,39693.2899421296,2008-09-02,06:57:31
39.996312,116.401471,0,161,39693.2899652778,2008-09-02,06:57:33
39.996312,116.401472,0,160,39693.2899884259,2008-09-02,06:57:35
39.996312,116.401473,0,159,39693.2900115741,2008-09-02,06:57:37
39.996312,116.401474,0,159,39693.2900347222,2008-09-02,06:57:39
39.996313,116.401479,0,159,39693.2900578704,2008-09-02,06:57:41
39.996313,116.401484,0,159,39693.2900810185,2008-09-02,06:57:43
39.996314,116.40149,0,159,39693.2901041667,2008-09-02,06:57:45
39.996314,116.401495,0,159,39693.2901273148,2008-09-02,06:57:47
39.996324,116.401505,0,158,39693.290150463,2008-09-02,06:57:49
39.996373,116.401518,0,159,39693.2901736111,2008-09-02,06:57:51
39.99647,116.401514,0,159,39693.2901967593,2008-09-02,06:57:53
39.996602,116.401512,0,159,39693.2902199074,2008-09-02,06:57:55
39.996754,116.401512,0,153,39693.2902430556,2008-09-02,06:57:57
39.996895,116.401515,0,154,39693.2902662037,2008-09-02,06:57:59
39.997088,116.401583,0,152,39693.2913310185,2008-09-02,06:59:31
39.997186,116.401601,0,151,39693.2913541667,2008-09-02,06:59:33
39.997322,116.401633,0,153,39693.2913773148,2008-09-02,06:59:35
39.997453,116.401653,0,158,39693.291400463,2008-09-02,06:59:37
39.997609,116.40164,0,165,39693.2914236111,2008-09-02,06:59:39
39.997791,116.401601,0,169,39693.2914467593,2008-09-02,06:59:41
39.997998,116.401545,0,172,39693.2914699074,2008-09-02,06:59:43
39.998221,116.401485,0,174,39693.2914930556,2008-09-02,06:59:45
39.998442,116.401444,0,176,39693.2915162037,2008-09-02,06:59:47
39.99867,116.401413,0,177,39693.2915393518,2008-09-02,06:59:49
39.998891,116.401387,0,182,39693.2915625,2008-09-02,06:59:51
39.999096,116.401411,0,176,39693.2915856481,2008-09-02,06:59:53
39.999241,116.401423,0,171,39693.2916087963,2008-09-02,06:59:55
39.999378,116.401434,0,173,39693.2916319444,2008-09-02,06:59:57
39.999436,116.401486,0,171,39693.2916550926,2008-09-02,06:59:59
39.999449,116.401534,0,165,39693.2916782407,2008-09-02,07:00:01
39.999481,116.401537,0,166,39693.2917013889,2008-09-02,07:00:03
39.999501,116.401547,0,166,39693.291724537,2008-09-02,07:00:05
39.99949,116.40156,0,161,39693.2917476852,2008-09-02,07:00:07
39.999501,116.4016,0,156,39693.2917708333,2008-09-02,07:00:09
39.999537,116.40162,0,155,39693.2917939815,2008-09-02,07:00:11
39.999573,116.401666,0,151,39693.2918171296,2008-09-02,07:00:13
39.999599,116.401724,0,149,39693.2918402778,2008-09-02,07:00:15
39.999599,116.401752,0,150,39693.2918634259,2008-09-02,07:00:17
39.999599,116.401769,0,154,39693.2918865741,2008-09-02,07:00:19
39.999583,116.401816,0,154,39693.2919097222,2008-09-02,07:00:21
39.999572,116.401805,0,157,39693.2919328704,2008-09-02,07:00:23
39.999557,116.401801,0,164,39693.2919560185,2008-09-02,07:00:25
39.99956,116.401839,0,164,39693.2919791667,2008-09-02,07:00:27
39.999593,116.401833,0,163,39693.2920023148,2008-09-02,07:00:29
39.999664,116.401781,0,164,39693.292025463,2008-09-02,07:00:31
39.999759,116.401766,0,162,39693.2920486111,2008-09-02,07:00:33
39.999856,116.401727,0,161,39693.2920717593,2008-09-02,07:00:35
39.999984,116.401638,0,160,39693.2920949074,2008-09-02,07:00:37
40.000141,116.401549,0,158,39693.2921180556,2008-09-02,07:00:39
40.000299,116.401509,0,158,39693.2921412037,2008-09-02,07:00:41
40.000451,116.401498,0,158,39693.2921643518,2008-09-02,07:00:43
40.000605,116.401454,0,162,39693.2921875,2008-09-02,07:00:45
40.000752,116.401457,0,160,39693.2922106481,2008-09-02,07:00:47
40.000908,116.401476,0,160,39693.2922337963,2008-09-02,07:00:49
40.001096,116.401489,0,143,39693.2922569444,2008-09-02,07:00:51
40.001288,116.401554,0,126,39693.2922800926,2008-09-02,07:00:53
40.001457,116.401583,0,116,39693.2923032407,2008-09-02,07:00:55
40.001629,116.401573,0,113,39693.2923263889,2008-09-02,07:00:57
40.001796,116.401554,0,111,39693.292349537,2008-09-02,07:00:59
40.00196,116.40155,0,111,39693.2923726852,2008-09-02,07:01:01
40.00211,116.401541,0,114,39693.2923958333,2008-09-02,07:01:03
40.002257,116.401552,0,120,39693.2924189815,2008-09-02,07:01:05
40.002372,116.401564,0,118,39693.2924421296,2008-09-02,07:01:07
40.002484,116.401575,0,121,39693.2924652778,2008-09-02,07:01:09
40.002572,116.401555,0,133,39693.2924884259,2008-09-02,07:01:11
40.002609,116.401519,0,146,39693.2925115741,2008-09-02,07:01:13
40.002616,116.401536,0,143,39693.2925347222,2008-09-02,07:01:15
40.002636,116.401568,0,141,39693.2925578704,2008-09-02,07:01:17
40.002644,116.401611,0,135,39693.2925810185,2008-09-02,07:01:19
40.002644,116.401617,0,134,39693.2926041667,2008-09-02,07:01:21
40.002644,116.401624,0,134,39693.2926273148,2008-09-02,07:01:23
40.002643,116.401628,0,134,39693.292650463,2008-09-02,07:01:25
40.002642,116.401633,0,134,39693.2926736111,2008-09-02,07:01:27
40.002653,116.401642,0,134,39693.2926967593,2008-09-02,07:01:29
40.002685,116.401672,0,138,39693.2927199074,2008-09-02,07:01:31
40.002739,116.401716,0,142,39693.2927430556,2008-09-02,07:01:33
40.00283,116.401659,0,155,39693.2927662037,2008-09-02,07:01:35
40.002957,116.401589,0,162,39693.2927893519,2008-09-02,07:01:37
40.003126,116.401589,0,156,39693.2928125,2008-09-02,07:01:39
40.003331,116.401533,0,160,39693.2928356482,2008-09-02,07:01:41
40.003536,116.401469,0,163,39693.2928587963,2008-09-02,07:01:43
40.003699,116.401428,0,157,39693.2928819444,2008-09-02,07:01:45
40.003774,116.401348,0,124,39693.2929050926,2008-09-02,07:01:47
40.003777,116.401344,0,121,39693.2929282407,2008-09-02,07:01:49
40.003781,116.401338,0,118,39693.2929513889,2008-09-02,07:01:51
40.003781,116.401337,0,118,39693.292974537,2008-09-02,07:01:53
40.003782,116.401334,0,118,39693.2929976852,2008-09-02,07:01:55
40.003782,116.401329,0,117,39693.2930208333,2008-09-02,07:01:57
40.003781,116.401326,0,117,39693.2930439815,2008-09-02,07:01:59
40.003781,116.401322,0,117,39693.2930671296,2008-09-02,07:02:01
40.004029,116.401271,0,124,39693.2939930556,2008-09-02,07:03:21
40.004148,116.401367,0,124,39693.2940162037,2008-09-02,07:03:23
40.004272,116.401434,0,123,39693.2940393519,2008-09-02,07:03:25
40.004427,116.401473,0,123,39693.2940625,2008-09-02,07:03:27
40.004661,116.401476,0,123,39693.2940856481,2008-09-02,07:03:29
40.004879,116.401453,0,121,39693.2941087963,2008-09-02,07:03:31
40.005074,116.401437,0,118,39693.2941319444,2008-09-02,07:03:33
40.005268,116.401426,0,121,39693.2941550926,2008-09-02,07:03:35
40.005459,116.401401,0,124,39693.2941782407,2008-09-02,07:03:37
40.005626,116.401351,0,127,39693.2942013889,2008-09-02,07:03:39
40.005764,116.401306,0,133,39693.294224537,2008-09-02,07:03:41
40.005858,116.401285,0,136,39693.2942476852,2008-09-02,07:03:43
40.005921,116.401258,0,141,39693.2942708333,2008-09-02,07:03:45
40.005917,116.40125,0,159,39693.2942939815,2008-09-02,07:03:47
40.005877,116.401247,0,180,39693.2943171296,2008-09-02,07:03:49
40.005858,116.401238,0,184,39693.2943402778,2008-09-02,07:03:51
40.005857,116.401233,0,185,39693.2943634259,2008-09-02,07:03:53
40.005857,116.401227,0,186,39693.2943865741,2008-09-02,07:03:55
40.005857,116.401223,0,187,39693.2944097222,2008-09-02,07:03:57
40.005857,116.40122,0,187,39693.2944328704,2008-09-02,07:03:59
40.005857,116.401217,0,188,39693.2944560185,2008-09-02,07:04:01
40.005857,116.401214,0,188,39693.2944791667,2008-09-02,07:04:03
40.005858,116.401209,0,189,39693.2945023148,2008-09-02,07:04:05
40.005858,116.401199,0,189,39693.294525463,2008-09-02,07:04:07
40.005917,116.401168,0,197,39693.2945486111,2008-09-02,07:04:09
40.006003,116.401154,0,207,39693.2945717593,2008-09-02,07:04:11
40.006104,116.401137,0,210,39693.2945949074,2008-09-02,07:04:13
40.006205,116.401109,0,211,39693.2946180556,2008-09-02,07:04:15
40.006315,116.401094,0,213,39693.2946412037,2008-09-02,07:04:17
40.006513,116.40117,0,211,39693.2946643519,2008-09-02,07:04:19
40.006659,116.401206,0,215,39693.2946875,2008-09-02,07:04:21
40.006833,116.40125,0,217,39693.2947106481,2008-09-02,07:04:23
40.007031,116.40122,0,209,39693.2947337963,2008-09-02,07:04:25
40.007207,116.40118,0,213,39693.2947569444,2008-09-02,07:04:27
40.007376,116.401123,0,218,39693.2947800926,2008-09-02,07:04:29
40.007499,116.401098,0,218,39693.2948032407,2008-09-02,07:04:31
40.007647,116.401149,0,210,39693.2948263889,2008-09-02,07:04:33
40.007773,116.401197,0,200,39693.294849537,2008-09-02,07:04:35
40.00787,116.401314,0,202,39693.2948726852,2008-09-02,07:04:37
40.007914,116.401446,0,211,39693.2948958333,2008-09-02,07:04:39
40.007904,116.401673,0,213,39693.2949189815,2008-09-02,07:04:41
40.007893,116.401965,0,207,39693.2949421296,2008-09-02,07:04:43
40.007892,116.402245,0,198,39693.2949652778,2008-09-02,07:04:45
40.007899,116.402549,0,185,39693.2949884259,2008-09-02,07:04:47
40.007899,116.402876,0,178,39693.2950115741,2008-09-02,07:04:49
40.007884,116.403203,0,172,39693.2950347222,2008-09-02,07:04:51
40.007875,116.40355,0,166,39693.2950578704,2008-09-02,07:04:53
40.00786,116.403897,0,164,39693.2950810185,2008-09-02,07:04:55
40.007858,116.404279,0,161,39693.2951041667,2008-09-02,07:04:57
40.007858,116.404674,0,159,39693.2951273148,2008-09-02,07:04:59
40.007859,116.405049,0,156,39693.295150463,2008-09-02,07:05:01
40.00787,116.405394,0,153,39693.2951736111,2008-09-02,07:05:03
40.007872,116.405723,0,150,39693.2951967593,2008-09-02,07:05:05
40.007876,116.406031,0,148,39693.2952199074,2008-09-02,07:05:07
40.007869,116.406334,0,146,39693.2952430556,2008-09-02,07:05:09
40.007856,116.406623,0,142,39693.2952662037,2008-09-02,07:05:11
40.007851,116.406912,0,138,39693.2952893519,2008-09-02,07:05:13
40.007834,116.407197,0,137,39693.2953125,2008-09-02,07:05:15
40.007821,116.407449,0,139,39693.2953356481,2008-09-02,07:05:17
40.007819,116.407674,0,137,39693.2953587963,2008-09-02,07:05:19
40.007827,116.407868,0,134,39693.2953819444,2008-09-02,07:05:21
40.007821,116.408015,0,136,39693.2954050926,2008-09-02,07:05:23
40.007822,116.40814,0,135,39693.2954282407,2008-09-02,07:05:25
40.007858,116.408271,0,123,39693.2954513889,2008-09-02,07:05:27
40.00786,116.408365,0,122,39693.295474537,2008-09-02,07:05:29
40.007878,116.408436,0,119,39693.2954976852,2008-09-02,07:05:31
40.007895,116.408453,0,118,39693.2955208333,2008-09-02,07:05:33
40.007919,116.40847,0,118,39693.2955439815,2008-09-02,07:05:35
40.007935,116.408481,0,117,39693.2955671296,2008-09-02,07:05:37
40.007935,116.408487,0,115,39693.2955902778,2008-09-02,07:05:39
40.007935,116.408489,0,114,39693.2956134259,2008-09-02,07:05:41
40.007935,116.408488,0,113,39693.2956365741,2008-09-02,07:05:43
40.007936,116.40849,0,113,39693.2956597222,2008-09-02,07:05:45
40.007936,116.408486,0,113,39693.2956828704,2008-09-02,07:05:47
40.007937,116.408479,0,112,39693.2957060185,2008-09-02,07:05:49
40.007936,116.408492,0,112,39693.2957291667,2008-09-02,07:05:51
40.007938,116.408538,0,114,39693.2957523148,2008-09-02,07:05:53
40.007952,116.408617,0,111,39693.295775463,2008-09-02,07:05:55
40.00796,116.408729,0,114,39693.2957986111,2008-09-02,07:05:57
40.007966,116.408866,0,116,39693.2958217593,2008-09-02,07:05:59
40.007941,116.40901,0,118,39693.2958449074,2008-09-02,07:06:01
40.007905,116.409139,0,121,39693.2958680556,2008-09-02,07:06:03
40.007877,116.409237,0,127,39693.2958912037,2008-09-02,07:06:05
40.007871,116.409285,0,131,39693.2959143519,2008-09-02,07:06:07
40.007873,116.409292,0,134,39693.2959375,2008-09-02,07:06:09
40.007858,116.409278,0,137,39693.2959606481,2008-09-02,07:06:11
40.007844,116.409262,0,139,39693.2959837963,2008-09-02,07:06:13
40.007846,116.409247,0,142,39693.2960069444,2008-09-02,07:06:15
40.007845,116.409241,0,144,39693.2960300926,2008-09-02,07:06:17
40.007836,116.409239,0,146,39693.2960532407,2008-09-02,07:06:19
40.007838,116.409232,0,148,39693.2960763889,2008-09-02,07:06:21
40.00784,116.409229,0,149,39693.296099537,2008-09-02,07:06:23
40.007841,116.409227,0,149,39693.2961226852,2008-09-02,07:06:25
40.007842,116.409225,0,149,39693.2961458333,2008-09-02,07:06:27
40.007842,116.409223,0,149,39693.2961689815,2008-09-02,07:06:29
40.007838,116.409225,0,149,39693.2961921296,2008-09-02,07:06:31
40.007838,116.409226,0,149,39693.2962152778,2008-09-02,07:06:33
40.007839,116.409216,0,149,39693.2962384259,2008-09-02,07:06:35
40.007846,116.409209,0,150,39693.2962615741,2008-09-02,07:06:37
40.007851,116.40921,0,151,39693.2962847222,2008-09-02,07:06:39
40.007851,116.409209,0,151,39693.2963078704,2008-09-02,07:06:41
40.007856,116.409203,0,152,39693.2963310185,2008-09-02,07:06:43
40.007862,116.409206,0,153,39693.2963541667,2008-09-02,07:06:45
40.007862,116.40921,0,153,39693.2963773148,2008-09-02,07:06:47
40.007868,116.409209,0,154,39693.296400463,2008-09-02,07:06:49
40.007872,116.409207,0,154,39693.2964236111,2008-09-02,07:06:51
40.007872,116.409206,0,155,39693.2964467593,2008-09-02,07:06:53
40.007873,116.409205,0,155,39693.2964699074,2008-09-02,07:06:55
40.007878,116.409192,0,155,39693.2964930556,2008-09-02,07:06:57
40.007949,116.409243,0,155,39693.2965162037,2008-09-02,07:06:59
40.007991,116.40928,0,157,39693.2965393519,2008-09-02,07:07:01
40.008009,116.409292,0,157,39693.2965625,2008-09-02,07:07:03
40.008052,116.40931,0,157,39693.2965856481,2008-09-02,07:07:05
40.008059,116.409322,0,157,39693.2966087963,2008-09-02,07:07:07
40.008083,116.409308,0,157,39693.2966319444,2008-09-02,07:07:09
40.008101,116.409288,0,157,39693.2966550926,2008-09-02,07:07:11
40.008129,116.409279,0,159,39693.2966782407,2008-09-02,07:07:13
40.008133,116.409308,0,159,39693.2967013889,2008-09-02,07:07:15
40.008071,116.409348,0,159,39693.296724537,2008-09-02,07:07:17
40.008049,116.409441,0,159,39693.2967476852,2008-09-02,07:07:19
40.008031,116.409565,0,160,39693.2967708333,2008-09-02,07:07:21
40.008027,116.4097,0,161,39693.2967939815,2008-09-02,07:07:23
40.008022,116.409834,0,162,39693.2968171296,2008-09-02,07:07:25
40.008048,116.409968,0,164,39693.2968402778,2008-09-02,07:07:27
40.008114,116.410096,0,165,39693.2968634259,2008-09-02,07:07:29
40.008208,116.410208,0,162,39693.2968865741,2008-09-02,07:07:31
40.008346,116.410271,0,161,39693.2969097222,2008-09-02,07:07:33
40.008504,116.410276,0,163,39693.2969328704,2008-09-02,07:07:35
40.008698,116.410262,0,165,39693.2969560185,2008-09-02,07:07:37
40.008934,116.410239,0,166,39693.2969791667,2008-09-02,07:07:39
40.009173,116.410219,0,167,39693.2970023148,2008-09-02,07:07:41
40.009423,116.410201,0,170,39693.297025463,2008-09-02,07:07:43
40.009679,116.410194,0,172,39693.2970486111,2008-09-02,07:07:45
40.009946,116.410216,0,174,39693.2970717593,2008-09-02,07:07:47
40.010248,116.410206,0,180,39693.2970949074,2008-09-02,07:07:49
40.010533,116.4102,0,183,39693.2971180556,2008-09-02,07:07:51
40.010795,116.410205,0,179,39693.2971412037,2008-09-02,07:07:53
40.011063,116.410223,0,180,39693.2971643518,2008-09-02,07:07:55
40.011339,116.410245,0,178,39693.2971875,2008-09-02,07:07:57
40.011611,116.410272,0,177,39693.2972106481,2008-09-02,07:07:59
40.011869,116.4103,0,174,39693.2972337963,2008-09-02,07:08:01
40.012118,116.410327,0,170,39693.2972569444,2008-09-02,07:08:03
40.012351,116.410371,0,167,39693.2972800926,2008-09-02,07:08:05
40.01256,116.410422,0,168,39693.2973032407,2008-09-02,07:08:07
40.01276,116.410466,0,167,39693.2973263889,2008-09-02,07:08:09
40.012947,116.410521,0,165,39693.297349537,2008-09-02,07:08:11
40.013128,116.410561,0,164,39693.2973726852,2008-09-02,07:08:13
40.013298,116.410609,0,160,39693.2973958333,2008-09-02,07:08:15
40.013455,116.410647,0,154,39693.2974189815,2008-09-02,07:08:17
40.013605,116.410686,0,146,39693.2974421296,2008-09-02,07:08:19
40.013744,116.410721,0,138,39693.2974652778,2008-09-02,07:08:21
40.013883,116.410745,0,130,39693.2974884259,2008-09-02,07:08:23
40.014007,116.410758,0,123,39693.2975115741,2008-09-02,07:08:25
40.014117,116.410759,0,118,39693.2975347222,2008-09-02,07:08:27
40.014206,116.410772,0,108,39693.2975578704,2008-09-02,07:08:29
40.014263,116.410775,0,97,39693.2975810185,2008-09-02,07:08:31
40.014286,116.410779,0,88,39693.2976041667,2008-09-02,07:08:33
40.01423,116.410752,0,72,39693.2976273148,2008-09-02,07:08:35
40.014202,116.410746,0,68,39693.297650463,2008-09-02,07:08:37
40.014196,116.41073,0,62,39693.2976736111,2008-09-02,07:08:39
40.014199,116.410716,0,58,39693.2976967593,2008-09-02,07:08:41
40.014202,116.410705,0,55,39693.2977199074,2008-09-02,07:08:43
40.014203,116.410699,0,52,39693.2977430556,2008-09-02,07:08:45
40.014252,116.410697,0,53,39693.2977662037,2008-09-02,07:08:47
40.014341,116.410715,0,54,39693.2977893518,2008-09-02,07:08:49
40.014439,116.410742,0,57,39693.2978125,2008-09-02,07:08:51
40.014538,116.410787,0,61,39693.2978356481,2008-09-02,07:08:53
40.01465,116.410822,0,66,39693.2978587963,2008-09-02,07:08:55
40.014779,116.41088,0,68,39693.2978819444,2008-09-02,07:08:57
40.014929,116.410929,0,71,39693.2979050926,2008-09-02,07:08:59
40.015089,116.410983,0,64,39693.2979282407,2008-09-02,07:09:01
40.015256,116.411026,0,56,39693.2979513889,2008-09-02,07:09:03
40.01543,116.411066,0,47,39693.297974537,2008-09-02,07:09:05
40.015612,116.411114,0,38,39693.2979976852,2008-09-02,07:09:07
40.015797,116.41115,0,27,39693.2980208333,2008-09-02,07:09:09
40.01601,116.411173,0,26,39693.2980439815,2008-09-02,07:09:11
40.016252,116.411204,0,20,39693.2980671296,2008-09-02,07:09:13
40.016486,116.411225,0,31,39693.2980902778,2008-09-02,07:09:15
40.016748,116.411235,0,32,39693.2981134259,2008-09-02,07:09:17
40.017046,116.411271,0,38,39693.2981365741,2008-09-02,07:09:19
40.01742,116.411315,0,47,39693.2981597222,2008-09-02,07:09:21
40.017746,116.411341,0,54,39693.2981828704,2008-09-02,07:09:23
40.01813,116.411411,0,69,39693.2982060185,2008-09-02,07:09:25
40.018468,116.41145,0,78,39693.2982291667,2008-09-02,07:09:27
40.018789,116.411468,0,85,39693.2982523148,2008-09-02,07:09:29
40.019153,116.411478,0,99,39693.298275463,2008-09-02,07:09:31
40.019466,116.411496,0,108,39693.2982986111,2008-09-02,07:09:33
40.019766,116.411503,0,118,39693.2983217593,2008-09-02,07:09:35
40.020045,116.411499,0,123,39693.2983449074,2008-09-02,07:09:37
40.020314,116.411505,0,125,39693.2983680556,2008-09-02,07:09:39
40.020577,116.411502,0,130,39693.2983912037,2008-09-02,07:09:41
40.020832,116.4115,0,132,39693.2984143518,2008-09-02,07:09:43
40.021057,116.41151,0,136,39693.2984375,2008-09-02,07:09:45
40.021249,116.411512,0,136,39693.2984606481,2008-09-02,07:09:47
40.021432,116.411503,0,139,39693.2984837963,2008-09-02,07:09:49
40.021594,116.411501,0,138,39693.2985069444,2008-09-02,07:09:51
40.021771,116.411497,0,137,39693.2985300926,2008-09-02,07:09:53
40.02195,116.411497,0,138,39693.2985532407,2008-09-02,07:09:55
40.022135,116.411493,0,140,39693.2985763889,2008-09-02,07:09:57
40.022325,116.411491,0,145,39693.298599537,2008-09-02,07:09:59
40.022526,116.411496,0,147,39693.2986226852,2008-09-02,07:10:01
40.022728,116.411498,0,152,39693.2986458333,2008-09-02,07:10:03
40.022932,116.411494,0,153,39693.2986689815,2008-09-02,07:10:05
40.023128,116.411483,0,155,39693.2986921296,2008-09-02,07:10:07
40.023315,116.411479,0,156,39693.2987152778,2008-09-02,07:10:09
40.023497,116.411507,0,152,39693.2987384259,2008-09-02,07:10:11
40.023675,116.411556,0,144,39693.2987615741,2008-09-02,07:10:13
40.023837,116.411565,0,141,39693.2987847222,2008-09-02,07:10:15
40.023984,116.411583,0,140,39693.2988078704,2008-09-02,07:10:17
40.024121,116.411601,0,140,39693.2988310185,2008-09-02,07:10:19
40.02425,116.411619,0,138,39693.2988541667,2008-09-02,07:10:21
40.024369,116.411644,0,137,39693.2988773148,2008-09-02,07:10:23
40.02447,116.411664,0,136,39693.298900463,2008-09-02,07:10:25
40.02456,116.411681,0,131,39693.2989236111,2008-09-02,07:10:27
40.024634,116.41169,0,131,39693.2989467593,2008-09-02,07:10:29
40.02469,116.411702,0,132,39693.2989699074,2008-09-02,07:10:31
40.024727,116.411712,0,134,39693.2989930556,2008-09-02,07:10:33
40.02475,116.411717,0,136,39693.2990162037,2008-09-02,07:10:35
40.02476,116.411712,0,137,39693.2990393518,2008-09-02,07:10:37
40.024764,116.411704,0,139,39693.2990625,2008-09-02,07:10:39
40.024772,116.411694,0,140,39693.2990856481,2008-09-02,07:10:41
40.024775,116.411678,0,142,39693.2991087963,2008-09-02,07:10:43
40.024777,116.41166,0,143,39693.2991319444,2008-09-02,07:10:45
40.024774,116.411656,0,143,39693.2991550926,2008-09-02,07:10:47
40.024762,116.411666,0,141,39693.2991782407,2008-09-02,07:10:49
40.024753,116.411664,0,140,39693.2992013889,2008-09-02,07:10:51
40.024753,116.411663,0,141,39693.299224537,2008-09-02,07:10:53
40.024752,116.411663,0,142,39693.2992476852,2008-09-02,07:10:55
40.024751,116.411658,0,142,39693.2992708333,2008-09-02,07:10:57
40.024727,116.411657,0,140,39693.2992939815,2008-09-02,07:10:59
40.024702,116.411668,0,138,39693.2993171296,2008-09-02,07:11:01
40.024696,116.411677,0,137,39693.2993402778,2008-09-02,07:11:03
40.024696,116.411678,0,137,39693.2993634259,2008-09-02,07:11:05
40.024705,116.41167,0,136,39693.2993865741,2008-09-02,07:11:07
40.02472,116.411661,0,136,39693.2994097222,2008-09-02,07:11:09
40.024729,116.411662,0,135,39693.2994328704,2008-09-02,07:11:11
40.024735,116.411692,0,136,39693.2994560185,2008-09-02,07:11:13
40.024749,116.411728,0,136,39693.2994791667,2008-09-02,07:11:15
40.024771,116.411757,0,137,39693.2995023148,2008-09-02,07:11:17
40.024807,116.411783,0,137,39693.299525463,2008-09-02,07:11:19
40.024869,116.411835,0,138,39693.2995486111,2008-09-02,07:11:21
40.024959,116.411893,0,139,39693.2995717593,2008-09-02,07:11:23
40.025113,116.411931,0,140,39693.2995949074,2008-09-02,07:11:25
40.025344,116.411912,0,139,39693.2996180556,2008-09-02,07:11:27
40.025527,116.411916,0,140,39693.2996412037,2008-09-02,07:11:29
40.025675,116.411925,0,140,39693.2996643518,2008-09-02,07:11:31
40.02579,116.411943,0,139,39693.2996875,2008-09-02,07:11:33
40.025882,116.41195,0,139,39693.2997106481,2008-09-02,07:11:35
40.025921,116.41196,0,142,39693.2997337963,2008-09-02,07:11:37
40.025981,116.411961,0,143,39693.2997569444,2008-09-02,07:11:39
40.026085,116.411971,0,143,39693.2997800926,2008-09-02,07:11:41
40.026135,116.411973,0,150,39693.2998032407,2008-09-02,07:11:43
40.026177,116.411993,0,150,39693.2998263889,2008-09-02,07:11:45
40.026178,116.412,0,151,39693.299849537,2008-09-02,07:11:47
40.026178,116.412,0,151,39693.2998726852,2008-09-02,07:11:49
40.026179,116.412,0,151,39693.2998958333,2008-09-02,07:11:51
40.02618,116.411999,0,151,39693.2999189815,2008-09-02,07:11:53
40.026181,116.411999,0,151,39693.2999421296,2008-09-02,07:11:55
40.026182,116.411996,0,151,39693.2999652778,2008-09-02,07:11:57
40.026183,116.411991,0,152,39693.2999884259,2008-09-02,07:11:59
40.026184,116.411981,0,152,39693.3000115741,2008-09-02,07:12:01
40.026185,116.411972,0,152,39693.3000347222,2008-09-02,07:12:03
40.026186,116.411965,0,152,39693.3000578704,2008-09-02,07:12:05
40.026186,116.411963,0,153,39693.3000810185,2008-09-02,07:12:07
40.026186,116.411962,0,153,39693.3001041667,2008-09-02,07:12:09
40.026186,116.411962,0,153,39693.3001273148,2008-09-02,07:12:11
40.026186,116.411958,0,153,39693.300150463,2008-09-02,07:12:13
40.026186,116.411956,0,153,39693.3001736111,2008-09-02,07:12:15
40.026186,116.411953,0,153,39693.3001967593,2008-09-02,07:12:17
40.026186,116.41195,0,153,39693.3002199074,2008-09-02,07:12:19
40.026187,116.411947,0,154,39693.3002430556,2008-09-02,07:12:21
40.026187,116.411945,0,154,39693.3002662037,2008-09-02,07:12:23
40.026188,116.411945,0,154,39693.3002893519,2008-09-02,07:12:25
40.026188,116.411946,0,154,39693.3003125,2008-09-02,07:12:27
40.026188,116.411945,0,154,39693.3003356481,2008-09-02,07:12:29
40.026189,116.411942,0,154,39693.3003587963,2008-09-02,07:12:31
40.02619,116.411937,0,154,39693.3003819444,2008-09-02,07:12:33
40.026191,116.411933,0,154,39693.3004050926,2008-09-02,07:12:35
40.026192,116.41193,0,154,39693.3004282407,2008-09-02,07:12:37
40.026193,116.411928,0,154,39693.3004513889,2008-09-02,07:12:39
40.026199,116.411925,0,154,39693.300474537,2008-09-02,07:12:41
40.026215,116.41193,0,154,39693.3004976852,2008-09-02,07:12:43
40.026257,116.411936,0,155,39693.3005208333,2008-09-02,07:12:45
40.026281,116.411925,0,158,39693.3005439815,2008-09-02,07:12:47
40.0263,116.411907,0,162,39693.3005671296,2008-09-02,07:12:49
40.026338,116.411863,0,167,39693.3005902778,2008-09-02,07:12:51
40.026365,116.411898,0,168,39693.3006134259,2008-09-02,07:12:53
40.026396,116.412015,0,169,39693.3006365741,2008-09-02,07:12:55
40.02642,116.412013,0,170,39693.3006597222,2008-09-02,07:12:57
40.026434,116.412003,0,172,39693.3006828704,2008-09-02,07:12:59
40.026445,116.411995,0,176,39693.3007060185,2008-09-02,07:13:01
40.026445,116.411996,0,176,39693.3007291667,2008-09-02,07:13:03
40.026445,116.411992,0,176,39693.3007523148,2008-09-02,07:13:05
40.026445,116.411994,0,176,39693.300775463,2008-09-02,07:13:07
40.026446,116.411991,0,176,39693.3007986111,2008-09-02,07:13:09
40.026447,116.411989,0,176,39693.3008217593,2008-09-02,07:13:11
40.026448,116.411992,0,176,39693.3008449074,2008-09-02,07:13:13
40.026449,116.41199,0,176,39693.3008680556,2008-09-02,07:13:15
40.026449,116.411991,0,176,39693.3008912037,2008-09-02,07:13:17
40.02645,116.411993,0,176,39693.3009143519,2008-09-02,07:13:19
40.026451,116.411996,0,176,39693.3009375,2008-09-02,07:13:21
40.026483,116.412002,0,177,39693.3009606482,2008-09-02,07:13:23
40.026512,116.411996,0,175,39693.3009837963,2008-09-02,07:13:25
40.026536,116.411966,0,173,39693.3010069444,2008-09-02,07:13:27
40.026573,116.411959,0,175,39693.3010300926,2008-09-02,07:13:29
40.026604,116.411953,0,175,39693.3010532407,2008-09-02,07:13:31
40.026653,116.411963,0,176,39693.3010763889,2008-09-02,07:13:33
40.026722,116.411914,0,177,39693.301099537,2008-09-02,07:13:35
40.026747,116.411919,0,179,39693.3011226852,2008-09-02,07:13:37
40.026765,116.411909,0,180,39693.3011458333,2008-09-02,07:13:39
40.026778,116.411906,0,181,39693.3011689815,2008-09-02,07:13:41
40.026795,116.411906,0,183,39693.3011921296,2008-09-02,07:13:43
40.026823,116.411924,0,184,39693.3012152778,2008-09-02,07:13:45
40.026835,116.411942,0,186,39693.3012384259,2008-09-02,07:13:47
40.026855,116.411957,0,186,39693.3012615741,2008-09-02,07:13:49
40.026898,116.411946,0,190,39693.3012847222,2008-09-02,07:13:51
40.026907,116.412027,0,188,39693.3012962963,2008-09-02,07:13:52
40.026943,116.412039,0,189,39693.3013194444,2008-09-02,07:13:54
40.02696,116.412021,0,189,39693.3013425926,2008-09-02,07:13:56
40.026958,116.412002,0,192,39693.3013657407,2008-09-02,07:13:58
40.026948,116.412006,0,194,39693.3013888889,2008-09-02,07:14:00
40.026938,116.412008,0,197,39693.301412037,2008-09-02,07:14:02
40.026895,116.412008,0,204,39693.3014351852,2008-09-02,07:14:04
40.026871,116.411942,0,215,39693.3014583333,2008-09-02,07:14:06
40.026849,116.411879,0,225,39693.3014814815,2008-09-02,07:14:08
40.026842,116.411814,0,233,39693.3015046296,2008-09-02,07:14:10
40.026839,116.41175,0,235,39693.3015277778,2008-09-02,07:14:12
40.026838,116.411698,0,237,39693.3015509259,2008-09-02,07:14:14
40.02685,116.411676,0,237,39693.3015740741,2008-09-02,07:14:16
40.026886,116.411682,0,241,39693.3015972222,2008-09-02,07:14:18
40.026919,116.411712,0,243,39693.3016203704,2008-09-02,07:14:20
40.026967,116.411731,0,245,39693.3016435185,2008-09-02,07:14:22
40.026992,116.411742,0,250,39693.3016666667,2008-09-02,07:14:24
40.027019,116.411753,0,253,39693.3016898148,2008-09-02,07:14:26
40.027027,116.411758,0,257,39693.301712963,2008-09-02,07:14:28
40.027055,116.411775,0,260,39693.3017361111,2008-09-02,07:14:30
40.02709,116.411785,0,256,39693.3017592593,2008-09-02,07:14:32
40.02711,116.411797,0,257,39693.3017824074,2008-09-02,07:14:34
40.027133,116.411813,0,256,39693.3018055556,2008-09-02,07:14:36
40.027143,116.411827,0,257,39693.3018287037,2008-09-02,07:14:38
40.027178,116.411831,0,256,39693.3018518519,2008-09-02,07:14:40
40.027204,116.411833,0,257,39693.301875,2008-09-02,07:14:42
40.027219,116.411838,0,258,39693.3018981481,2008-09-02,07:14:44
40.027246,116.411848,0,256,39693.3019212963,2008-09-02,07:14:46
40.027262,116.41186,0,256,39693.3019444444,2008-09-02,07:14:48
40.027279,116.411868,0,257,39693.3019675926,2008-09-02,07:14:50
40.027286,116.411896,0,257,39693.3019907407,2008-09-02,07:14:52
40.027315,116.411885,0,260,39693.3020138889,2008-09-02,07:14:54
40.027345,116.411879,0,260,39693.302037037,2008-09-02,07:14:56
40.02739,116.41186,0,262,39693.3020601852,2008-09-02,07:14:58
40.027431,116.411844,0,264,39693.3020833333,2008-09-02,07:15:00
40.027442,116.41183,0,266,39693.3021064815,2008-09-02,07:15:02
40.027467,116.411814,0,268,39693.3021296296,2008-09-02,07:15:04
40.027478,116.411819,0,270,39693.3021527778,2008-09-02,07:15:06
40.027489,116.411834,0,270,39693.3021759259,2008-09-02,07:15:08
40.027466,116.411882,0,276,39693.3021990741,2008-09-02,07:15:10
40.027505,116.411866,0,269,39693.3022222222,2008-09-02,07:15:12
40.027533,116.411862,0,270,39693.3022453704,2008-09-02,07:15:14
40.027572,116.411846,0,272,39693.3022685185,2008-09-02,07:15:16
40.027608,116.411845,0,274,39693.3022916667,2008-09-02,07:15:18
40.027648,116.411851,0,270,39693.3023148148,2008-09-02,07:15:20
40.027683,116.411853,0,268,39693.302337963,2008-09-02,07:15:22
40.027699,116.411859,0,266,39693.3023611111,2008-09-02,07:15:24
40.027706,116.411879,0,262,39693.3023842593,2008-09-02,07:15:26
40.027727,116.411887,0,259,39693.3024074074,2008-09-02,07:15:28
40.027766,116.411871,0,260,39693.3024305556,2008-09-02,07:15:30
40.027802,116.411867,0,259,39693.3024537037,2008-09-02,07:15:32
40.027841,116.411857,0,257,39693.3024768519,2008-09-02,07:15:34
40.027868,116.411856,0,257,39693.3025,2008-09-02,07:15:36
40.027893,116.411878,0,259,39693.3025231481,2008-09-02,07:15:38
40.027928,116.411888,0,250,39693.3025462963,2008-09-02,07:15:40
40.02796,116.411888,0,244,39693.3025694444,2008-09-02,07:15:42
40.027986,116.4119,0,244,39693.3025925926,2008-09-02,07:15:44
40.028019,116.411892,0,245,39693.3026157407,2008-09-02,07:15:46
40.028048,116.411878,0,245,39693.3026388889,2008-09-02,07:15:48
40.028068,116.411868,0,243,39693.302662037,2008-09-02,07:15:50
40.028079,116.411883,0,238,39693.3026851852,2008-09-02,07:15:52
40.028077,116.411904,0,237,39693.3027083333,2008-09-02,07:15:54
40.028089,116.411913,0,238,39693.3027314815,2008-09-02,07:15:56
40.028106,116.411921,0,236,39693.3027546296,2008-09-02,07:15:58
40.028125,116.411941,0,233,39693.3027777778,2008-09-02,07:16:00
40.028165,116.411916,0,227,39693.3028009259,2008-09-02,07:16:02
40.028198,116.411899,0,227,39693.3028240741,2008-09-02,07:16:04
40.028243,116.411903,0,223,39693.3028472222,2008-09-02,07:16:06
40.028286,116.411885,0,220,39693.3028703704,2008-09-02,07:16:08
40.028365,116.411836,0,209,39693.3028935185,2008-09-02,07:16:10
40.028396,116.41182,0,210,39693.3029166667,2008-09-02,07:16:12
40.02845,116.41184,0,204,39693.3029398148,2008-09-02,07:16:14
40.028498,116.411855,0,199,39693.302962963,2008-09-02,07:16:16
40.028523,116.411844,0,195,39693.3029861111,2008-09-02,07:16:18
40.02856,116.411819,0,191,39693.3030092593,2008-09-02,07:16:20
40.028594,116.411782,0,188,39693.3030324074,2008-09-02,07:16:22
40.02862,116.411766,0,187,39693.3030555556,2008-09-02,07:16:24
40.028679,116.411701,0,202,39693.3030787037,2008-09-02,07:16:26
40.028713,116.411686,0,201,39693.3031018519,2008-09-02,07:16:28
40.028754,116.411655,0,208,39693.303125,2008-09-02,07:16:30
40.028781,116.411608,0,220,39693.3031481481,2008-09-02,07:16:32
40.028804,116.411563,0,228,39693.3031712963,2008-09-02,07:16:34
40.028816,116.41155,0,229,39693.3031944444,2008-09-02,07:16:36
40.028823,116.411552,0,228,39693.3032175926,2008-09-02,07:16:38
40.028841,116.411529,0,225,39693.3032407407,2008-09-02,07:16:40
40.028869,116.411478,0,222,39693.3032638889,2008-09-02,07:16:42
40.028888,116.411463,0,224,39693.303287037,2008-09-02,07:16:44
40.028894,116.411453,0,226,39693.3033101852,2008-09-02,07:16:46
40.028893,116.411458,0,227,39693.3033333333,2008-09-02,07:16:48
40.028894,116.411457,0,226,39693.3033564815,2008-09-02,07:16:50
40.028899,116.411481,0,226,39693.3033796296,2008-09-02,07:16:52
40.028898,116.411493,0,225,39693.3034027778,2008-09-02,07:16:54
40.028903,116.411477,0,222,39693.3034259259,2008-09-02,07:16:56
40.028872,116.411504,0,214,39693.3034490741,2008-09-02,07:16:58
40.028872,116.411508,0,215,39693.3034722222,2008-09-02,07:17:00
40.028886,116.411483,0,217,39693.3034953704,2008-09-02,07:17:02
40.028914,116.411436,0,222,39693.3035185185,2008-09-02,07:17:04
40.028935,116.411402,0,225,39693.3035416667,2008-09-02,07:17:06
40.02894,116.411404,0,226,39693.3035648148,2008-09-02,07:17:08
40.028969,116.411363,0,226,39693.303587963,2008-09-02,07:17:10
40.028983,116.411332,0,226,39693.3036111111,2008-09-02,07:17:12
40.028998,116.411297,0,226,39693.3036342593,2008-09-02,07:17:14
40.029026,116.411259,0,224,39693.3036574074,2008-09-02,07:17:16
40.02906,116.411246,0,226,39693.3036805556,2008-09-02,07:17:18
40.029082,116.411228,0,226,39693.3037037037,2008-09-02,07:17:20
40.029081,116.411214,0,226,39693.3037268519,2008-09-02,07:17:22
40.029093,116.411188,0,228,39693.30375,2008-09-02,07:17:24
40.029099,116.411154,0,228,39693.3037731481,2008-09-02,07:17:26
40.029101,116.411135,0,226,39693.3037962963,2008-09-02,07:17:28
40.029087,116.411108,0,226,39693.3038194444,2008-09-02,07:17:30
40.029061,116.411106,0,219,39693.3038425926,2008-09-02,07:17:32
40.02904,116.411074,0,217,39693.3038657407,2008-09-02,07:17:34
40.02903,116.411046,0,212,39693.3038888889,2008-09-02,07:17:36
40.029041,116.411008,0,201,39693.303912037,2008-09-02,07:17:38
40.029026,116.410981,0,197,39693.3039351852,2008-09-02,07:17:40
40.029032,116.410949,0,195,39693.3039583333,2008-09-02,07:17:42
40.029016,116.410931,0,200,39693.3039814815,2008-09-02,07:17:44
40.029009,116.410896,0,196,39693.3040046296,2008-09-02,07:17:46
40.028962,116.410887,0,204,39693.3040277778,2008-09-02,07:17:48
40.028967,116.410857,0,204,39693.3040509259,2008-09-02,07:17:50
40.028963,116.410834,0,205,39693.3040740741,2008-09-02,07:17:52
40.028967,116.410816,0,204,39693.3040972222,2008-09-02,07:17:54
40.028953,116.410772,0,203,39693.3041203704,2008-09-02,07:17:56
40.028942,116.410762,0,202,39693.3041435185,2008-09-02,07:17:58
40.028937,116.410744,0,201,39693.3041666667,2008-09-02,07:18:00
40.02893,116.410734,0,201,39693.3041898148,2008-09-02,07:18:02
40.028906,116.410715,0,201,39693.304212963,2008-09-02,07:18:04
40.028889,116.410695,0,201,39693.3042361111,2008-09-02,07:18:06
40.028865,116.410682,0,202,39693.3042592593,2008-09-02,07:18:08
40.028846,116.410671,0,200,39693.3042824074,2008-09-02,07:18:10
40.028831,116.410651,0,201,39693.3043055556,2008-09-02,07:18:12
40.028828,116.410628,0,201,39693.3043287037,2008-09-02,07:18:14
40.028847,116.410589,0,202,39693.3043518519,2008-09-02,07:18:16
40.02884,116.410559,0,203,39693.304375,2008-09-02,07:18:18
40.028823,116.410528,0,203,39693.3043981481,2008-09-02,07:18:20
40.028824,116.410498,0,201,39693.3044212963,2008-09-02,07:18:22
40.028817,116.41047,0,201,39693.3044444444,2008-09-02,07:18:24
40.028809,116.410434,0,202,39693.3044675926,2008-09-02,07:18:26
40.028804,116.410406,0,202,39693.3044907407,2008-09-02,07:18:28
40.028805,116.410371,0,202,39693.3045138889,2008-09-02,07:18:30
40.028829,116.410326,0,202,39693.304537037,2008-09-02,07:18:32
40.028861,116.410285,0,202,39693.3045601852,2008-09-02,07:18:34
40.028891,116.410247,0,202,39693.3045833333,2008-09-02,07:18:36
40.028902,116.410217,0,202,39693.3046064815,2008-09-02,07:18:38
40.028981,116.41016,0,201,39693.3046296296,2008-09-02,07:18:40
40.029008,116.410134,0,201,39693.3046412037,2008-09-02,07:18:41
40.029025,116.410108,0,201,39693.3046643519,2008-09-02,07:18:43
40.029033,116.410082,0,200,39693.3046875,2008-09-02,07:18:45
40.029039,116.41005,0,196,39693.3047106481,2008-09-02,07:18:47
40.02903,116.410032,0,197,39693.3047337963,2008-09-02,07:18:49
40.029018,116.410029,0,198,39693.3047569444,2008-09-02,07:18:51
40.02906,116.410041,0,199,39693.3047800926,2008-09-02,07:18:53
40.029107,116.409961,0,198,39693.3048032407,2008-09-02,07:18:55
40.029107,116.409934,0,198,39693.3048263889,2008-09-02,07:18:57
40.029135,116.409906,0,200,39693.304849537,2008-09-02,07:18:59
40.029138,116.409873,0,201,39693.3048726852,2008-09-02,07:19:01
40.029146,116.409846,0,200,39693.3048958333,2008-09-02,07:19:03
40.029127,116.409881,0,204,39693.3049189815,2008-09-02,07:19:05
40.029133,116.409861,0,207,39693.3049421296,2008-09-02,07:19:07
40.029127,116.409858,0,208,39693.3049652778,2008-09-02,07:19:09
40.029126,116.409858,0,208,39693.3049884259,2008-09-02,07:19:11
40.029137,116.40988,0,208,39693.3050115741,2008-09-02,07:19:13
40.029142,116.40989,0,209,39693.3050347222,2008-09-02,07:19:15
40.029181,116.409901,0,210,39693.3050578704,2008-09-02,07:19:17
40.029182,116.409904,0,210,39693.3050810185,2008-09-02,07:19:19
40.029229,116.409926,0,211,39693.3051041667,2008-09-02,07:19:21
40.029258,116.409926,0,212,39693.3051273148,2008-09-02,07:19:23
40.029312,116.409936,0,213,39693.305150463,2008-09-02,07:19:25
40.029345,116.409942,0,214,39693.3051736111,2008-09-02,07:19:27
40.02939,116.409943,0,214,39693.3051967593,2008-09-02,07:19:29
40.029419,116.409946,0,214,39693.3052199074,2008-09-02,07:19:31
40.029431,116.409948,0,208,39693.3052430556,2008-09-02,07:19:33
40.029432,116.409933,0,201,39693.3052662037,2008-09-02,07:19:35
40.029456,116.40991,0,197,39693.3052893518,2008-09-02,07:19:37
40.029526,116.409853,0,192,39693.3053125,2008-09-02,07:19:39
40.029576,116.409822,0,183,39693.3053356481,2008-09-02,07:19:41
40.029647,116.40979,0,171,39693.3053587963,2008-09-02,07:19:43
40.029686,116.409801,0,164,39693.3053819444,2008-09-02,07:19:45
40.029712,116.409789,0,162,39693.3054050926,2008-09-02,07:19:47
40.029719,116.409728,0,162,39693.3054282407,2008-09-02,07:19:49
40.029744,116.40968,0,161,39693.3054513889,2008-09-02,07:19:51
40.02976,116.409647,0,161,39693.305474537,2008-09-02,07:19:53
40.029766,116.40963,0,161,39693.3054976852,2008-09-02,07:19:55
40.029763,116.409607,0,159,39693.3055208333,2008-09-02,07:19:57
40.02976,116.409573,0,160,39693.3055439815,2008-09-02,07:19:59
40.029761,116.409533,0,161,39693.3055671296,2008-09-02,07:20:01
40.029761,116.409507,0,162,39693.3055902778,2008-09-02,07:20:03
40.029761,116.409488,0,163,39693.3056134259,2008-09-02,07:20:05
40.029773,116.409472,0,164,39693.3056365741,2008-09-02,07:20:07
40.029786,116.40946,0,164,39693.3056597222,2008-09-02,07:20:09
40.029795,116.409446,0,164,39693.3056828704,2008-09-02,07:20:11
40.029808,116.40942,0,165,39693.3057060185,2008-09-02,07:20:13
40.029806,116.409396,0,166,39693.3057291667,2008-09-02,07:20:15
40.029815,116.409365,0,168,39693.3057523148,2008-09-02,07:20:17
40.029827,116.409327,0,169,39693.305775463,2008-09-02,07:20:19
40.029823,116.409304,0,170,39693.3057986111,2008-09-02,07:20:21
40.029819,116.409275,0,170,39693.3058217593,2008-09-02,07:20:23
40.029813,116.409244,0,171,39693.3058449074,2008-09-02,07:20:25
40.029807,116.40921,0,172,39693.3058680556,2008-09-02,07:20:27
40.0298,116.409181,0,172,39693.3058912037,2008-09-02,07:20:29
40.02983,116.409147,0,173,39693.3059143518,2008-09-02,07:20:31
40.029832,116.409118,0,173,39693.3059375,2008-09-02,07:20:33
40.029824,116.4091,0,173,39693.3059606481,2008-09-02,07:20:35
40.029835,116.409081,0,174,39693.3059837963,2008-09-02,07:20:37
40.029883,116.409012,0,173,39693.3060069444,2008-09-02,07:20:39
40.029902,116.408967,0,174,39693.3060300926,2008-09-02,07:20:41
40.029908,116.408936,0,174,39693.3060532407,2008-09-02,07:20:43
40.02991,116.408897,0,177,39693.3060763889,2008-09-02,07:20:45
40.029908,116.408856,0,178,39693.306099537,2008-09-02,07:20:47
40.029903,116.408829,0,179,39693.3061226852,2008-09-02,07:20:49
40.029885,116.408799,0,180,39693.3061458333,2008-09-02,07:20:51
40.029825,116.408766,0,180,39693.3061689815,2008-09-02,07:20:53
40.02985,116.408733,0,182,39693.3061921296,2008-09-02,07:20:55
40.029859,116.408704,0,181,39693.3062152778,2008-09-02,07:20:57
40.029892,116.408669,0,180,39693.3062384259,2008-09-02,07:20:59
40.029893,116.408643,0,181,39693.3062615741,2008-09-02,07:21:01
40.029916,116.408612,0,181,39693.3062847222,2008-09-02,07:21:03
40.029892,116.408583,0,179,39693.3063078704,2008-09-02,07:21:05
40.029895,116.408549,0,179,39693.3063310185,2008-09-02,07:21:07
40.029906,116.408518,0,178,39693.3063541667,2008-09-02,07:21:09
40.029928,116.408502,0,178,39693.3063773148,2008-09-02,07:21:11
40.029927,116.408505,0,178,39693.306400463,2008-09-02,07:21:13
40.029927,116.408515,0,178,39693.3064236111,2008-09-02,07:21:15
40.029925,116.408532,0,179,39693.3064467593,2008-09-02,07:21:17
40.029925,116.408544,0,179,39693.3064699074,2008-09-02,07:21:19
40.029921,116.408558,0,180,39693.3064930556,2008-09-02,07:21:21
40.029896,116.408592,0,174,39693.3065162037,2008-09-02,07:21:23
40.029907,116.408622,0,175,39693.3065393518,2008-09-02,07:21:25
40.029929,116.408638,0,176,39693.3065625,2008-09-02,07:21:27
40.02995,116.408656,0,176,39693.3065856481,2008-09-02,07:21:29
40.029959,116.408674,0,178,39693.3066087963,2008-09-02,07:21:31
40.02997,116.408675,0,178,39693.3066319444,2008-09-02,07:21:33
40.029988,116.408626,0,176,39693.3066550926,2008-09-02,07:21:35
40.030005,116.408586,0,177,39693.3066782407,2008-09-02,07:21:37
40.03002,116.408543,0,177,39693.3067013889,2008-09-02,07:21:39
40.030031,116.408502,0,178,39693.306724537,2008-09-02,07:21:41
40.030043,116.408469,0,177,39693.3067476852,2008-09-02,07:21:43
40.030056,116.408422,0,178,39693.3067708333,2008-09-02,07:21:45
40.030063,116.408379,0,177,39693.3067939815,2008-09-02,07:21:47
40.030066,116.408355,0,175,39693.3068171296,2008-09-02,07:21:49
40.030067,116.408331,0,174,39693.3068402778,2008-09-02,07:21:51
40.030079,116.408319,0,174,39693.3068634259,2008-09-02,07:21:53
40.030096,116.408303,0,172,39693.3068865741,2008-09-02,07:21:55
40.030124,116.40833,0,172,39693.3069097222,2008-09-02,07:21:57
40.030137,116.408272,0,171,39693.3069328704,2008-09-02,07:21:59
40.03013,116.408253,0,171,39693.3069560185,2008-09-02,07:22:01
40.03016,116.408218,0,170,39693.3069791667,2008-09-02,07:22:03
40.030225,116.408168,0,169,39693.3070023148,2008-09-02,07:22:05
40.030222,116.408175,0,169,39693.307025463,2008-09-02,07:22:07
40.030225,116.408169,0,169,39693.3070486111,2008-09-02,07:22:09
40.030223,116.408166,0,168,39693.3070717593,2008-09-02,07:22:11
40.030222,116.408117,0,168,39693.3070949074,2008-09-02,07:22:13
40.030224,116.408066,0,168,39693.3071180556,2008-09-02,07:22:15
40.030227,116.408021,0,169,39693.3071412037,2008-09-02,07:22:17
40.030248,116.407958,0,169,39693.3071643518,2008-09-02,07:22:19
40.030231,116.407961,0,169,39693.3071875,2008-09-02,07:22:21
40.030174,116.407968,0,170,39693.3072106481,2008-09-02,07:22:23
40.030144,116.407943,0,170,39693.3072337963,2008-09-02,07:22:25
40.030117,116.407924,0,171,39693.3072569444,2008-09-02,07:22:27
40.030092,116.407912,0,171,39693.3072800926,2008-09-02,07:22:29
40.030126,116.407986,0,192,39693.3082291667,2008-09-02,07:23:51
40.03293,116.410605,0,-524,39693.3135185185,2008-09-02,07:31:28
40.032875,116.410554,0,-525,39693.3135416667,2008-09-02,07:31:30
40.032359,116.410842,0,-172,39693.3135648148,2008-09-02,07:31:32
40.032008,116.411076,0,97,39693.313587963,2008-09-02,07:31:34
40.031958,116.411131,0,165,39693.3136111111,2008-09-02,07:31:36
40.031986,116.411125,0,182,39693.3136342593,2008-09-02,07:31:38
40.0309,116.409934,0,452,39693.3171064815,2008-09-02,07:36:38
40.030816,116.409984,0,485,39693.3171296296,2008-09-02,07:36:40
40.030931,116.409872,0,393,39693.3171527778,2008-09-02,07:36:42
40.031095,116.409718,0,272,39693.3171759259,2008-09-02,07:36:44
40.031126,116.409652,0,231,39693.3171990741,2008-09-02,07:36:46
40.031152,116.409593,0,213,39693.3172222222,2008-09-02,07:36:48
40.031139,116.409559,0,206,39693.3172453704,2008-09-02,07:36:50
40.031135,116.409528,0,202,39693.3172685185,2008-09-02,07:36:52
40.031122,116.409512,0,200,39693.3172916667,2008-09-02,07:36:54
40.031112,116.409489,0,198,39693.3173148148,2008-09-02,07:36:56
40.03111,116.409473,0,197,39693.317337963,2008-09-02,07:36:58
40.031113,116.409456,0,197,39693.3173611111,2008-09-02,07:37:00
40.031119,116.409429,0,196,39693.3173842593,2008-09-02,07:37:02
40.031118,116.409414,0,195,39693.3174074074,2008-09-02,07:37:04
40.031102,116.40943,0,195,39693.3174305556,2008-09-02,07:37:06
40.031093,116.409452,0,195,39693.3174537037,2008-09-02,07:37:08
40.031118,116.409448,0,194,39693.3174768519,2008-09-02,07:37:10
40.031122,116.409439,0,194,39693.3175,2008-09-02,07:37:12
40.031087,116.409432,0,195,39693.3175231481,2008-09-02,07:37:14
40.031094,116.409397,0,195,39693.3175462963,2008-09-02,07:37:16
40.031081,116.409393,0,195,39693.3175694444,2008-09-02,07:37:18
40.031075,116.409381,0,195,39693.3175925926,2008-09-02,07:37:20
40.031059,116.409374,0,195,39693.3176157407,2008-09-02,07:37:22
40.031049,116.409375,0,195,39693.3176388889,2008-09-02,07:37:24
40.031022,116.409339,0,195,39693.317662037,2008-09-02,07:37:26
40.031016,116.409325,0,195,39693.3176851852,2008-09-02,07:37:28
40.031,116.409328,0,195,39693.3177083333,2008-09-02,07:37:30
40.03099,116.409315,0,195,39693.3177314815,2008-09-02,07:37:32
40.030982,116.40931,0,195,39693.3177546296,2008-09-02,07:37:34
40.030959,116.409318,0,195,39693.3177777778,2008-09-02,07:37:36
40.030957,116.409331,0,195,39693.3178009259,2008-09-02,07:37:38
40.030979,116.409329,0,195,39693.3178240741,2008-09-02,07:37:40
40.031003,116.409309,0,195,39693.3178472222,2008-09-02,07:37:42
40.031008,116.409276,0,195,39693.3178703704,2008-09-02,07:37:44
40.031002,116.409254,0,195,39693.3178935185,2008-09-02,07:37:46
40.030988,116.409228,0,195,39693.3179166667,2008-09-02,07:37:48
40.030961,116.409221,0,195,39693.3179398148,2008-09-02,07:37:50
40.030938,116.409186,0,195,39693.317962963,2008-09-02,07:37:52
40.030912,116.409171,0,195,39693.3179861111,2008-09-02,07:37:54
40.030898,116.409191,0,195,39693.3180092593,2008-09-02,07:37:56
40.030921,116.40921,0,195,39693.3180324074,2008-09-02,07:37:58
40.031288,116.409814,0,196,39693.3180555556,2008-09-02,07:38:00
40.031305,116.409853,0,196,39693.3180787037,2008-09-02,07:38:02
40.031319,116.409875,0,196,39693.3181018519,2008-09-02,07:38:04
40.031329,116.409872,0,196,39693.318125,2008-09-02,07:38:06
40.031346,116.409873,0,196,39693.3181481481,2008-09-02,07:38:08
40.031384,116.409853,0,196,39693.3181712963,2008-09-02,07:38:10
40.031431,116.409836,0,196,39693.3181944444,2008-09-02,07:38:12
40.031426,116.409853,0,196,39693.3182175926,2008-09-02,07:38:14
40.031416,116.409875,0,196,39693.3182407407,2008-09-02,07:38:16
40.03143,116.409878,0,196,39693.3182638889,2008-09-02,07:38:18
40.031453,116.409873,0,196,39693.318287037,2008-09-02,07:38:20
40.031476,116.409873,0,196,39693.3183101852,2008-09-02,07:38:22
40.031497,116.409879,0,196,39693.3183333333,2008-09-02,07:38:24
40.031503,116.409887,0,196,39693.3183564815,2008-09-02,07:38:26
40.031538,116.409885,0,196,39693.3183796296,2008-09-02,07:38:28
40.031565,116.409893,0,196,39693.3184027778,2008-09-02,07:38:30
40.031567,116.409898,0,196,39693.3184259259,2008-09-02,07:38:32
40.03158,116.409912,0,196,39693.3184490741,2008-09-02,07:38:34
40.031613,116.409924,0,196,39693.3184722222,2008-09-02,07:38:36
40.031639,116.409941,0,196,39693.3184953704,2008-09-02,07:38:38
40.031676,116.4101,0,196,39693.3185185185,2008-09-02,07:38:40
40.031718,116.410261,0,195,39693.3185416667,2008-09-02,07:38:42
40.031794,116.410367,0,195,39693.3185648148,2008-09-02,07:38:44
40.031921,116.410323,0,195,39693.318587963,2008-09-02,07:38:46
40.032016,116.410344,0,195,39693.3186111111,2008-09-02,07:38:48
40.032092,116.410355,0,195,39693.3186342593,2008-09-02,07:38:50
40.032095,116.410359,0,195,39693.3186574074,2008-09-02,07:38:52
40.03214,116.410471,0,195,39693.3186805556,2008-09-02,07:38:54
40.032154,116.410527,0,195,39693.3187037037,2008-09-02,07:38:56
40.032178,116.410554,0,196,39693.3187268519,2008-09-02,07:38:58
40.032246,116.410616,0,196,39693.31875,2008-09-02,07:39:00
40.032298,116.410637,0,196,39693.3187731481,2008-09-02,07:39:02
40.032261,116.410637,0,197,39693.3187962963,2008-09-02,07:39:04
40.032161,116.410623,0,197,39693.3188194444,2008-09-02,07:39:06
40.03208,116.41062,0,198,39693.3188425926,2008-09-02,07:39:08
40.032064,116.410657,0,198,39693.3188657407,2008-09-02,07:39:10
40.03204,116.410652,0,199,39693.3188888889,2008-09-02,07:39:12
40.03199,116.410657,0,199,39693.318912037,2008-09-02,07:39:14
40.032001,116.41068,0,200,39693.3189351852,2008-09-02,07:39:16
40.032021,116.410702,0,200,39693.3189583333,2008-09-02,07:39:18
40.031912,116.410689,0,201,39693.3189814815,2008-09-02,07:39:20
40.031881,116.410705,0,201,39693.3190046296,2008-09-02,07:39:22
40.031832,116.410724,0,201,39693.3190277778,2008-09-02,07:39:24
40.031782,116.410739,0,202,39693.3190509259,2008-09-02,07:39:26
40.031763,116.410752,0,202,39693.3190740741,2008-09-02,07:39:28
40.031762,116.410753,0,202,39693.3190972222,2008-09-02,07:39:30
40.031759,116.410756,0,203,39693.3191203704,2008-09-02,07:39:32
40.031693,116.410763,0,203,39693.3191435185,2008-09-02,07:39:34
40.031597,116.410765,0,203,39693.3191666667,2008-09-02,07:39:36
40.031585,116.410787,0,204,39693.3191898148,2008-09-02,07:39:38
40.031593,116.410798,0,204,39693.319212963,2008-09-02,07:39:40
40.031585,116.410812,0,205,39693.3192361111,2008-09-02,07:39:42
40.031597,116.410815,0,205,39693.3192592593,2008-09-02,07:39:44
40.031623,116.410826,0,205,39693.3192824074,2008-09-02,07:39:46
40.031646,116.410845,0,206,39693.3193055556,2008-09-02,07:39:48
40.031732,116.410859,0,206,39693.3193287037,2008-09-02,07:39:50
40.031804,116.410889,0,206,39693.3193518519,2008-09-02,07:39:52
40.031874,116.410898,0,207,39693.319375,2008-09-02,07:39:54
40.031925,116.410901,0,207,39693.3193981481,2008-09-02,07:39:56
40.031969,116.410906,0,207,39693.3194212963,2008-09-02,07:39:58
40.032019,116.410909,0,208,39693.3194444444,2008-09-02,07:40:00
40.032069,116.410918,0,208,39693.3194675926,2008-09-02,07:40:02
40.032118,116.410932,0,209,39693.3194907407,2008-09-02,07:40:04
40.0321,116.410928,0,209,39693.3195138889,2008-09-02,07:40:06
40.032046,116.410918,0,210,39693.319537037,2008-09-02,07:40:08
40.032003,116.410899,0,211,39693.3195601852,2008-09-02,07:40:10
40.031999,116.410899,0,211,39693.3195833333,2008-09-02,07:40:12
40.032003,116.410898,0,211,39693.3196064815,2008-09-02,07:40:14
40.031976,116.410918,0,212,39693.3196296296,2008-09-02,07:40:16
40.031915,116.410934,0,212,39693.3196527778,2008-09-02,07:40:18
40.031863,116.410938,0,213,39693.3196759259,2008-09-02,07:40:20
40.031863,116.41094,0,213,39693.3196990741,2008-09-02,07:40:22
40.031864,116.410944,0,213,39693.3197222222,2008-09-02,07:40:24
40.031867,116.410964,0,213,39693.3197453704,2008-09-02,07:40:26
40.031868,116.410996,0,213,39693.3197685185,2008-09-02,07:40:28
40.031886,116.411002,0,214,39693.3197916667,2008-09-02,07:40:30
40.031909,116.411004,0,214,39693.3198148148,2008-09-02,07:40:32
40.03187,116.411008,0,214,39693.319837963,2008-09-02,07:40:34
40.031791,116.411002,0,214,39693.3198611111,2008-09-02,07:40:36
40.031702,116.41099,0,214,39693.3198842593,2008-09-02,07:40:38
40.031701,116.410988,0,214,39693.3199074074,2008-09-02,07:40:40
40.031697,116.410982,0,214,39693.3199305556,2008-09-02,07:40:42
40.031693,116.410977,0,215,39693.3199537037,2008-09-02,07:40:44
40.03169,116.410974,0,215,39693.3199768519,2008-09-02,07:40:46
40.031687,116.41097,0,215,39693.32,2008-09-02,07:40:48
40.031697,116.410968,0,215,39693.3200231481,2008-09-02,07:40:50
40.031692,116.410978,0,215,39693.3200462963,2008-09-02,07:40:52
40.031687,116.410984,0,215,39693.3200694444,2008-09-02,07:40:54
40.031688,116.410985,0,215,39693.3200925926,2008-09-02,07:40:56
40.031679,116.410981,0,215,39693.3201157407,2008-09-02,07:40:58
40.031298,116.410939,0,215,39693.3201388889,2008-09-02,07:41:00
40.031296,116.410934,0,215,39693.320162037,2008-09-02,07:41:02
40.031295,116.410931,0,215,39693.3201851852,2008-09-02,07:41:04
40.031294,116.410929,0,215,39693.3202083333,2008-09-02,07:41:06
40.031282,116.410924,0,215,39693.3202314815,2008-09-02,07:41:08
40.031282,116.410923,0,215,39693.3202546296,2008-09-02,07:41:10
40.031278,116.410919,0,215,39693.3202777778,2008-09-02,07:41:12
40.031112,116.410842,0,215,39693.3203009259,2008-09-02,07:41:14
40.031044,116.410795,0,215,39693.3203240741,2008-09-02,07:41:16
40.031018,116.410724,0,215,39693.3203472222,2008-09-02,07:41:18
40.030998,116.410682,0,215,39693.3203703704,2008-09-02,07:41:20
40.031005,116.410676,0,215,39693.3203935185,2008-09-02,07:41:22
40.031005,116.410676,0,215,39693.3204166667,2008-09-02,07:41:24
40.031006,116.410678,0,215,39693.3204398148,2008-09-02,07:41:26
40.031006,116.410678,0,215,39693.320462963,2008-09-02,07:41:28
40.031006,116.410675,0,215,39693.3204861111,2008-09-02,07:41:30
40.031003,116.410672,0,215,39693.3205092593,2008-09-02,07:41:32
40.030998,116.410674,0,215,39693.3205324074,2008-09-02,07:41:34
40.030999,116.410675,0,215,39693.3205555556,2008-09-02,07:41:36
40.031001,116.410678,0,215,39693.3205787037,2008-09-02,07:41:38
40.031001,116.410677,0,215,39693.3206018518,2008-09-02,07:41:40
40.031001,116.410673,0,215,39693.320625,2008-09-02,07:41:42
40.031,116.410669,0,215,39693.3206481481,2008-09-02,07:41:44
40.030999,116.410667,0,215,39693.3206712963,2008-09-02,07:41:46
40.030998,116.410665,0,215,39693.3206944444,2008-09-02,07:41:48
40.030997,116.410659,0,215,39693.3207175926,2008-09-02,07:41:50
40.030992,116.41062,0,215,39693.3207407407,2008-09-02,07:41:52
40.030996,116.410553,0,215,39693.3207638889,2008-09-02,07:41:54
40.031008,116.410515,0,215,39693.320787037,2008-09-02,07:41:56
40.031024,116.41049,0,215,39693.3208101852,2008-09-02,07:41:58
40.031019,116.410465,0,215,39693.3208333333,2008-09-02,07:42:00
40.030996,116.410453,0,215,39693.3208564815,2008-09-02,07:42:02
40.030997,116.410438,0,215,39693.3208796296,2008-09-02,07:42:04
40.030998,116.410441,0,215,39693.3209027778,2008-09-02,07:42:06
40.030999,116.410444,0,215,39693.3209259259,2008-09-02,07:42:08
40.031,116.410446,0,215,39693.3209490741,2008-09-02,07:42:10
40.031,116.410445,0,215,39693.3209722222,2008-09-02,07:42:12
40.031,116.410445,0,215,39693.3209953704,2008-09-02,07:42:14
40.031,116.410442,0,215,39693.3210185185,2008-09-02,07:42:16
40.030999,116.410436,0,215,39693.3210416667,2008-09-02,07:42:18
40.030998,116.41043,0,215,39693.3210648148,2008-09-02,07:42:20
40.030997,116.410424,0,215,39693.321087963,2008-09-02,07:42:22
40.031018,116.410351,0,216,39693.3211111111,2008-09-02,07:42:24
40.031017,116.410315,0,217,39693.3211342593,2008-09-02,07:42:26
40.031015,116.410286,0,219,39693.3211574074,2008-09-02,07:42:28
40.031034,116.410208,0,220,39693.3211805556,2008-09-02,07:42:30
40.031031,116.410174,0,221,39693.3212037037,2008-09-02,07:42:32
40.031031,116.410148,0,222,39693.3212268518,2008-09-02,07:42:34
40.031037,116.410118,0,224,39693.32125,2008-09-02,07:42:36
40.031043,116.410102,0,225,39693.3212731481,2008-09-02,07:42:38
40.031056,116.410089,0,227,39693.3212962963,2008-09-02,07:42:40
40.031063,116.410085,0,228,39693.3213194444,2008-09-02,07:42:42
40.031078,116.41007,0,230,39693.3213425926,2008-09-02,07:42:44
40.031101,116.410054,0,232,39693.3213657407,2008-09-02,07:42:46
40.031122,116.410038,0,234,39693.3213888889,2008-09-02,07:42:48
40.031141,116.410028,0,235,39693.321412037,2008-09-02,07:42:50
40.031157,116.410021,0,235,39693.3214351852,2008-09-02,07:42:52
40.031179,116.409998,0,236,39693.3214583333,2008-09-02,07:42:54
40.031194,116.409999,0,236,39693.3214814815,2008-09-02,07:42:56
40.031207,116.410007,0,236,39693.3215046296,2008-09-02,07:42:58
40.031218,116.410016,0,237,39693.3215277778,2008-09-02,07:43:00
40.031231,116.410013,0,237,39693.3215509259,2008-09-02,07:43:02
40.03124,116.410007,0,238,39693.3215740741,2008-09-02,07:43:04
40.031251,116.410009,0,238,39693.3215972222,2008-09-02,07:43:06
40.031271,116.409997,0,239,39693.3216203704,2008-09-02,07:43:08
40.031296,116.409974,0,239,39693.3216435185,2008-09-02,07:43:10
40.031323,116.409946,0,240,39693.3216666667,2008-09-02,07:43:12
40.031258,116.409619,0,257,39693.322962963,2008-09-02,07:45:04
40.031247,116.409602,0,257,39693.3229861111,2008-09-02,07:45:06
40.031222,116.409587,0,258,39693.3230092593,2008-09-02,07:45:08
40.031196,116.409576,0,258,39693.3230324074,2008-09-02,07:45:10
40.031162,116.409564,0,258,39693.3230555556,2008-09-02,07:45:12
40.031141,116.409548,0,258,39693.3230787037,2008-09-02,07:45:14
40.031126,116.409533,0,258,39693.3231018518,2008-09-02,07:45:16
40.031125,116.409517,0,258,39693.323125,2008-09-02,07:45:18
40.031127,116.409503,0,259,39693.3231481481,2008-09-02,07:45:20
40.031151,116.409529,0,259,39693.3231712963,2008-09-02,07:45:22
40.031155,116.409556,0,260,39693.3231944444,2008-09-02,07:45:24
40.031159,116.409569,0,261,39693.3232175926,2008-09-02,07:45:26
40.031145,116.409583,0,261,39693.3232407407,2008-09-02,07:45:28
40.031129,116.40961,0,262,39693.3232638889,2008-09-02,07:45:30
40.031119,116.409585,0,262,39693.323287037,2008-09-02,07:45:32
40.031106,116.409557,0,263,39693.3233101852,2008-09-02,07:45:34
40.031098,116.409549,0,263,39693.3233333333,2008-09-02,07:45:36
40.031078,116.409537,0,264,39693.3233564815,2008-09-02,07:45:38
40.031048,116.409517,0,264,39693.3233796296,2008-09-02,07:45:40
40.031011,116.409492,0,265,39693.3234027778,2008-09-02,07:45:42
40.030979,116.409464,0,265,39693.3234259259,2008-09-02,07:45:44
40.030944,116.409425,0,265,39693.3234490741,2008-09-02,07:45:46
40.030913,116.409391,0,266,39693.3234722222,2008-09-02,07:45:48
40.030901,116.409375,0,266,39693.3234953704,2008-09-02,07:45:50
40.030883,116.409357,0,266,39693.3235185185,2008-09-02,07:45:52
40.030757,116.409731,0,271,39693.3235416667,2008-09-02,07:45:54
40.030774,116.409916,0,273,39693.3235648148,2008-09-02,07:45:56
40.030818,116.409998,0,274,39693.323587963,2008-09-02,07:45:58
40.03088,116.40999,0,274,39693.3236111111,2008-09-02,07:46:00
40.030956,116.409993,0,274,39693.3236342593,2008-09-02,07:46:02
40.030997,116.409983,0,274,39693.3236574074,2008-09-02,07:46:04
40.030998,116.409986,0,275,39693.3236805556,2008-09-02,07:46:06
40.030992,116.409983,0,275,39693.3237037037,2008-09-02,07:46:08
40.030974,116.40997,0,275,39693.3237268519,2008-09-02,07:46:10
40.030974,116.409968,0,275,39693.32375,2008-09-02,07:46:12
40.030931,116.410069,0,282,39693.3237731481,2008-09-02,07:46:14
40.031022,116.410125,0,288,39693.3237962963,2008-09-02,07:46:16
40.031035,116.410205,0,294,39693.3238194444,2008-09-02,07:46:18
40.031,116.410213,0,301,39693.3238425926,2008-09-02,07:46:20
40.03099,116.410223,0,308,39693.3238657407,2008-09-02,07:46:22
40.031006,116.41027,0,315,39693.3238888889,2008-09-02,07:46:24
40.031047,116.410318,0,322,39693.323912037,2008-09-02,07:46:26
40.031028,116.410309,0,328,39693.3239351852,2008-09-02,07:46:28
40.030945,116.410294,0,331,39693.3239583333,2008-09-02,07:46:30
40.030917,116.410278,0,334,39693.3239814815,2008-09-02,07:46:32
40.030916,116.410276,0,335,39693.3240046296,2008-09-02,07:46:34
40.03091,116.410259,0,338,39693.3240277778,2008-09-02,07:46:36
40.030919,116.410255,0,340,39693.3240509259,2008-09-02,07:46:38
40.030952,116.410245,0,344,39693.3240740741,2008-09-02,07:46:40
40.030978,116.410214,0,347,39693.3240972222,2008-09-02,07:46:42
40.030947,116.410155,0,352,39693.3241203704,2008-09-02,07:46:44
40.030919,116.41007,0,354,39693.3241435185,2008-09-02,07:46:46
40.030916,116.409996,0,356,39693.3241666667,2008-09-02,07:46:48
40.030914,116.409954,0,357,39693.3241898148,2008-09-02,07:46:50
40.030921,116.409927,0,358,39693.324212963,2008-09-02,07:46:52
40.030968,116.409901,0,358,39693.3242361111,2008-09-02,07:46:54
40.030978,116.409889,0,359,39693.3242592593,2008-09-02,07:46:56
40.030954,116.409894,0,360,39693.3242824074,2008-09-02,07:46:58
40.03094,116.409865,0,361,39693.3243055556,2008-09-02,07:47:00
40.030956,116.409883,0,362,39693.3243287037,2008-09-02,07:47:02
40.030933,116.409821,0,364,39693.3243518519,2008-09-02,07:47:04
40.030915,116.409775,0,365,39693.324375,2008-09-02,07:47:06
40.030883,116.409693,0,368,39693.3243981482,2008-09-02,07:47:08
40.030854,116.409608,0,370,39693.3244212963,2008-09-02,07:47:10
40.030808,116.409622,0,370,39693.3244444444,2008-09-02,07:47:12
40.030789,116.409599,0,371,39693.3244675926,2008-09-02,07:47:14
40.030759,116.409593,0,372,39693.3244907407,2008-09-02,07:47:16
40.030736,116.409595,0,372,39693.3245138889,2008-09-02,07:47:18
40.030708,116.40957,0,373,39693.324537037,2008-09-02,07:47:20
40.03068,116.40955,0,373,39693.3245601852,2008-09-02,07:47:22
40.030657,116.409527,0,373,39693.3245833333,2008-09-02,07:47:24
40.030646,116.409483,0,374,39693.3246064815,2008-09-02,07:47:26
40.030619,116.409447,0,375,39693.3246296296,2008-09-02,07:47:28
40.030621,116.409431,0,376,39693.3246527778,2008-09-02,07:47:30
40.030611,116.409402,0,377,39693.3246759259,2008-09-02,07:47:32
40.030558,116.409416,0,377,39693.3246990741,2008-09-02,07:47:34
40.030504,116.409442,0,376,39693.3247222222,2008-09-02,07:47:36
40.030475,116.409433,0,375,39693.3247453704,2008-09-02,07:47:38
40.030407,116.409341,0,376,39693.3247685185,2008-09-02,07:47:40
40.030346,116.40926,0,377,39693.3247916667,2008-09-02,07:47:42
40.030323,116.409262,0,378,39693.3248148148,2008-09-02,07:47:44
40.030309,116.40928,0,378,39693.324837963,2008-09-02,07:47:46
40.030308,116.409295,0,378,39693.3248611111,2008-09-02,07:47:48
40.030244,116.409209,0,377,39693.3248842593,2008-09-02,07:47:50
40.030211,116.409191,0,377,39693.3249074074,2008-09-02,07:47:52
40.030183,116.40913,0,377,39693.3249305556,2008-09-02,07:47:54
40.030217,116.409146,0,376,39693.3249537037,2008-09-02,07:47:56
40.030192,116.409073,0,376,39693.3249768519,2008-09-02,07:47:58
40.030178,116.409019,0,376,39693.325,2008-09-02,07:48:00
40.030129,116.408975,0,376,39693.3250231481,2008-09-02,07:48:02
40.03011,116.408945,0,375,39693.3250462963,2008-09-02,07:48:04
40.030115,116.408938,0,373,39693.3250694444,2008-09-02,07:48:06
40.030132,116.408946,0,372,39693.3250925926,2008-09-02,07:48:08
40.030144,116.408934,0,370,39693.3251157407,2008-09-02,07:48:10
40.030136,116.408898,0,369,39693.3251388889,2008-09-02,07:48:12
40.030146,116.40886,0,368,39693.325162037,2008-09-02,07:48:14
40.030165,116.408826,0,367,39693.3251851852,2008-09-02,07:48:16
40.030159,116.40881,0,365,39693.3252083333,2008-09-02,07:48:18
40.030174,116.408794,0,363,39693.3252314815,2008-09-02,07:48:20
40.03019,116.408773,0,362,39693.3252546296,2008-09-02,07:48:22
40.030222,116.408761,0,360,39693.3252777778,2008-09-02,07:48:24
40.030249,116.408752,0,359,39693.3253009259,2008-09-02,07:48:26
40.030258,116.408701,0,358,39693.3253240741,2008-09-02,07:48:28
40.030233,116.408654,0,358,39693.3253472222,2008-09-02,07:48:30
40.030234,116.408617,0,357,39693.3253703704,2008-09-02,07:48:32
40.030146,116.408296,0,317,39693.3263425926,2008-09-02,07:49:56
40.030119,116.408281,0,314,39693.3263657407,2008-09-02,07:49:58
40.030111,116.408283,0,313,39693.3263888889,2008-09-02,07:50:00
40.030109,116.40828,0,313,39693.326412037,2008-09-02,07:50:02
40.030108,116.408279,0,313,39693.3264351852,2008-09-02,07:50:04
40.030092,116.408293,0,310,39693.3264583333,2008-09-02,07:50:06
40.030067,116.408294,0,307,39693.3264814815,2008-09-02,07:50:08
40.030018,116.408292,0,303,39693.3265046296,2008-09-02,07:50:10
40.030007,116.408303,0,301,39693.3265277778,2008-09-02,07:50:12
40.030032,116.408326,0,299,39693.3265509259,2008-09-02,07:50:14
40.030068,116.408339,0,297,39693.3265740741,2008-09-02,07:50:16
40.030123,116.408342,0,296,39693.3265972222,2008-09-02,07:50:18
40.030141,116.408332,0,295,39693.3266203704,2008-09-02,07:50:20
40.030161,116.408316,0,295,39693.3266435185,2008-09-02,07:50:22
40.030164,116.408302,0,294,39693.3266666667,2008-09-02,07:50:24
40.030191,116.408285,0,295,39693.3266898148,2008-09-02,07:50:26
40.03022,116.408281,0,294,39693.326712963,2008-09-02,07:50:28
40.030233,116.408281,0,294,39693.3267361111,2008-09-02,07:50:30
40.030233,116.40828,0,294,39693.3267592593,2008-09-02,07:50:32
40.030231,116.408288,0,294,39693.3267824074,2008-09-02,07:50:34
40.030219,116.408302,0,293,39693.3268055556,2008-09-02,07:50:36
40.030236,116.408307,0,293,39693.3268287037,2008-09-02,07:50:38
40.030236,116.408305,0,293,39693.3268518519,2008-09-02,07:50:40
40.030237,116.408304,0,293,39693.326875,2008-09-02,07:50:42
40.030254,116.408305,0,293,39693.3268981481,2008-09-02,07:50:44
40.030283,116.408311,0,292,39693.3269212963,2008-09-02,07:50:46
40.030306,116.40831,0,292,39693.3269444444,2008-09-02,07:50:48
40.030316,116.408314,0,291,39693.3269675926,2008-09-02,07:50:50
40.030306,116.408319,0,291,39693.3269907407,2008-09-02,07:50:52
40.030307,116.408332,0,291,39693.3270138889,2008-09-02,07:50:54
40.030314,116.408342,0,292,39693.327037037,2008-09-02,07:50:56
40.030288,116.408341,0,293,39693.3270601852,2008-09-02,07:50:58
40.030281,116.408339,0,293,39693.3270833333,2008-09-02,07:51:00
40.03025,116.40833,0,291,39693.3271064815,2008-09-02,07:51:02
40.030244,116.408315,0,288,39693.3271296296,2008-09-02,07:51:04
40.030244,116.408302,0,287,39693.3271527778,2008-09-02,07:51:06
40.030243,116.40829,0,286,39693.3271759259,2008-09-02,07:51:08
40.030264,116.408276,0,285,39693.3271990741,2008-09-02,07:51:10
40.030262,116.408256,0,285,39693.3272222222,2008-09-02,07:51:12
40.030227,116.408229,0,281,39693.3272453704,2008-09-02,07:51:14
40.0302,116.408231,0,273,39693.3272685185,2008-09-02,07:51:16
40.030217,116.408266,0,266,39693.3272916667,2008-09-02,07:51:18
40.030241,116.408297,0,260,39693.3273148148,2008-09-02,07:51:20
40.030501,116.408282,0,242,39693.3283333333,2008-09-02,07:52:48
40.030519,116.408295,0,242,39693.3283564815,2008-09-02,07:52:50
40.03052,116.408295,0,242,39693.3283796296,2008-09-02,07:52:52
40.030497,116.408287,0,242,39693.3284027778,2008-09-02,07:52:54
40.030494,116.408283,0,242,39693.3284259259,2008-09-02,07:52:56
40.030454,116.408256,0,242,39693.3284490741,2008-09-02,07:52:58
40.030415,116.408228,0,243,39693.3284722222,2008-09-02,07:53:00
40.030404,116.408205,0,244,39693.3284953704,2008-09-02,07:53:02
40.030415,116.40819,0,245,39693.3285185185,2008-09-02,07:53:04
40.030428,116.408185,0,245,39693.3285416667,2008-09-02,07:53:06
40.030421,116.408179,0,245,39693.3285648148,2008-09-02,07:53:08
40.030407,116.408175,0,245,39693.328587963,2008-09-02,07:53:10
40.030405,116.408166,0,245,39693.3286111111,2008-09-02,07:53:12
40.030401,116.40815,0,246,39693.3286342593,2008-09-02,07:53:14
40.030405,116.408136,0,247,39693.3286574074,2008-09-02,07:53:16
40.0304,116.408131,0,247,39693.3286805556,2008-09-02,07:53:18
40.030379,116.408121,0,246,39693.3287037037,2008-09-02,07:53:20
40.030346,116.408121,0,246,39693.3287268518,2008-09-02,07:53:22
40.030322,116.408125,0,244,39693.32875,2008-09-02,07:53:24
40.030324,116.408133,0,245,39693.3287731481,2008-09-02,07:53:26
40.030327,116.408132,0,246,39693.3287962963,2008-09-02,07:53:28
40.030333,116.408144,0,247,39693.3288194444,2008-09-02,07:53:30
40.030334,116.408148,0,248,39693.3288425926,2008-09-02,07:53:32
40.030342,116.408141,0,249,39693.3288657407,2008-09-02,07:53:34
40.030323,116.408152,0,249,39693.3288888889,2008-09-02,07:53:36
40.03032,116.408168,0,249,39693.328912037,2008-09-02,07:53:38
40.03032,116.408178,0,248,39693.3289351852,2008-09-02,07:53:40
40.030321,116.408179,0,248,39693.3289583333,2008-09-02,07:53:42
40.030333,116.408181,0,249,39693.3289814815,2008-09-02,07:53:44
40.030355,116.408179,0,249,39693.3290046296,2008-09-02,07:53:46
40.030342,116.40817,0,249,39693.3290277778,2008-09-02,07:53:48
40.030369,116.408171,0,249,39693.3290509259,2008-09-02,07:53:50
40.030389,116.40818,0,249,39693.3290740741,2008-09-02,07:53:52
40.030422,116.408179,0,249,39693.3290972222,2008-09-02,07:53:54
40.030441,116.408179,0,249,39693.3291203704,2008-09-02,07:53:56
40.030448,116.408183,0,249,39693.3291435185,2008-09-02,07:53:58
40.030468,116.408194,0,250,39693.3291666667,2008-09-02,07:54:00
40.030454,116.408213,0,248,39693.3291898148,2008-09-02,07:54:02
40.030446,116.40823,0,247,39693.329212963,2008-09-02,07:54:04
40.030435,116.408238,0,246,39693.3292361111,2008-09-02,07:54:06
40.030427,116.408252,0,245,39693.3292592593,2008-09-02,07:54:08
40.030413,116.408254,0,245,39693.3292824074,2008-09-02,07:54:10
40.030395,116.408254,0,245,39693.3293055556,2008-09-02,07:54:12
40.030384,116.408251,0,245,39693.3293287037,2008-09-02,07:54:14
40.030386,116.408242,0,245,39693.3293518518,2008-09-02,07:54:16
40.030255,116.407954,0,249,39693.3305324074,2008-09-02,07:55:58
40.030241,116.407915,0,249,39693.3305555556,2008-09-02,07:56:00
40.030219,116.407873,0,249,39693.3305787037,2008-09-02,07:56:02
40.030215,116.407871,0,250,39693.3306018518,2008-09-02,07:56:04
40.030221,116.407888,0,251,39693.330625,2008-09-02,07:56:06
40.030217,116.407905,0,252,39693.3306481481,2008-09-02,07:56:08
40.030199,116.407913,0,253,39693.3306712963,2008-09-02,07:56:10
40.030165,116.4079,0,254,39693.3306944444,2008-09-02,07:56:12
40.030155,116.407894,0,256,39693.3307175926,2008-09-02,07:56:14
40.030143,116.407888,0,257,39693.3307407407,2008-09-02,07:56:16
40.030133,116.407885,0,259,39693.3307638889,2008-09-02,07:56:18
40.030128,116.4079,0,260,39693.330787037,2008-09-02,07:56:20
40.030126,116.407923,0,262,39693.3308101852,2008-09-02,07:56:22
40.030115,116.407934,0,264,39693.3308333333,2008-09-02,07:56:24
40.030111,116.407945,0,267,39693.3308564815,2008-09-02,07:56:26
40.030108,116.407951,0,269,39693.3308796296,2008-09-02,07:56:28
40.0301,116.407955,0,271,39693.3309027778,2008-09-02,07:56:30
40.030088,116.407972,0,272,39693.3309259259,2008-09-02,07:56:32
40.03007,116.407986,0,274,39693.3309490741,2008-09-02,07:56:34
40.03002,116.407984,0,274,39693.3309722222,2008-09-02,07:56:36
40.029977,116.407977,0,275,39693.3309953704,2008-09-02,07:56:38
40.029967,116.407985,0,276,39693.3310185185,2008-09-02,07:56:40
40.029994,116.408018,0,278,39693.3310416667,2008-09-02,07:56:42
40.030018,116.408052,0,280,39693.3310648148,2008-09-02,07:56:44
40.030059,116.408085,0,284,39693.331087963,2008-09-02,07:56:46
40.030078,116.408109,0,287,39693.3311111111,2008-09-02,07:56:48
40.0301,116.408126,0,291,39693.3311342593,2008-09-02,07:56:50
40.030149,116.408124,0,295,39693.3311574074,2008-09-02,07:56:52
40.030195,116.408135,0,295,39693.3311805556,2008-09-02,07:56:54
40.030215,116.408141,0,295,39693.3312037037,2008-09-02,07:56:56
40.030236,116.408147,0,296,39693.3312268518,2008-09-02,07:56:58
40.030254,116.408158,0,295,39693.33125,2008-09-02,07:57:00
40.030263,116.40816,0,295,39693.3312731481,2008-09-02,07:57:02
40.030262,116.408157,0,295,39693.3312962963,2008-09-02,07:57:04
40.030262,116.408156,0,295,39693.3313194444,2008-09-02,07:57:06
40.030262,116.408156,0,295,39693.3313425926,2008-09-02,07:57:08
40.030263,116.408157,0,295,39693.3313657407,2008-09-02,07:57:10
40.030281,116.40817,0,294,39693.3313888889,2008-09-02,07:57:12
40.030302,116.408177,0,292,39693.331412037,2008-09-02,07:57:14
40.030314,116.408178,0,290,39693.3314351852,2008-09-02,07:57:16
40.030321,116.408175,0,289,39693.3314583333,2008-09-02,07:57:18
40.030326,116.408168,0,288,39693.3314814815,2008-09-02,07:57:20
40.030341,116.408158,0,287,39693.3315046296,2008-09-02,07:57:22
40.030366,116.408154,0,286,39693.3315277778,2008-09-02,07:57:24
40.03038,116.408148,0,286,39693.3315509259,2008-09-02,07:57:26
40.03039,116.408136,0,286,39693.3315740741,2008-09-02,07:57:28
40.030396,116.408123,0,286,39693.3315972222,2008-09-02,07:57:30
40.030384,116.40811,0,287,39693.3316203704,2008-09-02,07:57:32
40.030371,116.408099,0,287,39693.3316435185,2008-09-02,07:57:34
40.030353,116.4081,0,286,39693.3316666667,2008-09-02,07:57:36
40.030351,116.408107,0,285,39693.3316898148,2008-09-02,07:57:38
40.030349,116.408103,0,285,39693.331712963,2008-09-02,07:57:40
40.030148,116.407885,0,294,39693.3329861111,2008-09-02,07:59:30
40.030132,116.407859,0,295,39693.3330092593,2008-09-02,07:59:32
40.030114,116.407822,0,292,39693.3330324074,2008-09-02,07:59:34
40.030102,116.407789,0,290,39693.3330555556,2008-09-02,07:59:36
40.03011,116.407777,0,289,39693.3330787037,2008-09-02,07:59:38
40.03014,116.407792,0,290,39693.3331018519,2008-09-02,07:59:40
40.030161,116.407805,0,290,39693.333125,2008-09-02,07:59:42
40.03019,116.407827,0,290,39693.3331481481,2008-09-02,07:59:44
40.030224,116.407848,0,289,39693.3331712963,2008-09-02,07:59:46
40.030229,116.40785,0,288,39693.3331944444,2008-09-02,07:59:48
40.030252,116.407858,0,288,39693.3332175926,2008-09-02,07:59:50
40.030276,116.407867,0,287,39693.3332407407,2008-09-02,07:59:52
40.030278,116.407872,0,287,39693.3332638889,2008-09-02,07:59:54
40.030282,116.407881,0,287,39693.333287037,2008-09-02,07:59:56
40.030293,116.407894,0,286,39693.3333101852,2008-09-02,07:59:58
40.030302,116.407901,0,286,39693.3333333333,2008-09-02,08:00:00
40.03031,116.4079,0,285,39693.3333564815,2008-09-02,08:00:02
40.03031,116.407898,0,285,39693.3333796296,2008-09-02,08:00:04
40.030289,116.40789,0,285,39693.3334027778,2008-09-02,08:00:06
40.030284,116.407872,0,286,39693.3334259259,2008-09-02,08:00:08
40.030281,116.407841,0,286,39693.3334490741,2008-09-02,08:00:10
40.030269,116.407811,0,287,39693.3334722222,2008-09-02,08:00:12
40.030244,116.407788,0,288,39693.3334953704,2008-09-02,08:00:14
40.030214,116.407761,0,289,39693.3335185185,2008-09-02,08:00:16
40.030196,116.407729,0,290,39693.3335416667,2008-09-02,08:00:18
40.03019,116.407697,0,292,39693.3335648148,2008-09-02,08:00:20
40.030178,116.407668,0,293,39693.333587963,2008-09-02,08:00:22
40.030161,116.407645,0,295,39693.3336111111,2008-09-02,08:00:24
40.030139,116.407627,0,296,39693.3336342593,2008-09-02,08:00:26
40.030127,116.4076,0,297,39693.3336574074,2008-09-02,08:00:28
40.030126,116.407573,0,299,39693.3336805556,2008-09-02,08:00:30
40.030115,116.407554,0,300,39693.3337037037,2008-09-02,08:00:32
40.030083,116.407539,0,302,39693.3337268519,2008-09-02,08:00:34
40.030053,116.407531,0,304,39693.33375,2008-09-02,08:00:36
40.030024,116.407503,0,306,39693.3337731481,2008-09-02,08:00:38
40.030005,116.407476,0,307,39693.3337962963,2008-09-02,08:00:40
40.029995,116.407451,0,309,39693.3338194444,2008-09-02,08:00:42
40.03001,116.40743,0,310,39693.3338425926,2008-09-02,08:00:44
40.030019,116.407407,0,310,39693.3338657407,2008-09-02,08:00:46
40.030022,116.407385,0,311,39693.3338888889,2008-09-02,08:00:48
40.03002,116.407359,0,312,39693.333912037,2008-09-02,08:00:50
40.03002,116.407319,0,312,39693.3339351852,2008-09-02,08:00:52
40.030027,116.407269,0,312,39693.3339583333,2008-09-02,08:00:54
40.030027,116.407223,0,314,39693.3339814815,2008-09-02,08:00:56
40.03002,116.407179,0,316,39693.3340046296,2008-09-02,08:00:58
40.029995,116.407146,0,319,39693.3340277778,2008-09-02,08:01:00
40.02997,116.407144,0,322,39693.3340509259,2008-09-02,08:01:02
40.029949,116.407147,0,325,39693.3340740741,2008-09-02,08:01:04
40.029942,116.407161,0,327,39693.3340972222,2008-09-02,08:01:06
40.029945,116.407176,0,330,39693.3341203704,2008-09-02,08:01:08
40.029948,116.407193,0,332,39693.3341435185,2008-09-02,08:01:10
40.029937,116.407205,0,333,39693.3341666667,2008-09-02,08:01:12
40.029929,116.407215,0,335,39693.3341898148,2008-09-02,08:01:14
40.029926,116.407229,0,336,39693.334212963,2008-09-02,08:01:16
40.029913,116.407239,0,337,39693.3342361111,2008-09-02,08:01:18
40.029903,116.407249,0,339,39693.3342592593,2008-09-02,08:01:20
40.029897,116.407249,0,340,39693.3342824074,2008-09-02,08:01:22
40.029902,116.407242,0,341,39693.3343055556,2008-09-02,08:01:24
40.029905,116.407239,0,342,39693.3343287037,2008-09-02,08:01:26
40.029911,116.407244,0,344,39693.3343518519,2008-09-02,08:01:28
40.029938,116.407267,0,346,39693.334375,2008-09-02,08:01:30
40.029951,116.407255,0,346,39693.3343981481,2008-09-02,08:01:32
40.029953,116.407228,0,347,39693.3344212963,2008-09-02,08:01:34
40.029958,116.40721,0,348,39693.3344444444,2008-09-02,08:01:36
40.029962,116.407192,0,350,39693.3344675926,2008-09-02,08:01:38
40.029962,116.407172,0,352,39693.3344907407,2008-09-02,08:01:40
40.029949,116.407149,0,353,39693.3345138889,2008-09-02,08:01:42
40.029936,116.407125,0,353,39693.334537037,2008-09-02,08:01:44
40.029919,116.407099,0,352,39693.3345601852,2008-09-02,08:01:46
40.029884,116.407095,0,351,39693.3345833333,2008-09-02,08:01:48
40.029846,116.407104,0,349,39693.3346064815,2008-09-02,08:01:50
40.029819,116.407116,0,347,39693.3346296296,2008-09-02,08:01:52
40.029819,116.407116,0,348,39693.3346527778,2008-09-02,08:01:54
40.02982,116.40712,0,348,39693.3346759259,2008-09-02,08:01:56
40.029822,116.407122,0,348,39693.3346990741,2008-09-02,08:01:58
40.029822,116.407121,0,348,39693.3347222222,2008-09-02,08:02:00
40.029825,116.407113,0,348,39693.3347453704,2008-09-02,08:02:02
40.029818,116.407106,0,348,39693.3347685185,2008-09-02,08:02:04
40.029813,116.4071,0,348,39693.3347916667,2008-09-02,08:02:06
40.029837,116.407083,0,349,39693.3348148148,2008-09-02,08:02:08
40.029865,116.407065,0,349,39693.334837963,2008-09-02,08:02:10
40.029879,116.407056,0,349,39693.3348611111,2008-09-02,08:02:12
40.029879,116.407056,0,349,39693.3348842593,2008-09-02,08:02:14
40.029877,116.407036,0,350,39693.3349074074,2008-09-02,08:02:16
40.02988,116.407007,0,350,39693.3349305556,2008-09-02,08:02:18
40.029883,116.406979,0,351,39693.3349537037,2008-09-02,08:02:20
40.029891,116.406955,0,352,39693.3349768519,2008-09-02,08:02:22
40.029896,116.406926,0,353,39693.335,2008-09-02,08:02:24
40.029911,116.4069,0,354,39693.3350231481,2008-09-02,08:02:26
40.029919,116.406896,0,355,39693.3350462963,2008-09-02,08:02:28
40.029923,116.406887,0,356,39693.3350694444,2008-09-02,08:02:30
40.02993,116.406896,0,357,39693.3350925926,2008-09-02,08:02:32
40.029936,116.406897,0,358,39693.3351157407,2008-09-02,08:02:34
40.029935,116.406885,0,359,39693.3351388889,2008-09-02,08:02:36
40.029927,116.406877,0,360,39693.335162037,2008-09-02,08:02:38
40.029921,116.406874,0,360,39693.3351851852,2008-09-02,08:02:40
40.029913,116.406872,0,361,39693.3352083333,2008-09-02,08:02:42
40.029888,116.406863,0,361,39693.3352314815,2008-09-02,08:02:44
40.029879,116.406842,0,362,39693.3352546296,2008-09-02,08:02:46
40.029883,116.406815,0,362,39693.3352777778,2008-09-02,08:02:48
40.029889,116.406784,0,363,39693.3353009259,2008-09-02,08:02:50
40.029898,116.406748,0,364,39693.3353240741,2008-09-02,08:02:52
40.029849,116.406745,0,361,39693.3353472222,2008-09-02,08:02:54
40.029828,116.406721,0,360,39693.3353703704,2008-09-02,08:02:56
40.029808,116.406697,0,362,39693.3353935185,2008-09-02,08:02:58
40.029798,116.40667,0,363,39693.3354166667,2008-09-02,08:03:00
40.029799,116.406635,0,365,39693.3354398148,2008-09-02,08:03:02
40.029783,116.406615,0,367,39693.335462963,2008-09-02,08:03:04
40.029773,116.406607,0,367,39693.3354861111,2008-09-02,08:03:06
40.029747,116.406614,0,368,39693.3355092593,2008-09-02,08:03:08
40.029737,116.406616,0,368,39693.3355324074,2008-09-02,08:03:10
40.029744,116.406606,0,369,39693.3355555556,2008-09-02,08:03:12
40.029717,116.406595,0,370,39693.3355787037,2008-09-02,08:03:14
40.02969,116.406609,0,371,39693.3356018519,2008-09-02,08:03:16
40.02966,116.406613,0,373,39693.335625,2008-09-02,08:03:18
40.029656,116.406605,0,374,39693.3356481481,2008-09-02,08:03:20
40.02965,116.406601,0,375,39693.3356712963,2008-09-02,08:03:22
40.029634,116.406606,0,376,39693.3356944444,2008-09-02,08:03:24
40.029625,116.40662,0,376,39693.3357175926,2008-09-02,08:03:26
40.029627,116.406616,0,377,39693.3357407407,2008-09-02,08:03:28
40.029644,116.406586,0,379,39693.3357638889,2008-09-02,08:03:30
40.029651,116.406557,0,380,39693.335787037,2008-09-02,08:03:32
40.029628,116.406571,0,382,39693.3358101852,2008-09-02,08:03:34
40.029609,116.406606,0,383,39693.3358333333,2008-09-02,08:03:36
40.02961,116.40664,0,383,39693.3358564815,2008-09-02,08:03:38
40.029622,116.406665,0,384,39693.3358796296,2008-09-02,08:03:40
40.029648,116.406673,0,386,39693.3359027778,2008-09-02,08:03:42
40.029681,116.406677,0,386,39693.3359259259,2008-09-02,08:03:44
40.029716,116.406679,0,387,39693.3359490741,2008-09-02,08:03:46
40.029718,116.406685,0,387,39693.3359722222,2008-09-02,08:03:48
40.029715,116.406704,0,387,39693.3359953704,2008-09-02,08:03:50
40.029739,116.406754,0,386,39693.3360185185,2008-09-02,08:03:52
40.02977,116.406813,0,386,39693.3360416667,2008-09-02,08:03:54
40.029808,116.406856,0,385,39693.3360648148,2008-09-02,08:03:56
40.029859,116.406862,0,385,39693.336087963,2008-09-02,08:03:58
40.029884,116.406883,0,384,39693.3361111111,2008-09-02,08:04:00
40.029902,116.406917,0,383,39693.3361342593,2008-09-02,08:04:02
40.029941,116.406943,0,383,39693.3361574074,2008-09-02,08:04:04
40.029957,116.406967,0,383,39693.3361805556,2008-09-02,08:04:06
40.029977,116.406988,0,383,39693.3362037037,2008-09-02,08:04:08
40.029981,116.406988,0,383,39693.3362268518,2008-09-02,08:04:10
40.02998,116.406984,0,383,39693.33625,2008-09-02,08:04:12
40.029968,116.406986,0,382,39693.3362731481,2008-09-02,08:04:14
40.02995,116.406997,0,382,39693.3362962963,2008-09-02,08:04:16
40.031694,116.41194,0,384,39693.3364583333,2008-09-02,08:04:30
40.031628,116.411894,0,383,39693.3364814815,2008-09-02,08:04:32
40.031589,116.411864,0,383,39693.3365046296,2008-09-02,08:04:34
40.031565,116.411844,0,383,39693.3365277778,2008-09-02,08:04:36
40.031547,116.41184,0,383,39693.3365509259,2008-09-02,08:04:38
40.03025,116.408524,0,471,39693.3367361111,2008-09-02,08:04:54
40.030537,116.409087,0,505,39693.3408449074,2008-09-02,08:10:49
40.030553,116.409099,0,502,39693.3408680556,2008-09-02,08:10:51
40.030595,116.409075,0,498,39693.3408912037,2008-09-02,08:10:53
40.030607,116.409081,0,495,39693.3409143519,2008-09-02,08:10:55
40.030633,116.409059,0,492,39693.3409375,2008-09-02,08:10:57
40.030635,116.409042,0,490,39693.3409606481,2008-09-02,08:10:59
40.03062,116.409008,0,493,39693.3409837963,2008-09-02,08:11:01
40.030643,116.408824,0,496,39693.3410069444,2008-09-02,08:11:03
40.030438,116.408847,0,492,39693.3410300926,2008-09-02,08:11:05
40.030404,116.408824,0,491,39693.3410532407,2008-09-02,08:11:07
40.030321,116.408817,0,488,39693.3410763889,2008-09-02,08:11:09
40.030271,116.408827,0,485,39693.341099537,2008-09-02,08:11:11
40.030274,116.408832,0,482,39693.3411226852,2008-09-02,08:11:13
40.030252,116.408829,0,481,39693.3411458333,2008-09-02,08:11:15
40.030194,116.408846,0,479,39693.3411689815,2008-09-02,08:11:17
40.030106,116.408874,0,476,39693.3411921296,2008-09-02,08:11:19
40.030016,116.408902,0,473,39693.3412152778,2008-09-02,08:11:21
40.029977,116.408922,0,471,39693.3412384259,2008-09-02,08:11:23
40.029954,116.409001,0,466,39693.3412615741,2008-09-02,08:11:25
40.02995,116.409038,0,463,39693.3412847222,2008-09-02,08:11:27
40.029953,116.409061,0,459,39693.3413078704,2008-09-02,08:11:29
40.02997,116.40908,0,456,39693.3413310185,2008-09-02,08:11:31
40.029996,116.409081,0,453,39693.3413541667,2008-09-02,08:11:33
40.030023,116.409072,0,450,39693.3413773148,2008-09-02,08:11:35
40.030025,116.40908,0,447,39693.341400463,2008-09-02,08:11:37
40.030037,116.409084,0,444,39693.3414236111,2008-09-02,08:11:39
40.030133,116.408997,0,439,39693.3414467593,2008-09-02,08:11:41
40.030133,116.409017,0,436,39693.3414699074,2008-09-02,08:11:43
40.030128,116.409042,0,434,39693.3414930556,2008-09-02,08:11:45
40.030091,116.409059,0,429,39693.3415162037,2008-09-02,08:11:47
40.03007,116.409078,0,426,39693.3415393519,2008-09-02,08:11:49
40.030029,116.409095,0,421,39693.3415625,2008-09-02,08:11:51
40.030007,116.40912,0,417,39693.3415856481,2008-09-02,08:11:53
40.029972,116.409142,0,413,39693.3416087963,2008-09-02,08:11:55
40.029885,116.409162,0,406,39693.3416319444,2008-09-02,08:11:57
40.029854,116.40918,0,401,39693.3416550926,2008-09-02,08:11:59
40.029852,116.409205,0,398,39693.3416782407,2008-09-02,08:12:01
40.029859,116.409221,0,396,39693.3417013889,2008-09-02,08:12:03
40.029851,116.409244,0,391,39693.341724537,2008-09-02,08:12:05
40.029848,116.409279,0,388,39693.3417476852,2008-09-02,08:12:07
40.029841,116.409309,0,384,39693.3417708333,2008-09-02,08:12:09
40.029831,116.409344,0,381,39693.3417939815,2008-09-02,08:12:11
40.029815,116.409378,0,378,39693.3418171296,2008-09-02,08:12:13
40.029798,116.409407,0,375,39693.3418402778,2008-09-02,08:12:15
40.029782,116.409442,0,373,39693.3418634259,2008-09-02,08:12:17
40.029754,116.409514,0,369,39693.3418865741,2008-09-02,08:12:19
40.029726,116.409556,0,365,39693.3419097222,2008-09-02,08:12:21
40.029713,116.409558,0,364,39693.3419328704,2008-09-02,08:12:23
40.029698,116.409579,0,362,39693.3419560185,2008-09-02,08:12:25
40.0297,116.409564,0,361,39693.3419791667,2008-09-02,08:12:27
40.029709,116.409522,0,359,39693.3420023148,2008-09-02,08:12:29
40.029714,116.40946,0,358,39693.342025463,2008-09-02,08:12:31
40.029722,116.40945,0,357,39693.3420486111,2008-09-02,08:12:33
40.029731,116.409447,0,355,39693.3420717593,2008-09-02,08:12:35
40.029748,116.409445,0,353,39693.3420949074,2008-09-02,08:12:37
40.029751,116.409446,0,353,39693.3421180556,2008-09-02,08:12:39
40.029751,116.409445,0,352,39693.3421412037,2008-09-02,08:12:41
40.029752,116.409446,0,352,39693.3421643519,2008-09-02,08:12:43
40.029752,116.409447,0,352,39693.3421875,2008-09-02,08:12:45
40.029751,116.409446,0,352,39693.3422106481,2008-09-02,08:12:47
40.029751,116.409446,0,352,39693.3422337963,2008-09-02,08:12:49
40.02975,116.409447,0,352,39693.3422569444,2008-09-02,08:12:51
40.029736,116.409468,0,350,39693.3422800926,2008-09-02,08:12:53
40.029721,116.409474,0,349,39693.3423032407,2008-09-02,08:12:55
40.029711,116.409488,0,346,39693.3423263889,2008-09-02,08:12:57
40.029722,116.409489,0,336,39693.342349537,2008-09-02,08:12:59
40.029724,116.409505,0,331,39693.3423726852,2008-09-02,08:13:01
40.029695,116.409518,0,330,39693.3423958333,2008-09-02,08:13:03
40.029665,116.409521,0,329,39693.3424189815,2008-09-02,08:13:05
40.029641,116.409527,0,328,39693.3424421296,2008-09-02,08:13:07
40.029619,116.409539,0,326,39693.3424652778,2008-09-02,08:13:09
40.029622,116.409553,0,323,39693.3424884259,2008-09-02,08:13:11
40.02962,116.409564,0,319,39693.3425115741,2008-09-02,08:13:13
40.029603,116.409574,0,318,39693.3425347222,2008-09-02,08:13:15
40.029605,116.409592,0,315,39693.3425578704,2008-09-02,08:13:17
40.029594,116.4096,0,314,39693.3425810185,2008-09-02,08:13:19
40.029576,116.40961,0,313,39693.3426041667,2008-09-02,08:13:21
40.029584,116.409622,0,311,39693.3426273148,2008-09-02,08:13:23
40.029569,116.409628,0,310,39693.342650463,2008-09-02,08:13:25
40.029559,116.409647,0,310,39693.3426736111,2008-09-02,08:13:27
40.029541,116.409666,0,310,39693.3426967593,2008-09-02,08:13:29
40.029529,116.409684,0,309,39693.3427199074,2008-09-02,08:13:31
40.029527,116.409689,0,308,39693.3427430556,2008-09-02,08:13:33
40.029495,116.409704,0,308,39693.3427662037,2008-09-02,08:13:35
40.029467,116.409706,0,309,39693.3427893519,2008-09-02,08:13:37
40.029444,116.409711,0,309,39693.3428125,2008-09-02,08:13:39
40.029427,116.409715,0,309,39693.3428356481,2008-09-02,08:13:41
40.029403,116.409716,0,308,39693.3428587963,2008-09-02,08:13:43
40.029389,116.409713,0,307,39693.3428819444,2008-09-02,08:13:45
40.029368,116.409722,0,307,39693.3429050926,2008-09-02,08:13:47
40.029339,116.409726,0,305,39693.3429282407,2008-09-02,08:13:49
40.029315,116.409747,0,305,39693.3429513889,2008-09-02,08:13:51
40.029284,116.40975,0,303,39693.342974537,2008-09-02,08:13:53
40.029268,116.409779,0,303,39693.3429976852,2008-09-02,08:13:55
40.029247,116.409818,0,302,39693.3430208333,2008-09-02,08:13:57
40.029234,116.409864,0,301,39693.3430439815,2008-09-02,08:13:59
40.029227,116.409905,0,300,39693.3430671296,2008-09-02,08:14:01
40.029221,116.409939,0,298,39693.3430902778,2008-09-02,08:14:03
40.029213,116.409972,0,298,39693.3431134259,2008-09-02,08:14:05
40.029188,116.410034,0,296,39693.3431365741,2008-09-02,08:14:07
40.029189,116.410068,0,295,39693.3431597222,2008-09-02,08:14:09
40.029198,116.410103,0,295,39693.3431828704,2008-09-02,08:14:11
40.029213,116.410167,0,293,39693.3432060185,2008-09-02,08:14:13
40.029225,116.410236,0,292,39693.3432291667,2008-09-02,08:14:15
40.029255,116.410338,0,289,39693.3432523148,2008-09-02,08:14:17
40.029264,116.410395,0,287,39693.343275463,2008-09-02,08:14:19
40.029277,116.410437,0,285,39693.3432986111,2008-09-02,08:14:21
40.029298,116.410477,0,283,39693.3433217593,2008-09-02,08:14:23
40.029317,116.410505,0,281,39693.3433449074,2008-09-02,08:14:25
40.029332,116.410533,0,279,39693.3433680556,2008-09-02,08:14:27
40.029342,116.410557,0,277,39693.3433912037,2008-09-02,08:14:29
40.029356,116.410593,0,275,39693.3434143519,2008-09-02,08:14:31
40.029361,116.410626,0,274,39693.3434375,2008-09-02,08:14:33
40.029352,116.410666,0,272,39693.3434606481,2008-09-02,08:14:35
40.029358,116.4107,0,270,39693.3434837963,2008-09-02,08:14:37
40.029357,116.410733,0,268,39693.3435069444,2008-09-02,08:14:39
40.029389,116.410772,0,262,39693.3435300926,2008-09-02,08:14:41
40.029391,116.410799,0,261,39693.3435532407,2008-09-02,08:14:43
40.029374,116.410839,0,258,39693.3435763889,2008-09-02,08:14:45
40.029378,116.410865,0,256,39693.343599537,2008-09-02,08:14:47
40.029384,116.410898,0,254,39693.3436226852,2008-09-02,08:14:49
40.029349,116.410934,0,252,39693.3436458333,2008-09-02,08:14:51
40.029321,116.410969,0,249,39693.3436689815,2008-09-02,08:14:53
40.029326,116.410992,0,248,39693.3436921296,2008-09-02,08:14:55
40.029317,116.411024,0,245,39693.3437152778,2008-09-02,08:14:57
40.02928,116.411073,0,244,39693.3437384259,2008-09-02,08:14:59
40.029259,116.411105,0,242,39693.3437615741,2008-09-02,08:15:01
40.029256,116.41113,0,240,39693.3437847222,2008-09-02,08:15:03
40.029266,116.411157,0,238,39693.3438078704,2008-09-02,08:15:05
40.029272,116.411188,0,236,39693.3438310185,2008-09-02,08:15:07
40.029282,116.411215,0,232,39693.3438541667,2008-09-02,08:15:09
40.029237,116.41127,0,228,39693.3438773148,2008-09-02,08:15:11
40.029234,116.411295,0,225,39693.343900463,2008-09-02,08:15:13
40.029236,116.411319,0,222,39693.3439236111,2008-09-02,08:15:15
40.029227,116.411344,0,219,39693.3439467593,2008-09-02,08:15:17
40.029223,116.411375,0,211,39693.3439699074,2008-09-02,08:15:19
40.029206,116.411409,0,209,39693.3439930556,2008-09-02,08:15:21
40.029198,116.411434,0,206,39693.3440162037,2008-09-02,08:15:23
40.029201,116.411462,0,205,39693.3440393518,2008-09-02,08:15:25
40.029206,116.41148,0,203,39693.3440625,2008-09-02,08:15:27
40.029207,116.411487,0,201,39693.3440856481,2008-09-02,08:15:29
40.029189,116.411496,0,202,39693.3441087963,2008-09-02,08:15:31
40.029187,116.411502,0,202,39693.3441319444,2008-09-02,08:15:33
40.029186,116.411502,0,201,39693.3441550926,2008-09-02,08:15:35
40.029184,116.411499,0,201,39693.3441782407,2008-09-02,08:15:37
40.029186,116.411484,0,202,39693.3442013889,2008-09-02,08:15:39
40.029187,116.411474,0,202,39693.344224537,2008-09-02,08:15:41
40.029187,116.411457,0,204,39693.3442476852,2008-09-02,08:15:43
40.029161,116.411446,0,204,39693.3442708333,2008-09-02,08:15:45
40.029161,116.411463,0,205,39693.3442939815,2008-09-02,08:15:47
40.029164,116.411464,0,206,39693.3443171296,2008-09-02,08:15:49
40.029185,116.411479,0,208,39693.3443402778,2008-09-02,08:15:51
40.029193,116.41147,0,210,39693.3443634259,2008-09-02,08:15:53
40.029172,116.411449,0,212,39693.3443865741,2008-09-02,08:15:55
40.02913,116.411428,0,215,39693.3444097222,2008-09-02,08:15:57
40.029068,116.411465,0,216,39693.3444328704,2008-09-02,08:15:59
40.028969,116.411423,0,219,39693.3444560185,2008-09-02,08:16:01
40.028949,116.411404,0,220,39693.3444791667,2008-09-02,08:16:03
40.028931,116.411402,0,221,39693.3445023148,2008-09-02,08:16:05
40.028928,116.411398,0,223,39693.344525463,2008-09-02,08:16:07
40.028955,116.411399,0,227,39693.3445486111,2008-09-02,08:16:09
40.028937,116.411393,0,228,39693.3445717593,2008-09-02,08:16:11
40.028927,116.411383,0,232,39693.3445949074,2008-09-02,08:16:13
40.028913,116.411365,0,233,39693.3446180556,2008-09-02,08:16:15
40.028887,116.411356,0,235,39693.3446412037,2008-09-02,08:16:17
40.028871,116.411332,0,241,39693.3446643518,2008-09-02,08:16:19
40.028853,116.411316,0,242,39693.3446875,2008-09-02,08:16:21
40.028831,116.411287,0,243,39693.3447106481,2008-09-02,08:16:23
40.0288,116.411254,0,248,39693.3447337963,2008-09-02,08:16:25
40.028789,116.411242,0,250,39693.3447569444,2008-09-02,08:16:27
40.028785,116.411221,0,251,39693.3447800926,2008-09-02,08:16:29
40.028766,116.411215,0,252,39693.3448032407,2008-09-02,08:16:31
40.028752,116.411218,0,253,39693.3448263889,2008-09-02,08:16:33
40.028716,116.411229,0,254,39693.344849537,2008-09-02,08:16:35
40.028666,116.411232,0,256,39693.3448726852,2008-09-02,08:16:37
40.02862,116.411239,0,258,39693.3448958333,2008-09-02,08:16:39
40.028516,116.411325,0,260,39693.3449189815,2008-09-02,08:16:41
40.028499,116.411337,0,262,39693.3449421296,2008-09-02,08:16:43
40.028483,116.411352,0,263,39693.3449652778,2008-09-02,08:16:45
40.028468,116.411362,0,264,39693.3449884259,2008-09-02,08:16:47
40.028456,116.411379,0,264,39693.3450115741,2008-09-02,08:16:49
40.028441,116.411383,0,265,39693.3450347222,2008-09-02,08:16:51
40.028415,116.411381,0,267,39693.3450578704,2008-09-02,08:16:53
40.02839,116.411362,0,270,39693.3450810185,2008-09-02,08:16:55
40.02837,116.411365,0,271,39693.3451041667,2008-09-02,08:16:57
40.028302,116.411386,0,275,39693.3451273148,2008-09-02,08:16:59
40.028276,116.411388,0,277,39693.345150463,2008-09-02,08:17:01
40.028263,116.411397,0,279,39693.3451736111,2008-09-02,08:17:03
40.028202,116.411445,0,281,39693.3451967593,2008-09-02,08:17:05
40.028188,116.411448,0,283,39693.3452199074,2008-09-02,08:17:07
40.028169,116.411453,0,284,39693.3452430556,2008-09-02,08:17:09
40.028139,116.411462,0,286,39693.3452662037,2008-09-02,08:17:11
40.028128,116.411472,0,287,39693.3452893518,2008-09-02,08:17:13
40.028109,116.411474,0,288,39693.3453125,2008-09-02,08:17:15
40.028092,116.411472,0,289,39693.3453356481,2008-09-02,08:17:17
40.028043,116.411488,0,291,39693.3453587963,2008-09-02,08:17:19
40.027999,116.411496,0,293,39693.3453819444,2008-09-02,08:17:21
40.027985,116.411498,0,294,39693.3454050926,2008-09-02,08:17:23
40.027951,116.411516,0,295,39693.3454282407,2008-09-02,08:17:25
40.027932,116.411522,0,296,39693.3454513889,2008-09-02,08:17:27
40.027913,116.411526,0,297,39693.345474537,2008-09-02,08:17:29
40.027891,116.411524,0,299,39693.3454976852,2008-09-02,08:17:31
40.027874,116.411527,0,300,39693.3455208333,2008-09-02,08:17:33
40.027837,116.411529,0,301,39693.3455439815,2008-09-02,08:17:35
40.027818,116.411532,0,303,39693.3455671296,2008-09-02,08:17:37
40.027798,116.411543,0,304,39693.3455902778,2008-09-02,08:17:39
40.027783,116.411547,0,304,39693.3456134259,2008-09-02,08:17:41
40.027753,116.411572,0,305,39693.3456365741,2008-09-02,08:17:43
40.027718,116.41158,0,306,39693.3456597222,2008-09-02,08:17:45
40.027687,116.411551,0,307,39693.3456828704,2008-09-02,08:17:47
40.027656,116.411546,0,308,39693.3457060185,2008-09-02,08:17:49
40.027633,116.41154,0,309,39693.3457291667,2008-09-02,08:17:51
40.027611,116.411532,0,309,39693.3457523148,2008-09-02,08:17:53
40.027592,116.411531,0,310,39693.345775463,2008-09-02,08:17:55
40.027571,116.411531,0,311,39693.3457986111,2008-09-02,08:17:57
40.027554,116.411524,0,311,39693.3458217593,2008-09-02,08:17:59
40.027534,116.411517,0,312,39693.3458449074,2008-09-02,08:18:01
40.027506,116.411509,0,313,39693.3458680556,2008-09-02,08:18:03
40.027486,116.411504,0,314,39693.3458912037,2008-09-02,08:18:05
40.027467,116.411502,0,315,39693.3459143518,2008-09-02,08:18:07
40.027445,116.411492,0,316,39693.3459375,2008-09-02,08:18:09
40.027419,116.411476,0,317,39693.3459606481,2008-09-02,08:18:11
40.027388,116.411456,0,317,39693.3459837963,2008-09-02,08:18:13
40.027362,116.411452,0,318,39693.3460069444,2008-09-02,08:18:15
40.027333,116.41144,0,319,39693.3460300926,2008-09-02,08:18:17
40.027306,116.411434,0,320,39693.3460532407,2008-09-02,08:18:19
40.027284,116.411442,0,321,39693.3460763889,2008-09-02,08:18:21
40.027259,116.411438,0,322,39693.346099537,2008-09-02,08:18:23
40.027232,116.411433,0,323,39693.3461226852,2008-09-02,08:18:25
40.027211,116.411425,0,325,39693.3461458333,2008-09-02,08:18:27
40.027187,116.411418,0,326,39693.3461689815,2008-09-02,08:18:29
40.02715,116.411451,0,327,39693.3461921296,2008-09-02,08:18:31
40.027132,116.411463,0,328,39693.3462152778,2008-09-02,08:18:33
40.027102,116.411474,0,329,39693.3462384259,2008-09-02,08:18:35
40.027068,116.411493,0,330,39693.3462615741,2008-09-02,08:18:37
40.027056,116.411497,0,330,39693.3462847222,2008-09-02,08:18:39
40.027032,116.411499,0,331,39693.3463078704,2008-09-02,08:18:41
40.027011,116.411499,0,332,39693.3463310185,2008-09-02,08:18:43
40.026995,116.411507,0,333,39693.3463541667,2008-09-02,08:18:45
40.02699,116.411516,0,334,39693.3463773148,2008-09-02,08:18:47
40.026972,116.411525,0,335,39693.346400463,2008-09-02,08:18:49
40.026958,116.411526,0,335,39693.3464236111,2008-09-02,08:18:51
40.026943,116.411524,0,336,39693.3464467593,2008-09-02,08:18:53
40.026924,116.411516,0,336,39693.3464699074,2008-09-02,08:18:55
40.026857,116.411515,0,339,39693.3464930556,2008-09-02,08:18:57
40.026827,116.411506,0,340,39693.3465162037,2008-09-02,08:18:59
40.026796,116.411515,0,340,39693.3465393518,2008-09-02,08:19:01
40.026765,116.411531,0,340,39693.3465625,2008-09-02,08:19:03
40.026741,116.411546,0,340,39693.3465856481,2008-09-02,08:19:05
40.026707,116.411555,0,340,39693.3466087963,2008-09-02,08:19:07
40.026672,116.411596,0,339,39693.3466319444,2008-09-02,08:19:09
40.026641,116.4116,0,339,39693.3466550926,2008-09-02,08:19:11
40.026591,116.411626,0,338,39693.3466782407,2008-09-02,08:19:13
40.026555,116.411638,0,337,39693.3467013889,2008-09-02,08:19:15
40.026511,116.411645,0,336,39693.346724537,2008-09-02,08:19:17
40.026494,116.411658,0,336,39693.3467476852,2008-09-02,08:19:19
40.026491,116.411657,0,335,39693.3467708333,2008-09-02,08:19:21
40.026484,116.411659,0,335,39693.3467939815,2008-09-02,08:19:23
40.026242,116.411662,0,326,39693.3510300926,2008-09-02,08:25:29
40.026166,116.411682,0,326,39693.3510532407,2008-09-02,08:25:31
40.026042,116.411695,0,326,39693.3510763889,2008-09-02,08:25:33
40.025896,116.411701,0,327,39693.351099537,2008-09-02,08:25:35
40.025754,116.411713,0,327,39693.3511226852,2008-09-02,08:25:37
40.025636,116.411725,0,328,39693.3511458333,2008-09-02,08:25:39
40.025575,116.411727,0,328,39693.3511689815,2008-09-02,08:25:41
40.025565,116.411728,0,328,39693.3511921296,2008-09-02,08:25:43
40.02556,116.411722,0,326,39693.3512152778,2008-09-02,08:25:45
40.025561,116.41172,0,325,39693.3512384259,2008-09-02,08:25:47
40.025561,116.411718,0,324,39693.3512615741,2008-09-02,08:25:49
40.025561,116.411715,0,324,39693.3512847222,2008-09-02,08:25:51
40.025565,116.411697,0,323,39693.3513078704,2008-09-02,08:25:53
40.025593,116.411701,0,321,39693.3513310185,2008-09-02,08:25:55
40.025624,116.411704,0,318,39693.3513541667,2008-09-02,08:25:57
40.025622,116.411698,0,316,39693.3513773148,2008-09-02,08:25:59
40.025606,116.4117,0,312,39693.351400463,2008-09-02,08:26:01
40.025601,116.411698,0,309,39693.3514236111,2008-09-02,08:26:03
40.02558,116.41171,0,304,39693.3514467593,2008-09-02,08:26:05
40.025559,116.411717,0,297,39693.3514699074,2008-09-02,08:26:07
40.025534,116.41171,0,290,39693.3514930556,2008-09-02,08:26:09
40.025515,116.411706,0,286,39693.3515162037,2008-09-02,08:26:11
40.025514,116.411704,0,285,39693.3515393519,2008-09-02,08:26:13
40.025512,116.4117,0,284,39693.3515625,2008-09-02,08:26:15
40.025511,116.411697,0,284,39693.3515856481,2008-09-02,08:26:17
40.025513,116.4117,0,284,39693.3516087963,2008-09-02,08:26:19
40.025512,116.411698,0,283,39693.3516319444,2008-09-02,08:26:21
40.025507,116.411689,0,281,39693.3516550926,2008-09-02,08:26:23
40.025502,116.411682,0,280,39693.3516782407,2008-09-02,08:26:25
40.025499,116.411668,0,279,39693.3517013889,2008-09-02,08:26:27
40.025502,116.411663,0,279,39693.351724537,2008-09-02,08:26:29
40.025502,116.411665,0,279,39693.3517476852,2008-09-02,08:26:31
40.0255,116.411664,0,279,39693.3517708333,2008-09-02,08:26:33
40.025498,116.411661,0,279,39693.3517939815,2008-09-02,08:26:35
40.025478,116.411677,0,278,39693.3518171296,2008-09-02,08:26:37
40.025456,116.411684,0,277,39693.3518402778,2008-09-02,08:26:39
40.025447,116.411683,0,277,39693.3518634259,2008-09-02,08:26:41
40.025446,116.411677,0,276,39693.3518865741,2008-09-02,08:26:43
40.02545,116.411677,0,275,39693.3519097222,2008-09-02,08:26:45
40.025457,116.411667,0,274,39693.3519328704,2008-09-02,08:26:47
40.025488,116.411663,0,272,39693.3519560185,2008-09-02,08:26:49
40.025507,116.411651,0,272,39693.3519791667,2008-09-02,08:26:51
40.025514,116.411642,0,271,39693.3520023148,2008-09-02,08:26:53
40.025518,116.411597,0,271,39693.352025463,2008-09-02,08:26:55
40.02549,116.411582,0,270,39693.3520486111,2008-09-02,08:26:57
40.025418,116.411551,0,269,39693.3520717593,2008-09-02,08:26:59
40.025324,116.411504,0,268,39693.3520949074,2008-09-02,08:27:01
40.025212,116.41149,0,267,39693.3521180556,2008-09-02,08:27:03
40.025066,116.411472,0,267,39693.3521412037,2008-09-02,08:27:05
40.0249,116.411455,0,266,39693.3521643518,2008-09-02,08:27:07
40.024731,116.411451,0,266,39693.3521875,2008-09-02,08:27:09
40.024546,116.411435,0,266,39693.3522106481,2008-09-02,08:27:11
40.024341,116.411414,0,266,39693.3522337963,2008-09-02,08:27:13
40.024127,116.411398,0,267,39693.3522569444,2008-09-02,08:27:15
40.0239,116.411392,0,267,39693.3522800926,2008-09-02,08:27:17
40.023661,116.411396,0,266,39693.3523032407,2008-09-02,08:27:19
40.023426,116.411408,0,266,39693.3523263889,2008-09-02,08:27:21
40.023194,116.411402,0,266,39693.352349537,2008-09-02,08:27:23
40.02297,116.41141,0,265,39693.3523726852,2008-09-02,08:27:25
40.022746,116.411405,0,265,39693.3523958333,2008-09-02,08:27:27
40.022511,116.411399,0,264,39693.3524189815,2008-09-02,08:27:29
40.022271,116.411396,0,263,39693.3524421296,2008-09-02,08:27:31
40.022026,116.411389,0,262,39693.3524652778,2008-09-02,08:27:33
40.02179,116.411393,0,262,39693.3524884259,2008-09-02,08:27:35
40.021559,116.411403,0,261,39693.3525115741,2008-09-02,08:27:37
40.021333,116.411422,0,261,39693.3525347222,2008-09-02,08:27:39
40.021108,116.411435,0,260,39693.3525578704,2008-09-02,08:27:41
40.020882,116.411446,0,260,39693.3525810185,2008-09-02,08:27:43
40.020649,116.411457,0,259,39693.3526041667,2008-09-02,08:27:45
40.020416,116.411468,0,259,39693.3526273148,2008-09-02,08:27:47
40.020171,116.411474,0,258,39693.352650463,2008-09-02,08:27:49
40.019921,116.411499,0,257,39693.3526736111,2008-09-02,08:27:51
40.019645,116.411511,0,256,39693.3526967593,2008-09-02,08:27:53
40.019354,116.411523,0,254,39693.3527199074,2008-09-02,08:27:55
40.019052,116.411535,0,253,39693.3527430556,2008-09-02,08:27:57
40.018746,116.411537,0,251,39693.3527662037,2008-09-02,08:27:59
40.018445,116.411537,0,249,39693.3527893518,2008-09-02,08:28:01
40.018129,116.411512,0,247,39693.3528125,2008-09-02,08:28:03
40.017816,116.411471,0,245,39693.3528356481,2008-09-02,08:28:05
40.0175,116.411404,0,243,39693.3528587963,2008-09-02,08:28:07
40.017188,116.411333,0,241,39693.3528819444,2008-09-02,08:28:09
40.016869,116.411265,0,239,39693.3529050926,2008-09-02,08:28:11
40.016583,116.411171,0,237,39693.3529282407,2008-09-02,08:28:13
40.016303,116.411077,0,235,39693.3529513889,2008-09-02,08:28:15
40.01604,116.410985,0,233,39693.352974537,2008-09-02,08:28:17
40.015789,116.410898,0,230,39693.3529976852,2008-09-02,08:28:19
40.015556,116.410826,0,227,39693.3530208333,2008-09-02,08:28:21
40.015353,116.410765,0,225,39693.3530439815,2008-09-02,08:28:23
40.01522,116.410741,0,222,39693.3530671296,2008-09-02,08:28:25
40.015161,116.41073,0,221,39693.3530902778,2008-09-02,08:28:27
40.015146,116.410687,0,219,39693.3531134259,2008-09-02,08:28:29
40.015133,116.410661,0,218,39693.3531365741,2008-09-02,08:28:31
40.015125,116.410657,0,216,39693.3531597222,2008-09-02,08:28:33
40.015094,116.410648,0,214,39693.3531828704,2008-09-02,08:28:35
40.015045,116.410639,0,212,39693.3532060185,2008-09-02,08:28:37
40.014995,116.410633,0,209,39693.3532291667,2008-09-02,08:28:39
40.01498,116.410634,0,207,39693.3532523148,2008-09-02,08:28:41
40.014985,116.410633,0,205,39693.353275463,2008-09-02,08:28:43
40.014981,116.410627,0,204,39693.3532986111,2008-09-02,08:28:45
40.014979,116.410621,0,203,39693.3533217593,2008-09-02,08:28:47
40.014976,116.410615,0,203,39693.3533449074,2008-09-02,08:28:49
40.014948,116.410616,0,202,39693.3533680556,2008-09-02,08:28:51
40.014886,116.41062,0,201,39693.3533912037,2008-09-02,08:28:53
40.01479,116.410609,0,200,39693.3534143518,2008-09-02,08:28:55
40.014644,116.410593,0,200,39693.3534375,2008-09-02,08:28:57
40.014475,116.410579,0,199,39693.3534606481,2008-09-02,08:28:59
40.014276,116.410555,0,198,39693.3534837963,2008-09-02,08:29:01
40.014065,116.410515,0,197,39693.3535069444,2008-09-02,08:29:03
40.013854,116.410477,0,196,39693.3535300926,2008-09-02,08:29:05
40.013622,116.410443,0,195,39693.3535532407,2008-09-02,08:29:07
40.013393,116.410407,0,195,39693.3535763889,2008-09-02,08:29:09
40.013156,116.410365,0,195,39693.353599537,2008-09-02,08:29:11
40.012895,116.410322,0,194,39693.3536226852,2008-09-02,08:29:13
40.012635,116.410274,0,195,39693.3536458333,2008-09-02,08:29:15
40.01237,116.410213,0,193,39693.3536689815,2008-09-02,08:29:17
40.012104,116.410151,0,191,39693.3536921296,2008-09-02,08:29:19
40.011844,116.410092,0,189,39693.3537152778,2008-09-02,08:29:21
40.011568,116.41004,0,188,39693.3537384259,2008-09-02,08:29:23
40.011291,116.409989,0,185,39693.3537615741,2008-09-02,08:29:25
40.011003,116.409942,0,178,39693.3537847222,2008-09-02,08:29:27
40.010718,116.409903,0,171,39693.3538078704,2008-09-02,08:29:29
40.010447,116.409873,0,166,39693.3538310185,2008-09-02,08:29:31
40.010177,116.409853,0,161,39693.3538541667,2008-09-02,08:29:33
40.009907,116.409843,0,156,39693.3538773148,2008-09-02,08:29:35
40.009645,116.409836,0,153,39693.353900463,2008-09-02,08:29:37
40.009385,116.409832,0,150,39693.3539236111,2008-09-02,08:29:39
40.009128,116.409833,0,148,39693.3539467593,2008-09-02,08:29:41
40.008878,116.409835,0,144,39693.3539699074,2008-09-02,08:29:43
40.008638,116.409845,0,141,39693.3539930556,2008-09-02,08:29:45
40.008425,116.409843,0,137,39693.3540162037,2008-09-02,08:29:47
40.008237,116.409852,0,134,39693.3540393518,2008-09-02,08:29:49
40.008091,116.409865,0,130,39693.3540625,2008-09-02,08:29:51
40.00798,116.409879,0,128,39693.3540856481,2008-09-02,08:29:53
40.007906,116.409892,0,127,39693.3541087963,2008-09-02,08:29:55
40.007846,116.409874,0,125,39693.3541319444,2008-09-02,08:29:57
40.007892,116.409785,0,124,39693.3541550926,2008-09-02,08:29:59
40.0079,116.409695,0,121,39693.3541782407,2008-09-02,08:30:01
40.007904,116.409559,0,117,39693.3542013889,2008-09-02,08:30:03
40.007912,116.409392,0,114,39693.354224537,2008-09-02,08:30:05
40.007908,116.409193,0,113,39693.3542476852,2008-09-02,08:30:07
40.00793,116.408964,0,112,39693.3542708333,2008-09-02,08:30:09
40.007948,116.408749,0,111,39693.3542939815,2008-09-02,08:30:11
40.007975,116.408589,0,108,39693.3543171296,2008-09-02,08:30:13
40.008001,116.408518,0,105,39693.3543402778,2008-09-02,08:30:15
40.008013,116.408491,0,105,39693.3543634259,2008-09-02,08:30:17
40.00801,116.408505,0,105,39693.3543865741,2008-09-02,08:30:19
40.008036,116.408492,0,107,39693.3544097222,2008-09-02,08:30:21
40.008059,116.408458,0,110,39693.3544328704,2008-09-02,08:30:23
40.008046,116.408412,0,112,39693.3544560185,2008-09-02,08:30:25
40.008027,116.408348,0,114,39693.3544791667,2008-09-02,08:30:27
40.00803,116.40824,0,114,39693.3545023148,2008-09-02,08:30:29
40.008017,116.408107,0,113,39693.354525463,2008-09-02,08:30:31
40.008019,116.407938,0,112,39693.3545486111,2008-09-02,08:30:33
40.008027,116.407729,0,110,39693.3545717593,2008-09-02,08:30:35
40.007993,116.407502,0,108,39693.3545949074,2008-09-02,08:30:37
40.007976,116.407251,0,105,39693.3546180556,2008-09-02,08:30:39
40.007948,116.40699,0,104,39693.3546412037,2008-09-02,08:30:41
40.007915,116.406725,0,103,39693.3546643518,2008-09-02,08:30:43
40.007901,116.406444,0,104,39693.3546875,2008-09-02,08:30:45
40.0079,116.406148,0,104,39693.3547106481,2008-09-02,08:30:47
40.007921,116.405839,0,104,39693.3547337963,2008-09-02,08:30:49
40.007923,116.405531,0,100,39693.3547569444,2008-09-02,08:30:51
40.007967,116.405191,0,99,39693.3547800926,2008-09-02,08:30:53
40.007992,116.404857,0,97,39693.3548032407,2008-09-02,08:30:55
40.007987,116.404539,0,95,39693.3548263889,2008-09-02,08:30:57
40.007982,116.404237,0,91,39693.354849537,2008-09-02,08:30:59
40.00798,116.403942,0,89,39693.3548726852,2008-09-02,08:31:01
40.007974,116.403674,0,87,39693.3548958333,2008-09-02,08:31:03
40.007976,116.403434,0,87,39693.3549189815,2008-09-02,08:31:05
40.007974,116.403221,0,86,39693.3549421296,2008-09-02,08:31:07
40.007962,116.403023,0,84,39693.3549652778,2008-09-02,08:31:09
40.007941,116.402851,0,84,39693.3549884259,2008-09-02,08:31:11
40.007931,116.40272,0,83,39693.3550115741,2008-09-02,08:31:13
40.00793,116.402634,0,82,39693.3550347222,2008-09-02,08:31:15
40.007938,116.402597,0,80,39693.3550578704,2008-09-02,08:31:17
40.00795,116.402596,0,78,39693.3550810185,2008-09-02,08:31:19
40.007948,116.402606,0,76,39693.3551041667,2008-09-02,08:31:21
40.00795,116.402612,0,74,39693.3551273148,2008-09-02,08:31:23
40.007949,116.402608,0,73,39693.355150463,2008-09-02,08:31:25
40.00794,116.402592,0,72,39693.3551736111,2008-09-02,08:31:27
40.00793,116.402589,0,72,39693.3551967593,2008-09-02,08:31:29
40.007923,116.402586,0,71,39693.3552199074,2008-09-02,08:31:31
40.007922,116.402585,0,71,39693.3552430556,2008-09-02,08:31:33
40.007917,116.402587,0,71,39693.3552662037,2008-09-02,08:31:35
40.007912,116.40259,0,71,39693.3552893519,2008-09-02,08:31:37
40.007902,116.402597,0,71,39693.3553125,2008-09-02,08:31:39
40.007903,116.402601,0,70,39693.3553356482,2008-09-02,08:31:41
40.007901,116.402593,0,70,39693.3553587963,2008-09-02,08:31:43
40.007893,116.402582,0,70,39693.3553819444,2008-09-02,08:31:45
40.007885,116.402572,0,70,39693.3554050926,2008-09-02,08:31:47
40.007882,116.402558,0,70,39693.3554282407,2008-09-02,08:31:49
40.00788,116.402551,0,69,39693.3554513889,2008-09-02,08:31:51
40.007879,116.40255,0,69,39693.355474537,2008-09-02,08:31:53
40.007878,116.402549,0,69,39693.3554976852,2008-09-02,08:31:55
40.007879,116.402549,0,69,39693.3555208333,2008-09-02,08:31:57
40.007879,116.40255,0,68,39693.3555439815,2008-09-02,08:31:59
40.007879,116.40255,0,68,39693.3555671296,2008-09-02,08:32:01
40.007878,116.402548,0,68,39693.3555902778,2008-09-02,08:32:03
40.007877,116.402545,0,68,39693.3556134259,2008-09-02,08:32:05
40.007876,116.402542,0,68,39693.3556365741,2008-09-02,08:32:07
40.007874,116.402537,0,68,39693.3556597222,2008-09-02,08:32:09
40.007872,116.402532,0,68,39693.3556828704,2008-09-02,08:32:11
40.00787,116.402526,0,68,39693.3557060185,2008-09-02,08:32:13
40.007869,116.402522,0,68,39693.3557291667,2008-09-02,08:32:15
40.007868,116.40252,0,68,39693.3557523148,2008-09-02,08:32:17
40.007868,116.402518,0,68,39693.355775463,2008-09-02,08:32:19
40.007868,116.402515,0,68,39693.3557986111,2008-09-02,08:32:21
40.007866,116.402511,0,68,39693.3558217593,2008-09-02,08:32:23
40.007865,116.402507,0,69,39693.3558449074,2008-09-02,08:32:25
40.007863,116.402497,0,69,39693.3558680556,2008-09-02,08:32:27
40.007863,116.402455,0,69,39693.3558912037,2008-09-02,08:32:29
40.007856,116.402377,0,68,39693.3559143519,2008-09-02,08:32:31
40.007841,116.402263,0,68,39693.3559375,2008-09-02,08:32:33
40.007834,116.402119,0,67,39693.3559606481,2008-09-02,08:32:35
40.007858,116.401928,0,65,39693.3559837963,2008-09-02,08:32:37
40.007849,116.401747,0,62,39693.3560069444,2008-09-02,08:32:39
40.007787,116.40162,0,60,39693.3560300926,2008-09-02,08:32:41
40.007704,116.401509,0,58,39693.3560532407,2008-09-02,08:32:43
40.007598,116.401421,0,54,39693.3560763889,2008-09-02,08:32:45
40.007462,116.401383,0,49,39693.356099537,2008-09-02,08:32:47
40.007276,116.401383,0,43,39693.3561226852,2008-09-02,08:32:49
40.007075,116.401381,0,38,39693.3561458333,2008-09-02,08:32:51
40.00688,116.401356,0,32,39693.3561689815,2008-09-02,08:32:53
40.006662,116.401341,0,25,39693.3561921296,2008-09-02,08:32:55
40.006435,116.401334,0,20,39693.3562152778,2008-09-02,08:32:57
40.006203,116.401348,0,17,39693.3562384259,2008-09-02,08:32:59
40.005988,116.401348,0,15,39693.3562615741,2008-09-02,08:33:01
40.005811,116.401351,0,16,39693.3562847222,2008-09-02,08:33:03
40.005688,116.401346,0,20,39693.3563078704,2008-09-02,08:33:05
40.005571,116.40139,0,22,39693.3563310185,2008-09-02,08:33:07
40.005442,116.401469,0,20,39693.3563541667,2008-09-02,08:33:09
40.00533,116.401531,0,20,39693.3563773148,2008-09-02,08:33:11
40.00526,116.401565,0,21,39693.356400463,2008-09-02,08:33:13
40.00519,116.401606,0,20,39693.3564236111,2008-09-02,08:33:15
40.005179,116.401626,0,19,39693.3564467593,2008-09-02,08:33:17
40.005198,116.401646,0,17,39693.3564699074,2008-09-02,08:33:19
40.005237,116.401645,0,17,39693.3564930556,2008-09-02,08:33:21
40.005294,116.401594,0,17,39693.3565162037,2008-09-02,08:33:23
40.005312,116.401569,0,17,39693.3565393519,2008-09-02,08:33:25
40.005307,116.401571,0,15,39693.3565625,2008-09-02,08:33:27
40.005285,116.401541,0,12,39693.3565856481,2008-09-02,08:33:29
40.005223,116.401542,0,14,39693.3566087963,2008-09-02,08:33:31
40.005169,116.40149,0,24,39693.3566319444,2008-09-02,08:33:33
40.005121,116.401447,0,34,39693.3566550926,2008-09-02,08:33:35
40.005077,116.401398,0,42,39693.3566782407,2008-09-02,08:33:37
40.005026,116.40136,0,50,39693.3567013889,2008-09-02,08:33:39
40.004974,116.401323,0,60,39693.356724537,2008-09-02,08:33:41
40.004888,116.401329,0,65,39693.3567476852,2008-09-02,08:33:43
40.004767,116.401338,0,71,39693.3567708333,2008-09-02,08:33:45
40.004668,116.401329,0,78,39693.3567939815,2008-09-02,08:33:47
40.00463,116.401303,0,89,39693.3568171296,2008-09-02,08:33:49
40.004558,116.401309,0,97,39693.3568402778,2008-09-02,08:33:51
40.004436,116.401354,0,105,39693.3568634259,2008-09-02,08:33:53
40.004296,116.401418,0,114,39693.3568865741,2008-09-02,08:33:55
40.004145,116.401458,0,119,39693.3569097222,2008-09-02,08:33:57
40.004017,116.401486,0,123,39693.3569328704,2008-09-02,08:33:59
40.003939,116.401462,0,118,39693.3569560185,2008-09-02,08:34:01
40.00385,116.401446,0,118,39693.3569791667,2008-09-02,08:34:03
40.003755,116.401446,0,116,39693.3570023148,2008-09-02,08:34:05
40.003694,116.401441,0,114,39693.357025463,2008-09-02,08:34:07
40.00365,116.401453,0,112,39693.3570486111,2008-09-02,08:34:09
40.003625,116.401493,0,115,39693.3570717593,2008-09-02,08:34:11
40.003655,116.401492,0,124,39693.3570949074,2008-09-02,08:34:13
40.003657,116.401496,0,123,39693.3571180556,2008-09-02,08:34:15
40.003666,116.401504,0,122,39693.3571412037,2008-09-02,08:34:17
40.003665,116.401503,0,121,39693.3571643519,2008-09-02,08:34:19
40.003662,116.401507,0,120,39693.3571875,2008-09-02,08:34:21
40.003652,116.40152,0,120,39693.3572106481,2008-09-02,08:34:23
40.003651,116.401519,0,120,39693.3572337963,2008-09-02,08:34:25
40.003652,116.401504,0,120,39693.3572569444,2008-09-02,08:34:27
40.00365,116.401499,0,121,39693.3572800926,2008-09-02,08:34:29
40.003624,116.401502,0,123,39693.3573032407,2008-09-02,08:34:31
40.003547,116.401545,0,130,39693.3573263889,2008-09-02,08:34:33
40.003522,116.401566,0,132,39693.357349537,2008-09-02,08:34:35
40.003505,116.401572,0,136,39693.3573726852,2008-09-02,08:34:37
40.003493,116.401585,0,138,39693.3573958333,2008-09-02,08:34:39
40.003483,116.40161,0,140,39693.3574189815,2008-09-02,08:34:41
40.003461,116.401621,0,142,39693.3574421296,2008-09-02,08:34:43
40.003447,116.401631,0,143,39693.3574652778,2008-09-02,08:34:45
40.003416,116.401653,0,145,39693.3574884259,2008-09-02,08:34:47
40.003392,116.401675,0,145,39693.3575115741,2008-09-02,08:34:49
40.003365,116.401707,0,146,39693.3575347222,2008-09-02,08:34:51
40.003314,116.401733,0,146,39693.3575578704,2008-09-02,08:34:53
40.003233,116.401756,0,147,39693.3575810185,2008-09-02,08:34:55
40.003142,116.401756,0,148,39693.3576041667,2008-09-02,08:34:57
40.003035,116.401753,0,148,39693.3576273148,2008-09-02,08:34:59
40.002892,116.401726,0,148,39693.357650463,2008-09-02,08:35:01
40.002722,116.401716,0,149,39693.3576736111,2008-09-02,08:35:03
40.002543,116.401701,0,148,39693.3576967593,2008-09-02,08:35:05
40.002376,116.401693,0,146,39693.3577199074,2008-09-02,08:35:07
40.002191,116.401678,0,146,39693.3577430556,2008-09-02,08:35:09
40.00199,116.401686,0,145,39693.3577662037,2008-09-02,08:35:11
40.001808,116.401697,0,146,39693.3577893519,2008-09-02,08:35:13
40.001636,116.401699,0,147,39693.3578125,2008-09-02,08:35:15
40.001464,116.401689,0,149,39693.3578356481,2008-09-02,08:35:17
40.001281,116.401681,0,151,39693.3578587963,2008-09-02,08:35:19
40.001105,116.401662,0,154,39693.3578819444,2008-09-02,08:35:21
40.00095,116.401663,0,156,39693.3579050926,2008-09-02,08:35:23
40.000818,116.40165,0,161,39693.3579282407,2008-09-02,08:35:25
40.000709,116.401647,0,165,39693.3579513889,2008-09-02,08:35:27
40.000604,116.401632,0,170,39693.357974537,2008-09-02,08:35:29
40.0005,116.401617,0,175,39693.3579976852,2008-09-02,08:35:31
40.000411,116.401616,0,178,39693.3580208333,2008-09-02,08:35:33
40.00033,116.401614,0,182,39693.3580439815,2008-09-02,08:35:35
40.000266,116.401629,0,186,39693.3580671296,2008-09-02,08:35:37
40.00024,116.401652,0,197,39693.3580902778,2008-09-02,08:35:39
40.000228,116.401673,0,202,39693.3581134259,2008-09-02,08:35:41
40.000223,116.401676,0,205,39693.3581365741,2008-09-02,08:35:43
40.000201,116.401696,0,207,39693.3581597222,2008-09-02,08:35:45
40.000191,116.40169,0,205,39693.3581828704,2008-09-02,08:35:47
40.000184,116.401688,0,204,39693.3582060185,2008-09-02,08:35:49
40.000182,116.401691,0,204,39693.3582291667,2008-09-02,08:35:51
40.000183,116.40169,0,204,39693.3582523148,2008-09-02,08:35:53
40.000182,116.401686,0,205,39693.358275463,2008-09-02,08:35:55
40.000173,116.401681,0,205,39693.3582986111,2008-09-02,08:35:57
40.000157,116.401594,0,228,39693.3583217593,2008-09-02,08:35:59
40.000133,116.401554,0,254,39693.3583449074,2008-09-02,08:36:01
40.000085,116.401554,0,255,39693.3583680556,2008-09-02,08:36:03
40.000036,116.401571,0,258,39693.3583912037,2008-09-02,08:36:05
40.000012,116.401574,0,263,39693.3584143519,2008-09-02,08:36:07
39.999989,116.401596,0,271,39693.3584375,2008-09-02,08:36:09
39.999989,116.401605,0,281,39693.3584606481,2008-09-02,08:36:11
39.999986,116.401613,0,293,39693.3584837963,2008-09-02,08:36:13
39.999958,116.401638,0,308,39693.3585069444,2008-09-02,08:36:15
39.999921,116.401636,0,321,39693.3585300926,2008-09-02,08:36:17
39.999875,116.401636,0,335,39693.3585532407,2008-09-02,08:36:19
39.999821,116.401632,0,347,39693.3585763889,2008-09-02,08:36:21
39.999732,116.40165,0,359,39693.358599537,2008-09-02,08:36:23
39.999632,116.401662,0,367,39693.3586226852,2008-09-02,08:36:25
39.999481,116.401661,0,369,39693.3586458333,2008-09-02,08:36:27
39.999301,116.401662,0,371,39693.3586689815,2008-09-02,08:36:29
39.999107,116.401666,0,374,39693.3586921296,2008-09-02,08:36:31
39.998891,116.401671,0,374,39693.3587152778,2008-09-02,08:36:33
39.998679,116.401694,0,374,39693.3587384259,2008-09-02,08:36:35
39.998488,116.401712,0,374,39693.3587615741,2008-09-02,08:36:37
39.998328,116.401705,0,377,39693.3587847222,2008-09-02,08:36:39
39.998182,116.401679,0,378,39693.3588078704,2008-09-02,08:36:41
39.998051,116.401657,0,380,39693.3588310185,2008-09-02,08:36:43
39.997949,116.401632,0,380,39693.3588541667,2008-09-02,08:36:45
39.997869,116.401621,0,381,39693.3588773148,2008-09-02,08:36:47
39.997656,116.401485,0,403,39693.3599189815,2008-09-02,08:38:17
39.997557,116.401504,0,393,39693.3599421296,2008-09-02,08:38:19
39.99745,116.401549,0,368,39693.3599652778,2008-09-02,08:38:21
39.997354,116.401571,0,347,39693.3599884259,2008-09-02,08:38:23
39.997247,116.401547,0,333,39693.3600115741,2008-09-02,08:38:25
39.997109,116.401533,0,320,39693.3600347222,2008-09-02,08:38:27
39.996962,116.40152,0,309,39693.3600578704,2008-09-02,08:38:29
39.996813,116.401532,0,294,39693.3600810185,2008-09-02,08:38:31
39.99668,116.401518,0,288,39693.3601041667,2008-09-02,08:38:33
39.9966,116.40152,0,288,39693.3601273148,2008-09-02,08:38:35
39.996563,116.401505,0,288,39693.360150463,2008-09-02,08:38:37
39.996555,116.401494,0,288,39693.3601736111,2008-09-02,08:38:39
39.996553,116.401508,0,288,39693.3601967593,2008-09-02,08:38:41
39.996553,116.401526,0,287,39693.3602199074,2008-09-02,08:38:43
39.996554,116.401529,0,286,39693.3602430556,2008-09-02,08:38:45
39.996556,116.401533,0,285,39693.3602662037,2008-09-02,08:38:47
39.996558,116.401539,0,285,39693.3602893518,2008-09-02,08:38:49
39.996559,116.401541,0,285,39693.3603125,2008-09-02,08:38:51
39.996552,116.401541,0,285,39693.3603356481,2008-09-02,08:38:53
39.996502,116.40153,0,286,39693.3603587963,2008-09-02,08:38:55
39.996441,116.401511,0,285,39693.3603819444,2008-09-02,08:38:57
39.996365,116.401504,0,285,39693.3604050926,2008-09-02,08:38:59
39.996265,116.401491,0,282,39693.3604282407,2008-09-02,08:39:01
39.996165,116.40148,0,282,39693.3604513889,2008-09-02,08:39:03
39.996096,116.401473,0,285,39693.360474537,2008-09-02,08:39:05
39.996045,116.401467,0,286,39693.3604976852,2008-09-02,08:39:07
39.996028,116.401474,0,287,39693.3605208333,2008-09-02,08:39:09
39.996024,116.401487,0,287,39693.3605439815,2008-09-02,08:39:11
39.996024,116.40149,0,288,39693.3605671296,2008-09-02,08:39:13
39.996023,116.401488,0,289,39693.3605902778,2008-09-02,08:39:15
39.996024,116.401489,0,289,39693.3606134259,2008-09-02,08:39:17
39.996024,116.401489,0,289,39693.3606365741,2008-09-02,08:39:19
39.99602,116.40149,0,288,39693.3606597222,2008-09-02,08:39:21
39.995985,116.401476,0,290,39693.3606828704,2008-09-02,08:39:23
39.99592,116.401461,0,292,39693.3607060185,2008-09-02,08:39:25
39.995817,116.401447,0,292,39693.3607291667,2008-09-02,08:39:27
39.995681,116.401416,0,292,39693.3607523148,2008-09-02,08:39:29
39.995523,116.401368,0,294,39693.360775463,2008-09-02,08:39:31
39.995397,116.401315,0,301,39693.3607986111,2008-09-02,08:39:33
39.99526,116.401281,0,308,39693.3608217593,2008-09-02,08:39:35
39.995123,116.401279,0,306,39693.3608449074,2008-09-02,08:39:37
39.994998,116.401295,0,305,39693.3608680556,2008-09-02,08:39:39
39.994906,116.401338,0,297,39693.3608912037,2008-09-02,08:39:41
39.994857,116.401373,0,286,39693.3609143518,2008-09-02,08:39:43
39.994853,116.401368,0,287,39693.3609375,2008-09-02,08:39:45
39.99484,116.40137,0,289,39693.3609606481,2008-09-02,08:39:47
39.994825,116.401363,0,293,39693.3609837963,2008-09-02,08:39:49
39.994811,116.401379,0,294,39693.3610069444,2008-09-02,08:39:51
39.994812,116.401393,0,293,39693.3610300926,2008-09-02,08:39:53
39.994825,116.4014,0,289,39693.3610532407,2008-09-02,08:39:55
39.994833,116.401407,0,284,39693.3610763889,2008-09-02,08:39:57
39.994831,116.401401,0,277,39693.361099537,2008-09-02,08:39:59
39.994843,116.401455,0,256,39693.3611226852,2008-09-02,08:40:01
39.994861,116.401448,0,250,39693.3611458333,2008-09-02,08:40:03
39.994875,116.40145,0,246,39693.3611689815,2008-09-02,08:40:05
39.994863,116.401448,0,243,39693.3611921296,2008-09-02,08:40:07
39.99482,116.401423,0,233,39693.3612152778,2008-09-02,08:40:09
39.994763,116.401406,0,232,39693.3612384259,2008-09-02,08:40:11
39.99469,116.401395,0,233,39693.3612615741,2008-09-02,08:40:13
39.994578,116.401395,0,233,39693.3612847222,2008-09-02,08:40:15
39.994439,116.401409,0,234,39693.3613078704,2008-09-02,08:40:17
39.994293,116.401414,0,234,39693.3613310185,2008-09-02,08:40:19
39.994145,116.401415,0,234,39693.3613541667,2008-09-02,08:40:21
39.993997,116.401398,0,233,39693.3613773148,2008-09-02,08:40:23
39.993837,116.401391,0,232,39693.361400463,2008-09-02,08:40:25
39.993688,116.401379,0,236,39693.3614236111,2008-09-02,08:40:27
39.99354,116.401402,0,237,39693.3614467593,2008-09-02,08:40:29
39.993382,116.401464,0,233,39693.3614699074,2008-09-02,08:40:31
39.993242,116.401546,0,234,39693.3614930556,2008-09-02,08:40:33
39.993166,116.401552,0,230,39693.3615162037,2008-09-02,08:40:35
39.993076,116.401548,0,228,39693.3615393518,2008-09-02,08:40:37
39.992973,116.401515,0,224,39693.3615625,2008-09-02,08:40:39
39.992848,116.401502,0,223,39693.3615856481,2008-09-02,08:40:41
39.992703,116.401475,0,217,39693.3616087963,2008-09-02,08:40:43
39.992564,116.401449,0,208,39693.3616319444,2008-09-02,08:40:45
39.992398,116.401429,0,191,39693.3616550926,2008-09-02,08:40:47
39.992268,116.401423,0,187,39693.3616782407,2008-09-02,08:40:49
39.992158,116.401399,0,180,39693.3617013889,2008-09-02,08:40:51
39.992101,116.401369,0,177,39693.361724537,2008-09-02,08:40:53
39.99206,116.401329,0,179,39693.3617476852,2008-09-02,08:40:55
39.992047,116.401303,0,187,39693.3617708333,2008-09-02,08:40:57
39.992035,116.401307,0,187,39693.3617939815,2008-09-02,08:40:59
39.992024,116.401312,0,189,39693.3618171296,2008-09-02,08:41:01
39.992025,116.401316,0,190,39693.3618402778,2008-09-02,08:41:03
39.992027,116.401316,0,191,39693.3618634259,2008-09-02,08:41:05
39.992028,116.401318,0,190,39693.3618865741,2008-09-02,08:41:07
39.992029,116.401319,0,190,39693.3619097222,2008-09-02,08:41:09
39.992029,116.401316,0,189,39693.3619328704,2008-09-02,08:41:11
39.99203,116.401314,0,188,39693.3619560185,2008-09-02,08:41:13
39.992041,116.401304,0,187,39693.3619791667,2008-09-02,08:41:15
39.992042,116.401315,0,186,39693.3620023148,2008-09-02,08:41:17
39.991981,116.40138,0,185,39693.362025463,2008-09-02,08:41:19
39.991939,116.401419,0,185,39693.3620486111,2008-09-02,08:41:21
39.991891,116.401476,0,184,39693.3620717593,2008-09-02,08:41:23
39.991896,116.401488,0,183,39693.3620949074,2008-09-02,08:41:25
39.991904,116.401506,0,181,39693.3621180556,2008-09-02,08:41:27
39.991942,116.401473,0,179,39693.3621412037,2008-09-02,08:41:29
39.991995,116.40143,0,179,39693.3621643518,2008-09-02,08:41:31
39.992014,116.401414,0,177,39693.3621875,2008-09-02,08:41:33
39.992069,116.401385,0,176,39693.3622106481,2008-09-02,08:41:35
39.992076,116.401394,0,175,39693.3622337963,2008-09-02,08:41:37
39.992069,116.401323,0,172,39693.3622569444,2008-09-02,08:41:39
39.992052,116.401272,0,169,39693.3622800926,2008-09-02,08:41:41
39.991961,116.401267,0,167,39693.3623032407,2008-09-02,08:41:43
39.991833,116.401258,0,165,39693.3623263889,2008-09-02,08:41:45
39.991677,116.401261,0,164,39693.362349537,2008-09-02,08:41:47
39.99152,116.401238,0,163,39693.3623726852,2008-09-02,08:41:49
39.991348,116.401247,0,161,39693.3623958333,2008-09-02,08:41:51
39.991161,116.401255,0,159,39693.3624189815,2008-09-02,08:41:53
39.990926,116.401291,0,157,39693.3624421296,2008-09-02,08:41:55
39.990698,116.401307,0,156,39693.3624652778,2008-09-02,08:41:57
39.99045,116.401311,0,154,39693.3624884259,2008-09-02,08:41:59
39.990213,116.401334,0,152,39693.3625115741,2008-09-02,08:42:01
39.99001,116.401321,0,150,39693.3625347222,2008-09-02,08:42:03
39.989789,116.40131,0,148,39693.3625578704,2008-09-02,08:42:05
39.989551,116.40131,0,145,39693.3625810185,2008-09-02,08:42:07
39.989351,116.401307,0,142,39693.3626041667,2008-09-02,08:42:09
39.989124,116.401288,0,139,39693.3626273148,2008-09-02,08:42:11
39.988896,116.401262,0,135,39693.362650463,2008-09-02,08:42:13
39.988647,116.401243,0,131,39693.3626736111,2008-09-02,08:42:15
39.988388,116.401249,0,126,39693.3626967593,2008-09-02,08:42:17
39.988129,116.401247,0,123,39693.3627199074,2008-09-02,08:42:19
39.987903,116.40124,0,119,39693.3627430556,2008-09-02,08:42:21
39.987691,116.401215,0,116,39693.3627662037,2008-09-02,08:42:23
39.987468,116.401197,0,114,39693.3627893519,2008-09-02,08:42:25
39.98724,116.401184,0,111,39693.3628125,2008-09-02,08:42:27
39.987024,116.401177,0,107,39693.3628356481,2008-09-02,08:42:29
39.986799,116.401163,0,102,39693.3628587963,2008-09-02,08:42:31
39.986553,116.401147,0,97,39693.3628819444,2008-09-02,08:42:33
39.986292,116.401144,0,93,39693.3629050926,2008-09-02,08:42:35
39.986034,116.401131,0,88,39693.3629282407,2008-09-02,08:42:37
39.985738,116.401142,0,83,39693.3629513889,2008-09-02,08:42:39
39.985472,116.401129,0,78,39693.362974537,2008-09-02,08:42:41
39.985189,116.401124,0,73,39693.3629976852,2008-09-02,08:42:43
39.984909,116.401124,0,68,39693.3630208333,2008-09-02,08:42:45
39.984628,116.401117,0,65,39693.3630439815,2008-09-02,08:42:47
39.984359,116.401113,0,62,39693.3630671296,2008-09-02,08:42:49
39.984093,116.401113,0,59,39693.3630902778,2008-09-02,08:42:51
39.98382,116.401102,0,55,39693.3631134259,2008-09-02,08:42:53
39.983557,116.401092,0,54,39693.3631365741,2008-09-02,08:42:55
39.983321,116.401092,0,52,39693.3631597222,2008-09-02,08:42:57
39.983108,116.401083,0,53,39693.3631828704,2008-09-02,08:42:59
39.982913,116.401082,0,53,39693.3632060185,2008-09-02,08:43:01
39.982751,116.401088,0,55,39693.3632291667,2008-09-02,08:43:03
39.98261,116.401105,0,58,39693.3632523148,2008-09-02,08:43:05
39.98251,116.401105,0,61,39693.363275463,2008-09-02,08:43:07
39.982437,116.401093,0,64,39693.3632986111,2008-09-02,08:43:09
39.982371,116.401072,0,66,39693.3633217593,2008-09-02,08:43:11
39.982305,116.40104,0,70,39693.3633449074,2008-09-02,08:43:13
39.982224,116.401008,0,71,39693.3633680556,2008-09-02,08:43:15
39.982124,116.400987,0,72,39693.3633912037,2008-09-02,08:43:17
39.981994,116.400997,0,72,39693.3634143519,2008-09-02,08:43:19
39.981876,116.400992,0,73,39693.3634375,2008-09-02,08:43:21
39.981755,116.401008,0,74,39693.3634606482,2008-09-02,08:43:23
39.981641,116.401033,0,81,39693.3634837963,2008-09-02,08:43:25
39.981497,116.401026,0,82,39693.3635069444,2008-09-02,08:43:27
39.981348,116.401019,0,84,39693.3635300926,2008-09-02,08:43:29
39.981207,116.401018,0,83,39693.3635532407,2008-09-02,08:43:31
39.981061,116.401027,0,82,39693.3635763889,2008-09-02,08:43:33
39.980924,116.401043,0,82,39693.363599537,2008-09-02,08:43:35
39.980827,116.401074,0,85,39693.3636226852,2008-09-02,08:43:37
39.98077,116.401094,0,85,39693.3636458333,2008-09-02,08:43:39
39.980742,116.401104,0,86,39693.3636689815,2008-09-02,08:43:41
39.980769,116.401074,0,86,39693.3636921296,2008-09-02,08:43:43
39.980776,116.401074,0,86,39693.3637152778,2008-09-02,08:43:45
39.980777,116.401063,0,86,39693.3637384259,2008-09-02,08:43:47
39.980785,116.401046,0,87,39693.3637615741,2008-09-02,08:43:49
39.980771,116.401034,0,88,39693.3637847222,2008-09-02,08:43:51
39.980733,116.40101,0,88,39693.3638078704,2008-09-02,08:43:53
39.980678,116.400979,0,86,39693.3638310185,2008-09-02,08:43:55
39.980615,116.400953,0,85,39693.3638541667,2008-09-02,08:43:57
39.980535,116.400966,0,87,39693.3638773148,2008-09-02,08:43:59
39.980447,116.400987,0,89,39693.363900463,2008-09-02,08:44:01
39.980394,116.401005,0,92,39693.3639236111,2008-09-02,08:44:03
39.980365,116.401025,0,92,39693.3639467593,2008-09-02,08:44:05
39.980347,116.401037,0,93,39693.3639699074,2008-09-02,08:44:07
39.980337,116.401045,0,96,39693.3639930556,2008-09-02,08:44:09
39.980336,116.401043,0,96,39693.3640162037,2008-09-02,08:44:11
39.980335,116.40104,0,96,39693.3640393519,2008-09-02,08:44:13
39.980335,116.401038,0,96,39693.3640625,2008-09-02,08:44:15
39.980338,116.401027,0,95,39693.3640856481,2008-09-02,08:44:17
39.980337,116.401025,0,95,39693.3641087963,2008-09-02,08:44:19
39.980335,116.401021,0,95,39693.3641319444,2008-09-02,08:44:21
39.980301,116.401017,0,94,39693.3641550926,2008-09-02,08:44:23
39.980228,116.401019,0,94,39693.3641782407,2008-09-02,08:44:25
39.980113,116.401023,0,94,39693.3642013889,2008-09-02,08:44:27
39.979989,116.401022,0,94,39693.364224537,2008-09-02,08:44:29
39.979833,116.401007,0,91,39693.3642476852,2008-09-02,08:44:31
39.979664,116.400989,0,86,39693.3642708333,2008-09-02,08:44:33
39.979491,116.40096,0,89,39693.3642939815,2008-09-02,08:44:35
39.979298,116.400951,0,83,39693.3643171296,2008-09-02,08:44:37
39.979112,116.400954,0,83,39693.3643402778,2008-09-02,08:44:39
39.978923,116.400958,0,83,39693.3643634259,2008-09-02,08:44:41
39.978774,116.400966,0,88,39693.3643865741,2008-09-02,08:44:43
39.978667,116.400973,0,96,39693.3644097222,2008-09-02,08:44:45
39.978602,116.400986,0,104,39693.3644328704,2008-09-02,08:44:47
39.978574,116.400998,0,110,39693.3644560185,2008-09-02,08:44:49
39.978544,116.401007,0,112,39693.3644791667,2008-09-02,08:44:51
39.978502,116.400999,0,114,39693.3645023148,2008-09-02,08:44:53
39.978455,116.400975,0,114,39693.364525463,2008-09-02,08:44:55
39.9784,116.400954,0,114,39693.3645486111,2008-09-02,08:44:57
39.97832,116.400942,0,115,39693.3645717593,2008-09-02,08:44:59
39.978224,116.400952,0,117,39693.3645949074,2008-09-02,08:45:01
39.978102,116.400943,0,119,39693.3646180556,2008-09-02,08:45:03
39.977964,116.400953,0,122,39693.3646412037,2008-09-02,08:45:05
39.97784,116.400967,0,123,39693.3646643519,2008-09-02,08:45:07
39.97771,116.400975,0,126,39693.3646875,2008-09-02,08:45:09
39.977576,116.400984,0,128,39693.3647106481,2008-09-02,08:45:11
39.977413,116.400982,0,132,39693.3647337963,2008-09-02,08:45:13
39.977224,116.400976,0,134,39693.3647569444,2008-09-02,08:45:15
39.977032,116.400987,0,137,39693.3647800926,2008-09-02,08:45:17
39.976833,116.400994,0,141,39693.3648032407,2008-09-02,08:45:19
39.976664,116.400986,0,147,39693.3648263889,2008-09-02,08:45:21
39.976497,116.400995,0,153,39693.364849537,2008-09-02,08:45:23
39.976339,116.401004,0,157,39693.3648726852,2008-09-02,08:45:25
39.976196,116.40104,0,161,39693.3648958333,2008-09-02,08:45:27
39.976067,116.401055,0,167,39693.3649189815,2008-09-02,08:45:29
39.97597,116.40104,0,168,39693.3649421296,2008-09-02,08:45:31
39.975872,116.401051,0,172,39693.3649652778,2008-09-02,08:45:33
39.975785,116.401041,0,176,39693.3649884259,2008-09-02,08:45:35
39.975748,116.400987,0,178,39693.3650115741,2008-09-02,08:45:37
39.975701,116.400925,0,183,39693.3650347222,2008-09-02,08:45:39
39.975695,116.400826,0,187,39693.3650578704,2008-09-02,08:45:41
39.975696,116.400685,0,190,39693.3650810185,2008-09-02,08:45:43
39.975683,116.400522,0,193,39693.3651041667,2008-09-02,08:45:45
39.975692,116.40035,0,196,39693.3651273148,2008-09-02,08:45:47
39.975705,116.400137,0,199,39693.365150463,2008-09-02,08:45:49
39.975703,116.399895,0,202,39693.3651736111,2008-09-02,08:45:51
39.975698,116.399635,0,204,39693.3651967593,2008-09-02,08:45:53
39.975689,116.399382,0,205,39693.3652199074,2008-09-02,08:45:55
39.975681,116.399121,0,206,39693.3652430556,2008-09-02,08:45:57
39.975669,116.398855,0,207,39693.3652662037,2008-09-02,08:45:59
39.975673,116.398589,0,209,39693.3652893519,2008-09-02,08:46:01
39.975684,116.398329,0,212,39693.3653125,2008-09-02,08:46:03
39.975692,116.398085,0,215,39693.3653356481,2008-09-02,08:46:05
39.975685,116.397857,0,218,39693.3653587963,2008-09-02,08:46:07
39.97568,116.397624,0,222,39693.3653819444,2008-09-02,08:46:09
39.975676,116.397415,0,227,39693.3654050926,2008-09-02,08:46:11
39.975681,116.397212,0,232,39693.3654282407,2008-09-02,08:46:13
39.975694,116.397,0,238,39693.3654513889,2008-09-02,08:46:15
39.975694,116.39678,0,244,39693.365474537,2008-09-02,08:46:17
39.975689,116.396576,0,250,39693.3654976852,2008-09-02,08:46:19
39.975684,116.396397,0,255,39693.3655208333,2008-09-02,08:46:21
39.975685,116.396268,0,259,39693.3655439815,2008-09-02,08:46:23
39.975694,116.396179,0,263,39693.3655671296,2008-09-02,08:46:25
39.975712,116.396149,0,266,39693.3655902778,2008-09-02,08:46:27
39.975728,116.396155,0,270,39693.3656134259,2008-09-02,08:46:29
39.97575,116.396173,0,274,39693.3656365741,2008-09-02,08:46:31
39.975749,116.396209,0,278,39693.3656597222,2008-09-02,08:46:33
39.975745,116.396208,0,280,39693.3656828704,2008-09-02,08:46:35
39.975693,116.396171,0,285,39693.3657060185,2008-09-02,08:46:37
39.975672,116.396162,0,281,39693.3657291667,2008-09-02,08:46:39
39.975665,116.396158,0,280,39693.3657523148,2008-09-02,08:46:41
39.975669,116.396141,0,282,39693.365775463,2008-09-02,08:46:43
39.975677,116.396122,0,286,39693.3657986111,2008-09-02,08:46:45
39.975677,116.396105,0,281,39693.3658217593,2008-09-02,08:46:47
39.975679,116.396074,0,277,39693.3658449074,2008-09-02,08:46:49
39.975688,116.396051,0,272,39693.3658680556,2008-09-02,08:46:51
39.975693,116.39602,0,269,39693.3658912037,2008-09-02,08:46:53
39.975708,116.395947,0,269,39693.3659143519,2008-09-02,08:46:55
39.975712,116.395864,0,269,39693.3659375,2008-09-02,08:46:57
39.975713,116.395764,0,269,39693.3659606481,2008-09-02,08:46:59
39.975713,116.395646,0,268,39693.3659837963,2008-09-02,08:47:01
39.975705,116.395497,0,270,39693.3660069444,2008-09-02,08:47:03
39.975697,116.39532,0,272,39693.3660300926,2008-09-02,08:47:05
39.975681,116.395111,0,274,39693.3660532407,2008-09-02,08:47:07
39.975668,116.394875,0,276,39693.3660763889,2008-09-02,08:47:09
39.97566,116.394627,0,279,39693.366099537,2008-09-02,08:47:11
39.975668,116.394383,0,282,39693.3661226852,2008-09-02,08:47:13
39.975688,116.394173,0,285,39693.3661458333,2008-09-02,08:47:15
39.975709,116.394014,0,287,39693.3661689815,2008-09-02,08:47:17
39.975717,116.393907,0,288,39693.3661921296,2008-09-02,08:47:19
39.975727,116.393828,0,288,39693.3662152778,2008-09-02,08:47:21
39.975727,116.393801,0,288,39693.3662384259,2008-09-02,08:47:23
39.97571,116.393797,0,289,39693.3662615741,2008-09-02,08:47:25
39.975706,116.39381,0,288,39693.3662847222,2008-09-02,08:47:27
39.975704,116.393806,0,290,39693.3663078704,2008-09-02,08:47:29
39.975702,116.393804,0,291,39693.3663310185,2008-09-02,08:47:31
39.9757,116.393801,0,291,39693.3663541667,2008-09-02,08:47:33
39.975696,116.393793,0,292,39693.3663773148,2008-09-02,08:47:35
39.97569,116.393782,0,292,39693.366400463,2008-09-02,08:47:37
39.975675,116.393765,0,290,39693.3664236111,2008-09-02,08:47:39
39.975657,116.393704,0,286,39693.3664467593,2008-09-02,08:47:41
39.97563,116.393599,0,285,39693.3664699074,2008-09-02,08:47:43
39.975612,116.393452,0,284,39693.3664930556,2008-09-02,08:47:45
39.975606,116.39328,0,284,39693.3665162037,2008-09-02,08:47:47
39.975604,116.393079,0,284,39693.3665393519,2008-09-02,08:47:49
39.975606,116.392871,0,285,39693.3665625,2008-09-02,08:47:51
39.975613,116.392664,0,286,39693.3665856481,2008-09-02,08:47:53
39.975613,116.392477,0,287,39693.3666087963,2008-09-02,08:47:55
39.97562,116.3923,0,287,39693.3666319444,2008-09-02,08:47:57
39.975626,116.392133,0,287,39693.3666550926,2008-09-02,08:47:59
39.975629,116.392015,0,288,39693.3666782407,2008-09-02,08:48:01
39.975643,116.391958,0,289,39693.3667013889,2008-09-02,08:48:03
39.975623,116.391973,0,290,39693.366724537,2008-09-02,08:48:05
39.975624,116.392007,0,293,39693.3667476852,2008-09-02,08:48:07
39.975626,116.392022,0,292,39693.3667708333,2008-09-02,08:48:09
39.975622,116.392016,0,293,39693.3667939815,2008-09-02,08:48:11
39.975606,116.392013,0,292,39693.3668171296,2008-09-02,08:48:13
39.975591,116.392026,0,292,39693.3668402778,2008-09-02,08:48:15
39.975597,116.392035,0,291,39693.3668634259,2008-09-02,08:48:17
39.975614,116.39203,0,290,39693.3668865741,2008-09-02,08:48:19
39.975614,116.392052,0,289,39693.3669097222,2008-09-02,08:48:21
39.975626,116.392046,0,288,39693.3669328704,2008-09-02,08:48:23
39.975642,116.392046,0,286,39693.3669560185,2008-09-02,08:48:25
39.975666,116.392002,0,285,39693.3669791667,2008-09-02,08:48:27
39.975679,116.391941,0,284,39693.3670023148,2008-09-02,08:48:29
39.97568,116.391854,0,284,39693.367025463,2008-09-02,08:48:31
39.9757,116.391718,0,285,39693.3670486111,2008-09-02,08:48:33
39.97571,116.39157,0,285,39693.3670717593,2008-09-02,08:48:35
39.975721,116.391403,0,286,39693.3670949074,2008-09-02,08:48:37
39.975726,116.391226,0,286,39693.3671180556,2008-09-02,08:48:39
39.97573,116.391046,0,285,39693.3671412037,2008-09-02,08:48:41
39.975737,116.390858,0,283,39693.3671643519,2008-09-02,08:48:43
39.975701,116.390681,0,280,39693.3671875,2008-09-02,08:48:45
39.975703,116.39045,0,277,39693.3672106481,2008-09-02,08:48:47
39.975706,116.390213,0,276,39693.3672337963,2008-09-02,08:48:49
39.975714,116.389975,0,275,39693.3672569444,2008-09-02,08:48:51
39.975718,116.389732,0,272,39693.3672800926,2008-09-02,08:48:53
39.975704,116.389496,0,268,39693.3673032407,2008-09-02,08:48:55
39.975665,116.38931,0,266,39693.3673263889,2008-09-02,08:48:57
39.975659,116.389121,0,262,39693.367349537,2008-09-02,08:48:59
39.97564,116.388973,0,261,39693.3673726852,2008-09-02,08:49:01
39.975635,116.388848,0,259,39693.3673958333,2008-09-02,08:49:03
39.975624,116.388773,0,257,39693.3674189815,2008-09-02,08:49:05
39.975622,116.38873,0,256,39693.3674421296,2008-09-02,08:49:07
39.975624,116.388725,0,255,39693.3674652778,2008-09-02,08:49:09
39.975626,116.388715,0,253,39693.3674884259,2008-09-02,08:49:11
39.975626,116.388715,0,253,39693.3675115741,2008-09-02,08:49:13
39.975628,116.388718,0,253,39693.3675347222,2008-09-02,08:49:15
39.975631,116.388724,0,253,39693.3675578704,2008-09-02,08:49:17
39.975632,116.388726,0,253,39693.3675810185,2008-09-02,08:49:19
39.975632,116.388726,0,252,39693.3676041667,2008-09-02,08:49:21
39.975632,116.388726,0,252,39693.3676273148,2008-09-02,08:49:23
39.975633,116.388728,0,252,39693.367650463,2008-09-02,08:49:25
39.975635,116.388733,0,252,39693.3676736111,2008-09-02,08:49:27
39.975635,116.388734,0,252,39693.3676967593,2008-09-02,08:49:29
39.975634,116.388732,0,251,39693.3677199074,2008-09-02,08:49:31
39.975633,116.388729,0,251,39693.3677430556,2008-09-02,08:49:33
39.975631,116.388725,0,251,39693.3677662037,2008-09-02,08:49:35
39.975629,116.388721,0,251,39693.3677893518,2008-09-02,08:49:37
39.975629,116.38872,0,251,39693.3678125,2008-09-02,08:49:39
39.975628,116.388717,0,251,39693.3678356481,2008-09-02,08:49:41
39.975626,116.388713,0,251,39693.3678587963,2008-09-02,08:49:43
39.975626,116.388713,0,251,39693.3678819444,2008-09-02,08:49:45
39.975627,116.388716,0,251,39693.3679050926,2008-09-02,08:49:47
39.975628,116.388718,0,251,39693.3679282407,2008-09-02,08:49:49
39.975628,116.388717,0,251,39693.3679513889,2008-09-02,08:49:51
39.975628,116.388716,0,252,39693.367974537,2008-09-02,08:49:53
39.975627,116.388714,0,252,39693.3679976852,2008-09-02,08:49:55
39.975626,116.38871,0,251,39693.3680208333,2008-09-02,08:49:57
39.975632,116.388691,0,251,39693.3680439815,2008-09-02,08:49:59
39.975631,116.388624,0,249,39693.3680671296,2008-09-02,08:50:01
39.975636,116.388547,0,246,39693.3680902778,2008-09-02,08:50:03
39.975623,116.388414,0,241,39693.3681134259,2008-09-02,08:50:05
39.975599,116.388205,0,236,39693.3681365741,2008-09-02,08:50:07
39.975579,116.387977,0,232,39693.3681597222,2008-09-02,08:50:09
39.975563,116.387736,0,228,39693.3681828704,2008-09-02,08:50:11
39.975552,116.387496,0,225,39693.3682060185,2008-09-02,08:50:13
39.975546,116.387231,0,222,39693.3682291667,2008-09-02,08:50:15
39.975539,116.386952,0,219,39693.3682523148,2008-09-02,08:50:17
39.975536,116.386666,0,217,39693.368275463,2008-09-02,08:50:19
39.975546,116.386389,0,213,39693.3682986111,2008-09-02,08:50:21
39.975533,116.386147,0,210,39693.3683217593,2008-09-02,08:50:23
39.975534,116.385928,0,207,39693.3683449074,2008-09-02,08:50:25
39.975501,116.385762,0,202,39693.3683680556,2008-09-02,08:50:27
39.975488,116.385647,0,198,39693.3683912037,2008-09-02,08:50:29
39.97546,116.385569,0,193,39693.3684143518,2008-09-02,08:50:31
39.975442,116.385583,0,189,39693.3684375,2008-09-02,08:50:33
39.97545,116.385598,0,185,39693.3684606481,2008-09-02,08:50:35
39.975478,116.385632,0,181,39693.3684837963,2008-09-02,08:50:37
39.975494,116.385675,0,178,39693.3685069444,2008-09-02,08:50:39
39.975492,116.385675,0,176,39693.3685300926,2008-09-02,08:50:41
39.975499,116.385655,0,176,39693.3685532407,2008-09-02,08:50:43
39.975499,116.385604,0,175,39693.3685763889,2008-09-02,08:50:45
39.975496,116.385522,0,175,39693.368599537,2008-09-02,08:50:47
39.975493,116.385402,0,174,39693.3686226852,2008-09-02,08:50:49
39.975487,116.385266,0,173,39693.3686458333,2008-09-02,08:50:51
39.975478,116.385112,0,171,39693.3686689815,2008-09-02,08:50:53
39.975459,116.384909,0,168,39693.3686921296,2008-09-02,08:50:55
39.975462,116.384682,0,166,39693.3687152778,2008-09-02,08:50:57
39.975418,116.38446,0,165,39693.3687384259,2008-09-02,08:50:59
39.975393,116.384195,0,165,39693.3687615741,2008-09-02,08:51:01
39.975407,116.383883,0,165,39693.3687847222,2008-09-02,08:51:03
39.975418,116.383594,0,165,39693.3688078704,2008-09-02,08:51:05
39.975445,116.38331,0,165,39693.3688310185,2008-09-02,08:51:07
39.975461,116.383036,0,164,39693.3688541667,2008-09-02,08:51:09
39.975474,116.382801,0,163,39693.3688773148,2008-09-02,08:51:11
39.975486,116.38258,0,160,39693.368900463,2008-09-02,08:51:13
39.97549,116.382407,0,161,39693.3689236111,2008-09-02,08:51:15
39.975507,116.382264,0,161,39693.3689467593,2008-09-02,08:51:17
39.97551,116.382167,0,160,39693.3689699074,2008-09-02,08:51:19
39.975528,116.382126,0,158,39693.3689930556,2008-09-02,08:51:21
39.975539,116.382104,0,158,39693.3690162037,2008-09-02,08:51:23
39.975538,116.382106,0,159,39693.3690393518,2008-09-02,08:51:25
39.97554,116.382112,0,158,39693.3690625,2008-09-02,08:51:27
39.97554,116.382113,0,157,39693.3690856481,2008-09-02,08:51:29
39.975546,116.382121,0,157,39693.3691087963,2008-09-02,08:51:31
39.975555,116.382129,0,157,39693.3691319444,2008-09-02,08:51:33
39.975554,116.382128,0,156,39693.3691550926,2008-09-02,08:51:35
39.975553,116.382127,0,156,39693.3691782407,2008-09-02,08:51:37
39.975566,116.382124,0,156,39693.3692013889,2008-09-02,08:51:39
39.975565,116.382124,0,155,39693.369224537,2008-09-02,08:51:41
39.975558,116.382119,0,155,39693.3692476852,2008-09-02,08:51:43
39.975564,116.382119,0,155,39693.3692708333,2008-09-02,08:51:45
39.975568,116.382117,0,155,39693.3692939815,2008-09-02,08:51:47
39.975559,116.382108,0,155,39693.3693171296,2008-09-02,08:51:49
39.975559,116.382107,0,155,39693.3693402778,2008-09-02,08:51:51
39.975564,116.382112,0,155,39693.3693634259,2008-09-02,08:51:53
39.975553,116.382105,0,155,39693.3693865741,2008-09-02,08:51:55
39.975545,116.382096,0,155,39693.3694097222,2008-09-02,08:51:57
39.975538,116.382096,0,155,39693.3694328704,2008-09-02,08:51:59
39.975532,116.382092,0,156,39693.3694560185,2008-09-02,08:52:01
39.975531,116.382089,0,156,39693.3694791667,2008-09-02,08:52:03
39.97555,116.382099,0,156,39693.3695023148,2008-09-02,08:52:05
39.975563,116.382114,0,155,39693.369525463,2008-09-02,08:52:07
39.975578,116.382095,0,152,39693.3695486111,2008-09-02,08:52:09
39.97559,116.38205,0,150,39693.3695717593,2008-09-02,08:52:11
39.975589,116.381945,0,146,39693.3695949074,2008-09-02,08:52:13
39.975587,116.381845,0,144,39693.3696180556,2008-09-02,08:52:15
39.975577,116.381711,0,141,39693.3696412037,2008-09-02,08:52:17
39.975568,116.381557,0,136,39693.3696643518,2008-09-02,08:52:19
39.97557,116.3814,0,131,39693.3696875,2008-09-02,08:52:21
39.975552,116.381243,0,127,39693.3697106481,2008-09-02,08:52:23
39.975538,116.381063,0,122,39693.3697337963,2008-09-02,08:52:25
39.975529,116.380856,0,118,39693.3697569444,2008-09-02,08:52:27
39.975519,116.380622,0,114,39693.3697800926,2008-09-02,08:52:29
39.975517,116.380362,0,110,39693.3698032407,2008-09-02,08:52:31
39.975528,116.380108,0,107,39693.3698263889,2008-09-02,08:52:33
39.975517,116.379832,0,102,39693.369849537,2008-09-02,08:52:35
39.975513,116.379557,0,97,39693.3698726852,2008-09-02,08:52:37
39.975526,116.379268,0,93,39693.3698958333,2008-09-02,08:52:39
39.975537,116.378966,0,89,39693.3699189815,2008-09-02,08:52:41
39.975535,116.378691,0,84,39693.3699421296,2008-09-02,08:52:43
39.975532,116.378411,0,79,39693.3699652778,2008-09-02,08:52:45
39.975523,116.378187,0,74,39693.3699884259,2008-09-02,08:52:47
39.975519,116.377954,0,71,39693.3700115741,2008-09-02,08:52:49
39.975507,116.377693,0,66,39693.3700347222,2008-09-02,08:52:51
39.975494,116.37742,0,62,39693.3700578704,2008-09-02,08:52:53
39.975505,116.377138,0,58,39693.3700810185,2008-09-02,08:52:55
39.975499,116.376865,0,54,39693.3701041667,2008-09-02,08:52:57
39.975499,116.376601,0,49,39693.3701273148,2008-09-02,08:52:59
39.975502,116.376361,0,44,39693.370150463,2008-09-02,08:53:01
39.975507,116.376152,0,40,39693.3701736111,2008-09-02,08:53:03
39.975486,116.376003,0,36,39693.3701967593,2008-09-02,08:53:05
39.975495,116.375834,0,32,39693.3702199074,2008-09-02,08:53:07
39.9755,116.375691,0,27,39693.3702430556,2008-09-02,08:53:09
39.9755,116.375615,0,23,39693.3702662037,2008-09-02,08:53:11
39.975491,116.375591,0,19,39693.3702893518,2008-09-02,08:53:13
39.975476,116.375592,0,16,39693.3703125,2008-09-02,08:53:15
39.975496,116.375578,0,15,39693.3703356481,2008-09-02,08:53:17
39.975511,116.375571,0,12,39693.3703587963,2008-09-02,08:53:19
39.975513,116.375554,0,9,39693.3703819444,2008-09-02,08:53:21
39.975508,116.375535,0,6,39693.3704050926,2008-09-02,08:53:23
39.975507,116.375533,0,4,39693.3704282407,2008-09-02,08:53:25
39.975514,116.375542,0,2,39693.3704513889,2008-09-02,08:53:27
39.97552,116.37557,0,1,39693.370474537,2008-09-02,08:53:29
39.975528,116.375587,0,0,39693.3704976852,2008-09-02,08:53:31
39.975539,116.375586,0,-3,39693.3705208333,2008-09-02,08:53:33
39.975551,116.375574,0,-6,39693.3705439815,2008-09-02,08:53:35
39.975537,116.375628,0,-6,39693.3705671296,2008-09-02,08:53:37
39.975521,116.375681,0,-7,39693.3705902778,2008-09-02,08:53:39
39.975522,116.375683,0,-8,39693.3706134259,2008-09-02,08:53:41
39.975513,116.375699,0,-9,39693.3706365741,2008-09-02,08:53:43
39.975515,116.375722,0,-9,39693.3706597222,2008-09-02,08:53:45
39.975515,116.375723,0,-9,39693.3706828704,2008-09-02,08:53:47
39.975514,116.375721,0,-9,39693.3707060185,2008-09-02,08:53:49
39.975504,116.375714,0,-9,39693.3707291667,2008-09-02,08:53:51
39.975502,116.37571,0,-9,39693.3707523148,2008-09-02,08:53:53
39.975502,116.375718,0,-9,39693.370775463,2008-09-02,08:53:55
39.975495,116.375743,0,-9,39693.3707986111,2008-09-02,08:53:57
39.975494,116.375747,0,-10,39693.3708217593,2008-09-02,08:53:59
39.975495,116.375742,0,-9,39693.3708449074,2008-09-02,08:54:01
39.975489,116.375737,0,-10,39693.3708680556,2008-09-02,08:54:03
39.975487,116.375732,0,-10,39693.3708912037,2008-09-02,08:54:05
39.975487,116.375732,0,-10,39693.3709143519,2008-09-02,08:54:07
39.975471,116.375694,0,-10,39693.3709375,2008-09-02,08:54:09
39.975469,116.375682,0,-10,39693.3709606482,2008-09-02,08:54:11
39.97547,116.375703,0,-10,39693.3709837963,2008-09-02,08:54:13
39.975466,116.375716,0,-10,39693.3710069444,2008-09-02,08:54:15
39.975471,116.37572,0,-10,39693.3710300926,2008-09-02,08:54:17
39.975476,116.375721,0,-10,39693.3710532407,2008-09-02,08:54:19
39.975477,116.375702,0,-10,39693.3710763889,2008-09-02,08:54:21
39.975472,116.375652,0,-9,39693.371099537,2008-09-02,08:54:23
39.975439,116.375529,0,-10,39693.3711226852,2008-09-02,08:54:25
39.975411,116.37542,0,-10,39693.3711458333,2008-09-02,08:54:27
39.975388,116.375314,0,-10,39693.3711689815,2008-09-02,08:54:29
39.975366,116.375203,0,-10,39693.3711921296,2008-09-02,08:54:31
39.975353,116.375082,0,-11,39693.3712152778,2008-09-02,08:54:33
39.975293,116.374886,0,-11,39693.3712384259,2008-09-02,08:54:35
39.97529,116.37474,0,-10,39693.3712615741,2008-09-02,08:54:37
39.975338,116.37464,0,-8,39693.3712847222,2008-09-02,08:54:39
39.97537,116.374537,0,-5,39693.3713078704,2008-09-02,08:54:41
39.975381,116.37445,0,-2,39693.3713310185,2008-09-02,08:54:43
39.975398,116.374404,0,3,39693.3713541667,2008-09-02,08:54:45
39.975407,116.374397,0,11,39693.3713773148,2008-09-02,08:54:47
39.975422,116.37435,0,14,39693.371400463,2008-09-02,08:54:49
39.975439,116.374296,0,20,39693.3714236111,2008-09-02,08:54:51
39.975452,116.374253,0,27,39693.3714467593,2008-09-02,08:54:53
39.975443,116.374227,0,31,39693.3714699074,2008-09-02,08:54:55
39.975424,116.374203,0,35,39693.3714930556,2008-09-02,08:54:57
39.975427,116.374192,0,40,39693.3715162037,2008-09-02,08:54:59
39.975424,116.374211,0,42,39693.3715393519,2008-09-02,08:55:01
39.975424,116.374208,0,46,39693.3715625,2008-09-02,08:55:03
39.97542,116.374186,0,43,39693.3715856481,2008-09-02,08:55:05
39.975416,116.374199,0,43,39693.3716087963,2008-09-02,08:55:07
39.975433,116.374196,0,46,39693.3716319444,2008-09-02,08:55:09
39.975408,116.374173,0,45,39693.3716550926,2008-09-02,08:55:11
39.975374,116.374094,0,45,39693.3716782407,2008-09-02,08:55:13
39.975366,116.373998,0,45,39693.3717013889,2008-09-02,08:55:15
39.975363,116.373877,0,43,39693.371724537,2008-09-02,08:55:17
39.975388,116.373754,0,44,39693.3717476852,2008-09-02,08:55:19
39.975416,116.373672,0,46,39693.3717708333,2008-09-02,08:55:21
39.975419,116.373643,0,49,39693.3717939815,2008-09-02,08:55:23
39.975431,116.373614,0,56,39693.3718171296,2008-09-02,08:55:25
39.975425,116.373606,0,59,39693.3718402778,2008-09-02,08:55:27
39.975419,116.373609,0,60,39693.3718634259,2008-09-02,08:55:29
39.975419,116.373609,0,61,39693.3718865741,2008-09-02,08:55:31
39.975419,116.373611,0,62,39693.3719097222,2008-09-02,08:55:33
39.975419,116.373612,0,62,39693.3719328704,2008-09-02,08:55:35
39.975418,116.373611,0,63,39693.3719560185,2008-09-02,08:55:37
39.975431,116.373574,0,65,39693.3719791667,2008-09-02,08:55:39
39.975425,116.373517,0,67,39693.3720023148,2008-09-02,08:55:41
39.975392,116.373445,0,68,39693.372025463,2008-09-02,08:55:43
39.975394,116.373324,0,71,39693.3720486111,2008-09-02,08:55:45
39.975418,116.373142,0,70,39693.3720717593,2008-09-02,08:55:47
39.975435,116.372947,0,70,39693.3720949074,2008-09-02,08:55:49
39.975442,116.372723,0,71,39693.3721180556,2008-09-02,08:55:51
39.975444,116.372492,0,74,39693.3721412037,2008-09-02,08:55:53
39.975446,116.372241,0,74,39693.3721643519,2008-09-02,08:55:55
39.975433,116.37197,0,73,39693.3721875,2008-09-02,08:55:57
39.975418,116.371673,0,70,39693.3722106481,2008-09-02,08:55:59
39.975381,116.3714,0,69,39693.3722337963,2008-09-02,08:56:01
39.975356,116.37109,0,67,39693.3722569444,2008-09-02,08:56:03
39.97531,116.370783,0,62,39693.3722800926,2008-09-02,08:56:05
39.975281,116.370467,0,61,39693.3723032407,2008-09-02,08:56:07
39.97524,116.370148,0,56,39693.3723263889,2008-09-02,08:56:09
39.975235,116.369823,0,54,39693.372349537,2008-09-02,08:56:11
39.975228,116.369497,0,52,39693.3723726852,2008-09-02,08:56:13
39.975217,116.36916,0,50,39693.3723958333,2008-09-02,08:56:15
39.975235,116.368846,0,51,39693.3724189815,2008-09-02,08:56:17
39.975234,116.368561,0,47,39693.3724421296,2008-09-02,08:56:19
39.975268,116.368288,0,47,39693.3724652778,2008-09-02,08:56:21
39.975297,116.368075,0,50,39693.3724884259,2008-09-02,08:56:23
39.975289,116.367926,0,48,39693.3725115741,2008-09-02,08:56:25
39.975289,116.367811,0,47,39693.3725347222,2008-09-02,08:56:27
39.975318,116.367756,0,46,39693.3725578704,2008-09-02,08:56:29
39.975316,116.367738,0,43,39693.3725810185,2008-09-02,08:56:31
39.975311,116.367722,0,37,39693.3726041667,2008-09-02,08:56:33
39.975316,116.367728,0,37,39693.3726273148,2008-09-02,08:56:35
39.975316,116.367726,0,36,39693.372650463,2008-09-02,08:56:37
39.975314,116.367721,0,36,39693.3726736111,2008-09-02,08:56:39
39.975325,116.36772,0,35,39693.3726967593,2008-09-02,08:56:41
39.975336,116.367693,0,34,39693.3727199074,2008-09-02,08:56:43
39.975318,116.367647,0,34,39693.3727430556,2008-09-02,08:56:45
39.975297,116.367562,0,34,39693.3727662037,2008-09-02,08:56:47
39.975286,116.367442,0,34,39693.3727893519,2008-09-02,08:56:49
39.975296,116.367251,0,34,39693.3728125,2008-09-02,08:56:51
39.975306,116.367057,0,34,39693.3728356481,2008-09-02,08:56:53
39.975297,116.366862,0,32,39693.3728587963,2008-09-02,08:56:55
39.975299,116.366613,0,26,39693.3728819444,2008-09-02,08:56:57
39.975306,116.366373,0,25,39693.3729050926,2008-09-02,08:56:59
39.975311,116.366128,0,27,39693.3729282407,2008-09-02,08:57:01
39.975289,116.365909,0,24,39693.3729513889,2008-09-02,08:57:03
39.975277,116.365696,0,25,39693.372974537,2008-09-02,08:57:05
39.97529,116.365464,0,26,39693.3729976852,2008-09-02,08:57:07
39.975304,116.36523,0,28,39693.3730208333,2008-09-02,08:57:09
39.975299,116.364985,0,27,39693.3730439815,2008-09-02,08:57:11
39.975312,116.364751,0,30,39693.3730671296,2008-09-02,08:57:13
39.975304,116.364535,0,27,39693.3730902778,2008-09-02,08:57:15
39.975303,116.364363,0,27,39693.3731134259,2008-09-02,08:57:17
39.975306,116.364232,0,28,39693.3731365741,2008-09-02,08:57:19
39.975309,116.36415,0,28,39693.3731597222,2008-09-02,08:57:21
39.975289,116.364141,0,26,39693.3731828704,2008-09-02,08:57:23
39.975269,116.364137,0,27,39693.3732060185,2008-09-02,08:57:25
39.975269,116.364145,0,29,39693.3732291667,2008-09-02,08:57:27
39.975267,116.364139,0,29,39693.3732523148,2008-09-02,08:57:29
39.975265,116.364134,0,29,39693.373275463,2008-09-02,08:57:31
39.975268,116.36413,0,28,39693.3732986111,2008-09-02,08:57:33
39.975269,116.364129,0,28,39693.3733217593,2008-09-02,08:57:35
39.975277,116.364132,0,28,39693.3733449074,2008-09-02,08:57:37
39.975279,116.364134,0,27,39693.3733680556,2008-09-02,08:57:39
39.975284,116.364132,0,27,39693.3733912037,2008-09-02,08:57:41
39.975296,116.364123,0,25,39693.3734143519,2008-09-02,08:57:43
39.975293,116.364095,0,24,39693.3734375,2008-09-02,08:57:45
39.975259,116.364113,0,23,39693.3734606481,2008-09-02,08:57:47
39.975268,116.364095,0,26,39693.3734837963,2008-09-02,08:57:49
39.975272,116.364096,0,24,39693.3735069444,2008-09-02,08:57:51
39.975289,116.364089,0,27,39693.3735300926,2008-09-02,08:57:53
39.975277,116.364097,0,29,39693.3735532407,2008-09-02,08:57:55
39.975277,116.364097,0,29,39693.3735763889,2008-09-02,08:57:57
39.97527,116.364083,0,30,39693.373599537,2008-09-02,08:57:59
39.97525,116.364087,0,32,39693.3736226852,2008-09-02,08:58:01
39.975244,116.364087,0,33,39693.3736458333,2008-09-02,08:58:03
39.975226,116.364095,0,35,39693.3736689815,2008-09-02,08:58:05
39.975214,116.364106,0,35,39693.3736921296,2008-09-02,08:58:07
39.975217,116.364099,0,37,39693.3737152778,2008-09-02,08:58:09
39.975227,116.364086,0,38,39693.3737384259,2008-09-02,08:58:11
39.97523,116.364084,0,39,39693.3737615741,2008-09-02,08:58:13
39.97523,116.364085,0,39,39693.3737847222,2008-09-02,08:58:15
39.975231,116.364088,0,39,39693.3738078704,2008-09-02,08:58:17
39.975232,116.36409,0,39,39693.3738310185,2008-09-02,08:58:19
39.975233,116.364092,0,39,39693.3738541667,2008-09-02,08:58:21
39.975233,116.364092,0,39,39693.3738773148,2008-09-02,08:58:23
39.975238,116.364069,0,39,39693.373900463,2008-09-02,08:58:25
39.975236,116.364027,0,38,39693.3739236111,2008-09-02,08:58:27
39.975249,116.36395,0,38,39693.3739467593,2008-09-02,08:58:29
39.97526,116.363854,0,39,39693.3739699074,2008-09-02,08:58:31
39.97524,116.363757,0,40,39693.3739930556,2008-09-02,08:58:33
39.975221,116.363624,0,42,39693.3740162037,2008-09-02,08:58:35
39.975217,116.363468,0,44,39693.3740393519,2008-09-02,08:58:37
39.975225,116.363283,0,46,39693.3740625,2008-09-02,08:58:39
39.975225,116.363105,0,48,39693.3740856481,2008-09-02,08:58:41
39.975233,116.362914,0,50,39693.3741087963,2008-09-02,08:58:43
39.975218,116.362737,0,51,39693.3741319444,2008-09-02,08:58:45
39.975207,116.362533,0,53,39693.3741550926,2008-09-02,08:58:47
39.975196,116.362342,0,57,39693.3741782407,2008-09-02,08:58:49
39.975174,116.362121,0,56,39693.3742013889,2008-09-02,08:58:51
39.975201,116.361917,0,60,39693.374224537,2008-09-02,08:58:53
39.975199,116.36175,0,58,39693.3742476852,2008-09-02,08:58:55
39.975231,116.361595,0,58,39693.3742708333,2008-09-02,08:58:57
39.975256,116.361465,0,59,39693.3742939815,2008-09-02,08:58:59
39.975269,116.361359,0,60,39693.3743171296,2008-09-02,08:59:01
39.975285,116.36126,0,61,39693.3743402778,2008-09-02,08:59:03
39.975307,116.36119,0,61,39693.3743634259,2008-09-02,08:59:05
39.9753,116.361148,0,61,39693.3743865741,2008-09-02,08:59:07
39.975283,116.361139,0,60,39693.3744097222,2008-09-02,08:59:09
39.975288,116.361144,0,61,39693.3744328704,2008-09-02,08:59:11
39.97528,116.361153,0,61,39693.3744560185,2008-09-02,08:59:13
39.975271,116.36116,0,60,39693.3744791667,2008-09-02,08:59:15
39.975259,116.361157,0,60,39693.3745023148,2008-09-02,08:59:17
39.975235,116.361167,0,61,39693.374525463,2008-09-02,08:59:19
39.975225,116.361181,0,62,39693.3745486111,2008-09-02,08:59:21
39.975238,116.36119,0,64,39693.3745717593,2008-09-02,08:59:23
39.975236,116.361215,0,67,39693.3745949074,2008-09-02,08:59:25
39.97525,116.361224,0,70,39693.3746180556,2008-09-02,08:59:27
39.975278,116.361208,0,73,39693.3746412037,2008-09-02,08:59:29
39.975294,116.36118,0,74,39693.3746643519,2008-09-02,08:59:31
39.975287,116.361141,0,76,39693.3746875,2008-09-02,08:59:33
39.975266,116.361082,0,78,39693.3747106481,2008-09-02,08:59:35
39.975238,116.360996,0,80,39693.3747337963,2008-09-02,08:59:37
39.975233,116.360854,0,81,39693.3747569444,2008-09-02,08:59:39
39.975226,116.360716,0,84,39693.3747800926,2008-09-02,08:59:41
39.975227,116.360555,0,87,39693.3748032407,2008-09-02,08:59:43
39.975248,116.360368,0,90,39693.3748263889,2008-09-02,08:59:45
39.975276,116.360179,0,92,39693.374849537,2008-09-02,08:59:47
39.975292,116.360012,0,93,39693.3748726852,2008-09-02,08:59:49
39.975322,116.359853,0,94,39693.3748958333,2008-09-02,08:59:51
39.97536,116.35973,0,94,39693.3749189815,2008-09-02,08:59:53
39.97528,116.359395,0,94,39693.3759375,2008-09-02,09:01:21
39.975267,116.359244,0,94,39693.3759606481,2008-09-02,09:01:23
39.975252,116.359075,0,93,39693.3759837963,2008-09-02,09:01:25
39.97523,116.358889,0,93,39693.3760069444,2008-09-02,09:01:27
39.975209,116.358692,0,93,39693.3760300926,2008-09-02,09:01:29
39.9752,116.358483,0,94,39693.3760532407,2008-09-02,09:01:31
39.97519,116.358288,0,94,39693.3760763889,2008-09-02,09:01:33
39.975189,116.358075,0,94,39693.376099537,2008-09-02,09:01:35
39.975194,116.357843,0,94,39693.3761226852,2008-09-02,09:01:37
39.9752,116.35763,0,94,39693.3761458333,2008-09-02,09:01:39
39.975198,116.357416,0,94,39693.3761689815,2008-09-02,09:01:41
39.975187,116.357216,0,94,39693.3761921296,2008-09-02,09:01:43
39.975177,116.357031,0,94,39693.3762152778,2008-09-02,09:01:45
39.975165,116.356817,0,94,39693.3762384259,2008-09-02,09:01:47
39.975154,116.356604,0,94,39693.3762615741,2008-09-02,09:01:49
39.975192,116.356328,0,94,39693.3762847222,2008-09-02,09:01:51
39.97519,116.356105,0,94,39693.3763078704,2008-09-02,09:01:53
39.975181,116.355884,0,95,39693.3763310185,2008-09-02,09:01:55
39.975181,116.355652,0,95,39693.3763541667,2008-09-02,09:01:57
39.97518,116.3554,0,94,39693.3763773148,2008-09-02,09:01:59
39.975171,116.355172,0,94,39693.376400463,2008-09-02,09:02:01
39.97517,116.35493,0,94,39693.3764236111,2008-09-02,09:02:03
39.975181,116.354689,0,95,39693.3764467593,2008-09-02,09:02:05
39.975209,116.354432,0,95,39693.3764699074,2008-09-02,09:02:07
39.975214,116.354215,0,95,39693.3764930556,2008-09-02,09:02:09
39.975207,116.354018,0,95,39693.3765162037,2008-09-02,09:02:11
39.975205,116.353869,0,94,39693.3765393518,2008-09-02,09:02:13
39.975207,116.353757,0,94,39693.3765625,2008-09-02,09:02:15
39.975218,116.353704,0,94,39693.3765856481,2008-09-02,09:02:17
39.975214,116.35371,0,93,39693.3766087963,2008-09-02,09:02:19
39.975175,116.353752,0,92,39693.3766319444,2008-09-02,09:02:21
39.975165,116.353742,0,91,39693.3766550926,2008-09-02,09:02:23
39.975165,116.353737,0,90,39693.3766782407,2008-09-02,09:02:25
39.975165,116.353726,0,90,39693.3767013889,2008-09-02,09:02:27
39.975161,116.35372,0,89,39693.376724537,2008-09-02,09:02:29
39.975161,116.35372,0,89,39693.3767476852,2008-09-02,09:02:31
39.975159,116.353717,0,88,39693.3767708333,2008-09-02,09:02:33
39.975155,116.353705,0,88,39693.3767939815,2008-09-02,09:02:35
39.97515,116.353695,0,88,39693.3768171296,2008-09-02,09:02:37
39.975124,116.353708,0,88,39693.3768402778,2008-09-02,09:02:39
39.97512,116.353699,0,90,39693.3768634259,2008-09-02,09:02:41
39.975128,116.353645,0,91,39693.3768865741,2008-09-02,09:02:43
39.975154,116.353595,0,93,39693.3769097222,2008-09-02,09:02:45
39.975187,116.353547,0,95,39693.3769328704,2008-09-02,09:02:47
39.975222,116.353518,0,97,39693.3769560185,2008-09-02,09:02:49
39.975236,116.353503,0,98,39693.3769791667,2008-09-02,09:02:51
39.975264,116.353495,0,100,39693.3770023148,2008-09-02,09:02:53
39.975273,116.353484,0,101,39693.377025463,2008-09-02,09:02:55
39.975282,116.353493,0,101,39693.3770486111,2008-09-02,09:02:57
39.975274,116.353504,0,101,39693.3770717593,2008-09-02,09:02:59
39.975277,116.353534,0,101,39693.3770949074,2008-09-02,09:03:01
39.975279,116.353517,0,102,39693.3771180556,2008-09-02,09:03:03
39.975266,116.353494,0,102,39693.3771412037,2008-09-02,09:03:05
39.975264,116.353421,0,103,39693.3771643518,2008-09-02,09:03:07
39.975246,116.353338,0,104,39693.3771875,2008-09-02,09:03:09
39.975202,116.353297,0,104,39693.3772106481,2008-09-02,09:03:11
39.975174,116.35322,0,105,39693.3772337963,2008-09-02,09:03:13
39.975219,116.353117,0,105,39693.3772569444,2008-09-02,09:03:15
39.975247,116.353017,0,106,39693.3772800926,2008-09-02,09:03:17
39.975285,116.352956,0,106,39693.3773032407,2008-09-02,09:03:19
39.975337,116.352941,0,106,39693.3773263889,2008-09-02,09:03:21
39.975323,116.352981,0,106,39693.377349537,2008-09-02,09:03:23
39.976197,116.354819,0,103,39693.3776273148,2008-09-02,09:03:47
39.975529,116.353499,0,131,39693.3776736111,2008-09-02,09:03:51
39.975377,116.353185,0,56,39693.3776967593,2008-09-02,09:03:53
39.975329,116.352961,0,74,39693.3777199074,2008-09-02,09:03:55
39.975275,116.352805,0,87,39693.3777430556,2008-09-02,09:03:57
39.975232,116.35263,0,112,39693.3777662037,2008-09-02,09:03:59
39.9752,116.352433,0,108,39693.3777893518,2008-09-02,09:04:01
39.975201,116.35222,0,109,39693.3778125,2008-09-02,09:04:03
39.975184,116.351999,0,108,39693.3778356481,2008-09-02,09:04:05
39.975174,116.351791,0,106,39693.3778587963,2008-09-02,09:04:07
39.975138,116.351599,0,106,39693.3778819444,2008-09-02,09:04:09
39.975091,116.351376,0,107,39693.3779050926,2008-09-02,09:04:11
39.975062,116.351133,0,108,39693.3779282407,2008-09-02,09:04:13
39.975031,116.350868,0,111,39693.3779513889,2008-09-02,09:04:15
39.975007,116.35064,0,109,39693.377974537,2008-09-02,09:04:17
39.975045,116.350334,0,111,39693.3779976852,2008-09-02,09:04:19
39.975075,116.350048,0,111,39693.3780208333,2008-09-02,09:04:21
39.97509,116.349773,0,110,39693.3780439815,2008-09-02,09:04:23
39.975092,116.349481,0,109,39693.3780671296,2008-09-02,09:04:25
39.975092,116.349151,0,109,39693.3780902778,2008-09-02,09:04:27
39.97509,116.348937,0,108,39693.3781134259,2008-09-02,09:04:29
39.975084,116.348762,0,107,39693.3781365741,2008-09-02,09:04:31
39.97504,116.348629,0,106,39693.3781597222,2008-09-02,09:04:33
39.975005,116.348532,0,105,39693.3781828704,2008-09-02,09:04:35
39.975013,116.34844,0,105,39693.3782060185,2008-09-02,09:04:37
39.975024,116.348413,0,105,39693.3782291667,2008-09-02,09:04:39
39.975043,116.348398,0,105,39693.3782523148,2008-09-02,09:04:41
39.975041,116.348322,0,104,39693.378275463,2008-09-02,09:04:43
39.97505,116.348326,0,103,39693.3782986111,2008-09-02,09:04:45
39.97505,116.348365,0,103,39693.3783217593,2008-09-02,09:04:47
39.975076,116.348345,0,103,39693.3783449074,2008-09-02,09:04:49
39.975088,116.348327,0,103,39693.3783680556,2008-09-02,09:04:51
39.975068,116.348285,0,104,39693.3783912037,2008-09-02,09:04:53
39.97508,116.348207,0,104,39693.3784143519,2008-09-02,09:04:55
39.975201,116.347398,0,83,39693.3785300926,2008-09-02,09:05:05
39.975243,116.347159,0,86,39693.3785532407,2008-09-02,09:05:07
39.975259,116.346987,0,96,39693.3785763889,2008-09-02,09:05:09
39.975206,116.346822,0,98,39693.378599537,2008-09-02,09:05:11
39.975222,116.346604,0,100,39693.3786226852,2008-09-02,09:05:13
39.975221,116.346412,0,100,39693.3786458333,2008-09-02,09:05:15
39.975241,116.346176,0,100,39693.3786689815,2008-09-02,09:05:17
39.975246,116.345948,0,100,39693.3786921296,2008-09-02,09:05:19
39.975233,116.345738,0,99,39693.3787152778,2008-09-02,09:05:21
39.975211,116.345559,0,99,39693.3787384259,2008-09-02,09:05:23
39.975204,116.345363,0,99,39693.3787615741,2008-09-02,09:05:25
39.975194,116.345174,0,99,39693.3787847222,2008-09-02,09:05:27
39.975207,116.344957,0,99,39693.3788078704,2008-09-02,09:05:29
39.975213,116.344734,0,99,39693.3788310185,2008-09-02,09:05:31
39.975226,116.344508,0,98,39693.3788541667,2008-09-02,09:05:33
39.975212,116.344351,0,98,39693.3788773148,2008-09-02,09:05:35
39.975209,116.344181,0,98,39693.378900463,2008-09-02,09:05:37
39.975245,116.343963,0,97,39693.3789236111,2008-09-02,09:05:39
39.975259,116.34378,0,97,39693.3789467593,2008-09-02,09:05:41
39.975287,116.343562,0,97,39693.3789699074,2008-09-02,09:05:43
39.975305,116.343354,0,97,39693.3789930556,2008-09-02,09:05:45
39.975308,116.343167,0,97,39693.3790162037,2008-09-02,09:05:47
39.975283,116.343017,0,97,39693.3790393519,2008-09-02,09:05:49
39.975237,116.342892,0,97,39693.3790625,2008-09-02,09:05:51
39.975191,116.342775,0,97,39693.3790856482,2008-09-02,09:05:53
39.975165,116.342723,0,96,39693.3791087963,2008-09-02,09:05:55
39.975165,116.342641,0,96,39693.3791319444,2008-09-02,09:05:57
39.975206,116.342529,0,96,39693.3791550926,2008-09-02,09:05:59
39.975226,116.342435,0,96,39693.3791782407,2008-09-02,09:06:01
39.975222,116.342359,0,96,39693.3792013889,2008-09-02,09:06:03
39.975201,116.342289,0,96,39693.379224537,2008-09-02,09:06:05
39.975165,116.342214,0,97,39693.3792476852,2008-09-02,09:06:07
39.975155,116.342073,0,98,39693.3792708333,2008-09-02,09:06:09
39.975168,116.341886,0,99,39693.3792939815,2008-09-02,09:06:11
39.975171,116.341671,0,100,39693.3793171296,2008-09-02,09:06:13
39.97514,116.34147,0,100,39693.3793402778,2008-09-02,09:06:15
39.975131,116.341246,0,101,39693.3793634259,2008-09-02,09:06:17
39.975116,116.341034,0,102,39693.3793865741,2008-09-02,09:06:19
39.975128,116.340818,0,103,39693.3794097222,2008-09-02,09:06:21
39.975101,116.340637,0,103,39693.3794328704,2008-09-02,09:06:23
39.975108,116.340437,0,104,39693.3794560185,2008-09-02,09:06:25
39.975141,116.340237,0,104,39693.3794791667,2008-09-02,09:06:27
39.975139,116.34012,0,104,39693.3795023148,2008-09-02,09:06:29
39.975163,116.340013,0,104,39693.379525463,2008-09-02,09:06:31
39.975197,116.339927,0,104,39693.3795486111,2008-09-02,09:06:33
39.975204,116.339908,0,104,39693.3795717593,2008-09-02,09:06:35
39.975203,116.339915,0,105,39693.3795949074,2008-09-02,09:06:37
39.975202,116.339956,0,106,39693.3796180556,2008-09-02,09:06:39
39.975185,116.340031,0,107,39693.3796412037,2008-09-02,09:06:41
39.975149,116.340105,0,108,39693.3796643519,2008-09-02,09:06:43
39.975153,116.340141,0,110,39693.3796875,2008-09-02,09:06:45
39.975132,116.340206,0,111,39693.3797106481,2008-09-02,09:06:47
39.975146,116.340188,0,112,39693.3797337963,2008-09-02,09:06:49
39.97515,116.340174,0,111,39693.3797569444,2008-09-02,09:06:51
39.975152,116.340176,0,112,39693.3797800926,2008-09-02,09:06:53
39.975158,116.340178,0,112,39693.3798032407,2008-09-02,09:06:55
39.97516,116.34018,0,112,39693.3798263889,2008-09-02,09:06:57
39.975159,116.340177,0,113,39693.379849537,2008-09-02,09:06:59
39.975168,116.340181,0,113,39693.3798726852,2008-09-02,09:07:01
39.975171,116.340189,0,112,39693.3798958333,2008-09-02,09:07:03
39.975174,116.340198,0,112,39693.3799189815,2008-09-02,09:07:05
39.975177,116.340202,0,112,39693.3799421296,2008-09-02,09:07:07
39.975184,116.340212,0,112,39693.3799652778,2008-09-02,09:07:09
39.975186,116.34022,0,112,39693.3799884259,2008-09-02,09:07:11
39.975187,116.340223,0,112,39693.3800115741,2008-09-02,09:07:13
39.975186,116.340222,0,112,39693.3800347222,2008-09-02,09:07:15
39.975184,116.34022,0,112,39693.3800578704,2008-09-02,09:07:17
39.97518,116.340211,0,112,39693.3800810185,2008-09-02,09:07:19
39.975176,116.340204,0,112,39693.3801041667,2008-09-02,09:07:21
39.975176,116.34019,0,113,39693.3801273148,2008-09-02,09:07:23
39.975176,116.34017,0,113,39693.380150463,2008-09-02,09:07:25
39.975168,116.340109,0,113,39693.3801736111,2008-09-02,09:07:27
39.975138,116.340012,0,114,39693.3801967593,2008-09-02,09:07:29
39.975101,116.339927,0,114,39693.3802199074,2008-09-02,09:07:31
39.975092,116.339812,0,115,39693.3802430556,2008-09-02,09:07:33
39.975077,116.33966,0,116,39693.3802662037,2008-09-02,09:07:35
39.975071,116.339477,0,116,39693.3802893519,2008-09-02,09:07:37
39.975095,116.339279,0,117,39693.3803125,2008-09-02,09:07:39
39.97513,116.339066,0,119,39693.3803356481,2008-09-02,09:07:41
39.975171,116.338899,0,121,39693.3803587963,2008-09-02,09:07:43
39.975205,116.33871,0,122,39693.3803819444,2008-09-02,09:07:45
39.975233,116.338525,0,124,39693.3804050926,2008-09-02,09:07:47
39.975232,116.338335,0,125,39693.3804282407,2008-09-02,09:07:49
39.975232,116.338218,0,126,39693.3804513889,2008-09-02,09:07:51
39.975232,116.338149,0,128,39693.380474537,2008-09-02,09:07:53
39.975221,116.338146,0,129,39693.3804976852,2008-09-02,09:07:55
39.975213,116.338151,0,129,39693.3805208333,2008-09-02,09:07:57
39.97521,116.338157,0,128,39693.3805439815,2008-09-02,09:07:59
39.975209,116.338152,0,129,39693.3805671296,2008-09-02,09:08:01
39.975211,116.33815,0,129,39693.3805902778,2008-09-02,09:08:03
39.975214,116.33815,0,129,39693.3806134259,2008-09-02,09:08:05
39.975223,116.338139,0,130,39693.3806365741,2008-09-02,09:08:07
39.975222,116.338136,0,130,39693.3806597222,2008-09-02,09:08:09
39.975223,116.338137,0,130,39693.3806828704,2008-09-02,09:08:11
39.975224,116.338139,0,130,39693.3807060185,2008-09-02,09:08:13
39.975224,116.338141,0,130,39693.3807291667,2008-09-02,09:08:15
39.975228,116.338137,0,130,39693.3807523148,2008-09-02,09:08:17
39.975234,116.338136,0,130,39693.380775463,2008-09-02,09:08:19
39.975234,116.33814,0,130,39693.3807986111,2008-09-02,09:08:21
39.975232,116.338139,0,130,39693.3808217593,2008-09-02,09:08:23
39.975218,116.338145,0,130,39693.3808449074,2008-09-02,09:08:25
39.975178,116.338137,0,131,39693.3808680556,2008-09-02,09:08:27
39.97516,116.338066,0,131,39693.3808912037,2008-09-02,09:08:29
39.975145,116.337966,0,131,39693.3809143519,2008-09-02,09:08:31
39.975106,116.337874,0,131,39693.3809375,2008-09-02,09:08:33
39.975075,116.33773,0,129,39693.3809606481,2008-09-02,09:08:35
39.975065,116.337542,0,129,39693.3809837963,2008-09-02,09:08:37
39.975037,116.337334,0,128,39693.3810069444,2008-09-02,09:08:39
39.975048,116.337084,0,128,39693.3810300926,2008-09-02,09:08:41
39.975048,116.336846,0,128,39693.3810532407,2008-09-02,09:08:43
39.975047,116.336604,0,128,39693.3810763889,2008-09-02,09:08:45
39.975061,116.336338,0,128,39693.381099537,2008-09-02,09:08:47
39.975101,116.336025,0,128,39693.3811226852,2008-09-02,09:08:49
39.975118,116.335709,0,129,39693.3811458333,2008-09-02,09:08:51
39.975117,116.335377,0,131,39693.3811689815,2008-09-02,09:08:53
39.975102,116.335066,0,131,39693.3811921296,2008-09-02,09:08:55
39.975079,116.334744,0,130,39693.3812152778,2008-09-02,09:08:57
39.97503,116.334394,0,128,39693.3812384259,2008-09-02,09:08:59
39.975018,116.334011,0,127,39693.3812615741,2008-09-02,09:09:01
39.975014,116.33363,0,127,39693.3812847222,2008-09-02,09:09:03
39.974998,116.333229,0,126,39693.3813078704,2008-09-02,09:09:05
39.975005,116.332844,0,126,39693.3813310185,2008-09-02,09:09:07
39.975049,116.332502,0,125,39693.3813541667,2008-09-02,09:09:09
39.9751,116.332131,0,125,39693.3813773148,2008-09-02,09:09:11
39.975132,116.331788,0,126,39693.381400463,2008-09-02,09:09:13
39.975149,116.331478,0,127,39693.3814236111,2008-09-02,09:09:15
39.975183,116.331117,0,128,39693.3814467593,2008-09-02,09:09:17
39.975202,116.330768,0,129,39693.3814699074,2008-09-02,09:09:19
39.975221,116.330429,0,130,39693.3814930556,2008-09-02,09:09:21
39.975246,116.330085,0,131,39693.3815162037,2008-09-02,09:09:23
39.975225,116.329809,0,131,39693.3815393519,2008-09-02,09:09:25
39.975224,116.329522,0,132,39693.3815625,2008-09-02,09:09:27
39.975252,116.329253,0,133,39693.3815856481,2008-09-02,09:09:29
39.975291,116.32901,0,134,39693.3816087963,2008-09-02,09:09:31
39.975275,116.328846,0,136,39693.3816319444,2008-09-02,09:09:33
39.975287,116.328666,0,138,39693.3816550926,2008-09-02,09:09:35
39.975303,116.328466,0,141,39693.3816782407,2008-09-02,09:09:37
39.975301,116.328271,0,144,39693.3817013889,2008-09-02,09:09:39
39.975318,116.328079,0,147,39693.381724537,2008-09-02,09:09:41
39.975337,116.327912,0,149,39693.3817476852,2008-09-02,09:09:43
39.975381,116.327713,0,152,39693.3817708333,2008-09-02,09:09:45
39.975397,116.327535,0,154,39693.3817939815,2008-09-02,09:09:47
39.975419,116.327339,0,157,39693.3818171296,2008-09-02,09:09:49
39.975424,116.327155,0,159,39693.3818402778,2008-09-02,09:09:51
39.9754,116.326984,0,161,39693.3818634259,2008-09-02,09:09:53
39.975382,116.326805,0,163,39693.3818865741,2008-09-02,09:09:55
39.975374,116.326623,0,165,39693.3819097222,2008-09-02,09:09:57
39.975359,116.326448,0,167,39693.3819328704,2008-09-02,09:09:59
39.975367,116.326265,0,170,39693.3819560185,2008-09-02,09:10:01
39.975331,116.326152,0,171,39693.3819791667,2008-09-02,09:10:03
39.9753,116.326036,0,172,39693.3820023148,2008-09-02,09:10:05
39.975273,116.325955,0,171,39693.382025463,2008-09-02,09:10:07
39.975261,116.325895,0,171,39693.3820486111,2008-09-02,09:10:09
39.97526,116.325904,0,170,39693.3820717593,2008-09-02,09:10:11
39.975256,116.325889,0,170,39693.3820949074,2008-09-02,09:10:13
39.975246,116.325847,0,170,39693.3821180556,2008-09-02,09:10:15
39.975243,116.325777,0,170,39693.3821412037,2008-09-02,09:10:17
39.975239,116.325723,0,171,39693.3821643519,2008-09-02,09:10:19
39.975246,116.325661,0,172,39693.3821875,2008-09-02,09:10:21
39.975245,116.325628,0,173,39693.3822106481,2008-09-02,09:10:23
39.97524,116.325607,0,175,39693.3822337963,2008-09-02,09:10:25
39.975244,116.325617,0,176,39693.3822569444,2008-09-02,09:10:27
39.975246,116.325633,0,178,39693.3822800926,2008-09-02,09:10:29
39.975242,116.325638,0,179,39693.3823032407,2008-09-02,09:10:31
39.975241,116.325636,0,180,39693.3823263889,2008-09-02,09:10:33
39.975242,116.325637,0,181,39693.382349537,2008-09-02,09:10:35
39.975244,116.325642,0,181,39693.3823726852,2008-09-02,09:10:37
39.975243,116.325642,0,181,39693.3823958333,2008-09-02,09:10:39
39.975241,116.325639,0,182,39693.3824189815,2008-09-02,09:10:41
39.975239,116.325635,0,182,39693.3824421296,2008-09-02,09:10:43
39.975238,116.325632,0,182,39693.3824652778,2008-09-02,09:10:45
39.975235,116.325625,0,182,39693.3824884259,2008-09-02,09:10:47
39.975233,116.325618,0,182,39693.3825115741,2008-09-02,09:10:49
39.97523,116.325613,0,183,39693.3825347222,2008-09-02,09:10:51
39.975223,116.325607,0,183,39693.3825578704,2008-09-02,09:10:53
39.975205,116.325579,0,184,39693.3825810185,2008-09-02,09:10:55
39.975193,116.325512,0,185,39693.3826041667,2008-09-02,09:10:57
39.975154,116.325412,0,187,39693.3826273148,2008-09-02,09:10:59
39.97511,116.325288,0,188,39693.382650463,2008-09-02,09:11:01
39.975088,116.325121,0,190,39693.3826736111,2008-09-02,09:11:03
39.975079,116.324928,0,192,39693.3826967593,2008-09-02,09:11:05
39.975069,116.324719,0,194,39693.3827199074,2008-09-02,09:11:07
39.975051,116.324453,0,196,39693.3827430556,2008-09-02,09:11:09
39.975038,116.32421,0,198,39693.3827662037,2008-09-02,09:11:11
39.975025,116.323959,0,200,39693.3827893519,2008-09-02,09:11:13
39.975019,116.323717,0,201,39693.3828125,2008-09-02,09:11:15
39.975013,116.32345,0,203,39693.3828356481,2008-09-02,09:11:17
39.975017,116.323175,0,205,39693.3828587963,2008-09-02,09:11:19
39.975027,116.322874,0,207,39693.3828819444,2008-09-02,09:11:21
39.975017,116.322581,0,209,39693.3829050926,2008-09-02,09:11:23
39.975018,116.322308,0,211,39693.3829282407,2008-09-02,09:11:25
39.975012,116.322019,0,213,39693.3829513889,2008-09-02,09:11:27
39.974999,116.321739,0,215,39693.382974537,2008-09-02,09:11:29
39.974993,116.321448,0,216,39693.3829976852,2008-09-02,09:11:31
39.974992,116.321178,0,218,39693.3830208333,2008-09-02,09:11:33
39.974988,116.320912,0,220,39693.3830439815,2008-09-02,09:11:35
39.974998,116.32066,0,222,39693.3830671296,2008-09-02,09:11:37
39.97502,116.320421,0,223,39693.3830902778,2008-09-02,09:11:39
39.975044,116.320233,0,224,39693.3831134259,2008-09-02,09:11:41
39.97504,116.320004,0,225,39693.3831365741,2008-09-02,09:11:43
39.975053,116.319801,0,227,39693.3831597222,2008-09-02,09:11:45
39.97507,116.319605,0,230,39693.3831828704,2008-09-02,09:11:47
39.975069,116.319508,0,232,39693.3832060185,2008-09-02,09:11:49
39.975055,116.319499,0,234,39693.3832291667,2008-09-02,09:11:51
39.975069,116.31951,0,237,39693.3832523148,2008-09-02,09:11:53
39.975085,116.319545,0,239,39693.383275463,2008-09-02,09:11:55
39.975095,116.319568,0,242,39693.3832986111,2008-09-02,09:11:57
39.975104,116.319617,0,245,39693.3833217593,2008-09-02,09:11:59
39.975087,116.319664,0,249,39693.3833449074,2008-09-02,09:12:01
39.975091,116.319738,0,252,39693.3833680556,2008-09-02,09:12:03
39.9751,116.319746,0,256,39693.3833912037,2008-09-02,09:12:05
39.975113,116.319743,0,259,39693.3834143518,2008-09-02,09:12:07
39.975112,116.319764,0,263,39693.3834375,2008-09-02,09:12:09
39.975108,116.319796,0,266,39693.3834606481,2008-09-02,09:12:11
39.975079,116.319813,0,269,39693.3834837963,2008-09-02,09:12:13
39.975039,116.319853,0,272,39693.3835069444,2008-09-02,09:12:15
39.975015,116.319891,0,274,39693.3835300926,2008-09-02,09:12:17
39.974984,116.319949,0,277,39693.3835532407,2008-09-02,09:12:19
39.974969,116.319961,0,280,39693.3835763889,2008-09-02,09:12:21
39.974962,116.319992,0,283,39693.383599537,2008-09-02,09:12:23
39.974971,116.319984,0,286,39693.3836226852,2008-09-02,09:12:25
39.974968,116.319976,0,290,39693.3836458333,2008-09-02,09:12:27
39.974961,116.31999,0,293,39693.3836689815,2008-09-02,09:12:29
39.974968,116.319982,0,296,39693.3836921296,2008-09-02,09:12:31
39.974969,116.31996,0,299,39693.3837152778,2008-09-02,09:12:33
39.974955,116.319908,0,301,39693.3837384259,2008-09-02,09:12:35
39.974939,116.319806,0,304,39693.3837615741,2008-09-02,09:12:37
39.97494,116.31969,0,308,39693.3837847222,2008-09-02,09:12:39
39.974923,116.319572,0,311,39693.3838078704,2008-09-02,09:12:41
39.974886,116.319443,0,315,39693.3838310185,2008-09-02,09:12:43
39.974858,116.319256,0,318,39693.3838541667,2008-09-02,09:12:45
39.974827,116.31906,0,320,39693.3838773148,2008-09-02,09:12:47
39.974823,116.318831,0,323,39693.383900463,2008-09-02,09:12:49
39.974779,116.318627,0,325,39693.3839236111,2008-09-02,09:12:51
39.974717,116.318324,0,327,39693.3839467593,2008-09-02,09:12:53
39.974711,116.318103,0,330,39693.3839699074,2008-09-02,09:12:55
39.974728,116.317917,0,333,39693.3839930556,2008-09-02,09:12:57
39.974757,116.317766,0,336,39693.3840162037,2008-09-02,09:12:59
39.97478,116.317629,0,339,39693.3840393518,2008-09-02,09:13:01
39.974794,116.317554,0,342,39693.3840625,2008-09-02,09:13:03
39.974845,116.317499,0,346,39693.3840856481,2008-09-02,09:13:05
39.97485,116.317467,0,349,39693.3841087963,2008-09-02,09:13:07
39.97486,116.317471,0,353,39693.3841319444,2008-09-02,09:13:09
39.974863,116.317477,0,357,39693.3841550926,2008-09-02,09:13:11
39.974859,116.317472,0,359,39693.3841782407,2008-09-02,09:13:13
39.974851,116.317463,0,361,39693.3842013889,2008-09-02,09:13:15
39.974851,116.317464,0,362,39693.384224537,2008-09-02,09:13:17
39.974847,116.317456,0,363,39693.3842476852,2008-09-02,09:13:19
39.974851,116.317453,0,364,39693.3842708333,2008-09-02,09:13:21
39.97485,116.31745,0,364,39693.3842939815,2008-09-02,09:13:23
39.974846,116.317439,0,365,39693.3843171296,2008-09-02,09:13:25
39.974841,116.317424,0,365,39693.3843402778,2008-09-02,09:13:27
39.97484,116.317408,0,366,39693.3843634259,2008-09-02,09:13:29
39.974844,116.317394,0,366,39693.3843865741,2008-09-02,09:13:31
39.974847,116.317375,0,367,39693.3844097222,2008-09-02,09:13:33
39.97485,116.317356,0,367,39693.3844328704,2008-09-02,09:13:35
39.974854,116.317337,0,368,39693.3844560185,2008-09-02,09:13:37
39.974856,116.317321,0,369,39693.3844791667,2008-09-02,09:13:39
39.974851,116.317296,0,369,39693.3845023148,2008-09-02,09:13:41
39.974815,116.317241,0,370,39693.384525463,2008-09-02,09:13:43
39.974801,116.317166,0,371,39693.3845486111,2008-09-02,09:13:45
39.974802,116.317133,0,371,39693.3845717593,2008-09-02,09:13:47
39.9748,116.317148,0,370,39693.3845949074,2008-09-02,09:13:49
39.9748,116.317179,0,368,39693.3846180556,2008-09-02,09:13:51
39.974796,116.317167,0,367,39693.3846412037,2008-09-02,09:13:53
39.974789,116.317188,0,368,39693.3846643518,2008-09-02,09:13:55
39.974762,116.317192,0,369,39693.3846875,2008-09-02,09:13:57
39.974761,116.31719,0,369,39693.3847106481,2008-09-02,09:13:59
39.974759,116.317188,0,369,39693.3847337963,2008-09-02,09:14:01
39.97473,116.317179,0,372,39693.3847569444,2008-09-02,09:14:03
39.97471,116.317167,0,374,39693.3847800926,2008-09-02,09:14:05
39.974712,116.317147,0,376,39693.3848032407,2008-09-02,09:14:07
39.974718,116.317139,0,376,39693.3848263889,2008-09-02,09:14:09
39.974702,116.317129,0,376,39693.384849537,2008-09-02,09:14:11
39.974693,116.317103,0,378,39693.3848726852,2008-09-02,09:14:13
39.974697,116.317043,0,381,39693.3848958333,2008-09-02,09:14:15
39.974705,116.316968,0,383,39693.3849189815,2008-09-02,09:14:17
39.974702,116.316888,0,386,39693.3849421296,2008-09-02,09:14:19
39.974718,116.316773,0,387,39693.3849652778,2008-09-02,09:14:21
39.974803,116.316544,0,378,39693.3849884259,2008-09-02,09:14:23
39.974844,116.316381,0,379,39693.3850115741,2008-09-02,09:14:25
39.97486,116.316171,0,378,39693.3850347222,2008-09-02,09:14:27
39.97486,116.315969,0,381,39693.3850578704,2008-09-02,09:14:29
39.974853,116.315744,0,383,39693.3850810185,2008-09-02,09:14:31
39.974781,116.315411,0,368,39693.3851041667,2008-09-02,09:14:33
39.974782,116.315112,0,362,39693.3851273148,2008-09-02,09:14:35
39.974776,116.314852,0,362,39693.385150463,2008-09-02,09:14:37
39.974756,116.314608,0,360,39693.3851736111,2008-09-02,09:14:39
39.974762,116.314369,0,361,39693.3851967593,2008-09-02,09:14:41
39.974776,116.314146,0,361,39693.3852199074,2008-09-02,09:14:43
39.97478,116.313962,0,361,39693.3852430556,2008-09-02,09:14:45
39.97478,116.313795,0,361,39693.3852662037,2008-09-02,09:14:47
39.974781,116.313649,0,361,39693.3852893518,2008-09-02,09:14:49
39.974768,116.313547,0,362,39693.3853125,2008-09-02,09:14:51
39.974755,116.313472,0,363,39693.3853356481,2008-09-02,09:14:53
39.974741,116.313382,0,364,39693.3853587963,2008-09-02,09:14:55
39.974752,116.313278,0,365,39693.3853819444,2008-09-02,09:14:57
39.974693,116.3132,0,365,39693.3854050926,2008-09-02,09:14:59
39.97466,116.313118,0,364,39693.3854282407,2008-09-02,09:15:01
39.974638,116.313069,0,363,39693.3854513889,2008-09-02,09:15:03
39.974627,116.313073,0,362,39693.385474537,2008-09-02,09:15:05
39.974624,116.313069,0,362,39693.3854976852,2008-09-02,09:15:07
39.974611,116.31306,0,362,39693.3855208333,2008-09-02,09:15:09
39.97461,116.313023,0,362,39693.3855439815,2008-09-02,09:15:11
39.974592,116.31298,0,361,39693.3855671296,2008-09-02,09:15:13
39.974601,116.312898,0,361,39693.3855902778,2008-09-02,09:15:15
39.974598,116.312869,0,361,39693.3856134259,2008-09-02,09:15:17
39.974616,116.312843,0,360,39693.3856365741,2008-09-02,09:15:19
39.974644,116.312788,0,359,39693.3856597222,2008-09-02,09:15:21
39.974675,116.312762,0,358,39693.3856828704,2008-09-02,09:15:23
39.974674,116.31276,0,358,39693.3857060185,2008-09-02,09:15:25
39.974674,116.312757,0,358,39693.3857291667,2008-09-02,09:15:27
39.974673,116.312754,0,358,39693.3857523148,2008-09-02,09:15:29
39.974672,116.312752,0,358,39693.385775463,2008-09-02,09:15:31
39.974671,116.312749,0,358,39693.3857986111,2008-09-02,09:15:33
39.97467,116.312747,0,358,39693.3858217593,2008-09-02,09:15:35
39.97467,116.312746,0,358,39693.3858449074,2008-09-02,09:15:37
39.974669,116.312744,0,358,39693.3858680556,2008-09-02,09:15:39
39.974669,116.312743,0,358,39693.3858912037,2008-09-02,09:15:41
39.974669,116.312741,0,358,39693.3859143518,2008-09-02,09:15:43
39.974668,116.31274,0,358,39693.3859375,2008-09-02,09:15:45
39.974666,116.312736,0,358,39693.3859606481,2008-09-02,09:15:47
39.974661,116.312731,0,358,39693.3859837963,2008-09-02,09:15:49
39.974644,116.312714,0,358,39693.3860069444,2008-09-02,09:15:51
39.974638,116.312675,0,358,39693.3860300926,2008-09-02,09:15:53
39.974612,116.31263,0,358,39693.3860532407,2008-09-02,09:15:55
39.974595,116.3126,0,358,39693.3860763889,2008-09-02,09:15:57
39.974619,116.312553,0,358,39693.386099537,2008-09-02,09:15:59
39.974638,116.31252,0,358,39693.3861226852,2008-09-02,09:16:01
39.974615,116.312489,0,358,39693.3861458333,2008-09-02,09:16:03
39.974587,116.312403,0,356,39693.3861689815,2008-09-02,09:16:05
39.974534,116.312298,0,356,39693.3861921296,2008-09-02,09:16:07
39.974485,116.312183,0,357,39693.3862152778,2008-09-02,09:16:09
39.974402,116.312075,0,357,39693.3862384259,2008-09-02,09:16:11
39.974336,116.312,0,358,39693.3862615741,2008-09-02,09:16:13
39.974278,116.311969,0,360,39693.3862847222,2008-09-02,09:16:15
39.974207,116.311963,0,362,39693.3863078704,2008-09-02,09:16:17
39.974129,116.31199,0,363,39693.3863310185,2008-09-02,09:16:19
39.974042,116.312048,0,365,39693.3863541667,2008-09-02,09:16:21
39.973925,116.312087,0,367,39693.3863773148,2008-09-02,09:16:23
39.973789,116.312132,0,368,39693.386400463,2008-09-02,09:16:25
39.973641,116.312152,0,370,39693.3864236111,2008-09-02,09:16:27
39.973472,116.312188,0,371,39693.3864467593,2008-09-02,09:16:29
39.973302,116.312211,0,373,39693.3864699074,2008-09-02,09:16:31
39.97314,116.312227,0,374,39693.3864930556,2008-09-02,09:16:33
39.972972,116.312245,0,375,39693.3865162037,2008-09-02,09:16:35
39.972812,116.312322,0,376,39693.3865393519,2008-09-02,09:16:37
39.972647,116.312379,0,378,39693.3865625,2008-09-02,09:16:39
39.972497,116.312451,0,379,39693.3865856482,2008-09-02,09:16:41
39.972322,116.312547,0,379,39693.3866087963,2008-09-02,09:16:43
39.972164,116.312656,0,379,39693.3866319444,2008-09-02,09:16:45
39.97207,116.312681,0,380,39693.3866550926,2008-09-02,09:16:47
39.972027,116.312707,0,382,39693.3866782407,2008-09-02,09:16:49
39.972008,116.312726,0,385,39693.3867013889,2008-09-02,09:16:51
39.972019,116.312742,0,388,39693.386724537,2008-09-02,09:16:53
39.972018,116.312761,0,391,39693.3867476852,2008-09-02,09:16:55
39.972005,116.312773,0,393,39693.3867708333,2008-09-02,09:16:57
39.972005,116.312771,0,395,39693.3867939815,2008-09-02,09:16:59
39.972002,116.312764,0,396,39693.3868171296,2008-09-02,09:17:01
39.971996,116.312629,0,396,39693.3868402778,2008-09-02,09:17:03
39.971995,116.312624,0,397,39693.3868634259,2008-09-02,09:17:05
39.971995,116.312616,0,397,39693.3868865741,2008-09-02,09:17:07
39.971999,116.312601,0,398,39693.3869097222,2008-09-02,09:17:09
39.972038,116.312568,0,399,39693.3869328704,2008-09-02,09:17:11
39.97209,116.312542,0,400,39693.3869560185,2008-09-02,09:17:13
39.972118,116.312532,0,401,39693.3869791667,2008-09-02,09:17:15
39.972122,116.312559,0,398,39693.3870023148,2008-09-02,09:17:17
39.972113,116.312605,0,395,39693.387025463,2008-09-02,09:17:19
39.972112,116.312632,0,391,39693.3870486111,2008-09-02,09:17:21
39.97213,116.312629,0,389,39693.3870717593,2008-09-02,09:17:23
39.972141,116.312599,0,385,39693.3870949074,2008-09-02,09:17:25
39.972137,116.312603,0,383,39693.3871180556,2008-09-02,09:17:27
39.972141,116.312596,0,382,39693.3871412037,2008-09-02,09:17:29
39.972135,116.312554,0,377,39693.3871643519,2008-09-02,09:17:31
39.972171,116.312443,0,369,39693.3871875,2008-09-02,09:17:33
39.972162,116.312393,0,366,39693.3872106481,2008-09-02,09:17:35
39.972122,116.312366,0,360,39693.3872337963,2008-09-02,09:17:37
39.972112,116.312331,0,357,39693.3872569444,2008-09-02,09:17:39
39.972099,116.312294,0,353,39693.3872800926,2008-09-02,09:17:41
39.97213,116.312239,0,350,39693.3873032407,2008-09-02,09:17:43
39.972151,116.312217,0,344,39693.3873263889,2008-09-02,09:17:45
39.972188,116.312148,0,339,39693.387349537,2008-09-02,09:17:47
39.972276,116.312085,0,331,39693.3873726852,2008-09-02,09:17:49
39.972432,116.311957,0,321,39693.3873958333,2008-09-02,09:17:51
39.972449,116.311882,0,318,39693.3874189815,2008-09-02,09:17:53
39.972463,116.311836,0,317,39693.3874421296,2008-09-02,09:17:55
39.972467,116.311797,0,318,39693.3874652778,2008-09-02,09:17:57
39.972469,116.311763,0,316,39693.3874884259,2008-09-02,09:17:59
39.972527,116.311685,0,314,39693.3875115741,2008-09-02,09:18:01
39.972524,116.311647,0,314,39693.3875347222,2008-09-02,09:18:03
39.972539,116.311599,0,314,39693.3875578704,2008-09-02,09:18:05
39.972542,116.311549,0,316,39693.3875810185,2008-09-02,09:18:07
39.972546,116.311514,0,317,39693.3876041667,2008-09-02,09:18:09
39.972541,116.311494,0,317,39693.3876273148,2008-09-02,09:18:11
39.972537,116.31147,0,320,39693.387650463,2008-09-02,09:18:13
39.972532,116.311448,0,323,39693.3876736111,2008-09-02,09:18:15
39.972532,116.311421,0,326,39693.3876967593,2008-09-02,09:18:17
39.972541,116.311382,0,330,39693.3877199074,2008-09-02,09:18:19
39.972557,116.311344,0,334,39693.3877430556,2008-09-02,09:18:21
39.972568,116.311316,0,337,39693.3877662037,2008-09-02,09:18:23
39.972539,116.311271,0,342,39693.3877893519,2008-09-02,09:18:25
39.972548,116.311231,0,346,39693.3878125,2008-09-02,09:18:27
39.97254,116.311204,0,349,39693.3878356481,2008-09-02,09:18:29
39.97255,116.311173,0,353,39693.3878587963,2008-09-02,09:18:31
39.972545,116.311177,0,356,39693.3878819444,2008-09-02,09:18:33
39.972519,116.311152,0,359,39693.3879050926,2008-09-02,09:18:35
39.972518,116.311125,0,362,39693.3879282407,2008-09-02,09:18:37
39.972505,116.311101,0,366,39693.3879513889,2008-09-02,09:18:39
39.972465,116.311094,0,369,39693.387974537,2008-09-02,09:18:41
39.97246,116.311061,0,372,39693.3879976852,2008-09-02,09:18:43
39.972444,116.311034,0,375,39693.3880208333,2008-09-02,09:18:45
39.972472,116.310991,0,378,39693.3880439815,2008-09-02,09:18:47
39.972456,116.310959,0,381,39693.3880671296,2008-09-02,09:18:49
39.972453,116.310922,0,380,39693.3880902778,2008-09-02,09:18:51
39.972447,116.310874,0,383,39693.3881134259,2008-09-02,09:18:53
39.972444,116.310836,0,383,39693.3881365741,2008-09-02,09:18:55
39.972444,116.310795,0,384,39693.3881597222,2008-09-02,09:18:57
39.972438,116.310757,0,385,39693.3881828704,2008-09-02,09:18:59
39.972429,116.310724,0,387,39693.3882060185,2008-09-02,09:19:01
39.972416,116.310687,0,388,39693.3882291667,2008-09-02,09:19:03
39.972426,116.310639,0,390,39693.3882523148,2008-09-02,09:19:05
39.972424,116.310598,0,391,39693.388275463,2008-09-02,09:19:07
39.9724,116.310561,0,394,39693.3882986111,2008-09-02,09:19:09
39.972392,116.310519,0,397,39693.3883217593,2008-09-02,09:19:11
39.972375,116.310495,0,400,39693.3883449074,2008-09-02,09:19:13
39.972329,116.310485,0,402,39693.3883680556,2008-09-02,09:19:15
39.972321,116.31044,0,405,39693.3883912037,2008-09-02,09:19:17
39.972315,116.310394,0,408,39693.3884143519,2008-09-02,09:19:19
39.972318,116.310333,0,412,39693.3884375,2008-09-02,09:19:21
39.97231,116.310293,0,415,39693.3884606481,2008-09-02,09:19:23
39.972309,116.31025,0,419,39693.3884837963,2008-09-02,09:19:25
39.972296,116.310226,0,423,39693.3885069444,2008-09-02,09:19:27
39.972298,116.310194,0,426,39693.3885300926,2008-09-02,09:19:29
39.972305,116.310144,0,426,39693.3885532407,2008-09-02,09:19:31
39.972314,116.3101,0,428,39693.3885763889,2008-09-02,09:19:33
39.972311,116.30999,0,429,39693.388599537,2008-09-02,09:19:35
39.972331,116.309918,0,431,39693.3886226852,2008-09-02,09:19:37
39.972338,116.309862,0,433,39693.3886458333,2008-09-02,09:19:39
39.97235,116.309843,0,435,39693.3886689815,2008-09-02,09:19:41
39.972362,116.309802,0,437,39693.3886921296,2008-09-02,09:19:43
39.972367,116.309768,0,438,39693.3887152778,2008-09-02,09:19:45
39.972368,116.309718,0,439,39693.3887384259,2008-09-02,09:19:47
39.972345,116.309677,0,439,39693.3887615741,2008-09-02,09:19:49
39.972322,116.309658,0,439,39693.3887847222,2008-09-02,09:19:51
39.972321,116.30964,0,437,39693.3888078704,2008-09-02,09:19:53
39.972321,116.309605,0,435,39693.3888310185,2008-09-02,09:19:55
39.972314,116.309567,0,434,39693.3888541667,2008-09-02,09:19:57
39.972309,116.30953,0,432,39693.3888773148,2008-09-02,09:19:59
39.972305,116.309486,0,430,39693.388900463,2008-09-02,09:20:01
39.972258,116.309465,0,430,39693.3889236111,2008-09-02,09:20:03
39.972236,116.309427,0,429,39693.3889467593,2008-09-02,09:20:05
39.972225,116.30938,0,429,39693.3889699074,2008-09-02,09:20:07
39.972222,116.309343,0,428,39693.3889930556,2008-09-02,09:20:09
39.972217,116.309308,0,428,39693.3890162037,2008-09-02,09:20:11
39.972209,116.309269,0,428,39693.3890393519,2008-09-02,09:20:13
39.972207,116.309233,0,428,39693.3890625,2008-09-02,09:20:15
39.972212,116.309189,0,428,39693.3890856481,2008-09-02,09:20:17
39.972217,116.309157,0,428,39693.3891087963,2008-09-02,09:20:19
39.97222,116.309108,0,429,39693.3891319444,2008-09-02,09:20:21
39.972228,116.309059,0,430,39693.3891550926,2008-09-02,09:20:23
39.972235,116.309013,0,430,39693.3891782407,2008-09-02,09:20:25
39.972237,116.308965,0,430,39693.3892013889,2008-09-02,09:20:27
39.972219,116.308937,0,430,39693.389224537,2008-09-02,09:20:29
39.972209,116.308901,0,431,39693.3892476852,2008-09-02,09:20:31
39.972214,116.308857,0,432,39693.3892708333,2008-09-02,09:20:33
39.972179,116.308854,0,433,39693.3892939815,2008-09-02,09:20:35
39.972125,116.308864,0,433,39693.3893171296,2008-09-02,09:20:37
39.97207,116.308868,0,434,39693.3893402778,2008-09-02,09:20:39
39.972028,116.308868,0,435,39693.3893634259,2008-09-02,09:20:41
39.971989,116.308871,0,436,39693.3893865741,2008-09-02,09:20:43
39.971954,116.308865,0,437,39693.3894097222,2008-09-02,09:20:45
39.971936,116.308844,0,439,39693.3894328704,2008-09-02,09:20:47
39.971936,116.308805,0,441,39693.3894560185,2008-09-02,09:20:49
39.971939,116.308757,0,443,39693.3894791667,2008-09-02,09:20:51
39.971942,116.308692,0,443,39693.3895023148,2008-09-02,09:20:53
39.971944,116.308643,0,445,39693.389525463,2008-09-02,09:20:55
39.971958,116.308585,0,446,39693.3895486111,2008-09-02,09:20:57
39.97196,116.308543,0,447,39693.3895717593,2008-09-02,09:20:59
39.97194,116.308497,0,448,39693.3895949074,2008-09-02,09:21:01
39.971944,116.308444,0,450,39693.3896180556,2008-09-02,09:21:03
39.971952,116.308394,0,451,39693.3896412037,2008-09-02,09:21:05
39.971947,116.308347,0,452,39693.3896643519,2008-09-02,09:21:07
39.971883,116.308343,0,454,39693.3896875,2008-09-02,09:21:09
39.971898,116.308293,0,455,39693.3897106481,2008-09-02,09:21:11
39.971899,116.308232,0,457,39693.3897337963,2008-09-02,09:21:13
39.971893,116.308178,0,459,39693.3897569444,2008-09-02,09:21:15
39.971888,116.308138,0,461,39693.3897800926,2008-09-02,09:21:17
39.971883,116.308089,0,463,39693.3898032407,2008-09-02,09:21:19
39.971885,116.308042,0,466,39693.3898263889,2008-09-02,09:21:21
39.971889,116.30799,0,469,39693.389849537,2008-09-02,09:21:23
39.971892,116.307963,0,472,39693.3898726852,2008-09-02,09:21:25
39.971894,116.30793,0,476,39693.3898958333,2008-09-02,09:21:27
39.971881,116.307891,0,479,39693.3899189815,2008-09-02,09:21:29
39.971848,116.307831,0,481,39693.3899421296,2008-09-02,09:21:31
39.971836,116.307768,0,485,39693.3899652778,2008-09-02,09:21:33
39.971841,116.307733,0,489,39693.3899884259,2008-09-02,09:21:35
39.971842,116.307689,0,492,39693.3900115741,2008-09-02,09:21:37
39.971836,116.307642,0,496,39693.3900347222,2008-09-02,09:21:39
39.971836,116.307621,0,499,39693.3900578704,2008-09-02,09:21:41
39.971842,116.307595,0,503,39693.3900810185,2008-09-02,09:21:43
39.971847,116.307558,0,506,39693.3901041667,2008-09-02,09:21:45
39.971846,116.30752,0,510,39693.3901273148,2008-09-02,09:21:47
39.971845,116.307471,0,514,39693.390150463,2008-09-02,09:21:49
39.971843,116.30745,0,519,39693.3901736111,2008-09-02,09:21:51
39.971836,116.307417,0,523,39693.3901967593,2008-09-02,09:21:53
39.971853,116.307468,0,527,39693.3902199074,2008-09-02,09:21:55
39.971836,116.307444,0,530,39693.3902430556,2008-09-02,09:21:57
39.971766,116.307452,0,533,39693.3902662037,2008-09-02,09:21:59
39.971749,116.307438,0,536,39693.3902893519,2008-09-02,09:22:01
39.97171,116.307429,0,539,39693.3903125,2008-09-02,09:22:03
39.971693,116.307406,0,542,39693.3903356481,2008-09-02,09:22:05
39.971651,116.307379,0,545,39693.3903587963,2008-09-02,09:22:07
39.971614,116.307373,0,549,39693.3903819444,2008-09-02,09:22:09
39.971583,116.307368,0,551,39693.3904050926,2008-09-02,09:22:11
39.971549,116.307365,0,551,39693.3904282407,2008-09-02,09:22:13
39.971511,116.30738,0,547,39693.3904513889,2008-09-02,09:22:15
39.971477,116.307393,0,542,39693.390474537,2008-09-02,09:22:17
39.971457,116.307356,0,541,39693.3904976852,2008-09-02,09:22:19
39.971441,116.307322,0,543,39693.3905208333,2008-09-02,09:22:21
39.971443,116.307284,0,544,39693.3905439815,2008-09-02,09:22:23
39.97144,116.307254,0,546,39693.3905671296,2008-09-02,09:22:25
39.971435,116.307226,0,549,39693.3905902778,2008-09-02,09:22:27
39.971435,116.307189,0,553,39693.3906134259,2008-09-02,09:22:29
39.971436,116.307165,0,556,39693.3906365741,2008-09-02,09:22:31
39.971432,116.307145,0,559,39693.3906597222,2008-09-02,09:22:33
39.971448,116.307132,0,562,39693.3906828704,2008-09-02,09:22:35
39.971449,116.307121,0,564,39693.3907060185,2008-09-02,09:22:37
39.971466,116.307102,0,567,39693.3907291667,2008-09-02,09:22:39
39.97146,116.307113,0,569,39693.3907523148,2008-09-02,09:22:41
39.971477,116.307076,0,571,39693.390775463,2008-09-02,09:22:43
39.971492,116.307047,0,574,39693.3907986111,2008-09-02,09:22:45
39.971498,116.307021,0,576,39693.3908217593,2008-09-02,09:22:47
39.971509,116.306988,0,578,39693.3908449074,2008-09-02,09:22:49
39.971503,116.306973,0,579,39693.3908680556,2008-09-02,09:22:51
39.971505,116.306938,0,580,39693.3908912037,2008-09-02,09:22:53
39.971507,116.306894,0,581,39693.3909143518,2008-09-02,09:22:55
39.971479,116.306859,0,582,39693.3909375,2008-09-02,09:22:57
39.971487,116.306823,0,583,39693.3909606481,2008-09-02,09:22:59
39.971461,116.306794,0,584,39693.3909837963,2008-09-02,09:23:01
39.971438,116.306771,0,585,39693.3910069444,2008-09-02,09:23:03
39.971408,116.306758,0,586,39693.3910300926,2008-09-02,09:23:05
39.971371,116.306723,0,587,39693.3910532407,2008-09-02,09:23:07
39.971358,116.306707,0,589,39693.3910763889,2008-09-02,09:23:09
39.971358,116.306701,0,590,39693.391099537,2008-09-02,09:23:11
39.97135,116.306654,0,592,39693.3911226852,2008-09-02,09:23:13
39.971348,116.306619,0,593,39693.3911458333,2008-09-02,09:23:15
39.971339,116.306579,0,595,39693.3911689815,2008-09-02,09:23:17
39.971336,116.306535,0,598,39693.3911921296,2008-09-02,09:23:19
39.971341,116.306501,0,600,39693.3912152778,2008-09-02,09:23:21
39.971346,116.306466,0,603,39693.3912384259,2008-09-02,09:23:23
39.971352,116.306434,0,606,39693.3912615741,2008-09-02,09:23:25
39.971316,116.306362,0,604,39693.3912847222,2008-09-02,09:23:27
39.97133,116.306325,0,606,39693.3913078704,2008-09-02,09:23:29
39.971154,116.306247,0,599,39693.3913310185,2008-09-02,09:23:31
39.971034,116.306239,0,594,39693.3913541667,2008-09-02,09:23:33
39.970995,116.306202,0,592,39693.3913773148,2008-09-02,09:23:35
39.970982,116.306161,0,591,39693.391400463,2008-09-02,09:23:37
39.970977,116.30613,0,590,39693.3914236111,2008-09-02,09:23:39
39.970931,116.306105,0,587,39693.3914467593,2008-09-02,09:23:41
39.970915,116.306072,0,587,39693.3914699074,2008-09-02,09:23:43
39.970908,116.306045,0,586,39693.3914930556,2008-09-02,09:23:45
39.970898,116.306009,0,586,39693.3915162037,2008-09-02,09:23:47
39.970901,116.30597,0,585,39693.3915393518,2008-09-02,09:23:49
39.970898,116.305929,0,583,39693.3915625,2008-09-02,09:23:51
39.970909,116.305884,0,581,39693.3915856481,2008-09-02,09:23:53
39.970939,116.305834,0,576,39693.3916087963,2008-09-02,09:23:55
39.970878,116.305851,0,567,39693.3916319444,2008-09-02,09:23:57
39.970863,116.305837,0,561,39693.3916550926,2008-09-02,09:23:59
39.970872,116.305814,0,557,39693.3916782407,2008-09-02,09:24:01
39.970903,116.305781,0,555,39693.3917013889,2008-09-02,09:24:03
39.970915,116.305762,0,553,39693.391724537,2008-09-02,09:24:05
39.970985,116.305726,0,550,39693.3917476852,2008-09-02,09:24:07
39.970968,116.305719,0,546,39693.3917708333,2008-09-02,09:24:09
39.970942,116.305728,0,545,39693.3917939815,2008-09-02,09:24:11
39.970907,116.305735,0,543,39693.3918171296,2008-09-02,09:24:13
39.970832,116.305781,0,529,39693.3918402778,2008-09-02,09:24:15
39.970843,116.305721,0,515,39693.3918634259,2008-09-02,09:24:17
39.970814,116.305685,0,507,39693.3918865741,2008-09-02,09:24:19
39.9708,116.305661,0,496,39693.3919097222,2008-09-02,09:24:21
39.970812,116.305594,0,490,39693.3919328704,2008-09-02,09:24:23
39.970813,116.305546,0,485,39693.3919560185,2008-09-02,09:24:25
39.970821,116.305489,0,480,39693.3919791667,2008-09-02,09:24:27
39.970832,116.305443,0,476,39693.3920023148,2008-09-02,09:24:29
39.970841,116.305428,0,471,39693.392025463,2008-09-02,09:24:31
39.970839,116.305426,0,470,39693.3920486111,2008-09-02,09:24:33
39.970838,116.305428,0,470,39693.3920717593,2008-09-02,09:24:35
39.970838,116.305428,0,470,39693.3920949074,2008-09-02,09:24:37
39.970838,116.305425,0,469,39693.3921180556,2008-09-02,09:24:39
39.970837,116.305421,0,469,39693.3921412037,2008-09-02,09:24:41
39.970836,116.305419,0,469,39693.3921643518,2008-09-02,09:24:43
39.970836,116.305418,0,469,39693.3921875,2008-09-02,09:24:45
39.970863,116.301549,0,490,39693.3961689815,2008-09-02,09:30:29
39.971211,116.30296,0,388,39693.3961921296,2008-09-02,09:30:31
39.971285,116.303634,0,390,39693.3962152778,2008-09-02,09:30:33
39.971332,116.304115,0,427,39693.3962384259,2008-09-02,09:30:35
39.971349,116.304414,0,440,39693.3962615741,2008-09-02,09:30:37
39.971378,116.30467,0,440,39693.3962847222,2008-09-02,09:30:39
39.971386,116.304827,0,441,39693.3963078704,2008-09-02,09:30:41
39.971407,116.304983,0,440,39693.3963310185,2008-09-02,09:30:43
39.971417,116.30514,0,442,39693.3963541667,2008-09-02,09:30:45
39.971436,116.305333,0,443,39693.3963773148,2008-09-02,09:30:47
39.971441,116.30549,0,444,39693.396400463,2008-09-02,09:30:49
39.971457,116.305631,0,445,39693.3964236111,2008-09-02,09:30:51
39.97147,116.30572,0,446,39693.3964467593,2008-09-02,09:30:53
39.971481,116.30583,0,448,39693.3964699074,2008-09-02,09:30:55
39.971499,116.305918,0,449,39693.3964930556,2008-09-02,09:30:57
39.97151,116.305978,0,450,39693.3965162037,2008-09-02,09:30:59
39.971518,116.306045,0,451,39693.3965393519,2008-09-02,09:31:01
39.971517,116.306072,0,452,39693.3965625,2008-09-02,09:31:03
39.97152,116.306102,0,453,39693.3965856481,2008-09-02,09:31:05
39.97153,116.306139,0,453,39693.3966087963,2008-09-02,09:31:07
39.971525,116.306163,0,455,39693.3966319444,2008-09-02,09:31:09
39.971523,116.306192,0,456,39693.3966550926,2008-09-02,09:31:11
39.971545,116.3063,0,455,39693.3966782407,2008-09-02,09:31:13
39.971565,116.306404,0,455,39693.3967013889,2008-09-02,09:31:15
39.971572,116.306446,0,455,39693.396724537,2008-09-02,09:31:17
39.971579,116.306515,0,454,39693.3967476852,2008-09-02,09:31:19
39.971586,116.306555,0,453,39693.3967708333,2008-09-02,09:31:21
39.971585,116.306564,0,453,39693.3967939815,2008-09-02,09:31:23
39.971585,116.306593,0,453,39693.3968171296,2008-09-02,09:31:25
39.971592,116.306642,0,453,39693.3968402778,2008-09-02,09:31:27
39.971589,116.306667,0,453,39693.3968634259,2008-09-02,09:31:29
39.971578,116.30668,0,453,39693.3968865741,2008-09-02,09:31:31
39.971569,116.306622,0,453,39693.3969097222,2008-09-02,09:31:33
39.971549,116.30647,0,452,39693.3969328704,2008-09-02,09:31:35
39.97152,116.306359,0,451,39693.3969560185,2008-09-02,09:31:37
39.971506,116.306305,0,451,39693.3969791667,2008-09-02,09:31:39
39.971498,116.306251,0,450,39693.3970023148,2008-09-02,09:31:41
39.971504,116.306217,0,450,39693.397025463,2008-09-02,09:31:43
39.971487,116.306149,0,450,39693.3970486111,2008-09-02,09:31:45
39.97148,116.306159,0,450,39693.3970717593,2008-09-02,09:31:47
39.971473,116.306169,0,450,39693.3970949074,2008-09-02,09:31:49
39.97146,116.306183,0,450,39693.3971180556,2008-09-02,09:31:51
39.971445,116.3062,0,449,39693.3971412037,2008-09-02,09:31:53
39.971461,116.30625,0,449,39693.3971643519,2008-09-02,09:31:55
39.97147,116.306264,0,450,39693.3971875,2008-09-02,09:31:57
39.971468,116.306264,0,450,39693.3972106481,2008-09-02,09:31:59
39.971464,116.30621,0,449,39693.3972337963,2008-09-02,09:32:01
39.971442,116.306115,0,449,39693.3972569444,2008-09-02,09:32:03
39.971432,116.306072,0,449,39693.3972800926,2008-09-02,09:32:05
39.97143,116.306037,0,449,39693.3973032407,2008-09-02,09:32:07
39.97143,116.306017,0,448,39693.3973263889,2008-09-02,09:32:09
39.971422,116.305969,0,448,39693.397349537,2008-09-02,09:32:11
39.971422,116.305927,0,448,39693.3973726852,2008-09-02,09:32:13
39.971434,116.305909,0,447,39693.3973958333,2008-09-02,09:32:15
39.971442,116.305869,0,447,39693.3974189815,2008-09-02,09:32:17
39.971453,116.305839,0,447,39693.3974421296,2008-09-02,09:32:19
39.971464,116.305816,0,447,39693.3974652778,2008-09-02,09:32:21
39.971475,116.305783,0,447,39693.3974884259,2008-09-02,09:32:23
39.971481,116.305734,0,447,39693.3975115741,2008-09-02,09:32:25
39.971487,116.305663,0,447,39693.3975347222,2008-09-02,09:32:27
39.971486,116.305591,0,447,39693.3975578704,2008-09-02,09:32:29
39.971483,116.305532,0,447,39693.3975810185,2008-09-02,09:32:31
39.971482,116.305484,0,447,39693.3976041667,2008-09-02,09:32:33
39.971487,116.305468,0,446,39693.3976273148,2008-09-02,09:32:35
39.971494,116.305451,0,446,39693.397650463,2008-09-02,09:32:37
39.971496,116.305453,0,445,39693.3976736111,2008-09-02,09:32:39
39.971491,116.305435,0,444,39693.3976967593,2008-09-02,09:32:41
39.971478,116.305409,0,443,39693.3977199074,2008-09-02,09:32:43
39.971467,116.305381,0,442,39693.3977430556,2008-09-02,09:32:45
39.971453,116.305345,0,441,39693.3977662037,2008-09-02,09:32:47
39.971438,116.30533,0,440,39693.3977893519,2008-09-02,09:32:49
39.971426,116.305287,0,439,39693.3978125,2008-09-02,09:32:51
39.971423,116.305277,0,439,39693.3978356481,2008-09-02,09:32:53
39.971371,116.304969,0,434,39693.3978587963,2008-09-02,09:32:55
39.971368,116.304936,0,436,39693.3978819444,2008-09-02,09:32:57
39.971373,116.304897,0,437,39693.3979050926,2008-09-02,09:32:59
39.971379,116.304868,0,438,39693.3979282407,2008-09-02,09:33:01
39.971389,116.304846,0,439,39693.3979513889,2008-09-02,09:33:03
39.971397,116.304823,0,440,39693.397974537,2008-09-02,09:33:05
39.968638,116.303179,0,2010,39693.3997337963,2008-09-02,09:35:37
39.970994,116.304518,0,333,39693.3997569444,2008-09-02,09:35:39
39.971088,116.304558,0,239,39693.3997800926,2008-09-02,09:35:41
39.971127,116.304472,0,216,39693.3998032407,2008-09-02,09:35:43
39.971069,116.304472,0,217,39693.3998263889,2008-09-02,09:35:45
39.971112,116.30443,0,208,39693.399849537,2008-09-02,09:35:47
39.97112,116.304408,0,205,39693.3998726852,2008-09-02,09:35:49
39.971132,116.304383,0,202,39693.3998958333,2008-09-02,09:35:51
39.971131,116.304361,0,201,39693.3999189815,2008-09-02,09:35:53
39.971118,116.304342,0,203,39693.3999421296,2008-09-02,09:35:55
39.971102,116.304316,0,204,39693.3999652778,2008-09-02,09:35:57
39.97109,116.304291,0,205,39693.3999884259,2008-09-02,09:35:59
39.971074,116.304261,0,206,39693.4000115741,2008-09-02,09:36:01
39.971081,116.304233,0,207,39693.4000347222,2008-09-02,09:36:03
39.971053,116.304195,0,205,39693.4000578704,2008-09-02,09:36:05
39.971024,116.304169,0,204,39693.4000810185,2008-09-02,09:36:07
39.971,116.304145,0,205,39693.4001041667,2008-09-02,09:36:09
39.970984,116.304127,0,206,39693.4001273148,2008-09-02,09:36:11
39.970981,116.304132,0,205,39693.400150463,2008-09-02,09:36:13
39.970977,116.304131,0,204,39693.4001736111,2008-09-02,09:36:15
39.970969,116.304126,0,203,39693.4001967593,2008-09-02,09:36:17
39.970953,116.304118,0,204,39693.4002199074,2008-09-02,09:36:19
39.970944,116.30411,0,205,39693.4002430556,2008-09-02,09:36:21
39.970936,116.304086,0,206,39693.4002662037,2008-09-02,09:36:23
39.970909,116.304064,0,207,39693.4002893518,2008-09-02,09:36:25
39.970907,116.304028,0,209,39693.4003125,2008-09-02,09:36:27
39.970873,116.304005,0,210,39693.4003356481,2008-09-02,09:36:29
39.970849,116.30398,0,211,39693.4003587963,2008-09-02,09:36:31
39.970804,116.303964,0,212,39693.4003819444,2008-09-02,09:36:33
39.970803,116.303939,0,213,39693.4004050926,2008-09-02,09:36:35
39.97081,116.30391,0,214,39693.4004282407,2008-09-02,09:36:37
39.970853,116.303876,0,212,39693.4004513889,2008-09-02,09:36:39
39.970885,116.303852,0,212,39693.400474537,2008-09-02,09:36:41
39.970904,116.303825,0,213,39693.4004976852,2008-09-02,09:36:43
39.970911,116.303814,0,214,39693.4005208333,2008-09-02,09:36:45
39.970906,116.30378,0,215,39693.4005439815,2008-09-02,09:36:47
39.970902,116.303756,0,217,39693.4005671296,2008-09-02,09:36:49
39.970895,116.303722,0,219,39693.4005902778,2008-09-02,09:36:51
39.970894,116.303694,0,220,39693.4006134259,2008-09-02,09:36:53
39.970894,116.303664,0,223,39693.4006365741,2008-09-02,09:36:55
39.97089,116.303633,0,225,39693.4006597222,2008-09-02,09:36:57
39.970885,116.303597,0,228,39693.4006828704,2008-09-02,09:36:59
39.970867,116.303547,0,230,39693.4007060185,2008-09-02,09:37:01
39.970857,116.303517,0,232,39693.4007291667,2008-09-02,09:37:03
39.970887,116.303469,0,235,39693.4007523148,2008-09-02,09:37:05
39.970885,116.303448,0,237,39693.400775463,2008-09-02,09:37:07
39.970885,116.30343,0,239,39693.4007986111,2008-09-02,09:37:09
39.970902,116.303412,0,240,39693.4008217593,2008-09-02,09:37:11
39.970898,116.303383,0,240,39693.4008449074,2008-09-02,09:37:13
39.970898,116.303368,0,242,39693.4008680556,2008-09-02,09:37:15
39.97089,116.303356,0,242,39693.4008912037,2008-09-02,09:37:17
39.970876,116.303347,0,242,39693.4009143518,2008-09-02,09:37:19
39.970864,116.303338,0,241,39693.4009375,2008-09-02,09:37:21
39.970864,116.303336,0,242,39693.4009606481,2008-09-02,09:37:23
39.970866,116.303341,0,242,39693.4009837963,2008-09-02,09:37:25
39.970869,116.303346,0,242,39693.4010069444,2008-09-02,09:37:27
39.970866,116.303342,0,242,39693.4010300926,2008-09-02,09:37:29
39.970867,116.303361,0,241,39693.4010532407,2008-09-02,09:37:31
39.970872,116.303352,0,241,39693.4010763889,2008-09-02,09:37:33
39.970862,116.30332,0,241,39693.401099537,2008-09-02,09:37:35
39.970842,116.303268,0,240,39693.4011226852,2008-09-02,09:37:37
39.970835,116.303238,0,240,39693.4011458333,2008-09-02,09:37:39
39.970827,116.303213,0,240,39693.4011689815,2008-09-02,09:37:41
39.970784,116.303117,0,240,39693.4011921296,2008-09-02,09:37:43
39.970767,116.303076,0,240,39693.4012152778,2008-09-02,09:37:45
39.970853,116.302943,0,240,39693.4012384259,2008-09-02,09:37:47
39.970874,116.302892,0,240,39693.4012615741,2008-09-02,09:37:49
39.970925,116.302815,0,240,39693.4012847222,2008-09-02,09:37:51
39.970977,116.302749,0,240,39693.4013078704,2008-09-02,09:37:53
39.97102,116.302707,0,240,39693.4013310185,2008-09-02,09:37:55
39.97107,116.302667,0,240,39693.4013541667,2008-09-02,09:37:57
39.971118,116.302639,0,240,39693.4013773148,2008-09-02,09:37:59
39.971175,116.302596,0,241,39693.401400463,2008-09-02,09:38:01
39.971227,116.302545,0,242,39693.4014236111,2008-09-02,09:38:03
39.971272,116.302503,0,243,39693.4014467593,2008-09-02,09:38:05
39.971301,116.302462,0,244,39693.4014699074,2008-09-02,09:38:07
39.971328,116.302437,0,246,39693.4014930556,2008-09-02,09:38:09
39.971359,116.302417,0,248,39693.4015162037,2008-09-02,09:38:11
39.97139,116.302398,0,250,39693.4015393518,2008-09-02,09:38:13
39.971417,116.302369,0,252,39693.4015625,2008-09-02,09:38:15
39.971453,116.302362,0,256,39693.4015856481,2008-09-02,09:38:17
39.971475,116.302379,0,260,39693.4016087963,2008-09-02,09:38:19
39.971336,116.302358,0,260,39693.4016319444,2008-09-02,09:38:21
39.971255,116.302283,0,262,39693.4016550926,2008-09-02,09:38:23
39.971166,116.302162,0,264,39693.4016782407,2008-09-02,09:38:25
39.971076,116.302081,0,267,39693.4017013889,2008-09-02,09:38:27
39.970841,116.301978,0,271,39693.401724537,2008-09-02,09:38:29
39.970746,116.301856,0,274,39693.4017476852,2008-09-02,09:38:31
39.970634,116.301853,0,275,39693.4017708333,2008-09-02,09:38:33
39.970531,116.301915,0,276,39693.4017939815,2008-09-02,09:38:35
39.970432,116.302003,0,275,39693.4018171296,2008-09-02,09:38:37
39.970364,116.302016,0,276,39693.4018402778,2008-09-02,09:38:39
39.970296,116.302025,0,276,39693.4018634259,2008-09-02,09:38:41
39.970237,116.301991,0,276,39693.4018865741,2008-09-02,09:38:43
39.970192,116.301971,0,277,39693.4019097222,2008-09-02,09:38:45
39.97015,116.30194,0,279,39693.4019328704,2008-09-02,09:38:47
39.970116,116.301927,0,282,39693.4019560185,2008-09-02,09:38:49
39.97009,116.301907,0,285,39693.4019791667,2008-09-02,09:38:51
39.970053,116.301874,0,289,39693.4020023148,2008-09-02,09:38:53
39.970005,116.301821,0,294,39693.402025463,2008-09-02,09:38:55
39.969963,116.301772,0,299,39693.4020486111,2008-09-02,09:38:57
39.969941,116.301778,0,303,39693.4020717593,2008-09-02,09:38:59
39.96991,116.301771,0,305,39693.4020949074,2008-09-02,09:39:01
39.96989,116.301741,0,308,39693.4021180556,2008-09-02,09:39:03
39.96985,116.30173,0,312,39693.4021412037,2008-09-02,09:39:05
39.969811,116.301725,0,317,39693.4021643519,2008-09-02,09:39:07
39.969857,116.301724,0,310,39693.4021875,2008-09-02,09:39:09
39.969893,116.301704,0,302,39693.4022106482,2008-09-02,09:39:11
39.969887,116.30169,0,303,39693.4022337963,2008-09-02,09:39:13
39.969873,116.301631,0,302,39693.4022569444,2008-09-02,09:39:15
39.969846,116.301545,0,301,39693.4022800926,2008-09-02,09:39:17
39.969832,116.301536,0,304,39693.4023032407,2008-09-02,09:39:19
39.969807,116.301544,0,300,39693.4023263889,2008-09-02,09:39:21
39.969783,116.301529,0,300,39693.402349537,2008-09-02,09:39:23
39.969763,116.301537,0,302,39693.4023726852,2008-09-02,09:39:25
39.969741,116.30155,0,302,39693.4023958333,2008-09-02,09:39:27
39.969737,116.30163,0,303,39693.4024189815,2008-09-02,09:39:29
39.969728,116.301657,0,305,39693.4024421296,2008-09-02,09:39:31
39.969717,116.301703,0,306,39693.4024652778,2008-09-02,09:39:33
39.969705,116.30173,0,307,39693.4024884259,2008-09-02,09:39:35
39.969697,116.301743,0,310,39693.4025115741,2008-09-02,09:39:37
39.969688,116.301744,0,311,39693.4025347222,2008-09-02,09:39:39
39.969677,116.301748,0,311,39693.4025578704,2008-09-02,09:39:41
39.969666,116.301742,0,311,39693.4025810185,2008-09-02,09:39:43
39.969661,116.301737,0,311,39693.4026041667,2008-09-02,09:39:45
39.969661,116.301716,0,312,39693.4026273148,2008-09-02,09:39:47
39.969653,116.301697,0,310,39693.402650463,2008-09-02,09:39:49
39.969644,116.301668,0,311,39693.4026736111,2008-09-02,09:39:51
39.969643,116.301646,0,312,39693.4026967593,2008-09-02,09:39:53
39.969636,116.301624,0,313,39693.4027199074,2008-09-02,09:39:55
39.969629,116.301604,0,312,39693.4027430556,2008-09-02,09:39:57
39.969614,116.301585,0,312,39693.4027662037,2008-09-02,09:39:59
39.969584,116.301567,0,311,39693.4027893519,2008-09-02,09:40:01
39.969557,116.301549,0,310,39693.4028125,2008-09-02,09:40:03
39.969571,116.301519,0,308,39693.4028356481,2008-09-02,09:40:05
39.969573,116.301486,0,308,39693.4028587963,2008-09-02,09:40:07
39.969577,116.301437,0,303,39693.4028819444,2008-09-02,09:40:09
39.969561,116.3014,0,297,39693.4029050926,2008-09-02,09:40:11
39.969561,116.301364,0,291,39693.4029282407,2008-09-02,09:40:13
39.969559,116.301329,0,287,39693.4029513889,2008-09-02,09:40:15
39.969549,116.301296,0,281,39693.402974537,2008-09-02,09:40:17
39.969545,116.301251,0,276,39693.4029976852,2008-09-02,09:40:19
39.969547,116.301216,0,271,39693.4030208333,2008-09-02,09:40:21
39.969541,116.301193,0,270,39693.4030439815,2008-09-02,09:40:23
39.969539,116.301161,0,266,39693.4030671296,2008-09-02,09:40:25
39.969532,116.301127,0,262,39693.4030902778,2008-09-02,09:40:27
39.969523,116.301095,0,260,39693.4031134259,2008-09-02,09:40:29
39.969524,116.301064,0,257,39693.4031365741,2008-09-02,09:40:31
39.969531,116.301038,0,255,39693.4031597222,2008-09-02,09:40:33
39.969552,116.301031,0,253,39693.4031828704,2008-09-02,09:40:35
39.969564,116.301027,0,251,39693.4032060185,2008-09-02,09:40:37
39.96958,116.301014,0,249,39693.4032291667,2008-09-02,09:40:39
39.969592,116.301002,0,248,39693.4032523148,2008-09-02,09:40:41
39.969605,116.300988,0,247,39693.403275463,2008-09-02,09:40:43
39.969615,116.300977,0,246,39693.4032986111,2008-09-02,09:40:45
39.969631,116.300968,0,244,39693.4033217593,2008-09-02,09:40:47
39.969641,116.300964,0,243,39693.4033449074,2008-09-02,09:40:49
39.969656,116.300959,0,242,39693.4033680556,2008-09-02,09:40:51
39.969669,116.300959,0,241,39693.4033912037,2008-09-02,09:40:53
39.96967,116.300957,0,241,39693.4034143519,2008-09-02,09:40:55
39.969672,116.300954,0,241,39693.4034375,2008-09-02,09:40:57
39.969711,116.300945,0,239,39693.4034606481,2008-09-02,09:40:59
39.96974,116.300947,0,239,39693.4034837963,2008-09-02,09:41:01
39.96976,116.300938,0,238,39693.4035069444,2008-09-02,09:41:03
39.969808,116.300952,0,238,39693.4035300926,2008-09-02,09:41:05
39.969844,116.300937,0,237,39693.4035532407,2008-09-02,09:41:07
39.969868,116.300937,0,236,39693.4035763889,2008-09-02,09:41:09
39.969896,116.300939,0,235,39693.403599537,2008-09-02,09:41:11
39.969913,116.300932,0,233,39693.4036226852,2008-09-02,09:41:13
39.969943,116.300917,0,232,39693.4036458333,2008-09-02,09:41:15
39.969965,116.300919,0,231,39693.4036689815,2008-09-02,09:41:17
39.97,116.300913,0,229,39693.4036921296,2008-09-02,09:41:19
39.970014,116.300913,0,228,39693.4037152778,2008-09-02,09:41:21
39.970027,116.300909,0,227,39693.4037384259,2008-09-02,09:41:23
39.970049,116.300898,0,226,39693.4037615741,2008-09-02,09:41:25
39.970065,116.300896,0,225,39693.4037847222,2008-09-02,09:41:27
39.97011,116.300899,0,226,39693.4038078704,2008-09-02,09:41:29
39.970152,116.300901,0,226,39693.4038310185,2008-09-02,09:41:31
39.970166,116.300896,0,225,39693.4038541667,2008-09-02,09:41:33
39.970203,116.300973,0,222,39693.4038773148,2008-09-02,09:41:35
39.970232,116.301013,0,220,39693.403900463,2008-09-02,09:41:37
39.970252,116.301022,0,218,39693.4039236111,2008-09-02,09:41:39
39.970271,116.301028,0,216,39693.4039467593,2008-09-02,09:41:41
39.970288,116.300989,0,213,39693.4039699074,2008-09-02,09:41:43
39.970311,116.300984,0,210,39693.4039930556,2008-09-02,09:41:45
39.97035,116.300843,0,202,39693.4040162037,2008-09-02,09:41:47
39.970406,116.300841,0,197,39693.4040393519,2008-09-02,09:41:49
39.970426,116.300832,0,201,39693.4040625,2008-09-02,09:41:51
39.970426,116.300826,0,202,39693.4040856481,2008-09-02,09:41:53
39.970426,116.300823,0,202,39693.4041087963,2008-09-02,09:41:55
39.970427,116.300819,0,201,39693.4041319444,2008-09-02,09:41:57
39.970427,116.300813,0,201,39693.4041550926,2008-09-02,09:41:59
39.970427,116.300807,0,201,39693.4041782407,2008-09-02,09:42:01
39.970428,116.300803,0,201,39693.4042013889,2008-09-02,09:42:03
39.970428,116.300798,0,201,39693.404224537,2008-09-02,09:42:05
39.970429,116.300793,0,201,39693.4042476852,2008-09-02,09:42:07
39.97042,116.300754,0,202,39693.4042708333,2008-09-02,09:42:09
39.970404,116.300677,0,205,39693.4042939815,2008-09-02,09:42:11
39.970401,116.300618,0,206,39693.4043171296,2008-09-02,09:42:13
39.970392,116.300574,0,207,39693.4043402778,2008-09-02,09:42:15
39.970398,116.30053,0,208,39693.4043634259,2008-09-02,09:42:17
39.970412,116.300472,0,210,39693.4043865741,2008-09-02,09:42:19
39.970423,116.300428,0,212,39693.4044097222,2008-09-02,09:42:21
39.970431,116.300397,0,213,39693.4044328704,2008-09-02,09:42:23
39.970431,116.300374,0,213,39693.4044560185,2008-09-02,09:42:25
39.970431,116.30037,0,214,39693.4044791667,2008-09-02,09:42:27
39.970431,116.300364,0,214,39693.4045023148,2008-09-02,09:42:29
39.970432,116.300359,0,214,39693.404525463,2008-09-02,09:42:31
39.970432,116.300354,0,214,39693.4045486111,2008-09-02,09:42:33
39.970431,116.300351,0,214,39693.4045717593,2008-09-02,09:42:35
39.97043,116.300352,0,214,39693.4045949074,2008-09-02,09:42:37
39.97035,116.300413,0,220,39693.4046180556,2008-09-02,09:42:39
39.97034,116.300455,0,222,39693.4046412037,2008-09-02,09:42:41
39.970323,116.300457,0,223,39693.4046643519,2008-09-02,09:42:43
39.970263,116.300437,0,223,39693.4046875,2008-09-02,09:42:45
39.970222,116.300477,0,222,39693.4047106481,2008-09-02,09:42:47
39.970189,116.300489,0,222,39693.4047337963,2008-09-02,09:42:49
39.970159,116.300493,0,222,39693.4047569444,2008-09-02,09:42:51
39.970123,116.300545,0,220,39693.4047800926,2008-09-02,09:42:53
39.970105,116.300559,0,219,39693.4048032407,2008-09-02,09:42:55
39.970101,116.300567,0,220,39693.4048263889,2008-09-02,09:42:57
39.970091,116.30058,0,219,39693.404849537,2008-09-02,09:42:59
39.970054,116.300595,0,219,39693.4048726852,2008-09-02,09:43:01
39.970035,116.300594,0,219,39693.4048958333,2008-09-02,09:43:03
39.96999,116.300602,0,219,39693.4049189815,2008-09-02,09:43:05
39.969964,116.300609,0,219,39693.4049421296,2008-09-02,09:43:07
39.969933,116.300618,0,218,39693.4049652778,2008-09-02,09:43:09
39.969902,116.300626,0,218,39693.4049884259,2008-09-02,09:43:11
39.969882,116.300651,0,218,39693.4050115741,2008-09-02,09:43:13
39.969867,116.300662,0,217,39693.4050347222,2008-09-02,09:43:15
39.969848,116.300666,0,217,39693.4050578704,2008-09-02,09:43:17
39.96982,116.300691,0,216,39693.4050810185,2008-09-02,09:43:19
39.969787,116.300714,0,215,39693.4051041667,2008-09-02,09:43:21
39.969771,116.300727,0,215,39693.4051273148,2008-09-02,09:43:23
39.969765,116.300728,0,215,39693.405150463,2008-09-02,09:43:25
39.969757,116.300741,0,215,39693.4051736111,2008-09-02,09:43:27
39.969728,116.300745,0,214,39693.4051967593,2008-09-02,09:43:29
39.969693,116.300772,0,213,39693.4052199074,2008-09-02,09:43:31
39.969668,116.300772,0,213,39693.4052430556,2008-09-02,09:43:33
39.969653,116.300789,0,212,39693.4052662037,2008-09-02,09:43:35
39.969647,116.300797,0,212,39693.4052893519,2008-09-02,09:43:37
39.969635,116.30083,0,211,39693.4053125,2008-09-02,09:43:39
39.969619,116.300856,0,210,39693.4053356481,2008-09-02,09:43:41
39.96961,116.300875,0,209,39693.4053587963,2008-09-02,09:43:43
39.969593,116.300885,0,208,39693.4053819444,2008-09-02,09:43:45
39.969571,116.300884,0,208,39693.4054050926,2008-09-02,09:43:47
39.969547,116.300882,0,208,39693.4054282407,2008-09-02,09:43:49
39.969511,116.30087,0,207,39693.4054513889,2008-09-02,09:43:51
39.969482,116.300873,0,206,39693.405474537,2008-09-02,09:43:53
39.969468,116.300857,0,206,39693.4054976852,2008-09-02,09:43:55
39.969458,116.300831,0,205,39693.4055208333,2008-09-02,09:43:57
39.969466,116.300833,0,205,39693.4055439815,2008-09-02,09:43:59
39.969456,116.300849,0,205,39693.4055671296,2008-09-02,09:44:01
39.969452,116.300836,0,206,39693.4055902778,2008-09-02,09:44:03
39.969442,116.30082,0,207,39693.4056134259,2008-09-02,09:44:05
39.969442,116.300815,0,207,39693.4056365741,2008-09-02,09:44:07
39.969443,116.300816,0,207,39693.4056597222,2008-09-02,09:44:09
39.969443,116.300816,0,207,39693.4056828704,2008-09-02,09:44:11
39.969444,116.300817,0,208,39693.4057060185,2008-09-02,09:44:13
39.969444,116.30082,0,208,39693.4057291667,2008-09-02,09:44:15
39.969444,116.300823,0,208,39693.4057523148,2008-09-02,09:44:17
39.969444,116.300828,0,208,39693.405775463,2008-09-02,09:44:19
39.969444,116.300833,0,208,39693.4057986111,2008-09-02,09:44:21
39.969443,116.300837,0,208,39693.4058217593,2008-09-02,09:44:23
39.969454,116.300827,0,208,39693.4058449074,2008-09-02,09:44:25
39.969453,116.300827,0,208,39693.4058680556,2008-09-02,09:44:27
39.969454,116.300827,0,208,39693.4058912037,2008-09-02,09:44:29
39.969454,116.300825,0,208,39693.4059143519,2008-09-02,09:44:31
39.969455,116.300821,0,208,39693.4059375,2008-09-02,09:44:33
39.969455,116.300817,0,208,39693.4059606481,2008-09-02,09:44:35
39.969456,116.300813,0,208,39693.4059837963,2008-09-02,09:44:37
39.969456,116.300807,0,208,39693.4060069444,2008-09-02,09:44:39
39.969457,116.300801,0,208,39693.4060300926,2008-09-02,09:44:41
39.969452,116.300779,0,208,39693.4060532407,2008-09-02,09:44:43
39.96945,116.300757,0,208,39693.4060763889,2008-09-02,09:44:45
39.969405,116.300768,0,208,39693.406099537,2008-09-02,09:44:47
39.969415,116.300737,0,208,39693.4061226852,2008-09-02,09:44:49
39.969411,116.300708,0,208,39693.4061458333,2008-09-02,09:44:51
39.969374,116.300712,0,207,39693.4061689815,2008-09-02,09:44:53
39.969371,116.30067,0,208,39693.4061921296,2008-09-02,09:44:55
39.969361,116.300637,0,207,39693.4062152778,2008-09-02,09:44:57
39.969361,116.300616,0,207,39693.4062384259,2008-09-02,09:44:59
39.969353,116.30059,0,207,39693.4062615741,2008-09-02,09:45:01
39.969356,116.300564,0,207,39693.4062847222,2008-09-02,09:45:03
39.969357,116.300531,0,207,39693.4063078704,2008-09-02,09:45:05
39.969383,116.300486,0,207,39693.4063310185,2008-09-02,09:45:07
39.96938,116.300469,0,207,39693.4063541667,2008-09-02,09:45:09
39.96938,116.300442,0,207,39693.4063773148,2008-09-02,09:45:11
39.969368,116.300417,0,207,39693.406400463,2008-09-02,09:45:13
39.96936,116.300398,0,207,39693.4064236111,2008-09-02,09:45:15
39.96936,116.300378,0,207,39693.4064467593,2008-09-02,09:45:17
39.969348,116.300358,0,208,39693.4064699074,2008-09-02,09:45:19
39.969358,116.300362,0,208,39693.4064930556,2008-09-02,09:45:21
39.969355,116.300344,0,208,39693.4065162037,2008-09-02,09:45:23
39.969356,116.300332,0,208,39693.4065393518,2008-09-02,09:45:25
39.969361,116.300314,0,208,39693.4065625,2008-09-02,09:45:27
39.969409,116.300246,0,208,39693.4065856481,2008-09-02,09:45:29
39.969426,116.300213,0,208,39693.4066087963,2008-09-02,09:45:31
39.969441,116.300185,0,208,39693.4066319444,2008-09-02,09:45:33
39.969448,116.300164,0,208,39693.4066550926,2008-09-02,09:45:35
39.969457,116.300138,0,208,39693.4066782407,2008-09-02,09:45:37
39.969464,116.300115,0,208,39693.4067013889,2008-09-02,09:45:39
39.969472,116.300105,0,208,39693.406724537,2008-09-02,09:45:41
39.969479,116.30009,0,209,39693.4067476852,2008-09-02,09:45:43
39.969484,116.300047,0,209,39693.4067708333,2008-09-02,09:45:45
39.969497,116.300026,0,209,39693.4067939815,2008-09-02,09:45:47
39.969512,116.300003,0,209,39693.4068171296,2008-09-02,09:45:49
39.969542,116.299963,0,209,39693.4068402778,2008-09-02,09:45:51
39.969568,116.299921,0,208,39693.4068634259,2008-09-02,09:45:53
39.969581,116.299902,0,208,39693.4068865741,2008-09-02,09:45:55
39.96962,116.299866,0,208,39693.4069097222,2008-09-02,09:45:57
39.969619,116.299845,0,208,39693.4069328704,2008-09-02,09:45:59
39.96963,116.299832,0,208,39693.4069560185,2008-09-02,09:46:01
39.969638,116.299821,0,207,39693.4069791667,2008-09-02,09:46:03
39.969661,116.299793,0,205,39693.4070023148,2008-09-02,09:46:05
39.969679,116.299758,0,204,39693.407025463,2008-09-02,09:46:07
39.969688,116.29974,0,202,39693.4070486111,2008-09-02,09:46:09
39.969704,116.299714,0,200,39693.4070717593,2008-09-02,09:46:11
39.969726,116.299678,0,199,39693.4070949074,2008-09-02,09:46:13
39.969747,116.299633,0,198,39693.4071180556,2008-09-02,09:46:15
39.969767,116.299612,0,197,39693.4071412037,2008-09-02,09:46:17
39.969765,116.299598,0,196,39693.4071643518,2008-09-02,09:46:19
39.969773,116.299597,0,195,39693.4071875,2008-09-02,09:46:21
39.969773,116.299597,0,195,39693.4072106481,2008-09-02,09:46:23
39.969799,116.299586,0,195,39693.4072337963,2008-09-02,09:46:25
39.9698,116.299585,0,194,39693.4072569444,2008-09-02,09:46:27
39.969799,116.29959,0,194,39693.4072800926,2008-09-02,09:46:29
39.969799,116.299598,0,194,39693.4073032407,2008-09-02,09:46:31
39.969791,116.299607,0,192,39693.4073263889,2008-09-02,09:46:33
39.969782,116.299622,0,191,39693.407349537,2008-09-02,09:46:35
39.969781,116.29964,0,191,39693.4073726852,2008-09-02,09:46:37
39.969788,116.299657,0,191,39693.4073958333,2008-09-02,09:46:39
39.969797,116.299668,0,191,39693.4074189815,2008-09-02,09:46:41
39.969807,116.29968,0,190,39693.4074421296,2008-09-02,09:46:43
39.969809,116.299719,0,189,39693.4074652778,2008-09-02,09:46:45
39.969817,116.299752,0,189,39693.4074884259,2008-09-02,09:46:47
39.969821,116.299775,0,188,39693.4075115741,2008-09-02,09:46:49
39.969827,116.299796,0,188,39693.4075347222,2008-09-02,09:46:51
39.969824,116.299823,0,187,39693.4075578704,2008-09-02,09:46:53
39.969822,116.299843,0,186,39693.4075810185,2008-09-02,09:46:55
39.969822,116.299877,0,186,39693.4076041667,2008-09-02,09:46:57
39.969824,116.299899,0,185,39693.4076273148,2008-09-02,09:46:59
39.969827,116.299944,0,184,39693.407650463,2008-09-02,09:47:01
39.969886,116.299969,0,183,39693.4076736111,2008-09-02,09:47:03
39.969927,116.300006,0,182,39693.4076967593,2008-09-02,09:47:05
39.969949,116.300049,0,181,39693.4077199074,2008-09-02,09:47:07
39.969947,116.300068,0,181,39693.4077430556,2008-09-02,09:47:09
39.969962,116.300085,0,180,39693.4077662037,2008-09-02,09:47:11
39.969963,116.300105,0,180,39693.4077893518,2008-09-02,09:47:13
39.969968,116.300114,0,178,39693.4078125,2008-09-02,09:47:15
39.969972,116.300121,0,177,39693.4078356481,2008-09-02,09:47:17
39.969973,116.300132,0,176,39693.4078587963,2008-09-02,09:47:19
39.969981,116.300142,0,175,39693.4078819444,2008-09-02,09:47:21
39.969986,116.300149,0,174,39693.4079050926,2008-09-02,09:47:23
39.969997,116.300149,0,174,39693.4079282407,2008-09-02,09:47:25
39.969997,116.300148,0,174,39693.4079513889,2008-09-02,09:47:27
39.969996,116.300147,0,174,39693.407974537,2008-09-02,09:47:29
39.969996,116.300147,0,173,39693.4079976852,2008-09-02,09:47:31
39.969995,116.300149,0,173,39693.4080208333,2008-09-02,09:47:33
39.969966,116.300168,0,174,39693.4080439815,2008-09-02,09:47:35
39.96993,116.300222,0,174,39693.4080671296,2008-09-02,09:47:37
39.969906,116.300303,0,172,39693.4080902778,2008-09-02,09:47:39
39.96992,116.30033,0,172,39693.4081134259,2008-09-02,09:47:41
39.969936,116.300348,0,171,39693.4081365741,2008-09-02,09:47:43
39.969957,116.300369,0,169,39693.4081597222,2008-09-02,09:47:45
39.969953,116.300444,0,162,39693.4081828704,2008-09-02,09:47:47
39.96996,116.300512,0,156,39693.4082060185,2008-09-02,09:47:49
39.970017,116.300509,0,151,39693.4082291667,2008-09-02,09:47:51
39.970046,116.300502,0,147,39693.4082523148,2008-09-02,09:47:53
39.970063,116.300502,0,145,39693.408275463,2008-09-02,09:47:55
39.970089,116.300525,0,142,39693.4082986111,2008-09-02,09:47:57
39.970107,116.300532,0,138,39693.4083217593,2008-09-02,09:47:59
39.970134,116.30053,0,137,39693.4083449074,2008-09-02,09:48:01
39.970157,116.300531,0,136,39693.4083680556,2008-09-02,09:48:03
39.970178,116.300567,0,132,39693.4083912037,2008-09-02,09:48:05
39.970187,116.300573,0,131,39693.4084143518,2008-09-02,09:48:07
39.969922,116.300635,0,138,39693.4100810185,2008-09-02,09:50:31
39.969914,116.300663,0,137,39693.4101041667,2008-09-02,09:50:33
39.969925,116.300675,0,137,39693.4101273148,2008-09-02,09:50:35
39.969931,116.300682,0,136,39693.410150463,2008-09-02,09:50:37
39.969937,116.300696,0,136,39693.4101736111,2008-09-02,09:50:39
39.969962,116.300694,0,135,39693.4101967593,2008-09-02,09:50:41
39.969977,116.300694,0,135,39693.4102199074,2008-09-02,09:50:43
39.969964,116.3007,0,135,39693.4102430556,2008-09-02,09:50:45
39.969964,116.300703,0,135,39693.4102662037,2008-09-02,09:50:47
39.969957,116.30071,0,135,39693.4102893519,2008-09-02,09:50:49
39.969956,116.300712,0,135,39693.4103125,2008-09-02,09:50:51
39.969941,116.300723,0,135,39693.4103356482,2008-09-02,09:50:53
39.969931,116.300724,0,134,39693.4103587963,2008-09-02,09:50:55
39.969925,116.300727,0,134,39693.4103819444,2008-09-02,09:50:57
39.969928,116.300717,0,134,39693.4104050926,2008-09-02,09:50:59
39.969914,116.30072,0,134,39693.4104282407,2008-09-02,09:51:01
39.969882,116.300719,0,133,39693.4104513889,2008-09-02,09:51:03
39.969831,116.300726,0,133,39693.410474537,2008-09-02,09:51:05
39.969769,116.300736,0,133,39693.4104976852,2008-09-02,09:51:07
39.969677,116.300746,0,133,39693.4105208333,2008-09-02,09:51:09
39.969528,116.300765,0,133,39693.4105439815,2008-09-02,09:51:11
39.969362,116.30072,0,134,39693.4105671296,2008-09-02,09:51:13
39.969187,116.300756,0,134,39693.4105902778,2008-09-02,09:51:15
39.96904,116.300756,0,134,39693.4106134259,2008-09-02,09:51:17
39.968896,116.30077,0,134,39693.4106365741,2008-09-02,09:51:19
39.968758,116.300809,0,134,39693.4106597222,2008-09-02,09:51:21
39.968602,116.300858,0,133,39693.4106828704,2008-09-02,09:51:23
39.968456,116.300892,0,133,39693.4107060185,2008-09-02,09:51:25
39.968328,116.300928,0,133,39693.4107291667,2008-09-02,09:51:27
39.968236,116.300949,0,133,39693.4107523148,2008-09-02,09:51:29
39.968147,116.300965,0,133,39693.410775463,2008-09-02,09:51:31
39.968049,116.300977,0,133,39693.4107986111,2008-09-02,09:51:33
39.967953,116.300974,0,133,39693.4108217593,2008-09-02,09:51:35
39.967838,116.300968,0,133,39693.4108449074,2008-09-02,09:51:37
39.967702,116.300968,0,132,39693.4108680556,2008-09-02,09:51:39
39.967552,116.30098,0,132,39693.4108912037,2008-09-02,09:51:41
39.967421,116.300945,0,132,39693.4109143519,2008-09-02,09:51:43
39.967253,116.300941,0,132,39693.4109375,2008-09-02,09:51:45
39.967068,116.30094,0,132,39693.4109606481,2008-09-02,09:51:47
39.966875,116.30096,0,131,39693.4109837963,2008-09-02,09:51:49
39.966664,116.300856,0,131,39693.4110069444,2008-09-02,09:51:51
39.966453,116.300891,0,130,39693.4110300926,2008-09-02,09:51:53
39.966232,116.300929,0,130,39693.4110532407,2008-09-02,09:51:55
39.966028,116.300951,0,129,39693.4110763889,2008-09-02,09:51:57
39.965833,116.300942,0,128,39693.411099537,2008-09-02,09:51:59
39.965661,116.300947,0,128,39693.4111226852,2008-09-02,09:52:01
39.965553,116.300944,0,127,39693.4111458333,2008-09-02,09:52:03
39.965455,116.300959,0,127,39693.4111689815,2008-09-02,09:52:05
39.965375,116.300953,0,127,39693.4111921296,2008-09-02,09:52:07
39.96529,116.300959,0,126,39693.4112152778,2008-09-02,09:52:09
39.96522,116.300963,0,125,39693.4112384259,2008-09-02,09:52:11
39.96516,116.300969,0,125,39693.4112615741,2008-09-02,09:52:13
39.96511,116.300971,0,124,39693.4112847222,2008-09-02,09:52:15
39.965093,116.300968,0,123,39693.4113078704,2008-09-02,09:52:17
39.965117,116.30096,0,122,39693.4113310185,2008-09-02,09:52:19
39.965122,116.300952,0,122,39693.4113541667,2008-09-02,09:52:21
39.965123,116.300949,0,122,39693.4113773148,2008-09-02,09:52:23
39.965126,116.300939,0,122,39693.411400463,2008-09-02,09:52:25
39.965129,116.300924,0,121,39693.4114236111,2008-09-02,09:52:27
39.965131,116.300913,0,121,39693.4114467593,2008-09-02,09:52:29
39.965132,116.300906,0,121,39693.4114699074,2008-09-02,09:52:31
39.965133,116.300902,0,121,39693.4114930556,2008-09-02,09:52:33
39.965134,116.300898,0,121,39693.4115162037,2008-09-02,09:52:35
39.965134,116.300896,0,121,39693.4115393519,2008-09-02,09:52:37
39.965103,116.300895,0,121,39693.4115625,2008-09-02,09:52:39
39.965057,116.300896,0,122,39693.4115856481,2008-09-02,09:52:41
39.96501,116.300889,0,122,39693.4116087963,2008-09-02,09:52:43
39.964967,116.300874,0,123,39693.4116319444,2008-09-02,09:52:45
39.964934,116.300843,0,124,39693.4116550926,2008-09-02,09:52:47
39.96489,116.300824,0,124,39693.4116782407,2008-09-02,09:52:49
39.964859,116.300821,0,125,39693.4117013889,2008-09-02,09:52:51
39.964824,116.300826,0,125,39693.411724537,2008-09-02,09:52:53
39.964788,116.300847,0,126,39693.4117476852,2008-09-02,09:52:55
39.964749,116.300864,0,126,39693.4117708333,2008-09-02,09:52:57
39.964713,116.300871,0,127,39693.4117939815,2008-09-02,09:52:59
39.964666,116.300867,0,127,39693.4118171296,2008-09-02,09:53:01
39.96463,116.300874,0,128,39693.4118402778,2008-09-02,09:53:03
39.964594,116.300876,0,129,39693.4118634259,2008-09-02,09:53:05
39.964568,116.300886,0,130,39693.4118865741,2008-09-02,09:53:07
39.964539,116.300873,0,131,39693.4119097222,2008-09-02,09:53:09
39.964523,116.300878,0,132,39693.4119328704,2008-09-02,09:53:11
39.964522,116.30089,0,133,39693.4119560185,2008-09-02,09:53:13
39.96451,116.300896,0,134,39693.4119791667,2008-09-02,09:53:15
39.964461,116.301237,0,140,39693.413599537,2008-09-02,09:55:35
39.964447,116.301254,0,140,39693.4136226852,2008-09-02,09:55:37
39.964437,116.301269,0,140,39693.4136458333,2008-09-02,09:55:39
39.964378,116.30128,0,140,39693.4136689815,2008-09-02,09:55:41
39.964303,116.301302,0,140,39693.4136921296,2008-09-02,09:55:43
39.964203,116.30129,0,141,39693.4137152778,2008-09-02,09:55:45
39.964052,116.301204,0,143,39693.4137384259,2008-09-02,09:55:47
39.963969,116.301199,0,144,39693.4137615741,2008-09-02,09:55:49
39.963921,116.301201,0,145,39693.4137847222,2008-09-02,09:55:51
39.963885,116.301197,0,147,39693.4138078704,2008-09-02,09:55:53
39.963869,116.301197,0,149,39693.4138310185,2008-09-02,09:55:55
39.963851,116.301172,0,153,39693.4138541667,2008-09-02,09:55:57
39.963845,116.3012,0,154,39693.4138773148,2008-09-02,09:55:59
39.963801,116.301238,0,156,39693.413900463,2008-09-02,09:56:01
39.963786,116.301264,0,157,39693.4139236111,2008-09-02,09:56:03
39.963754,116.301282,0,159,39693.4139467593,2008-09-02,09:56:05
39.963701,116.301298,0,159,39693.4139699074,2008-09-02,09:56:07
39.963632,116.301313,0,160,39693.4139930556,2008-09-02,09:56:09
39.963536,116.301322,0,161,39693.4140162037,2008-09-02,09:56:11
39.963443,116.301343,0,161,39693.4140393519,2008-09-02,09:56:13
39.963341,116.301356,0,161,39693.4140625,2008-09-02,09:56:15
39.963238,116.301369,0,161,39693.4140856481,2008-09-02,09:56:17
39.963114,116.301379,0,162,39693.4141087963,2008-09-02,09:56:19
39.962975,116.30138,0,162,39693.4141319444,2008-09-02,09:56:21
39.96286,116.301379,0,163,39693.4141550926,2008-09-02,09:56:23
39.962766,116.301366,0,163,39693.4141782407,2008-09-02,09:56:25
39.962694,116.301361,0,163,39693.4142013889,2008-09-02,09:56:27
39.962634,116.301359,0,164,39693.414224537,2008-09-02,09:56:29
39.962567,116.301358,0,165,39693.4142476852,2008-09-02,09:56:31
39.962505,116.30136,0,166,39693.4142708333,2008-09-02,09:56:33
39.96243,116.301362,0,166,39693.4142939815,2008-09-02,09:56:35
39.962368,116.301368,0,167,39693.4143171296,2008-09-02,09:56:37
39.962308,116.301381,0,167,39693.4143402778,2008-09-02,09:56:39
39.962263,116.301407,0,168,39693.4143634259,2008-09-02,09:56:41
39.962228,116.301424,0,168,39693.4143865741,2008-09-02,09:56:43
39.962208,116.301448,0,167,39693.4144097222,2008-09-02,09:56:45
39.962194,116.301464,0,166,39693.4144328704,2008-09-02,09:56:47
39.962193,116.301472,0,167,39693.4144560185,2008-09-02,09:56:49
39.962192,116.301478,0,167,39693.4144791667,2008-09-02,09:56:51
39.96219,116.301485,0,167,39693.4145023148,2008-09-02,09:56:53
39.962189,116.301491,0,167,39693.414525463,2008-09-02,09:56:55
39.962188,116.301493,0,168,39693.4145486111,2008-09-02,09:56:57
39.962188,116.301493,0,168,39693.4145717593,2008-09-02,09:56:59
39.962188,116.301489,0,168,39693.4145949074,2008-09-02,09:57:01
39.962189,116.301485,0,168,39693.4146180556,2008-09-02,09:57:03
39.962189,116.301481,0,168,39693.4146412037,2008-09-02,09:57:05
39.962189,116.301478,0,168,39693.4146643518,2008-09-02,09:57:07
39.962189,116.301479,0,168,39693.4146875,2008-09-02,09:57:09
39.962188,116.301482,0,168,39693.4147106481,2008-09-02,09:57:11
39.962187,116.301487,0,168,39693.4147337963,2008-09-02,09:57:13
39.962186,116.301492,0,168,39693.4147569444,2008-09-02,09:57:15
39.962185,116.301494,0,168,39693.4147800926,2008-09-02,09:57:17
39.962185,116.301497,0,168,39693.4148032407,2008-09-02,09:57:19
39.962184,116.301502,0,168,39693.4148263889,2008-09-02,09:57:21
39.962182,116.30151,0,168,39693.414849537,2008-09-02,09:57:23
39.962181,116.301517,0,168,39693.4148726852,2008-09-02,09:57:25
39.96218,116.301522,0,168,39693.4148958333,2008-09-02,09:57:27
39.962179,116.301526,0,168,39693.4149189815,2008-09-02,09:57:29
39.962179,116.301532,0,167,39693.4149421296,2008-09-02,09:57:31
39.962178,116.301539,0,167,39693.4149652778,2008-09-02,09:57:33
39.962177,116.301548,0,167,39693.4149884259,2008-09-02,09:57:35
39.962176,116.301552,0,167,39693.4150115741,2008-09-02,09:57:37
39.962176,116.301552,0,167,39693.4150347222,2008-09-02,09:57:39
39.962176,116.30155,0,167,39693.4150578704,2008-09-02,09:57:41
39.962177,116.301544,0,167,39693.4150810185,2008-09-02,09:57:43
39.962177,116.30154,0,167,39693.4151041667,2008-09-02,09:57:45
39.962178,116.301539,0,167,39693.4151273148,2008-09-02,09:57:47
39.962178,116.301536,0,167,39693.415150463,2008-09-02,09:57:49
39.962179,116.301532,0,167,39693.4151736111,2008-09-02,09:57:51
39.96218,116.301526,0,167,39693.4151967593,2008-09-02,09:57:53
39.962181,116.30152,0,167,39693.4152199074,2008-09-02,09:57:55
39.962181,116.301522,0,167,39693.4152430556,2008-09-02,09:57:57
39.962181,116.301525,0,166,39693.4152662037,2008-09-02,09:57:59
39.962181,116.301528,0,166,39693.4152893518,2008-09-02,09:58:01
39.962181,116.301531,0,166,39693.4153125,2008-09-02,09:58:03
39.962181,116.301535,0,166,39693.4153356481,2008-09-02,09:58:05
39.962181,116.301537,0,166,39693.4153587963,2008-09-02,09:58:07
39.962181,116.301537,0,166,39693.4153819444,2008-09-02,09:58:09
39.962181,116.301537,0,166,39693.4154050926,2008-09-02,09:58:11
39.962181,116.301537,0,166,39693.4154282407,2008-09-02,09:58:13
39.96218,116.301536,0,166,39693.4154513889,2008-09-02,09:58:15
39.96218,116.301532,0,167,39693.415474537,2008-09-02,09:58:17
39.96218,116.301529,0,167,39693.4154976852,2008-09-02,09:58:19
39.96218,116.301523,0,167,39693.4155208333,2008-09-02,09:58:21
39.962181,116.301516,0,167,39693.4155439815,2008-09-02,09:58:23
39.962181,116.30151,0,167,39693.4155671296,2008-09-02,09:58:25
39.962179,116.301496,0,167,39693.4155902778,2008-09-02,09:58:27
39.962175,116.301478,0,167,39693.4156134259,2008-09-02,09:58:29
39.96217,116.301462,0,167,39693.4156365741,2008-09-02,09:58:31
39.962163,116.301448,0,167,39693.4156597222,2008-09-02,09:58:33
39.962156,116.301437,0,167,39693.4156828704,2008-09-02,09:58:35
39.962152,116.301431,0,167,39693.4157060185,2008-09-02,09:58:37
39.962152,116.301427,0,168,39693.4157291667,2008-09-02,09:58:39
39.962151,116.301426,0,168,39693.4157523148,2008-09-02,09:58:41
39.962107,116.30141,0,169,39693.415775463,2008-09-02,09:58:43
39.96197,116.301367,0,168,39693.4157986111,2008-09-02,09:58:45
39.961843,116.301344,0,167,39693.4158217593,2008-09-02,09:58:47
39.961719,116.301315,0,165,39693.4158449074,2008-09-02,09:58:49
39.961594,116.301305,0,164,39693.4158680556,2008-09-02,09:58:51
39.961454,116.301326,0,163,39693.4158912037,2008-09-02,09:58:53
39.961263,116.301393,0,162,39693.4159143518,2008-09-02,09:58:55
39.961083,116.301457,0,159,39693.4159375,2008-09-02,09:58:57
39.960913,116.301529,0,158,39693.4159606481,2008-09-02,09:58:59
39.960783,116.301564,0,157,39693.4159837963,2008-09-02,09:59:01
39.960662,116.301576,0,158,39693.4160069444,2008-09-02,09:59:03
39.960538,116.30159,0,159,39693.4160300926,2008-09-02,09:59:05
39.960402,116.301617,0,159,39693.4160532407,2008-09-02,09:59:07
39.960262,116.301656,0,158,39693.4160763889,2008-09-02,09:59:09
39.96011,116.301693,0,158,39693.416099537,2008-09-02,09:59:11
39.959896,116.30174,0,161,39693.4161226852,2008-09-02,09:59:13
39.959681,116.301781,0,163,39693.4161458333,2008-09-02,09:59:15
39.959489,116.301811,0,164,39693.4161689815,2008-09-02,09:59:17
39.95929,116.301855,0,163,39693.4161921296,2008-09-02,09:59:19
39.95909,116.301896,0,163,39693.4162152778,2008-09-02,09:59:21
39.958911,116.301928,0,163,39693.4162384259,2008-09-02,09:59:23
39.958778,116.301974,0,163,39693.4162615741,2008-09-02,09:59:25
39.958673,116.302036,0,162,39693.4162847222,2008-09-02,09:59:27
39.958584,116.302085,0,162,39693.4163078704,2008-09-02,09:59:29
39.958503,116.302153,0,162,39693.4163310185,2008-09-02,09:59:31
39.958387,116.302257,0,162,39693.4163541667,2008-09-02,09:59:33
39.958242,116.302331,0,161,39693.4163773148,2008-09-02,09:59:35
39.958083,116.302363,0,161,39693.416400463,2008-09-02,09:59:37
39.957955,116.302403,0,160,39693.4164236111,2008-09-02,09:59:39
39.957746,116.302344,0,160,39693.4164467593,2008-09-02,09:59:41
39.957546,116.30239,0,159,39693.4164699074,2008-09-02,09:59:43
39.957382,116.302372,0,159,39693.4164930556,2008-09-02,09:59:45
39.957185,116.302337,0,159,39693.4165162037,2008-09-02,09:59:47
39.957001,116.30233,0,158,39693.4165393518,2008-09-02,09:59:49
39.95685,116.302326,0,158,39693.4165625,2008-09-02,09:59:51
39.956639,116.302341,0,159,39693.4165856481,2008-09-02,09:59:53
39.956456,116.302421,0,159,39693.4166087963,2008-09-02,09:59:55
39.956299,116.30249,0,159,39693.4166319444,2008-09-02,09:59:57
39.956139,116.302559,0,159,39693.4166550926,2008-09-02,09:59:59
39.955973,116.302615,0,159,39693.4166782407,2008-09-02,10:00:01
39.955819,116.302672,0,158,39693.4167013889,2008-09-02,10:00:03
39.955673,116.302819,0,155,39693.416724537,2008-09-02,10:00:05
39.955488,116.302845,0,154,39693.4167476852,2008-09-02,10:00:07
39.955306,116.302822,0,151,39693.4167708333,2008-09-02,10:00:09
39.955103,116.302794,0,149,39693.4167939815,2008-09-02,10:00:11
39.954883,116.30278,0,146,39693.4168171296,2008-09-02,10:00:13
39.954652,116.302794,0,142,39693.4168402778,2008-09-02,10:00:15
39.954425,116.302792,0,140,39693.4168634259,2008-09-02,10:00:17
39.954198,116.302788,0,138,39693.4168865741,2008-09-02,10:00:19
39.953987,116.302787,0,136,39693.4169097222,2008-09-02,10:00:21
39.953785,116.302783,0,133,39693.4169328704,2008-09-02,10:00:23
39.953608,116.302782,0,130,39693.4169560185,2008-09-02,10:00:25
39.953484,116.302775,0,128,39693.4169791667,2008-09-02,10:00:27
39.953414,116.302772,0,125,39693.4170023148,2008-09-02,10:00:29
39.953406,116.30272,0,123,39693.417025463,2008-09-02,10:00:31
39.953401,116.302681,0,121,39693.4170486111,2008-09-02,10:00:33
39.953405,116.302654,0,119,39693.4170717593,2008-09-02,10:00:35
39.953414,116.302642,0,118,39693.4170949074,2008-09-02,10:00:37
39.953426,116.302634,0,118,39693.4171180556,2008-09-02,10:00:39
39.953434,116.302644,0,119,39693.4171412037,2008-09-02,10:00:41
39.953436,116.302662,0,119,39693.4171643518,2008-09-02,10:00:43
39.953438,116.302678,0,119,39693.4171875,2008-09-02,10:00:45
39.953427,116.302697,0,119,39693.4172106481,2008-09-02,10:00:47
39.953395,116.30274,0,119,39693.4172337963,2008-09-02,10:00:49
39.953339,116.302774,0,120,39693.4172569444,2008-09-02,10:00:51
39.953255,116.302809,0,121,39693.4172800926,2008-09-02,10:00:53
39.953171,116.302837,0,122,39693.4173032407,2008-09-02,10:00:55
39.953058,116.302849,0,121,39693.4173263889,2008-09-02,10:00:57
39.952979,116.30285,0,121,39693.417349537,2008-09-02,10:00:59
39.952931,116.302848,0,122,39693.4173726852,2008-09-02,10:01:01
39.952906,116.30286,0,122,39693.4173958333,2008-09-02,10:01:03
39.952893,116.30286,0,123,39693.4174189815,2008-09-02,10:01:05
39.95288,116.302866,0,123,39693.4174421296,2008-09-02,10:01:07
39.952867,116.302871,0,122,39693.4174652778,2008-09-02,10:01:09
39.952852,116.302867,0,122,39693.4174884259,2008-09-02,10:01:11
39.952836,116.302867,0,123,39693.4175115741,2008-09-02,10:01:13
39.95282,116.302865,0,123,39693.4175347222,2008-09-02,10:01:15
39.952807,116.302866,0,123,39693.4175578704,2008-09-02,10:01:17
39.952795,116.302866,0,123,39693.4175810185,2008-09-02,10:01:19
39.952784,116.302864,0,123,39693.4176041667,2008-09-02,10:01:21
39.952779,116.302867,0,123,39693.4176273148,2008-09-02,10:01:23
39.952779,116.302868,0,123,39693.417650463,2008-09-02,10:01:25
39.952779,116.302867,0,123,39693.4176736111,2008-09-02,10:01:27
39.952779,116.302863,0,123,39693.4176967593,2008-09-02,10:01:29
39.95278,116.302857,0,123,39693.4177199074,2008-09-02,10:01:31
39.952781,116.302851,0,123,39693.4177430556,2008-09-02,10:01:33
39.952783,116.302842,0,123,39693.4177662037,2008-09-02,10:01:35
39.952785,116.30283,0,123,39693.4177893519,2008-09-02,10:01:37
39.952785,116.302816,0,123,39693.4178125,2008-09-02,10:01:39
39.952786,116.302802,0,123,39693.4178356482,2008-09-02,10:01:41
39.952786,116.302783,0,123,39693.4178587963,2008-09-02,10:01:43
39.952785,116.302761,0,123,39693.4178819444,2008-09-02,10:01:45
39.952784,116.302742,0,123,39693.4179050926,2008-09-02,10:01:47
39.952784,116.302725,0,123,39693.4179282407,2008-09-02,10:01:49
39.952785,116.302708,0,123,39693.4179513889,2008-09-02,10:01:51
39.952788,116.30269,0,123,39693.417974537,2008-09-02,10:01:53
39.952788,116.302671,0,123,39693.4179976852,2008-09-02,10:01:55
39.952781,116.302659,0,123,39693.4180208333,2008-09-02,10:01:57
39.952777,116.302559,0,123,39693.4180439815,2008-09-02,10:01:59
39.952713,116.302507,0,124,39693.4180671296,2008-09-02,10:02:01
39.952621,116.302447,0,124,39693.4180902778,2008-09-02,10:02:03
39.952514,116.302406,0,126,39693.4181134259,2008-09-02,10:02:05
39.952436,116.302414,0,126,39693.4181365741,2008-09-02,10:02:07
39.952328,116.302443,0,127,39693.4181597222,2008-09-02,10:02:09
39.952183,116.302473,0,130,39693.4181828704,2008-09-02,10:02:11
39.952047,116.302498,0,130,39693.4182060185,2008-09-02,10:02:13
39.951888,116.302545,0,131,39693.4182291667,2008-09-02,10:02:15
39.951703,116.302584,0,130,39693.4182523148,2008-09-02,10:02:17
39.951524,116.302632,0,130,39693.418275463,2008-09-02,10:02:19
39.951315,116.302675,0,129,39693.4182986111,2008-09-02,10:02:21
39.951105,116.302729,0,129,39693.4183217593,2008-09-02,10:02:23
39.950907,116.302867,0,127,39693.4183449074,2008-09-02,10:02:25
39.950683,116.302936,0,126,39693.4183680556,2008-09-02,10:02:27
39.950449,116.302973,0,125,39693.4183912037,2008-09-02,10:02:29
39.950211,116.303031,0,123,39693.4184143519,2008-09-02,10:02:31
39.950006,116.303088,0,121,39693.4184375,2008-09-02,10:02:33
39.94979,116.303131,0,119,39693.4184606481,2008-09-02,10:02:35
39.949596,116.303149,0,118,39693.4184837963,2008-09-02,10:02:37
39.949421,116.303154,0,118,39693.4185069444,2008-09-02,10:02:39
39.949246,116.303158,0,119,39693.4185300926,2008-09-02,10:02:41
39.949068,116.303177,0,119,39693.4185532407,2008-09-02,10:02:43
39.948902,116.303193,0,118,39693.4185763889,2008-09-02,10:02:45
39.948756,116.303195,0,117,39693.418599537,2008-09-02,10:02:47
39.948611,116.303197,0,116,39693.4186226852,2008-09-02,10:02:49
39.948484,116.303198,0,115,39693.4186458333,2008-09-02,10:02:51
39.948386,116.303189,0,114,39693.4186689815,2008-09-02,10:02:53
39.948309,116.303193,0,113,39693.4186921296,2008-09-02,10:02:55
39.948241,116.303201,0,112,39693.4187152778,2008-09-02,10:02:57
39.948188,116.303195,0,112,39693.4187384259,2008-09-02,10:02:59
39.94816,116.303204,0,110,39693.4187615741,2008-09-02,10:03:01
39.948146,116.303207,0,112,39693.4187847222,2008-09-02,10:03:03
39.948145,116.30321,0,111,39693.4188078704,2008-09-02,10:03:05
39.948144,116.303213,0,111,39693.4188310185,2008-09-02,10:03:07
39.948143,116.303215,0,111,39693.4188541667,2008-09-02,10:03:09
39.948143,116.303216,0,111,39693.4188773148,2008-09-02,10:03:11
39.948143,116.303215,0,111,39693.418900463,2008-09-02,10:03:13
39.948142,116.303215,0,111,39693.4189236111,2008-09-02,10:03:15
39.948141,116.303219,0,111,39693.4189467593,2008-09-02,10:03:17
39.948131,116.303226,0,111,39693.4189699074,2008-09-02,10:03:19
39.948075,116.303236,0,111,39693.4189930556,2008-09-02,10:03:21
39.948012,116.303238,0,110,39693.4190162037,2008-09-02,10:03:23
39.94791,116.303254,0,113,39693.4190393519,2008-09-02,10:03:25
39.947827,116.303266,0,113,39693.4190625,2008-09-02,10:03:27
39.947743,116.303277,0,112,39693.4190856481,2008-09-02,10:03:29
39.94767,116.30327,0,111,39693.4191087963,2008-09-02,10:03:31
39.947587,116.303263,0,110,39693.4191319444,2008-09-02,10:03:33
39.947507,116.303267,0,111,39693.4191550926,2008-09-02,10:03:35
39.947417,116.303276,0,112,39693.4191782407,2008-09-02,10:03:37
39.947311,116.303283,0,113,39693.4192013889,2008-09-02,10:03:39
39.947187,116.303306,0,109,39693.419224537,2008-09-02,10:03:41
39.94705,116.303325,0,107,39693.4192476852,2008-09-02,10:03:43
39.946892,116.303334,0,104,39693.4192708333,2008-09-02,10:03:45
39.946728,116.303366,0,101,39693.4192939815,2008-09-02,10:03:47
39.94656,116.303384,0,99,39693.4193171296,2008-09-02,10:03:49
39.946388,116.3034,0,102,39693.4193402778,2008-09-02,10:03:51
39.946218,116.303427,0,103,39693.4193634259,2008-09-02,10:03:53
39.946043,116.303464,0,101,39693.4193865741,2008-09-02,10:03:55
39.945858,116.303492,0,106,39693.4194097222,2008-09-02,10:03:57
39.945667,116.303511,0,106,39693.4194328704,2008-09-02,10:03:59
39.945461,116.303526,0,105,39693.4194560185,2008-09-02,10:04:01
39.945256,116.303521,0,108,39693.4194791667,2008-09-02,10:04:03
39.945062,116.303514,0,105,39693.4195023148,2008-09-02,10:04:05
39.944875,116.303504,0,104,39693.419525463,2008-09-02,10:04:07
39.944685,116.303504,0,105,39693.4195486111,2008-09-02,10:04:09
39.944495,116.303506,0,106,39693.4195717593,2008-09-02,10:04:11
39.94431,116.303513,0,106,39693.4195949074,2008-09-02,10:04:13
39.944126,116.303516,0,106,39693.4196180556,2008-09-02,10:04:15
39.943936,116.303505,0,106,39693.4196412037,2008-09-02,10:04:17
39.943782,116.303493,0,104,39693.4196643519,2008-09-02,10:04:19
39.943636,116.303488,0,104,39693.4196875,2008-09-02,10:04:21
39.94352,116.303481,0,104,39693.4197106481,2008-09-02,10:04:23
39.943429,116.303472,0,108,39693.4197337963,2008-09-02,10:04:25
39.943374,116.303488,0,108,39693.4197569444,2008-09-02,10:04:27
39.943359,116.303482,0,109,39693.4197800926,2008-09-02,10:04:29
39.943333,116.303484,0,112,39693.4198032407,2008-09-02,10:04:31
39.943299,116.3035,0,115,39693.4198263889,2008-09-02,10:04:33
39.943238,116.303514,0,117,39693.419849537,2008-09-02,10:04:35
39.943141,116.303549,0,119,39693.4198726852,2008-09-02,10:04:37
39.943022,116.303586,0,122,39693.4198958333,2008-09-02,10:04:39
39.942899,116.303607,0,123,39693.4199189815,2008-09-02,10:04:41
39.942749,116.303629,0,127,39693.4199421296,2008-09-02,10:04:43
39.942586,116.303663,0,132,39693.4199652778,2008-09-02,10:04:45
39.942406,116.303672,0,131,39693.4199884259,2008-09-02,10:04:47
39.942189,116.303677,0,133,39693.4200115741,2008-09-02,10:04:49
39.941951,116.30368,0,142,39693.4200347222,2008-09-02,10:04:51
39.941718,116.303682,0,142,39693.4200578704,2008-09-02,10:04:53
39.941464,116.3037,0,143,39693.4200810185,2008-09-02,10:04:55
39.941209,116.303706,0,144,39693.4201041667,2008-09-02,10:04:57
39.940947,116.303704,0,145,39693.4201273148,2008-09-02,10:04:59
39.940663,116.303698,0,147,39693.420150463,2008-09-02,10:05:01
39.940384,116.303695,0,148,39693.4201736111,2008-09-02,10:05:03
39.940114,116.303698,0,149,39693.4201967593,2008-09-02,10:05:05
39.939844,116.303706,0,150,39693.4202199074,2008-09-02,10:05:07
39.939578,116.303733,0,149,39693.4202430556,2008-09-02,10:05:09
39.939341,116.30374,0,147,39693.4202662037,2008-09-02,10:05:11
39.93913,116.303736,0,147,39693.4202893519,2008-09-02,10:05:13
39.938909,116.303747,0,141,39693.4203125,2008-09-02,10:05:15
39.938696,116.303747,0,140,39693.4203356481,2008-09-02,10:05:17
39.93853,116.303758,0,139,39693.4203587963,2008-09-02,10:05:19
39.938359,116.303757,0,139,39693.4203819444,2008-09-02,10:05:21
39.938188,116.303746,0,138,39693.4204050926,2008-09-02,10:05:23
39.938001,116.303726,0,140,39693.4204282407,2008-09-02,10:05:25
39.93781,116.303719,0,141,39693.4204513889,2008-09-02,10:05:27
39.937625,116.303721,0,141,39693.420474537,2008-09-02,10:05:29
39.937427,116.303722,0,141,39693.4204976852,2008-09-02,10:05:31
39.937221,116.303703,0,142,39693.4205208333,2008-09-02,10:05:33
39.937034,116.303689,0,145,39693.4205439815,2008-09-02,10:05:35
39.936867,116.303688,0,146,39693.4205671296,2008-09-02,10:05:37
39.936745,116.303678,0,147,39693.4205902778,2008-09-02,10:05:39
39.93668,116.303664,0,147,39693.4206134259,2008-09-02,10:05:41
39.936654,116.303664,0,147,39693.4206365741,2008-09-02,10:05:43
39.936659,116.303663,0,152,39693.4206597222,2008-09-02,10:05:45
39.936666,116.30367,0,154,39693.4206828704,2008-09-02,10:05:47
39.936664,116.30367,0,155,39693.4207060185,2008-09-02,10:05:49
39.936666,116.30367,0,156,39693.4207291667,2008-09-02,10:05:51
39.936669,116.30367,0,157,39693.4207523148,2008-09-02,10:05:53
39.936669,116.30367,0,157,39693.420775463,2008-09-02,10:05:55
39.93667,116.30367,0,158,39693.4207986111,2008-09-02,10:05:57
39.936673,116.30367,0,158,39693.4208217593,2008-09-02,10:05:59
39.936678,116.30367,0,159,39693.4208449074,2008-09-02,10:06:01
39.93668,116.303671,0,159,39693.4208680556,2008-09-02,10:06:03
39.936675,116.303671,0,159,39693.4208912037,2008-09-02,10:06:05
39.936667,116.303671,0,159,39693.4209143519,2008-09-02,10:06:07
39.936655,116.30367,0,160,39693.4209375,2008-09-02,10:06:09
39.936647,116.30367,0,160,39693.4209606481,2008-09-02,10:06:11
39.936643,116.303671,0,160,39693.4209837963,2008-09-02,10:06:13
39.93664,116.303671,0,160,39693.4210069444,2008-09-02,10:06:15
39.936637,116.303671,0,160,39693.4210300926,2008-09-02,10:06:17
39.936633,116.303671,0,160,39693.4210532407,2008-09-02,10:06:19
39.936632,116.303671,0,160,39693.4210763889,2008-09-02,10:06:21
39.936631,116.303671,0,160,39693.421099537,2008-09-02,10:06:23
39.936632,116.303671,0,160,39693.4211226852,2008-09-02,10:06:25
39.936634,116.303671,0,161,39693.4211458333,2008-09-02,10:06:27
39.936636,116.303671,0,161,39693.4211689815,2008-09-02,10:06:29
39.936607,116.303734,0,135,39693.4212152778,2008-09-02,10:06:33
39.935998,116.304255,0,133,39693.4212731481,2008-09-02,10:06:38
39.936648,116.303757,0,149,39693.4213078704,2008-09-02,10:06:41
