# Supplementary material for: Research on differential privacy protection method based on user tendency
Source: PLoS One. 2023 Oct 26;18(10):e0288823. doi: 10.1371/journal.pone.0288823 (PMC10602288; doi:10.1371/journal.pone.0288823)
Supplement: S3 Data — (ZIP) [file pone.0288823.s003.zip › Data 5-3/052/Trajectory/20081001224837.plt]

Geolife trajectory
WGS 84
Altitude is in Feet
Reserved 3
0,2,255,My Track,0,0,2,8421376
0
40.000604,116.365292,0,492,39722.9504282407,2008-10-01,22:48:37
40.000674,116.365449,0,492,39722.9504861111,2008-10-01,22:48:42
40.00062,116.365356,0,492,39722.9505439815,2008-10-01,22:48:47
40.000617,116.36532,0,492,39722.9506018519,2008-10-01,22:48:52
40.00025,116.364283,0,205,39722.9506597222,2008-10-01,22:48:57
40.000233,116.364298,0,189,39722.9507175926,2008-10-01,22:49:02
40.000216,116.364307,0,176,39722.950775463,2008-10-01,22:49:07
40.000202,116.364312,0,175,39722.9508333333,2008-10-01,22:49:12
40.000207,116.364323,0,175,39722.9508912037,2008-10-01,22:49:17
40.000208,116.364325,0,174,39722.9509490741,2008-10-01,22:49:22
40.000209,116.364325,0,173,39722.9510069444,2008-10-01,22:49:27
40.000212,116.364328,0,173,39722.9510648148,2008-10-01,22:49:32
40.000209,116.364326,0,172,39722.9511226852,2008-10-01,22:49:37
40.000208,116.364325,0,171,39722.9511805556,2008-10-01,22:49:42
40.000208,116.364325,0,171,39722.9512152778,2008-10-01,22:49:45
40.0002,116.364321,0,170,39722.9512384259,2008-10-01,22:49:47
40.000211,116.364174,0,164,39722.9512962963,2008-10-01,22:49:52
40.00022,116.363847,0,163,39722.9513541667,2008-10-01,22:49:57
40.000228,116.363395,0,161,39722.951412037,2008-10-01,22:50:02
40.000168,116.36275,0,158,39722.9514699074,2008-10-01,22:50:07
40.000143,116.362115,0,144,39722.9515277778,2008-10-01,22:50:12
40.000115,116.361437,0,135,39722.9515856481,2008-10-01,22:50:17
40.000097,116.360809,0,133,39722.9516435185,2008-10-01,22:50:22
40.000088,116.360317,0,136,39722.9517013889,2008-10-01,22:50:27
40.000064,116.359967,0,134,39722.9517592593,2008-10-01,22:50:32
40.000082,116.359797,0,140,39722.9518171296,2008-10-01,22:50:37
40.000074,116.359652,0,144,39722.951875,2008-10-01,22:50:42
40.000063,116.359489,0,139,39722.9519328704,2008-10-01,22:50:47
40.000053,116.35932,0,138,39722.9519907407,2008-10-01,22:50:52
40.000049,116.359014,0,136,39722.9520486111,2008-10-01,22:50:57
40.000003,116.358714,0,132,39722.9521064815,2008-10-01,22:51:02
39.999826,116.358457,0,141,39722.9521643519,2008-10-01,22:51:07
39.999529,116.358418,0,145,39722.9522222222,2008-10-01,22:51:12
39.999214,116.358474,0,148,39722.9522800926,2008-10-01,22:51:17
39.998954,116.358507,0,156,39722.952337963,2008-10-01,22:51:22
39.998757,116.358528,0,161,39722.9523958333,2008-10-01,22:51:27
39.998518,116.358484,0,167,39722.9524537037,2008-10-01,22:51:32
39.998262,116.358482,0,176,39722.9525115741,2008-10-01,22:51:37
39.998202,116.35846,0,182,39722.9525694444,2008-10-01,22:51:42
39.998199,116.358459,0,184,39722.9526273148,2008-10-01,22:51:47
39.998199,116.358459,0,184,39722.952662037,2008-10-01,22:51:50
39.998193,116.358458,0,185,39722.9526851852,2008-10-01,22:51:52
39.998178,116.358454,0,186,39722.9527430556,2008-10-01,22:51:57
39.998085,116.358453,0,186,39722.9528009259,2008-10-01,22:52:02
39.99781,116.358429,0,188,39722.9528587963,2008-10-01,22:52:07
39.997388,116.35844,0,191,39722.9529166667,2008-10-01,22:52:12
39.996903,116.358536,0,193,39722.952974537,2008-10-01,22:52:17
39.996485,116.358614,0,194,39722.9530324074,2008-10-01,22:52:22
39.995811,116.358651,0,190,39722.9530902778,2008-10-01,22:52:27
39.995355,116.358672,0,184,39722.9531481481,2008-10-01,22:52:32
39.994934,116.358686,0,172,39722.9532060185,2008-10-01,22:52:37
39.994653,116.358687,0,158,39722.9532638889,2008-10-01,22:52:42
39.994552,116.358687,0,149,39722.9533217593,2008-10-01,22:52:47
39.994543,116.358686,0,148,39722.9533796296,2008-10-01,22:52:52
39.994543,116.358686,0,148,39722.9534143518,2008-10-01,22:52:55
39.994549,116.358685,0,148,39722.9534375,2008-10-01,22:52:57
39.994559,116.358685,0,147,39722.9534953704,2008-10-01,22:53:02
39.994559,116.358685,0,147,39722.9535300926,2008-10-01,22:53:05
39.994553,116.358686,0,146,39722.9535532407,2008-10-01,22:53:07
39.994382,116.358669,0,150,39722.9536111111,2008-10-01,22:53:12
39.994185,116.358623,0,152,39722.9536689815,2008-10-01,22:53:17
39.993945,116.35858,0,153,39722.9537268518,2008-10-01,22:53:22
39.993858,116.358606,0,156,39722.9537847222,2008-10-01,22:53:27
39.993837,116.358611,0,156,39722.9538425926,2008-10-01,22:53:32
39.993594,116.358634,0,153,39722.953900463,2008-10-01,22:53:37
39.993224,116.358546,0,155,39722.9539583333,2008-10-01,22:53:42
39.9929,116.358603,0,161,39722.9540162037,2008-10-01,22:53:47
39.992724,116.358586,0,170,39722.9540740741,2008-10-01,22:53:52
39.992512,116.358514,0,186,39722.9541319444,2008-10-01,22:53:57
39.99247,116.358229,0,186,39722.9541898148,2008-10-01,22:54:02
39.992405,116.357802,0,169,39722.9542476852,2008-10-01,22:54:07
39.992382,116.357167,0,158,39722.9543055556,2008-10-01,22:54:12
39.992328,116.356527,0,155,39722.9543634259,2008-10-01,22:54:17
39.992276,116.355895,0,151,39722.9544212963,2008-10-01,22:54:22
39.992286,116.355205,0,146,39722.9544791667,2008-10-01,22:54:27
39.992244,116.35452,0,142,39722.954537037,2008-10-01,22:54:32
39.992191,116.353903,0,140,39722.9545949074,2008-10-01,22:54:37
39.992185,116.353353,0,141,39722.9546527778,2008-10-01,22:54:42
39.992171,116.353119,0,144,39722.9547106481,2008-10-01,22:54:47
39.992215,116.353107,0,138,39722.9547685185,2008-10-01,22:54:52
39.992211,116.353108,0,136,39722.9548263889,2008-10-01,22:54:57
39.992211,116.353108,0,136,39722.9548611111,2008-10-01,22:55:00
39.992213,116.353108,0,135,39722.9548842593,2008-10-01,22:55:02
39.992181,116.352995,0,140,39722.9549421296,2008-10-01,22:55:07
39.992174,116.352668,0,144,39722.955,2008-10-01,22:55:12
39.992165,116.352332,0,151,39722.9550578704,2008-10-01,22:55:17
39.992172,116.352103,0,153,39722.9551157407,2008-10-01,22:55:22
39.992199,116.352003,0,152,39722.9551736111,2008-10-01,22:55:27
39.992199,116.352003,0,152,39722.9552083333,2008-10-01,22:55:30
39.992191,116.351995,0,151,39722.9552314815,2008-10-01,22:55:32
39.992181,116.351995,0,150,39722.9552893518,2008-10-01,22:55:37
39.992181,116.351995,0,150,39722.9553240741,2008-10-01,22:55:40
39.992178,116.351993,0,150,39722.9553472222,2008-10-01,22:55:42
39.992225,116.351867,0,149,39722.9554050926,2008-10-01,22:55:47
39.992205,116.351409,0,148,39722.955462963,2008-10-01,22:55:52
39.992198,116.350932,0,149,39722.9555208333,2008-10-01,22:55:57
39.99217,116.350343,0,150,39722.9555787037,2008-10-01,22:56:02
39.992124,116.349677,0,150,39722.9556365741,2008-10-01,22:56:07
39.992077,116.349015,0,151,39722.9556944444,2008-10-01,22:56:12
39.992066,116.348475,0,150,39722.9557523148,2008-10-01,22:56:17
39.992055,116.348063,0,144,39722.9558101852,2008-10-01,22:56:22
39.992027,116.347743,0,137,39722.9558680556,2008-10-01,22:56:27
39.992007,116.347586,0,128,39722.9559259259,2008-10-01,22:56:32
39.992019,116.347587,0,121,39722.9559837963,2008-10-01,22:56:37
39.992026,116.347587,0,115,39722.9560416667,2008-10-01,22:56:42
39.992026,116.347587,0,115,39722.9560763889,2008-10-01,22:56:45
39.992022,116.347588,0,113,39722.956099537,2008-10-01,22:56:47
39.992045,116.347588,0,112,39722.9561574074,2008-10-01,22:56:52
39.992074,116.347596,0,112,39722.9562152778,2008-10-01,22:56:57
39.992088,116.347596,0,113,39722.9562731481,2008-10-01,22:57:02
39.992088,116.347596,0,113,39722.9563078704,2008-10-01,22:57:05
39.992089,116.347595,0,113,39722.9563310185,2008-10-01,22:57:07
39.992098,116.34742,0,115,39722.9563888889,2008-10-01,22:57:12
39.992035,116.347177,0,130,39722.9564467593,2008-10-01,22:57:17
39.991852,116.34693,0,132,39722.9565046296,2008-10-01,22:57:22
39.991532,116.346802,0,135,39722.9565625,2008-10-01,22:57:27
39.9911,116.346823,0,130,39722.9566203704,2008-10-01,22:57:32
39.990637,116.34687,0,128,39722.9566782407,2008-10-01,22:57:37
39.990164,116.346911,0,126,39722.9567361111,2008-10-01,22:57:42
39.989758,116.34687,0,128,39722.9567939815,2008-10-01,22:57:47
39.98943,116.346858,0,125,39722.9568518519,2008-10-01,22:57:52
39.989417,116.346894,0,126,39722.9569097222,2008-10-01,22:57:57
39.989418,116.346914,0,126,39722.9569675926,2008-10-01,22:58:02
39.989417,116.346952,0,127,39722.957025463,2008-10-01,22:58:07
39.989279,116.346863,0,130,39722.9570833333,2008-10-01,22:58:12
39.989003,116.34689,0,135,39722.9571412037,2008-10-01,22:58:17
39.988628,116.346911,0,132,39722.9571990741,2008-10-01,22:58:22
39.988156,116.346938,0,134,39722.9572569444,2008-10-01,22:58:27
39.987647,116.346942,0,139,39722.9573148148,2008-10-01,22:58:32
39.987174,116.346968,0,148,39722.9573726852,2008-10-01,22:58:37
39.986718,116.347045,0,152,39722.9574305556,2008-10-01,22:58:42
39.986335,116.347066,0,167,39722.9574884259,2008-10-01,22:58:47
39.985976,116.347116,0,173,39722.9575462963,2008-10-01,22:58:52
39.985646,116.347146,0,179,39722.9576041667,2008-10-01,22:58:57
39.985249,116.347257,0,184,39722.957662037,2008-10-01,22:59:02
39.984804,116.347255,0,176,39722.9577199074,2008-10-01,22:59:07
39.98433,116.347246,0,173,39722.9577777778,2008-10-01,22:59:12
39.983888,116.347274,0,169,39722.9578356481,2008-10-01,22:59:17
39.983473,116.347306,0,165,39722.9578935185,2008-10-01,22:59:22
39.983059,116.347321,0,157,39722.9579513889,2008-10-01,22:59:27
39.982699,116.347351,0,154,39722.9580092593,2008-10-01,22:59:32
39.982451,116.347364,0,147,39722.9580671296,2008-10-01,22:59:37
39.98236,116.34735,0,139,39722.958125,2008-10-01,22:59:42
39.982338,116.347337,0,129,39722.9581828704,2008-10-01,22:59:47
39.982236,116.347312,0,129,39722.9582407407,2008-10-01,22:59:52
39.9821,116.34729,0,133,39722.9582986111,2008-10-01,22:59:57
39.982037,116.34724,0,129,39722.9583564815,2008-10-01,23:00:02
39.982021,116.34725,0,126,39722.9584143519,2008-10-01,23:00:07
39.982001,116.347274,0,125,39722.9584722222,2008-10-01,23:00:12
39.981906,116.347281,0,128,39722.9585300926,2008-10-01,23:00:17
39.981783,116.347276,0,131,39722.958587963,2008-10-01,23:00:22
39.98163,116.347259,0,142,39722.9586458333,2008-10-01,23:00:27
39.981608,116.347324,0,145,39722.9587037037,2008-10-01,23:00:32
39.981608,116.347324,0,145,39722.9587384259,2008-10-01,23:00:35
39.981604,116.347325,0,145,39722.9587615741,2008-10-01,23:00:37
39.981582,116.347306,0,147,39722.9588194444,2008-10-01,23:00:42
39.981499,116.347323,0,150,39722.9588773148,2008-10-01,23:00:47
39.981487,116.347304,0,154,39722.9589351852,2008-10-01,23:00:52
39.981457,116.347312,0,157,39722.9589930556,2008-10-01,23:00:57
39.981221,116.347377,0,153,39722.9590509259,2008-10-01,23:01:02
39.980953,116.347403,0,155,39722.9591087963,2008-10-01,23:01:07
39.980603,116.347465,0,161,39722.9591666667,2008-10-01,23:01:12
39.98024,116.347511,0,165,39722.959224537,2008-10-01,23:01:17
39.979865,116.347523,0,182,39722.9592824074,2008-10-01,23:01:22
39.979482,116.347529,0,197,39722.9593402778,2008-10-01,23:01:27
39.979118,116.347551,0,219,39722.9593981481,2008-10-01,23:01:32
39.978682,116.347543,0,213,39722.9594560185,2008-10-01,23:01:37
39.978251,116.347563,0,223,39722.9595138889,2008-10-01,23:01:42
39.977815,116.347545,0,217,39722.9595717593,2008-10-01,23:01:47
39.977225,116.347481,0,226,39722.9596296296,2008-10-01,23:01:52
39.976768,116.347498,0,240,39722.9596875,2008-10-01,23:01:57
39.97629,116.347494,0,249,39722.9597453704,2008-10-01,23:02:02
39.975848,116.347471,0,272,39722.9598032407,2008-10-01,23:02:07
39.975529,116.347376,0,289,39722.9598611111,2008-10-01,23:02:12
39.975488,116.347405,0,275,39722.9599189815,2008-10-01,23:02:17
39.975499,116.347405,0,272,39722.9599768519,2008-10-01,23:02:22
39.975503,116.347406,0,271,39722.9600347222,2008-10-01,23:02:27
39.975506,116.347407,0,269,39722.9600925926,2008-10-01,23:02:32
39.975512,116.347408,0,267,39722.960150463,2008-10-01,23:02:37
39.975517,116.347409,0,264,39722.9602083333,2008-10-01,23:02:42
39.975517,116.347409,0,264,39722.9602430556,2008-10-01,23:02:45
39.975525,116.34741,0,261,39722.9602662037,2008-10-01,23:02:47
39.975534,116.347409,0,254,39722.9603240741,2008-10-01,23:02:52
39.975535,116.347409,0,250,39722.9603819444,2008-10-01,23:02:57
39.975539,116.347408,0,249,39722.9604398148,2008-10-01,23:03:02
39.97554,116.347409,0,248,39722.9604976852,2008-10-01,23:03:07
39.975541,116.34741,0,249,39722.9605555556,2008-10-01,23:03:12
39.975547,116.347411,0,250,39722.9606134259,2008-10-01,23:03:17
39.97555,116.347412,0,252,39722.9606712963,2008-10-01,23:03:22
39.97555,116.347412,0,252,39722.9607060185,2008-10-01,23:03:25
39.975551,116.347413,0,253,39722.9607291667,2008-10-01,23:03:27
39.975447,116.347374,0,251,39722.960787037,2008-10-01,23:03:32
39.975177,116.347267,0,240,39722.9608449074,2008-10-01,23:03:37
39.974867,116.347125,0,233,39722.9609027778,2008-10-01,23:03:42
39.974493,116.346945,0,238,39722.9609606481,2008-10-01,23:03:47
39.974086,116.346818,0,235,39722.9610185185,2008-10-01,23:03:52
39.97368,116.346746,0,223,39722.9610763889,2008-10-01,23:03:57
39.973255,116.3467,0,220,39722.9611342593,2008-10-01,23:04:02
39.972925,116.346706,0,211,39722.9611921296,2008-10-01,23:04:07
39.972671,116.346735,0,200,39722.96125,2008-10-01,23:04:12
39.972438,116.346721,0,199,39722.9613078704,2008-10-01,23:04:17
39.972199,116.346735,0,194,39722.9613657407,2008-10-01,23:04:22
39.972043,116.346775,0,181,39722.9614236111,2008-10-01,23:04:27
39.971932,116.346744,0,184,39722.9614814815,2008-10-01,23:04:32
39.971799,116.346735,0,189,39722.9615393518,2008-10-01,23:04:37
39.971757,116.346721,0,183,39722.9615972222,2008-10-01,23:04:42
39.971711,116.346726,0,181,39722.9616550926,2008-10-01,23:04:47
39.97162,116.346732,0,179,39722.961712963,2008-10-01,23:04:52
39.971556,116.346706,0,169,39722.9617708333,2008-10-01,23:04:57
39.971553,116.346699,0,166,39722.9618287037,2008-10-01,23:05:02
39.971554,116.346699,0,166,39722.9618865741,2008-10-01,23:05:07
39.971554,116.346699,0,166,39722.9619212963,2008-10-01,23:05:10
39.971552,116.3467,0,166,39722.9619444444,2008-10-01,23:05:12
39.971434,116.346733,0,164,39722.9620023148,2008-10-01,23:05:17
39.971434,116.346733,0,164,39722.962037037,2008-10-01,23:05:20
39.971427,116.346727,0,163,39722.9620601852,2008-10-01,23:05:22
39.971328,116.346733,0,159,39722.9621180556,2008-10-01,23:05:27
39.971057,116.346758,0,150,39722.9621759259,2008-10-01,23:05:32
39.970712,116.346778,0,130,39722.9622337963,2008-10-01,23:05:37
39.970255,116.346804,0,120,39722.9622916667,2008-10-01,23:05:42
39.96984,116.346817,0,112,39722.962349537,2008-10-01,23:05:47
39.969472,116.346842,0,102,39722.9624074074,2008-10-01,23:05:52
39.969006,116.346828,0,95,39722.9624652778,2008-10-01,23:05:57
39.96857,116.346843,0,85,39722.9625231481,2008-10-01,23:06:02
39.968191,116.346838,0,79,39722.9625810185,2008-10-01,23:06:07
39.967756,116.346809,0,78,39722.9626388889,2008-10-01,23:06:12
39.96732,116.346582,0,73,39722.9626967593,2008-10-01,23:06:17
39.966956,116.346386,0,69,39722.9627546296,2008-10-01,23:06:22
39.966673,116.346257,0,63,39722.9628125,2008-10-01,23:06:27
39.96653,116.346029,0,58,39722.9628703704,2008-10-01,23:06:32
39.966534,116.345588,0,54,39722.9629282407,2008-10-01,23:06:37
39.966552,116.345018,0,63,39722.9629861111,2008-10-01,23:06:42
39.966553,116.34438,0,65,39722.9630439815,2008-10-01,23:06:47
39.966557,116.343758,0,76,39722.9631018518,2008-10-01,23:06:52
39.966539,116.343212,0,90,39722.9631597222,2008-10-01,23:06:57
39.966528,116.342871,0,97,39722.9632175926,2008-10-01,23:07:02
39.966531,116.34279,0,113,39722.963275463,2008-10-01,23:07:07
39.966565,116.342675,0,128,39722.9633333333,2008-10-01,23:07:12
39.966577,116.342546,0,138,39722.9633912037,2008-10-01,23:07:17
39.966601,116.342524,0,150,39722.9634490741,2008-10-01,23:07:22
39.966601,116.342507,0,154,39722.9635069444,2008-10-01,23:07:27
39.966608,116.342265,0,152,39722.9635648148,2008-10-01,23:07:32
39.966595,116.341754,0,151,39722.9636226852,2008-10-01,23:07:37
39.966537,116.341159,0,146,39722.9636805556,2008-10-01,23:07:42
39.966517,116.340525,0,138,39722.9637384259,2008-10-01,23:07:47
39.966484,116.339868,0,130,39722.9637962963,2008-10-01,23:07:52
39.966461,116.339101,0,125,39722.9638541667,2008-10-01,23:07:57
39.966434,116.338318,0,122,39722.963912037,2008-10-01,23:08:02
39.966528,116.337598,0,136,39722.9639699074,2008-10-01,23:08:07
39.966511,116.33695,0,139,39722.9640277778,2008-10-01,23:08:12
39.966523,116.33627,0,147,39722.9640856481,2008-10-01,23:08:17
39.966505,116.335623,0,146,39722.9641435185,2008-10-01,23:08:22
39.966486,116.335018,0,142,39722.9642013889,2008-10-01,23:08:27
39.966474,116.334432,0,135,39722.9642592593,2008-10-01,23:08:32
39.966487,116.333905,0,133,39722.9643171296,2008-10-01,23:08:37
39.966481,116.333643,0,132,39722.964375,2008-10-01,23:08:42
39.966476,116.333587,0,129,39722.9644328704,2008-10-01,23:08:47
39.966476,116.333572,0,129,39722.9644907407,2008-10-01,23:08:52
39.966478,116.333403,0,132,39722.9645486111,2008-10-01,23:08:57
39.966471,116.333129,0,137,39722.9646064815,2008-10-01,23:09:02
39.966521,116.332805,0,142,39722.9646643519,2008-10-01,23:09:07
39.966526,116.332476,0,136,39722.9647222222,2008-10-01,23:09:12
39.966509,116.332223,0,136,39722.9647800926,2008-10-01,23:09:17
39.966503,116.332096,0,140,39722.964837963,2008-10-01,23:09:22
39.96649,116.332071,0,137,39722.9648958333,2008-10-01,23:09:27
39.96649,116.332062,0,136,39722.9649537037,2008-10-01,23:09:32
39.96649,116.332051,0,136,39722.9650115741,2008-10-01,23:09:37
39.966509,116.331876,0,138,39722.9650694444,2008-10-01,23:09:42
39.966523,116.331634,0,144,39722.9651273148,2008-10-01,23:09:47
39.966525,116.331595,0,143,39722.9651851852,2008-10-01,23:09:52
39.966526,116.331585,0,143,39722.9652430556,2008-10-01,23:09:57
39.966531,116.33153,0,143,39722.9653009259,2008-10-01,23:10:02
39.966507,116.331177,0,142,39722.9653587963,2008-10-01,23:10:07
39.966477,116.330706,0,140,39722.9654166667,2008-10-01,23:10:12
39.966469,116.33023,0,141,39722.965474537,2008-10-01,23:10:17
39.966458,116.329718,0,141,39722.9655324074,2008-10-01,23:10:22
39.96643,116.329231,0,145,39722.9655902778,2008-10-01,23:10:27
39.966406,116.328717,0,150,39722.9656481481,2008-10-01,23:10:32
39.966394,116.328194,0,152,39722.9657060185,2008-10-01,23:10:37
39.966413,116.327614,0,154,39722.9657638889,2008-10-01,23:10:42
39.966391,116.326994,0,157,39722.9658217593,2008-10-01,23:10:47
39.966393,116.326421,0,160,39722.9658796296,2008-10-01,23:10:52
39.966376,116.326088,0,164,39722.9659375,2008-10-01,23:10:57
39.966398,116.325994,0,166,39722.9659953704,2008-10-01,23:11:02
39.966403,116.325968,0,168,39722.9660532407,2008-10-01,23:11:07
39.96638,116.325795,0,170,39722.9661111111,2008-10-01,23:11:12
39.966348,116.325481,0,164,39722.9661689815,2008-10-01,23:11:17
39.966359,116.32507,0,168,39722.9662268519,2008-10-01,23:11:22
39.966345,116.324529,0,174,39722.9662847222,2008-10-01,23:11:27
39.966335,116.323992,0,176,39722.9663425926,2008-10-01,23:11:32
39.966296,116.323432,0,178,39722.966400463,2008-10-01,23:11:37
39.966294,116.322911,0,179,39722.9664583333,2008-10-01,23:11:42
39.966239,116.322399,0,184,39722.9665162037,2008-10-01,23:11:47
39.966196,116.321847,0,186,39722.9665740741,2008-10-01,23:11:52
39.96612,116.321187,0,192,39722.9666319444,2008-10-01,23:11:57
39.96606,116.320632,0,197,39722.9666898148,2008-10-01,23:12:02
39.966096,116.320081,0,203,39722.9667476852,2008-10-01,23:12:07
39.966074,116.31954,0,214,39722.9668055556,2008-10-01,23:12:12
39.966038,116.319162,0,220,39722.9668634259,2008-10-01,23:12:17
39.966001,116.318846,0,236,39722.9669212963,2008-10-01,23:12:22
39.96603,116.318691,0,239,39722.9669791667,2008-10-01,23:12:27
39.966002,116.318453,0,232,39722.967037037,2008-10-01,23:12:32
39.966099,116.318269,0,240,39722.9670949074,2008-10-01,23:12:37
39.966128,116.318033,0,237,39722.9671527778,2008-10-01,23:12:42
39.966079,116.317747,0,234,39722.9672106481,2008-10-01,23:12:47
39.966079,116.317694,0,234,39722.9672685185,2008-10-01,23:12:52
39.966079,116.317677,0,235,39722.9673263889,2008-10-01,23:12:57
39.966073,116.317461,0,221,39722.9673842593,2008-10-01,23:13:02
39.966036,116.317074,0,204,39722.9674421296,2008-10-01,23:13:07
39.966047,116.31672,0,208,39722.9675,2008-10-01,23:13:12
39.966018,116.31632,0,210,39722.9675578704,2008-10-01,23:13:17
39.966026,116.316025,0,201,39722.9676157407,2008-10-01,23:13:22
39.965975,116.315926,0,195,39722.9676736111,2008-10-01,23:13:27
39.96596,116.315897,0,188,39722.9677314815,2008-10-01,23:13:32
39.965959,116.315898,0,184,39722.9677893519,2008-10-01,23:13:37
39.965959,116.315898,0,183,39722.9678472222,2008-10-01,23:13:42
39.965958,116.315903,0,182,39722.9679050926,2008-10-01,23:13:47
39.965958,116.315903,0,182,39722.9679398148,2008-10-01,23:13:50
39.965957,116.315903,0,182,39722.967962963,2008-10-01,23:13:52
39.965958,116.31592,0,182,39722.9680208333,2008-10-01,23:13:57
39.965955,116.315904,0,182,39722.9680787037,2008-10-01,23:14:02
39.965955,116.315904,0,182,39722.9681134259,2008-10-01,23:14:05
39.965955,116.315904,0,182,39722.9681365741,2008-10-01,23:14:07
39.965957,116.315919,0,182,39722.9681944444,2008-10-01,23:14:12
39.965957,116.315919,0,182,39722.9682291667,2008-10-01,23:14:15
39.965956,116.315919,0,181,39722.9682523148,2008-10-01,23:14:17
39.965924,116.315864,0,182,39722.9683101852,2008-10-01,23:14:22
39.96586,116.315789,0,183,39722.9683680556,2008-10-01,23:14:27
39.965868,116.315752,0,190,39722.9684259259,2008-10-01,23:14:32
39.965859,116.315448,0,187,39722.9684837963,2008-10-01,23:14:37
39.965802,116.315126,0,181,39722.9685416667,2008-10-01,23:14:42
39.96574,116.314738,0,178,39722.968599537,2008-10-01,23:14:47
39.965681,116.314334,0,172,39722.9686574074,2008-10-01,23:14:52
39.965525,116.313828,0,172,39722.9687152778,2008-10-01,23:14:57
39.96532,116.313317,0,166,39722.9687731481,2008-10-01,23:15:02
39.965121,116.31279,0,165,39722.9688310185,2008-10-01,23:15:07
39.964938,116.312296,0,162,39722.9688888889,2008-10-01,23:15:12
39.964768,116.311844,0,165,39722.9689467593,2008-10-01,23:15:17
39.964606,116.311386,0,164,39722.9690046296,2008-10-01,23:15:22
39.964456,116.310955,0,161,39722.9690625,2008-10-01,23:15:27
39.964302,116.310521,0,162,39722.9691203704,2008-10-01,23:15:32
39.964139,116.310119,0,162,39722.9691782407,2008-10-01,23:15:37
39.963998,116.30971,0,156,39722.9692361111,2008-10-01,23:15:42
39.963879,116.309315,0,154,39722.9692939815,2008-10-01,23:15:47
39.963739,116.308898,0,155,39722.9693518518,2008-10-01,23:15:52
39.963612,116.308552,0,160,39722.9694097222,2008-10-01,23:15:57
39.963531,116.308281,0,154,39722.9694675926,2008-10-01,23:16:02
39.963504,116.308155,0,150,39722.969525463,2008-10-01,23:16:07
39.963448,116.308062,0,151,39722.9695833333,2008-10-01,23:16:12
39.96341,116.307975,0,154,39722.9696412037,2008-10-01,23:16:17
39.963371,116.307865,0,151,39722.9696990741,2008-10-01,23:16:22
39.963319,116.307739,0,150,39722.9697569444,2008-10-01,23:16:27
39.96331,116.307721,0,148,39722.9698148148,2008-10-01,23:16:32
39.963284,116.307682,0,148,39722.9698726852,2008-10-01,23:16:37
39.963195,116.307512,0,149,39722.9699305556,2008-10-01,23:16:42
39.963057,116.307137,0,153,39722.9699884259,2008-10-01,23:16:47
39.962877,116.306686,0,154,39722.9700462963,2008-10-01,23:16:52
39.962701,116.306195,0,154,39722.9701041667,2008-10-01,23:16:57
39.962542,116.305704,0,149,39722.970162037,2008-10-01,23:17:02
39.962412,116.305256,0,139,39722.9702199074,2008-10-01,23:17:07
39.962304,116.304829,0,129,39722.9702777778,2008-10-01,23:17:12
39.962225,116.304649,0,121,39722.9703356481,2008-10-01,23:17:17
39.962214,116.304629,0,117,39722.9703935185,2008-10-01,23:17:22
39.962209,116.304615,0,116,39722.9704513889,2008-10-01,23:17:27
39.962206,116.304606,0,116,39722.9705092593,2008-10-01,23:17:32
39.962173,116.304454,0,120,39722.9705671296,2008-10-01,23:17:37
39.96204,116.304082,0,126,39722.970625,2008-10-01,23:17:42
39.961929,116.303637,0,132,39722.9706828704,2008-10-01,23:17:47
39.961746,116.303204,0,132,39722.9707407407,2008-10-01,23:17:52
39.961469,116.302859,0,127,39722.9707986111,2008-10-01,23:17:57
39.961331,116.302697,0,132,39722.9708564815,2008-10-01,23:18:02
39.961301,116.30266,0,136,39722.9709143518,2008-10-01,23:18:07
39.961301,116.30266,0,136,39722.9709490741,2008-10-01,23:18:10
39.961301,116.302661,0,135,39722.9709722222,2008-10-01,23:18:12
39.961294,116.30265,0,135,39722.9710300926,2008-10-01,23:18:17
39.961294,116.30265,0,135,39722.9710648148,2008-10-01,23:18:20
39.961292,116.302648,0,135,39722.971087963,2008-10-01,23:18:22
39.961277,116.302626,0,135,39722.9711458333,2008-10-01,23:18:27
39.961256,116.30256,0,138,39722.9712037037,2008-10-01,23:18:32
39.961207,116.30249,0,142,39722.9712615741,2008-10-01,23:18:37
39.96117,116.302425,0,143,39722.9713194444,2008-10-01,23:18:42
39.961161,116.302391,0,146,39722.9713773148,2008-10-01,23:18:47
39.961159,116.302387,0,147,39722.9714351852,2008-10-01,23:18:52
39.961157,116.302384,0,147,39722.9714930556,2008-10-01,23:18:57
39.961159,116.302387,0,147,39722.9715509259,2008-10-01,23:19:02
39.961164,116.302392,0,147,39722.9716087963,2008-10-01,23:19:07
39.961164,116.302391,0,147,39722.9716666667,2008-10-01,23:19:12
39.961164,116.302391,0,147,39722.9717013889,2008-10-01,23:19:15
39.961163,116.302389,0,147,39722.971724537,2008-10-01,23:19:17
39.96117,116.30238,0,147,39722.9717824074,2008-10-01,23:19:22
39.961188,116.302388,0,147,39722.9718402778,2008-10-01,23:19:27
39.961155,116.302321,0,148,39722.9718981481,2008-10-01,23:19:32
39.960997,116.302114,0,149,39722.9719560185,2008-10-01,23:19:37
39.96079,116.301926,0,151,39722.9720138889,2008-10-01,23:19:42
39.960493,116.301853,0,157,39722.9720717593,2008-10-01,23:19:47
39.960166,116.301902,0,157,39722.9721296296,2008-10-01,23:19:52
39.959803,116.301854,0,159,39722.9721875,2008-10-01,23:19:57
39.959359,116.301937,0,158,39722.9722453704,2008-10-01,23:20:02
39.9588,116.302027,0,158,39722.9723032407,2008-10-01,23:20:07
39.958268,116.301987,0,159,39722.9723611111,2008-10-01,23:20:12
39.957822,116.302067,0,158,39722.9724189815,2008-10-01,23:20:17
39.957377,116.302067,0,160,39722.9724768519,2008-10-01,23:20:22
39.956904,116.302149,0,159,39722.9725347222,2008-10-01,23:20:27
39.956459,116.302276,0,159,39722.9725925926,2008-10-01,23:20:32
39.956165,116.302396,0,157,39722.972650463,2008-10-01,23:20:37
39.956056,116.302412,0,156,39722.9727083333,2008-10-01,23:20:42
39.956042,116.302359,0,156,39722.9727662037,2008-10-01,23:20:47
39.95603,116.30235,0,155,39722.9728240741,2008-10-01,23:20:52
39.956016,116.302342,0,154,39722.9728819444,2008-10-01,23:20:57
39.956007,116.302337,0,154,39722.9729398148,2008-10-01,23:21:02
39.956004,116.302334,0,154,39722.9729976852,2008-10-01,23:21:07
39.956006,116.302333,0,154,39722.9730555556,2008-10-01,23:21:12
39.956011,116.302334,0,154,39722.9731134259,2008-10-01,23:21:17
39.956011,116.302334,0,154,39722.9731481481,2008-10-01,23:21:20
39.956003,116.302331,0,154,39722.9731712963,2008-10-01,23:21:22
39.955913,116.302425,0,154,39722.9732291667,2008-10-01,23:21:27
39.955657,116.302442,0,153,39722.973287037,2008-10-01,23:21:32
39.955405,116.302518,0,151,39722.9733449074,2008-10-01,23:21:37
39.95515,116.302599,0,151,39722.9734027778,2008-10-01,23:21:42
39.954734,116.302639,0,166,39722.9734606481,2008-10-01,23:21:47
39.954411,116.302676,0,173,39722.9735185185,2008-10-01,23:21:52
39.954121,116.302705,0,180,39722.9735763889,2008-10-01,23:21:57
39.954057,116.302729,0,180,39722.9736342593,2008-10-01,23:22:02
39.954031,116.302733,0,184,39722.9736921296,2008-10-01,23:22:07
39.953977,116.302752,0,185,39722.97375,2008-10-01,23:22:12
39.953913,116.302783,0,190,39722.9738078704,2008-10-01,23:22:17
39.953862,116.302812,0,194,39722.9738657407,2008-10-01,23:22:22
39.953781,116.302815,0,200,39722.9739236111,2008-10-01,23:22:27
39.953675,116.302841,0,202,39722.9739814815,2008-10-01,23:22:32
39.953621,116.302898,0,208,39722.9740393519,2008-10-01,23:22:37
39.953596,116.302903,0,206,39722.9740972222,2008-10-01,23:22:42
39.953442,116.302945,0,207,39722.9741550926,2008-10-01,23:22:47
39.953255,116.302922,0,207,39722.974212963,2008-10-01,23:22:52
39.953005,116.302912,0,208,39722.9742708333,2008-10-01,23:22:57
39.95288,116.302887,0,208,39722.9743287037,2008-10-01,23:23:02
39.952877,116.302916,0,208,39722.9743865741,2008-10-01,23:23:07
39.952877,116.302916,0,208,39722.9744212963,2008-10-01,23:23:10
39.952884,116.302913,0,207,39722.9744444444,2008-10-01,23:23:12
39.952857,116.302932,0,206,39722.9745023148,2008-10-01,23:23:17
39.952834,116.302926,0,206,39722.9745601852,2008-10-01,23:23:22
39.952831,116.302916,0,208,39722.9746180556,2008-10-01,23:23:27
39.952831,116.302916,0,208,39722.9746527778,2008-10-01,23:23:30
39.952827,116.302914,0,209,39722.9746759259,2008-10-01,23:23:32
39.952796,116.302885,0,214,39722.9747337963,2008-10-01,23:23:37
39.952759,116.3029,0,219,39722.9747916667,2008-10-01,23:23:42
39.952757,116.302887,0,220,39722.974849537,2008-10-01,23:23:47
39.952736,116.302876,0,220,39722.9749074074,2008-10-01,23:23:52
39.952478,116.302868,0,232,39722.9749652778,2008-10-01,23:23:57
39.952343,116.302888,0,221,39722.9750231481,2008-10-01,23:24:02
39.952187,116.302952,0,219,39722.9750810185,2008-10-01,23:24:07
39.951786,116.302994,0,214,39722.9751388889,2008-10-01,23:24:12
39.951217,116.302987,0,204,39722.9751967593,2008-10-01,23:24:17
39.95072,116.303087,0,192,39722.9752546296,2008-10-01,23:24:22
39.95026,116.303173,0,180,39722.9753125,2008-10-01,23:24:27
39.949788,116.303277,0,165,39722.9753703704,2008-10-01,23:24:32
39.94931,116.303318,0,152,39722.9754282407,2008-10-01,23:24:37
39.948846,116.303335,0,141,39722.9754861111,2008-10-01,23:24:42
39.948436,116.303331,0,133,39722.9755439815,2008-10-01,23:24:47
39.948183,116.303305,0,126,39722.9756018519,2008-10-01,23:24:52
39.948032,116.303301,0,120,39722.9756597222,2008-10-01,23:24:57
39.947982,116.303312,0,119,39722.9757175926,2008-10-01,23:25:02
39.947994,116.303314,0,116,39722.975775463,2008-10-01,23:25:07
39.948009,116.303311,0,111,39722.9758333333,2008-10-01,23:25:12
39.947972,116.303329,0,108,39722.9758912037,2008-10-01,23:25:17
39.947706,116.303386,0,111,39722.9759490741,2008-10-01,23:25:22
39.947331,116.30343,0,107,39722.9760069444,2008-10-01,23:25:27
39.946875,116.303496,0,105,39722.9760648148,2008-10-01,23:25:32
39.946434,116.303565,0,107,39722.9761226852,2008-10-01,23:25:37
39.946026,116.303583,0,106,39722.9761805556,2008-10-01,23:25:42
39.9456,116.303618,0,107,39722.9762384259,2008-10-01,23:25:47
39.945166,116.303647,0,110,39722.9762962963,2008-10-01,23:25:52
39.944727,116.303618,0,107,39722.9763541667,2008-10-01,23:25:57
39.944302,116.303615,0,108,39722.976412037,2008-10-01,23:26:02
39.943868,116.303606,0,110,39722.9764699074,2008-10-01,23:26:07
39.94346,116.303603,0,118,39722.9765277778,2008-10-01,23:26:12
39.943039,116.303623,0,119,39722.9765856481,2008-10-01,23:26:17
39.942618,116.303668,0,121,39722.9766435185,2008-10-01,23:26:22
39.942205,116.303672,0,123,39722.9767013889,2008-10-01,23:26:27
39.941804,116.303652,0,121,39722.9767592593,2008-10-01,23:26:32
39.941385,116.303653,0,119,39722.9768171296,2008-10-01,23:26:37
39.940983,116.303651,0,117,39722.976875,2008-10-01,23:26:42
39.940515,116.303709,0,117,39722.9769328704,2008-10-01,23:26:47
39.940036,116.303727,0,116,39722.9769907407,2008-10-01,23:26:52
39.939616,116.303698,0,122,39722.9770486111,2008-10-01,23:26:57
39.939182,116.303719,0,130,39722.9771064815,2008-10-01,23:27:02
39.938815,116.30366,0,132,39722.9771643518,2008-10-01,23:27:07
39.938348,116.303717,0,134,39722.9772222222,2008-10-01,23:27:12
39.937946,116.303727,0,151,39722.9772800926,2008-10-01,23:27:17
39.937519,116.303675,0,167,39722.977337963,2008-10-01,23:27:22
39.937107,116.303637,0,170,39722.9773958333,2008-10-01,23:27:27
39.936779,116.303649,0,171,39722.9774537037,2008-10-01,23:27:32
39.936555,116.303619,0,167,39722.9775115741,2008-10-01,23:27:37
39.936303,116.303612,0,165,39722.9775694444,2008-10-01,23:27:42
39.93616,116.303627,0,168,39722.9776273148,2008-10-01,23:27:47
39.936112,116.303692,0,182,39722.9776851852,2008-10-01,23:27:52
39.936111,116.303692,0,181,39722.9777430556,2008-10-01,23:27:57
39.936114,116.303692,0,179,39722.9778009259,2008-10-01,23:28:02
39.936111,116.303692,0,177,39722.9778587963,2008-10-01,23:28:07
39.936106,116.303692,0,177,39722.9779166667,2008-10-01,23:28:12
39.936107,116.303692,0,176,39722.977974537,2008-10-01,23:28:17
39.936104,116.303692,0,176,39722.9780324074,2008-10-01,23:28:22
39.936102,116.303693,0,176,39722.9780902778,2008-10-01,23:28:27
39.936103,116.303694,0,176,39722.9781481481,2008-10-01,23:28:32
39.936104,116.303694,0,176,39722.9782060185,2008-10-01,23:28:37
39.936104,116.303695,0,175,39722.9782638889,2008-10-01,23:28:42
39.936105,116.303695,0,175,39722.9783217593,2008-10-01,23:28:47
39.936105,116.303695,0,175,39722.9783564815,2008-10-01,23:28:50
39.936105,116.303695,0,175,39722.9783796296,2008-10-01,23:28:52
39.936071,116.303715,0,176,39722.9784375,2008-10-01,23:28:57
39.935871,116.303726,0,175,39722.9784953704,2008-10-01,23:29:02
39.935554,116.303689,0,176,39722.9785532407,2008-10-01,23:29:07
39.935176,116.303644,0,178,39722.9786111111,2008-10-01,23:29:12
39.934686,116.303628,0,180,39722.9786689815,2008-10-01,23:29:17
39.934214,116.303568,0,185,39722.9787268518,2008-10-01,23:29:22
39.933855,116.303447,0,191,39722.9787847222,2008-10-01,23:29:27
39.933476,116.303375,0,198,39722.9788425926,2008-10-01,23:29:32
39.933012,116.303322,0,199,39722.978900463,2008-10-01,23:29:37
39.932591,116.30334,0,200,39722.9789583333,2008-10-01,23:29:42
39.93231,116.303373,0,200,39722.9790162037,2008-10-01,23:29:47
39.932082,116.303522,0,207,39722.9790740741,2008-10-01,23:29:52
39.931952,116.303637,0,213,39722.9791319444,2008-10-01,23:29:57
39.9319,116.30364,0,215,39722.9791898148,2008-10-01,23:30:02
39.931886,116.303642,0,216,39722.9792476852,2008-10-01,23:30:07
39.931876,116.303644,0,217,39722.9793055556,2008-10-01,23:30:12
39.931867,116.303646,0,217,39722.9793634259,2008-10-01,23:30:17
39.931853,116.30365,0,217,39722.9794212963,2008-10-01,23:30:22
39.931846,116.303651,0,217,39722.9794791667,2008-10-01,23:30:27
39.931844,116.303651,0,217,39722.979537037,2008-10-01,23:30:32
39.931844,116.30365,0,218,39722.9795949074,2008-10-01,23:30:37
39.931844,116.30365,0,218,39722.9796296296,2008-10-01,23:30:40
39.931848,116.303649,0,218,39722.9796527778,2008-10-01,23:30:42
39.931828,116.303667,0,218,39722.9797106481,2008-10-01,23:30:47
39.931688,116.30365,0,219,39722.9797685185,2008-10-01,23:30:52
39.931502,116.3037,0,210,39722.9798263889,2008-10-01,23:30:57
39.931205,116.303779,0,230,39722.9798842593,2008-10-01,23:31:02
39.930872,116.303827,0,240,39722.9799421296,2008-10-01,23:31:07
39.930556,116.303855,0,240,39722.98,2008-10-01,23:31:12
39.930116,116.303824,0,241,39722.9800578704,2008-10-01,23:31:17
39.929705,116.303791,0,242,39722.9801157407,2008-10-01,23:31:22
39.929493,116.303775,0,248,39722.9801736111,2008-10-01,23:31:27
39.929385,116.303784,0,240,39722.9802314815,2008-10-01,23:31:32
39.929192,116.303793,0,224,39722.9802893519,2008-10-01,23:31:37
39.929038,116.303793,0,214,39722.9803472222,2008-10-01,23:31:42
39.928937,116.303771,0,213,39722.9804050926,2008-10-01,23:31:47
39.928902,116.303759,0,214,39722.980462963,2008-10-01,23:31:52
39.928893,116.303759,0,215,39722.9805208333,2008-10-01,23:31:57
39.92883,116.303752,0,214,39722.9805787037,2008-10-01,23:32:02
39.928717,116.303722,0,211,39722.9806365741,2008-10-01,23:32:07
39.928592,116.303726,0,201,39722.9806944444,2008-10-01,23:32:12
39.928544,116.303742,0,199,39722.9807523148,2008-10-01,23:32:17
39.928535,116.303746,0,199,39722.9808101852,2008-10-01,23:32:22
39.928487,116.303802,0,189,39722.9808680556,2008-10-01,23:32:27
39.928403,116.303839,0,186,39722.9809259259,2008-10-01,23:32:32
39.92827,116.303885,0,183,39722.9809837963,2008-10-01,23:32:37
39.928234,116.303868,0,181,39722.9810416667,2008-10-01,23:32:42
39.928201,116.303839,0,179,39722.981099537,2008-10-01,23:32:47
39.928128,116.303754,0,178,39722.9811574074,2008-10-01,23:32:52
39.92808,116.30375,0,178,39722.9812152778,2008-10-01,23:32:57
39.927852,116.303712,0,179,39722.9812731481,2008-10-01,23:33:02
39.927452,116.303671,0,183,39722.9813310185,2008-10-01,23:33:07
39.927003,116.303659,0,177,39722.9813888889,2008-10-01,23:33:12
39.926523,116.303738,0,186,39722.9814467593,2008-10-01,23:33:17
39.92613,116.303729,0,179,39722.9815046296,2008-10-01,23:33:22
39.925621,116.30367,0,173,39722.9815625,2008-10-01,23:33:27
39.925018,116.303676,0,159,39722.9816203704,2008-10-01,23:33:32
39.924559,116.30368,0,153,39722.9816782407,2008-10-01,23:33:37
39.924173,116.303705,0,152,39722.9817361111,2008-10-01,23:33:42
39.923892,116.303775,0,149,39722.9817939815,2008-10-01,23:33:47
39.92375,116.303772,0,142,39722.9818518519,2008-10-01,23:33:52
39.923744,116.303756,0,148,39722.9819097222,2008-10-01,23:33:57
39.923744,116.303756,0,148,39722.9819444444,2008-10-01,23:34:00
39.923749,116.303754,0,147,39722.9819675926,2008-10-01,23:34:02
39.923723,116.303753,0,149,39722.982025463,2008-10-01,23:34:07
39.92348,116.303731,0,162,39722.9820833333,2008-10-01,23:34:12
39.923171,116.303552,0,155,39722.9821412037,2008-10-01,23:34:17
39.922866,116.303385,0,148,39722.9821990741,2008-10-01,23:34:22
39.922443,116.303439,0,148,39722.9822569444,2008-10-01,23:34:27
39.922093,116.303749,0,153,39722.9823148148,2008-10-01,23:34:32
39.921765,116.303809,0,151,39722.9823726852,2008-10-01,23:34:37
39.921427,116.303781,0,157,39722.9824305556,2008-10-01,23:34:42
39.921195,116.303799,0,154,39722.9824884259,2008-10-01,23:34:47
39.921086,116.303817,0,152,39722.9825462963,2008-10-01,23:34:52
39.920995,116.303767,0,146,39722.9826041667,2008-10-01,23:34:57
39.92097,116.303737,0,147,39722.982662037,2008-10-01,23:35:02
39.920945,116.303717,0,148,39722.9827199074,2008-10-01,23:35:07
39.920927,116.303694,0,151,39722.9827777778,2008-10-01,23:35:12
39.920971,116.303731,0,156,39722.9828356481,2008-10-01,23:35:17
39.9209,116.303661,0,169,39722.9828935185,2008-10-01,23:35:22
39.92079,116.303683,0,172,39722.9829513889,2008-10-01,23:35:27
39.920594,116.303812,0,182,39722.9853240741,2008-10-01,23:38:52
39.920391,116.30378,0,182,39722.9853819444,2008-10-01,23:38:57
39.919997,116.303705,0,181,39722.9854398148,2008-10-01,23:39:02
39.919574,116.303746,0,181,39722.9854976852,2008-10-01,23:39:07
39.918994,116.303797,0,179,39722.9855555556,2008-10-01,23:39:12
39.918428,116.30383,0,176,39722.9856134259,2008-10-01,23:39:17
39.917796,116.303877,0,173,39722.9856712963,2008-10-01,23:39:22
39.917127,116.303882,0,170,39722.9857291667,2008-10-01,23:39:27
39.916466,116.303853,0,168,39722.985787037,2008-10-01,23:39:32
39.915788,116.30388,0,168,39722.9858449074,2008-10-01,23:39:37
39.915097,116.303924,0,168,39722.9859027778,2008-10-01,23:39:42
39.914423,116.303968,0,169,39722.9859606481,2008-10-01,23:39:47
39.913746,116.303971,0,168,39722.9860185185,2008-10-01,23:39:52
39.913052,116.303963,0,166,39722.9860763889,2008-10-01,23:39:57
39.912338,116.303954,0,164,39722.9861342593,2008-10-01,23:40:02
39.91165,116.303931,0,162,39722.9861921296,2008-10-01,23:40:07
39.910975,116.303906,0,160,39722.98625,2008-10-01,23:40:12
39.910333,116.303906,0,159,39722.9863078704,2008-10-01,23:40:17
39.90973,116.303916,0,157,39722.9863657407,2008-10-01,23:40:22
39.909394,116.303921,0,156,39722.9864236111,2008-10-01,23:40:27
39.909179,116.303784,0,156,39722.9864814815,2008-10-01,23:40:32
39.90917,116.303724,0,157,39722.9865393518,2008-10-01,23:40:37
39.909138,116.303684,0,159,39722.9865972222,2008-10-01,23:40:42
39.909009,116.303659,0,162,39722.9866550926,2008-10-01,23:40:47
39.908917,116.303604,0,168,39722.986712963,2008-10-01,23:40:52
39.908927,116.303598,0,172,39722.9867708333,2008-10-01,23:40:57
39.908866,116.303581,0,176,39722.9868287037,2008-10-01,23:41:02
39.90866,116.303535,0,180,39722.9868865741,2008-10-01,23:41:07
39.908382,116.303475,0,182,39722.9869444444,2008-10-01,23:41:12
39.907999,116.303516,0,184,39722.9870023148,2008-10-01,23:41:17
39.90772,116.30356,0,186,39722.9870601852,2008-10-01,23:41:22
39.907614,116.30343,0,189,39722.9871180556,2008-10-01,23:41:27
39.907543,116.303181,0,193,39722.9871759259,2008-10-01,23:41:32
39.907399,116.302945,0,195,39722.9872337963,2008-10-01,23:41:37
39.907158,116.302596,0,197,39722.9872916667,2008-10-01,23:41:42
39.906812,116.302284,0,198,39722.987349537,2008-10-01,23:41:47
39.906293,116.302172,0,199,39722.9874074074,2008-10-01,23:41:52
39.905727,116.302159,0,198,39722.9874652778,2008-10-01,23:41:57
39.90532,116.302449,0,197,39722.9875231481,2008-10-01,23:42:02
39.905102,116.302864,0,196,39722.9875810185,2008-10-01,23:42:07
39.904933,116.303158,0,194,39722.9876388889,2008-10-01,23:42:12
39.904814,116.303299,0,193,39722.9876967593,2008-10-01,23:42:17
39.904733,116.303506,0,192,39722.9877546296,2008-10-01,23:42:22
39.904652,116.303695,0,190,39722.9878125,2008-10-01,23:42:27
39.904583,116.303802,0,189,39722.9878703704,2008-10-01,23:42:32
39.904308,116.303834,0,187,39722.9879282407,2008-10-01,23:42:37
39.903981,116.303836,0,185,39722.9879861111,2008-10-01,23:42:42
39.903585,116.303811,0,184,39722.9880439815,2008-10-01,23:42:47
39.903129,116.303813,0,181,39722.9881018519,2008-10-01,23:42:52
39.902665,116.303788,0,179,39722.9881597222,2008-10-01,23:42:57
39.902217,116.303813,0,177,39722.9882175926,2008-10-01,23:43:02
39.901785,116.303831,0,175,39722.988275463,2008-10-01,23:43:07
39.901363,116.303864,0,174,39722.9883333333,2008-10-01,23:43:12
39.900943,116.303878,0,171,39722.9883912037,2008-10-01,23:43:17
39.90064,116.303903,0,169,39722.9884490741,2008-10-01,23:43:22
39.900498,116.30388,0,167,39722.9885069444,2008-10-01,23:43:27
39.900429,116.303846,0,167,39722.9885648148,2008-10-01,23:43:32
39.900414,116.303789,0,167,39722.9886226852,2008-10-01,23:43:37
39.900414,116.303789,0,167,39722.9886574074,2008-10-01,23:43:40
39.900421,116.303785,0,166,39722.9886805556,2008-10-01,23:43:42
39.900396,116.303839,0,165,39722.9887384259,2008-10-01,23:43:47
39.900121,116.303888,0,165,39722.9887962963,2008-10-01,23:43:52
39.899838,116.303819,0,170,39722.9888541667,2008-10-01,23:43:57
39.89953,116.303824,0,172,39722.988912037,2008-10-01,23:44:02
39.899215,116.303849,0,174,39722.9889699074,2008-10-01,23:44:07
39.898784,116.303852,0,177,39722.9890277778,2008-10-01,23:44:12
39.898312,116.30388,0,177,39722.9890856481,2008-10-01,23:44:17
39.897786,116.303906,0,180,39722.9891435185,2008-10-01,23:44:22
39.897298,116.303893,0,182,39722.9892013889,2008-10-01,23:44:27
39.896907,116.303903,0,182,39722.9892592593,2008-10-01,23:44:32
39.896611,116.30393,0,183,39722.9893171296,2008-10-01,23:44:37
39.896254,116.303945,0,180,39722.989375,2008-10-01,23:44:42
39.895913,116.303929,0,178,39722.9894328704,2008-10-01,23:44:47
39.895618,116.303892,0,176,39722.9894907407,2008-10-01,23:44:52
39.895455,116.303964,0,173,39722.9895486111,2008-10-01,23:44:57
39.89532,116.303954,0,177,39722.9896064815,2008-10-01,23:45:02
39.895167,116.303845,0,188,39722.9896643519,2008-10-01,23:45:07
39.895114,116.303592,0,168,39722.9897222222,2008-10-01,23:45:12
39.895137,116.30335,0,150,39722.9897800926,2008-10-01,23:45:17
39.89514,116.303084,0,147,39722.989837963,2008-10-01,23:45:22
39.895157,116.302757,0,146,39722.9898958333,2008-10-01,23:45:27
39.895161,116.302364,0,150,39722.9899537037,2008-10-01,23:45:32
39.895197,116.302054,0,144,39722.9900115741,2008-10-01,23:45:37
39.89529,116.30182,0,151,39722.9900694444,2008-10-01,23:45:42
39.895528,116.30177,0,155,39722.9901273148,2008-10-01,23:45:47
39.895695,116.302027,0,156,39722.9901851852,2008-10-01,23:45:52
39.895705,116.302349,0,158,39722.9902430556,2008-10-01,23:45:57
39.895626,116.302757,0,157,39722.9903009259,2008-10-01,23:46:02
39.895649,116.30324,0,155,39722.9903587963,2008-10-01,23:46:07
39.895632,116.303781,0,157,39722.9904166667,2008-10-01,23:46:12
39.895617,116.304365,0,159,39722.990474537,2008-10-01,23:46:17
39.895597,116.304994,0,161,39722.9905324074,2008-10-01,23:46:22
39.895587,116.305616,0,162,39722.9905902778,2008-10-01,23:46:27
39.895579,116.306176,0,155,39722.9906481481,2008-10-01,23:46:32
39.895579,116.306688,0,156,39722.9907060185,2008-10-01,23:46:37
39.895588,116.307144,0,155,39722.9907638889,2008-10-01,23:46:42
39.895624,116.307538,0,157,39722.9908217593,2008-10-01,23:46:47
39.8956,116.307915,0,161,39722.9908796296,2008-10-01,23:46:52
39.895542,116.308361,0,161,39722.9909375,2008-10-01,23:46:57
39.895514,116.308869,0,162,39722.9909953704,2008-10-01,23:47:02
39.895471,116.309412,0,161,39722.9910532407,2008-10-01,23:47:07
39.895501,116.30999,0,159,39722.9911111111,2008-10-01,23:47:12
39.895527,116.310578,0,171,39722.9911689815,2008-10-01,23:47:17
39.895507,116.311255,0,175,39722.9912268519,2008-10-01,23:47:22
39.895489,116.311945,0,189,39722.9912847222,2008-10-01,23:47:27
39.89551,116.312638,0,190,39722.9913425926,2008-10-01,23:47:32
39.895523,116.313139,0,187,39722.991400463,2008-10-01,23:47:37
39.895523,116.313467,0,186,39722.9914583333,2008-10-01,23:47:42
39.89543,116.313791,0,185,39722.9915162037,2008-10-01,23:47:47
39.895411,116.314228,0,186,39722.9915740741,2008-10-01,23:47:52
39.895406,116.314534,0,188,39722.9916319444,2008-10-01,23:47:57
39.895419,116.3146,0,181,39722.9916898148,2008-10-01,23:48:02
39.89542,116.314598,0,181,39722.9917476852,2008-10-01,23:48:07
39.89542,116.314595,0,181,39722.9918055556,2008-10-01,23:48:12
39.89542,116.314601,0,181,39722.9918634259,2008-10-01,23:48:17
39.895419,116.314608,0,181,39722.9919212963,2008-10-01,23:48:22
39.895418,116.314605,0,181,39722.9919791667,2008-10-01,23:48:27
39.895418,116.314605,0,181,39722.9920138889,2008-10-01,23:48:30
39.895418,116.314607,0,181,39722.992037037,2008-10-01,23:48:32
39.895428,116.314673,0,182,39722.9920949074,2008-10-01,23:48:37
39.895455,116.314896,0,183,39722.9921527778,2008-10-01,23:48:42
39.89547,116.315143,0,183,39722.9922106481,2008-10-01,23:48:47
39.895454,116.315426,0,183,39722.9922685185,2008-10-01,23:48:52
39.895389,116.315878,0,184,39722.9923263889,2008-10-01,23:48:57
39.89541,116.316344,0,185,39722.9923842593,2008-10-01,23:49:02
39.895322,116.316447,0,188,39722.9924421296,2008-10-01,23:49:07
39.895305,116.316479,0,188,39722.9925,2008-10-01,23:49:12
39.895209,116.316554,0,193,39722.9925578704,2008-10-01,23:49:17
39.895139,116.316702,0,201,39722.9926157407,2008-10-01,23:49:22
39.895304,116.316774,0,205,39722.9926736111,2008-10-01,23:49:27
39.895397,116.3169,0,208,39722.9927314815,2008-10-01,23:49:32
39.895397,116.317033,0,209,39722.9927893518,2008-10-01,23:49:37
39.89543,116.317163,0,210,39722.9928472222,2008-10-01,23:49:42
39.895407,116.317388,0,211,39722.9929050926,2008-10-01,23:49:47
39.895385,116.317758,0,221,39722.992962963,2008-10-01,23:49:52
39.895349,116.318059,0,244,39722.9930208333,2008-10-01,23:49:57
39.895287,116.318275,0,274,39722.9930787037,2008-10-01,23:50:02
39.895262,116.318515,0,296,39722.9931365741,2008-10-01,23:50:07
39.895265,116.318695,0,315,39722.9931944444,2008-10-01,23:50:12
39.895379,116.318781,0,304,39722.9932523148,2008-10-01,23:50:17
39.895436,116.319029,0,293,39722.9933101852,2008-10-01,23:50:22
39.895462,116.319298,0,285,39722.9933680556,2008-10-01,23:50:27
39.895461,116.319563,0,278,39722.9934259259,2008-10-01,23:50:32
39.895449,116.319888,0,276,39722.9934837963,2008-10-01,23:50:37
39.895364,116.320334,0,268,39722.9935416667,2008-10-01,23:50:42
39.895316,116.320933,0,279,39722.993599537,2008-10-01,23:50:47
39.895394,116.321459,0,267,39722.9936574074,2008-10-01,23:50:52
39.895395,116.321799,0,258,39722.9937152778,2008-10-01,23:50:57
39.895369,116.322206,0,262,39722.9937731481,2008-10-01,23:51:02
39.895277,116.322618,0,257,39722.9938310185,2008-10-01,23:51:07
39.895312,116.323039,0,270,39722.9938888889,2008-10-01,23:51:12
39.895325,116.323543,0,268,39722.9939467593,2008-10-01,23:51:17
39.895359,116.324024,0,268,39722.9940046296,2008-10-01,23:51:22
39.895452,116.324567,0,264,39722.9940625,2008-10-01,23:51:27
39.895538,116.325074,0,261,39722.9941203704,2008-10-01,23:51:32
39.895489,116.325489,0,252,39722.9941782407,2008-10-01,23:51:37
39.89551,116.325885,0,244,39722.9942361111,2008-10-01,23:51:42
39.895529,116.326355,0,240,39722.9942939815,2008-10-01,23:51:47
39.895511,116.326799,0,234,39722.9943518518,2008-10-01,23:51:52
39.895538,116.327296,0,227,39722.9944097222,2008-10-01,23:51:57
39.895551,116.327763,0,222,39722.9944675926,2008-10-01,23:52:02
39.895557,116.328243,0,217,39722.994525463,2008-10-01,23:52:07
39.895567,116.328564,0,211,39722.9945833333,2008-10-01,23:52:12
39.895573,116.328614,0,209,39722.9946412037,2008-10-01,23:52:17
39.895579,116.328629,0,209,39722.9946990741,2008-10-01,23:52:22
39.895581,116.328638,0,209,39722.9947569444,2008-10-01,23:52:27
39.895585,116.328788,0,208,39722.9948148148,2008-10-01,23:52:32
39.895637,116.329214,0,203,39722.9948726852,2008-10-01,23:52:37
39.895667,116.329744,0,190,39722.9949305556,2008-10-01,23:52:42
39.895654,116.330256,0,187,39722.9949884259,2008-10-01,23:52:47
39.895668,116.330803,0,176,39722.9950462963,2008-10-01,23:52:52
39.895751,116.331491,0,174,39722.9951041667,2008-10-01,23:52:57
39.895807,116.332146,0,180,39722.995162037,2008-10-01,23:53:02
39.89581,116.332767,0,179,39722.9952199074,2008-10-01,23:53:07
39.895841,116.33336,0,177,39722.9952777778,2008-10-01,23:53:12
39.895823,116.333921,0,178,39722.9953356481,2008-10-01,23:53:17
39.895878,116.334552,0,177,39722.9953935185,2008-10-01,23:53:22
39.895899,116.335141,0,174,39722.9954513889,2008-10-01,23:53:27
39.895887,116.335522,0,175,39722.9955092593,2008-10-01,23:53:32
39.895962,116.335801,0,178,39722.9955671296,2008-10-01,23:53:37
39.895968,116.335872,0,179,39722.995625,2008-10-01,23:53:42
39.895962,116.33586,0,180,39722.9956828704,2008-10-01,23:53:47
39.895961,116.335852,0,179,39722.9957407407,2008-10-01,23:53:52
39.895959,116.335853,0,179,39722.9957986111,2008-10-01,23:53:57
39.895959,116.335853,0,179,39722.9958333333,2008-10-01,23:54:00
39.895959,116.335851,0,179,39722.9958564815,2008-10-01,23:54:02
39.895954,116.335829,0,179,39722.9959143519,2008-10-01,23:54:07
39.895953,116.335823,0,179,39722.9959722222,2008-10-01,23:54:12
39.895953,116.335823,0,179,39722.9960069444,2008-10-01,23:54:15
39.895952,116.335828,0,179,39722.9960300926,2008-10-01,23:54:17
39.895969,116.336211,0,181,39722.996087963,2008-10-01,23:54:22
39.895941,116.3367,0,187,39722.9961458333,2008-10-01,23:54:27
39.896016,116.337064,0,188,39722.9962037037,2008-10-01,23:54:32
39.896235,116.337557,0,186,39722.9962615741,2008-10-01,23:54:37
39.896141,116.337802,0,182,39722.9963194444,2008-10-01,23:54:42
39.896154,116.337865,0,178,39722.9963773148,2008-10-01,23:54:47
39.896157,116.337897,0,175,39722.9964351852,2008-10-01,23:54:52
39.896157,116.337897,0,175,39722.9964699074,2008-10-01,23:54:55
39.896156,116.337902,0,174,39722.9964930556,2008-10-01,23:54:57
39.89616,116.33793,0,174,39722.9965509259,2008-10-01,23:55:02
39.896173,116.338015,0,174,39722.9966087963,2008-10-01,23:55:07
39.896206,116.338271,0,175,39722.9966666667,2008-10-01,23:55:12
39.896242,116.338617,0,176,39722.996724537,2008-10-01,23:55:17
39.89618,116.339023,0,176,39722.9967824074,2008-10-01,23:55:22
39.896253,116.339592,0,175,39722.9968402778,2008-10-01,23:55:27
39.896268,116.340146,0,173,39722.9968981481,2008-10-01,23:55:32
39.896276,116.34072,0,169,39722.9969560185,2008-10-01,23:55:37
39.896219,116.34132,0,163,39722.9970138889,2008-10-01,23:55:42
39.895981,116.341809,0,166,39722.9970717593,2008-10-01,23:55:47
39.895678,116.342045,0,160,39722.9971296296,2008-10-01,23:55:52
39.895358,116.342173,0,156,39722.9971875,2008-10-01,23:55:57
39.894944,116.342294,0,151,39722.9972453704,2008-10-01,23:56:02
39.894294,116.342171,0,147,39722.9973032407,2008-10-01,23:56:07
39.893777,116.342135,0,146,39722.9973611111,2008-10-01,23:56:12
39.89324,116.342131,0,137,39722.9974189815,2008-10-01,23:56:17
39.892782,116.342111,0,134,39722.9974768519,2008-10-01,23:56:22
39.892431,116.342149,0,125,39722.9975347222,2008-10-01,23:56:27
39.89209,116.342167,0,118,39722.9975925926,2008-10-01,23:56:32
39.891828,116.342142,0,111,39722.997650463,2008-10-01,23:56:37
39.891621,116.342083,0,105,39722.9977083333,2008-10-01,23:56:42
39.890546,116.342211,0,98,39722.9981712963,2008-10-01,23:57:22
39.89013,116.342176,0,113,39722.9982291667,2008-10-01,23:57:27
39.889848,116.342002,0,105,39722.998287037,2008-10-01,23:57:32
39.889602,116.341872,0,93,39722.9983449074,2008-10-01,23:57:37
39.889298,116.341887,0,84,39722.9984027778,2008-10-01,23:57:42
39.888937,116.341851,0,77,39722.9984606481,2008-10-01,23:57:47
39.888726,116.341686,0,67,39722.9985185185,2008-10-01,23:57:52
39.888538,116.341594,0,58,39722.9985763889,2008-10-01,23:57:57
39.888239,116.341725,0,49,39722.9986342593,2008-10-01,23:58:02
39.88795,116.341992,0,46,39722.9986921296,2008-10-01,23:58:07
39.887568,116.341987,0,56,39722.99875,2008-10-01,23:58:12
39.887237,116.341994,0,61,39722.9988078704,2008-10-01,23:58:17
39.886835,116.341992,0,59,39722.9988657407,2008-10-01,23:58:22
39.886452,116.342196,0,62,39722.9989236111,2008-10-01,23:58:27
39.885995,116.342335,0,62,39722.9989814815,2008-10-01,23:58:32
39.885648,116.342387,0,67,39722.9990393519,2008-10-01,23:58:37
39.885304,116.342404,0,77,39722.9990972222,2008-10-01,23:58:42
39.88507,116.34234,0,85,39722.9991550926,2008-10-01,23:58:47
39.885021,116.342336,0,90,39722.999212963,2008-10-01,23:58:52
39.885012,116.342428,0,92,39722.9992708333,2008-10-01,23:58:57
39.88486,116.342503,0,88,39722.9993287037,2008-10-01,23:59:02
39.884663,116.342597,0,85,39722.9993865741,2008-10-01,23:59:07
39.884281,116.342606,0,83,39722.9994444444,2008-10-01,23:59:12
39.883834,116.342632,0,83,39722.9995023148,2008-10-01,23:59:17
39.883294,116.342648,0,85,39722.9995601852,2008-10-01,23:59:22
39.882731,116.342626,0,88,39722.9996180556,2008-10-01,23:59:27
39.882113,116.342518,0,91,39722.9996759259,2008-10-01,23:59:32
39.881906,116.342575,0,88,39722.9997916667,2008-10-01,23:59:42
39.881803,116.342543,0,60,39722.999849537,2008-10-01,23:59:47
39.881858,116.342638,0,25,39722.9999074074,2008-10-01,23:59:52
39.881755,116.342514,0,61,39722.9999652778,2008-10-01,23:59:57
39.881753,116.34237,0,66,39723.0000231481,2008-10-02,00:00:02
39.881749,116.342379,0,66,39723.0000810185,2008-10-02,00:00:07
39.881646,116.342418,0,71,39723.0001388889,2008-10-02,00:00:12
39.881478,116.342424,0,72,39723.0001967593,2008-10-02,00:00:17
39.88122,116.342463,0,73,39723.0002546296,2008-10-02,00:00:22
39.88089,116.342498,0,71,39723.0003125,2008-10-02,00:00:27
39.880601,116.342457,0,73,39723.0003703704,2008-10-02,00:00:32
39.880278,116.342393,0,72,39723.0004282407,2008-10-02,00:00:37
39.879844,116.342379,0,70,39723.0004861111,2008-10-02,00:00:42
39.879371,116.342439,0,68,39723.0005439815,2008-10-02,00:00:47
39.878761,116.342561,0,65,39723.0006018518,2008-10-02,00:00:52
39.878121,116.34278,0,63,39723.0006597222,2008-10-02,00:00:57
39.87739,116.342918,0,60,39723.0007175926,2008-10-02,00:01:02
39.876733,116.34287,0,55,39723.000775463,2008-10-02,00:01:07
39.876412,116.342742,0,53,39723.0008333333,2008-10-02,00:01:12
39.876382,116.342728,0,51,39723.0008912037,2008-10-02,00:01:17
39.87638,116.342749,0,50,39723.0009490741,2008-10-02,00:01:22
39.876374,116.34279,0,48,39723.0010069444,2008-10-02,00:01:27
39.876377,116.342707,0,47,39723.0011226852,2008-10-02,00:01:37
39.876319,116.342628,0,44,39723.0011805556,2008-10-02,00:01:42
39.876319,116.342628,0,44,39723.0012152778,2008-10-02,00:01:45
39.876313,116.342626,0,50,39723.0012384259,2008-10-02,00:01:47
39.87612,116.343001,0,67,39723.0012962963,2008-10-02,00:01:52
39.87648,116.342757,0,147,39723.0015277778,2008-10-02,00:02:12
39.876497,116.342747,0,142,39723.0015856481,2008-10-02,00:02:17
39.876489,116.342734,0,137,39723.0016435185,2008-10-02,00:02:22
39.876477,116.342743,0,139,39723.0017013889,2008-10-02,00:02:27
39.876296,116.342818,0,139,39723.0017592593,2008-10-02,00:02:32
39.876006,116.342836,0,135,39723.0018171296,2008-10-02,00:02:37
39.875607,116.342821,0,133,39723.001875,2008-10-02,00:02:42
39.875331,116.34279,0,136,39723.0019328704,2008-10-02,00:02:47
39.875174,116.342715,0,139,39723.0019907407,2008-10-02,00:02:52
39.875025,116.342633,0,145,39723.0020486111,2008-10-02,00:02:57
39.874885,116.34263,0,147,39723.0021064815,2008-10-02,00:03:02
39.87458,116.342659,0,146,39723.0021643518,2008-10-02,00:03:07
39.87433,116.342644,0,148,39723.0022222222,2008-10-02,00:03:12
39.874211,116.342769,0,148,39723.0022800926,2008-10-02,00:03:17
39.873923,116.342807,0,146,39723.002337963,2008-10-02,00:03:22
39.87354,116.342749,0,146,39723.0023958333,2008-10-02,00:03:27
39.873106,116.342653,0,145,39723.0024537037,2008-10-02,00:03:32
39.872675,116.342601,0,143,39723.0025115741,2008-10-02,00:03:37
39.872264,116.342569,0,150,39723.0025694444,2008-10-02,00:03:42
39.871841,116.342495,0,157,39723.0026273148,2008-10-02,00:03:47
39.871465,116.342466,0,152,39723.0026851852,2008-10-02,00:03:52
39.871062,116.342396,0,159,39723.0027430556,2008-10-02,00:03:57
39.870648,116.342329,0,153,39723.0028009259,2008-10-02,00:04:02
39.870281,116.342256,0,152,39723.0028587963,2008-10-02,00:04:07
39.870136,116.342221,0,153,39723.0029166667,2008-10-02,00:04:12
39.87012,116.342216,0,151,39723.002974537,2008-10-02,00:04:17
39.870071,116.342189,0,157,39723.0030324074,2008-10-02,00:04:22
39.86994,116.342167,0,165,39723.0030902778,2008-10-02,00:04:27
39.869634,116.342182,0,190,39723.0031481481,2008-10-02,00:04:32
39.869243,116.342148,0,194,39723.0032060185,2008-10-02,00:04:37
39.868849,116.342074,0,196,39723.0032638889,2008-10-02,00:04:42
39.868482,116.34195,0,198,39723.0033217593,2008-10-02,00:04:47
39.86821,116.341747,0,201,39723.0033796296,2008-10-02,00:04:52
39.868024,116.341515,0,199,39723.0034375,2008-10-02,00:04:57
39.867872,116.341249,0,199,39723.0034953704,2008-10-02,00:05:02
39.867696,116.340963,0,200,39723.0035532407,2008-10-02,00:05:07
39.867465,116.340661,0,202,39723.0036111111,2008-10-02,00:05:12
39.867005,116.340455,0,200,39723.0036689815,2008-10-02,00:05:17
39.866656,116.340397,0,201,39723.0037268519,2008-10-02,00:05:22
39.866259,116.340443,0,200,39723.0037847222,2008-10-02,00:05:27
39.866096,116.340754,0,201,39723.0038425926,2008-10-02,00:05:32
39.865967,116.341155,0,201,39723.003900463,2008-10-02,00:05:37
39.865792,116.341605,0,199,39723.0039583333,2008-10-02,00:05:42
39.865633,116.342122,0,197,39723.0040162037,2008-10-02,00:05:47
39.865564,116.342684,0,198,39723.0040740741,2008-10-02,00:05:52
39.865566,116.343231,0,197,39723.0041319444,2008-10-02,00:05:57
39.865622,116.343728,0,196,39723.0041898148,2008-10-02,00:06:02
39.865755,116.344262,0,195,39723.0042476852,2008-10-02,00:06:07
39.865931,116.344704,0,195,39723.0043055556,2008-10-02,00:06:12
39.866149,116.345219,0,193,39723.0043634259,2008-10-02,00:06:17
39.866425,116.345776,0,189,39723.0044212963,2008-10-02,00:06:22
39.866574,116.346332,0,187,39723.0044791667,2008-10-02,00:06:27
39.86656,116.346856,0,186,39723.004537037,2008-10-02,00:06:32
39.866534,116.347264,0,185,39723.0045949074,2008-10-02,00:06:37
39.866551,116.347686,0,183,39723.0046527778,2008-10-02,00:06:42
39.866576,116.348206,0,181,39723.0047106481,2008-10-02,00:06:47
39.866592,116.348747,0,178,39723.0047685185,2008-10-02,00:06:52
39.866562,116.349142,0,178,39723.0048263889,2008-10-02,00:06:57
39.86655,116.349203,0,178,39723.0048842593,2008-10-02,00:07:02
39.866554,116.349191,0,177,39723.0049421296,2008-10-02,00:07:07
39.866554,116.349191,0,177,39723.0049768519,2008-10-02,00:07:10
39.866555,116.349189,0,177,39723.005,2008-10-02,00:07:12
39.866579,116.349249,0,176,39723.0050578704,2008-10-02,00:07:17
39.866624,116.349515,0,171,39723.0051157407,2008-10-02,00:07:22
39.866639,116.349843,0,169,39723.0051736111,2008-10-02,00:07:27
39.866666,116.350241,0,165,39723.0052314815,2008-10-02,00:07:32
39.866693,116.350694,0,161,39723.0052893519,2008-10-02,00:07:37
39.866717,116.351265,0,156,39723.0053472222,2008-10-02,00:07:42
39.866748,116.351901,0,150,39723.0054050926,2008-10-02,00:07:47
39.866786,116.352551,0,143,39723.005462963,2008-10-02,00:07:52
39.866844,116.353181,0,140,39723.0055208333,2008-10-02,00:07:57
39.866897,116.353674,0,138,39723.0055787037,2008-10-02,00:08:02
39.866932,116.353946,0,137,39723.0056365741,2008-10-02,00:08:07
39.867005,116.35429,0,136,39723.0056944444,2008-10-02,00:08:12
39.867046,116.354693,0,132,39723.0057523148,2008-10-02,00:08:17
39.867143,116.355193,0,126,39723.0058101852,2008-10-02,00:08:22
39.867212,116.355731,0,124,39723.0058680556,2008-10-02,00:08:27
39.867246,116.356135,0,123,39723.0059259259,2008-10-02,00:08:32
39.867246,116.356251,0,121,39723.0059837963,2008-10-02,00:08:37
39.867234,116.356298,0,125,39723.0060416667,2008-10-02,00:08:42
39.867248,116.356322,0,127,39723.006099537,2008-10-02,00:08:47
39.867311,116.356517,0,126,39723.0061574074,2008-10-02,00:08:52
39.867364,116.356784,0,124,39723.0062152778,2008-10-02,00:08:57
39.867396,116.357036,0,125,39723.0062731481,2008-10-02,00:09:02
39.867433,116.357296,0,132,39723.0063310185,2008-10-02,00:09:07
39.867446,116.357463,0,135,39723.0063888889,2008-10-02,00:09:12
39.86745,116.357531,0,137,39723.0064467593,2008-10-02,00:09:17
39.86745,116.357531,0,137,39723.0064814815,2008-10-02,00:09:20
39.867444,116.35753,0,137,39723.0065046296,2008-10-02,00:09:22
39.867442,116.357516,0,136,39723.0065625,2008-10-02,00:09:27
39.86746,116.357588,0,136,39723.0066203704,2008-10-02,00:09:32
39.867519,116.357902,0,135,39723.0066782407,2008-10-02,00:09:37
39.867594,116.35832,0,132,39723.0067361111,2008-10-02,00:09:42
39.867679,116.358807,0,131,39723.0067939815,2008-10-02,00:09:47
39.867789,116.359365,0,131,39723.0068518519,2008-10-02,00:09:52
39.867911,116.359952,0,131,39723.0069097222,2008-10-02,00:09:57
39.868027,116.360614,0,134,39723.0069675926,2008-10-02,00:10:02
39.868141,116.361308,0,137,39723.007025463,2008-10-02,00:10:07
39.86819,116.362002,0,139,39723.0070833333,2008-10-02,00:10:12
39.868233,116.362662,0,144,39723.0071412037,2008-10-02,00:10:17
39.868312,116.363265,0,140,39723.0071990741,2008-10-02,00:10:22
39.868349,116.36393,0,141,39723.0072569444,2008-10-02,00:10:27
39.868403,116.36455,0,144,39723.0073148148,2008-10-02,00:10:32
39.868481,116.365124,0,147,39723.0073726852,2008-10-02,00:10:37
39.868508,116.365429,0,144,39723.0074305556,2008-10-02,00:10:42
39.868476,116.365783,0,143,39723.0074884259,2008-10-02,00:10:47
39.868504,116.366186,0,145,39723.0075462963,2008-10-02,00:10:52
39.868563,116.366679,0,148,39723.0076041667,2008-10-02,00:10:57
39.868586,116.367183,0,142,39723.007662037,2008-10-02,00:11:02
39.868613,116.367604,0,133,39723.0077199074,2008-10-02,00:11:07
39.868655,116.367765,0,131,39723.0077777778,2008-10-02,00:11:12
39.868639,116.367772,0,127,39723.0078356481,2008-10-02,00:11:17
39.86864,116.367784,0,126,39723.0078935185,2008-10-02,00:11:22
39.86864,116.367783,0,125,39723.0079513889,2008-10-02,00:11:27
39.86864,116.367785,0,125,39723.0080092593,2008-10-02,00:11:32
39.868639,116.367781,0,125,39723.0080671296,2008-10-02,00:11:37
39.86864,116.367781,0,124,39723.008125,2008-10-02,00:11:42
39.86864,116.367784,0,124,39723.0081828704,2008-10-02,00:11:47
39.86864,116.367781,0,124,39723.0082407407,2008-10-02,00:11:52
39.86864,116.367781,0,124,39723.008275463,2008-10-02,00:11:55
39.86864,116.367779,0,124,39723.0082986111,2008-10-02,00:11:57
39.868637,116.367767,0,124,39723.0083564815,2008-10-02,00:12:02
39.868634,116.367753,0,125,39723.0084143518,2008-10-02,00:12:07
39.868633,116.367752,0,125,39723.0084722222,2008-10-02,00:12:12
39.868633,116.367758,0,125,39723.0085300926,2008-10-02,00:12:17
39.868633,116.367761,0,125,39723.008587963,2008-10-02,00:12:22
39.868634,116.367765,0,126,39723.0086458333,2008-10-02,00:12:27
39.868634,116.367761,0,126,39723.0087037037,2008-10-02,00:12:32
39.868634,116.367757,0,126,39723.0087615741,2008-10-02,00:12:37
39.868634,116.367757,0,126,39723.0087962963,2008-10-02,00:12:40
39.868633,116.367753,0,126,39723.0088194444,2008-10-02,00:12:42
39.868649,116.36788,0,125,39723.0088773148,2008-10-02,00:12:47
39.868655,116.368164,0,122,39723.0089351852,2008-10-02,00:12:52
39.86868,116.368569,0,121,39723.0089930556,2008-10-02,00:12:57
39.868742,116.369088,0,124,39723.0090509259,2008-10-02,00:13:02
39.86878,116.369621,0,124,39723.0091087963,2008-10-02,00:13:07
39.868824,116.370213,0,125,39723.0091666667,2008-10-02,00:13:12
39.86885,116.370844,0,122,39723.009224537,2008-10-02,00:13:17
39.868893,116.371523,0,118,39723.0092824074,2008-10-02,00:13:22
39.868947,116.372206,0,115,39723.0093402778,2008-10-02,00:13:27
39.868977,116.372932,0,113,39723.0093981481,2008-10-02,00:13:32
39.869,116.373687,0,109,39723.0094560185,2008-10-02,00:13:37
39.869058,116.374323,0,103,39723.0095138889,2008-10-02,00:13:42
39.869146,116.374704,0,97,39723.0095717593,2008-10-02,00:13:47
39.869134,116.374771,0,87,39723.0096296296,2008-10-02,00:13:52
39.869123,116.374781,0,89,39723.0096875,2008-10-02,00:13:57
39.869106,116.374814,0,95,39723.0097453704,2008-10-02,00:14:02
39.869091,116.374848,0,97,39723.0098032407,2008-10-02,00:14:07
39.869069,116.374928,0,95,39723.0098611111,2008-10-02,00:14:12
39.869066,116.375019,0,93,39723.0099189815,2008-10-02,00:14:17
39.869087,116.375111,0,97,39723.0099768518,2008-10-02,00:14:22
39.869096,116.3752,0,98,39723.0100347222,2008-10-02,00:14:27
39.8691,116.375279,0,100,39723.0100925926,2008-10-02,00:14:32
39.86911,116.37535,0,98,39723.010150463,2008-10-02,00:14:37
39.869109,116.375416,0,98,39723.0102083333,2008-10-02,00:14:42
39.869107,116.375494,0,101,39723.0102662037,2008-10-02,00:14:47
39.86909,116.375563,0,98,39723.0103240741,2008-10-02,00:14:52
39.869071,116.375643,0,95,39723.0103819444,2008-10-02,00:14:57
39.869073,116.375713,0,91,39723.0104398148,2008-10-02,00:15:02
39.869061,116.375807,0,87,39723.0104976852,2008-10-02,00:15:07
39.869087,116.375914,0,87,39723.0105555556,2008-10-02,00:15:12
39.869082,116.375992,0,82,39723.0106134259,2008-10-02,00:15:17
39.869078,116.376056,0,87,39723.0106712963,2008-10-02,00:15:22
39.869079,116.376142,0,85,39723.0107291667,2008-10-02,00:15:27
39.869114,116.376228,0,90,39723.010787037,2008-10-02,00:15:32
39.869139,116.376309,0,95,39723.0108449074,2008-10-02,00:15:37
39.869148,116.376385,0,96,39723.0109027778,2008-10-02,00:15:42
39.869175,116.376446,0,100,39723.0109606481,2008-10-02,00:15:47
39.869164,116.376524,0,101,39723.0110185185,2008-10-02,00:15:52
39.869161,116.376617,0,101,39723.0110763889,2008-10-02,00:15:57
39.869175,116.376704,0,99,39723.0111342593,2008-10-02,00:16:02
39.869194,116.376786,0,95,39723.0111921296,2008-10-02,00:16:07
39.869205,116.37687,0,92,39723.01125,2008-10-02,00:16:12
39.869213,116.37694,0,94,39723.0113078704,2008-10-02,00:16:17
39.869213,116.37703,0,95,39723.0113657407,2008-10-02,00:16:22
39.869207,116.377094,0,97,39723.0114236111,2008-10-02,00:16:27
39.869191,116.377169,0,97,39723.0114814815,2008-10-02,00:16:32
39.869176,116.377246,0,102,39723.0115393519,2008-10-02,00:16:37
39.869158,116.377325,0,105,39723.0115972222,2008-10-02,00:16:42
39.869165,116.377423,0,111,39723.0116550926,2008-10-02,00:16:47
39.869182,116.377507,0,115,39723.011712963,2008-10-02,00:16:52
39.869188,116.377599,0,121,39723.0117708333,2008-10-02,00:16:57
39.869203,116.377672,0,125,39723.0118287037,2008-10-02,00:17:02
39.869214,116.377727,0,129,39723.0118865741,2008-10-02,00:17:07
39.869236,116.377781,0,132,39723.0119444444,2008-10-02,00:17:12
39.869239,116.377852,0,137,39723.0120023148,2008-10-02,00:17:17
39.869235,116.377956,0,136,39723.0120601852,2008-10-02,00:17:22
39.869205,116.378023,0,140,39723.0121180556,2008-10-02,00:17:27
39.869189,116.378103,0,145,39723.0121759259,2008-10-02,00:17:32
39.869189,116.378186,0,141,39723.0122337963,2008-10-02,00:17:37
39.86918,116.378279,0,139,39723.0122916667,2008-10-02,00:17:42
39.869185,116.378376,0,134,39723.012349537,2008-10-02,00:17:47
39.869199,116.378451,0,129,39723.0124074074,2008-10-02,00:17:52
39.869192,116.378547,0,122,39723.0124652778,2008-10-02,00:17:57
39.869185,116.378638,0,116,39723.0125231481,2008-10-02,00:18:02
39.869172,116.378726,0,111,39723.0125810185,2008-10-02,00:18:07
39.869153,116.378815,0,109,39723.0126388889,2008-10-02,00:18:12
39.869137,116.378911,0,110,39723.0126967593,2008-10-02,00:18:17
39.869112,116.378997,0,114,39723.0127546296,2008-10-02,00:18:22
39.869078,116.379073,0,116,39723.0128125,2008-10-02,00:18:27
39.869051,116.37914,0,122,39723.0128703704,2008-10-02,00:18:32
39.869062,116.379232,0,122,39723.0129282407,2008-10-02,00:18:37
39.869058,116.379305,0,124,39723.0129861111,2008-10-02,00:18:42
39.869066,116.379379,0,127,39723.0130439815,2008-10-02,00:18:47
39.869093,116.379465,0,132,39723.0131018519,2008-10-02,00:18:52
39.869086,116.379553,0,131,39723.0131597222,2008-10-02,00:18:57
39.869098,116.379643,0,134,39723.0132175926,2008-10-02,00:19:02
39.869103,116.379728,0,137,39723.013275463,2008-10-02,00:19:07
39.869123,116.37981,0,138,39723.0133333333,2008-10-02,00:19:12
39.869118,116.379899,0,134,39723.0133912037,2008-10-02,00:19:17
39.869137,116.379989,0,129,39723.0134490741,2008-10-02,00:19:22
39.869131,116.380056,0,125,39723.0135069444,2008-10-02,00:19:27
39.869122,116.380131,0,125,39723.0135648148,2008-10-02,00:19:32
39.86914,116.380209,0,127,39723.0136226852,2008-10-02,00:19:37
39.869158,116.380313,0,128,39723.0136805556,2008-10-02,00:19:42
39.869213,116.380353,0,131,39723.0137384259,2008-10-02,00:19:47
39.869219,116.380427,0,131,39723.0137962963,2008-10-02,00:19:52
39.869213,116.380505,0,130,39723.0138541667,2008-10-02,00:19:57
39.869211,116.380599,0,127,39723.013912037,2008-10-02,00:20:02
39.869226,116.380695,0,120,39723.0139699074,2008-10-02,00:20:07
39.869223,116.380773,0,112,39723.0140277778,2008-10-02,00:20:12
39.869246,116.38083,0,107,39723.0140856481,2008-10-02,00:20:17
39.869254,116.380902,0,106,39723.0141435185,2008-10-02,00:20:22
39.869263,116.38097,0,109,39723.0142013889,2008-10-02,00:20:27
39.869274,116.381043,0,111,39723.0142592593,2008-10-02,00:20:32
39.869294,116.381085,0,111,39723.0143171296,2008-10-02,00:20:37
39.86929,116.381155,0,112,39723.014375,2008-10-02,00:20:42
39.869263,116.381252,0,114,39723.0144328704,2008-10-02,00:20:47
39.869253,116.38129,0,117,39723.0144907407,2008-10-02,00:20:52
39.869207,116.381309,0,112,39723.0145486111,2008-10-02,00:20:57
39.869137,116.381313,0,112,39723.0146064815,2008-10-02,00:21:02
39.869062,116.381334,0,115,39723.0146643519,2008-10-02,00:21:07
39.86901,116.381335,0,118,39723.0147222222,2008-10-02,00:21:12
39.868954,116.381324,0,119,39723.0147800926,2008-10-02,00:21:17
39.868905,116.381318,0,118,39723.014837963,2008-10-02,00:21:22
39.868828,116.381318,0,111,39723.0148958333,2008-10-02,00:21:27
39.868776,116.381314,0,102,39723.0149537037,2008-10-02,00:21:32
39.868688,116.38138,0,107,39723.0150115741,2008-10-02,00:21:37
39.868636,116.381389,0,103,39723.0150694444,2008-10-02,00:21:42
39.868591,116.381388,0,104,39723.0151273148,2008-10-02,00:21:47
39.86852,116.381407,0,101,39723.0151851852,2008-10-02,00:21:52
39.868428,116.381433,0,101,39723.0152430556,2008-10-02,00:21:57
39.868361,116.381444,0,104,39723.0153009259,2008-10-02,00:22:02
39.868287,116.381432,0,108,39723.0153587963,2008-10-02,00:22:07
39.868217,116.381426,0,106,39723.0154166667,2008-10-02,00:22:12
39.868145,116.381447,0,120,39723.015474537,2008-10-02,00:22:17
39.868088,116.381466,0,135,39723.0155324074,2008-10-02,00:22:22
39.86801,116.381499,0,148,39723.0155902778,2008-10-02,00:22:27
39.867932,116.381526,0,151,39723.0156481481,2008-10-02,00:22:32
39.86789,116.381526,0,157,39723.0157060185,2008-10-02,00:22:37
39.867861,116.381542,0,159,39723.0157638889,2008-10-02,00:22:42
39.867837,116.381539,0,163,39723.0158217593,2008-10-02,00:22:47
39.867768,116.381523,0,166,39723.0158796296,2008-10-02,00:22:52
39.867678,116.381534,0,168,39723.0159375,2008-10-02,00:22:57
39.867602,116.381526,0,170,39723.0159953704,2008-10-02,00:23:02
39.867551,116.381543,0,171,39723.0160532407,2008-10-02,00:23:07
39.867484,116.381534,0,172,39723.0161111111,2008-10-02,00:23:12
39.867405,116.381563,0,173,39723.0161689815,2008-10-02,00:23:17
39.867363,116.381581,0,175,39723.0162268518,2008-10-02,00:23:22
39.867307,116.381582,0,177,39723.0162847222,2008-10-02,00:23:27
39.867227,116.381591,0,179,39723.0163425926,2008-10-02,00:23:32
39.867147,116.381594,0,184,39723.016400463,2008-10-02,00:23:37
39.867077,116.381597,0,195,39723.0164583333,2008-10-02,00:23:42
39.867013,116.38161,0,203,39723.0165162037,2008-10-02,00:23:47
39.866918,116.381612,0,211,39723.0165740741,2008-10-02,00:23:52
39.866847,116.381622,0,217,39723.0166319444,2008-10-02,00:23:57
39.866799,116.381644,0,219,39723.0166898148,2008-10-02,00:24:02
39.866751,116.381673,0,216,39723.0167476852,2008-10-02,00:24:07
39.866682,116.38166,0,211,39723.0168055556,2008-10-02,00:24:12
39.866611,116.381624,0,204,39723.0168634259,2008-10-02,00:24:17
39.866541,116.381583,0,197,39723.0169212963,2008-10-02,00:24:22
39.866475,116.38153,0,186,39723.0169791667,2008-10-02,00:24:27
39.866414,116.381542,0,179,39723.017037037,2008-10-02,00:24:32
39.866372,116.381545,0,175,39723.0170949074,2008-10-02,00:24:37
39.866332,116.381538,0,170,39723.0171527778,2008-10-02,00:24:42
39.866267,116.381521,0,165,39723.0172106481,2008-10-02,00:24:47
39.866173,116.381534,0,160,39723.0172685185,2008-10-02,00:24:52
39.865712,116.381701,0,230,39723.0176736111,2008-10-02,00:25:27
39.865641,116.381609,0,173,39723.0177314815,2008-10-02,00:25:32
39.865594,116.381617,0,174,39723.0177893518,2008-10-02,00:25:37
39.865564,116.38163,0,173,39723.0178472222,2008-10-02,00:25:42
39.865504,116.381605,0,166,39723.0179050926,2008-10-02,00:25:47
39.865447,116.381604,0,169,39723.017962963,2008-10-02,00:25:52
39.865363,116.381639,0,178,39723.0180208333,2008-10-02,00:25:57
39.865277,116.381645,0,185,39723.0180787037,2008-10-02,00:26:02
39.865214,116.381658,0,188,39723.0181365741,2008-10-02,00:26:07
39.865168,116.38165,0,186,39723.0181944444,2008-10-02,00:26:12
39.865083,116.381642,0,184,39723.0182523148,2008-10-02,00:26:17
39.86502,116.381613,0,183,39723.0183101852,2008-10-02,00:26:22
39.864974,116.381599,0,183,39723.0183680556,2008-10-02,00:26:27
39.86491,116.381605,0,182,39723.0184259259,2008-10-02,00:26:32
39.864835,116.381584,0,183,39723.0184837963,2008-10-02,00:26:37
39.864739,116.38162,0,186,39723.0185416667,2008-10-02,00:26:42
39.864625,116.381599,0,184,39723.018599537,2008-10-02,00:26:47
39.864547,116.381578,0,180,39723.0186574074,2008-10-02,00:26:52
39.864488,116.38154,0,178,39723.0187152778,2008-10-02,00:26:57
39.864451,116.381505,0,175,39723.0187731481,2008-10-02,00:27:02
39.864442,116.381501,0,177,39723.0188310185,2008-10-02,00:27:07
39.864419,116.381494,0,178,39723.0188888889,2008-10-02,00:27:12
39.864298,116.381481,0,184,39723.0189467593,2008-10-02,00:27:17
39.864239,116.381463,0,185,39723.0190046296,2008-10-02,00:27:22
39.864152,116.381385,0,184,39723.0190625,2008-10-02,00:27:27
39.864092,116.38136,0,188,39723.0191203704,2008-10-02,00:27:32
39.864,116.381343,0,199,39723.0191782407,2008-10-02,00:27:37
39.864007,116.381264,0,204,39723.0192361111,2008-10-02,00:27:42
39.863985,116.381123,0,202,39723.0192939815,2008-10-02,00:27:47
39.863975,116.381029,0,200,39723.0193518519,2008-10-02,00:27:52
39.863983,116.380915,0,196,39723.0194097222,2008-10-02,00:27:57
39.86398,116.380821,0,188,39723.0194675926,2008-10-02,00:28:02
39.863992,116.380739,0,183,39723.019525463,2008-10-02,00:28:07
39.864022,116.380661,0,186,39723.0195833333,2008-10-02,00:28:12
39.864068,116.380555,0,181,39723.0196412037,2008-10-02,00:28:17
39.864107,116.380494,0,179,39723.0196990741,2008-10-02,00:28:22
39.864134,116.380448,0,181,39723.0197569444,2008-10-02,00:28:27
39.864166,116.380364,0,183,39723.0198148148,2008-10-02,00:28:32
39.864196,116.380296,0,183,39723.0198726852,2008-10-02,00:28:37
39.864242,116.38024,0,180,39723.0199305556,2008-10-02,00:28:42
39.864283,116.38018,0,180,39723.0199884259,2008-10-02,00:28:47
39.864333,116.380125,0,177,39723.0200462963,2008-10-02,00:28:52
39.86437,116.380061,0,178,39723.0201041667,2008-10-02,00:28:57
39.864402,116.380003,0,180,39723.020162037,2008-10-02,00:29:02
39.864423,116.379946,0,185,39723.0202199074,2008-10-02,00:29:07
39.864451,116.379883,0,188,39723.0202777778,2008-10-02,00:29:12
39.864488,116.379778,0,187,39723.0203356481,2008-10-02,00:29:17
39.864508,116.379705,0,185,39723.0203935185,2008-10-02,00:29:22
39.864548,116.37963,0,185,39723.0204513889,2008-10-02,00:29:27
39.864591,116.379553,0,189,39723.0205092593,2008-10-02,00:29:32
39.864625,116.379504,0,192,39723.0205671296,2008-10-02,00:29:37
39.86465,116.379451,0,197,39723.020625,2008-10-02,00:29:42
39.864636,116.379365,0,203,39723.0206828704,2008-10-02,00:29:47
39.864687,116.379309,0,190,39723.0207407407,2008-10-02,00:29:52
39.864741,116.379216,0,181,39723.0207986111,2008-10-02,00:29:57
39.864777,116.379134,0,176,39723.0208564815,2008-10-02,00:30:02
39.864792,116.379046,0,175,39723.0209143519,2008-10-02,00:30:07
39.864803,116.378966,0,173,39723.0209722222,2008-10-02,00:30:12
39.864809,116.378894,0,171,39723.0210300926,2008-10-02,00:30:17
39.864797,116.378819,0,174,39723.021087963,2008-10-02,00:30:22
39.864815,116.378724,0,172,39723.0211458333,2008-10-02,00:30:27
39.864838,116.378632,0,168,39723.0212037037,2008-10-02,00:30:32
39.864848,116.378543,0,161,39723.0212615741,2008-10-02,00:30:37
39.864849,116.378453,0,152,39723.0213194444,2008-10-02,00:30:42
39.864844,116.378375,0,144,39723.0213773148,2008-10-02,00:30:47
39.86484,116.378293,0,140,39723.0214351852,2008-10-02,00:30:52
39.864835,116.378207,0,137,39723.0214930556,2008-10-02,00:30:57
39.864816,116.378129,0,134,39723.0215509259,2008-10-02,00:31:02
39.864801,116.378056,0,132,39723.0216087963,2008-10-02,00:31:07
39.864796,116.377966,0,135,39723.0216666667,2008-10-02,00:31:12
39.864787,116.377893,0,141,39723.021724537,2008-10-02,00:31:17
39.864779,116.377815,0,147,39723.0217824074,2008-10-02,00:31:22
39.864771,116.377727,0,152,39723.0218402778,2008-10-02,00:31:27
39.864765,116.377643,0,157,39723.0218981481,2008-10-02,00:31:32
39.864745,116.377563,0,164,39723.0219560185,2008-10-02,00:31:37
39.864753,116.377474,0,166,39723.0220138889,2008-10-02,00:31:42
39.864756,116.377386,0,163,39723.0220717593,2008-10-02,00:31:47
39.864753,116.377295,0,158,39723.0221296296,2008-10-02,00:31:52
39.864733,116.377203,0,153,39723.0221875,2008-10-02,00:31:57
39.864689,116.377123,0,154,39723.0222453704,2008-10-02,00:32:02
39.864669,116.377048,0,152,39723.0223032407,2008-10-02,00:32:07
39.864685,116.376979,0,150,39723.0223611111,2008-10-02,00:32:12
39.864658,116.376904,0,148,39723.0224189815,2008-10-02,00:32:17
39.864606,116.376849,0,148,39723.0224768519,2008-10-02,00:32:22
39.864591,116.376753,0,144,39723.0225347222,2008-10-02,00:32:27
39.864557,116.376681,0,145,39723.0225925926,2008-10-02,00:32:32
39.864514,116.37662,0,143,39723.022650463,2008-10-02,00:32:37
39.864478,116.376559,0,145,39723.0227083333,2008-10-02,00:32:42
39.864436,116.376501,0,145,39723.0227662037,2008-10-02,00:32:47
39.864402,116.376433,0,146,39723.0228240741,2008-10-02,00:32:52
39.864352,116.37637,0,146,39723.0228819444,2008-10-02,00:32:57
39.86431,116.376327,0,143,39723.0229398148,2008-10-02,00:33:02
39.864267,116.376271,0,139,39723.0229976852,2008-10-02,00:33:07
39.864226,116.376214,0,134,39723.0230555556,2008-10-02,00:33:12
39.864196,116.376123,0,133,39723.0231134259,2008-10-02,00:33:17
39.864149,116.376054,0,131,39723.0231712963,2008-10-02,00:33:22
39.86411,116.376007,0,135,39723.0232291667,2008-10-02,00:33:27
39.864081,116.375965,0,132,39723.023287037,2008-10-02,00:33:32
39.864035,116.375896,0,127,39723.0233449074,2008-10-02,00:33:37
39.863978,116.375821,0,128,39723.0234027778,2008-10-02,00:33:42
39.863939,116.375743,0,130,39723.0234606481,2008-10-02,00:33:47
39.863882,116.375705,0,131,39723.0235185185,2008-10-02,00:33:52
39.863857,116.375631,0,130,39723.0235763889,2008-10-02,00:33:57
39.863813,116.375572,0,127,39723.0236342593,2008-10-02,00:34:02
39.863773,116.375515,0,130,39723.0236921296,2008-10-02,00:34:07
39.863724,116.375473,0,135,39723.02375,2008-10-02,00:34:12
39.863676,116.375422,0,146,39723.0238078704,2008-10-02,00:34:17
39.863622,116.375365,0,156,39723.0238657407,2008-10-02,00:34:22
39.863597,116.375315,0,167,39723.0239236111,2008-10-02,00:34:27
39.863533,116.375286,0,174,39723.0239814815,2008-10-02,00:34:32
39.863494,116.375233,0,181,39723.0240393518,2008-10-02,00:34:37
39.863468,116.37517,0,191,39723.0240972222,2008-10-02,00:34:42
39.863393,116.375099,0,203,39723.0241550926,2008-10-02,00:34:47
39.863314,116.375041,0,214,39723.024212963,2008-10-02,00:34:52
39.86324,116.375042,0,222,39723.0242708333,2008-10-02,00:34:57
39.863201,116.374993,0,232,39723.0243287037,2008-10-02,00:35:02
39.863202,116.374926,0,238,39723.0243865741,2008-10-02,00:35:07
39.863146,116.374914,0,247,39723.0244444444,2008-10-02,00:35:12
39.863093,116.374869,0,257,39723.0245023148,2008-10-02,00:35:17
39.863052,116.374807,0,266,39723.0245601852,2008-10-02,00:35:22
39.863013,116.37469,0,275,39723.0246180556,2008-10-02,00:35:27
39.862961,116.374635,0,286,39723.0246759259,2008-10-02,00:35:32
39.862908,116.374588,0,292,39723.0247337963,2008-10-02,00:35:37
39.862845,116.374547,0,298,39723.0247916667,2008-10-02,00:35:42
39.862775,116.374499,0,302,39723.024849537,2008-10-02,00:35:47
39.862733,116.374441,0,304,39723.0249074074,2008-10-02,00:35:52
39.862694,116.374369,0,311,39723.0249652778,2008-10-02,00:35:57
39.862666,116.374308,0,321,39723.0250231481,2008-10-02,00:36:02
39.862632,116.374268,0,325,39723.0250810185,2008-10-02,00:36:07
39.862591,116.374205,0,328,39723.0251388889,2008-10-02,00:36:12
39.862545,116.374163,0,333,39723.0251967593,2008-10-02,00:36:17
39.862503,116.374097,0,340,39723.0252546296,2008-10-02,00:36:22
39.86248,116.374048,0,347,39723.0253125,2008-10-02,00:36:27
39.86245,116.373974,0,351,39723.0253703704,2008-10-02,00:36:32
39.862427,116.373951,0,354,39723.0254282407,2008-10-02,00:36:37
39.86245,116.373988,0,356,39723.0254861111,2008-10-02,00:36:42
39.862496,116.374,0,359,39723.0255439815,2008-10-02,00:36:47
39.862498,116.374016,0,363,39723.0256018518,2008-10-02,00:36:52
39.862498,116.374016,0,363,39723.0256365741,2008-10-02,00:36:55
39.862498,116.37402,0,364,39723.0256597222,2008-10-02,00:36:57
39.862505,116.374029,0,365,39723.0257175926,2008-10-02,00:37:02
39.862539,116.374043,0,366,39723.025775463,2008-10-02,00:37:07
39.862564,116.374032,0,367,39723.0258333333,2008-10-02,00:37:12
39.862579,116.374019,0,368,39723.0258912037,2008-10-02,00:37:17
39.862624,116.373996,0,368,39723.0259490741,2008-10-02,00:37:22
39.862659,116.373996,0,369,39723.0260069444,2008-10-02,00:37:27
39.862691,116.373995,0,369,39723.0260648148,2008-10-02,00:37:32
39.86259,116.37343,0,340,39723.0261805556,2008-10-02,00:37:42
39.862546,116.373438,0,345,39723.0262384259,2008-10-02,00:37:47
39.862574,116.373918,0,348,39723.0263541667,2008-10-02,00:37:57
39.862578,116.373919,0,346,39723.026412037,2008-10-02,00:38:02
39.862578,116.373919,0,346,39723.0264467593,2008-10-02,00:38:05
39.862581,116.373923,0,345,39723.0264699074,2008-10-02,00:38:07
39.862624,116.373893,0,327,39723.0265277778,2008-10-02,00:38:12
39.862711,116.373862,0,310,39723.0265856481,2008-10-02,00:38:17
39.862783,116.373862,0,293,39723.0266435185,2008-10-02,00:38:22
39.862891,116.37386,0,216,39723.0267013889,2008-10-02,00:38:27
39.86306,116.373844,0,340,39723.0267592593,2008-10-02,00:38:32
39.863038,116.373909,0,219,39723.0270486111,2008-10-02,00:38:57
39.862743,116.374089,0,233,39723.0272800926,2008-10-02,00:39:17
39.862818,116.374104,0,232,39723.027337963,2008-10-02,00:39:22
39.862778,116.37403,0,191,39723.0301736111,2008-10-02,00:43:27
39.863072,116.373826,0,352,39723.0302314815,2008-10-02,00:43:32
39.862939,116.373791,0,363,39723.0302893519,2008-10-02,00:43:37
39.862878,116.37373,0,366,39723.0303472222,2008-10-02,00:43:42
39.862849,116.373689,0,362,39723.0304050926,2008-10-02,00:43:47
39.862888,116.373652,0,361,39723.030462963,2008-10-02,00:43:52
39.862904,116.373612,0,361,39723.0305208333,2008-10-02,00:43:57
39.862889,116.373594,0,361,39723.0305787037,2008-10-02,00:44:02
39.862853,116.373563,0,357,39723.0306365741,2008-10-02,00:44:07
39.8628,116.373598,0,358,39723.0306944444,2008-10-02,00:44:12
39.862733,116.373641,0,360,39723.0307523148,2008-10-02,00:44:17
39.862696,116.373619,0,362,39723.0308101852,2008-10-02,00:44:22
39.862679,116.373627,0,363,39723.0308680556,2008-10-02,00:44:27
39.862639,116.373702,0,359,39723.0309259259,2008-10-02,00:44:32
39.862605,116.373763,0,355,39723.0309837963,2008-10-02,00:44:37
39.862599,116.373786,0,354,39723.0310416667,2008-10-02,00:44:42
39.862599,116.373786,0,354,39723.0310763889,2008-10-02,00:44:45
39.862595,116.37378,0,354,39723.031099537,2008-10-02,00:44:47
39.86259,116.373771,0,354,39723.0311574074,2008-10-02,00:44:52
39.862578,116.373743,0,354,39723.0312152778,2008-10-02,00:44:57
39.86264,116.373736,0,354,39723.0312731481,2008-10-02,00:45:02
39.86266,116.373732,0,354,39723.0313310185,2008-10-02,00:45:07
39.86266,116.373732,0,354,39723.0313657407,2008-10-02,00:45:10
39.862667,116.373737,0,354,39723.0313888889,2008-10-02,00:45:12
39.862706,116.373751,0,354,39723.0314467593,2008-10-02,00:45:17
39.863308,116.373639,0,357,39723.0316782407,2008-10-02,00:45:37
39.863308,116.373639,0,357,39723.031712963,2008-10-02,00:45:40
39.863311,116.373645,0,357,39723.0317361111,2008-10-02,00:45:42
39.863409,116.373576,0,354,39723.0319097222,2008-10-02,00:45:57
39.862848,116.374156,0,357,39723.0322569444,2008-10-02,00:46:27
39.862805,116.374102,0,357,39723.0323726852,2008-10-02,00:46:37
39.862558,116.373975,0,195,39723.0324305556,2008-10-02,00:46:42
39.862368,116.374096,0,262,39723.0324884259,2008-10-02,00:46:47
39.862347,116.374482,0,267,39723.0325462963,2008-10-02,00:46:52
39.862382,116.374621,0,270,39723.0326041667,2008-10-02,00:46:57
39.862447,116.374651,0,263,39723.032662037,2008-10-02,00:47:02
39.862511,116.374701,0,260,39723.0327199074,2008-10-02,00:47:07
39.862473,116.374627,0,274,39723.0327777778,2008-10-02,00:47:12
39.86243,116.374695,0,295,39723.0328356481,2008-10-02,00:47:17
39.862383,116.374738,0,298,39723.0328935185,2008-10-02,00:47:22
39.86232,116.374696,0,286,39723.0329513889,2008-10-02,00:47:27
39.862273,116.374662,0,275,39723.0330092593,2008-10-02,00:47:32
39.862317,116.374632,0,269,39723.0330671296,2008-10-02,00:47:37
39.862363,116.374626,0,265,39723.033125,2008-10-02,00:47:42
39.862399,116.374616,0,262,39723.0331828704,2008-10-02,00:47:47
39.862442,116.374596,0,259,39723.0332407407,2008-10-02,00:47:52
39.862626,116.374662,0,251,39723.0332986111,2008-10-02,00:47:57
39.862605,116.374722,0,245,39723.0333564815,2008-10-02,00:48:02
39.862605,116.374722,0,245,39723.0333912037,2008-10-02,00:48:05
39.862607,116.374716,0,245,39723.0334143518,2008-10-02,00:48:07
39.862639,116.374713,0,243,39723.0334722222,2008-10-02,00:48:12
39.862521,116.374787,0,221,39723.0335300926,2008-10-02,00:48:17
39.86252,116.374828,0,219,39723.033587963,2008-10-02,00:48:22
39.86254,116.374808,0,218,39723.0336458333,2008-10-02,00:48:27
39.862555,116.374805,0,214,39723.0337037037,2008-10-02,00:48:32
39.862578,116.37485,0,207,39723.0337615741,2008-10-02,00:48:37
39.86263,116.374934,0,195,39723.0338194444,2008-10-02,00:48:42
39.862679,116.375011,0,188,39723.0338773148,2008-10-02,00:48:47
39.862713,116.375052,0,172,39723.0339351852,2008-10-02,00:48:52
39.862733,116.375073,0,171,39723.0339930556,2008-10-02,00:48:57
39.862733,116.375073,0,171,39723.0340277778,2008-10-02,00:49:00
39.862736,116.375075,0,170,39723.0340509259,2008-10-02,00:49:02
39.862744,116.375086,0,169,39723.0341087963,2008-10-02,00:49:07
39.86275,116.375099,0,170,39723.0341666667,2008-10-02,00:49:12
39.862769,116.375119,0,170,39723.034224537,2008-10-02,00:49:17
39.862788,116.375144,0,170,39723.0342824074,2008-10-02,00:49:22
39.86277,116.375142,0,170,39723.0343402778,2008-10-02,00:49:27
39.862767,116.375138,0,170,39723.0343981481,2008-10-02,00:49:32
39.862761,116.37513,0,170,39723.0344560185,2008-10-02,00:49:37
39.862761,116.37513,0,170,39723.0344907407,2008-10-02,00:49:40
39.86276,116.375129,0,170,39723.0345138889,2008-10-02,00:49:42
39.862754,116.375103,0,170,39723.0345717593,2008-10-02,00:49:47
39.862758,116.375083,0,169,39723.0346296296,2008-10-02,00:49:52
39.862752,116.375075,0,169,39723.0346875,2008-10-02,00:49:57
39.862744,116.375067,0,169,39723.0347453704,2008-10-02,00:50:02
39.862744,116.375067,0,169,39723.0347800926,2008-10-02,00:50:05
39.862745,116.37506,0,169,39723.0348032407,2008-10-02,00:50:07
39.862798,116.375102,0,169,39723.0348611111,2008-10-02,00:50:12
39.862928,116.375245,0,169,39723.0349189815,2008-10-02,00:50:17
39.863109,116.375428,0,168,39723.0349768519,2008-10-02,00:50:22
39.863258,116.375605,0,168,39723.0350347222,2008-10-02,00:50:27
39.863461,116.375795,0,167,39723.0350925926,2008-10-02,00:50:32
39.86372,116.375917,0,166,39723.035150463,2008-10-02,00:50:37
39.863982,116.376041,0,164,39723.0352083333,2008-10-02,00:50:42
39.864136,116.376298,0,160,39723.0352662037,2008-10-02,00:50:47
39.864309,116.376549,0,155,39723.0353240741,2008-10-02,00:50:52
39.86454,116.37691,0,149,39723.0353819444,2008-10-02,00:50:57
39.86469,116.377263,0,145,39723.0354398148,2008-10-02,00:51:02
39.864761,116.377545,0,140,39723.0354976852,2008-10-02,00:51:07
39.864783,116.377834,0,136,39723.0355555556,2008-10-02,00:51:12
39.864819,116.378212,0,133,39723.0356134259,2008-10-02,00:51:17
39.864832,116.378624,0,131,39723.0356712963,2008-10-02,00:51:22
39.864753,116.379025,0,129,39723.0357291667,2008-10-02,00:51:27
39.864633,116.379404,0,126,39723.035787037,2008-10-02,00:51:32
39.864517,116.379724,0,125,39723.0358449074,2008-10-02,00:51:37
39.864369,116.380071,0,124,39723.0359027778,2008-10-02,00:51:42
39.864166,116.380353,0,125,39723.0359606481,2008-10-02,00:51:47
39.864013,116.380585,0,126,39723.0360185185,2008-10-02,00:51:52
39.863918,116.380692,0,126,39723.0360763889,2008-10-02,00:51:57
39.863845,116.380729,0,128,39723.0361342593,2008-10-02,00:52:02
39.863762,116.380837,0,131,39723.0361921296,2008-10-02,00:52:07
39.863754,116.380938,0,134,39723.03625,2008-10-02,00:52:12
39.863728,116.381039,0,137,39723.0363078704,2008-10-02,00:52:17
39.863721,116.381112,0,139,39723.0363657407,2008-10-02,00:52:22
39.863712,116.381148,0,141,39723.0364236111,2008-10-02,00:52:27
39.863712,116.381148,0,141,39723.0364583333,2008-10-02,00:52:30
39.863715,116.381152,0,142,39723.0364814815,2008-10-02,00:52:32
39.863723,116.381168,0,143,39723.0365393519,2008-10-02,00:52:37
39.863725,116.381172,0,145,39723.0365972222,2008-10-02,00:52:42
39.86373,116.381178,0,146,39723.0366550926,2008-10-02,00:52:47
39.86373,116.381178,0,146,39723.0366898148,2008-10-02,00:52:50
39.863733,116.381183,0,146,39723.036712963,2008-10-02,00:52:52
39.863716,116.381183,0,146,39723.0367708333,2008-10-02,00:52:57
39.863504,116.381176,0,147,39723.0368287037,2008-10-02,00:53:02
39.863252,116.381075,0,148,39723.0368865741,2008-10-02,00:53:07
39.862937,116.380934,0,151,39723.0369444444,2008-10-02,00:53:12
39.86258,116.380784,0,155,39723.0370023148,2008-10-02,00:53:17
39.862197,116.380684,0,158,39723.0370601852,2008-10-02,00:53:22
39.861742,116.380634,0,161,39723.0371180556,2008-10-02,00:53:27
39.861314,116.380618,0,164,39723.0371759259,2008-10-02,00:53:32
39.860857,116.380618,0,168,39723.0372337963,2008-10-02,00:53:37
39.860451,116.380579,0,169,39723.0372916667,2008-10-02,00:53:42
39.860059,116.380565,0,170,39723.037349537,2008-10-02,00:53:47
39.859731,116.380531,0,172,39723.0374074074,2008-10-02,00:53:52
39.859504,116.380489,0,175,39723.0374652778,2008-10-02,00:53:57
39.85938,116.380471,0,177,39723.0375231481,2008-10-02,00:54:02
39.859317,116.380464,0,181,39723.0375810185,2008-10-02,00:54:07
39.859288,116.380496,0,185,39723.0376388889,2008-10-02,00:54:12
39.859274,116.380517,0,191,39723.0376967593,2008-10-02,00:54:17
39.859268,116.380517,0,195,39723.0377546296,2008-10-02,00:54:22
39.859274,116.380523,0,196,39723.0378125,2008-10-02,00:54:27
39.859274,116.380523,0,196,39723.0378472222,2008-10-02,00:54:30
39.859276,116.380528,0,197,39723.0378703704,2008-10-02,00:54:32
39.859272,116.380632,0,197,39723.0379282407,2008-10-02,00:54:37
39.859043,116.380627,0,197,39723.0379861111,2008-10-02,00:54:42
39.858791,116.38063,0,194,39723.0380439815,2008-10-02,00:54:47
39.858459,116.380626,0,189,39723.0381018519,2008-10-02,00:54:52
39.858,116.380677,0,181,39723.0381597222,2008-10-02,00:54:57
39.85754,116.380644,0,173,39723.0382175926,2008-10-02,00:55:02
39.857128,116.380623,0,164,39723.038275463,2008-10-02,00:55:07
39.856843,116.380602,0,151,39723.0383333333,2008-10-02,00:55:12
39.856724,116.3806,0,139,39723.0383912037,2008-10-02,00:55:17
39.856702,116.380639,0,128,39723.0384490741,2008-10-02,00:55:22
39.85672,116.380664,0,117,39723.0385069444,2008-10-02,00:55:27
39.856724,116.380667,0,115,39723.0385648148,2008-10-02,00:55:32
39.856722,116.380663,0,114,39723.0386226852,2008-10-02,00:55:37
39.856722,116.380663,0,114,39723.0386574074,2008-10-02,00:55:40
39.856725,116.380663,0,113,39723.0386805556,2008-10-02,00:55:42
39.856735,116.380673,0,113,39723.0387384259,2008-10-02,00:55:47
39.85674,116.380677,0,112,39723.0387962963,2008-10-02,00:55:52
39.856735,116.380671,0,112,39723.0388541667,2008-10-02,00:55:57
39.856735,116.380671,0,112,39723.0388888889,2008-10-02,00:56:00
39.856728,116.380663,0,112,39723.038912037,2008-10-02,00:56:02
39.856713,116.380652,0,113,39723.0389699074,2008-10-02,00:56:07
39.856701,116.38064,0,113,39723.0390277778,2008-10-02,00:56:12
39.856699,116.380638,0,113,39723.0390856481,2008-10-02,00:56:17
39.856699,116.380638,0,113,39723.0391203704,2008-10-02,00:56:20
39.856705,116.380644,0,113,39723.0391435185,2008-10-02,00:56:22
39.856689,116.380641,0,113,39723.0392013889,2008-10-02,00:56:27
39.856457,116.380636,0,114,39723.0392592593,2008-10-02,00:56:32
39.856214,116.380621,0,116,39723.0393171296,2008-10-02,00:56:37
39.856102,116.380592,0,118,39723.039375,2008-10-02,00:56:42
39.856007,116.380626,0,119,39723.0394328704,2008-10-02,00:56:47
39.855851,116.380761,0,121,39723.0394907407,2008-10-02,00:56:52
39.855668,116.380932,0,123,39723.0395486111,2008-10-02,00:56:57
39.855717,116.381007,0,124,39723.0396064815,2008-10-02,00:57:02
39.855874,116.381126,0,124,39723.0396643518,2008-10-02,00:57:07
39.856093,116.381268,0,125,39723.0397222222,2008-10-02,00:57:12
39.856231,116.381613,0,127,39723.0397800926,2008-10-02,00:57:17
39.856113,116.382123,0,127,39723.039837963,2008-10-02,00:57:22
39.855986,116.382799,0,125,39723.0398958333,2008-10-02,00:57:27
39.85579,116.383408,0,123,39723.0399537037,2008-10-02,00:57:32
39.855683,116.383905,0,120,39723.0400115741,2008-10-02,00:57:37
39.855651,116.384171,0,120,39723.0400694444,2008-10-02,00:57:42
39.85563,116.384299,0,122,39723.0401273148,2008-10-02,00:57:47
39.855604,116.384369,0,126,39723.0401851852,2008-10-02,00:57:52
39.855617,116.384405,0,131,39723.0402430556,2008-10-02,00:57:57
39.855605,116.384413,0,135,39723.0403009259,2008-10-02,00:58:02
39.855605,116.384413,0,135,39723.0403356481,2008-10-02,00:58:05
39.855609,116.384416,0,136,39723.0403587963,2008-10-02,00:58:07
39.855563,116.384423,0,136,39723.0404166667,2008-10-02,00:58:12
39.855481,116.384447,0,137,39723.040474537,2008-10-02,00:58:17
39.855399,116.384468,0,138,39723.0405324074,2008-10-02,00:58:22
39.855395,116.384569,0,138,39723.0405902778,2008-10-02,00:58:27
39.855423,116.384649,0,138,39723.0406481481,2008-10-02,00:58:32
39.855514,116.384749,0,136,39723.0407060185,2008-10-02,00:58:37
39.855656,116.384925,0,135,39723.0407638889,2008-10-02,00:58:42
39.855774,116.385143,0,133,39723.0408217593,2008-10-02,00:58:47
39.855668,116.385323,0,134,39723.0408796296,2008-10-02,00:58:52
39.855556,116.385413,0,133,39723.0409375,2008-10-02,00:58:57
39.855435,116.385693,0,133,39723.0409953704,2008-10-02,00:59:02
39.85539,116.385951,0,134,39723.0410532407,2008-10-02,00:59:07
39.855373,116.386089,0,135,39723.0411111111,2008-10-02,00:59:12
39.855396,116.38615,0,134,39723.0411689815,2008-10-02,00:59:17
39.8554,116.386155,0,133,39723.0412268518,2008-10-02,00:59:22
39.855407,116.386161,0,133,39723.0412847222,2008-10-02,00:59:27
39.855409,116.386163,0,133,39723.0413425926,2008-10-02,00:59:32
39.855409,116.386163,0,133,39723.0413773148,2008-10-02,00:59:35
39.855414,116.386171,0,133,39723.041400463,2008-10-02,00:59:37
39.855454,116.386249,0,133,39723.0414583333,2008-10-02,00:59:42
39.855482,116.386453,0,133,39723.0415162037,2008-10-02,00:59:47
39.85546,116.386675,0,127,39723.0415740741,2008-10-02,00:59:52
39.855477,116.386844,0,118,39723.0416319444,2008-10-02,00:59:57
39.855457,116.386933,0,111,39723.0416898148,2008-10-02,01:00:02
39.855378,116.386983,0,108,39723.0417476852,2008-10-02,01:00:07
39.855246,116.387065,0,109,39723.0418055556,2008-10-02,01:00:12
39.855171,116.387156,0,108,39723.0418634259,2008-10-02,01:00:17
39.855192,116.387195,0,101,39723.0419212963,2008-10-02,01:00:22
39.855274,116.387234,0,101,39723.0419791667,2008-10-02,01:00:27
39.855403,116.387391,0,109,39723.042037037,2008-10-02,01:00:32
39.855452,116.387636,0,116,39723.0420949074,2008-10-02,01:00:37
39.855436,116.387811,0,123,39723.0421527778,2008-10-02,01:00:42
39.85543,116.387885,0,127,39723.0422106481,2008-10-02,01:00:47
39.85543,116.387885,0,127,39723.0422453704,2008-10-02,01:00:50
39.855437,116.387889,0,126,39723.0422685185,2008-10-02,01:00:52
39.855467,116.3879,0,121,39723.0423263889,2008-10-02,01:00:57
39.855482,116.387938,0,121,39723.0423842593,2008-10-02,01:01:02
39.855509,116.387955,0,122,39723.0424421296,2008-10-02,01:01:07
39.855569,116.388025,0,124,39723.0425,2008-10-02,01:01:12
39.855627,116.388155,0,126,39723.0425578704,2008-10-02,01:01:17
39.855688,116.388368,0,129,39723.0426157407,2008-10-02,01:01:22
39.855765,116.388634,0,128,39723.0426736111,2008-10-02,01:01:27
39.855836,116.389009,0,120,39723.0427314815,2008-10-02,01:01:32
39.855817,116.389475,0,115,39723.0427893519,2008-10-02,01:01:37
39.855776,116.390007,0,107,39723.0428472222,2008-10-02,01:01:42
39.855749,116.390561,0,101,39723.0429050926,2008-10-02,01:01:47
39.855647,116.391159,0,105,39723.042962963,2008-10-02,01:01:52
39.855618,116.391668,0,101,39723.0430208333,2008-10-02,01:01:57
39.85559,116.392114,0,93,39723.0430787037,2008-10-02,01:02:02
39.855575,116.392497,0,90,39723.0431365741,2008-10-02,01:02:07
39.855527,116.392761,0,88,39723.0431944444,2008-10-02,01:02:12
39.855509,116.392899,0,96,39723.0432523148,2008-10-02,01:02:17
39.855525,116.393,0,100,39723.0433101852,2008-10-02,01:02:22
39.855509,116.393109,0,100,39723.0433680556,2008-10-02,01:02:27
39.855461,116.393282,0,103,39723.0434259259,2008-10-02,01:02:32
39.855332,116.393437,0,110,39723.0434837963,2008-10-02,01:02:37
39.855164,116.393512,0,113,39723.0435416667,2008-10-02,01:02:42
39.855015,116.393636,0,114,39723.043599537,2008-10-02,01:02:47
39.855511,116.39452,0,130,39723.0441782407,2008-10-02,01:03:37
39.855496,116.394672,0,104,39723.0442361111,2008-10-02,01:03:42
39.855493,116.394822,0,110,39723.0442939815,2008-10-02,01:03:47
39.855483,116.39511,0,115,39723.0443518519,2008-10-02,01:03:52
39.855498,116.395519,0,122,39723.0444097222,2008-10-02,01:03:57
39.855492,116.395959,0,113,39723.0444675926,2008-10-02,01:04:02
39.855495,116.396437,0,123,39723.044525463,2008-10-02,01:04:07
39.855484,116.396941,0,140,39723.0445833333,2008-10-02,01:04:12
39.855498,116.397413,0,155,39723.0446412037,2008-10-02,01:04:17
39.855534,116.397867,0,160,39723.0446990741,2008-10-02,01:04:22
39.855543,116.398295,0,165,39723.0447569444,2008-10-02,01:04:27
39.855519,116.398737,0,171,39723.0448148148,2008-10-02,01:04:32
39.855556,116.399218,0,175,39723.0448726852,2008-10-02,01:04:37
39.855593,116.399771,0,177,39723.0449305556,2008-10-02,01:04:42
39.855516,116.400304,0,175,39723.0449884259,2008-10-02,01:04:47
39.855404,116.400847,0,158,39723.0450462963,2008-10-02,01:04:52
39.855384,116.401213,0,162,39723.0451041667,2008-10-02,01:04:57
39.855448,116.401659,0,190,39723.045162037,2008-10-02,01:05:02
39.855497,116.402193,0,223,39723.0452199074,2008-10-02,01:05:07
39.855573,116.402737,0,261,39723.0452777778,2008-10-02,01:05:12
39.855623,116.403307,0,266,39723.0453356481,2008-10-02,01:05:17
39.855668,116.403872,0,283,39723.0453935185,2008-10-02,01:05:22
39.855715,116.404528,0,273,39723.0454513889,2008-10-02,01:05:27
39.85568,116.405107,0,256,39723.0455092593,2008-10-02,01:05:32
39.8557,116.405566,0,245,39723.0455671296,2008-10-02,01:05:37
39.85558,116.406026,0,220,39723.045625,2008-10-02,01:05:42
39.855446,116.406458,0,196,39723.0456828704,2008-10-02,01:05:47
39.855499,116.406657,0,189,39723.0457407407,2008-10-02,01:05:52
39.855491,116.406755,0,190,39723.0457986111,2008-10-02,01:05:57
39.855415,116.406911,0,183,39723.0458564815,2008-10-02,01:06:02
39.855325,116.407123,0,171,39723.0459143519,2008-10-02,01:06:07
39.855242,116.40728,0,164,39723.0459722222,2008-10-02,01:06:12
39.855145,116.407543,0,162,39723.0460300926,2008-10-02,01:06:17
39.855059,116.407785,0,181,39723.046087963,2008-10-02,01:06:22
39.855097,116.408081,0,209,39723.0461458333,2008-10-02,01:06:27
39.855135,116.408336,0,229,39723.0462037037,2008-10-02,01:06:32
39.855223,116.408754,0,243,39723.0462615741,2008-10-02,01:06:37
39.855293,116.409203,0,256,39723.0463194444,2008-10-02,01:06:42
39.855346,116.409538,0,267,39723.0463773148,2008-10-02,01:06:47
39.855418,116.409935,0,282,39723.0464351852,2008-10-02,01:06:52
39.85539,116.410465,0,261,39723.0464930556,2008-10-02,01:06:57
39.85543,116.41087,0,255,39723.0465509259,2008-10-02,01:07:02
39.85548,116.411062,0,243,39723.0466087963,2008-10-02,01:07:07
39.855515,116.41112,0,235,39723.0466666667,2008-10-02,01:07:12
39.855536,116.411187,0,229,39723.046724537,2008-10-02,01:07:17
39.85556,116.411283,0,224,39723.0467824074,2008-10-02,01:07:22
39.855588,116.411406,0,220,39723.0468402778,2008-10-02,01:07:27
39.855596,116.411471,0,216,39723.0468981481,2008-10-02,01:07:32
39.855534,116.411572,0,214,39723.0469560185,2008-10-02,01:07:37
39.85552,116.411636,0,210,39723.0470138889,2008-10-02,01:07:42
39.855509,116.41164,0,206,39723.0470717593,2008-10-02,01:07:47
39.855495,116.411662,0,202,39723.0471296296,2008-10-02,01:07:52
39.855465,116.411681,0,197,39723.0471875,2008-10-02,01:07:57
39.855551,116.411636,0,191,39723.0472453704,2008-10-02,01:08:02
39.855538,116.41158,0,190,39723.0473032407,2008-10-02,01:08:07
39.855538,116.411558,0,190,39723.0473611111,2008-10-02,01:08:12
39.855513,116.411624,0,184,39723.0474189815,2008-10-02,01:08:17
39.855515,116.411662,0,176,39723.0474768518,2008-10-02,01:08:22
39.855505,116.411687,0,174,39723.0475347222,2008-10-02,01:08:27
39.855505,116.411687,0,174,39723.0475694444,2008-10-02,01:08:30
39.8555,116.41169,0,174,39723.0475925926,2008-10-02,01:08:32
39.855465,116.411683,0,170,39723.047650463,2008-10-02,01:08:37
39.855453,116.411626,0,167,39723.0477083333,2008-10-02,01:08:42
39.855467,116.411556,0,168,39723.0477662037,2008-10-02,01:08:47
39.855497,116.411497,0,167,39723.0478240741,2008-10-02,01:08:52
39.855518,116.411428,0,167,39723.0478819444,2008-10-02,01:08:57
39.855526,116.411366,0,169,39723.0479398148,2008-10-02,01:09:02
39.855552,116.411274,0,172,39723.0479976852,2008-10-02,01:09:07
39.855563,116.411219,0,177,39723.0480555556,2008-10-02,01:09:12
39.855586,116.41114,0,181,39723.0481134259,2008-10-02,01:09:17
39.855602,116.411082,0,184,39723.0481712963,2008-10-02,01:09:22
39.855596,116.411005,0,177,39723.0482291667,2008-10-02,01:09:27
39.855596,116.410917,0,172,39723.048287037,2008-10-02,01:09:32
39.855598,116.410859,0,164,39723.0483449074,2008-10-02,01:09:37
39.855489,116.41079,0,158,39723.0484027778,2008-10-02,01:09:42
39.855463,116.410729,0,154,39723.0484606481,2008-10-02,01:09:47
39.855454,116.410652,0,150,39723.0485185185,2008-10-02,01:09:52
39.855453,116.410582,0,149,39723.0485763889,2008-10-02,01:09:57
39.855461,116.410499,0,141,39723.0486342593,2008-10-02,01:10:02
39.855453,116.410423,0,138,39723.0486921296,2008-10-02,01:10:07
39.855469,116.410324,0,136,39723.04875,2008-10-02,01:10:12
39.855447,116.410256,0,135,39723.0488078704,2008-10-02,01:10:17
39.855421,116.410173,0,135,39723.0488657407,2008-10-02,01:10:22
39.855441,116.410113,0,136,39723.0489236111,2008-10-02,01:10:27
39.855453,116.410045,0,137,39723.0489814815,2008-10-02,01:10:32
39.855474,116.409951,0,135,39723.0490393518,2008-10-02,01:10:37
39.855488,116.40986,0,139,39723.0490972222,2008-10-02,01:10:42
39.855489,116.409768,0,144,39723.0491550926,2008-10-02,01:10:47
39.855499,116.409684,0,144,39723.049212963,2008-10-02,01:10:52
39.855506,116.409622,0,145,39723.0492708333,2008-10-02,01:10:57
39.855522,116.409544,0,143,39723.0493287037,2008-10-02,01:11:02
39.855529,116.409445,0,142,39723.0493865741,2008-10-02,01:11:07
39.855521,116.409377,0,140,39723.0494444444,2008-10-02,01:11:12
39.855493,116.40929,0,139,39723.0495023148,2008-10-02,01:11:17
39.855503,116.409193,0,140,39723.0495601852,2008-10-02,01:11:22
39.855499,116.409109,0,145,39723.0496180556,2008-10-02,01:11:27
39.85545,116.409042,0,138,39723.0496759259,2008-10-02,01:11:32
39.855428,116.40897,0,128,39723.0497337963,2008-10-02,01:11:37
39.855426,116.408891,0,126,39723.0497916667,2008-10-02,01:11:42
39.85542,116.408818,0,125,39723.049849537,2008-10-02,01:11:47
39.855404,116.408762,0,125,39723.0499074074,2008-10-02,01:11:52
39.855417,116.408674,0,122,39723.0499652778,2008-10-02,01:11:57
39.85541,116.408603,0,123,39723.0500231481,2008-10-02,01:12:02
39.855419,116.408516,0,122,39723.0500810185,2008-10-02,01:12:07
39.85546,116.408416,0,118,39723.0501388889,2008-10-02,01:12:12
39.855474,116.40834,0,117,39723.0501967593,2008-10-02,01:12:17
39.855436,116.408286,0,115,39723.0502546296,2008-10-02,01:12:22
39.855424,116.408238,0,111,39723.0503125,2008-10-02,01:12:27
39.855412,116.408208,0,112,39723.0503703704,2008-10-02,01:12:32
39.855415,116.408157,0,111,39723.0504282407,2008-10-02,01:12:37
39.855403,116.408074,0,108,39723.0504861111,2008-10-02,01:12:42
39.855397,116.407971,0,109,39723.0505439815,2008-10-02,01:12:47
39.855387,116.407892,0,113,39723.0506018519,2008-10-02,01:12:52
39.855366,116.407818,0,115,39723.0506597222,2008-10-02,01:12:57
39.855357,116.407797,0,116,39723.0507175926,2008-10-02,01:13:02
39.855373,116.407704,0,115,39723.050775463,2008-10-02,01:13:07
39.855379,116.40762,0,116,39723.0508333333,2008-10-02,01:13:12
39.855387,116.407509,0,119,39723.0508912037,2008-10-02,01:13:17
39.855404,116.407423,0,121,39723.0509490741,2008-10-02,01:13:22
39.85542,116.407334,0,125,39723.0510069444,2008-10-02,01:13:27
39.855432,116.40723,0,131,39723.0510648148,2008-10-02,01:13:32
39.855415,116.407137,0,137,39723.0511226852,2008-10-02,01:13:37
39.855432,116.407051,0,141,39723.0511805556,2008-10-02,01:13:42
39.855458,116.406967,0,145,39723.0512384259,2008-10-02,01:13:47
39.855458,116.406874,0,150,39723.0512962963,2008-10-02,01:13:52
39.855491,116.406774,0,148,39723.0513541667,2008-10-02,01:13:57
39.855522,116.406671,0,143,39723.051412037,2008-10-02,01:14:02
39.855573,116.406547,0,148,39723.0514699074,2008-10-02,01:14:07
39.855626,116.406447,0,145,39723.0515277778,2008-10-02,01:14:12
39.855582,116.406367,0,137,39723.0515856481,2008-10-02,01:14:17
39.855562,116.406272,0,131,39723.0516435185,2008-10-02,01:14:22
39.855498,116.406213,0,129,39723.0517013889,2008-10-02,01:14:27
39.855445,116.406141,0,128,39723.0517592593,2008-10-02,01:14:32
39.855405,116.406054,0,127,39723.0518171296,2008-10-02,01:14:37
39.855385,116.405993,0,124,39723.051875,2008-10-02,01:14:42
39.855412,116.405914,0,126,39723.0519328704,2008-10-02,01:14:47
39.855464,116.405797,0,131,39723.0519907407,2008-10-02,01:14:52
39.855473,116.405683,0,133,39723.0520486111,2008-10-02,01:14:57
39.855472,116.405593,0,134,39723.0521064815,2008-10-02,01:15:02
39.855448,116.405527,0,140,39723.0521643519,2008-10-02,01:15:07
39.855459,116.405441,0,142,39723.0522222222,2008-10-02,01:15:12
39.855466,116.40535,0,140,39723.0522800926,2008-10-02,01:15:17
39.855523,116.405227,0,151,39723.052337963,2008-10-02,01:15:22
39.855417,116.40516,0,133,39723.0523958333,2008-10-02,01:15:27
39.855396,116.405069,0,123,39723.0524537037,2008-10-02,01:15:32
39.85539,116.404993,0,118,39723.0525115741,2008-10-02,01:15:37
39.855378,116.404914,0,115,39723.0525694444,2008-10-02,01:15:42
39.855385,116.404824,0,116,39723.0526273148,2008-10-02,01:15:47
39.855404,116.404741,0,119,39723.0526851852,2008-10-02,01:15:52
39.855387,116.404651,0,121,39723.0527430556,2008-10-02,01:15:57
39.855384,116.404546,0,126,39723.0528009259,2008-10-02,01:16:02
39.855385,116.404447,0,132,39723.0528587963,2008-10-02,01:16:07
39.855403,116.404347,0,132,39723.0529166667,2008-10-02,01:16:12
39.855405,116.404283,0,135,39723.052974537,2008-10-02,01:16:17
39.855393,116.404221,0,138,39723.0530324074,2008-10-02,01:16:22
39.855435,116.404135,0,144,39723.0530902778,2008-10-02,01:16:27
39.855428,116.404102,0,148,39723.0531481481,2008-10-02,01:16:32
39.855421,116.404084,0,152,39723.0532060185,2008-10-02,01:16:37
39.855385,116.404092,0,154,39723.0532638889,2008-10-02,01:16:42
39.855311,116.404082,0,156,39723.0533217593,2008-10-02,01:16:47
39.855238,116.404071,0,158,39723.0533796296,2008-10-02,01:16:52
39.855187,116.404065,0,161,39723.0534375,2008-10-02,01:16:57
39.855142,116.404038,0,165,39723.0534953704,2008-10-02,01:17:02
39.8549,116.404133,0,166,39723.0535532407,2008-10-02,01:17:07
39.854852,116.404084,0,177,39723.0536111111,2008-10-02,01:17:12
39.854783,116.404026,0,179,39723.0536689815,2008-10-02,01:17:17
39.854743,116.40396,0,176,39723.0537268519,2008-10-02,01:17:22
39.854694,116.403929,0,168,39723.0537847222,2008-10-02,01:17:27
39.854646,116.403941,0,170,39723.0538425926,2008-10-02,01:17:32
39.854583,116.403951,0,169,39723.053900463,2008-10-02,01:17:37
39.85453,116.403948,0,167,39723.0539583333,2008-10-02,01:17:42
39.854473,116.403939,0,167,39723.0540162037,2008-10-02,01:17:47
39.854418,116.403942,0,167,39723.0540740741,2008-10-02,01:17:52
39.854368,116.403938,0,165,39723.0541319444,2008-10-02,01:17:57
39.854307,116.403959,0,162,39723.0541898148,2008-10-02,01:18:02
39.854242,116.403942,0,172,39723.0542476852,2008-10-02,01:18:07
39.854196,116.403971,0,171,39723.0543055556,2008-10-02,01:18:12
39.854133,116.403999,0,168,39723.0543634259,2008-10-02,01:18:17
39.854093,116.403998,0,165,39723.0544212963,2008-10-02,01:18:22
39.854035,116.404005,0,164,39723.0544791667,2008-10-02,01:18:27
39.853979,116.404008,0,163,39723.054537037,2008-10-02,01:18:32
39.853925,116.404013,0,162,39723.0545949074,2008-10-02,01:18:37
39.853857,116.404028,0,162,39723.0546527778,2008-10-02,01:18:42
39.853818,116.404034,0,163,39723.0547106481,2008-10-02,01:18:47
39.853738,116.404072,0,163,39723.0547685185,2008-10-02,01:18:52
39.853648,116.404128,0,162,39723.0548263889,2008-10-02,01:18:57
39.853591,116.404163,0,161,39723.0548842593,2008-10-02,01:19:02
39.853522,116.404173,0,159,39723.0549421296,2008-10-02,01:19:07
39.853436,116.404214,0,155,39723.055,2008-10-02,01:19:12
39.853371,116.404251,0,153,39723.0550578704,2008-10-02,01:19:17
39.853304,116.4043,0,154,39723.0551157407,2008-10-02,01:19:22
39.85323,116.404306,0,158,39723.0551736111,2008-10-02,01:19:27
39.853209,116.404308,0,161,39723.0552314815,2008-10-02,01:19:32
39.853193,116.404263,0,161,39723.0552893518,2008-10-02,01:19:37
39.853188,116.404215,0,162,39723.0553472222,2008-10-02,01:19:42
39.853169,116.404146,0,163,39723.0554050926,2008-10-02,01:19:47
39.853135,116.404081,0,165,39723.055462963,2008-10-02,01:19:52
39.85311,116.404033,0,166,39723.0555208333,2008-10-02,01:19:57
39.853045,116.404018,0,167,39723.0555787037,2008-10-02,01:20:02
39.852996,116.40397,0,168,39723.0556365741,2008-10-02,01:20:07
39.852956,116.403945,0,170,39723.0556944444,2008-10-02,01:20:12
39.852933,116.403912,0,171,39723.0557523148,2008-10-02,01:20:17
39.853083,116.404146,0,170,39723.0642013889,2008-10-02,01:32:27
39.853715,116.403929,0,136,39723.0644328704,2008-10-02,01:32:47
39.853266,116.40433,0,151,39723.0644907407,2008-10-02,01:32:52
39.8534,116.404263,0,163,39723.0645486111,2008-10-02,01:32:57
39.853386,116.40427,0,164,39723.0646064815,2008-10-02,01:33:02
39.853336,116.404346,0,165,39723.0646643518,2008-10-02,01:33:07
39.853253,116.404368,0,165,39723.0647222222,2008-10-02,01:33:12
39.853216,116.404342,0,163,39723.0647800926,2008-10-02,01:33:17
39.853187,116.404287,0,163,39723.064837963,2008-10-02,01:33:22
39.853096,116.404289,0,163,39723.0648958333,2008-10-02,01:33:27
39.852983,116.404355,0,163,39723.0649537037,2008-10-02,01:33:32
39.853034,116.404355,0,163,39723.0650115741,2008-10-02,01:33:37
39.853179,116.404269,0,163,39723.0650694444,2008-10-02,01:33:42
39.853241,116.404207,0,163,39723.0651273148,2008-10-02,01:33:47
39.853397,116.404069,0,164,39723.0651851852,2008-10-02,01:33:52
39.853544,116.403928,0,164,39723.0652430556,2008-10-02,01:33:57
39.853392,116.404014,0,166,39723.0653009259,2008-10-02,01:34:02
39.853293,116.404048,0,166,39723.0653587963,2008-10-02,01:34:07
39.853131,116.404157,0,167,39723.0654166667,2008-10-02,01:34:12
39.853054,116.404219,0,167,39723.065474537,2008-10-02,01:34:17
39.853052,116.404222,0,168,39723.0655324074,2008-10-02,01:34:22
39.853052,116.404222,0,168,39723.0655671296,2008-10-02,01:34:25
39.853051,116.404222,0,168,39723.0655902778,2008-10-02,01:34:27
39.854368,116.403578,0,213,39723.0663425926,2008-10-02,01:35:32
39.854499,116.403532,0,247,39723.066400463,2008-10-02,01:35:37
39.854231,116.403701,0,226,39723.0664583333,2008-10-02,01:35:42
39.854106,116.403795,0,196,39723.0665162037,2008-10-02,01:35:47
39.854058,116.403875,0,166,39723.0665740741,2008-10-02,01:35:52
39.854114,116.403852,0,166,39723.0666319444,2008-10-02,01:35:57
39.854173,116.403856,0,161,39723.0666898148,2008-10-02,01:36:02
39.854235,116.403841,0,167,39723.0667476852,2008-10-02,01:36:07
39.854255,116.403853,0,165,39723.0668055556,2008-10-02,01:36:12
39.854279,116.403848,0,165,39723.0668634259,2008-10-02,01:36:17
39.854275,116.403844,0,165,39723.0669212963,2008-10-02,01:36:22
39.854275,116.403844,0,165,39723.0669560185,2008-10-02,01:36:25
39.854277,116.403843,0,165,39723.0669791667,2008-10-02,01:36:27
39.854323,116.40382,0,163,39723.067037037,2008-10-02,01:36:32
39.854344,116.403824,0,160,39723.0670949074,2008-10-02,01:36:37
39.85437,116.403781,0,155,39723.0671527778,2008-10-02,01:36:42
39.854381,116.403767,0,151,39723.0672106481,2008-10-02,01:36:47
39.854381,116.403767,0,151,39723.0672453704,2008-10-02,01:36:50
39.854386,116.403766,0,150,39723.0672685185,2008-10-02,01:36:52
39.854397,116.40375,0,148,39723.0673263889,2008-10-02,01:36:57
39.854413,116.403739,0,148,39723.0673842593,2008-10-02,01:37:02
39.85442,116.403738,0,147,39723.0674421296,2008-10-02,01:37:07
39.854418,116.403739,0,147,39723.0675,2008-10-02,01:37:12
39.854418,116.403739,0,147,39723.0675347222,2008-10-02,01:37:15
39.854413,116.403743,0,147,39723.0675578704,2008-10-02,01:37:17
39.854409,116.403759,0,146,39723.0676157407,2008-10-02,01:37:22
39.854388,116.403756,0,145,39723.0676736111,2008-10-02,01:37:27
39.854348,116.403751,0,145,39723.0677314815,2008-10-02,01:37:32
39.854312,116.403788,0,144,39723.0677893519,2008-10-02,01:37:37
39.854283,116.403784,0,144,39723.0678472222,2008-10-02,01:37:42
39.85425,116.403795,0,144,39723.0679050926,2008-10-02,01:37:47
39.85425,116.403795,0,144,39723.0679398148,2008-10-02,01:37:50
39.854246,116.403798,0,144,39723.067962963,2008-10-02,01:37:52
39.854237,116.403757,0,146,39723.0680208333,2008-10-02,01:37:57
39.854199,116.403766,0,147,39723.0680787037,2008-10-02,01:38:02
39.854182,116.403769,0,148,39723.0681365741,2008-10-02,01:38:07
39.854138,116.403756,0,147,39723.0681944444,2008-10-02,01:38:12
39.854093,116.403769,0,148,39723.0682523148,2008-10-02,01:38:17
39.854043,116.403764,0,149,39723.0683101852,2008-10-02,01:38:22
39.85405,116.403741,0,149,39723.0683680556,2008-10-02,01:38:27
39.85406,116.403712,0,150,39723.0684259259,2008-10-02,01:38:32
39.854078,116.403673,0,151,39723.0684837963,2008-10-02,01:38:37
39.854099,116.40363,0,151,39723.0685416667,2008-10-02,01:38:42
39.85411,116.403607,0,152,39723.068599537,2008-10-02,01:38:47
39.85411,116.403607,0,152,39723.0686342593,2008-10-02,01:38:50
39.854116,116.403603,0,152,39723.0686574074,2008-10-02,01:38:52
39.854102,116.403615,0,153,39723.0687152778,2008-10-02,01:38:57
39.854102,116.403615,0,153,39723.06875,2008-10-02,01:39:00
39.854106,116.403616,0,153,39723.0687731481,2008-10-02,01:39:02
39.854117,116.403646,0,153,39723.0688310185,2008-10-02,01:39:07
39.854139,116.403708,0,154,39723.0688888889,2008-10-02,01:39:12
39.854158,116.40367,0,154,39723.0689467593,2008-10-02,01:39:17
39.854227,116.403606,0,154,39723.0690046296,2008-10-02,01:39:22
39.854302,116.403548,0,154,39723.0690625,2008-10-02,01:39:27
39.854354,116.403518,0,155,39723.0691203704,2008-10-02,01:39:32
39.854393,116.40349,0,155,39723.0691782407,2008-10-02,01:39:37
39.854398,116.403492,0,155,39723.0692361111,2008-10-02,01:39:42
39.854406,116.4035,0,155,39723.0692939815,2008-10-02,01:39:47
39.854406,116.4035,0,156,39723.0693518519,2008-10-02,01:39:52
39.8544,116.403495,0,156,39723.0694097222,2008-10-02,01:39:57
39.854399,116.403491,0,156,39723.0694675926,2008-10-02,01:40:02
39.854395,116.403489,0,156,39723.069525463,2008-10-02,01:40:07
39.854394,116.403488,0,156,39723.0695833333,2008-10-02,01:40:12
39.854394,116.403488,0,156,39723.0696180556,2008-10-02,01:40:15
39.854394,116.403487,0,156,39723.0696412037,2008-10-02,01:40:17
39.854404,116.403494,0,156,39723.0696990741,2008-10-02,01:40:22
39.854413,116.403504,0,156,39723.0697569444,2008-10-02,01:40:27
39.854435,116.403543,0,156,39723.0698148148,2008-10-02,01:40:32
39.854537,116.403554,0,158,39723.0698726852,2008-10-02,01:40:37
39.854508,116.403591,0,159,39723.0699305556,2008-10-02,01:40:42
39.854494,116.403614,0,159,39723.0699884259,2008-10-02,01:40:47
39.854415,116.403609,0,160,39723.0700462963,2008-10-02,01:40:52
39.854408,116.403607,0,160,39723.0701041667,2008-10-02,01:40:57
39.854408,116.403607,0,160,39723.0701388889,2008-10-02,01:41:00
39.854402,116.403602,0,160,39723.070162037,2008-10-02,01:41:02
39.854387,116.403588,0,161,39723.0702199074,2008-10-02,01:41:07
39.854396,116.403531,0,162,39723.0702777778,2008-10-02,01:41:12
39.85507,116.40295,0,163,39723.0703356481,2008-10-02,01:41:17
39.855223,116.402848,0,164,39723.0703935185,2008-10-02,01:41:22
39.855288,116.402912,0,164,39723.0704513889,2008-10-02,01:41:27
39.855288,116.402912,0,164,39723.0704861111,2008-10-02,01:41:30
39.855294,116.402919,0,165,39723.0705092593,2008-10-02,01:41:32
39.85532,116.40295,0,165,39723.0705671296,2008-10-02,01:41:37
39.855303,116.402962,0,166,39723.070625,2008-10-02,01:41:42
39.855248,116.402982,0,168,39723.0706828704,2008-10-02,01:41:47
39.855242,116.40298,0,169,39723.0707407407,2008-10-02,01:41:52
39.855242,116.40298,0,169,39723.070775463,2008-10-02,01:41:55
39.855235,116.402975,0,169,39723.0707986111,2008-10-02,01:41:57
39.855228,116.402966,0,169,39723.0708564815,2008-10-02,01:42:02
39.855219,116.402958,0,169,39723.0709143518,2008-10-02,01:42:07
39.855219,116.402958,0,169,39723.0709490741,2008-10-02,01:42:10
39.855214,116.402953,0,169,39723.0709722222,2008-10-02,01:42:12
39.855205,116.402944,0,169,39723.0710300926,2008-10-02,01:42:17
39.855192,116.402913,0,171,39723.071087963,2008-10-02,01:42:22
39.85519,116.402908,0,171,39723.0711458333,2008-10-02,01:42:27
39.855192,116.402911,0,171,39723.0712037037,2008-10-02,01:42:32
39.855195,116.402914,0,171,39723.0712615741,2008-10-02,01:42:37
39.855195,116.402914,0,171,39723.0712962963,2008-10-02,01:42:40
39.855191,116.40291,0,171,39723.0713194444,2008-10-02,01:42:42
39.855181,116.402885,0,171,39723.0713773148,2008-10-02,01:42:47
39.85516,116.402861,0,171,39723.0714351852,2008-10-02,01:42:52
39.855141,116.402858,0,171,39723.0714930556,2008-10-02,01:42:57
39.855141,116.402858,0,171,39723.0715277778,2008-10-02,01:43:00
39.85514,116.402863,0,171,39723.0715509259,2008-10-02,01:43:02
39.855107,116.402842,0,171,39723.0716087963,2008-10-02,01:43:07
39.855096,116.402904,0,171,39723.0716666667,2008-10-02,01:43:12
39.855096,116.402907,0,171,39723.071724537,2008-10-02,01:43:17
39.855091,116.402902,0,171,39723.0717824074,2008-10-02,01:43:22
39.855089,116.402901,0,171,39723.0718402778,2008-10-02,01:43:27
39.85509,116.4029,0,171,39723.0718981481,2008-10-02,01:43:32
39.855085,116.402895,0,171,39723.0719560185,2008-10-02,01:43:37
39.85508,116.40289,0,171,39723.0720138889,2008-10-02,01:43:42
39.85508,116.402892,0,171,39723.0720717593,2008-10-02,01:43:47
39.855087,116.4029,0,171,39723.0721296296,2008-10-02,01:43:52
39.855087,116.4029,0,171,39723.0721643518,2008-10-02,01:43:55
39.855093,116.402908,0,171,39723.0721875,2008-10-02,01:43:57
39.855036,116.402966,0,174,39723.0722453704,2008-10-02,01:44:02
39.855006,116.402978,0,176,39723.0723032407,2008-10-02,01:44:07
39.855073,116.402946,0,177,39723.0723611111,2008-10-02,01:44:12
39.855073,116.402948,0,177,39723.0724189815,2008-10-02,01:44:17
39.855073,116.402948,0,177,39723.0724537037,2008-10-02,01:44:20
39.85508,116.402954,0,177,39723.0724768518,2008-10-02,01:44:22
39.855088,116.402963,0,177,39723.0725347222,2008-10-02,01:44:27
39.855091,116.402966,0,177,39723.0725925926,2008-10-02,01:44:32
39.855092,116.402965,0,177,39723.072650463,2008-10-02,01:44:37
39.855093,116.402965,0,177,39723.0727083333,2008-10-02,01:44:42
39.855096,116.402966,0,177,39723.0727662037,2008-10-02,01:44:47
39.855102,116.402968,0,177,39723.0728240741,2008-10-02,01:44:52
39.855098,116.402962,0,177,39723.0728819444,2008-10-02,01:44:57
39.8551,116.402968,0,177,39723.0729398148,2008-10-02,01:45:02
39.855101,116.402975,0,177,39723.0729976852,2008-10-02,01:45:07
39.855104,116.402977,0,177,39723.0730555556,2008-10-02,01:45:12
39.855104,116.402977,0,177,39723.0730902778,2008-10-02,01:45:15
39.8551,116.402969,0,177,39723.0731134259,2008-10-02,01:45:17
39.855071,116.402943,0,179,39723.0731712963,2008-10-02,01:45:22
39.855066,116.402926,0,180,39723.0732291667,2008-10-02,01:45:27
39.855123,116.402904,0,182,39723.073287037,2008-10-02,01:45:32
39.85512,116.402901,0,182,39723.0733449074,2008-10-02,01:45:37
39.85512,116.402901,0,182,39723.0733796296,2008-10-02,01:45:40
39.855114,116.402896,0,182,39723.0734027778,2008-10-02,01:45:42
39.855116,116.402907,0,182,39723.0734606481,2008-10-02,01:45:47
39.855124,116.402978,0,191,39723.0735185185,2008-10-02,01:45:52
39.855133,116.402952,0,192,39723.0735763889,2008-10-02,01:45:57
39.855131,116.402948,0,192,39723.0736342593,2008-10-02,01:46:02
39.85513,116.402947,0,192,39723.0736921296,2008-10-02,01:46:07
39.855128,116.402945,0,191,39723.07375,2008-10-02,01:46:12
39.855123,116.402939,0,191,39723.0738078704,2008-10-02,01:46:17
39.85512,116.402935,0,191,39723.0738657407,2008-10-02,01:46:22
39.855117,116.402933,0,191,39723.0739236111,2008-10-02,01:46:27
39.855124,116.402932,0,192,39723.0739814815,2008-10-02,01:46:32
39.855124,116.402932,0,192,39723.0740162037,2008-10-02,01:46:35
39.855122,116.402927,0,192,39723.0740393519,2008-10-02,01:46:37
39.855131,116.402933,0,193,39723.0740972222,2008-10-02,01:46:42
39.855135,116.402938,0,193,39723.0741550926,2008-10-02,01:46:47
39.855133,116.402935,0,193,39723.074212963,2008-10-02,01:46:52
39.855133,116.402935,0,193,39723.0742476852,2008-10-02,01:46:55
39.855139,116.402939,0,194,39723.0742708333,2008-10-02,01:46:57
39.855151,116.402914,0,197,39723.0743287037,2008-10-02,01:47:02
39.855147,116.402908,0,197,39723.0743865741,2008-10-02,01:47:07
39.855151,116.402913,0,197,39723.0744444444,2008-10-02,01:47:12
39.855151,116.402913,0,197,39723.0744791667,2008-10-02,01:47:15
39.855152,116.402916,0,197,39723.0745023148,2008-10-02,01:47:17
39.855101,116.402934,0,197,39723.0745601852,2008-10-02,01:47:22
39.855065,116.402915,0,197,39723.0746180556,2008-10-02,01:47:27
39.855231,116.402859,0,202,39723.0746759259,2008-10-02,01:47:32
39.855253,116.40285,0,206,39723.0747337963,2008-10-02,01:47:37
39.855247,116.402842,0,206,39723.0747916667,2008-10-02,01:47:42
39.855246,116.402842,0,206,39723.074849537,2008-10-02,01:47:47
39.855246,116.402842,0,206,39723.0748842593,2008-10-02,01:47:50
39.855252,116.402849,0,206,39723.0749074074,2008-10-02,01:47:52
39.855271,116.402856,0,215,39723.0749652778,2008-10-02,01:47:57
39.855271,116.402856,0,215,39723.075,2008-10-02,01:48:00
39.85527,116.402857,0,215,39723.0750231481,2008-10-02,01:48:02
39.855241,116.402854,0,216,39723.0750810185,2008-10-02,01:48:07
39.855302,116.402813,0,223,39723.0751388889,2008-10-02,01:48:12
39.855302,116.402812,0,223,39723.0751967593,2008-10-02,01:48:17
39.855301,116.402811,0,223,39723.0752546296,2008-10-02,01:48:22
39.855296,116.402806,0,223,39723.0753125,2008-10-02,01:48:27
39.855296,116.402806,0,223,39723.0753472222,2008-10-02,01:48:30
39.8553,116.40281,0,223,39723.0753703704,2008-10-02,01:48:32
39.855306,116.40282,0,223,39723.0754282407,2008-10-02,01:48:37
39.855304,116.402888,0,227,39723.0754861111,2008-10-02,01:48:42
39.855305,116.402926,0,231,39723.0755439815,2008-10-02,01:48:47
39.855456,116.402888,0,237,39723.0756018519,2008-10-02,01:48:52
39.855616,116.4028,0,243,39723.0756597222,2008-10-02,01:48:57
39.855636,116.402784,0,244,39723.0757175926,2008-10-02,01:49:02
39.855643,116.40279,0,244,39723.075775463,2008-10-02,01:49:07
39.855643,116.40279,0,244,39723.0758101852,2008-10-02,01:49:10
39.855646,116.402791,0,244,39723.0758333333,2008-10-02,01:49:12
39.855639,116.402782,0,244,39723.0758912037,2008-10-02,01:49:17
39.855633,116.402773,0,245,39723.0759490741,2008-10-02,01:49:22
39.855633,116.402773,0,245,39723.0759837963,2008-10-02,01:49:25
39.855632,116.402772,0,245,39723.0760069444,2008-10-02,01:49:27
39.855512,116.402787,0,246,39723.0760648148,2008-10-02,01:49:32
39.855425,116.402774,0,248,39723.0761226852,2008-10-02,01:49:37
39.855376,116.40277,0,250,39723.0761805556,2008-10-02,01:49:42
39.855381,116.402759,0,251,39723.0762384259,2008-10-02,01:49:47
39.855381,116.402759,0,251,39723.0762731481,2008-10-02,01:49:50
39.85538,116.402759,0,251,39723.0762962963,2008-10-02,01:49:52
39.85538,116.40273,0,252,39723.0763541667,2008-10-02,01:49:57
39.855382,116.402732,0,252,39723.076412037,2008-10-02,01:50:02
39.855377,116.402726,0,252,39723.0764699074,2008-10-02,01:50:07
39.855374,116.402724,0,252,39723.0765277778,2008-10-02,01:50:12
39.855374,116.402724,0,252,39723.0765625,2008-10-02,01:50:15
39.855371,116.402719,0,252,39723.0765856481,2008-10-02,01:50:17
39.855356,116.402704,0,253,39723.0766435185,2008-10-02,01:50:22
39.855298,116.402691,0,254,39723.0767013889,2008-10-02,01:50:27
39.855202,116.402705,0,255,39723.0767592593,2008-10-02,01:50:32
39.855106,116.402778,0,257,39723.0768171296,2008-10-02,01:50:37
39.855106,116.402778,0,257,39723.0768518519,2008-10-02,01:50:40
39.855105,116.402777,0,257,39723.076875,2008-10-02,01:50:42
39.854292,116.403004,0,256,39723.0769328704,2008-10-02,01:50:47
39.854245,116.403068,0,255,39723.0769907407,2008-10-02,01:50:52
39.854133,116.403272,0,252,39723.0770486111,2008-10-02,01:50:57
39.85407,116.403428,0,248,39723.0771064815,2008-10-02,01:51:02
39.854083,116.403501,0,241,39723.0771643519,2008-10-02,01:51:07
39.854134,116.40355,0,242,39723.0772222222,2008-10-02,01:51:12
39.854233,116.403577,0,243,39723.0772800926,2008-10-02,01:51:17
39.854348,116.403605,0,250,39723.077337963,2008-10-02,01:51:22
39.854481,116.403622,0,255,39723.0773958333,2008-10-02,01:51:27
39.854628,116.403667,0,252,39723.0774537037,2008-10-02,01:51:32
39.854682,116.403711,0,242,39723.0775115741,2008-10-02,01:51:37
39.854707,116.40374,0,242,39723.0775694444,2008-10-02,01:51:42
39.854784,116.403835,0,237,39723.0776273148,2008-10-02,01:51:47
39.854898,116.40388,0,236,39723.0776851852,2008-10-02,01:51:52
39.855017,116.403925,0,238,39723.0777430556,2008-10-02,01:51:57
39.855102,116.40397,0,232,39723.0778009259,2008-10-02,01:52:02
39.85514,116.403994,0,216,39723.0778587963,2008-10-02,01:52:07
39.855131,116.404108,0,208,39723.0779166667,2008-10-02,01:52:12
39.85513,116.404129,0,204,39723.077974537,2008-10-02,01:52:17
39.855131,116.404131,0,203,39723.0780324074,2008-10-02,01:52:22
39.855133,116.404134,0,203,39723.0780902778,2008-10-02,01:52:27
39.855131,116.404136,0,203,39723.0781481481,2008-10-02,01:52:32
39.855133,116.404141,0,203,39723.0782060185,2008-10-02,01:52:37
39.855127,116.404138,0,203,39723.0782638889,2008-10-02,01:52:42
39.855127,116.404138,0,203,39723.0782986111,2008-10-02,01:52:45
39.855124,116.404138,0,204,39723.0783217593,2008-10-02,01:52:47
39.855124,116.404217,0,209,39723.0783796296,2008-10-02,01:52:52
39.855108,116.404226,0,211,39723.0784375,2008-10-02,01:52:57
39.8551,116.404211,0,212,39723.0784953704,2008-10-02,01:53:02
39.855106,116.404217,0,212,39723.0785532407,2008-10-02,01:53:07
39.855106,116.404217,0,212,39723.078587963,2008-10-02,01:53:10
39.855114,116.404223,0,212,39723.0786111111,2008-10-02,01:53:12
39.855164,116.404263,0,211,39723.0786689815,2008-10-02,01:53:17
39.855212,116.404336,0,210,39723.0787268518,2008-10-02,01:53:22
39.855261,116.404302,0,208,39723.0787847222,2008-10-02,01:53:27
39.855331,116.404258,0,208,39723.0788425926,2008-10-02,01:53:32
39.85536,116.404339,0,208,39723.078900463,2008-10-02,01:53:37
39.855407,116.404511,0,207,39723.0789583333,2008-10-02,01:53:42
39.855449,116.404751,0,204,39723.0790162037,2008-10-02,01:53:47
39.855382,116.405244,0,198,39723.0790740741,2008-10-02,01:53:52
39.855447,116.405745,0,188,39723.0791319444,2008-10-02,01:53:57
39.855513,116.4062,0,177,39723.0791898148,2008-10-02,01:54:02
39.855553,116.406703,0,163,39723.0792476852,2008-10-02,01:54:07
39.855539,116.407028,0,148,39723.0793055556,2008-10-02,01:54:12
39.855515,116.407196,0,137,39723.0793634259,2008-10-02,01:54:17
39.855514,116.407211,0,129,39723.0794212963,2008-10-02,01:54:22
39.855513,116.407213,0,126,39723.0794791667,2008-10-02,01:54:27
39.855513,116.407213,0,126,39723.0795138889,2008-10-02,01:54:30
39.855507,116.407207,0,125,39723.079537037,2008-10-02,01:54:32
39.855496,116.407198,0,124,39723.0795949074,2008-10-02,01:54:37
39.855476,116.407184,0,124,39723.0796527778,2008-10-02,01:54:42
39.85547,116.40718,0,123,39723.0797106481,2008-10-02,01:54:47
39.85547,116.40718,0,123,39723.0797453704,2008-10-02,01:54:50
39.855465,116.407177,0,123,39723.0797685185,2008-10-02,01:54:52
39.85544,116.407172,0,122,39723.0798263889,2008-10-02,01:54:57
39.85543,116.407166,0,122,39723.0798842593,2008-10-02,01:55:02
39.855436,116.407171,0,121,39723.0799421296,2008-10-02,01:55:07
39.855438,116.407175,0,121,39723.08,2008-10-02,01:55:12
39.855442,116.407181,0,121,39723.0800578704,2008-10-02,01:55:17
39.855447,116.407186,0,120,39723.0801157407,2008-10-02,01:55:22
39.855447,116.407186,0,120,39723.080150463,2008-10-02,01:55:25
39.855454,116.407194,0,120,39723.0801736111,2008-10-02,01:55:27
39.855463,116.407213,0,120,39723.0802314815,2008-10-02,01:55:32
39.855463,116.407222,0,120,39723.0802893518,2008-10-02,01:55:37
39.855463,116.407222,0,120,39723.0803240741,2008-10-02,01:55:40
39.855459,116.40722,0,120,39723.0803472222,2008-10-02,01:55:42
39.855466,116.407231,0,120,39723.0804050926,2008-10-02,01:55:47
39.855476,116.407243,0,121,39723.080462963,2008-10-02,01:55:52
39.855504,116.407384,0,120,39723.0805208333,2008-10-02,01:55:57
39.855505,116.407636,0,119,39723.0805787037,2008-10-02,01:56:02
39.855493,116.40796,0,118,39723.0806365741,2008-10-02,01:56:07
39.855499,116.408324,0,118,39723.0806944444,2008-10-02,01:56:12
39.855473,116.408797,0,118,39723.0807523148,2008-10-02,01:56:17
39.855456,116.409358,0,120,39723.0808101852,2008-10-02,01:56:22
39.855463,116.409866,0,121,39723.0808680556,2008-10-02,01:56:27
39.855454,116.410382,0,120,39723.0809259259,2008-10-02,01:56:32
39.855474,116.410914,0,118,39723.0809837963,2008-10-02,01:56:37
39.855481,116.411379,0,118,39723.0810416667,2008-10-02,01:56:42
39.855475,116.411708,0,117,39723.081099537,2008-10-02,01:56:47
39.855494,116.411996,0,113,39723.0811574074,2008-10-02,01:56:52
39.855501,116.412291,0,113,39723.0812152778,2008-10-02,01:56:57
39.855521,116.412632,0,111,39723.0812731481,2008-10-02,01:57:02
39.855525,116.412966,0,104,39723.0813310185,2008-10-02,01:57:07
39.85555,116.413339,0,96,39723.0813888889,2008-10-02,01:57:12
39.855613,116.413736,0,87,39723.0814467593,2008-10-02,01:57:17
39.855677,116.414114,0,80,39723.0815046296,2008-10-02,01:57:22
39.855692,116.414434,0,80,39723.0815625,2008-10-02,01:57:27
39.855691,116.414617,0,84,39723.0816203704,2008-10-02,01:57:32
39.855675,116.414766,0,87,39723.0816782407,2008-10-02,01:57:37
39.855674,116.415102,0,92,39723.0817361111,2008-10-02,01:57:42
39.855582,116.415513,0,105,39723.0817939815,2008-10-02,01:57:47
39.855621,116.415964,0,102,39723.0818518519,2008-10-02,01:57:52
39.855814,116.416319,0,105,39723.0819097222,2008-10-02,01:57:57
39.855895,116.416527,0,107,39723.0819675926,2008-10-02,01:58:02
39.855924,116.416561,0,110,39723.082025463,2008-10-02,01:58:07
39.855963,116.41661,0,112,39723.0820833333,2008-10-02,01:58:12
39.856034,116.416768,0,115,39723.0821412037,2008-10-02,01:58:17
39.856107,116.416962,0,118,39723.0821990741,2008-10-02,01:58:22
39.856151,116.417216,0,121,39723.0822569444,2008-10-02,01:58:27
39.856216,116.417498,0,128,39723.0823148148,2008-10-02,01:58:32
39.856325,116.417859,0,133,39723.0823726852,2008-10-02,01:58:37
39.856421,116.418288,0,136,39723.0824305556,2008-10-02,01:58:42
39.85646,116.418794,0,136,39723.0824884259,2008-10-02,01:58:47
39.856508,116.419442,0,127,39723.0825462963,2008-10-02,01:58:52
39.856596,116.420146,0,125,39723.0826041667,2008-10-02,01:58:57
39.856667,116.420911,0,129,39723.082662037,2008-10-02,01:59:02
39.856707,116.421745,0,130,39723.0827199074,2008-10-02,01:59:07
39.856826,116.422643,0,123,39723.0827777778,2008-10-02,01:59:12
39.856946,116.423581,0,112,39723.0828356481,2008-10-02,01:59:17
39.857063,116.424493,0,111,39723.0828935185,2008-10-02,01:59:22
39.857163,116.425356,0,114,39723.0829513889,2008-10-02,01:59:27
39.857237,116.426165,0,113,39723.0830092593,2008-10-02,01:59:32
39.857307,116.427041,0,115,39723.0830671296,2008-10-02,01:59:37
39.857342,116.427936,0,109,39723.083125,2008-10-02,01:59:42
39.857398,116.428802,0,104,39723.0831828704,2008-10-02,01:59:47
39.857469,116.429686,0,102,39723.0832407407,2008-10-02,01:59:52
39.857492,116.430667,0,95,39723.0832986111,2008-10-02,01:59:57
39.857504,116.431602,0,100,39723.0833564815,2008-10-02,02:00:02
39.85752,116.432559,0,101,39723.0834143519,2008-10-02,02:00:07
39.857509,116.433462,0,107,39723.0834722222,2008-10-02,02:00:12
39.857504,116.434154,0,113,39723.0835300926,2008-10-02,02:00:17
39.857484,116.434746,0,119,39723.083587963,2008-10-02,02:00:22
39.85746,116.435347,0,113,39723.0836458333,2008-10-02,02:00:27
39.857471,116.435702,0,108,39723.0837037037,2008-10-02,02:00:32
39.857466,116.435941,0,106,39723.0837615741,2008-10-02,02:00:37
39.857474,116.436299,0,108,39723.0838194444,2008-10-02,02:00:42
39.857451,116.4367,0,109,39723.0838773148,2008-10-02,02:00:47
39.857423,116.43717,0,105,39723.0839351852,2008-10-02,02:00:52
39.857417,116.437672,0,106,39723.0839930556,2008-10-02,02:00:57
39.857422,116.43826,0,107,39723.0840509259,2008-10-02,02:01:02
39.857396,116.438706,0,109,39723.0841087963,2008-10-02,02:01:07
39.857385,116.439032,0,110,39723.0841666667,2008-10-02,02:01:12
39.857327,116.439404,0,126,39723.084224537,2008-10-02,02:01:17
39.857399,116.440087,0,127,39723.0842824074,2008-10-02,02:01:22
39.857514,116.44081,0,134,39723.0843402778,2008-10-02,02:01:27
39.857621,116.441403,0,135,39723.0843981481,2008-10-02,02:01:32
39.857732,116.441989,0,129,39723.0844560185,2008-10-02,02:01:37
39.857899,116.442643,0,119,39723.0845138889,2008-10-02,02:01:42
39.858074,116.443187,0,116,39723.0845717593,2008-10-02,02:01:47
39.858288,116.443739,0,115,39723.0846296296,2008-10-02,02:01:52
39.858511,116.444305,0,121,39723.0846875,2008-10-02,02:01:57
39.858721,116.444788,0,130,39723.0847453704,2008-10-02,02:02:02
39.85889,116.445111,0,138,39723.0848032407,2008-10-02,02:02:07
39.859031,116.445361,0,140,39723.0848611111,2008-10-02,02:02:12
39.859168,116.445594,0,143,39723.0849189815,2008-10-02,02:02:17
39.859288,116.445785,0,149,39723.0849768519,2008-10-02,02:02:22
39.859401,116.445983,0,154,39723.0850347222,2008-10-02,02:02:27
39.85949,116.446131,0,158,39723.0850925926,2008-10-02,02:02:32
39.859576,116.446199,0,152,39723.085150463,2008-10-02,02:02:37
39.859773,116.446416,0,146,39723.0852083333,2008-10-02,02:02:42
39.860011,116.446727,0,146,39723.0852662037,2008-10-02,02:02:47
39.860159,116.447283,0,144,39723.0853240741,2008-10-02,02:02:52
39.860163,116.447937,0,139,39723.0853819444,2008-10-02,02:02:57
39.860158,116.448698,0,134,39723.0854398148,2008-10-02,02:03:02
39.860133,116.449439,0,128,39723.0854976852,2008-10-02,02:03:07
39.859939,116.45004,0,131,39723.0855555556,2008-10-02,02:03:12
39.859504,116.450604,0,120,39723.0856134259,2008-10-02,02:03:17
39.858972,116.451275,0,112,39723.0856712963,2008-10-02,02:03:22
39.858382,116.452013,0,109,39723.0857291667,2008-10-02,02:03:27
39.857759,116.452816,0,106,39723.085787037,2008-10-02,02:03:32
39.857119,116.453625,0,105,39723.0858449074,2008-10-02,02:03:37
39.856477,116.454451,0,100,39723.0859027778,2008-10-02,02:03:42
39.85582,116.455321,0,97,39723.0859606481,2008-10-02,02:03:47
39.855179,116.456194,0,92,39723.0860185185,2008-10-02,02:03:52
39.854514,116.457042,0,94,39723.0860763889,2008-10-02,02:03:57
39.85386,116.457862,0,89,39723.0861342593,2008-10-02,02:04:02
39.853235,116.458672,0,89,39723.0861921296,2008-10-02,02:04:07
39.852659,116.459397,0,99,39723.08625,2008-10-02,02:04:12
39.852063,116.460115,0,105,39723.0863078704,2008-10-02,02:04:17
39.851459,116.460833,0,103,39723.0863657407,2008-10-02,02:04:22
39.850835,116.461539,0,106,39723.0864236111,2008-10-02,02:04:27
39.850153,116.46228,0,105,39723.0864814815,2008-10-02,02:04:32
39.84945,116.463049,0,102,39723.0865393518,2008-10-02,02:04:37
39.848732,116.463861,0,101,39723.0865972222,2008-10-02,02:04:42
39.847972,116.464688,0,97,39723.0866550926,2008-10-02,02:04:47
39.847222,116.46547,0,88,39723.086712963,2008-10-02,02:04:52
39.846547,116.466153,0,84,39723.0867708333,2008-10-02,02:04:57
39.845895,116.46683,0,89,39723.0868287037,2008-10-02,02:05:02
39.845343,116.467399,0,90,39723.0868865741,2008-10-02,02:05:07
39.844847,116.467938,0,88,39723.0869444444,2008-10-02,02:05:12
39.844377,116.468427,0,88,39723.0870023148,2008-10-02,02:05:17
39.843918,116.468948,0,90,39723.0870601852,2008-10-02,02:05:22
39.843442,116.469384,0,103,39723.0871180556,2008-10-02,02:05:27
39.842981,116.46972,0,107,39723.0871759259,2008-10-02,02:05:32
39.842572,116.470079,0,110,39723.0872337963,2008-10-02,02:05:37
39.84229,116.470299,0,114,39723.0872916667,2008-10-02,02:05:42
39.842062,116.470357,0,110,39723.087349537,2008-10-02,02:05:47
39.841759,116.470355,0,106,39723.0874074074,2008-10-02,02:05:52
39.841355,116.470296,0,107,39723.0874652778,2008-10-02,02:05:57
39.840919,116.470122,0,99,39723.0875231481,2008-10-02,02:06:02
39.840503,116.469858,0,93,39723.0875810185,2008-10-02,02:06:07
39.840167,116.46955,0,94,39723.0876388889,2008-10-02,02:06:12
39.839932,116.469373,0,95,39723.0876967593,2008-10-02,02:06:17
39.839683,116.469159,0,96,39723.0877546296,2008-10-02,02:06:22
39.839458,116.468895,0,101,39723.0878125,2008-10-02,02:06:27
39.839187,116.468641,0,110,39723.0878703704,2008-10-02,02:06:32
39.838955,116.468418,0,107,39723.0879282407,2008-10-02,02:06:37
39.838803,116.46827,0,106,39723.0879861111,2008-10-02,02:06:42
39.838732,116.468163,0,99,39723.0880439815,2008-10-02,02:06:47
39.838709,116.468075,0,92,39723.0881018518,2008-10-02,02:06:52
39.838635,116.467995,0,90,39723.0881597222,2008-10-02,02:06:57
39.83857,116.467918,0,91,39723.0882175926,2008-10-02,02:07:02
39.838501,116.467833,0,89,39723.088275463,2008-10-02,02:07:07
39.83842,116.467729,0,91,39723.0883333333,2008-10-02,02:07:12
39.838396,116.467674,0,97,39723.0883912037,2008-10-02,02:07:17
39.838385,116.467639,0,100,39723.0884490741,2008-10-02,02:07:22
39.838386,116.467612,0,103,39723.0885069444,2008-10-02,02:07:27
39.838385,116.467591,0,105,39723.0885648148,2008-10-02,02:07:32
39.838383,116.467578,0,107,39723.0886226852,2008-10-02,02:07:37
39.838382,116.467568,0,108,39723.0886805556,2008-10-02,02:07:42
39.838382,116.467559,0,108,39723.0887384259,2008-10-02,02:07:47
39.838382,116.467574,0,108,39723.0887962963,2008-10-02,02:07:52
39.838381,116.467585,0,108,39723.0888541667,2008-10-02,02:07:57
39.838381,116.467585,0,108,39723.0888888889,2008-10-02,02:08:00
39.838381,116.46759,0,108,39723.088912037,2008-10-02,02:08:02
39.838381,116.467606,0,108,39723.0889699074,2008-10-02,02:08:07
39.83838,116.467624,0,108,39723.0890277778,2008-10-02,02:08:12
39.838379,116.467644,0,108,39723.0890856481,2008-10-02,02:08:17
39.838378,116.467665,0,108,39723.0891435185,2008-10-02,02:08:22
39.838378,116.467673,0,107,39723.0892013889,2008-10-02,02:08:27
39.838378,116.467673,0,107,39723.0892361111,2008-10-02,02:08:30
39.838378,116.467671,0,107,39723.0892592593,2008-10-02,02:08:32
39.838378,116.467659,0,107,39723.0893171296,2008-10-02,02:08:37
39.838378,116.467641,0,107,39723.089375,2008-10-02,02:08:42
39.838377,116.467632,0,108,39723.0894328704,2008-10-02,02:08:47
39.838377,116.467632,0,108,39723.0894675926,2008-10-02,02:08:50
39.838376,116.467624,0,108,39723.0894907407,2008-10-02,02:08:52
39.838362,116.467601,0,108,39723.0895486111,2008-10-02,02:08:57
39.838346,116.467573,0,108,39723.0896064815,2008-10-02,02:09:02
39.838345,116.46757,0,109,39723.0896643519,2008-10-02,02:09:07
39.838345,116.46757,0,109,39723.0896990741,2008-10-02,02:09:10
39.838345,116.467572,0,108,39723.0897222222,2008-10-02,02:09:12
39.838341,116.467548,0,109,39723.0897800926,2008-10-02,02:09:17
39.838319,116.467522,0,109,39723.089837963,2008-10-02,02:09:22
39.838307,116.467502,0,110,39723.0898958333,2008-10-02,02:09:27
39.838298,116.467493,0,111,39723.0899537037,2008-10-02,02:09:32
39.838293,116.467489,0,113,39723.0900115741,2008-10-02,02:09:37
39.838289,116.467481,0,114,39723.0900694444,2008-10-02,02:09:42
39.838289,116.467474,0,116,39723.0901273148,2008-10-02,02:09:47
39.83829,116.46747,0,117,39723.0901851852,2008-10-02,02:09:52
39.838288,116.467473,0,119,39723.0902430556,2008-10-02,02:09:57
39.838286,116.467478,0,120,39723.0903009259,2008-10-02,02:10:02
39.83828,116.467478,0,122,39723.0903587963,2008-10-02,02:10:07
39.83828,116.467478,0,122,39723.0903935185,2008-10-02,02:10:10
39.838272,116.467471,0,123,39723.0904166667,2008-10-02,02:10:12
39.838256,116.467451,0,123,39723.090474537,2008-10-02,02:10:17
39.838204,116.467392,0,123,39723.0905324074,2008-10-02,02:10:22
39.838165,116.46737,0,122,39723.0905902778,2008-10-02,02:10:27
39.838132,116.46735,0,118,39723.0906481481,2008-10-02,02:10:32
39.838087,116.467304,0,115,39723.0907060185,2008-10-02,02:10:37
39.838045,116.467217,0,113,39723.0907638889,2008-10-02,02:10:42
39.838022,116.467202,0,111,39723.0908217593,2008-10-02,02:10:47
39.83801,116.467179,0,110,39723.0908796296,2008-10-02,02:10:52
39.838013,116.467164,0,109,39723.0909375,2008-10-02,02:10:57
39.838002,116.46716,0,108,39723.0909953704,2008-10-02,02:11:02
39.838001,116.467158,0,107,39723.0910532407,2008-10-02,02:11:07
39.838008,116.46716,0,106,39723.0911111111,2008-10-02,02:11:12
39.838008,116.46716,0,106,39723.0911458333,2008-10-02,02:11:15
39.838011,116.467154,0,105,39723.0911689815,2008-10-02,02:11:17
39.838008,116.467143,0,106,39723.0912268519,2008-10-02,02:11:22
39.838008,116.467143,0,106,39723.0912615741,2008-10-02,02:11:25
39.838006,116.467135,0,106,39723.0912847222,2008-10-02,02:11:27
39.838035,116.467147,0,112,39723.0913425926,2008-10-02,02:11:32
39.83805,116.467167,0,116,39723.091400463,2008-10-02,02:11:37
39.838054,116.467171,0,118,39723.0914583333,2008-10-02,02:11:42
39.838054,116.467175,0,119,39723.0915162037,2008-10-02,02:11:47
39.838048,116.467177,0,120,39723.0915740741,2008-10-02,02:11:52
39.838045,116.467175,0,120,39723.0916319444,2008-10-02,02:11:57
39.838052,116.467173,0,120,39723.0916898148,2008-10-02,02:12:02
39.838056,116.46718,0,119,39723.0917476852,2008-10-02,02:12:07
39.838056,116.46718,0,119,39723.0917824074,2008-10-02,02:12:10
39.838055,116.467179,0,118,39723.0918055556,2008-10-02,02:12:12
39.838023,116.467134,0,117,39723.0918634259,2008-10-02,02:12:17
39.837924,116.467011,0,114,39723.0919212963,2008-10-02,02:12:22
39.837788,116.466828,0,113,39723.0919791667,2008-10-02,02:12:27
39.837681,116.466702,0,112,39723.092037037,2008-10-02,02:12:32
39.837619,116.466649,0,110,39723.0920949074,2008-10-02,02:12:37
39.837497,116.466614,0,108,39723.0921527778,2008-10-02,02:12:42
39.837377,116.466663,0,108,39723.0922106481,2008-10-02,02:12:47
39.837282,116.466803,0,104,39723.0922685185,2008-10-02,02:12:52
39.837255,116.466964,0,101,39723.0923263889,2008-10-02,02:12:57
39.837295,116.467107,0,99,39723.0923842593,2008-10-02,02:13:02
39.837398,116.467316,0,92,39723.0924421296,2008-10-02,02:13:07
39.837534,116.467565,0,91,39723.0925,2008-10-02,02:13:12
39.837724,116.467885,0,93,39723.0925578704,2008-10-02,02:13:17
39.837917,116.468184,0,95,39723.0926157407,2008-10-02,02:13:22
39.838149,116.468499,0,99,39723.0926736111,2008-10-02,02:13:27
39.838414,116.468874,0,101,39723.0927314815,2008-10-02,02:13:32
39.838664,116.469325,0,107,39723.0927893519,2008-10-02,02:13:37
39.838856,116.469768,0,113,39723.0928472222,2008-10-02,02:13:42
39.839015,116.470205,0,108,39723.0929050926,2008-10-02,02:13:47
39.839207,116.470642,0,106,39723.092962963,2008-10-02,02:13:52
39.839369,116.471053,0,110,39723.0930208333,2008-10-02,02:13:57
39.839515,116.471356,0,102,39723.0930787037,2008-10-02,02:14:02
39.839603,116.471502,0,79,39723.0931365741,2008-10-02,02:14:07
39.839673,116.471657,0,50,39723.0931944444,2008-10-02,02:14:12
39.839775,116.471794,0,27,39723.0932523148,2008-10-02,02:14:17
39.839947,116.471885,0,16,39723.0933101852,2008-10-02,02:14:22
39.840278,116.472038,0,26,39723.0933680556,2008-10-02,02:14:27
39.840638,116.472279,0,33,39723.0934259259,2008-10-02,02:14:32
39.840903,116.472619,0,24,39723.0934837963,2008-10-02,02:14:37
39.841141,116.473031,0,17,39723.0935416667,2008-10-02,02:14:42
39.841389,116.473387,0,12,39723.093599537,2008-10-02,02:14:47
39.841618,116.473704,0,10,39723.0936574074,2008-10-02,02:14:52
39.841891,116.474018,0,29,39723.0937152778,2008-10-02,02:14:57
39.842236,116.474429,0,39,39723.0937731481,2008-10-02,02:15:02
39.842634,116.47497,0,48,39723.0938310185,2008-10-02,02:15:07
39.84308,116.475559,0,60,39723.0938888889,2008-10-02,02:15:12
39.843619,116.476216,0,76,39723.0939467593,2008-10-02,02:15:17
39.844217,116.47681,0,93,39723.0940046296,2008-10-02,02:15:22
39.844911,116.477367,0,101,39723.0940625,2008-10-02,02:15:27
39.84561,116.477931,0,114,39723.0941203704,2008-10-02,02:15:32
39.846247,116.478335,0,128,39723.0941782407,2008-10-02,02:15:37
39.846918,116.478686,0,139,39723.0942361111,2008-10-02,02:15:42
39.847641,116.479015,0,145,39723.0942939815,2008-10-02,02:15:47
39.848477,116.479297,0,133,39723.0943518518,2008-10-02,02:15:52
39.849377,116.479535,0,118,39723.0944097222,2008-10-02,02:15:57
39.850321,116.479745,0,120,39723.0944675926,2008-10-02,02:16:02
39.851291,116.479881,0,118,39723.094525463,2008-10-02,02:16:07
39.852212,116.479993,0,116,39723.0945833333,2008-10-02,02:16:12
39.853048,116.480106,0,113,39723.0946412037,2008-10-02,02:16:17
39.853827,116.480227,0,114,39723.0946990741,2008-10-02,02:16:22
39.854624,116.480354,0,115,39723.0947569444,2008-10-02,02:16:27
39.855454,116.480484,0,115,39723.0948148148,2008-10-02,02:16:32
39.856321,116.480616,0,115,39723.0948726852,2008-10-02,02:16:37
39.857245,116.480739,0,110,39723.0949305556,2008-10-02,02:16:42
39.858203,116.48094,0,100,39723.0949884259,2008-10-02,02:16:47
39.859155,116.481106,0,99,39723.0950462963,2008-10-02,02:16:52
39.860071,116.481217,0,94,39723.0951041667,2008-10-02,02:16:57
39.860928,116.481369,0,88,39723.095162037,2008-10-02,02:17:02
39.861781,116.481492,0,80,39723.0952199074,2008-10-02,02:17:07
39.862673,116.481627,0,78,39723.0952777778,2008-10-02,02:17:12
39.863585,116.481784,0,83,39723.0953356481,2008-10-02,02:17:17
39.864515,116.481945,0,88,39723.0953935185,2008-10-02,02:17:22
39.8654,116.482063,0,93,39723.0954513889,2008-10-02,02:17:27
39.866257,116.482201,0,94,39723.0955092593,2008-10-02,02:17:32
39.867162,116.482336,0,93,39723.0955671296,2008-10-02,02:17:37
39.868141,116.48249,0,84,39723.095625,2008-10-02,02:17:42
39.869164,116.482669,0,83,39723.0956828704,2008-10-02,02:17:47
39.870249,116.482861,0,82,39723.0957407407,2008-10-02,02:17:52
39.871296,116.483027,0,91,39723.0957986111,2008-10-02,02:17:57
39.872292,116.483186,0,103,39723.0958564815,2008-10-02,02:18:02
39.873256,116.483336,0,107,39723.0959143518,2008-10-02,02:18:07
39.874229,116.483483,0,105,39723.0959722222,2008-10-02,02:18:12
39.875157,116.483626,0,98,39723.0960300926,2008-10-02,02:18:17
39.876077,116.483778,0,96,39723.096087963,2008-10-02,02:18:22
39.877013,116.483833,0,103,39723.0961458333,2008-10-02,02:18:27
39.877953,116.483865,0,110,39723.0962037037,2008-10-02,02:18:32
39.878855,116.483861,0,118,39723.0962615741,2008-10-02,02:18:37
39.879766,116.483846,0,118,39723.0963194444,2008-10-02,02:18:42
39.880713,116.483857,0,115,39723.0963773148,2008-10-02,02:18:47
39.881654,116.483858,0,108,39723.0964351852,2008-10-02,02:18:52
39.882574,116.483854,0,100,39723.0964930556,2008-10-02,02:18:57
39.883511,116.483881,0,99,39723.0965509259,2008-10-02,02:19:02
39.884469,116.48385,0,101,39723.0966087963,2008-10-02,02:19:07
39.885362,116.483835,0,102,39723.0966666667,2008-10-02,02:19:12
39.886227,116.483826,0,104,39723.096724537,2008-10-02,02:19:17
39.886961,116.48382,0,98,39723.0967824074,2008-10-02,02:19:22
39.887683,116.483818,0,92,39723.0968402778,2008-10-02,02:19:27
39.888455,116.483856,0,83,39723.0968981481,2008-10-02,02:19:32
39.889292,116.483858,0,85,39723.0969560185,2008-10-02,02:19:37
39.890122,116.483871,0,86,39723.0970138889,2008-10-02,02:19:42
39.890949,116.483888,0,85,39723.0970717593,2008-10-02,02:19:47
39.891733,116.483893,0,88,39723.0971296296,2008-10-02,02:19:52
39.892492,116.483891,0,96,39723.0971875,2008-10-02,02:19:57
39.89326,116.483887,0,109,39723.0972453704,2008-10-02,02:20:02
39.894008,116.483896,0,113,39723.0973032407,2008-10-02,02:20:07
39.894747,116.483898,0,113,39723.0973611111,2008-10-02,02:20:12
39.895448,116.48391,0,111,39723.0974189815,2008-10-02,02:20:17
39.896181,116.483933,0,107,39723.0974768519,2008-10-02,02:20:22
39.896962,116.483963,0,90,39723.0975347222,2008-10-02,02:20:27
39.897748,116.484029,0,84,39723.0975925926,2008-10-02,02:20:32
39.898575,116.484041,0,104,39723.097650463,2008-10-02,02:20:37
39.899454,116.484044,0,116,39723.0977083333,2008-10-02,02:20:42
39.900308,116.484006,0,115,39723.0977662037,2008-10-02,02:20:47
39.901133,116.484,0,109,39723.0978240741,2008-10-02,02:20:52
39.901925,116.483991,0,110,39723.0978819444,2008-10-02,02:20:57
39.902643,116.484002,0,108,39723.0979398148,2008-10-02,02:21:02
39.903302,116.483994,0,116,39723.0979976852,2008-10-02,02:21:07
39.903928,116.484022,0,119,39723.0980555556,2008-10-02,02:21:12
39.904488,116.48409,0,120,39723.0981134259,2008-10-02,02:21:17
39.904959,116.484357,0,116,39723.0981712963,2008-10-02,02:21:22
39.905305,116.484956,0,106,39723.0982291667,2008-10-02,02:21:27
39.90563,116.485637,0,107,39723.098287037,2008-10-02,02:21:32
39.905984,116.486377,0,118,39723.0983449074,2008-10-02,02:21:37
39.906307,116.487187,0,139,39723.0984027778,2008-10-02,02:21:42
39.906503,116.487929,0,159,39723.0984606481,2008-10-02,02:21:47
39.906616,116.488398,0,164,39723.0985185185,2008-10-02,02:21:52
39.906667,116.488778,0,147,39723.0985763889,2008-10-02,02:21:57
39.906718,116.489249,0,137,39723.0986342593,2008-10-02,02:22:02
39.90672,116.489879,0,122,39723.0986921296,2008-10-02,02:22:07
39.906699,116.490604,0,118,39723.09875,2008-10-02,02:22:12
39.906681,116.491449,0,115,39723.0988078704,2008-10-02,02:22:17
39.906691,116.49241,0,122,39723.0988657407,2008-10-02,02:22:22
39.906694,116.493462,0,119,39723.0989236111,2008-10-02,02:22:27
39.906695,116.494558,0,113,39723.0989814815,2008-10-02,02:22:32
39.906675,116.495662,0,109,39723.0990393519,2008-10-02,02:22:37
39.906666,116.49671,0,108,39723.0990972222,2008-10-02,02:22:42
39.906646,116.497798,0,110,39723.0991550926,2008-10-02,02:22:47
39.906626,116.498893,0,115,39723.099212963,2008-10-02,02:22:52
39.906615,116.500036,0,115,39723.0992708333,2008-10-02,02:22:57
39.906611,116.501151,0,115,39723.0993287037,2008-10-02,02:23:02
39.906595,116.50222,0,118,39723.0993865741,2008-10-02,02:23:07
39.906559,116.503254,0,125,39723.0994444444,2008-10-02,02:23:12
39.90653,116.504326,0,122,39723.0995023148,2008-10-02,02:23:17
39.906507,116.505349,0,112,39723.0995601852,2008-10-02,02:23:22
39.906512,116.506391,0,108,39723.0996180556,2008-10-02,02:23:27
39.906535,116.507481,0,87,39723.0996759259,2008-10-02,02:23:32
39.906568,116.508552,0,75,39723.0997337963,2008-10-02,02:23:37
39.906551,116.509646,0,62,39723.0997916667,2008-10-02,02:23:42
39.906538,116.510694,0,59,39723.099849537,2008-10-02,02:23:47
39.906525,116.511709,0,64,39723.0999074074,2008-10-02,02:23:52
39.906543,116.512777,0,75,39723.0999652778,2008-10-02,02:23:57
39.90659,116.513893,0,83,39723.1000231481,2008-10-02,02:24:02
39.906733,116.514971,0,85,39723.1000810185,2008-10-02,02:24:07
39.906903,116.515938,0,84,39723.1001388889,2008-10-02,02:24:12
39.907099,116.516879,0,86,39723.1001967593,2008-10-02,02:24:17
39.907288,116.517861,0,89,39723.1002546296,2008-10-02,02:24:22
39.907463,116.518904,0,89,39723.1003125,2008-10-02,02:24:27
39.907663,116.520028,0,91,39723.1003703704,2008-10-02,02:24:32
39.907846,116.521175,0,95,39723.1004282407,2008-10-02,02:24:37
39.90795,116.522264,0,102,39723.1004861111,2008-10-02,02:24:42
39.907998,116.523027,0,108,39723.1005439815,2008-10-02,02:24:47
39.907995,116.52349,0,110,39723.1006018519,2008-10-02,02:24:52
39.907988,116.523567,0,137,39723.1006597222,2008-10-02,02:24:57
39.907987,116.523583,0,169,39723.1007175926,2008-10-02,02:25:02
39.907969,116.523537,0,190,39723.100775463,2008-10-02,02:25:07
39.907957,116.523523,0,196,39723.1008333333,2008-10-02,02:25:12
39.90795,116.523494,0,201,39723.1008912037,2008-10-02,02:25:17
39.907947,116.523463,0,205,39723.1009490741,2008-10-02,02:25:22
39.907947,116.52343,0,209,39723.1010069444,2008-10-02,02:25:27
39.907944,116.523401,0,213,39723.1010648148,2008-10-02,02:25:32
39.907935,116.523369,0,217,39723.1011226852,2008-10-02,02:25:37
39.907933,116.523332,0,221,39723.1011805556,2008-10-02,02:25:42
39.907935,116.523296,0,225,39723.1012384259,2008-10-02,02:25:47
39.90793,116.523263,0,229,39723.1012962963,2008-10-02,02:25:52
39.907922,116.523242,0,233,39723.1013541667,2008-10-02,02:25:57
39.907926,116.523298,0,235,39723.101412037,2008-10-02,02:26:02
39.907917,116.52364,0,235,39723.1014699074,2008-10-02,02:26:07
39.907956,116.524307,0,237,39723.1015277778,2008-10-02,02:26:12
39.907941,116.525133,0,238,39723.1015856481,2008-10-02,02:26:17
39.907904,116.526124,0,237,39723.1016435185,2008-10-02,02:26:22
39.907842,116.527132,0,239,39723.1017013889,2008-10-02,02:26:27
39.907793,116.528225,0,237,39723.1017592593,2008-10-02,02:26:32
39.907896,116.529508,0,187,39723.1018171296,2008-10-02,02:26:37
39.907926,116.530637,0,147,39723.101875,2008-10-02,02:26:42
39.907929,116.531647,0,122,39723.1019328704,2008-10-02,02:26:47
39.9079,116.532585,0,107,39723.1019907407,2008-10-02,02:26:52
39.907834,116.5335,0,107,39723.1020486111,2008-10-02,02:26:57
39.907636,116.534373,0,107,39723.1021064815,2008-10-02,02:27:02
39.907366,116.535228,0,106,39723.1021643518,2008-10-02,02:27:07
39.907061,116.535902,0,96,39723.1022222222,2008-10-02,02:27:12
39.90679,116.536426,0,74,39723.1022800926,2008-10-02,02:27:17
39.906491,116.536982,0,68,39723.102337963,2008-10-02,02:27:22
39.906236,116.537533,0,62,39723.1023958333,2008-10-02,02:27:27
39.906098,116.538155,0,49,39723.1024537037,2008-10-02,02:27:32
39.906075,116.538812,0,39,39723.1025115741,2008-10-02,02:27:37
39.906174,116.539474,0,27,39723.1025694444,2008-10-02,02:27:42
39.906422,116.540009,0,17,39723.1026273148,2008-10-02,02:27:47
39.906826,116.540441,0,6,39723.1026851852,2008-10-02,02:27:52
39.90724,116.54096,0,12,39723.1027430556,2008-10-02,02:27:57
39.907493,116.541636,0,14,39723.1028009259,2008-10-02,02:28:02
39.90761,116.542187,0,19,39723.1028587963,2008-10-02,02:28:07
39.907633,116.542663,0,22,39723.1029166667,2008-10-02,02:28:12
39.907663,116.543235,0,22,39723.102974537,2008-10-02,02:28:17
39.907692,116.543851,0,33,39723.1030324074,2008-10-02,02:28:22
39.907715,116.544426,0,41,39723.1030902778,2008-10-02,02:28:27
39.907745,116.544999,0,41,39723.1031481481,2008-10-02,02:28:32
39.907779,116.545567,0,49,39723.1032060185,2008-10-02,02:28:37
39.907774,116.546091,0,78,39723.1032638889,2008-10-02,02:28:42
39.907754,116.546565,0,112,39723.1033217593,2008-10-02,02:28:47
39.907739,116.546975,0,127,39723.1033796296,2008-10-02,02:28:52
39.90776,116.547237,0,149,39723.1034375,2008-10-02,02:28:57
39.907752,116.547426,0,161,39723.1034953704,2008-10-02,02:29:02
39.907758,116.547752,0,172,39723.1035532407,2008-10-02,02:29:07
39.907782,116.54827,0,168,39723.1036111111,2008-10-02,02:29:12
39.907771,116.548872,0,175,39723.1036689815,2008-10-02,02:29:17
39.907815,116.549514,0,191,39723.1037268518,2008-10-02,02:29:22
39.907843,116.55024,0,186,39723.1037847222,2008-10-02,02:29:27
39.907872,116.551056,0,173,39723.1038425926,2008-10-02,02:29:32
39.907896,116.551864,0,167,39723.103900463,2008-10-02,02:29:37
39.907913,116.55261,0,159,39723.1039583333,2008-10-02,02:29:42
39.907947,116.553236,0,158,39723.1040162037,2008-10-02,02:29:47
39.907938,116.553748,0,161,39723.1040740741,2008-10-02,02:29:52
39.907964,116.554224,0,162,39723.1041319444,2008-10-02,02:29:57
39.907973,116.554811,0,157,39723.1041898148,2008-10-02,02:30:02
39.907979,116.555508,0,152,39723.1042476852,2008-10-02,02:30:07
39.907998,116.556221,0,140,39723.1043055556,2008-10-02,02:30:12
39.908017,116.556891,0,125,39723.1043634259,2008-10-02,02:30:17
39.908024,116.557529,0,116,39723.1044212963,2008-10-02,02:30:22
39.90804,116.558112,0,115,39723.1044791667,2008-10-02,02:30:27
39.908047,116.558659,0,123,39723.104537037,2008-10-02,02:30:32
39.908033,116.559251,0,130,39723.1045949074,2008-10-02,02:30:37
39.908029,116.559978,0,125,39723.1046527778,2008-10-02,02:30:42
39.90803,116.560809,0,117,39723.1047106481,2008-10-02,02:30:47
39.908029,116.561733,0,118,39723.1047685185,2008-10-02,02:30:52
39.908077,116.562677,0,121,39723.1048263889,2008-10-02,02:30:57
39.908066,116.563648,0,125,39723.1048842593,2008-10-02,02:31:02
39.90811,116.564625,0,134,39723.1049421296,2008-10-02,02:31:07
39.90818,116.56548,0,122,39723.105,2008-10-02,02:31:12
39.908242,116.566218,0,108,39723.1050578704,2008-10-02,02:31:17
39.908339,116.566938,0,109,39723.1051157407,2008-10-02,02:31:22
39.908466,116.567576,0,110,39723.1051736111,2008-10-02,02:31:27
39.908546,116.568118,0,104,39723.1052314815,2008-10-02,02:31:32
39.908609,116.568393,0,93,39723.1052893519,2008-10-02,02:31:37
39.908592,116.568451,0,94,39723.1053472222,2008-10-02,02:31:42
39.908586,116.568473,0,92,39723.1054050926,2008-10-02,02:31:47
39.908591,116.568488,0,87,39723.105462963,2008-10-02,02:31:52
39.9086,116.568502,0,83,39723.1055208333,2008-10-02,02:31:57
39.908605,116.568506,0,80,39723.1055787037,2008-10-02,02:32:02
39.908605,116.568506,0,80,39723.1056134259,2008-10-02,02:32:05
39.90861,116.568511,0,77,39723.1056365741,2008-10-02,02:32:07
39.908613,116.568529,0,73,39723.1056944444,2008-10-02,02:32:12
39.908611,116.568722,0,69,39723.1057523148,2008-10-02,02:32:17
39.908642,116.568989,0,55,39723.1058101852,2008-10-02,02:32:22
39.908685,116.569261,0,47,39723.1058680556,2008-10-02,02:32:27
39.908718,116.569585,0,41,39723.1059259259,2008-10-02,02:32:32
39.908784,116.569974,0,28,39723.1059837963,2008-10-02,02:32:37
39.90885,116.570367,0,13,39723.1060416667,2008-10-02,02:32:42
39.908878,116.570573,0,-2,39723.106099537,2008-10-02,02:32:47
39.908838,116.570544,0,9,39723.1061574074,2008-10-02,02:32:52
39.90884,116.570557,0,6,39723.1062152778,2008-10-02,02:32:57
39.908841,116.570558,0,4,39723.1062731481,2008-10-02,02:33:02
39.908844,116.570562,0,4,39723.1063310185,2008-10-02,02:33:07
39.908847,116.57057,0,4,39723.1063888889,2008-10-02,02:33:12
39.908849,116.570576,0,3,39723.1064467593,2008-10-02,02:33:17
39.908849,116.570575,0,3,39723.1065046296,2008-10-02,02:33:22
39.90885,116.570579,0,3,39723.1065625,2008-10-02,02:33:27
39.90885,116.570579,0,3,39723.1065972222,2008-10-02,02:33:30
39.908851,116.570581,0,3,39723.1066203704,2008-10-02,02:33:32
39.908848,116.570558,0,3,39723.1066782407,2008-10-02,02:33:37
39.908847,116.570523,0,3,39723.1067361111,2008-10-02,02:33:42
39.908858,116.570485,0,3,39723.1067939815,2008-10-02,02:33:47
39.908859,116.570484,0,3,39723.1068518519,2008-10-02,02:33:52
39.908861,116.570488,0,3,39723.1069097222,2008-10-02,02:33:57
39.908861,116.570488,0,3,39723.1069444444,2008-10-02,02:34:00
39.908863,116.570496,0,3,39723.1069675926,2008-10-02,02:34:02
39.908867,116.570505,0,3,39723.107025463,2008-10-02,02:34:07
39.90887,116.570513,0,3,39723.1070833333,2008-10-02,02:34:12
39.90887,116.570513,0,3,39723.1071180556,2008-10-02,02:34:15
39.908873,116.570521,0,3,39723.1071412037,2008-10-02,02:34:17
39.908876,116.570535,0,4,39723.1071990741,2008-10-02,02:34:22
39.908878,116.570539,0,4,39723.1072569444,2008-10-02,02:34:27
39.908878,116.570539,0,4,39723.1072916667,2008-10-02,02:34:30
39.90888,116.570544,0,4,39723.1073148148,2008-10-02,02:34:32
39.90889,116.570621,0,6,39723.1073726852,2008-10-02,02:34:37
39.908921,116.570928,0,10,39723.1074305556,2008-10-02,02:34:42
39.908951,116.571397,0,11,39723.1074884259,2008-10-02,02:34:47
39.908969,116.57204,0,16,39723.1075462963,2008-10-02,02:34:52
39.908992,116.572808,0,22,39723.1076041667,2008-10-02,02:34:57
39.909005,116.573692,0,32,39723.107662037,2008-10-02,02:35:02
39.908972,116.574609,0,45,39723.1077199074,2008-10-02,02:35:07
39.908908,116.575541,0,48,39723.1077777778,2008-10-02,02:35:12
39.9088,116.57639,0,48,39723.1078356481,2008-10-02,02:35:17
39.908718,116.577178,0,42,39723.1078935185,2008-10-02,02:35:22
39.908629,116.577926,0,38,39723.1079513889,2008-10-02,02:35:27
39.908556,116.578701,0,36,39723.1080092593,2008-10-02,02:35:32
39.908455,116.579515,0,44,39723.1080671296,2008-10-02,02:35:37
39.908346,116.580335,0,54,39723.108125,2008-10-02,02:35:42
39.908259,116.581096,0,61,39723.1081828704,2008-10-02,02:35:47
39.908194,116.581869,0,62,39723.1082407407,2008-10-02,02:35:52
39.908137,116.582624,0,59,39723.1082986111,2008-10-02,02:35:57
39.908084,116.583406,0,58,39723.1083564815,2008-10-02,02:36:02
39.908063,116.584201,0,48,39723.1084143519,2008-10-02,02:36:07
39.90805,116.584977,0,33,39723.1084722222,2008-10-02,02:36:12
39.90802,116.585807,0,24,39723.1085300926,2008-10-02,02:36:17
39.908003,116.586684,0,22,39723.108587963,2008-10-02,02:36:22
39.90799,116.587515,0,21,39723.1086458333,2008-10-02,02:36:27
39.907949,116.588316,0,26,39723.1087037037,2008-10-02,02:36:32
39.907916,116.589144,0,34,39723.1087615741,2008-10-02,02:36:37
39.907895,116.589932,0,38,39723.1088194444,2008-10-02,02:36:42
39.907846,116.590796,0,53,39723.1088773148,2008-10-02,02:36:47
39.907865,116.591627,0,65,39723.1089351852,2008-10-02,02:36:52
39.907878,116.592371,0,80,39723.1089930556,2008-10-02,02:36:57
39.907855,116.592823,0,89,39723.1090509259,2008-10-02,02:37:02
39.907816,116.593272,0,90,39723.1091087963,2008-10-02,02:37:07
39.907799,116.59378,0,85,39723.1091666667,2008-10-02,02:37:12
39.907815,116.594238,0,79,39723.109224537,2008-10-02,02:37:17
39.907802,116.59463,0,77,39723.1092824074,2008-10-02,02:37:22
39.907823,116.59505,0,74,39723.1093402778,2008-10-02,02:37:27
39.907853,116.595606,0,68,39723.1093981481,2008-10-02,02:37:32
39.907846,116.596268,0,61,39723.1094560185,2008-10-02,02:37:37
39.907833,116.597023,0,54,39723.1095138889,2008-10-02,02:37:42
39.907798,116.597774,0,40,39723.1095717593,2008-10-02,02:37:47
39.90777,116.598478,0,32,39723.1096296296,2008-10-02,02:37:52
39.907743,116.599152,0,23,39723.1096875,2008-10-02,02:37:57
39.907709,116.599765,0,25,39723.1097453704,2008-10-02,02:38:02
39.90765,116.600256,0,41,39723.1098032407,2008-10-02,02:38:07
39.907574,116.600559,0,44,39723.1098611111,2008-10-02,02:38:12
39.907487,116.60076,0,52,39723.1099189815,2008-10-02,02:38:17
39.907367,116.601022,0,61,39723.1099768518,2008-10-02,02:38:22
39.907181,116.601428,0,90,39723.1100347222,2008-10-02,02:38:27
39.906984,116.601914,0,91,39723.1100925926,2008-10-02,02:38:32
39.906772,116.602334,0,96,39723.110150463,2008-10-02,02:38:37
39.906549,116.602733,0,91,39723.1102083333,2008-10-02,02:38:42
39.906301,116.603079,0,97,39723.1102662037,2008-10-02,02:38:47
39.906009,116.603453,0,97,39723.1103240741,2008-10-02,02:38:52
39.905645,116.603904,0,108,39723.1103819444,2008-10-02,02:38:57
39.905261,116.604359,0,91,39723.1104398148,2008-10-02,02:39:02
39.904866,116.604776,0,88,39723.1104976852,2008-10-02,02:39:07
39.904498,116.605187,0,76,39723.1105555556,2008-10-02,02:39:12
39.904196,116.605642,0,67,39723.1106134259,2008-10-02,02:39:17
39.904022,116.605997,0,69,39723.1106712963,2008-10-02,02:39:22
39.903942,116.606219,0,67,39723.1107291667,2008-10-02,02:39:27
39.903885,116.606477,0,64,39723.110787037,2008-10-02,02:39:32
39.903847,116.606837,0,68,39723.1108449074,2008-10-02,02:39:37
39.903861,116.607295,0,67,39723.1109027778,2008-10-02,02:39:42
39.903877,116.607757,0,65,39723.1109606481,2008-10-02,02:39:47
39.903929,116.60827,0,66,39723.1110185185,2008-10-02,02:39:52
39.903968,116.608745,0,68,39723.1110763889,2008-10-02,02:39:57
39.903987,116.609177,0,74,39723.1111342593,2008-10-02,02:40:02
39.904051,116.60965,0,64,39723.1111921296,2008-10-02,02:40:07
39.904153,116.610156,0,54,39723.11125,2008-10-02,02:40:12
39.904263,116.610698,0,43,39723.1113078704,2008-10-02,02:40:17
39.904324,116.611124,0,46,39723.1113657407,2008-10-02,02:40:22
39.904313,116.611373,0,52,39723.1114236111,2008-10-02,02:40:27
39.9043,116.611429,0,53,39723.1114814815,2008-10-02,02:40:32
39.904252,116.611526,0,60,39723.1115393518,2008-10-02,02:40:37
39.904163,116.611661,0,61,39723.1115972222,2008-10-02,02:40:42
39.904068,116.611841,0,60,39723.1116550926,2008-10-02,02:40:47
39.903967,116.612039,0,52,39723.111712963,2008-10-02,02:40:52
39.903846,116.612251,0,43,39723.1117708333,2008-10-02,02:40:57
39.903789,116.612496,0,31,39723.1118287037,2008-10-02,02:41:02
39.903821,116.612835,0,21,39723.1118865741,2008-10-02,02:41:07
39.903901,116.613232,0,9,39723.1119444444,2008-10-02,02:41:12
39.903947,116.613501,0,6,39723.1120023148,2008-10-02,02:41:17
39.903972,116.613682,0,4,39723.1120601852,2008-10-02,02:41:22
39.904063,116.613873,0,4,39723.1121180556,2008-10-02,02:41:27
39.904207,116.613982,0,8,39723.1121759259,2008-10-02,02:41:32
39.904401,116.614059,0,12,39723.1122337963,2008-10-02,02:41:37
39.904605,116.614146,0,13,39723.1122916667,2008-10-02,02:41:42
39.904719,116.614225,0,11,39723.112349537,2008-10-02,02:41:47
39.904789,116.614315,0,6,39723.1124074074,2008-10-02,02:41:52
39.904843,116.614438,0,5,39723.1124652778,2008-10-02,02:41:57
39.904924,116.614557,0,19,39723.1125231481,2008-10-02,02:42:02
39.904963,116.61466,0,30,39723.1125810185,2008-10-02,02:42:07
39.904999,116.614802,0,37,39723.1126388889,2008-10-02,02:42:12
39.905038,116.615037,0,43,39723.1126967593,2008-10-02,02:42:17
39.905074,116.615213,0,55,39723.1127546296,2008-10-02,02:42:22
39.9051,116.615327,0,71,39723.1128125,2008-10-02,02:42:27
39.90511,116.615445,0,83,39723.1128703704,2008-10-02,02:42:32
39.905101,116.61558,0,100,39723.1129282407,2008-10-02,02:42:37
39.905122,116.615719,0,106,39723.1129861111,2008-10-02,02:42:42
39.905202,116.616109,0,100,39723.1130439815,2008-10-02,02:42:47
39.905239,116.616542,0,106,39723.1131018519,2008-10-02,02:42:52
39.905234,116.617143,0,117,39723.1131597222,2008-10-02,02:42:57
39.905185,116.617786,0,121,39723.1132175926,2008-10-02,02:43:02
39.905135,116.618582,0,125,39723.113275463,2008-10-02,02:43:07
39.905071,116.619311,0,137,39723.1133333333,2008-10-02,02:43:12
39.905111,116.620227,0,143,39723.1133912037,2008-10-02,02:43:17
39.905199,116.621247,0,152,39723.1134490741,2008-10-02,02:43:22
39.905227,116.622187,0,156,39723.1135069444,2008-10-02,02:43:27
39.905235,116.623076,0,151,39723.1135648148,2008-10-02,02:43:32
39.905243,116.623847,0,143,39723.1136226852,2008-10-02,02:43:37
39.905237,116.624533,0,136,39723.1136805556,2008-10-02,02:43:42
39.905226,116.625167,0,129,39723.1137384259,2008-10-02,02:43:47
39.905233,116.625681,0,129,39723.1137962963,2008-10-02,02:43:52
39.905238,116.625919,0,133,39723.1138541667,2008-10-02,02:43:57
39.905223,116.626132,0,127,39723.113912037,2008-10-02,02:44:02
39.905215,116.626382,0,118,39723.1139699074,2008-10-02,02:44:07
39.905187,116.626634,0,115,39723.1140277778,2008-10-02,02:44:12
39.905157,116.626796,0,108,39723.1140856481,2008-10-02,02:44:17
39.905129,116.626869,0,102,39723.1141435185,2008-10-02,02:44:22
39.905132,116.626885,0,100,39723.1142013889,2008-10-02,02:44:27
39.905132,116.626903,0,100,39723.1142592593,2008-10-02,02:44:32
39.905107,116.626986,0,96,39723.1143171296,2008-10-02,02:44:37
39.905074,116.627018,0,93,39723.114375,2008-10-02,02:44:42
39.905098,116.62706,0,97,39723.1144328704,2008-10-02,02:44:47
39.905125,116.62703,0,88,39723.1144907407,2008-10-02,02:44:52
39.905113,116.627028,0,82,39723.1145486111,2008-10-02,02:44:57
39.905097,116.627122,0,83,39723.1146064815,2008-10-02,02:45:02
39.905084,116.627185,0,82,39723.1146643519,2008-10-02,02:45:07
39.905053,116.62722,0,88,39723.1147222222,2008-10-02,02:45:12
39.905064,116.627249,0,92,39723.1147800926,2008-10-02,02:45:17
39.905057,116.62731,0,94,39723.114837963,2008-10-02,02:45:22
39.905023,116.627433,0,96,39723.1148958333,2008-10-02,02:45:27
39.904975,116.627711,0,99,39723.1149537037,2008-10-02,02:45:32
39.904923,116.628061,0,101,39723.1150115741,2008-10-02,02:45:37
39.904955,116.628377,0,101,39723.1150694444,2008-10-02,02:45:42
39.90494,116.628592,0,104,39723.1151273148,2008-10-02,02:45:47
39.904945,116.62875,0,107,39723.1151851852,2008-10-02,02:45:52
39.904959,116.62889,0,107,39723.1152430556,2008-10-02,02:45:57
39.904968,116.628936,0,111,39723.1153009259,2008-10-02,02:46:02
39.904989,116.628954,0,111,39723.1153587963,2008-10-02,02:46:07
39.905012,116.628971,0,111,39723.1154166667,2008-10-02,02:46:12
39.905012,116.628971,0,111,39723.1154513889,2008-10-02,02:46:15
39.905017,116.628974,0,110,39723.115474537,2008-10-02,02:46:17
39.904973,116.628981,0,110,39723.1155324074,2008-10-02,02:46:22
39.904919,116.629031,0,110,39723.1155902778,2008-10-02,02:46:27
39.904843,116.629127,0,109,39723.1156481481,2008-10-02,02:46:32
39.904815,116.62919,0,112,39723.1157060185,2008-10-02,02:46:37
39.904806,116.629176,0,113,39723.1157638889,2008-10-02,02:46:42
39.904803,116.629165,0,113,39723.1158217593,2008-10-02,02:46:47
39.904769,116.629241,0,115,39723.1158796296,2008-10-02,02:46:52
39.90468,116.629443,0,117,39723.1159375,2008-10-02,02:46:57
39.904517,116.629657,0,117,39723.1159953704,2008-10-02,02:47:02
39.904351,116.629886,0,114,39723.1160532407,2008-10-02,02:47:07
39.904286,116.630007,0,110,39723.1161111111,2008-10-02,02:47:12
39.904245,116.630061,0,104,39723.1161689815,2008-10-02,02:47:17
39.904214,116.630079,0,97,39723.1162268519,2008-10-02,02:47:22
39.904223,116.630093,0,94,39723.1162847222,2008-10-02,02:47:27
39.904225,116.630113,0,94,39723.1163425926,2008-10-02,02:47:32
39.904228,116.630128,0,94,39723.116400463,2008-10-02,02:47:37
39.904211,116.630104,0,96,39723.1164583333,2008-10-02,02:47:42
39.904211,116.630093,0,98,39723.1165162037,2008-10-02,02:47:47
39.904211,116.630093,0,98,39723.1165509259,2008-10-02,02:47:50
39.904212,116.630094,0,99,39723.1165740741,2008-10-02,02:47:52
39.904204,116.630117,0,99,39723.1166319444,2008-10-02,02:47:57
39.90416,116.630175,0,96,39723.1166898148,2008-10-02,02:48:02
39.904158,116.630243,0,97,39723.1167476852,2008-10-02,02:48:07
39.904166,116.630299,0,96,39723.1168055556,2008-10-02,02:48:12
39.904175,116.630337,0,100,39723.1168634259,2008-10-02,02:48:17
39.904158,116.630365,0,102,39723.1169212963,2008-10-02,02:48:22
39.904153,116.630388,0,105,39723.1169791667,2008-10-02,02:48:27
39.904083,116.630444,0,103,39723.117037037,2008-10-02,02:48:32
39.903926,116.630575,0,100,39723.1170949074,2008-10-02,02:48:37
39.903758,116.630856,0,94,39723.1171527778,2008-10-02,02:48:42
39.903538,116.631105,0,93,39723.1172106481,2008-10-02,02:48:47
39.903339,116.631227,0,90,39723.1172685185,2008-10-02,02:48:52
39.903226,116.631273,0,79,39723.1173263889,2008-10-02,02:48:57
39.903194,116.631286,0,76,39723.1173842593,2008-10-02,02:49:02
39.903175,116.631287,0,77,39723.1174421296,2008-10-02,02:49:07
39.903175,116.631274,0,77,39723.1175,2008-10-02,02:49:12
39.903174,116.631263,0,78,39723.1175578704,2008-10-02,02:49:17
39.903174,116.631264,0,78,39723.1176157407,2008-10-02,02:49:22
39.903174,116.631264,0,78,39723.117650463,2008-10-02,02:49:25
39.903175,116.63127,0,77,39723.1176736111,2008-10-02,02:49:27
39.903175,116.631259,0,77,39723.1177314815,2008-10-02,02:49:32
39.903175,116.631254,0,77,39723.1177893518,2008-10-02,02:49:37
39.903175,116.631254,0,77,39723.1178240741,2008-10-02,02:49:40
39.903175,116.631262,0,78,39723.1178472222,2008-10-02,02:49:42
39.903174,116.631271,0,78,39723.1179050926,2008-10-02,02:49:47
39.903173,116.63129,0,78,39723.117962963,2008-10-02,02:49:52
39.903096,116.631335,0,78,39723.1180208333,2008-10-02,02:49:57
39.902993,116.631452,0,74,39723.1180787037,2008-10-02,02:50:02
39.902817,116.631519,0,68,39723.1181365741,2008-10-02,02:50:07
39.902701,116.631609,0,65,39723.1181944444,2008-10-02,02:50:12
39.902593,116.631696,0,63,39723.1182523148,2008-10-02,02:50:17
39.902485,116.631738,0,62,39723.1183101852,2008-10-02,02:50:22
39.902406,116.631779,0,58,39723.1183680556,2008-10-02,02:50:27
39.902306,116.631824,0,60,39723.1184259259,2008-10-02,02:50:32
39.902285,116.6319,0,56,39723.1184837963,2008-10-02,02:50:37
39.902258,116.631919,0,56,39723.1185416667,2008-10-02,02:50:42
39.902258,116.631919,0,56,39723.1185763889,2008-10-02,02:50:45
39.902253,116.631922,0,55,39723.118599537,2008-10-02,02:50:47
39.902251,116.631913,0,55,39723.1186574074,2008-10-02,02:50:52
39.902249,116.631899,0,55,39723.1187152778,2008-10-02,02:50:57
39.902247,116.631879,0,56,39723.1187731481,2008-10-02,02:51:02
39.902239,116.631895,0,56,39723.1188310185,2008-10-02,02:51:07
39.902196,116.631905,0,55,39723.1188888889,2008-10-02,02:51:12
39.902193,116.631883,0,53,39723.1189467593,2008-10-02,02:51:17
39.902204,116.631873,0,52,39723.1190046296,2008-10-02,02:51:22
39.902158,116.631868,0,53,39723.1190625,2008-10-02,02:51:27
39.902024,116.631962,0,58,39723.1191203704,2008-10-02,02:51:32
39.901882,116.63214,0,59,39723.1191782407,2008-10-02,02:51:37
39.901679,116.632269,0,50,39723.1192361111,2008-10-02,02:51:42
39.901558,116.632321,0,43,39723.1192939815,2008-10-02,02:51:47
39.901552,116.632363,0,43,39723.1193518518,2008-10-02,02:51:52
39.901553,116.632366,0,44,39723.1194097222,2008-10-02,02:51:57
39.901553,116.632367,0,45,39723.1194675926,2008-10-02,02:52:02
39.901553,116.632371,0,45,39723.119525463,2008-10-02,02:52:07
39.901553,116.632371,0,45,39723.1195601852,2008-10-02,02:52:10
39.901554,116.632377,0,45,39723.1195833333,2008-10-02,02:52:12
39.901554,116.632368,0,46,39723.1196412037,2008-10-02,02:52:17
39.901555,116.63237,0,46,39723.1196990741,2008-10-02,02:52:22
39.901555,116.63237,0,46,39723.1197569444,2008-10-02,02:52:27
39.901554,116.632363,0,46,39723.1198148148,2008-10-02,02:52:32
39.901554,116.63236,0,46,39723.1198726852,2008-10-02,02:52:37
39.901554,116.632357,0,46,39723.1199305556,2008-10-02,02:52:42
39.901553,116.632355,0,47,39723.1199884259,2008-10-02,02:52:47
39.901553,116.632355,0,47,39723.1200231481,2008-10-02,02:52:50
39.901554,116.632362,0,47,39723.1200462963,2008-10-02,02:52:52
39.901552,116.632349,0,47,39723.1201041667,2008-10-02,02:52:57
39.901552,116.632349,0,47,39723.1201388889,2008-10-02,02:53:00
39.901552,116.63235,0,47,39723.120162037,2008-10-02,02:53:02
39.901522,116.632356,0,48,39723.1202199074,2008-10-02,02:53:07
39.901328,116.632446,0,51,39723.1202777778,2008-10-02,02:53:12
39.901094,116.632596,0,55,39723.1203356481,2008-10-02,02:53:17
39.900798,116.632792,0,54,39723.1203935185,2008-10-02,02:53:22
39.90054,116.632978,0,59,39723.1204513889,2008-10-02,02:53:27
39.900447,116.633069,0,68,39723.1205092593,2008-10-02,02:53:32
39.900386,116.633115,0,76,39723.1205671296,2008-10-02,02:53:37
39.900352,116.633131,0,83,39723.120625,2008-10-02,02:53:42
39.900345,116.63314,0,89,39723.1206828704,2008-10-02,02:53:47
39.900334,116.633145,0,93,39723.1207407407,2008-10-02,02:53:52
39.900254,116.63317,0,99,39723.1207986111,2008-10-02,02:53:57
39.900142,116.633236,0,107,39723.1208564815,2008-10-02,02:54:02
39.900119,116.633341,0,114,39723.1209143519,2008-10-02,02:54:07
39.900068,116.633391,0,112,39723.1209722222,2008-10-02,02:54:12
39.900042,116.633408,0,116,39723.1210300926,2008-10-02,02:54:17
39.899996,116.633412,0,120,39723.121087963,2008-10-02,02:54:22
39.899976,116.633427,0,121,39723.1211458333,2008-10-02,02:54:27
39.899973,116.633414,0,118,39723.1212037037,2008-10-02,02:54:32
39.899973,116.633414,0,118,39723.1212384259,2008-10-02,02:54:35
39.899973,116.633415,0,120,39723.1212615741,2008-10-02,02:54:37
39.899886,116.633442,0,119,39723.1213194444,2008-10-02,02:54:42
39.899815,116.633479,0,116,39723.1213773148,2008-10-02,02:54:47
39.899816,116.633495,0,117,39723.1214351852,2008-10-02,02:54:52
39.899816,116.633496,0,117,39723.1214930556,2008-10-02,02:54:57
39.899813,116.633498,0,117,39723.1215509259,2008-10-02,02:55:02
39.899813,116.633498,0,117,39723.1215856481,2008-10-02,02:55:05
39.899811,116.6335,0,117,39723.1216087963,2008-10-02,02:55:07
39.89979,116.633532,0,112,39723.1216666667,2008-10-02,02:55:12
39.899787,116.633545,0,110,39723.121724537,2008-10-02,02:55:17
39.899739,116.633576,0,109,39723.1217824074,2008-10-02,02:55:22
39.899608,116.633648,0,106,39723.1218402778,2008-10-02,02:55:27
39.899547,116.633726,0,107,39723.1218981481,2008-10-02,02:55:32
39.899534,116.633794,0,109,39723.1219560185,2008-10-02,02:55:37
39.899484,116.633852,0,110,39723.1220138889,2008-10-02,02:55:42
39.899459,116.633859,0,112,39723.1220717593,2008-10-02,02:55:47
39.899459,116.633859,0,112,39723.1221064815,2008-10-02,02:55:50
39.899455,116.633865,0,110,39723.1221296296,2008-10-02,02:55:52
39.899446,116.633871,0,110,39723.1221875,2008-10-02,02:55:57
39.89944,116.633873,0,110,39723.1222453704,2008-10-02,02:56:02
39.89944,116.633873,0,110,39723.1222800926,2008-10-02,02:56:05
39.899432,116.633877,0,111,39723.1223032407,2008-10-02,02:56:07
39.899422,116.633882,0,111,39723.1223611111,2008-10-02,02:56:12
39.899335,116.633889,0,108,39723.1224189815,2008-10-02,02:56:17
39.899265,116.633922,0,107,39723.1224768519,2008-10-02,02:56:22
39.899253,116.633959,0,106,39723.1225347222,2008-10-02,02:56:27
39.899249,116.63399,0,103,39723.1225925926,2008-10-02,02:56:32
39.899268,116.634027,0,101,39723.122650463,2008-10-02,02:56:37
39.899273,116.634037,0,102,39723.1227083333,2008-10-02,02:56:42
39.899269,116.634043,0,103,39723.1227662037,2008-10-02,02:56:47
39.899269,116.634043,0,103,39723.1228009259,2008-10-02,02:56:50
39.899262,116.634044,0,105,39723.1228240741,2008-10-02,02:56:52
39.899236,116.634033,0,104,39723.1228819444,2008-10-02,02:56:57
39.899205,116.634043,0,101,39723.1229398148,2008-10-02,02:57:02
39.899191,116.634034,0,98,39723.1229976852,2008-10-02,02:57:07
39.899176,116.634051,0,97,39723.1230555556,2008-10-02,02:57:12
39.899173,116.634054,0,98,39723.1231134259,2008-10-02,02:57:17
39.899173,116.634054,0,98,39723.1231481481,2008-10-02,02:57:20
39.899176,116.634057,0,98,39723.1231712963,2008-10-02,02:57:22
39.899183,116.634067,0,98,39723.1232291667,2008-10-02,02:57:27
39.899067,116.634134,0,89,39723.123287037,2008-10-02,02:57:32
39.898879,116.634262,0,84,39723.1233449074,2008-10-02,02:57:37
39.8987,116.634369,0,87,39723.1234027778,2008-10-02,02:57:42
39.898591,116.634379,0,85,39723.1234606481,2008-10-02,02:57:47
39.898562,116.634398,0,83,39723.1235185185,2008-10-02,02:57:52
39.898554,116.634402,0,83,39723.1235763889,2008-10-02,02:57:57
39.898551,116.634403,0,83,39723.1236342593,2008-10-02,02:58:02
39.898551,116.634402,0,84,39723.1236921296,2008-10-02,02:58:07
39.898553,116.6344,0,84,39723.12375,2008-10-02,02:58:12
39.898556,116.634397,0,85,39723.1238078704,2008-10-02,02:58:17
39.898557,116.634395,0,85,39723.1238657407,2008-10-02,02:58:22
39.898558,116.634395,0,85,39723.1239236111,2008-10-02,02:58:27
39.898558,116.634395,0,85,39723.1239583333,2008-10-02,02:58:30
39.898558,116.634395,0,85,39723.1239814815,2008-10-02,02:58:32
39.898549,116.634401,0,84,39723.1240393519,2008-10-02,02:58:37
39.898471,116.634446,0,87,39723.1240972222,2008-10-02,02:58:42
39.898325,116.634525,0,94,39723.1241550926,2008-10-02,02:58:47
39.898133,116.634657,0,101,39723.124212963,2008-10-02,02:58:52
39.897924,116.634881,0,111,39723.1242708333,2008-10-02,02:58:57
39.897729,116.634998,0,120,39723.1243287037,2008-10-02,02:59:02
39.897649,116.635036,0,125,39723.1243865741,2008-10-02,02:59:07
39.897624,116.635046,0,131,39723.1244444444,2008-10-02,02:59:12
39.89761,116.635052,0,134,39723.1245023148,2008-10-02,02:59:17
39.897597,116.635055,0,138,39723.1245601852,2008-10-02,02:59:22
39.897581,116.635067,0,141,39723.1246180556,2008-10-02,02:59:27
39.897558,116.635084,0,145,39723.1246759259,2008-10-02,02:59:32
39.897467,116.635133,0,145,39723.1247337963,2008-10-02,02:59:37
39.897394,116.635217,0,142,39723.1247916667,2008-10-02,02:59:42
39.897291,116.635289,0,136,39723.124849537,2008-10-02,02:59:47
39.897231,116.635344,0,135,39723.1249074074,2008-10-02,02:59:52
39.897128,116.635362,0,132,39723.1249652778,2008-10-02,02:59:57
39.896977,116.6355,0,118,39723.1250231481,2008-10-02,03:00:02
39.896792,116.635582,0,108,39723.1250810185,2008-10-02,03:00:07
39.896598,116.635706,0,85,39723.1251388889,2008-10-02,03:00:12
39.896475,116.635826,0,82,39723.1251967593,2008-10-02,03:00:17
39.896356,116.635861,0,70,39723.1252546296,2008-10-02,03:00:22
39.896093,116.636038,0,62,39723.1253125,2008-10-02,03:00:27
39.89597,116.636123,0,68,39723.1253703704,2008-10-02,03:00:32
39.895944,116.636138,0,71,39723.1254282407,2008-10-02,03:00:37
39.895944,116.636138,0,71,39723.125462963,2008-10-02,03:00:40
39.895939,116.636138,0,68,39723.1254861111,2008-10-02,03:00:42
39.895928,116.636139,0,65,39723.1255439815,2008-10-02,03:00:47
39.895915,116.636138,0,63,39723.1256018518,2008-10-02,03:00:52
39.895892,116.636131,0,61,39723.1256597222,2008-10-02,03:00:57
39.89587,116.636119,0,60,39723.1257175926,2008-10-02,03:01:02
39.895855,116.636114,0,58,39723.125775463,2008-10-02,03:01:07
39.895846,116.636109,0,57,39723.1258333333,2008-10-02,03:01:12
39.895834,116.636113,0,56,39723.1258912037,2008-10-02,03:01:17
39.895825,116.636113,0,56,39723.1259490741,2008-10-02,03:01:22
39.895826,116.636113,0,55,39723.1260069444,2008-10-02,03:01:27
39.895826,116.636113,0,55,39723.1260416667,2008-10-02,03:01:30
39.895834,116.636119,0,55,39723.1260648148,2008-10-02,03:01:32
39.895847,116.636125,0,55,39723.1261226852,2008-10-02,03:01:37
39.895856,116.636132,0,55,39723.1261805556,2008-10-02,03:01:42
39.895794,116.636178,0,57,39723.1262384259,2008-10-02,03:01:47
39.895594,116.636326,0,63,39723.1262962963,2008-10-02,03:01:52
39.895393,116.636505,0,75,39723.1263541667,2008-10-02,03:01:57
39.89518,116.636709,0,99,39723.126412037,2008-10-02,03:02:02
39.894931,116.636916,0,120,39723.1264699074,2008-10-02,03:02:07
39.894755,116.637038,0,141,39723.1265277778,2008-10-02,03:02:12
39.894661,116.637075,0,157,39723.1265856481,2008-10-02,03:02:17
39.894627,116.637093,0,158,39723.1266435185,2008-10-02,03:02:22
39.894619,116.637097,0,162,39723.1267013889,2008-10-02,03:02:27
39.894619,116.637097,0,162,39723.1267361111,2008-10-02,03:02:30
39.894612,116.637101,0,164,39723.1267592593,2008-10-02,03:02:32
39.894492,116.637153,0,167,39723.1268171296,2008-10-02,03:02:37
39.89431,116.637348,0,163,39723.126875,2008-10-02,03:02:42
39.894012,116.637512,0,146,39723.1269328704,2008-10-02,03:02:47
39.893772,116.637723,0,136,39723.1269907407,2008-10-02,03:02:52
39.89349,116.637982,0,122,39723.1270486111,2008-10-02,03:02:57
39.893236,116.638331,0,123,39723.1271064815,2008-10-02,03:03:02
39.893016,116.638758,0,125,39723.1271643518,2008-10-02,03:03:07
39.892888,116.639307,0,145,39723.1272222222,2008-10-02,03:03:12
39.892705,116.639962,0,168,39723.1272800926,2008-10-02,03:03:17
39.892501,116.640665,0,198,39723.127337963,2008-10-02,03:03:22
39.892299,116.641394,0,234,39723.1273958333,2008-10-02,03:03:27
39.892046,116.641981,0,246,39723.1274537037,2008-10-02,03:03:32
39.891797,116.642653,0,243,39723.1275115741,2008-10-02,03:03:37
39.891579,116.643449,0,242,39723.1275694444,2008-10-02,03:03:42
39.891391,116.644247,0,228,39723.1276273148,2008-10-02,03:03:47
39.891303,116.644813,0,177,39723.1276851852,2008-10-02,03:03:52
39.891201,116.645056,0,159,39723.1277430556,2008-10-02,03:03:57
39.891126,116.645431,0,136,39723.1278009259,2008-10-02,03:04:02
39.890999,116.645928,0,120,39723.1278587963,2008-10-02,03:04:07
39.890845,116.646379,0,96,39723.1279166667,2008-10-02,03:04:12
39.890776,116.646612,0,84,39723.127974537,2008-10-02,03:04:17
39.890766,116.646682,0,73,39723.1280324074,2008-10-02,03:04:22
39.890769,116.646672,0,72,39723.1280902778,2008-10-02,03:04:27
39.890769,116.646672,0,72,39723.128125,2008-10-02,03:04:30
39.890775,116.646664,0,69,39723.1281481481,2008-10-02,03:04:32
39.890753,116.646698,0,68,39723.1282060185,2008-10-02,03:04:37
39.890749,116.646712,0,66,39723.1282638889,2008-10-02,03:04:42
39.890752,116.646707,0,66,39723.1283217593,2008-10-02,03:04:47
39.890748,116.646709,0,66,39723.1283796296,2008-10-02,03:04:52
39.890748,116.646707,0,66,39723.1284375,2008-10-02,03:04:57
39.890743,116.646709,0,67,39723.1284953704,2008-10-02,03:05:02
39.890747,116.646702,0,67,39723.1285532407,2008-10-02,03:05:07
39.890751,116.646696,0,67,39723.1286111111,2008-10-02,03:05:12
39.890751,116.646695,0,67,39723.1286689815,2008-10-02,03:05:17
39.890753,116.646691,0,67,39723.1287268519,2008-10-02,03:05:22
39.890753,116.646688,0,67,39723.1287847222,2008-10-02,03:05:27
39.890748,116.646693,0,67,39723.1288425926,2008-10-02,03:05:32
39.890748,116.646693,0,67,39723.1288773148,2008-10-02,03:05:35
39.890748,116.646694,0,67,39723.128900463,2008-10-02,03:05:37
39.890721,116.64677,0,67,39723.1289583333,2008-10-02,03:05:42
39.890671,116.646907,0,66,39723.1290162037,2008-10-02,03:05:47
39.89063,116.646988,0,69,39723.1290740741,2008-10-02,03:05:52
39.890554,116.647255,0,77,39723.1291319444,2008-10-02,03:05:57
39.89049,116.647467,0,69,39723.1291898148,2008-10-02,03:06:02
39.890452,116.64751,0,70,39723.1292476852,2008-10-02,03:06:07
39.890435,116.647531,0,72,39723.1293055556,2008-10-02,03:06:12
39.890418,116.647565,0,73,39723.1293634259,2008-10-02,03:06:17
39.890391,116.647606,0,75,39723.1294212963,2008-10-02,03:06:22
39.890388,116.647646,0,77,39723.1294791667,2008-10-02,03:06:27
39.890396,116.647673,0,79,39723.129537037,2008-10-02,03:06:32
39.890406,116.647697,0,80,39723.1295949074,2008-10-02,03:06:37
39.890413,116.647718,0,81,39723.1296527778,2008-10-02,03:06:42
39.890417,116.647732,0,82,39723.1297106481,2008-10-02,03:06:47
39.890421,116.647742,0,82,39723.1297685185,2008-10-02,03:06:52
39.89042,116.647758,0,82,39723.1298263889,2008-10-02,03:06:57
39.890419,116.647769,0,82,39723.1298842593,2008-10-02,03:07:02
39.890418,116.647778,0,83,39723.1299421296,2008-10-02,03:07:07
39.89042,116.647778,0,83,39723.13,2008-10-02,03:07:12
39.890425,116.647775,0,84,39723.1300578704,2008-10-02,03:07:17
39.890425,116.647775,0,84,39723.1300925926,2008-10-02,03:07:20
39.890425,116.647768,0,84,39723.1301157407,2008-10-02,03:07:22
39.89042,116.647754,0,85,39723.1301736111,2008-10-02,03:07:27
39.890416,116.647734,0,86,39723.1302314815,2008-10-02,03:07:32
39.890399,116.647747,0,87,39723.1302893519,2008-10-02,03:07:37
39.890336,116.64788,0,89,39723.1303472222,2008-10-02,03:07:42
39.890245,116.648087,0,88,39723.1304050926,2008-10-02,03:07:47
39.890131,116.648465,0,91,39723.130462963,2008-10-02,03:07:52
39.890067,116.648712,0,78,39723.1305208333,2008-10-02,03:07:57
39.890061,116.648783,0,73,39723.1305787037,2008-10-02,03:08:02
39.890059,116.648805,0,72,39723.1306365741,2008-10-02,03:08:07
39.890056,116.648827,0,70,39723.1306944444,2008-10-02,03:08:12
39.890049,116.648846,0,69,39723.1307523148,2008-10-02,03:08:17
39.890049,116.64886,0,67,39723.1308101852,2008-10-02,03:08:22
39.890049,116.64886,0,67,39723.1308449074,2008-10-02,03:08:25
39.890047,116.648862,0,66,39723.1308680556,2008-10-02,03:08:27
39.89004,116.648872,0,65,39723.1309259259,2008-10-02,03:08:32
39.890033,116.648902,0,64,39723.1309837963,2008-10-02,03:08:37
39.890032,116.648924,0,63,39723.1310416667,2008-10-02,03:08:42
39.890033,116.64893,0,61,39723.131099537,2008-10-02,03:08:47
39.890033,116.64893,0,61,39723.1311342593,2008-10-02,03:08:50
39.890027,116.648928,0,60,39723.1311574074,2008-10-02,03:08:52
39.890023,116.648919,0,58,39723.1312152778,2008-10-02,03:08:57
39.89002,116.648902,0,55,39723.1312731481,2008-10-02,03:09:02
39.890016,116.648887,0,52,39723.1313310185,2008-10-02,03:09:07
39.890015,116.648875,0,49,39723.1313888889,2008-10-02,03:09:12
39.890015,116.648875,0,49,39723.1314236111,2008-10-02,03:09:15
39.890018,116.648872,0,46,39723.1314467593,2008-10-02,03:09:17
39.890018,116.648884,0,43,39723.1315046296,2008-10-02,03:09:22
39.889991,116.649013,0,42,39723.1315625,2008-10-02,03:09:27
39.889913,116.649284,0,46,39723.1316203704,2008-10-02,03:09:32
39.889842,116.649633,0,56,39723.1316782407,2008-10-02,03:09:37
39.88976,116.649927,0,67,39723.1317361111,2008-10-02,03:09:42
39.889665,116.650195,0,68,39723.1317939815,2008-10-02,03:09:47
39.889577,116.650489,0,65,39723.1318518519,2008-10-02,03:09:52
39.889517,116.650927,0,56,39723.1319097222,2008-10-02,03:09:57
39.889396,116.651364,0,54,39723.1319675926,2008-10-02,03:10:02
39.889264,116.651847,0,59,39723.132025463,2008-10-02,03:10:07
39.889121,116.652331,0,60,39723.1320833333,2008-10-02,03:10:12
39.888949,116.652867,0,64,39723.1321412037,2008-10-02,03:10:17
39.888769,116.653388,0,59,39723.1321990741,2008-10-02,03:10:22
39.888677,116.653764,0,65,39723.1322569444,2008-10-02,03:10:27
39.888669,116.653913,0,74,39723.1323148148,2008-10-02,03:10:32
39.888703,116.653926,0,84,39723.1323726852,2008-10-02,03:10:37
39.888673,116.654038,0,83,39723.1324305556,2008-10-02,03:10:42
39.888569,116.65432,0,73,39723.1324884259,2008-10-02,03:10:47
39.888478,116.65462,0,72,39723.1325462963,2008-10-02,03:10:52
39.888339,116.654972,0,65,39723.1326041667,2008-10-02,03:10:57
39.888239,116.65526,0,75,39723.132662037,2008-10-02,03:11:02
39.888231,116.655322,0,77,39723.1327199074,2008-10-02,03:11:07
39.888231,116.655324,0,79,39723.1327777778,2008-10-02,03:11:12
39.888233,116.655319,0,79,39723.1328356481,2008-10-02,03:11:17
39.888231,116.655326,0,80,39723.1328935185,2008-10-02,03:11:22
39.88823,116.655327,0,80,39723.1329513889,2008-10-02,03:11:27
39.888229,116.655328,0,81,39723.1330092593,2008-10-02,03:11:32
39.888229,116.655324,0,82,39723.1330671296,2008-10-02,03:11:37
39.888228,116.65533,0,82,39723.133125,2008-10-02,03:11:42
39.888226,116.655334,0,82,39723.1331828704,2008-10-02,03:11:47
39.888225,116.65534,0,82,39723.1332407407,2008-10-02,03:11:52
39.888225,116.65534,0,82,39723.133275463,2008-10-02,03:11:55
39.888224,116.655348,0,82,39723.1332986111,2008-10-02,03:11:57
39.888222,116.655357,0,81,39723.1333564815,2008-10-02,03:12:02
39.888172,116.655495,0,74,39723.1334143518,2008-10-02,03:12:07
39.888028,116.655811,0,68,39723.1334722222,2008-10-02,03:12:12
39.887769,116.656241,0,65,39723.1335300926,2008-10-02,03:12:17
39.887443,116.656756,0,58,39723.133587963,2008-10-02,03:12:22
39.887035,116.657277,0,53,39723.1336458333,2008-10-02,03:12:27
39.88657,116.657904,0,49,39723.1337037037,2008-10-02,03:12:32
39.886075,116.658572,0,46,39723.1337615741,2008-10-02,03:12:37
39.885579,116.659207,0,37,39723.1338194444,2008-10-02,03:12:42
39.885135,116.659808,0,34,39723.1338773148,2008-10-02,03:12:47
39.884705,116.660319,0,36,39723.1339351852,2008-10-02,03:12:52
39.884385,116.660694,0,53,39723.1339930556,2008-10-02,03:12:57
39.884236,116.660868,0,66,39723.1340509259,2008-10-02,03:13:02
39.88422,116.66089,0,75,39723.1341087963,2008-10-02,03:13:07
39.884216,116.660902,0,83,39723.1341666667,2008-10-02,03:13:12
39.884225,116.660907,0,87,39723.134224537,2008-10-02,03:13:17
39.88425,116.660913,0,91,39723.1342824074,2008-10-02,03:13:22
39.884284,116.660927,0,95,39723.1343402778,2008-10-02,03:13:27
39.884306,116.660947,0,98,39723.1343981481,2008-10-02,03:13:32
39.884314,116.660954,0,102,39723.1344560185,2008-10-02,03:13:37
39.884314,116.660954,0,102,39723.1344907407,2008-10-02,03:13:40
39.884321,116.660954,0,105,39723.1345138889,2008-10-02,03:13:42
39.88431,116.661013,0,108,39723.1345717593,2008-10-02,03:13:47
39.884184,116.661145,0,106,39723.1346296296,2008-10-02,03:13:52
39.88397,116.661315,0,91,39723.1346875,2008-10-02,03:13:57
39.883706,116.661621,0,84,39723.1347453704,2008-10-02,03:14:02
39.883353,116.661992,0,74,39723.1348032407,2008-10-02,03:14:07
39.882994,116.662432,0,73,39723.1348611111,2008-10-02,03:14:12
39.882655,116.662888,0,75,39723.1349189815,2008-10-02,03:14:17
39.882256,116.663403,0,73,39723.1349768518,2008-10-02,03:14:22
39.881766,116.663979,0,62,39723.1350347222,2008-10-02,03:14:27
39.881234,116.66459,0,54,39723.1350925926,2008-10-02,03:14:32
39.880639,116.665222,0,37,39723.135150463,2008-10-02,03:14:37
39.880055,116.665881,0,31,39723.1352083333,2008-10-02,03:14:42
39.879494,116.666562,0,30,39723.1352662037,2008-10-02,03:14:47
39.878967,116.667261,0,29,39723.1353240741,2008-10-02,03:14:52
39.878441,116.667919,0,38,39723.1353819444,2008-10-02,03:14:57
39.877967,116.668527,0,43,39723.1354398148,2008-10-02,03:15:02
39.877667,116.668966,0,51,39723.1354976852,2008-10-02,03:15:07
39.87754,116.669139,0,59,39723.1355555556,2008-10-02,03:15:12
39.877534,116.669157,0,57,39723.1356134259,2008-10-02,03:15:17
39.87753,116.669161,0,59,39723.1356712963,2008-10-02,03:15:22
39.877527,116.669166,0,59,39723.1357291667,2008-10-02,03:15:27
39.877526,116.669166,0,59,39723.135787037,2008-10-02,03:15:32
39.877527,116.669165,0,59,39723.1358449074,2008-10-02,03:15:37
39.877524,116.669166,0,59,39723.1359027778,2008-10-02,03:15:42
39.877523,116.669167,0,59,39723.1359606481,2008-10-02,03:15:47
39.877522,116.669167,0,59,39723.1360185185,2008-10-02,03:15:52
39.877522,116.669167,0,59,39723.1360532407,2008-10-02,03:15:55
39.877519,116.669171,0,60,39723.1360763889,2008-10-02,03:15:57
39.877478,116.669209,0,59,39723.1361342593,2008-10-02,03:16:02
39.877325,116.669429,0,54,39723.1361921296,2008-10-02,03:16:07
39.877069,116.669746,0,51,39723.13625,2008-10-02,03:16:12
39.876738,116.670175,0,47,39723.1363078704,2008-10-02,03:16:17
39.87631,116.670651,0,48,39723.1363657407,2008-10-02,03:16:22
39.875832,116.671183,0,47,39723.1364236111,2008-10-02,03:16:27
39.875307,116.671806,0,47,39723.1364814815,2008-10-02,03:16:32
39.874793,116.672423,0,47,39723.1365393519,2008-10-02,03:16:37
39.874411,116.672949,0,47,39723.1365972222,2008-10-02,03:16:42
39.874229,116.673185,0,50,39723.1366550926,2008-10-02,03:16:47
39.87419,116.673257,0,58,39723.136712963,2008-10-02,03:16:52
39.874117,116.673363,0,65,39723.1367708333,2008-10-02,03:16:57
39.874019,116.673502,0,67,39723.1368287037,2008-10-02,03:17:02
39.873848,116.673663,0,64,39723.1368865741,2008-10-02,03:17:07
39.87363,116.673899,0,63,39723.1369444444,2008-10-02,03:17:12
39.873446,116.674172,0,60,39723.1370023148,2008-10-02,03:17:17
39.873337,116.674312,0,56,39723.1370601852,2008-10-02,03:17:22
39.873327,116.674318,0,48,39723.1371180556,2008-10-02,03:17:27
39.873327,116.674317,0,47,39723.1371759259,2008-10-02,03:17:32
39.873326,116.674319,0,47,39723.1372337963,2008-10-02,03:17:37
39.873325,116.674321,0,48,39723.1372916667,2008-10-02,03:17:42
39.873325,116.674321,0,48,39723.137349537,2008-10-02,03:17:47
39.873325,116.674321,0,48,39723.1374074074,2008-10-02,03:17:52
39.873326,116.674322,0,48,39723.1374652778,2008-10-02,03:17:57
39.873326,116.674323,0,48,39723.1375231481,2008-10-02,03:18:02
39.873326,116.674324,0,48,39723.1375810185,2008-10-02,03:18:07
39.873326,116.674324,0,48,39723.1376388889,2008-10-02,03:18:12
39.873326,116.674324,0,48,39723.1376967593,2008-10-02,03:18:17
39.873326,116.674324,0,48,39723.1377314815,2008-10-02,03:18:20
39.873325,116.674326,0,48,39723.1377546296,2008-10-02,03:18:22
39.873216,116.674465,0,47,39723.1378125,2008-10-02,03:18:27
39.87302,116.674761,0,45,39723.1378703704,2008-10-02,03:18:32
39.872829,116.67513,0,41,39723.1379282407,2008-10-02,03:18:37
39.872607,116.675513,0,42,39723.1379861111,2008-10-02,03:18:42
39.872334,116.676034,0,44,39723.1380439815,2008-10-02,03:18:47
39.87206,116.676674,0,47,39723.1381018519,2008-10-02,03:18:52
39.871792,116.677396,0,43,39723.1381597222,2008-10-02,03:18:57
39.871548,116.678193,0,50,39723.1382175926,2008-10-02,03:19:02
39.87133,116.679008,0,56,39723.138275463,2008-10-02,03:19:07
39.871094,116.679808,0,68,39723.1383333333,2008-10-02,03:19:12
39.87091,116.680527,0,77,39723.1383912037,2008-10-02,03:19:17
39.870774,116.681109,0,82,39723.1384490741,2008-10-02,03:19:22
39.870604,116.681651,0,83,39723.1385069444,2008-10-02,03:19:27
39.870498,116.682019,0,67,39723.1385648148,2008-10-02,03:19:32
39.870437,116.682243,0,60,39723.1386226852,2008-10-02,03:19:37
39.870393,116.682342,0,55,39723.1386805556,2008-10-02,03:19:42
39.870375,116.682412,0,48,39723.1387384259,2008-10-02,03:19:47
39.870328,116.682692,0,44,39723.1387962963,2008-10-02,03:19:52
39.870194,116.683105,0,38,39723.1388541667,2008-10-02,03:19:57
39.870049,116.683696,0,30,39723.138912037,2008-10-02,03:20:02
39.869884,116.684313,0,27,39723.1389699074,2008-10-02,03:20:07
39.869714,116.684978,0,27,39723.1390277778,2008-10-02,03:20:12
39.869568,116.685679,0,40,39723.1390856481,2008-10-02,03:20:17
39.869395,116.686402,0,39,39723.1391435185,2008-10-02,03:20:22
39.869232,116.687078,0,39,39723.1392013889,2008-10-02,03:20:27
39.869116,116.68753,0,48,39723.1392592593,2008-10-02,03:20:32
39.869009,116.687838,0,50,39723.1393171296,2008-10-02,03:20:37
39.868952,116.688011,0,52,39723.139375,2008-10-02,03:20:42
39.868929,116.688042,0,54,39723.1394328704,2008-10-02,03:20:47
39.868884,116.688179,0,51,39723.1394907407,2008-10-02,03:20:52
39.868771,116.688486,0,45,39723.1395486111,2008-10-02,03:20:57
39.868636,116.688962,0,41,39723.1396064815,2008-10-02,03:21:02
39.868471,116.68958,0,44,39723.1396643519,2008-10-02,03:21:07
39.868282,116.690288,0,41,39723.1397222222,2008-10-02,03:21:12
39.868063,116.691105,0,38,39723.1397800926,2008-10-02,03:21:17
39.867832,116.691991,0,37,39723.139837963,2008-10-02,03:21:22
39.867544,116.692903,0,28,39723.1398958333,2008-10-02,03:21:27
39.867301,116.69389,0,35,39723.1399537037,2008-10-02,03:21:32
39.867041,116.69488,0,35,39723.1400115741,2008-10-02,03:21:37
39.866807,116.695879,0,28,39723.1400694444,2008-10-02,03:21:42
39.866557,116.696879,0,33,39723.1401273148,2008-10-02,03:21:47
39.866281,116.697856,0,34,39723.1401851852,2008-10-02,03:21:52
39.866021,116.698874,0,35,39723.1402430556,2008-10-02,03:21:57
39.865798,116.699816,0,29,39723.1403009259,2008-10-02,03:22:02
39.865595,116.700628,0,21,39723.1403587963,2008-10-02,03:22:07
39.86536,116.701431,0,18,39723.1404166667,2008-10-02,03:22:12
39.865153,116.702221,0,17,39723.140474537,2008-10-02,03:22:17
39.864956,116.702977,0,22,39723.1405324074,2008-10-02,03:22:22
39.864775,116.703689,0,24,39723.1405902778,2008-10-02,03:22:27
39.864607,116.704391,0,30,39723.1406481481,2008-10-02,03:22:32
39.86444,116.704971,0,32,39723.1407060185,2008-10-02,03:22:37
39.86431,116.705501,0,40,39723.1407638889,2008-10-02,03:22:42
39.864153,116.7061,0,46,39723.1408217593,2008-10-02,03:22:47
39.863996,116.706812,0,53,39723.1408796296,2008-10-02,03:22:52
39.863798,116.707631,0,71,39723.1409375,2008-10-02,03:22:57
39.86356,116.708514,0,71,39723.1409953704,2008-10-02,03:23:02
39.863351,116.709313,0,62,39723.1410532407,2008-10-02,03:23:07
39.863212,116.709777,0,46,39723.1411111111,2008-10-02,03:23:12
39.863094,116.710055,0,36,39723.1411689815,2008-10-02,03:23:17
39.863043,116.710207,0,31,39723.1412268518,2008-10-02,03:23:22
39.86301,116.710316,0,24,39723.1412847222,2008-10-02,03:23:27
39.862986,116.710353,0,24,39723.1413425926,2008-10-02,03:23:32
39.862983,116.710365,0,23,39723.141400463,2008-10-02,03:23:37
39.862981,116.710375,0,23,39723.1414583333,2008-10-02,03:23:42
39.862976,116.710388,0,23,39723.1415162037,2008-10-02,03:23:47
39.862972,116.710401,0,24,39723.1415740741,2008-10-02,03:23:52
39.862947,116.710521,0,25,39723.1416319444,2008-10-02,03:23:57
39.862864,116.710794,0,26,39723.1416898148,2008-10-02,03:24:02
39.862758,116.711126,0,26,39723.1417476852,2008-10-02,03:24:07
39.862638,116.711521,0,20,39723.1418055556,2008-10-02,03:24:12
39.862581,116.711794,0,32,39723.1418634259,2008-10-02,03:24:17
39.862514,116.712015,0,41,39723.1419212963,2008-10-02,03:24:22
39.86245,116.712191,0,46,39723.1419791667,2008-10-02,03:24:27
39.862418,116.712378,0,58,39723.142037037,2008-10-02,03:24:32
39.862428,116.712436,0,72,39723.1420949074,2008-10-02,03:24:37
39.862428,116.712436,0,72,39723.1421296296,2008-10-02,03:24:40
39.862431,116.712444,0,77,39723.1421527778,2008-10-02,03:24:42
39.86241,116.712523,0,77,39723.1422106481,2008-10-02,03:24:47
39.86241,116.712553,0,75,39723.1422685185,2008-10-02,03:24:52
39.86241,116.712553,0,75,39723.1423032407,2008-10-02,03:24:55
39.862407,116.712558,0,75,39723.1423263889,2008-10-02,03:24:57
39.862389,116.712575,0,76,39723.1423842593,2008-10-02,03:25:02
39.86235,116.712678,0,72,39723.1424421296,2008-10-02,03:25:07
39.862283,116.712872,0,78,39723.1425,2008-10-02,03:25:12
39.862213,116.713136,0,87,39723.1425578704,2008-10-02,03:25:17
39.862121,116.713435,0,87,39723.1426157407,2008-10-02,03:25:22
39.86206,116.7137,0,96,39723.1426736111,2008-10-02,03:25:27
39.862034,116.713887,0,82,39723.1427314815,2008-10-02,03:25:32
39.862044,116.71398,0,80,39723.1427893518,2008-10-02,03:25:37
39.862041,116.714013,0,80,39723.1428472222,2008-10-02,03:25:42
39.862047,116.714041,0,79,39723.1429050926,2008-10-02,03:25:47
39.862045,116.71405,0,79,39723.142962963,2008-10-02,03:25:52
39.862045,116.71405,0,79,39723.1429976852,2008-10-02,03:25:55
39.862045,116.714052,0,79,39723.1430208333,2008-10-02,03:25:57
39.862041,116.714061,0,79,39723.1430787037,2008-10-02,03:26:02
39.862041,116.714061,0,79,39723.1431134259,2008-10-02,03:26:05
39.86204,116.714065,0,79,39723.1431365741,2008-10-02,03:26:07
39.862036,116.714076,0,79,39723.1431944444,2008-10-02,03:26:12
39.862032,116.714088,0,78,39723.1432523148,2008-10-02,03:26:17
39.862032,116.714088,0,78,39723.143287037,2008-10-02,03:26:20
39.862029,116.714096,0,78,39723.1433101852,2008-10-02,03:26:22
39.862003,116.714194,0,81,39723.1433680556,2008-10-02,03:26:27
39.861901,116.714381,0,86,39723.1434259259,2008-10-02,03:26:32
39.861797,116.714727,0,89,39723.1434837963,2008-10-02,03:26:37
39.861675,116.715228,0,91,39723.1435416667,2008-10-02,03:26:42
39.861533,116.715844,0,84,39723.143599537,2008-10-02,03:26:47
39.861362,116.716541,0,73,39723.1436574074,2008-10-02,03:26:52
39.861153,116.717316,0,77,39723.1437152778,2008-10-02,03:26:57
39.860919,116.718162,0,82,39723.1437731481,2008-10-02,03:27:02
39.860671,116.71908,0,87,39723.1438310185,2008-10-02,03:27:07
39.860421,116.720111,0,79,39723.1438888889,2008-10-02,03:27:12
39.860134,116.721122,0,77,39723.1439467593,2008-10-02,03:27:17
39.859823,116.722212,0,71,39723.1440046296,2008-10-02,03:27:22
39.859581,116.7233,0,67,39723.1440625,2008-10-02,03:27:27
39.859327,116.724215,0,62,39723.1441203704,2008-10-02,03:27:32
39.859122,116.725017,0,53,39723.1441782407,2008-10-02,03:27:37
39.858956,116.725677,0,43,39723.1442361111,2008-10-02,03:27:42
39.858858,116.726057,0,44,39723.1442939815,2008-10-02,03:27:47
39.858763,116.726301,0,47,39723.1443518519,2008-10-02,03:27:52
39.858641,116.726748,0,61,39723.1444097222,2008-10-02,03:27:57
39.858475,116.727279,0,78,39723.1444675926,2008-10-02,03:28:02
39.858299,116.727924,0,90,39723.144525463,2008-10-02,03:28:07
39.858128,116.728696,0,101,39723.1445833333,2008-10-02,03:28:12
39.857894,116.72957,0,108,39723.1446412037,2008-10-02,03:28:17
39.857652,116.730574,0,100,39723.1446990741,2008-10-02,03:28:22
39.857394,116.731614,0,91,39723.1447569444,2008-10-02,03:28:27
39.857119,116.732618,0,101,39723.1448148148,2008-10-02,03:28:32
39.85682,116.733682,0,108,39723.1448726852,2008-10-02,03:28:37
39.856535,116.734755,0,107,39723.1449305556,2008-10-02,03:28:42
39.85631,116.735709,0,72,39723.1449884259,2008-10-02,03:28:47
39.856167,116.736431,0,58,39723.1450462963,2008-10-02,03:28:52
39.856075,116.73686,0,43,39723.1451041667,2008-10-02,03:28:57
39.856056,116.736959,0,33,39723.145162037,2008-10-02,03:29:02
39.856044,116.736895,0,49,39723.1452199074,2008-10-02,03:29:07
39.856044,116.736895,0,49,39723.1452546296,2008-10-02,03:29:10
39.856043,116.7369,0,48,39723.1452777778,2008-10-02,03:29:12
39.856047,116.736887,0,48,39723.1453356481,2008-10-02,03:29:17
39.856001,116.736992,0,48,39723.1453935185,2008-10-02,03:29:22
39.855896,116.737349,0,53,39723.1454513889,2008-10-02,03:29:27
39.855767,116.737859,0,63,39723.1455092593,2008-10-02,03:29:32
39.855596,116.738552,0,57,39723.1455671296,2008-10-02,03:29:37
39.855346,116.739296,0,60,39723.145625,2008-10-02,03:29:42
39.85502,116.740062,0,57,39723.1456828704,2008-10-02,03:29:47
39.854656,116.74074,0,56,39723.1457407407,2008-10-02,03:29:52
39.854249,116.741355,0,57,39723.1457986111,2008-10-02,03:29:57
39.853834,116.741967,0,56,39723.1458564815,2008-10-02,03:30:02
39.853421,116.742582,0,53,39723.1459143519,2008-10-02,03:30:07
39.853026,116.743153,0,45,39723.1459722222,2008-10-02,03:30:12
39.852644,116.743719,0,43,39723.1460300926,2008-10-02,03:30:17
39.852249,116.744337,0,43,39723.146087963,2008-10-02,03:30:22
39.851917,116.744943,0,45,39723.1461458333,2008-10-02,03:30:27
39.851584,116.745482,0,46,39723.1462037037,2008-10-02,03:30:32
39.851335,116.745908,0,47,39723.1462615741,2008-10-02,03:30:37
39.851061,116.746368,0,57,39723.1463194444,2008-10-02,03:30:42
39.850766,116.746976,0,47,39723.1463773148,2008-10-02,03:30:47
39.85044,116.747634,0,60,39723.1464351852,2008-10-02,03:30:52
39.850059,116.748302,0,64,39723.1464930556,2008-10-02,03:30:57
39.849737,116.748927,0,72,39723.1465509259,2008-10-02,03:31:02
39.849423,116.749525,0,79,39723.1466087963,2008-10-02,03:31:07
39.849087,116.750168,0,92,39723.1466666667,2008-10-02,03:31:12
39.848711,116.750858,0,94,39723.146724537,2008-10-02,03:31:17
39.848339,116.751532,0,95,39723.1467824074,2008-10-02,03:31:22
39.847951,116.752166,0,96,39723.1468402778,2008-10-02,03:31:27
39.847627,116.75279,0,98,39723.1468981481,2008-10-02,03:31:32
39.847332,116.753376,0,108,39723.1469560185,2008-10-02,03:31:37
39.847035,116.75393,0,113,39723.1470138889,2008-10-02,03:31:42
39.846708,116.754579,0,123,39723.1470717593,2008-10-02,03:31:47
39.846391,116.755291,0,115,39723.1471296296,2008-10-02,03:31:52
39.846102,116.756093,0,100,39723.1471875,2008-10-02,03:31:57
39.845774,116.756873,0,93,39723.1472453704,2008-10-02,03:32:02
39.84545,116.757591,0,78,39723.1473032407,2008-10-02,03:32:07
39.845135,116.758309,0,72,39723.1473611111,2008-10-02,03:32:12
39.84479,116.759055,0,73,39723.1474189815,2008-10-02,03:32:17
39.844409,116.759868,0,75,39723.1474768519,2008-10-02,03:32:22
39.843968,116.760747,0,80,39723.1475347222,2008-10-02,03:32:27
39.843554,116.761668,0,83,39723.1475925926,2008-10-02,03:32:32
39.843057,116.762564,0,76,39723.147650463,2008-10-02,03:32:37
39.842578,116.7633,0,72,39723.1477083333,2008-10-02,03:32:42
39.842125,116.763927,0,65,39723.1477662037,2008-10-02,03:32:47
39.841677,116.764584,0,62,39723.1478240741,2008-10-02,03:32:52
39.841234,116.765236,0,63,39723.1478819444,2008-10-02,03:32:57
39.840768,116.765939,0,62,39723.1479398148,2008-10-02,03:33:02
39.840192,116.766694,0,66,39723.1479976852,2008-10-02,03:33:07
39.839484,116.767358,0,73,39723.1480555556,2008-10-02,03:33:12
39.838734,116.767958,0,74,39723.1481134259,2008-10-02,03:33:17
39.837927,116.768477,0,72,39723.1481712963,2008-10-02,03:33:22
39.837109,116.768994,0,73,39723.1482291667,2008-10-02,03:33:27
39.836292,116.769473,0,71,39723.148287037,2008-10-02,03:33:32
39.83546,116.76994,0,61,39723.1483449074,2008-10-02,03:33:37
39.834761,116.770365,0,54,39723.1484027778,2008-10-02,03:33:42
39.834066,116.770772,0,48,39723.1484606481,2008-10-02,03:33:47
39.833438,116.771172,0,40,39723.1485185185,2008-10-02,03:33:52
39.832816,116.771548,0,30,39723.1485763889,2008-10-02,03:33:57
39.832193,116.771888,0,31,39723.1486342593,2008-10-02,03:34:02
39.831628,116.772238,0,29,39723.1486921296,2008-10-02,03:34:07
39.831071,116.77261,0,24,39723.14875,2008-10-02,03:34:12
39.830488,116.772995,0,20,39723.1488078704,2008-10-02,03:34:17
39.829933,116.773352,0,19,39723.1488657407,2008-10-02,03:34:22
39.829366,116.773723,0,16,39723.1489236111,2008-10-02,03:34:27
39.828806,116.774097,0,14,39723.1489814815,2008-10-02,03:34:32
39.828256,116.774434,0,10,39723.1490393518,2008-10-02,03:34:37
39.827674,116.774795,0,11,39723.1490972222,2008-10-02,03:34:42
39.82721,116.775019,0,13,39723.1491550926,2008-10-02,03:34:47
39.827064,116.775067,0,16,39723.149212963,2008-10-02,03:34:52
39.827076,116.775074,0,20,39723.1492708333,2008-10-02,03:34:57
39.827071,116.775077,0,20,39723.1493287037,2008-10-02,03:35:02
39.827072,116.775077,0,20,39723.1493865741,2008-10-02,03:35:07
39.82707,116.775077,0,20,39723.1494444444,2008-10-02,03:35:12
39.82707,116.775077,0,20,39723.1494791667,2008-10-02,03:35:15
39.827068,116.775079,0,20,39723.1495023148,2008-10-02,03:35:17
39.827038,116.775083,0,20,39723.1495601852,2008-10-02,03:35:22
39.826832,116.775115,0,17,39723.1496180556,2008-10-02,03:35:27
39.826497,116.775176,0,12,39723.1496759259,2008-10-02,03:35:32
39.826112,116.77524,0,6,39723.1497337963,2008-10-02,03:35:37
39.82555,116.775216,0,-5,39723.1497916667,2008-10-02,03:35:42
39.824886,116.77507,0,-2,39723.149849537,2008-10-02,03:35:47
39.824208,116.774831,0,-1,39723.1499074074,2008-10-02,03:35:52
39.823478,116.774615,0,8,39723.1499652778,2008-10-02,03:35:57
39.822747,116.774361,0,11,39723.1500231481,2008-10-02,03:36:02
39.821965,116.774065,0,2,39723.1500810185,2008-10-02,03:36:07
39.821173,116.773807,0,-2,39723.1501388889,2008-10-02,03:36:12
39.820366,116.773523,0,1,39723.1501967593,2008-10-02,03:36:17
39.819607,116.773235,0,-3,39723.1502546296,2008-10-02,03:36:22
39.818921,116.77296,0,0,39723.1503125,2008-10-02,03:36:27
39.818236,116.772691,0,-1,39723.1503703704,2008-10-02,03:36:32
39.81765,116.772471,0,3,39723.1504282407,2008-10-02,03:36:37
39.817259,116.772317,0,-3,39723.1504861111,2008-10-02,03:36:42
39.81702,116.772233,0,-5,39723.1505439815,2008-10-02,03:36:47
39.81685,116.772147,0,-7,39723.1506018518,2008-10-02,03:36:52
39.816695,116.772066,0,-3,39723.1506597222,2008-10-02,03:36:57
39.816589,116.772016,0,-1,39723.1507175926,2008-10-02,03:37:02
39.816445,116.771936,0,3,39723.150775463,2008-10-02,03:37:07
39.816241,116.771863,0,-1,39723.1508333333,2008-10-02,03:37:12
39.816057,116.771788,0,5,39723.1508912037,2008-10-02,03:37:17
39.815835,116.771698,0,10,39723.1509490741,2008-10-02,03:37:22
39.815593,116.771624,0,8,39723.1510069444,2008-10-02,03:37:27
39.815158,116.771499,0,6,39723.1510648148,2008-10-02,03:37:32
39.814642,116.77142,0,3,39723.1511226852,2008-10-02,03:37:37
39.814081,116.771376,0,5,39723.1511805556,2008-10-02,03:37:42
39.81347,116.771401,0,2,39723.1512384259,2008-10-02,03:37:47
39.812769,116.771468,0,5,39723.1512962963,2008-10-02,03:37:52
39.812028,116.771615,0,1,39723.1513541667,2008-10-02,03:37:57
39.811235,116.77177,0,-16,39723.151412037,2008-10-02,03:38:02
39.8104,116.771912,0,-18,39723.1514699074,2008-10-02,03:38:07
39.809544,116.772062,0,-15,39723.1515277778,2008-10-02,03:38:12
39.808659,116.772228,0,-12,39723.1515856481,2008-10-02,03:38:17
39.807775,116.772457,0,-14,39723.1516435185,2008-10-02,03:38:22
39.806881,116.772718,0,-18,39723.1517013889,2008-10-02,03:38:27
39.805986,116.773061,0,-14,39723.1517592593,2008-10-02,03:38:32
39.805091,116.773453,0,-11,39723.1518171296,2008-10-02,03:38:37
39.804158,116.773896,0,-17,39723.151875,2008-10-02,03:38:42
39.803175,116.774297,0,-23,39723.1519328704,2008-10-02,03:38:47
39.802198,116.774677,0,-27,39723.1519907407,2008-10-02,03:38:52
39.801238,116.775064,0,-32,39723.1520486111,2008-10-02,03:38:57
39.800333,116.775467,0,-37,39723.1521064815,2008-10-02,03:39:02
39.799455,116.775962,0,-41,39723.1521643519,2008-10-02,03:39:07
39.798584,116.77647,0,-41,39723.1522222222,2008-10-02,03:39:12
39.797665,116.776997,0,-36,39723.1522800926,2008-10-02,03:39:17
39.796694,116.7774,0,-26,39723.152337963,2008-10-02,03:39:22
39.795698,116.777765,0,-16,39723.1523958333,2008-10-02,03:39:27
39.794707,116.77812,0,-14,39723.1524537037,2008-10-02,03:39:32
39.793741,116.77849,0,-5,39723.1525115741,2008-10-02,03:39:37
39.792835,116.778849,0,0,39723.1525694444,2008-10-02,03:39:42
39.791933,116.779192,0,1,39723.1526273148,2008-10-02,03:39:47
39.79104,116.779563,0,6,39723.1526851852,2008-10-02,03:39:52
39.790119,116.779926,0,5,39723.1527430556,2008-10-02,03:39:57
39.789246,116.780244,0,8,39723.1528009259,2008-10-02,03:40:02
39.78839,116.780634,0,11,39723.1528587963,2008-10-02,03:40:07
39.787509,116.781202,0,22,39723.1529166667,2008-10-02,03:40:12
39.786686,116.781916,0,24,39723.152974537,2008-10-02,03:40:17
39.785952,116.782739,0,26,39723.1530324074,2008-10-02,03:40:22
39.785158,116.783585,0,22,39723.1530902778,2008-10-02,03:40:27
39.784397,116.784391,0,26,39723.1531481481,2008-10-02,03:40:32
39.783621,116.785243,0,25,39723.1532060185,2008-10-02,03:40:37
39.782799,116.786047,0,21,39723.1532638889,2008-10-02,03:40:42
39.781999,116.786766,0,19,39723.1533217593,2008-10-02,03:40:47
39.781169,116.787488,0,17,39723.1533796296,2008-10-02,03:40:52
39.780459,116.788075,0,13,39723.1534375,2008-10-02,03:40:57
39.77992,116.788524,0,14,39723.1534953704,2008-10-02,03:41:02
39.779589,116.788798,0,17,39723.1535532407,2008-10-02,03:41:07
39.779453,116.788929,0,17,39723.1536111111,2008-10-02,03:41:12
39.779408,116.788965,0,14,39723.1536689815,2008-10-02,03:41:17
39.779389,116.788978,0,5,39723.1537268519,2008-10-02,03:41:22
39.779383,116.788982,0,4,39723.1537847222,2008-10-02,03:41:27
39.779381,116.788984,0,4,39723.1538425926,2008-10-02,03:41:32
39.779381,116.788984,0,4,39723.1538773148,2008-10-02,03:41:35
39.779382,116.788982,0,4,39723.153900463,2008-10-02,03:41:37
39.779371,116.788988,0,5,39723.1539583333,2008-10-02,03:41:42
39.779183,116.789063,0,11,39723.1540162037,2008-10-02,03:41:47
39.778911,116.789293,0,18,39723.1540740741,2008-10-02,03:41:52
39.778536,116.78966,0,25,39723.1541319444,2008-10-02,03:41:57
39.778102,116.790078,0,38,39723.1541898148,2008-10-02,03:42:02
39.777567,116.790536,0,42,39723.1542476852,2008-10-02,03:42:07
39.776952,116.79106,0,25,39723.1543055556,2008-10-02,03:42:12
39.776531,116.791434,0,17,39723.1543634259,2008-10-02,03:42:17
39.776385,116.791581,0,28,39723.1544212963,2008-10-02,03:42:22
39.77639,116.79157,0,38,39723.1544791667,2008-10-02,03:42:27
39.776387,116.791574,0,39,39723.154537037,2008-10-02,03:42:32
39.776389,116.791573,0,40,39723.1545949074,2008-10-02,03:42:37
39.776391,116.791571,0,40,39723.1546527778,2008-10-02,03:42:42
39.776393,116.791569,0,40,39723.1547106481,2008-10-02,03:42:47
39.776393,116.791569,0,40,39723.1547453704,2008-10-02,03:42:50
39.77639,116.791573,0,40,39723.1547685185,2008-10-02,03:42:52
39.776339,116.791633,0,39,39723.1548263889,2008-10-02,03:42:57
39.776154,116.791791,0,39,39723.1548842593,2008-10-02,03:43:02
39.77584,116.792049,0,37,39723.1549421296,2008-10-02,03:43:07
39.775433,116.792407,0,39,39723.155,2008-10-02,03:43:12
39.774965,116.792817,0,39,39723.1550578704,2008-10-02,03:43:17
39.774413,116.793292,0,34,39723.1551157407,2008-10-02,03:43:22
39.773847,116.793777,0,29,39723.1551736111,2008-10-02,03:43:27
39.773314,116.794268,0,24,39723.1552314815,2008-10-02,03:43:32
39.772848,116.794666,0,24,39723.1552893519,2008-10-02,03:43:37
39.772447,116.79494,0,43,39723.1553472222,2008-10-02,03:43:42
39.772149,116.795198,0,52,39723.1554050926,2008-10-02,03:43:47
39.771991,116.795353,0,60,39723.155462963,2008-10-02,03:43:52
39.771919,116.795405,0,65,39723.1555208333,2008-10-02,03:43:57
39.771932,116.795383,0,63,39723.1555787037,2008-10-02,03:44:02
39.771932,116.795383,0,63,39723.1556134259,2008-10-02,03:44:05
39.771925,116.795387,0,63,39723.1556365741,2008-10-02,03:44:07
39.77182,116.795491,0,56,39723.1556944444,2008-10-02,03:44:12
39.771603,116.795699,0,58,39723.1557523148,2008-10-02,03:44:17
39.771294,116.795997,0,53,39723.1558101852,2008-10-02,03:44:22
39.770875,116.796396,0,57,39723.1558680556,2008-10-02,03:44:27
39.770407,116.796825,0,55,39723.1559259259,2008-10-02,03:44:32
39.769861,116.797344,0,49,39723.1559837963,2008-10-02,03:44:37
39.769296,116.797965,0,44,39723.1560416667,2008-10-02,03:44:42
39.768694,116.798696,0,39,39723.156099537,2008-10-02,03:44:47
39.768047,116.799478,0,32,39723.1561574074,2008-10-02,03:44:52
39.767397,116.800262,0,32,39723.1562152778,2008-10-02,03:44:57
39.766731,116.801112,0,35,39723.1562731481,2008-10-02,03:45:02
39.766063,116.801949,0,32,39723.1563310185,2008-10-02,03:45:07
39.765477,116.802816,0,35,39723.1563888889,2008-10-02,03:45:12
39.765057,116.803695,0,42,39723.1564467593,2008-10-02,03:45:17
39.764741,116.804591,0,42,39723.1565046296,2008-10-02,03:45:22
39.764577,116.805512,0,47,39723.1565625,2008-10-02,03:45:27
39.764498,116.806543,0,46,39723.1566203704,2008-10-02,03:45:32
39.76445,116.80761,0,37,39723.1566782407,2008-10-02,03:45:37
39.764412,116.808554,0,40,39723.1567361111,2008-10-02,03:45:42
39.764337,116.809413,0,40,39723.1567939815,2008-10-02,03:45:47
39.764232,116.810201,0,45,39723.1568518518,2008-10-02,03:45:52
39.764111,116.810988,0,51,39723.1569097222,2008-10-02,03:45:57
39.763963,116.811813,0,47,39723.1569675926,2008-10-02,03:46:02
39.763774,116.812706,0,47,39723.157025463,2008-10-02,03:46:07
39.763565,116.813659,0,48,39723.1570833333,2008-10-02,03:46:12
39.763326,116.814742,0,44,39723.1571412037,2008-10-02,03:46:17
39.763144,116.815779,0,38,39723.1571990741,2008-10-02,03:46:22
39.76299,116.816839,0,47,39723.1572569444,2008-10-02,03:46:27
39.762894,116.8179,0,46,39723.1573148148,2008-10-02,03:46:32
39.762823,116.818961,0,46,39723.1573726852,2008-10-02,03:46:37
39.762754,116.820024,0,47,39723.1574305556,2008-10-02,03:46:42
39.762674,116.821069,0,47,39723.1574884259,2008-10-02,03:46:47
39.76258,116.822002,0,47,39723.1575462963,2008-10-02,03:46:52
39.762433,116.822937,0,46,39723.1576041667,2008-10-02,03:46:57
39.762209,116.823801,0,42,39723.157662037,2008-10-02,03:47:02
39.762045,116.824519,0,41,39723.1577199074,2008-10-02,03:47:07
39.761858,116.825055,0,33,39723.1577777778,2008-10-02,03:47:12
39.761734,116.825479,0,35,39723.1578356481,2008-10-02,03:47:17
39.761572,116.82606,0,37,39723.1578935185,2008-10-02,03:47:22
39.761297,116.826706,0,34,39723.1579513889,2008-10-02,03:47:27
39.760925,116.827343,0,23,39723.1580092593,2008-10-02,03:47:32
39.760489,116.827993,0,25,39723.1580671296,2008-10-02,03:47:37
39.760021,116.828655,0,24,39723.158125,2008-10-02,03:47:42
39.759521,116.829323,0,26,39723.1581828704,2008-10-02,03:47:47
39.759004,116.830026,0,31,39723.1582407407,2008-10-02,03:47:52
39.758488,116.830737,0,36,39723.1582986111,2008-10-02,03:47:57
39.757968,116.831458,0,40,39723.1583564815,2008-10-02,03:48:02
39.757484,116.832099,0,37,39723.1584143518,2008-10-02,03:48:07
39.757017,116.832736,0,43,39723.1584722222,2008-10-02,03:48:12
39.756572,116.833347,0,41,39723.1585300926,2008-10-02,03:48:17
39.756122,116.833939,0,31,39723.158587963,2008-10-02,03:48:22
39.755767,116.834392,0,15,39723.1586458333,2008-10-02,03:48:27
39.755586,116.834601,0,6,39723.1587037037,2008-10-02,03:48:32
39.755559,116.834637,0,15,39723.1587615741,2008-10-02,03:48:37
39.75551,116.834694,0,14,39723.1588194444,2008-10-02,03:48:42
39.755342,116.834919,0,21,39723.1588773148,2008-10-02,03:48:47
39.755119,116.835277,0,25,39723.1589351852,2008-10-02,03:48:52
39.754819,116.835781,0,36,39723.1589930556,2008-10-02,03:48:57
39.754478,116.836389,0,43,39723.1590509259,2008-10-02,03:49:02
39.754085,116.83712,0,56,39723.1591087963,2008-10-02,03:49:07
39.753626,116.837943,0,53,39723.1591666667,2008-10-02,03:49:12
39.753106,116.83875,0,54,39723.159224537,2008-10-02,03:49:17
39.752487,116.839483,0,58,39723.1592824074,2008-10-02,03:49:22
39.751779,116.840097,0,58,39723.1593402778,2008-10-02,03:49:27
39.750999,116.840648,0,61,39723.1593981481,2008-10-02,03:49:32
39.750171,116.841167,0,60,39723.1594560185,2008-10-02,03:49:37
39.749338,116.841692,0,62,39723.1595138889,2008-10-02,03:49:42
39.74853,116.842246,0,63,39723.1595717593,2008-10-02,03:49:47
39.747855,116.842749,0,64,39723.1596296296,2008-10-02,03:49:52
39.747427,116.843089,0,62,39723.1596875,2008-10-02,03:49:57
39.747244,116.843251,0,56,39723.1597453704,2008-10-02,03:50:02
39.74723,116.843297,0,48,39723.1598032407,2008-10-02,03:50:07
39.747211,116.843304,0,44,39723.1598611111,2008-10-02,03:50:12
39.747216,116.843295,0,41,39723.1599189815,2008-10-02,03:50:17
39.747226,116.843279,0,39,39723.1599768519,2008-10-02,03:50:22
39.747229,116.843275,0,38,39723.1600347222,2008-10-02,03:50:27
39.74723,116.843272,0,38,39723.1600925926,2008-10-02,03:50:32
39.74723,116.843272,0,38,39723.1601273148,2008-10-02,03:50:35
39.747234,116.843267,0,38,39723.160150463,2008-10-02,03:50:37
39.74724,116.843258,0,38,39723.1602083333,2008-10-02,03:50:42
39.747248,116.843246,0,38,39723.1602662037,2008-10-02,03:50:47
39.747248,116.843246,0,38,39723.1603009259,2008-10-02,03:50:50
39.747252,116.843241,0,38,39723.1603240741,2008-10-02,03:50:52
39.747241,116.843254,0,38,39723.1603819444,2008-10-02,03:50:57
39.74723,116.843271,0,38,39723.1604398148,2008-10-02,03:51:02
39.747227,116.843277,0,39,39723.1604976852,2008-10-02,03:51:07
39.747223,116.84328,0,39,39723.1605555556,2008-10-02,03:51:12
39.74722,116.843282,0,39,39723.1606134259,2008-10-02,03:51:17
39.747221,116.84328,0,39,39723.1606712963,2008-10-02,03:51:22
39.747221,116.843278,0,39,39723.1607291667,2008-10-02,03:51:27
39.747219,116.843277,0,39,39723.160787037,2008-10-02,03:51:32
39.747213,116.843281,0,39,39723.1608449074,2008-10-02,03:51:37
39.747213,116.843281,0,39,39723.1608796296,2008-10-02,03:51:40
39.747209,116.843282,0,39,39723.1609027778,2008-10-02,03:51:42
39.747214,116.843273,0,39,39723.1609606481,2008-10-02,03:51:47
39.747223,116.843258,0,39,39723.1610185185,2008-10-02,03:51:52
39.747223,116.843258,0,39,39723.1610532407,2008-10-02,03:51:55
39.747226,116.843252,0,39,39723.1610763889,2008-10-02,03:51:57
39.747214,116.84328,0,39,39723.1611342593,2008-10-02,03:52:02
39.74719,116.843315,0,39,39723.1611921296,2008-10-02,03:52:07
39.747176,116.843335,0,39,39723.16125,2008-10-02,03:52:12
39.747163,116.843361,0,40,39723.1613078704,2008-10-02,03:52:17
39.747032,116.843485,0,41,39723.1613657407,2008-10-02,03:52:22
39.746908,116.843659,0,44,39723.1614236111,2008-10-02,03:52:27
39.746616,116.84398,0,49,39723.1614814815,2008-10-02,03:52:32
39.746207,116.844429,0,50,39723.1615393519,2008-10-02,03:52:37
39.745631,116.845045,0,50,39723.1615972222,2008-10-02,03:52:42
39.745057,116.845666,0,52,39723.1616550926,2008-10-02,03:52:47
39.744387,116.846347,0,52,39723.161712963,2008-10-02,03:52:52
39.743786,116.847015,0,48,39723.1617708333,2008-10-02,03:52:57
39.743209,116.847612,0,45,39723.1618287037,2008-10-02,03:53:02
39.742781,116.84806,0,42,39723.1618865741,2008-10-02,03:53:07
39.742549,116.848303,0,38,39723.1619444444,2008-10-02,03:53:12
39.742404,116.848435,0,33,39723.1620023148,2008-10-02,03:53:17
39.742343,116.84849,0,29,39723.1620601852,2008-10-02,03:53:22
39.742317,116.848526,0,28,39723.1621180556,2008-10-02,03:53:27
39.742216,116.848655,0,29,39723.1621759259,2008-10-02,03:53:32
39.742018,116.848949,0,29,39723.1622337963,2008-10-02,03:53:37
39.741693,116.849403,0,28,39723.1622916667,2008-10-02,03:53:42
39.741356,116.849934,0,24,39723.162349537,2008-10-02,03:53:47
39.74099,116.850587,0,18,39723.1624074074,2008-10-02,03:53:52
39.740608,116.85128,0,15,39723.1624652778,2008-10-02,03:53:57
39.740201,116.852047,0,21,39723.1625231481,2008-10-02,03:54:02
39.739753,116.852892,0,27,39723.1625810185,2008-10-02,03:54:07
39.739287,116.853777,0,33,39723.1626388889,2008-10-02,03:54:12
39.738796,116.854668,0,36,39723.1626967593,2008-10-02,03:54:17
39.738276,116.855633,0,38,39723.1627546296,2008-10-02,03:54:22
39.737696,116.856629,0,36,39723.1628125,2008-10-02,03:54:27
39.737005,116.857622,0,36,39723.1628703704,2008-10-02,03:54:32
39.736298,116.858537,0,34,39723.1629282407,2008-10-02,03:54:37
39.735625,116.859442,0,34,39723.1629861111,2008-10-02,03:54:42
39.734932,116.860363,0,31,39723.1630439815,2008-10-02,03:54:47
39.734232,116.86131,0,31,39723.1631018519,2008-10-02,03:54:52
39.733563,116.862271,0,33,39723.1631597222,2008-10-02,03:54:57
39.73291,116.863256,0,34,39723.1632175926,2008-10-02,03:55:02
39.732222,116.864249,0,34,39723.163275463,2008-10-02,03:55:07
39.731498,116.865137,0,33,39723.1633333333,2008-10-02,03:55:12
39.730833,116.865824,0,27,39723.1633912037,2008-10-02,03:55:17
39.730244,116.866428,0,29,39723.1634490741,2008-10-02,03:55:22
39.729646,116.867001,0,32,39723.1635069444,2008-10-02,03:55:27
39.728964,116.867593,0,28,39723.1635648148,2008-10-02,03:55:32
39.728219,116.868195,0,25,39723.1636226852,2008-10-02,03:55:37
39.727477,116.868792,0,23,39723.1636805556,2008-10-02,03:55:42
39.726683,116.869395,0,23,39723.1637384259,2008-10-02,03:55:47
39.725909,116.870019,0,10,39723.1637962963,2008-10-02,03:55:52
39.725106,116.87064,0,4,39723.1638541667,2008-10-02,03:55:57
39.724271,116.871269,0,2,39723.163912037,2008-10-02,03:56:02
39.723422,116.871934,0,-3,39723.1639699074,2008-10-02,03:56:07
39.722572,116.872619,0,-2,39723.1640277778,2008-10-02,03:56:12
39.721748,116.873284,0,-2,39723.1640856481,2008-10-02,03:56:17
39.72095,116.873901,0,-4,39723.1641435185,2008-10-02,03:56:22
39.720208,116.874453,0,-9,39723.1642013889,2008-10-02,03:56:27
39.719511,116.874994,0,-17,39723.1642592593,2008-10-02,03:56:32
39.718888,116.87549,0,-21,39723.1643171296,2008-10-02,03:56:37
39.718271,116.875971,0,-22,39723.164375,2008-10-02,03:56:42
39.717673,116.876428,0,-27,39723.1644328704,2008-10-02,03:56:47
39.716988,116.876959,0,-26,39723.1644907407,2008-10-02,03:56:52
39.716343,116.877476,0,-29,39723.1645486111,2008-10-02,03:56:57
39.715662,116.878015,0,-35,39723.1646064815,2008-10-02,03:57:02
39.71494,116.878576,0,-35,39723.1646643518,2008-10-02,03:57:07
39.714213,116.879155,0,-38,39723.1647222222,2008-10-02,03:57:12
39.713514,116.879706,0,-36,39723.1647800926,2008-10-02,03:57:17
39.71283,116.880258,0,-34,39723.164837963,2008-10-02,03:57:22
39.712188,116.880784,0,-27,39723.1648958333,2008-10-02,03:57:27
39.711608,116.881255,0,-21,39723.1649537037,2008-10-02,03:57:32
39.711044,116.881701,0,-18,39723.1650115741,2008-10-02,03:57:37
39.710507,116.88214,0,-19,39723.1650694444,2008-10-02,03:57:42
39.709953,116.882605,0,-19,39723.1651273148,2008-10-02,03:57:47
39.709406,116.883042,0,-16,39723.1651851852,2008-10-02,03:57:52
39.708869,116.883517,0,-11,39723.1652430556,2008-10-02,03:57:57
39.708288,116.884063,0,-6,39723.1653009259,2008-10-02,03:58:02
39.707699,116.884626,0,-6,39723.1653587963,2008-10-02,03:58:07
39.707087,116.885185,0,-2,39723.1654166667,2008-10-02,03:58:12
39.706468,116.885776,0,6,39723.165474537,2008-10-02,03:58:17
39.705824,116.886339,0,12,39723.1655324074,2008-10-02,03:58:22
39.705196,116.886929,0,18,39723.1655902778,2008-10-02,03:58:27
39.704607,116.887483,0,24,39723.1656481481,2008-10-02,03:58:32
39.704084,116.887975,0,27,39723.1657060185,2008-10-02,03:58:37
39.703541,116.888443,0,32,39723.1657638889,2008-10-02,03:58:42
39.702947,116.888996,0,43,39723.1658217593,2008-10-02,03:58:47
39.702334,116.889569,0,51,39723.1658796296,2008-10-02,03:58:52
39.701767,116.890102,0,60,39723.1659375,2008-10-02,03:58:57
39.701259,116.890609,0,54,39723.1659953704,2008-10-02,03:59:02
39.700756,116.891074,0,42,39723.1660532407,2008-10-02,03:59:07
39.700223,116.891531,0,40,39723.1661111111,2008-10-02,03:59:12
39.699603,116.891995,0,48,39723.1661689815,2008-10-02,03:59:17
39.6989,116.892459,0,45,39723.1662268518,2008-10-02,03:59:22
39.698145,116.892926,0,40,39723.1662847222,2008-10-02,03:59:27
39.697329,116.893419,0,25,39723.1663425926,2008-10-02,03:59:32
39.696475,116.893945,0,13,39723.166400463,2008-10-02,03:59:37
39.695592,116.894504,0,8,39723.1664583333,2008-10-02,03:59:42
39.694707,116.89509,0,-3,39723.1665162037,2008-10-02,03:59:47
39.693789,116.895676,0,-9,39723.1665740741,2008-10-02,03:59:52
39.692845,116.896252,0,-17,39723.1666319444,2008-10-02,03:59:57
39.691878,116.896854,0,-20,39723.1666898148,2008-10-02,04:00:02
39.690918,116.897494,0,-27,39723.1667476852,2008-10-02,04:00:07
39.689926,116.898104,0,-31,39723.1668055556,2008-10-02,04:00:12
39.688954,116.898729,0,-35,39723.1668634259,2008-10-02,04:00:17
39.687994,116.899299,0,-53,39723.1669212963,2008-10-02,04:00:22
39.687105,116.899848,0,-57,39723.1669791667,2008-10-02,04:00:27
39.686251,116.900388,0,-58,39723.167037037,2008-10-02,04:00:32
39.685386,116.900957,0,-55,39723.1670949074,2008-10-02,04:00:37
39.684492,116.901554,0,-53,39723.1671527778,2008-10-02,04:00:42
39.683589,116.902165,0,-52,39723.1672106481,2008-10-02,04:00:47
39.682761,116.902741,0,-46,39723.1672685185,2008-10-02,04:00:52
39.682074,116.903249,0,-47,39723.1673263889,2008-10-02,04:00:57
39.681555,116.903599,0,-41,39723.1673842593,2008-10-02,04:01:02
39.681224,116.903829,0,-42,39723.1674421296,2008-10-02,04:01:07
39.680937,116.903946,0,-48,39723.1675,2008-10-02,04:01:12
39.680749,116.904033,0,-39,39723.1675578704,2008-10-02,04:01:17
39.680715,116.904037,0,-38,39723.1676157407,2008-10-02,04:01:22
39.680694,116.904037,0,-41,39723.1676736111,2008-10-02,04:01:27
39.680667,116.90405,0,-40,39723.1677314815,2008-10-02,04:01:32
39.680667,116.90405,0,-40,39723.1677662037,2008-10-02,04:01:35
39.680659,116.904054,0,-39,39723.1677893519,2008-10-02,04:01:37
39.68063,116.904075,0,-38,39723.1678472222,2008-10-02,04:01:42
39.680606,116.904065,0,-24,39723.1679050926,2008-10-02,04:01:47
39.680603,116.904057,0,-21,39723.167962963,2008-10-02,04:01:52
39.680604,116.904054,0,-20,39723.1680208333,2008-10-02,04:01:57
39.680604,116.904054,0,-20,39723.1680555556,2008-10-02,04:02:00
39.680599,116.904056,0,-20,39723.1680787037,2008-10-02,04:02:02
39.680581,116.904093,0,-20,39723.1681365741,2008-10-02,04:02:07
39.680573,116.904124,0,-15,39723.1681944444,2008-10-02,04:02:12
39.680544,116.904156,0,-14,39723.1682523148,2008-10-02,04:02:17
39.68054,116.904168,0,-10,39723.1683101852,2008-10-02,04:02:22
39.680562,116.904166,0,-5,39723.1683680556,2008-10-02,04:02:27
39.680562,116.904166,0,-5,39723.1684027778,2008-10-02,04:02:30
39.680557,116.904169,0,-5,39723.1684259259,2008-10-02,04:02:32
39.680532,116.904189,0,-6,39723.1684837963,2008-10-02,04:02:37
39.680507,116.904228,0,-11,39723.1685416667,2008-10-02,04:02:42
39.680479,116.904242,0,-14,39723.168599537,2008-10-02,04:02:47
39.680453,116.904254,0,-19,39723.1686574074,2008-10-02,04:02:52
39.680463,116.904253,0,-24,39723.1687152778,2008-10-02,04:02:57
39.680461,116.904255,0,-24,39723.1687731481,2008-10-02,04:03:02
39.680459,116.904256,0,-25,39723.1688310185,2008-10-02,04:03:07
39.680457,116.904259,0,-25,39723.1688888889,2008-10-02,04:03:12
39.680451,116.904259,0,-25,39723.1689467593,2008-10-02,04:03:17
39.680451,116.904259,0,-25,39723.1689814815,2008-10-02,04:03:20
39.680444,116.904261,0,-25,39723.1690046296,2008-10-02,04:03:22
39.680435,116.904266,0,-26,39723.1690625,2008-10-02,04:03:27
39.680403,116.904294,0,-26,39723.1691203704,2008-10-02,04:03:32
39.680417,116.904273,0,-25,39723.1691782407,2008-10-02,04:03:37
39.680417,116.904273,0,-25,39723.169212963,2008-10-02,04:03:40
39.680412,116.904267,0,-26,39723.1692361111,2008-10-02,04:03:42
39.680384,116.90428,0,-24,39723.1692939815,2008-10-02,04:03:47
39.680246,116.904376,0,-21,39723.1693518519,2008-10-02,04:03:52
39.679951,116.904717,0,-27,39723.1694097222,2008-10-02,04:03:57
39.679575,116.905076,0,-31,39723.1694675926,2008-10-02,04:04:02
39.679152,116.905395,0,-36,39723.169525463,2008-10-02,04:04:07
39.678607,116.905844,0,-44,39723.1695833333,2008-10-02,04:04:12
39.678005,116.906308,0,-49,39723.1696412037,2008-10-02,04:04:17
39.677368,116.90679,0,-50,39723.1696990741,2008-10-02,04:04:22
39.676706,116.907303,0,-53,39723.1697569444,2008-10-02,04:04:27
39.675978,116.907872,0,-55,39723.1698148148,2008-10-02,04:04:32
39.675201,116.908456,0,-58,39723.1698726852,2008-10-02,04:04:37
39.674377,116.90909,0,-63,39723.1699305556,2008-10-02,04:04:42
39.673531,116.909708,0,-68,39723.1699884259,2008-10-02,04:04:47
39.672718,116.91032,0,-71,39723.1700462963,2008-10-02,04:04:52
39.672037,116.91083,0,-71,39723.1701041667,2008-10-02,04:04:57
39.671483,116.911271,0,-72,39723.170162037,2008-10-02,04:05:02
39.671006,116.911709,0,-70,39723.1702199074,2008-10-02,04:05:07
39.670558,116.912128,0,-61,39723.1702777778,2008-10-02,04:05:12
39.670094,116.912651,0,-53,39723.1703356481,2008-10-02,04:05:17
39.669548,116.913217,0,-41,39723.1703935185,2008-10-02,04:05:22
39.668953,116.913823,0,-27,39723.1704513889,2008-10-02,04:05:27
39.668336,116.914492,0,-17,39723.1705092593,2008-10-02,04:05:32
39.667688,116.915199,0,-6,39723.1705671296,2008-10-02,04:05:37
39.667018,116.91593,0,4,39723.170625,2008-10-02,04:05:42
39.666319,116.9167,0,13,39723.1706828704,2008-10-02,04:05:47
39.665567,116.917504,0,13,39723.1707407407,2008-10-02,04:05:52
39.664781,116.918338,0,21,39723.1707986111,2008-10-02,04:05:57
39.664012,116.919193,0,37,39723.1708564815,2008-10-02,04:06:02
39.663229,116.920117,0,51,39723.1709143519,2008-10-02,04:06:07
39.662407,116.921053,0,67,39723.1709722222,2008-10-02,04:06:12
39.661563,116.922052,0,60,39723.1710300926,2008-10-02,04:06:17
39.660693,116.923034,0,52,39723.171087963,2008-10-02,04:06:22
39.659839,116.92398,0,50,39723.1711458333,2008-10-02,04:06:27
39.65905,116.924874,0,42,39723.1712037037,2008-10-02,04:06:32
39.658301,116.92571,0,30,39723.1712615741,2008-10-02,04:06:37
39.657556,116.926568,0,27,39723.1713194444,2008-10-02,04:06:42
39.656774,116.927447,0,27,39723.1713773148,2008-10-02,04:06:47
39.655968,116.92837,0,26,39723.1714351852,2008-10-02,04:06:52
39.655132,116.929314,0,20,39723.1714930556,2008-10-02,04:06:57
39.654267,116.930288,0,14,39723.1715509259,2008-10-02,04:07:02
39.65338,116.931278,0,15,39723.1716087963,2008-10-02,04:07:07
39.652496,116.932309,0,12,39723.1716666667,2008-10-02,04:07:12
39.651661,116.933332,0,8,39723.171724537,2008-10-02,04:07:17
39.650819,116.934347,0,4,39723.1717824074,2008-10-02,04:07:22
39.649967,116.935369,0,5,39723.1718402778,2008-10-02,04:07:27
39.649127,116.936404,0,6,39723.1718981481,2008-10-02,04:07:32
39.648288,116.937418,0,8,39723.1719560185,2008-10-02,04:07:37
39.647507,116.93836,0,10,39723.1720138889,2008-10-02,04:07:42
39.646788,116.939185,0,2,39723.1720717593,2008-10-02,04:07:47
39.646091,116.939834,0,3,39723.1721296296,2008-10-02,04:07:52
39.645303,116.940365,0,-5,39723.1721875,2008-10-02,04:07:57
39.644455,116.940859,0,-11,39723.1722453704,2008-10-02,04:08:02
39.64354,116.941374,0,-3,39723.1723032407,2008-10-02,04:08:07
39.642595,116.94193,0,6,39723.1723611111,2008-10-02,04:08:12
39.641621,116.942528,0,6,39723.1724189815,2008-10-02,04:08:17
39.640641,116.943128,0,5,39723.1724768518,2008-10-02,04:08:22
39.639654,116.943717,0,5,39723.1725347222,2008-10-02,04:08:27
39.638635,116.944275,0,-1,39723.1725925926,2008-10-02,04:08:32
39.637617,116.944869,0,4,39723.172650463,2008-10-02,04:08:37
39.636587,116.945498,0,10,39723.1727083333,2008-10-02,04:08:42
39.635568,116.946184,0,7,39723.1727662037,2008-10-02,04:08:47
39.634544,116.946901,0,13,39723.1728240741,2008-10-02,04:08:52
39.633524,116.947609,0,18,39723.1728819444,2008-10-02,04:08:57
39.632532,116.948275,0,21,39723.1729398148,2008-10-02,04:09:02
39.631622,116.948907,0,13,39723.1729976852,2008-10-02,04:09:07
39.63082,116.94948,0,25,39723.1730555556,2008-10-02,04:09:12
39.630055,116.950114,0,21,39723.1731134259,2008-10-02,04:09:17
39.629351,116.950877,0,31,39723.1731712963,2008-10-02,04:09:22
39.628679,116.951656,0,32,39723.1732291667,2008-10-02,04:09:27
39.627943,116.952351,0,34,39723.173287037,2008-10-02,04:09:32
39.62717,116.952852,0,40,39723.1733449074,2008-10-02,04:09:37
39.626294,116.953218,0,41,39723.1734027778,2008-10-02,04:09:42
39.625362,116.953495,0,34,39723.1734606481,2008-10-02,04:09:47
39.62438,116.953783,0,27,39723.1735185185,2008-10-02,04:09:52
39.623423,116.954036,0,25,39723.1735763889,2008-10-02,04:09:57
39.622498,116.95429,0,29,39723.1736342593,2008-10-02,04:10:02
39.621552,116.954566,0,36,39723.1736921296,2008-10-02,04:10:07
39.620572,116.954854,0,39,39723.17375,2008-10-02,04:10:12
39.61956,116.955156,0,35,39723.1738078704,2008-10-02,04:10:17
39.61861,116.955492,0,31,39723.1738657407,2008-10-02,04:10:22
39.617798,116.955899,0,28,39723.1739236111,2008-10-02,04:10:27
39.616996,116.956436,0,26,39723.1739814815,2008-10-02,04:10:32
39.6162,116.957094,0,25,39723.1740393518,2008-10-02,04:10:37
39.61545,116.957814,0,21,39723.1740972222,2008-10-02,04:10:42
39.61468,116.958553,0,14,39723.1741550926,2008-10-02,04:10:47
39.613898,116.959211,0,23,39723.174212963,2008-10-02,04:10:52
39.613067,116.959732,0,15,39723.1742708333,2008-10-02,04:10:57
39.612169,116.960075,0,10,39723.1743287037,2008-10-02,04:11:02
39.611221,116.960321,0,13,39723.1743865741,2008-10-02,04:11:07
39.610216,116.960577,0,13,39723.1744444444,2008-10-02,04:11:12
39.609192,116.960839,0,17,39723.1745023148,2008-10-02,04:11:17
39.608141,116.961131,0,15,39723.1745601852,2008-10-02,04:11:22
39.607105,116.961409,0,13,39723.1746180556,2008-10-02,04:11:27
39.606013,116.961731,0,13,39723.1746759259,2008-10-02,04:11:32
39.604902,116.962008,0,19,39723.1747337963,2008-10-02,04:11:37
39.60376,116.962344,0,14,39723.1747916667,2008-10-02,04:11:42
39.602642,116.962649,0,11,39723.174849537,2008-10-02,04:11:47
39.601565,116.962759,0,7,39723.1749074074,2008-10-02,04:11:52
39.600456,116.962773,0,6,39723.1749652778,2008-10-02,04:11:57
39.599321,116.962798,0,5,39723.1750231481,2008-10-02,04:12:02
39.598171,116.962873,0,3,39723.1750810185,2008-10-02,04:12:07
39.597056,116.963044,0,0,39723.1751388889,2008-10-02,04:12:12
39.596005,116.96325,0,-1,39723.1751967593,2008-10-02,04:12:17
39.594961,116.963512,0,-1,39723.1752546296,2008-10-02,04:12:22
39.59389,116.963794,0,1,39723.1753125,2008-10-02,04:12:27
39.592804,116.964048,0,-3,39723.1753703704,2008-10-02,04:12:32
39.591698,116.964294,0,-1,39723.1754282407,2008-10-02,04:12:37
39.590555,116.964564,0,0,39723.1754861111,2008-10-02,04:12:42
39.589398,116.964829,0,3,39723.1755439815,2008-10-02,04:12:47
39.58827,116.96509,0,5,39723.1756018519,2008-10-02,04:12:52
39.587195,116.96534,0,6,39723.1756597222,2008-10-02,04:12:57
39.586103,116.965579,0,5,39723.1757175926,2008-10-02,04:13:02
39.584982,116.965817,0,-3,39723.175775463,2008-10-02,04:13:07
39.583831,116.966082,0,-7,39723.1758333333,2008-10-02,04:13:12
39.582643,116.966366,0,-7,39723.1758912037,2008-10-02,04:13:17
39.581457,116.966645,0,-12,39723.1759490741,2008-10-02,04:13:22
39.580262,116.966921,0,-15,39723.1760069444,2008-10-02,04:13:27
39.579105,116.967105,0,-10,39723.1760648148,2008-10-02,04:13:32
39.577952,116.967159,0,-2,39723.1761226852,2008-10-02,04:13:37
39.576798,116.967188,0,-5,39723.1761805556,2008-10-02,04:13:42
39.575643,116.967233,0,-2,39723.1762384259,2008-10-02,04:13:47
39.574483,116.967223,0,5,39723.1762962963,2008-10-02,04:13:52
39.573319,116.967279,0,2,39723.1763541667,2008-10-02,04:13:57
39.572203,116.967487,0,5,39723.176412037,2008-10-02,04:14:02
39.571147,116.967792,0,9,39723.1764699074,2008-10-02,04:14:07
39.570095,116.968072,0,10,39723.1765277778,2008-10-02,04:14:12
39.569027,116.968359,0,17,39723.1765856481,2008-10-02,04:14:17
39.567986,116.968633,0,13,39723.1766435185,2008-10-02,04:14:22
39.567037,116.968887,0,11,39723.1767013889,2008-10-02,04:14:27
39.566176,116.9691,0,11,39723.1767592593,2008-10-02,04:14:32
39.56535,116.969355,0,13,39723.1768171296,2008-10-02,04:14:37
39.564492,116.969668,0,13,39723.176875,2008-10-02,04:14:42
39.563484,116.970005,0,12,39723.1769328704,2008-10-02,04:14:47
39.562473,116.970321,0,16,39723.1769907407,2008-10-02,04:14:52
39.561414,116.97066,0,15,39723.1770486111,2008-10-02,04:14:57
39.560311,116.97102,0,15,39723.1771064815,2008-10-02,04:15:02
39.559186,116.971397,0,18,39723.1771643519,2008-10-02,04:15:07
39.558021,116.971776,0,21,39723.1772222222,2008-10-02,04:15:12
39.556834,116.972153,0,21,39723.1772800926,2008-10-02,04:15:17
39.555647,116.97255,0,30,39723.177337963,2008-10-02,04:15:22
39.554453,116.972936,0,34,39723.1773958333,2008-10-02,04:15:27
39.553259,116.973335,0,34,39723.1774537037,2008-10-02,04:15:32
39.552068,116.973667,0,37,39723.1775115741,2008-10-02,04:15:37
39.550908,116.973915,0,44,39723.1775694444,2008-10-02,04:15:42
39.549771,116.97413,0,44,39723.1776273148,2008-10-02,04:15:47
39.548648,116.974368,0,48,39723.1776851852,2008-10-02,04:15:52
39.547585,116.974613,0,54,39723.1777430556,2008-10-02,04:15:57
39.546574,116.974962,0,56,39723.1778009259,2008-10-02,04:16:02
39.545556,116.975507,0,50,39723.1778587963,2008-10-02,04:16:07
39.544524,116.976107,0,50,39723.1779166667,2008-10-02,04:16:12
39.543451,116.976728,0,43,39723.177974537,2008-10-02,04:16:17
39.542366,116.977354,0,46,39723.1780324074,2008-10-02,04:16:22
39.541296,116.977951,0,43,39723.1780902778,2008-10-02,04:16:27
39.540181,116.978594,0,39,39723.1781481481,2008-10-02,04:16:32
39.539022,116.979274,0,38,39723.1782060185,2008-10-02,04:16:37
39.537882,116.979943,0,38,39723.1782638889,2008-10-02,04:16:42
39.536777,116.980545,0,43,39723.1783217593,2008-10-02,04:16:47
39.535687,116.981089,0,40,39723.1783796296,2008-10-02,04:16:52
39.534551,116.981623,0,28,39723.1784375,2008-10-02,04:16:57
39.533415,116.982159,0,16,39723.1784953704,2008-10-02,04:17:02
39.532381,116.982683,0,20,39723.1785532407,2008-10-02,04:17:07
39.53131,116.983195,0,13,39723.1786111111,2008-10-02,04:17:12
39.530229,116.983709,0,13,39723.1786689815,2008-10-02,04:17:17
39.529195,116.984199,0,16,39723.1787268519,2008-10-02,04:17:22
39.528203,116.984671,0,12,39723.1787847222,2008-10-02,04:17:27
39.527146,116.985177,0,11,39723.1788425926,2008-10-02,04:17:32
39.526101,116.98566,0,13,39723.178900463,2008-10-02,04:17:37
39.525076,116.986147,0,10,39723.1789583333,2008-10-02,04:17:42
39.524038,116.986652,0,19,39723.1790162037,2008-10-02,04:17:47
39.523012,116.987134,0,39,39723.1790740741,2008-10-02,04:17:52
39.52206,116.987578,0,57,39723.1791319444,2008-10-02,04:17:57
39.521205,116.987977,0,71,39723.1791898148,2008-10-02,04:18:02
39.520337,116.988376,0,76,39723.1792476852,2008-10-02,04:18:07
39.519428,116.988808,0,60,39723.1793055556,2008-10-02,04:18:12
39.518521,116.98927,0,57,39723.1793634259,2008-10-02,04:18:17
39.517583,116.989727,0,50,39723.1794212963,2008-10-02,04:18:22
39.516652,116.990178,0,48,39723.1794791667,2008-10-02,04:18:27
39.515718,116.990633,0,37,39723.179537037,2008-10-02,04:18:32
39.514795,116.991079,0,35,39723.1795949074,2008-10-02,04:18:37
39.513913,116.991513,0,26,39723.1796527778,2008-10-02,04:18:42
39.513094,116.9919,0,12,39723.1797106481,2008-10-02,04:18:47
39.512289,116.992293,0,12,39723.1797685185,2008-10-02,04:18:52
39.511466,116.992715,0,16,39723.1798263889,2008-10-02,04:18:57
39.510613,116.993138,0,24,39723.1798842593,2008-10-02,04:19:02
39.509723,116.993547,0,31,39723.1799421296,2008-10-02,04:19:07
39.508827,116.993981,0,26,39723.18,2008-10-02,04:19:12
39.507911,116.994422,0,32,39723.1800578704,2008-10-02,04:19:17
39.507008,116.994849,0,22,39723.1801157407,2008-10-02,04:19:22
39.506212,116.995239,0,24,39723.1801736111,2008-10-02,04:19:27
39.505394,116.995617,0,16,39723.1802314815,2008-10-02,04:19:32
39.504545,116.996008,0,17,39723.1802893518,2008-10-02,04:19:37
39.503663,116.996435,0,20,39723.1803472222,2008-10-02,04:19:42
39.502717,116.996897,0,22,39723.1804050926,2008-10-02,04:19:47
39.50173,116.997361,0,22,39723.180462963,2008-10-02,04:19:52
39.500678,116.997825,0,16,39723.1805208333,2008-10-02,04:19:57
39.499601,116.998321,0,12,39723.1805787037,2008-10-02,04:20:02
39.498498,116.998871,0,5,39723.1806365741,2008-10-02,04:20:07
39.49738,116.999401,0,10,39723.1806944444,2008-10-02,04:20:12
39.496223,116.999964,0,2,39723.1807523148,2008-10-02,04:20:17
39.495065,117.000515,0,-2,39723.1808101852,2008-10-02,04:20:22
39.493949,117.00105,0,-5,39723.1808680556,2008-10-02,04:20:27
39.492832,117.001564,0,-5,39723.1809259259,2008-10-02,04:20:32
39.491771,117.002074,0,-1,39723.1809837963,2008-10-02,04:20:37
39.490719,117.002564,0,-4,39723.1810416667,2008-10-02,04:20:42
39.489717,117.003128,0,-12,39723.181099537,2008-10-02,04:20:47
39.488805,117.003786,0,-12,39723.1811574074,2008-10-02,04:20:52
39.48792,117.004467,0,-12,39723.1812152778,2008-10-02,04:20:57
39.487083,117.005127,0,-15,39723.1812731481,2008-10-02,04:21:02
39.486233,117.005786,0,-16,39723.1813310185,2008-10-02,04:21:07
39.485484,117.006363,0,-22,39723.1813888889,2008-10-02,04:21:12
39.484935,117.00678,0,-29,39723.1814467593,2008-10-02,04:21:17
39.48464,117.006996,0,-34,39723.1815046296,2008-10-02,04:21:22
39.48459,117.007012,0,-37,39723.1815625,2008-10-02,04:21:27
39.484584,117.007001,0,-37,39723.1816203704,2008-10-02,04:21:32
39.484428,117.007126,0,-35,39723.1816782407,2008-10-02,04:21:37
39.48416,117.007351,0,-31,39723.1817361111,2008-10-02,04:21:42
39.483782,117.007647,0,-28,39723.1817939815,2008-10-02,04:21:47
39.483319,117.008003,0,-25,39723.1818518518,2008-10-02,04:21:52
39.482759,117.008424,0,-22,39723.1819097222,2008-10-02,04:21:57
39.482133,117.008905,0,-11,39723.1819675926,2008-10-02,04:22:02
39.481454,117.009438,0,2,39723.182025463,2008-10-02,04:22:07
39.480708,117.010001,0,10,39723.1820833333,2008-10-02,04:22:12
39.479953,117.010554,0,8,39723.1821412037,2008-10-02,04:22:17
39.47918,117.011124,0,4,39723.1821990741,2008-10-02,04:22:22
39.478407,117.011682,0,-5,39723.1822569444,2008-10-02,04:22:27
39.477623,117.01225,0,-13,39723.1823148148,2008-10-02,04:22:32
39.476852,117.012804,0,-16,39723.1823726852,2008-10-02,04:22:37
39.476094,117.013359,0,-23,39723.1824305556,2008-10-02,04:22:42
39.475369,117.013865,0,-17,39723.1824884259,2008-10-02,04:22:47
39.47461,117.014401,0,-8,39723.1825462963,2008-10-02,04:22:52
39.473891,117.014941,0,-3,39723.1826041667,2008-10-02,04:22:57
39.473267,117.015566,0,-11,39723.182662037,2008-10-02,04:23:02
39.472703,117.016326,0,-11,39723.1827199074,2008-10-02,04:23:07
39.472273,117.017197,0,-12,39723.1827777778,2008-10-02,04:23:12
39.471944,117.018165,0,-10,39723.1828356481,2008-10-02,04:23:17
39.47167,117.01923,0,-8,39723.1828935185,2008-10-02,04:23:22
39.471398,117.020284,0,-7,39723.1829513889,2008-10-02,04:23:27
39.471128,117.021314,0,-7,39723.1830092593,2008-10-02,04:23:32
39.470858,117.022406,0,0,39723.1830671296,2008-10-02,04:23:37
39.470543,117.02349,0,2,39723.183125,2008-10-02,04:23:42
39.470088,117.024513,0,6,39723.1831828704,2008-10-02,04:23:47
39.469461,117.025465,0,9,39723.1832407407,2008-10-02,04:23:52
39.468695,117.02629,0,5,39723.1832986111,2008-10-02,04:23:57
39.467793,117.027009,0,2,39723.1833564815,2008-10-02,04:24:02
39.466861,117.027715,0,2,39723.1834143519,2008-10-02,04:24:07
39.465908,117.028429,0,8,39723.1834722222,2008-10-02,04:24:12
39.464963,117.029161,0,10,39723.1835300926,2008-10-02,04:24:17
39.464057,117.029891,0,7,39723.183587963,2008-10-02,04:24:22
39.463277,117.030744,0,7,39723.1836458333,2008-10-02,04:24:27
39.462601,117.031783,0,-4,39723.1837037037,2008-10-02,04:24:32
39.462092,117.032979,0,-17,39723.1837615741,2008-10-02,04:24:37
39.461768,117.03431,0,-17,39723.1838194444,2008-10-02,04:24:42
39.461553,117.035723,0,-11,39723.1838773148,2008-10-02,04:24:47
39.461379,117.037168,0,1,39723.1839351852,2008-10-02,04:24:52
39.461214,117.038614,0,11,39723.1839930556,2008-10-02,04:24:57
39.461044,117.040049,0,15,39723.1840509259,2008-10-02,04:25:02
39.460863,117.041463,0,19,39723.1841087963,2008-10-02,04:25:07
39.460606,117.042854,0,13,39723.1841666667,2008-10-02,04:25:12
39.460209,117.044193,0,6,39723.184224537,2008-10-02,04:25:17
39.459674,117.045472,0,9,39723.1842824074,2008-10-02,04:25:22
39.459007,117.046642,0,3,39723.1843402778,2008-10-02,04:25:27
39.458254,117.047702,0,1,39723.1843981481,2008-10-02,04:25:32
39.457381,117.048604,0,0,39723.1844560185,2008-10-02,04:25:37
39.456407,117.04939,0,-6,39723.1845138889,2008-10-02,04:25:42
39.455363,117.049991,0,-3,39723.1845717593,2008-10-02,04:25:47
39.454259,117.050404,0,-10,39723.1846296296,2008-10-02,04:25:52
39.453136,117.050588,0,-10,39723.1846875,2008-10-02,04:25:57
39.452026,117.05066,0,-11,39723.1847453704,2008-10-02,04:26:02
39.450965,117.050528,0,-7,39723.1848032407,2008-10-02,04:26:07
39.450017,117.050248,0,2,39723.1848611111,2008-10-02,04:26:12
39.449137,117.049899,0,0,39723.1849189815,2008-10-02,04:26:17
39.448315,117.049529,0,-1,39723.1849768519,2008-10-02,04:26:22
39.447574,117.04917,0,9,39723.1850347222,2008-10-02,04:26:27
39.4469,117.048894,0,16,39723.1850925926,2008-10-02,04:26:32
39.446366,117.048719,0,18,39723.185150463,2008-10-02,04:26:37
39.445861,117.048665,0,18,39723.1852083333,2008-10-02,04:26:42
39.445272,117.048682,0,16,39723.1852662037,2008-10-02,04:26:47
39.444596,117.048706,0,18,39723.1853240741,2008-10-02,04:26:52
39.443868,117.048861,0,16,39723.1853819444,2008-10-02,04:26:57
39.443119,117.049138,0,10,39723.1854398148,2008-10-02,04:27:02
39.442385,117.049559,0,14,39723.1854976852,2008-10-02,04:27:07
39.441613,117.050079,0,17,39723.1855555556,2008-10-02,04:27:12
39.440806,117.050655,0,5,39723.1856134259,2008-10-02,04:27:17
39.439934,117.051287,0,1,39723.1856712963,2008-10-02,04:27:22
39.439036,117.051939,0,0,39723.1857291667,2008-10-02,04:27:27
39.438101,117.052615,0,1,39723.185787037,2008-10-02,04:27:32
39.437136,117.05332,0,6,39723.1858449074,2008-10-02,04:27:37
39.436156,117.054045,0,-3,39723.1859027778,2008-10-02,04:27:42
39.435154,117.05479,0,-6,39723.1859606481,2008-10-02,04:27:47
39.434157,117.055547,0,-11,39723.1860185185,2008-10-02,04:27:52
39.433177,117.05627,0,-19,39723.1860763889,2008-10-02,04:27:57
39.43221,117.056946,0,-12,39723.1861342593,2008-10-02,04:28:02
39.431211,117.057597,0,-1,39723.1861921296,2008-10-02,04:28:07
39.430221,117.058219,0,5,39723.18625,2008-10-02,04:28:12
39.429186,117.058847,0,14,39723.1863078704,2008-10-02,04:28:17
39.428154,117.059501,0,11,39723.1863657407,2008-10-02,04:28:22
39.427107,117.060159,0,7,39723.1864236111,2008-10-02,04:28:27
39.426056,117.06083,0,11,39723.1864814815,2008-10-02,04:28:32
39.425039,117.061466,0,11,39723.1865393519,2008-10-02,04:28:37
39.42407,117.062083,0,5,39723.1865972222,2008-10-02,04:28:42
39.423153,117.062638,0,2,39723.1866550926,2008-10-02,04:28:47
39.422194,117.063238,0,2,39723.186712963,2008-10-02,04:28:52
39.42118,117.063738,0,5,39723.1867708333,2008-10-02,04:28:57
39.420126,117.06403,0,3,39723.1868287037,2008-10-02,04:29:02
39.419095,117.064228,0,7,39723.1868865741,2008-10-02,04:29:07
39.418036,117.064357,0,6,39723.1869444444,2008-10-02,04:29:12
39.416961,117.06438,0,0,39723.1870023148,2008-10-02,04:29:17
39.415908,117.064302,0,-6,39723.1870601852,2008-10-02,04:29:22
39.415005,117.064318,0,-6,39723.1871180556,2008-10-02,04:29:27
39.414134,117.064615,0,-4,39723.1871759259,2008-10-02,04:29:32
39.413307,117.065236,0,-6,39723.1872337963,2008-10-02,04:29:37
39.412585,117.066127,0,-10,39723.1872916667,2008-10-02,04:29:42
39.411871,117.067105,0,-10,39723.187349537,2008-10-02,04:29:47
39.411026,117.067909,0,5,39723.1874074074,2008-10-02,04:29:52
39.410054,117.0684,0,16,39723.1874652778,2008-10-02,04:29:57
39.409058,117.068715,0,25,39723.1875231481,2008-10-02,04:30:02
39.408043,117.069036,0,26,39723.1875810185,2008-10-02,04:30:07
39.407079,117.069349,0,22,39723.1876388889,2008-10-02,04:30:12
39.406268,117.069653,0,11,39723.1876967593,2008-10-02,04:30:17
39.405751,117.069865,0,3,39723.1877546296,2008-10-02,04:30:22
39.405542,117.070122,0,-16,39723.1878125,2008-10-02,04:30:27
39.405633,117.070333,0,-21,39723.1878703704,2008-10-02,04:30:32
39.405875,117.070462,0,-23,39723.1879282407,2008-10-02,04:30:37
39.406245,117.070582,0,-17,39723.1879861111,2008-10-02,04:30:42
39.406705,117.070615,0,-20,39723.1880439815,2008-10-02,04:30:47
39.406994,117.070624,0,-17,39723.1881018518,2008-10-02,04:30:52
39.40717,117.070614,0,-3,39723.1881597222,2008-10-02,04:30:57
39.407218,117.070587,0,14,39723.1882175926,2008-10-02,04:31:02
39.407288,117.070563,0,22,39723.188275463,2008-10-02,04:31:07
39.407496,117.070639,0,26,39723.1883333333,2008-10-02,04:31:12
39.407794,117.070672,0,23,39723.1883912037,2008-10-02,04:31:17
39.408207,117.070736,0,19,39723.1884490741,2008-10-02,04:31:22
39.408556,117.071094,0,26,39723.1885069444,2008-10-02,04:31:27
39.408617,117.071792,0,23,39723.1885648148,2008-10-02,04:31:32
39.408478,117.072675,0,21,39723.1886226852,2008-10-02,04:31:37
39.408258,117.073606,0,13,39723.1886805556,2008-10-02,04:31:42
39.407992,117.074532,0,9,39723.1887384259,2008-10-02,04:31:47
39.407755,117.075481,0,4,39723.1887962963,2008-10-02,04:31:52
39.407465,117.0765,0,1,39723.1888541667,2008-10-02,04:31:57
39.407142,117.077492,0,-2,39723.188912037,2008-10-02,04:32:02
39.406772,117.078595,0,3,39723.1889699074,2008-10-02,04:32:07
39.406323,117.079812,0,7,39723.1890277778,2008-10-02,04:32:12
39.405826,117.081079,0,8,39723.1890856481,2008-10-02,04:32:17
39.405318,117.082336,0,8,39723.1891435185,2008-10-02,04:32:22
39.404741,117.083644,0,5,39723.1892013889,2008-10-02,04:32:27
39.404065,117.085038,0,7,39723.1892592593,2008-10-02,04:32:32
39.403353,117.086447,0,11,39723.1893171296,2008-10-02,04:32:37
39.402632,117.087796,0,14,39723.189375,2008-10-02,04:32:42
39.401939,117.089055,0,10,39723.1894328704,2008-10-02,04:32:47
39.401349,117.090076,0,4,39723.1894907407,2008-10-02,04:32:52
39.400861,117.090864,0,3,39723.1895486111,2008-10-02,04:32:57
39.400375,117.091637,0,0,39723.1896064815,2008-10-02,04:33:02
39.399876,117.092432,0,-1,39723.1896643518,2008-10-02,04:33:07
39.399331,117.093261,0,0,39723.1897222222,2008-10-02,04:33:12
39.398741,117.094128,0,-1,39723.1897800926,2008-10-02,04:33:17
39.398099,117.095036,0,0,39723.189837963,2008-10-02,04:33:22
39.397389,117.096009,0,-1,39723.1898958333,2008-10-02,04:33:27
39.396668,117.096966,0,-2,39723.1899537037,2008-10-02,04:33:32
39.395905,117.097929,0,-2,39723.1900115741,2008-10-02,04:33:37
39.395059,117.098922,0,-4,39723.1900694444,2008-10-02,04:33:42
39.394174,117.099948,0,2,39723.1901273148,2008-10-02,04:33:47
39.393251,117.100936,0,-2,39723.1901851852,2008-10-02,04:33:52
39.392269,117.101998,0,-1,39723.1902430556,2008-10-02,04:33:57
39.391276,117.102998,0,2,39723.1903009259,2008-10-02,04:34:02
39.390247,117.104014,0,-2,39723.1903587963,2008-10-02,04:34:07
39.389219,117.104901,0,1,39723.1904166667,2008-10-02,04:34:12
39.388171,117.105769,0,1,39723.190474537,2008-10-02,04:34:17
39.387069,117.10662,0,4,39723.1905324074,2008-10-02,04:34:22
39.385963,117.107423,0,16,39723.1905902778,2008-10-02,04:34:27
39.384846,117.108203,0,21,39723.1906481481,2008-10-02,04:34:32
39.383698,117.108939,0,22,39723.1907060185,2008-10-02,04:34:37
39.382619,117.10959,0,22,39723.1907638889,2008-10-02,04:34:42
39.381562,117.110213,0,20,39723.1908217593,2008-10-02,04:34:47
39.380488,117.110871,0,16,39723.1908796296,2008-10-02,04:34:52
39.379416,117.111593,0,18,39723.1909375,2008-10-02,04:34:57
39.378337,117.112316,0,17,39723.1909953704,2008-10-02,04:35:02
39.377207,117.113006,0,13,39723.1910532407,2008-10-02,04:35:07
39.376096,117.113708,0,12,39723.1911111111,2008-10-02,04:35:12
39.375051,117.114356,0,13,39723.1911689815,2008-10-02,04:35:17
39.374023,117.115029,0,12,39723.1912268519,2008-10-02,04:35:22
39.373008,117.115673,0,10,39723.1912847222,2008-10-02,04:35:27
39.372052,117.116269,0,7,39723.1913425926,2008-10-02,04:35:32
39.371173,117.116796,0,20,39723.191400463,2008-10-02,04:35:37
39.370306,117.117344,0,37,39723.1914583333,2008-10-02,04:35:42
39.369386,117.11798,0,50,39723.1915162037,2008-10-02,04:35:47
39.368451,117.118613,0,50,39723.1915740741,2008-10-02,04:35:52
39.367489,117.119194,0,35,39723.1916319444,2008-10-02,04:35:57
39.366493,117.119807,0,16,39723.1916898148,2008-10-02,04:36:02
39.365458,117.120451,0,-6,39723.1917476852,2008-10-02,04:36:07
39.364649,117.120881,0,-22,39723.1918055556,2008-10-02,04:36:12
39.364192,117.121091,0,-17,39723.1918634259,2008-10-02,04:36:17
39.363949,117.121236,0,-10,39723.1919212963,2008-10-02,04:36:22
39.36389,117.121286,0,-3,39723.1919791667,2008-10-02,04:36:27
39.363772,117.121389,0,25,39723.1947569444,2008-10-02,04:40:27
39.363518,117.121582,0,21,39723.1948148148,2008-10-02,04:40:32
39.363244,117.121762,0,19,39723.1948726852,2008-10-02,04:40:37
39.362985,117.12193,0,21,39723.1949305556,2008-10-02,04:40:42
39.362697,117.122115,0,19,39723.1949884259,2008-10-02,04:40:47
39.362441,117.122283,0,22,39723.1950462963,2008-10-02,04:40:52
39.362231,117.12242,0,24,39723.1951041667,2008-10-02,04:40:57
39.362037,117.122524,0,21,39723.195162037,2008-10-02,04:41:02
39.361885,117.122602,0,22,39723.1952199074,2008-10-02,04:41:07
39.361793,117.122632,0,7,39723.1952777778,2008-10-02,04:41:12
39.361767,117.122663,0,14,39723.1953356481,2008-10-02,04:41:17
39.361717,117.122696,0,14,39723.1953935185,2008-10-02,04:41:22
39.361664,117.122732,0,12,39723.1954513889,2008-10-02,04:41:27
39.361586,117.122793,0,11,39723.1955092593,2008-10-02,04:41:32
39.361498,117.122852,0,8,39723.1955671296,2008-10-02,04:41:37
39.361433,117.122872,0,6,39723.195625,2008-10-02,04:41:42
39.36143,117.122896,0,8,39723.1956828704,2008-10-02,04:41:47
39.361423,117.122897,0,7,39723.1957407407,2008-10-02,04:41:52
39.361431,117.12289,0,8,39723.1957986111,2008-10-02,04:41:57
39.361424,117.122893,0,8,39723.1958564815,2008-10-02,04:42:02
39.361424,117.122893,0,8,39723.1958912037,2008-10-02,04:42:05
39.361423,117.122894,0,8,39723.1959143518,2008-10-02,04:42:07
39.361376,117.122928,0,8,39723.1959722222,2008-10-02,04:42:12
39.361306,117.122982,0,4,39723.1960300926,2008-10-02,04:42:17
39.361155,117.123081,0,0,39723.196087963,2008-10-02,04:42:22
39.360995,117.123196,0,-4,39723.1961458333,2008-10-02,04:42:27
39.360849,117.123267,0,-3,39723.1962037037,2008-10-02,04:42:32
39.360674,117.123381,0,-2,39723.1962615741,2008-10-02,04:42:37
39.36053,117.123473,0,-1,39723.1963194444,2008-10-02,04:42:42
39.360498,117.123481,0,2,39723.1963773148,2008-10-02,04:42:47
39.36047,117.123497,0,2,39723.1964351852,2008-10-02,04:42:52
39.360388,117.123539,0,4,39723.1964930556,2008-10-02,04:42:57
39.360338,117.123555,0,7,39723.1965509259,2008-10-02,04:43:02
39.360278,117.123599,0,7,39723.1966087963,2008-10-02,04:43:07
39.360215,117.123635,0,11,39723.1966666667,2008-10-02,04:43:12
39.360113,117.123702,0,10,39723.196724537,2008-10-02,04:43:17
39.360058,117.123745,0,13,39723.1967824074,2008-10-02,04:43:22
39.36,117.123792,0,14,39723.1968402778,2008-10-02,04:43:27
39.359892,117.123851,0,16,39723.1968981481,2008-10-02,04:43:32
39.35979,117.123916,0,15,39723.1969560185,2008-10-02,04:43:37
39.359708,117.123969,0,14,39723.1970138889,2008-10-02,04:43:42
39.359647,117.123996,0,12,39723.1970717593,2008-10-02,04:43:47
39.359549,117.124029,0,12,39723.1971296296,2008-10-02,04:43:52
39.359441,117.124099,0,15,39723.1971875,2008-10-02,04:43:57
39.359353,117.124173,0,19,39723.1972453704,2008-10-02,04:44:02
39.359264,117.124245,0,20,39723.1973032407,2008-10-02,04:44:07
39.359141,117.124305,0,19,39723.1973611111,2008-10-02,04:44:12
39.35902,117.124366,0,17,39723.1974189815,2008-10-02,04:44:17
39.358978,117.124367,0,16,39723.1974768518,2008-10-02,04:44:22
39.35894,117.124377,0,16,39723.1975347222,2008-10-02,04:44:27
39.358882,117.12442,0,14,39723.1975925926,2008-10-02,04:44:32
39.358856,117.124433,0,13,39723.197650463,2008-10-02,04:44:37
39.358831,117.124437,0,13,39723.1977083333,2008-10-02,04:44:42
39.358784,117.124456,0,13,39723.1977662037,2008-10-02,04:44:47
39.358774,117.124465,0,14,39723.1978240741,2008-10-02,04:44:52
39.358747,117.124476,0,16,39723.1978819444,2008-10-02,04:44:57
39.358745,117.124486,0,16,39723.1979398148,2008-10-02,04:45:02
39.3587,117.124458,0,16,39723.1979976852,2008-10-02,04:45:07
39.358713,117.124468,0,15,39723.1980555556,2008-10-02,04:45:12
39.358701,117.124505,0,14,39723.1981134259,2008-10-02,04:45:17
39.358641,117.124576,0,12,39723.1981712963,2008-10-02,04:45:22
39.358563,117.124696,0,11,39723.1982291667,2008-10-02,04:45:27
39.3585,117.124738,0,5,39723.198287037,2008-10-02,04:45:32
39.358429,117.124776,0,4,39723.1983449074,2008-10-02,04:45:37
39.358294,117.124869,0,4,39723.1984027778,2008-10-02,04:45:42
39.358175,117.124927,0,18,39723.1984606481,2008-10-02,04:45:47
39.358092,117.12494,0,19,39723.1985185185,2008-10-02,04:45:52
39.358031,117.124958,0,24,39723.1985763889,2008-10-02,04:45:57
39.358037,117.124971,0,22,39723.1986342593,2008-10-02,04:46:02
39.35804,117.124972,0,23,39723.1986921296,2008-10-02,04:46:07
39.358041,117.124973,0,23,39723.19875,2008-10-02,04:46:12
39.358036,117.124975,0,22,39723.1988078704,2008-10-02,04:46:17
39.358039,117.124973,0,23,39723.1988657407,2008-10-02,04:46:22
39.358034,117.124975,0,23,39723.1989236111,2008-10-02,04:46:27
39.35803,117.124976,0,23,39723.1989814815,2008-10-02,04:46:32
39.358026,117.124978,0,23,39723.1990393519,2008-10-02,04:46:37
39.358026,117.124978,0,23,39723.1990740741,2008-10-02,04:46:40
39.358024,117.124979,0,23,39723.1990972222,2008-10-02,04:46:42
39.358028,117.12497,0,22,39723.1991550926,2008-10-02,04:46:47
39.358018,117.124969,0,21,39723.199212963,2008-10-02,04:46:52
39.358011,117.124973,0,21,39723.1992708333,2008-10-02,04:46:57
39.358011,117.124973,0,21,39723.1993055556,2008-10-02,04:47:00
39.358009,117.124973,0,21,39723.1993287037,2008-10-02,04:47:02
39.358,117.124978,0,20,39723.1993865741,2008-10-02,04:47:07
39.358,117.12497,0,20,39723.1994444444,2008-10-02,04:47:12
39.358,117.12497,0,20,39723.1994791667,2008-10-02,04:47:15
39.357997,117.124967,0,20,39723.1995023148,2008-10-02,04:47:17
39.357991,117.124976,0,21,39723.1995601852,2008-10-02,04:47:22
39.357984,117.124997,0,19,39723.1996180556,2008-10-02,04:47:27
39.357996,117.124987,0,17,39723.1996759259,2008-10-02,04:47:32
39.35798,117.124981,0,16,39723.1997337963,2008-10-02,04:47:37
39.357972,117.124976,0,15,39723.1997916667,2008-10-02,04:47:42
39.357972,117.124976,0,15,39723.1998263889,2008-10-02,04:47:45
39.357967,117.124978,0,15,39723.199849537,2008-10-02,04:47:47
39.357989,117.124964,0,14,39723.1999074074,2008-10-02,04:47:52
39.357992,117.124962,0,14,39723.1999652778,2008-10-02,04:47:57
39.357999,117.12496,0,14,39723.2000231481,2008-10-02,04:48:02
39.357999,117.12496,0,14,39723.2000578704,2008-10-02,04:48:05
39.358003,117.124957,0,14,39723.2000810185,2008-10-02,04:48:07
39.357987,117.124961,0,14,39723.2001388889,2008-10-02,04:48:12
39.357968,117.124957,0,13,39723.2001967593,2008-10-02,04:48:17
39.35796,117.124952,0,12,39723.2002546296,2008-10-02,04:48:22
39.35796,117.124952,0,12,39723.2002893519,2008-10-02,04:48:25
39.357957,117.124948,0,13,39723.2003125,2008-10-02,04:48:27
39.357919,117.124941,0,13,39723.2003703704,2008-10-02,04:48:32
39.357875,117.124947,0,13,39723.2004282407,2008-10-02,04:48:37
39.357855,117.125082,0,4,39723.2143171296,2008-10-02,05:08:37
39.357648,117.125217,0,-3,39723.214375,2008-10-02,05:08:42
39.357432,117.125324,0,-10,39723.2144328704,2008-10-02,05:08:47
39.357191,117.125454,0,-17,39723.2144907407,2008-10-02,05:08:52
39.356918,117.125613,0,-18,39723.2145486111,2008-10-02,05:08:57
39.356668,117.125768,0,-17,39723.2146064815,2008-10-02,05:09:02
39.35647,117.125881,0,-17,39723.2146643519,2008-10-02,05:09:07
39.356307,117.125956,0,-20,39723.2147222222,2008-10-02,05:09:12
39.356185,117.126011,0,-16,39723.2147800926,2008-10-02,05:09:17
39.356186,117.126001,0,-26,39723.214837963,2008-10-02,05:09:22
39.356092,117.126054,0,-30,39723.2148958333,2008-10-02,05:09:27
39.355863,117.126194,0,-36,39723.2149537037,2008-10-02,05:09:32
39.355568,117.126345,0,-33,39723.2150115741,2008-10-02,05:09:37
39.355199,117.126522,0,-20,39723.2150694444,2008-10-02,05:09:42
39.354854,117.12669,0,-14,39723.2151273148,2008-10-02,05:09:47
39.354544,117.126845,0,-6,39723.2151851852,2008-10-02,05:09:52
39.354348,117.126935,0,1,39723.2152430556,2008-10-02,05:09:57
39.354272,117.126989,0,6,39723.2153009259,2008-10-02,05:10:02
39.354261,117.126992,0,13,39723.2153587963,2008-10-02,05:10:07
39.35426,117.126993,0,14,39723.2154166667,2008-10-02,05:10:12
39.354258,117.126994,0,15,39723.215474537,2008-10-02,05:10:17
39.354256,117.126995,0,15,39723.2155324074,2008-10-02,05:10:22
39.354254,117.126996,0,15,39723.2155902778,2008-10-02,05:10:27
39.354254,117.126996,0,15,39723.2156481481,2008-10-02,05:10:32
39.354254,117.126996,0,15,39723.2156828704,2008-10-02,05:10:35
39.354258,117.126995,0,15,39723.2157060185,2008-10-02,05:10:37
39.354244,117.126995,0,15,39723.2157638889,2008-10-02,05:10:42
39.354223,117.126998,0,16,39723.2158217593,2008-10-02,05:10:47
39.354211,117.127005,0,17,39723.2158796296,2008-10-02,05:10:52
39.354201,117.127006,0,18,39723.2159375,2008-10-02,05:10:57
39.354194,117.127008,0,19,39723.2159953704,2008-10-02,05:11:02
39.354193,117.127011,0,19,39723.2160532407,2008-10-02,05:11:07
39.35419,117.127014,0,20,39723.2161111111,2008-10-02,05:11:12
39.35419,117.127017,0,20,39723.2161689815,2008-10-02,05:11:17
39.35419,117.127015,0,20,39723.2162268519,2008-10-02,05:11:22
39.35419,117.127015,0,20,39723.2162615741,2008-10-02,05:11:25
39.354187,117.127016,0,20,39723.2162847222,2008-10-02,05:11:27
39.35404,117.127095,0,18,39723.2163425926,2008-10-02,05:11:32
39.353814,117.127206,0,19,39723.216400463,2008-10-02,05:11:37
39.353609,117.127311,0,17,39723.2164583333,2008-10-02,05:11:42
39.353458,117.127375,0,17,39723.2165162037,2008-10-02,05:11:47
39.353405,117.127399,0,15,39723.2165740741,2008-10-02,05:11:52
39.353297,117.127444,0,14,39723.2166319444,2008-10-02,05:11:57
39.35307,117.127543,0,17,39723.2166898148,2008-10-02,05:12:02
39.352811,117.127653,0,18,39723.2167476852,2008-10-02,05:12:07
39.352612,117.127743,0,15,39723.2168055556,2008-10-02,05:12:12
39.352478,117.127795,0,14,39723.2168634259,2008-10-02,05:12:17
39.352304,117.127862,0,14,39723.2169212963,2008-10-02,05:12:22
39.352093,117.127945,0,12,39723.2169791667,2008-10-02,05:12:27
39.351845,117.128053,0,9,39723.217037037,2008-10-02,05:12:32
39.351652,117.128132,0,5,39723.2170949074,2008-10-02,05:12:37
39.351592,117.128155,0,1,39723.2171527778,2008-10-02,05:12:42
39.351582,117.128152,0,0,39723.2172106481,2008-10-02,05:12:47
39.351579,117.128154,0,0,39723.2172685185,2008-10-02,05:12:52
39.351578,117.128154,0,0,39723.2173263889,2008-10-02,05:12:57
39.351578,117.128155,0,0,39723.2173842593,2008-10-02,05:13:02
39.35158,117.128154,0,0,39723.2174421296,2008-10-02,05:13:07
39.351578,117.128155,0,0,39723.2175,2008-10-02,05:13:12
39.351578,117.128155,0,0,39723.2175347222,2008-10-02,05:13:15
39.351576,117.128156,0,0,39723.2175578704,2008-10-02,05:13:17
39.35152,117.128179,0,0,39723.2176157407,2008-10-02,05:13:22
39.351457,117.128209,0,3,39723.2176736111,2008-10-02,05:13:27
39.351435,117.128215,0,8,39723.2177314815,2008-10-02,05:13:32
39.351425,117.128217,0,12,39723.2177893519,2008-10-02,05:13:37
39.351419,117.128223,0,14,39723.2178472222,2008-10-02,05:13:42
39.351414,117.128228,0,16,39723.2179050926,2008-10-02,05:13:47
39.351408,117.128233,0,19,39723.217962963,2008-10-02,05:13:52
39.351403,117.128235,0,21,39723.2180208333,2008-10-02,05:13:57
39.351399,117.12824,0,23,39723.2180787037,2008-10-02,05:14:02
39.351395,117.128246,0,25,39723.2181365741,2008-10-02,05:14:07
39.351392,117.128249,0,26,39723.2181944444,2008-10-02,05:14:12
39.35139,117.128248,0,26,39723.2182523148,2008-10-02,05:14:17
39.351389,117.128246,0,26,39723.2183101852,2008-10-02,05:14:22
39.351389,117.128246,0,26,39723.2183680556,2008-10-02,05:14:27
39.351389,117.128246,0,26,39723.2184259259,2008-10-02,05:14:32
39.351388,117.128246,0,26,39723.2184837963,2008-10-02,05:14:37
39.351388,117.128246,0,26,39723.2185416667,2008-10-02,05:14:42
39.351388,117.128245,0,26,39723.218599537,2008-10-02,05:14:47
39.351388,117.128246,0,26,39723.2186574074,2008-10-02,05:14:52
39.351388,117.128245,0,26,39723.2187152778,2008-10-02,05:14:57
39.351388,117.128245,0,25,39723.2187731481,2008-10-02,05:15:02
39.351388,117.128245,0,25,39723.2188310185,2008-10-02,05:15:07
39.351388,117.128245,0,25,39723.2188888889,2008-10-02,05:15:12
39.351388,117.128245,0,25,39723.2189467593,2008-10-02,05:15:17
39.351389,117.128245,0,25,39723.2190046296,2008-10-02,05:15:22
39.351389,117.128245,0,25,39723.2190625,2008-10-02,05:15:27
39.351389,117.128245,0,25,39723.2190972222,2008-10-02,05:15:30
39.351388,117.128245,0,25,39723.2191203704,2008-10-02,05:15:32
39.351349,117.128255,0,23,39723.2191782407,2008-10-02,05:15:37
39.351252,117.128288,0,20,39723.2192361111,2008-10-02,05:15:42
39.351185,117.128299,0,20,39723.2192939815,2008-10-02,05:15:47
39.351135,117.1283,0,19,39723.2193518518,2008-10-02,05:15:52
39.351062,117.128314,0,18,39723.2194097222,2008-10-02,05:15:57
39.350907,117.128373,0,19,39723.2194675926,2008-10-02,05:16:02
39.350658,117.12848,0,17,39723.219525463,2008-10-02,05:16:07
39.350352,117.12859,0,18,39723.2195833333,2008-10-02,05:16:12
39.350062,117.128681,0,14,39723.2196412037,2008-10-02,05:16:17
39.349659,117.128842,0,10,39723.2196990741,2008-10-02,05:16:22
39.349272,117.128983,0,13,39723.2197569444,2008-10-02,05:16:27
39.349058,117.129072,0,13,39723.2198148148,2008-10-02,05:16:32
39.348859,117.12915,0,13,39723.2198726852,2008-10-02,05:16:37
39.348595,117.129213,0,12,39723.2199305556,2008-10-02,05:16:42
39.348418,117.129242,0,12,39723.2199884259,2008-10-02,05:16:47
39.348365,117.129249,0,8,39723.2200462963,2008-10-02,05:16:52
39.348342,117.129252,0,4,39723.2201041667,2008-10-02,05:16:57
39.348291,117.12927,0,1,39723.220162037,2008-10-02,05:17:02
39.348272,117.129264,0,2,39723.2202199074,2008-10-02,05:17:07
39.348274,117.129264,0,2,39723.2202777778,2008-10-02,05:17:12
39.348275,117.129264,0,3,39723.2203356481,2008-10-02,05:17:17
39.348275,117.129264,0,3,39723.2203703704,2008-10-02,05:17:20
39.348275,117.129263,0,3,39723.2203935185,2008-10-02,05:17:22
39.348263,117.129265,0,3,39723.2204513889,2008-10-02,05:17:27
39.348178,117.129295,0,5,39723.2205092593,2008-10-02,05:17:32
39.348109,117.129328,0,6,39723.2205671296,2008-10-02,05:17:37
39.348109,117.129328,0,6,39723.2206018518,2008-10-02,05:17:40
39.348103,117.129326,0,4,39723.220625,2008-10-02,05:17:42
39.348077,117.129337,0,6,39723.2206828704,2008-10-02,05:17:47
39.348045,117.129346,0,6,39723.2207407407,2008-10-02,05:17:52
39.348045,117.129347,0,7,39723.2207986111,2008-10-02,05:17:57
39.348045,117.129347,0,7,39723.2208333333,2008-10-02,05:18:00
39.348044,117.129347,0,7,39723.2208564815,2008-10-02,05:18:02
39.347963,117.129367,0,7,39723.2209143518,2008-10-02,05:18:07
39.347848,117.129412,0,5,39723.2209722222,2008-10-02,05:18:12
39.347735,117.129426,0,2,39723.2210300926,2008-10-02,05:18:17
39.347605,117.129461,0,5,39723.221087963,2008-10-02,05:18:22
39.347562,117.129449,0,12,39723.2211458333,2008-10-02,05:18:27
39.347563,117.129448,0,12,39723.2212037037,2008-10-02,05:18:32
39.347563,117.129448,0,12,39723.2212384259,2008-10-02,05:18:35
39.347565,117.129446,0,14,39723.2212615741,2008-10-02,05:18:37
39.34755,117.129449,0,15,39723.2213194444,2008-10-02,05:18:42
39.347467,117.12947,0,15,39723.2213773148,2008-10-02,05:18:47
39.347409,117.129499,0,14,39723.2214351852,2008-10-02,05:18:52
39.347405,117.129506,0,12,39723.2214930556,2008-10-02,05:18:57
39.347404,117.129506,0,11,39723.2215509259,2008-10-02,05:19:02
39.347404,117.129505,0,11,39723.2216087963,2008-10-02,05:19:07
39.347404,117.129505,0,11,39723.2216435185,2008-10-02,05:19:10
39.347404,117.129506,0,12,39723.2216666667,2008-10-02,05:19:12
39.347392,117.129502,0,12,39723.221724537,2008-10-02,05:19:17
39.347235,117.12954,0,14,39723.2217824074,2008-10-02,05:19:22
39.346974,117.129624,0,16,39723.2218402778,2008-10-02,05:19:27
39.346684,117.129689,0,17,39723.2218981481,2008-10-02,05:19:32
39.346407,117.129759,0,21,39723.2219560185,2008-10-02,05:19:37
39.346184,117.129825,0,24,39723.2220138889,2008-10-02,05:19:42
39.346006,117.129852,0,24,39723.2220717593,2008-10-02,05:19:47
39.345913,117.129873,0,22,39723.2221296296,2008-10-02,05:19:52
39.345889,117.129865,0,24,39723.2221875,2008-10-02,05:19:57
39.345822,117.129874,0,27,39723.2222453704,2008-10-02,05:20:02
39.345684,117.129916,0,29,39723.2223032407,2008-10-02,05:20:07
39.345434,117.129979,0,28,39723.2223611111,2008-10-02,05:20:12
39.345245,117.130032,0,21,39723.2224189815,2008-10-02,05:20:17
39.345094,117.130059,0,20,39723.2224768519,2008-10-02,05:20:22
39.34497,117.130092,0,16,39723.2225347222,2008-10-02,05:20:27
39.344869,117.130117,0,15,39723.2225925926,2008-10-02,05:20:32
39.344859,117.130121,0,14,39723.222650463,2008-10-02,05:20:37
39.34486,117.130121,0,13,39723.2227083333,2008-10-02,05:20:42
39.344862,117.130121,0,13,39723.2227662037,2008-10-02,05:20:47
39.344864,117.130121,0,12,39723.2228240741,2008-10-02,05:20:52
39.344864,117.130121,0,12,39723.2228587963,2008-10-02,05:20:55
39.344862,117.130124,0,11,39723.2228819444,2008-10-02,05:20:57
39.344717,117.130133,0,14,39723.2229398148,2008-10-02,05:21:02
39.344531,117.130162,0,12,39723.2229976852,2008-10-02,05:21:07
39.344495,117.130164,0,13,39723.2230555556,2008-10-02,05:21:12
39.344484,117.130165,0,14,39723.2231134259,2008-10-02,05:21:17
39.344484,117.130165,0,14,39723.2231481481,2008-10-02,05:21:20
39.344479,117.130165,0,14,39723.2231712963,2008-10-02,05:21:22
39.344399,117.130191,0,13,39723.2232291667,2008-10-02,05:21:27
39.344301,117.130224,0,13,39723.223287037,2008-10-02,05:21:32
39.344214,117.13024,0,13,39723.2233449074,2008-10-02,05:21:37
39.344117,117.130248,0,19,39723.2234027778,2008-10-02,05:21:42
39.344048,117.130257,0,25,39723.2234606481,2008-10-02,05:21:47
39.343961,117.130254,0,28,39723.2235185185,2008-10-02,05:21:52
39.343787,117.130286,0,30,39723.2235763889,2008-10-02,05:21:57
39.343637,117.130322,0,32,39723.2236342593,2008-10-02,05:22:02
39.343599,117.13033,0,35,39723.2236921296,2008-10-02,05:22:07
39.343546,117.130343,0,37,39723.22375,2008-10-02,05:22:12
39.343524,117.130349,0,36,39723.2238078704,2008-10-02,05:22:17
39.343526,117.130339,0,35,39723.2238657407,2008-10-02,05:22:22
39.343527,117.130339,0,36,39723.2239236111,2008-10-02,05:22:27
39.343526,117.13034,0,36,39723.2239814815,2008-10-02,05:22:32
39.343526,117.13034,0,36,39723.2240393519,2008-10-02,05:22:37
39.343526,117.13034,0,36,39723.2240972222,2008-10-02,05:22:42
39.343526,117.13034,0,36,39723.2241550926,2008-10-02,05:22:47
39.343526,117.13034,0,36,39723.224212963,2008-10-02,05:22:52
39.343526,117.13034,0,36,39723.2242708333,2008-10-02,05:22:57
39.343526,117.13034,0,36,39723.2243287037,2008-10-02,05:23:02
39.343525,117.13034,0,35,39723.2243865741,2008-10-02,05:23:07
39.343525,117.13034,0,35,39723.2244444444,2008-10-02,05:23:12
39.343525,117.13034,0,35,39723.2245023148,2008-10-02,05:23:17
39.343525,117.130341,0,35,39723.2245601852,2008-10-02,05:23:22
39.343525,117.130341,0,36,39723.2246180556,2008-10-02,05:23:27
39.343525,117.130341,0,35,39723.2246759259,2008-10-02,05:23:32
39.343525,117.130341,0,35,39723.2247337963,2008-10-02,05:23:37
39.343525,117.13034,0,35,39723.2247916667,2008-10-02,05:23:42
39.343525,117.13034,0,35,39723.224849537,2008-10-02,05:23:47
39.343525,117.130339,0,35,39723.2249074074,2008-10-02,05:23:52
39.343525,117.130339,0,35,39723.2249652778,2008-10-02,05:23:57
39.343525,117.130339,0,35,39723.2250231481,2008-10-02,05:24:02
39.343525,117.130339,0,35,39723.2250810185,2008-10-02,05:24:07
39.343525,117.130338,0,35,39723.2251388889,2008-10-02,05:24:12
39.343525,117.130338,0,35,39723.2251967593,2008-10-02,05:24:17
39.343525,117.130339,0,35,39723.2252546296,2008-10-02,05:24:22
39.343524,117.130339,0,35,39723.2253125,2008-10-02,05:24:27
39.343524,117.130339,0,35,39723.2253703704,2008-10-02,05:24:32
39.343524,117.130339,0,35,39723.2254050926,2008-10-02,05:24:35
39.343524,117.130339,0,35,39723.2254282407,2008-10-02,05:24:37
39.343452,117.130351,0,32,39723.2254861111,2008-10-02,05:24:42
39.343301,117.130383,0,28,39723.2255439815,2008-10-02,05:24:47
39.343151,117.130401,0,30,39723.2256018519,2008-10-02,05:24:52
39.343098,117.130406,0,32,39723.2256597222,2008-10-02,05:24:57
39.343086,117.130396,0,35,39723.2257175926,2008-10-02,05:25:02
39.343081,117.13039,0,38,39723.225775463,2008-10-02,05:25:07
39.343075,117.130385,0,42,39723.2258333333,2008-10-02,05:25:12
39.34307,117.130381,0,45,39723.2258912037,2008-10-02,05:25:17
39.343066,117.130381,0,47,39723.2259490741,2008-10-02,05:25:22
39.343066,117.130381,0,47,39723.2259837963,2008-10-02,05:25:25
39.343062,117.130377,0,50,39723.2260069444,2008-10-02,05:25:27
39.343058,117.130367,0,52,39723.2260648148,2008-10-02,05:25:32
39.343054,117.130358,0,54,39723.2261226852,2008-10-02,05:25:37
39.343052,117.130353,0,56,39723.2261805556,2008-10-02,05:25:42
39.343052,117.130348,0,57,39723.2262384259,2008-10-02,05:25:47
39.343051,117.130344,0,58,39723.2262962963,2008-10-02,05:25:52
39.343051,117.130342,0,59,39723.2263541667,2008-10-02,05:25:57
39.343051,117.130343,0,59,39723.226412037,2008-10-02,05:26:02
39.343052,117.130343,0,58,39723.2264699074,2008-10-02,05:26:07
39.343052,117.130344,0,58,39723.2265277778,2008-10-02,05:26:12
39.343052,117.130344,0,58,39723.2265856481,2008-10-02,05:26:17
39.343052,117.130343,0,58,39723.2266435185,2008-10-02,05:26:22
39.343052,117.130343,0,58,39723.2267013889,2008-10-02,05:26:27
39.343052,117.130343,0,58,39723.2267592593,2008-10-02,05:26:32
39.343052,117.130343,0,58,39723.2268171296,2008-10-02,05:26:37
39.343052,117.130343,0,58,39723.226875,2008-10-02,05:26:42
39.343052,117.130344,0,57,39723.2269328704,2008-10-02,05:26:47
39.343052,117.130344,0,57,39723.2269675926,2008-10-02,05:26:50
39.343052,117.130344,0,57,39723.2269907407,2008-10-02,05:26:52
39.343002,117.130363,0,55,39723.2270486111,2008-10-02,05:26:57
39.342817,117.130414,0,46,39723.2271064815,2008-10-02,05:27:02
39.34259,117.130468,0,39,39723.2271643518,2008-10-02,05:27:07
39.34245,117.130504,0,31,39723.2272222222,2008-10-02,05:27:12
39.342352,117.130535,0,25,39723.2272800926,2008-10-02,05:27:17
39.342248,117.130554,0,26,39723.227337963,2008-10-02,05:27:22
39.342166,117.130559,0,25,39723.2273958333,2008-10-02,05:27:27
39.342062,117.130595,0,22,39723.2274537037,2008-10-02,05:27:32
39.341946,117.130619,0,23,39723.2275115741,2008-10-02,05:27:37
39.341889,117.130654,0,20,39723.2275694444,2008-10-02,05:27:42
39.341846,117.130657,0,18,39723.2276273148,2008-10-02,05:27:47
39.341836,117.130659,0,17,39723.2276851852,2008-10-02,05:27:52
39.341765,117.130676,0,17,39723.2277430556,2008-10-02,05:27:57
39.341735,117.130669,0,16,39723.2278009259,2008-10-02,05:28:02
39.341732,117.130666,0,17,39723.2278587963,2008-10-02,05:28:07
39.341732,117.130666,0,17,39723.2279166667,2008-10-02,05:28:12
39.341731,117.130666,0,17,39723.227974537,2008-10-02,05:28:17
39.341731,117.130666,0,17,39723.2280324074,2008-10-02,05:28:22
39.341731,117.130666,0,17,39723.2280902778,2008-10-02,05:28:27
39.341731,117.130666,0,17,39723.228125,2008-10-02,05:28:30
39.34173,117.130666,0,17,39723.2281481481,2008-10-02,05:28:32
39.341648,117.130664,0,16,39723.2282060185,2008-10-02,05:28:37
39.341568,117.130674,0,18,39723.2282638889,2008-10-02,05:28:42
39.341509,117.130701,0,18,39723.2283217593,2008-10-02,05:28:47
39.341452,117.130697,0,18,39723.2283796296,2008-10-02,05:28:52
39.341422,117.130709,0,21,39723.2284375,2008-10-02,05:28:57
39.341423,117.130687,0,25,39723.2284953704,2008-10-02,05:29:02
39.341423,117.130687,0,26,39723.2285532407,2008-10-02,05:29:07
39.341424,117.130688,0,26,39723.2286111111,2008-10-02,05:29:12
39.341425,117.130686,0,27,39723.2286689815,2008-10-02,05:29:17
39.341425,117.130685,0,27,39723.2287268518,2008-10-02,05:29:22
39.341425,117.130685,0,27,39723.2287847222,2008-10-02,05:29:27
39.341425,117.130685,0,27,39723.2288425926,2008-10-02,05:29:32
39.341425,117.130684,0,27,39723.228900463,2008-10-02,05:29:37
39.341425,117.130684,0,27,39723.2289351852,2008-10-02,05:29:40
39.341422,117.130685,0,27,39723.2289583333,2008-10-02,05:29:42
39.341309,117.130692,0,26,39723.2290162037,2008-10-02,05:29:47
39.341245,117.130721,0,21,39723.2290740741,2008-10-02,05:29:52
39.341079,117.130737,0,18,39723.2352083333,2008-10-02,05:38:42
39.340963,117.130752,0,20,39723.2352662037,2008-10-02,05:38:47
39.340829,117.130796,0,24,39723.2353240741,2008-10-02,05:38:52
39.340605,117.130865,0,19,39723.2353819444,2008-10-02,05:38:57
39.340303,117.130952,0,11,39723.2354398148,2008-10-02,05:39:02
39.339991,117.130999,0,9,39723.2354976852,2008-10-02,05:39:07
39.33968,117.131049,0,10,39723.2355555556,2008-10-02,05:39:12
39.339381,117.131099,0,13,39723.2356134259,2008-10-02,05:39:17
39.33909,117.131144,0,14,39723.2356712963,2008-10-02,05:39:22
39.33889,117.131178,0,19,39723.2357291667,2008-10-02,05:39:27
39.338771,117.131192,0,23,39723.235787037,2008-10-02,05:39:32
39.338633,117.131239,0,23,39723.2358449074,2008-10-02,05:39:37
39.338498,117.131272,0,27,39723.2359027778,2008-10-02,05:39:42
39.338342,117.131291,0,31,39723.2359606481,2008-10-02,05:39:47
39.338237,117.131304,0,37,39723.2360185185,2008-10-02,05:39:52
39.338116,117.131308,0,39,39723.2360763889,2008-10-02,05:39:57
39.337895,117.131367,0,42,39723.2361342593,2008-10-02,05:40:02
39.337742,117.131386,0,39,39723.2361921296,2008-10-02,05:40:07
39.337709,117.131368,0,38,39723.23625,2008-10-02,05:40:12
39.337705,117.131368,0,39,39723.2363078704,2008-10-02,05:40:17
39.337704,117.131369,0,39,39723.2363657407,2008-10-02,05:40:22
39.337704,117.131369,0,39,39723.236400463,2008-10-02,05:40:25
39.337705,117.131367,0,39,39723.2364236111,2008-10-02,05:40:27
39.337672,117.13137,0,39,39723.2364814815,2008-10-02,05:40:32
39.337597,117.131372,0,39,39723.2365393518,2008-10-02,05:40:37
39.337546,117.131383,0,39,39723.2365972222,2008-10-02,05:40:42
39.33741,117.131422,0,41,39723.2366550926,2008-10-02,05:40:47
39.337247,117.131492,0,40,39723.236712963,2008-10-02,05:40:52
39.337145,117.131519,0,35,39723.2367708333,2008-10-02,05:40:57
39.337128,117.131506,0,32,39723.2368287037,2008-10-02,05:41:02
39.337128,117.131506,0,32,39723.2368634259,2008-10-02,05:41:05
39.337128,117.131505,0,32,39723.2368865741,2008-10-02,05:41:07
39.337023,117.131523,0,29,39723.2369444444,2008-10-02,05:41:12
39.33687,117.131527,0,25,39723.2370023148,2008-10-02,05:41:17
39.33681,117.13154,0,23,39723.2370601852,2008-10-02,05:41:22
39.336697,117.13157,0,20,39723.2371180556,2008-10-02,05:41:27
39.336575,117.131565,0,17,39723.2371759259,2008-10-02,05:41:32
39.33651,117.131574,0,9,39723.2372337963,2008-10-02,05:41:37
39.336425,117.131566,0,7,39723.2372916667,2008-10-02,05:41:42
39.336318,117.131602,0,2,39723.237349537,2008-10-02,05:41:47
39.3362,117.131623,0,5,39723.2374074074,2008-10-02,05:41:52
39.336103,117.131634,0,6,39723.2374652778,2008-10-02,05:41:57
39.33607,117.131631,0,7,39723.2375231481,2008-10-02,05:42:02
39.33607,117.131631,0,7,39723.2375578704,2008-10-02,05:42:05
39.336065,117.131623,0,7,39723.2375810185,2008-10-02,05:42:07
39.336031,117.131636,0,8,39723.2376388889,2008-10-02,05:42:12
39.33594,117.131665,0,13,39723.2376967593,2008-10-02,05:42:17
39.335891,117.131632,0,13,39723.2377546296,2008-10-02,05:42:22
39.335893,117.131707,0,6,39723.2378125,2008-10-02,05:42:27
39.335896,117.131716,0,5,39723.2378703704,2008-10-02,05:42:32
39.335816,117.131712,0,6,39723.2379282407,2008-10-02,05:42:37
39.33569,117.131717,0,6,39723.2379861111,2008-10-02,05:42:42
39.335575,117.131756,0,4,39723.2380439815,2008-10-02,05:42:47
39.335454,117.131779,0,1,39723.2381018519,2008-10-02,05:42:52
39.335322,117.1318,0,0,39723.2381597222,2008-10-02,05:42:57
39.335276,117.131795,0,2,39723.2382175926,2008-10-02,05:43:02
39.335203,117.13182,0,3,39723.238275463,2008-10-02,05:43:07
39.335102,117.131836,0,5,39723.2383333333,2008-10-02,05:43:12
39.335014,117.131818,0,6,39723.2383912037,2008-10-02,05:43:17
39.334929,117.131835,0,9,39723.2384490741,2008-10-02,05:43:22
39.334806,117.131852,0,9,39723.2385069444,2008-10-02,05:43:27
39.334689,117.131886,0,10,39723.2385648148,2008-10-02,05:43:32
39.33456,117.131925,0,4,39723.2386226852,2008-10-02,05:43:37
39.334407,117.131926,0,11,39723.2386805556,2008-10-02,05:43:42
39.334276,117.131943,0,10,39723.2387384259,2008-10-02,05:43:47
39.334155,117.131958,0,9,39723.2387962963,2008-10-02,05:43:52
39.334031,117.131981,0,9,39723.2388541667,2008-10-02,05:43:57
39.333941,117.132033,0,3,39723.238912037,2008-10-02,05:44:02
39.333789,117.132073,0,2,39723.2389699074,2008-10-02,05:44:07
39.33362,117.1321,0,2,39723.2390277778,2008-10-02,05:44:12
39.333515,117.132121,0,0,39723.2390856481,2008-10-02,05:44:17
39.333476,117.132126,0,-1,39723.2391435185,2008-10-02,05:44:22
39.333406,117.132152,0,-4,39723.2392013889,2008-10-02,05:44:27
39.333292,117.132182,0,-5,39723.2392592593,2008-10-02,05:44:32
39.333214,117.132175,0,-1,39723.2393171296,2008-10-02,05:44:37
39.333118,117.132153,0,0,39723.239375,2008-10-02,05:44:42
39.333032,117.132193,0,6,39723.2394328704,2008-10-02,05:44:47
39.332953,117.132243,0,6,39723.2394907407,2008-10-02,05:44:52
39.332903,117.13226,0,4,39723.2395486111,2008-10-02,05:44:57
39.332822,117.13229,0,2,39723.2396064815,2008-10-02,05:45:02
39.332706,117.132321,0,6,39723.2396643519,2008-10-02,05:45:07
39.332565,117.132356,0,6,39723.2397222222,2008-10-02,05:45:12
39.33241,117.132369,0,6,39723.2397800926,2008-10-02,05:45:17
39.332235,117.132411,0,6,39723.239837963,2008-10-02,05:45:22
39.332044,117.132461,0,6,39723.2398958333,2008-10-02,05:45:27
39.331862,117.132504,0,10,39723.2399537037,2008-10-02,05:45:32
39.331622,117.132573,0,13,39723.2400115741,2008-10-02,05:45:37
39.331304,117.132654,0,9,39723.2400694444,2008-10-02,05:45:42
39.33091,117.132786,0,7,39723.2401273148,2008-10-02,05:45:47
39.330448,117.132883,0,6,39723.2401851852,2008-10-02,05:45:52
39.329931,117.133034,0,6,39723.2402430556,2008-10-02,05:45:57
39.329407,117.133191,0,6,39723.2403009259,2008-10-02,05:46:02
39.329,117.133337,0,5,39723.2403587963,2008-10-02,05:46:07
39.328678,117.133439,0,2,39723.2404166667,2008-10-02,05:46:12
39.328434,117.133498,0,2,39723.240474537,2008-10-02,05:46:17
39.328299,117.133543,0,-2,39723.2405324074,2008-10-02,05:46:22
39.328217,117.133592,0,-1,39723.2405902778,2008-10-02,05:46:27
39.328082,117.13361,0,0,39723.2406481481,2008-10-02,05:46:32
39.32794,117.133659,0,1,39723.2407060185,2008-10-02,05:46:37
39.327717,117.13374,0,7,39723.2407638889,2008-10-02,05:46:42
39.327409,117.133853,0,6,39723.2408217593,2008-10-02,05:46:47
39.327,117.134002,0,8,39723.2408796296,2008-10-02,05:46:52
39.32649,117.134196,0,9,39723.2409375,2008-10-02,05:46:57
39.325923,117.134411,0,9,39723.2409953704,2008-10-02,05:47:02
39.325298,117.134661,0,7,39723.2410532407,2008-10-02,05:47:07
39.324616,117.134932,0,10,39723.2411111111,2008-10-02,05:47:12
39.323901,117.135244,0,9,39723.2411689815,2008-10-02,05:47:17
39.323141,117.135584,0,11,39723.2412268519,2008-10-02,05:47:22
39.322345,117.135957,0,7,39723.2412847222,2008-10-02,05:47:27
39.321584,117.136314,0,7,39723.2413425926,2008-10-02,05:47:32
39.320826,117.13666,0,6,39723.241400463,2008-10-02,05:47:37
39.32002,117.136973,0,7,39723.2414583333,2008-10-02,05:47:42
39.319172,117.137295,0,9,39723.2415162037,2008-10-02,05:47:47
39.318276,117.137631,0,13,39723.2415740741,2008-10-02,05:47:52
39.317356,117.137953,0,11,39723.2416319444,2008-10-02,05:47:57
39.316403,117.138282,0,7,39723.2416898148,2008-10-02,05:48:02
39.31542,117.138597,0,5,39723.2417476852,2008-10-02,05:48:07
39.314427,117.138878,0,7,39723.2418055556,2008-10-02,05:48:12
39.31344,117.139146,0,7,39723.2418634259,2008-10-02,05:48:17
39.312491,117.139392,0,8,39723.2419212963,2008-10-02,05:48:22
39.311576,117.139604,0,11,39723.2419791667,2008-10-02,05:48:27
39.310696,117.139785,0,11,39723.242037037,2008-10-02,05:48:32
39.309823,117.139955,0,11,39723.2420949074,2008-10-02,05:48:37
39.308935,117.140151,0,14,39723.2421527778,2008-10-02,05:48:42
39.30802,117.140373,0,13,39723.2422106481,2008-10-02,05:48:47
39.307118,117.140601,0,10,39723.2422685185,2008-10-02,05:48:52
39.306211,117.140804,0,9,39723.2423263889,2008-10-02,05:48:57
39.305355,117.141004,0,6,39723.2423842593,2008-10-02,05:49:02
39.304504,117.141196,0,7,39723.2424421296,2008-10-02,05:49:07
39.303636,117.141421,0,10,39723.2425,2008-10-02,05:49:12
39.302776,117.14167,0,9,39723.2425578704,2008-10-02,05:49:17
39.301917,117.141944,0,6,39723.2426157407,2008-10-02,05:49:22
39.301051,117.142219,0,4,39723.2426736111,2008-10-02,05:49:27
39.300156,117.142494,0,0,39723.2427314815,2008-10-02,05:49:32
39.29928,117.142786,0,-1,39723.2427893518,2008-10-02,05:49:37
39.298432,117.14308,0,-5,39723.2428472222,2008-10-02,05:49:42
39.297604,117.143368,0,-10,39723.2429050926,2008-10-02,05:49:47
39.296799,117.143657,0,-11,39723.242962963,2008-10-02,05:49:52
39.296006,117.143928,0,-7,39723.2430208333,2008-10-02,05:49:57
39.29523,117.144194,0,-4,39723.2430787037,2008-10-02,05:50:02
39.294427,117.144468,0,-5,39723.2431365741,2008-10-02,05:50:07
39.293597,117.144751,0,-3,39723.2431944444,2008-10-02,05:50:12
39.292764,117.145058,0,-8,39723.2432523148,2008-10-02,05:50:17
39.29191,117.145354,0,-16,39723.2433101852,2008-10-02,05:50:22
39.291025,117.145664,0,-17,39723.2433680556,2008-10-02,05:50:27
39.290112,117.145973,0,-19,39723.2434259259,2008-10-02,05:50:32
39.289211,117.146262,0,-22,39723.2434837963,2008-10-02,05:50:37
39.288322,117.146592,0,-26,39723.2435416667,2008-10-02,05:50:42
39.287439,117.146885,0,-28,39723.243599537,2008-10-02,05:50:47
39.286537,117.147201,0,-26,39723.2436574074,2008-10-02,05:50:52
39.285644,117.147519,0,-27,39723.2437152778,2008-10-02,05:50:57
39.284748,117.147868,0,-28,39723.2437731481,2008-10-02,05:51:02
39.283831,117.148231,0,-23,39723.2438310185,2008-10-02,05:51:07
39.282904,117.148628,0,-17,39723.2438888889,2008-10-02,05:51:12
39.281944,117.149027,0,-7,39723.2439467593,2008-10-02,05:51:17
39.280965,117.149463,0,-3,39723.2440046296,2008-10-02,05:51:22
39.279976,117.149952,0,0,39723.2440625,2008-10-02,05:51:27
39.279012,117.150493,0,4,39723.2441203704,2008-10-02,05:51:32
39.27807,117.151041,0,2,39723.2441782407,2008-10-02,05:51:37
39.277168,117.151581,0,5,39723.2442361111,2008-10-02,05:51:42
39.276336,117.152123,0,11,39723.2442939815,2008-10-02,05:51:47
39.275534,117.152683,0,11,39723.2443518518,2008-10-02,05:51:52
39.274705,117.153256,0,5,39723.2444097222,2008-10-02,05:51:57
39.273856,117.153901,0,0,39723.2444675926,2008-10-02,05:52:02
39.272994,117.15454,0,-4,39723.244525463,2008-10-02,05:52:07
39.272132,117.155214,0,-4,39723.2445833333,2008-10-02,05:52:12
39.271262,117.155921,0,-7,39723.2446412037,2008-10-02,05:52:17
39.270448,117.156647,0,-1,39723.2446990741,2008-10-02,05:52:22
39.26964,117.157372,0,2,39723.2447569444,2008-10-02,05:52:27
39.268866,117.158101,0,4,39723.2448148148,2008-10-02,05:52:32
39.268119,117.158788,0,8,39723.2448726852,2008-10-02,05:52:37
39.267358,117.159497,0,7,39723.2449305556,2008-10-02,05:52:42
39.266581,117.160213,0,-4,39723.2449884259,2008-10-02,05:52:47
39.265794,117.160947,0,-9,39723.2450462963,2008-10-02,05:52:52
39.265018,117.16168,0,-14,39723.2451041667,2008-10-02,05:52:57
39.264261,117.162408,0,-11,39723.245162037,2008-10-02,05:53:02
39.26353,117.163127,0,-11,39723.2452199074,2008-10-02,05:53:07
39.262849,117.163778,0,-7,39723.2452777778,2008-10-02,05:53:12
39.262191,117.164379,0,-3,39723.2453356481,2008-10-02,05:53:17
39.261515,117.164972,0,0,39723.2453935185,2008-10-02,05:53:22
39.260815,117.165562,0,3,39723.2454513889,2008-10-02,05:53:27
39.260116,117.166149,0,4,39723.2455092593,2008-10-02,05:53:32
39.259423,117.166704,0,5,39723.2455671296,2008-10-02,05:53:37
39.258719,117.167232,0,10,39723.245625,2008-10-02,05:53:42
39.258038,117.167752,0,6,39723.2456828704,2008-10-02,05:53:47
39.257407,117.168189,0,18,39723.2457407407,2008-10-02,05:53:52
39.256825,117.168579,0,9,39723.2457986111,2008-10-02,05:53:57
39.25629,117.168924,0,11,39723.2458564815,2008-10-02,05:54:02
39.255768,117.169266,0,8,39723.2459143519,2008-10-02,05:54:07
39.255237,117.16963,0,9,39723.2459722222,2008-10-02,05:54:12
39.25472,117.169978,0,3,39723.2460300926,2008-10-02,05:54:17
39.254166,117.170314,0,7,39723.246087963,2008-10-02,05:54:22
39.253576,117.170652,0,9,39723.2461458333,2008-10-02,05:54:27
39.252987,117.170995,0,7,39723.2462037037,2008-10-02,05:54:32
39.252366,117.171351,0,3,39723.2462615741,2008-10-02,05:54:37
39.251742,117.171712,0,6,39723.2463194444,2008-10-02,05:54:42
39.2511,117.172098,0,3,39723.2463773148,2008-10-02,05:54:47
39.25044,117.172512,0,4,39723.2464351852,2008-10-02,05:54:52
39.249789,117.172954,0,-1,39723.2464930556,2008-10-02,05:54:57
39.249167,117.173387,0,-3,39723.2465509259,2008-10-02,05:55:02
39.248554,117.173789,0,-3,39723.2466087963,2008-10-02,05:55:07
39.247945,117.174233,0,-1,39723.2466666667,2008-10-02,05:55:12
39.247305,117.174694,0,-3,39723.246724537,2008-10-02,05:55:17
39.246632,117.175193,0,-3,39723.2467824074,2008-10-02,05:55:22
39.245939,117.175724,0,-1,39723.2468402778,2008-10-02,05:55:27
39.245264,117.176251,0,-3,39723.2468981481,2008-10-02,05:55:32
39.244556,117.176793,0,-9,39723.2469560185,2008-10-02,05:55:37
39.243833,117.177405,0,-12,39723.2470138889,2008-10-02,05:55:42
39.243108,117.17806,0,-13,39723.2470717593,2008-10-02,05:55:47
39.242381,117.17876,0,-15,39723.2471296296,2008-10-02,05:55:52
39.241641,117.179475,0,-17,39723.2471875,2008-10-02,05:55:57
39.240876,117.180218,0,-20,39723.2472453704,2008-10-02,05:56:02
39.240127,117.18098,0,-17,39723.2473032407,2008-10-02,05:56:07
39.239408,117.181728,0,-26,39723.2473611111,2008-10-02,05:56:12
39.238768,117.182434,0,-27,39723.2474189815,2008-10-02,05:56:17
39.238151,117.183133,0,-24,39723.2474768519,2008-10-02,05:56:22
39.237544,117.183846,0,-23,39723.2475347222,2008-10-02,05:56:27
39.23697,117.184554,0,-16,39723.2475925926,2008-10-02,05:56:32
39.236429,117.185226,0,-11,39723.247650463,2008-10-02,05:56:37
39.235918,117.185868,0,-9,39723.2477083333,2008-10-02,05:56:42
39.235419,117.186511,0,-11,39723.2477662037,2008-10-02,05:56:47
39.234953,117.187129,0,-11,39723.2478240741,2008-10-02,05:56:52
39.234478,117.187763,0,-17,39723.2478819444,2008-10-02,05:56:57
39.23397,117.18839,0,-27,39723.2479398148,2008-10-02,05:57:02
39.233486,117.189082,0,-26,39723.2479976852,2008-10-02,05:57:07
39.233025,117.189742,0,-28,39723.2480555556,2008-10-02,05:57:12
39.232571,117.190402,0,-30,39723.2481134259,2008-10-02,05:57:17
39.232139,117.191066,0,-26,39723.2481712963,2008-10-02,05:57:22
39.231713,117.191687,0,-21,39723.2482291667,2008-10-02,05:57:27
39.231282,117.192315,0,-19,39723.248287037,2008-10-02,05:57:32
39.230835,117.192953,0,-14,39723.2483449074,2008-10-02,05:57:37
39.230402,117.193581,0,-16,39723.2484027778,2008-10-02,05:57:42
39.229921,117.1942,0,-23,39723.2484606481,2008-10-02,05:57:47
39.229438,117.194833,0,-22,39723.2485185185,2008-10-02,05:57:52
39.228987,117.195444,0,-19,39723.2485763889,2008-10-02,05:57:57
39.228573,117.196017,0,-17,39723.2486342593,2008-10-02,05:58:02
39.228204,117.196549,0,-18,39723.2486921296,2008-10-02,05:58:07
39.227848,117.197054,0,-18,39723.24875,2008-10-02,05:58:12
39.227489,117.197566,0,-20,39723.2488078704,2008-10-02,05:58:17
39.227116,117.198089,0,-19,39723.2488657407,2008-10-02,05:58:22
39.226727,117.198638,0,-21,39723.2489236111,2008-10-02,05:58:27
39.226341,117.199191,0,-22,39723.2489814815,2008-10-02,05:58:32
39.225924,117.199786,0,-24,39723.2490393519,2008-10-02,05:58:37
39.22548,117.200404,0,-25,39723.2490972222,2008-10-02,05:58:42
39.225062,117.200961,0,-30,39723.2491550926,2008-10-02,05:58:47
39.224634,117.20153,0,-31,39723.249212963,2008-10-02,05:58:52
39.224219,117.202062,0,-30,39723.2492708333,2008-10-02,05:58:57
39.223788,117.202605,0,-28,39723.2493287037,2008-10-02,05:59:02
39.223341,117.203186,0,-28,39723.2493865741,2008-10-02,05:59:07
39.222884,117.203754,0,-28,39723.2494444444,2008-10-02,05:59:12
39.222416,117.204288,0,-29,39723.2495023148,2008-10-02,05:59:17
39.221947,117.204812,0,-30,39723.2495601852,2008-10-02,05:59:22
39.221474,117.205332,0,-29,39723.2496180556,2008-10-02,05:59:27
39.221024,117.205845,0,-27,39723.2496759259,2008-10-02,05:59:32
39.220553,117.206358,0,-27,39723.2497337963,2008-10-02,05:59:37
39.220091,117.206875,0,-24,39723.2497916667,2008-10-02,05:59:42
39.219634,117.207371,0,-21,39723.249849537,2008-10-02,05:59:47
39.219156,117.207843,0,-21,39723.2499074074,2008-10-02,05:59:52
39.218636,117.208337,0,-16,39723.2499652778,2008-10-02,05:59:57
39.218093,117.208819,0,-12,39723.2500231481,2008-10-02,06:00:02
39.217552,117.209279,0,-8,39723.2500810185,2008-10-02,06:00:07
39.216995,117.209596,0,-5,39723.2501388889,2008-10-02,06:00:12
39.216401,117.209744,0,-7,39723.2501967593,2008-10-02,06:00:17
39.215866,117.209833,0,-16,39723.2502546296,2008-10-02,06:00:22
39.215437,117.209927,0,-14,39723.2503125,2008-10-02,06:00:27
39.215178,117.209971,0,-12,39723.2503703704,2008-10-02,06:00:32
39.215053,117.209996,0,-11,39723.2504282407,2008-10-02,06:00:37
39.214982,117.209995,0,-10,39723.2504861111,2008-10-02,06:00:42
39.214956,117.20998,0,-13,39723.2505439815,2008-10-02,06:00:47
39.214959,117.20998,0,-13,39723.2506018518,2008-10-02,06:00:52
39.21496,117.20998,0,-13,39723.2506597222,2008-10-02,06:00:57
39.214961,117.20998,0,-14,39723.2507175926,2008-10-02,06:01:02
39.214961,117.20998,0,-14,39723.2507523148,2008-10-02,06:01:05
39.214955,117.209979,0,-14,39723.250775463,2008-10-02,06:01:07
39.214943,117.20998,0,-13,39723.2508333333,2008-10-02,06:01:12
39.214911,117.210009,0,-13,39723.2508912037,2008-10-02,06:01:17
39.214905,117.210019,0,-12,39723.2509490741,2008-10-02,06:01:22
39.214905,117.210019,0,-12,39723.2509837963,2008-10-02,06:01:25
39.214903,117.21002,0,-13,39723.2510069444,2008-10-02,06:01:27
39.214868,117.210025,0,-14,39723.2510648148,2008-10-02,06:01:32
39.214861,117.210038,0,-14,39723.2511226852,2008-10-02,06:01:37
39.214861,117.210038,0,-14,39723.2511574074,2008-10-02,06:01:40
39.214865,117.210037,0,-14,39723.2511805556,2008-10-02,06:01:42
39.214813,117.210008,0,-14,39723.2512384259,2008-10-02,06:01:47
39.214571,117.21006,0,-7,39723.2512962963,2008-10-02,06:01:52
39.214241,117.210153,0,-6,39723.2513541667,2008-10-02,06:01:57
39.213809,117.21026,0,-6,39723.251412037,2008-10-02,06:02:02
39.213328,117.210406,0,-5,39723.2514699074,2008-10-02,06:02:07
39.212858,117.210703,0,-13,39723.2515277778,2008-10-02,06:02:12
39.212538,117.211244,0,-21,39723.2515856481,2008-10-02,06:02:17
39.212257,117.211895,0,-18,39723.2516435185,2008-10-02,06:02:22
39.211918,117.212558,0,-12,39723.2517013889,2008-10-02,06:02:27
39.211526,117.213083,0,-9,39723.2517592593,2008-10-02,06:02:32
39.21119,117.213376,0,-9,39723.2518171296,2008-10-02,06:02:37
39.210913,117.213426,0,-9,39723.251875,2008-10-02,06:02:42
39.210738,117.21327,0,2,39723.2519328704,2008-10-02,06:02:47
39.21053,117.212913,0,10,39723.2519907407,2008-10-02,06:02:52
39.210282,117.212465,0,17,39723.2520486111,2008-10-02,06:02:57
39.210007,117.211939,0,22,39723.2521064815,2008-10-02,06:03:02
39.209666,117.211321,0,28,39723.2521643518,2008-10-02,06:03:07
39.209281,117.210632,0,26,39723.2522222222,2008-10-02,06:03:12
39.208951,117.209982,0,20,39723.2522800926,2008-10-02,06:03:17
39.208684,117.209493,0,14,39723.252337963,2008-10-02,06:03:22
39.208545,117.209232,0,7,39723.2523958333,2008-10-02,06:03:27
39.208516,117.209209,0,-1,39723.2524537037,2008-10-02,06:03:32
39.208508,117.209238,0,-8,39723.2525115741,2008-10-02,06:03:37
39.208502,117.209241,0,-10,39723.2525694444,2008-10-02,06:03:42
39.208502,117.209241,0,-10,39723.2526041667,2008-10-02,06:03:45
39.208503,117.20924,0,-11,39723.2526273148,2008-10-02,06:03:47
39.208513,117.209236,0,-11,39723.2526851852,2008-10-02,06:03:52
39.208525,117.209232,0,-11,39723.2527430556,2008-10-02,06:03:57
39.208462,117.209068,0,-10,39723.2528009259,2008-10-02,06:04:02
39.208282,117.208764,0,-8,39723.2528587963,2008-10-02,06:04:07
39.20804,117.208352,0,-8,39723.2529166667,2008-10-02,06:04:12
39.20774,117.207815,0,-8,39723.252974537,2008-10-02,06:04:17
39.207404,117.207211,0,-7,39723.2530324074,2008-10-02,06:04:22
39.207026,117.206549,0,-6,39723.2530902778,2008-10-02,06:04:27
39.206603,117.205858,0,-4,39723.2531481481,2008-10-02,06:04:32
39.206219,117.205186,0,-2,39723.2532060185,2008-10-02,06:04:37
39.205777,117.20446,0,-1,39723.2532638889,2008-10-02,06:04:42
39.205367,117.203797,0,1,39723.2533217593,2008-10-02,06:04:47
39.205036,117.203168,0,1,39723.2533796296,2008-10-02,06:04:52
39.204704,117.202573,0,-2,39723.2534375,2008-10-02,06:04:57
39.20438,117.202075,0,-4,39723.2534953704,2008-10-02,06:05:02
39.20405,117.201623,0,-3,39723.2535532407,2008-10-02,06:05:07
39.20373,117.20108,0,-4,39723.2536111111,2008-10-02,06:05:12
39.203323,117.20047,0,-2,39723.2536689815,2008-10-02,06:05:17
39.202841,117.19983,0,0,39723.2537268519,2008-10-02,06:05:22
39.202341,117.199202,0,2,39723.2537847222,2008-10-02,06:05:27
39.201831,117.198618,0,3,39723.2538425926,2008-10-02,06:05:32
39.201335,117.198116,0,1,39723.253900463,2008-10-02,06:05:37
39.20095,117.197758,0,3,39723.2539583333,2008-10-02,06:05:42
39.20067,117.197527,0,2,39723.2540162037,2008-10-02,06:05:47
39.200465,117.197372,0,1,39723.2540740741,2008-10-02,06:05:52
39.200376,117.197317,0,5,39723.2541319444,2008-10-02,06:05:57
39.200313,117.197275,0,10,39723.2541898148,2008-10-02,06:06:02
39.200227,117.197197,0,8,39723.2542476852,2008-10-02,06:06:07
39.200045,117.197044,0,4,39723.2543055556,2008-10-02,06:06:12
39.199814,117.196875,0,1,39723.2543634259,2008-10-02,06:06:17
39.199495,117.196625,0,-2,39723.2544212963,2008-10-02,06:06:22
39.199091,117.196292,0,-3,39723.2544791667,2008-10-02,06:06:27
39.198641,117.195931,0,-2,39723.254537037,2008-10-02,06:06:32
39.198132,117.195515,0,-1,39723.2545949074,2008-10-02,06:06:37
39.19755,117.195036,0,0,39723.2546527778,2008-10-02,06:06:42
39.196918,117.194515,0,-1,39723.2547106481,2008-10-02,06:06:47
39.19628,117.193975,0,-4,39723.2547685185,2008-10-02,06:06:52
39.195706,117.193401,0,-30,39723.2548263889,2008-10-02,06:06:57
39.195185,117.192847,0,-41,39723.2548842593,2008-10-02,06:07:02
39.194794,117.192414,0,-46,39723.2549421296,2008-10-02,06:07:07
39.194597,117.192174,0,-56,39723.255,2008-10-02,06:07:12
39.194523,117.192097,0,-56,39723.2550578704,2008-10-02,06:07:17
39.194499,117.192084,0,-63,39723.2551157407,2008-10-02,06:07:22
39.194488,117.192084,0,-61,39723.2551736111,2008-10-02,06:07:27
39.194479,117.192078,0,-61,39723.2552314815,2008-10-02,06:07:32
39.194432,117.192008,0,-62,39723.2552893519,2008-10-02,06:07:37
39.194267,117.191788,0,-65,39723.2553472222,2008-10-02,06:07:42
39.194016,117.191484,0,-67,39723.2554050926,2008-10-02,06:07:47
39.193696,117.191032,0,-66,39723.255462963,2008-10-02,06:07:52
39.193373,117.190438,0,-65,39723.2555208333,2008-10-02,06:07:57
39.193057,117.189842,0,-57,39723.2555787037,2008-10-02,06:08:02
39.192754,117.189273,0,-48,39723.2556365741,2008-10-02,06:08:07
39.192426,117.188684,0,-45,39723.2556944444,2008-10-02,06:08:12
39.19206,117.188043,0,-43,39723.2557523148,2008-10-02,06:08:17
39.191664,117.187323,0,-43,39723.2558101852,2008-10-02,06:08:22
39.191242,117.186566,0,-32,39723.2558680556,2008-10-02,06:08:27
39.190839,117.185783,0,-25,39723.2559259259,2008-10-02,06:08:32
39.190404,117.184985,0,-23,39723.2559837963,2008-10-02,06:08:37
39.189952,117.184169,0,-20,39723.2560416667,2008-10-02,06:08:42
39.189498,117.183331,0,-15,39723.256099537,2008-10-02,06:08:47
39.189107,117.182399,0,-20,39723.2561574074,2008-10-02,06:08:52
39.188846,117.181484,0,-18,39723.2562152778,2008-10-02,06:08:57
39.188661,117.180578,0,-8,39723.2562731481,2008-10-02,06:09:02
39.188493,117.1797,0,-9,39723.2563310185,2008-10-02,06:09:07
39.188319,117.17885,0,-31,39723.2563888889,2008-10-02,06:09:12
39.188158,117.178005,0,-48,39723.2564467593,2008-10-02,06:09:17
39.187994,117.177188,0,-67,39723.2565046296,2008-10-02,06:09:22
39.187768,117.176395,0,-80,39723.2565625,2008-10-02,06:09:27
39.187564,117.175887,0,-83,39723.2566203704,2008-10-02,06:09:32
39.187411,117.175503,0,-82,39723.2566782407,2008-10-02,06:09:37
39.187271,117.175164,0,-81,39723.2567361111,2008-10-02,06:09:42
39.187081,117.174941,0,-84,39723.2567939815,2008-10-02,06:09:47
39.186874,117.174927,0,-79,39723.2568518519,2008-10-02,06:09:52
39.186822,117.174964,0,-69,39723.2569097222,2008-10-02,06:09:57
39.186822,117.174963,0,-68,39723.2569675926,2008-10-02,06:10:02
39.186822,117.174963,0,-68,39723.2570023148,2008-10-02,06:10:05
39.186821,117.174959,0,-68,39723.257025463,2008-10-02,06:10:07
39.186831,117.174985,0,-69,39723.2570833333,2008-10-02,06:10:12
39.186823,117.174966,0,-68,39723.2571412037,2008-10-02,06:10:17
39.186823,117.174966,0,-68,39723.2571759259,2008-10-02,06:10:20
39.186824,117.174968,0,-68,39723.2571990741,2008-10-02,06:10:22
39.186869,117.175018,0,-68,39723.2572569444,2008-10-02,06:10:27
39.186971,117.175257,0,-69,39723.2573148148,2008-10-02,06:10:32
39.187014,117.175364,0,-78,39723.2573726852,2008-10-02,06:10:37
39.186978,117.175244,0,-90,39723.2574305556,2008-10-02,06:10:42
39.186957,117.175177,0,-101,39723.2574884259,2008-10-02,06:10:47
39.186905,117.175145,0,-103,39723.2575462963,2008-10-02,06:10:52
39.186801,117.175189,0,-105,39723.2576041667,2008-10-02,06:10:57
39.186573,117.175318,0,-111,39723.257662037,2008-10-02,06:11:02
39.186271,117.175523,0,-119,39723.2577199074,2008-10-02,06:11:07
39.185905,117.175766,0,-128,39723.2577777778,2008-10-02,06:11:12
39.185439,117.176148,0,-136,39723.2578356481,2008-10-02,06:11:17
39.184922,117.176599,0,-144,39723.2578935185,2008-10-02,06:11:22
39.184368,117.177061,0,-150,39723.2579513889,2008-10-02,06:11:27
39.183787,117.177509,0,-162,39723.2580092593,2008-10-02,06:11:32
39.183232,117.177948,0,-172,39723.2580671296,2008-10-02,06:11:37
39.182696,117.178369,0,-176,39723.258125,2008-10-02,06:11:42
39.182253,117.178809,0,-174,39723.2581828704,2008-10-02,06:11:47
39.181754,117.179283,0,-171,39723.2582407407,2008-10-02,06:11:52
39.181238,117.179794,0,-157,39723.2582986111,2008-10-02,06:11:57
39.180668,117.180367,0,-144,39723.2583564815,2008-10-02,06:12:02
39.180152,117.180974,0,-133,39723.2584143518,2008-10-02,06:12:07
39.179721,117.181377,0,-122,39723.2584722222,2008-10-02,06:12:12
39.17942,117.181582,0,-108,39723.2585300926,2008-10-02,06:12:17
39.179302,117.18167,0,-92,39723.258587963,2008-10-02,06:12:22
39.179284,117.181711,0,-69,39723.2586458333,2008-10-02,06:12:27
39.179284,117.181711,0,-69,39723.2586805556,2008-10-02,06:12:30
39.179286,117.181719,0,-65,39723.2587037037,2008-10-02,06:12:32
39.179281,117.181705,0,-64,39723.2587615741,2008-10-02,06:12:37
39.179267,117.181675,0,-62,39723.2588194444,2008-10-02,06:12:42
39.179267,117.181675,0,-62,39723.2588541667,2008-10-02,06:12:45
39.179262,117.181674,0,-61,39723.2588773148,2008-10-02,06:12:47
39.179106,117.181806,0,-49,39723.2589351852,2008-10-02,06:12:52
39.178987,117.181913,0,-49,39723.2589930556,2008-10-02,06:12:57
39.178792,117.182049,0,-56,39723.2590509259,2008-10-02,06:13:02
39.178531,117.182258,0,-66,39723.2591087963,2008-10-02,06:13:07
39.178224,117.182565,0,-77,39723.2591666667,2008-10-02,06:13:12
39.177933,117.182891,0,-76,39723.259224537,2008-10-02,06:13:17
39.177652,117.183226,0,-77,39723.2592824074,2008-10-02,06:13:22
39.177495,117.18345,0,-72,39723.2593402778,2008-10-02,06:13:27
39.177416,117.183631,0,-60,39723.2593981481,2008-10-02,06:13:32
39.17739,117.183708,0,-51,39723.2594560185,2008-10-02,06:13:37
39.177247,117.183827,0,-41,39723.2595138889,2008-10-02,06:13:42
39.177,117.183995,0,-34,39723.2595717593,2008-10-02,06:13:47
39.176689,117.184289,0,-25,39723.2596296296,2008-10-02,06:13:52
39.176379,117.184526,0,-19,39723.2596875,2008-10-02,06:13:57
39.176042,117.184832,0,-9,39723.2597453704,2008-10-02,06:14:02
39.175614,117.185189,0,-2,39723.2598032407,2008-10-02,06:14:07
39.175129,117.185684,0,5,39723.2598611111,2008-10-02,06:14:12
39.174579,117.186263,0,13,39723.2599189815,2008-10-02,06:14:17
39.174104,117.186805,0,24,39723.2599768518,2008-10-02,06:14:22
39.173649,117.18733,0,37,39723.2600347222,2008-10-02,06:14:27
39.173183,117.187789,0,47,39723.2600925926,2008-10-02,06:14:32
39.172724,117.188197,0,55,39723.260150463,2008-10-02,06:14:37
39.172342,117.188614,0,66,39723.2602083333,2008-10-02,06:14:42
39.171975,117.189061,0,74,39723.2602662037,2008-10-02,06:14:47
39.171613,117.189465,0,80,39723.2603240741,2008-10-02,06:14:52
39.171232,117.189843,0,85,39723.2603819444,2008-10-02,06:14:57
39.17085,117.190205,0,89,39723.2604398148,2008-10-02,06:15:02
39.170467,117.190509,0,95,39723.2604976852,2008-10-02,06:15:07
39.170059,117.1908,0,97,39723.2605555556,2008-10-02,06:15:12
39.169644,117.191128,0,96,39723.2606134259,2008-10-02,06:15:17
39.169236,117.191481,0,100,39723.2606712963,2008-10-02,06:15:22
39.168876,117.1918,0,106,39723.2607291667,2008-10-02,06:15:27
39.168561,117.192131,0,112,39723.260787037,2008-10-02,06:15:32
39.168311,117.192405,0,115,39723.2608449074,2008-10-02,06:15:37
39.168087,117.192682,0,115,39723.2609027778,2008-10-02,06:15:42
39.167776,117.193048,0,121,39723.2609606481,2008-10-02,06:15:47
39.167392,117.193404,0,107,39723.2610185185,2008-10-02,06:15:52
39.166995,117.193779,0,86,39723.2610763889,2008-10-02,06:15:57
39.166541,117.194135,0,64,39723.2611342593,2008-10-02,06:16:02
39.166053,117.194519,0,34,39723.2611921296,2008-10-02,06:16:07
39.165514,117.195002,0,18,39723.26125,2008-10-02,06:16:12
39.164974,117.195504,0,-18,39723.2613078704,2008-10-02,06:16:17
39.164493,117.195958,0,-40,39723.2613657407,2008-10-02,06:16:22
39.16403,117.196376,0,-52,39723.2614236111,2008-10-02,06:16:27
39.163566,117.196713,0,-65,39723.2614814815,2008-10-02,06:16:32
39.163125,117.197032,0,-75,39723.2615393519,2008-10-02,06:16:37
39.162708,117.197446,0,-78,39723.2615972222,2008-10-02,06:16:42
39.162445,117.197692,0,-80,39723.2616550926,2008-10-02,06:16:47
39.162385,117.197685,0,-76,39723.261712963,2008-10-02,06:16:52
39.162393,117.197665,0,-83,39723.2617708333,2008-10-02,06:16:57
39.162388,117.197651,0,-88,39723.2618287037,2008-10-02,06:17:02
39.162388,117.197651,0,-88,39723.2618634259,2008-10-02,06:17:05
39.162384,117.197659,0,-90,39723.2618865741,2008-10-02,06:17:07
39.162261,117.19777,0,-86,39723.2619444444,2008-10-02,06:17:12
39.162201,117.197789,0,-82,39723.2620023148,2008-10-02,06:17:17
39.162164,117.197851,0,-83,39723.2620601852,2008-10-02,06:17:22
39.162176,117.197864,0,-80,39723.2621180556,2008-10-02,06:17:27
39.162169,117.197907,0,-77,39723.2621759259,2008-10-02,06:17:32
39.162164,117.19792,0,-74,39723.2622337963,2008-10-02,06:17:37
39.162164,117.19792,0,-74,39723.2622685185,2008-10-02,06:17:40
39.162166,117.197928,0,-75,39723.2622916667,2008-10-02,06:17:42
39.162166,117.197912,0,-68,39723.262349537,2008-10-02,06:17:47
39.162169,117.197912,0,-56,39723.2624074074,2008-10-02,06:17:52
39.162169,117.197912,0,-56,39723.2624421296,2008-10-02,06:17:55
39.162172,117.197919,0,-49,39723.2624652778,2008-10-02,06:17:57
39.162159,117.197911,0,-44,39723.2625231481,2008-10-02,06:18:02
39.162157,117.197907,0,-43,39723.2625810185,2008-10-02,06:18:07
39.162157,117.197907,0,-43,39723.2626157407,2008-10-02,06:18:10
39.162156,117.197903,0,-43,39723.2626388889,2008-10-02,06:18:12
39.162161,117.197889,0,-40,39723.2626967593,2008-10-02,06:18:17
39.162155,117.197894,0,-35,39723.2627546296,2008-10-02,06:18:22
39.162155,117.197894,0,-35,39723.2627893519,2008-10-02,06:18:25
39.162155,117.197896,0,-35,39723.2628125,2008-10-02,06:18:27
39.162158,117.197909,0,-35,39723.2628703704,2008-10-02,06:18:32
39.162158,117.197909,0,-35,39723.2629050926,2008-10-02,06:18:35
39.162159,117.197911,0,-35,39723.2629282407,2008-10-02,06:18:37
39.162149,117.197941,0,-30,39723.2629861111,2008-10-02,06:18:42
39.162133,117.19795,0,-27,39723.2630439815,2008-10-02,06:18:47
39.162133,117.19795,0,-27,39723.2630787037,2008-10-02,06:18:50
39.162133,117.197956,0,-27,39723.2631018519,2008-10-02,06:18:52
39.16211,117.197954,0,-20,39723.2631597222,2008-10-02,06:18:57
39.162061,117.198045,0,-22,39723.2632175926,2008-10-02,06:19:02
39.161962,117.198194,0,-26,39723.263275463,2008-10-02,06:19:07
39.161764,117.198362,0,-31,39723.2633333333,2008-10-02,06:19:12
39.161445,117.19852,0,-36,39723.2633912037,2008-10-02,06:19:17
39.161119,117.198718,0,-34,39723.2634490741,2008-10-02,06:19:22
39.160863,117.198885,0,-37,39723.2635069444,2008-10-02,06:19:27
39.160567,117.198952,0,-62,39723.2635648148,2008-10-02,06:19:32
39.160162,117.199084,0,-86,39723.2636226852,2008-10-02,06:19:37
39.15973,117.199213,0,-119,39723.2636805556,2008-10-02,06:19:42
39.159207,117.199391,0,-142,39723.2637384259,2008-10-02,06:19:47
39.158763,117.199606,0,-154,39723.2637962963,2008-10-02,06:19:52
39.158438,117.199773,0,-165,39723.2638541667,2008-10-02,06:19:57
39.158067,117.199859,0,-175,39723.263912037,2008-10-02,06:20:02
39.157602,117.200063,0,-174,39723.2639699074,2008-10-02,06:20:07
39.157076,117.200296,0,-166,39723.2640277778,2008-10-02,06:20:12
39.156519,117.200556,0,-159,39723.2640856481,2008-10-02,06:20:17
39.155908,117.200833,0,-152,39723.2641435185,2008-10-02,06:20:22
39.155352,117.201128,0,-147,39723.2642013889,2008-10-02,06:20:27
39.154819,117.201389,0,-134,39723.2642592593,2008-10-02,06:20:32
39.154229,117.201595,0,-125,39723.2643171296,2008-10-02,06:20:37
39.153608,117.201855,0,-118,39723.264375,2008-10-02,06:20:42
39.152969,117.20207,0,-111,39723.2644328704,2008-10-02,06:20:47
39.152378,117.202287,0,-107,39723.2644907407,2008-10-02,06:20:52
39.151798,117.202563,0,-99,39723.2645486111,2008-10-02,06:20:57
39.151208,117.202816,0,-85,39723.2646064815,2008-10-02,06:21:02
39.150658,117.203072,0,-60,39723.2646643519,2008-10-02,06:21:07
39.150093,117.203305,0,-56,39723.2647222222,2008-10-02,06:21:12
39.149502,117.203525,0,-55,39723.2647800926,2008-10-02,06:21:17
39.148991,117.203735,0,-49,39723.264837963,2008-10-02,06:21:22
39.148614,117.203917,0,-54,39723.2648958333,2008-10-02,06:21:27
39.148408,117.204001,0,-55,39723.2649537037,2008-10-02,06:21:32
39.148332,117.203984,0,-57,39723.2650115741,2008-10-02,06:21:37
39.148332,117.203984,0,-57,39723.2650462963,2008-10-02,06:21:40
39.148338,117.203978,0,-59,39723.2650694444,2008-10-02,06:21:42
39.14835,117.204003,0,-60,39723.2651273148,2008-10-02,06:21:47
39.148372,117.204072,0,-58,39723.2651851852,2008-10-02,06:21:52
39.148324,117.204208,0,-58,39723.2652430556,2008-10-02,06:21:57
39.14823,117.204366,0,-61,39723.2653009259,2008-10-02,06:22:02
39.148198,117.204456,0,-62,39723.2653587963,2008-10-02,06:22:07
39.148202,117.204487,0,-61,39723.2654166667,2008-10-02,06:22:12
39.148147,117.204394,0,-62,39723.265474537,2008-10-02,06:22:17
39.148117,117.204301,0,-58,39723.2655324074,2008-10-02,06:22:22
39.148099,117.204258,0,-54,39723.2655902778,2008-10-02,06:22:27
39.148035,117.204273,0,-55,39723.2656481481,2008-10-02,06:22:32
39.147861,117.204291,0,-52,39723.2657060185,2008-10-02,06:22:37
39.147654,117.204264,0,-50,39723.2657638889,2008-10-02,06:22:42
39.147546,117.204247,0,-48,39723.2658217593,2008-10-02,06:22:47
39.147456,117.20415,0,-45,39723.2658796296,2008-10-02,06:22:52
39.14735,117.203885,0,-39,39723.2659375,2008-10-02,06:22:57
39.147198,117.203551,0,-29,39723.2659953704,2008-10-02,06:23:02
39.147019,117.203103,0,-20,39723.2660532407,2008-10-02,06:23:07
39.14673,117.202611,0,-12,39723.2661111111,2008-10-02,06:23:12
39.146374,117.202012,0,-6,39723.2661689815,2008-10-02,06:23:17
39.146087,117.201428,0,-4,39723.2662268518,2008-10-02,06:23:22
39.14595,117.201251,0,-10,39723.2662847222,2008-10-02,06:23:27
39.145898,117.201043,0,-27,39723.2663425926,2008-10-02,06:23:32
39.145772,117.20074,0,-32,39723.266400463,2008-10-02,06:23:37
39.145641,117.200415,0,-33,39723.2664583333,2008-10-02,06:23:42
39.145446,117.199961,0,-32,39723.2665162037,2008-10-02,06:23:47
39.145183,117.199474,0,-27,39723.2665740741,2008-10-02,06:23:52
39.144892,117.19895,0,-20,39723.2666319444,2008-10-02,06:23:57
39.144678,117.198593,0,-15,39723.2666898148,2008-10-02,06:24:02
39.144548,117.198373,0,-16,39723.2667476852,2008-10-02,06:24:07
39.144525,117.198298,0,-19,39723.2668055556,2008-10-02,06:24:12
39.1445,117.198229,0,-23,39723.2668634259,2008-10-02,06:24:17
39.144495,117.19821,0,-26,39723.2669212963,2008-10-02,06:24:22
39.144495,117.19821,0,-26,39723.2669560185,2008-10-02,06:24:25
39.144494,117.198207,0,-27,39723.2669791667,2008-10-02,06:24:27
39.144486,117.198173,0,-27,39723.267037037,2008-10-02,06:24:32
39.144484,117.19816,0,-27,39723.2670949074,2008-10-02,06:24:37
39.144483,117.198139,0,-27,39723.2671527778,2008-10-02,06:24:42
39.144435,117.197941,0,-24,39723.2672106481,2008-10-02,06:24:47
39.144313,117.197663,0,-21,39723.2672685185,2008-10-02,06:24:52
39.144135,117.197351,0,-18,39723.2673263889,2008-10-02,06:24:57
39.143838,117.197065,0,-12,39723.2673842593,2008-10-02,06:25:02
39.14347,117.196799,0,-10,39723.2674421296,2008-10-02,06:25:07
39.143072,117.196457,0,-15,39723.2675,2008-10-02,06:25:12
39.142601,117.196048,0,-23,39723.2675578704,2008-10-02,06:25:17
39.142121,117.195704,0,-22,39723.2676157407,2008-10-02,06:25:22
39.141617,117.195396,0,-16,39723.2676736111,2008-10-02,06:25:27
39.141144,117.195106,0,-9,39723.2677314815,2008-10-02,06:25:32
39.140639,117.194772,0,0,39723.2677893518,2008-10-02,06:25:37
39.140198,117.194513,0,6,39723.2678472222,2008-10-02,06:25:42
39.139774,117.194221,0,13,39723.2679050926,2008-10-02,06:25:47
39.139423,117.193972,0,19,39723.267962963,2008-10-02,06:25:52
39.13919,117.193818,0,20,39723.2680208333,2008-10-02,06:25:57
39.138985,117.193699,0,20,39723.2680787037,2008-10-02,06:26:02
39.138835,117.193564,0,20,39723.2681365741,2008-10-02,06:26:07
39.138717,117.193356,0,23,39723.2681944444,2008-10-02,06:26:12
39.138743,117.193091,0,26,39723.2682523148,2008-10-02,06:26:17
39.138809,117.192771,0,41,39723.2683101852,2008-10-02,06:26:22
39.138897,117.192302,0,51,39723.2683680556,2008-10-02,06:26:27
39.139066,117.191812,0,61,39723.2684259259,2008-10-02,06:26:32
39.139256,117.191289,0,69,39723.2684837963,2008-10-02,06:26:37
39.139442,117.190888,0,78,39723.2685416667,2008-10-02,06:26:42
39.139633,117.190609,0,87,39723.268599537,2008-10-02,06:26:47
39.139745,117.190355,0,97,39723.2686574074,2008-10-02,06:26:52
39.139714,117.19012,0,88,39723.2687152778,2008-10-02,06:26:57
39.139413,117.190076,0,90,39723.2687731481,2008-10-02,06:27:02
39.139031,117.190063,0,90,39723.2688310185,2008-10-02,06:27:07
39.138565,117.190047,0,91,39723.2688888889,2008-10-02,06:27:12
39.138042,117.190053,0,85,39723.2689467593,2008-10-02,06:27:17
39.137462,117.190036,0,79,39723.2690046296,2008-10-02,06:27:22
39.136879,117.190038,0,78,39723.2690625,2008-10-02,06:27:27
39.136346,117.189998,0,80,39723.2691203704,2008-10-02,06:27:32
39.135978,117.19011,0,79,39723.2691782407,2008-10-02,06:27:37
39.135786,117.190399,0,77,39723.2692361111,2008-10-02,06:27:42
39.135736,117.190753,0,73,39723.2692939815,2008-10-02,06:27:47
39.135696,117.1909,0,68,39723.2693518519,2008-10-02,06:27:52
39.135707,117.190866,0,64,39723.2694097222,2008-10-02,06:27:57
39.135718,117.190894,0,61,39723.2694675926,2008-10-02,06:28:02
39.135626,117.190971,0,62,39723.269525463,2008-10-02,06:28:07
39.135477,117.191147,0,62,39723.2695833333,2008-10-02,06:28:12
39.135326,117.191439,0,68,39723.2696412037,2008-10-02,06:28:17
39.135181,117.191886,0,75,39723.2696990741,2008-10-02,06:28:22
39.135057,117.19239,0,88,39723.2697569444,2008-10-02,06:28:27
39.134983,117.192796,0,101,39723.2698148148,2008-10-02,06:28:32
39.134952,117.192964,0,112,39723.2698726852,2008-10-02,06:28:37
39.134988,117.193038,0,107,39723.2699305556,2008-10-02,06:28:42
39.135,117.193087,0,96,39723.2699884259,2008-10-02,06:28:47
39.134956,117.193073,0,81,39723.2700462963,2008-10-02,06:28:52
39.13479,117.192995,0,94,39723.2701041667,2008-10-02,06:28:57
39.134512,117.192865,0,108,39723.270162037,2008-10-02,06:29:02
39.134142,117.1928,0,115,39723.2702199074,2008-10-02,06:29:07
39.133745,117.192608,0,122,39723.2702777778,2008-10-02,06:29:12
39.133514,117.192361,0,109,39723.2703356481,2008-10-02,06:29:17
39.133376,117.192248,0,77,39723.2703935185,2008-10-02,06:29:22
39.133221,117.192279,0,72,39723.2704513889,2008-10-02,06:29:27
39.13298,117.192153,0,79,39723.2705092593,2008-10-02,06:29:32
39.132776,117.192065,0,89,39723.2705671296,2008-10-02,06:29:37
39.132646,117.191992,0,97,39723.270625,2008-10-02,06:29:42
39.132532,117.191967,0,109,39723.2706828704,2008-10-02,06:29:47
39.132354,117.191887,0,106,39723.2707407407,2008-10-02,06:29:52
39.132103,117.191818,0,114,39723.2707986111,2008-10-02,06:29:57
39.131724,117.191629,0,128,39723.2708564815,2008-10-02,06:30:02
39.131389,117.191596,0,136,39723.2709143519,2008-10-02,06:30:07
39.131028,117.191879,0,97,39723.2709722222,2008-10-02,06:30:12
39.130805,117.19241,0,95,39723.2710300926,2008-10-02,06:30:17
39.1306,117.192974,0,97,39723.271087963,2008-10-02,06:30:22
39.130479,117.193395,0,103,39723.2711458333,2008-10-02,06:30:27
39.130457,117.193569,0,114,39723.2712037037,2008-10-02,06:30:32
39.130479,117.193623,0,126,39723.2712615741,2008-10-02,06:30:37
39.130459,117.193632,0,139,39723.2713194444,2008-10-02,06:30:42
39.130459,117.193632,0,139,39723.2713541667,2008-10-02,06:30:45
39.130452,117.193639,0,151,39723.2713773148,2008-10-02,06:30:47
39.130439,117.193618,0,155,39723.2714351852,2008-10-02,06:30:52
39.13045,117.193588,0,157,39723.2714930556,2008-10-02,06:30:57
39.130467,117.193562,0,159,39723.2715509259,2008-10-02,06:31:02
39.130476,117.193551,0,161,39723.2716087963,2008-10-02,06:31:07
39.130476,117.193551,0,161,39723.2716435185,2008-10-02,06:31:10
39.130477,117.193549,0,162,39723.2716666667,2008-10-02,06:31:12
39.130462,117.193567,0,162,39723.271724537,2008-10-02,06:31:17
39.130462,117.193567,0,162,39723.2717592593,2008-10-02,06:31:20
39.130458,117.193573,0,163,39723.2717824074,2008-10-02,06:31:22
39.130446,117.193582,0,163,39723.2718402778,2008-10-02,06:31:27
39.13044,117.193598,0,163,39723.2718981481,2008-10-02,06:31:32
39.13045,117.193672,0,161,39723.2719560185,2008-10-02,06:31:37
39.130433,117.19369,0,160,39723.2720138889,2008-10-02,06:31:42
39.130431,117.1938,0,158,39723.2720717593,2008-10-02,06:31:47
39.130415,117.193858,0,157,39723.2721296296,2008-10-02,06:31:52
39.130414,117.193969,0,157,39723.2721875,2008-10-02,06:31:57
39.130405,117.194076,0,155,39723.2722453704,2008-10-02,06:32:02
39.130421,117.194186,0,154,39723.2723032407,2008-10-02,06:32:07
39.130427,117.194257,0,154,39723.2723611111,2008-10-02,06:32:12
39.130448,117.194326,0,154,39723.2724189815,2008-10-02,06:32:17
39.130435,117.194422,0,153,39723.2724768519,2008-10-02,06:32:22
39.130433,117.194477,0,154,39723.2725347222,2008-10-02,06:32:27
39.130434,117.194556,0,159,39723.2725925926,2008-10-02,06:32:32
39.130423,117.194596,0,152,39723.272650463,2008-10-02,06:32:37
39.130427,117.194642,0,140,39723.2727083333,2008-10-02,06:32:42
39.130452,117.194682,0,122,39723.2727662037,2008-10-02,06:32:47
39.130483,117.194726,0,116,39723.2728240741,2008-10-02,06:32:52
39.130531,117.194772,0,110,39723.2728819444,2008-10-02,06:32:57
39.130507,117.194837,0,113,39723.2729398148,2008-10-02,06:33:02
39.130498,117.194892,0,111,39723.2729976852,2008-10-02,06:33:07
39.130494,117.194961,0,111,39723.2730555556,2008-10-02,06:33:12
39.130506,117.195009,0,105,39723.2731134259,2008-10-02,06:33:17
39.130565,117.195069,0,101,39723.2731712963,2008-10-02,06:33:22
39.130504,117.195138,0,84,39723.2732291667,2008-10-02,06:33:27
39.130439,117.195202,0,61,39723.273287037,2008-10-02,06:33:32
39.130413,117.195257,0,44,39723.2733449074,2008-10-02,06:33:37
39.130395,117.195332,0,34,39723.2734027778,2008-10-02,06:33:42
39.130415,117.195349,0,16,39723.2734606481,2008-10-02,06:33:47
39.130434,117.19535,0,4,39723.2735185185,2008-10-02,06:33:52
39.130429,117.195425,0,-2,39723.2735763889,2008-10-02,06:33:57
39.130462,117.195464,0,-9,39723.2736342593,2008-10-02,06:34:02
39.130452,117.195535,0,-12,39723.2736921296,2008-10-02,06:34:07
39.130405,117.195643,0,-13,39723.27375,2008-10-02,06:34:12
39.130401,117.195716,0,-17,39723.2738078704,2008-10-02,06:34:17
39.130408,117.195787,0,-12,39723.2738657407,2008-10-02,06:34:22
39.130442,117.195844,0,-10,39723.2739236111,2008-10-02,06:34:27
39.130469,117.195918,0,-10,39723.2739814815,2008-10-02,06:34:32
39.13049,117.195981,0,-10,39723.2740393518,2008-10-02,06:34:37
39.130543,117.196039,0,-11,39723.2740972222,2008-10-02,06:34:42
39.130603,117.196104,0,-12,39723.2741550926,2008-10-02,06:34:47
39.130644,117.196195,0,-11,39723.274212963,2008-10-02,06:34:52
39.130658,117.196298,0,-8,39723.2742708333,2008-10-02,06:34:57
39.130678,117.196338,0,-7,39723.2743287037,2008-10-02,06:35:02
39.130658,117.196339,0,-22,39723.2743865741,2008-10-02,06:35:07
39.13068,117.196383,0,-40,39723.2744444444,2008-10-02,06:35:12
39.130703,117.196442,0,-48,39723.2745023148,2008-10-02,06:35:17
39.130735,117.196505,0,-57,39723.2745601852,2008-10-02,06:35:22
39.130737,117.196568,0,-62,39723.2746180556,2008-10-02,06:35:27
39.130754,117.196622,0,-65,39723.2746759259,2008-10-02,06:35:32
39.130794,117.19668,0,-64,39723.2747337963,2008-10-02,06:35:37
39.130832,117.196732,0,-62,39723.2747916667,2008-10-02,06:35:42
39.130857,117.196794,0,-59,39723.274849537,2008-10-02,06:35:47
39.130884,117.196854,0,-62,39723.2749074074,2008-10-02,06:35:52
39.130911,117.196907,0,-65,39723.2749652778,2008-10-02,06:35:57
39.130904,117.196974,0,-70,39723.2750231481,2008-10-02,06:36:02
39.130928,117.197025,0,-70,39723.2750810185,2008-10-02,06:36:07
39.130951,117.197079,0,-68,39723.2751388889,2008-10-02,06:36:12
39.130966,117.197137,0,-72,39723.2751967593,2008-10-02,06:36:17
39.130983,117.197197,0,-71,39723.2752546296,2008-10-02,06:36:22
39.131014,117.197267,0,-61,39723.2753125,2008-10-02,06:36:27
39.131038,117.197339,0,-51,39723.2753703704,2008-10-02,06:36:32
39.131066,117.197401,0,-42,39723.2754282407,2008-10-02,06:36:37
39.131093,117.197491,0,-29,39723.2754861111,2008-10-02,06:36:42
39.131107,117.197559,0,-19,39723.2755439815,2008-10-02,06:36:47
39.131135,117.197623,0,-11,39723.2756018518,2008-10-02,06:36:52
39.131162,117.197682,0,-1,39723.2756597222,2008-10-02,06:36:57
39.131192,117.197759,0,9,39723.2757175926,2008-10-02,06:37:02
39.131219,117.197821,0,15,39723.275775463,2008-10-02,06:37:07
39.131242,117.197887,0,20,39723.2758333333,2008-10-02,06:37:12
39.131277,117.197954,0,23,39723.2758912037,2008-10-02,06:37:17
39.131295,117.198012,0,26,39723.2759490741,2008-10-02,06:37:22
39.131308,117.198058,0,25,39723.2760069444,2008-10-02,06:37:27
39.131335,117.198068,0,10,39723.2760648148,2008-10-02,06:37:32
39.131335,117.198047,0,-1,39723.2761226852,2008-10-02,06:37:37
39.131337,117.198086,0,-3,39723.2761805556,2008-10-02,06:37:42
39.131336,117.198094,0,-5,39723.2762384259,2008-10-02,06:37:47
39.13134,117.198089,0,-8,39723.2762962963,2008-10-02,06:37:52
39.131342,117.198087,0,-8,39723.2763541667,2008-10-02,06:37:57
39.131339,117.198092,0,-8,39723.276412037,2008-10-02,06:38:02
39.13134,117.198093,0,-8,39723.2764699074,2008-10-02,06:38:07
39.131338,117.198095,0,-8,39723.2765277778,2008-10-02,06:38:12
39.131338,117.198095,0,-8,39723.2765625,2008-10-02,06:38:15
39.131334,117.1981,0,-8,39723.2765856481,2008-10-02,06:38:17
39.131339,117.198109,0,-11,39723.2766435185,2008-10-02,06:38:22
39.131362,117.19811,0,-17,39723.2767013889,2008-10-02,06:38:27
39.131369,117.198103,0,-16,39723.2767592593,2008-10-02,06:38:32
39.131375,117.198096,0,-16,39723.2768171296,2008-10-02,06:38:37
39.131369,117.198093,0,-20,39723.276875,2008-10-02,06:38:42
39.131366,117.198098,0,-20,39723.2769328704,2008-10-02,06:38:47
39.131366,117.198098,0,-20,39723.2769675926,2008-10-02,06:38:50
39.131367,117.198096,0,-20,39723.2769907407,2008-10-02,06:38:52
39.131379,117.198118,0,-21,39723.2770486111,2008-10-02,06:38:57
39.131405,117.19815,0,-21,39723.2771064815,2008-10-02,06:39:02
39.131421,117.198208,0,-22,39723.2771643519,2008-10-02,06:39:07
39.131446,117.198269,0,-21,39723.2772222222,2008-10-02,06:39:12
39.131471,117.198315,0,-20,39723.2772800926,2008-10-02,06:39:17
39.131514,117.198352,0,-22,39723.277337963,2008-10-02,06:39:22
39.13153,117.198402,0,-19,39723.2773958333,2008-10-02,06:39:27
39.131544,117.198452,0,-18,39723.2774537037,2008-10-02,06:39:32
39.131574,117.198499,0,-15,39723.2775115741,2008-10-02,06:39:37
39.131605,117.19855,0,-12,39723.2775694444,2008-10-02,06:39:42
39.131637,117.198603,0,-10,39723.2776273148,2008-10-02,06:39:47
39.131662,117.198661,0,-10,39723.2776851852,2008-10-02,06:39:52
39.131694,117.198716,0,-9,39723.2777430556,2008-10-02,06:39:57
39.131722,117.198775,0,-10,39723.2778009259,2008-10-02,06:40:02
39.131753,117.19884,0,-13,39723.2778587963,2008-10-02,06:40:07
39.13178,117.198901,0,-13,39723.2779166667,2008-10-02,06:40:12
39.131802,117.198933,0,-12,39723.277974537,2008-10-02,06:40:17
39.131849,117.198964,0,-17,39723.2780324074,2008-10-02,06:40:22
39.131884,117.199009,0,-16,39723.2780902778,2008-10-02,06:40:27
39.131927,117.199046,0,-17,39723.2781481481,2008-10-02,06:40:32
39.131956,117.199105,0,-16,39723.2782060185,2008-10-02,06:40:37
39.131993,117.19914,0,-19,39723.2782638889,2008-10-02,06:40:42
39.132019,117.199161,0,-21,39723.2783217593,2008-10-02,06:40:47
39.13204,117.19917,0,-22,39723.2783796296,2008-10-02,06:40:52
39.132033,117.199194,0,-21,39723.2784375,2008-10-02,06:40:57
39.132041,117.199204,0,-23,39723.2784953704,2008-10-02,06:41:02
39.132036,117.199203,0,-24,39723.2785532407,2008-10-02,06:41:07
39.132036,117.199203,0,-24,39723.278587963,2008-10-02,06:41:10
39.132036,117.199204,0,-24,39723.2786111111,2008-10-02,06:41:12
39.132049,117.199196,0,-24,39723.2786689815,2008-10-02,06:41:17
39.132049,117.199196,0,-24,39723.2787037037,2008-10-02,06:41:20
39.132054,117.199192,0,-27,39723.2787268519,2008-10-02,06:41:22
39.132064,117.199194,0,-27,39723.2787847222,2008-10-02,06:41:27
39.132069,117.199196,0,-27,39723.2788425926,2008-10-02,06:41:32
39.132069,117.199196,0,-27,39723.2788773148,2008-10-02,06:41:35
39.132069,117.199196,0,-28,39723.278900463,2008-10-02,06:41:37
39.132063,117.199212,0,-26,39723.2789583333,2008-10-02,06:41:42
39.132068,117.199262,0,-25,39723.2790162037,2008-10-02,06:41:47
39.13206,117.199324,0,-26,39723.2790740741,2008-10-02,06:41:52
39.132054,117.199372,0,-27,39723.2791319444,2008-10-02,06:41:57
39.132047,117.199431,0,-26,39723.2791898148,2008-10-02,06:42:02
39.13205,117.199449,0,-25,39723.2792476852,2008-10-02,06:42:07
39.132068,117.199468,0,-24,39723.2793055556,2008-10-02,06:42:12
39.13209,117.199528,0,-19,39723.2793634259,2008-10-02,06:42:17
39.132121,117.19961,0,-17,39723.2794212963,2008-10-02,06:42:22
39.132157,117.19966,0,-17,39723.2794791667,2008-10-02,06:42:27
39.132165,117.199699,0,-18,39723.279537037,2008-10-02,06:42:32
39.132204,117.199716,0,-21,39723.2795949074,2008-10-02,06:42:37
39.132218,117.199717,0,-26,39723.2796527778,2008-10-02,06:42:42
39.132258,117.199738,0,-29,39723.2797106481,2008-10-02,06:42:47
39.132302,117.199755,0,-28,39723.2797685185,2008-10-02,06:42:52
39.132353,117.199765,0,-30,39723.2798263889,2008-10-02,06:42:57
39.132408,117.199808,0,-33,39723.2798842593,2008-10-02,06:43:02
39.132462,117.199878,0,-39,39723.2799421296,2008-10-02,06:43:07
39.132475,117.199949,0,-44,39723.28,2008-10-02,06:43:12
39.132493,117.20001,0,-48,39723.2800578704,2008-10-02,06:43:17
39.132502,117.200062,0,-52,39723.2801157407,2008-10-02,06:43:22
39.132533,117.200146,0,-54,39723.2801736111,2008-10-02,06:43:27
39.132577,117.200271,0,-47,39723.2802314815,2008-10-02,06:43:32
39.132614,117.200353,0,-41,39723.2802893519,2008-10-02,06:43:37
39.132617,117.200433,0,-34,39723.2803472222,2008-10-02,06:43:42
39.132647,117.20051,0,-26,39723.2804050926,2008-10-02,06:43:47
39.132687,117.200567,0,-28,39723.280462963,2008-10-02,06:43:52
39.1327,117.200617,0,-33,39723.2805208333,2008-10-02,06:43:57
39.132737,117.200694,0,-34,39723.2805787037,2008-10-02,06:44:02
39.132757,117.200755,0,-38,39723.2806365741,2008-10-02,06:44:07
39.13276,117.200803,0,-41,39723.2806944444,2008-10-02,06:44:12
39.132768,117.200869,0,-46,39723.2807523148,2008-10-02,06:44:17
39.13278,117.200942,0,-52,39723.2808101852,2008-10-02,06:44:22
39.13279,117.200979,0,-55,39723.2808680556,2008-10-02,06:44:27
39.132794,117.201045,0,-61,39723.2809259259,2008-10-02,06:44:32
39.132785,117.201111,0,-64,39723.2809837963,2008-10-02,06:44:37
39.132796,117.201193,0,-64,39723.2810416667,2008-10-02,06:44:42
39.132816,117.201263,0,-64,39723.281099537,2008-10-02,06:44:47
39.132831,117.201334,0,-61,39723.2811574074,2008-10-02,06:44:52
39.132878,117.20142,0,-40,39723.2812152778,2008-10-02,06:44:57
39.132929,117.201484,0,-35,39723.2812731481,2008-10-02,06:45:02
39.132953,117.201556,0,-26,39723.2813310185,2008-10-02,06:45:07
39.132963,117.201636,0,-17,39723.2813888889,2008-10-02,06:45:12
39.132981,117.20171,0,-12,39723.2814467593,2008-10-02,06:45:17
39.133004,117.201758,0,-7,39723.2815046296,2008-10-02,06:45:22
39.133035,117.201766,0,-8,39723.2815625,2008-10-02,06:45:27
39.133061,117.201826,0,-10,39723.2816203704,2008-10-02,06:45:32
39.133094,117.201876,0,-8,39723.2816782407,2008-10-02,06:45:37
39.133137,117.201918,0,-3,39723.2817361111,2008-10-02,06:45:42
39.133181,117.201986,0,-4,39723.2817939815,2008-10-02,06:45:47
39.133222,117.202047,0,-5,39723.2818518518,2008-10-02,06:45:52
39.133249,117.202101,0,-1,39723.2819097222,2008-10-02,06:45:57
39.133291,117.202164,0,0,39723.2819675926,2008-10-02,06:46:02
39.133322,117.202214,0,1,39723.282025463,2008-10-02,06:46:07
39.133349,117.202272,0,2,39723.2820833333,2008-10-02,06:46:12
39.133371,117.202309,0,8,39723.2821412037,2008-10-02,06:46:17
39.133368,117.202329,0,13,39723.2821990741,2008-10-02,06:46:22
39.133374,117.202323,0,13,39723.2822569444,2008-10-02,06:46:27
39.133377,117.202319,0,14,39723.2823148148,2008-10-02,06:46:32
39.133376,117.202321,0,14,39723.2823726852,2008-10-02,06:46:37
39.133376,117.202321,0,14,39723.2824305556,2008-10-02,06:46:42
39.133376,117.202321,0,14,39723.2824884259,2008-10-02,06:46:47
39.133376,117.202321,0,14,39723.2825231481,2008-10-02,06:46:50
39.133376,117.202321,0,14,39723.2825462963,2008-10-02,06:46:52
39.133386,117.20233,0,15,39723.2826041667,2008-10-02,06:46:57
39.133435,117.202388,0,16,39723.282662037,2008-10-02,06:47:02
39.133476,117.20246,0,16,39723.2827199074,2008-10-02,06:47:07
39.133531,117.202503,0,15,39723.2827777778,2008-10-02,06:47:12
39.133572,117.20253,0,18,39723.2828356481,2008-10-02,06:47:17
39.133601,117.202601,0,22,39723.2828935185,2008-10-02,06:47:22
39.13364,117.20265,0,20,39723.2829513889,2008-10-02,06:47:27
39.1337,117.202668,0,20,39723.2830092593,2008-10-02,06:47:32
39.133746,117.202672,0,19,39723.2830671296,2008-10-02,06:47:37
39.133811,117.202685,0,21,39723.283125,2008-10-02,06:47:42
39.133872,117.20268,0,21,39723.2831828704,2008-10-02,06:47:47
39.133928,117.202671,0,20,39723.2832407407,2008-10-02,06:47:52
39.133979,117.202654,0,22,39723.2832986111,2008-10-02,06:47:57
39.134029,117.202657,0,21,39723.2833564815,2008-10-02,06:48:02
39.134081,117.202646,0,22,39723.2834143518,2008-10-02,06:48:07
39.134135,117.202604,0,20,39723.2834722222,2008-10-02,06:48:12
39.134184,117.202577,0,20,39723.2835300926,2008-10-02,06:48:17
39.134234,117.202534,0,21,39723.283587963,2008-10-02,06:48:22
39.134257,117.202457,0,21,39723.2836458333,2008-10-02,06:48:27
39.13428,117.20238,0,20,39723.2837037037,2008-10-02,06:48:32
39.134283,117.202308,0,15,39723.2837615741,2008-10-02,06:48:37
39.134296,117.202227,0,10,39723.2838194444,2008-10-02,06:48:42
39.134304,117.202164,0,6,39723.2838773148,2008-10-02,06:48:47
39.134325,117.20211,0,2,39723.2839351852,2008-10-02,06:48:52
39.13438,117.202097,0,-1,39723.2839930556,2008-10-02,06:48:57
39.134421,117.202106,0,-5,39723.2840509259,2008-10-02,06:49:02
39.134442,117.202114,0,-9,39723.2841087963,2008-10-02,06:49:07
39.134451,117.20208,0,-12,39723.2841666667,2008-10-02,06:49:12
39.134462,117.202033,0,-16,39723.284224537,2008-10-02,06:49:17
39.134497,117.202015,0,-19,39723.2842824074,2008-10-02,06:49:22
39.134549,117.20205,0,-22,39723.2843402778,2008-10-02,06:49:27
39.134626,117.202116,0,-26,39723.2843981481,2008-10-02,06:49:32
39.134712,117.202129,0,-29,39723.2844560185,2008-10-02,06:49:37
39.1348,117.202051,0,-33,39723.2845138889,2008-10-02,06:49:42
39.13486,117.201933,0,-37,39723.2845717593,2008-10-02,06:49:47
39.134894,117.201852,0,-40,39723.2846296296,2008-10-02,06:49:52
39.134944,117.201841,0,-44,39723.2846875,2008-10-02,06:49:57
39.134955,117.201855,0,-48,39723.2847453704,2008-10-02,06:50:02
39.134957,117.201842,0,-51,39723.2848032407,2008-10-02,06:50:07
39.134995,117.20177,0,-55,39723.2848611111,2008-10-02,06:50:12
39.134702,117.203404,0,-96,39723.2883333333,2008-10-02,06:55:12
39.134513,117.202825,0,-48,39723.2883912037,2008-10-02,06:55:17
39.134513,117.202825,0,-48,39723.2884259259,2008-10-02,06:55:20
39.134509,117.202829,0,-37,39723.2884490741,2008-10-02,06:55:22
39.134509,117.202876,0,-32,39723.2885069444,2008-10-02,06:55:27
39.1345,117.20287,0,-37,39723.2885648148,2008-10-02,06:55:32
39.134443,117.202752,0,-22,39723.2886226852,2008-10-02,06:55:37
39.134353,117.202678,0,-9,39723.2886805556,2008-10-02,06:55:42
39.134276,117.202567,0,21,39723.2887384259,2008-10-02,06:55:47
39.134218,117.202515,0,19,39723.2887962963,2008-10-02,06:55:52
39.134187,117.202491,0,18,39723.2888541667,2008-10-02,06:55:57
39.134141,117.202476,0,14,39723.288912037,2008-10-02,06:56:02
39.134105,117.202467,0,16,39723.2889699074,2008-10-02,06:56:07
39.134088,117.202439,0,17,39723.2890277778,2008-10-02,06:56:12
39.134069,117.202435,0,15,39723.2890856481,2008-10-02,06:56:17
39.134056,117.20247,0,10,39723.2891435185,2008-10-02,06:56:22
39.134048,117.202467,0,12,39723.2892013889,2008-10-02,06:56:27
39.134043,117.202473,0,12,39723.2892592593,2008-10-02,06:56:32
39.134041,117.202475,0,13,39723.2893171296,2008-10-02,06:56:37
39.134041,117.202475,0,13,39723.2893518518,2008-10-02,06:56:40
39.134035,117.202474,0,12,39723.289375,2008-10-02,06:56:42
39.134019,117.202468,0,14,39723.2894328704,2008-10-02,06:56:47
39.134019,117.202468,0,14,39723.2894675926,2008-10-02,06:56:50
39.134017,117.202469,0,15,39723.2894907407,2008-10-02,06:56:52
39.134008,117.202427,0,15,39723.2895486111,2008-10-02,06:56:57
39.133988,117.202367,0,17,39723.2896064815,2008-10-02,06:57:02
39.133953,117.202319,0,20,39723.2896643518,2008-10-02,06:57:07
39.133916,117.20229,0,23,39723.2897222222,2008-10-02,06:57:12
39.13386,117.202235,0,26,39723.2897800926,2008-10-02,06:57:17
39.133802,117.202212,0,31,39723.289837963,2008-10-02,06:57:22
39.133742,117.202214,0,32,39723.2898958333,2008-10-02,06:57:27
39.133665,117.20221,0,31,39723.2899537037,2008-10-02,06:57:32
39.133629,117.202219,0,24,39723.2900115741,2008-10-02,06:57:37
39.133583,117.202235,0,23,39723.2900694444,2008-10-02,06:57:42
39.133549,117.202267,0,20,39723.2901273148,2008-10-02,06:57:47
39.133545,117.202329,0,22,39723.2901851852,2008-10-02,06:57:52
39.133556,117.202362,0,20,39723.2902430556,2008-10-02,06:57:57
39.133553,117.202368,0,20,39723.2903009259,2008-10-02,06:58:02
39.133549,117.202374,0,21,39723.2903587963,2008-10-02,06:58:07
39.133547,117.202378,0,21,39723.2904166667,2008-10-02,06:58:12
39.133546,117.202379,0,21,39723.290474537,2008-10-02,06:58:17
39.133546,117.202378,0,21,39723.2905324074,2008-10-02,06:58:22
39.133547,117.202375,0,21,39723.2905902778,2008-10-02,06:58:27
39.133545,117.202377,0,21,39723.2906481481,2008-10-02,06:58:32
39.133545,117.202377,0,21,39723.2906828704,2008-10-02,06:58:35
39.133542,117.20238,0,21,39723.2907060185,2008-10-02,06:58:37
39.13355,117.202371,0,20,39723.2907638889,2008-10-02,06:58:42
39.13355,117.202371,0,20,39723.2907986111,2008-10-02,06:58:45
39.133552,117.202368,0,20,39723.2908217593,2008-10-02,06:58:47
39.13356,117.202359,0,20,39723.2908796296,2008-10-02,06:58:52
39.133558,117.202362,0,21,39723.2909375,2008-10-02,06:58:57
39.133554,117.202368,0,21,39723.2909953704,2008-10-02,06:59:02
39.133552,117.20237,0,20,39723.2910532407,2008-10-02,06:59:07
39.133552,117.20237,0,20,39723.2911111111,2008-10-02,06:59:12
39.133552,117.20237,0,20,39723.2911458333,2008-10-02,06:59:15
39.13355,117.202372,0,20,39723.2911689815,2008-10-02,06:59:17
39.133555,117.202359,0,20,39723.2912268518,2008-10-02,06:59:22
39.133531,117.202303,0,16,39723.2912847222,2008-10-02,06:59:27
39.133487,117.202255,0,12,39723.2913425926,2008-10-02,06:59:32
39.133454,117.202234,0,7,39723.291400463,2008-10-02,06:59:37
39.1334,117.202199,0,4,39723.2914583333,2008-10-02,06:59:42
39.133341,117.202179,0,3,39723.2915162037,2008-10-02,06:59:47
39.133281,117.202204,0,0,39723.2915740741,2008-10-02,06:59:52
39.133244,117.202213,0,0,39723.2916319444,2008-10-02,06:59:57
39.133209,117.202255,0,-1,39723.2916898148,2008-10-02,07:00:02
39.133156,117.202271,0,-2,39723.2917476852,2008-10-02,07:00:07
39.133116,117.202286,0,-1,39723.2918055556,2008-10-02,07:00:12
39.133072,117.202298,0,0,39723.2918634259,2008-10-02,07:00:17
39.133071,117.202367,0,0,39723.2919212963,2008-10-02,07:00:22
39.133059,117.20244,0,0,39723.2919791667,2008-10-02,07:00:27
39.133034,117.202507,0,2,39723.292037037,2008-10-02,07:00:32
39.133018,117.202583,0,0,39723.2920949074,2008-10-02,07:00:37
39.133017,117.202642,0,2,39723.2921527778,2008-10-02,07:00:42
39.133016,117.20272,0,2,39723.2922106481,2008-10-02,07:00:47
39.133026,117.202786,0,3,39723.2922685185,2008-10-02,07:00:52
39.133032,117.20286,0,4,39723.2923263889,2008-10-02,07:00:57
39.133042,117.202949,0,6,39723.2923842593,2008-10-02,07:01:02
39.133048,117.203005,0,6,39723.2924421296,2008-10-02,07:01:07
39.133052,117.203074,0,9,39723.2925,2008-10-02,07:01:12
39.133055,117.203149,0,8,39723.2925578704,2008-10-02,07:01:17
39.133062,117.203217,0,7,39723.2926157407,2008-10-02,07:01:22
39.133066,117.203288,0,7,39723.2926736111,2008-10-02,07:01:27
39.133064,117.203348,0,0,39723.2927314815,2008-10-02,07:01:32
39.133082,117.203416,0,-1,39723.2927893519,2008-10-02,07:01:37
39.133083,117.203488,0,0,39723.2928472222,2008-10-02,07:01:42
39.133094,117.203575,0,2,39723.2929050926,2008-10-02,07:01:47
39.133093,117.203642,0,1,39723.292962963,2008-10-02,07:01:52
39.133101,117.203721,0,5,39723.2930208333,2008-10-02,07:01:57
39.133115,117.203803,0,9,39723.2930787037,2008-10-02,07:02:02
39.133121,117.203861,0,9,39723.2931365741,2008-10-02,07:02:07
39.13312,117.203916,0,11,39723.2931944444,2008-10-02,07:02:12
39.133136,117.203991,0,15,39723.2932523148,2008-10-02,07:02:17
39.133141,117.204035,0,16,39723.2933101852,2008-10-02,07:02:22
39.133136,117.204113,0,15,39723.2933680556,2008-10-02,07:02:27
39.13314,117.204176,0,15,39723.2934259259,2008-10-02,07:02:32
39.133132,117.204247,0,13,39723.2934837963,2008-10-02,07:02:37
39.133139,117.204307,0,14,39723.2935416667,2008-10-02,07:02:42
39.133127,117.204361,0,8,39723.293599537,2008-10-02,07:02:47
39.13312,117.20441,0,2,39723.2936574074,2008-10-02,07:02:52
39.133107,117.20446,0,-3,39723.2937152778,2008-10-02,07:02:57
39.133097,117.204524,0,-5,39723.2937731481,2008-10-02,07:03:02
39.13307,117.204579,0,-8,39723.2938310185,2008-10-02,07:03:07
39.133057,117.204616,0,-13,39723.2938888889,2008-10-02,07:03:12
39.133069,117.204723,0,-13,39723.2939467593,2008-10-02,07:03:17
39.133048,117.204782,0,-17,39723.2940046296,2008-10-02,07:03:22
39.133032,117.204853,0,-20,39723.2940625,2008-10-02,07:03:27
39.133026,117.204924,0,-24,39723.2941203704,2008-10-02,07:03:32
39.133006,117.204982,0,-26,39723.2941782407,2008-10-02,07:03:37
39.13299,117.205027,0,-29,39723.2942361111,2008-10-02,07:03:42
39.132978,117.20509,0,-33,39723.2942939815,2008-10-02,07:03:47
39.132957,117.205145,0,-36,39723.2943518519,2008-10-02,07:03:52
39.132945,117.205207,0,-39,39723.2944097222,2008-10-02,07:03:57
39.132927,117.205264,0,-43,39723.2944675926,2008-10-02,07:04:02
39.132916,117.205314,0,-44,39723.294525463,2008-10-02,07:04:07
39.132912,117.205389,0,-44,39723.2945833333,2008-10-02,07:04:12
39.132917,117.205486,0,-42,39723.2946412037,2008-10-02,07:04:17
39.13291,117.205586,0,-37,39723.2946990741,2008-10-02,07:04:22
39.132897,117.205631,0,-33,39723.2947569444,2008-10-02,07:04:27
39.132871,117.205706,0,-29,39723.2948148148,2008-10-02,07:04:32
39.132836,117.205758,0,-32,39723.2948726852,2008-10-02,07:04:37
39.132803,117.205803,0,-34,39723.2949305556,2008-10-02,07:04:42
39.132785,117.205882,0,-34,39723.2949884259,2008-10-02,07:04:47
39.132764,117.205974,0,-36,39723.2950462963,2008-10-02,07:04:52
39.132736,117.206041,0,-37,39723.2951041667,2008-10-02,07:04:57
39.132711,117.206085,0,-31,39723.295162037,2008-10-02,07:05:02
39.1327,117.206132,0,-31,39723.2952199074,2008-10-02,07:05:07
39.132694,117.206189,0,-31,39723.2952777778,2008-10-02,07:05:12
39.13268,117.206236,0,-29,39723.2953356481,2008-10-02,07:05:17
39.132656,117.206282,0,-27,39723.2953935185,2008-10-02,07:05:22
39.132635,117.206329,0,-22,39723.2954513889,2008-10-02,07:05:27
39.132613,117.206391,0,-19,39723.2955092593,2008-10-02,07:05:32
39.132612,117.206443,0,-10,39723.2955671296,2008-10-02,07:05:37
39.132606,117.206489,0,0,39723.295625,2008-10-02,07:05:42
39.132592,117.206543,0,2,39723.2956828704,2008-10-02,07:05:47
39.132556,117.206586,0,1,39723.2957407407,2008-10-02,07:05:52
39.132502,117.206607,0,4,39723.2957986111,2008-10-02,07:05:57
39.132462,117.206643,0,7,39723.2958564815,2008-10-02,07:06:02
39.132422,117.206668,0,9,39723.2959143519,2008-10-02,07:06:07
39.132355,117.206704,0,12,39723.2959722222,2008-10-02,07:06:12
39.132303,117.206749,0,17,39723.2960300926,2008-10-02,07:06:17
39.132252,117.20679,0,20,39723.296087963,2008-10-02,07:06:22
39.132209,117.206836,0,25,39723.2961458333,2008-10-02,07:06:27
39.132164,117.206886,0,29,39723.2962037037,2008-10-02,07:06:32
39.132119,117.206939,0,31,39723.2962615741,2008-10-02,07:06:37
39.132085,117.206995,0,37,39723.2963194444,2008-10-02,07:06:42
39.132038,117.207037,0,33,39723.2963773148,2008-10-02,07:06:47
39.132,117.207089,0,32,39723.2964351852,2008-10-02,07:06:52
39.131974,117.207133,0,34,39723.2964930556,2008-10-02,07:06:57
39.131939,117.20718,0,33,39723.2965509259,2008-10-02,07:07:02
39.131916,117.207219,0,32,39723.2966087963,2008-10-02,07:07:07
39.131932,117.207237,0,27,39723.2966666667,2008-10-02,07:07:12
39.131931,117.20724,0,27,39723.296724537,2008-10-02,07:07:17
39.131931,117.20724,0,27,39723.2967592593,2008-10-02,07:07:20
39.131931,117.207241,0,27,39723.2967824074,2008-10-02,07:07:22
39.131941,117.207241,0,27,39723.2968402778,2008-10-02,07:07:27
39.131945,117.207231,0,27,39723.2968981481,2008-10-02,07:07:32
39.131945,117.207231,0,27,39723.2969328704,2008-10-02,07:07:35
39.131948,117.207227,0,27,39723.2969560185,2008-10-02,07:07:37
39.131943,117.207244,0,27,39723.2970138889,2008-10-02,07:07:42
39.131853,117.207381,0,26,39723.2970717593,2008-10-02,07:07:47
39.131642,117.207528,0,26,39723.2971296296,2008-10-02,07:07:52
39.131299,117.207708,0,23,39723.2971875,2008-10-02,07:07:57
39.130818,117.207871,0,21,39723.2972453704,2008-10-02,07:08:02
39.130307,117.208006,0,20,39723.2973032407,2008-10-02,07:08:07
39.12989,117.208033,0,23,39723.2973611111,2008-10-02,07:08:12
39.129685,117.208009,0,20,39723.2974189815,2008-10-02,07:08:17
39.129619,117.208036,0,13,39723.2974768518,2008-10-02,07:08:22
39.129666,117.208069,0,5,39723.2975347222,2008-10-02,07:08:27
39.129796,117.208048,0,0,39723.2975925926,2008-10-02,07:08:32
39.130105,117.208071,0,-6,39723.297650463,2008-10-02,07:08:37
39.130584,117.208072,0,-14,39723.2977083333,2008-10-02,07:08:42
39.131187,117.20791,0,-10,39723.2977662037,2008-10-02,07:08:47
39.13177,117.20758,0,-3,39723.2978240741,2008-10-02,07:08:52
39.132298,117.207242,0,-5,39723.2978819444,2008-10-02,07:08:57
39.132703,117.206788,0,-5,39723.2979398148,2008-10-02,07:09:02
39.132978,117.206289,0,-11,39723.2979976852,2008-10-02,07:09:07
39.133244,117.205741,0,-9,39723.2980555556,2008-10-02,07:09:12
39.133504,117.20518,0,-1,39723.2981134259,2008-10-02,07:09:17
39.133631,117.204612,0,-8,39723.2981712963,2008-10-02,07:09:22
39.133738,117.204017,0,-17,39723.2982291667,2008-10-02,07:09:27
39.134923,117.19845,0,5,39723.2989236111,2008-10-02,07:10:27
39.135327,117.198303,0,-10,39723.2989814815,2008-10-02,07:10:32
39.135683,117.197919,0,-28,39723.2990393518,2008-10-02,07:10:37
39.135932,117.197487,0,-38,39723.2990972222,2008-10-02,07:10:42
39.136115,117.197065,0,-46,39723.2991550926,2008-10-02,07:10:47
39.13633,117.19668,0,-49,39723.299212963,2008-10-02,07:10:52
39.136605,117.196242,0,-47,39723.2992708333,2008-10-02,07:10:57
39.136935,117.195758,0,-41,39723.2993287037,2008-10-02,07:11:02
39.137237,117.195272,0,-41,39723.2993865741,2008-10-02,07:11:07
39.137446,117.194892,0,-46,39723.2994444444,2008-10-02,07:11:12
39.137581,117.194662,0,-48,39723.2995023148,2008-10-02,07:11:17
39.137692,117.194532,0,-44,39723.2995601852,2008-10-02,07:11:22
39.137832,117.194297,0,-37,39723.2996180556,2008-10-02,07:11:27
39.138062,117.194,0,-33,39723.2996759259,2008-10-02,07:11:32
39.138276,117.193701,0,-32,39723.2997337963,2008-10-02,07:11:37
39.138374,117.193591,0,-27,39723.2997916667,2008-10-02,07:11:42
39.138381,117.193568,0,-21,39723.299849537,2008-10-02,07:11:47
39.13839,117.193554,0,-17,39723.2999074074,2008-10-02,07:11:52
39.138398,117.193528,0,-13,39723.2999652778,2008-10-02,07:11:57
39.1384,117.193523,0,-10,39723.3000231481,2008-10-02,07:12:02
39.1384,117.193523,0,-10,39723.3000578704,2008-10-02,07:12:05
39.138405,117.193515,0,-8,39723.3000810185,2008-10-02,07:12:07
39.138415,117.193494,0,-7,39723.3001388889,2008-10-02,07:12:12
39.138422,117.193456,0,-5,39723.3001967593,2008-10-02,07:12:17
39.138426,117.19345,0,-4,39723.3002546296,2008-10-02,07:12:22
39.138426,117.19345,0,-4,39723.3002893519,2008-10-02,07:12:25
39.138423,117.193455,0,-3,39723.3003125,2008-10-02,07:12:27
39.138411,117.193475,0,-3,39723.3003703704,2008-10-02,07:12:32
39.138403,117.193494,0,-3,39723.3004282407,2008-10-02,07:12:37
39.138477,117.193431,0,-3,39723.3004861111,2008-10-02,07:12:42
39.138587,117.193292,0,-6,39723.3005439815,2008-10-02,07:12:47
39.138659,117.193157,0,-14,39723.3006018519,2008-10-02,07:12:52
39.138779,117.192948,0,-20,39723.3006597222,2008-10-02,07:12:57
39.138912,117.192596,0,-21,39723.3007175926,2008-10-02,07:13:02
39.139051,117.192202,0,-27,39723.300775463,2008-10-02,07:13:07
39.139201,117.191718,0,-33,39723.3008333333,2008-10-02,07:13:12
39.139335,117.191238,0,-39,39723.3008912037,2008-10-02,07:13:17
39.13945,117.190766,0,-40,39723.3009490741,2008-10-02,07:13:22
39.139564,117.190447,0,-39,39723.3010069444,2008-10-02,07:13:27
39.139602,117.190311,0,-37,39723.3010648148,2008-10-02,07:13:32
39.139627,117.19028,0,-34,39723.3011226852,2008-10-02,07:13:37
39.139573,117.190205,0,-40,39723.3011805556,2008-10-02,07:13:42
39.1395,117.190162,0,-38,39723.3012384259,2008-10-02,07:13:47
39.139278,117.190136,0,-33,39723.3012962963,2008-10-02,07:13:52
39.138858,117.190138,0,-31,39723.3013541667,2008-10-02,07:13:57
39.138349,117.190135,0,-30,39723.301412037,2008-10-02,07:14:02
39.137865,117.19013,0,-33,39723.3014699074,2008-10-02,07:14:07
39.137352,117.190117,0,-33,39723.3015277778,2008-10-02,07:14:12
39.136892,117.190081,0,-33,39723.3015856481,2008-10-02,07:14:17
39.136498,117.189995,0,-36,39723.3016435185,2008-10-02,07:14:22
39.136127,117.189942,0,-34,39723.3017013889,2008-10-02,07:14:27
39.135694,117.189904,0,-31,39723.3017592593,2008-10-02,07:14:32
39.135272,117.18983,0,-25,39723.3018171296,2008-10-02,07:14:37
39.134792,117.189825,0,-28,39723.301875,2008-10-02,07:14:42
39.134244,117.189808,0,-28,39723.3019328704,2008-10-02,07:14:47
39.133828,117.189748,0,-22,39723.3019907407,2008-10-02,07:14:52
39.133536,117.189725,0,-15,39723.3020486111,2008-10-02,07:14:57
39.133391,117.189707,0,-11,39723.3021064815,2008-10-02,07:15:02
39.133341,117.189686,0,-7,39723.3021643519,2008-10-02,07:15:07
39.133338,117.189687,0,-5,39723.3022222222,2008-10-02,07:15:12
39.133338,117.189687,0,-5,39723.3022569444,2008-10-02,07:15:15
39.133334,117.189691,0,-4,39723.3022800926,2008-10-02,07:15:17
39.133237,117.189654,0,-4,39723.302337963,2008-10-02,07:15:22
39.133005,117.189475,0,0,39723.3023958333,2008-10-02,07:15:27
39.132755,117.189195,0,2,39723.3024537037,2008-10-02,07:15:32
39.132573,117.188829,0,1,39723.3025115741,2008-10-02,07:15:37
39.132438,117.188535,0,-1,39723.3025694444,2008-10-02,07:15:42
39.132382,117.188414,0,-6,39723.3026273148,2008-10-02,07:15:47
39.132294,117.188235,0,-9,39723.3026851852,2008-10-02,07:15:52
39.132159,117.187951,0,-7,39723.3027430556,2008-10-02,07:15:57
39.132055,117.187705,0,-9,39723.3028009259,2008-10-02,07:16:02
39.132024,117.187635,0,-7,39723.3028587963,2008-10-02,07:16:07
39.131988,117.187549,0,-11,39723.3029166667,2008-10-02,07:16:12
39.131915,117.18742,0,-9,39723.302974537,2008-10-02,07:16:17
39.13184,117.18727,0,-7,39723.3030324074,2008-10-02,07:16:22
39.131807,117.187202,0,-5,39723.3030902778,2008-10-02,07:16:27
39.131811,117.187204,0,-7,39723.3031481481,2008-10-02,07:16:32
39.131813,117.187207,0,-6,39723.3032060185,2008-10-02,07:16:37
39.131813,117.187206,0,-6,39723.3032638889,2008-10-02,07:16:42
39.131813,117.187206,0,-6,39723.3032986111,2008-10-02,07:16:45
39.131812,117.187204,0,-6,39723.3033217593,2008-10-02,07:16:47
39.131793,117.187182,0,-6,39723.3033796296,2008-10-02,07:16:52
39.131786,117.187168,0,-6,39723.3034375,2008-10-02,07:16:57
39.131785,117.187166,0,-5,39723.3034953704,2008-10-02,07:17:02
39.131785,117.187166,0,-5,39723.3035300926,2008-10-02,07:17:05
39.13179,117.187171,0,-5,39723.3035532407,2008-10-02,07:17:07
39.131796,117.187183,0,-5,39723.3036111111,2008-10-02,07:17:12
39.131804,117.187196,0,-5,39723.3036689815,2008-10-02,07:17:17
39.13181,117.187209,0,-4,39723.3037268519,2008-10-02,07:17:22
39.131817,117.187221,0,-4,39723.3037847222,2008-10-02,07:17:27
39.131817,117.187221,0,-4,39723.3038194444,2008-10-02,07:17:30
39.131818,117.187222,0,-4,39723.3038425926,2008-10-02,07:17:32
39.131813,117.187213,0,-4,39723.303900463,2008-10-02,07:17:37
39.131805,117.187193,0,-4,39723.3039583333,2008-10-02,07:17:42
39.1318,117.187173,0,-3,39723.3040162037,2008-10-02,07:17:47
39.131792,117.187147,0,-3,39723.3040740741,2008-10-02,07:17:52
39.131757,117.187084,0,-2,39723.3041319444,2008-10-02,07:17:57
39.131678,117.186953,0,-4,39723.3041898148,2008-10-02,07:18:02
39.131564,117.186734,0,-6,39723.3042476852,2008-10-02,07:18:07
39.131351,117.186297,0,-6,39723.3043055556,2008-10-02,07:18:12
39.131187,117.186026,0,-12,39723.3043634259,2008-10-02,07:18:17
39.131114,117.185914,0,-12,39723.3044212963,2008-10-02,07:18:22
39.131009,117.185686,0,-11,39723.3044791667,2008-10-02,07:18:27
39.130935,117.185572,0,-12,39723.304537037,2008-10-02,07:18:32
39.130836,117.185476,0,-9,39723.3045949074,2008-10-02,07:18:37
39.130658,117.185158,0,-5,39723.3046527778,2008-10-02,07:18:42
39.130379,117.184652,0,-3,39723.3047106481,2008-10-02,07:18:47
39.130126,117.184206,0,-3,39723.3047685185,2008-10-02,07:18:52
39.12999,117.183934,0,-4,39723.3048263889,2008-10-02,07:18:57
39.129977,117.183855,0,-9,39723.3048842593,2008-10-02,07:19:02
39.129971,117.183816,0,-13,39723.3049421296,2008-10-02,07:19:07
39.130002,117.18381,0,-14,39723.305,2008-10-02,07:19:12
39.129966,117.183776,0,-16,39723.3050578704,2008-10-02,07:19:17
39.129847,117.183575,0,-16,39723.3051157407,2008-10-02,07:19:22
39.129645,117.183238,0,-17,39723.3051736111,2008-10-02,07:19:27
39.129518,117.182981,0,-17,39723.3052314815,2008-10-02,07:19:32
39.129466,117.182929,0,-17,39723.3052893518,2008-10-02,07:19:37
39.129422,117.182866,0,-18,39723.3053472222,2008-10-02,07:19:42
39.129397,117.182822,0,-12,39723.3054050926,2008-10-02,07:19:47
39.129353,117.182827,0,-3,39723.305462963,2008-10-02,07:19:52
39.129353,117.182827,0,-3,39723.3054976852,2008-10-02,07:19:55
39.129355,117.182832,0,-3,39723.3055208333,2008-10-02,07:19:57
39.12936,117.182843,0,-4,39723.3055787037,2008-10-02,07:20:02
39.129351,117.182812,0,-5,39723.3056365741,2008-10-02,07:20:07
39.129314,117.182715,0,-5,39723.3056944444,2008-10-02,07:20:12
39.129307,117.182683,0,-7,39723.3057523148,2008-10-02,07:20:17
39.129304,117.182661,0,-8,39723.3058101852,2008-10-02,07:20:22
39.129253,117.182547,0,-12,39723.3058680556,2008-10-02,07:20:27
39.129183,117.182413,0,-13,39723.3059259259,2008-10-02,07:20:32
39.129081,117.18218,0,-12,39723.3059837963,2008-10-02,07:20:37
39.129017,117.181965,0,-21,39723.3060416667,2008-10-02,07:20:42
39.128981,117.181784,0,-35,39723.306099537,2008-10-02,07:20:47
39.128956,117.181652,0,-50,39723.3061574074,2008-10-02,07:20:52
39.128951,117.181631,0,-51,39723.3062152778,2008-10-02,07:20:57
39.128944,117.181592,0,-53,39723.3062731481,2008-10-02,07:21:02
39.128943,117.181589,0,-55,39723.3063310185,2008-10-02,07:21:07
39.128943,117.181587,0,-55,39723.3063888889,2008-10-02,07:21:12
39.128942,117.181586,0,-55,39723.3064467593,2008-10-02,07:21:17
39.128942,117.181586,0,-55,39723.3064814815,2008-10-02,07:21:20
39.128942,117.181586,0,-55,39723.3065046296,2008-10-02,07:21:22
39.12893,117.181535,0,-54,39723.3065625,2008-10-02,07:21:27
39.128921,117.181499,0,-54,39723.3066203704,2008-10-02,07:21:32
39.12892,117.181496,0,-54,39723.3066782407,2008-10-02,07:21:37
39.12892,117.181497,0,-55,39723.3067361111,2008-10-02,07:21:42
39.12892,117.181497,0,-55,39723.3067708333,2008-10-02,07:21:45
39.12892,117.181498,0,-55,39723.3067939815,2008-10-02,07:21:47
39.128923,117.181508,0,-55,39723.3068518518,2008-10-02,07:21:52
39.128924,117.181511,0,-55,39723.3069097222,2008-10-02,07:21:57
39.128924,117.181511,0,-55,39723.3069675926,2008-10-02,07:22:02
39.128923,117.181506,0,-55,39723.307025463,2008-10-02,07:22:07
39.128923,117.181506,0,-55,39723.3070601852,2008-10-02,07:22:10
39.128922,117.181502,0,-55,39723.3070833333,2008-10-02,07:22:12
39.1289,117.181427,0,-53,39723.3071412037,2008-10-02,07:22:17
39.128864,117.181212,0,-50,39723.3071990741,2008-10-02,07:22:22
39.128826,117.180925,0,-47,39723.3072569444,2008-10-02,07:22:27
39.128815,117.180653,0,-46,39723.3073148148,2008-10-02,07:22:32
39.128834,117.180466,0,-47,39723.3073726852,2008-10-02,07:22:37
39.128842,117.180313,0,-48,39723.3074305556,2008-10-02,07:22:42
39.128872,117.180058,0,-44,39723.3074884259,2008-10-02,07:22:47
39.128897,117.179929,0,-42,39723.3075462963,2008-10-02,07:22:52
39.128897,117.17987,0,-37,39723.3076041667,2008-10-02,07:22:57
39.128898,117.179715,0,-34,39723.307662037,2008-10-02,07:23:02
39.128951,117.179498,0,-32,39723.3077199074,2008-10-02,07:23:07
39.12897,117.179448,0,-31,39723.3077777778,2008-10-02,07:23:12
39.128977,117.179395,0,-32,39723.3078356481,2008-10-02,07:23:17
39.12899,117.179258,0,-32,39723.3078935185,2008-10-02,07:23:22
39.128993,117.179152,0,-34,39723.3079513889,2008-10-02,07:23:27
39.129007,117.179035,0,-36,39723.3080092593,2008-10-02,07:23:32
39.129001,117.178897,0,-38,39723.3080671296,2008-10-02,07:23:37
39.129014,117.178719,0,-36,39723.308125,2008-10-02,07:23:42
39.129011,117.178538,0,-46,39723.3081828704,2008-10-02,07:23:47
39.129083,117.178463,0,-55,39723.3082407407,2008-10-02,07:23:52
39.12919,117.178402,0,-57,39723.3082986111,2008-10-02,07:23:57
39.129258,117.17841,0,-57,39723.3083564815,2008-10-02,07:24:02
39.129388,117.178395,0,-57,39723.3084143519,2008-10-02,07:24:07
39.129505,117.178361,0,-52,39723.3084722222,2008-10-02,07:24:12
39.129612,117.178347,0,-50,39723.3085300926,2008-10-02,07:24:17
39.129801,117.178309,0,-41,39723.308587963,2008-10-02,07:24:22
39.130146,117.178256,0,-33,39723.3086458333,2008-10-02,07:24:27
39.130463,117.178207,0,-27,39723.3087037037,2008-10-02,07:24:32
39.130763,117.178232,0,-26,39723.3087615741,2008-10-02,07:24:37
39.131014,117.178247,0,-26,39723.3088194444,2008-10-02,07:24:42
39.131163,117.178466,0,-20,39723.3088773148,2008-10-02,07:24:47
39.13119,117.178464,0,-23,39723.3089351852,2008-10-02,07:24:52
39.131187,117.17844,0,-22,39723.3089930556,2008-10-02,07:24:57
39.131187,117.178432,0,-21,39723.3090509259,2008-10-02,07:25:02
39.131187,117.178432,0,-21,39723.3090856481,2008-10-02,07:25:05
39.131187,117.178424,0,-21,39723.3091087963,2008-10-02,07:25:07
39.131188,117.178434,0,-21,39723.3091666667,2008-10-02,07:25:12
39.131197,117.17846,0,-21,39723.309224537,2008-10-02,07:25:17
39.131222,117.178467,0,-18,39723.3092824074,2008-10-02,07:25:22
39.131218,117.178483,0,-20,39723.3093402778,2008-10-02,07:25:27
39.131244,117.178524,0,-22,39723.3093981481,2008-10-02,07:25:32
39.131248,117.178509,0,-21,39723.3094560185,2008-10-02,07:25:37
39.131286,117.178524,0,-20,39723.3095138889,2008-10-02,07:25:42
39.131316,117.178522,0,-18,39723.3095717593,2008-10-02,07:25:47
39.131336,117.178473,0,-19,39723.3096296296,2008-10-02,07:25:52
39.131335,117.178447,0,-13,39723.3096875,2008-10-02,07:25:57
39.131318,117.178391,0,-17,39723.3097453704,2008-10-02,07:26:02
39.131335,117.178385,0,-19,39723.3098032407,2008-10-02,07:26:07
39.131369,117.178395,0,-17,39723.3098611111,2008-10-02,07:26:12
39.13138,117.178389,0,-9,39723.3099189815,2008-10-02,07:26:17
39.131471,117.17837,0,-1,39723.3099768519,2008-10-02,07:26:22
39.1315,117.178371,0,3,39723.3100347222,2008-10-02,07:26:27
39.131553,117.178356,0,7,39723.3100925926,2008-10-02,07:26:32
39.131608,117.178338,0,10,39723.310150463,2008-10-02,07:26:37
39.131641,117.178361,0,10,39723.3102083333,2008-10-02,07:26:42
39.13168,117.178376,0,11,39723.3102662037,2008-10-02,07:26:47
39.131713,117.178395,0,12,39723.3103240741,2008-10-02,07:26:52
39.13175,117.178398,0,13,39723.3103819444,2008-10-02,07:26:57
39.131786,117.178412,0,16,39723.3104398148,2008-10-02,07:27:02
39.131827,117.178409,0,18,39723.3104976852,2008-10-02,07:27:07
39.131855,117.178478,0,20,39723.3105555556,2008-10-02,07:27:12
39.131883,117.178518,0,21,39723.3106134259,2008-10-02,07:27:17
39.131918,117.178538,0,23,39723.3106712963,2008-10-02,07:27:22
39.131952,117.178591,0,24,39723.3107291667,2008-10-02,07:27:27
39.131992,117.178622,0,26,39723.310787037,2008-10-02,07:27:32
39.132042,117.178647,0,26,39723.3108449074,2008-10-02,07:27:37
39.132034,117.178686,0,25,39723.3109027778,2008-10-02,07:27:42
39.132034,117.178686,0,25,39723.3109375,2008-10-02,07:27:45
39.132036,117.178681,0,24,39723.3109606481,2008-10-02,07:27:47
39.132079,117.178657,0,22,39723.3110185185,2008-10-02,07:27:52
39.132088,117.178656,0,22,39723.3110763889,2008-10-02,07:27:57
39.132089,117.178661,0,22,39723.3111342593,2008-10-02,07:28:02
39.132089,117.178664,0,22,39723.3111921296,2008-10-02,07:28:07
39.13209,117.178657,0,23,39723.31125,2008-10-02,07:28:12
39.13209,117.17865,0,23,39723.3113078704,2008-10-02,07:28:17
39.13209,117.17865,0,23,39723.3113425926,2008-10-02,07:28:20
39.132091,117.178652,0,23,39723.3113657407,2008-10-02,07:28:22
39.132228,117.178671,0,30,39723.3114236111,2008-10-02,07:28:27
39.132391,117.178507,0,41,39723.3114814815,2008-10-02,07:28:32
39.132391,117.178492,0,41,39723.3115393519,2008-10-02,07:28:37
39.132394,117.178481,0,41,39723.3115972222,2008-10-02,07:28:42
39.132391,117.178468,0,43,39723.3116550926,2008-10-02,07:28:47
39.132413,117.178478,0,45,39723.311712963,2008-10-02,07:28:52
39.132437,117.178476,0,45,39723.3117708333,2008-10-02,07:28:57
39.132439,117.178479,0,45,39723.3118287037,2008-10-02,07:29:02
39.13244,117.178487,0,45,39723.3118865741,2008-10-02,07:29:07
39.13244,117.178495,0,45,39723.3119444444,2008-10-02,07:29:12
39.13244,117.178495,0,45,39723.3119791667,2008-10-02,07:29:15
39.13244,117.178496,0,45,39723.3120023148,2008-10-02,07:29:17
39.132441,117.178483,0,45,39723.3120601852,2008-10-02,07:29:22
39.132583,117.178299,0,45,39723.3122337963,2008-10-02,07:29:37
39.132562,117.178351,0,45,39723.3122916667,2008-10-02,07:29:42
39.132537,117.178357,0,45,39723.312349537,2008-10-02,07:29:47
39.132572,117.178237,0,170,39723.3129861111,2008-10-02,07:30:42
39.132715,117.178011,0,74,39723.3130439815,2008-10-02,07:30:47
39.132738,117.178058,0,46,39723.3131018518,2008-10-02,07:30:52
39.132698,117.178174,0,44,39723.3131597222,2008-10-02,07:30:57
39.132691,117.178258,0,44,39723.3132175926,2008-10-02,07:31:02
39.131748,117.179767,0,49,39723.313275463,2008-10-02,07:31:07
39.131925,117.179555,0,48,39723.3133333333,2008-10-02,07:31:12
39.132116,117.179331,0,48,39723.3133912037,2008-10-02,07:31:17
39.132212,117.179197,0,47,39723.3134490741,2008-10-02,07:31:22
39.132469,117.17875,0,45,39723.3135069444,2008-10-02,07:31:27
39.132533,117.178642,0,44,39723.3135648148,2008-10-02,07:31:32
39.132635,117.178474,0,43,39723.3136226852,2008-10-02,07:31:37
39.132679,117.178356,0,42,39723.3136805556,2008-10-02,07:31:42
39.132706,117.178349,0,40,39723.3137384259,2008-10-02,07:31:47
39.132734,117.178373,0,39,39723.3137962963,2008-10-02,07:31:52
39.13273,117.178403,0,39,39723.3138541667,2008-10-02,07:31:57
39.13271,117.178423,0,39,39723.313912037,2008-10-02,07:32:02
39.13271,117.178423,0,39,39723.3139467593,2008-10-02,07:32:05
39.132704,117.178417,0,39,39723.3139699074,2008-10-02,07:32:07
39.132704,117.178404,0,38,39723.3140277778,2008-10-02,07:32:12
39.132704,117.1784,0,39,39723.3140856481,2008-10-02,07:32:17
39.132704,117.1784,0,39,39723.3141203704,2008-10-02,07:32:20
39.132704,117.178406,0,39,39723.3141435185,2008-10-02,07:32:22
39.132704,117.178419,0,39,39723.3142013889,2008-10-02,07:32:27
39.132704,117.178419,0,39,39723.3142361111,2008-10-02,07:32:30
39.132702,117.178411,0,39,39723.3142592593,2008-10-02,07:32:32
39.132649,117.178359,0,39,39723.3143171296,2008-10-02,07:32:37
39.132601,117.178353,0,39,39723.314375,2008-10-02,07:32:42
39.132601,117.178353,0,39,39723.3144097222,2008-10-02,07:32:45
39.132606,117.178345,0,39,39723.3144328704,2008-10-02,07:32:47
39.132608,117.178291,0,39,39723.3144907407,2008-10-02,07:32:52
39.132572,117.178253,0,39,39723.3145486111,2008-10-02,07:32:57
39.132513,117.178259,0,39,39723.3146064815,2008-10-02,07:33:02
39.132406,117.17834,0,39,39723.3146643518,2008-10-02,07:33:07
39.132673,117.177841,0,170,39723.3150115741,2008-10-02,07:33:37
39.132633,117.177707,0,159,39723.3150694444,2008-10-02,07:33:42
39.132631,117.177602,0,114,39723.3151273148,2008-10-02,07:33:47
39.132636,117.177481,0,82,39723.3151851852,2008-10-02,07:33:52
39.132633,117.177464,0,70,39723.3152430556,2008-10-02,07:33:57
39.132611,117.177468,0,63,39723.3153009259,2008-10-02,07:34:02
39.132627,117.177427,0,59,39723.3153587963,2008-10-02,07:34:07
39.13282,117.178258,0,46,39723.3154166667,2008-10-02,07:34:12
39.132855,117.178156,0,45,39723.315474537,2008-10-02,07:34:17
39.132929,117.178063,0,45,39723.3155324074,2008-10-02,07:34:22
39.132745,117.178311,0,50,39723.3155902778,2008-10-02,07:34:27
39.132745,117.178297,0,50,39723.3156481481,2008-10-02,07:34:32
39.132846,117.178352,0,78,39723.3170949074,2008-10-02,07:36:37
39.132946,117.177949,0,379,39723.3171527778,2008-10-02,07:36:42
39.133509,117.177222,0,109,39723.3172106481,2008-10-02,07:36:47
39.133826,117.176716,0,81,39723.3172685185,2008-10-02,07:36:52
39.132226,117.178497,0,-22,39723.3272222222,2008-10-02,07:51:12
39.1321,117.178696,0,-14,39723.3272800926,2008-10-02,07:51:17
39.13203,117.178841,0,-5,39723.327337963,2008-10-02,07:51:22
39.132016,117.178847,0,5,39723.3273958333,2008-10-02,07:51:27
39.13205,117.178797,0,14,39723.3274537037,2008-10-02,07:51:32
39.132048,117.178814,0,20,39723.3275115741,2008-10-02,07:51:37
39.132035,117.178846,0,25,39723.3275694444,2008-10-02,07:51:42
39.132026,117.178855,0,25,39723.3276273148,2008-10-02,07:51:47
39.132026,117.178855,0,25,39723.327662037,2008-10-02,07:51:50
39.13203,117.178853,0,27,39723.3276851852,2008-10-02,07:51:52
39.13203,117.178865,0,27,39723.3277430556,2008-10-02,07:51:57
39.132031,117.178873,0,28,39723.3278009259,2008-10-02,07:52:02
39.132032,117.178881,0,28,39723.3278587963,2008-10-02,07:52:07
39.132037,117.178878,0,29,39723.3279166667,2008-10-02,07:52:12
39.132037,117.178878,0,29,39723.3279513889,2008-10-02,07:52:15
39.132038,117.178874,0,29,39723.327974537,2008-10-02,07:52:17
39.13204,117.17886,0,29,39723.3280324074,2008-10-02,07:52:22
39.13204,117.178849,0,29,39723.3280902778,2008-10-02,07:52:27
39.132076,117.178785,0,27,39723.3281481481,2008-10-02,07:52:32
39.132087,117.178782,0,27,39723.3282060185,2008-10-02,07:52:37
39.132087,117.178784,0,27,39723.3282638889,2008-10-02,07:52:42
39.132087,117.178784,0,27,39723.3282986111,2008-10-02,07:52:45
39.132088,117.178783,0,27,39723.3283217593,2008-10-02,07:52:47
39.13211,117.178743,0,24,39723.3283796296,2008-10-02,07:52:52
39.132159,117.178648,0,19,39723.3284375,2008-10-02,07:52:57
39.132168,117.178635,0,19,39723.3284953704,2008-10-02,07:53:02
39.132168,117.178635,0,19,39723.3285300926,2008-10-02,07:53:05
39.132169,117.178641,0,19,39723.3285532407,2008-10-02,07:53:07
39.132213,117.178558,0,15,39723.3286111111,2008-10-02,07:53:12
39.131975,117.178667,0,41,39723.3334722222,2008-10-02,08:00:12
39.131942,117.178647,0,41,39723.3335300926,2008-10-02,08:00:17
39.131915,117.178597,0,39,39723.333587963,2008-10-02,08:00:22
39.131894,117.178556,0,38,39723.3336458333,2008-10-02,08:00:27
39.131863,117.178542,0,37,39723.3337037037,2008-10-02,08:00:32
39.131855,117.178563,0,48,39723.3337615741,2008-10-02,08:00:37
39.131851,117.17857,0,49,39723.3338194444,2008-10-02,08:00:42
39.131851,117.17857,0,49,39723.3338541667,2008-10-02,08:00:45
39.131846,117.178569,0,51,39723.3338773148,2008-10-02,08:00:47
39.131837,117.178564,0,52,39723.3339351852,2008-10-02,08:00:52
39.131844,117.178465,0,48,39723.3339930556,2008-10-02,08:00:57
39.131849,117.178393,0,47,39723.3340509259,2008-10-02,08:01:02
39.131845,117.178339,0,46,39723.3341087963,2008-10-02,08:01:07
39.131872,117.17824,0,45,39723.3341666667,2008-10-02,08:01:12
39.131892,117.178184,0,45,39723.334224537,2008-10-02,08:01:17
39.131883,117.178149,0,47,39723.3342824074,2008-10-02,08:01:22
39.131884,117.17809,0,48,39723.3343402778,2008-10-02,08:01:27
39.131889,117.178032,0,49,39723.3343981481,2008-10-02,08:01:32
39.131892,117.177963,0,51,39723.3344560185,2008-10-02,08:01:37
39.131866,117.177906,0,52,39723.3345138889,2008-10-02,08:01:42
39.131852,117.177896,0,54,39723.3345717593,2008-10-02,08:01:47
39.131835,117.177895,0,55,39723.3346296296,2008-10-02,08:01:52
39.131829,117.177884,0,56,39723.3346875,2008-10-02,08:01:57
39.131819,117.177867,0,57,39723.3347453704,2008-10-02,08:02:02
39.131806,117.177839,0,58,39723.3348032407,2008-10-02,08:02:07
39.131782,117.177807,0,59,39723.3348611111,2008-10-02,08:02:12
39.131763,117.177783,0,61,39723.3349189815,2008-10-02,08:02:17
39.131824,117.177691,0,60,39723.3349768519,2008-10-02,08:02:22
39.131834,117.177677,0,62,39723.3350347222,2008-10-02,08:02:27
39.131841,117.177635,0,63,39723.3350925926,2008-10-02,08:02:32
39.13188,117.177595,0,63,39723.335150463,2008-10-02,08:02:37
39.131899,117.177611,0,67,39723.3352083333,2008-10-02,08:02:42
39.131963,117.177623,0,76,39723.3352662037,2008-10-02,08:02:47
39.131963,117.177623,0,76,39723.3353009259,2008-10-02,08:02:50
39.131971,117.177625,0,78,39723.3353240741,2008-10-02,08:02:52
39.131981,117.177627,0,79,39723.3353819444,2008-10-02,08:02:57
39.131991,117.17763,0,81,39723.3354398148,2008-10-02,08:03:02
39.132001,117.177632,0,83,39723.3354976852,2008-10-02,08:03:07
39.132011,117.177633,0,85,39723.3355555556,2008-10-02,08:03:12
39.132011,117.177633,0,85,39723.3355902778,2008-10-02,08:03:15
39.132017,117.177629,0,87,39723.3356134259,2008-10-02,08:03:17
39.131929,117.177423,0,97,39723.3356712963,2008-10-02,08:03:22
39.131875,117.177351,0,99,39723.3357291667,2008-10-02,08:03:27
39.131867,117.177344,0,102,39723.335787037,2008-10-02,08:03:32
39.131867,117.177344,0,102,39723.3358217593,2008-10-02,08:03:35
39.13186,117.177342,0,105,39723.3358449074,2008-10-02,08:03:37
39.131923,117.17729,0,113,39723.3359027778,2008-10-02,08:03:42
39.131925,117.177252,0,120,39723.3359606481,2008-10-02,08:03:47
39.131925,117.177244,0,124,39723.3360185185,2008-10-02,08:03:52
39.131926,117.177242,0,128,39723.3360763889,2008-10-02,08:03:57
39.13193,117.177247,0,131,39723.3361342593,2008-10-02,08:04:02
39.13193,117.177247,0,131,39723.3361689815,2008-10-02,08:04:05
39.131931,117.177255,0,135,39723.3361921296,2008-10-02,08:04:07
39.131905,117.177295,0,138,39723.33625,2008-10-02,08:04:12
39.131851,117.177332,0,142,39723.3363078704,2008-10-02,08:04:17
39.131804,117.177348,0,141,39723.3363657407,2008-10-02,08:04:22
39.131762,117.177355,0,144,39723.3364236111,2008-10-02,08:04:27
39.131736,117.177357,0,146,39723.3364814815,2008-10-02,08:04:32
39.131711,117.177349,0,148,39723.3365393518,2008-10-02,08:04:37
39.132013,117.179327,0,146,39723.3367708333,2008-10-02,08:04:57
39.131857,117.177365,0,144,39723.3368287037,2008-10-02,08:05:02
39.131853,117.177373,0,144,39723.3368865741,2008-10-02,08:05:07
39.131848,117.17738,0,144,39723.3369444444,2008-10-02,08:05:12
39.131851,117.17738,0,144,39723.3370023148,2008-10-02,08:05:17
39.131851,117.17738,0,144,39723.337037037,2008-10-02,08:05:20
39.131856,117.177378,0,144,39723.3370601852,2008-10-02,08:05:22
39.131865,117.177371,0,144,39723.3371180556,2008-10-02,08:05:27
39.131875,117.177365,0,144,39723.3371759259,2008-10-02,08:05:32
39.131885,117.17736,0,144,39723.3372337963,2008-10-02,08:05:37
39.131901,117.177338,0,144,39723.3372916667,2008-10-02,08:05:42
39.131896,117.177297,0,140,39723.337349537,2008-10-02,08:05:47
39.131896,117.177291,0,139,39723.3374074074,2008-10-02,08:05:52
39.131899,117.177293,0,139,39723.3374652778,2008-10-02,08:05:57
39.131899,117.177293,0,139,39723.3375,2008-10-02,08:06:00
39.131905,117.177298,0,139,39723.3375231481,2008-10-02,08:06:02
39.131909,117.177307,0,139,39723.3375810185,2008-10-02,08:06:07
39.131889,117.177368,0,140,39723.3376388889,2008-10-02,08:06:12
39.131897,117.177489,0,136,39723.3376967593,2008-10-02,08:06:17
39.13189,117.177523,0,136,39723.3377546296,2008-10-02,08:06:22
39.131874,117.177566,0,132,39723.3378125,2008-10-02,08:06:27
39.131831,117.1776,0,129,39723.3378703704,2008-10-02,08:06:32
39.131822,117.177596,0,122,39723.3379282407,2008-10-02,08:06:37
39.131822,117.177596,0,122,39723.337962963,2008-10-02,08:06:40
39.131822,117.177603,0,121,39723.3379861111,2008-10-02,08:06:42
39.131813,117.177598,0,120,39723.3380439815,2008-10-02,08:06:47
39.131761,117.177575,0,118,39723.3381018518,2008-10-02,08:06:52
39.131743,117.177568,0,117,39723.3381597222,2008-10-02,08:06:57
39.131743,117.177568,0,117,39723.3381944444,2008-10-02,08:07:00
39.131738,117.177562,0,120,39723.3382175926,2008-10-02,08:07:02
39.131761,117.177576,0,124,39723.338275463,2008-10-02,08:07:07
39.131764,117.177579,0,124,39723.3383333333,2008-10-02,08:07:12
39.131769,117.177581,0,123,39723.3383912037,2008-10-02,08:07:17
39.131871,117.177898,0,141,39723.3440625,2008-10-02,08:15:27
39.131872,117.177912,0,143,39723.3441203704,2008-10-02,08:15:32
39.13187,117.177925,0,145,39723.3441782407,2008-10-02,08:15:37
39.131871,117.177941,0,147,39723.3442361111,2008-10-02,08:15:42
39.131892,117.177973,0,145,39723.3442939815,2008-10-02,08:15:47
39.131949,117.178029,0,139,39723.3443518518,2008-10-02,08:15:52
39.131965,117.178061,0,138,39723.3444097222,2008-10-02,08:15:57
39.131958,117.178094,0,136,39723.3444675926,2008-10-02,08:16:02
39.132021,117.178195,0,131,39723.344525463,2008-10-02,08:16:07
39.132031,117.178216,0,129,39723.3445833333,2008-10-02,08:16:12
39.132047,117.178227,0,128,39723.3446412037,2008-10-02,08:16:17
39.13205,117.178252,0,127,39723.3446990741,2008-10-02,08:16:22
39.132063,117.178317,0,127,39723.3447569444,2008-10-02,08:16:27
39.13205,117.178348,0,127,39723.3448148148,2008-10-02,08:16:32
39.132038,117.178361,0,128,39723.3448726852,2008-10-02,08:16:37
39.132014,117.178338,0,128,39723.3449305556,2008-10-02,08:16:42
39.132006,117.178337,0,129,39723.3449884259,2008-10-02,08:16:47
39.132001,117.178338,0,130,39723.3450462963,2008-10-02,08:16:52
39.131998,117.178336,0,130,39723.3451041667,2008-10-02,08:16:57
39.131997,117.178334,0,131,39723.345162037,2008-10-02,08:17:02
39.131996,117.178329,0,132,39723.3452199074,2008-10-02,08:17:07
39.131996,117.178321,0,133,39723.3452777778,2008-10-02,08:17:12
39.131999,117.178315,0,133,39723.3453356481,2008-10-02,08:17:17
39.131999,117.178315,0,133,39723.3453703704,2008-10-02,08:17:20
39.132007,117.178313,0,134,39723.3453935185,2008-10-02,08:17:22
39.132016,117.178316,0,135,39723.3454513889,2008-10-02,08:17:27
39.132022,117.178318,0,136,39723.3455092593,2008-10-02,08:17:32
39.132027,117.17832,0,137,39723.3455671296,2008-10-02,08:17:37
39.132027,117.17832,0,137,39723.3456018518,2008-10-02,08:17:40
39.13203,117.178318,0,137,39723.345625,2008-10-02,08:17:42
39.132027,117.178308,0,138,39723.3456828704,2008-10-02,08:17:47
39.132001,117.178286,0,139,39723.3457407407,2008-10-02,08:17:52
39.131978,117.17824,0,138,39723.3457986111,2008-10-02,08:17:57
39.131973,117.178208,0,137,39723.3458564815,2008-10-02,08:18:02
39.131955,117.178214,0,136,39723.3459143518,2008-10-02,08:18:07
39.131965,117.178232,0,135,39723.3459722222,2008-10-02,08:18:12
39.131965,117.178232,0,135,39723.3460069444,2008-10-02,08:18:15
39.131967,117.17823,0,135,39723.3460300926,2008-10-02,08:18:17
39.132023,117.178374,0,134,39723.346087963,2008-10-02,08:18:22
39.131944,117.178522,0,127,39723.3461458333,2008-10-02,08:18:27
39.131865,117.178595,0,120,39723.3462037037,2008-10-02,08:18:32
39.131846,117.178646,0,117,39723.3462615741,2008-10-02,08:18:37
39.13188,117.178694,0,113,39723.3463194444,2008-10-02,08:18:42
39.131905,117.178697,0,107,39723.3463773148,2008-10-02,08:18:47
39.131931,117.178695,0,105,39723.3464351852,2008-10-02,08:18:52
39.131962,117.178697,0,102,39723.3464930556,2008-10-02,08:18:57
39.13195,117.178694,0,98,39723.3465509259,2008-10-02,08:19:02
39.131951,117.178704,0,96,39723.3466087963,2008-10-02,08:19:07
39.13195,117.178712,0,95,39723.3466666667,2008-10-02,08:19:12
39.131955,117.178719,0,94,39723.346724537,2008-10-02,08:19:17
39.13196,117.17872,0,94,39723.3467824074,2008-10-02,08:19:22
39.131962,117.178721,0,93,39723.3468402778,2008-10-02,08:19:27
39.131963,117.178725,0,92,39723.3468981481,2008-10-02,08:19:32
39.131965,117.178727,0,91,39723.3469560185,2008-10-02,08:19:37
39.131964,117.178728,0,90,39723.3470138889,2008-10-02,08:19:42
39.131964,117.178727,0,90,39723.3470717593,2008-10-02,08:19:47
39.131964,117.178725,0,90,39723.3471296296,2008-10-02,08:19:52
39.131964,117.178726,0,90,39723.3471875,2008-10-02,08:19:57
39.131963,117.178725,0,89,39723.3472453704,2008-10-02,08:20:02
39.131963,117.178725,0,89,39723.3473032407,2008-10-02,08:20:07
39.131962,117.178724,0,89,39723.3473611111,2008-10-02,08:20:12
39.131962,117.178724,0,89,39723.3473958333,2008-10-02,08:20:15
39.131958,117.178723,0,89,39723.3474189815,2008-10-02,08:20:17
39.131929,117.178708,0,87,39723.3474768519,2008-10-02,08:20:22
39.131895,117.178684,0,81,39723.3475347222,2008-10-02,08:20:27
39.131842,117.178688,0,82,39723.3475925926,2008-10-02,08:20:32
39.131802,117.178681,0,80,39723.347650463,2008-10-02,08:20:37
39.131765,117.178668,0,76,39723.3477083333,2008-10-02,08:20:42
39.131738,117.178662,0,74,39723.3477662037,2008-10-02,08:20:47
39.131698,117.178638,0,67,39723.3478240741,2008-10-02,08:20:52
39.131666,117.178627,0,60,39723.3478819444,2008-10-02,08:20:57
39.131636,117.178601,0,57,39723.3479398148,2008-10-02,08:21:02
39.131609,117.178597,0,53,39723.3479976852,2008-10-02,08:21:07
39.131582,117.178608,0,51,39723.3480555556,2008-10-02,08:21:12
39.131559,117.178606,0,48,39723.3481134259,2008-10-02,08:21:17
39.131533,117.178593,0,45,39723.3481712963,2008-10-02,08:21:22
39.131504,117.178585,0,44,39723.3482291667,2008-10-02,08:21:27
39.131471,117.178561,0,41,39723.348287037,2008-10-02,08:21:32
39.131438,117.178538,0,39,39723.3483449074,2008-10-02,08:21:37
39.13141,117.178522,0,36,39723.3484027778,2008-10-02,08:21:42
39.131391,117.178505,0,34,39723.3484606481,2008-10-02,08:21:47
39.131361,117.17848,0,30,39723.3485185185,2008-10-02,08:21:52
39.13133,117.178443,0,26,39723.3485763889,2008-10-02,08:21:57
39.131296,117.178396,0,20,39723.3486342593,2008-10-02,08:22:02
39.131273,117.178411,0,17,39723.3486921296,2008-10-02,08:22:07
39.131258,117.178411,0,14,39723.34875,2008-10-02,08:22:12
39.131248,117.178401,0,8,39723.3488078704,2008-10-02,08:22:17
39.131215,117.178396,0,9,39723.3488657407,2008-10-02,08:22:22
39.131182,117.178366,0,7,39723.3489236111,2008-10-02,08:22:27
39.131148,117.178351,0,7,39723.3489814815,2008-10-02,08:22:32
39.131104,117.178354,0,7,39723.3490393519,2008-10-02,08:22:37
39.131073,117.178347,0,5,39723.3490972222,2008-10-02,08:22:42
39.131039,117.178357,0,6,39723.3491550926,2008-10-02,08:22:47
39.131002,117.17837,0,7,39723.349212963,2008-10-02,08:22:52
39.130967,117.178357,0,10,39723.3492708333,2008-10-02,08:22:57
39.130928,117.178357,0,14,39723.3493287037,2008-10-02,08:23:02
39.130894,117.178356,0,18,39723.3493865741,2008-10-02,08:23:07
39.130845,117.178323,0,23,39723.3494444444,2008-10-02,08:23:12
39.130792,117.178312,0,27,39723.3495023148,2008-10-02,08:23:17
39.130749,117.17833,0,33,39723.3495601852,2008-10-02,08:23:22
39.130702,117.178345,0,38,39723.3496180556,2008-10-02,08:23:27
39.130666,117.178346,0,42,39723.3496759259,2008-10-02,08:23:32
39.130624,117.178328,0,46,39723.3497337963,2008-10-02,08:23:37
39.130624,117.178328,0,46,39723.3497685185,2008-10-02,08:23:40
39.130622,117.178335,0,44,39723.3497916667,2008-10-02,08:23:42
39.130602,117.178348,0,43,39723.349849537,2008-10-02,08:23:47
39.130565,117.178346,0,43,39723.3499074074,2008-10-02,08:23:52
39.130539,117.178353,0,39,39723.3499652778,2008-10-02,08:23:57
39.130511,117.17835,0,35,39723.3500231481,2008-10-02,08:24:02
39.130472,117.178337,0,31,39723.3500810185,2008-10-02,08:24:07
39.130441,117.17833,0,29,39723.3501388889,2008-10-02,08:24:12
39.130404,117.178332,0,25,39723.3501967593,2008-10-02,08:24:17
39.130372,117.178328,0,24,39723.3502546296,2008-10-02,08:24:22
39.130346,117.17832,0,22,39723.3503125,2008-10-02,08:24:27
39.130306,117.178318,0,21,39723.3503703704,2008-10-02,08:24:32
39.130269,117.178306,0,22,39723.3504282407,2008-10-02,08:24:37
39.130237,117.178306,0,22,39723.3504861111,2008-10-02,08:24:42
39.130201,117.178313,0,22,39723.3505439815,2008-10-02,08:24:47
39.130153,117.17831,0,22,39723.3506018519,2008-10-02,08:24:52
39.130116,117.178323,0,29,39723.3506597222,2008-10-02,08:24:57
39.13009,117.178346,0,29,39723.3507175926,2008-10-02,08:25:02
39.130047,117.178323,0,25,39723.350775463,2008-10-02,08:25:07
39.130019,117.178312,0,25,39723.3508333333,2008-10-02,08:25:12
39.130009,117.178298,0,25,39723.3508912037,2008-10-02,08:25:17
39.129981,117.17828,0,30,39723.3509490741,2008-10-02,08:25:22
39.129981,117.178288,0,30,39723.3510069444,2008-10-02,08:25:27
39.129979,117.17829,0,30,39723.3510648148,2008-10-02,08:25:32
39.129978,117.178293,0,29,39723.3511226852,2008-10-02,08:25:37
39.129977,117.1783,0,29,39723.3511805556,2008-10-02,08:25:42
39.129977,117.178308,0,29,39723.3512384259,2008-10-02,08:25:47
39.129977,117.178308,0,29,39723.3512731481,2008-10-02,08:25:50
39.129974,117.178314,0,29,39723.3512962963,2008-10-02,08:25:52
39.12988,117.178312,0,28,39723.3513541667,2008-10-02,08:25:57
39.129806,117.178312,0,28,39723.351412037,2008-10-02,08:26:02
39.129753,117.178285,0,28,39723.3514699074,2008-10-02,08:26:07
39.129709,117.178235,0,27,39723.3515277778,2008-10-02,08:26:12
39.12968,117.178237,0,27,39723.3515856481,2008-10-02,08:26:17
39.129652,117.178234,0,27,39723.3516435185,2008-10-02,08:26:22
39.129617,117.178237,0,26,39723.3517013889,2008-10-02,08:26:27
39.129579,117.178231,0,25,39723.3517592593,2008-10-02,08:26:32
39.12954,117.17822,0,25,39723.3518171296,2008-10-02,08:26:37
39.129497,117.178225,0,26,39723.351875,2008-10-02,08:26:42
39.129452,117.178236,0,27,39723.3519328704,2008-10-02,08:26:47
39.12942,117.178239,0,26,39723.3519907407,2008-10-02,08:26:52
39.129392,117.178262,0,25,39723.3520486111,2008-10-02,08:26:57
39.129372,117.178255,0,25,39723.3521064815,2008-10-02,08:27:02
39.129327,117.178246,0,26,39723.3521643518,2008-10-02,08:27:07
39.129325,117.178253,0,26,39723.3522222222,2008-10-02,08:27:12
39.129325,117.178253,0,26,39723.3522569444,2008-10-02,08:27:15
39.129322,117.178249,0,27,39723.3522800926,2008-10-02,08:27:17
39.129322,117.178238,0,26,39723.352337963,2008-10-02,08:27:22
39.129218,117.178195,0,28,39723.3523958333,2008-10-02,08:27:27
39.129153,117.178184,0,26,39723.3524537037,2008-10-02,08:27:32
39.129102,117.178169,0,19,39723.3525115741,2008-10-02,08:27:37
39.129048,117.178159,0,7,39723.3525694444,2008-10-02,08:27:42
39.128999,117.178144,0,1,39723.3526273148,2008-10-02,08:27:47
39.128941,117.178127,0,-2,39723.3526851852,2008-10-02,08:27:52
39.128874,117.178445,0,-2,39723.355462963,2008-10-02,08:31:52
39.128885,117.178496,0,0,39723.3555208333,2008-10-02,08:31:57
39.128897,117.178544,0,0,39723.3555787037,2008-10-02,08:32:02
39.128913,117.17861,0,0,39723.3556365741,2008-10-02,08:32:07
39.128916,117.178662,0,-6,39723.3556944444,2008-10-02,08:32:12
39.128948,117.178711,0,-8,39723.3557523148,2008-10-02,08:32:17
39.128918,117.178781,0,-13,39723.3558101852,2008-10-02,08:32:22
39.128893,117.178842,0,-17,39723.3558680556,2008-10-02,08:32:27
39.128861,117.178896,0,-18,39723.3559259259,2008-10-02,08:32:32
39.128834,117.17895,0,-18,39723.3559837963,2008-10-02,08:32:37
39.128809,117.178989,0,-19,39723.3560416667,2008-10-02,08:32:42
39.128808,117.179049,0,-20,39723.356099537,2008-10-02,08:32:47
39.128797,117.179095,0,-22,39723.3561574074,2008-10-02,08:32:52
39.128792,117.179146,0,-23,39723.3562152778,2008-10-02,08:32:57
39.128782,117.179197,0,-24,39723.3562731481,2008-10-02,08:33:02
39.128767,117.179233,0,-25,39723.3563310185,2008-10-02,08:33:07
39.128748,117.17926,0,-26,39723.3563888889,2008-10-02,08:33:12
39.128745,117.179298,0,-26,39723.3564467593,2008-10-02,08:33:17
39.128716,117.179336,0,-21,39723.3565046296,2008-10-02,08:33:22
39.128657,117.179378,0,-17,39723.3565625,2008-10-02,08:33:27
39.128621,117.179411,0,-8,39723.3566203704,2008-10-02,08:33:32
39.128576,117.179446,0,-2,39723.3566782407,2008-10-02,08:33:37
39.128565,117.179494,0,-1,39723.3567361111,2008-10-02,08:33:42
39.128562,117.179544,0,0,39723.3567939815,2008-10-02,08:33:47
39.12859,117.179612,0,-1,39723.3568518519,2008-10-02,08:33:52
39.128575,117.179667,0,-2,39723.3569097222,2008-10-02,08:33:57
39.128617,117.179711,0,0,39723.3569675926,2008-10-02,08:34:02
39.128676,117.179789,0,0,39723.357025463,2008-10-02,08:34:07
39.12863,117.179845,0,-1,39723.3570833333,2008-10-02,08:34:12
39.128614,117.179907,0,1,39723.3571412037,2008-10-02,08:34:17
39.128602,117.179951,0,1,39723.3571990741,2008-10-02,08:34:22
39.128589,117.180009,0,6,39723.3572569444,2008-10-02,08:34:27
39.128579,117.180072,0,10,39723.3573148148,2008-10-02,08:34:32
39.128548,117.180114,0,13,39723.3573726852,2008-10-02,08:34:37
39.128567,117.180175,0,16,39723.3574305556,2008-10-02,08:34:42
39.128537,117.180217,0,19,39723.3574884259,2008-10-02,08:34:47
39.128443,117.18026,0,22,39723.3575462963,2008-10-02,08:34:52
39.128419,117.180314,0,26,39723.3576041667,2008-10-02,08:34:57
39.12842,117.180358,0,31,39723.357662037,2008-10-02,08:35:02
39.128337,117.180382,0,32,39723.3577199074,2008-10-02,08:35:07
39.128389,117.180415,0,32,39723.3577777778,2008-10-02,08:35:12
39.128421,117.180471,0,33,39723.3578356481,2008-10-02,08:35:17
39.12839,117.180521,0,32,39723.3578935185,2008-10-02,08:35:22
39.12837,117.180562,0,31,39723.3579513889,2008-10-02,08:35:27
39.128373,117.180612,0,30,39723.3580092593,2008-10-02,08:35:32
39.128353,117.180648,0,29,39723.3580671296,2008-10-02,08:35:37
39.128327,117.180698,0,28,39723.358125,2008-10-02,08:35:42
39.128335,117.180757,0,27,39723.3581828704,2008-10-02,08:35:47
39.128284,117.180792,0,24,39723.3582407407,2008-10-02,08:35:52
39.1283,117.180847,0,24,39723.3582986111,2008-10-02,08:35:57
39.128281,117.180862,0,23,39723.3583564815,2008-10-02,08:36:02
39.128317,117.180893,0,22,39723.3584143519,2008-10-02,08:36:07
39.128377,117.180927,0,22,39723.3584722222,2008-10-02,08:36:12
39.128444,117.180974,0,21,39723.3585300926,2008-10-02,08:36:17
39.128541,117.181025,0,21,39723.358587963,2008-10-02,08:36:22
39.128761,117.181106,0,20,39723.3586458333,2008-10-02,08:36:27
39.128843,117.181161,0,19,39723.3587037037,2008-10-02,08:36:32
39.128843,117.18124,0,19,39723.3587615741,2008-10-02,08:36:37
39.128745,117.181302,0,18,39723.3588194444,2008-10-02,08:36:42
39.128684,117.18132,0,16,39723.3588773148,2008-10-02,08:36:47
39.128665,117.181349,0,17,39723.3589351852,2008-10-02,08:36:52
39.128696,117.181384,0,17,39723.3589930556,2008-10-02,08:36:57
39.128711,117.181442,0,16,39723.3590509259,2008-10-02,08:37:02
39.128755,117.181517,0,17,39723.3591087963,2008-10-02,08:37:07
39.128792,117.181574,0,18,39723.3591666667,2008-10-02,08:37:12
39.128788,117.181637,0,18,39723.359224537,2008-10-02,08:37:17
39.128795,117.181656,0,18,39723.3592824074,2008-10-02,08:37:22
39.128802,117.181703,0,18,39723.3593402778,2008-10-02,08:37:27
39.128811,117.18173,0,18,39723.3593981481,2008-10-02,08:37:32
39.128794,117.181781,0,18,39723.3594560185,2008-10-02,08:37:37
39.128806,117.181811,0,17,39723.3595138889,2008-10-02,08:37:42
39.12881,117.181846,0,17,39723.3595717593,2008-10-02,08:37:47
39.128803,117.181887,0,17,39723.3596296296,2008-10-02,08:37:52
39.128806,117.18192,0,18,39723.3596875,2008-10-02,08:37:57
39.128866,117.181949,0,18,39723.3597453704,2008-10-02,08:38:02
39.128888,117.181995,0,18,39723.3598032407,2008-10-02,08:38:07
39.12897,117.182014,0,18,39723.3598611111,2008-10-02,08:38:12
39.129009,117.18208,0,18,39723.3599189815,2008-10-02,08:38:17
39.128995,117.182134,0,18,39723.3599768518,2008-10-02,08:38:22
39.128982,117.182179,0,18,39723.3600347222,2008-10-02,08:38:27
39.128941,117.182247,0,18,39723.3600925926,2008-10-02,08:38:32
39.128926,117.182314,0,17,39723.360150463,2008-10-02,08:38:37
39.128954,117.182361,0,18,39723.3602083333,2008-10-02,08:38:42
39.128983,117.182424,0,20,39723.3602662037,2008-10-02,08:38:47
39.129,117.182445,0,25,39723.3603240741,2008-10-02,08:38:52
39.128994,117.182489,0,28,39723.3603819444,2008-10-02,08:38:57
39.129014,117.182526,0,32,39723.3604398148,2008-10-02,08:39:02
39.129028,117.182576,0,36,39723.3604976852,2008-10-02,08:39:07
39.129047,117.182607,0,39,39723.3605555556,2008-10-02,08:39:12
39.129062,117.18263,0,42,39723.3606134259,2008-10-02,08:39:17
39.129074,117.182659,0,45,39723.3606712963,2008-10-02,08:39:22
39.129078,117.182692,0,46,39723.3607291667,2008-10-02,08:39:27
39.129145,117.182671,0,48,39723.360787037,2008-10-02,08:39:32
39.129158,117.182718,0,49,39723.3608449074,2008-10-02,08:39:37
39.12918,117.18274,0,52,39723.3609027778,2008-10-02,08:39:42
39.129203,117.182751,0,55,39723.3609606481,2008-10-02,08:39:47
39.129232,117.182796,0,56,39723.3610185185,2008-10-02,08:39:52
39.129256,117.182818,0,59,39723.3610763889,2008-10-02,08:39:57
39.129234,117.182887,0,61,39723.3611342593,2008-10-02,08:40:02
39.129261,117.182889,0,63,39723.3611921296,2008-10-02,08:40:07
39.129255,117.18295,0,64,39723.36125,2008-10-02,08:40:12
39.129263,117.182973,0,66,39723.3613078704,2008-10-02,08:40:17
39.129258,117.182986,0,68,39723.3613657407,2008-10-02,08:40:22
39.129282,117.182965,0,68,39723.3614236111,2008-10-02,08:40:27
39.129281,117.182992,0,69,39723.3614814815,2008-10-02,08:40:32
39.129299,117.182999,0,69,39723.3615393518,2008-10-02,08:40:37
39.129326,117.183042,0,70,39723.3615972222,2008-10-02,08:40:42
39.129353,117.183097,0,69,39723.3616550926,2008-10-02,08:40:47
39.129399,117.183145,0,68,39723.361712963,2008-10-02,08:40:52
39.129427,117.183189,0,69,39723.3617708333,2008-10-02,08:40:57
39.129433,117.18327,0,67,39723.3618287037,2008-10-02,08:41:02
39.129442,117.183329,0,66,39723.3618865741,2008-10-02,08:41:07
39.129454,117.183363,0,64,39723.3619444444,2008-10-02,08:41:12
39.129462,117.183404,0,64,39723.3620023148,2008-10-02,08:41:17
39.129484,117.183443,0,64,39723.3620601852,2008-10-02,08:41:22
39.129464,117.183442,0,63,39723.3621180556,2008-10-02,08:41:27
39.129461,117.183468,0,62,39723.3621759259,2008-10-02,08:41:32
39.129448,117.183489,0,61,39723.3622337963,2008-10-02,08:41:37
39.129449,117.183526,0,60,39723.3622916667,2008-10-02,08:41:42
39.129413,117.183534,0,60,39723.362349537,2008-10-02,08:41:47
39.129374,117.183546,0,59,39723.3624074074,2008-10-02,08:41:52
39.129387,117.183582,0,59,39723.3624652778,2008-10-02,08:41:57
39.129396,117.183618,0,57,39723.3625231481,2008-10-02,08:42:02
39.129394,117.183669,0,54,39723.3625810185,2008-10-02,08:42:07
39.129362,117.183709,0,52,39723.3626388889,2008-10-02,08:42:12
39.129328,117.183752,0,48,39723.3626967593,2008-10-02,08:42:17
39.129325,117.1838,0,45,39723.3627546296,2008-10-02,08:42:22
39.129319,117.183861,0,43,39723.3628125,2008-10-02,08:42:27
39.129316,117.183907,0,40,39723.3628703704,2008-10-02,08:42:32
39.129294,117.183945,0,38,39723.3629282407,2008-10-02,08:42:37
39.12928,117.183988,0,36,39723.3629861111,2008-10-02,08:42:42
39.129254,117.183996,0,35,39723.3630439815,2008-10-02,08:42:47
39.129238,117.184026,0,33,39723.3631018519,2008-10-02,08:42:52
39.129237,117.184076,0,32,39723.3631597222,2008-10-02,08:42:57
39.129212,117.184113,0,31,39723.3632175926,2008-10-02,08:43:02
39.129181,117.184154,0,29,39723.363275463,2008-10-02,08:43:07
39.129153,117.184182,0,29,39723.3633333333,2008-10-02,08:43:12
39.12915,117.184229,0,27,39723.3633912037,2008-10-02,08:43:17
39.129119,117.184264,0,27,39723.3634490741,2008-10-02,08:43:22
39.129102,117.184292,0,25,39723.3635069444,2008-10-02,08:43:27
39.129078,117.184311,0,24,39723.3635648148,2008-10-02,08:43:32
39.129057,117.184343,0,23,39723.3636226852,2008-10-02,08:43:37
39.129026,117.184377,0,25,39723.3636805556,2008-10-02,08:43:42
39.129014,117.184403,0,25,39723.3637384259,2008-10-02,08:43:47
39.129007,117.184453,0,23,39723.3637962963,2008-10-02,08:43:52
39.128987,117.184488,0,23,39723.3638541667,2008-10-02,08:43:57
39.128963,117.184524,0,22,39723.363912037,2008-10-02,08:44:02
39.128944,117.184557,0,22,39723.3639699074,2008-10-02,08:44:07
39.128925,117.184591,0,21,39723.3640277778,2008-10-02,08:44:12
39.128957,117.184655,0,19,39723.3640856481,2008-10-02,08:44:17
39.128973,117.184694,0,18,39723.3641435185,2008-10-02,08:44:22
39.128968,117.18474,0,17,39723.3642013889,2008-10-02,08:44:27
39.128977,117.184791,0,15,39723.3642592593,2008-10-02,08:44:32
39.128955,117.18483,0,14,39723.3643171296,2008-10-02,08:44:37
39.128941,117.184874,0,11,39723.364375,2008-10-02,08:44:42
39.128948,117.184906,0,9,39723.3644328704,2008-10-02,08:44:47
39.128931,117.184927,0,8,39723.3644907407,2008-10-02,08:44:52
39.128915,117.184961,0,7,39723.3645486111,2008-10-02,08:44:57
39.128915,117.18502,0,5,39723.3646064815,2008-10-02,08:45:02
39.128924,117.185064,0,3,39723.3646643519,2008-10-02,08:45:07
39.12893,117.185119,0,1,39723.3647222222,2008-10-02,08:45:12
39.128916,117.18514,0,0,39723.3647800926,2008-10-02,08:45:17
39.12891,117.185175,0,0,39723.364837963,2008-10-02,08:45:22
39.128897,117.185224,0,-1,39723.3648958333,2008-10-02,08:45:27
39.128898,117.185255,0,-2,39723.3649537037,2008-10-02,08:45:32
39.128929,117.185293,0,-2,39723.3650115741,2008-10-02,08:45:37
39.128953,117.185333,0,-4,39723.3650694444,2008-10-02,08:45:42
39.128943,117.185385,0,-5,39723.3651273148,2008-10-02,08:45:47
39.128965,117.185452,0,-6,39723.3651851852,2008-10-02,08:45:52
39.128958,117.185489,0,-7,39723.3652430556,2008-10-02,08:45:57
39.128952,117.185529,0,-6,39723.3653009259,2008-10-02,08:46:02
39.128941,117.185555,0,-7,39723.3653587963,2008-10-02,08:46:07
39.128957,117.18559,0,-7,39723.3654166667,2008-10-02,08:46:12
39.128933,117.185622,0,-8,39723.365474537,2008-10-02,08:46:17
39.128929,117.185666,0,-9,39723.3655324074,2008-10-02,08:46:22
39.128918,117.185698,0,-11,39723.3655902778,2008-10-02,08:46:27
39.128905,117.185737,0,-12,39723.3656481481,2008-10-02,08:46:32
39.128909,117.185776,0,-14,39723.3657060185,2008-10-02,08:46:37
39.128885,117.185813,0,-15,39723.3657638889,2008-10-02,08:46:42
39.128887,117.185835,0,-15,39723.3658217593,2008-10-02,08:46:47
39.128857,117.185866,0,-15,39723.3658796296,2008-10-02,08:46:52
39.12885,117.185888,0,-15,39723.3659375,2008-10-02,08:46:57
39.128855,117.185906,0,-13,39723.3659953704,2008-10-02,08:47:02
39.128873,117.185892,0,-9,39723.3660532407,2008-10-02,08:47:07
39.128965,117.18596,0,-6,39723.3661111111,2008-10-02,08:47:12
39.129031,117.185954,0,-4,39723.3661689815,2008-10-02,08:47:17
39.128958,117.186078,0,0,39723.3662268519,2008-10-02,08:47:22
39.128885,117.186098,0,10,39723.3662847222,2008-10-02,08:47:27
39.128863,117.186088,0,15,39723.3663425926,2008-10-02,08:47:32
39.12887,117.186099,0,19,39723.366400463,2008-10-02,08:47:37
39.12889,117.186121,0,28,39723.3664583333,2008-10-02,08:47:42
39.1289,117.186092,0,44,39723.3665162037,2008-10-02,08:47:47
39.12892,117.186086,0,54,39723.3665740741,2008-10-02,08:47:52
39.128941,117.186084,0,64,39723.3666319444,2008-10-02,08:47:57
39.128971,117.186128,0,70,39723.3666898148,2008-10-02,08:48:02
39.129013,117.186148,0,74,39723.3667476852,2008-10-02,08:48:07
39.128994,117.186207,0,78,39723.3668055556,2008-10-02,08:48:12
39.129001,117.186261,0,80,39723.3668634259,2008-10-02,08:48:17
39.129019,117.186328,0,78,39723.3669212963,2008-10-02,08:48:22
39.129053,117.186373,0,74,39723.3669791667,2008-10-02,08:48:27
39.129078,117.186411,0,69,39723.367037037,2008-10-02,08:48:32
39.129092,117.186461,0,69,39723.3670949074,2008-10-02,08:48:37
39.129133,117.186502,0,65,39723.3671527778,2008-10-02,08:48:42
39.129187,117.186507,0,62,39723.3672106481,2008-10-02,08:48:47
39.12924,117.186504,0,59,39723.3672685185,2008-10-02,08:48:52
39.12928,117.186551,0,55,39723.3673263889,2008-10-02,08:48:57
39.129288,117.186625,0,53,39723.3673842593,2008-10-02,08:49:02
39.12934,117.186628,0,48,39723.3674421296,2008-10-02,08:49:07
39.129343,117.186683,0,54,39723.3675,2008-10-02,08:49:12
39.129331,117.186766,0,60,39723.3675578704,2008-10-02,08:49:17
39.129345,117.186795,0,61,39723.3676157407,2008-10-02,08:49:22
39.129347,117.186827,0,61,39723.3676736111,2008-10-02,08:49:27
39.129371,117.18685,0,61,39723.3677314815,2008-10-02,08:49:32
39.129395,117.186875,0,58,39723.3677893518,2008-10-02,08:49:37
39.129411,117.186912,0,58,39723.3678472222,2008-10-02,08:49:42
39.129387,117.186952,0,59,39723.3679050926,2008-10-02,08:49:47
39.129382,117.186964,0,60,39723.367962963,2008-10-02,08:49:52
39.129382,117.186983,0,64,39723.3680208333,2008-10-02,08:49:57
39.129385,117.187016,0,64,39723.3680787037,2008-10-02,08:50:02
39.129385,117.187016,0,64,39723.3681134259,2008-10-02,08:50:05
39.12939,117.187013,0,58,39723.3681365741,2008-10-02,08:50:07
39.129391,117.187037,0,51,39723.3681944444,2008-10-02,08:50:12
39.129385,117.187077,0,47,39723.3682523148,2008-10-02,08:50:17
39.129355,117.187119,0,44,39723.3683101852,2008-10-02,08:50:22
39.129321,117.187134,0,44,39723.3683680556,2008-10-02,08:50:27
39.129315,117.18716,0,45,39723.3684259259,2008-10-02,08:50:32
39.129299,117.187185,0,47,39723.3684837963,2008-10-02,08:50:37
39.129276,117.187214,0,46,39723.3685416667,2008-10-02,08:50:42
39.129253,117.18723,0,45,39723.368599537,2008-10-02,08:50:47
39.129244,117.187262,0,45,39723.3686574074,2008-10-02,08:50:52
39.129222,117.187287,0,46,39723.3687152778,2008-10-02,08:50:57
39.129206,117.187321,0,46,39723.3687731481,2008-10-02,08:51:02
39.129158,117.187323,0,48,39723.3688310185,2008-10-02,08:51:07
39.129134,117.187363,0,50,39723.3688888889,2008-10-02,08:51:12
39.129107,117.18739,0,52,39723.3689467593,2008-10-02,08:51:17
39.129069,117.187403,0,56,39723.3690046296,2008-10-02,08:51:22
39.129054,117.187451,0,58,39723.3690625,2008-10-02,08:51:27
39.129039,117.1875,0,59,39723.3691203704,2008-10-02,08:51:32
39.129024,117.18757,0,61,39723.3691782407,2008-10-02,08:51:37
39.128972,117.187588,0,64,39723.3692361111,2008-10-02,08:51:42
39.128925,117.187604,0,68,39723.3692939815,2008-10-02,08:51:47
39.128915,117.187628,0,72,39723.3693518518,2008-10-02,08:51:52
39.128898,117.187649,0,74,39723.3694097222,2008-10-02,08:51:57
39.128912,117.187806,0,82,39723.3694675926,2008-10-02,08:52:02
39.128899,117.187867,0,90,39723.369525463,2008-10-02,08:52:07
39.128891,117.187977,0,102,39723.3695833333,2008-10-02,08:52:12
39.128864,117.188031,0,108,39723.3696412037,2008-10-02,08:52:17
39.128835,117.188028,0,115,39723.3696990741,2008-10-02,08:52:22
39.1288,117.188034,0,122,39723.3697569444,2008-10-02,08:52:27
39.128779,117.188026,0,128,39723.3698148148,2008-10-02,08:52:32
39.128768,117.188023,0,129,39723.3698726852,2008-10-02,08:52:37
39.128758,117.188017,0,130,39723.3699305556,2008-10-02,08:52:42
39.128755,117.18802,0,132,39723.3699884259,2008-10-02,08:52:47
39.128761,117.188028,0,133,39723.3700462963,2008-10-02,08:52:52
39.128761,117.188028,0,133,39723.3700810185,2008-10-02,08:52:55
39.128761,117.188034,0,133,39723.3701041667,2008-10-02,08:52:57
39.128755,117.188018,0,133,39723.370162037,2008-10-02,08:53:02
39.128743,117.188012,0,134,39723.3702199074,2008-10-02,08:53:07
39.128743,117.188027,0,134,39723.3702777778,2008-10-02,08:53:12
39.128734,117.188042,0,135,39723.3703356481,2008-10-02,08:53:17
39.128741,117.188045,0,135,39723.3703935185,2008-10-02,08:53:22
39.128741,117.188045,0,135,39723.3704282407,2008-10-02,08:53:25
39.128734,117.188053,0,135,39723.3704513889,2008-10-02,08:53:27
39.128735,117.188067,0,135,39723.3705092593,2008-10-02,08:53:32
39.128739,117.188079,0,135,39723.3705671296,2008-10-02,08:53:37
39.128738,117.188116,0,135,39723.370625,2008-10-02,08:53:42
39.128502,117.188179,0,135,39723.3716087963,2008-10-02,08:55:07
39.128621,117.18827,0,135,39723.3716666667,2008-10-02,08:55:12
39.128621,117.18827,0,135,39723.3717013889,2008-10-02,08:55:15
39.128624,117.188262,0,135,39723.371724537,2008-10-02,08:55:17
39.128841,117.188107,0,97,39723.3750810185,2008-10-02,09:00:07
39.128746,117.188205,0,168,39723.3751388889,2008-10-02,09:00:12
39.128722,117.18815,0,136,39723.3751967593,2008-10-02,09:00:17
39.128713,117.18816,0,136,39723.3752546296,2008-10-02,09:00:22
39.12874,117.188179,0,129,39723.3753125,2008-10-02,09:00:27
39.128746,117.188152,0,112,39723.3753703704,2008-10-02,09:00:32
39.128746,117.188152,0,112,39723.3754050926,2008-10-02,09:00:35
39.128738,117.188153,0,110,39723.3754282407,2008-10-02,09:00:37
39.128728,117.188153,0,112,39723.3754861111,2008-10-02,09:00:42
39.128728,117.188141,0,114,39723.3755439815,2008-10-02,09:00:47
39.128736,117.188089,0,115,39723.3756018518,2008-10-02,09:00:52
39.128685,117.187964,0,117,39723.3756597222,2008-10-02,09:00:57
39.128671,117.187865,0,118,39723.3757175926,2008-10-02,09:01:02
39.128663,117.187825,0,119,39723.375775463,2008-10-02,09:01:07
39.128648,117.187795,0,120,39723.3758333333,2008-10-02,09:01:12
39.128623,117.187796,0,121,39723.3758912037,2008-10-02,09:01:17
39.128599,117.187847,0,122,39723.3759490741,2008-10-02,09:01:22
39.128595,117.187948,0,124,39723.3760069444,2008-10-02,09:01:27
39.128569,117.188014,0,125,39723.3760648148,2008-10-02,09:01:32
39.128685,117.187878,0,126,39723.3761226852,2008-10-02,09:01:37
39.128702,117.187866,0,126,39723.3761805556,2008-10-02,09:01:42
39.128717,117.187842,0,126,39723.3762384259,2008-10-02,09:01:47
39.128723,117.187947,0,124,39723.3762962963,2008-10-02,09:01:52
39.128714,117.187978,0,122,39723.3763541667,2008-10-02,09:01:57
[truncated: 181,034 more chars]
