# Supplementary material for: Research on differential privacy protection method based on user tendency
Source: PLoS One. 2023 Oct 26;18(10):e0288823. doi: 10.1371/journal.pone.0288823 (PMC10602288; doi:10.1371/journal.pone.0288823)
Supplement: S3 Data — (ZIP) [file pone.0288823.s003.zip › Data 5-3/052/Trajectory/20081003042430.plt]

Geolife trajectory
WGS 84
Altitude is in Feet
Reserved 3
0,2,255,My Track,0,0,2,8421376
0
40.000025,116.364861,0,-237,39724.1836805556,2008-10-03,04:24:30
39.999886,116.364754,0,-353,39724.1837384259,2008-10-03,04:24:35
40.000147,116.364513,0,-126,39724.1837962963,2008-10-03,04:24:40
40.00046,116.36421,0,140,39724.1838541667,2008-10-03,04:24:45
40.000243,116.363848,0,-2,39724.183912037,2008-10-03,04:24:50
39.999804,116.363698,0,-111,39724.1839699074,2008-10-03,04:24:55
39.999566,116.363652,0,47,39724.1840277778,2008-10-03,04:25:00
39.999242,116.363921,0,68,39724.1840856481,2008-10-03,04:25:05
39.998807,116.364244,0,83,39724.1841435185,2008-10-03,04:25:10
39.998312,116.364641,0,51,39724.1842013889,2008-10-03,04:25:15
39.99783,116.365055,0,38,39724.1842592593,2008-10-03,04:25:20
39.997398,116.365405,0,23,39724.1843171296,2008-10-03,04:25:25
39.99696,116.365722,0,29,39724.184375,2008-10-03,04:25:30
39.996527,116.366061,0,18,39724.1844328704,2008-10-03,04:25:35
39.996109,116.366379,0,8,39724.1844907407,2008-10-03,04:25:40
39.995693,116.366742,0,-1,39724.1845486111,2008-10-03,04:25:45
39.995315,116.367077,0,-9,39724.1846064815,2008-10-03,04:25:50
39.995035,116.367316,0,-14,39724.1846643519,2008-10-03,04:25:55
39.994847,116.367443,0,-24,39724.1847222222,2008-10-03,04:26:00
39.994727,116.367489,0,-33,39724.1847800926,2008-10-03,04:26:05
39.994618,116.367586,0,-42,39724.184837963,2008-10-03,04:26:10
39.994603,116.36752,0,-55,39724.1848958333,2008-10-03,04:26:15
39.994623,116.36749,0,-65,39724.1849537037,2008-10-03,04:26:20
39.994639,116.367465,0,-77,39724.1850115741,2008-10-03,04:26:25
39.994644,116.36745,0,-89,39724.1850694444,2008-10-03,04:26:30
39.994641,116.367437,0,-96,39724.1851273148,2008-10-03,04:26:35
39.994654,116.367452,0,-97,39724.1851851852,2008-10-03,04:26:40
39.994572,116.367543,0,-96,39724.1852430556,2008-10-03,04:26:45
39.994307,116.367781,0,-93,39724.1853009259,2008-10-03,04:26:50
39.993975,116.368076,0,-87,39724.1853587963,2008-10-03,04:26:55
39.993625,116.36836,0,-79,39724.1854166667,2008-10-03,04:27:00
39.993318,116.368593,0,-68,39724.185474537,2008-10-03,04:27:05
39.993097,116.36875,0,-65,39724.1855324074,2008-10-03,04:27:10
39.992927,116.368823,0,-52,39724.1855902778,2008-10-03,04:27:15
39.992858,116.368704,0,-42,39724.1856481481,2008-10-03,04:27:20
39.992881,116.368384,0,-30,39724.1857060185,2008-10-03,04:27:25
39.992885,116.368032,0,-20,39724.1857638889,2008-10-03,04:27:30
39.992897,116.367707,0,-10,39724.1858217593,2008-10-03,04:27:35
39.9929,116.367313,0,-2,39724.1858796296,2008-10-03,04:27:40
39.992894,116.366871,0,6,39724.1859375,2008-10-03,04:27:45
39.992885,116.366627,0,13,39724.1859953704,2008-10-03,04:27:50
39.992841,116.366635,0,17,39724.1860532407,2008-10-03,04:27:55
39.992824,116.366548,0,18,39724.1861111111,2008-10-03,04:28:00
39.992835,116.36632,0,20,39724.1861689815,2008-10-03,04:28:05
39.992817,116.365915,0,22,39724.1862268519,2008-10-03,04:28:10
39.992816,116.365412,0,24,39724.1862847222,2008-10-03,04:28:15
39.992771,116.364926,0,25,39724.1863425926,2008-10-03,04:28:20
39.992706,116.364543,0,27,39724.186400463,2008-10-03,04:28:25
39.992708,116.364174,0,31,39724.1864583333,2008-10-03,04:28:30
39.992693,116.363732,0,35,39724.1865162037,2008-10-03,04:28:35
39.992692,116.363437,0,39,39724.1865740741,2008-10-03,04:28:40
39.992653,116.363391,0,41,39724.1866319444,2008-10-03,04:28:45
39.992653,116.363391,0,41,39724.1866666667,2008-10-03,04:28:48
39.992658,116.363394,0,40,39724.1866898148,2008-10-03,04:28:50
39.992652,116.363349,0,40,39724.1867476852,2008-10-03,04:28:55
39.992641,116.363171,0,42,39724.1868055556,2008-10-03,04:29:00
39.992609,116.363063,0,45,39724.1868634259,2008-10-03,04:29:05
39.992562,116.362992,0,53,39724.1869212963,2008-10-03,04:29:10
39.992402,116.362866,0,62,39724.1869791667,2008-10-03,04:29:15
39.992026,116.362799,0,55,39724.187037037,2008-10-03,04:29:20
39.991754,116.362768,0,52,39724.1870949074,2008-10-03,04:29:25
39.991761,116.362693,0,59,39724.1871527778,2008-10-03,04:29:30
39.991761,116.362693,0,59,39724.1871875,2008-10-03,04:29:33
39.991754,116.362694,0,59,39724.1872106481,2008-10-03,04:29:35
39.991647,116.362668,0,58,39724.1872685185,2008-10-03,04:29:40
39.991444,116.362661,0,59,39724.1873263889,2008-10-03,04:29:45
39.99104,116.362717,0,58,39724.1873842593,2008-10-03,04:29:50
39.990488,116.362815,0,59,39724.1874421296,2008-10-03,04:29:55
39.989963,116.362857,0,61,39724.1875,2008-10-03,04:30:00
39.989428,116.362907,0,64,39724.1875578704,2008-10-03,04:30:05
39.988863,116.36295,0,72,39724.1876157407,2008-10-03,04:30:10
39.988329,116.362955,0,79,39724.1876736111,2008-10-03,04:30:15
39.987914,116.362951,0,83,39724.1877314815,2008-10-03,04:30:20
39.987539,116.362999,0,86,39724.1877893518,2008-10-03,04:30:25
39.987148,116.363009,0,89,39724.1878472222,2008-10-03,04:30:30
39.986632,116.3631,0,97,39724.1879050926,2008-10-03,04:30:35
39.986244,116.363083,0,101,39724.187962963,2008-10-03,04:30:40
39.986244,116.362606,0,109,39724.1880208333,2008-10-03,04:30:45
39.986305,116.361943,0,115,39724.1880787037,2008-10-03,04:30:50
39.986264,116.361228,0,117,39724.1881365741,2008-10-03,04:30:55
39.98628,116.360523,0,121,39724.1881944444,2008-10-03,04:31:00
39.986263,116.360001,0,126,39724.1882523148,2008-10-03,04:31:05
39.986234,116.359872,0,126,39724.1883101852,2008-10-03,04:31:10
39.9862,116.359851,0,127,39724.1883680556,2008-10-03,04:31:15
39.986189,116.359873,0,127,39724.1884259259,2008-10-03,04:31:20
39.986179,116.359705,0,122,39724.1884837963,2008-10-03,04:31:25
39.986222,116.359327,0,120,39724.1885416667,2008-10-03,04:31:30
39.986241,116.3588,0,116,39724.188599537,2008-10-03,04:31:35
39.986234,116.358099,0,114,39724.1886574074,2008-10-03,04:31:40
39.98623,116.357376,0,111,39724.1887152778,2008-10-03,04:31:45
39.986213,116.356554,0,111,39724.1887731481,2008-10-03,04:31:50
39.986162,116.355728,0,113,39724.1888310185,2008-10-03,04:31:55
39.986067,116.354929,0,112,39724.1888888889,2008-10-03,04:32:00
39.986062,116.354104,0,109,39724.1889467593,2008-10-03,04:32:05
39.986059,116.353272,0,107,39724.1890046296,2008-10-03,04:32:10
39.986023,116.352478,0,102,39724.1890625,2008-10-03,04:32:15
39.985999,116.351747,0,102,39724.1891203704,2008-10-03,04:32:20
39.986014,116.351061,0,102,39724.1891782407,2008-10-03,04:32:25
39.985982,116.350525,0,97,39724.1892361111,2008-10-03,04:32:30
39.985961,116.350305,0,95,39724.1892939815,2008-10-03,04:32:35
39.985961,116.350305,0,95,39724.1893287037,2008-10-03,04:32:38
39.985954,116.350312,0,89,39724.1893518518,2008-10-03,04:32:40
39.98596,116.350298,0,86,39724.1894097222,2008-10-03,04:32:45
39.985942,116.350099,0,90,39724.1894675926,2008-10-03,04:32:50
39.985919,116.349736,0,88,39724.189525463,2008-10-03,04:32:55
39.985888,116.349247,0,92,39724.1895833333,2008-10-03,04:33:00
39.985851,116.348811,0,90,39724.1896412037,2008-10-03,04:33:05
39.98582,116.348483,0,89,39724.1896990741,2008-10-03,04:33:10
39.985798,116.34829,0,85,39724.1897569444,2008-10-03,04:33:15
39.985781,116.348212,0,86,39724.1898148148,2008-10-03,04:33:20
39.985781,116.348212,0,86,39724.189849537,2008-10-03,04:33:23
39.985779,116.348209,0,85,39724.1898726852,2008-10-03,04:33:25
39.985779,116.348198,0,85,39724.1899305556,2008-10-03,04:33:30
39.985781,116.348193,0,85,39724.1899884259,2008-10-03,04:33:35
39.985781,116.348193,0,85,39724.1900231481,2008-10-03,04:33:38
39.985777,116.348201,0,85,39724.1900462963,2008-10-03,04:33:40
39.985776,116.348192,0,85,39724.1901041667,2008-10-03,04:33:45
39.985778,116.348189,0,85,39724.190162037,2008-10-03,04:33:50
39.985778,116.348192,0,85,39724.1902199074,2008-10-03,04:33:55
39.985778,116.348192,0,85,39724.1902546296,2008-10-03,04:33:58
39.985778,116.348187,0,85,39724.1902777778,2008-10-03,04:34:00
39.985806,116.348094,0,88,39724.1903356481,2008-10-03,04:34:05
39.985826,116.347823,0,91,39724.1903935185,2008-10-03,04:34:10
39.985806,116.347428,0,90,39724.1904513889,2008-10-03,04:34:15
39.985779,116.346943,0,94,39724.1905092593,2008-10-03,04:34:20
39.985782,116.346428,0,92,39724.1905671296,2008-10-03,04:34:25
39.985778,116.345848,0,94,39724.190625,2008-10-03,04:34:30
39.985763,116.345219,0,92,39724.1906828704,2008-10-03,04:34:35
39.985738,116.3446,0,94,39724.1907407407,2008-10-03,04:34:40
39.985782,116.344002,0,94,39724.1907986111,2008-10-03,04:34:45
39.985862,116.343434,0,99,39724.1908564815,2008-10-03,04:34:50
39.985866,116.342767,0,104,39724.1909143519,2008-10-03,04:34:55
39.985721,116.342081,0,106,39724.1909722222,2008-10-03,04:35:00
39.985669,116.341486,0,103,39724.1910300926,2008-10-03,04:35:05
39.985648,116.340976,0,101,39724.191087963,2008-10-03,04:35:10
39.985622,116.340681,0,100,39724.1911458333,2008-10-03,04:35:15
39.985616,116.340626,0,101,39724.1912037037,2008-10-03,04:35:20
39.985606,116.340642,0,97,39724.1912615741,2008-10-03,04:35:25
39.985669,116.340535,0,98,39724.1913194444,2008-10-03,04:35:30
39.985637,116.340379,0,99,39724.1913773148,2008-10-03,04:35:35
39.985659,116.340163,0,104,39724.1914351852,2008-10-03,04:35:40
39.985672,116.340132,0,105,39724.1914930556,2008-10-03,04:35:45
39.98565,116.340156,0,106,39724.1915509259,2008-10-03,04:35:50
39.98565,116.340156,0,106,39724.1915856482,2008-10-03,04:35:53
39.985651,116.340155,0,106,39724.1916087963,2008-10-03,04:35:55
39.985638,116.339929,0,102,39724.1916666667,2008-10-03,04:36:00
39.985604,116.339504,0,102,39724.191724537,2008-10-03,04:36:05
39.985591,116.339016,0,107,39724.1917824074,2008-10-03,04:36:10
39.985558,116.33849,0,110,39724.1918402778,2008-10-03,04:36:15
39.985543,116.33801,0,105,39724.1918981481,2008-10-03,04:36:20
39.985532,116.337466,0,102,39724.1919560185,2008-10-03,04:36:25
39.985515,116.336882,0,96,39724.1920138889,2008-10-03,04:36:30
39.985502,116.336269,0,95,39724.1920717593,2008-10-03,04:36:35
39.985457,116.33561,0,90,39724.1921296296,2008-10-03,04:36:40
39.985423,116.334952,0,86,39724.1921875,2008-10-03,04:36:45
39.985416,116.334278,0,84,39724.1922453704,2008-10-03,04:36:50
39.985371,116.333589,0,84,39724.1923032407,2008-10-03,04:36:55
39.985349,116.332963,0,85,39724.1923611111,2008-10-03,04:37:00
39.9853,116.332337,0,84,39724.1924189815,2008-10-03,04:37:05
39.985265,116.331755,0,76,39724.1924768519,2008-10-03,04:37:10
39.985244,116.331138,0,73,39724.1925347222,2008-10-03,04:37:15
39.985206,116.330521,0,70,39724.1925925926,2008-10-03,04:37:20
39.985173,116.32993,0,74,39724.192650463,2008-10-03,04:37:25
39.985154,116.32934,0,79,39724.1927083333,2008-10-03,04:37:30
39.985124,116.328795,0,83,39724.1927662037,2008-10-03,04:37:35
39.98512,116.328381,0,85,39724.1928240741,2008-10-03,04:37:40
39.985082,116.328224,0,93,39724.1928819444,2008-10-03,04:37:45
39.985081,116.328157,0,97,39724.1929398148,2008-10-03,04:37:50
39.985116,116.328054,0,102,39724.1929976852,2008-10-03,04:37:55
39.985128,116.327821,0,106,39724.1930555556,2008-10-03,04:38:00
39.985082,116.327473,0,110,39724.1931134259,2008-10-03,04:38:05
39.985074,116.327091,0,109,39724.1931712963,2008-10-03,04:38:10
39.985015,116.326653,0,108,39724.1932291667,2008-10-03,04:38:15
39.985002,116.326298,0,107,39724.193287037,2008-10-03,04:38:20
39.984981,116.326115,0,108,39724.1933449074,2008-10-03,04:38:25
39.984998,116.326088,0,104,39724.1934027778,2008-10-03,04:38:30
39.985011,116.326065,0,102,39724.1934606481,2008-10-03,04:38:35
39.985011,116.326057,0,101,39724.1935185185,2008-10-03,04:38:40
39.98501,116.326052,0,101,39724.1935763889,2008-10-03,04:38:45
39.98501,116.326052,0,101,39724.1936111111,2008-10-03,04:38:48
39.985009,116.326049,0,101,39724.1936342593,2008-10-03,04:38:50
39.984999,116.325989,0,101,39724.1936921296,2008-10-03,04:38:55
39.984967,116.325787,0,100,39724.19375,2008-10-03,04:39:00
39.98494,116.325532,0,100,39724.1938078704,2008-10-03,04:39:05
39.984918,116.325418,0,104,39724.1938657407,2008-10-03,04:39:10
39.984917,116.325382,0,103,39724.1939236111,2008-10-03,04:39:15
39.98493,116.325219,0,101,39724.1939814815,2008-10-03,04:39:20
39.985017,116.324953,0,103,39724.1940393519,2008-10-03,04:39:25
39.985007,116.324891,0,104,39724.1940972222,2008-10-03,04:39:30
39.985008,116.324906,0,103,39724.1941550926,2008-10-03,04:39:35
39.984991,116.32476,0,105,39724.194212963,2008-10-03,04:39:40
39.984943,116.324376,0,113,39724.1942708333,2008-10-03,04:39:45
39.984917,116.323848,0,114,39724.1943287037,2008-10-03,04:39:50
39.984891,116.323318,0,117,39724.1943865741,2008-10-03,04:39:55
39.984877,116.322742,0,129,39724.1944444444,2008-10-03,04:40:00
39.984903,116.322242,0,137,39724.1945023148,2008-10-03,04:40:05
39.98485,116.321828,0,136,39724.1945601852,2008-10-03,04:40:10
39.984828,116.32168,0,138,39724.1946180556,2008-10-03,04:40:15
39.984827,116.321656,0,137,39724.1946759259,2008-10-03,04:40:20
39.984826,116.321641,0,139,39724.1947337963,2008-10-03,04:40:25
39.984829,116.321621,0,140,39724.1947916667,2008-10-03,04:40:30
39.984829,116.321621,0,140,39724.1948263889,2008-10-03,04:40:33
39.984832,116.321621,0,141,39724.194849537,2008-10-03,04:40:35
39.984819,116.321435,0,138,39724.1949074074,2008-10-03,04:40:40
39.984809,116.321141,0,136,39724.1949652778,2008-10-03,04:40:45
39.984808,116.320749,0,136,39724.1950231481,2008-10-03,04:40:50
39.984781,116.32025,0,133,39724.1950810185,2008-10-03,04:40:55
39.98479,116.319714,0,127,39724.1951388889,2008-10-03,04:41:00
39.984765,116.319153,0,125,39724.1951967593,2008-10-03,04:41:05
39.984757,116.318498,0,120,39724.1952546296,2008-10-03,04:41:10
39.984702,116.317765,0,114,39724.1953125,2008-10-03,04:41:15
39.984649,116.317092,0,113,39724.1953703704,2008-10-03,04:41:20
39.984676,116.316679,0,111,39724.1954282407,2008-10-03,04:41:25
39.984667,116.316636,0,111,39724.1954861111,2008-10-03,04:41:30
39.984672,116.316646,0,112,39724.1955439815,2008-10-03,04:41:35
39.984691,116.316605,0,111,39724.1956018518,2008-10-03,04:41:40
39.984735,116.316434,0,111,39724.1956597222,2008-10-03,04:41:45
39.984708,116.316302,0,112,39724.1957175926,2008-10-03,04:41:50
39.984704,116.316299,0,113,39724.195775463,2008-10-03,04:41:55
39.984705,116.316301,0,113,39724.1958333333,2008-10-03,04:42:00
39.984706,116.316294,0,114,39724.1958912037,2008-10-03,04:42:05
39.984706,116.316294,0,114,39724.1959259259,2008-10-03,04:42:08
39.984705,116.316294,0,114,39724.1959490741,2008-10-03,04:42:10
39.984725,116.316179,0,115,39724.1960069444,2008-10-03,04:42:15
39.984694,116.315848,0,118,39724.1960648148,2008-10-03,04:42:20
39.984678,116.315374,0,119,39724.1961226852,2008-10-03,04:42:25
39.98468,116.314939,0,117,39724.1961805556,2008-10-03,04:42:30
39.984634,116.314575,0,116,39724.1962384259,2008-10-03,04:42:35
39.984613,116.31445,0,114,39724.1962962963,2008-10-03,04:42:40
39.984614,116.314435,0,113,39724.1963541667,2008-10-03,04:42:45
39.984614,116.314435,0,113,39724.1963888889,2008-10-03,04:42:48
39.984616,116.314427,0,113,39724.196412037,2008-10-03,04:42:50
39.984625,116.314286,0,113,39724.1964699074,2008-10-03,04:42:55
39.984629,116.313993,0,117,39724.1965277778,2008-10-03,04:43:00
39.984608,116.313567,0,118,39724.1965856481,2008-10-03,04:43:05
39.984609,116.313019,0,115,39724.1966435185,2008-10-03,04:43:10
39.984612,116.312441,0,117,39724.1967013889,2008-10-03,04:43:15
39.984587,116.311872,0,119,39724.1967592593,2008-10-03,04:43:20
39.984565,116.311298,0,118,39724.1968171296,2008-10-03,04:43:25
39.984561,116.310876,0,118,39724.196875,2008-10-03,04:43:30
39.984589,116.310747,0,115,39724.1969328704,2008-10-03,04:43:35
39.984598,116.310749,0,114,39724.1969907407,2008-10-03,04:43:40
39.984598,116.310749,0,114,39724.197025463,2008-10-03,04:43:43
39.984598,116.310752,0,114,39724.1970486111,2008-10-03,04:43:45
39.984599,116.310764,0,114,39724.1971064815,2008-10-03,04:43:50
39.984598,116.310753,0,114,39724.1971643518,2008-10-03,04:43:55
39.984598,116.31072,0,114,39724.1972222222,2008-10-03,04:44:00
39.984597,116.310669,0,114,39724.1972800926,2008-10-03,04:44:05
39.984594,116.310635,0,115,39724.197337963,2008-10-03,04:44:10
39.984593,116.310634,0,116,39724.1973958333,2008-10-03,04:44:15
39.984593,116.310635,0,116,39724.1974537037,2008-10-03,04:44:20
39.98459,116.310631,0,116,39724.1975115741,2008-10-03,04:44:25
39.984589,116.310629,0,116,39724.1975694444,2008-10-03,04:44:30
39.984588,116.31063,0,116,39724.1976273148,2008-10-03,04:44:35
39.984587,116.310633,0,116,39724.1976851852,2008-10-03,04:44:40
39.984586,116.310636,0,116,39724.1977430556,2008-10-03,04:44:45
39.984586,116.310643,0,116,39724.1978009259,2008-10-03,04:44:50
39.984585,116.310648,0,115,39724.1978587963,2008-10-03,04:44:55
39.984585,116.31065,0,115,39724.1979166667,2008-10-03,04:45:00
39.984585,116.31065,0,115,39724.1979513889,2008-10-03,04:45:03
39.984586,116.310652,0,115,39724.197974537,2008-10-03,04:45:05
39.984586,116.310665,0,115,39724.1980324074,2008-10-03,04:45:10
39.984588,116.310682,0,115,39724.1980902778,2008-10-03,04:45:15
39.984588,116.310682,0,115,39724.198125,2008-10-03,04:45:18
39.984588,116.310687,0,115,39724.1981481481,2008-10-03,04:45:20
39.984585,116.310699,0,115,39724.1982060185,2008-10-03,04:45:25
39.984586,116.310721,0,115,39724.1982638889,2008-10-03,04:45:30
39.984584,116.310607,0,115,39724.1983217593,2008-10-03,04:45:35
39.984592,116.31032,0,117,39724.1983796296,2008-10-03,04:45:40
39.984624,116.310031,0,119,39724.1984375,2008-10-03,04:45:45
39.984809,116.309748,0,121,39724.1984953704,2008-10-03,04:45:50
39.984831,116.309453,0,123,39724.1985532407,2008-10-03,04:45:55
39.984796,116.308984,0,127,39724.1986111111,2008-10-03,04:46:00
39.984729,116.308467,0,130,39724.1986689815,2008-10-03,04:46:05
39.984637,116.30798,0,132,39724.1987268519,2008-10-03,04:46:10
39.984605,116.307698,0,134,39724.1987847222,2008-10-03,04:46:15
39.984524,116.307662,0,136,39724.1988425926,2008-10-03,04:46:20
39.984531,116.307772,0,134,39724.198900463,2008-10-03,04:46:25
39.984537,116.307706,0,134,39724.1989583333,2008-10-03,04:46:30
39.984452,116.307674,0,136,39724.1990162037,2008-10-03,04:46:35
39.984513,116.307627,0,118,39724.1990740741,2008-10-03,04:46:40
39.984516,116.30754,0,113,39724.1991319444,2008-10-03,04:46:45
39.984502,116.307441,0,113,39724.1991898148,2008-10-03,04:46:50
39.984492,116.307354,0,121,39724.1992476852,2008-10-03,04:46:55
39.98448,116.307235,0,128,39724.1993055556,2008-10-03,04:47:00
39.984484,116.307135,0,136,39724.1993634259,2008-10-03,04:47:05
39.984482,116.307028,0,145,39724.1994212963,2008-10-03,04:47:10
39.984455,116.306949,0,152,39724.1994791667,2008-10-03,04:47:15
39.98441,116.30685,0,160,39724.199537037,2008-10-03,04:47:20
39.984409,116.306728,0,170,39724.1995949074,2008-10-03,04:47:25
39.984438,116.306602,0,173,39724.1996527778,2008-10-03,04:47:30
39.98443,116.306578,0,172,39724.1997106481,2008-10-03,04:47:35
39.984464,116.306559,0,171,39724.1997685185,2008-10-03,04:47:40
39.984577,116.306658,0,153,39724.1998263889,2008-10-03,04:47:45
39.984632,116.306655,0,149,39724.1998842593,2008-10-03,04:47:50
39.984632,116.306655,0,149,39724.1999189815,2008-10-03,04:47:53
39.984637,116.306647,0,149,39724.1999421296,2008-10-03,04:47:55
39.98464,116.306656,0,150,39724.2,2008-10-03,04:48:00
39.98464,116.306656,0,150,39724.2000347222,2008-10-03,04:48:03
39.984647,116.306664,0,151,39724.2000578704,2008-10-03,04:48:05
39.98469,116.306648,0,150,39724.2001157407,2008-10-03,04:48:10
39.984811,116.306606,0,147,39724.2001736111,2008-10-03,04:48:15
39.984826,116.306618,0,147,39724.2002314815,2008-10-03,04:48:20
39.984996,116.306553,0,153,39724.2002893519,2008-10-03,04:48:25
39.98508,116.306513,0,154,39724.2003472222,2008-10-03,04:48:30
39.985161,116.306463,0,157,39724.2004050926,2008-10-03,04:48:35
39.985188,116.306393,0,161,39724.200462963,2008-10-03,04:48:40
39.985215,116.306292,0,161,39724.2005208333,2008-10-03,04:48:45
39.98521,116.30622,0,161,39724.2005787037,2008-10-03,04:48:50
39.985189,116.306116,0,166,39724.2006365741,2008-10-03,04:48:55
39.985184,116.306048,0,172,39724.2006944444,2008-10-03,04:49:00
39.985208,116.305951,0,172,39724.2007523148,2008-10-03,04:49:05
39.985223,116.305866,0,172,39724.2008101852,2008-10-03,04:49:10
39.985218,116.305776,0,173,39724.2008680556,2008-10-03,04:49:15
39.985213,116.305645,0,173,39724.2009259259,2008-10-03,04:49:20
39.985229,116.305544,0,172,39724.2009837963,2008-10-03,04:49:25
39.985272,116.305474,0,164,39724.2010416667,2008-10-03,04:49:30
39.985324,116.305426,0,161,39724.201099537,2008-10-03,04:49:35
39.985359,116.305438,0,161,39724.2011574074,2008-10-03,04:49:40
39.985343,116.305412,0,159,39724.2012152778,2008-10-03,04:49:45
39.985389,116.305406,0,158,39724.2012731481,2008-10-03,04:49:50
39.985448,116.305401,0,156,39724.2013310185,2008-10-03,04:49:55
39.985495,116.305399,0,153,39724.2013888889,2008-10-03,04:50:00
39.985592,116.305394,0,151,39724.2014467593,2008-10-03,04:50:05
39.985623,116.305397,0,149,39724.2015046296,2008-10-03,04:50:10
39.985623,116.305397,0,149,39724.2015393519,2008-10-03,04:50:13
39.985618,116.305404,0,145,39724.2015625,2008-10-03,04:50:15
39.985643,116.305389,0,144,39724.2016203704,2008-10-03,04:50:20
39.985669,116.305398,0,143,39724.2016782407,2008-10-03,04:50:25
39.985744,116.305383,0,142,39724.2017361111,2008-10-03,04:50:30
39.985803,116.305373,0,142,39724.2017939815,2008-10-03,04:50:35
39.985836,116.305378,0,141,39724.2018518519,2008-10-03,04:50:40
39.985836,116.305378,0,141,39724.2018865741,2008-10-03,04:50:43
39.985839,116.305379,0,142,39724.2019097222,2008-10-03,04:50:45
39.985937,116.305405,0,143,39724.2019675926,2008-10-03,04:50:50
39.986054,116.305387,0,148,39724.202025463,2008-10-03,04:50:55
39.986118,116.30528,0,149,39724.2020833333,2008-10-03,04:51:00
39.986168,116.305194,0,149,39724.2021412037,2008-10-03,04:51:05
39.986175,116.305115,0,145,39724.2021990741,2008-10-03,04:51:10
39.986181,116.305021,0,140,39724.2022569444,2008-10-03,04:51:15
39.986175,116.304935,0,135,39724.2023148148,2008-10-03,04:51:20
39.986175,116.304838,0,134,39724.2023726852,2008-10-03,04:51:25
39.986173,116.304763,0,132,39724.2024305556,2008-10-03,04:51:30
39.986181,116.304655,0,133,39724.2024884259,2008-10-03,04:51:35
39.986189,116.30454,0,131,39724.2025462963,2008-10-03,04:51:40
39.98619,116.304444,0,138,39724.2026041667,2008-10-03,04:51:45
39.986208,116.304367,0,143,39724.202662037,2008-10-03,04:51:50
39.986241,116.304341,0,145,39724.2027199074,2008-10-03,04:51:55
39.986293,116.304339,0,146,39724.2027777778,2008-10-03,04:52:00
39.986387,116.304303,0,145,39724.2028356481,2008-10-03,04:52:05
39.986445,116.304229,0,149,39724.2028935185,2008-10-03,04:52:10
39.986513,116.304197,0,151,39724.2029513889,2008-10-03,04:52:15
39.986538,116.304119,0,147,39724.2030092593,2008-10-03,04:52:20
39.986651,116.304069,0,152,39724.2030671296,2008-10-03,04:52:25
39.986704,116.303969,0,156,39724.203125,2008-10-03,04:52:30
39.986682,116.303867,0,164,39724.2031828704,2008-10-03,04:52:35
39.98673,116.303816,0,165,39724.2032407407,2008-10-03,04:52:40
39.986762,116.303786,0,166,39724.2032986111,2008-10-03,04:52:45
39.986805,116.303777,0,168,39724.2033564815,2008-10-03,04:52:50
39.986792,116.303755,0,167,39724.2034143518,2008-10-03,04:52:55
39.986744,116.303774,0,163,39724.2034722222,2008-10-03,04:53:00
39.986734,116.303792,0,174,39724.2035300926,2008-10-03,04:53:05
39.986518,116.303892,0,184,39724.203587963,2008-10-03,04:53:10
39.986778,116.303847,0,173,39724.2036458333,2008-10-03,04:53:15
39.98678,116.303813,0,172,39724.2037037037,2008-10-03,04:53:20
39.986806,116.303777,0,171,39724.2037615741,2008-10-03,04:53:25
39.986864,116.303738,0,162,39724.2038194444,2008-10-03,04:53:30
39.986931,116.303744,0,159,39724.2038773148,2008-10-03,04:53:35
39.987007,116.303716,0,160,39724.2039351852,2008-10-03,04:53:40
39.987093,116.303728,0,160,39724.2039930556,2008-10-03,04:53:45
39.987162,116.3037,0,164,39724.2040509259,2008-10-03,04:53:50
39.987246,116.303713,0,163,39724.2041087963,2008-10-03,04:53:55
39.987289,116.303725,0,160,39724.2041666667,2008-10-03,04:54:00
39.987388,116.303657,0,153,39724.204224537,2008-10-03,04:54:05
39.987468,116.303572,0,153,39724.2042824074,2008-10-03,04:54:10
39.987511,116.303497,0,153,39724.2043402778,2008-10-03,04:54:15
39.987534,116.303434,0,156,39724.2043981481,2008-10-03,04:54:20
39.987542,116.30337,0,156,39724.2044560185,2008-10-03,04:54:25
39.987558,116.303268,0,154,39724.2045138889,2008-10-03,04:54:30
39.987553,116.303193,0,153,39724.2045717593,2008-10-03,04:54:35
39.98748,116.303068,0,149,39724.2046296296,2008-10-03,04:54:40
39.987487,116.302994,0,149,39724.2046875,2008-10-03,04:54:45
39.987475,116.302894,0,142,39724.2047453704,2008-10-03,04:54:50
39.987484,116.302791,0,138,39724.2048032407,2008-10-03,04:54:55
39.987493,116.302713,0,136,39724.2048611111,2008-10-03,04:55:00
39.987513,116.302655,0,135,39724.2049189815,2008-10-03,04:55:05
39.987508,116.302539,0,133,39724.2049768518,2008-10-03,04:55:10
39.987482,116.30242,0,126,39724.2050347222,2008-10-03,04:55:15
39.987491,116.302327,0,121,39724.2050925926,2008-10-03,04:55:20
39.987537,116.30222,0,117,39724.205150463,2008-10-03,04:55:25
39.987566,116.302121,0,113,39724.2052083333,2008-10-03,04:55:30
39.987559,116.302009,0,114,39724.2052662037,2008-10-03,04:55:35
39.987542,116.301905,0,115,39724.2053240741,2008-10-03,04:55:40
39.987534,116.30182,0,117,39724.2053819444,2008-10-03,04:55:45
39.987521,116.301762,0,118,39724.2054398148,2008-10-03,04:55:50
39.987535,116.301664,0,122,39724.2054976852,2008-10-03,04:55:55
39.987513,116.301564,0,123,39724.2055555556,2008-10-03,04:56:00
39.987525,116.30147,0,128,39724.2056134259,2008-10-03,04:56:05
39.987519,116.301362,0,137,39724.2056712963,2008-10-03,04:56:10
39.987511,116.301255,0,140,39724.2057291667,2008-10-03,04:56:15
39.987501,116.30118,0,137,39724.205787037,2008-10-03,04:56:20
39.987488,116.301099,0,137,39724.2058449074,2008-10-03,04:56:25
39.987482,116.300989,0,137,39724.2059027778,2008-10-03,04:56:30
39.987472,116.300869,0,140,39724.2059606481,2008-10-03,04:56:35
39.987454,116.300765,0,142,39724.2060185185,2008-10-03,04:56:40
39.987462,116.300652,0,146,39724.2060763889,2008-10-03,04:56:45
39.987427,116.300587,0,139,39724.2061342593,2008-10-03,04:56:50
39.98739,116.300539,0,143,39724.2061921296,2008-10-03,04:56:55
39.987373,116.300551,0,142,39724.20625,2008-10-03,04:57:00
39.98739,116.300493,0,141,39724.2063078704,2008-10-03,04:57:05
39.987417,116.300395,0,139,39724.2063657407,2008-10-03,04:57:10
39.987479,116.300372,0,126,39724.2064236111,2008-10-03,04:57:15
39.987519,116.30035,0,120,39724.2064814815,2008-10-03,04:57:20
39.987608,116.300361,0,122,39724.2065393519,2008-10-03,04:57:25
39.98765,116.300365,0,120,39724.2065972222,2008-10-03,04:57:30
39.987665,116.300362,0,123,39724.2066550926,2008-10-03,04:57:35
39.987791,116.300356,0,120,39724.206712963,2008-10-03,04:57:40
39.987868,116.300347,0,119,39724.2067708333,2008-10-03,04:57:45
39.987938,116.30035,0,118,39724.2068287037,2008-10-03,04:57:50
39.988062,116.300369,0,128,39724.2068865741,2008-10-03,04:57:55
39.988157,116.300356,0,130,39724.2069444444,2008-10-03,04:58:00
39.98821,116.300367,0,125,39724.2070023148,2008-10-03,04:58:05
39.988023,116.300327,0,162,39724.2157407407,2008-10-03,05:10:40
39.987939,116.300319,0,159,39724.2157986111,2008-10-03,05:10:45
39.98785,116.300304,0,153,39724.2158564815,2008-10-03,05:10:50
39.987801,116.300293,0,151,39724.2159143519,2008-10-03,05:10:55
39.98774,116.300326,0,154,39724.2159722222,2008-10-03,05:11:00
39.987721,116.300329,0,157,39724.2160300926,2008-10-03,05:11:05
39.987677,116.300335,0,159,39724.216087963,2008-10-03,05:11:10
39.987646,116.300402,0,156,39724.2161458333,2008-10-03,05:11:15
39.987534,116.300336,0,153,39724.2162037037,2008-10-03,05:11:20
39.987469,116.30031,0,151,39724.2162615741,2008-10-03,05:11:25
39.987345,116.300317,0,151,39724.2163194444,2008-10-03,05:11:30
39.987332,116.300341,0,150,39724.2163773148,2008-10-03,05:11:35
39.987316,116.300344,0,150,39724.2164351852,2008-10-03,05:11:40
39.987275,116.300325,0,151,39724.2164930556,2008-10-03,05:11:45
39.987227,116.30029,0,150,39724.2165509259,2008-10-03,05:11:50
39.98714,116.300176,0,147,39724.2166087963,2008-10-03,05:11:55
39.987099,116.300077,0,148,39724.2166666667,2008-10-03,05:12:00
39.987088,116.300005,0,149,39724.216724537,2008-10-03,05:12:05
39.987044,116.299968,0,152,39724.2167824074,2008-10-03,05:12:10
39.987017,116.299913,0,156,39724.2168402778,2008-10-03,05:12:15
39.986987,116.299896,0,160,39724.2168981481,2008-10-03,05:12:20
39.986967,116.29988,0,161,39724.2169560185,2008-10-03,05:12:25
39.98697,116.299823,0,157,39724.2170138889,2008-10-03,05:12:30
39.986954,116.299747,0,151,39724.2170717593,2008-10-03,05:12:35
39.986891,116.299659,0,148,39724.2171296296,2008-10-03,05:12:40
39.986866,116.299559,0,138,39724.2171875,2008-10-03,05:12:45
39.986813,116.299518,0,131,39724.2172453704,2008-10-03,05:12:50
39.986765,116.299505,0,124,39724.2173032407,2008-10-03,05:12:55
39.986707,116.299505,0,121,39724.2173611111,2008-10-03,05:13:00
39.986646,116.29951,0,122,39724.2174189815,2008-10-03,05:13:05
39.986585,116.299506,0,124,39724.2174768519,2008-10-03,05:13:10
39.98654,116.299556,0,118,39724.2175347222,2008-10-03,05:13:15
39.986496,116.299525,0,117,39724.2175925926,2008-10-03,05:13:20
39.986439,116.299484,0,118,39724.217650463,2008-10-03,05:13:25
39.986343,116.299458,0,121,39724.2177083333,2008-10-03,05:13:30
39.986278,116.299488,0,124,39724.2177662037,2008-10-03,05:13:35
39.986243,116.299495,0,125,39724.2178240741,2008-10-03,05:13:40
39.986252,116.299501,0,124,39724.2178819444,2008-10-03,05:13:45
39.986252,116.299501,0,124,39724.2179166667,2008-10-03,05:13:48
39.986257,116.299501,0,123,39724.2179398148,2008-10-03,05:13:50
39.986266,116.299501,0,121,39724.2179976852,2008-10-03,05:13:55
39.986306,116.299495,0,120,39724.2181134259,2008-10-03,05:14:05
39.986432,116.299474,0,121,39724.2181712963,2008-10-03,05:14:10
39.98647,116.299466,0,121,39724.2182291667,2008-10-03,05:14:15
39.987565,116.296775,0,172,39724.2184606481,2008-10-03,05:14:35
39.987241,116.297297,0,210,39724.2185185185,2008-10-03,05:14:40
39.986729,116.298623,0,193,39724.2185763889,2008-10-03,05:14:45
39.986879,116.29858,0,203,39724.2186342593,2008-10-03,05:14:50
39.986834,116.298966,0,123,39724.2186921296,2008-10-03,05:14:55
39.98679,116.299503,0,121,39724.2554976852,2008-10-03,06:07:55
39.986852,116.299456,0,121,39724.2555555556,2008-10-03,06:08:00
39.985782,116.300028,0,113,39724.2616319444,2008-10-03,06:16:45
39.985849,116.299942,0,114,39724.2616898148,2008-10-03,06:16:50
39.985953,116.299824,0,122,39724.2617476852,2008-10-03,06:16:55
39.98619,116.299768,0,133,39724.2618055556,2008-10-03,06:17:00
39.98624,116.299769,0,141,39724.2618634259,2008-10-03,06:17:05
39.986323,116.299739,0,137,39724.2619212963,2008-10-03,06:17:10
39.986351,116.29973,0,137,39724.2619791667,2008-10-03,06:17:15
39.986402,116.29972,0,136,39724.262037037,2008-10-03,06:17:20
39.986422,116.299705,0,139,39724.2620949074,2008-10-03,06:17:25
39.98644,116.299703,0,140,39724.2621527778,2008-10-03,06:17:30
39.986428,116.299682,0,140,39724.2622106481,2008-10-03,06:17:35
39.98643,116.299669,0,141,39724.2622685185,2008-10-03,06:17:40
39.986425,116.299652,0,143,39724.2623263889,2008-10-03,06:17:45
39.986418,116.29962,0,145,39724.2623842593,2008-10-03,06:17:50
39.986384,116.299685,0,149,39724.2624421296,2008-10-03,06:17:55
39.986381,116.299667,0,150,39724.2625,2008-10-03,06:18:00
39.986381,116.299656,0,150,39724.2625578704,2008-10-03,06:18:05
39.986371,116.299656,0,150,39724.2626157407,2008-10-03,06:18:10
39.986391,116.299669,0,151,39724.2626736111,2008-10-03,06:18:15
39.986394,116.299688,0,152,39724.2627314815,2008-10-03,06:18:20
39.986394,116.299688,0,152,39724.2627662037,2008-10-03,06:18:23
39.9864,116.299689,0,153,39724.2627893519,2008-10-03,06:18:25
39.986446,116.299774,0,154,39724.2628472222,2008-10-03,06:18:30
39.986498,116.299886,0,154,39724.2629050926,2008-10-03,06:18:35
39.98646,116.300079,0,154,39724.262962963,2008-10-03,06:18:40
39.986434,116.30016,0,155,39724.2630208333,2008-10-03,06:18:45
39.986434,116.30016,0,155,39724.2630555556,2008-10-03,06:18:48
39.986432,116.300164,0,155,39724.2630787037,2008-10-03,06:18:50
39.986441,116.300171,0,154,39724.2631365741,2008-10-03,06:18:55
39.986451,116.300176,0,154,39724.2631944444,2008-10-03,06:19:00
39.986512,116.300307,0,151,39724.2632523148,2008-10-03,06:19:05
39.986544,116.300512,0,150,39724.2633101852,2008-10-03,06:19:10
39.986602,116.300777,0,151,39724.2633680556,2008-10-03,06:19:15
39.986585,116.300887,0,147,39724.2634259259,2008-10-03,06:19:20
39.986562,116.300982,0,144,39724.2634837963,2008-10-03,06:19:25
39.986542,116.301054,0,145,39724.2635416667,2008-10-03,06:19:30
39.98654,116.301103,0,151,39724.263599537,2008-10-03,06:19:35
39.986542,116.301168,0,155,39724.2636574074,2008-10-03,06:19:40
39.986554,116.301229,0,160,39724.2637152778,2008-10-03,06:19:45
39.986564,116.301311,0,159,39724.2637731481,2008-10-03,06:19:50
39.986595,116.301486,0,152,39724.2638310185,2008-10-03,06:19:55
39.986579,116.301624,0,152,39724.2638888889,2008-10-03,06:20:00
39.986566,116.30171,0,149,39724.2639467593,2008-10-03,06:20:05
39.986569,116.301798,0,149,39724.2640046296,2008-10-03,06:20:10
39.986596,116.301853,0,151,39724.2640625,2008-10-03,06:20:15
39.986591,116.301944,0,150,39724.2641203704,2008-10-03,06:20:20
39.98661,116.301989,0,145,39724.2641782407,2008-10-03,06:20:25
39.986601,116.302078,0,149,39724.2642361111,2008-10-03,06:20:30
39.986589,116.302117,0,150,39724.2642939815,2008-10-03,06:20:35
39.986572,116.302233,0,150,39724.2643518519,2008-10-03,06:20:40
39.986561,116.302321,0,155,39724.2644097222,2008-10-03,06:20:45
39.986584,116.302357,0,158,39724.2644675926,2008-10-03,06:20:50
39.986583,116.302374,0,158,39724.264525463,2008-10-03,06:20:55
39.986573,116.302458,0,159,39724.2645833333,2008-10-03,06:21:00
39.98659,116.302573,0,159,39724.2646412037,2008-10-03,06:21:05
39.986598,116.30264,0,161,39724.2646990741,2008-10-03,06:21:10
39.986586,116.302709,0,153,39724.2647569444,2008-10-03,06:21:15
39.986588,116.302787,0,155,39724.2648148148,2008-10-03,06:21:20
39.986589,116.302853,0,161,39724.2648726852,2008-10-03,06:21:25
39.986565,116.302937,0,154,39724.2649305556,2008-10-03,06:21:30
39.986567,116.303003,0,157,39724.2649884259,2008-10-03,06:21:35
39.986601,116.303052,0,159,39724.2650462963,2008-10-03,06:21:40
39.9866,116.303151,0,165,39724.2651041667,2008-10-03,06:21:45
39.986582,116.303231,0,165,39724.265162037,2008-10-03,06:21:50
39.986594,116.303293,0,164,39724.2652199074,2008-10-03,06:21:55
39.986583,116.30339,0,166,39724.2652777778,2008-10-03,06:22:00
39.986576,116.303453,0,166,39724.2653356481,2008-10-03,06:22:05
39.986575,116.303523,0,165,39724.2653935185,2008-10-03,06:22:10
39.986593,116.30359,0,169,39724.2654513889,2008-10-03,06:22:15
39.986616,116.303671,0,167,39724.2655092593,2008-10-03,06:22:20
39.986628,116.303745,0,169,39724.2655671296,2008-10-03,06:22:25
39.986647,116.303793,0,171,39724.265625,2008-10-03,06:22:30
39.986679,116.303832,0,173,39724.2656828704,2008-10-03,06:22:35
39.986709,116.303826,0,174,39724.2657407407,2008-10-03,06:22:40
39.986768,116.303814,0,176,39724.2657986111,2008-10-03,06:22:45
39.986831,116.303807,0,181,39724.2658564815,2008-10-03,06:22:50
39.986879,116.303808,0,187,39724.2659143518,2008-10-03,06:22:55
39.986934,116.303816,0,193,39724.2659722222,2008-10-03,06:23:00
39.987004,116.303818,0,201,39724.2660300926,2008-10-03,06:23:05
39.987049,116.303812,0,208,39724.266087963,2008-10-03,06:23:10
39.987106,116.303822,0,215,39724.2661458333,2008-10-03,06:23:15
39.987147,116.303847,0,222,39724.2662037037,2008-10-03,06:23:20
39.987198,116.303859,0,231,39724.2662615741,2008-10-03,06:23:25
39.987243,116.303843,0,239,39724.2663194444,2008-10-03,06:23:30
39.987299,116.303852,0,242,39724.2663773148,2008-10-03,06:23:35
39.987393,116.303972,0,233,39724.2664351852,2008-10-03,06:23:40
39.987434,116.304006,0,225,39724.2664930556,2008-10-03,06:23:45
39.98741,116.3041,0,209,39724.2665509259,2008-10-03,06:23:50
39.987413,116.304062,0,199,39724.2666087963,2008-10-03,06:23:55
39.987437,116.303958,0,192,39724.2666666667,2008-10-03,06:24:00
39.987468,116.303959,0,189,39724.266724537,2008-10-03,06:24:05
39.987484,116.303957,0,188,39724.2667824074,2008-10-03,06:24:10
39.987494,116.303958,0,188,39724.2668402778,2008-10-03,06:24:15
39.987505,116.30396,0,190,39724.2668981481,2008-10-03,06:24:20
39.987512,116.303961,0,192,39724.2669560185,2008-10-03,06:24:25
39.987518,116.303962,0,194,39724.2670138889,2008-10-03,06:24:30
39.987518,116.303962,0,194,39724.2670486111,2008-10-03,06:24:33
39.987521,116.303961,0,196,39724.2670717593,2008-10-03,06:24:35
39.987507,116.303967,0,193,39724.2671296296,2008-10-03,06:24:40
39.987503,116.303958,0,193,39724.2671875,2008-10-03,06:24:45
39.987501,116.303958,0,193,39724.2672453704,2008-10-03,06:24:50
39.987497,116.303957,0,193,39724.2673032407,2008-10-03,06:24:55
39.987497,116.303956,0,194,39724.2673611111,2008-10-03,06:25:00
39.987498,116.303957,0,194,39724.2674189815,2008-10-03,06:25:05
39.987498,116.303956,0,194,39724.2674768518,2008-10-03,06:25:10
39.987498,116.303956,0,194,39724.2675347222,2008-10-03,06:25:15
39.987499,116.303955,0,194,39724.2675925926,2008-10-03,06:25:20
39.987496,116.303955,0,195,39724.267650463,2008-10-03,06:25:25
39.987488,116.303954,0,195,39724.2677083333,2008-10-03,06:25:30
39.987484,116.303954,0,194,39724.2677662037,2008-10-03,06:25:35
39.987486,116.303955,0,194,39724.2678240741,2008-10-03,06:25:40
39.987486,116.303956,0,194,39724.2678819444,2008-10-03,06:25:45
39.987486,116.303956,0,194,39724.2679166667,2008-10-03,06:25:48
39.987484,116.303957,0,194,39724.2679398148,2008-10-03,06:25:50
39.987475,116.303956,0,194,39724.2679976852,2008-10-03,06:25:55
39.987476,116.303925,0,195,39724.2680555556,2008-10-03,06:26:00
39.987475,116.303923,0,196,39724.2681134259,2008-10-03,06:26:05
39.987479,116.303923,0,196,39724.2681712963,2008-10-03,06:26:10
39.987482,116.303922,0,196,39724.2682291667,2008-10-03,06:26:15
39.987482,116.30392,0,196,39724.268287037,2008-10-03,06:26:20
39.987482,116.30392,0,196,39724.2683217593,2008-10-03,06:26:23
39.987476,116.303918,0,196,39724.2683449074,2008-10-03,06:26:25
39.987495,116.303925,0,196,39724.2684027778,2008-10-03,06:26:30
39.987495,116.303925,0,196,39724.2684375,2008-10-03,06:26:33
39.987497,116.303924,0,196,39724.2684606481,2008-10-03,06:26:35
39.987513,116.303824,0,192,39724.2685185185,2008-10-03,06:26:40
39.987504,116.303741,0,190,39724.2685763889,2008-10-03,06:26:45
39.987516,116.303654,0,192,39724.2686342593,2008-10-03,06:26:50
39.987534,116.30358,0,194,39724.2686921296,2008-10-03,06:26:55
39.987529,116.303493,0,194,39724.26875,2008-10-03,06:27:00
39.987592,116.303354,0,192,39724.2688078704,2008-10-03,06:27:05
39.987581,116.303279,0,189,39724.2688657407,2008-10-03,06:27:10
39.98758,116.303199,0,185,39724.2689236111,2008-10-03,06:27:15
39.987565,116.3031,0,181,39724.2689814815,2008-10-03,06:27:20
39.987566,116.303036,0,181,39724.2690393519,2008-10-03,06:27:25
39.987551,116.302923,0,176,39724.2690972222,2008-10-03,06:27:30
39.987572,116.302788,0,174,39724.2691550926,2008-10-03,06:27:35
39.987575,116.302691,0,172,39724.269212963,2008-10-03,06:27:40
39.987576,116.302642,0,170,39724.2692708333,2008-10-03,06:27:45
39.987591,116.302566,0,167,39724.2693287037,2008-10-03,06:27:50
39.987592,116.302474,0,163,39724.2693865741,2008-10-03,06:27:55
39.987611,116.302398,0,165,39724.2694444444,2008-10-03,06:28:00
39.987612,116.302316,0,162,39724.2695023148,2008-10-03,06:28:05
39.987596,116.30224,0,157,39724.2695601852,2008-10-03,06:28:10
39.98756,116.302165,0,152,39724.2696180556,2008-10-03,06:28:15
39.987563,116.30211,0,157,39724.2696759259,2008-10-03,06:28:20
39.987562,116.302031,0,163,39724.2697337963,2008-10-03,06:28:25
39.987559,116.30197,0,167,39724.2697916667,2008-10-03,06:28:30
39.987554,116.301884,0,173,39724.269849537,2008-10-03,06:28:35
39.987538,116.301802,0,179,39724.2699074074,2008-10-03,06:28:40
39.987571,116.301701,0,180,39724.2699652778,2008-10-03,06:28:45
39.98762,116.301645,0,184,39724.2700231481,2008-10-03,06:28:50
39.987629,116.301488,0,185,39724.2700810185,2008-10-03,06:28:55
39.987668,116.301363,0,195,39724.2701388889,2008-10-03,06:29:00
39.987725,116.301298,0,191,39724.2701967593,2008-10-03,06:29:05
39.987787,116.301249,0,156,39724.2702546296,2008-10-03,06:29:10
39.987829,116.301208,0,145,39724.2703125,2008-10-03,06:29:15
39.987863,116.30114,0,138,39724.2703703704,2008-10-03,06:29:20
39.987895,116.301084,0,126,39724.2704282407,2008-10-03,06:29:25
39.987913,116.301022,0,120,39724.2704861111,2008-10-03,06:29:30
39.987964,116.300953,0,114,39724.2705439815,2008-10-03,06:29:35
39.988003,116.300902,0,110,39724.2706018519,2008-10-03,06:29:40
39.988036,116.300842,0,108,39724.2706597222,2008-10-03,06:29:45
39.988091,116.300775,0,108,39724.2707175926,2008-10-03,06:29:50
39.988148,116.300707,0,107,39724.270775463,2008-10-03,06:29:55
39.988162,116.300626,0,105,39724.2708333333,2008-10-03,06:30:00
39.988188,116.300541,0,102,39724.2708912037,2008-10-03,06:30:05
39.988218,116.300463,0,99,39724.2709490741,2008-10-03,06:30:10
39.988257,116.300392,0,101,39724.2710069444,2008-10-03,06:30:15
39.988314,116.300394,0,96,39724.2710648148,2008-10-03,06:30:20
39.988377,116.300398,0,93,39724.2711226852,2008-10-03,06:30:25
39.988433,116.300384,0,92,39724.2711805556,2008-10-03,06:30:30
39.988507,116.300392,0,91,39724.2712384259,2008-10-03,06:30:35
39.988578,116.300375,0,91,39724.2712962963,2008-10-03,06:30:40
39.98864,116.300378,0,85,39724.2713541667,2008-10-03,06:30:45
39.988728,116.300405,0,82,39724.271412037,2008-10-03,06:30:50
39.988791,116.300433,0,88,39724.2714699074,2008-10-03,06:30:55
39.988852,116.300427,0,95,39724.2715277778,2008-10-03,06:31:00
39.988907,116.300414,0,110,39724.2715856481,2008-10-03,06:31:05
39.988959,116.300405,0,124,39724.2716435185,2008-10-03,06:31:10
39.989018,116.30042,0,143,39724.2717013889,2008-10-03,06:31:15
39.989093,116.300464,0,122,39724.2717592593,2008-10-03,06:31:20
39.989165,116.300464,0,127,39724.2718171296,2008-10-03,06:31:25
39.989238,116.300459,0,132,39724.271875,2008-10-03,06:31:30
39.989294,116.300473,0,133,39724.2719328704,2008-10-03,06:31:35
39.989359,116.300472,0,132,39724.2719907407,2008-10-03,06:31:40
39.989428,116.300458,0,132,39724.2720486111,2008-10-03,06:31:45
39.989496,116.300418,0,122,39724.2721064815,2008-10-03,06:31:50
39.989542,116.30042,0,115,39724.2721643519,2008-10-03,06:31:55
39.989604,116.300418,0,112,39724.2722222222,2008-10-03,06:32:00
39.989709,116.300346,0,101,39724.2722800926,2008-10-03,06:32:05
39.989767,116.300341,0,100,39724.272337963,2008-10-03,06:32:10
39.989824,116.300292,0,96,39724.2723958333,2008-10-03,06:32:15
39.989824,116.300212,0,96,39724.2724537037,2008-10-03,06:32:20
39.989836,116.300135,0,98,39724.2725115741,2008-10-03,06:32:25
39.989824,116.300044,0,98,39724.2725694444,2008-10-03,06:32:30
39.989821,116.299958,0,101,39724.2726273148,2008-10-03,06:32:35
39.989819,116.299881,0,104,39724.2726851852,2008-10-03,06:32:40
39.989814,116.299797,0,105,39724.2727430556,2008-10-03,06:32:45
39.989817,116.299709,0,107,39724.2728009259,2008-10-03,06:32:50
39.989794,116.299629,0,109,39724.2728587963,2008-10-03,06:32:55
39.989784,116.299534,0,104,39724.2729166667,2008-10-03,06:33:00
39.989793,116.299448,0,108,39724.272974537,2008-10-03,06:33:05
39.989784,116.299361,0,107,39724.2730324074,2008-10-03,06:33:10
39.989776,116.29928,0,106,39724.2730902778,2008-10-03,06:33:15
39.989788,116.299182,0,102,39724.2731481481,2008-10-03,06:33:20
39.989803,116.29908,0,97,39724.2732060185,2008-10-03,06:33:25
39.989807,116.299006,0,101,39724.2732638889,2008-10-03,06:33:30
39.989757,116.298994,0,104,39724.2733217593,2008-10-03,06:33:35
39.989672,116.298966,0,105,39724.2733796296,2008-10-03,06:33:40
39.989605,116.299021,0,105,39724.2734375,2008-10-03,06:33:45
39.989617,116.2991,0,105,39724.2734953704,2008-10-03,06:33:50
39.989684,116.299097,0,104,39724.2735532407,2008-10-03,06:33:55
39.989747,116.299106,0,102,39724.2736111111,2008-10-03,06:34:00
39.989762,116.299049,0,99,39724.2736689815,2008-10-03,06:34:05
39.989768,116.298961,0,97,39724.2737268518,2008-10-03,06:34:10
39.989766,116.298866,0,95,39724.2737847222,2008-10-03,06:34:15
39.989754,116.29879,0,101,39724.2738425926,2008-10-03,06:34:20
39.98974,116.298706,0,103,39724.273900463,2008-10-03,06:34:25
39.989738,116.298624,0,107,39724.2739583333,2008-10-03,06:34:30
39.989747,116.298568,0,114,39724.2740162037,2008-10-03,06:34:35
39.98971,116.298462,0,106,39724.2740740741,2008-10-03,06:34:40
39.989706,116.298376,0,104,39724.2741319444,2008-10-03,06:34:45
39.9897,116.298273,0,99,39724.2741898148,2008-10-03,06:34:50
39.989731,116.298237,0,95,39724.2742476852,2008-10-03,06:34:55
39.989795,116.298224,0,92,39724.2743055556,2008-10-03,06:35:00
39.989876,116.298217,0,93,39724.2743634259,2008-10-03,06:35:05
39.98995,116.298189,0,91,39724.2744212963,2008-10-03,06:35:10
39.990014,116.29819,0,88,39724.2744791667,2008-10-03,06:35:15
39.990237,116.29823,0,140,39724.2778935185,2008-10-03,06:40:10
39.990294,116.298255,0,139,39724.2779513889,2008-10-03,06:40:15
39.990399,116.298193,0,127,39724.2780092593,2008-10-03,06:40:20
39.990459,116.298173,0,119,39724.2780671296,2008-10-03,06:40:25
39.990514,116.298198,0,118,39724.278125,2008-10-03,06:40:30
39.990527,116.298247,0,120,39724.2781828704,2008-10-03,06:40:35
39.990537,116.298253,0,120,39724.2782407407,2008-10-03,06:40:40
39.99055,116.298274,0,120,39724.2782986111,2008-10-03,06:40:45
39.990549,116.29829,0,120,39724.2783564815,2008-10-03,06:40:50
39.99055,116.298295,0,120,39724.2784143519,2008-10-03,06:40:55
39.99055,116.298295,0,120,39724.2784490741,2008-10-03,06:40:58
39.990549,116.298294,0,121,39724.2784722222,2008-10-03,06:41:00
39.990537,116.298288,0,122,39724.2785300926,2008-10-03,06:41:05
39.990541,116.29829,0,123,39724.278587963,2008-10-03,06:41:10
39.99054,116.298289,0,123,39724.2786458333,2008-10-03,06:41:15
39.99054,116.298285,0,123,39724.2787037037,2008-10-03,06:41:20
39.990539,116.298277,0,123,39724.2787615741,2008-10-03,06:41:25
39.990539,116.298279,0,124,39724.2788194444,2008-10-03,06:41:30
39.990539,116.298279,0,124,39724.2788541667,2008-10-03,06:41:33
39.990538,116.298272,0,124,39724.2788773148,2008-10-03,06:41:35
39.990532,116.298285,0,126,39724.2789351852,2008-10-03,06:41:40
39.990488,116.29833,0,127,39724.2789930556,2008-10-03,06:41:45
39.990465,116.298376,0,129,39724.2790509259,2008-10-03,06:41:50
39.990456,116.29841,0,125,39724.2791087963,2008-10-03,06:41:55
39.990403,116.298379,0,124,39724.2791666667,2008-10-03,06:42:00
39.990344,116.298336,0,122,39724.279224537,2008-10-03,06:42:05
39.990294,116.298304,0,121,39724.2792824074,2008-10-03,06:42:10
39.990235,116.298296,0,118,39724.2793402778,2008-10-03,06:42:15
39.990162,116.298267,0,120,39724.2793981481,2008-10-03,06:42:20
39.990079,116.298232,0,122,39724.2794560185,2008-10-03,06:42:25
39.990031,116.298247,0,126,39724.2795138889,2008-10-03,06:42:30
39.989968,116.298258,0,131,39724.2795717593,2008-10-03,06:42:35
39.989915,116.298281,0,134,39724.2796296296,2008-10-03,06:42:40
39.989851,116.298283,0,133,39724.2796875,2008-10-03,06:42:45
39.989813,116.298243,0,122,39724.2797453704,2008-10-03,06:42:50
39.989772,116.298267,0,120,39724.2798032407,2008-10-03,06:42:55
39.989732,116.298258,0,121,39724.2798611111,2008-10-03,06:43:00
39.989653,116.298274,0,124,39724.2799189815,2008-10-03,06:43:05
39.989588,116.29827,0,115,39724.2799768519,2008-10-03,06:43:10
39.989548,116.298265,0,106,39724.2800347222,2008-10-03,06:43:15
39.989536,116.298268,0,107,39724.2800925926,2008-10-03,06:43:20
39.989511,116.298281,0,102,39724.280150463,2008-10-03,06:43:25
39.98943,116.298276,0,95,39724.2802083333,2008-10-03,06:43:30
39.989379,116.298318,0,96,39724.2802662037,2008-10-03,06:43:35
39.98932,116.298367,0,88,39724.2803240741,2008-10-03,06:43:40
39.989262,116.298379,0,80,39724.2803819444,2008-10-03,06:43:45
39.989202,116.298383,0,79,39724.2804398148,2008-10-03,06:43:50
39.989142,116.298418,0,78,39724.2804976852,2008-10-03,06:43:55
39.989082,116.298427,0,78,39724.2805555556,2008-10-03,06:44:00
39.989032,116.298436,0,82,39724.2806134259,2008-10-03,06:44:05
39.988966,116.29842,0,85,39724.2806712963,2008-10-03,06:44:10
39.988911,116.298432,0,84,39724.2807291667,2008-10-03,06:44:15
39.988846,116.298444,0,84,39724.280787037,2008-10-03,06:44:20
39.988775,116.29844,0,82,39724.2808449074,2008-10-03,06:44:25
39.988704,116.2984,0,84,39724.2809027778,2008-10-03,06:44:30
39.988658,116.298416,0,84,39724.2809606481,2008-10-03,06:44:35
39.988582,116.298391,0,85,39724.2810185185,2008-10-03,06:44:40
39.988524,116.298382,0,87,39724.2810763889,2008-10-03,06:44:45
39.988475,116.298397,0,93,39724.2811342593,2008-10-03,06:44:50
39.988408,116.298411,0,101,39724.2811921296,2008-10-03,06:44:55
39.988348,116.298444,0,105,39724.28125,2008-10-03,06:45:00
39.988304,116.298476,0,104,39724.2813078704,2008-10-03,06:45:05
39.988236,116.298509,0,111,39724.2813657407,2008-10-03,06:45:10
39.988181,116.298532,0,111,39724.2814236111,2008-10-03,06:45:15
39.988117,116.298547,0,115,39724.2814814815,2008-10-03,06:45:20
39.988074,116.298571,0,113,39724.2815393518,2008-10-03,06:45:25
39.988038,116.298562,0,100,39724.2815972222,2008-10-03,06:45:30
39.987998,116.298583,0,102,39724.2816550926,2008-10-03,06:45:35
39.987942,116.298617,0,102,39724.281712963,2008-10-03,06:45:40
39.987881,116.298631,0,105,39724.2817708333,2008-10-03,06:45:45
39.987826,116.298663,0,107,39724.2818287037,2008-10-03,06:45:50
39.98778,116.298674,0,112,39724.2818865741,2008-10-03,06:45:55
39.987719,116.298681,0,116,39724.2819444444,2008-10-03,06:46:00
39.987659,116.298682,0,121,39724.2820023148,2008-10-03,06:46:05
39.987598,116.298694,0,128,39724.2820601852,2008-10-03,06:46:10
39.987544,116.298707,0,131,39724.2821180556,2008-10-03,06:46:15
39.987484,116.298716,0,133,39724.2821759259,2008-10-03,06:46:20
39.987432,116.298742,0,135,39724.2822337963,2008-10-03,06:46:25
39.987379,116.298744,0,138,39724.2822916667,2008-10-03,06:46:30
39.98731,116.298776,0,142,39724.282349537,2008-10-03,06:46:35
39.987263,116.298783,0,140,39724.2824074074,2008-10-03,06:46:40
39.987217,116.298769,0,143,39724.2824652778,2008-10-03,06:46:45
39.987176,116.298777,0,144,39724.2825231481,2008-10-03,06:46:50
39.987129,116.298786,0,143,39724.2825810185,2008-10-03,06:46:55
39.987086,116.298803,0,143,39724.2826388889,2008-10-03,06:47:00
39.987072,116.298797,0,146,39724.2826967593,2008-10-03,06:47:05
39.987031,116.298793,0,148,39724.2827546296,2008-10-03,06:47:10
39.986997,116.298804,0,150,39724.2828125,2008-10-03,06:47:15
39.986914,116.298812,0,151,39724.2828703704,2008-10-03,06:47:20
39.986854,116.298845,0,153,39724.2829282407,2008-10-03,06:47:25
39.986816,116.298864,0,150,39724.2829861111,2008-10-03,06:47:30
39.986716,116.298948,0,158,39724.2830439815,2008-10-03,06:47:35
39.98668,116.298963,0,160,39724.2831018518,2008-10-03,06:47:40
39.986643,116.298959,0,163,39724.2831597222,2008-10-03,06:47:45
39.98656,116.298954,0,165,39724.2832175926,2008-10-03,06:47:50
39.986487,116.298946,0,167,39724.283275463,2008-10-03,06:47:55
39.986417,116.298898,0,169,39724.2833333333,2008-10-03,06:48:00
39.986389,116.29892,0,166,39724.2833912037,2008-10-03,06:48:05
39.986338,116.298942,0,164,39724.2834490741,2008-10-03,06:48:10
39.986288,116.298939,0,164,39724.2835069444,2008-10-03,06:48:15
39.986224,116.298922,0,164,39724.2835648148,2008-10-03,06:48:20
39.986157,116.298946,0,163,39724.2836226852,2008-10-03,06:48:25
39.986099,116.298955,0,164,39724.2836805556,2008-10-03,06:48:30
39.986059,116.29896,0,166,39724.2837384259,2008-10-03,06:48:35
39.986,116.29896,0,166,39724.2837962963,2008-10-03,06:48:40
39.985978,116.298959,0,168,39724.2838541667,2008-10-03,06:48:45
39.985943,116.29896,0,171,39724.283912037,2008-10-03,06:48:50
39.985816,116.298986,0,176,39724.2839699074,2008-10-03,06:48:55
39.985741,116.29909,0,180,39724.2840277778,2008-10-03,06:49:00
39.985703,116.299113,0,181,39724.2840856481,2008-10-03,06:49:05
39.98569,116.29911,0,182,39724.2841435185,2008-10-03,06:49:10
39.98559,116.299069,0,183,39724.2842013889,2008-10-03,06:49:15
39.985564,116.299072,0,184,39724.2842592593,2008-10-03,06:49:20
39.98544,116.299098,0,186,39724.2843171296,2008-10-03,06:49:25
39.985421,116.299111,0,190,39724.284375,2008-10-03,06:49:30
39.985397,116.299089,0,190,39724.2844328704,2008-10-03,06:49:35
39.985405,116.298992,0,188,39724.2844907407,2008-10-03,06:49:40
39.985311,116.299021,0,186,39724.2845486111,2008-10-03,06:49:45
39.98522,116.298981,0,197,39724.2846064815,2008-10-03,06:49:50
39.985161,116.298957,0,203,39724.2846643519,2008-10-03,06:49:55
39.985095,116.29902,0,193,39724.2847222222,2008-10-03,06:50:00
39.985058,116.299072,0,192,39724.2847800926,2008-10-03,06:50:05
39.985,116.299099,0,190,39724.284837963,2008-10-03,06:50:10
39.98496,116.299143,0,186,39724.2848958333,2008-10-03,06:50:15
39.984961,116.299128,0,187,39724.2849537037,2008-10-03,06:50:20
39.984961,116.299128,0,187,39724.2849884259,2008-10-03,06:50:23
39.984965,116.299133,0,186,39724.2850115741,2008-10-03,06:50:25
39.984942,116.29914,0,184,39724.2850694444,2008-10-03,06:50:30
39.984869,116.299169,0,183,39724.2851273148,2008-10-03,06:50:35
39.984779,116.299179,0,180,39724.2851851852,2008-10-03,06:50:40
39.984699,116.299197,0,178,39724.2852430556,2008-10-03,06:50:45
39.984639,116.299222,0,177,39724.2853009259,2008-10-03,06:50:50
39.984569,116.299216,0,175,39724.2853587963,2008-10-03,06:50:55
39.984474,116.299245,0,174,39724.2854166667,2008-10-03,06:51:00
39.984391,116.29929,0,175,39724.285474537,2008-10-03,06:51:05
39.984295,116.299316,0,170,39724.2855324074,2008-10-03,06:51:10
39.984218,116.299262,0,168,39724.2855902778,2008-10-03,06:51:15
39.98418,116.29917,0,162,39724.2856481481,2008-10-03,06:51:20
39.984125,116.299168,0,157,39724.2857060185,2008-10-03,06:51:25
39.984075,116.299159,0,151,39724.2857638889,2008-10-03,06:51:30
39.984035,116.299146,0,144,39724.2858217593,2008-10-03,06:51:35
39.984021,116.299165,0,130,39724.2858796296,2008-10-03,06:51:40
39.98403,116.299124,0,119,39724.2859375,2008-10-03,06:51:45
39.984086,116.299064,0,108,39724.2859953704,2008-10-03,06:51:50
39.983974,116.298968,0,103,39724.2860532407,2008-10-03,06:51:55
39.983855,116.298973,0,113,39724.2861111111,2008-10-03,06:52:00
39.983764,116.299087,0,117,39724.2861689815,2008-10-03,06:52:05
39.983645,116.299162,0,123,39724.2862268519,2008-10-03,06:52:10
39.983648,116.299211,0,127,39724.2862847222,2008-10-03,06:52:15
39.983647,116.299203,0,133,39724.2863425926,2008-10-03,06:52:20
39.983647,116.299202,0,133,39724.286400463,2008-10-03,06:52:25
39.983648,116.299202,0,133,39724.2864583333,2008-10-03,06:52:30
39.983647,116.299208,0,133,39724.2865162037,2008-10-03,06:52:35
39.983647,116.299208,0,133,39724.2865509259,2008-10-03,06:52:38
39.983646,116.299207,0,133,39724.2865740741,2008-10-03,06:52:40
39.983647,116.299228,0,133,39724.2866319444,2008-10-03,06:52:45
39.983608,116.299247,0,136,39724.2866898148,2008-10-03,06:52:50
39.983598,116.299262,0,136,39724.2867476852,2008-10-03,06:52:55
39.983568,116.299314,0,137,39724.2868055556,2008-10-03,06:53:00
39.983559,116.299415,0,141,39724.2868634259,2008-10-03,06:53:05
39.983578,116.299504,0,146,39724.2869212963,2008-10-03,06:53:10
39.983586,116.299591,0,148,39724.2869791667,2008-10-03,06:53:15
39.983609,116.299672,0,151,39724.287037037,2008-10-03,06:53:20
39.983611,116.299753,0,156,39724.2870949074,2008-10-03,06:53:25
39.983601,116.299825,0,160,39724.2871527778,2008-10-03,06:53:30
39.983631,116.299888,0,159,39724.2872106481,2008-10-03,06:53:35
39.983646,116.299933,0,158,39724.2872685185,2008-10-03,06:53:40
39.983641,116.299993,0,158,39724.2873263889,2008-10-03,06:53:45
39.983644,116.300087,0,159,39724.2873842593,2008-10-03,06:53:50
39.98363,116.300206,0,162,39724.2874421296,2008-10-03,06:53:55
39.983628,116.300272,0,162,39724.2875,2008-10-03,06:54:00
39.98362,116.30031,0,163,39724.2875578704,2008-10-03,06:54:05
39.983619,116.300381,0,162,39724.2876157407,2008-10-03,06:54:10
39.983617,116.30044,0,159,39724.2876736111,2008-10-03,06:54:15
39.983602,116.300479,0,156,39724.2877314815,2008-10-03,06:54:20
39.983589,116.300562,0,148,39724.2877893519,2008-10-03,06:54:25
39.983591,116.300638,0,144,39724.2878472222,2008-10-03,06:54:30
39.983566,116.30069,0,136,39724.2879050926,2008-10-03,06:54:35
39.983581,116.300765,0,130,39724.287962963,2008-10-03,06:54:40
39.983586,116.300829,0,128,39724.2880208333,2008-10-03,06:54:45
39.983599,116.300933,0,130,39724.2880787037,2008-10-03,06:54:50
39.983602,116.301014,0,131,39724.2881365741,2008-10-03,06:54:55
39.983633,116.301105,0,133,39724.2881944444,2008-10-03,06:55:00
39.983648,116.301192,0,138,39724.2882523148,2008-10-03,06:55:05
39.983681,116.301245,0,151,39724.2883101852,2008-10-03,06:55:10
39.98371,116.301307,0,154,39724.2883680556,2008-10-03,06:55:15
39.983707,116.301383,0,154,39724.2884259259,2008-10-03,06:55:20
39.98374,116.301478,0,163,39724.2884837963,2008-10-03,06:55:25
39.983768,116.301528,0,178,39724.2885416667,2008-10-03,06:55:30
39.98375,116.301599,0,185,39724.288599537,2008-10-03,06:55:35
39.983742,116.301679,0,192,39724.2886574074,2008-10-03,06:55:40
39.983739,116.301801,0,197,39724.2887152778,2008-10-03,06:55:45
39.98368,116.301939,0,196,39724.2887731481,2008-10-03,06:55:50
39.983701,116.302033,0,198,39724.2888310185,2008-10-03,06:55:55
39.983686,116.302126,0,210,39724.2888888889,2008-10-03,06:56:00
39.9837,116.302219,0,219,39724.2889467593,2008-10-03,06:56:05
39.983715,116.302269,0,226,39724.2890046296,2008-10-03,06:56:10
39.983713,116.302324,0,232,39724.2890625,2008-10-03,06:56:15
39.983732,116.302425,0,238,39724.2891203704,2008-10-03,06:56:20
39.983733,116.302549,0,248,39724.2891782407,2008-10-03,06:56:25
39.983759,116.302615,0,253,39724.2892361111,2008-10-03,06:56:30
39.983736,116.302651,0,249,39724.2892939815,2008-10-03,06:56:35
39.983772,116.30268,0,247,39724.2893518518,2008-10-03,06:56:40
39.983783,116.302768,0,238,39724.2894097222,2008-10-03,06:56:45
39.983778,116.302857,0,231,39724.2894675926,2008-10-03,06:56:50
39.983803,116.302907,0,228,39724.289525463,2008-10-03,06:56:55
39.983782,116.303034,0,218,39724.2895833333,2008-10-03,06:57:00
39.983752,116.303147,0,212,39724.2896412037,2008-10-03,06:57:05
39.983741,116.303262,0,201,39724.2896990741,2008-10-03,06:57:10
39.983755,116.303465,0,191,39724.2897569444,2008-10-03,06:57:15
39.983775,116.303692,0,189,39724.2898148148,2008-10-03,06:57:20
39.983765,116.303763,0,189,39724.2898726852,2008-10-03,06:57:25
39.983755,116.30376,0,189,39724.2899305556,2008-10-03,06:57:30
39.983754,116.303756,0,189,39724.2899884259,2008-10-03,06:57:35
39.983756,116.303752,0,189,39724.2900462963,2008-10-03,06:57:40
39.983757,116.303755,0,189,39724.2901041667,2008-10-03,06:57:45
39.983757,116.303755,0,189,39724.2901388889,2008-10-03,06:57:48
39.983759,116.30376,0,189,39724.290162037,2008-10-03,06:57:50
39.983774,116.303815,0,189,39724.2902199074,2008-10-03,06:57:55
39.983799,116.304028,0,190,39724.2902777778,2008-10-03,06:58:00
39.983826,116.304324,0,192,39724.2903356481,2008-10-03,06:58:05
39.983904,116.304774,0,192,39724.2903935185,2008-10-03,06:58:10
39.983935,116.305279,0,192,39724.2904513889,2008-10-03,06:58:15
39.983946,116.305742,0,195,39724.2905092593,2008-10-03,06:58:20
39.983959,116.306209,0,195,39724.2905671296,2008-10-03,06:58:25
39.983975,116.306659,0,193,39724.290625,2008-10-03,06:58:30
39.983972,116.307053,0,192,39724.2906828704,2008-10-03,06:58:35
39.98399,116.307491,0,192,39724.2907407407,2008-10-03,06:58:40
39.983979,116.308031,0,190,39724.2907986111,2008-10-03,06:58:45
39.983968,116.308555,0,189,39724.2908564815,2008-10-03,06:58:50
39.983994,116.30891,0,188,39724.2909143518,2008-10-03,06:58:55
39.984028,116.309072,0,188,39724.2909722222,2008-10-03,06:59:00
39.984035,116.309136,0,189,39724.2910300926,2008-10-03,06:59:05
39.984025,116.309196,0,186,39724.291087963,2008-10-03,06:59:10
39.984016,116.309229,0,182,39724.2911458333,2008-10-03,06:59:15
39.984016,116.30923,0,180,39724.2912037037,2008-10-03,06:59:20
39.984017,116.309223,0,180,39724.2912615741,2008-10-03,06:59:25
39.984018,116.309215,0,180,39724.2913194444,2008-10-03,06:59:30
39.984018,116.309215,0,180,39724.2913541667,2008-10-03,06:59:33
39.984018,116.309219,0,180,39724.2913773148,2008-10-03,06:59:35
39.984017,116.309232,0,179,39724.2914351852,2008-10-03,06:59:40
39.983997,116.309267,0,179,39724.2914930556,2008-10-03,06:59:45
39.983997,116.309267,0,179,39724.2915277778,2008-10-03,06:59:48
39.983996,116.309263,0,178,39724.2915509259,2008-10-03,06:59:50
39.983996,116.309243,0,178,39724.2916087963,2008-10-03,06:59:55
39.983996,116.309225,0,179,39724.2916666667,2008-10-03,07:00:00
39.983996,116.309209,0,179,39724.291724537,2008-10-03,07:00:05
39.983996,116.309191,0,180,39724.2917824074,2008-10-03,07:00:10
39.983995,116.309183,0,180,39724.2918402778,2008-10-03,07:00:15
39.983995,116.309176,0,180,39724.2918981481,2008-10-03,07:00:20
39.983995,116.30917,0,180,39724.2919560185,2008-10-03,07:00:25
39.983995,116.309169,0,180,39724.2920138889,2008-10-03,07:00:30
39.983995,116.309173,0,180,39724.2920717593,2008-10-03,07:00:35
39.983996,116.309175,0,180,39724.2921296296,2008-10-03,07:00:40
39.983996,116.309175,0,180,39724.2921875,2008-10-03,07:00:45
39.983996,116.309175,0,180,39724.2922222222,2008-10-03,07:00:48
39.983996,116.30918,0,180,39724.2922453704,2008-10-03,07:00:50
39.983982,116.30932,0,179,39724.2923032407,2008-10-03,07:00:55
39.983971,116.309663,0,177,39724.2923611111,2008-10-03,07:01:00
39.983961,116.309862,0,175,39724.2924189815,2008-10-03,07:01:05
39.983989,116.310171,0,173,39724.2924768519,2008-10-03,07:01:10
39.983989,116.310448,0,172,39724.2925347222,2008-10-03,07:01:15
39.984008,116.310863,0,169,39724.2925925926,2008-10-03,07:01:20
39.984023,116.311336,0,168,39724.292650463,2008-10-03,07:01:25
39.984046,116.31182,0,164,39724.2927083333,2008-10-03,07:01:30
39.984046,116.312329,0,163,39724.2927662037,2008-10-03,07:01:35
39.984047,116.312771,0,162,39724.2928240741,2008-10-03,07:01:40
39.984041,116.313004,0,160,39724.2928819444,2008-10-03,07:01:45
39.984043,116.313095,0,155,39724.2929398148,2008-10-03,07:01:50
39.984053,116.313174,0,152,39724.2929976852,2008-10-03,07:01:55
39.984069,116.313404,0,150,39724.2930555556,2008-10-03,07:02:00
39.984075,116.313849,0,147,39724.2931134259,2008-10-03,07:02:05
39.984054,116.314419,0,143,39724.2931712963,2008-10-03,07:02:10
39.984061,116.314931,0,134,39724.2932291667,2008-10-03,07:02:15
39.984073,116.315211,0,127,39724.293287037,2008-10-03,07:02:20
39.984106,116.315345,0,122,39724.2933449074,2008-10-03,07:02:25
39.984106,116.315387,0,122,39724.2934027778,2008-10-03,07:02:30
39.984102,116.315397,0,122,39724.2934606481,2008-10-03,07:02:35
39.9841,116.315467,0,122,39724.2935185185,2008-10-03,07:02:40
39.984123,116.315547,0,126,39724.2935763889,2008-10-03,07:02:45
39.98412,116.315606,0,125,39724.2936342593,2008-10-03,07:02:50
39.984133,116.3158,0,123,39724.2936921296,2008-10-03,07:02:55
39.984121,116.316326,0,118,39724.29375,2008-10-03,07:03:00
39.984123,116.317021,0,111,39724.2938078704,2008-10-03,07:03:05
39.984151,116.317697,0,101,39724.2938657407,2008-10-03,07:03:10
39.984213,116.318377,0,94,39724.2939236111,2008-10-03,07:03:15
39.984245,116.319107,0,87,39724.2939814815,2008-10-03,07:03:20
39.984282,116.319959,0,84,39724.2940393519,2008-10-03,07:03:25
39.984298,116.320582,0,77,39724.2940972222,2008-10-03,07:03:30
39.98432,116.321141,0,81,39724.2941550926,2008-10-03,07:03:35
39.984357,116.321746,0,89,39724.294212963,2008-10-03,07:03:40
39.984371,116.322361,0,91,39724.2942708333,2008-10-03,07:03:45
39.984378,116.322941,0,92,39724.2943287037,2008-10-03,07:03:50
39.984385,116.323541,0,97,39724.2943865741,2008-10-03,07:03:55
39.984421,116.324047,0,101,39724.2944444444,2008-10-03,07:04:00
39.984433,116.32423,0,103,39724.2945023148,2008-10-03,07:04:05
39.984427,116.324206,0,107,39724.2945601852,2008-10-03,07:04:10
39.984427,116.324197,0,106,39724.2946180556,2008-10-03,07:04:15
39.984405,116.324331,0,106,39724.2946759259,2008-10-03,07:04:20
39.984426,116.324692,0,104,39724.2947337963,2008-10-03,07:04:25
39.98444,116.325308,0,106,39724.2947916667,2008-10-03,07:04:30
39.984466,116.325979,0,107,39724.294849537,2008-10-03,07:04:35
39.984507,116.326384,0,108,39724.2949074074,2008-10-03,07:04:40
39.984518,116.32647,0,111,39724.2949652778,2008-10-03,07:04:45
39.984517,116.326462,0,117,39724.2950231481,2008-10-03,07:04:50
39.984518,116.326457,0,117,39724.2950810185,2008-10-03,07:04:55
39.984518,116.326454,0,117,39724.2951388889,2008-10-03,07:05:00
39.98452,116.326451,0,117,39724.2951967593,2008-10-03,07:05:05
39.984521,116.326448,0,117,39724.2952546296,2008-10-03,07:05:10
39.984522,116.326448,0,117,39724.2953125,2008-10-03,07:05:15
39.984522,116.326445,0,117,39724.2953703704,2008-10-03,07:05:20
39.984523,116.326448,0,118,39724.2954282407,2008-10-03,07:05:25
39.984523,116.326446,0,118,39724.2954861111,2008-10-03,07:05:30
39.984522,116.326444,0,118,39724.2955439815,2008-10-03,07:05:35
39.984523,116.326441,0,118,39724.2956018519,2008-10-03,07:05:40
39.984523,116.326438,0,118,39724.2956597222,2008-10-03,07:05:45
39.984523,116.326438,0,118,39724.2957175926,2008-10-03,07:05:50
39.984524,116.32644,0,118,39724.295775463,2008-10-03,07:05:55
39.984524,116.32644,0,118,39724.2958101852,2008-10-03,07:05:58
39.984523,116.326434,0,118,39724.2958333333,2008-10-03,07:06:00
39.98453,116.326461,0,118,39724.2958912037,2008-10-03,07:06:05
39.984595,116.32681,0,114,39724.2959490741,2008-10-03,07:06:10
39.984647,116.327388,0,112,39724.2960069444,2008-10-03,07:06:15
39.984705,116.328055,0,115,39724.2960648148,2008-10-03,07:06:20
39.984755,116.328741,0,120,39724.2961226852,2008-10-03,07:06:25
39.984722,116.329542,0,123,39724.2961805556,2008-10-03,07:06:30
39.984722,116.330366,0,114,39724.2962384259,2008-10-03,07:06:35
39.984769,116.331188,0,102,39724.2962962963,2008-10-03,07:06:40
39.984811,116.331939,0,88,39724.2963541667,2008-10-03,07:06:45
39.984852,116.332656,0,78,39724.296412037,2008-10-03,07:06:50
39.984894,116.333412,0,73,39724.2964699074,2008-10-03,07:06:55
39.984888,116.334204,0,69,39724.2965277778,2008-10-03,07:07:00
39.984911,116.334957,0,71,39724.2965856481,2008-10-03,07:07:05
39.984935,116.335686,0,81,39724.2966435185,2008-10-03,07:07:10
39.984936,116.336399,0,92,39724.2967013889,2008-10-03,07:07:15
39.984941,116.337067,0,96,39724.2967592593,2008-10-03,07:07:20
39.984963,116.337706,0,104,39724.2968171296,2008-10-03,07:07:25
39.985025,116.338292,0,111,39724.296875,2008-10-03,07:07:30
39.98505,116.338812,0,117,39724.2969328704,2008-10-03,07:07:35
39.985052,116.339074,0,118,39724.2969907407,2008-10-03,07:07:40
39.985062,116.339089,0,117,39724.2970486111,2008-10-03,07:07:45
39.985063,116.339091,0,117,39724.2971064815,2008-10-03,07:07:50
39.985064,116.339091,0,117,39724.2971643518,2008-10-03,07:07:55
39.985064,116.339091,0,117,39724.2971990741,2008-10-03,07:07:58
39.985064,116.339092,0,117,39724.2972222222,2008-10-03,07:08:00
39.985067,116.339191,0,117,39724.2972800926,2008-10-03,07:08:05
39.985052,116.339573,0,116,39724.297337963,2008-10-03,07:08:10
39.985059,116.34006,0,119,39724.2973958333,2008-10-03,07:08:15
39.985085,116.340611,0,112,39724.2974537037,2008-10-03,07:08:20
39.985118,116.341204,0,111,39724.2975115741,2008-10-03,07:08:25
39.985117,116.341604,0,107,39724.2975694444,2008-10-03,07:08:30
39.985124,116.341866,0,110,39724.2976273148,2008-10-03,07:08:35
39.985134,116.341905,0,111,39724.2976851852,2008-10-03,07:08:40
39.985169,116.34202,0,117,39724.2977430556,2008-10-03,07:08:45
39.98517,116.342027,0,123,39724.2978009259,2008-10-03,07:08:50
39.98517,116.342027,0,123,39724.2978356481,2008-10-03,07:08:53
39.98517,116.342028,0,124,39724.2978587963,2008-10-03,07:08:55
39.985173,116.342143,0,125,39724.2979166667,2008-10-03,07:09:00
39.9852,116.342588,0,130,39724.297974537,2008-10-03,07:09:05
39.985256,116.343155,0,138,39724.2980324074,2008-10-03,07:09:10
39.985232,116.343847,0,140,39724.2980902778,2008-10-03,07:09:15
39.985244,116.34454,0,139,39724.2981481481,2008-10-03,07:09:20
39.985288,116.345235,0,137,39724.2982060185,2008-10-03,07:09:25
39.985323,116.345962,0,136,39724.2982638889,2008-10-03,07:09:30
39.98533,116.346598,0,133,39724.2983217593,2008-10-03,07:09:35
39.985337,116.346917,0,136,39724.2983796296,2008-10-03,07:09:40
39.985347,116.346894,0,132,39724.2984375,2008-10-03,07:09:45
39.985348,116.34688,0,132,39724.2984953704,2008-10-03,07:09:50
39.985349,116.346875,0,131,39724.2985532407,2008-10-03,07:09:55
39.985351,116.346871,0,131,39724.2986111111,2008-10-03,07:10:00
39.985352,116.346868,0,131,39724.2986689815,2008-10-03,07:10:05
39.985353,116.346871,0,131,39724.2987268518,2008-10-03,07:10:10
39.985354,116.346875,0,132,39724.2987847222,2008-10-03,07:10:15
39.985353,116.346873,0,131,39724.2988425926,2008-10-03,07:10:20
39.985353,116.346874,0,131,39724.298900463,2008-10-03,07:10:25
39.985353,116.346877,0,130,39724.2989583333,2008-10-03,07:10:30
39.985354,116.346878,0,131,39724.2990162037,2008-10-03,07:10:35
39.985354,116.346879,0,131,39724.2990740741,2008-10-03,07:10:40
39.985355,116.346881,0,131,39724.2991319444,2008-10-03,07:10:45
39.985356,116.34688,0,132,39724.2991898148,2008-10-03,07:10:50
39.985356,116.34688,0,132,39724.2992476852,2008-10-03,07:10:55
39.985356,116.346884,0,131,39724.2993055556,2008-10-03,07:11:00
39.985357,116.346884,0,130,39724.2993634259,2008-10-03,07:11:05
39.985357,116.346885,0,130,39724.2994212963,2008-10-03,07:11:10
39.985356,116.346886,0,130,39724.2994791667,2008-10-03,07:11:15
39.985356,116.346886,0,131,39724.299537037,2008-10-03,07:11:20
39.985357,116.346886,0,131,39724.2995949074,2008-10-03,07:11:25
39.985357,116.346887,0,131,39724.2996527778,2008-10-03,07:11:30
39.985356,116.34689,0,131,39724.2997106481,2008-10-03,07:11:35
39.985356,116.346891,0,131,39724.2997685185,2008-10-03,07:11:40
39.985356,116.346891,0,131,39724.2998263889,2008-10-03,07:11:45
39.985355,116.346891,0,131,39724.2998842593,2008-10-03,07:11:50
39.985355,116.346892,0,131,39724.2999421296,2008-10-03,07:11:55
39.985355,116.346892,0,131,39724.3,2008-10-03,07:12:00
39.985355,116.346893,0,131,39724.3000578704,2008-10-03,07:12:05
39.985355,116.346893,0,131,39724.3001157407,2008-10-03,07:12:10
39.985356,116.346894,0,131,39724.3001736111,2008-10-03,07:12:15
39.985355,116.346894,0,131,39724.3002314815,2008-10-03,07:12:20
39.985356,116.346894,0,131,39724.3002893519,2008-10-03,07:12:25
39.985356,116.346894,0,131,39724.3003240741,2008-10-03,07:12:28
39.985356,116.346894,0,131,39724.3003472222,2008-10-03,07:12:30
39.985366,116.346941,0,131,39724.3004050926,2008-10-03,07:12:35
39.985397,116.34734,0,129,39724.300462963,2008-10-03,07:12:40
39.985405,116.347937,0,142,39724.3005208333,2008-10-03,07:12:45
39.985426,116.348626,0,144,39724.3005787037,2008-10-03,07:12:50
39.985461,116.349329,0,142,39724.3006365741,2008-10-03,07:12:55
39.985465,116.350038,0,143,39724.3006944444,2008-10-03,07:13:00
39.985432,116.350526,0,134,39724.3007523148,2008-10-03,07:13:05
39.985433,116.350721,0,122,39724.3008101852,2008-10-03,07:13:10
39.985461,116.350732,0,114,39724.3008680556,2008-10-03,07:13:15
39.985441,116.350745,0,118,39724.3009259259,2008-10-03,07:13:20
39.985413,116.35096,0,121,39724.3009837963,2008-10-03,07:13:25
39.985413,116.351364,0,117,39724.3010416667,2008-10-03,07:13:30
39.985456,116.351808,0,116,39724.301099537,2008-10-03,07:13:35
39.985533,116.352376,0,109,39724.3011574074,2008-10-03,07:13:40
39.985572,116.353082,0,108,39724.3012152778,2008-10-03,07:13:45
39.985595,116.353802,0,112,39724.3012731481,2008-10-03,07:13:50
39.985568,116.354567,0,120,39724.3013310185,2008-10-03,07:13:55
39.985589,116.355267,0,123,39724.3013888889,2008-10-03,07:14:00
39.98559,116.355978,0,122,39724.3014467593,2008-10-03,07:14:05
39.985609,116.356691,0,121,39724.3015046296,2008-10-03,07:14:10
39.985609,116.357413,0,115,39724.3015625,2008-10-03,07:14:15
39.985645,116.358137,0,112,39724.3016203704,2008-10-03,07:14:20
39.985597,116.358743,0,106,39724.3016782407,2008-10-03,07:14:25
39.985626,116.359179,0,101,39724.3017361111,2008-10-03,07:14:30
39.985696,116.359637,0,98,39724.3017939815,2008-10-03,07:14:35
39.985704,116.360192,0,96,39724.3018518519,2008-10-03,07:14:40
39.985718,116.36069,0,92,39724.3019097222,2008-10-03,07:14:45
39.98573,116.361144,0,82,39724.3019675926,2008-10-03,07:14:50
39.985752,116.361447,0,80,39724.302025463,2008-10-03,07:14:55
39.985741,116.361459,0,79,39724.3020833333,2008-10-03,07:15:00
39.985743,116.361479,0,77,39724.3021412037,2008-10-03,07:15:05
39.98578,116.361698,0,85,39724.3021990741,2008-10-03,07:15:10
39.985809,116.361995,0,92,39724.3022569444,2008-10-03,07:15:15
39.985812,116.362049,0,95,39724.3023148148,2008-10-03,07:15:20
39.985811,116.362057,0,96,39724.3023726852,2008-10-03,07:15:25
39.98581,116.362062,0,96,39724.3024305556,2008-10-03,07:15:30
39.98581,116.362064,0,97,39724.3024884259,2008-10-03,07:15:35
39.985811,116.362066,0,97,39724.3025462963,2008-10-03,07:15:40
39.98581,116.362071,0,97,39724.3026041667,2008-10-03,07:15:45
39.98581,116.362071,0,97,39724.3026388889,2008-10-03,07:15:48
39.98581,116.362073,0,97,39724.302662037,2008-10-03,07:15:50
39.985817,116.36214,0,100,39724.3027199074,2008-10-03,07:15:55
39.985819,116.362402,0,100,39724.3027777778,2008-10-03,07:16:00
39.985833,116.362815,0,109,39724.3028356481,2008-10-03,07:16:05
39.985831,116.363262,0,119,39724.3028935185,2008-10-03,07:16:10
39.985845,116.363752,0,132,39724.3029513889,2008-10-03,07:16:15
39.985871,116.364354,0,143,39724.3030092593,2008-10-03,07:16:20
39.985893,116.365006,0,152,39724.3030671296,2008-10-03,07:16:25
39.985881,116.365631,0,152,39724.303125,2008-10-03,07:16:30
39.985874,116.366176,0,151,39724.3031828704,2008-10-03,07:16:35
39.985889,116.366797,0,156,39724.3032407407,2008-10-03,07:16:40
39.985904,116.367485,0,161,39724.3032986111,2008-10-03,07:16:45
39.985898,116.36806,0,163,39724.3033564815,2008-10-03,07:16:50
39.985922,116.368471,0,164,39724.3034143519,2008-10-03,07:16:55
39.985912,116.368814,0,160,39724.3034722222,2008-10-03,07:17:00
39.985843,116.369142,0,160,39724.3035300926,2008-10-03,07:17:05
39.985816,116.369236,0,154,39724.303587963,2008-10-03,07:17:10
39.98582,116.369251,0,151,39724.3036458333,2008-10-03,07:17:15
39.985867,116.369446,0,151,39724.3037037037,2008-10-03,07:17:20
39.985893,116.369863,0,153,39724.3037615741,2008-10-03,07:17:25
39.985847,116.370413,0,154,39724.3038194444,2008-10-03,07:17:30
39.985728,116.370849,0,154,39724.3038773148,2008-10-03,07:17:35
39.98583,116.371239,0,145,39724.3039351852,2008-10-03,07:17:40
39.985985,116.371622,0,142,39724.3039930556,2008-10-03,07:17:45
39.986026,116.372202,0,139,39724.3040509259,2008-10-03,07:17:50
39.98605,116.37278,0,136,39724.3041087963,2008-10-03,07:17:55
39.986051,116.37313,0,130,39724.3041666667,2008-10-03,07:18:00
39.985964,116.373426,0,123,39724.304224537,2008-10-03,07:18:05
39.985713,116.373548,0,123,39724.3042824074,2008-10-03,07:18:10
39.985374,116.373373,0,120,39724.3043402778,2008-10-03,07:18:15
39.985275,116.373051,0,122,39724.3043981481,2008-10-03,07:18:20
39.985497,116.372762,0,103,39724.3044560185,2008-10-03,07:18:25
39.985901,116.372562,0,86,39724.3045138889,2008-10-03,07:18:30
39.986186,116.372435,0,76,39724.3045717593,2008-10-03,07:18:35
39.986441,116.372186,0,67,39724.3046296296,2008-10-03,07:18:40
39.98676,116.372084,0,57,39724.3046875,2008-10-03,07:18:45
39.987026,116.372057,0,53,39724.3047453704,2008-10-03,07:18:50
39.987246,116.372121,0,40,39724.3048032407,2008-10-03,07:18:55
39.987501,116.372281,0,28,39724.3048611111,2008-10-03,07:19:00
39.987717,116.372237,0,19,39724.3049189815,2008-10-03,07:19:05
39.987903,116.372113,0,11,39724.3049768518,2008-10-03,07:19:10
39.988036,116.372121,0,2,39724.3050347222,2008-10-03,07:19:15
39.98817,116.372129,0,-8,39724.3050925926,2008-10-03,07:19:20
39.988349,116.37207,0,-16,39724.305150463,2008-10-03,07:19:25
39.98865,116.37184,0,-17,39724.3052083333,2008-10-03,07:19:30
39.988856,116.371756,0,-1,39724.3052662037,2008-10-03,07:19:35
39.989131,116.371654,0,7,39724.3053240741,2008-10-03,07:19:40
39.989528,116.371511,0,17,39724.3053819444,2008-10-03,07:19:45
39.990023,116.371334,0,25,39724.3054398148,2008-10-03,07:19:50
39.990552,116.371133,0,48,39724.3054976852,2008-10-03,07:19:55
39.991072,116.370866,0,66,39724.3055555556,2008-10-03,07:20:00
39.991569,116.370587,0,79,39724.3056134259,2008-10-03,07:20:05
39.992034,116.370298,0,89,39724.3056712963,2008-10-03,07:20:10
39.992509,116.369978,0,72,39724.3057291667,2008-10-03,07:20:15
39.992917,116.36967,0,82,39724.305787037,2008-10-03,07:20:20
39.993125,116.369507,0,94,39724.3058449074,2008-10-03,07:20:25
39.993149,116.369512,0,94,39724.3059027778,2008-10-03,07:20:30
39.993149,116.369512,0,95,39724.3059606481,2008-10-03,07:20:35
39.993149,116.369512,0,95,39724.3059953704,2008-10-03,07:20:38
39.993147,116.369512,0,95,39724.3060185185,2008-10-03,07:20:40
39.99328,116.369392,0,94,39724.3060763889,2008-10-03,07:20:45
39.993608,116.369133,0,88,39724.3061342593,2008-10-03,07:20:50
39.994019,116.368783,0,85,39724.3061921296,2008-10-03,07:20:55
39.994442,116.368429,0,87,39724.30625,2008-10-03,07:21:00
39.994843,116.368129,0,90,39724.3063078704,2008-10-03,07:21:05
39.995153,116.367884,0,91,39724.3063657407,2008-10-03,07:21:10
39.995509,116.367594,0,87,39724.3064236111,2008-10-03,07:21:15
39.995904,116.367317,0,98,39724.3064814815,2008-10-03,07:21:20
39.996052,116.367245,0,91,39724.3065393518,2008-10-03,07:21:25
39.996056,116.367229,0,90,39724.3065972222,2008-10-03,07:21:30
39.996056,116.367229,0,90,39724.3066319444,2008-10-03,07:21:33
39.996056,116.367229,0,90,39724.3066550926,2008-10-03,07:21:35
39.996132,116.367168,0,90,39724.306712963,2008-10-03,07:21:40
39.996363,116.367019,0,91,39724.3067708333,2008-10-03,07:21:45
39.996715,116.366724,0,89,39724.3068287037,2008-10-03,07:21:50
39.997152,116.366399,0,86,39724.3068865741,2008-10-03,07:21:55
39.99752,116.366073,0,81,39724.3069444444,2008-10-03,07:22:00
39.997742,116.365883,0,74,39724.3070023148,2008-10-03,07:22:05
39.997873,116.365794,0,81,39724.3070601852,2008-10-03,07:22:10
39.998055,116.365648,0,85,39724.3071180556,2008-10-03,07:22:15
39.998221,116.365502,0,92,39724.3071759259,2008-10-03,07:22:20
39.998337,116.365396,0,98,39724.3072337963,2008-10-03,07:22:25
39.998508,116.3652,0,105,39724.3072916667,2008-10-03,07:22:30
39.998676,116.365068,0,113,39724.307349537,2008-10-03,07:22:35
39.998787,116.364971,0,112,39724.3074074074,2008-10-03,07:22:40
39.998833,116.364921,0,116,39724.3074652778,2008-10-03,07:22:45
39.99884,116.364916,0,115,39724.3075231481,2008-10-03,07:22:50
39.99884,116.364916,0,115,39724.3075578704,2008-10-03,07:22:53
39.998848,116.36491,0,115,39724.3075810185,2008-10-03,07:22:55
39.998935,116.364898,0,114,39724.3076388889,2008-10-03,07:23:00
39.998979,116.364894,0,112,39724.3076967593,2008-10-03,07:23:05
39.998983,116.36497,0,123,39724.3077546296,2008-10-03,07:23:10
39.998981,116.364976,0,125,39724.3078125,2008-10-03,07:23:15
39.998981,116.364976,0,125,39724.3078472222,2008-10-03,07:23:18
39.998984,116.364974,0,125,39724.3078703704,2008-10-03,07:23:20
39.998991,116.364993,0,140,39724.3079282407,2008-10-03,07:23:25
39.999057,116.364964,0,149,39724.3079861111,2008-10-03,07:23:30
39.999169,116.364865,0,146,39724.3080439815,2008-10-03,07:23:35
39.999297,116.364751,0,145,39724.3081018519,2008-10-03,07:23:40
39.999454,116.364618,0,147,39724.3081597222,2008-10-03,07:23:45
39.999588,116.364527,0,151,39724.3082175926,2008-10-03,07:23:50
39.999721,116.364481,0,157,39724.308275463,2008-10-03,07:23:55
39.999798,116.364429,0,167,39724.3083333333,2008-10-03,07:24:00
39.99989,116.364371,0,164,39724.3083912037,2008-10-03,07:24:05
40.000033,116.364338,0,120,39724.3084490741,2008-10-03,07:24:10
40.00008,116.364466,0,111,39724.3085069444,2008-10-03,07:24:15
40.000089,116.364872,0,107,39724.3085648148,2008-10-03,07:24:20
40.000116,116.365422,0,103,39724.3086226852,2008-10-03,07:24:25
40.000153,116.365869,0,97,39724.3086805556,2008-10-03,07:24:30
40.000189,116.366209,0,91,39724.3087384259,2008-10-03,07:24:35
40.000246,116.366303,0,89,39724.3087962963,2008-10-03,07:24:40
40.000223,116.366312,0,91,39724.3088541667,2008-10-03,07:24:45
40.000212,116.366519,0,92,39724.308912037,2008-10-03,07:24:50
40.0002,116.366873,0,96,39724.3089699074,2008-10-03,07:24:55
40.000205,116.367465,0,95,39724.3090277778,2008-10-03,07:25:00
40.000242,116.368106,0,96,39724.3090856481,2008-10-03,07:25:05
40.00026,116.368685,0,100,39724.3091435185,2008-10-03,07:25:10
40.000301,116.369283,0,109,39724.3092013889,2008-10-03,07:25:15
40.000373,116.369836,0,119,39724.3092592593,2008-10-03,07:25:20
40.000369,116.370353,0,126,39724.3093171296,2008-10-03,07:25:25
40.000387,116.370895,0,128,39724.309375,2008-10-03,07:25:30
40.00041,116.371273,0,132,39724.3094328704,2008-10-03,07:25:35
40.00042,116.371506,0,134,39724.3094907407,2008-10-03,07:25:40
40.000434,116.371642,0,134,39724.3095486111,2008-10-03,07:25:45
40.000422,116.371768,0,138,39724.3096064815,2008-10-03,07:25:50
40.000403,116.371922,0,140,39724.3096643519,2008-10-03,07:25:55
40.000396,116.37205,0,143,39724.3097222222,2008-10-03,07:26:00
40.000444,116.372092,0,148,39724.3097800926,2008-10-03,07:26:05
40.000464,116.372089,0,149,39724.309837963,2008-10-03,07:26:10
40.000465,116.372098,0,149,39724.3098958333,2008-10-03,07:26:15
40.000488,116.372281,0,151,39724.3099537037,2008-10-03,07:26:20
40.000478,116.372581,0,152,39724.3100115741,2008-10-03,07:26:25
40.000466,116.372636,0,146,39724.3100694444,2008-10-03,07:26:30
40.000459,116.372646,0,146,39724.3101273148,2008-10-03,07:26:35
40.00041,116.372711,0,141,39724.3101851852,2008-10-03,07:26:40
40.000403,116.372763,0,138,39724.3102430556,2008-10-03,07:26:45
40.000389,116.372865,0,133,39724.3103009259,2008-10-03,07:26:50
40.000341,116.372952,0,135,39724.3103587963,2008-10-03,07:26:55
