# Supplementary material for: Research on differential privacy protection method based on user tendency
Source: PLoS One. 2023 Oct 26;18(10):e0288823. doi: 10.1371/journal.pone.0288823 (PMC10602288; doi:10.1371/journal.pone.0288823)
Supplement: S3 Data — (ZIP) [file pone.0288823.s003.zip › Data 5-3/052/Trajectory/20081005094923.plt]

Geolife trajectory
WGS 84
Altitude is in Feet
Reserved 3
0,2,255,My Track,0,0,2,8421376
0
39.999332,116.359523,0,492,39726.4092939815,2008-10-05,09:49:23
39.999316,116.359483,0,493,39726.4093518518,2008-10-05,09:49:28
39.999466,116.359245,0,494,39726.4094097222,2008-10-05,09:49:33
39.999401,116.358948,0,496,39726.4094675926,2008-10-05,09:49:38
39.99926,116.358562,0,497,39726.409525463,2008-10-05,09:49:43
39.999179,116.358113,0,499,39726.4095833333,2008-10-05,09:49:48
39.999171,116.35766,0,496,39726.4096412037,2008-10-05,09:49:53
39.999184,116.357268,0,497,39726.4096990741,2008-10-05,09:49:58
39.999188,116.357096,0,499,39726.4097569444,2008-10-05,09:50:03
39.999148,116.357043,0,500,39726.4098148148,2008-10-05,09:50:08
39.999072,116.357029,0,501,39726.4098726852,2008-10-05,09:50:13
39.999059,116.356914,0,502,39726.4099305556,2008-10-05,09:50:18
39.999025,116.356656,0,504,39726.4099884259,2008-10-05,09:50:23
39.998994,116.356235,0,505,39726.4100462963,2008-10-05,09:50:28
39.998949,116.355717,0,506,39726.4101041667,2008-10-05,09:50:33
39.998946,116.355087,0,507,39726.410162037,2008-10-05,09:50:38
39.998945,116.35451,0,508,39726.4102199074,2008-10-05,09:50:43
39.998964,116.354021,0,509,39726.4102777778,2008-10-05,09:50:48
39.998949,116.353602,0,509,39726.4103356482,2008-10-05,09:50:53
39.998876,116.352859,0,510,39726.4104513889,2008-10-05,09:51:03
39.998831,116.352482,0,510,39726.4105092593,2008-10-05,09:51:08
39.998911,116.352017,0,510,39726.4105671296,2008-10-05,09:51:13
39.998945,116.351716,0,510,39726.410625,2008-10-05,09:51:18
39.998956,116.35155,0,510,39726.4106828704,2008-10-05,09:51:23
39.998871,116.351539,0,510,39726.4107407407,2008-10-05,09:51:28
39.998574,116.351617,0,510,39726.4108564815,2008-10-05,09:51:38
39.998598,116.351593,0,510,39726.4109143519,2008-10-05,09:51:43
39.99861,116.351477,0,510,39726.4109722222,2008-10-05,09:51:48
39.998684,116.351232,0,509,39726.4110300926,2008-10-05,09:51:53
39.998747,116.350829,0,509,39726.411087963,2008-10-05,09:51:58
39.998887,116.350272,0,508,39726.4111458333,2008-10-05,09:52:03
39.99897,116.349681,0,507,39726.4112037037,2008-10-05,09:52:08
39.999011,116.349205,0,506,39726.4112615741,2008-10-05,09:52:13
39.999024,116.348819,0,506,39726.4113194444,2008-10-05,09:52:18
39.999053,116.348375,0,508,39726.4113773148,2008-10-05,09:52:23
39.999125,116.348022,0,509,39726.4114351852,2008-10-05,09:52:28
39.999213,116.347663,0,510,39726.4114930556,2008-10-05,09:52:33
39.99926,116.347412,0,509,39726.4115509259,2008-10-05,09:52:38
39.999307,116.347194,0,508,39726.4116087963,2008-10-05,09:52:43
39.999351,116.346941,0,509,39726.4116666667,2008-10-05,09:52:48
39.999496,116.346841,0,508,39726.411724537,2008-10-05,09:52:53
39.999812,116.346658,0,510,39726.4118055556,2008-10-05,09:53:00
39.999605,116.347609,0,521,39726.4118518519,2008-10-05,09:53:04
39.999527,116.347793,0,529,39726.4118865741,2008-10-05,09:53:07
39.99929,116.347927,0,538,39726.4119328704,2008-10-05,09:53:11
39.999183,116.347988,0,545,39726.4119675926,2008-10-05,09:53:14
39.999106,116.348025,0,555,39726.4120138889,2008-10-05,09:53:18
39.999074,116.348067,0,561,39726.4120486111,2008-10-05,09:53:21
39.999007,116.348102,0,569,39726.4120949074,2008-10-05,09:53:25
39.998996,116.348125,0,575,39726.4121296296,2008-10-05,09:53:28
39.999,116.348138,0,582,39726.4121759259,2008-10-05,09:53:32
39.999729,116.347622,0,468,39726.4122106481,2008-10-05,09:53:35
39.999935,116.347086,0,184,39726.4122569444,2008-10-05,09:53:39
39.999895,116.347176,0,188,39726.4122916667,2008-10-05,09:53:42
39.999867,116.347171,0,187,39726.412337963,2008-10-05,09:53:46
39.999852,116.347176,0,190,39726.4123726852,2008-10-05,09:53:49
39.999837,116.347162,0,195,39726.4124189815,2008-10-05,09:53:53
39.999842,116.347091,0,199,39726.4124537037,2008-10-05,09:53:56
39.99984,116.346917,0,201,39726.4125,2008-10-05,09:54:00
39.999846,116.346674,0,203,39726.4125347222,2008-10-05,09:54:03
39.999839,116.34623,0,203,39726.4125810185,2008-10-05,09:54:07
39.99983,116.345921,0,205,39726.4126157407,2008-10-05,09:54:10
39.999841,116.345427,0,207,39726.412662037,2008-10-05,09:54:14
39.999796,116.345056,0,208,39726.4126967593,2008-10-05,09:54:17
39.999782,116.344681,0,208,39726.4127430556,2008-10-05,09:54:21
39.999787,116.34453,0,208,39726.4127893519,2008-10-05,09:54:25
39.999798,116.344516,0,207,39726.4128240741,2008-10-05,09:54:28
39.999802,116.344531,0,206,39726.4128703704,2008-10-05,09:54:32
39.999802,116.344531,0,206,39726.4128819444,2008-10-05,09:54:33
39.999806,116.344524,0,205,39726.4129050926,2008-10-05,09:54:35
39.99968,116.344126,0,189,39726.4131134259,2008-10-05,09:54:53
39.99973,116.343976,0,193,39726.4131481481,2008-10-05,09:54:56
39.999766,116.343899,0,190,39726.4131944444,2008-10-05,09:55:00
39.999786,116.343709,0,183,39726.4132291667,2008-10-05,09:55:03
39.999745,116.343413,0,181,39726.413275463,2008-10-05,09:55:07
39.999775,116.343183,0,179,39726.4133101852,2008-10-05,09:55:10
39.999791,116.342773,0,176,39726.4133564815,2008-10-05,09:55:14
39.999747,116.342381,0,182,39726.4133912037,2008-10-05,09:55:17
39.999681,116.341807,0,174,39726.4134375,2008-10-05,09:55:21
39.999663,116.341431,0,160,39726.4134722222,2008-10-05,09:55:24
39.999643,116.340894,0,149,39726.4135185185,2008-10-05,09:55:28
39.999614,116.340503,0,150,39726.4135532407,2008-10-05,09:55:31
39.999623,116.339949,0,154,39726.413599537,2008-10-05,09:55:35
39.999608,116.339517,0,151,39726.4136342593,2008-10-05,09:55:38
39.999598,116.339003,0,149,39726.4136805556,2008-10-05,09:55:42
39.999592,116.338617,0,145,39726.4137152778,2008-10-05,09:55:45
39.999573,116.338143,0,150,39726.4137615741,2008-10-05,09:55:49
39.999554,116.337869,0,153,39726.4137962963,2008-10-05,09:55:52
39.999564,116.33766,0,155,39726.4138425926,2008-10-05,09:55:56
39.999614,116.33763,0,153,39726.4138888889,2008-10-05,09:56:00
39.99964,116.337631,0,153,39726.4139236111,2008-10-05,09:56:03
39.999632,116.33765,0,154,39726.4139699074,2008-10-05,09:56:07
39.999632,116.33765,0,154,39726.4139814815,2008-10-05,09:56:08
39.999634,116.337652,0,154,39726.4140046296,2008-10-05,09:56:10
39.999655,116.337629,0,154,39726.4140509259,2008-10-05,09:56:14
39.999677,116.337613,0,152,39726.4140856481,2008-10-05,09:56:17
39.999648,116.337583,0,145,39726.4141319444,2008-10-05,09:56:21
39.999632,116.337468,0,140,39726.4141666667,2008-10-05,09:56:24
39.999586,116.337195,0,128,39726.414212963,2008-10-05,09:56:28
39.999552,116.336956,0,120,39726.4142476852,2008-10-05,09:56:31
39.999528,116.336591,0,114,39726.4142939815,2008-10-05,09:56:35
39.999532,116.336249,0,116,39726.4143287037,2008-10-05,09:56:38
39.99948,116.335763,0,113,39726.414375,2008-10-05,09:56:42
39.999471,116.335357,0,108,39726.4144097222,2008-10-05,09:56:45
39.99955,116.334707,0,95,39726.4144560185,2008-10-05,09:56:49
39.99955,116.334266,0,91,39726.4144907407,2008-10-05,09:56:52
39.999569,116.333674,0,87,39726.414537037,2008-10-05,09:56:56
39.999589,116.333277,0,85,39726.4145717593,2008-10-05,09:56:59
39.999551,116.33278,0,80,39726.4146180556,2008-10-05,09:57:03
39.999451,116.33245,0,77,39726.4146527778,2008-10-05,09:57:06
39.999423,116.332423,0,71,39726.4146990741,2008-10-05,09:57:10
39.999393,116.332442,0,66,39726.4147337963,2008-10-05,09:57:13
39.999403,116.332445,0,59,39726.4147800926,2008-10-05,09:57:17
39.999407,116.332455,0,54,39726.4148148148,2008-10-05,09:57:20
39.999405,116.332452,0,51,39726.4148611111,2008-10-05,09:57:24
39.999405,116.332452,0,51,39726.4148842593,2008-10-05,09:57:26
39.999404,116.332451,0,50,39726.4149074074,2008-10-05,09:57:28
39.99942,116.332451,0,51,39726.4149421296,2008-10-05,09:57:31
39.999424,116.332452,0,52,39726.4149884259,2008-10-05,09:57:35
39.99943,116.332455,0,53,39726.4150231481,2008-10-05,09:57:38
39.999436,116.332458,0,54,39726.4150694444,2008-10-05,09:57:42
39.999436,116.332458,0,54,39726.4150810185,2008-10-05,09:57:43
39.999441,116.332455,0,54,39726.4151041667,2008-10-05,09:57:45
39.999442,116.332446,0,54,39726.415150463,2008-10-05,09:57:49
39.999442,116.332436,0,54,39726.4151851852,2008-10-05,09:57:52
39.99944,116.332436,0,54,39726.4152314815,2008-10-05,09:57:56
39.999441,116.332439,0,54,39726.4152662037,2008-10-05,09:57:59
39.999434,116.332442,0,54,39726.4153125,2008-10-05,09:58:03
39.999434,116.332442,0,54,39726.4153240741,2008-10-05,09:58:04
39.999428,116.332443,0,54,39726.4153472222,2008-10-05,09:58:06
39.999416,116.332451,0,54,39726.4153935185,2008-10-05,09:58:10
39.999403,116.33246,0,54,39726.4154282407,2008-10-05,09:58:13
39.999387,116.332467,0,54,39726.415474537,2008-10-05,09:58:17
39.999377,116.332475,0,54,39726.4155092593,2008-10-05,09:58:20
39.999358,116.332486,0,53,39726.4155555556,2008-10-05,09:58:24
39.999344,116.332491,0,52,39726.4155902778,2008-10-05,09:58:27
39.999331,116.3325,0,51,39726.4156365741,2008-10-05,09:58:31
39.999329,116.332506,0,51,39726.4156712963,2008-10-05,09:58:34
39.999327,116.332512,0,50,39726.4157175926,2008-10-05,09:58:38
39.999327,116.332512,0,50,39726.4157291667,2008-10-05,09:58:39
39.999326,116.33251,0,50,39726.4157523148,2008-10-05,09:58:41
39.999322,116.332496,0,50,39726.4157986111,2008-10-05,09:58:45
39.999318,116.332482,0,50,39726.4158333333,2008-10-05,09:58:48
39.999312,116.332462,0,50,39726.4158796296,2008-10-05,09:58:52
39.999329,116.332341,0,60,39726.4159259259,2008-10-05,09:58:56
39.999266,116.332213,0,62,39726.4159606481,2008-10-05,09:58:59
39.99916,116.332039,0,64,39726.4160069444,2008-10-05,09:59:03
39.999094,116.331973,0,67,39726.4160416667,2008-10-05,09:59:06
39.998971,116.331899,0,75,39726.416087963,2008-10-05,09:59:10
39.998906,116.331853,0,79,39726.4161226852,2008-10-05,09:59:13
39.998883,116.331841,0,85,39726.4161689815,2008-10-05,09:59:17
39.99888,116.331841,0,84,39726.4162037037,2008-10-05,09:59:20
39.998879,116.331835,0,84,39726.41625,2008-10-05,09:59:24
39.998883,116.331829,0,84,39726.4162847222,2008-10-05,09:59:27
39.998887,116.331821,0,84,39726.4163310185,2008-10-05,09:59:31
39.998889,116.331818,0,85,39726.4163657407,2008-10-05,09:59:34
39.998892,116.331813,0,85,39726.416412037,2008-10-05,09:59:38
39.998893,116.331812,0,85,39726.4164467593,2008-10-05,09:59:41
39.998898,116.331807,0,85,39726.4164930556,2008-10-05,09:59:45
39.998898,116.331807,0,85,39726.4165046296,2008-10-05,09:59:46
39.998902,116.331808,0,85,39726.4165277778,2008-10-05,09:59:48
39.998891,116.331822,0,85,39726.4165740741,2008-10-05,09:59:52
39.998873,116.331836,0,85,39726.4166087963,2008-10-05,09:59:55
39.998846,116.331852,0,85,39726.4166550926,2008-10-05,09:59:59
39.998831,116.331863,0,85,39726.4166898148,2008-10-05,10:00:02
39.998825,116.33187,0,85,39726.4167361111,2008-10-05,10:00:06
39.99882,116.33187,0,85,39726.4167708333,2008-10-05,10:00:09
39.998817,116.331867,0,85,39726.4168171296,2008-10-05,10:00:13
39.998814,116.33187,0,85,39726.4168518518,2008-10-05,10:00:16
39.998814,116.331865,0,86,39726.4168981481,2008-10-05,10:00:20
39.99882,116.331861,0,86,39726.4169444444,2008-10-05,10:00:24
39.998822,116.331865,0,86,39726.4169791667,2008-10-05,10:00:27
39.998823,116.331866,0,86,39726.417025463,2008-10-05,10:00:31
39.998823,116.331866,0,86,39726.417037037,2008-10-05,10:00:32
39.998826,116.331864,0,86,39726.4170601852,2008-10-05,10:00:34
39.998835,116.331861,0,87,39726.4171064815,2008-10-05,10:00:38
39.998835,116.331861,0,87,39726.4171180556,2008-10-05,10:00:39
39.998828,116.331854,0,87,39726.4171412037,2008-10-05,10:00:41
39.998741,116.331822,0,93,39726.4171875,2008-10-05,10:00:45
39.998701,116.33176,0,93,39726.4172222222,2008-10-05,10:00:48
39.998641,116.331704,0,96,39726.4172685185,2008-10-05,10:00:52
39.998624,116.331692,0,102,39726.4173032407,2008-10-05,10:00:55
39.998548,116.331643,0,104,39726.417349537,2008-10-05,10:00:59
39.998495,116.331607,0,104,39726.4173842593,2008-10-05,10:01:02
39.998411,116.331552,0,104,39726.4174305556,2008-10-05,10:01:06
39.998344,116.331507,0,103,39726.4174652778,2008-10-05,10:01:09
39.998264,116.331455,0,104,39726.4175115741,2008-10-05,10:01:13
39.998192,116.331454,0,108,39726.4175462963,2008-10-05,10:01:16
39.997963,116.331479,0,116,39726.4175925926,2008-10-05,10:01:20
39.997799,116.331435,0,117,39726.4176273148,2008-10-05,10:01:23
39.997645,116.331196,0,124,39726.4176736111,2008-10-05,10:01:27
39.997615,116.331077,0,128,39726.4177083333,2008-10-05,10:01:30
39.99753,116.330951,0,136,39726.4177546296,2008-10-05,10:01:34
39.997436,116.330897,0,138,39726.4177893519,2008-10-05,10:01:37
39.997345,116.33068,0,141,39726.4178356482,2008-10-05,10:01:41
39.997215,116.330527,0,140,39726.4178819444,2008-10-05,10:01:45
39.997052,116.330381,0,139,39726.4179166667,2008-10-05,10:01:48
39.996836,116.330217,0,139,39726.417962963,2008-10-05,10:01:52
39.996743,116.330103,0,138,39726.4179976852,2008-10-05,10:01:55
39.996569,116.329963,0,139,39726.4180439815,2008-10-05,10:01:59
39.996425,116.32987,0,138,39726.4180787037,2008-10-05,10:02:02
39.996282,116.329755,0,138,39726.418125,2008-10-05,10:02:06
39.996202,116.329552,0,134,39726.4181597222,2008-10-05,10:02:09
39.996062,116.32927,0,135,39726.4182060185,2008-10-05,10:02:13
39.995945,116.329082,0,142,39726.4182407407,2008-10-05,10:02:16
39.9958,116.328945,0,140,39726.418287037,2008-10-05,10:02:20
39.995715,116.328884,0,139,39726.4183217593,2008-10-05,10:02:23
39.9957,116.328857,0,141,39726.4183680556,2008-10-05,10:02:27
39.9957,116.328857,0,141,39726.4183796296,2008-10-05,10:02:28
39.995697,116.328857,0,141,39726.4184027778,2008-10-05,10:02:30
39.995703,116.32884,0,140,39726.4184490741,2008-10-05,10:02:34
39.995705,116.328828,0,139,39726.4184837963,2008-10-05,10:02:37
39.995714,116.328805,0,138,39726.4185300926,2008-10-05,10:02:41
39.995716,116.328789,0,136,39726.4185648148,2008-10-05,10:02:44
39.995674,116.328736,0,136,39726.4186111111,2008-10-05,10:02:48
39.9956,116.328673,0,136,39726.4186458333,2008-10-05,10:02:51
39.995475,116.328513,0,135,39726.4186921296,2008-10-05,10:02:55
39.995368,116.328334,0,135,39726.4187268519,2008-10-05,10:02:58
39.995175,116.328125,0,141,39726.4187731481,2008-10-05,10:03:02
39.995008,116.327919,0,141,39726.4188078704,2008-10-05,10:03:05
39.99483,116.327678,0,139,39726.4188541667,2008-10-05,10:03:09
39.99471,116.327575,0,137,39726.418900463,2008-10-05,10:03:13
39.994663,116.327466,0,135,39726.4189351852,2008-10-05,10:03:16
39.994638,116.327409,0,128,39726.4189814815,2008-10-05,10:03:20
39.994632,116.3274,0,122,39726.4190162037,2008-10-05,10:03:23
39.994621,116.327392,0,116,39726.4190625,2008-10-05,10:03:27
39.994619,116.327386,0,114,39726.4190972222,2008-10-05,10:03:30
39.994619,116.327378,0,113,39726.4191435185,2008-10-05,10:03:34
39.994618,116.327372,0,113,39726.4191782407,2008-10-05,10:03:37
39.994618,116.327364,0,113,39726.419224537,2008-10-05,10:03:41
39.99462,116.327357,0,112,39726.4192592593,2008-10-05,10:03:44
39.994622,116.327356,0,112,39726.4193055556,2008-10-05,10:03:48
39.99462,116.327359,0,112,39726.4193402778,2008-10-05,10:03:51
39.994616,116.327357,0,112,39726.4193865741,2008-10-05,10:03:55
39.994618,116.327359,0,112,39726.4194212963,2008-10-05,10:03:58
39.994617,116.327359,0,112,39726.4194675926,2008-10-05,10:04:02
39.994617,116.327357,0,112,39726.4195023148,2008-10-05,10:04:05
39.994614,116.327352,0,112,39726.4195486111,2008-10-05,10:04:09
39.99461,116.32735,0,112,39726.4195833333,2008-10-05,10:04:12
39.994609,116.327347,0,112,39726.4196296296,2008-10-05,10:04:16
39.99461,116.327344,0,112,39726.4196643519,2008-10-05,10:04:19
39.994616,116.327343,0,112,39726.4197106481,2008-10-05,10:04:23
39.994617,116.327343,0,111,39726.4197453704,2008-10-05,10:04:26
39.994617,116.327343,0,111,39726.4197685185,2008-10-05,10:04:28
39.994617,116.327341,0,111,39726.4197916667,2008-10-05,10:04:30
39.994619,116.327351,0,111,39726.419837963,2008-10-05,10:04:34
39.994619,116.327359,0,111,39726.4198726852,2008-10-05,10:04:37
39.994617,116.327361,0,111,39726.4199189815,2008-10-05,10:04:41
39.994617,116.327361,0,111,39726.4199305556,2008-10-05,10:04:42
39.994613,116.32736,0,110,39726.4199537037,2008-10-05,10:04:44
39.994555,116.327292,0,111,39726.42,2008-10-05,10:04:48
39.994472,116.327211,0,114,39726.4200347222,2008-10-05,10:04:51
39.99432,116.327049,0,117,39726.4200810185,2008-10-05,10:04:55
39.994202,116.326886,0,119,39726.4201157407,2008-10-05,10:04:58
39.993948,116.326709,0,120,39726.420162037,2008-10-05,10:05:02
39.993694,116.326627,0,118,39726.4201967593,2008-10-05,10:05:05
39.993326,116.326581,0,121,39726.4202430556,2008-10-05,10:05:09
39.993081,116.326599,0,119,39726.4202777778,2008-10-05,10:05:12
39.992744,116.326623,0,120,39726.4203240741,2008-10-05,10:05:16
39.992515,116.326496,0,119,39726.4203587963,2008-10-05,10:05:19
39.992167,116.326224,0,116,39726.4204050926,2008-10-05,10:05:23
39.991971,116.326204,0,121,39726.4204398148,2008-10-05,10:05:26
39.991933,116.32642,0,124,39726.4204861111,2008-10-05,10:05:30
39.991935,116.326428,0,119,39726.4205208333,2008-10-05,10:05:33
39.991935,116.326428,0,119,39726.4205439815,2008-10-05,10:05:35
39.99194,116.326435,0,120,39726.4205671296,2008-10-05,10:05:37
39.991917,116.326444,0,125,39726.4206018519,2008-10-05,10:05:40
39.991763,116.326442,0,131,39726.4206481481,2008-10-05,10:05:44
39.991601,116.326478,0,137,39726.4206828704,2008-10-05,10:05:47
39.991313,116.326531,0,133,39726.4207291667,2008-10-05,10:05:51
39.991022,116.32656,0,135,39726.420775463,2008-10-05,10:05:55
39.990736,116.326577,0,131,39726.4208101852,2008-10-05,10:05:58
39.990356,116.326608,0,130,39726.4208564815,2008-10-05,10:06:02
39.990045,116.326639,0,130,39726.4208912037,2008-10-05,10:06:05
39.989647,116.326579,0,125,39726.4209375,2008-10-05,10:06:09
39.989332,116.326671,0,128,39726.4209722222,2008-10-05,10:06:12
39.989007,116.326734,0,131,39726.4210185185,2008-10-05,10:06:16
39.988941,116.326759,0,133,39726.4210532407,2008-10-05,10:06:19
39.988947,116.326751,0,140,39726.421099537,2008-10-05,10:06:23
39.988946,116.326751,0,140,39726.4211342593,2008-10-05,10:06:26
39.988951,116.326747,0,140,39726.4211805556,2008-10-05,10:06:30
39.988951,116.326747,0,140,39726.4211921296,2008-10-05,10:06:31
39.988957,116.32674,0,141,39726.4212152778,2008-10-05,10:06:33
39.988963,116.326731,0,141,39726.4212615741,2008-10-05,10:06:37
39.988963,116.326731,0,141,39726.4212731481,2008-10-05,10:06:38
39.988965,116.326727,0,141,39726.4212962963,2008-10-05,10:06:40
39.988971,116.326717,0,141,39726.4213425926,2008-10-05,10:06:44
39.988971,116.326717,0,141,39726.4213541667,2008-10-05,10:06:45
39.988974,116.32671,0,141,39726.4213773148,2008-10-05,10:06:47
39.988918,116.326734,0,141,39726.4214236111,2008-10-05,10:06:51
39.988799,116.326757,0,140,39726.4214583333,2008-10-05,10:06:54
39.988591,116.32676,0,137,39726.4215046296,2008-10-05,10:06:58
39.988394,116.326755,0,134,39726.4215393519,2008-10-05,10:07:01
39.988065,116.326761,0,128,39726.4215856481,2008-10-05,10:07:05
39.987801,116.32677,0,128,39726.4216203704,2008-10-05,10:07:08
39.987433,116.326775,0,129,39726.4216666667,2008-10-05,10:07:12
39.98715,116.326812,0,130,39726.4217013889,2008-10-05,10:07:15
39.986855,116.326808,0,139,39726.4217476852,2008-10-05,10:07:19
39.986666,116.326788,0,140,39726.4217824074,2008-10-05,10:07:22
39.986383,116.326846,0,142,39726.4218287037,2008-10-05,10:07:26
39.986071,116.326952,0,141,39726.421875,2008-10-05,10:07:30
39.985813,116.326916,0,151,39726.4219097222,2008-10-05,10:07:33
39.985472,116.326887,0,150,39726.4219560185,2008-10-05,10:07:37
39.985299,116.326885,0,149,39726.4219907407,2008-10-05,10:07:40
39.985232,116.326908,0,151,39726.422037037,2008-10-05,10:07:44
39.985184,116.326887,0,149,39726.4220717593,2008-10-05,10:07:47
39.985064,116.326828,0,152,39726.4221180556,2008-10-05,10:07:51
39.985007,116.326701,0,155,39726.4221527778,2008-10-05,10:07:54
39.98496,116.326462,0,162,39726.4221990741,2008-10-05,10:07:58
39.984913,116.326244,0,163,39726.4222337963,2008-10-05,10:08:01
39.984888,116.325922,0,168,39726.4222800926,2008-10-05,10:08:05
39.984893,116.325605,0,171,39726.4223148148,2008-10-05,10:08:08
39.984927,116.325214,0,176,39726.4223611111,2008-10-05,10:08:12
39.984939,116.325094,0,180,39726.4223958333,2008-10-05,10:08:15
39.984945,116.325068,0,185,39726.4224421296,2008-10-05,10:08:19
39.984955,116.325057,0,186,39726.4224768518,2008-10-05,10:08:22
39.984958,116.325035,0,187,39726.4225231481,2008-10-05,10:08:26
39.984958,116.325035,0,187,39726.4225347222,2008-10-05,10:08:27
39.984959,116.32503,0,187,39726.4225578704,2008-10-05,10:08:29
39.984964,116.325039,0,187,39726.4226041667,2008-10-05,10:08:33
39.984963,116.325042,0,187,39726.4226388889,2008-10-05,10:08:36
39.984963,116.325042,0,187,39726.422662037,2008-10-05,10:08:38
39.98497,116.325034,0,188,39726.4226851852,2008-10-05,10:08:40
39.984976,116.324987,0,189,39726.4227199074,2008-10-05,10:08:43
39.984936,116.324779,0,191,39726.4227662037,2008-10-05,10:08:47
39.984915,116.324542,0,193,39726.4228009259,2008-10-05,10:08:50
39.984873,116.324238,0,198,39726.4228472222,2008-10-05,10:08:54
39.98485,116.323974,0,204,39726.4228819444,2008-10-05,10:08:57
39.984834,116.323572,0,211,39726.4229282407,2008-10-05,10:09:01
39.984808,116.323006,0,209,39726.422974537,2008-10-05,10:09:05
39.984782,116.322622,0,212,39726.4230092593,2008-10-05,10:09:08
39.984753,116.321977,0,217,39726.4230671296,2008-10-05,10:09:13
39.984752,116.321267,0,223,39726.423125,2008-10-05,10:09:18
39.984737,116.320826,0,224,39726.4231597222,2008-10-05,10:09:21
39.984705,116.320236,0,227,39726.4232060185,2008-10-05,10:09:25
39.984691,116.319605,0,232,39726.4232523148,2008-10-05,10:09:29
39.98468,116.319116,0,232,39726.423287037,2008-10-05,10:09:32
39.984657,116.318491,0,234,39726.4233333333,2008-10-05,10:09:36
39.984663,116.318029,0,234,39726.4233680556,2008-10-05,10:09:39
39.984656,116.317444,0,233,39726.4234143518,2008-10-05,10:09:43
39.984645,116.317049,0,232,39726.4234490741,2008-10-05,10:09:46
39.984657,116.316636,0,234,39726.4234953704,2008-10-05,10:09:50
39.984662,116.31642,0,226,39726.4235300926,2008-10-05,10:09:53
39.984661,116.316239,0,202,39726.4235763889,2008-10-05,10:09:57
39.984677,116.316203,0,192,39726.4236111111,2008-10-05,10:10:00
39.984681,116.316177,0,193,39726.4236574074,2008-10-05,10:10:04
39.98467,116.316073,0,190,39726.4236921296,2008-10-05,10:10:07
39.984668,116.315796,0,184,39726.4237384259,2008-10-05,10:10:11
39.984659,116.315535,0,183,39726.4237731481,2008-10-05,10:10:14
39.984642,116.315143,0,184,39726.4238194444,2008-10-05,10:10:18
39.984637,116.314804,0,181,39726.4238541667,2008-10-05,10:10:21
39.984603,116.314326,0,177,39726.423900463,2008-10-05,10:10:25
39.984588,116.313945,0,174,39726.4239351852,2008-10-05,10:10:28
39.984621,116.313372,0,165,39726.4239814815,2008-10-05,10:10:32
39.984585,116.312964,0,166,39726.4240162037,2008-10-05,10:10:35
39.984534,116.312425,0,154,39726.4240625,2008-10-05,10:10:39
39.984535,116.311912,0,149,39726.4241087963,2008-10-05,10:10:43
39.984526,116.311542,0,144,39726.4241435185,2008-10-05,10:10:46
39.98452,116.31113,0,139,39726.4241898148,2008-10-05,10:10:50
39.984522,116.310936,0,132,39726.424224537,2008-10-05,10:10:53
39.984582,116.310843,0,124,39726.4242708333,2008-10-05,10:10:57
39.984603,116.310827,0,117,39726.4243055556,2008-10-05,10:11:00
39.984603,116.310827,0,117,39726.4243287037,2008-10-05,10:11:02
39.984599,116.310834,0,108,39726.4243518518,2008-10-05,10:11:04
39.984591,116.310816,0,98,39726.4243865741,2008-10-05,10:11:07
39.984587,116.3108,0,92,39726.4244328704,2008-10-05,10:11:11
39.984584,116.310801,0,89,39726.4244675926,2008-10-05,10:11:14
39.984577,116.310803,0,88,39726.4245138889,2008-10-05,10:11:18
39.984577,116.310803,0,88,39726.424525463,2008-10-05,10:11:19
39.984573,116.310806,0,87,39726.4245486111,2008-10-05,10:11:21
39.98457,116.310815,0,87,39726.4245949074,2008-10-05,10:11:25
39.98457,116.310815,0,87,39726.4246064815,2008-10-05,10:11:26
39.984569,116.310822,0,86,39726.4246296296,2008-10-05,10:11:28
39.984569,116.310833,0,86,39726.4246759259,2008-10-05,10:11:32
39.984565,116.310843,0,86,39726.4247106481,2008-10-05,10:11:35
39.98456,116.310848,0,86,39726.4247569444,2008-10-05,10:11:39
39.984556,116.310852,0,86,39726.4247916667,2008-10-05,10:11:42
39.984554,116.310856,0,86,39726.424837963,2008-10-05,10:11:46
39.984555,116.310858,0,86,39726.4248726852,2008-10-05,10:11:49
39.984559,116.310853,0,86,39726.4249189815,2008-10-05,10:11:53
39.984559,116.310853,0,86,39726.4249305556,2008-10-05,10:11:54
39.984564,116.31085,0,86,39726.4249537037,2008-10-05,10:11:56
39.984574,116.310845,0,86,39726.425,2008-10-05,10:12:00
39.984573,116.310841,0,86,39726.4250347222,2008-10-05,10:12:03
39.984572,116.310839,0,86,39726.4250810185,2008-10-05,10:12:07
39.984571,116.310842,0,86,39726.4251157407,2008-10-05,10:12:10
39.984571,116.310842,0,86,39726.4251388889,2008-10-05,10:12:12
39.984567,116.310847,0,86,39726.425162037,2008-10-05,10:12:14
39.984556,116.31084,0,86,39726.4252083333,2008-10-05,10:12:18
39.984514,116.310747,0,88,39726.4252430556,2008-10-05,10:12:21
39.984495,116.310509,0,91,39726.4252893519,2008-10-05,10:12:25
39.98448,116.31016,0,98,39726.4253472222,2008-10-05,10:12:30
39.98445,116.309804,0,106,39726.4254050926,2008-10-05,10:12:35
39.984422,116.309442,0,109,39726.425462963,2008-10-05,10:12:40
39.984382,116.309071,0,111,39726.4255208333,2008-10-05,10:12:45
39.984369,116.308677,0,113,39726.4255787037,2008-10-05,10:12:50
39.984358,116.30841,0,115,39726.4256365741,2008-10-05,10:12:55
39.984391,116.30835,0,117,39726.4256944444,2008-10-05,10:13:00
39.984389,116.308274,0,117,39726.4257523148,2008-10-05,10:13:05
39.984353,116.308097,0,115,39726.4258101852,2008-10-05,10:13:10
39.984361,116.307894,0,110,39726.4258680556,2008-10-05,10:13:15
39.984392,116.307801,0,105,39726.4259259259,2008-10-05,10:13:20
39.984434,116.307817,0,120,39726.4259837963,2008-10-05,10:13:25
39.984449,116.307837,0,128,39726.4260416667,2008-10-05,10:13:30
39.984478,116.30786,0,134,39726.426099537,2008-10-05,10:13:35
39.984472,116.307877,0,138,39726.4261574074,2008-10-05,10:13:40
39.984436,116.307881,0,142,39726.4262152778,2008-10-05,10:13:45
39.98442,116.307897,0,146,39726.4262731481,2008-10-05,10:13:50
39.984402,116.307911,0,149,39726.4263310185,2008-10-05,10:13:55
39.984378,116.307932,0,152,39726.4263888889,2008-10-05,10:14:00
39.984268,116.308015,0,160,39726.4264467593,2008-10-05,10:14:05
39.984282,116.308198,0,174,39726.4265046296,2008-10-05,10:14:10
39.984284,116.308268,0,182,39726.4265625,2008-10-05,10:14:15
39.984361,116.308363,0,206,39726.4266203704,2008-10-05,10:14:20
39.984374,116.308414,0,209,39726.4266782407,2008-10-05,10:14:25
39.984391,116.308478,0,214,39726.4267361111,2008-10-05,10:14:30
39.984361,116.308545,0,219,39726.4267939815,2008-10-05,10:14:35
39.984384,116.308649,0,221,39726.4268518519,2008-10-05,10:14:40
39.984408,116.308766,0,221,39726.4269097222,2008-10-05,10:14:45
39.984419,116.308877,0,222,39726.4269675926,2008-10-05,10:14:50
39.984442,116.308956,0,223,39726.427025463,2008-10-05,10:14:55
39.984437,116.309043,0,225,39726.4270833333,2008-10-05,10:15:00
39.984486,116.309174,0,223,39726.4271412037,2008-10-05,10:15:05
39.984555,116.309321,0,210,39726.4271990741,2008-10-05,10:15:10
39.984586,116.30941,0,199,39726.4272569444,2008-10-05,10:15:15
39.984598,116.309482,0,194,39726.4273148148,2008-10-05,10:15:20
39.984588,116.30955,0,184,39726.4273726852,2008-10-05,10:15:25
39.984565,116.309622,0,181,39726.4274305556,2008-10-05,10:15:30
39.984536,116.309686,0,178,39726.4274884259,2008-10-05,10:15:35
39.984488,116.309759,0,169,39726.4275462963,2008-10-05,10:15:40
39.984473,116.309753,0,168,39726.4276041667,2008-10-05,10:15:45
39.984492,116.309748,0,166,39726.427662037,2008-10-05,10:15:50
39.984495,116.309751,0,166,39726.4277199074,2008-10-05,10:15:55
39.984497,116.309745,0,166,39726.4277777778,2008-10-05,10:16:00
39.984502,116.309737,0,166,39726.4278356481,2008-10-05,10:16:05
39.984503,116.309734,0,165,39726.4278935185,2008-10-05,10:16:10
39.984498,116.309733,0,165,39726.4279513889,2008-10-05,10:16:15
39.984495,116.309734,0,168,39726.4280092593,2008-10-05,10:16:20
39.984489,116.309728,0,168,39726.4280671296,2008-10-05,10:16:25
39.984493,116.309722,0,168,39726.428125,2008-10-05,10:16:30
39.984493,116.309722,0,168,39726.4281597222,2008-10-05,10:16:33
39.984495,116.30972,0,168,39726.4281828704,2008-10-05,10:16:35
39.984484,116.309727,0,168,39726.4282407407,2008-10-05,10:16:40
39.984487,116.309744,0,166,39726.4282986111,2008-10-05,10:16:45
39.984465,116.309749,0,161,39726.4283564815,2008-10-05,10:16:50
39.984462,116.309739,0,158,39726.4284143519,2008-10-05,10:16:55
39.984449,116.309755,0,156,39726.4284722222,2008-10-05,10:17:00
39.984419,116.309794,0,147,39726.4285300926,2008-10-05,10:17:05
39.984437,116.309791,0,143,39726.428587963,2008-10-05,10:17:10
39.984437,116.30979,0,143,39726.4286458333,2008-10-05,10:17:15
39.984434,116.309788,0,143,39726.4287037037,2008-10-05,10:17:20
39.984441,116.309789,0,143,39726.4287615741,2008-10-05,10:17:25
39.984447,116.309788,0,144,39726.4288194444,2008-10-05,10:17:30
39.984451,116.309787,0,144,39726.4288773148,2008-10-05,10:17:35
39.984451,116.309787,0,144,39726.428912037,2008-10-05,10:17:38
39.984453,116.309779,0,144,39726.4289351852,2008-10-05,10:17:40
39.984419,116.309773,0,146,39726.4289930556,2008-10-05,10:17:45
39.984395,116.309769,0,145,39726.4290509259,2008-10-05,10:17:50
39.984372,116.309769,0,145,39726.4291087963,2008-10-05,10:17:55
39.984301,116.309786,0,145,39726.4291666667,2008-10-05,10:18:00
39.984281,116.309778,0,145,39726.429224537,2008-10-05,10:18:05
39.984251,116.309772,0,141,39726.4292824074,2008-10-05,10:18:10
39.984177,116.309795,0,140,39726.4293402778,2008-10-05,10:18:15
39.984119,116.309791,0,141,39726.4293981481,2008-10-05,10:18:20
39.984069,116.309796,0,141,39726.4294560185,2008-10-05,10:18:25
39.984028,116.309801,0,139,39726.4295138889,2008-10-05,10:18:30
39.983957,116.309818,0,139,39726.4295717593,2008-10-05,10:18:35
39.983909,116.309833,0,141,39726.4296296296,2008-10-05,10:18:40
39.983869,116.30983,0,141,39726.4296875,2008-10-05,10:18:45
39.983856,116.309763,0,142,39726.4297453704,2008-10-05,10:18:50
39.983828,116.309688,0,140,39726.4298032407,2008-10-05,10:18:55
39.983793,116.309653,0,134,39726.4298611111,2008-10-05,10:19:00
39.983753,116.309576,0,130,39726.4299189815,2008-10-05,10:19:05
39.983741,116.309499,0,126,39726.4299768518,2008-10-05,10:19:10
39.98373,116.30942,0,127,39726.4300347222,2008-10-05,10:19:15
39.983753,116.309198,0,125,39726.4300925926,2008-10-05,10:19:20
39.983724,116.309161,0,120,39726.430150463,2008-10-05,10:19:25
39.98377,116.309058,0,120,39726.4302083333,2008-10-05,10:19:30
39.983774,116.308972,0,117,39726.4302662037,2008-10-05,10:19:35
39.983827,116.308875,0,116,39726.4303240741,2008-10-05,10:19:40
39.983791,116.308828,0,115,39726.4303819444,2008-10-05,10:19:45
39.983801,116.308755,0,114,39726.4304398148,2008-10-05,10:19:50
39.983771,116.308707,0,113,39726.4304976852,2008-10-05,10:19:55
39.983765,116.308632,0,112,39726.4305555556,2008-10-05,10:20:00
39.983732,116.308578,0,109,39726.4306134259,2008-10-05,10:20:05
39.983717,116.308505,0,109,39726.4306712963,2008-10-05,10:20:10
39.983683,116.308433,0,110,39726.4307291667,2008-10-05,10:20:15
39.983714,116.308346,0,112,39726.430787037,2008-10-05,10:20:20
39.983713,116.308269,0,109,39726.4308449074,2008-10-05,10:20:25
39.983717,116.308191,0,112,39726.4309027778,2008-10-05,10:20:30
39.983739,116.308107,0,110,39726.4309606481,2008-10-05,10:20:35
39.983503,116.308041,0,115,39726.4310185185,2008-10-05,10:20:40
39.983419,116.308059,0,119,39726.4310763889,2008-10-05,10:20:45
39.983518,116.30795,0,121,39726.4311342593,2008-10-05,10:20:50
39.983526,116.307847,0,118,39726.4311921296,2008-10-05,10:20:55
39.983501,116.307792,0,122,39726.43125,2008-10-05,10:21:00
39.983502,116.307767,0,124,39726.4313078704,2008-10-05,10:21:05
39.983519,116.307719,0,125,39726.4313657407,2008-10-05,10:21:10
39.983524,116.307692,0,128,39726.4314236111,2008-10-05,10:21:15
39.983477,116.307686,0,131,39726.4314814815,2008-10-05,10:21:20
39.983452,116.307657,0,132,39726.4315393518,2008-10-05,10:21:25
39.983419,116.307657,0,134,39726.4315972222,2008-10-05,10:21:30
39.983381,116.307703,0,135,39726.4316550926,2008-10-05,10:21:35
39.983305,116.307822,0,141,39726.431712963,2008-10-05,10:21:40
39.98327,116.307909,0,144,39726.4317708333,2008-10-05,10:21:45
39.983164,116.307977,0,147,39726.4318287037,2008-10-05,10:21:50
39.983115,116.308035,0,151,39726.4318865741,2008-10-05,10:21:55
39.983061,116.308037,0,153,39726.4319444444,2008-10-05,10:22:00
39.983023,116.308039,0,156,39726.4320023148,2008-10-05,10:22:05
39.982974,116.307973,0,155,39726.4320601852,2008-10-05,10:22:10
39.983,116.307793,0,155,39726.4321180556,2008-10-05,10:22:15
39.982972,116.30776,0,156,39726.4321759259,2008-10-05,10:22:20
39.982918,116.30773,0,157,39726.4322337963,2008-10-05,10:22:25
39.982878,116.307704,0,156,39726.4322916667,2008-10-05,10:22:30
39.982718,116.307678,0,154,39726.432349537,2008-10-05,10:22:35
39.982605,116.307544,0,162,39726.4324074074,2008-10-05,10:22:40
39.982539,116.307485,0,168,39726.4324652778,2008-10-05,10:22:45
39.982516,116.30746,0,171,39726.4325231481,2008-10-05,10:22:50
39.982442,116.307474,0,172,39726.4325810185,2008-10-05,10:22:55
39.982384,116.307473,0,173,39726.4326388889,2008-10-05,10:23:00
39.982338,116.307482,0,174,39726.4326967593,2008-10-05,10:23:05
39.98231,116.307491,0,175,39726.4327546296,2008-10-05,10:23:10
39.982222,116.307474,0,176,39726.4328125,2008-10-05,10:23:15
39.982174,116.307481,0,177,39726.4328703704,2008-10-05,10:23:20
39.982148,116.307489,0,178,39726.4329282407,2008-10-05,10:23:25
39.982118,116.307466,0,179,39726.4329861111,2008-10-05,10:23:30
39.981942,116.3074,0,180,39726.4330439815,2008-10-05,10:23:35
39.98189,116.307375,0,181,39726.4331018519,2008-10-05,10:23:40
39.981884,116.30741,0,181,39726.4331597222,2008-10-05,10:23:45
39.981878,116.30743,0,180,39726.4332175926,2008-10-05,10:23:50
39.981879,116.307428,0,179,39726.433275463,2008-10-05,10:23:55
39.981879,116.307428,0,179,39726.4333101852,2008-10-05,10:23:58
39.981878,116.30742,0,179,39726.4333333333,2008-10-05,10:24:00
39.98187,116.307581,0,181,39726.4333912037,2008-10-05,10:24:05
39.981851,116.307576,0,180,39726.4334490741,2008-10-05,10:24:10
39.981846,116.307524,0,182,39726.4335069444,2008-10-05,10:24:15
39.981739,116.307486,0,184,39726.4335648148,2008-10-05,10:24:20
39.98152,116.307523,0,185,39726.4336226852,2008-10-05,10:24:25
39.981525,116.307476,0,185,39726.4336805556,2008-10-05,10:24:30
39.980449,116.3054,0,1632,39726.4456597222,2008-10-05,10:41:45
39.980576,116.305237,0,1928,39726.4457175926,2008-10-05,10:41:50
39.980576,116.305237,0,1928,39726.4457523148,2008-10-05,10:41:53
39.980578,116.305236,0,1928,39726.445775463,2008-10-05,10:41:55
39.980981,116.305429,0,1929,39726.4458333333,2008-10-05,10:42:00
39.981042,116.305477,0,1923,39726.4458912037,2008-10-05,10:42:05
39.980973,116.305275,0,1961,39726.4459490741,2008-10-05,10:42:10
39.980984,116.305264,0,1947,39726.4460069444,2008-10-05,10:42:15
39.980835,116.305136,0,1966,39726.4460648148,2008-10-05,10:42:20
39.980591,116.305112,0,1965,39726.4461226852,2008-10-05,10:42:25
39.980592,116.305123,0,1962,39726.4461805556,2008-10-05,10:42:30
39.980748,116.305352,0,1946,39726.4462384259,2008-10-05,10:42:35
39.979869,116.305349,0,1945,39726.4462962963,2008-10-05,10:42:40
39.979737,116.305297,0,1943,39726.4463541667,2008-10-05,10:42:45
39.979704,116.305261,0,1943,39726.446412037,2008-10-05,10:42:50
39.979591,116.305061,0,1940,39726.4464699074,2008-10-05,10:42:55
39.97953,116.305025,0,1937,39726.4465277778,2008-10-05,10:43:00
39.979482,116.304975,0,1934,39726.4465856481,2008-10-05,10:43:05
39.979454,116.304868,0,1931,39726.4466435185,2008-10-05,10:43:10
39.979755,116.305148,0,1912,39726.4467013889,2008-10-05,10:43:15
39.979583,116.305253,0,1905,39726.4467592593,2008-10-05,10:43:20
39.979533,116.305256,0,1899,39726.4468171296,2008-10-05,10:43:25
39.979488,116.305345,0,1896,39726.446875,2008-10-05,10:43:30
39.98024,116.306875,0,1834,39726.4469328704,2008-10-05,10:43:35
39.980157,116.306628,0,1731,39726.4469907407,2008-10-05,10:43:40
39.98014,116.30686,0,1691,39726.4470486111,2008-10-05,10:43:45
39.980252,116.306549,0,1322,39726.4471064815,2008-10-05,10:43:50
39.980252,116.306549,0,1322,39726.4471412037,2008-10-05,10:43:53
39.980244,116.306544,0,1288,39726.4471643518,2008-10-05,10:43:55
39.980385,116.306334,0,1113,39726.4472222222,2008-10-05,10:44:00
39.980463,116.306325,0,1064,39726.4472800926,2008-10-05,10:44:05
39.980769,116.305307,0,1034,39726.447337963,2008-10-05,10:44:10
39.980594,116.305781,0,843,39726.4473958333,2008-10-05,10:44:15
39.980674,116.306127,0,780,39726.4474537037,2008-10-05,10:44:20
39.98082,116.306113,0,710,39726.4475115741,2008-10-05,10:44:25
39.980775,116.30622,0,699,39726.4475694444,2008-10-05,10:44:30
39.980756,116.306227,0,675,39726.4476273148,2008-10-05,10:44:35
39.980749,116.306202,0,645,39726.4476851852,2008-10-05,10:44:40
39.980742,116.306185,0,619,39726.4477430556,2008-10-05,10:44:45
39.980709,116.306141,0,604,39726.4478009259,2008-10-05,10:44:50
39.980709,116.306141,0,604,39726.4478356481,2008-10-05,10:44:53
39.980712,116.306138,0,596,39726.4478587963,2008-10-05,10:44:55
39.980725,116.306112,0,592,39726.4479166667,2008-10-05,10:45:00
39.980684,116.306109,0,584,39726.447974537,2008-10-05,10:45:05
39.98066,116.306073,0,566,39726.4480324074,2008-10-05,10:45:10
39.980651,116.30607,0,551,39726.4480902778,2008-10-05,10:45:15
39.980668,116.306065,0,545,39726.4481481481,2008-10-05,10:45:20
39.98067,116.306069,0,544,39726.4482060185,2008-10-05,10:45:25
39.98067,116.306067,0,544,39726.4482638889,2008-10-05,10:45:30
39.980667,116.306059,0,544,39726.4483217593,2008-10-05,10:45:35
39.980667,116.306053,0,544,39726.4483796296,2008-10-05,10:45:40
39.980667,116.306053,0,544,39726.4484143518,2008-10-05,10:45:43
39.980665,116.306059,0,544,39726.4484375,2008-10-05,10:45:45
39.980669,116.30607,0,544,39726.4484953704,2008-10-05,10:45:50
39.980685,116.306062,0,541,39726.4485532407,2008-10-05,10:45:55
39.980711,116.306042,0,539,39726.4486111111,2008-10-05,10:46:00
39.980751,116.306001,0,537,39726.4486689815,2008-10-05,10:46:05
39.980795,116.30592,0,536,39726.4487268519,2008-10-05,10:46:10
39.98081,116.305813,0,536,39726.4487847222,2008-10-05,10:46:15
39.979609,116.306937,0,633,39726.4495949074,2008-10-05,10:47:25
39.979698,116.306956,0,742,39726.4496527778,2008-10-05,10:47:30
39.979771,116.306972,0,826,39726.4497106481,2008-10-05,10:47:35
39.979766,116.30692,0,832,39726.4497685185,2008-10-05,10:47:40
39.979737,116.306848,0,837,39726.4498263889,2008-10-05,10:47:45
39.979698,116.306833,0,839,39726.4498842593,2008-10-05,10:47:50
39.979662,116.306855,0,839,39726.4499421296,2008-10-05,10:47:55
39.979574,116.306878,0,904,39726.45,2008-10-05,10:48:00
39.983889,116.305292,0,127,39726.5681365741,2008-10-05,13:38:07
39.983971,116.305299,0,133,39726.5681944444,2008-10-05,13:38:12
39.983966,116.305203,0,135,39726.5682523148,2008-10-05,13:38:17
39.983962,116.305142,0,144,39726.5683101852,2008-10-05,13:38:22
39.983937,116.305047,0,147,39726.5683680556,2008-10-05,13:38:27
39.983995,116.304978,0,155,39726.5684259259,2008-10-05,13:38:32
39.984007,116.304904,0,162,39726.5684837963,2008-10-05,13:38:37
39.984033,116.304829,0,165,39726.5685416667,2008-10-05,13:38:42
39.984027,116.30478,0,165,39726.568599537,2008-10-05,13:38:47
39.984048,116.304696,0,169,39726.5686574074,2008-10-05,13:38:52
39.984055,116.304603,0,174,39726.5687152778,2008-10-05,13:38:57
39.984034,116.304518,0,176,39726.5687731481,2008-10-05,13:39:02
39.983952,116.304438,0,166,39726.5688310185,2008-10-05,13:39:07
39.983856,116.304378,0,153,39726.5688888889,2008-10-05,13:39:12
39.983846,116.304337,0,149,39726.5689467593,2008-10-05,13:39:17
39.983828,116.304274,0,145,39726.5690046296,2008-10-05,13:39:22
39.983847,116.304496,0,165,39726.5773958333,2008-10-05,13:51:27
39.983812,116.304819,0,165,39726.5774537037,2008-10-05,13:51:32
39.983652,116.305172,0,165,39726.5775115741,2008-10-05,13:51:37
39.983552,116.305635,0,166,39726.5775694444,2008-10-05,13:51:42
39.983462,116.306149,0,166,39726.5776273148,2008-10-05,13:51:47
39.983364,116.306647,0,165,39726.5776851852,2008-10-05,13:51:52
39.983373,116.307126,0,165,39726.5777430556,2008-10-05,13:51:57
39.983365,116.307671,0,165,39726.5778009259,2008-10-05,13:52:02
39.983348,116.308225,0,165,39726.5778587963,2008-10-05,13:52:07
39.983253,116.308753,0,165,39726.5779166667,2008-10-05,13:52:12
39.983371,116.309128,0,163,39726.577974537,2008-10-05,13:52:17
39.983637,116.309342,0,161,39726.5780324074,2008-10-05,13:52:22
39.98384,116.309353,0,157,39726.5780902778,2008-10-05,13:52:27
39.983855,116.309416,0,156,39726.5781481481,2008-10-05,13:52:32
39.983917,116.30948,0,157,39726.5782060185,2008-10-05,13:52:37
39.983863,116.309513,0,155,39726.5782638889,2008-10-05,13:52:42
39.983874,116.309558,0,154,39726.5783217593,2008-10-05,13:52:47
39.98388,116.309601,0,153,39726.5783796296,2008-10-05,13:52:52
39.983869,116.30961,0,152,39726.5784375,2008-10-05,13:52:57
39.983869,116.30961,0,152,39726.5784722222,2008-10-05,13:53:00
39.983867,116.309612,0,151,39726.5784953704,2008-10-05,13:53:02
39.983881,116.309602,0,151,39726.5785532407,2008-10-05,13:53:07
39.983895,116.309593,0,151,39726.5786111111,2008-10-05,13:53:12
39.983915,116.309588,0,151,39726.5786689815,2008-10-05,13:53:17
39.98395,116.30959,0,151,39726.5787268518,2008-10-05,13:53:22
39.983968,116.309579,0,151,39726.5787847222,2008-10-05,13:53:27
39.983973,116.309565,0,150,39726.5788425926,2008-10-05,13:53:32
39.98398,116.309555,0,150,39726.578900463,2008-10-05,13:53:37
39.983999,116.309535,0,150,39726.5789583333,2008-10-05,13:53:42
39.984027,116.309521,0,150,39726.5790162037,2008-10-05,13:53:47
39.984063,116.309511,0,151,39726.5790740741,2008-10-05,13:53:52
39.984089,116.309497,0,151,39726.5791319444,2008-10-05,13:53:57
39.984104,116.309484,0,151,39726.5791898148,2008-10-05,13:54:02
39.984115,116.309473,0,151,39726.5792476852,2008-10-05,13:54:07
39.984115,116.309473,0,151,39726.5792824074,2008-10-05,13:54:10
39.984121,116.309465,0,150,39726.5793055556,2008-10-05,13:54:12
39.984122,116.309479,0,150,39726.5793634259,2008-10-05,13:54:17
39.984072,116.309787,0,150,39726.5794212963,2008-10-05,13:54:22
39.983998,116.310157,0,150,39726.5794791667,2008-10-05,13:54:27
39.983991,116.310537,0,150,39726.579537037,2008-10-05,13:54:32
39.984079,116.310875,0,148,39726.5795949074,2008-10-05,13:54:37
39.984078,116.311397,0,146,39726.5796527778,2008-10-05,13:54:42
39.984094,116.31191,0,146,39726.5797106481,2008-10-05,13:54:47
39.9841,116.312395,0,144,39726.5797685185,2008-10-05,13:54:52
39.984073,116.312883,0,140,39726.5798263889,2008-10-05,13:54:57
39.984031,116.313383,0,137,39726.5798842593,2008-10-05,13:55:02
39.984004,116.313872,0,133,39726.5799421296,2008-10-05,13:55:07
39.984021,116.314332,0,130,39726.58,2008-10-05,13:55:12
39.984033,116.31479,0,126,39726.5800578704,2008-10-05,13:55:17
39.984003,116.31518,0,120,39726.5801157407,2008-10-05,13:55:22
39.984,116.31544,0,115,39726.5801736111,2008-10-05,13:55:27
39.984019,116.315437,0,117,39726.5802314815,2008-10-05,13:55:32
39.984023,116.315434,0,116,39726.5802893518,2008-10-05,13:55:37
39.984023,116.315434,0,116,39726.5803240741,2008-10-05,13:55:40
39.98403,116.31543,0,116,39726.5803472222,2008-10-05,13:55:42
39.984043,116.315469,0,116,39726.5804050926,2008-10-05,13:55:47
39.984041,116.315764,0,121,39726.580462963,2008-10-05,13:55:52
39.984056,116.316284,0,120,39726.5805208333,2008-10-05,13:55:57
39.984106,116.316893,0,121,39726.5805787037,2008-10-05,13:56:02
39.984137,116.317563,0,122,39726.5806365741,2008-10-05,13:56:07
39.984174,116.318184,0,122,39726.5806944444,2008-10-05,13:56:12
39.9842,116.318795,0,123,39726.5807523148,2008-10-05,13:56:17
39.984224,116.319404,0,123,39726.5808101852,2008-10-05,13:56:22
39.984222,116.319965,0,123,39726.5808680556,2008-10-05,13:56:27
39.984195,116.320423,0,122,39726.5809259259,2008-10-05,13:56:32
39.984195,116.320661,0,122,39726.5809837963,2008-10-05,13:56:37
39.984129,116.320807,0,121,39726.581099537,2008-10-05,13:56:47
39.984135,116.320796,0,121,39726.5811574074,2008-10-05,13:56:52
39.984161,116.320795,0,122,39726.5812152778,2008-10-05,13:56:57
39.984205,116.320756,0,123,39726.5813888889,2008-10-05,13:57:12
39.984165,116.320737,0,123,39726.5814467593,2008-10-05,13:57:17
39.984177,116.320826,0,123,39726.5815046296,2008-10-05,13:57:22
39.984193,116.321112,0,122,39726.5815625,2008-10-05,13:57:27
39.984232,116.321523,0,120,39726.5816203704,2008-10-05,13:57:32
39.984258,116.32203,0,118,39726.5816782407,2008-10-05,13:57:37
39.98427,116.32262,0,115,39726.5817361111,2008-10-05,13:57:42
39.984249,116.323164,0,113,39726.5817939815,2008-10-05,13:57:47
39.984268,116.323686,0,111,39726.5818518519,2008-10-05,13:57:52
39.984246,116.324074,0,111,39726.5819097222,2008-10-05,13:57:57
39.984278,116.324175,0,110,39726.5819675926,2008-10-05,13:58:02
39.9843,116.324208,0,108,39726.582025463,2008-10-05,13:58:07
39.98432,116.32424,0,104,39726.5820833333,2008-10-05,13:58:12
39.984339,116.324211,0,101,39726.5821412037,2008-10-05,13:58:17
39.98437,116.324244,0,99,39726.5821990741,2008-10-05,13:58:22
39.984309,116.324462,0,101,39726.5822569444,2008-10-05,13:58:27
39.984318,116.324948,0,102,39726.5823148148,2008-10-05,13:58:32
39.984305,116.325633,0,106,39726.5823726852,2008-10-05,13:58:37
39.984286,116.326308,0,110,39726.5824305556,2008-10-05,13:58:42
39.984327,116.326726,0,112,39726.5824884259,2008-10-05,13:58:47
39.984464,116.326864,0,107,39726.5825462963,2008-10-05,13:58:52
39.984452,116.326819,0,100,39726.5826041667,2008-10-05,13:58:57
39.984409,116.326795,0,98,39726.582662037,2008-10-05,13:59:02
39.984409,116.326795,0,98,39726.5826967593,2008-10-05,13:59:05
39.984412,116.326794,0,96,39726.5827199074,2008-10-05,13:59:07
39.984388,116.32679,0,96,39726.5827777778,2008-10-05,13:59:12
39.984292,116.326757,0,97,39726.5828356481,2008-10-05,13:59:17
39.984215,116.326734,0,96,39726.5828935185,2008-10-05,13:59:22
39.984195,116.326742,0,95,39726.5829513889,2008-10-05,13:59:27
39.984198,116.326722,0,94,39726.5830092593,2008-10-05,13:59:32
39.984223,116.326712,0,94,39726.5830671296,2008-10-05,13:59:37
39.98427,116.326713,0,92,39726.583125,2008-10-05,13:59:42
39.984198,116.326674,0,90,39726.5831828704,2008-10-05,13:59:47
39.984215,116.326661,0,87,39726.5832407407,2008-10-05,13:59:52
39.984201,116.326662,0,81,39726.5832986111,2008-10-05,13:59:57
39.984219,116.326641,0,75,39726.5833564815,2008-10-05,14:00:02
39.984235,116.326636,0,73,39726.5834143519,2008-10-05,14:00:07
39.984208,116.326615,0,73,39726.5834722222,2008-10-05,14:00:12
39.984185,116.326631,0,75,39726.5835300926,2008-10-05,14:00:17
39.984127,116.326645,0,67,39726.583587963,2008-10-05,14:00:22
39.983976,116.326647,0,47,39726.5836458333,2008-10-05,14:00:27
39.98391,116.326685,0,35,39726.5837037037,2008-10-05,14:00:32
39.983905,116.326932,0,21,39726.5837615741,2008-10-05,14:00:37
39.98399,116.32737,0,17,39726.5838194444,2008-10-05,14:00:42
39.984086,116.327889,0,14,39726.5838773148,2008-10-05,14:00:47
39.984118,116.328403,0,15,39726.5839351852,2008-10-05,14:00:52
39.984139,116.328965,0,18,39726.5839930556,2008-10-05,14:00:57
39.984205,116.329562,0,28,39726.5840509259,2008-10-05,14:01:02
39.984295,116.330214,0,35,39726.5841087963,2008-10-05,14:01:07
39.984395,116.330861,0,30,39726.5841666667,2008-10-05,14:01:12
39.984499,116.331507,0,30,39726.584224537,2008-10-05,14:01:17
39.98458,116.332108,0,37,39726.5842824074,2008-10-05,14:01:22
39.984652,116.332731,0,39,39726.5843402778,2008-10-05,14:01:27
39.984708,116.333351,0,42,39726.5843981481,2008-10-05,14:01:32
39.984737,116.334025,0,52,39726.5844560185,2008-10-05,14:01:37
39.984743,116.334667,0,57,39726.5845138889,2008-10-05,14:01:42
39.984787,116.335271,0,55,39726.5845717593,2008-10-05,14:01:47
39.984811,116.335845,0,56,39726.5846296296,2008-10-05,14:01:52
39.984861,116.336422,0,59,39726.5846875,2008-10-05,14:01:57
39.984837,116.337017,0,66,39726.5847453704,2008-10-05,14:02:02
39.984837,116.337586,0,70,39726.5848032407,2008-10-05,14:02:07
39.984864,116.338063,0,79,39726.5848611111,2008-10-05,14:02:12
39.984896,116.338412,0,97,39726.5849189815,2008-10-05,14:02:17
39.984907,116.338872,0,112,39726.5849768519,2008-10-05,14:02:22
39.984905,116.339212,0,125,39726.5850347222,2008-10-05,14:02:27
39.984899,116.33929,0,126,39726.5850925926,2008-10-05,14:02:32
39.984873,116.339285,0,129,39726.585150463,2008-10-05,14:02:37
39.984873,116.339285,0,129,39726.5851851852,2008-10-05,14:02:40
39.984869,116.339288,0,131,39726.5852083333,2008-10-05,14:02:42
39.984852,116.339339,0,129,39726.5852662037,2008-10-05,14:02:47
39.984843,116.339517,0,116,39726.5853240741,2008-10-05,14:02:52
39.984862,116.339855,0,102,39726.5853819444,2008-10-05,14:02:57
39.98491,116.340363,0,86,39726.5854398148,2008-10-05,14:03:02
39.984937,116.340936,0,73,39726.5854976852,2008-10-05,14:03:07
39.984931,116.341505,0,68,39726.5855555556,2008-10-05,14:03:12
39.984895,116.341942,0,72,39726.5856134259,2008-10-05,14:03:17
39.984845,116.342141,0,85,39726.5856712963,2008-10-05,14:03:22
39.984966,116.342351,0,84,39726.5857291667,2008-10-05,14:03:27
39.985043,116.342648,0,83,39726.585787037,2008-10-05,14:03:32
39.985022,116.343077,0,84,39726.5858449074,2008-10-05,14:03:37
39.985034,116.343517,0,84,39726.5859027778,2008-10-05,14:03:42
39.985055,116.343966,0,81,39726.5859606481,2008-10-05,14:03:47
39.985082,116.344418,0,77,39726.5860185185,2008-10-05,14:03:52
39.985069,116.344919,0,77,39726.5860763889,2008-10-05,14:03:57
39.985032,116.34539,0,78,39726.5861342593,2008-10-05,14:04:02
39.985075,116.345797,0,78,39726.5861921296,2008-10-05,14:04:07
39.985103,116.346164,0,76,39726.58625,2008-10-05,14:04:12
39.985071,116.346539,0,64,39726.5863078704,2008-10-05,14:04:17
39.984702,116.346823,0,46,39726.5863657407,2008-10-05,14:04:22
39.984721,116.346792,0,49,39726.5864236111,2008-10-05,14:04:27
39.984729,116.346783,0,45,39726.5864814815,2008-10-05,14:04:32
39.984729,116.346783,0,45,39726.5865162037,2008-10-05,14:04:35
39.984737,116.346781,0,43,39726.5865393518,2008-10-05,14:04:37
39.984747,116.346786,0,42,39726.5865972222,2008-10-05,14:04:42
39.984747,116.346786,0,42,39726.5866319444,2008-10-05,14:04:45
39.984749,116.346784,0,42,39726.5866550926,2008-10-05,14:04:47
39.984817,116.34674,0,43,39726.586712963,2008-10-05,14:04:52
39.984805,116.346674,0,44,39726.5867708333,2008-10-05,14:04:57
39.984818,116.346642,0,44,39726.5868287037,2008-10-05,14:05:02
39.984849,116.346628,0,44,39726.5868865741,2008-10-05,14:05:07
39.984885,116.346637,0,43,39726.5869444444,2008-10-05,14:05:12
39.98487,116.346651,0,44,39726.5870023148,2008-10-05,14:05:17
39.984807,116.346639,0,41,39726.5870601852,2008-10-05,14:05:22
39.984855,116.34662,0,38,39726.5871180556,2008-10-05,14:05:27
39.98486,116.346621,0,38,39726.5871759259,2008-10-05,14:05:32
39.984861,116.346625,0,38,39726.5872337963,2008-10-05,14:05:37
39.984864,116.346621,0,38,39726.5872916667,2008-10-05,14:05:42
39.984868,116.346619,0,39,39726.587349537,2008-10-05,14:05:47
39.984868,116.346619,0,39,39726.5873842593,2008-10-05,14:05:50
39.984865,116.346623,0,39,39726.5874074074,2008-10-05,14:05:52
39.984877,116.34677,0,39,39726.5874652778,2008-10-05,14:05:57
39.984928,116.347129,0,40,39726.5875231481,2008-10-05,14:06:02
39.984992,116.347541,0,39,39726.5875810185,2008-10-05,14:06:07
39.985029,116.347994,0,39,39726.5876388889,2008-10-05,14:06:12
39.985125,116.348657,0,49,39726.5876967593,2008-10-05,14:06:17
39.985088,116.349257,0,51,39726.5877546296,2008-10-05,14:06:22
39.985074,116.349835,0,52,39726.5878125,2008-10-05,14:06:27
39.985097,116.350384,0,54,39726.5878703704,2008-10-05,14:06:32
39.985111,116.350832,0,56,39726.5879282407,2008-10-05,14:06:37
39.985073,116.350859,0,52,39726.5880439815,2008-10-05,14:06:47
39.985071,116.350873,0,56,39726.5881018518,2008-10-05,14:06:52
39.985112,116.351034,0,55,39726.5881597222,2008-10-05,14:06:57
39.985138,116.351355,0,73,39726.5882175926,2008-10-05,14:07:02
39.985077,116.351764,0,71,39726.588275463,2008-10-05,14:07:07
39.985026,116.352231,0,70,39726.5883333333,2008-10-05,14:07:12
39.985022,116.352734,0,68,39726.5883912037,2008-10-05,14:07:17
39.985088,116.353295,0,67,39726.5884490741,2008-10-05,14:07:22
39.985168,116.353956,0,66,39726.5885069444,2008-10-05,14:07:27
39.985177,116.354608,0,64,39726.5885648148,2008-10-05,14:07:32
39.985228,116.35522,0,64,39726.5886226852,2008-10-05,14:07:37
39.985306,116.355812,0,64,39726.5886805556,2008-10-05,14:07:42
39.985401,116.356405,0,63,39726.5887384259,2008-10-05,14:07:47
39.985462,116.357005,0,64,39726.5887962963,2008-10-05,14:07:52
39.985462,116.357581,0,65,39726.5888541667,2008-10-05,14:07:57
39.985456,116.358146,0,66,39726.588912037,2008-10-05,14:08:02
39.985484,116.3587,0,68,39726.5889699074,2008-10-05,14:08:07
39.985504,116.359266,0,71,39726.5890277778,2008-10-05,14:08:12
39.985569,116.359823,0,78,39726.5890856481,2008-10-05,14:08:17
39.985595,116.360347,0,85,39726.5891435185,2008-10-05,14:08:22
39.985615,116.360863,0,91,39726.5892013889,2008-10-05,14:08:27
39.985607,116.36132,0,101,39726.5892592593,2008-10-05,14:08:32
39.985531,116.361639,0,115,39726.5893171296,2008-10-05,14:08:37
39.985524,116.361669,0,127,39726.589375,2008-10-05,14:08:42
39.985548,116.361663,0,136,39726.5894328704,2008-10-05,14:08:47
39.985538,116.361759,0,139,39726.5894907407,2008-10-05,14:08:52
39.985454,116.361977,0,141,39726.5895486111,2008-10-05,14:08:57
39.985497,116.362321,0,143,39726.5896064815,2008-10-05,14:09:02
39.985566,116.36253,0,149,39726.5896643519,2008-10-05,14:09:07
39.985593,116.362554,0,149,39726.5897222222,2008-10-05,14:09:12
39.985592,116.362605,0,151,39726.5897800926,2008-10-05,14:09:17
39.985622,116.362802,0,155,39726.589837963,2008-10-05,14:09:22
39.985657,116.363153,0,157,39726.5898958333,2008-10-05,14:09:27
39.985708,116.363515,0,158,39726.5899537037,2008-10-05,14:09:32
39.985736,116.363906,0,160,39726.5900115741,2008-10-05,14:09:37
39.985722,116.364387,0,162,39726.5900694444,2008-10-05,14:09:42
39.985706,116.364896,0,165,39726.5901273148,2008-10-05,14:09:47
39.985712,116.365363,0,164,39726.5901851852,2008-10-05,14:09:52
39.985673,116.365864,0,165,39726.5902430556,2008-10-05,14:09:57
39.985605,116.366399,0,172,39726.5903009259,2008-10-05,14:10:02
39.985551,116.366954,0,180,39726.5903587963,2008-10-05,14:10:07
39.985557,116.367529,0,187,39726.5904166667,2008-10-05,14:10:12
39.985618,116.368141,0,199,39726.590474537,2008-10-05,14:10:17
39.985835,116.368784,0,201,39726.5905324074,2008-10-05,14:10:22
39.985742,116.36921,0,199,39726.5905902778,2008-10-05,14:10:27
39.985724,116.369451,0,198,39726.5906481481,2008-10-05,14:10:32
39.985734,116.36964,0,179,39726.5907060185,2008-10-05,14:10:37
39.985745,116.369826,0,168,39726.5907638889,2008-10-05,14:10:42
39.985734,116.37009,0,166,39726.5908217593,2008-10-05,14:10:47
39.98569,116.370445,0,171,39726.5908796296,2008-10-05,14:10:52
39.985615,116.370838,0,177,39726.5909375,2008-10-05,14:10:57
39.985708,116.371333,0,175,39726.5909953704,2008-10-05,14:11:02
39.98587,116.37168,0,173,39726.5910532407,2008-10-05,14:11:07
39.985953,116.37216,0,168,39726.5911111111,2008-10-05,14:11:12
39.985982,116.372702,0,166,39726.5911689815,2008-10-05,14:11:17
39.986007,116.373211,0,164,39726.5912268519,2008-10-05,14:11:22
39.985893,116.373535,0,166,39726.5912847222,2008-10-05,14:11:27
39.985732,116.37365,0,174,39726.5913425926,2008-10-05,14:11:32
39.98554,116.373558,0,175,39726.591400463,2008-10-05,14:11:37
39.985345,116.373245,0,168,39726.5914583333,2008-10-05,14:11:42
39.985347,116.372974,0,165,39726.5915162037,2008-10-05,14:11:47
39.985531,116.372789,0,165,39726.5915740741,2008-10-05,14:11:52
39.985868,116.372674,0,162,39726.5916319444,2008-10-05,14:11:57
39.986237,116.372524,0,160,39726.5916898148,2008-10-05,14:12:02
39.987128,116.37227,0,168,39726.5918055556,2008-10-05,14:12:12
39.987314,116.372314,0,173,39726.5918634259,2008-10-05,14:12:17
39.987506,116.372376,0,157,39726.5919212963,2008-10-05,14:12:22
39.987681,116.372286,0,143,39726.5919791667,2008-10-05,14:12:27
39.98791,116.372133,0,134,39726.592037037,2008-10-05,14:12:32
39.988186,116.371983,0,129,39726.5920949074,2008-10-05,14:12:37
39.98858,116.371925,0,129,39726.5921527778,2008-10-05,14:12:42
39.989007,116.371847,0,108,39726.5922106481,2008-10-05,14:12:47
39.989522,116.371704,0,100,39726.5922685185,2008-10-05,14:12:52
39.98997,116.371502,0,97,39726.5923263889,2008-10-05,14:12:57
39.990399,116.371317,0,93,39726.5923842593,2008-10-05,14:13:02
39.990803,116.371113,0,95,39726.5924421296,2008-10-05,14:13:07
39.991173,116.370928,0,100,39726.5925,2008-10-05,14:13:12
39.991558,116.37075,0,108,39726.5925578704,2008-10-05,14:13:17
39.9919,116.370485,0,119,39726.5926157407,2008-10-05,14:13:22
39.992247,116.370155,0,131,39726.5926736111,2008-10-05,14:13:27
39.992628,116.369859,0,141,39726.5927314815,2008-10-05,14:13:32
39.992982,116.369649,0,152,39726.5927893519,2008-10-05,14:13:37
39.993207,116.369486,0,163,39726.5928472222,2008-10-05,14:13:42
39.993214,116.369473,0,173,39726.5929050926,2008-10-05,14:13:47
39.99323,116.369455,0,177,39726.592962963,2008-10-05,14:13:52
39.993326,116.369324,0,173,39726.5930208333,2008-10-05,14:13:57
39.9936,116.369122,0,168,39726.5930787037,2008-10-05,14:14:02
39.994007,116.36885,0,164,39726.5931365741,2008-10-05,14:14:07
39.994424,116.368524,0,165,39726.5931944444,2008-10-05,14:14:12
39.994781,116.368233,0,165,39726.5932523148,2008-10-05,14:14:17
39.995091,116.367974,0,164,39726.5933101852,2008-10-05,14:14:22
39.995376,116.367723,0,167,39726.5933680556,2008-10-05,14:14:27
39.995678,116.367518,0,164,39726.5934259259,2008-10-05,14:14:32
39.995903,116.367365,0,156,39726.5934837963,2008-10-05,14:14:37
39.996139,116.367271,0,147,39726.5935416667,2008-10-05,14:14:42
39.996268,116.367225,0,142,39726.593599537,2008-10-05,14:14:47
39.996345,116.367153,0,135,39726.5936574074,2008-10-05,14:14:52
39.996498,116.367019,0,129,39726.5937152778,2008-10-05,14:14:57
39.996745,116.366809,0,122,39726.5937731481,2008-10-05,14:15:02
39.997051,116.366566,0,116,39726.5938310185,2008-10-05,14:15:07
39.997359,116.366335,0,114,39726.5938888889,2008-10-05,14:15:12
39.997682,116.366103,0,111,39726.5939467593,2008-10-05,14:15:17
39.998013,116.365876,0,110,39726.5940046296,2008-10-05,14:15:22
39.998332,116.365626,0,108,39726.5940625,2008-10-05,14:15:27
39.998575,116.365274,0,106,39726.5941203704,2008-10-05,14:15:32
39.998819,116.365035,0,102,39726.5941782407,2008-10-05,14:15:37
39.999007,116.364813,0,98,39726.5942361111,2008-10-05,14:15:42
39.99907,116.364532,0,93,39726.5942939815,2008-10-05,14:15:47
39.999166,116.364349,0,88,39726.5943518518,2008-10-05,14:15:52
39.999369,116.364361,0,81,39726.5944097222,2008-10-05,14:15:57
39.99968,116.364414,0,76,39726.5944675926,2008-10-05,14:16:02
39.999968,116.364517,0,81,39726.594525463,2008-10-05,14:16:07
40.000101,116.364947,0,83,39726.5945833333,2008-10-05,14:16:12
40.000084,116.365447,0,78,39726.5946412037,2008-10-05,14:16:17
40.000103,116.365935,0,73,39726.5946990741,2008-10-05,14:16:22
40.000106,116.366367,0,69,39726.5947569444,2008-10-05,14:16:27
40.000166,116.366665,0,68,39726.5948148148,2008-10-05,14:16:32
40.000155,116.366736,0,64,39726.5948726852,2008-10-05,14:16:37
40.000129,116.366752,0,62,39726.5949305556,2008-10-05,14:16:42
40.000129,116.366752,0,62,39726.5949652778,2008-10-05,14:16:45
40.00013,116.366748,0,62,39726.5949884259,2008-10-05,14:16:47
40.000117,116.366773,0,66,39726.5950462963,2008-10-05,14:16:52
40.0001,116.367011,0,83,39726.5951041667,2008-10-05,14:16:57
40.000118,116.367473,0,89,39726.595162037,2008-10-05,14:17:02
40.000148,116.367961,0,96,39726.5952199074,2008-10-05,14:17:07
40.000188,116.368506,0,110,39726.5952777778,2008-10-05,14:17:12
40.000193,116.369038,0,125,39726.5953356481,2008-10-05,14:17:17
40.000199,116.369515,0,141,39726.5953935185,2008-10-05,14:17:22
40.000208,116.369973,0,153,39726.5954513889,2008-10-05,14:17:27
40.000242,116.370434,0,163,39726.5955092593,2008-10-05,14:17:32
40.00029,116.370947,0,171,39726.5955671296,2008-10-05,14:17:37
40.000318,116.37154,0,181,39726.595625,2008-10-05,14:17:42
40.000319,116.372051,0,194,39726.5956828704,2008-10-05,14:17:47
40.000317,116.372371,0,200,39726.5957407407,2008-10-05,14:17:52
40.000346,116.372402,0,200,39726.5957986111,2008-10-05,14:17:57
40.000351,116.372401,0,201,39726.5958564815,2008-10-05,14:18:02
40.000348,116.372402,0,201,39726.5959143518,2008-10-05,14:18:07
40.000348,116.372402,0,201,39726.5959490741,2008-10-05,14:18:10
40.000343,116.372405,0,201,39726.5959722222,2008-10-05,14:18:12
40.000312,116.372436,0,200,39726.5960300926,2008-10-05,14:18:17
40.000261,116.372543,0,197,39726.596087963,2008-10-05,14:18:22
40.000265,116.372653,0,195,39726.5961458333,2008-10-05,14:18:27
40.000242,116.372694,0,191,39726.5962037037,2008-10-05,14:18:32
40.000202,116.372694,0,191,39726.5962615741,2008-10-05,14:18:37
40.000214,116.372717,0,191,39726.5963194444,2008-10-05,14:18:42
40.000245,116.372779,0,172,39726.5963773148,2008-10-05,14:18:47
40.000255,116.37288,0,159,39726.5964351852,2008-10-05,14:18:52
40.000268,116.372994,0,153,39726.5964930556,2008-10-05,14:18:57
40.000302,116.373073,0,151,39726.5965509259,2008-10-05,14:19:02
40.00029,116.373155,0,149,39726.5966087963,2008-10-05,14:19:07
40.000302,116.373233,0,150,39726.5966666667,2008-10-05,14:19:12
40.000284,116.373315,0,147,39726.596724537,2008-10-05,14:19:17
40.000278,116.373387,0,147,39726.5967824074,2008-10-05,14:19:22
40.000281,116.37344,0,151,39726.5968402778,2008-10-05,14:19:27
40.000244,116.373514,0,144,39726.5968981481,2008-10-05,14:19:32
40.000222,116.373587,0,142,39726.5969560185,2008-10-05,14:19:37
40.000218,116.373675,0,140,39726.5970138889,2008-10-05,14:19:42
40.000231,116.373755,0,141,39726.5970717593,2008-10-05,14:19:47
40.00024,116.373837,0,139,39726.5971296296,2008-10-05,14:19:52
40.000253,116.373913,0,133,39726.5971875,2008-10-05,14:19:57
40.000248,116.373986,0,130,39726.5972453704,2008-10-05,14:20:02
40.000237,116.374035,0,126,39726.5973032407,2008-10-05,14:20:07
40.000223,116.37411,0,115,39726.5973611111,2008-10-05,14:20:12
40.000236,116.374202,0,118,39726.5974189815,2008-10-05,14:20:17
40.00023,116.37428,0,120,39726.5974768519,2008-10-05,14:20:22
40.00023,116.374353,0,120,39726.5975347222,2008-10-05,14:20:27
40.000233,116.37444,0,129,39726.5975925926,2008-10-05,14:20:32
40.000249,116.374523,0,132,39726.597650463,2008-10-05,14:20:37
40.000273,116.374607,0,131,39726.5977083333,2008-10-05,14:20:42
40.000291,116.374673,0,134,39726.5977662037,2008-10-05,14:20:47
40.000313,116.374741,0,137,39726.5978240741,2008-10-05,14:20:52
40.000304,116.374819,0,141,39726.5978819444,2008-10-05,14:20:57
40.000318,116.374917,0,142,39726.5979398148,2008-10-05,14:21:02
40.000359,116.374984,0,149,39726.5979976852,2008-10-05,14:21:07
40.000347,116.375042,0,150,39726.5980555556,2008-10-05,14:21:12
40.00037,116.375122,0,153,39726.5981134259,2008-10-05,14:21:17
40.00037,116.375187,0,153,39726.5981712963,2008-10-05,14:21:22
40.000346,116.375248,0,151,39726.5982291667,2008-10-05,14:21:27
40.000318,116.375309,0,155,39726.598287037,2008-10-05,14:21:32
40.000369,116.375386,0,157,39726.5983449074,2008-10-05,14:21:37
40.000448,116.375494,0,176,39726.5984027778,2008-10-05,14:21:42
40.000325,116.37556,0,157,39726.5984606481,2008-10-05,14:21:47
40.000226,116.375601,0,141,39726.5985185185,2008-10-05,14:21:52
40.000205,116.375661,0,136,39726.5985763889,2008-10-05,14:21:57
40.000223,116.375707,0,133,39726.5986342593,2008-10-05,14:22:02
40.000231,116.375744,0,131,39726.5986921296,2008-10-05,14:22:07
40.00026,116.375804,0,129,39726.59875,2008-10-05,14:22:12
40.000309,116.375899,0,125,39726.5988078704,2008-10-05,14:22:17
40.00034,116.375975,0,119,39726.5988657407,2008-10-05,14:22:22
40.000348,116.376017,0,116,39726.5989236111,2008-10-05,14:22:27
40.000406,116.376112,0,113,39726.5989814815,2008-10-05,14:22:32
40.000449,116.376189,0,111,39726.5990393519,2008-10-05,14:22:37
40.000501,116.376242,0,109,39726.5990972222,2008-10-05,14:22:42
40.000492,116.376283,0,106,39726.5991550926,2008-10-05,14:22:47
40.000547,116.376372,0,104,39726.599212963,2008-10-05,14:22:52
40.000572,116.376436,0,103,39726.5992708333,2008-10-05,14:22:57
40.000608,116.376484,0,101,39726.5993287037,2008-10-05,14:23:02
40.000618,116.376549,0,97,39726.5993865741,2008-10-05,14:23:07
40.000601,116.376614,0,93,39726.5994444444,2008-10-05,14:23:12
40.000584,116.376668,0,92,39726.5995023148,2008-10-05,14:23:17
40.0006,116.376745,0,92,39726.5995601852,2008-10-05,14:23:22
40.000581,116.376819,0,92,39726.5996180556,2008-10-05,14:23:27
40.000627,116.376859,0,99,39726.5996759259,2008-10-05,14:23:32
40.000666,116.376911,0,101,39726.5997337963,2008-10-05,14:23:37
40.000831,116.377038,0,112,39726.5997916667,2008-10-05,14:23:42
40.000878,116.377093,0,117,39726.599849537,2008-10-05,14:23:47
40.000785,116.377166,0,121,39726.5999074074,2008-10-05,14:23:52
40.000643,116.377307,0,125,39726.5999652778,2008-10-05,14:23:57
40.000505,116.377401,0,123,39726.6000231481,2008-10-05,14:24:02
40.000474,116.377486,0,117,39726.6000810185,2008-10-05,14:24:07
40.000483,116.377561,0,108,39726.6001388889,2008-10-05,14:24:12
40.000473,116.377618,0,99,39726.6001967593,2008-10-05,14:24:17
40.000509,116.377673,0,90,39726.6002546296,2008-10-05,14:24:22
40.00052,116.377779,0,87,39726.6003125,2008-10-05,14:24:27
40.000558,116.377825,0,82,39726.6003703704,2008-10-05,14:24:32
40.000563,116.377889,0,78,39726.6004282407,2008-10-05,14:24:37
40.000574,116.377952,0,73,39726.6004861111,2008-10-05,14:24:42
40.000503,116.377974,0,69,39726.6005439815,2008-10-05,14:24:47
40.000379,116.378005,0,63,39726.6006018519,2008-10-05,14:24:52
40.000272,116.378057,0,59,39726.6006597222,2008-10-05,14:24:57
40.000111,116.378249,0,72,39726.6007175926,2008-10-05,14:25:02
40.00004,116.378162,0,72,39726.600775463,2008-10-05,14:25:07
39.999996,116.378034,0,73,39726.6008333333,2008-10-05,14:25:12
39.999968,116.378025,0,71,39726.6008912037,2008-10-05,14:25:17
39.999896,116.378024,0,69,39726.6009490741,2008-10-05,14:25:22
39.999822,116.378044,0,67,39726.6010069444,2008-10-05,14:25:27
39.999769,116.378086,0,67,39726.6010648148,2008-10-05,14:25:32
39.999716,116.378109,0,67,39726.6011226852,2008-10-05,14:25:37
39.999671,116.378136,0,65,39726.6011805556,2008-10-05,14:25:42
39.999623,116.378168,0,63,39726.6012384259,2008-10-05,14:25:47
39.999608,116.378224,0,62,39726.6012962963,2008-10-05,14:25:52
39.999575,116.378265,0,60,39726.6013541667,2008-10-05,14:25:57
39.999502,116.378478,0,76,39726.601412037,2008-10-05,14:26:02
39.999506,116.378497,0,78,39726.6014699074,2008-10-05,14:26:07
39.999517,116.378512,0,80,39726.6015277778,2008-10-05,14:26:12
39.999515,116.378566,0,82,39726.6015856481,2008-10-05,14:26:17
39.99953,116.378607,0,87,39726.6016435185,2008-10-05,14:26:22
39.999542,116.378647,0,89,39726.6017013889,2008-10-05,14:26:27
39.999508,116.378741,0,92,39726.6017592593,2008-10-05,14:26:32
39.99948,116.378819,0,97,39726.6018171296,2008-10-05,14:26:37
39.999487,116.378847,0,100,39726.601875,2008-10-05,14:26:42
39.999485,116.378933,0,106,39726.6019328704,2008-10-05,14:26:47
39.999456,116.37897,0,111,39726.6019907407,2008-10-05,14:26:52
39.999421,116.379028,0,116,39726.6020486111,2008-10-05,14:26:57
39.999343,116.379099,0,122,39726.6021064815,2008-10-05,14:27:02
39.999288,116.379124,0,125,39726.6021643518,2008-10-05,14:27:07
39.999239,116.379189,0,128,39726.6022222222,2008-10-05,14:27:12
39.999216,116.379242,0,129,39726.6022800926,2008-10-05,14:27:17
39.999272,116.379339,0,131,39726.602337963,2008-10-05,14:27:22
39.999281,116.379377,0,130,39726.6023958333,2008-10-05,14:27:27
39.999298,116.37941,0,127,39726.6024537037,2008-10-05,14:27:32
39.999306,116.379408,0,127,39726.6025115741,2008-10-05,14:27:37
39.999306,116.379408,0,127,39726.6025462963,2008-10-05,14:27:40
39.999307,116.379408,0,126,39726.6025694444,2008-10-05,14:27:42
39.999308,116.379419,0,126,39726.6026273148,2008-10-05,14:27:47
39.999308,116.379415,0,126,39726.6026851852,2008-10-05,14:27:52
39.999308,116.379412,0,126,39726.6027430556,2008-10-05,14:27:57
39.999307,116.379417,0,126,39726.6028009259,2008-10-05,14:28:02
39.99931,116.379425,0,126,39726.6028587963,2008-10-05,14:28:07
39.999311,116.379423,0,126,39726.6029166667,2008-10-05,14:28:12
39.999311,116.379415,0,126,39726.602974537,2008-10-05,14:28:17
39.999313,116.379418,0,126,39726.6030324074,2008-10-05,14:28:22
39.999313,116.379418,0,126,39726.6030671296,2008-10-05,14:28:25
39.999312,116.379418,0,126,39726.6030902778,2008-10-05,14:28:27
39.999312,116.379439,0,126,39726.6031481481,2008-10-05,14:28:32
39.999319,116.379443,0,126,39726.6032060185,2008-10-05,14:28:37
39.999319,116.379443,0,126,39726.6032407407,2008-10-05,14:28:40
39.999323,116.379436,0,126,39726.6032638889,2008-10-05,14:28:42
39.999336,116.379425,0,127,39726.6033217593,2008-10-05,14:28:47
39.999336,116.379425,0,127,39726.6033564815,2008-10-05,14:28:50
39.999336,116.37943,0,127,39726.6033796296,2008-10-05,14:28:52
39.99935,116.379444,0,127,39726.6034375,2008-10-05,14:28:57
39.999355,116.379445,0,128,39726.6034953704,2008-10-05,14:29:02
39.999355,116.379445,0,128,39726.6035300926,2008-10-05,14:29:05
39.999358,116.379443,0,128,39726.6035532407,2008-10-05,14:29:07
39.999375,116.37944,0,127,39726.6036111111,2008-10-05,14:29:12
39.999375,116.37944,0,127,39726.6036458333,2008-10-05,14:29:15
39.999378,116.379439,0,127,39726.6036689815,2008-10-05,14:29:17
39.99938,116.379428,0,127,39726.6037268518,2008-10-05,14:29:22
39.999383,116.379412,0,127,39726.6037847222,2008-10-05,14:29:27
39.999386,116.379396,0,127,39726.6038425926,2008-10-05,14:29:32
39.999386,116.379396,0,127,39726.6038773148,2008-10-05,14:29:35
39.99939,116.379388,0,127,39726.603900463,2008-10-05,14:29:37
39.999399,116.379402,0,127,39726.6039583333,2008-10-05,14:29:42
39.999427,116.37942,0,128,39726.6040162037,2008-10-05,14:29:47
39.999454,116.379442,0,129,39726.6040740741,2008-10-05,14:29:52
39.999479,116.379428,0,130,39726.6041319444,2008-10-05,14:29:57
39.99949,116.379422,0,131,39726.6041898148,2008-10-05,14:30:02
39.999496,116.37941,0,131,39726.6042476852,2008-10-05,14:30:07
39.99954,116.3793,0,130,39726.6043055556,2008-10-05,14:30:12
39.999584,116.379206,0,131,39726.6043634259,2008-10-05,14:30:17
39.999614,116.379117,0,131,39726.6044212963,2008-10-05,14:30:22
39.999648,116.37907,0,131,39726.6044791667,2008-10-05,14:30:27
39.999677,116.379065,0,132,39726.604537037,2008-10-05,14:30:32
39.999681,116.379048,0,133,39726.6045949074,2008-10-05,14:30:37
39.999681,116.379048,0,133,39726.6046296296,2008-10-05,14:30:40
39.999684,116.379046,0,133,39726.6046527778,2008-10-05,14:30:42
39.999688,116.379059,0,133,39726.6047106481,2008-10-05,14:30:47
39.999689,116.379073,0,133,39726.6047685185,2008-10-05,14:30:52
39.999704,116.379109,0,133,39726.6048263889,2008-10-05,14:30:57
39.999723,116.379166,0,133,39726.6048842593,2008-10-05,14:31:02
39.999724,116.379225,0,133,39726.6049421296,2008-10-05,14:31:07
39.99973,116.379264,0,133,39726.605,2008-10-05,14:31:12
39.999741,116.37927,0,133,39726.6050578704,2008-10-05,14:31:17
39.999771,116.379262,0,132,39726.6051157407,2008-10-05,14:31:22
39.999772,116.379261,0,133,39726.6051736111,2008-10-05,14:31:27
39.999772,116.379261,0,133,39726.6052083333,2008-10-05,14:31:30
39.999773,116.379264,0,133,39726.6052314815,2008-10-05,14:31:32
39.999774,116.379273,0,133,39726.6052893519,2008-10-05,14:31:37
39.999775,116.379273,0,133,39726.6053472222,2008-10-05,14:31:42
39.999775,116.379273,0,133,39726.6053819444,2008-10-05,14:31:45
39.999775,116.379275,0,133,39726.6054050926,2008-10-05,14:31:47
39.999777,116.379301,0,133,39726.605462963,2008-10-05,14:31:52
39.999794,116.379341,0,135,39726.6055208333,2008-10-05,14:31:57
39.999809,116.379365,0,136,39726.6055787037,2008-10-05,14:32:02
39.999824,116.379331,0,137,39726.6056365741,2008-10-05,14:32:07
39.99983,116.379319,0,137,39726.6056944444,2008-10-05,14:32:12
39.99983,116.379316,0,137,39726.6057523148,2008-10-05,14:32:17
39.99983,116.379311,0,137,39726.6058101852,2008-10-05,14:32:22
39.99983,116.379311,0,137,39726.6058449074,2008-10-05,14:32:25
39.999829,116.379304,0,137,39726.6058680556,2008-10-05,14:32:27
39.999826,116.379283,0,137,39726.6059259259,2008-10-05,14:32:32
39.999836,116.379234,0,138,39726.6059837963,2008-10-05,14:32:37
39.999846,116.379205,0,138,39726.6060416667,2008-10-05,14:32:42
39.99985,116.379193,0,139,39726.606099537,2008-10-05,14:32:47
39.999855,116.379223,0,140,39726.6061574074,2008-10-05,14:32:52
40.000006,116.379239,0,149,39726.6062152778,2008-10-05,14:32:57
40.000035,116.379244,0,153,39726.6062731481,2008-10-05,14:33:02
40.000057,116.379253,0,155,39726.6063310185,2008-10-05,14:33:07
40.00016,116.379252,0,162,39726.6063888889,2008-10-05,14:33:12
39.99997,116.379421,0,222,39726.6094560185,2008-10-05,14:37:37
39.99993,116.37948,0,222,39726.6095138889,2008-10-05,14:37:42
39.999929,116.379525,0,222,39726.6095717593,2008-10-05,14:37:47
39.999938,116.379526,0,222,39726.6096296296,2008-10-05,14:37:52
39.999943,116.379543,0,221,39726.6096875,2008-10-05,14:37:57
39.999984,116.379561,0,222,39726.6097453704,2008-10-05,14:38:02
40.000138,116.379574,0,223,39726.6098032407,2008-10-05,14:38:07
40.000163,116.379608,0,221,39726.6098611111,2008-10-05,14:38:12
40.000291,116.379639,0,222,39726.6099189815,2008-10-05,14:38:17
40.000363,116.379652,0,222,39726.6099768518,2008-10-05,14:38:22
40.00043,116.379722,0,221,39726.6100347222,2008-10-05,14:38:27
40.000424,116.379751,0,221,39726.6100925926,2008-10-05,14:38:32
40.000446,116.379775,0,220,39726.610150463,2008-10-05,14:38:37
40.000472,116.379772,0,220,39726.6102083333,2008-10-05,14:38:42
40.000472,116.379779,0,220,39726.6102662037,2008-10-05,14:38:47
40.000473,116.379779,0,220,39726.6103240741,2008-10-05,14:38:52
40.000473,116.379779,0,220,39726.6103587963,2008-10-05,14:38:55
40.000475,116.379782,0,220,39726.6103819444,2008-10-05,14:38:57
40.000448,116.379742,0,218,39726.6104398148,2008-10-05,14:39:02
40.000448,116.379742,0,218,39726.610474537,2008-10-05,14:39:05
40.000446,116.379737,0,218,39726.6104976852,2008-10-05,14:39:07
40.000426,116.379676,0,217,39726.6105555556,2008-10-05,14:39:12
40.000397,116.379702,0,215,39726.6106134259,2008-10-05,14:39:17
40.000376,116.379718,0,214,39726.6106712963,2008-10-05,14:39:22
40.000379,116.379725,0,214,39726.6107291667,2008-10-05,14:39:27
40.00038,116.379728,0,214,39726.610787037,2008-10-05,14:39:32
40.00038,116.379722,0,214,39726.6108449074,2008-10-05,14:39:37
40.00038,116.379722,0,214,39726.6108796296,2008-10-05,14:39:40
40.00038,116.379719,0,214,39726.6109027778,2008-10-05,14:39:42
40.000359,116.379645,0,213,39726.6109606481,2008-10-05,14:39:47
40.00034,116.379584,0,212,39726.6110185185,2008-10-05,14:39:52
40.00037,116.37963,0,214,39726.6110763889,2008-10-05,14:39:57
40.00037,116.37963,0,214,39726.6111111111,2008-10-05,14:40:00
40.000371,116.379638,0,214,39726.6111342593,2008-10-05,14:40:02
40.000372,116.379647,0,214,39726.6111921296,2008-10-05,14:40:07
40.0004,116.379667,0,214,39726.61125,2008-10-05,14:40:12
40.000401,116.379667,0,214,39726.6113078704,2008-10-05,14:40:17
40.000401,116.379667,0,214,39726.6113425926,2008-10-05,14:40:20
40.000401,116.379664,0,214,39726.6113657407,2008-10-05,14:40:22
40.000375,116.379462,0,214,39726.6114236111,2008-10-05,14:40:27
40.00034,116.37931,0,215,39726.6114814815,2008-10-05,14:40:32
40.000284,116.379182,0,215,39726.6115393518,2008-10-05,14:40:37
40.000225,116.379023,0,215,39726.6115972222,2008-10-05,14:40:42
40.00017,116.378881,0,215,39726.6116550926,2008-10-05,14:40:47
40.000167,116.3789,0,215,39726.611712963,2008-10-05,14:40:52
40.00023,116.379016,0,216,39726.6117708333,2008-10-05,14:40:57
40.000243,116.379051,0,216,39726.6118287037,2008-10-05,14:41:02
40.000275,116.379183,0,216,39726.6118865741,2008-10-05,14:41:07
40.000248,116.379196,0,216,39726.6119444444,2008-10-05,14:41:12
40.000235,116.379225,0,217,39726.6120023148,2008-10-05,14:41:17
40.000279,116.379418,0,217,39726.6120601852,2008-10-05,14:41:22
40.000218,116.379341,0,221,39726.6121180556,2008-10-05,14:41:27
40.000178,116.379268,0,222,39726.6121759259,2008-10-05,14:41:32
40.000146,116.379256,0,225,39726.6122337963,2008-10-05,14:41:37
40.00015,116.379157,0,226,39726.6122916667,2008-10-05,14:41:42
40.000119,116.379119,0,225,39726.612349537,2008-10-05,14:41:47
40.00012,116.379119,0,225,39726.6124074074,2008-10-05,14:41:52
40.000119,116.379115,0,225,39726.6124652778,2008-10-05,14:41:57
40.000119,116.379115,0,225,39726.6125,2008-10-05,14:42:00
40.000121,116.379111,0,226,39726.6125231481,2008-10-05,14:42:02
40.000135,116.379098,0,226,39726.6125810185,2008-10-05,14:42:07
40.000134,116.379097,0,227,39726.6126388889,2008-10-05,14:42:12
40.000134,116.3791,0,227,39726.6126967593,2008-10-05,14:42:17
40.000134,116.3791,0,227,39726.6127314815,2008-10-05,14:42:20
40.000188,116.379441,0,309,39726.6166898148,2008-10-05,14:48:02
40.00019,116.379447,0,308,39726.6167476852,2008-10-05,14:48:07
40.00019,116.379447,0,308,39726.6167824074,2008-10-05,14:48:10
40.000192,116.379455,0,308,39726.6168055556,2008-10-05,14:48:12
40.000194,116.379467,0,309,39726.6168634259,2008-10-05,14:48:17
40.000194,116.379467,0,309,39726.6168981481,2008-10-05,14:48:20
40.000194,116.379473,0,309,39726.6169212963,2008-10-05,14:48:22
40.000229,116.379475,0,306,39726.6169791667,2008-10-05,14:48:27
40.000189,116.379515,0,305,39726.617037037,2008-10-05,14:48:32
40.000176,116.379536,0,302,39726.6170949074,2008-10-05,14:48:37
40.000179,116.379515,0,301,39726.6171527778,2008-10-05,14:48:42
40.000179,116.379515,0,301,39726.6171875,2008-10-05,14:48:45
40.000181,116.37951,0,301,39726.6172106481,2008-10-05,14:48:47
40.00018,116.379498,0,301,39726.6172685185,2008-10-05,14:48:52
40.000178,116.379483,0,301,39726.6173263889,2008-10-05,14:48:57
40.00016,116.379478,0,298,39726.6173842593,2008-10-05,14:49:02
40.00015,116.379484,0,296,39726.6174421296,2008-10-05,14:49:07
40.000163,116.379445,0,292,39726.6175,2008-10-05,14:49:12
40.000157,116.379456,0,291,39726.6175578704,2008-10-05,14:49:17
40.000146,116.379453,0,289,39726.6176157407,2008-10-05,14:49:22
40.000173,116.379495,0,286,39726.6176736111,2008-10-05,14:49:27
40.000213,116.379526,0,285,39726.6177314815,2008-10-05,14:49:32
40.00023,116.379556,0,283,39726.6177893518,2008-10-05,14:49:37
40.000295,116.379564,0,283,39726.6178472222,2008-10-05,14:49:42
40.00032,116.379644,0,284,39726.6179050926,2008-10-05,14:49:47
40.000304,116.379708,0,283,39726.617962963,2008-10-05,14:49:52
40.000318,116.379698,0,282,39726.6180208333,2008-10-05,14:49:57
40.000329,116.379684,0,283,39726.6180787037,2008-10-05,14:50:02
40.00031,116.379651,0,286,39726.6181365741,2008-10-05,14:50:07
40.000305,116.379585,0,287,39726.6181944444,2008-10-05,14:50:12
40.000307,116.379566,0,288,39726.6182523148,2008-10-05,14:50:17
40.000307,116.379566,0,288,39726.618287037,2008-10-05,14:50:20
40.000308,116.379573,0,288,39726.6183101852,2008-10-05,14:50:22
40.000293,116.379528,0,291,39726.6183680556,2008-10-05,14:50:27
40.000284,116.379505,0,293,39726.6184259259,2008-10-05,14:50:32
40.000266,116.379483,0,294,39726.6184837963,2008-10-05,14:50:37
40.000266,116.379488,0,294,39726.6185416667,2008-10-05,14:50:42
40.000266,116.379486,0,295,39726.618599537,2008-10-05,14:50:47
40.000265,116.379487,0,295,39726.6186574074,2008-10-05,14:50:52
40.000265,116.379484,0,295,39726.6187152778,2008-10-05,14:50:57
40.000266,116.37949,0,295,39726.6187731481,2008-10-05,14:51:02
40.000266,116.37949,0,295,39726.6188078704,2008-10-05,14:51:05
40.000266,116.379496,0,295,39726.6188310185,2008-10-05,14:51:07
40.000268,116.379472,0,295,39726.6188888889,2008-10-05,14:51:12
40.000271,116.379453,0,297,39726.6189467593,2008-10-05,14:51:17
40.000272,116.379458,0,297,39726.6190046296,2008-10-05,14:51:22
40.000272,116.379456,0,297,39726.6190625,2008-10-05,14:51:27
40.000272,116.379456,0,297,39726.6190972222,2008-10-05,14:51:30
40.000273,116.37946,0,297,39726.6191203704,2008-10-05,14:51:32
40.000277,116.379475,0,300,39726.6191782407,2008-10-05,14:51:37
40.000284,116.37945,0,303,39726.6192361111,2008-10-05,14:51:42
40.000286,116.379462,0,304,39726.6192939815,2008-10-05,14:51:47
40.000271,116.379472,0,312,39726.6193518518,2008-10-05,14:51:52
40.000265,116.379456,0,317,39726.6194097222,2008-10-05,14:51:57
40.000265,116.379459,0,317,39726.6194675926,2008-10-05,14:52:02
40.000264,116.379459,0,317,39726.619525463,2008-10-05,14:52:07
40.000263,116.379461,0,317,39726.6195833333,2008-10-05,14:52:12
40.000263,116.379461,0,317,39726.6196180556,2008-10-05,14:52:15
40.000263,116.379468,0,317,39726.6196412037,2008-10-05,14:52:17
40.000262,116.379479,0,317,39726.6196990741,2008-10-05,14:52:22
40.000268,116.379501,0,316,39726.6197569444,2008-10-05,14:52:27
40.000224,116.379508,0,316,39726.6198148148,2008-10-05,14:52:32
40.000224,116.379508,0,316,39726.619849537,2008-10-05,14:52:35
40.000223,116.379511,0,316,39726.6198726852,2008-10-05,14:52:37
40.000226,116.379524,0,316,39726.6199305556,2008-10-05,14:52:42
40.000239,116.379516,0,316,39726.6199884259,2008-10-05,14:52:47
40.000239,116.379516,0,316,39726.6200231481,2008-10-05,14:52:50
40.00024,116.379521,0,316,39726.6200462963,2008-10-05,14:52:52
40.00024,116.379539,0,316,39726.6201041667,2008-10-05,14:52:57
40.000271,116.379544,0,319,39726.620162037,2008-10-05,14:53:02
40.000271,116.379544,0,319,39726.6201967593,2008-10-05,14:53:05
40.000266,116.379537,0,321,39726.6202199074,2008-10-05,14:53:07
40.000256,116.379558,0,324,39726.6202777778,2008-10-05,14:53:12
40.00028,116.379624,0,325,39726.6203356481,2008-10-05,14:53:17
40.000306,116.379681,0,323,39726.6203935185,2008-10-05,14:53:22
40.000324,116.379708,0,320,39726.6204513889,2008-10-05,14:53:27
40.000314,116.379667,0,316,39726.6205092593,2008-10-05,14:53:32
40.000295,116.379624,0,315,39726.6205671296,2008-10-05,14:53:37
40.000274,116.379569,0,314,39726.620625,2008-10-05,14:53:42
40.000269,116.379542,0,314,39726.6206828704,2008-10-05,14:53:47
40.000274,116.379451,0,313,39726.6207407407,2008-10-05,14:53:52
40.000261,116.379427,0,313,39726.6207986111,2008-10-05,14:53:57
39.999997,116.379364,0,242,39726.6312731481,2008-10-05,15:09:02
39.999994,116.379347,0,246,39726.6313310185,2008-10-05,15:09:07
39.999995,116.379338,0,249,39726.6313888889,2008-10-05,15:09:12
39.999964,116.379304,0,254,39726.6314467593,2008-10-05,15:09:17
39.999964,116.379304,0,254,39726.6314814815,2008-10-05,15:09:20
39.999967,116.379297,0,257,39726.6315046296,2008-10-05,15:09:22
39.999997,116.3793,0,257,39726.6315625,2008-10-05,15:09:27
40.000031,116.379297,0,253,39726.6316203704,2008-10-05,15:09:32
40.000067,116.379293,0,251,39726.6316782407,2008-10-05,15:09:37
40.000082,116.379267,0,247,39726.6317361111,2008-10-05,15:09:42
40.000087,116.379272,0,246,39726.6317939815,2008-10-05,15:09:47
40.000089,116.379275,0,246,39726.6318518519,2008-10-05,15:09:52
40.000089,116.379282,0,246,39726.6319097222,2008-10-05,15:09:57
40.000089,116.379282,0,246,39726.6319444444,2008-10-05,15:10:00
40.000089,116.379277,0,246,39726.6319675926,2008-10-05,15:10:02
40.000072,116.379296,0,244,39726.632025463,2008-10-05,15:10:07
40.000047,116.379306,0,241,39726.6320833333,2008-10-05,15:10:12
40.000027,116.379323,0,240,39726.6321412037,2008-10-05,15:10:17
40.000028,116.379326,0,240,39726.6321990741,2008-10-05,15:10:22
40.000027,116.379323,0,240,39726.6322569444,2008-10-05,15:10:27
40.000026,116.379324,0,240,39726.6323148148,2008-10-05,15:10:32
40.000026,116.379324,0,240,39726.632349537,2008-10-05,15:10:35
40.000026,116.37933,0,241,39726.6323726852,2008-10-05,15:10:37
40.000027,116.37934,0,241,39726.6324305556,2008-10-05,15:10:42
40.000027,116.379356,0,240,39726.6324884259,2008-10-05,15:10:47
40.000027,116.379361,0,240,39726.6325462963,2008-10-05,15:10:52
40.000028,116.379359,0,240,39726.6326041667,2008-10-05,15:10:57
40.000028,116.379354,0,240,39726.632662037,2008-10-05,15:11:02
40.000027,116.379351,0,240,39726.6327199074,2008-10-05,15:11:07
40.000028,116.379349,0,240,39726.6327777778,2008-10-05,15:11:12
40.000023,116.379355,0,240,39726.6328356481,2008-10-05,15:11:17
40.000023,116.379355,0,240,39726.6328703704,2008-10-05,15:11:20
40.000016,116.379351,0,241,39726.6328935185,2008-10-05,15:11:22
39.999991,116.379359,0,241,39726.6329513889,2008-10-05,15:11:27
39.999964,116.379381,0,242,39726.6330092593,2008-10-05,15:11:32
39.999871,116.379457,0,242,39726.6330671296,2008-10-05,15:11:37
39.999857,116.379453,0,240,39726.633125,2008-10-05,15:11:42
39.9999,116.37939,0,238,39726.6331828704,2008-10-05,15:11:47
39.999913,116.379364,0,238,39726.6332407407,2008-10-05,15:11:52
39.99993,116.379308,0,240,39726.6332986111,2008-10-05,15:11:57
39.999887,116.379272,0,242,39726.6333564815,2008-10-05,15:12:02
39.999805,116.379266,0,241,39726.6334143518,2008-10-05,15:12:07
39.999693,116.379292,0,240,39726.6334722222,2008-10-05,15:12:12
39.999552,116.379361,0,238,39726.6335300926,2008-10-05,15:12:17
39.99944,116.379412,0,230,39726.633587963,2008-10-05,15:12:22
39.999426,116.379411,0,215,39726.6336458333,2008-10-05,15:12:27
39.999464,116.379379,0,199,39726.6337037037,2008-10-05,15:12:32
39.999473,116.37936,0,186,39726.6337615741,2008-10-05,15:12:37
39.999473,116.379375,0,177,39726.6338194444,2008-10-05,15:12:42
39.999472,116.379362,0,174,39726.6338773148,2008-10-05,15:12:47
39.999527,116.379296,0,173,39726.6339351852,2008-10-05,15:12:52
39.999545,116.379285,0,172,39726.6339930556,2008-10-05,15:12:57
39.999545,116.379285,0,172,39726.6340277778,2008-10-05,15:13:00
39.999546,116.379282,0,171,39726.6340509259,2008-10-05,15:13:02
39.999575,116.379289,0,169,39726.6341087963,2008-10-05,15:13:07
39.999639,116.379257,0,168,39726.6341666667,2008-10-05,15:13:12
39.99965,116.379244,0,168,39726.634224537,2008-10-05,15:13:17
39.99965,116.379244,0,168,39726.6342592593,2008-10-05,15:13:20
39.999649,116.37924,0,168,39726.6342824074,2008-10-05,15:13:22
39.999651,116.379252,0,168,39726.6343402778,2008-10-05,15:13:27
39.999652,116.379261,0,167,39726.6343981481,2008-10-05,15:13:32
39.999651,116.379254,0,167,39726.6344560185,2008-10-05,15:13:37
39.999651,116.379254,0,167,39726.6344907407,2008-10-05,15:13:40
39.999652,116.379254,0,167,39726.6345138889,2008-10-05,15:13:42
39.999663,116.37925,0,167,39726.6345717593,2008-10-05,15:13:47
39.999663,116.379246,0,167,39726.6346296296,2008-10-05,15:13:52
39.999662,116.37924,0,167,39726.6346875,2008-10-05,15:13:57
39.999662,116.37924,0,167,39726.6347222222,2008-10-05,15:14:00
39.999663,116.379243,0,168,39726.6347453704,2008-10-05,15:14:02
39.999664,116.379258,0,168,39726.6348032407,2008-10-05,15:14:07
39.999689,116.379221,0,169,39726.6348611111,2008-10-05,15:14:12
39.999727,116.379184,0,170,39726.6349189815,2008-10-05,15:14:17
39.999739,116.379174,0,170,39726.6349768518,2008-10-05,15:14:22
39.999739,116.379174,0,170,39726.6350115741,2008-10-05,15:14:25
39.999739,116.379176,0,170,39726.6350347222,2008-10-05,15:14:27
39.999736,116.379162,0,169,39726.6350925926,2008-10-05,15:14:32
39.999698,116.379186,0,166,39726.635150463,2008-10-05,15:14:37
39.999694,116.379189,0,165,39726.6352083333,2008-10-05,15:14:42
39.999695,116.379196,0,165,39726.6352662037,2008-10-05,15:14:47
39.999695,116.379196,0,165,39726.6353009259,2008-10-05,15:14:50
39.999697,116.3792,0,165,39726.6353240741,2008-10-05,15:14:52
39.999698,116.37921,0,165,39726.6353819444,2008-10-05,15:14:57
39.999698,116.37921,0,165,39726.6354166667,2008-10-05,15:15:00
39.9997,116.379202,0,165,39726.6354398148,2008-10-05,15:15:02
39.999699,116.379193,0,165,39726.6354976852,2008-10-05,15:15:07
39.999697,116.37917,0,166,39726.6355555556,2008-10-05,15:15:12
39.999644,116.379199,0,168,39726.6356134259,2008-10-05,15:15:17
39.999645,116.379197,0,168,39726.6356712963,2008-10-05,15:15:22
39.999647,116.379197,0,168,39726.6357291667,2008-10-05,15:15:27
39.999647,116.379194,0,169,39726.635787037,2008-10-05,15:15:32
39.999649,116.379198,0,169,39726.6358449074,2008-10-05,15:15:37
39.999649,116.379202,0,169,39726.6359027778,2008-10-05,15:15:42
39.999649,116.379202,0,169,39726.6359375,2008-10-05,15:15:45
39.999649,116.379197,0,169,39726.6359606481,2008-10-05,15:15:47
39.999649,116.379184,0,169,39726.6360185185,2008-10-05,15:15:52
39.99965,116.379184,0,169,39726.6360763889,2008-10-05,15:15:57
39.99965,116.379184,0,169,39726.6361111111,2008-10-05,15:16:00
39.99965,116.379182,0,168,39726.6361342593,2008-10-05,15:16:02
39.999618,116.379216,0,167,39726.6361921296,2008-10-05,15:16:07
39.999618,116.379224,0,167,39726.63625,2008-10-05,15:16:12
39.999618,116.379224,0,167,39726.6362847222,2008-10-05,15:16:15
39.999619,116.379231,0,167,39726.6363078704,2008-10-05,15:16:17
39.999628,116.37925,0,167,39726.6363657407,2008-10-05,15:16:22
39.999666,116.379254,0,167,39726.6364236111,2008-10-05,15:16:27
39.999669,116.379268,0,167,39726.6364814815,2008-10-05,15:16:32
39.999745,116.379277,0,167,39726.6365393519,2008-10-05,15:16:37
39.999784,116.379254,0,167,39726.6365972222,2008-10-05,15:16:42
39.999784,116.379249,0,167,39726.6366550926,2008-10-05,15:16:47
39.999784,116.379248,0,167,39726.636712963,2008-10-05,15:16:52
39.999784,116.379252,0,168,39726.6367708333,2008-10-05,15:16:57
39.999784,116.379252,0,168,39726.6368055556,2008-10-05,15:17:00
39.999785,116.379257,0,168,39726.6368287037,2008-10-05,15:17:02
39.999781,116.379245,0,168,39726.6368865741,2008-10-05,15:17:07
39.999784,116.379247,0,168,39726.6369444444,2008-10-05,15:17:12
39.999784,116.379247,0,168,39726.6369791667,2008-10-05,15:17:15
39.999783,116.379245,0,168,39726.6370023148,2008-10-05,15:17:17
39.999782,116.379256,0,168,39726.6370601852,2008-10-05,15:17:22
39.999781,116.37926,0,168,39726.6371180556,2008-10-05,15:17:27
39.999778,116.379252,0,168,39726.6371759259,2008-10-05,15:17:32
39.999776,116.379253,0,168,39726.6372337963,2008-10-05,15:17:37
39.999776,116.379253,0,168,39726.6372685185,2008-10-05,15:17:40
39.999774,116.379252,0,167,39726.6372916667,2008-10-05,15:17:42
39.999772,116.37924,0,167,39726.637349537,2008-10-05,15:17:47
39.999769,116.379228,0,167,39726.6374074074,2008-10-05,15:17:52
39.999767,116.379214,0,167,39726.6374652778,2008-10-05,15:17:57
39.999716,116.379185,0,167,39726.6375231481,2008-10-05,15:18:02
39.999649,116.37919,0,166,39726.6375810185,2008-10-05,15:18:07
39.999576,116.379195,0,166,39726.6376388889,2008-10-05,15:18:12
39.999544,116.379158,0,166,39726.6376967593,2008-10-05,15:18:17
39.999502,116.379168,0,166,39726.6377546296,2008-10-05,15:18:22
39.999447,116.37921,0,166,39726.6378125,2008-10-05,15:18:27
39.999283,116.379278,0,165,39726.6378703704,2008-10-05,15:18:32
39.999238,116.37932,0,166,39726.6379282407,2008-10-05,15:18:37
39.999241,116.379334,0,166,39726.6379861111,2008-10-05,15:18:42
39.999247,116.379321,0,165,39726.6380439815,2008-10-05,15:18:47
39.999247,116.379321,0,165,39726.6380787037,2008-10-05,15:18:50
39.999248,116.379317,0,165,39726.6381018519,2008-10-05,15:18:52
39.999252,116.379293,0,165,39726.6381597222,2008-10-05,15:18:57
39.999317,116.379169,0,165,39726.6382175926,2008-10-05,15:19:02
39.99935,116.37911,0,163,39726.638275463,2008-10-05,15:19:07
39.999331,116.379087,0,162,39726.6383333333,2008-10-05,15:19:12
39.999344,116.379037,0,161,39726.6383912037,2008-10-05,15:19:17
39.999379,116.378998,0,160,39726.6384490741,2008-10-05,15:19:22
39.999387,116.379003,0,160,39726.6385069444,2008-10-05,15:19:27
39.999388,116.379004,0,160,39726.6385648148,2008-10-05,15:19:32
39.999388,116.379004,0,160,39726.638599537,2008-10-05,15:19:35
39.999389,116.379011,0,159,39726.6386226852,2008-10-05,15:19:37
39.999391,116.379024,0,159,39726.6386805556,2008-10-05,15:19:42
39.999393,116.379038,0,159,39726.6387384259,2008-10-05,15:19:47
39.99938,116.379124,0,152,39726.6387962963,2008-10-05,15:19:52
39.999365,116.379223,0,147,39726.6388541667,2008-10-05,15:19:57
39.999336,116.379304,0,144,39726.638912037,2008-10-05,15:20:02
39.999337,116.379339,0,143,39726.6389699074,2008-10-05,15:20:07
39.999342,116.379343,0,142,39726.6390277778,2008-10-05,15:20:12
39.999342,116.379341,0,142,39726.6390856481,2008-10-05,15:20:17
39.999342,116.379341,0,142,39726.6391203704,2008-10-05,15:20:20
39.999341,116.379344,0,142,39726.6391435185,2008-10-05,15:20:22
39.999342,116.379355,0,142,39726.6392013889,2008-10-05,15:20:27
39.999343,116.379363,0,142,39726.6392592593,2008-10-05,15:20:32
39.999343,116.379363,0,142,39726.6392939815,2008-10-05,15:20:35
39.999343,116.379364,0,142,39726.6393171296,2008-10-05,15:20:37
39.999343,116.379354,0,142,39726.639375,2008-10-05,15:20:42
39.999338,116.379405,0,141,39726.6394328704,2008-10-05,15:20:47
39.99932,116.379492,0,139,39726.6394907407,2008-10-05,15:20:52
39.99932,116.379492,0,139,39726.639525463,2008-10-05,15:20:55
39.999321,116.379497,0,138,39726.6395486111,2008-10-05,15:20:57
39.999348,116.379457,0,137,39726.6396064815,2008-10-05,15:21:02
39.999357,116.379431,0,137,39726.6396643519,2008-10-05,15:21:07
39.999356,116.379419,0,136,39726.6397222222,2008-10-05,15:21:12
39.999356,116.379419,0,136,39726.6397569444,2008-10-05,15:21:15
39.999356,116.379414,0,136,39726.6397800926,2008-10-05,15:21:17
39.999374,116.379401,0,136,39726.639837963,2008-10-05,15:21:22
39.999381,116.379398,0,136,39726.6398958333,2008-10-05,15:21:27
39.999385,116.379397,0,137,39726.6399537037,2008-10-05,15:21:32
39.999392,116.37939,0,137,39726.6400115741,2008-10-05,15:21:37
39.999392,116.37939,0,137,39726.6400462963,2008-10-05,15:21:40
39.999399,116.379387,0,137,39726.6400694444,2008-10-05,15:21:42
39.999492,116.379347,0,139,39726.6401273148,2008-10-05,15:21:47
39.999626,116.379254,0,141,39726.6401851852,2008-10-05,15:21:52
39.999661,116.379238,0,143,39726.6402430556,2008-10-05,15:21:57
39.999655,116.379268,0,144,39726.6403009259,2008-10-05,15:22:02
39.999626,116.379291,0,145,39726.6403587963,2008-10-05,15:22:07
39.999626,116.379298,0,145,39726.6404166667,2008-10-05,15:22:12
39.999625,116.379303,0,145,39726.640474537,2008-10-05,15:22:17
39.999625,116.379304,0,145,39726.6405324074,2008-10-05,15:22:22
39.999625,116.379304,0,145,39726.6405671296,2008-10-05,15:22:25
39.999627,116.379311,0,145,39726.6405902778,2008-10-05,15:22:27
39.999628,116.37932,0,145,39726.6406481481,2008-10-05,15:22:32
39.999698,116.379396,0,145,39726.6407060185,2008-10-05,15:22:37
39.999749,116.379444,0,146,39726.6407638889,2008-10-05,15:22:42
39.999751,116.379449,0,146,39726.6408217593,2008-10-05,15:22:47
39.999751,116.379449,0,146,39726.6408564815,2008-10-05,15:22:50
39.999754,116.379454,0,147,39726.6408796296,2008-10-05,15:22:52
39.999759,116.379467,0,148,39726.6409375,2008-10-05,15:22:57
39.99973,116.379495,0,148,39726.6409953704,2008-10-05,15:23:02
39.999729,116.379508,0,148,39726.6410532407,2008-10-05,15:23:07
39.999728,116.379521,0,148,39726.6411111111,2008-10-05,15:23:12
39.999728,116.379521,0,148,39726.6411458333,2008-10-05,15:23:15
39.999727,116.379524,0,147,39726.6411689815,2008-10-05,15:23:17
39.999727,116.379534,0,147,39726.6412268518,2008-10-05,15:23:22
39.999696,116.379564,0,147,39726.6412847222,2008-10-05,15:23:27
39.999688,116.379573,0,146,39726.6413425926,2008-10-05,15:23:32
39.999689,116.379552,0,145,39726.641400463,2008-10-05,15:23:37
39.99969,116.379561,0,145,39726.6414583333,2008-10-05,15:23:42
39.999694,116.379593,0,145,39726.6415162037,2008-10-05,15:23:47
39.999695,116.379607,0,144,39726.6415740741,2008-10-05,15:23:52
39.999695,116.379607,0,144,39726.6416087963,2008-10-05,15:23:55
39.999696,116.379611,0,144,39726.6416319444,2008-10-05,15:23:57
39.999695,116.379621,0,144,39726.6416898148,2008-10-05,15:24:02
39.999695,116.37963,0,144,39726.6417476852,2008-10-05,15:24:07
39.999695,116.37963,0,144,39726.6417824074,2008-10-05,15:24:10
39.999694,116.379623,0,144,39726.6418055556,2008-10-05,15:24:12
39.999744,116.379377,0,150,39726.6440046296,2008-10-05,15:27:22
39.999834,116.379314,0,151,39726.6440625,2008-10-05,15:27:27
39.999874,116.379315,0,150,39726.6441203704,2008-10-05,15:27:32
39.999874,116.379325,0,150,39726.6441782407,2008-10-05,15:27:37
39.999876,116.379337,0,150,39726.6442361111,2008-10-05,15:27:42
39.99994,116.37934,0,153,39726.6442939815,2008-10-05,15:27:47
40.000011,116.37932,0,154,39726.6443518519,2008-10-05,15:27:52
40.000013,116.379329,0,154,39726.6444097222,2008-10-05,15:27:57
40.000013,116.379329,0,154,39726.6444444444,2008-10-05,15:28:00
40.000013,116.379329,0,155,39726.6444675926,2008-10-05,15:28:02
40.000002,116.379331,0,155,39726.644525463,2008-10-05,15:28:07
39.999948,116.379364,0,156,39726.6445833333,2008-10-05,15:28:12
39.999935,116.379368,0,156,39726.6446412037,2008-10-05,15:28:17
39.999935,116.379368,0,156,39726.6446759259,2008-10-05,15:28:20
39.999933,116.379364,0,156,39726.6446990741,2008-10-05,15:28:22
39.999914,116.379389,0,156,39726.6447569444,2008-10-05,15:28:27
39.99986,116.379439,0,156,39726.6448148148,2008-10-05,15:28:32
39.999786,116.379497,0,156,39726.6448726852,2008-10-05,15:28:37
39.999683,116.379578,0,156,39726.6449305556,2008-10-05,15:28:42
39.999581,116.37965,0,158,39726.6449884259,2008-10-05,15:28:47
39.999475,116.379679,0,162,39726.6450462963,2008-10-05,15:28:52
39.999424,116.379612,0,168,39726.6451041667,2008-10-05,15:28:57
39.999339,116.37955,0,174,39726.645162037,2008-10-05,15:29:02
39.999253,116.379558,0,181,39726.6452199074,2008-10-05,15:29:07
39.999208,116.379547,0,191,39726.6452777778,2008-10-05,15:29:12
39.999181,116.379568,0,195,39726.6453356481,2008-10-05,15:29:17
39.999125,116.379529,0,194,39726.6453935185,2008-10-05,15:29:22
39.999111,116.379524,0,193,39726.6454513889,2008-10-05,15:29:27
39.999129,116.379499,0,189,39726.6455092593,2008-10-05,15:29:32
39.999141,116.379541,0,180,39726.6455671296,2008-10-05,15:29:37
39.999181,116.379539,0,174,39726.645625,2008-10-05,15:29:42
39.999193,116.379533,0,170,39726.6456828704,2008-10-05,15:29:47
39.999228,116.379497,0,167,39726.6457407407,2008-10-05,15:29:52
39.999413,116.379396,0,167,39726.6457986111,2008-10-05,15:29:57
39.999798,116.379194,0,171,39726.6458564815,2008-10-05,15:30:02
39.999853,116.379138,0,163,39726.6459143519,2008-10-05,15:30:07
39.999803,116.379165,0,160,39726.6459722222,2008-10-05,15:30:12
39.999821,116.379154,0,162,39726.6460300926,2008-10-05,15:30:17
39.999827,116.379167,0,161,39726.646087963,2008-10-05,15:30:22
39.999791,116.379273,0,159,39726.6461458333,2008-10-05,15:30:27
39.999718,116.379351,0,161,39726.6462037037,2008-10-05,15:30:32
39.999666,116.379423,0,165,39726.6462615741,2008-10-05,15:30:37
39.99966,116.379439,0,165,39726.6463194444,2008-10-05,15:30:42
39.999621,116.379433,0,168,39726.6463773148,2008-10-05,15:30:47
39.999619,116.379424,0,168,39726.6464351852,2008-10-05,15:30:52
39.999618,116.379432,0,168,39726.6464930556,2008-10-05,15:30:57
39.999882,116.37944,0,180,39726.6503125,2008-10-05,15:36:27
39.999932,116.379418,0,184,39726.6503703704,2008-10-05,15:36:32
39.999979,116.379426,0,189,39726.6504282407,2008-10-05,15:36:37
40.000078,116.379407,0,193,39726.6504861111,2008-10-05,15:36:42
40.000133,116.379364,0,198,39726.6505439815,2008-10-05,15:36:47
40.000168,116.379352,0,208,39726.6506018518,2008-10-05,15:36:52
40.00016,116.379388,0,220,39726.6506597222,2008-10-05,15:36:57
40.000132,116.379381,0,228,39726.6507175926,2008-10-05,15:37:02
40.000124,116.379393,0,237,39726.650775463,2008-10-05,15:37:07
40.000113,116.379406,0,243,39726.6508333333,2008-10-05,15:37:12
40.000106,116.379439,0,244,39726.6508912037,2008-10-05,15:37:17
40.000122,116.379418,0,238,39726.6509490741,2008-10-05,15:37:22
40.000132,116.3794,0,237,39726.6510069444,2008-10-05,15:37:27
40.000159,116.379386,0,238,39726.6510648148,2008-10-05,15:37:32
40.000178,116.379402,0,242,39726.6511226852,2008-10-05,15:37:37
40.000198,116.379383,0,244,39726.6511805556,2008-10-05,15:37:42
40.00022,116.379368,0,250,39726.6512384259,2008-10-05,15:37:47
40.000241,116.379362,0,255,39726.6512962963,2008-10-05,15:37:52
40.000279,116.379375,0,260,39726.6513541667,2008-10-05,15:37:57
40.00028,116.379412,0,263,39726.651412037,2008-10-05,15:38:02
40.000198,116.379502,0,263,39726.6514699074,2008-10-05,15:38:07
40.000112,116.379614,0,264,39726.6515277778,2008-10-05,15:38:12
40.000068,116.379634,0,266,39726.6515856481,2008-10-05,15:38:17
40.000057,116.379605,0,268,39726.6516435185,2008-10-05,15:38:22
40.000055,116.379547,0,268,39726.6517013889,2008-10-05,15:38:27
40.000057,116.379571,0,270,39726.6517592593,2008-10-05,15:38:32
40.000054,116.379634,0,272,39726.6518171296,2008-10-05,15:38:37
40.000087,116.379608,0,270,39726.651875,2008-10-05,15:38:42
40.000088,116.379612,0,270,39726.6519328704,2008-10-05,15:38:47
40.000088,116.379612,0,270,39726.6519675926,2008-10-05,15:38:50
40.000086,116.379605,0,270,39726.6519907407,2008-10-05,15:38:52
40.000071,116.379615,0,268,39726.6520486111,2008-10-05,15:38:57
40.000034,116.379581,0,261,39726.6521064815,2008-10-05,15:39:02
40.000052,116.379558,0,257,39726.6521643519,2008-10-05,15:39:07
40.000035,116.379528,0,252,39726.6522222222,2008-10-05,15:39:12
40.000048,116.379477,0,252,39726.6522800926,2008-10-05,15:39:17
40.00007,116.379426,0,254,39726.652337963,2008-10-05,15:39:22
40.000063,116.379395,0,257,39726.6523958333,2008-10-05,15:39:27
40.000029,116.379381,0,257,39726.6524537037,2008-10-05,15:39:32
40.000014,116.379383,0,256,39726.6525115741,2008-10-05,15:39:37
39.999975,116.379386,0,254,39726.6525694444,2008-10-05,15:39:42
39.999975,116.379386,0,254,39726.6526041667,2008-10-05,15:39:45
39.999972,116.379392,0,255,39726.6526273148,2008-10-05,15:39:47
39.999976,116.379425,0,254,39726.6526851852,2008-10-05,15:39:52
39.999976,116.379465,0,251,39726.6527430556,2008-10-05,15:39:57
39.99999,116.37948,0,247,39726.6528009259,2008-10-05,15:40:02
39.99993,116.379439,0,243,39726.6528587963,2008-10-05,15:40:07
39.999865,116.379457,0,240,39726.6529166667,2008-10-05,15:40:12
39.999844,116.379468,0,240,39726.652974537,2008-10-05,15:40:17
39.999844,116.379493,0,241,39726.6530324074,2008-10-05,15:40:22
39.999813,116.379465,0,237,39726.6530902778,2008-10-05,15:40:27
39.99975,116.379464,0,234,39726.6531481481,2008-10-05,15:40:32
39.999729,116.379433,0,229,39726.6532060185,2008-10-05,15:40:37
39.999729,116.379433,0,229,39726.6532407407,2008-10-05,15:40:40
39.999736,116.379441,0,229,39726.6532638889,2008-10-05,15:40:42
39.999722,116.379477,0,229,39726.6533217593,2008-10-05,15:40:47
39.999757,116.379481,0,230,39726.6533796296,2008-10-05,15:40:52
39.999757,116.379481,0,230,39726.6534143519,2008-10-05,15:40:55
39.999763,116.379478,0,229,39726.6534375,2008-10-05,15:40:57
39.999814,116.379461,0,229,39726.6534953704,2008-10-05,15:41:02
39.999898,116.379462,0,230,39726.6535532407,2008-10-05,15:41:07
39.999931,116.379474,0,231,39726.6536111111,2008-10-05,15:41:12
39.999931,116.379474,0,231,39726.6536458333,2008-10-05,15:41:15
39.999928,116.379469,0,235,39726.6536689815,2008-10-05,15:41:17
39.999881,116.379443,0,237,39726.6537268519,2008-10-05,15:41:22
39.999857,116.379432,0,241,39726.6537847222,2008-10-05,15:41:27
39.999806,116.379371,0,244,39726.6538425926,2008-10-05,15:41:32
39.999752,116.379338,0,246,39726.653900463,2008-10-05,15:41:37
39.999732,116.379339,0,249,39726.6539583333,2008-10-05,15:41:42
39.999717,116.379347,0,250,39726.6540162037,2008-10-05,15:41:47
39.999681,116.379336,0,250,39726.6540740741,2008-10-05,15:41:52
39.999681,116.379336,0,250,39726.6541087963,2008-10-05,15:41:55
39.999676,116.379337,0,250,39726.6541319444,2008-10-05,15:41:57
39.999548,116.3793,0,250,39726.6541898148,2008-10-05,15:42:02
39.999427,116.379279,0,249,39726.6542476852,2008-10-05,15:42:07
39.999411,116.379255,0,248,39726.6543055556,2008-10-05,15:42:12
39.99943,116.379306,0,246,39726.6543634259,2008-10-05,15:42:17
39.999455,116.379342,0,246,39726.6544212963,2008-10-05,15:42:22
39.9995,116.379323,0,245,39726.6544791667,2008-10-05,15:42:27
39.999517,116.379331,0,244,39726.654537037,2008-10-05,15:42:32
39.999533,116.379414,0,243,39726.6545949074,2008-10-05,15:42:37
39.999566,116.379396,0,243,39726.6546527778,2008-10-05,15:42:42
39.999591,116.379382,0,243,39726.6547106481,2008-10-05,15:42:47
39.999629,116.379329,0,243,39726.6547685185,2008-10-05,15:42:52
39.999644,116.379341,0,242,39726.6548263889,2008-10-05,15:42:57
39.999644,116.379356,0,242,39726.6548842593,2008-10-05,15:43:02
39.999587,116.379396,0,239,39726.6549421296,2008-10-05,15:43:07
39.999587,116.379396,0,239,39726.6549768519,2008-10-05,15:43:10
39.999592,116.379396,0,237,39726.655,2008-10-05,15:43:12
39.999584,116.379441,0,230,39726.6550578704,2008-10-05,15:43:17
39.999568,116.379432,0,227,39726.6551157407,2008-10-05,15:43:22
39.999565,116.379412,0,225,39726.6551736111,2008-10-05,15:43:27
39.999559,116.379435,0,224,39726.6552314815,2008-10-05,15:43:32
39.999543,116.379438,0,223,39726.6552893519,2008-10-05,15:43:37
39.999543,116.379438,0,223,39726.6553240741,2008-10-05,15:43:40
39.999543,116.379438,0,222,39726.6553472222,2008-10-05,15:43:42
39.999518,116.379492,0,219,39726.6554050926,2008-10-05,15:43:47
39.999503,116.379543,0,216,39726.655462963,2008-10-05,15:43:52
39.99951,116.379558,0,212,39726.6555208333,2008-10-05,15:43:57
39.99951,116.379558,0,212,39726.6555555556,2008-10-05,15:44:00
39.999512,116.379564,0,207,39726.6555787037,2008-10-05,15:44:02
39.999671,116.379528,0,200,39726.6556365741,2008-10-05,15:44:07
39.999827,116.379516,0,198,39726.6556944444,2008-10-05,15:44:12
39.999837,116.379504,0,193,39726.6557523148,2008-10-05,15:44:17
39.999832,116.379476,0,181,39726.6558101852,2008-10-05,15:44:22
39.999827,116.379431,0,171,39726.6558680556,2008-10-05,15:44:27
39.999805,116.379437,0,164,39726.6559259259,2008-10-05,15:44:32
39.999738,116.37947,0,158,39726.6559837963,2008-10-05,15:44:37
39.999724,116.379423,0,152,39726.6560416667,2008-10-05,15:44:42
39.999715,116.379355,0,149,39726.656099537,2008-10-05,15:44:47
39.999764,116.379214,0,144,39726.6561574074,2008-10-05,15:44:52
39.999769,116.379077,0,136,39726.6562152778,2008-10-05,15:44:57
39.999771,116.379004,0,127,39726.6562731481,2008-10-05,15:45:02
39.999765,116.378874,0,118,39726.6563310185,2008-10-05,15:45:07
39.999928,116.378643,0,109,39726.6563888889,2008-10-05,15:45:12
40.000475,116.378779,0,104,39726.6565625,2008-10-05,15:45:27
40.000219,116.379054,0,93,39726.6566203704,2008-10-05,15:45:32
40.00004,116.379217,0,84,39726.6566782407,2008-10-05,15:45:37
39.999983,116.379289,0,73,39726.6567361111,2008-10-05,15:45:42
39.999957,116.379288,0,66,39726.6567939815,2008-10-05,15:45:47
39.999913,116.379296,0,62,39726.6568518518,2008-10-05,15:45:52
39.999857,116.379257,0,66,39726.6569097222,2008-10-05,15:45:57
39.999836,116.37925,0,61,39726.6569675926,2008-10-05,15:46:02
39.999842,116.379234,0,57,39726.657025463,2008-10-05,15:46:07
39.999792,116.379239,0,-72,39726.6570833333,2008-10-05,15:46:12
39.999777,116.379244,0,-75,39726.6571412037,2008-10-05,15:46:17
39.999776,116.379254,0,-81,39726.6571990741,2008-10-05,15:46:22
39.999776,116.379254,0,-81,39726.6572337963,2008-10-05,15:46:25
39.999776,116.379258,0,-78,39726.6572569444,2008-10-05,15:46:27
39.999786,116.379287,0,-30,39726.6573148148,2008-10-05,15:46:32
39.999783,116.379363,0,3,39726.6573726852,2008-10-05,15:46:37
39.999724,116.379477,0,30,39726.6574305556,2008-10-05,15:46:42
39.999661,116.379562,0,36,39726.6574884259,2008-10-05,15:46:47
39.999582,116.379585,0,29,39726.6575462963,2008-10-05,15:46:52
39.999498,116.379609,0,29,39726.6576041667,2008-10-05,15:46:57
39.999481,116.37952,0,32,39726.657662037,2008-10-05,15:47:02
39.999509,116.379384,0,26,39726.6577199074,2008-10-05,15:47:07
39.999498,116.379283,0,17,39726.6577777778,2008-10-05,15:47:12
39.999466,116.379226,0,17,39726.6578356481,2008-10-05,15:47:17
39.999408,116.379199,0,16,39726.6578935185,2008-10-05,15:47:22
39.999307,116.3792,0,13,39726.6579513889,2008-10-05,15:47:27
39.999228,116.379248,0,5,39726.6580092593,2008-10-05,15:47:32
39.999219,116.379246,0,0,39726.6580671296,2008-10-05,15:47:37
39.999223,116.379231,0,-1,39726.658125,2008-10-05,15:47:42
39.999206,116.379262,0,-7,39726.6581828704,2008-10-05,15:47:47
39.999233,116.379246,0,-6,39726.6582407407,2008-10-05,15:47:52
39.999242,116.37927,0,-3,39726.6582986111,2008-10-05,15:47:57
39.999241,116.379293,0,-3,39726.6583564815,2008-10-05,15:48:02
39.999223,116.379373,0,0,39726.6584143518,2008-10-05,15:48:07
39.999209,116.379407,0,4,39726.6584722222,2008-10-05,15:48:12
39.999197,116.379447,0,14,39726.6585300926,2008-10-05,15:48:17
39.999203,116.379497,0,25,39726.658587963,2008-10-05,15:48:22
39.999233,116.379476,0,37,39726.6586458333,2008-10-05,15:48:27
39.999237,116.379402,0,48,39726.6587037037,2008-10-05,15:48:32
39.999243,116.379327,0,55,39726.6587615741,2008-10-05,15:48:37
39.999251,116.379311,0,57,39726.6588194444,2008-10-05,15:48:42
39.999254,116.37933,0,62,39726.6588773148,2008-10-05,15:48:47
39.999282,116.379366,0,67,39726.6589351852,2008-10-05,15:48:52
39.999265,116.379408,0,67,39726.6589930556,2008-10-05,15:48:57
39.999243,116.379459,0,69,39726.6590509259,2008-10-05,15:49:02
39.999249,116.379487,0,74,39726.6591087963,2008-10-05,15:49:07
39.999249,116.379487,0,74,39726.6591435185,2008-10-05,15:49:10
39.999253,116.379495,0,79,39726.6591666667,2008-10-05,15:49:12
39.9993,116.379469,0,80,39726.659224537,2008-10-05,15:49:17
39.999338,116.379458,0,82,39726.6592824074,2008-10-05,15:49:22
39.99933,116.379482,0,86,39726.6593402778,2008-10-05,15:49:27
39.999373,116.379462,0,93,39726.6593981481,2008-10-05,15:49:32
39.999392,116.379444,0,95,39726.6594560185,2008-10-05,15:49:37
39.999347,116.379458,0,99,39726.6595138889,2008-10-05,15:49:42
39.999378,116.379456,0,101,39726.6595717593,2008-10-05,15:49:47
39.999377,116.379432,0,103,39726.6596296296,2008-10-05,15:49:52
39.999378,116.379423,0,104,39726.6596875,2008-10-05,15:49:57
39.999378,116.379423,0,104,39726.6597222222,2008-10-05,15:50:00
39.999376,116.379427,0,104,39726.6597453704,2008-10-05,15:50:02
39.999364,116.379469,0,107,39726.6598032407,2008-10-05,15:50:07
39.999364,116.379488,0,111,39726.6598611111,2008-10-05,15:50:12
39.999318,116.379537,0,114,39726.6599189815,2008-10-05,15:50:17
39.999252,116.379607,0,119,39726.6599768519,2008-10-05,15:50:22
39.99921,116.379604,0,123,39726.6600347222,2008-10-05,15:50:27
39.999131,116.379642,0,127,39726.6600925926,2008-10-05,15:50:32
39.999087,116.379681,0,132,39726.660150463,2008-10-05,15:50:37
39.999087,116.379681,0,132,39726.6601851852,2008-10-05,15:50:40
39.99908,116.37968,0,136,39726.6602083333,2008-10-05,15:50:42
39.999081,116.379671,0,138,39726.6602662037,2008-10-05,15:50:47
39.999051,116.379686,0,140,39726.6603240741,2008-10-05,15:50:52
39.999016,116.379712,0,141,39726.6603819444,2008-10-05,15:50:57
39.999022,116.379698,0,140,39726.6604398148,2008-10-05,15:51:02
39.999014,116.379678,0,140,39726.6604976852,2008-10-05,15:51:07
39.999007,116.379656,0,140,39726.6605555556,2008-10-05,15:51:12
39.999007,116.379656,0,140,39726.6605902778,2008-10-05,15:51:15
39.999007,116.379651,0,138,39726.6606134259,2008-10-05,15:51:17
39.999128,116.379622,0,144,39726.6606712963,2008-10-05,15:51:22
39.999277,116.379629,0,162,39726.6607291667,2008-10-05,15:51:27
39.999545,116.379592,0,183,39726.660787037,2008-10-05,15:51:32
39.999728,116.3796,0,199,39726.6608449074,2008-10-05,15:51:37
39.999811,116.379584,0,207,39726.6609027778,2008-10-05,15:51:42
39.9998,116.379586,0,210,39726.6609606481,2008-10-05,15:51:47
39.999738,116.379637,0,212,39726.6610185185,2008-10-05,15:51:52
39.999691,116.379635,0,213,39726.6610763889,2008-10-05,15:51:57
39.999794,116.379422,0,217,39726.6611342593,2008-10-05,15:52:02
39.999882,116.379296,0,225,39726.6611921296,2008-10-05,15:52:07
39.999839,116.379324,0,228,39726.66125,2008-10-05,15:52:12
39.999774,116.379527,0,227,39726.6613078704,2008-10-05,15:52:17
39.999716,116.379764,0,219,39726.6613657407,2008-10-05,15:52:22
39.999716,116.379878,0,216,39726.6614236111,2008-10-05,15:52:27
39.999717,116.379954,0,215,39726.6614814815,2008-10-05,15:52:32
39.999717,116.379954,0,215,39726.6615162037,2008-10-05,15:52:35
39.999722,116.379958,0,214,39726.6615393519,2008-10-05,15:52:37
39.999737,116.379887,0,214,39726.6615972222,2008-10-05,15:52:42
39.999769,116.37972,0,220,39726.6616550926,2008-10-05,15:52:47
39.999797,116.379684,0,223,39726.661712963,2008-10-05,15:52:52
39.99982,116.379626,0,227,39726.6617708333,2008-10-05,15:52:57
39.99982,116.379626,0,227,39726.6618055556,2008-10-05,15:53:00
39.999826,116.37962,0,232,39726.6618287037,2008-10-05,15:53:02
39.999824,116.379636,0,237,39726.6618865741,2008-10-05,15:53:07
39.999793,116.379692,0,242,39726.6619444444,2008-10-05,15:53:12
39.999749,116.379714,0,242,39726.6620023148,2008-10-05,15:53:17
39.99978,116.379713,0,247,39726.6620601852,2008-10-05,15:53:22
39.999827,116.379631,0,255,39726.6621180556,2008-10-05,15:53:27
39.999887,116.379551,0,263,39726.6621759259,2008-10-05,15:53:32
39.999893,116.379519,0,267,39726.6622337963,2008-10-05,15:53:37
39.999914,116.379466,0,275,39726.6622916667,2008-10-05,15:53:42
39.99994,116.379429,0,283,39726.662349537,2008-10-05,15:53:47
39.999967,116.379394,0,288,39726.6624074074,2008-10-05,15:53:52
39.999966,116.379383,0,289,39726.6624652778,2008-10-05,15:53:57
39.999928,116.379451,0,287,39726.6626388889,2008-10-05,15:54:12
39.999956,116.379452,0,289,39726.6629282407,2008-10-05,15:54:37
39.999806,116.379758,0,290,39726.6629861111,2008-10-05,15:54:42
39.999749,116.37987,0,290,39726.6630439815,2008-10-05,15:54:47
39.99965,116.379907,0,290,39726.6631018519,2008-10-05,15:54:52
39.999589,116.379863,0,290,39726.6631597222,2008-10-05,15:54:57
39.999563,116.379794,0,290,39726.6632175926,2008-10-05,15:55:02
39.999533,116.379744,0,290,39726.663275463,2008-10-05,15:55:07
39.999523,116.379698,0,289,39726.6633333333,2008-10-05,15:55:12
39.999518,116.379686,0,289,39726.6633912037,2008-10-05,15:55:17
39.999549,116.379658,0,293,39726.6634490741,2008-10-05,15:55:22
39.999596,116.379626,0,297,39726.6635069444,2008-10-05,15:55:27
39.999596,116.379626,0,297,39726.6635416667,2008-10-05,15:55:30
39.999593,116.379625,0,299,39726.6635648148,2008-10-05,15:55:32
39.999562,116.379574,0,300,39726.6636226852,2008-10-05,15:55:37
39.999541,116.379532,0,301,39726.6636805556,2008-10-05,15:55:42
39.999507,116.379508,0,299,39726.6637384259,2008-10-05,15:55:47
39.999461,116.379521,0,295,39726.6637962963,2008-10-05,15:55:52
39.99943,116.379534,0,289,39726.6638541667,2008-10-05,15:55:57
39.999415,116.379571,0,285,39726.663912037,2008-10-05,15:56:02
39.999395,116.379648,0,278,39726.6639699074,2008-10-05,15:56:07
39.999325,116.379718,0,266,39726.6640277778,2008-10-05,15:56:12
39.999233,116.379717,0,251,39726.6640856481,2008-10-05,15:56:17
39.999226,116.379684,0,237,39726.6641435185,2008-10-05,15:56:22
39.999243,116.379609,0,224,39726.6642013889,2008-10-05,15:56:27
39.999243,116.379609,0,224,39726.6642361111,2008-10-05,15:56:30
39.999242,116.379601,0,212,39726.6642592593,2008-10-05,15:56:32
39.999278,116.379594,0,205,39726.6643171296,2008-10-05,15:56:37
39.999385,116.379545,0,206,39726.664375,2008-10-05,15:56:42
39.999601,116.37947,0,207,39726.6644328704,2008-10-05,15:56:47
39.999727,116.37941,0,209,39726.6644907407,2008-10-05,15:56:52
39.999807,116.379383,0,211,39726.6645486111,2008-10-05,15:56:57
39.999787,116.379386,0,208,39726.6646064815,2008-10-05,15:57:02
39.999766,116.379392,0,209,39726.6646643518,2008-10-05,15:57:07
39.999833,116.379358,0,214,39726.6647222222,2008-10-05,15:57:12
39.999851,116.379369,0,215,39726.6647800926,2008-10-05,15:57:17
39.999895,116.379356,0,218,39726.664837963,2008-10-05,15:57:22
39.999897,116.379347,0,219,39726.6648958333,2008-10-05,15:57:27
39.999895,116.379323,0,221,39726.6649537037,2008-10-05,15:57:32
39.999901,116.379314,0,222,39726.6650115741,2008-10-05,15:57:37
39.99992,116.379252,0,223,39726.6650694444,2008-10-05,15:57:42
39.999941,116.379181,0,222,39726.6651273148,2008-10-05,15:57:47
39.999978,116.379112,0,220,39726.6651851852,2008-10-05,15:57:52
39.999992,116.379032,0,215,39726.6652430556,2008-10-05,15:57:57
40.00002,116.379006,0,210,39726.6653009259,2008-10-05,15:58:02
40.000023,116.379019,0,207,39726.6653587963,2008-10-05,15:58:07
40.000023,116.379016,0,206,39726.6654166667,2008-10-05,15:58:12
40.000023,116.379016,0,206,39726.6654513889,2008-10-05,15:58:15
40.000022,116.379013,0,205,39726.665474537,2008-10-05,15:58:17
40.000005,116.37901,0,205,39726.6655324074,2008-10-05,15:58:22
39.999993,116.378962,0,205,39726.6655902778,2008-10-05,15:58:27
39.999985,116.378943,0,204,39726.6656481481,2008-10-05,15:58:32
39.99997,116.378952,0,203,39726.6657060185,2008-10-05,15:58:37
39.999927,116.378963,0,203,39726.6657638889,2008-10-05,15:58:42
39.999886,116.378994,0,201,39726.6658217593,2008-10-05,15:58:47
39.999811,116.379074,0,202,39726.6658796296,2008-10-05,15:58:52
39.999718,116.379166,0,203,39726.6659375,2008-10-05,15:58:57
39.99964,116.37925,0,201,39726.6659953704,2008-10-05,15:59:02
39.999597,116.379292,0,198,39726.6660532407,2008-10-05,15:59:07
39.999523,116.379342,0,193,39726.6661111111,2008-10-05,15:59:12
39.999455,116.379383,0,190,39726.6661689815,2008-10-05,15:59:17
39.999411,116.379427,0,187,39726.6662268518,2008-10-05,15:59:22
39.999333,116.379494,0,182,39726.6662847222,2008-10-05,15:59:27
39.99932,116.379488,0,178,39726.6663425926,2008-10-05,15:59:32
39.999346,116.379479,0,175,39726.666400463,2008-10-05,15:59:37
39.99934,116.379531,0,168,39726.6664583333,2008-10-05,15:59:42
39.999357,116.37957,0,161,39726.6665162037,2008-10-05,15:59:47
39.999341,116.379586,0,157,39726.6665740741,2008-10-05,15:59:52
39.999341,116.379586,0,157,39726.6666087963,2008-10-05,15:59:55
39.999347,116.379578,0,154,39726.6666319444,2008-10-05,15:59:57
39.99943,116.379541,0,152,39726.6666898148,2008-10-05,16:00:02
39.99958,116.379474,0,155,39726.6667476852,2008-10-05,16:00:07
39.999699,116.379408,0,158,39726.6668055556,2008-10-05,16:00:12
39.999754,116.379369,0,161,39726.6668634259,2008-10-05,16:00:17
39.999777,116.37936,0,165,39726.6669212963,2008-10-05,16:00:22
39.999777,116.37936,0,165,39726.6669560185,2008-10-05,16:00:25
39.999776,116.379355,0,165,39726.6669791667,2008-10-05,16:00:27
39.999768,116.379327,0,172,39726.667037037,2008-10-05,16:00:32
39.99979,116.379284,0,176,39726.6670949074,2008-10-05,16:00:37
39.99979,116.379292,0,179,39726.6671527778,2008-10-05,16:00:42
39.99979,116.379292,0,179,39726.6671875,2008-10-05,16:00:45
39.999792,116.379299,0,180,39726.6672106481,2008-10-05,16:00:47
39.999803,116.379273,0,181,39726.6672685185,2008-10-05,16:00:52
39.99981,116.379243,0,180,39726.6673263889,2008-10-05,16:00:57
39.999808,116.379208,0,179,39726.6673842593,2008-10-05,16:01:02
39.999843,116.379143,0,178,39726.6674421296,2008-10-05,16:01:07
39.999836,116.379084,0,174,39726.6675,2008-10-05,16:01:12
39.999855,116.379027,0,174,39726.6675578704,2008-10-05,16:01:17
39.999846,116.379034,0,176,39726.6676157407,2008-10-05,16:01:22
39.999859,116.379023,0,175,39726.6676736111,2008-10-05,16:01:27
39.99985,116.378972,0,177,39726.6677314815,2008-10-05,16:01:32
39.999797,116.378937,0,179,39726.6677893519,2008-10-05,16:01:37
39.999741,116.378923,0,182,39726.6678472222,2008-10-05,16:01:42
39.99969,116.379007,0,181,39726.6679050926,2008-10-05,16:01:47
39.999682,116.379092,0,180,39726.667962963,2008-10-05,16:01:52
39.999734,116.379142,0,179,39726.6680208333,2008-10-05,16:01:57
39.999762,116.379185,0,178,39726.6680787037,2008-10-05,16:02:02
39.999762,116.379185,0,178,39726.6681134259,2008-10-05,16:02:05
39.999765,116.379181,0,179,39726.6681365741,2008-10-05,16:02:07
39.99978,116.37919,0,181,39726.6681944444,2008-10-05,16:02:12
39.999845,116.379188,0,185,39726.6682523148,2008-10-05,16:02:17
39.999887,116.379181,0,194,39726.6683101852,2008-10-05,16:02:22
39.999887,116.379181,0,194,39726.6683449074,2008-10-05,16:02:25
39.99989,116.379181,0,197,39726.6683680556,2008-10-05,16:02:27
39.999853,116.379215,0,201,39726.6684259259,2008-10-05,16:02:32
39.999854,116.379201,0,202,39726.6684837963,2008-10-05,16:02:37
39.999836,116.37917,0,200,39726.6685416667,2008-10-05,16:02:42
39.999829,116.37919,0,200,39726.668599537,2008-10-05,16:02:47
39.999826,116.379249,0,201,39726.6686574074,2008-10-05,16:02:52
39.999842,116.37928,0,207,39726.6687152778,2008-10-05,16:02:57
39.999847,116.379289,0,216,39726.6687731481,2008-10-05,16:03:02
39.999882,116.379297,0,220,39726.6688310185,2008-10-05,16:03:07
39.999898,116.379282,0,222,39726.6688888889,2008-10-05,16:03:12
39.999918,116.379261,0,224,39726.6689467593,2008-10-05,16:03:17
39.999915,116.379241,0,224,39726.6690046296,2008-10-05,16:03:22
39.999915,116.379241,0,224,39726.6690393519,2008-10-05,16:03:25
39.999919,116.379236,0,224,39726.6690625,2008-10-05,16:03:27
39.999936,116.379216,0,224,39726.6691203704,2008-10-05,16:03:32
39.999951,116.379207,0,225,39726.6691782407,2008-10-05,16:03:37
39.999959,116.379222,0,225,39726.6692361111,2008-10-05,16:03:42
39.999962,116.379231,0,227,39726.6692939815,2008-10-05,16:03:47
39.999962,116.379251,0,229,39726.6693518519,2008-10-05,16:03:52
39.999991,116.379272,0,233,39726.6694097222,2008-10-05,16:03:57
40.000052,116.37927,0,239,39726.6694675926,2008-10-05,16:04:02
39.999889,116.379124,0,251,39726.6716087963,2008-10-05,16:07:07
39.999825,116.379065,0,246,39726.6716666667,2008-10-05,16:07:12
39.999751,116.379007,0,241,39726.671724537,2008-10-05,16:07:17
39.99967,116.378972,0,234,39726.6717824074,2008-10-05,16:07:22
39.999562,116.378985,0,224,39726.6718402778,2008-10-05,16:07:27
39.9994,116.379048,0,210,39726.6718981481,2008-10-05,16:07:32
39.999102,116.379148,0,196,39726.6719560185,2008-10-05,16:07:37
39.998793,116.379244,0,186,39726.6720138889,2008-10-05,16:07:42
39.998656,116.37929,0,178,39726.6720717593,2008-10-05,16:07:47
39.998705,116.379314,0,160,39726.6721296296,2008-10-05,16:07:52
39.998686,116.379341,0,149,39726.6721875,2008-10-05,16:07:57
39.998663,116.379362,0,141,39726.6722453704,2008-10-05,16:08:02
39.998673,116.379397,0,133,39726.6723032407,2008-10-05,16:08:07
39.99871,116.37941,0,127,39726.6723611111,2008-10-05,16:08:12
39.998726,116.379413,0,125,39726.6724189815,2008-10-05,16:08:17
39.99883,116.379374,0,127,39726.6724768518,2008-10-05,16:08:22
39.999068,116.379258,0,135,39726.6725347222,2008-10-05,16:08:27
39.999191,116.379215,0,148,39726.6725925926,2008-10-05,16:08:32
39.99923,116.379157,0,164,39726.672650463,2008-10-05,16:08:37
39.999196,116.379158,0,183,39726.6727083333,2008-10-05,16:08:42
39.999124,116.379157,0,207,39726.6727662037,2008-10-05,16:08:47
39.999082,116.379141,0,235,39726.6728240741,2008-10-05,16:08:52
39.999164,116.379171,0,258,39726.6728819444,2008-10-05,16:08:57
39.999195,116.379163,0,261,39726.6729398148,2008-10-05,16:09:02
39.999195,116.379163,0,261,39726.672974537,2008-10-05,16:09:05
39.999197,116.37916,0,264,39726.6729976852,2008-10-05,16:09:07
39.999262,116.379154,0,264,39726.6730555556,2008-10-05,16:09:12
39.999336,116.379146,0,266,39726.6731134259,2008-10-05,16:09:17
39.999333,116.379135,0,266,39726.6731712963,2008-10-05,16:09:22
39.999398,116.379148,0,266,39726.6732291667,2008-10-05,16:09:27
39.999438,116.379147,0,266,39726.673287037,2008-10-05,16:09:32
39.999483,116.379133,0,272,39726.6733449074,2008-10-05,16:09:37
39.999524,116.379124,0,275,39726.6734027778,2008-10-05,16:09:42
39.999553,116.379123,0,282,39726.6734606481,2008-10-05,16:09:47
39.999566,116.379091,0,292,39726.6735185185,2008-10-05,16:09:52
39.999577,116.379113,0,308,39726.6735763889,2008-10-05,16:09:57
39.999551,116.379153,0,328,39726.6736342593,2008-10-05,16:10:02
39.999456,116.379141,0,351,39726.6736921296,2008-10-05,16:10:07
39.999355,116.379167,0,374,39726.67375,2008-10-05,16:10:12
39.999239,116.379191,0,393,39726.6738078704,2008-10-05,16:10:17
39.999107,116.379224,0,406,39726.6738657407,2008-10-05,16:10:22
39.999006,116.37927,0,417,39726.6739236111,2008-10-05,16:10:27
39.998928,116.379294,0,425,39726.6739814815,2008-10-05,16:10:32
39.998851,116.379314,0,431,39726.6740393518,2008-10-05,16:10:37
39.998761,116.379346,0,436,39726.6740972222,2008-10-05,16:10:42
39.998708,116.379381,0,438,39726.6741550926,2008-10-05,16:10:47
39.998684,116.37943,0,437,39726.674212963,2008-10-05,16:10:52
39.998699,116.37944,0,434,39726.6742708333,2008-10-05,16:10:57
39.998722,116.379436,0,433,39726.6743287037,2008-10-05,16:11:02
39.998853,116.379469,0,438,39726.6743865741,2008-10-05,16:11:07
39.998966,116.379514,0,444,39726.6744444444,2008-10-05,16:11:12
39.998931,116.379517,0,445,39726.6745023148,2008-10-05,16:11:17
39.998923,116.379531,0,444,39726.6745601852,2008-10-05,16:11:22
39.998912,116.379551,0,444,39726.6746180556,2008-10-05,16:11:27
39.998912,116.3796,0,443,39726.6746759259,2008-10-05,16:11:32
39.999681,116.379714,0,428,39726.6747337963,2008-10-05,16:11:37
39.999878,116.379712,0,423,39726.6747916667,2008-10-05,16:11:42
39.999961,116.379689,0,417,39726.674849537,2008-10-05,16:11:47
40.000025,116.37965,0,412,39726.6749074074,2008-10-05,16:11:52
40.000067,116.379648,0,409,39726.6749652778,2008-10-05,16:11:57
40.000083,116.379682,0,402,39726.6750231481,2008-10-05,16:12:02
40.000088,116.379724,0,395,39726.6750810185,2008-10-05,16:12:07
40.000112,116.37969,0,389,39726.6751388889,2008-10-05,16:12:12
40.000111,116.379577,0,382,39726.6751967593,2008-10-05,16:12:17
40.000108,116.379482,0,384,39726.6752546296,2008-10-05,16:12:22
40.00011,116.379459,0,384,39726.6753125,2008-10-05,16:12:27
40.000097,116.379224,0,382,39726.6753703704,2008-10-05,16:12:32
40.000079,116.379099,0,382,39726.6754282407,2008-10-05,16:12:37
40.000048,116.378973,0,382,39726.6754861111,2008-10-05,16:12:42
40.000045,116.378917,0,385,39726.6755439815,2008-10-05,16:12:47
40.000034,116.378926,0,390,39726.6756018519,2008-10-05,16:12:52
40.000032,116.378915,0,393,39726.6756597222,2008-10-05,16:12:57
40.000001,116.37896,0,391,39726.6757175926,2008-10-05,16:13:02
40.00003,116.378995,0,386,39726.675775463,2008-10-05,16:13:07
40.000013,116.379054,0,382,39726.6758333333,2008-10-05,16:13:12
40.000026,116.379037,0,383,39726.6758912037,2008-10-05,16:13:17
40.000013,116.379035,0,383,39726.6759490741,2008-10-05,16:13:22
40.000026,116.378997,0,381,39726.6760069444,2008-10-05,16:13:27
40.000069,116.378935,0,379,39726.6760648148,2008-10-05,16:13:32
40.000137,116.378841,0,378,39726.6761226852,2008-10-05,16:13:37
40.000159,116.378746,0,379,39726.6761805556,2008-10-05,16:13:42
40.000161,116.378651,0,378,39726.6762384259,2008-10-05,16:13:47
40.000172,116.378593,0,375,39726.6762962963,2008-10-05,16:13:52
40.000143,116.378574,0,373,39726.6763541667,2008-10-05,16:13:57
40.000136,116.378548,0,373,39726.676412037,2008-10-05,16:14:02
40.000114,116.378562,0,371,39726.6764699074,2008-10-05,16:14:07
40.000077,116.378557,0,373,39726.6765277778,2008-10-05,16:14:12
40.000055,116.378545,0,376,39726.6765856481,2008-10-05,16:14:17
40.000053,116.37853,0,379,39726.6766435185,2008-10-05,16:14:22
40.000078,116.378515,0,383,39726.6767013889,2008-10-05,16:14:27
40.000131,116.37867,0,381,39726.6767592593,2008-10-05,16:14:32
40.000152,116.378768,0,378,39726.6768171296,2008-10-05,16:14:37
40.000152,116.378768,0,378,39726.6768518519,2008-10-05,16:14:40
40.000152,116.378776,0,379,39726.676875,2008-10-05,16:14:42
40.00016,116.378787,0,380,39726.6769328704,2008-10-05,16:14:47
40.00016,116.378787,0,380,39726.6769675926,2008-10-05,16:14:50
40.000153,116.378779,0,379,39726.6769907407,2008-10-05,16:14:52
40.000165,116.378784,0,379,39726.6770486111,2008-10-05,16:14:57
40.000165,116.378788,0,379,39726.6771064815,2008-10-05,16:15:02
40.000165,116.378785,0,379,39726.6771643519,2008-10-05,16:15:07
40.000165,116.378785,0,379,39726.6771990741,2008-10-05,16:15:10
40.000165,116.378785,0,379,39726.6772222222,2008-10-05,16:15:12
40.000169,116.378951,0,377,39726.6772800926,2008-10-05,16:15:17
40.000182,116.379173,0,373,39726.677337963,2008-10-05,16:15:22
40.000175,116.37924,0,372,39726.6773958333,2008-10-05,16:15:27
40.000152,116.379259,0,369,39726.6774537037,2008-10-05,16:15:32
40.00013,116.379275,0,367,39726.6775115741,2008-10-05,16:15:37
40.00011,116.379259,0,364,39726.6775694444,2008-10-05,16:15:42
40.000067,116.3792,0,362,39726.6776273148,2008-10-05,16:15:47
40.000042,116.379143,0,361,39726.6776851852,2008-10-05,16:15:52
40.000007,116.379091,0,360,39726.6777430556,2008-10-05,16:15:57
39.999983,116.379077,0,361,39726.6778009259,2008-10-05,16:16:02
40.000191,116.378493,0,339,39726.6789583333,2008-10-05,16:17:42
40.000126,116.378614,0,329,39726.6790162037,2008-10-05,16:17:47
40.000114,116.378677,0,321,39726.6792476852,2008-10-05,16:18:07
40.000114,116.378677,0,321,39726.6792824074,2008-10-05,16:18:10
40.000116,116.378677,0,319,39726.6793055556,2008-10-05,16:18:12
40.000116,116.378686,0,321,39726.6793634259,2008-10-05,16:18:17
40.000114,116.378696,0,322,39726.6794212963,2008-10-05,16:18:22
40.000093,116.378711,0,340,39726.6794791667,2008-10-05,16:18:27
40.000088,116.3787,0,347,39726.679537037,2008-10-05,16:18:32
40.000061,116.378666,0,352,39726.6795949074,2008-10-05,16:18:37
40.000052,116.378711,0,356,39726.6796527778,2008-10-05,16:18:42
40.000083,116.378806,0,359,39726.6797106481,2008-10-05,16:18:47
40.00009,116.378842,0,362,39726.6797685185,2008-10-05,16:18:52
40.000083,116.378867,0,362,39726.6798842593,2008-10-05,16:19:02
40.000084,116.378875,0,362,39726.6799421296,2008-10-05,16:19:07
40.000084,116.378875,0,362,39726.6799768518,2008-10-05,16:19:10
40.000087,116.378883,0,362,39726.68,2008-10-05,16:19:12
40.000087,116.378903,0,362,39726.6801736111,2008-10-05,16:19:27
40.000088,116.378908,0,362,39726.6802893518,2008-10-05,16:19:37
40.000092,116.378909,0,362,39726.6804050926,2008-10-05,16:19:47
40.000095,116.378909,0,362,39726.680462963,2008-10-05,16:19:52
40.000096,116.37891,0,362,39726.6806944444,2008-10-05,16:20:12
40.000098,116.378911,0,362,39726.6807523148,2008-10-05,16:20:17
40.000099,116.378914,0,362,39726.6808101852,2008-10-05,16:20:22
40.000097,116.378913,0,363,39726.6808680556,2008-10-05,16:20:27
40.000097,116.378913,0,363,39726.6809027778,2008-10-05,16:20:30
40.000093,116.378909,0,363,39726.6809259259,2008-10-05,16:20:32
40.000091,116.3789,0,362,39726.6809837963,2008-10-05,16:20:37
40.000082,116.378897,0,362,39726.6815046296,2008-10-05,16:21:22
40.000084,116.378905,0,362,39726.6818518518,2008-10-05,16:21:52
40.000084,116.378905,0,362,39726.6820023148,2008-10-05,16:22:05
40.000089,116.378907,0,362,39726.682025463,2008-10-05,16:22:07
40.000126,116.378981,0,362,39726.6820833333,2008-10-05,16:22:12
40.000126,116.379078,0,362,39726.6821412037,2008-10-05,16:22:17
40.000091,116.37915,0,362,39726.6821990741,2008-10-05,16:22:22
40.000084,116.379176,0,362,39726.6822569444,2008-10-05,16:22:27
40.000083,116.379174,0,362,39726.6823148148,2008-10-05,16:22:32
40.000083,116.379174,0,362,39726.682349537,2008-10-05,16:22:35
40.000082,116.379166,0,361,39726.6823726852,2008-10-05,16:22:37
40.000082,116.379177,0,361,39726.6824305556,2008-10-05,16:22:42
40.000083,116.379187,0,361,39726.6824884259,2008-10-05,16:22:47
40.000084,116.379191,0,361,39726.6825462963,2008-10-05,16:22:52
40.000084,116.379191,0,361,39726.6825810185,2008-10-05,16:22:55
40.000086,116.379198,0,361,39726.6826041667,2008-10-05,16:22:57
40.000001,116.378889,0,370,39726.6849768519,2008-10-05,16:26:22
39.999978,116.378854,0,371,39726.6850347222,2008-10-05,16:26:27
39.999977,116.378846,0,371,39726.6850925926,2008-10-05,16:26:32
39.999977,116.378846,0,371,39726.6851273148,2008-10-05,16:26:35
39.999977,116.378846,0,371,39726.685150463,2008-10-05,16:26:37
39.999977,116.378858,0,371,39726.6852083333,2008-10-05,16:26:42
39.999977,116.378869,0,370,39726.6852662037,2008-10-05,16:26:47
39.999976,116.378879,0,370,39726.6853240741,2008-10-05,16:26:52
39.999977,116.37889,0,370,39726.6853819444,2008-10-05,16:26:57
39.999946,116.378891,0,371,39726.6854398148,2008-10-05,16:27:02
39.999935,116.37885,0,372,39726.6854976852,2008-10-05,16:27:07
39.999935,116.37885,0,372,39726.6855324074,2008-10-05,16:27:10
39.999936,116.378855,0,372,39726.6855555556,2008-10-05,16:27:12
39.999938,116.378867,0,373,39726.6856134259,2008-10-05,16:27:17
39.99994,116.378879,0,373,39726.6856712963,2008-10-05,16:27:22
39.999942,116.37889,0,373,39726.6857291667,2008-10-05,16:27:27
39.999944,116.378892,0,373,39726.685787037,2008-10-05,16:27:32
39.999944,116.378892,0,373,39726.6858217593,2008-10-05,16:27:35
39.999947,116.378888,0,374,39726.6858449074,2008-10-05,16:27:37
39.999948,116.378871,0,374,39726.6859027778,2008-10-05,16:27:42
39.999982,116.378854,0,371,39726.6859606481,2008-10-05,16:27:47
39.999988,116.378862,0,372,39726.6860185185,2008-10-05,16:27:52
39.999994,116.378866,0,372,39726.6860763889,2008-10-05,16:27:57
39.999998,116.378873,0,372,39726.6861342593,2008-10-05,16:28:02
39.999999,116.378874,0,371,39726.6861921296,2008-10-05,16:28:07
40,116.37887,0,371,39726.68625,2008-10-05,16:28:12
40,116.378873,0,371,39726.6863078704,2008-10-05,16:28:17
40,116.378873,0,371,39726.6863425926,2008-10-05,16:28:20
40.000001,116.378873,0,371,39726.6863657407,2008-10-05,16:28:22
40.000003,116.378888,0,371,39726.6864236111,2008-10-05,16:28:27
40.000005,116.378896,0,371,39726.6864814815,2008-10-05,16:28:32
40.000005,116.378896,0,371,39726.6865162037,2008-10-05,16:28:35
40.000007,116.3789,0,371,39726.6865393519,2008-10-05,16:28:37
40.000074,116.378923,0,370,39726.6865972222,2008-10-05,16:28:42
40.000101,116.37893,0,370,39726.6866550926,2008-10-05,16:28:47
40.000119,116.378928,0,369,39726.686712963,2008-10-05,16:28:52
40.000119,116.378928,0,369,39726.6867476852,2008-10-05,16:28:55
40.000121,116.378924,0,370,39726.6867708333,2008-10-05,16:28:57
40.000121,116.378942,0,370,39726.6871180556,2008-10-05,16:29:27
40.000123,116.37894,0,370,39726.6872337963,2008-10-05,16:29:37
40.000125,116.37894,0,370,39726.6872916667,2008-10-05,16:29:42
40.000125,116.37894,0,370,39726.6879050926,2008-10-05,16:30:35
40.000131,116.378942,0,370,39726.6879282407,2008-10-05,16:30:37
40.00012,116.378949,0,370,39726.6879861111,2008-10-05,16:30:42
40.000166,116.379019,0,370,39726.6880439815,2008-10-05,16:30:47
40.000185,116.379076,0,370,39726.6881018518,2008-10-05,16:30:52
40.000123,116.379107,0,369,39726.6881597222,2008-10-05,16:30:57
40.000027,116.379183,0,377,39726.6882175926,2008-10-05,16:31:02
40.000222,116.379398,0,398,39726.6925578704,2008-10-05,16:37:17
40.000241,116.379413,0,397,39726.6926157407,2008-10-05,16:37:22
40.000272,116.379404,0,397,39726.6926736111,2008-10-05,16:37:27
40.000272,116.379404,0,397,39726.6927083333,2008-10-05,16:37:30
40.000273,116.379401,0,397,39726.6927314815,2008-10-05,16:37:32
40.000244,116.379364,0,394,39726.6927893519,2008-10-05,16:37:37
40.000223,116.379318,0,394,39726.6928472222,2008-10-05,16:37:42
40.000222,116.379307,0,394,39726.6929050926,2008-10-05,16:37:47
40.000222,116.37931,0,394,39726.692962963,2008-10-05,16:37:52
40.00022,116.379308,0,394,39726.6930208333,2008-10-05,16:37:57
40.000221,116.379311,0,394,39726.6930787037,2008-10-05,16:38:02
40.000221,116.379311,0,394,39726.6931134259,2008-10-05,16:38:05
40.000221,116.37931,0,394,39726.6931365741,2008-10-05,16:38:07
40.000231,116.379328,0,394,39726.6931944444,2008-10-05,16:38:12
40.00025,116.379327,0,395,39726.6932523148,2008-10-05,16:38:17
40.00025,116.379327,0,395,39726.693287037,2008-10-05,16:38:20
40.00025,116.379327,0,395,39726.6933101852,2008-10-05,16:38:22
40.000251,116.379337,0,395,39726.6933680556,2008-10-05,16:38:27
40.000251,116.379337,0,395,39726.6934027778,2008-10-05,16:38:30
40.000252,116.379345,0,395,39726.6934259259,2008-10-05,16:38:32
40.000254,116.379379,0,395,39726.6934837963,2008-10-05,16:38:37
40.000248,116.379426,0,397,39726.6935416667,2008-10-05,16:38:42
40.000239,116.379415,0,397,39726.693599537,2008-10-05,16:38:47
40.000227,116.379399,0,398,39726.6936574074,2008-10-05,16:38:52
40.000217,116.379402,0,399,39726.6937152778,2008-10-05,16:38:57
40.000214,116.3794,0,400,39726.6937731481,2008-10-05,16:39:02
40.000216,116.379404,0,400,39726.6938310185,2008-10-05,16:39:07
40.000217,116.379401,0,400,39726.6938888889,2008-10-05,16:39:12
40.000218,116.379398,0,400,39726.6939467593,2008-10-05,16:39:17
40.000219,116.379402,0,400,39726.6940046296,2008-10-05,16:39:22
40.00022,116.379402,0,400,39726.6940625,2008-10-05,16:39:27
40.00022,116.379402,0,400,39726.6940972222,2008-10-05,16:39:30
40.000222,116.379409,0,400,39726.6941203704,2008-10-05,16:39:32
40.000265,116.379422,0,400,39726.6941782407,2008-10-05,16:39:37
40.000289,116.379447,0,402,39726.6942361111,2008-10-05,16:39:42
40.000292,116.379431,0,403,39726.6942939815,2008-10-05,16:39:47
40.000292,116.379423,0,404,39726.6943518519,2008-10-05,16:39:52
40.000292,116.379418,0,404,39726.6944097222,2008-10-05,16:39:57
40.000292,116.379419,0,404,39726.6944675926,2008-10-05,16:40:02
40.000292,116.379419,0,404,39726.6945023148,2008-10-05,16:40:05
40.000292,116.379426,0,404,39726.694525463,2008-10-05,16:40:07
40.000273,116.379469,0,404,39726.6945833333,2008-10-05,16:40:12
40.000273,116.379469,0,404,39726.6946180556,2008-10-05,16:40:15
40.000275,116.379474,0,404,39726.6946412037,2008-10-05,16:40:17
40.000272,116.379456,0,404,39726.6946990741,2008-10-05,16:40:22
40.00024,116.379439,0,405,39726.6947569444,2008-10-05,16:40:27
40.000238,116.379429,0,405,39726.6948148148,2008-10-05,16:40:32
40.000205,116.379435,0,405,39726.6948726852,2008-10-05,16:40:37
40.000205,116.379435,0,405,39726.6949074074,2008-10-05,16:40:40
40.000206,116.379438,0,405,39726.6949305556,2008-10-05,16:40:42
40.000209,116.379462,0,405,39726.6949884259,2008-10-05,16:40:47
40.000225,116.379488,0,405,39726.6950462963,2008-10-05,16:40:52
40.000225,116.379488,0,405,39726.6950810185,2008-10-05,16:40:55
40.000224,116.379485,0,404,39726.6951041667,2008-10-05,16:40:57
40.000226,116.379497,0,404,39726.695162037,2008-10-05,16:41:02
40.000234,116.379508,0,404,39726.6952199074,2008-10-05,16:41:07
40.000276,116.379561,0,403,39726.6952777778,2008-10-05,16:41:12
40.000301,116.379567,0,404,39726.6953356481,2008-10-05,16:41:17
40.000311,116.379569,0,406,39726.6953935185,2008-10-05,16:41:22
40.000311,116.379562,0,406,39726.6954513889,2008-10-05,16:41:27
40.000311,116.379562,0,406,39726.6954861111,2008-10-05,16:41:30
40.000311,116.379562,0,406,39726.6955092593,2008-10-05,16:41:32
40.000312,116.379571,0,406,39726.6955671296,2008-10-05,16:41:37
40.000312,116.37958,0,406,39726.695625,2008-10-05,16:41:42
40.000304,116.379609,0,408,39726.6956828704,2008-10-05,16:41:47
40.000299,116.379597,0,409,39726.6957407407,2008-10-05,16:41:52
40.0003,116.379612,0,409,39726.6957986111,2008-10-05,16:41:57
40.000301,116.379619,0,409,39726.6958564815,2008-10-05,16:42:02
40.000301,116.379619,0,409,39726.6958912037,2008-10-05,16:42:05
40.000297,116.379616,0,409,39726.6959143518,2008-10-05,16:42:07
40.000306,116.379612,0,410,39726.6959722222,2008-10-05,16:42:12
40.000296,116.379633,0,410,39726.6960300926,2008-10-05,16:42:17
40.000288,116.379628,0,410,39726.696087963,2008-10-05,16:42:22
40.000288,116.379628,0,410,39726.6961226852,2008-10-05,16:42:25
40.000288,116.37963,0,410,39726.6961458333,2008-10-05,16:42:27
40.000282,116.379643,0,410,39726.6962037037,2008-10-05,16:42:32
40.000282,116.379644,0,409,39726.6962615741,2008-10-05,16:42:37
40.000281,116.379639,0,409,39726.6963194444,2008-10-05,16:42:42
40.00028,116.379631,0,409,39726.6963773148,2008-10-05,16:42:47
40.00028,116.379631,0,409,39726.696412037,2008-10-05,16:42:50
40.00028,116.379636,0,409,39726.6964351852,2008-10-05,16:42:52
40.000305,116.379674,0,409,39726.6964930556,2008-10-05,16:42:57
40.000326,116.379708,0,409,39726.6965509259,2008-10-05,16:43:02
40.000342,116.379705,0,409,39726.6966087963,2008-10-05,16:43:07
40.000344,116.379706,0,410,39726.6966666667,2008-10-05,16:43:12
40.000344,116.379706,0,410,39726.6967013889,2008-10-05,16:43:15
40.000343,116.3797,0,410,39726.696724537,2008-10-05,16:43:17
40.000342,116.379691,0,410,39726.6967824074,2008-10-05,16:43:22
40.000104,116.379589,0,357,39726.7025115741,2008-10-05,16:51:37
40.000019,116.379556,0,351,39726.7025694444,2008-10-05,16:51:42
39.999952,116.37951,0,344,39726.7026273148,2008-10-05,16:51:47
39.999897,116.379487,0,336,39726.7026851852,2008-10-05,16:51:52
39.999897,116.379482,0,333,39726.7027430556,2008-10-05,16:51:57
39.999897,116.379482,0,333,39726.7027777778,2008-10-05,16:52:00
39.999899,116.379482,0,333,39726.7028009259,2008-10-05,16:52:02
39.9999,116.379473,0,333,39726.7028587963,2008-10-05,16:52:07
39.999926,116.379447,0,334,39726.7029166667,2008-10-05,16:52:12
39.999955,116.379427,0,332,39726.702974537,2008-10-05,16:52:17
39.999955,116.379427,0,332,39726.7030092593,2008-10-05,16:52:20
39.999958,116.379432,0,332,39726.7030324074,2008-10-05,16:52:22
39.999982,116.379395,0,334,39726.7030902778,2008-10-05,16:52:27
39.999987,116.37938,0,335,39726.7031481481,2008-10-05,16:52:32
39.999987,116.37938,0,335,39726.7031828704,2008-10-05,16:52:35
39.999989,116.379382,0,336,39726.7032060185,2008-10-05,16:52:37
40.000004,116.379394,0,337,39726.7032638889,2008-10-05,16:52:42
40.000053,116.379395,0,340,39726.7033217593,2008-10-05,16:52:47
40.000064,116.379387,0,341,39726.7033796296,2008-10-05,16:52:52
40.000064,116.379387,0,341,39726.7034143518,2008-10-05,16:52:55
40.000065,116.379384,0,341,39726.7034375,2008-10-05,16:52:57
40.000071,116.379353,0,343,39726.7034953704,2008-10-05,16:53:02
40.000099,116.379307,0,348,39726.7035532407,2008-10-05,16:53:07
40.000136,116.379271,0,351,39726.7036111111,2008-10-05,16:53:12
40.000182,116.379212,0,354,39726.7036689815,2008-10-05,16:53:17
40.000188,116.379156,0,355,39726.7037268518,2008-10-05,16:53:22
40.00018,116.379125,0,356,39726.7037847222,2008-10-05,16:53:27
40.000168,116.379088,0,356,39726.7038425926,2008-10-05,16:53:32
40.000167,116.379091,0,356,39726.703900463,2008-10-05,16:53:37
40.000167,116.379091,0,356,39726.7039351852,2008-10-05,16:53:40
40.000167,116.379087,0,356,39726.7039583333,2008-10-05,16:53:42
40.000185,116.37913,0,354,39726.7040162037,2008-10-05,16:53:47
40.000233,116.37922,0,351,39726.7040740741,2008-10-05,16:53:52
40.000257,116.379312,0,346,39726.7041319444,2008-10-05,16:53:57
40.00026,116.379368,0,341,39726.7041898148,2008-10-05,16:54:02
40.000259,116.379368,0,342,39726.7042476852,2008-10-05,16:54:07
40.000259,116.379368,0,342,39726.7042824074,2008-10-05,16:54:10
40.000258,116.379363,0,342,39726.7043055556,2008-10-05,16:54:12
40.000258,116.379372,0,342,39726.7043634259,2008-10-05,16:54:17
40.000257,116.379377,0,342,39726.7044212963,2008-10-05,16:54:22
40.000257,116.379377,0,342,39726.7044560185,2008-10-05,16:54:25
40.000257,116.379377,0,341,39726.7044791667,2008-10-05,16:54:27
40.00026,116.379389,0,341,39726.704537037,2008-10-05,16:54:32
40.000262,116.379395,0,341,39726.7045949074,2008-10-05,16:54:37
40.000262,116.379403,0,341,39726.7046527778,2008-10-05,16:54:42
40.000262,116.379397,0,341,39726.7047106481,2008-10-05,16:54:47
40.000262,116.379397,0,341,39726.7047453704,2008-10-05,16:54:50
40.00026,116.379391,0,341,39726.7047685185,2008-10-05,16:54:52
40.000253,116.379418,0,339,39726.7048263889,2008-10-05,16:54:57
40.000229,116.37948,0,334,39726.7048842593,2008-10-05,16:55:02
40.000247,116.379516,0,328,39726.7049421296,2008-10-05,16:55:07
40.000307,116.379565,0,323,39726.705,2008-10-05,16:55:12
40.000364,116.379621,0,316,39726.7050578704,2008-10-05,16:55:17
40.000383,116.379693,0,308,39726.7051157407,2008-10-05,16:55:22
40.000376,116.37976,0,302,39726.7051736111,2008-10-05,16:55:27
40.000373,116.37981,0,298,39726.7052314815,2008-10-05,16:55:32
40.000357,116.379874,0,296,39726.7052893518,2008-10-05,16:55:37
40.000328,116.379942,0,294,39726.7053472222,2008-10-05,16:55:42
40.000284,116.379999,0,294,39726.7054050926,2008-10-05,16:55:47
40.000298,116.380026,0,296,39726.705462963,2008-10-05,16:55:52
40.000344,116.379994,0,301,39726.7055208333,2008-10-05,16:55:57
40.000348,116.379969,0,307,39726.7055787037,2008-10-05,16:56:02
40.000399,116.379947,0,310,39726.7056365741,2008-10-05,16:56:07
40.000399,116.379947,0,310,39726.7056712963,2008-10-05,16:56:10
40.0004,116.379951,0,311,39726.7056944444,2008-10-05,16:56:12
40.000389,116.379942,0,311,39726.7057523148,2008-10-05,16:56:17
40.000348,116.379903,0,309,39726.7058101852,2008-10-05,16:56:22
40.000311,116.37986,0,308,39726.7058680556,2008-10-05,16:56:27
40.000298,116.379845,0,309,39726.7059259259,2008-10-05,16:56:32
40.000299,116.379846,0,309,39726.7059837963,2008-10-05,16:56:37
40.000299,116.379846,0,309,39726.7060185185,2008-10-05,16:56:40
40.0003,116.379847,0,309,39726.7060416667,2008-10-05,16:56:42
40.000302,116.379856,0,309,39726.706099537,2008-10-05,16:56:47
40.000336,116.37979,0,309,39726.7061574074,2008-10-05,16:56:52
40.000354,116.379725,0,309,39726.7062152778,2008-10-05,16:56:57
40.000346,116.379708,0,308,39726.7062731481,2008-10-05,16:57:02
40.000346,116.379708,0,308,39726.7063078704,2008-10-05,16:57:05
40.000346,116.379711,0,309,39726.7063310185,2008-10-05,16:57:07
40.000345,116.379702,0,309,39726.7063888889,2008-10-05,16:57:12
40.000343,116.379699,0,309,39726.7064467593,2008-10-05,16:57:17
40.000342,116.379701,0,309,39726.7065046296,2008-10-05,16:57:22
40.000342,116.379701,0,309,39726.7065393519,2008-10-05,16:57:25
40.000342,116.379709,0,309,39726.7065625,2008-10-05,16:57:27
40.000344,116.379724,0,309,39726.7066203704,2008-10-05,16:57:32
40.000354,116.379737,0,310,39726.7066782407,2008-10-05,16:57:37
40.000382,116.379729,0,308,39726.7067361111,2008-10-05,16:57:42
40.000398,116.379716,0,309,39726.7067939815,2008-10-05,16:57:47
40.000441,116.379717,0,311,39726.7068518519,2008-10-05,16:57:52
40.000441,116.379717,0,311,39726.7068865741,2008-10-05,16:57:55
40.000433,116.379725,0,312,39726.7069097222,2008-10-05,16:57:57
40.000397,116.379741,0,313,39726.7069675926,2008-10-05,16:58:02
40.000389,116.379754,0,314,39726.707025463,2008-10-05,16:58:07
40.0004,116.379756,0,314,39726.7070833333,2008-10-05,16:58:12
40.000394,116.379767,0,315,39726.7071412037,2008-10-05,16:58:17
40.00039,116.379767,0,315,39726.7072569444,2008-10-05,16:58:27
40.00039,116.379767,0,315,39726.7072916667,2008-10-05,16:58:30
40.000387,116.379759,0,315,39726.7073148148,2008-10-05,16:58:32
40.000384,116.379743,0,315,39726.7073726852,2008-10-05,16:58:37
40.00034,116.37969,0,315,39726.7074305556,2008-10-05,16:58:42
40.000296,116.379615,0,314,39726.7074884259,2008-10-05,16:58:47
40.000288,116.379595,0,313,39726.7075462963,2008-10-05,16:58:52
40.000288,116.379595,0,313,39726.7075810185,2008-10-05,16:58:55
40.000287,116.37959,0,313,39726.7076041667,2008-10-05,16:58:57
40.000286,116.379581,0,313,39726.707662037,2008-10-05,16:59:02
40.000281,116.379545,0,313,39726.7077199074,2008-10-05,16:59:07
40.000261,116.379509,0,314,39726.7077777778,2008-10-05,16:59:12
40.000101,116.379639,0,315,39726.7078356481,2008-10-05,16:59:17
40.000099,116.379677,0,315,39726.7078935185,2008-10-05,16:59:22
40.000122,116.379638,0,317,39726.7079513889,2008-10-05,16:59:27
40.000122,116.379626,0,317,39726.7080092593,2008-10-05,16:59:32
40.000156,116.379561,0,317,39726.7080671296,2008-10-05,16:59:37
40.000232,116.379455,0,317,39726.708125,2008-10-05,16:59:42
40.000188,116.379441,0,318,39726.7081828704,2008-10-05,16:59:47
40.000157,116.379449,0,321,39726.7082407407,2008-10-05,16:59:52
40.000156,116.379462,0,321,39726.7082986111,2008-10-05,16:59:57
40.000046,116.379536,0,326,39726.7084143519,2008-10-05,17:00:07
40.000039,116.379536,0,326,39726.7084722222,2008-10-05,17:00:12
40.000114,116.379685,0,338,39726.7126388889,2008-10-05,17:06:12
39.999736,116.379769,0,335,39726.7126967593,2008-10-05,17:06:17
39.999615,116.379898,0,331,39726.7127546296,2008-10-05,17:06:22
39.999536,116.380013,0,324,39726.7128125,2008-10-05,17:06:27
39.999501,116.380111,0,317,39726.7128703704,2008-10-05,17:06:32
39.999654,116.380121,0,314,39726.7129282407,2008-10-05,17:06:37
39.99978,116.380097,0,312,39726.7129861111,2008-10-05,17:06:42
39.999807,116.380091,0,310,39726.7130439815,2008-10-05,17:06:47
39.99983,116.380081,0,310,39726.7131018518,2008-10-05,17:06:52
39.999841,116.380072,0,310,39726.7131597222,2008-10-05,17:06:57
39.999843,116.380065,0,310,39726.7132175926,2008-10-05,17:07:02
39.999843,116.380065,0,310,39726.7132523148,2008-10-05,17:07:05
39.999844,116.380068,0,310,39726.713275463,2008-10-05,17:07:07
39.999842,116.380078,0,310,39726.7133333333,2008-10-05,17:07:12
39.999839,116.380084,0,310,39726.7133912037,2008-10-05,17:07:17
39.999837,116.380078,0,310,39726.7134490741,2008-10-05,17:07:22
39.999837,116.380078,0,310,39726.7134837963,2008-10-05,17:07:25
39.999835,116.380086,0,310,39726.7135069444,2008-10-05,17:07:27
39.999785,116.380031,0,310,39726.7135648148,2008-10-05,17:07:32
39.99972,116.379947,0,310,39726.7136226852,2008-10-05,17:07:37
39.999684,116.379905,0,308,39726.7136805556,2008-10-05,17:07:42
39.99963,116.379884,0,307,39726.7137384259,2008-10-05,17:07:47
39.999601,116.379873,0,305,39726.7137962963,2008-10-05,17:07:52
39.999601,116.379873,0,305,39726.7138310185,2008-10-05,17:07:55
39.999598,116.379869,0,303,39726.7138541667,2008-10-05,17:07:57
39.999546,116.379852,0,300,39726.713912037,2008-10-05,17:08:02
39.999486,116.379858,0,296,39726.7139699074,2008-10-05,17:08:07
39.999467,116.379816,0,292,39726.7140277778,2008-10-05,17:08:12
39.999467,116.379824,0,292,39726.7140856481,2008-10-05,17:08:17
39.999468,116.379832,0,291,39726.7141435185,2008-10-05,17:08:22
39.999468,116.379832,0,291,39726.7141782407,2008-10-05,17:08:25
39.999472,116.379834,0,292,39726.7142013889,2008-10-05,17:08:27
39.999489,116.379802,0,293,39726.7142592593,2008-10-05,17:08:32
39.99958,116.379667,0,295,39726.7143171296,2008-10-05,17:08:37
39.999682,116.379555,0,298,39726.714375,2008-10-05,17:08:42
39.999716,116.379483,0,299,39726.7144328704,2008-10-05,17:08:47
39.999723,116.379465,0,299,39726.7144907407,2008-10-05,17:08:52
39.999725,116.379472,0,300,39726.7145486111,2008-10-05,17:08:57
39.999726,116.379477,0,300,39726.7146064815,2008-10-05,17:09:02
39.999726,116.379477,0,300,39726.7146412037,2008-10-05,17:09:05
39.999728,116.37948,0,300,39726.7146643519,2008-10-05,17:09:07
39.999729,116.379466,0,300,39726.7147222222,2008-10-05,17:09:12
39.999731,116.379455,0,300,39726.7147800926,2008-10-05,17:09:17
39.999735,116.379459,0,300,39726.714837963,2008-10-05,17:09:22
39.999735,116.379459,0,300,39726.7148726852,2008-10-05,17:09:25
39.999739,116.379451,0,300,39726.7148958333,2008-10-05,17:09:27
39.999742,116.379439,0,301,39726.7149537037,2008-10-05,17:09:32
39.999789,116.379404,0,301,39726.7150115741,2008-10-05,17:09:37
39.999862,116.379367,0,297,39726.7150694444,2008-10-05,17:09:42
39.999864,116.379372,0,297,39726.7151273148,2008-10-05,17:09:47
39.999864,116.379372,0,297,39726.715162037,2008-10-05,17:09:50
39.999866,116.379377,0,297,39726.7151851852,2008-10-05,17:09:52
39.99989,116.379405,0,297,39726.7152430556,2008-10-05,17:09:57
39.999959,116.379436,0,294,39726.7153009259,2008-10-05,17:10:02
39.999997,116.37946,0,294,39726.7153587963,2008-10-05,17:10:07
40.000106,116.379512,0,293,39726.7154166667,2008-10-05,17:10:12
40.000169,116.379516,0,296,39726.715474537,2008-10-05,17:10:17
40.000184,116.37954,0,299,39726.7155324074,2008-10-05,17:10:22
40.000186,116.37952,0,301,39726.7155902778,2008-10-05,17:10:27
40.000186,116.37952,0,301,39726.715625,2008-10-05,17:10:30
40.000186,116.379512,0,302,39726.7156481481,2008-10-05,17:10:32
40.000226,116.379484,0,301,39726.7157060185,2008-10-05,17:10:37
40.000236,116.379476,0,301,39726.7157638889,2008-10-05,17:10:42
40.000236,116.379472,0,301,39726.7158217593,2008-10-05,17:10:47
40.000236,116.379472,0,301,39726.7158564815,2008-10-05,17:10:50
40.000237,116.379465,0,301,39726.7158796296,2008-10-05,17:10:52
40.000255,116.37941,0,304,39726.7159375,2008-10-05,17:10:57
40.000256,116.379416,0,304,39726.7159953704,2008-10-05,17:11:02
40.000256,116.379422,0,304,39726.7160532407,2008-10-05,17:11:07
40.000256,116.379422,0,304,39726.716087963,2008-10-05,17:11:10
40.000256,116.37942,0,304,39726.7161111111,2008-10-05,17:11:12
40.000283,116.379421,0,308,39726.7161689815,2008-10-05,17:11:17
40.000303,116.379444,0,312,39726.7162268519,2008-10-05,17:11:22
40.000294,116.37947,0,314,39726.7162847222,2008-10-05,17:11:27
40.000299,116.379445,0,315,39726.7163425926,2008-10-05,17:11:32
40.000286,116.379393,0,317,39726.716400463,2008-10-05,17:11:37
40.000286,116.379384,0,317,39726.7164583333,2008-10-05,17:11:42
40.000292,116.379391,0,316,39726.7165162037,2008-10-05,17:11:47
40.000292,116.379391,0,316,39726.7165509259,2008-10-05,17:11:50
40.000285,116.379395,0,316,39726.7165740741,2008-10-05,17:11:52
40.000263,116.379343,0,315,39726.7166319444,2008-10-05,17:11:57
40.000262,116.379331,0,315,39726.7166898148,2008-10-05,17:12:02
40.000262,116.379331,0,315,39726.716724537,2008-10-05,17:12:05
40.00026,116.379323,0,315,39726.7167476852,2008-10-05,17:12:07
40.000259,116.379311,0,315,39726.7168055556,2008-10-05,17:12:12
40.000259,116.37931,0,315,39726.7168634259,2008-10-05,17:12:17
40.000258,116.379305,0,315,39726.7169212963,2008-10-05,17:12:22
40.000258,116.379305,0,315,39726.7169791667,2008-10-05,17:12:27
40.000258,116.379302,0,315,39726.717037037,2008-10-05,17:12:32
40.000258,116.379302,0,315,39726.7170717593,2008-10-05,17:12:35
40.000258,116.379306,0,315,39726.7170949074,2008-10-05,17:12:37
40.000251,116.379286,0,316,39726.7171527778,2008-10-05,17:12:42
40.000212,116.379241,0,317,39726.7172106481,2008-10-05,17:12:47
40.000172,116.379208,0,319,39726.7172685185,2008-10-05,17:12:52
40.000168,116.379238,0,318,39726.7173263889,2008-10-05,17:12:57
40.000186,116.379258,0,318,39726.7173842593,2008-10-05,17:13:02
40.000236,116.379265,0,319,39726.7174421296,2008-10-05,17:13:07
40.000252,116.379269,0,322,39726.7175,2008-10-05,17:13:12
40.000252,116.379269,0,322,39726.7175347222,2008-10-05,17:13:15
40.000252,116.379266,0,322,39726.7175578704,2008-10-05,17:13:17
40.000252,116.379255,0,322,39726.7176157407,2008-10-05,17:13:22
40.000241,116.37926,0,323,39726.7176736111,2008-10-05,17:13:27
40.000231,116.379276,0,324,39726.7177314815,2008-10-05,17:13:32
40.000253,116.379245,0,327,39726.7177893519,2008-10-05,17:13:37
40.000265,116.379214,0,330,39726.7178472222,2008-10-05,17:13:42
40.000265,116.379214,0,330,39726.7178819444,2008-10-05,17:13:45
40.000265,116.379213,0,330,39726.7179050926,2008-10-05,17:13:47
40.000265,116.379223,0,330,39726.717962963,2008-10-05,17:13:52
40.00026,116.379204,0,330,39726.7180208333,2008-10-05,17:13:57
40.00024,116.379096,0,331,39726.7180787037,2008-10-05,17:14:02
40.00021,116.379004,0,335,39726.7181365741,2008-10-05,17:14:07
40.000211,116.378942,0,338,39726.7181944444,2008-10-05,17:14:12
40.000172,116.379269,0,373,39726.7207407407,2008-10-05,17:17:52
40.000173,116.3793,0,375,39726.7207986111,2008-10-05,17:17:57
40.000224,116.379343,0,380,39726.7208564815,2008-10-05,17:18:02
40.000239,116.379369,0,387,39726.7209143518,2008-10-05,17:18:07
40.000215,116.379373,0,390,39726.7209722222,2008-10-05,17:18:12
40.000225,116.379389,0,394,39726.7210300926,2008-10-05,17:18:17
40.000245,116.379348,0,400,39726.721087963,2008-10-05,17:18:22
40.000247,116.379326,0,403,39726.7211458333,2008-10-05,17:18:27
40.000247,116.379326,0,403,39726.7211805556,2008-10-05,17:18:30
40.000245,116.379319,0,403,39726.7212037037,2008-10-05,17:18:32
40.000188,116.379278,0,405,39726.7212615741,2008-10-05,17:18:37
40.000102,116.379212,0,408,39726.7213194444,2008-10-05,17:18:42
40.00009,116.379158,0,410,39726.7213773148,2008-10-05,17:18:47
40.000098,116.379146,0,411,39726.7214351852,2008-10-05,17:18:52
40.000097,116.379143,0,411,39726.7214930556,2008-10-05,17:18:57
40.000097,116.379143,0,411,39726.7215277778,2008-10-05,17:19:00
40.000095,116.379151,0,411,39726.7215509259,2008-10-05,17:19:02
40.000093,116.379166,0,411,39726.7216087963,2008-10-05,17:19:07
39.999988,116.379214,0,408,39726.7216666667,2008-10-05,17:19:12
39.999807,116.37925,0,403,39726.721724537,2008-10-05,17:19:17
39.999698,116.379288,0,402,39726.7217824074,2008-10-05,17:19:22
39.999659,116.379287,0,402,39726.7218402778,2008-10-05,17:19:27
39.999659,116.379287,0,402,39726.721875,2008-10-05,17:19:30
39.999656,116.379286,0,402,39726.7218981481,2008-10-05,17:19:32
39.999623,116.379305,0,399,39726.7219560185,2008-10-05,17:19:37
39.999623,116.379305,0,399,39726.7219907407,2008-10-05,17:19:40
39.999616,116.379307,0,398,39726.7220138889,2008-10-05,17:19:42
39.99962,116.379295,0,398,39726.7220717593,2008-10-05,17:19:47
39.999763,116.379233,0,398,39726.7221296296,2008-10-05,17:19:52
39.999794,116.379213,0,396,39726.7221875,2008-10-05,17:19:57
39.999798,116.379215,0,396,39726.7222453704,2008-10-05,17:20:02
39.999802,116.379217,0,396,39726.7223032407,2008-10-05,17:20:07
39.999802,116.379217,0,396,39726.722337963,2008-10-05,17:20:10
39.999808,116.379216,0,396,39726.7223611111,2008-10-05,17:20:12
39.999811,116.379206,0,396,39726.7224189815,2008-10-05,17:20:17
39.999899,116.379161,0,397,39726.7224768519,2008-10-05,17:20:22
40,116.37917,0,399,39726.7225347222,2008-10-05,17:20:27
40.000066,116.379213,0,400,39726.7225925926,2008-10-05,17:20:32
40.000124,116.379266,0,401,39726.722650463,2008-10-05,17:20:37
40.000149,116.379293,0,403,39726.7227083333,2008-10-05,17:20:42
40.000164,116.379284,0,404,39726.7227662037,2008-10-05,17:20:47
40.000164,116.379284,0,404,39726.7228009259,2008-10-05,17:20:50
40.000165,116.379282,0,404,39726.7228240741,2008-10-05,17:20:52
40.000173,116.3793,0,404,39726.7228819444,2008-10-05,17:20:57
40.000174,116.379307,0,403,39726.7229398148,2008-10-05,17:21:02
40.000176,116.379303,0,403,39726.7229976852,2008-10-05,17:21:07
40.000177,116.379298,0,403,39726.7230555556,2008-10-05,17:21:12
40.000178,116.379293,0,403,39726.7231134259,2008-10-05,17:21:17
40.000178,116.379293,0,403,39726.7231481481,2008-10-05,17:21:20
40.00018,116.379287,0,403,39726.7231712963,2008-10-05,17:21:22
40.000209,116.379241,0,402,39726.7232291667,2008-10-05,17:21:27
40.000237,116.379194,0,402,39726.723287037,2008-10-05,17:21:32
40.000225,116.379175,0,396,39726.7233449074,2008-10-05,17:21:37
40.000352,116.378932,0,398,39726.7474768519,2008-10-05,17:56:22
40.000412,116.37884,0,411,39726.7475347222,2008-10-05,17:56:27
40.000456,116.378746,0,425,39726.7475925926,2008-10-05,17:56:32
40.000451,116.378723,0,437,39726.747650463,2008-10-05,17:56:37
40.000466,116.378655,0,449,39726.7477083333,2008-10-05,17:56:42
40.000457,116.378656,0,459,39726.7477662037,2008-10-05,17:56:47
40.000436,116.37869,0,459,39726.7478240741,2008-10-05,17:56:52
40.000435,116.378674,0,457,39726.7478819444,2008-10-05,17:56:57
40.000402,116.3787,0,451,39726.7479398148,2008-10-05,17:57:02
40.000368,116.378731,0,447,39726.7479976852,2008-10-05,17:57:07
40.000332,116.378905,0,444,39726.7480555556,2008-10-05,17:57:12
40.000287,116.379037,0,440,39726.7481134259,2008-10-05,17:57:17
40.000273,116.379085,0,438,39726.7481712963,2008-10-05,17:57:22
40.00027,116.379084,0,437,39726.7482291667,2008-10-05,17:57:27
40.00027,116.379084,0,437,39726.7482638889,2008-10-05,17:57:30
40.00027,116.379085,0,437,39726.748287037,2008-10-05,17:57:32
40.000257,116.379121,0,436,39726.7483449074,2008-10-05,17:57:37
40.000242,116.379159,0,435,39726.7484027778,2008-10-05,17:57:42
40.000251,116.379177,0,434,39726.7484606481,2008-10-05,17:57:47
40.000231,116.379164,0,434,39726.7485185185,2008-10-05,17:57:52
40.000231,116.379164,0,434,39726.7485532407,2008-10-05,17:57:55
40.000231,116.379169,0,434,39726.7485763889,2008-10-05,17:57:57
40.000218,116.379201,0,434,39726.7486342593,2008-10-05,17:58:02
40.000227,116.37927,0,434,39726.7486921296,2008-10-05,17:58:07
40.000205,116.379299,0,436,39726.74875,2008-10-05,17:58:12
40.000199,116.379343,0,437,39726.7488078704,2008-10-05,17:58:17
40.000187,116.379377,0,437,39726.7488657407,2008-10-05,17:58:22
40.000147,116.37941,0,438,39726.7489236111,2008-10-05,17:58:27
40.000118,116.379449,0,437,39726.7489814815,2008-10-05,17:58:32
40.000156,116.379462,0,436,39726.7490393519,2008-10-05,17:58:37
40.00016,116.379469,0,436,39726.7490972222,2008-10-05,17:58:42
40.00016,116.379469,0,436,39726.7491319444,2008-10-05,17:58:45
40.000158,116.379465,0,436,39726.7491550926,2008-10-05,17:58:47
40.000157,116.379452,0,436,39726.749212963,2008-10-05,17:58:52
40.000157,116.379452,0,436,39726.7492476852,2008-10-05,17:58:55
40.000157,116.379447,0,436,39726.7492708333,2008-10-05,17:58:57
40.000173,116.379426,0,435,39726.7493287037,2008-10-05,17:59:02
40.000197,116.379421,0,434,39726.7493865741,2008-10-05,17:59:07
40.000197,116.379421,0,434,39726.7494212963,2008-10-05,17:59:10
40.000204,116.379428,0,434,39726.7494444444,2008-10-05,17:59:12
40.000197,116.379449,0,434,39726.7495023148,2008-10-05,17:59:17
40.000191,116.379426,0,434,39726.7495601852,2008-10-05,17:59:22
40.00022,116.379429,0,433,39726.7496180556,2008-10-05,17:59:27
40.000237,116.379412,0,433,39726.7496759259,2008-10-05,17:59:32
40.000277,116.379382,0,433,39726.7497337963,2008-10-05,17:59:37
40.000288,116.379349,0,435,39726.7497916667,2008-10-05,17:59:42
40.000287,116.37935,0,435,39726.749849537,2008-10-05,17:59:47
40.000285,116.379351,0,435,39726.7499074074,2008-10-05,17:59:52
40.000282,116.379347,0,435,39726.7499652778,2008-10-05,17:59:57
40.000278,116.37934,0,435,39726.7500231481,2008-10-05,18:00:02
40.000278,116.37934,0,435,39726.7500578704,2008-10-05,18:00:05
40.000275,116.379338,0,435,39726.7500810185,2008-10-05,18:00:07
40.000276,116.379347,0,435,39726.7501388889,2008-10-05,18:00:12
40.000276,116.379348,0,435,39726.7501967593,2008-10-05,18:00:17
40.000274,116.379356,0,436,39726.7502546296,2008-10-05,18:00:22
40.000274,116.379362,0,436,39726.7503125,2008-10-05,18:00:27
40.000275,116.37936,0,436,39726.7503703704,2008-10-05,18:00:32
40.000275,116.379359,0,436,39726.7504282407,2008-10-05,18:00:37
40.000275,116.379365,0,436,39726.7504861111,2008-10-05,18:00:42
40.000275,116.379365,0,436,39726.7505208333,2008-10-05,18:00:45
40.000275,116.379373,0,436,39726.7505439815,2008-10-05,18:00:47
40.000288,116.379375,0,436,39726.7506018518,2008-10-05,18:00:52
40.000272,116.379352,0,437,39726.7506597222,2008-10-05,18:00:57
40.00027,116.379339,0,436,39726.7507175926,2008-10-05,18:01:02
40.00027,116.379339,0,436,39726.7507523148,2008-10-05,18:01:05
40.00027,116.379344,0,436,39726.750775463,2008-10-05,18:01:07
40.00027,116.379355,0,436,39726.7508333333,2008-10-05,18:01:12
40.00027,116.379355,0,436,39726.7508680556,2008-10-05,18:01:15
40.00027,116.379361,0,436,39726.7508912037,2008-10-05,18:01:17
40.000264,116.379349,0,436,39726.7509490741,2008-10-05,18:01:22
40.000244,116.379323,0,435,39726.7510069444,2008-10-05,18:01:27
40.000246,116.379328,0,434,39726.7510648148,2008-10-05,18:01:32
40.000246,116.379328,0,434,39726.751099537,2008-10-05,18:01:35
40.000247,116.379334,0,434,39726.7511226852,2008-10-05,18:01:37
40.000246,116.379343,0,434,39726.7511805556,2008-10-05,18:01:42
40.000246,116.379343,0,434,39726.7512152778,2008-10-05,18:01:45
40.000246,116.379339,0,434,39726.7512384259,2008-10-05,18:01:47
40.000228,116.379323,0,432,39726.7512962963,2008-10-05,18:01:52
40.000216,116.379307,0,432,39726.7513541667,2008-10-05,18:01:57
40.000206,116.379247,0,432,39726.751412037,2008-10-05,18:02:02
40.000148,116.379194,0,432,39726.7514699074,2008-10-05,18:02:07
40.000107,116.379187,0,434,39726.7515277778,2008-10-05,18:02:12
40.000107,116.379187,0,434,39726.7515625,2008-10-05,18:02:15
40.000108,116.379194,0,435,39726.7515856481,2008-10-05,18:02:17
40.000077,116.379174,0,435,39726.7516435185,2008-10-05,18:02:22
40.000056,116.379162,0,435,39726.7517013889,2008-10-05,18:02:27
40.000044,116.379159,0,436,39726.7517592593,2008-10-05,18:02:32
40.000037,116.37916,0,436,39726.7518171296,2008-10-05,18:02:37
40.000037,116.379154,0,436,39726.751875,2008-10-05,18:02:42
40.000037,116.379154,0,436,39726.7519097222,2008-10-05,18:02:45
40.000037,116.379155,0,436,39726.7519328704,2008-10-05,18:02:47
40.000033,116.379167,0,436,39726.7519907407,2008-10-05,18:02:52
40.000037,116.379186,0,436,39726.7520486111,2008-10-05,18:02:57
40.000037,116.379198,0,436,39726.7521064815,2008-10-05,18:03:02
40.000038,116.379208,0,436,39726.7521643518,2008-10-05,18:03:07
40.00004,116.379218,0,436,39726.7522222222,2008-10-05,18:03:12
40.000041,116.379229,0,436,39726.7522800926,2008-10-05,18:03:17
40.000033,116.379257,0,436,39726.752337963,2008-10-05,18:03:22
40.000022,116.379275,0,437,39726.7523958333,2008-10-05,18:03:27
40.000023,116.379273,0,437,39726.7524537037,2008-10-05,18:03:32
40.000023,116.379273,0,437,39726.7524884259,2008-10-05,18:03:35
40.000024,116.379273,0,437,39726.7525115741,2008-10-05,18:03:37
40.000053,116.379367,0,437,39726.7525694444,2008-10-05,18:03:42
40.000056,116.379477,0,435,39726.7526273148,2008-10-05,18:03:47
40.000127,116.379472,0,435,39726.7526851852,2008-10-05,18:03:52
40.00016,116.379408,0,435,39726.7527430556,2008-10-05,18:03:57
40.000152,116.379381,0,435,39726.7528009259,2008-10-05,18:04:02
40.00015,116.379372,0,436,39726.7528587963,2008-10-05,18:04:07
40.00015,116.379372,0,436,39726.7528935185,2008-10-05,18:04:10
40.00015,116.379364,0,436,39726.7529166667,2008-10-05,18:04:12
40.000133,116.379309,0,436,39726.752974537,2008-10-05,18:04:17
40.000116,116.379275,0,437,39726.7530324074,2008-10-05,18:04:22
40.000125,116.379282,0,438,39726.7530902778,2008-10-05,18:04:27
40.000125,116.379288,0,438,39726.7531481481,2008-10-05,18:04:32
40.000125,116.379288,0,438,39726.7531828704,2008-10-05,18:04:35
40.000124,116.379288,0,438,39726.7532060185,2008-10-05,18:04:37
40.000096,116.379269,0,438,39726.7532638889,2008-10-05,18:04:42
40.000086,116.379246,0,438,39726.7533217593,2008-10-05,18:04:47
40.000088,116.379216,0,439,39726.7533796296,2008-10-05,18:04:52
40.000087,116.379203,0,439,39726.7534375,2008-10-05,18:04:57
40.000093,116.379183,0,439,39726.7534953704,2008-10-05,18:05:02
40.000097,116.379215,0,437,39726.7535532407,2008-10-05,18:05:07
40.000085,116.3792,0,436,39726.7536111111,2008-10-05,18:05:12
40.0001,116.379144,0,436,39726.7536689815,2008-10-05,18:05:17
40.00014,116.379097,0,437,39726.7537268519,2008-10-05,18:05:22
40.000167,116.379056,0,437,39726.7537847222,2008-10-05,18:05:27
40.000163,116.379036,0,437,39726.7538425926,2008-10-05,18:05:32
40.000199,116.379032,0,438,39726.753900463,2008-10-05,18:05:37
40.0002,116.379028,0,438,39726.7539583333,2008-10-05,18:05:42
40.0002,116.379028,0,438,39726.7539930556,2008-10-05,18:05:45
40.0002,116.379027,0,437,39726.7540162037,2008-10-05,18:05:47
40.000167,116.379074,0,438,39726.7540740741,2008-10-05,18:05:52
40.000162,116.379099,0,439,39726.7541319444,2008-10-05,18:05:57
40.000103,116.379114,0,440,39726.7541898148,2008-10-05,18:06:02
40.000095,116.379093,0,441,39726.7542476852,2008-10-05,18:06:07
40.000114,116.379109,0,443,39726.7543055556,2008-10-05,18:06:12
40.000114,116.379122,0,443,39726.7543634259,2008-10-05,18:06:17
40.000113,116.379134,0,443,39726.7544212963,2008-10-05,18:06:22
40.000111,116.37914,0,443,39726.7544791667,2008-10-05,18:06:27
40.000109,116.379144,0,443,39726.754537037,2008-10-05,18:06:32
40.000107,116.379142,0,443,39726.7545949074,2008-10-05,18:06:37
40.000105,116.37914,0,443,39726.7546527778,2008-10-05,18:06:42
40.000104,116.379141,0,443,39726.7547106481,2008-10-05,18:06:47
40.000103,116.379142,0,443,39726.7547685185,2008-10-05,18:06:52
40.000103,116.379143,0,443,39726.7548263889,2008-10-05,18:06:57
40.000103,116.379143,0,443,39726.7548611111,2008-10-05,18:07:00
40.000103,116.379148,0,443,39726.7548842593,2008-10-05,18:07:02
40.000103,116.379138,0,443,39726.7549421296,2008-10-05,18:07:07
40.000103,116.379127,0,443,39726.755,2008-10-05,18:07:12
40.000103,116.379115,0,443,39726.7550578704,2008-10-05,18:07:17
40.000104,116.379108,0,443,39726.7551157407,2008-10-05,18:07:22
40.000104,116.379108,0,443,39726.755150463,2008-10-05,18:07:25
40.000105,116.379105,0,443,39726.7551736111,2008-10-05,18:07:27
40.000151,116.379142,0,443,39726.7552314815,2008-10-05,18:07:32
40.000201,116.379156,0,445,39726.7552893519,2008-10-05,18:07:37
40.000224,116.379141,0,445,39726.7553472222,2008-10-05,18:07:42
40.000224,116.379125,0,445,39726.7554050926,2008-10-05,18:07:47
40.000251,116.379084,0,445,39726.755462963,2008-10-05,18:07:52
40.000257,116.379063,0,445,39726.7555208333,2008-10-05,18:07:57
40.000247,116.379014,0,445,39726.7555787037,2008-10-05,18:08:02
40.000243,116.378955,0,446,39726.7556365741,2008-10-05,18:08:07
40.000277,116.378908,0,447,39726.7556944444,2008-10-05,18:08:12
40.000328,116.378922,0,449,39726.7557523148,2008-10-05,18:08:17
40.000335,116.378969,0,450,39726.7558101852,2008-10-05,18:08:22
40.000335,116.378965,0,450,39726.7558680556,2008-10-05,18:08:27
40.000334,116.378963,0,450,39726.7559259259,2008-10-05,18:08:32
40.000334,116.378963,0,450,39726.7559606481,2008-10-05,18:08:35
40.000334,116.378957,0,450,39726.7559837963,2008-10-05,18:08:37
40.000325,116.378992,0,451,39726.7560416667,2008-10-05,18:08:42
40.000329,116.378978,0,452,39726.756099537,2008-10-05,18:08:47
40.000341,116.378998,0,454,39726.7561574074,2008-10-05,18:08:52
40.000348,116.379046,0,455,39726.7562152778,2008-10-05,18:08:57
40.000348,116.379046,0,455,39726.75625,2008-10-05,18:09:00
40.000347,116.379043,0,455,39726.7562731481,2008-10-05,18:09:02
40.000347,116.379056,0,456,39726.7563310185,2008-10-05,18:09:07
40.000272,116.37916,0,457,39726.7563888889,2008-10-05,18:09:12
40.000269,116.379196,0,457,39726.7564467593,2008-10-05,18:09:17
40.000285,116.379223,0,458,39726.7565046296,2008-10-05,18:09:22
40.000303,116.37928,0,460,39726.7565625,2008-10-05,18:09:27
40.000309,116.379302,0,460,39726.7566203704,2008-10-05,18:09:32
40.000327,116.379319,0,461,39726.7566782407,2008-10-05,18:09:37
40.000336,116.37934,0,462,39726.7567361111,2008-10-05,18:09:42
40.000329,116.379327,0,465,39726.7567939815,2008-10-05,18:09:47
40.000367,116.379318,0,468,39726.7568518519,2008-10-05,18:09:52
40.000382,116.379325,0,470,39726.7569097222,2008-10-05,18:09:57
40.000391,116.379313,0,470,39726.7569675926,2008-10-05,18:10:02
40.00041,116.379308,0,472,39726.757025463,2008-10-05,18:10:07
40.00041,116.379308,0,472,39726.7570601852,2008-10-05,18:10:10
40.00041,116.379301,0,472,39726.7570833333,2008-10-05,18:10:12
40.000409,116.379287,0,472,39726.7571412037,2008-10-05,18:10:17
40.000408,116.379276,0,472,39726.7571990741,2008-10-05,18:10:22
40.000408,116.379276,0,472,39726.7572337963,2008-10-05,18:10:25
40.000406,116.379277,0,472,39726.7572569444,2008-10-05,18:10:27
40.000404,116.379264,0,472,39726.7573148148,2008-10-05,18:10:32
40.000402,116.379267,0,472,39726.7573726852,2008-10-05,18:10:37
40.000402,116.379267,0,472,39726.7574074074,2008-10-05,18:10:40
40.000398,116.379265,0,472,39726.7574305556,2008-10-05,18:10:42
40.000326,116.379299,0,472,39726.7574884259,2008-10-05,18:10:47
40.000305,116.379315,0,471,39726.7575462963,2008-10-05,18:10:52
40.000292,116.379319,0,470,39726.7576041667,2008-10-05,18:10:57
40.000271,116.379316,0,469,39726.757662037,2008-10-05,18:11:02
40.000272,116.379328,0,469,39726.7577199074,2008-10-05,18:11:07
40.000273,116.379335,0,469,39726.7577777778,2008-10-05,18:11:12
40.000272,116.379331,0,469,39726.7578356481,2008-10-05,18:11:17
40.000271,116.379326,0,469,39726.7578935185,2008-10-05,18:11:22
40.000271,116.379326,0,469,39726.7579282407,2008-10-05,18:11:25
40.00027,116.379326,0,469,39726.7579513889,2008-10-05,18:11:27
40.000255,116.379351,0,469,39726.7580092593,2008-10-05,18:11:32
40.00026,116.37936,0,467,39726.7580671296,2008-10-05,18:11:37
40.000264,116.379369,0,467,39726.758125,2008-10-05,18:11:42
40.000268,116.379366,0,465,39726.7581828704,2008-10-05,18:11:47
40.000268,116.379366,0,465,39726.7582175926,2008-10-05,18:11:50
40.000268,116.379362,0,465,39726.7582407407,2008-10-05,18:11:52
40.000269,116.379374,0,465,39726.7582986111,2008-10-05,18:11:57
40.000283,116.379386,0,463,39726.7583564815,2008-10-05,18:12:02
40.000284,116.379399,0,463,39726.7584143518,2008-10-05,18:12:07
40.000284,116.379398,0,463,39726.7584722222,2008-10-05,18:12:12
40.000284,116.379398,0,463,39726.7585069444,2008-10-05,18:12:15
40.000282,116.379399,0,463,39726.7585300926,2008-10-05,18:12:17
40.000225,116.379406,0,464,39726.758587963,2008-10-05,18:12:22
40.00019,116.379413,0,466,39726.7586458333,2008-10-05,18:12:27
40.000186,116.379388,0,466,39726.7587037037,2008-10-05,18:12:32
40.00017,116.379273,0,468,39726.7587615741,2008-10-05,18:12:37
40.000179,116.379184,0,469,39726.7588194444,2008-10-05,18:12:42
40.00024,116.379097,0,472,39726.7588773148,2008-10-05,18:12:47
40.000309,116.378999,0,474,39726.7589351852,2008-10-05,18:12:52
40.000308,116.378927,0,473,39726.7589930556,2008-10-05,18:12:57
40.000336,116.378855,0,471,39726.7590509259,2008-10-05,18:13:02
40.000378,116.378816,0,469,39726.7591087963,2008-10-05,18:13:07
40.00034,116.378861,0,466,39726.7591666667,2008-10-05,18:13:12
40.000281,116.378979,0,466,39726.759224537,2008-10-05,18:13:17
40.000309,116.37906,0,461,39726.7592824074,2008-10-05,18:13:22
40.000296,116.379128,0,453,39726.7593402778,2008-10-05,18:13:27
40.000318,116.379103,0,452,39726.7593981481,2008-10-05,18:13:32
40.000322,116.379087,0,452,39726.7594560185,2008-10-05,18:13:37
40.000367,116.379,0,449,39726.7595138889,2008-10-05,18:13:42
40.000424,116.378916,0,448,39726.7595717593,2008-10-05,18:13:47
40.000475,116.378752,0,448,39726.7596296296,2008-10-05,18:13:52
40.000494,116.378633,0,452,39726.7596875,2008-10-05,18:13:57
40.000473,116.37867,0,454,39726.7597453704,2008-10-05,18:14:02
40.000474,116.378685,0,454,39726.7598032407,2008-10-05,18:14:07
40.00048,116.378762,0,454,39726.7598611111,2008-10-05,18:14:12
40.000466,116.378828,0,452,39726.7599189815,2008-10-05,18:14:17
40.000466,116.378828,0,452,39726.7599537037,2008-10-05,18:14:20
40.000461,116.378835,0,451,39726.7599768518,2008-10-05,18:14:22
40.000464,116.378889,0,451,39726.7600347222,2008-10-05,18:14:27
40.000435,116.378888,0,447,39726.7600925926,2008-10-05,18:14:32
40.000417,116.378884,0,443,39726.760150463,2008-10-05,18:14:37
40.000378,116.378912,0,441,39726.7602083333,2008-10-05,18:14:42
40.000363,116.37893,0,440,39726.7602662037,2008-10-05,18:14:47
40.000349,116.37894,0,440,39726.7603240741,2008-10-05,18:14:52
40.000293,116.379015,0,447,39726.7603819444,2008-10-05,18:14:57
40.000267,116.379058,0,454,39726.7604398148,2008-10-05,18:15:02
40.000228,116.379114,0,455,39726.7604976852,2008-10-05,18:15:07
40.000218,116.379127,0,456,39726.7605555556,2008-10-05,18:15:12
40.000187,116.379147,0,456,39726.7606134259,2008-10-05,18:15:17
40.000163,116.379174,0,454,39726.7606712963,2008-10-05,18:15:22
40.000163,116.379188,0,453,39726.7607291667,2008-10-05,18:15:27
40.000152,116.379187,0,453,39726.760787037,2008-10-05,18:15:32
40.000161,116.379218,0,453,39726.7608449074,2008-10-05,18:15:37
40.00017,116.379258,0,450,39726.7609027778,2008-10-05,18:15:42
40.00016,116.379257,0,449,39726.7609606481,2008-10-05,18:15:47
40.000141,116.379257,0,448,39726.7610185185,2008-10-05,18:15:52
40.000141,116.379257,0,448,39726.7610532407,2008-10-05,18:15:55
40.000133,116.379257,0,446,39726.7610763889,2008-10-05,18:15:57
40.000154,116.379322,0,446,39726.7611342593,2008-10-05,18:16:02
40.000154,116.379322,0,446,39726.7611689815,2008-10-05,18:16:05
40.000155,116.379327,0,445,39726.7611921296,2008-10-05,18:16:07
40.000181,116.37937,0,447,39726.76125,2008-10-05,18:16:12
40.000195,116.379428,0,450,39726.7613078704,2008-10-05,18:16:17
40.000178,116.379487,0,452,39726.7613657407,2008-10-05,18:16:22
40.00016,116.379533,0,457,39726.7614236111,2008-10-05,18:16:27
40.000095,116.379596,0,460,39726.7614814815,2008-10-05,18:16:32
40.000134,116.37957,0,461,39726.7615393519,2008-10-05,18:16:37
40.000171,116.379577,0,458,39726.7615972222,2008-10-05,18:16:42
40.00019,116.379546,0,454,39726.7616550926,2008-10-05,18:16:47
40.000161,116.379492,0,444,39726.761712963,2008-10-05,18:16:52
40.000161,116.379492,0,444,39726.7617476852,2008-10-05,18:16:55
40.00016,116.379499,0,445,39726.7617708333,2008-10-05,18:16:57
40.000124,116.379514,0,440,39726.7618287037,2008-10-05,18:17:02
40.000141,116.379471,0,433,39726.7618865741,2008-10-05,18:17:07
40.00018,116.379479,0,429,39726.7619444444,2008-10-05,18:17:12
40.00017,116.379499,0,424,39726.7620023148,2008-10-05,18:17:17
40.000139,116.379522,0,418,39726.7620601852,2008-10-05,18:17:22
40.000153,116.379517,0,417,39726.7621180556,2008-10-05,18:17:27
40.000162,116.379513,0,419,39726.7621759259,2008-10-05,18:17:32
40.000206,116.37954,0,420,39726.7622337963,2008-10-05,18:17:37
40.000232,116.379513,0,425,39726.7622916667,2008-10-05,18:17:42
40.000205,116.379538,0,425,39726.762349537,2008-10-05,18:17:47
40.000162,116.379581,0,426,39726.7624074074,2008-10-05,18:17:52
40.000086,116.379683,0,424,39726.7624652778,2008-10-05,18:17:57
39.999983,116.379818,0,425,39726.7625231481,2008-10-05,18:18:02
39.999788,116.380142,0,422,39726.7625810185,2008-10-05,18:18:07
39.999715,116.380116,0,416,39726.7626388889,2008-10-05,18:18:12
39.999758,116.380041,0,417,39726.7626967593,2008-10-05,18:18:17
39.999897,116.379858,0,414,39726.7627546296,2008-10-05,18:18:22
39.999922,116.379839,0,414,39726.7628125,2008-10-05,18:18:27
39.999923,116.379837,0,414,39726.7628703704,2008-10-05,18:18:32
39.999923,116.379837,0,414,39726.7629050926,2008-10-05,18:18:35
39.999924,116.379829,0,414,39726.7629282407,2008-10-05,18:18:37
39.999948,116.379684,0,408,39726.7629861111,2008-10-05,18:18:42
39.999941,116.379645,0,408,39726.7630439815,2008-10-05,18:18:47
39.999984,116.379571,0,403,39726.7631018519,2008-10-05,18:18:52
39.999987,116.379546,0,401,39726.7631597222,2008-10-05,18:18:57
39.999987,116.379546,0,401,39726.7631944444,2008-10-05,18:19:00
39.999987,116.379544,0,401,39726.7632175926,2008-10-05,18:19:02
39.999999,116.37951,0,399,39726.763275463,2008-10-05,18:19:07
40.000001,116.379495,0,397,39726.7633333333,2008-10-05,18:19:12
39.999996,116.379485,0,396,39726.7633912037,2008-10-05,18:19:17
39.999988,116.379471,0,392,39726.7634490741,2008-10-05,18:19:22
40.000003,116.379439,0,391,39726.7635069444,2008-10-05,18:19:27
40.000025,116.379425,0,392,39726.7635648148,2008-10-05,18:19:32
40.000042,116.379417,0,392,39726.7636226852,2008-10-05,18:19:37
40.000088,116.379406,0,390,39726.7636805556,2008-10-05,18:19:42
40.00012,116.379401,0,388,39726.7637384259,2008-10-05,18:19:47
40.000144,116.379394,0,387,39726.7637962963,2008-10-05,18:19:52
40.000139,116.379407,0,383,39726.7638541667,2008-10-05,18:19:57
40.000139,116.379407,0,383,39726.7638888889,2008-10-05,18:20:00
40.000134,116.379402,0,379,39726.763912037,2008-10-05,18:20:02
40.000174,116.379408,0,377,39726.7639699074,2008-10-05,18:20:07
40.000174,116.379408,0,377,39726.7640046296,2008-10-05,18:20:10
40.000176,116.379412,0,376,39726.7640277778,2008-10-05,18:20:12
40.000185,116.379427,0,375,39726.7640856481,2008-10-05,18:20:17
40.000208,116.379422,0,372,39726.7641435185,2008-10-05,18:20:22
40.000222,116.379418,0,370,39726.7642013889,2008-10-05,18:20:27
40.000222,116.379418,0,370,39726.7642361111,2008-10-05,18:20:30
40.000215,116.379413,0,369,39726.7642592593,2008-10-05,18:20:32
40.000196,116.379411,0,368,39726.7643171296,2008-10-05,18:20:37
40.000196,116.379411,0,368,39726.7643518519,2008-10-05,18:20:40
40.000191,116.379408,0,367,39726.764375,2008-10-05,18:20:42
40.0002,116.379407,0,363,39726.7644328704,2008-10-05,18:20:47
40.000223,116.37938,0,361,39726.7644907407,2008-10-05,18:20:52
40.000222,116.379371,0,361,39726.7645486111,2008-10-05,18:20:57
40.000222,116.379371,0,361,39726.7645833333,2008-10-05,18:21:00
40.000226,116.379373,0,360,39726.7646064815,2008-10-05,18:21:02
40.00024,116.379375,0,357,39726.7646643519,2008-10-05,18:21:07
40.000235,116.379362,0,356,39726.7647222222,2008-10-05,18:21:12
40.000246,116.379345,0,353,39726.7647800926,2008-10-05,18:21:17
40.000258,116.379329,0,347,39726.764837963,2008-10-05,18:21:22
40.000258,116.379329,0,347,39726.7648726852,2008-10-05,18:21:25
40.000262,116.379332,0,346,39726.7648958333,2008-10-05,18:21:27
40.000256,116.379316,0,345,39726.7649537037,2008-10-05,18:21:32
40.000225,116.37931,0,343,39726.7650115741,2008-10-05,18:21:37
40.000223,116.37933,0,341,39726.7650694444,2008-10-05,18:21:42
40.000198,116.379347,0,333,39726.7651273148,2008-10-05,18:21:47
40.000183,116.379342,0,327,39726.7651851852,2008-10-05,18:21:52
40.000187,116.379356,0,322,39726.7652430556,2008-10-05,18:21:57
40.00017,116.379364,0,319,39726.7653009259,2008-10-05,18:22:02
40.000177,116.379376,0,314,39726.7653587963,2008-10-05,18:22:07
40.000206,116.379369,0,310,39726.7654166667,2008-10-05,18:22:12
40.00022,116.379347,0,306,39726.765474537,2008-10-05,18:22:17
40.000214,116.379363,0,300,39726.7655324074,2008-10-05,18:22:22
40.000217,116.379374,0,293,39726.7655902778,2008-10-05,18:22:27
40.000219,116.379367,0,294,39726.7656481481,2008-10-05,18:22:32
40.000223,116.379369,0,297,39726.7657060185,2008-10-05,18:22:37
40.000223,116.379369,0,297,39726.7657407407,2008-10-05,18:22:40
40.00023,116.379361,0,303,39726.7657638889,2008-10-05,18:22:42
40.000254,116.379352,0,305,39726.7658217593,2008-10-05,18:22:47
40.00027,116.379329,0,305,39726.7658796296,2008-10-05,18:22:52
40.00028,116.379272,0,304,39726.7659375,2008-10-05,18:22:57
40.0003,116.379186,0,303,39726.7659953704,2008-10-05,18:23:02
40.000306,116.379122,0,302,39726.7660532407,2008-10-05,18:23:07
40.00034,116.379088,0,299,39726.7661111111,2008-10-05,18:23:12
40.000326,116.379115,0,296,39726.7661689815,2008-10-05,18:23:17
40.000305,116.37913,0,297,39726.7662268518,2008-10-05,18:23:22
40.000276,116.379172,0,296,39726.7662847222,2008-10-05,18:23:27
40.000259,116.37923,0,296,39726.7663425926,2008-10-05,18:23:32
40.000242,116.379252,0,296,39726.766400463,2008-10-05,18:23:37
40.000241,116.379248,0,295,39726.7664583333,2008-10-05,18:23:42
40.000241,116.379248,0,295,39726.7664930556,2008-10-05,18:23:45
40.00024,116.379251,0,295,39726.7665162037,2008-10-05,18:23:47
40.000239,116.379265,0,295,39726.7665740741,2008-10-05,18:23:52
40.000199,116.379313,0,295,39726.7666319444,2008-10-05,18:23:57
40.000191,116.379354,0,295,39726.7666898148,2008-10-05,18:24:02
40.000201,116.379377,0,297,39726.7667476852,2008-10-05,18:24:07
40.000201,116.379391,0,297,39726.7668055556,2008-10-05,18:24:12
40.000203,116.379406,0,297,39726.7668634259,2008-10-05,18:24:17
40.000204,116.37942,0,297,39726.7669212963,2008-10-05,18:24:22
40.000204,116.379432,0,297,39726.7669791667,2008-10-05,18:24:27
40.000155,116.379482,0,294,39726.767037037,2008-10-05,18:24:32
40.000121,116.379506,0,289,39726.7670949074,2008-10-05,18:24:37
40.000139,116.379527,0,285,39726.7671527778,2008-10-05,18:24:42
40.000127,116.379492,0,286,39726.7672106481,2008-10-05,18:24:47
40.000136,116.379478,0,288,39726.7672685185,2008-10-05,18:24:52
40.000162,116.379425,0,288,39726.7673263889,2008-10-05,18:24:57
40.000153,116.379387,0,288,39726.7673842593,2008-10-05,18:25:02
40.000143,116.379348,0,284,39726.7674421296,2008-10-05,18:25:07
40.000143,116.379323,0,285,39726.7675,2008-10-05,18:25:12
40.000127,116.37932,0,288,39726.7675578704,2008-10-05,18:25:17
40.000126,116.379317,0,288,39726.7676157407,2008-10-05,18:25:22
40.000126,116.379324,0,288,39726.7676736111,2008-10-05,18:25:27
40.000126,116.379324,0,288,39726.7677083333,2008-10-05,18:25:30
40.000126,116.379316,0,288,39726.7677314815,2008-10-05,18:25:32
40.000116,116.379307,0,289,39726.7677893518,2008-10-05,18:25:37
40.000115,116.379333,0,290,39726.7678472222,2008-10-05,18:25:42
40.000116,116.379343,0,290,39726.7679050926,2008-10-05,18:25:47
40.000116,116.379343,0,290,39726.7679398148,2008-10-05,18:25:50
40.000116,116.379344,0,290,39726.767962963,2008-10-05,18:25:52
40.000121,116.379371,0,290,39726.7680208333,2008-10-05,18:25:57
40.000128,116.379427,0,290,39726.7680787037,2008-10-05,18:26:02
40.00013,116.379481,0,288,39726.7681365741,2008-10-05,18:26:07
40.000159,116.379497,0,289,39726.7681944444,2008-10-05,18:26:12
40.000171,116.3795,0,289,39726.7682523148,2008-10-05,18:26:17
40.000171,116.3795,0,289,39726.768287037,2008-10-05,18:26:20
40.000172,116.379506,0,289,39726.7683101852,2008-10-05,18:26:22
40.000172,116.379494,0,289,39726.7683680556,2008-10-05,18:26:27
40.000168,116.379473,0,289,39726.7684259259,2008-10-05,18:26:32
40.000158,116.379395,0,290,39726.7684837963,2008-10-05,18:26:37
40.000166,116.379355,0,290,39726.7685416667,2008-10-05,18:26:42
40.0002,116.379275,0,289,39726.768599537,2008-10-05,18:26:47
40.000251,116.379255,0,287,39726.7686574074,2008-10-05,18:26:52
40.000261,116.37926,0,285,39726.7687152778,2008-10-05,18:26:57
40.000261,116.379248,0,285,39726.7687731481,2008-10-05,18:27:02
40.000261,116.379248,0,285,39726.7688078704,2008-10-05,18:27:05
40.000262,116.379245,0,285,39726.7688310185,2008-10-05,18:27:07
40.000274,116.379211,0,281,39726.7688888889,2008-10-05,18:27:12
40.00028,116.379212,0,280,39726.7689467593,2008-10-05,18:27:17
40.000279,116.379208,0,280,39726.7690046296,2008-10-05,18:27:22
40.000278,116.379207,0,280,39726.7690625,2008-10-05,18:27:27
40.000276,116.379207,0,280,39726.7691203704,2008-10-05,18:27:32
40.000275,116.379212,0,280,39726.7691782407,2008-10-05,18:27:37
40.000275,116.37922,0,280,39726.7692361111,2008-10-05,18:27:42
40.000275,116.379221,0,280,39726.7692939815,2008-10-05,18:27:47
40.000275,116.379221,0,280,39726.7693287037,2008-10-05,18:27:50
40.000272,116.379219,0,280,39726.7693518519,2008-10-05,18:27:52
40.000273,116.379228,0,279,39726.7694097222,2008-10-05,18:27:57
40.000273,116.379227,0,279,39726.7694675926,2008-10-05,18:28:02
40.000273,116.379229,0,279,39726.769525463,2008-10-05,18:28:07
40.000273,116.379229,0,279,39726.7695601852,2008-10-05,18:28:10
40.000272,116.37923,0,279,39726.7695833333,2008-10-05,18:28:12
40.000258,116.379259,0,278,39726.7696412037,2008-10-05,18:28:17
40.000256,116.379281,0,277,39726.7696990741,2008-10-05,18:28:22
40.000208,116.379318,0,278,39726.7697569444,2008-10-05,18:28:27
40.000186,116.379351,0,279,39726.7698148148,2008-10-05,18:28:32
40.000185,116.379366,0,280,39726.7698726852,2008-10-05,18:28:37
40.000173,116.379368,0,282,39726.7699305556,2008-10-05,18:28:42
40.000186,116.379339,0,282,39726.7699884259,2008-10-05,18:28:47
40.000195,116.379321,0,283,39726.7700462963,2008-10-05,18:28:52
40.000196,116.379317,0,283,39726.7701041667,2008-10-05,18:28:57
40.000196,116.379317,0,283,39726.7701388889,2008-10-05,18:29:00
40.000196,116.379313,0,283,39726.770162037,2008-10-05,18:29:02
40.000204,116.37928,0,283,39726.7702199074,2008-10-05,18:29:07
40.000216,116.379277,0,284,39726.7702777778,2008-10-05,18:29:12
40.000216,116.379277,0,284,39726.7703125,2008-10-05,18:29:15
40.000216,116.37927,0,284,39726.7703356481,2008-10-05,18:29:17
40.000216,116.379279,0,284,39726.7703935185,2008-10-05,18:29:22
40.000192,116.379315,0,284,39726.7704513889,2008-10-05,18:29:27
40.000154,116.379371,0,286,39726.7705092593,2008-10-05,18:29:32
40.000148,116.379387,0,286,39726.7705671296,2008-10-05,18:29:37
40.000131,116.379476,0,287,39726.770625,2008-10-05,18:29:42
40.000113,116.379516,0,287,39726.7706828704,2008-10-05,18:29:47
40.000113,116.379516,0,287,39726.7707175926,2008-10-05,18:29:50
40.000113,116.379513,0,287,39726.7707407407,2008-10-05,18:29:52
40.000091,116.379493,0,288,39726.7707986111,2008-10-05,18:29:57
40.000091,116.379493,0,288,39726.7708333333,2008-10-05,18:30:00
40.000083,116.379498,0,288,39726.7708564815,2008-10-05,18:30:02
40.000069,116.379498,0,289,39726.7709143519,2008-10-05,18:30:07
40.000061,116.379489,0,289,39726.7709722222,2008-10-05,18:30:12
40.000061,116.379489,0,289,39726.7710069444,2008-10-05,18:30:15
40.000061,116.379494,0,289,39726.7710300926,2008-10-05,18:30:17
40.000062,116.379504,0,289,39726.771087963,2008-10-05,18:30:22
40.000062,116.379504,0,289,39726.7711226852,2008-10-05,18:30:25
40.000063,116.379507,0,290,39726.7711458333,2008-10-05,18:30:27
40.000072,116.37943,0,290,39726.7712037037,2008-10-05,18:30:32
40.000089,116.379277,0,290,39726.7712615741,2008-10-05,18:30:37
40.000089,116.379151,0,290,39726.7713194444,2008-10-05,18:30:42
40.000104,116.379068,0,290,39726.7713773148,2008-10-05,18:30:47
40.000112,116.37897,0,291,39726.7714351852,2008-10-05,18:30:52
40.000127,116.378911,0,291,39726.7714930556,2008-10-05,18:30:57
40.000117,116.378853,0,295,39726.7715509259,2008-10-05,18:31:02
40.000102,116.378848,0,299,39726.7716087963,2008-10-05,18:31:07
40.000056,116.378889,0,304,39726.7716666667,2008-10-05,18:31:12
39.999998,116.378926,0,305,39726.771724537,2008-10-05,18:31:17
39.999948,116.37897,0,306,39726.7717824074,2008-10-05,18:31:22
39.999886,116.379078,0,307,39726.7718402778,2008-10-05,18:31:27
39.999867,116.379132,0,307,39726.7718981481,2008-10-05,18:31:32
39.999867,116.379132,0,307,39726.7719328704,2008-10-05,18:31:35
39.999866,116.379135,0,308,39726.7719560185,2008-10-05,18:31:37
39.99988,116.379204,0,308,39726.7720138889,2008-10-05,18:31:42
39.999893,116.379234,0,307,39726.7720717593,2008-10-05,18:31:47
39.999864,116.379302,0,307,39726.7721296296,2008-10-05,18:31:52
39.999835,116.379388,0,308,39726.7721875,2008-10-05,18:31:57
39.999827,116.379435,0,309,39726.7722453704,2008-10-05,18:32:02
39.999795,116.379463,0,307,39726.7723032407,2008-10-05,18:32:07
39.999768,116.379497,0,306,39726.7723611111,2008-10-05,18:32:12
39.999705,116.379536,0,304,39726.7724189815,2008-10-05,18:32:17
39.999668,116.379506,0,302,39726.7724768519,2008-10-05,18:32:22
39.999663,116.379494,0,297,39726.7725347222,2008-10-05,18:32:27
39.999673,116.37945,0,294,39726.7725925926,2008-10-05,18:32:32
39.999694,116.379441,0,293,39726.772650463,2008-10-05,18:32:37
39.999694,116.379441,0,293,39726.7726851852,2008-10-05,18:32:40
39.999694,116.379441,0,291,39726.7727083333,2008-10-05,18:32:42
39.999698,116.379431,0,287,39726.7727662037,2008-10-05,18:32:47
39.99971,116.379437,0,283,39726.7728240741,2008-10-05,18:32:52
39.999725,116.379398,0,281,39726.7728819444,2008-10-05,18:32:57
39.99982,116.379344,0,288,39726.7729398148,2008-10-05,18:33:02
39.99987,116.37933,0,289,39726.7729976852,2008-10-05,18:33:07
39.999913,116.379381,0,289,39726.7730555556,2008-10-05,18:33:12
39.999956,116.379429,0,291,39726.7731134259,2008-10-05,18:33:17
40.000147,116.379455,0,312,39726.7731712963,2008-10-05,18:33:22
40.000034,116.379255,0,382,39726.7779166667,2008-10-05,18:40:12
40.000122,116.379021,0,385,39726.777974537,2008-10-05,18:40:17
40.000252,116.37876,0,390,39726.7780324074,2008-10-05,18:40:22
40.000312,116.378722,0,396,39726.7780902778,2008-10-05,18:40:27
40.000418,116.378595,0,400,39726.7781481481,2008-10-05,18:40:32
40.000455,116.378571,0,409,39726.7782060185,2008-10-05,18:40:37
40.000439,116.378661,0,419,39726.7782638889,2008-10-05,18:40:42
40.00045,116.37874,0,429,39726.7783217593,2008-10-05,18:40:47
40.000455,116.378797,0,441,39726.7783796296,2008-10-05,18:40:52
40.000413,116.378909,0,451,39726.7784375,2008-10-05,18:40:57
40.000397,116.378933,0,457,39726.7784953704,2008-10-05,18:41:02
40.000389,116.378945,0,459,39726.7785532407,2008-10-05,18:41:07
40.000258,116.379113,0,474,39726.7786111111,2008-10-05,18:41:12
40.000128,116.379208,0,490,39726.7786689815,2008-10-05,18:41:17
40.000117,116.379289,0,512,39726.7787268519,2008-10-05,18:41:22
40.000104,116.379305,0,536,39726.7787847222,2008-10-05,18:41:27
40.00008,116.379303,0,559,39726.7788425926,2008-10-05,18:41:32
40.000124,116.379324,0,578,39726.778900463,2008-10-05,18:41:37
40.000148,116.379335,0,596,39726.7789583333,2008-10-05,18:41:42
40.000148,116.379335,0,596,39726.7789930556,2008-10-05,18:41:45
40.000148,116.379338,0,601,39726.7790162037,2008-10-05,18:41:47
40.000132,116.37934,0,608,39726.7790740741,2008-10-05,18:41:52
40.000129,116.379403,0,617,39726.7791319444,2008-10-05,18:41:57
40.000108,116.379467,0,620,39726.7791898148,2008-10-05,18:42:02
40.000079,116.379506,0,624,39726.7792476852,2008-10-05,18:42:07
40.000059,116.379487,0,624,39726.7793055556,2008-10-05,18:42:12
40.000022,116.379545,0,626,39726.7793634259,2008-10-05,18:42:17
40.000016,116.379602,0,627,39726.7794212963,2008-10-05,18:42:22
40.000026,116.379593,0,626,39726.7794791667,2008-10-05,18:42:27
40.000022,116.379642,0,617,39726.779537037,2008-10-05,18:42:32
39.999991,116.379633,0,611,39726.7795949074,2008-10-05,18:42:37
40.000028,116.379581,0,612,39726.7796527778,2008-10-05,18:42:42
40.000031,116.379573,0,612,39726.7797106481,2008-10-05,18:42:47
40.000031,116.379575,0,611,39726.7797685185,2008-10-05,18:42:52
40.000031,116.379575,0,611,39726.7798032407,2008-10-05,18:42:55
40.000033,116.379577,0,611,39726.7798263889,2008-10-05,18:42:57
40.000065,116.379579,0,603,39726.7798842593,2008-10-05,18:43:02
40.000066,116.379585,0,603,39726.7799421296,2008-10-05,18:43:07
40.000066,116.379585,0,603,39726.7799768519,2008-10-05,18:43:10
40.000067,116.379582,0,602,39726.78,2008-10-05,18:43:12
40.000075,116.379572,0,600,39726.7800578704,2008-10-05,18:43:17
40.000112,116.379576,0,600,39726.7801157407,2008-10-05,18:43:22
40.000105,116.379601,0,599,39726.7801736111,2008-10-05,18:43:27
40.000068,116.379635,0,598,39726.7802314815,2008-10-05,18:43:32
40.000037,116.379678,0,595,39726.7802893519,2008-10-05,18:43:37
39.999972,116.379751,0,593,39726.7803472222,2008-10-05,18:43:42
39.99988,116.379841,0,588,39726.7804050926,2008-10-05,18:43:47
39.999866,116.379892,0,585,39726.780462963,2008-10-05,18:43:52
39.999934,116.37994,0,584,39726.7805208333,2008-10-05,18:43:57
39.999957,116.379962,0,582,39726.7805787037,2008-10-05,18:44:02
39.999993,116.379924,0,584,39726.7806365741,2008-10-05,18:44:07
40.000041,116.379918,0,583,39726.7806944444,2008-10-05,18:44:12
40.000092,116.379863,0,581,39726.7807523148,2008-10-05,18:44:17
40.000126,116.379823,0,576,39726.7808101852,2008-10-05,18:44:22
40.000145,116.379781,0,574,39726.7808680556,2008-10-05,18:44:27
40.000143,116.379802,0,570,39726.7809259259,2008-10-05,18:44:32
40.000131,116.379804,0,568,39726.7809837963,2008-10-05,18:44:37
40.000124,116.379821,0,567,39726.7810416667,2008-10-05,18:44:42
40.000108,116.379873,0,564,39726.781099537,2008-10-05,18:44:47
40.000132,116.379859,0,560,39726.7811574074,2008-10-05,18:44:52
40.000132,116.379875,0,557,39726.7812152778,2008-10-05,18:44:57
40.000151,116.37984,0,556,39726.7812731481,2008-10-05,18:45:02
40.000185,116.379728,0,552,39726.7813310185,2008-10-05,18:45:07
40.000225,116.379641,0,546,39726.7813888889,2008-10-05,18:45:12
40.000194,116.379593,0,541,39726.7814467593,2008-10-05,18:45:17
40.00014,116.379578,0,534,39726.7815046296,2008-10-05,18:45:22
40.000171,116.379535,0,526,39726.7815625,2008-10-05,18:45:27
40.000214,116.379441,0,521,39726.7816203704,2008-10-05,18:45:32
40.000225,116.379409,0,511,39726.7816782407,2008-10-05,18:45:37
40.000264,116.379309,0,502,39726.7817361111,2008-10-05,18:45:42
40.000303,116.37927,0,494,39726.7817939815,2008-10-05,18:45:47
40.000317,116.379254,0,489,39726.7818518518,2008-10-05,18:45:52
40.00034,116.379272,0,482,39726.7819097222,2008-10-05,18:45:57
40.000281,116.379363,0,473,39726.7819675926,2008-10-05,18:46:02
40.000256,116.379429,0,464,39726.782025463,2008-10-05,18:46:07
40.000256,116.379429,0,464,39726.7820601852,2008-10-05,18:46:10
40.000256,116.379434,0,464,39726.7820833333,2008-10-05,18:46:12
40.000196,116.379496,0,461,39726.7821412037,2008-10-05,18:46:17
40.000147,116.379564,0,456,39726.7821990741,2008-10-05,18:46:22
40.000168,116.379623,0,447,39726.7822569444,2008-10-05,18:46:27
40.000118,116.379775,0,439,39726.7823148148,2008-10-05,18:46:32
40.000044,116.379862,0,437,39726.7823726852,2008-10-05,18:46:37
40.000003,116.380103,0,428,39726.7824305556,2008-10-05,18:46:42
39.999976,116.380219,0,423,39726.7824884259,2008-10-05,18:46:47
39.99989,116.380443,0,420,39726.7825462963,2008-10-05,18:46:52
39.99989,116.380443,0,420,39726.7825810185,2008-10-05,18:46:55
39.999885,116.380445,0,420,39726.7826041667,2008-10-05,18:46:57
39.999872,116.380514,0,420,39726.782662037,2008-10-05,18:47:02
39.999882,116.380489,0,420,39726.7827199074,2008-10-05,18:47:07
39.999907,116.380432,0,419,39726.7827777778,2008-10-05,18:47:12
39.999952,116.380305,0,418,39726.7828356481,2008-10-05,18:47:17
39.999885,116.380445,0,417,39726.7828935185,2008-10-05,18:47:22
40.000012,116.380222,0,413,39726.7829513889,2008-10-05,18:47:27
40.000197,116.379775,0,407,39726.7830092593,2008-10-05,18:47:32
40.000223,116.379694,0,403,39726.7830671296,2008-10-05,18:47:37
40.000228,116.379717,0,398,39726.783125,2008-10-05,18:47:42
40.000262,116.379741,0,396,39726.7831828704,2008-10-05,18:47:47
40.00023,116.379679,0,393,39726.7832407407,2008-10-05,18:47:52
40.000166,116.379632,0,391,39726.7832986111,2008-10-05,18:47:57
40.000178,116.379576,0,388,39726.7833564815,2008-10-05,18:48:02
40.000176,116.379585,0,388,39726.7834143518,2008-10-05,18:48:07
40.000161,116.379571,0,385,39726.7834722222,2008-10-05,18:48:12
40.00017,116.379594,0,385,39726.7835300926,2008-10-05,18:48:17
40.000194,116.379596,0,382,39726.783587963,2008-10-05,18:48:22
40.000191,116.379599,0,381,39726.7836458333,2008-10-05,18:48:27
40.000191,116.379599,0,381,39726.7836805556,2008-10-05,18:48:30
40.00019,116.379598,0,380,39726.7837037037,2008-10-05,18:48:32
40.000209,116.379597,0,377,39726.7837615741,2008-10-05,18:48:37
40.000215,116.379571,0,376,39726.7838194444,2008-10-05,18:48:42
40.000208,116.379535,0,374,39726.7838773148,2008-10-05,18:48:47
40.000203,116.379517,0,372,39726.7839351852,2008-10-05,18:48:52
40.000171,116.379571,0,370,39726.7839930556,2008-10-05,18:48:57
40.000171,116.379571,0,370,39726.7840277778,2008-10-05,18:49:00
40.000171,116.379575,0,370,39726.7840509259,2008-10-05,18:49:02
40.000188,116.379559,0,370,39726.7841087963,2008-10-05,18:49:07
40.000183,116.379546,0,371,39726.7841666667,2008-10-05,18:49:12
40.000123,116.379597,0,372,39726.784224537,2008-10-05,18:49:17
40.000138,116.379651,0,372,39726.7842824074,2008-10-05,18:49:22
40.000168,116.379612,0,370,39726.7843402778,2008-10-05,18:49:27
40.000178,116.379602,0,369,39726.7843981481,2008-10-05,18:49:32
40.000188,116.379573,0,370,39726.7844560185,2008-10-05,18:49:37
40.000196,116.379503,0,371,39726.7845138889,2008-10-05,18:49:42
40.000203,116.379484,0,371,39726.7845717593,2008-10-05,18:49:47
40.000197,116.379433,0,374,39726.7846296296,2008-10-05,18:49:52
40.0002,116.379414,0,380,39726.7846875,2008-10-05,18:49:57
40.000309,116.379121,0,432,39726.7885648148,2008-10-05,18:55:32
40.000403,116.37909,0,449,39726.7886226852,2008-10-05,18:55:37
40.000323,116.379096,0,457,39726.7886805556,2008-10-05,18:55:42
40.000306,116.379065,0,465,39726.7887384259,2008-10-05,18:55:47
40.000375,116.379019,0,480,39726.7887962963,2008-10-05,18:55:52
40.000354,116.379024,0,490,39726.7888541667,2008-10-05,18:55:57
40.000333,116.379066,0,492,39726.788912037,2008-10-05,18:56:02
40.000339,116.379097,0,493,39726.7889699074,2008-10-05,18:56:07
40.000307,116.379248,0,491,39726.7890277778,2008-10-05,18:56:12
40.000208,116.379497,0,489,39726.7890856481,2008-10-05,18:56:17
40.000212,116.379604,0,492,39726.7891435185,2008-10-05,18:56:22
40.0003,116.379637,0,497,39726.7892013889,2008-10-05,18:56:27
40.00032,116.379707,0,504,39726.7892592593,2008-10-05,18:56:32
40.000371,116.379726,0,512,39726.7893171296,2008-10-05,18:56:37
40.000365,116.379768,0,520,39726.789375,2008-10-05,18:56:42
40.000327,116.379801,0,526,39726.7894328704,2008-10-05,18:56:47
40.000327,116.379801,0,526,39726.7894675926,2008-10-05,18:56:50
40.000322,116.379809,0,538,39726.7894907407,2008-10-05,18:56:52
40.000211,116.379859,0,541,39726.7895486111,2008-10-05,18:56:57
40.000209,116.379843,0,540,39726.7896064815,2008-10-05,18:57:02
40.000241,116.37993,0,544,39726.7896643518,2008-10-05,18:57:07
40.000206,116.379908,0,546,39726.7897222222,2008-10-05,18:57:12
40.00019,116.379901,0,544,39726.7897800926,2008-10-05,18:57:17
40.000191,116.37991,0,545,39726.789837963,2008-10-05,18:57:22
40.000191,116.37991,0,545,39726.7898726852,2008-10-05,18:57:25
40.000191,116.379909,0,545,39726.7898958333,2008-10-05,18:57:27
40.000161,116.379907,0,545,39726.7899537037,2008-10-05,18:57:32
40.00015,116.37984,0,544,39726.7900115741,2008-10-05,18:57:37
40.000187,116.379779,0,542,39726.7900694444,2008-10-05,18:57:42
40.000184,116.379759,0,539,39726.7901273148,2008-10-05,18:57:47
40.000184,116.37975,0,536,39726.7901851852,2008-10-05,18:57:52
40.0002,116.379731,0,531,39726.7902430556,2008-10-05,18:57:57
40.000236,116.379696,0,525,39726.7903009259,2008-10-05,18:58:02
40.000236,116.379696,0,525,39726.7903356481,2008-10-05,18:58:05
40.00024,116.379699,0,521,39726.7903587963,2008-10-05,18:58:07
40.000215,116.379707,0,521,39726.7904166667,2008-10-05,18:58:12
40.000208,116.379722,0,519,39726.790474537,2008-10-05,18:58:17
40.000192,116.379759,0,517,39726.7905324074,2008-10-05,18:58:22
40.00019,116.379763,0,516,39726.7905902778,2008-10-05,18:58:27
40.00019,116.379763,0,516,39726.790625,2008-10-05,18:58:30
40.00019,116.379769,0,516,39726.7906481481,2008-10-05,18:58:32
40.000137,116.379809,0,517,39726.7907060185,2008-10-05,18:58:37
40.000139,116.379824,0,517,39726.7907638889,2008-10-05,18:58:42
40.000138,116.379828,0,517,39726.7908217593,2008-10-05,18:58:47
40.000138,116.379828,0,517,39726.7908564815,2008-10-05,18:58:50
40.000136,116.379821,0,517,39726.7908796296,2008-10-05,18:58:52
40.000125,116.37977,0,517,39726.7909375,2008-10-05,18:58:57
40.000161,116.379708,0,516,39726.7909953704,2008-10-05,18:59:02
40.000184,116.379701,0,515,39726.7910532407,2008-10-05,18:59:07
40.000184,116.379701,0,515,39726.791087963,2008-10-05,18:59:10
40.000184,116.379698,0,515,39726.7911111111,2008-10-05,18:59:12
40.000183,116.379689,0,515,39726.7911689815,2008-10-05,18:59:17
40.000183,116.379683,0,515,39726.7912268518,2008-10-05,18:59:22
40.000183,116.379683,0,515,39726.7912615741,2008-10-05,18:59:25
40.000182,116.379676,0,514,39726.7912847222,2008-10-05,18:59:27
40.000183,116.379686,0,514,39726.7913425926,2008-10-05,18:59:32
40.000183,116.379686,0,514,39726.7913773148,2008-10-05,18:59:35
40.000183,116.379693,0,514,39726.791400463,2008-10-05,18:59:37
40.000183,116.379704,0,514,39726.7914583333,2008-10-05,18:59:42
40.000183,116.379715,0,514,39726.7915162037,2008-10-05,18:59:47
40.000183,116.379719,0,514,39726.7915740741,2008-10-05,18:59:52
40.00018,116.379711,0,514,39726.7916319444,2008-10-05,18:59:57
40.000177,116.379708,0,514,39726.7916898148,2008-10-05,19:00:02
40.000175,116.379706,0,514,39726.7917476852,2008-10-05,19:00:07
40.000174,116.379709,0,514,39726.7918055556,2008-10-05,19:00:12
40.000173,116.379712,0,514,39726.7918634259,2008-10-05,19:00:17
40.000172,116.379709,0,514,39726.7919212963,2008-10-05,19:00:22
40.000171,116.379711,0,513,39726.7919791667,2008-10-05,19:00:27
40.000171,116.379718,0,513,39726.792037037,2008-10-05,19:00:32
40.000172,116.379724,0,513,39726.7920949074,2008-10-05,19:00:37
40.000356,116.379486,0,421,39726.7988657407,2008-10-05,19:10:22
40.000363,116.379447,0,418,39726.7989236111,2008-10-05,19:10:27
40.000362,116.379434,0,418,39726.7989814815,2008-10-05,19:10:32
40.00036,116.379424,0,418,39726.7990393518,2008-10-05,19:10:37
40.000359,116.379421,0,417,39726.7990972222,2008-10-05,19:10:42
40.000359,116.379421,0,417,39726.7991319444,2008-10-05,19:10:45
40.000357,116.379419,0,417,39726.7991550926,2008-10-05,19:10:47
40.000343,116.379385,0,417,39726.799212963,2008-10-05,19:10:52
40.000305,116.379341,0,416,39726.7992708333,2008-10-05,19:10:57
40.000292,116.379313,0,416,39726.7993287037,2008-10-05,19:11:02
40.000292,116.379313,0,416,39726.7993634259,2008-10-05,19:11:05
40.000289,116.379321,0,415,39726.7993865741,2008-10-05,19:11:07
40.000327,116.379352,0,416,39726.7994444444,2008-10-05,19:11:12
40.000328,116.379364,0,416,39726.7995023148,2008-10-05,19:11:17
40.000328,116.379374,0,416,39726.7995601852,2008-10-05,19:11:22
40.000328,116.379374,0,416,39726.7995949074,2008-10-05,19:11:25
40.000325,116.379368,0,417,39726.7996180556,2008-10-05,19:11:27
40.000345,116.379374,0,416,39726.7996759259,2008-10-05,19:11:32
40.000351,116.379375,0,415,39726.7997337963,2008-10-05,19:11:37
40.00035,116.379372,0,415,39726.7997916667,2008-10-05,19:11:42
40.000349,116.379373,0,415,39726.799849537,2008-10-05,19:11:47
40.000348,116.379375,0,415,39726.7999074074,2008-10-05,19:11:52
40.000349,116.379383,0,415,39726.7999652778,2008-10-05,19:11:57
40.000348,116.379386,0,415,39726.8000231481,2008-10-05,19:12:02
40.000348,116.379389,0,415,39726.8000810185,2008-10-05,19:12:07
40.000347,116.379389,0,415,39726.8001388889,2008-10-05,19:12:12
40.000347,116.379389,0,415,39726.8001736111,2008-10-05,19:12:15
40.000347,116.37939,0,415,39726.8001967593,2008-10-05,19:12:17
40.000346,116.379402,0,415,39726.8002546296,2008-10-05,19:12:22
40.000348,116.379435,0,415,39726.8003125,2008-10-05,19:12:27
40.000348,116.379435,0,415,39726.8003472222,2008-10-05,19:12:30
40.000356,116.379429,0,415,39726.8003703704,2008-10-05,19:12:32
40.000343,116.379425,0,415,39726.8004282407,2008-10-05,19:12:37
40.000343,116.379425,0,415,39726.800462963,2008-10-05,19:12:40
40.000335,116.37943,0,415,39726.8004861111,2008-10-05,19:12:42
40.000326,116.379447,0,415,39726.8005439815,2008-10-05,19:12:47
40.00035,116.379485,0,415,39726.8006018519,2008-10-05,19:12:52
40.000358,116.379506,0,415,39726.8006597222,2008-10-05,19:12:57
40.000323,116.379508,0,415,39726.8007175926,2008-10-05,19:13:02
40.000323,116.379508,0,415,39726.8007523148,2008-10-05,19:13:05
40.000322,116.379512,0,415,39726.800775463,2008-10-05,19:13:07
40.000322,116.379522,0,415,39726.8008333333,2008-10-05,19:13:12
40.000322,116.379525,0,415,39726.8008912037,2008-10-05,19:13:17
40.000322,116.379525,0,415,39726.8009259259,2008-10-05,19:13:20
40.000321,116.379522,0,415,39726.8009490741,2008-10-05,19:13:22
40.00032,116.379531,0,415,39726.8010069444,2008-10-05,19:13:27
40.000307,116.379513,0,415,39726.8010648148,2008-10-05,19:13:32
40.00028,116.37951,0,415,39726.8011226852,2008-10-05,19:13:37
40.00028,116.37951,0,415,39726.8011574074,2008-10-05,19:13:40
40.000279,116.379505,0,415,39726.8011805556,2008-10-05,19:13:42
40.000277,116.379496,0,415,39726.8012384259,2008-10-05,19:13:47
40.000276,116.379483,0,415,39726.8012962963,2008-10-05,19:13:52
40.000275,116.37947,0,415,39726.8013541667,2008-10-05,19:13:57
40.000273,116.37946,0,415,39726.801412037,2008-10-05,19:14:02
40.000255,116.379435,0,415,39726.8014699074,2008-10-05,19:14:07
40.000251,116.379425,0,415,39726.8015277778,2008-10-05,19:14:12
40.000251,116.379429,0,415,39726.8015856481,2008-10-05,19:14:17
40.000251,116.379429,0,415,39726.8016203704,2008-10-05,19:14:20
40.000251,116.37943,0,415,39726.8016435185,2008-10-05,19:14:22
40.000252,116.379405,0,415,39726.8017013889,2008-10-05,19:14:27
40.000263,116.37938,0,415,39726.8017592593,2008-10-05,19:14:32
40.000274,116.37934,0,415,39726.8018171296,2008-10-05,19:14:37
40.000271,116.379329,0,415,39726.801875,2008-10-05,19:14:42
40.000271,116.379312,0,415,39726.8019328704,2008-10-05,19:14:47
40.00027,116.379311,0,415,39726.8019907407,2008-10-05,19:14:52
40.000271,116.379316,0,415,39726.8020486111,2008-10-05,19:14:57
40.00027,116.379322,0,414,39726.8021064815,2008-10-05,19:15:02
40.000271,116.379326,0,415,39726.8021643519,2008-10-05,19:15:07
40.000271,116.379326,0,415,39726.8021990741,2008-10-05,19:15:10
40.000271,116.37933,0,415,39726.8022222222,2008-10-05,19:15:12
40.000283,116.379351,0,412,39726.8022800926,2008-10-05,19:15:17
40.000285,116.379363,0,412,39726.802337963,2008-10-05,19:15:22
40.000292,116.379384,0,412,39726.8023958333,2008-10-05,19:15:27
40.000315,116.379402,0,412,39726.8024537037,2008-10-05,19:15:32
40.000314,116.379374,0,412,39726.8025115741,2008-10-05,19:15:37
40.000291,116.379305,0,412,39726.8025694444,2008-10-05,19:15:42
40.000277,116.379234,0,412,39726.8026273148,2008-10-05,19:15:47
40.000266,116.379192,0,412,39726.8026851852,2008-10-05,19:15:52
40.000227,116.379147,0,412,39726.8027430556,2008-10-05,19:15:57
40.000171,116.379059,0,412,39726.8028009259,2008-10-05,19:16:02
40.000108,116.378982,0,413,39726.8028587963,2008-10-05,19:16:07
40.000078,116.378985,0,414,39726.8029166667,2008-10-05,19:16:12
40.000108,116.379188,0,417,39726.802974537,2008-10-05,19:16:17
40.000098,116.379223,0,420,39726.8030324074,2008-10-05,19:16:22
40.000045,116.379243,0,423,39726.8030902778,2008-10-05,19:16:27
39.999998,116.379233,0,427,39726.8031481481,2008-10-05,19:16:32
39.999937,116.379245,0,431,39726.8032060185,2008-10-05,19:16:37
39.999939,116.379309,0,432,39726.8032638889,2008-10-05,19:16:42
39.999899,116.379333,0,430,39726.8033217593,2008-10-05,19:16:47
39.999965,116.379409,0,432,39726.8033796296,2008-10-05,19:16:52
40.000029,116.379484,0,432,39726.8034375,2008-10-05,19:16:57
40.00005,116.379522,0,431,39726.8034953704,2008-10-05,19:17:02
40.000084,116.379584,0,431,39726.8035532407,2008-10-05,19:17:07
40.000096,116.379686,0,430,39726.8036111111,2008-10-05,19:17:12
39.999826,116.379518,0,428,39726.8036689815,2008-10-05,19:17:17
39.999794,116.379542,0,429,39726.8037268519,2008-10-05,19:17:22
39.999705,116.379554,0,428,39726.8037847222,2008-10-05,19:17:27
39.999484,116.379532,0,429,39726.8038425926,2008-10-05,19:17:32
39.999506,116.379593,0,429,39726.803900463,2008-10-05,19:17:37
39.999422,116.379621,0,429,39726.8039583333,2008-10-05,19:17:42
39.999382,116.379625,0,429,39726.8040162037,2008-10-05,19:17:47
39.999311,116.379682,0,428,39726.8041319444,2008-10-05,19:17:57
39.999303,116.379705,0,428,39726.8044791667,2008-10-05,19:18:27
39.999255,116.379543,0,424,39726.804537037,2008-10-05,19:18:32
39.999259,116.379463,0,419,39726.8045949074,2008-10-05,19:18:37
39.999287,116.379443,0,414,39726.8046527778,2008-10-05,19:18:42
39.999274,116.379428,0,403,39726.8047106481,2008-10-05,19:18:47
39.999296,116.379463,0,392,39726.8047685185,2008-10-05,19:18:52
39.999342,116.379574,0,385,39726.8048263889,2008-10-05,19:18:57
39.999328,116.379587,0,373,39726.8048842593,2008-10-05,19:19:02
39.999381,116.379733,0,344,39726.8049421296,2008-10-05,19:19:07
39.999511,116.379977,0,325,39726.805,2008-10-05,19:19:12
39.999564,116.38011,0,306,39726.8050578704,2008-10-05,19:19:17
39.999642,116.380213,0,288,39726.8051157407,2008-10-05,19:19:22
39.999767,116.380479,0,279,39726.8051736111,2008-10-05,19:19:27
39.999684,116.380249,0,266,39726.8052314815,2008-10-05,19:19:32
39.999697,116.380279,0,262,39726.8052893518,2008-10-05,19:19:37
39.999694,116.380256,0,263,39726.8053472222,2008-10-05,19:19:42
39.999723,116.38021,0,260,39726.8054050926,2008-10-05,19:19:47
39.999739,116.380174,0,263,39726.805462963,2008-10-05,19:19:52
39.99962,116.379919,0,257,39726.8055208333,2008-10-05,19:19:57
39.999525,116.379702,0,251,39726.8055787037,2008-10-05,19:20:02
39.999465,116.379653,0,247,39726.8056365741,2008-10-05,19:20:07
39.999448,116.379616,0,244,39726.8056944444,2008-10-05,19:20:12
39.999511,116.379673,0,246,39726.8057523148,2008-10-05,19:20:17
39.999554,116.379714,0,248,39726.8058101852,2008-10-05,19:20:22
39.999552,116.379724,0,249,39726.8058680556,2008-10-05,19:20:27
39.99954,116.379685,0,249,39726.8059259259,2008-10-05,19:20:32
39.999478,116.379613,0,248,39726.8059837963,2008-10-05,19:20:37
39.999328,116.379414,0,244,39726.8060416667,2008-10-05,19:20:42
39.9993,116.37936,0,246,39726.806099537,2008-10-05,19:20:47
39.999303,116.379336,0,247,39726.8061574074,2008-10-05,19:20:52
39.999299,116.379249,0,247,39726.8062152778,2008-10-05,19:20:57
39.999264,116.379178,0,245,39726.8062731481,2008-10-05,19:21:02
39.999239,116.379152,0,246,39726.8063310185,2008-10-05,19:21:07
39.999229,116.379176,0,250,39726.8063888889,2008-10-05,19:21:12
39.999227,116.379217,0,254,39726.8064467593,2008-10-05,19:21:17
39.999229,116.379205,0,259,39726.8065046296,2008-10-05,19:21:22
39.999225,116.379193,0,261,39726.8065625,2008-10-05,19:21:27
39.99932,116.379207,0,260,39726.8066203704,2008-10-05,19:21:32
39.999338,116.379194,0,259,39726.8066782407,2008-10-05,19:21:37
39.999338,116.379196,0,259,39726.8067361111,2008-10-05,19:21:42
39.999338,116.379196,0,259,39726.8067708333,2008-10-05,19:21:45
39.999339,116.379201,0,259,39726.8067939815,2008-10-05,19:21:47
39.999384,116.379251,0,252,39726.8068518518,2008-10-05,19:21:52
39.999384,116.379251,0,252,39726.8068865741,2008-10-05,19:21:55
39.999383,116.379258,0,249,39726.8069097222,2008-10-05,19:21:57
39.999384,116.379271,0,249,39726.8069675926,2008-10-05,19:22:02
39.999393,116.37931,0,247,39726.807025463,2008-10-05,19:22:07
39.999403,116.379355,0,244,39726.8070833333,2008-10-05,19:22:12
39.999404,116.379403,0,241,39726.8071412037,2008-10-05,19:22:17
39.999398,116.37944,0,238,39726.8071990741,2008-10-05,19:22:22
39.999398,116.37944,0,238,39726.8072337963,2008-10-05,19:22:25
39.999401,116.379445,0,237,39726.8072569444,2008-10-05,19:22:27
39.999417,116.379459,0,235,39726.8073148148,2008-10-05,19:22:32
39.999497,116.379509,0,235,39726.8073726852,2008-10-05,19:22:37
39.999713,116.379344,0,215,39726.8111342593,2008-10-05,19:28:02
40.000049,116.37937,0,225,39726.8111921296,2008-10-05,19:28:07
40.000194,116.379374,0,227,39726.81125,2008-10-05,19:28:12
40.00021,116.379361,0,226,39726.8113078704,2008-10-05,19:28:17
40.000212,116.379348,0,227,39726.8113657407,2008-10-05,19:28:22
40.000232,116.379372,0,230,39726.8114236111,2008-10-05,19:28:27
40.000295,116.379433,0,241,39726.8114814815,2008-10-05,19:28:32
40.00031,116.379438,0,245,39726.8115393519,2008-10-05,19:28:37
40.00031,116.379438,0,245,39726.8115740741,2008-10-05,19:28:40
40.000311,116.379442,0,245,39726.8115972222,2008-10-05,19:28:42
40.000313,116.379454,0,245,39726.8116550926,2008-10-05,19:28:47
40.000314,116.379455,0,246,39726.811712963,2008-10-05,19:28:52
40.000312,116.379449,0,246,39726.8117708333,2008-10-05,19:28:57
40.000312,116.379449,0,246,39726.8118055556,2008-10-05,19:29:00
40.000308,116.379442,0,246,39726.8118287037,2008-10-05,19:29:02
40.000289,116.379427,0,247,39726.8118865741,2008-10-05,19:29:07
40.00029,116.379437,0,247,39726.8119444444,2008-10-05,19:29:12
40.000289,116.379428,0,247,39726.8120023148,2008-10-05,19:29:17
40.000288,116.379427,0,247,39726.8120601852,2008-10-05,19:29:22
40.000288,116.379427,0,247,39726.8120949074,2008-10-05,19:29:25
40.000289,116.379423,0,247,39726.8121180556,2008-10-05,19:29:27
40.000314,116.379453,0,247,39726.8121759259,2008-10-05,19:29:32
40.000309,116.379461,0,247,39726.8122337963,2008-10-05,19:29:37
40.000307,116.379468,0,248,39726.8122916667,2008-10-05,19:29:42
40.000307,116.379468,0,248,39726.8123263889,2008-10-05,19:29:45
40.000307,116.379462,0,248,39726.812349537,2008-10-05,19:29:47
40.000306,116.37945,0,248,39726.8124074074,2008-10-05,19:29:52
40.000306,116.37945,0,248,39726.8124421296,2008-10-05,19:29:55
40.000306,116.379445,0,248,39726.8124652778,2008-10-05,19:29:57
40.000301,116.379464,0,248,39726.8125231481,2008-10-05,19:30:02
40.000299,116.379465,0,248,39726.8125810185,2008-10-05,19:30:07
40.000297,116.379458,0,248,39726.8126388889,2008-10-05,19:30:12
40.000298,116.379456,0,248,39726.8126967593,2008-10-05,19:30:17
40.000298,116.379451,0,248,39726.8127546296,2008-10-05,19:30:22
40.000298,116.379451,0,248,39726.8127893518,2008-10-05,19:30:25
40.000297,116.379458,0,248,39726.8128125,2008-10-05,19:30:27
40.000296,116.379471,0,248,39726.8128703704,2008-10-05,19:30:32
40.000296,116.379471,0,248,39726.8129050926,2008-10-05,19:30:35
40.000296,116.379478,0,248,39726.8129282407,2008-10-05,19:30:37
40.000265,116.379502,0,248,39726.8129861111,2008-10-05,19:30:42
40.000245,116.379505,0,247,39726.8130439815,2008-10-05,19:30:47
40.000245,116.379525,0,246,39726.8131018518,2008-10-05,19:30:52
40.000257,116.379537,0,245,39726.8131597222,2008-10-05,19:30:57
40.000257,116.379537,0,245,39726.8131944444,2008-10-05,19:31:00
40.000257,116.37954,0,245,39726.8132175926,2008-10-05,19:31:02
40.000258,116.379529,0,245,39726.813275463,2008-10-05,19:31:07
40.000258,116.37953,0,245,39726.8133333333,2008-10-05,19:31:12
40.000258,116.379531,0,246,39726.8133912037,2008-10-05,19:31:17
40.000257,116.379525,0,246,39726.8134490741,2008-10-05,19:31:22
40.000257,116.379525,0,246,39726.8134837963,2008-10-05,19:31:25
40.000257,116.379517,0,246,39726.8135069444,2008-10-05,19:31:27
40.000296,116.379499,0,248,39726.8135648148,2008-10-05,19:31:32
40.00032,116.379518,0,249,39726.8136226852,2008-10-05,19:31:37
40.00042,116.379667,0,254,39726.8136805556,2008-10-05,19:31:42
40.000432,116.379684,0,254,39726.8137384259,2008-10-05,19:31:47
40.000405,116.379687,0,254,39726.8137962963,2008-10-05,19:31:52
40.000404,116.379701,0,255,39726.8138541667,2008-10-05,19:31:57
40.000425,116.379771,0,255,39726.813912037,2008-10-05,19:32:02
40.00043,116.379857,0,257,39726.8139699074,2008-10-05,19:32:07
40.000366,116.379826,0,259,39726.8140277778,2008-10-05,19:32:12
40.000324,116.379761,0,262,39726.8140856481,2008-10-05,19:32:17
40.000294,116.379737,0,263,39726.8141435185,2008-10-05,19:32:22
40.000247,116.379695,0,265,39726.8142013889,2008-10-05,19:32:27
40.000222,116.379676,0,266,39726.8142592593,2008-10-05,19:32:32
40.000222,116.379678,0,266,39726.8143171296,2008-10-05,19:32:37
40.000222,116.379678,0,266,39726.8143518518,2008-10-05,19:32:40
40.000223,116.379683,0,266,39726.814375,2008-10-05,19:32:42
40.000243,116.379687,0,267,39726.8144328704,2008-10-05,19:32:47
40.000244,116.379657,0,269,39726.8144907407,2008-10-05,19:32:52
40.000244,116.379661,0,269,39726.8145486111,2008-10-05,19:32:57
40.000244,116.379661,0,269,39726.8145833333,2008-10-05,19:33:00
40.000243,116.379665,0,269,39726.8146064815,2008-10-05,19:33:02
40.000249,116.379645,0,270,39726.8146643518,2008-10-05,19:33:07
40.000249,116.379645,0,270,39726.8146990741,2008-10-05,19:33:10
40.000252,116.379648,0,270,39726.8147222222,2008-10-05,19:33:12
40.000267,116.379662,0,270,39726.8147800926,2008-10-05,19:33:17
40.000326,116.379691,0,272,39726.814837963,2008-10-05,19:33:22
40.000132,116.379512,0,309,39726.8243865741,2008-10-05,19:47:07
40.000085,116.37943,0,311,39726.8244444444,2008-10-05,19:47:12
40.000082,116.37937,0,314,39726.8245023148,2008-10-05,19:47:17
40.000111,116.379405,0,315,39726.8245601852,2008-10-05,19:47:22
40.000111,116.379405,0,315,39726.8245949074,2008-10-05,19:47:25
40.00011,116.379409,0,315,39726.8246180556,2008-10-05,19:47:27
40.000118,116.379431,0,314,39726.8246759259,2008-10-05,19:47:32
40.000167,116.379474,0,313,39726.8247337963,2008-10-05,19:47:37
40.00021,116.379505,0,310,39726.8247916667,2008-10-05,19:47:42
40.00021,116.379505,0,310,39726.8248263889,2008-10-05,19:47:45
40.00021,116.379509,0,310,39726.824849537,2008-10-05,19:47:47
40.00021,116.3795,0,310,39726.8249074074,2008-10-05,19:47:52
40.000212,116.379501,0,310,39726.8249652778,2008-10-05,19:47:57
40.000212,116.379501,0,310,39726.825,2008-10-05,19:48:00
40.000213,116.379499,0,310,39726.8250231481,2008-10-05,19:48:02
40.000212,116.379477,0,310,39726.8250810185,2008-10-05,19:48:07
40.000186,116.379471,0,308,39726.8251388889,2008-10-05,19:48:12
40.000162,116.379478,0,308,39726.8251967593,2008-10-05,19:48:17
40.000148,116.379488,0,308,39726.8252546296,2008-10-05,19:48:22
40.000107,116.379439,0,310,39726.8253125,2008-10-05,19:48:27
40.000101,116.379449,0,310,39726.8253703704,2008-10-05,19:48:32
40.000101,116.379449,0,310,39726.8254050926,2008-10-05,19:48:35
40.000101,116.379452,0,310,39726.8254282407,2008-10-05,19:48:37
40.0001,116.379443,0,310,39726.8254861111,2008-10-05,19:48:42
40.000101,116.379438,0,311,39726.8255439815,2008-10-05,19:48:47
40.0001,116.37944,0,311,39726.8256018519,2008-10-05,19:48:52
40.0001,116.37944,0,311,39726.8256365741,2008-10-05,19:48:55
40.000095,116.379437,0,311,39726.8256597222,2008-10-05,19:48:57
40.000076,116.379401,0,312,39726.8257175926,2008-10-05,19:49:02
40.000082,116.379422,0,312,39726.825775463,2008-10-05,19:49:07
40.000082,116.379422,0,312,39726.8258101852,2008-10-05,19:49:10
40.000083,116.379425,0,312,39726.8258333333,2008-10-05,19:49:12
40.000086,116.379436,0,312,39726.8258912037,2008-10-05,19:49:17
40.000125,116.379489,0,314,39726.8259490741,2008-10-05,19:49:22
40.000137,116.379516,0,315,39726.8260069444,2008-10-05,19:49:27
40.000138,116.379513,0,315,39726.8260648148,2008-10-05,19:49:32
40.000138,116.379513,0,315,39726.826099537,2008-10-05,19:49:35
40.000138,116.379506,0,315,39726.8261226852,2008-10-05,19:49:37
40.000138,116.379494,0,316,39726.8261805556,2008-10-05,19:49:42
40.000139,116.379498,0,316,39726.8262384259,2008-10-05,19:49:47
40.000141,116.379505,0,316,39726.8262962963,2008-10-05,19:49:52
40.000143,116.379503,0,316,39726.8263541667,2008-10-05,19:49:57
40.000143,116.379503,0,316,39726.8263888889,2008-10-05,19:50:00
40.000144,116.379511,0,316,39726.826412037,2008-10-05,19:50:02
40.000158,116.379544,0,316,39726.8264699074,2008-10-05,19:50:07
40.000192,116.379576,0,316,39726.8265277778,2008-10-05,19:50:12
40.000206,116.379583,0,316,39726.8265856481,2008-10-05,19:50:17
40.000206,116.379583,0,316,39726.8266203704,2008-10-05,19:50:20
40.000206,116.379583,0,316,39726.8266435185,2008-10-05,19:50:22
40.000203,116.379564,0,316,39726.8267013889,2008-10-05,19:50:27
40.000227,116.379567,0,317,39726.8267592593,2008-10-05,19:50:32
40.000241,116.379583,0,317,39726.8268171296,2008-10-05,19:50:37
40.000265,116.379678,0,318,39726.826875,2008-10-05,19:50:42
40.00029,116.379707,0,318,39726.8269328704,2008-10-05,19:50:47
40.000293,116.379704,0,319,39726.8269907407,2008-10-05,19:50:52
40.000292,116.379698,0,319,39726.8270486111,2008-10-05,19:50:57
40.000292,116.3797,0,319,39726.8271064815,2008-10-05,19:51:02
40.000292,116.379701,0,319,39726.8271643519,2008-10-05,19:51:07
40.000292,116.379701,0,319,39726.8271990741,2008-10-05,19:51:10
40.000291,116.379699,0,319,39726.8272222222,2008-10-05,19:51:12
40.00029,116.37969,0,319,39726.8272800926,2008-10-05,19:51:17
40.00029,116.37969,0,319,39726.8273148148,2008-10-05,19:51:20
40.00029,116.379692,0,319,39726.827337963,2008-10-05,19:51:22
40.000304,116.379719,0,319,39726.8273958333,2008-10-05,19:51:27
40.000316,116.379734,0,318,39726.8274537037,2008-10-05,19:51:32
40.00033,116.379752,0,318,39726.8275115741,2008-10-05,19:51:37
40.00033,116.379752,0,318,39726.8276041667,2008-10-05,19:51:45
40.000329,116.379745,0,318,39726.8276273148,2008-10-05,19:51:47
40.000303,116.379701,0,317,39726.8276851852,2008-10-05,19:51:52
40.00021,116.379547,0,317,39726.8277430556,2008-10-05,19:51:57
40.000169,116.379461,0,316,39726.8278009259,2008-10-05,19:52:02
40.000135,116.379387,0,317,39726.8278587963,2008-10-05,19:52:07
40.000093,116.379364,0,319,39726.8279166667,2008-10-05,19:52:12
40.000094,116.379376,0,319,39726.827974537,2008-10-05,19:52:17
40.000094,116.379384,0,319,39726.8280324074,2008-10-05,19:52:22
40.000092,116.379387,0,319,39726.8280902778,2008-10-05,19:52:27
40.000092,116.379387,0,319,39726.828125,2008-10-05,19:52:30
40.000092,116.379387,0,319,39726.8281481481,2008-10-05,19:52:32
40.000069,116.379399,0,320,39726.8282060185,2008-10-05,19:52:37
40.000067,116.379399,0,320,39726.8282638889,2008-10-05,19:52:42
40.000067,116.379404,0,320,39726.8283217593,2008-10-05,19:52:47
40.000067,116.379404,0,320,39726.8283564815,2008-10-05,19:52:50
40.000066,116.379403,0,320,39726.8283796296,2008-10-05,19:52:52
40.000066,116.379394,0,320,39726.8284375,2008-10-05,19:52:57
40.000067,116.379397,0,320,39726.8284953704,2008-10-05,19:53:02
40.000067,116.379397,0,320,39726.8285300926,2008-10-05,19:53:05
40.000068,116.379402,0,320,39726.8285532407,2008-10-05,19:53:07
40.000069,116.379413,0,320,39726.8286111111,2008-10-05,19:53:12
40.000071,116.379425,0,320,39726.8286689815,2008-10-05,19:53:17
40.000127,116.37948,0,320,39726.8287268518,2008-10-05,19:53:22
40.000157,116.37951,0,318,39726.8287847222,2008-10-05,19:53:27
40.000182,116.379506,0,318,39726.8288425926,2008-10-05,19:53:32
40.000177,116.379486,0,318,39726.828900463,2008-10-05,19:53:37
40.000169,116.379418,0,320,39726.8289583333,2008-10-05,19:53:42
40.000159,116.37939,0,321,39726.8290162037,2008-10-05,19:53:47
40.000173,116.379375,0,322,39726.8290740741,2008-10-05,19:53:52
40.000193,116.379381,0,322,39726.8291319444,2008-10-05,19:53:57
40.000193,116.379381,0,322,39726.8291666667,2008-10-05,19:54:00
40.000196,116.379382,0,323,39726.8291898148,2008-10-05,19:54:02
40.000248,116.379423,0,324,39726.8292476852,2008-10-05,19:54:07
40.000285,116.379466,0,325,39726.8293055556,2008-10-05,19:54:12
40.000282,116.37952,0,325,39726.8293634259,2008-10-05,19:54:17
40.000282,116.37952,0,325,39726.8293981481,2008-10-05,19:54:20
40.000282,116.379528,0,325,39726.8294212963,2008-10-05,19:54:22
40.000239,116.379507,0,324,39726.8294791667,2008-10-05,19:54:27
40.00019,116.37949,0,324,39726.829537037,2008-10-05,19:54:32
40.000174,116.379466,0,324,39726.8295949074,2008-10-05,19:54:37
40.000166,116.379452,0,325,39726.8296527778,2008-10-05,19:54:42
40.000158,116.379438,0,324,39726.8297106481,2008-10-05,19:54:47
40.000156,116.37944,0,323,39726.8297685185,2008-10-05,19:54:52
40.000156,116.37944,0,323,39726.8298032407,2008-10-05,19:54:55
40.000158,116.379446,0,322,39726.8298263889,2008-10-05,19:54:57
40.000167,116.379488,0,321,39726.8298842593,2008-10-05,19:55:02
40.000176,116.379524,0,319,39726.8299421296,2008-10-05,19:55:07
40.000186,116.379519,0,319,39726.83,2008-10-05,19:55:12
40.000186,116.379519,0,319,39726.8300347222,2008-10-05,19:55:15
40.000186,116.379513,0,319,39726.8300578704,2008-10-05,19:55:17
40.000181,116.379489,0,319,39726.8301157407,2008-10-05,19:55:22
40.000176,116.379439,0,319,39726.8301736111,2008-10-05,19:55:27
40.000136,116.379362,0,319,39726.8302314815,2008-10-05,19:55:32
40.000099,116.37929,0,318,39726.8302893518,2008-10-05,19:55:37
40.000064,116.379227,0,317,39726.8303472222,2008-10-05,19:55:42
40.000073,116.379141,0,317,39726.8304050926,2008-10-05,19:55:47
40.000099,116.379063,0,318,39726.830462963,2008-10-05,19:55:52
40.000112,116.379028,0,319,39726.8305208333,2008-10-05,19:55:57
40.000123,116.37901,0,319,39726.8305787037,2008-10-05,19:56:02
40.000127,116.379037,0,319,39726.8306365741,2008-10-05,19:56:07
40.000122,116.379095,0,323,39726.8306944444,2008-10-05,19:56:12
40.000113,116.379164,0,327,39726.8307523148,2008-10-05,19:56:17
40.000123,116.379237,0,328,39726.8308101852,2008-10-05,19:56:22
40.000138,116.379277,0,331,39726.8308680556,2008-10-05,19:56:27
40.000135,116.379298,0,332,39726.8309259259,2008-10-05,19:56:32
40.000135,116.379298,0,332,39726.8309606481,2008-10-05,19:56:35
40.000134,116.379303,0,332,39726.8309837963,2008-10-05,19:56:37
40.00015,116.37941,0,335,39726.8310416667,2008-10-05,19:56:42
40.000196,116.3795,0,337,39726.831099537,2008-10-05,19:56:47
40.000225,116.37952,0,339,39726.8311574074,2008-10-05,19:56:52
40.000227,116.379523,0,340,39726.8312152778,2008-10-05,19:56:57
40.000227,116.379523,0,340,39726.83125,2008-10-05,19:57:00
40.000227,116.379521,0,340,39726.8312731481,2008-10-05,19:57:02
40.000227,116.379533,0,341,39726.8313310185,2008-10-05,19:57:07
40.00027,116.379572,0,341,39726.8313888889,2008-10-05,19:57:12
40.000247,116.37961,0,341,39726.8314467593,2008-10-05,19:57:17
40.000254,116.379626,0,340,39726.8315046296,2008-10-05,19:57:22
40.000272,116.37964,0,340,39726.8315625,2008-10-05,19:57:27
40.000299,116.379679,0,340,39726.8316203704,2008-10-05,19:57:32
40.000328,116.379692,0,341,39726.8316782407,2008-10-05,19:57:37
40.000383,116.379708,0,344,39726.8317361111,2008-10-05,19:57:42
40.000461,116.3797,0,347,39726.8317939815,2008-10-05,19:57:47
40.000525,116.379673,0,349,39726.8318518519,2008-10-05,19:57:52
40.000541,116.37962,0,349,39726.8319097222,2008-10-05,19:57:57
40.000549,116.379555,0,349,39726.8319675926,2008-10-05,19:58:02
40.000546,116.379536,0,348,39726.832025463,2008-10-05,19:58:07
40.000491,116.379534,0,347,39726.8320833333,2008-10-05,19:58:12
40.000424,116.379504,0,347,39726.8321412037,2008-10-05,19:58:17
40.000391,116.379508,0,345,39726.8321990741,2008-10-05,19:58:22
40.000378,116.379535,0,342,39726.8322569444,2008-10-05,19:58:27
40.000363,116.379519,0,341,39726.8323148148,2008-10-05,19:58:32
40.000361,116.379572,0,336,39726.8323726852,2008-10-05,19:58:37
40.000384,116.379794,0,333,39726.8324305556,2008-10-05,19:58:42
40.000397,116.379883,0,332,39726.8324884259,2008-10-05,19:58:47
40.000394,116.379957,0,332,39726.8325462963,2008-10-05,19:58:52
40.000416,116.380061,0,331,39726.8326041667,2008-10-05,19:58:57
40.000436,116.380179,0,330,39726.832662037,2008-10-05,19:59:02
40.000409,116.380205,0,330,39726.8327199074,2008-10-05,19:59:07
40.000409,116.380205,0,330,39726.8327546296,2008-10-05,19:59:10
40.000413,116.380201,0,330,39726.8327777778,2008-10-05,19:59:12
40.000414,116.380211,0,330,39726.8328356481,2008-10-05,19:59:17
40.000414,116.380214,0,330,39726.8328935185,2008-10-05,19:59:22
40.000413,116.380219,0,330,39726.8329513889,2008-10-05,19:59:27
40.000413,116.380219,0,330,39726.8329861111,2008-10-05,19:59:30
40.000413,116.380218,0,330,39726.8330092593,2008-10-05,19:59:32
40.000462,116.380145,0,330,39726.8330671296,2008-10-05,19:59:37
40.000495,116.380088,0,331,39726.833125,2008-10-05,19:59:42
40.000488,116.379997,0,328,39726.8331828704,2008-10-05,19:59:47
40.000482,116.379963,0,326,39726.8332407407,2008-10-05,19:59:52
40.000482,116.379963,0,326,39726.833275463,2008-10-05,19:59:55
40.00048,116.379965,0,326,39726.8332986111,2008-10-05,19:59:57
40.000429,116.379931,0,327,39726.8333564815,2008-10-05,20:00:02
40.000402,116.37994,0,328,39726.8334143519,2008-10-05,20:00:07
40.000403,116.379956,0,328,39726.8334722222,2008-10-05,20:00:12
40.000404,116.379969,0,328,39726.8335300926,2008-10-05,20:00:17
40.000404,116.379981,0,328,39726.833587963,2008-10-05,20:00:22
40.000404,116.379981,0,328,39726.8336226852,2008-10-05,20:00:25
40.000406,116.379986,0,328,39726.8336458333,2008-10-05,20:00:27
40.000399,116.379928,0,328,39726.8337037037,2008-10-05,20:00:32
40.000343,116.379796,0,329,39726.8337615741,2008-10-05,20:00:37
40.000354,116.379842,0,327,39726.8338194444,2008-10-05,20:00:42
40.00037,116.379931,0,327,39726.8338773148,2008-10-05,20:00:47
40.000371,116.379977,0,326,39726.8339351852,2008-10-05,20:00:52
40.000395,116.380056,0,326,39726.8339930556,2008-10-05,20:00:57
40.000443,116.380164,0,327,39726.8340509259,2008-10-05,20:01:02
40.000476,116.38022,0,327,39726.8341087963,2008-10-05,20:01:07
40.000336,116.379881,0,330,39726.8341666667,2008-10-05,20:01:12
40.000301,116.379741,0,333,39726.834224537,2008-10-05,20:01:17
40.000292,116.379714,0,334,39726.8342824074,2008-10-05,20:01:22
40.000259,116.379637,0,335,39726.8343402778,2008-10-05,20:01:27
40.00025,116.379633,0,334,39726.8343981481,2008-10-05,20:01:32
40.000251,116.379638,0,334,39726.8344560185,2008-10-05,20:01:37
40.000251,116.379643,0,334,39726.8345138889,2008-10-05,20:01:42
40.000251,116.379643,0,334,39726.8345486111,2008-10-05,20:01:45
40.000253,116.379651,0,333,39726.8345717593,2008-10-05,20:01:47
40.000265,116.379658,0,331,39726.8346296296,2008-10-05,20:01:52
40.000257,116.37962,0,330,39726.8346875,2008-10-05,20:01:57
40.000249,116.37958,0,329,39726.8347453704,2008-10-05,20:02:02
40.000239,116.379549,0,329,39726.8348032407,2008-10-05,20:02:07
40.000231,116.379481,0,328,39726.8348611111,2008-10-05,20:02:12
40.000198,116.379458,0,327,39726.8349189815,2008-10-05,20:02:17
40.000221,116.379413,0,327,39726.8349768519,2008-10-05,20:02:22
40.000269,116.379407,0,325,39726.8350347222,2008-10-05,20:02:27
40.000269,116.379396,0,325,39726.8350925926,2008-10-05,20:02:32
40.00027,116.379388,0,325,39726.835150463,2008-10-05,20:02:37
40.00027,116.379384,0,325,39726.8352083333,2008-10-05,20:02:42
40.000274,116.379385,0,327,39726.8352662037,2008-10-05,20:02:47
40.000274,116.379385,0,327,39726.8353009259,2008-10-05,20:02:50
40.000274,116.379384,0,327,39726.8353240741,2008-10-05,20:02:52
40.000272,116.379371,0,327,39726.8353819444,2008-10-05,20:02:57
40.000247,116.379324,0,328,39726.8354398148,2008-10-05,20:03:02
40.000199,116.37925,0,329,39726.8354976852,2008-10-05,20:03:07
40.000159,116.379208,0,330,39726.8355555556,2008-10-05,20:03:12
40.000148,116.3792,0,330,39726.8356134259,2008-10-05,20:03:17
40.000147,116.379187,0,331,39726.8356712963,2008-10-05,20:03:22
40.000146,116.379174,0,331,39726.8357291667,2008-10-05,20:03:27
40.000142,116.37916,0,331,39726.835787037,2008-10-05,20:03:32
40.000119,116.379097,0,331,39726.8358449074,2008-10-05,20:03:37
40.000106,116.379061,0,331,39726.8359027778,2008-10-05,20:03:42
40.000126,116.379134,0,330,39726.8359606481,2008-10-05,20:03:47
40.000148,116.379151,0,331,39726.8360185185,2008-10-05,20:03:52
40.000165,116.379146,0,331,39726.8360763889,2008-10-05,20:03:57
40.000214,116.37921,0,333,39726.8361342593,2008-10-05,20:04:02
40.000226,116.379236,0,334,39726.8361921296,2008-10-05,20:04:07
40.000241,116.379302,0,334,39726.83625,2008-10-05,20:04:12
40.00025,116.379353,0,334,39726.8363078704,2008-10-05,20:04:17
40.000278,116.379447,0,334,39726.8363657407,2008-10-05,20:04:22
40.000283,116.379493,0,334,39726.8364236111,2008-10-05,20:04:27
40.000323,116.379549,0,333,39726.8364814815,2008-10-05,20:04:32
40.00034,116.379613,0,333,39726.8365393518,2008-10-05,20:04:37
40.00036,116.379623,0,333,39726.8365972222,2008-10-05,20:04:42
40.000371,116.379602,0,335,39726.8366550926,2008-10-05,20:04:47
40.000371,116.379597,0,335,39726.836712963,2008-10-05,20:04:52
40.000371,116.379597,0,335,39726.8367476852,2008-10-05,20:04:55
40.00037,116.3796,0,335,39726.8367708333,2008-10-05,20:04:57
40.000346,116.379559,0,335,39726.8368287037,2008-10-05,20:05:02
40.000313,116.379521,0,335,39726.8368865741,2008-10-05,20:05:07
40.000299,116.379496,0,335,39726.8369444444,2008-10-05,20:05:12
40.000298,116.379487,0,335,39726.8370023148,2008-10-05,20:05:17
40.000298,116.37949,0,335,39726.8370601852,2008-10-05,20:05:22
40.000297,116.379487,0,335,39726.8371180556,2008-10-05,20:05:27
40.000296,116.379479,0,335,39726.8371759259,2008-10-05,20:05:32
40.000295,116.379473,0,336,39726.8372337963,2008-10-05,20:05:37
40.000295,116.379476,0,336,39726.8372916667,2008-10-05,20:05:42
40.000295,116.379476,0,336,39726.8373263889,2008-10-05,20:05:45
40.000294,116.379474,0,336,39726.837349537,2008-10-05,20:05:47
40.000267,116.379422,0,336,39726.8374074074,2008-10-05,20:05:52
40.000258,116.379389,0,336,39726.8374652778,2008-10-05,20:05:57
40.000267,116.379359,0,336,39726.8375231481,2008-10-05,20:06:02
40.000233,116.37933,0,337,39726.8376967593,2008-10-05,20:06:17
40.000233,116.37933,0,337,39726.8377314815,2008-10-05,20:06:20
40.000229,116.379327,0,337,39726.8377546296,2008-10-05,20:06:22
40.000184,116.379274,0,338,39726.8378125,2008-10-05,20:06:27
40.000382,116.379039,0,362,39726.8478009259,2008-10-05,20:20:50
40.000388,116.379042,0,367,39726.8478240741,2008-10-05,20:20:52
40.000386,116.379057,0,367,39726.8478819444,2008-10-05,20:20:57
40.000372,116.379063,0,367,39726.8479398148,2008-10-05,20:21:02
40.000369,116.379052,0,367,39726.8479976852,2008-10-05,20:21:07
40.000368,116.379056,0,367,39726.8480555556,2008-10-05,20:21:12
40.000368,116.379056,0,367,39726.8480902778,2008-10-05,20:21:15
40.000367,116.379058,0,367,39726.8481134259,2008-10-05,20:21:17
40.000366,116.379049,0,367,39726.8481712963,2008-10-05,20:21:22
40.000364,116.379035,0,367,39726.8482291667,2008-10-05,20:21:27
40.000362,116.379024,0,367,39726.848287037,2008-10-05,20:21:32
40.000326,116.378991,0,367,39726.8483449074,2008-10-05,20:21:37
40.000242,116.379043,0,367,39726.8484027778,2008-10-05,20:21:42
40.000241,116.379044,0,367,39726.8484606481,2008-10-05,20:21:47
40.000241,116.379044,0,367,39726.8484953704,2008-10-05,20:21:50
40.000238,116.379039,0,367,39726.8485185185,2008-10-05,20:21:52
40.000223,116.379099,0,368,39726.8485763889,2008-10-05,20:21:57
40.000169,116.379301,0,370,39726.8486342593,2008-10-05,20:22:02
40.000151,116.37934,0,372,39726.8486921296,2008-10-05,20:22:07
40.000156,116.379296,0,375,39726.84875,2008-10-05,20:22:12
40.000192,116.379138,0,373,39726.8488078704,2008-10-05,20:22:17
40.000174,116.379033,0,370,39726.8488657407,2008-10-05,20:22:22
40.000118,116.379113,0,368,39726.8489236111,2008-10-05,20:22:27
40.000105,116.379197,0,368,39726.8489814815,2008-10-05,20:22:32
40.000109,116.379147,0,369,39726.8490393519,2008-10-05,20:22:37
40.000097,116.379127,0,369,39726.8490972222,2008-10-05,20:22:42
40.000097,116.379127,0,369,39726.8491319444,2008-10-05,20:22:45
40.000097,116.379126,0,369,39726.8491550926,2008-10-05,20:22:47
40.00011,116.379065,0,368,39726.849212963,2008-10-05,20:22:52
40.000086,116.379031,0,369,39726.8492708333,2008-10-05,20:22:57
40.0001,116.378935,0,368,39726.8493287037,2008-10-05,20:23:02
40.000135,116.378739,0,365,39726.8493865741,2008-10-05,20:23:07
40.000117,116.378605,0,363,39726.8494444444,2008-10-05,20:23:12
40.000065,116.378604,0,361,39726.8495023148,2008-10-05,20:23:17
39.99999,116.378472,0,357,39726.8495601852,2008-10-05,20:23:22
39.999962,116.378296,0,354,39726.8496180556,2008-10-05,20:23:27
39.999923,116.378224,0,351,39726.8496759259,2008-10-05,20:23:32
39.999874,116.378284,0,347,39726.8497337963,2008-10-05,20:23:37
39.999872,116.378279,0,347,39726.8497916667,2008-10-05,20:23:42
39.999874,116.378274,0,347,39726.849849537,2008-10-05,20:23:47
39.999874,116.378274,0,347,39726.8498842593,2008-10-05,20:23:50
39.999876,116.378271,0,347,39726.8499074074,2008-10-05,20:23:52
39.999924,116.378593,0,346,39726.8499652778,2008-10-05,20:23:57
39.999951,116.378755,0,345,39726.8500231481,2008-10-05,20:24:02
39.99997,116.378799,0,344,39726.8500810185,2008-10-05,20:24:07
40.00003,116.378809,0,344,39726.8501388889,2008-10-05,20:24:12
40.000061,116.378831,0,346,39726.8501967593,2008-10-05,20:24:17
40.000061,116.378831,0,346,39726.8502314815,2008-10-05,20:24:20
40.000061,116.378832,0,346,39726.8502546296,2008-10-05,20:24:22
40.000016,116.380175,0,349,39726.8503125,2008-10-05,20:24:27
40.000145,116.38061,0,347,39726.8503703704,2008-10-05,20:24:32
40.000139,116.380588,0,355,39726.8504282407,2008-10-05,20:24:37
40.000156,116.380214,0,356,39726.8504861111,2008-10-05,20:24:42
40.000236,116.37964,0,357,39726.8505439815,2008-10-05,20:24:47
40.000218,116.37946,0,358,39726.8506018519,2008-10-05,20:24:52
40.000127,116.379449,0,361,39726.8506597222,2008-10-05,20:24:57
40.000136,116.37922,0,359,39726.8507175926,2008-10-05,20:25:02
40.000185,116.379062,0,358,39726.850775463,2008-10-05,20:25:07
40.000223,116.378997,0,359,39726.8508333333,2008-10-05,20:25:12
40.000241,116.378998,0,361,39726.8508912037,2008-10-05,20:25:17
40.000309,116.378931,0,360,39726.8509490741,2008-10-05,20:25:22
40.000348,116.378957,0,359,39726.8510069444,2008-10-05,20:25:27
40.000349,116.378956,0,360,39726.8510648148,2008-10-05,20:25:32
40.000347,116.378959,0,360,39726.8511226852,2008-10-05,20:25:37
40.000347,116.378959,0,360,39726.8511574074,2008-10-05,20:25:40
40.000344,116.378958,0,360,39726.8511805556,2008-10-05,20:25:42
40.000291,116.378947,0,359,39726.8512384259,2008-10-05,20:25:47
40.000258,116.378891,0,358,39726.8512962963,2008-10-05,20:25:52
40.000164,116.37898,0,360,39726.8513541667,2008-10-05,20:25:57
40.000142,116.379009,0,359,39726.851412037,2008-10-05,20:26:02
40.000143,116.378914,0,356,39726.8514699074,2008-10-05,20:26:07
40.000132,116.378818,0,350,39726.8515277778,2008-10-05,20:26:12
40.000121,116.378807,0,346,39726.8515856481,2008-10-05,20:26:17
40.000122,116.378806,0,345,39726.8516435185,2008-10-05,20:26:22
40.000122,116.378806,0,345,39726.8516782407,2008-10-05,20:26:25
40.000122,116.378809,0,345,39726.8517013889,2008-10-05,20:26:27
40.000114,116.378876,0,347,39726.8517592593,2008-10-05,20:26:32
40.000091,116.378932,0,349,39726.8518171296,2008-10-05,20:26:37
40.00009,116.378913,0,349,39726.851875,2008-10-05,20:26:42
40.00009,116.378913,0,349,39726.8519097222,2008-10-05,20:26:45
40.000089,116.378908,0,349,39726.8519328704,2008-10-05,20:26:47
40.000099,116.378983,0,349,39726.8519907407,2008-10-05,20:26:52
40.000133,116.37931,0,352,39726.8520486111,2008-10-05,20:26:57
40.000125,116.379672,0,356,39726.8521064815,2008-10-05,20:27:02
40.000104,116.379879,0,357,39726.8521643518,2008-10-05,20:27:07
40.000094,116.379981,0,355,39726.8522222222,2008-10-05,20:27:12
40.00003,116.380115,0,361,39726.8522800926,2008-10-05,20:27:17
40.000017,116.380143,0,364,39726.852337963,2008-10-05,20:27:22
39.999978,116.38015,0,368,39726.8523958333,2008-10-05,20:27:27
39.999966,116.380161,0,369,39726.8524537037,2008-10-05,20:27:32
39.999985,116.380143,0,374,39726.8525115741,2008-10-05,20:27:37
39.999994,116.38014,0,377,39726.8525694444,2008-10-05,20:27:42
39.999983,116.380085,0,384,39726.8526273148,2008-10-05,20:27:47
39.999983,116.380085,0,384,39726.852662037,2008-10-05,20:27:50
39.999984,116.38008,0,387,39726.8526851852,2008-10-05,20:27:52
40.000078,116.379824,0,385,39726.8527430556,2008-10-05,20:27:57
40.000173,116.379499,0,381,39726.8528009259,2008-10-05,20:28:02
40.000225,116.37929,0,379,39726.8528587963,2008-10-05,20:28:07
40.000259,116.37917,0,380,39726.8529166667,2008-10-05,20:28:12
40.000255,116.379125,0,381,39726.852974537,2008-10-05,20:28:17
40.000256,116.379134,0,380,39726.8530324074,2008-10-05,20:28:22
40.000249,116.379075,0,376,39726.8530902778,2008-10-05,20:28:27
40.00026,116.379015,0,372,39726.8531481481,2008-10-05,20:28:32
40.000276,116.378999,0,367,39726.8532060185,2008-10-05,20:28:37
40.000281,116.379037,0,365,39726.8532638889,2008-10-05,20:28:42
40.000263,116.37905,0,364,39726.8533217593,2008-10-05,20:28:47
40.000218,116.379056,0,361,39726.8533796296,2008-10-05,20:28:52
40.000202,116.379057,0,359,39726.8534375,2008-10-05,20:28:57
40.000265,116.379043,0,354,39726.8535532407,2008-10-05,20:29:07
40.000177,116.379056,0,355,39726.8536111111,2008-10-05,20:29:12
40.0002,116.379038,0,356,39726.8536689815,2008-10-05,20:29:17
40.000225,116.379035,0,356,39726.8537268518,2008-10-05,20:29:22
40.00023,116.379019,0,359,39726.8537847222,2008-10-05,20:29:27
40.000246,116.37897,0,361,39726.8538425926,2008-10-05,20:29:32
40.000261,116.37892,0,364,39726.853900463,2008-10-05,20:29:37
40.000289,116.378895,0,369,39726.8539583333,2008-10-05,20:29:42
40.000307,116.378937,0,373,39726.8540162037,2008-10-05,20:29:47
40.000317,116.378937,0,374,39726.8540740741,2008-10-05,20:29:52
40.000317,116.37893,0,373,39726.8541319444,2008-10-05,20:29:57
40.000317,116.37893,0,373,39726.8541666667,2008-10-05,20:30:00
40.000319,116.378933,0,372,39726.8541898148,2008-10-05,20:30:02
40.000306,116.378931,0,367,39726.8542476852,2008-10-05,20:30:07
40.000308,116.378942,0,367,39726.8543055556,2008-10-05,20:30:12
40.000307,116.379031,0,366,39726.8543634259,2008-10-05,20:30:17
40.0003,116.379102,0,367,39726.8544212963,2008-10-05,20:30:22
40.000263,116.379182,0,367,39726.8544791667,2008-10-05,20:30:27
40.000241,116.37923,0,367,39726.854537037,2008-10-05,20:30:32
40.000222,116.379303,0,370,39726.8545949074,2008-10-05,20:30:37
40.000216,116.379289,0,373,39726.8546527778,2008-10-05,20:30:42
40.000227,116.379221,0,375,39726.8547106481,2008-10-05,20:30:47
40.00019,116.379203,0,379,39726.8547685185,2008-10-05,20:30:52
40.000138,116.379179,0,380,39726.8548263889,2008-10-05,20:30:57
40.000109,116.379161,0,378,39726.8548842593,2008-10-05,20:31:02
40.0001,116.379137,0,376,39726.8549421296,2008-10-05,20:31:07
40.000071,116.379138,0,380,39726.855,2008-10-05,20:31:12
40.000071,116.379138,0,379,39726.8550578704,2008-10-05,20:31:17
40.000071,116.379138,0,379,39726.8550925926,2008-10-05,20:31:20
40.000073,116.379137,0,379,39726.8551157407,2008-10-05,20:31:22
40.000109,116.379164,0,393,39726.8551736111,2008-10-05,20:31:27
40.000109,116.379164,0,396,39726.8552314815,2008-10-05,20:31:32
40.000109,116.379164,0,396,39726.8552662037,2008-10-05,20:31:35
40.000109,116.379165,0,396,39726.8552893519,2008-10-05,20:31:37
40.000118,116.379177,0,397,39726.8553472222,2008-10-05,20:31:42
40.000133,116.37917,0,402,39726.8554050926,2008-10-05,20:31:47
40.000133,116.37917,0,402,39726.8554398148,2008-10-05,20:31:50
40.000133,116.379177,0,403,39726.855462963,2008-10-05,20:31:52
40.000161,116.379244,0,407,39726.8555208333,2008-10-05,20:31:57
40.000207,116.379256,0,404,39726.8555787037,2008-10-05,20:32:02
40.000236,116.379281,0,399,39726.8556365741,2008-10-05,20:32:07
40.000249,116.379283,0,394,39726.8556944444,2008-10-05,20:32:12
40.00023,116.3792,0,392,39726.8557523148,2008-10-05,20:32:17
40.00023,116.379191,0,391,39726.8558101852,2008-10-05,20:32:22
40.00023,116.379191,0,391,39726.8558449074,2008-10-05,20:32:25
40.000231,116.379186,0,391,39726.8558680556,2008-10-05,20:32:27
40.00024,116.379166,0,390,39726.8559259259,2008-10-05,20:32:32
40.000256,116.379145,0,389,39726.8559837963,2008-10-05,20:32:37
40.000256,116.379157,0,389,39726.8560416667,2008-10-05,20:32:42
40.000256,116.379166,0,389,39726.856099537,2008-10-05,20:32:47
40.000256,116.379163,0,389,39726.8561574074,2008-10-05,20:32:52
40.000254,116.379156,0,389,39726.8562152778,2008-10-05,20:32:57
40.000254,116.379156,0,389,39726.85625,2008-10-05,20:33:00
40.000255,116.37916,0,389,39726.8562731481,2008-10-05,20:33:02
40.000258,116.379231,0,391,39726.8563310185,2008-10-05,20:33:07
40.000266,116.379321,0,394,39726.8563888889,2008-10-05,20:33:12
40.000275,116.379301,0,395,39726.8564467593,2008-10-05,20:33:17
40.000261,116.379259,0,395,39726.8565046296,2008-10-05,20:33:22
40.000261,116.379258,0,395,39726.8565625,2008-10-05,20:33:27
40.00026,116.379253,0,395,39726.8566203704,2008-10-05,20:33:32
40.00026,116.379253,0,395,39726.8566550926,2008-10-05,20:33:35
40.00026,116.379252,0,396,39726.8566782407,2008-10-05,20:33:37
40.000219,116.379248,0,397,39726.8567361111,2008-10-05,20:33:42
40.000145,116.379257,0,399,39726.8567939815,2008-10-05,20:33:47
40.000137,116.379242,0,399,39726.8568518519,2008-10-05,20:33:52
40.000137,116.379242,0,399,39726.8568865741,2008-10-05,20:33:55
40.000138,116.379244,0,399,39726.8569097222,2008-10-05,20:33:57
40.000126,116.379351,0,402,39726.8569675926,2008-10-05,20:34:02
40.000143,116.379424,0,403,39726.857025463,2008-10-05,20:34:07
40.000153,116.379408,0,402,39726.8570833333,2008-10-05,20:34:12
40.000113,116.379422,0,403,39726.8571412037,2008-10-05,20:34:17
40.000076,116.379452,0,403,39726.8571990741,2008-10-05,20:34:22
40.000075,116.379418,0,402,39726.8572569444,2008-10-05,20:34:27
40.000071,116.379331,0,401,39726.8573148148,2008-10-05,20:34:32
40.000071,116.379331,0,401,39726.8574074074,2008-10-05,20:34:40
40.000072,116.379335,0,401,39726.8574305556,2008-10-05,20:34:42
40.000074,116.379349,0,402,39726.8574884259,2008-10-05,20:34:47
40.000074,116.379349,0,402,39726.8575231481,2008-10-05,20:34:50
40.000074,116.379355,0,402,39726.8575462963,2008-10-05,20:34:52
40.000055,116.379434,0,403,39726.8576041667,2008-10-05,20:34:57
40.000024,116.379523,0,407,39726.857662037,2008-10-05,20:35:02
40.000023,116.37955,0,409,39726.8577199074,2008-10-05,20:35:07
40.000035,116.379532,0,410,39726.8577777778,2008-10-05,20:35:12
40.000062,116.379499,0,412,39726.8578356481,2008-10-05,20:35:17
40.000062,116.379509,0,413,39726.8578935185,2008-10-05,20:35:22
40.000075,116.37948,0,415,39726.8579513889,2008-10-05,20:35:27
40.000099,116.379408,0,416,39726.8580092593,2008-10-05,20:35:32
40.000089,116.379334,0,416,39726.8580671296,2008-10-05,20:35:37
40.00011,116.379366,0,420,39726.858125,2008-10-05,20:35:42
40.000112,116.379362,0,420,39726.8581828704,2008-10-05,20:35:47
40.000115,116.379362,0,421,39726.8582407407,2008-10-05,20:35:52
40.000115,116.379362,0,421,39726.858275463,2008-10-05,20:35:55
40.000117,116.37937,0,421,39726.8582986111,2008-10-05,20:35:57
40.000126,116.379386,0,421,39726.8583564815,2008-10-05,20:36:02
40.000176,116.379348,0,420,39726.8584143519,2008-10-05,20:36:07
40.000177,116.379338,0,420,39726.8584722222,2008-10-05,20:36:12
40.00014,116.379124,0,417,39726.8585300926,2008-10-05,20:36:17
40.00008,116.379054,0,415,39726.858587963,2008-10-05,20:36:22
40.000085,116.378993,0,415,39726.8586458333,2008-10-05,20:36:27
40.000108,116.378914,0,414,39726.8587037037,2008-10-05,20:36:32
40.000139,116.378941,0,414,39726.8587615741,2008-10-05,20:36:37
40.000154,116.378984,0,412,39726.8588194444,2008-10-05,20:36:42
40.000154,116.378984,0,412,39726.8588541667,2008-10-05,20:36:45
40.000156,116.378988,0,412,39726.8588773148,2008-10-05,20:36:47
40.000161,116.378963,0,411,39726.8589351852,2008-10-05,20:36:52
40.000158,116.37893,0,409,39726.8589930556,2008-10-05,20:36:57
40.000158,116.37893,0,409,39726.8590277778,2008-10-05,20:37:00
40.000157,116.378926,0,409,39726.8590509259,2008-10-05,20:37:02
40.000108,116.378697,0,404,39726.8591087963,2008-10-05,20:37:07
40.000104,116.378366,0,397,39726.8591666667,2008-10-05,20:37:12
40.000063,116.378119,0,394,39726.859224537,2008-10-05,20:37:17
40.000043,116.377947,0,390,39726.8592824074,2008-10-05,20:37:22
40.000057,116.377802,0,388,39726.8593402778,2008-10-05,20:37:27
40.000074,116.377629,0,384,39726.8593981481,2008-10-05,20:37:32
40.000073,116.377504,0,382,39726.8594560185,2008-10-05,20:37:37
40.000061,116.377453,0,379,39726.8595138889,2008-10-05,20:37:42
40.000056,116.377435,0,376,39726.8595717593,2008-10-05,20:37:47
40.000017,116.377565,0,357,39726.8596296296,2008-10-05,20:37:52
40.000022,116.377739,0,346,39726.8596875,2008-10-05,20:37:57
40.000017,116.377811,0,338,39726.8597453704,2008-10-05,20:38:02
40.000011,116.377878,0,328,39726.8598032407,2008-10-05,20:38:07
40.000024,116.377968,0,320,39726.8598611111,2008-10-05,20:38:12
40.00003,116.377988,0,320,39726.8599189815,2008-10-05,20:38:17
40.000089,116.378095,0,307,39726.8599768518,2008-10-05,20:38:22
40.000127,116.37833,0,298,39726.8600347222,2008-10-05,20:38:27
40.000152,116.378536,0,292,39726.8600925926,2008-10-05,20:38:32
40.000199,116.378613,0,286,39726.860150463,2008-10-05,20:38:37
40.000217,116.378623,0,282,39726.8602083333,2008-10-05,20:38:42
40.000218,116.378633,0,283,39726.8602662037,2008-10-05,20:38:47
40.000218,116.378633,0,283,39726.8603009259,2008-10-05,20:38:50
40.000218,116.37864,0,283,39726.8603240741,2008-10-05,20:38:52
40.000225,116.378697,0,285,39726.8603819444,2008-10-05,20:38:57
40.000248,116.378901,0,297,39726.8604398148,2008-10-05,20:39:02
40.000179,116.379181,0,310,39726.8604976852,2008-10-05,20:39:07
40.000142,116.379314,0,320,39726.8605555556,2008-10-05,20:39:12
40.00013,116.379333,0,327,39726.8606134259,2008-10-05,20:39:17
40.000147,116.379329,0,330,39726.8606712963,2008-10-05,20:39:22
40.000132,116.379418,0,343,39726.8607291667,2008-10-05,20:39:27
40.00011,116.379425,0,353,39726.860787037,2008-10-05,20:39:32
40.000097,116.379367,0,357,39726.8608449074,2008-10-05,20:39:37
40.000085,116.37936,0,358,39726.8609027778,2008-10-05,20:39:42
40.000085,116.37936,0,358,39726.8609375,2008-10-05,20:39:45
40.000085,116.379359,0,359,39726.8609606481,2008-10-05,20:39:47
40.000075,116.379366,0,355,39726.8610185185,2008-10-05,20:39:52
40.00009,116.379321,0,343,39726.8610763889,2008-10-05,20:39:57
40.000122,116.37929,0,336,39726.8611342593,2008-10-05,20:40:02
40.000124,116.379299,0,336,39726.8611921296,2008-10-05,20:40:07
40.000124,116.379299,0,336,39726.8612268518,2008-10-05,20:40:10
40.000125,116.379297,0,336,39726.86125,2008-10-05,20:40:12
40.000128,116.379416,0,336,39726.8613078704,2008-10-05,20:40:17
40.000133,116.379475,0,339,39726.8613657407,2008-10-05,20:40:22
40.000087,116.379425,0,341,39726.8614236111,2008-10-05,20:40:27
40.000022,116.379362,0,342,39726.8614814815,2008-10-05,20:40:32
40,116.379354,0,341,39726.8615393518,2008-10-05,20:40:37
39.999977,116.379325,0,341,39726.8615972222,2008-10-05,20:40:42
39.999963,116.379316,0,343,39726.8616550926,2008-10-05,20:40:47
39.999972,116.379376,0,343,39726.861712963,2008-10-05,20:40:52
39.999939,116.379345,0,345,39726.8617708333,2008-10-05,20:40:57
39.999913,116.379324,0,345,39726.8618287037,2008-10-05,20:41:02
39.999938,116.379225,0,352,39726.8618865741,2008-10-05,20:41:07
39.999964,116.379173,0,356,39726.8619444444,2008-10-05,20:41:12
40.000012,116.379148,0,356,39726.8620023148,2008-10-05,20:41:17
40.000058,116.379081,0,357,39726.8620601852,2008-10-05,20:41:22
40.000097,116.379022,0,360,39726.8621180556,2008-10-05,20:41:27
40.000148,116.378977,0,367,39726.8621759259,2008-10-05,20:41:32
40.000177,116.378973,0,373,39726.8622337963,2008-10-05,20:41:37
40.000202,116.379024,0,381,39726.8622916667,2008-10-05,20:41:42
40.000236,116.379048,0,387,39726.862349537,2008-10-05,20:41:47
40.000271,116.379061,0,391,39726.8624074074,2008-10-05,20:41:52
40.000303,116.379063,0,394,39726.8624652778,2008-10-05,20:41:57
40.000354,116.379068,0,398,39726.8625231481,2008-10-05,20:42:02
40.000397,116.379095,0,408,39726.8625810185,2008-10-05,20:42:07
40.000434,116.379117,0,421,39726.8626388889,2008-10-05,20:42:12
40.000451,116.379096,0,427,39726.8626967593,2008-10-05,20:42:17
40.000457,116.37899,0,436,39726.8627546296,2008-10-05,20:42:22
40.000419,116.378901,0,448,39726.8628125,2008-10-05,20:42:27
40.00037,116.378812,0,458,39726.8628703704,2008-10-05,20:42:32
40.000367,116.378767,0,464,39726.8629282407,2008-10-05,20:42:37
40.000332,116.378762,0,477,39726.8629861111,2008-10-05,20:42:42
40.000276,116.37882,0,489,39726.8630439815,2008-10-05,20:42:47
40.000276,116.37882,0,489,39726.8630787037,2008-10-05,20:42:50
40.000282,116.378818,0,497,39726.8631018519,2008-10-05,20:42:52
40.000307,116.37874,0,510,39726.8631597222,2008-10-05,20:42:57
40.000336,116.378694,0,514,39726.8632175926,2008-10-05,20:43:02
40.00036,116.378666,0,498,39726.863275463,2008-10-05,20:43:07
40.000378,116.378639,0,489,39726.8633333333,2008-10-05,20:43:12
40.000371,116.37863,0,484,39726.8633912037,2008-10-05,20:43:17
40.000316,116.378693,0,482,39726.8634490741,2008-10-05,20:43:22
40.000305,116.378673,0,477,39726.8635069444,2008-10-05,20:43:27
40.000286,116.378655,0,470,39726.8635648148,2008-10-05,20:43:32
40.000244,116.378757,0,469,39726.8636226852,2008-10-05,20:43:37
40.000235,116.378813,0,464,39726.8636805556,2008-10-05,20:43:42
40.000225,116.378825,0,456,39726.8637384259,2008-10-05,20:43:47
40.000192,116.378884,0,448,39726.8637962963,2008-10-05,20:43:52
40.000177,116.378982,0,445,39726.8638541667,2008-10-05,20:43:57
40.000218,116.379023,0,442,39726.863912037,2008-10-05,20:44:02
40.000239,116.379089,0,441,39726.8639699074,2008-10-05,20:44:07
40.000237,116.379146,0,435,39726.8640277778,2008-10-05,20:44:12
40.000244,116.379129,0,430,39726.8640856481,2008-10-05,20:44:17
40.000226,116.379108,0,425,39726.8641435185,2008-10-05,20:44:22
40.000173,116.379017,0,421,39726.8642013889,2008-10-05,20:44:27
40.000036,116.37883,0,418,39726.8642592593,2008-10-05,20:44:32
39.999998,116.378708,0,416,39726.8643171296,2008-10-05,20:44:37
40.000046,116.378837,0,411,39726.864375,2008-10-05,20:44:42
40.000081,116.379009,0,412,39726.8644328704,2008-10-05,20:44:47
40.000092,116.379075,0,414,39726.8644907407,2008-10-05,20:44:52
40.000114,116.379102,0,411,39726.8645486111,2008-10-05,20:44:57
40.000112,116.379136,0,407,39726.8646064815,2008-10-05,20:45:02
40.000111,116.379073,0,400,39726.8646643519,2008-10-05,20:45:07
40.000113,116.379045,0,394,39726.8647222222,2008-10-05,20:45:12
40.000141,116.379131,0,393,39726.8647800926,2008-10-05,20:45:17
40.000166,116.379176,0,393,39726.864837963,2008-10-05,20:45:22
40.000127,116.378833,0,407,39726.8725925926,2008-10-05,20:56:32
40.000121,116.378776,0,404,39726.872650463,2008-10-05,20:56:37
40.000127,116.378749,0,400,39726.8727083333,2008-10-05,20:56:42
40.00013,116.378658,0,392,39726.8727662037,2008-10-05,20:56:47
40.000123,116.378627,0,386,39726.8728240741,2008-10-05,20:56:52
40.000109,116.37861,0,381,39726.8728819444,2008-10-05,20:56:57
40.000104,116.378549,0,377,39726.8729398148,2008-10-05,20:57:02
40.00011,116.378505,0,372,39726.8729976852,2008-10-05,20:57:07
40.000109,116.378515,0,368,39726.8730555556,2008-10-05,20:57:12
40.000119,116.378516,0,363,39726.8731134259,2008-10-05,20:57:17
40.000133,116.378503,0,359,39726.8731712963,2008-10-05,20:57:22
40.000169,116.37849,0,357,39726.8732291667,2008-10-05,20:57:27
40.00018,116.378552,0,356,39726.873287037,2008-10-05,20:57:32
40.000177,116.378609,0,356,39726.8733449074,2008-10-05,20:57:37
40.000206,116.378527,0,355,39726.8734027778,2008-10-05,20:57:42
40.000226,116.378428,0,354,39726.8734606481,2008-10-05,20:57:47
40.000237,116.378382,0,353,39726.8735185185,2008-10-05,20:57:52
40.000234,116.378328,0,351,39726.8735763889,2008-10-05,20:57:57
40.000239,116.378282,0,350,39726.8736342593,2008-10-05,20:58:02
40.000244,116.378251,0,350,39726.8736921296,2008-10-05,20:58:07
40.000242,116.378284,0,350,39726.87375,2008-10-05,20:58:12
40.000246,116.378337,0,350,39726.8738078704,2008-10-05,20:58:17
40.000272,116.378287,0,352,39726.8738657407,2008-10-05,20:58:22
40.000271,116.378273,0,352,39726.8739236111,2008-10-05,20:58:27
40.000266,116.3782,0,352,39726.8739814815,2008-10-05,20:58:32
40.000285,116.37812,0,351,39726.8740393519,2008-10-05,20:58:37
40.000271,116.378094,0,351,39726.8740972222,2008-10-05,20:58:42
40.000253,116.378035,0,350,39726.8741550926,2008-10-05,20:58:47
40.000258,116.37797,0,350,39726.874212963,2008-10-05,20:58:52
40.000252,116.377923,0,348,39726.8742708333,2008-10-05,20:58:57
40.000235,116.37792,0,340,39726.8743287037,2008-10-05,20:59:02
40.000262,116.377871,0,338,39726.8743865741,2008-10-05,20:59:07
40.000263,116.377865,0,338,39726.8744444444,2008-10-05,20:59:12
40.000263,116.377859,0,338,39726.8745023148,2008-10-05,20:59:17
40.000263,116.377859,0,338,39726.874537037,2008-10-05,20:59:20
40.000263,116.377866,0,338,39726.8745601852,2008-10-05,20:59:22
40.000262,116.377978,0,338,39726.8746180556,2008-10-05,20:59:27
40.000253,116.378095,0,339,39726.8746759259,2008-10-05,20:59:32
40.000226,116.378092,0,340,39726.8747337963,2008-10-05,20:59:37
40.000219,116.378066,0,339,39726.8747916667,2008-10-05,20:59:42
40.000208,116.377959,0,333,39726.874849537,2008-10-05,20:59:47
40.000175,116.377923,0,330,39726.8749074074,2008-10-05,20:59:52
40.000119,116.377952,0,327,39726.8749652778,2008-10-05,20:59:57
40.000109,116.377962,0,327,39726.8750231481,2008-10-05,21:00:02
40.00011,116.377975,0,328,39726.8750810185,2008-10-05,21:00:07
40.00011,116.377975,0,328,39726.8751157407,2008-10-05,21:00:10
40.000111,116.377982,0,328,39726.8751388889,2008-10-05,21:00:12
40.000108,116.378136,0,326,39726.8751967593,2008-10-05,21:00:17
40.000101,116.378352,0,321,39726.8752546296,2008-10-05,21:00:22
40.000136,116.378341,0,317,39726.8753125,2008-10-05,21:00:27
40.000135,116.378333,0,317,39726.8753703704,2008-10-05,21:00:32
40.000135,116.378338,0,317,39726.8754282407,2008-10-05,21:00:37
40.000136,116.378338,0,317,39726.8754861111,2008-10-05,21:00:42
40.000136,116.378338,0,317,39726.8755208333,2008-10-05,21:00:45
40.000136,116.378336,0,317,39726.8755439815,2008-10-05,21:00:47
40.000158,116.378376,0,317,39726.8756018518,2008-10-05,21:00:52
40.000184,116.378406,0,316,39726.8756597222,2008-10-05,21:00:57
40.000184,116.378406,0,316,39726.8756944444,2008-10-05,21:01:00
40.000183,116.378401,0,316,39726.8757175926,2008-10-05,21:01:02
40.000198,116.378377,0,315,39726.875775463,2008-10-05,21:01:07
40.000178,116.378378,0,314,39726.8758333333,2008-10-05,21:01:12
40.000169,116.378371,0,314,39726.8758912037,2008-10-05,21:01:17
40.0002,116.378323,0,314,39726.8759490741,2008-10-05,21:01:22
40.000236,116.378288,0,314,39726.8760069444,2008-10-05,21:01:27
40.000289,116.378239,0,316,39726.8760648148,2008-10-05,21:01:32
40.000353,116.378167,0,317,39726.8761226852,2008-10-05,21:01:37
40.000364,116.378178,0,314,39726.8761805556,2008-10-05,21:01:42
40.000382,116.378154,0,310,39726.8762384259,2008-10-05,21:01:47
40.000402,116.378092,0,305,39726.8762962963,2008-10-05,21:01:52
40.000396,116.378095,0,301,39726.8763541667,2008-10-05,21:01:57
40.000396,116.378088,0,300,39726.876412037,2008-10-05,21:02:02
40.000396,116.378088,0,300,39726.8764467593,2008-10-05,21:02:05
40.000391,116.378087,0,296,39726.8764699074,2008-10-05,21:02:07
40.000349,116.378128,0,295,39726.8765277778,2008-10-05,21:02:12
40.000352,116.378146,0,294,39726.8765856481,2008-10-05,21:02:17
40.00034,116.378169,0,294,39726.8766435185,2008-10-05,21:02:22
40.000341,116.378159,0,295,39726.8767013889,2008-10-05,21:02:27
40.000363,116.378117,0,298,39726.8767592593,2008-10-05,21:02:32
40.000367,116.378095,0,301,39726.8768171296,2008-10-05,21:02:37
40.000415,116.37807,0,303,39726.876875,2008-10-05,21:02:42
40.000409,116.378089,0,304,39726.8769328704,2008-10-05,21:02:47
40.000393,116.378092,0,304,39726.8769907407,2008-10-05,21:02:52
40.000422,116.378049,0,302,39726.8770486111,2008-10-05,21:02:57
40.000371,116.378054,0,299,39726.8771064815,2008-10-05,21:03:02
40.000332,116.378055,0,300,39726.8771643518,2008-10-05,21:03:07
40.000319,116.378068,0,301,39726.8772222222,2008-10-05,21:03:12
40.000278,116.378109,0,301,39726.8772800926,2008-10-05,21:03:17
40.00029,116.37811,0,302,39726.877337963,2008-10-05,21:03:22
40.000304,116.378099,0,300,39726.8773958333,2008-10-05,21:03:27
40.000319,116.378104,0,301,39726.8774537037,2008-10-05,21:03:32
40.00032,116.378106,0,302,39726.8775115741,2008-10-05,21:03:37
40.00032,116.378114,0,302,39726.8775694444,2008-10-05,21:03:42
40.00032,116.378114,0,302,39726.8776041667,2008-10-05,21:03:45
40.000321,116.378122,0,302,39726.8776273148,2008-10-05,21:03:47
40.000319,116.378086,0,301,39726.8776851852,2008-10-05,21:03:52
40.000326,116.378057,0,300,39726.8777430556,2008-10-05,21:03:57
40.000348,116.378052,0,300,39726.8778009259,2008-10-05,21:04:02
40.000354,116.378064,0,300,39726.8778587963,2008-10-05,21:04:07
40.000367,116.378089,0,301,39726.8779166667,2008-10-05,21:04:12
40.000388,116.378095,0,303,39726.877974537,2008-10-05,21:04:17
40.000397,116.378063,0,304,39726.8780324074,2008-10-05,21:04:22
40.000376,116.378068,0,304,39726.8780902778,2008-10-05,21:04:27
40.0004,116.378064,0,304,39726.8781481481,2008-10-05,21:04:32
40.000429,116.378049,0,304,39726.8782060185,2008-10-05,21:04:37
40.00043,116.378057,0,304,39726.8782638889,2008-10-05,21:04:42
40.00043,116.378057,0,304,39726.8782986111,2008-10-05,21:04:45
40.000431,116.378063,0,304,39726.8783217593,2008-10-05,21:04:47
40.000432,116.378075,0,304,39726.8783796296,2008-10-05,21:04:52
40.000425,116.37813,0,305,39726.8784375,2008-10-05,21:04:57
40.000405,116.378193,0,306,39726.8784953704,2008-10-05,21:05:02
40.00034,116.378336,0,308,39726.8786111111,2008-10-05,21:05:12
40.000314,116.378365,0,308,39726.8787268519,2008-10-05,21:05:22
40.000314,116.378365,0,308,39726.8787615741,2008-10-05,21:05:25
40.000316,116.378371,0,308,39726.8787847222,2008-10-05,21:05:27
40.000317,116.37838,0,308,39726.8788425926,2008-10-05,21:05:32
40.000318,116.378367,0,308,39726.878900463,2008-10-05,21:05:37
40.000318,116.378367,0,308,39726.8789351852,2008-10-05,21:05:40
40.000317,116.378359,0,308,39726.8789583333,2008-10-05,21:05:42
40.000361,116.37834,0,307,39726.8790162037,2008-10-05,21:05:47
40.000411,116.378438,0,310,39726.8790740741,2008-10-05,21:05:52
40.000431,116.378452,0,310,39726.8791319444,2008-10-05,21:05:57
40.000979,116.375602,0,319,39726.8794212963,2008-10-05,21:06:22
40.000873,116.376095,0,314,39726.8794791667,2008-10-05,21:06:27
40.000678,116.377055,0,321,39726.879537037,2008-10-05,21:06:32
40.000679,116.377006,0,320,39726.8795949074,2008-10-05,21:06:37
40.000534,116.377539,0,318,39726.8796527778,2008-10-05,21:06:42
40.00054,116.377553,0,310,39726.8797106481,2008-10-05,21:06:47
40.00056,116.377453,0,304,39726.8797685185,2008-10-05,21:06:52
40.000521,116.377432,0,303,39726.8798263889,2008-10-05,21:06:57
40.000477,116.377442,0,306,39726.8798842593,2008-10-05,21:07:02
40.000436,116.377486,0,308,39726.8799421296,2008-10-05,21:07:07
40.000469,116.377345,0,311,39726.88,2008-10-05,21:07:12
40.00046,116.377342,0,311,39726.8800578704,2008-10-05,21:07:17
40.000473,116.377257,0,314,39726.8801157407,2008-10-05,21:07:22
40.000504,116.37713,0,314,39726.8801736111,2008-10-05,21:07:27
40.000489,116.37711,0,314,39726.8802314815,2008-10-05,21:07:32
40.000515,116.377145,0,324,39726.8802893519,2008-10-05,21:07:37
40.000478,116.377412,0,333,39726.8803472222,2008-10-05,21:07:42
40.00044,116.377723,0,342,39726.8804050926,2008-10-05,21:07:47
40.00045,116.377757,0,348,39726.880462963,2008-10-05,21:07:52
40.000386,116.378005,0,340,39726.8805208333,2008-10-05,21:07:57
40.000358,116.378081,0,340,39726.8805787037,2008-10-05,21:08:02
40.000376,116.378055,0,341,39726.8806365741,2008-10-05,21:08:07
40.00035,116.37815,0,341,39726.8806944444,2008-10-05,21:08:12
40.000089,116.381019,0,1035,39726.8813310185,2008-10-05,21:09:07
40.000148,116.379484,0,389,39726.8813888889,2008-10-05,21:09:12
40.000195,116.378967,0,372,39726.8814467593,2008-10-05,21:09:17
40.000237,116.378782,0,382,39726.8815046296,2008-10-05,21:09:22
40.000237,116.378782,0,382,39726.8815393519,2008-10-05,21:09:25
40.00024,116.378785,0,382,39726.8815625,2008-10-05,21:09:27
40.000341,116.378646,0,375,39726.8816203704,2008-10-05,21:09:32
40.000337,116.378991,0,370,39726.8816782407,2008-10-05,21:09:37
40.00035,116.378935,0,371,39726.8817361111,2008-10-05,21:09:42
40.000317,116.379053,0,370,39726.8817939815,2008-10-05,21:09:47
40.000242,116.379317,0,362,39726.8818518519,2008-10-05,21:09:52
40.000244,116.379376,0,359,39726.8819097222,2008-10-05,21:09:57
40.000169,116.379507,0,357,39726.8819675926,2008-10-05,21:10:02
40.000163,116.3796,0,350,39726.882025463,2008-10-05,21:10:07
40.000139,116.379692,0,347,39726.8820833333,2008-10-05,21:10:12
40.000095,116.379812,0,348,39726.8821412037,2008-10-05,21:10:17
39.999925,116.380126,0,351,39726.8823148148,2008-10-05,21:10:32
39.999933,116.379964,0,349,39726.8823726852,2008-10-05,21:10:37
39.999905,116.379984,0,350,39726.8824305556,2008-10-05,21:10:42
39.999931,116.379967,0,351,39726.8824884259,2008-10-05,21:10:47
39.999938,116.379934,0,351,39726.8825462963,2008-10-05,21:10:52
40.000072,116.379729,0,351,39726.8826041667,2008-10-05,21:10:57
40.0001,116.379717,0,353,39726.882662037,2008-10-05,21:11:02
40.000157,116.379645,0,354,39726.8827199074,2008-10-05,21:11:07
40.000172,116.379608,0,357,39726.8827777778,2008-10-05,21:11:12
40.000231,116.379579,0,362,39726.8828356481,2008-10-05,21:11:17
40.000258,116.379537,0,366,39726.8828935185,2008-10-05,21:11:22
40.000255,116.379475,0,368,39726.8829513889,2008-10-05,21:11:27
40.000213,116.379388,0,370,39726.8830092593,2008-10-05,21:11:32
40.000153,116.379315,0,373,39726.8830671296,2008-10-05,21:11:37
40.00004,116.379186,0,378,39726.883125,2008-10-05,21:11:42
39.999966,116.379067,0,384,39726.8831828704,2008-10-05,21:11:47
39.999929,116.379018,0,390,39726.8832407407,2008-10-05,21:11:52
39.999909,116.379022,0,394,39726.8832986111,2008-10-05,21:11:57
39.999874,116.379062,0,398,39726.8833564815,2008-10-05,21:12:02
39.999854,116.379084,0,399,39726.8834143518,2008-10-05,21:12:07
39.999812,116.379115,0,400,39726.8834722222,2008-10-05,21:12:12
39.999812,116.379115,0,400,39726.8835069444,2008-10-05,21:12:15
39.99981,116.379113,0,402,39726.8835300926,2008-10-05,21:12:17
39.999884,116.379079,0,400,39726.883587963,2008-10-05,21:12:22
39.999924,116.379069,0,399,39726.8836458333,2008-10-05,21:12:27
40.000008,116.379036,0,399,39726.8837037037,2008-10-05,21:12:32
40.000088,116.379006,0,401,39726.8837615741,2008-10-05,21:12:37
40.000101,116.378966,0,405,39726.8838194444,2008-10-05,21:12:42
40.000067,116.378937,0,408,39726.8838773148,2008-10-05,21:12:47
40.000047,116.37888,0,410,39726.8839351852,2008-10-05,21:12:52
40.000046,116.378874,0,411,39726.8839930556,2008-10-05,21:12:57
40.000046,116.378874,0,411,39726.8840277778,2008-10-05,21:13:00
40.000045,116.378879,0,412,39726.8840509259,2008-10-05,21:13:02
40.000009,116.37885,0,418,39726.8841087963,2008-10-05,21:13:07
39.999963,116.378766,0,422,39726.8841666667,2008-10-05,21:13:12
39.999921,116.378676,0,432,39726.884224537,2008-10-05,21:13:17
39.999921,116.378596,0,443,39726.8842824074,2008-10-05,21:13:22
39.999939,116.378467,0,454,39726.8843402778,2008-10-05,21:13:27
39.999971,116.378458,0,451,39726.8843981481,2008-10-05,21:13:32
39.999993,116.378436,0,448,39726.8844560185,2008-10-05,21:13:37
40.000011,116.378419,0,444,39726.8845138889,2008-10-05,21:13:42
40.000079,116.378361,0,438,39726.8845717593,2008-10-05,21:13:47
40.00017,116.378313,0,433,39726.8846296296,2008-10-05,21:13:52
40.000234,116.378289,0,430,39726.8846875,2008-10-05,21:13:57
40.000257,116.378325,0,428,39726.8847453704,2008-10-05,21:14:02
40.000257,116.378325,0,428,39726.8847800926,2008-10-05,21:14:05
40.000259,116.378326,0,428,39726.8848032407,2008-10-05,21:14:07
40.00029,116.37829,0,427,39726.8848611111,2008-10-05,21:14:12
40.000342,116.378308,0,424,39726.8849189815,2008-10-05,21:14:17
40.000349,116.378312,0,423,39726.8849768518,2008-10-05,21:14:22
40.000351,116.378315,0,424,39726.8850347222,2008-10-05,21:14:27
40.000351,116.378315,0,424,39726.8850694444,2008-10-05,21:14:30
40.000345,116.378307,0,423,39726.8850925926,2008-10-05,21:14:32
40.000368,116.378285,0,424,39726.885150463,2008-10-05,21:14:37
40.000398,116.378244,0,426,39726.8852083333,2008-10-05,21:14:42
40.000435,116.378199,0,430,39726.8852662037,2008-10-05,21:14:47
40.000513,116.378112,0,435,39726.8853240741,2008-10-05,21:14:52
40.000573,116.378062,0,438,39726.8853819444,2008-10-05,21:14:57
40.00061,116.377951,0,442,39726.8854398148,2008-10-05,21:15:02
40.000646,116.377925,0,439,39726.8854976852,2008-10-05,21:15:07
40.000674,116.377931,0,436,39726.8855555556,2008-10-05,21:15:12
40.000711,116.377928,0,432,39726.8856134259,2008-10-05,21:15:17
40.000721,116.377904,0,430,39726.8856712963,2008-10-05,21:15:22
40.000721,116.377904,0,430,39726.8857060185,2008-10-05,21:15:25
40.00072,116.377899,0,431,39726.8857291667,2008-10-05,21:15:27
40.000728,116.377889,0,431,39726.885787037,2008-10-05,21:15:32
40.000748,116.377859,0,429,39726.8858449074,2008-10-05,21:15:37
40.000748,116.377859,0,429,39726.8858796296,2008-10-05,21:15:40
40.000747,116.377859,0,430,39726.8859027778,2008-10-05,21:15:42
40.000709,116.378017,0,425,39726.8859606481,2008-10-05,21:15:47
40.000688,116.378116,0,424,39726.8860185185,2008-10-05,21:15:52
40.000688,116.378116,0,424,39726.8860532407,2008-10-05,21:15:55
40.000691,116.378122,0,425,39726.8860763889,2008-10-05,21:15:57
40.000665,116.378175,0,422,39726.8861342593,2008-10-05,21:16:02
40.000671,116.378204,0,421,39726.8861921296,2008-10-05,21:16:07
40.000637,116.378241,0,421,39726.88625,2008-10-05,21:16:12
40.000593,116.37827,0,422,39726.8863078704,2008-10-05,21:16:17
40.000604,116.378304,0,422,39726.8863657407,2008-10-05,21:16:22
40.000609,116.37833,0,420,39726.8864236111,2008-10-05,21:16:27
40.000623,116.378332,0,417,39726.8864814815,2008-10-05,21:16:32
40.000602,116.378373,0,415,39726.8865393519,2008-10-05,21:16:37
40.000602,116.378372,0,416,39726.8865972222,2008-10-05,21:16:42
40.000602,116.378371,0,417,39726.8866550926,2008-10-05,21:16:47
40.000602,116.378371,0,417,39726.8866898148,2008-10-05,21:16:50
40.000605,116.378379,0,417,39726.886712963,2008-10-05,21:16:52
40.000617,116.378373,0,414,39726.8867708333,2008-10-05,21:16:57
40.000617,116.378384,0,414,39726.8868287037,2008-10-05,21:17:02
40.000576,116.378458,0,412,39726.8868865741,2008-10-05,21:17:07
40.000549,116.378502,0,412,39726.8869444444,2008-10-05,21:17:12
40.000525,116.37852,0,412,39726.8870023148,2008-10-05,21:17:17
40.000503,116.378516,0,414,39726.8870601852,2008-10-05,21:17:22
40.000454,116.378503,0,416,39726.8871180556,2008-10-05,21:17:27
40.00039,116.378486,0,416,39726.8871759259,2008-10-05,21:17:32
40.000343,116.378463,0,414,39726.8872337963,2008-10-05,21:17:37
40.000333,116.378444,0,410,39726.8872916667,2008-10-05,21:17:42
40.000329,116.378418,0,405,39726.887349537,2008-10-05,21:17:47
40.0003,116.378452,0,400,39726.8874074074,2008-10-05,21:17:52
40.000277,116.378456,0,394,39726.8874652778,2008-10-05,21:17:57
40.000321,116.378491,0,389,39726.8875231481,2008-10-05,21:18:02
40.000331,116.378466,0,383,39726.8875810185,2008-10-05,21:18:07
40.000324,116.378481,0,378,39726.8876388889,2008-10-05,21:18:12
40.000284,116.378482,0,375,39726.8876967593,2008-10-05,21:18:17
40.00023,116.378537,0,373,39726.8877546296,2008-10-05,21:18:22
40.000195,116.37857,0,370,39726.8878125,2008-10-05,21:18:27
40.000194,116.378624,0,367,39726.8878703704,2008-10-05,21:18:32
40.000211,116.378737,0,363,39726.8879282407,2008-10-05,21:18:37
40.000176,116.378768,0,360,39726.8879861111,2008-10-05,21:18:42
40.00015,116.378807,0,357,39726.8880439815,2008-10-05,21:18:47
40.000185,116.378835,0,356,39726.8881018519,2008-10-05,21:18:52
40.000291,116.378863,0,357,39726.8884490741,2008-10-05,21:19:22
40.000297,116.378858,0,357,39726.8885069444,2008-10-05,21:19:27
40.000297,116.378858,0,357,39726.8885416667,2008-10-05,21:19:30
40.000297,116.378859,0,357,39726.8885648148,2008-10-05,21:19:32
40.00029,116.378871,0,357,39726.8887384259,2008-10-05,21:19:47
40.000283,116.378892,0,357,39726.8892013889,2008-10-05,21:20:27
40.000294,116.378899,0,357,39726.8898958333,2008-10-05,21:21:27
40.000294,116.3789,0,357,39726.8899537037,2008-10-05,21:21:32
40.000294,116.3789,0,357,39726.8900462963,2008-10-05,21:21:40
40.000295,116.378901,0,357,39726.8900694444,2008-10-05,21:21:42
40.000248,116.378929,0,357,39726.8903009259,2008-10-05,21:22:02
40.000229,116.379014,0,356,39726.8903587963,2008-10-05,21:22:07
40.000267,116.379011,0,355,39726.8904166667,2008-10-05,21:22:12
40.000267,116.379011,0,355,39726.8904513889,2008-10-05,21:22:15
40.000273,116.379011,0,356,39726.890474537,2008-10-05,21:22:17
40.000285,116.379003,0,356,39726.8905324074,2008-10-05,21:22:22
40.000286,116.379016,0,356,39726.8905902778,2008-10-05,21:22:27
40.000297,116.378954,0,357,39726.8906481481,2008-10-05,21:22:32
40.000283,116.378879,0,356,39726.8907060185,2008-10-05,21:22:37
40.000283,116.378879,0,356,39726.8907407407,2008-10-05,21:22:40
40.000282,116.378877,0,356,39726.8907638889,2008-10-05,21:22:42
40.000266,116.378841,0,355,39726.8908217593,2008-10-05,21:22:47
40.000269,116.378763,0,355,39726.8908796296,2008-10-05,21:22:52
40.000283,116.37869,0,353,39726.8909375,2008-10-05,21:22:57
40.000245,116.378608,0,351,39726.8909953704,2008-10-05,21:23:02
40.00019,116.378637,0,348,39726.8910532407,2008-10-05,21:23:07
40.000117,116.378626,0,346,39726.8911111111,2008-10-05,21:23:12
40.000087,116.378539,0,342,39726.8911689815,2008-10-05,21:23:17
40.000115,116.378408,0,338,39726.8912268518,2008-10-05,21:23:22
40.000131,116.378327,0,335,39726.8912847222,2008-10-05,21:23:27
40.000175,116.378227,0,333,39726.8913425926,2008-10-05,21:23:32
40.000182,116.378154,0,333,39726.891400463,2008-10-05,21:23:37
40.000148,116.378178,0,327,39726.8914583333,2008-10-05,21:23:42
40.000145,116.378189,0,325,39726.8915162037,2008-10-05,21:23:47
40.000096,116.378351,0,321,39726.8915740741,2008-10-05,21:23:52
39.999994,116.378509,0,316,39726.8916319444,2008-10-05,21:23:57
39.999982,116.378534,0,313,39726.8916898148,2008-10-05,21:24:02
40.000037,116.378509,0,313,39726.8917476852,2008-10-05,21:24:07
40.000099,116.378469,0,313,39726.8918055556,2008-10-05,21:24:12
40.000128,116.37851,0,314,39726.8918634259,2008-10-05,21:24:17
40.000153,116.378556,0,314,39726.8919212963,2008-10-05,21:24:22
40.000117,116.378625,0,315,39726.8919791667,2008-10-05,21:24:27
40.000008,116.378722,0,316,39726.892037037,2008-10-05,21:24:32
39.999896,116.378817,0,317,39726.8921527778,2008-10-05,21:24:42
39.999953,116.37877,0,314,39726.8922106481,2008-10-05,21:24:47
40.000095,116.378661,0,310,39726.8922685185,2008-10-05,21:24:52
40.0002,116.378606,0,307,39726.8923263889,2008-10-05,21:24:57
40.000271,116.378579,0,304,39726.8923842593,2008-10-05,21:25:02
40.000315,116.378556,0,306,39726.8924421296,2008-10-05,21:25:07
40.00034,116.378534,0,308,39726.8925,2008-10-05,21:25:12
40.000321,116.37855,0,311,39726.8925578704,2008-10-05,21:25:17
40.000284,116.378545,0,314,39726.8926157407,2008-10-05,21:25:22
40.000314,116.378541,0,314,39726.8926736111,2008-10-05,21:25:27
40.000325,116.378521,0,315,39726.8927314815,2008-10-05,21:25:32
40.000325,116.378521,0,315,39726.8927662037,2008-10-05,21:25:35
40.000332,116.378513,0,315,39726.8927893518,2008-10-05,21:25:37
40.00032,116.378524,0,314,39726.8928472222,2008-10-05,21:25:42
40.000267,116.37862,0,309,39726.8929050926,2008-10-05,21:25:47
40.000276,116.378628,0,307,39726.892962963,2008-10-05,21:25:52
40.00028,116.378591,0,307,39726.8930208333,2008-10-05,21:25:57
40.000278,116.378562,0,306,39726.8930787037,2008-10-05,21:26:02
40.000255,116.378644,0,302,39726.8931365741,2008-10-05,21:26:07
40.000244,116.378689,0,297,39726.8931944444,2008-10-05,21:26:12
40.000225,116.378808,0,297,39726.8932523148,2008-10-05,21:26:17
40.000211,116.378857,0,299,39726.8933101852,2008-10-05,21:26:22
40.000186,116.378897,0,303,39726.8933680556,2008-10-05,21:26:27
40.000165,116.378963,0,305,39726.8934259259,2008-10-05,21:26:32
40.000146,116.379003,0,307,39726.8934837963,2008-10-05,21:26:37
40.000096,116.379052,0,311,39726.8935416667,2008-10-05,21:26:42
40.000042,116.379062,0,318,39726.893599537,2008-10-05,21:26:47
40.000008,116.379121,0,327,39726.8936574074,2008-10-05,21:26:52
39.999918,116.379145,0,336,39726.8937152778,2008-10-05,21:26:57
39.999842,116.379181,0,344,39726.8937731481,2008-10-05,21:27:02
39.999788,116.379239,0,352,39726.8938310185,2008-10-05,21:27:07
39.999714,116.37927,0,360,39726.8938888889,2008-10-05,21:27:12
39.999705,116.379294,0,365,39726.8939467593,2008-10-05,21:27:17
39.999689,116.379331,0,369,39726.8940046296,2008-10-05,21:27:22
39.999713,116.379389,0,371,39726.8940625,2008-10-05,21:27:27
39.999723,116.379403,0,373,39726.8941203704,2008-10-05,21:27:32
39.99974,116.379394,0,372,39726.8941782407,2008-10-05,21:27:37
39.999837,116.379346,0,370,39726.8942361111,2008-10-05,21:27:42
39.999908,116.37928,0,369,39726.8942939815,2008-10-05,21:27:47
40.000003,116.379201,0,366,39726.8943518519,2008-10-05,21:27:52
40.000055,116.379131,0,363,39726.8944097222,2008-10-05,21:27:57
40.000055,116.379131,0,363,39726.8944444444,2008-10-05,21:28:00
40.000053,116.379135,0,363,39726.8944675926,2008-10-05,21:28:02
40.000035,116.379134,0,364,39726.894525463,2008-10-05,21:28:07
39.999995,116.379114,0,365,39726.8946412037,2008-10-05,21:28:17
40.00003,116.379006,0,362,39726.8947569444,2008-10-05,21:28:27
40.00013,116.37889,0,357,39726.8948148148,2008-10-05,21:28:32
40.000169,116.378827,0,353,39726.8948726852,2008-10-05,21:28:37
40.000187,116.378889,0,349,39726.8949305556,2008-10-05,21:28:42
40.000229,116.378922,0,343,39726.8949884259,2008-10-05,21:28:47
40.000154,116.378968,0,339,39726.8950462963,2008-10-05,21:28:52
40.000048,116.378996,0,338,39726.8951041667,2008-10-05,21:28:57
39.999941,116.379124,0,335,39726.895162037,2008-10-05,21:29:02
39.999832,116.379193,0,332,39726.8952199074,2008-10-05,21:29:07
39.99975,116.379201,0,329,39726.8952777778,2008-10-05,21:29:12
39.999773,116.379258,0,330,39726.8957407407,2008-10-05,21:29:52
39.999933,116.379215,0,331,39726.8957986111,2008-10-05,21:29:57
39.999944,116.379249,0,332,39726.8958564815,2008-10-05,21:30:02
39.999882,116.379314,0,334,39726.8959143519,2008-10-05,21:30:07
40.000069,116.379233,0,332,39726.896087963,2008-10-05,21:30:22
40.000085,116.379278,0,332,39726.8961458333,2008-10-05,21:30:27
40.000121,116.379247,0,331,39726.8962037037,2008-10-05,21:30:32
40.000155,116.379585,0,414,39726.8989814815,2008-10-05,21:34:32
40.000154,116.379664,0,440,39726.8990393518,2008-10-05,21:34:37
40.000154,116.379664,0,440,39726.8990740741,2008-10-05,21:34:40
40.000156,116.379671,0,460,39726.8990972222,2008-10-05,21:34:42
40.000151,116.37966,0,486,39726.8991550926,2008-10-05,21:34:47
40.000134,116.379649,0,514,39726.899212963,2008-10-05,21:34:52
40.000136,116.379511,0,534,39726.8992708333,2008-10-05,21:34:57
40.000147,116.379376,0,548,39726.8993287037,2008-10-05,21:35:02
40.000127,116.379289,0,564,39726.8993865741,2008-10-05,21:35:07
40.000155,116.379236,0,582,39726.8994444444,2008-10-05,21:35:12
40.000135,116.379249,0,591,39726.8995023148,2008-10-05,21:35:17
40.00009,116.37928,0,600,39726.8995601852,2008-10-05,21:35:22
40.000076,116.379316,0,608,39726.8996180556,2008-10-05,21:35:27
40.00007,116.379323,0,618,39726.8996759259,2008-10-05,21:35:32
40.00007,116.379323,0,618,39726.8997106481,2008-10-05,21:35:35
40.000073,116.379323,0,623,39726.8997337963,2008-10-05,21:35:37
40.000069,116.379334,0,625,39726.8997916667,2008-10-05,21:35:42
40.00008,116.379329,0,625,39726.899849537,2008-10-05,21:35:47
40.000084,116.379375,0,625,39726.8999074074,2008-10-05,21:35:52
40.000084,116.379375,0,625,39726.8999421296,2008-10-05,21:35:55
40.000084,116.379368,0,625,39726.8999652778,2008-10-05,21:35:57
40.000087,116.379408,0,623,39726.9000231481,2008-10-05,21:36:02
40.000089,116.379423,0,622,39726.9000810185,2008-10-05,21:36:07
40.000089,116.379423,0,622,39726.9001157407,2008-10-05,21:36:10
40.00009,116.379431,0,622,39726.9001388889,2008-10-05,21:36:12
40.000063,116.379481,0,625,39726.9001967593,2008-10-05,21:36:17
40.000035,116.379533,0,627,39726.9002546296,2008-10-05,21:36:22
40.000035,116.379585,0,629,39726.9003125,2008-10-05,21:36:27
40.000055,116.379714,0,637,39726.9003703704,2008-10-05,21:36:32
40.000077,116.37979,0,641,39726.9004282407,2008-10-05,21:36:37
40.000124,116.379895,0,646,39726.9004861111,2008-10-05,21:36:42
40.000131,116.380002,0,650,39726.9005439815,2008-10-05,21:36:47
40.00015,116.380109,0,656,39726.9006018518,2008-10-05,21:36:52
40.000127,116.380201,0,661,39726.9006597222,2008-10-05,21:36:57
40.000126,116.380234,0,664,39726.9007175926,2008-10-05,21:37:02
40.000163,116.380216,0,668,39726.900775463,2008-10-05,21:37:07
40.00015,116.380196,0,672,39726.9008333333,2008-10-05,21:37:12
40.000243,116.380164,0,681,39726.9008912037,2008-10-05,21:37:17
40.000252,116.380131,0,686,39726.9009490741,2008-10-05,21:37:22
40.000276,116.380071,0,692,39726.9010069444,2008-10-05,21:37:27
40.000335,116.380023,0,699,39726.9010648148,2008-10-05,21:37:32
40.000298,116.379979,0,689,39726.9011226852,2008-10-05,21:37:37
40.000344,116.379905,0,680,39726.9011805556,2008-10-05,21:37:42
40.000319,116.379839,0,667,39726.9012384259,2008-10-05,21:37:47
40.000323,116.379771,0,654,39726.9012962963,2008-10-05,21:37:52
40.00035,116.379745,0,638,39726.901412037,2008-10-05,21:38:02
40.000349,116.379749,0,638,39726.9014699074,2008-10-05,21:38:07
40.000349,116.37975,0,637,39726.9015277778,2008-10-05,21:38:12
40.000349,116.37975,0,637,39726.9015625,2008-10-05,21:38:15
40.000348,116.379748,0,637,39726.9015856481,2008-10-05,21:38:17
40.000329,116.379766,0,635,39726.9016435185,2008-10-05,21:38:22
40.000298,116.379751,0,625,39726.9017013889,2008-10-05,21:38:27
40.000298,116.379761,0,618,39726.9017592593,2008-10-05,21:38:32
40.000326,116.379727,0,610,39726.9018171296,2008-10-05,21:38:37
40.000337,116.379741,0,607,39726.901875,2008-10-05,21:38:42
40.000322,116.379877,0,600,39726.9019328704,2008-10-05,21:38:47
40.000322,116.379877,0,600,39726.9019675926,2008-10-05,21:38:50
40.000322,116.379879,0,599,39726.9019907407,2008-10-05,21:38:52
40.00032,116.379867,0,599,39726.9020486111,2008-10-05,21:38:57
40.000319,116.379864,0,599,39726.9021064815,2008-10-05,21:39:02
40.000318,116.379861,0,599,39726.9021643519,2008-10-05,21:39:07
40.000318,116.379861,0,599,39726.9021990741,2008-10-05,21:39:10
40.000315,116.379855,0,598,39726.9022222222,2008-10-05,21:39:12
40.000262,116.379869,0,595,39726.9022800926,2008-10-05,21:39:17
40.000237,116.379889,0,594,39726.902337963,2008-10-05,21:39:22
40.000178,116.379899,0,591,39726.9023958333,2008-10-05,21:39:27
40.000086,116.37993,0,587,39726.9024537037,2008-10-05,21:39:32
40.000086,116.37993,0,587,39726.9024884259,2008-10-05,21:39:35
40.000084,116.379936,0,587,39726.9025115741,2008-10-05,21:39:37
40.000081,116.379948,0,587,39726.9025694444,2008-10-05,21:39:42
40.000078,116.379963,0,587,39726.9026273148,2008-10-05,21:39:47
40.000079,116.379967,0,587,39726.9026851852,2008-10-05,21:39:52
40.000082,116.379961,0,587,39726.9027430556,2008-10-05,21:39:57
40.000082,116.379961,0,587,39726.9027777778,2008-10-05,21:40:00
40.000082,116.379956,0,587,39726.9028009259,2008-10-05,21:40:02
40.000204,116.379836,0,581,39726.9029166667,2008-10-05,21:40:12
40.000254,116.379793,0,578,39726.902974537,2008-10-05,21:40:17
40.000255,116.379786,0,578,39726.9030324074,2008-10-05,21:40:22
40.000255,116.379786,0,578,39726.9030671296,2008-10-05,21:40:25
40.000255,116.379779,0,578,39726.9030902778,2008-10-05,21:40:27
40.000234,116.379725,0,572,39726.9031481481,2008-10-05,21:40:32
40.000197,116.379696,0,567,39726.9032060185,2008-10-05,21:40:37
40.000198,116.379665,0,562,39726.9032638889,2008-10-05,21:40:42
40.000218,116.379619,0,562,39726.9033217593,2008-10-05,21:40:47
40.000211,116.379669,0,566,39726.9033796296,2008-10-05,21:40:52
40.000189,116.37974,0,569,39726.9034375,2008-10-05,21:40:57
40.000181,116.379764,0,574,39726.9034953704,2008-10-05,21:41:02
40.00018,116.379808,0,571,39726.9035532407,2008-10-05,21:41:07
40.000182,116.379815,0,571,39726.9036111111,2008-10-05,21:41:12
40.000182,116.379815,0,571,39726.9036458333,2008-10-05,21:41:15
40.00018,116.379816,0,571,39726.9036689815,2008-10-05,21:41:17
40.000175,116.379864,0,574,39726.9037268519,2008-10-05,21:41:22
40.000179,116.379877,0,575,39726.9037847222,2008-10-05,21:41:27
40.000179,116.379877,0,575,39726.9038194444,2008-10-05,21:41:30
40.000179,116.379871,0,575,39726.9038425926,2008-10-05,21:41:32
40.000179,116.379881,0,574,39726.903900463,2008-10-05,21:41:37
40.000179,116.37988,0,574,39726.9039583333,2008-10-05,21:41:42
40.000179,116.37988,0,574,39726.9039930556,2008-10-05,21:41:45
40.000179,116.379882,0,574,39726.9040162037,2008-10-05,21:41:47
40.000153,116.37989,0,575,39726.9040740741,2008-10-05,21:41:52
40.000121,116.379883,0,576,39726.9041319444,2008-10-05,21:41:57
40.000101,116.379888,0,576,39726.9041898148,2008-10-05,21:42:02
40.0001,116.379875,0,574,39726.9042476852,2008-10-05,21:42:07
40.0001,116.379883,0,574,39726.9043055556,2008-10-05,21:42:12
40.000098,116.379885,0,574,39726.9043634259,2008-10-05,21:42:17
40.000098,116.379885,0,574,39726.9043981481,2008-10-05,21:42:20
40.000104,116.379891,0,573,39726.9044212963,2008-10-05,21:42:22
40.000086,116.379904,0,571,39726.9044791667,2008-10-05,21:42:27
40.000081,116.379907,0,571,39726.9049421296,2008-10-05,21:43:07
40.000081,116.379907,0,571,39726.9053819444,2008-10-05,21:43:45
40.000084,116.379904,0,570,39726.9054050926,2008-10-05,21:43:47
40.000084,116.379895,0,570,39726.905462963,2008-10-05,21:43:52
40.000084,116.379895,0,570,39726.9054976852,2008-10-05,21:43:55
40.000087,116.379889,0,570,39726.9055208333,2008-10-05,21:43:57
40.000097,116.379892,0,570,39726.9055787037,2008-10-05,21:44:02
40.000115,116.379945,0,566,39726.9056365741,2008-10-05,21:44:07
40.000115,116.379945,0,566,39726.9056712963,2008-10-05,21:44:10
40.000117,116.379949,0,566,39726.9056944444,2008-10-05,21:44:12
40.000117,116.379938,0,566,39726.9057523148,2008-10-05,21:44:17
40.000117,116.379926,0,565,39726.9058101852,2008-10-05,21:44:22
40.000109,116.379975,0,563,39726.9058680556,2008-10-05,21:44:27
40.000109,116.379973,0,563,39726.9059259259,2008-10-05,21:44:32
40.000109,116.379977,0,563,39726.9059837963,2008-10-05,21:44:37
40.000109,116.379985,0,563,39726.9060416667,2008-10-05,21:44:42
40.000109,116.37999,0,563,39726.906099537,2008-10-05,21:44:47
40.000109,116.379987,0,563,39726.9061574074,2008-10-05,21:44:52
40.000109,116.379991,0,563,39726.9062152778,2008-10-05,21:44:57
40.000109,116.379991,0,563,39726.90625,2008-10-05,21:45:00
40.00011,116.379985,0,560,39726.9062731481,2008-10-05,21:45:02
40.000147,116.379954,0,558,39726.9063310185,2008-10-05,21:45:07
40.000194,116.379903,0,554,39726.9063888889,2008-10-05,21:45:12
40.00022,116.379853,0,550,39726.9064467593,2008-10-05,21:45:17
40.000264,116.379782,0,546,39726.9065046296,2008-10-05,21:45:22
40.000283,116.379736,0,542,39726.9065625,2008-10-05,21:45:27
40.000286,116.379685,0,538,39726.9066203704,2008-10-05,21:45:32
40.000306,116.379647,0,534,39726.9066782407,2008-10-05,21:45:37
40.000328,116.379691,0,534,39726.9067361111,2008-10-05,21:45:42
40.000327,116.379745,0,533,39726.9067939815,2008-10-05,21:45:47
40.000328,116.37979,0,531,39726.9068518518,2008-10-05,21:45:52
40.000328,116.379801,0,530,39726.9069097222,2008-10-05,21:45:57
40.000328,116.379801,0,530,39726.9069444444,2008-10-05,21:46:00
40.000327,116.379806,0,530,39726.9069675926,2008-10-05,21:46:02
40.00027,116.379849,0,531,39726.907025463,2008-10-05,21:46:07
40.000238,116.379857,0,533,39726.9070833333,2008-10-05,21:46:12
40.000238,116.379857,0,533,39726.9071180556,2008-10-05,21:46:15
40.000237,116.379855,0,533,39726.9071412037,2008-10-05,21:46:17
40.000226,116.379842,0,533,39726.9071990741,2008-10-05,21:46:22
40.000226,116.379842,0,533,39726.9072337963,2008-10-05,21:46:25
40.000224,116.379844,0,533,39726.9072569444,2008-10-05,21:46:27
40.000224,116.379854,0,533,39726.9073148148,2008-10-05,21:46:32
40.000224,116.379862,0,533,39726.9073726852,2008-10-05,21:46:37
40.000224,116.379862,0,533,39726.9074074074,2008-10-05,21:46:40
40.000224,116.379868,0,532,39726.9074305556,2008-10-05,21:46:42
40.000223,116.379878,0,532,39726.9074884259,2008-10-05,21:46:47
40.000223,116.379878,0,532,39726.9075231481,2008-10-05,21:46:50
40.000222,116.379879,0,532,39726.9075462963,2008-10-05,21:46:52
40.000222,116.379889,0,532,39726.9076041667,2008-10-05,21:46:57
40.000181,116.379932,0,531,39726.907662037,2008-10-05,21:47:02
40.000177,116.379935,0,530,39726.9077199074,2008-10-05,21:47:07
40.000177,116.379943,0,530,39726.9077777778,2008-10-05,21:47:12
40.000177,116.379943,0,530,39726.9078125,2008-10-05,21:47:15
40.000177,116.379948,0,530,39726.9078356481,2008-10-05,21:47:17
40.000171,116.379981,0,529,39726.9078935185,2008-10-05,21:47:22
40.000137,116.379765,0,515,39726.910787037,2008-10-05,21:51:32
40.000064,116.379646,0,515,39726.9108449074,2008-10-05,21:51:37
40.000016,116.379535,0,514,39726.9109027778,2008-10-05,21:51:42
39.99994,116.379401,0,519,39726.9109606481,2008-10-05,21:51:47
39.999873,116.379314,0,521,39726.9110185185,2008-10-05,21:51:52
39.999838,116.379244,0,525,39726.9110763889,2008-10-05,21:51:57
39.999798,116.379169,0,530,39726.9111342593,2008-10-05,21:52:02
39.999767,116.37914,0,530,39726.9111921296,2008-10-05,21:52:07
39.999767,116.379151,0,530,39726.91125,2008-10-05,21:52:12
39.999708,116.37913,0,531,39726.9113078704,2008-10-05,21:52:17
39.999708,116.37913,0,531,39726.9113425926,2008-10-05,21:52:20
39.99971,116.379134,0,531,39726.9113657407,2008-10-05,21:52:22
39.99968,116.379131,0,531,39726.9114236111,2008-10-05,21:52:27
39.999724,116.379087,0,533,39726.9114814815,2008-10-05,21:52:32
39.999759,116.379063,0,534,39726.9115393519,2008-10-05,21:52:37
39.999759,116.379063,0,534,39726.9115740741,2008-10-05,21:52:40
39.999758,116.379056,0,535,39726.9115972222,2008-10-05,21:52:42
39.99975,116.378973,0,537,39726.9116550926,2008-10-05,21:52:47
39.999774,116.378888,0,541,39726.911712963,2008-10-05,21:52:52
39.999711,116.378867,0,543,39726.9117708333,2008-10-05,21:52:57
39.99968,116.378843,0,546,39726.9118287037,2008-10-05,21:53:02
39.9997,116.378794,0,549,39726.9118865741,2008-10-05,21:53:07
39.99974,116.378754,0,547,39726.9119444444,2008-10-05,21:53:12
39.9997,116.378775,0,544,39726.9120023148,2008-10-05,21:53:17
39.999695,116.378788,0,541,39726.9120601852,2008-10-05,21:53:22
39.999697,116.378779,0,542,39726.9121180556,2008-10-05,21:53:27
39.999697,116.378779,0,542,39726.9121527778,2008-10-05,21:53:30
39.999698,116.378785,0,542,39726.9121759259,2008-10-05,21:53:32
39.999751,116.378756,0,541,39726.9122337963,2008-10-05,21:53:37
39.999776,116.378733,0,541,39726.9122916667,2008-10-05,21:53:42
39.999786,116.3787,0,541,39726.912349537,2008-10-05,21:53:47
39.999789,116.378691,0,541,39726.9124074074,2008-10-05,21:53:52
39.999837,116.378672,0,541,39726.9124652778,2008-10-05,21:53:57
39.999894,116.37867,0,542,39726.9125231481,2008-10-05,21:54:02
39.999874,116.378757,0,541,39726.9125810185,2008-10-05,21:54:07
39.999878,116.378789,0,541,39726.9126388889,2008-10-05,21:54:12
39.999923,116.378855,0,544,39726.9126967593,2008-10-05,21:54:17
39.999923,116.378855,0,544,39726.9127314815,2008-10-05,21:54:20
39.999924,116.378859,0,544,39726.9127546296,2008-10-05,21:54:22
39.999925,116.378872,0,544,39726.9128125,2008-10-05,21:54:27
39.999979,116.379314,0,550,39726.9128703704,2008-10-05,21:54:32
39.999974,116.379595,0,560,39726.9129282407,2008-10-05,21:54:37
39.99994,116.379763,0,570,39726.9129861111,2008-10-05,21:54:42
39.999958,116.379863,0,578,39726.9130439815,2008-10-05,21:54:47
40.000073,116.379948,0,591,39726.9131018519,2008-10-05,21:54:52
40.000092,116.379985,0,595,39726.9131597222,2008-10-05,21:54:57
40.000093,116.379997,0,595,39726.9132175926,2008-10-05,21:55:02
40.000114,116.380022,0,599,39726.913275463,2008-10-05,21:55:07
40.00013,116.380049,0,601,39726.9133333333,2008-10-05,21:55:12
40.00013,116.380049,0,601,39726.9133680556,2008-10-05,21:55:15
40.000132,116.380056,0,601,39726.9133912037,2008-10-05,21:55:17
40.000167,116.380085,0,602,39726.9134490741,2008-10-05,21:55:22
40.000175,116.380095,0,603,39726.9135069444,2008-10-05,21:55:27
40.000175,116.380095,0,603,39726.9135416667,2008-10-05,21:55:30
40.000174,116.380096,0,603,39726.9135648148,2008-10-05,21:55:32
40.000149,116.38013,0,602,39726.9136226852,2008-10-05,21:55:37
40.000148,116.380126,0,602,39726.9136805556,2008-10-05,21:55:42
40.000148,116.380126,0,602,39726.9137152778,2008-10-05,21:55:45
40.000146,116.380122,0,602,39726.9137384259,2008-10-05,21:55:47
40.000143,116.380131,0,602,39726.9137962963,2008-10-05,21:55:52
40.000107,116.380204,0,599,39726.9138541667,2008-10-05,21:55:57
40.000078,116.380288,0,596,39726.913912037,2008-10-05,21:56:02
40.000054,116.380369,0,592,39726.9139699074,2008-10-05,21:56:07
40.000089,116.380399,0,591,39726.9140277778,2008-10-05,21:56:12
40.000164,116.380398,0,594,39726.9140856481,2008-10-05,21:56:17
40.000223,116.380403,0,598,39726.9141435185,2008-10-05,21:56:22
40.000236,116.380373,0,601,39726.9142013889,2008-10-05,21:56:27
40.00024,116.380333,0,603,39726.9142592593,2008-10-05,21:56:32
40.000243,116.380306,0,605,39726.9143171296,2008-10-05,21:56:37
40.000245,116.380284,0,606,39726.914375,2008-10-05,21:56:42
40.000267,116.380211,0,607,39726.9144328704,2008-10-05,21:56:47
40.000291,116.380152,0,609,39726.9144907407,2008-10-05,21:56:52
40.000301,116.380093,0,610,39726.9145486111,2008-10-05,21:56:57
40.000331,116.380009,0,611,39726.9146064815,2008-10-05,21:57:02
40.000349,116.379925,0,612,39726.9146643518,2008-10-05,21:57:07
40.000366,116.379906,0,612,39726.9147222222,2008-10-05,21:57:12
40.000359,116.379926,0,613,39726.9147800926,2008-10-05,21:57:17
40.000362,116.379958,0,613,39726.914837963,2008-10-05,21:57:22
40.000331,116.380028,0,614,39726.9148958333,2008-10-05,21:57:27
40.000324,116.380008,0,614,39726.9149537037,2008-10-05,21:57:32
40.000324,116.380008,0,614,39726.9149884259,2008-10-05,21:57:35
40.000322,116.380012,0,614,39726.9150115741,2008-10-05,21:57:37
40.00032,116.380028,0,614,39726.9150694444,2008-10-05,21:57:42
40.000275,116.380079,0,615,39726.9151273148,2008-10-05,21:57:47
40.000266,116.380079,0,615,39726.9151851852,2008-10-05,21:57:52
40.000266,116.380079,0,615,39726.9152199074,2008-10-05,21:57:55
40.000263,116.380075,0,615,39726.9152430556,2008-10-05,21:57:57
40.000263,116.380084,0,615,39726.9153009259,2008-10-05,21:58:02
40.000263,116.380096,0,615,39726.9153587963,2008-10-05,21:58:07
40.000263,116.380096,0,615,39726.9153935185,2008-10-05,21:58:10
40.00026,116.380094,0,616,39726.9154166667,2008-10-05,21:58:12
40.000251,116.380097,0,620,39726.915474537,2008-10-05,21:58:17
40.000234,116.38012,0,625,39726.9155324074,2008-10-05,21:58:22
40.000234,116.38012,0,625,39726.9155671296,2008-10-05,21:58:25
40.000233,116.380124,0,627,39726.9155902778,2008-10-05,21:58:27
40.000261,116.380052,0,628,39726.9156481481,2008-10-05,21:58:32
40.000275,116.380008,0,630,39726.9157060185,2008-10-05,21:58:37
40.000265,116.380018,0,632,39726.9157638889,2008-10-05,21:58:42
40.000244,116.380039,0,634,39726.9158217593,2008-10-05,21:58:47
40.000208,116.380075,0,631,39726.9158796296,2008-10-05,21:58:52
40.000198,116.380115,0,622,39726.9159375,2008-10-05,21:58:57
40.000199,116.380132,0,621,39726.9159953704,2008-10-05,21:59:02
40.000199,116.380132,0,621,39726.9160300926,2008-10-05,21:59:05
40.000199,116.380128,0,621,39726.9160532407,2008-10-05,21:59:07
40.0002,116.380151,0,619,39726.9161111111,2008-10-05,21:59:12
40.000191,116.380171,0,614,39726.9161689815,2008-10-05,21:59:17
40.000194,116.380136,0,610,39726.9162268518,2008-10-05,21:59:22
40.000184,116.380139,0,605,39726.9162847222,2008-10-05,21:59:27
40.000146,116.380178,0,604,39726.9163425926,2008-10-05,21:59:32
40.000096,116.380514,0,569,39726.9190046296,2008-10-05,22:03:22
40.000092,116.380526,0,568,39726.9190625,2008-10-05,22:03:27
40.000096,116.380505,0,567,39726.9191203704,2008-10-05,22:03:32
40.000125,116.380425,0,554,39726.9192361111,2008-10-05,22:03:42
40.000125,116.380425,0,554,39726.9192708333,2008-10-05,22:03:45
40.000125,116.380424,0,553,39726.9192939815,2008-10-05,22:03:47
40.000127,116.38054,0,548,39726.9193518519,2008-10-05,22:03:52
40.000116,116.38073,0,542,39726.9194097222,2008-10-05,22:03:57
40.000122,116.38094,0,536,39726.9194675926,2008-10-05,22:04:02
40.000164,116.381201,0,531,39726.919525463,2008-10-05,22:04:07
40.000189,116.38151,0,526,39726.9195833333,2008-10-05,22:04:12
40.000161,116.381561,0,521,39726.9196412037,2008-10-05,22:04:17
40.000154,116.38165,0,515,39726.9196990741,2008-10-05,22:04:22
40.000174,116.38153,0,502,39726.9199305556,2008-10-05,22:04:42
40.000171,116.381531,0,502,39726.9199884259,2008-10-05,22:04:47
40.000171,116.381531,0,502,39726.9200810185,2008-10-05,22:04:55
40.000168,116.381535,0,502,39726.9201041667,2008-10-05,22:04:57
40.000217,116.381469,0,503,39726.920162037,2008-10-05,22:05:02
40.000217,116.381469,0,503,39726.9201967593,2008-10-05,22:05:05
40.00022,116.381463,0,503,39726.9202199074,2008-10-05,22:05:07
40.000252,116.381543,0,499,39726.9202777778,2008-10-05,22:05:12
40.000285,116.381578,0,494,39726.9203356481,2008-10-05,22:05:17
40.000305,116.381607,0,488,39726.9203935185,2008-10-05,22:05:22
40.000355,116.381395,0,489,39726.9204513889,2008-10-05,22:05:27
40.000419,116.381219,0,484,39726.9205092593,2008-10-05,22:05:32
40.000491,116.381097,0,480,39726.9205671296,2008-10-05,22:05:37
40.000475,116.381158,0,477,39726.920625,2008-10-05,22:05:42
40.00049,116.381179,0,475,39726.9206828704,2008-10-05,22:05:47
40.000534,116.381149,0,473,39726.9207407407,2008-10-05,22:05:52
40.000552,116.381112,0,469,39726.9207986111,2008-10-05,22:05:57
40.000519,116.381095,0,464,39726.9208564815,2008-10-05,22:06:02
40.000451,116.38109,0,461,39726.9209143519,2008-10-05,22:06:07
40.000377,116.38105,0,456,39726.9209722222,2008-10-05,22:06:12
40.000364,116.381043,0,453,39726.9210300926,2008-10-05,22:06:17
40.000349,116.381017,0,451,39726.921087963,2008-10-05,22:06:22
40.000322,116.38101,0,450,39726.9211458333,2008-10-05,22:06:27
40.000321,116.380991,0,450,39726.9212037037,2008-10-05,22:06:32
40.000363,116.380918,0,448,39726.9212615741,2008-10-05,22:06:37
40.000364,116.380895,0,445,39726.9213194444,2008-10-05,22:06:42
40.000333,116.380923,0,441,39726.9213773148,2008-10-05,22:06:47
40.000302,116.3809,0,439,39726.9214351852,2008-10-05,22:06:52
40.000303,116.380822,0,435,39726.9214930556,2008-10-05,22:06:57
40.000308,116.380751,0,433,39726.9215509259,2008-10-05,22:07:02
40.000299,116.380761,0,431,39726.9216087963,2008-10-05,22:07:07
40.00026,116.380775,0,428,39726.9216666667,2008-10-05,22:07:12
40.000253,116.380755,0,427,39726.921724537,2008-10-05,22:07:17
40.000285,116.380734,0,425,39726.9217824074,2008-10-05,22:07:22
40.000312,116.38066,0,425,39726.9218402778,2008-10-05,22:07:27
40.000307,116.380563,0,425,39726.9218981481,2008-10-05,22:07:32
40.00027,116.380473,0,427,39726.9219560185,2008-10-05,22:07:37
40.000264,116.380333,0,428,39726.9220138889,2008-10-05,22:07:42
40.000304,116.380376,0,426,39726.9220717593,2008-10-05,22:07:47
40.000311,116.380486,0,419,39726.9221296296,2008-10-05,22:07:52
40.000333,116.380528,0,417,39726.9221875,2008-10-05,22:07:57
40.000398,116.380541,0,413,39726.9222453704,2008-10-05,22:08:02
40.000436,116.380615,0,409,39726.9223032407,2008-10-05,22:08:07
40.000436,116.380615,0,409,39726.922337963,2008-10-05,22:08:10
40.000435,116.380619,0,408,39726.9223611111,2008-10-05,22:08:12
40.000439,116.3806,0,407,39726.9224189815,2008-10-05,22:08:17
40.000463,116.380597,0,405,39726.9224768518,2008-10-05,22:08:22
40.000526,116.380691,0,402,39726.9225347222,2008-10-05,22:08:27
40.000543,116.3807,0,400,39726.9225925926,2008-10-05,22:08:32
40.000493,116.380699,0,399,39726.922650463,2008-10-05,22:08:37
40.000434,116.380723,0,398,39726.9227083333,2008-10-05,22:08:42
40.000414,116.380715,0,396,39726.9227662037,2008-10-05,22:08:47
40.000348,116.380599,0,393,39726.9228240741,2008-10-05,22:08:52
40.000327,116.38049,0,393,39726.9228819444,2008-10-05,22:08:57
40.000326,116.380449,0,392,39726.9229398148,2008-10-05,22:09:02
40.000309,116.380463,0,390,39726.9229976852,2008-10-05,22:09:07
40.000236,116.3801,0,390,39726.9230555556,2008-10-05,22:09:12
40.000199,116.379874,0,390,39726.9231134259,2008-10-05,22:09:17
40.000183,116.379825,0,389,39726.9231712963,2008-10-05,22:09:22
40.000166,116.379797,0,397,39726.9232291667,2008-10-05,22:09:27
40.000121,116.379661,0,410,39726.923287037,2008-10-05,22:09:32
40.000107,116.379617,0,418,39726.9233449074,2008-10-05,22:09:37
40.000116,116.379658,0,420,39726.9234027778,2008-10-05,22:09:42
40.000166,116.379841,0,432,39726.9234606481,2008-10-05,22:09:47
40.000197,116.380003,0,445,39726.9235185185,2008-10-05,22:09:52
40.0002,116.380058,0,450,39726.9235763889,2008-10-05,22:09:57
40.000214,116.38008,0,453,39726.9236342593,2008-10-05,22:10:02
40.000241,116.380094,0,457,39726.9236921296,2008-10-05,22:10:07
40.000291,116.380119,0,466,39726.92375,2008-10-05,22:10:12
40.000325,116.380121,0,475,39726.9238078704,2008-10-05,22:10:17
40.000341,116.380112,0,487,39726.9238657407,2008-10-05,22:10:22
40.00034,116.380095,0,493,39726.9239236111,2008-10-05,22:10:27
40.000333,116.380137,0,501,39726.9239814815,2008-10-05,22:10:32
40.000302,116.380091,0,509,39726.9240393518,2008-10-05,22:10:37
40.000257,116.38005,0,517,39726.9240972222,2008-10-05,22:10:42
40.000223,116.380043,0,528,39726.9241550926,2008-10-05,22:10:47
40.000172,116.380001,0,541,39726.924212963,2008-10-05,22:10:52
40.000172,116.380001,0,541,39726.9242476852,2008-10-05,22:10:55
40.000171,116.380007,0,551,39726.9242708333,2008-10-05,22:10:57
40.000162,116.380057,0,556,39726.9243287037,2008-10-05,22:11:02
40.000118,116.380127,0,563,39726.9243865741,2008-10-05,22:11:07
40.000106,116.380126,0,569,39726.9244444444,2008-10-05,22:11:12
40.000106,116.380126,0,569,39726.9244791667,2008-10-05,22:11:15
40.000105,116.380123,0,571,39726.9245023148,2008-10-05,22:11:17
40.000077,116.380102,0,571,39726.9245601852,2008-10-05,22:11:22
40.000021,116.3801,0,571,39726.9246180556,2008-10-05,22:11:27
40.000039,116.380205,0,562,39726.9246759259,2008-10-05,22:11:32
40.000039,116.380215,0,560,39726.9247337963,2008-10-05,22:11:37
40.000056,116.380234,0,560,39726.9247916667,2008-10-05,22:11:42
40.000069,116.380251,0,560,39726.924849537,2008-10-05,22:11:47
40.00006,116.380239,0,561,39726.9249074074,2008-10-05,22:11:52
40.000074,116.380247,0,561,39726.9249652778,2008-10-05,22:11:57
40.000112,116.380294,0,560,39726.9250231481,2008-10-05,22:12:02
40.000155,116.380268,0,561,39726.9250810185,2008-10-05,22:12:07
40.000147,116.380313,0,560,39726.9251388889,2008-10-05,22:12:12
40.000146,116.380322,0,559,39726.9251967593,2008-10-05,22:12:17
40.00013,116.380342,0,560,39726.9252546296,2008-10-05,22:12:22
40.000103,116.380326,0,562,39726.9253125,2008-10-05,22:12:27
40.0001,116.380303,0,565,39726.9253703704,2008-10-05,22:12:32
40.000091,116.380296,0,569,39726.9254282407,2008-10-05,22:12:37
40.00007,116.38032,0,568,39726.9254861111,2008-10-05,22:12:42
40.000033,116.380379,0,568,39726.9255439815,2008-10-05,22:12:47
40.000001,116.380466,0,568,39726.9256018519,2008-10-05,22:12:52
39.99998,116.380551,0,568,39726.9256597222,2008-10-05,22:12:57
39.999983,116.380575,0,570,39726.9257175926,2008-10-05,22:13:02
39.99998,116.380565,0,570,39726.925775463,2008-10-05,22:13:07
39.999957,116.380559,0,570,39726.9258333333,2008-10-05,22:13:12
39.999957,116.380559,0,570,39726.9258680556,2008-10-05,22:13:15
39.99996,116.38056,0,571,39726.9258912037,2008-10-05,22:13:17
39.999933,116.380618,0,569,39726.9259490741,2008-10-05,22:13:22
39.999873,116.380669,0,567,39726.9260069444,2008-10-05,22:13:27
39.999741,116.380795,0,561,39726.9260648148,2008-10-05,22:13:32
39.999711,116.380805,0,562,39726.9261226852,2008-10-05,22:13:37
39.999711,116.380805,0,562,39726.9261574074,2008-10-05,22:13:40
39.999713,116.380801,0,562,39726.9261805556,2008-10-05,22:13:42
39.999817,116.380722,0,562,39726.9262384259,2008-10-05,22:13:47
39.999829,116.380672,0,553,39726.9262962963,2008-10-05,22:13:52
39.999837,116.380623,0,548,39726.9263541667,2008-10-05,22:13:57
39.999851,116.380619,0,547,39726.926412037,2008-10-05,22:14:02
39.999766,116.380625,0,547,39726.9264699074,2008-10-05,22:14:07
39.999723,116.380628,0,546,39726.9265277778,2008-10-05,22:14:12
39.999606,116.380641,0,545,39726.9265856481,2008-10-05,22:14:17
39.999543,116.380661,0,544,39726.9266435185,2008-10-05,22:14:22
39.999512,116.380676,0,544,39726.9267013889,2008-10-05,22:14:27
39.99949,116.380732,0,536,39726.9267592593,2008-10-05,22:14:32
39.99949,116.380732,0,536,39726.9267939815,2008-10-05,22:14:35
39.999487,116.380726,0,532,39726.9268171296,2008-10-05,22:14:37
39.999503,116.380678,0,520,39726.926875,2008-10-05,22:14:42
39.999531,116.380704,0,508,39726.9269328704,2008-10-05,22:14:47
39.999581,116.380686,0,498,39726.9269907407,2008-10-05,22:14:52
39.999656,116.3806,0,491,39726.9270486111,2008-10-05,22:14:57
39.999687,116.380562,0,484,39726.9271064815,2008-10-05,22:15:02
39.999708,116.380613,0,475,39726.9271643519,2008-10-05,22:15:07
39.999694,116.380683,0,465,39726.9272222222,2008-10-05,22:15:12
39.999674,116.380746,0,459,39726.9272800926,2008-10-05,22:15:17
39.999657,116.380914,0,452,39726.927337963,2008-10-05,22:15:22
39.99965,116.380963,0,446,39726.9273958333,2008-10-05,22:15:27
39.999661,116.381091,0,441,39726.9274537037,2008-10-05,22:15:32
39.999654,116.381218,0,431,39726.9275115741,2008-10-05,22:15:37
39.999647,116.381237,0,425,39726.9275694444,2008-10-05,22:15:42
39.999628,116.381172,0,418,39726.9276273148,2008-10-05,22:15:47
39.999604,116.381105,0,411,39726.9276851852,2008-10-05,22:15:52
39.999686,116.381201,0,407,39726.9277430556,2008-10-05,22:15:57
39.999788,116.381067,0,401,39726.9278009259,2008-10-05,22:16:02
40.000138,116.380172,0,410,39726.9278587963,2008-10-05,22:16:07
40.00017,116.379921,0,408,39726.9279166667,2008-10-05,22:16:12
40.000202,116.379812,0,412,39726.927974537,2008-10-05,22:16:17
40.000198,116.379873,0,409,39726.9280324074,2008-10-05,22:16:22
40.000228,116.379827,0,407,39726.9280902778,2008-10-05,22:16:27
40.00017,116.380013,0,404,39726.9282060185,2008-10-05,22:16:37
40.000176,116.380003,0,400,39726.9283217593,2008-10-05,22:16:47
40.000159,116.380031,0,398,39726.9283796296,2008-10-05,22:16:52
40.000206,116.37998,0,397,39726.9284953704,2008-10-05,22:17:02
40.000168,116.379975,0,394,39726.9285532407,2008-10-05,22:17:07
40.000178,116.379962,0,393,39726.9286111111,2008-10-05,22:17:12
40.000212,116.379922,0,393,39726.9286689815,2008-10-05,22:17:17
40.000233,116.379892,0,394,39726.9287268519,2008-10-05,22:17:22
40.0002,116.379822,0,394,39726.9287847222,2008-10-05,22:17:27
40.000138,116.379848,0,394,39726.9288425926,2008-10-05,22:17:32
40.000137,116.379836,0,393,39726.928900463,2008-10-05,22:17:37
40.000181,116.379775,0,393,39726.9289583333,2008-10-05,22:17:42
40.000232,116.379741,0,392,39726.9290162037,2008-10-05,22:17:47
40.000214,116.379767,0,392,39726.9290740741,2008-10-05,22:17:52
40.000201,116.379804,0,391,39726.9291319444,2008-10-05,22:17:57
40.000243,116.379831,0,391,39726.9291898148,2008-10-05,22:18:02
40.000276,116.379811,0,391,39726.9292476852,2008-10-05,22:18:07
40.000229,116.379809,0,391,39726.9293055556,2008-10-05,22:18:12
40.000143,116.37981,0,389,39726.9293634259,2008-10-05,22:18:17
40.000159,116.379773,0,388,39726.9294212963,2008-10-05,22:18:22
40.000196,116.379597,0,380,39726.9294791667,2008-10-05,22:18:27
40.000294,116.379476,0,381,39726.929537037,2008-10-05,22:18:32
40.000298,116.379464,0,387,39726.9295949074,2008-10-05,22:18:37
40.000258,116.379494,0,389,39726.9296527778,2008-10-05,22:18:42
40.000238,116.379531,0,392,39726.9297106481,2008-10-05,22:18:47
40.000236,116.379515,0,393,39726.9297685185,2008-10-05,22:18:52
40.000291,116.379486,0,403,39726.9298263889,2008-10-05,22:18:57
40.000252,116.379522,0,405,39726.9298842593,2008-10-05,22:19:02
39.99997,116.379711,0,396,39726.9299421296,2008-10-05,22:19:07
39.999869,116.379775,0,346,39726.93,2008-10-05,22:19:12
39.999839,116.379864,0,323,39726.9300578704,2008-10-05,22:19:17
39.999836,116.379895,0,321,39726.9301157407,2008-10-05,22:19:22
39.999879,116.379946,0,337,39726.9301736111,2008-10-05,22:19:27
39.999879,116.379908,0,342,39726.9302314815,2008-10-05,22:19:32
39.999879,116.379915,0,344,39726.9302893518,2008-10-05,22:19:37
39.999879,116.379915,0,344,39726.9303240741,2008-10-05,22:19:40
39.999881,116.379917,0,345,39726.9303472222,2008-10-05,22:19:42
39.999887,116.379893,0,346,39726.9304050926,2008-10-05,22:19:47
40.000047,116.379663,0,358,39726.930462963,2008-10-05,22:19:52
40.000003,116.37961,0,361,39726.9305208333,2008-10-05,22:19:57
40.000008,116.379556,0,364,39726.9305787037,2008-10-05,22:20:02
40.000052,116.379499,0,372,39726.9306365741,2008-10-05,22:20:07
40.000103,116.379472,0,373,39726.9306944444,2008-10-05,22:20:12
40.000135,116.379495,0,373,39726.9307523148,2008-10-05,22:20:17
40.000046,116.379566,0,369,39726.9308101852,2008-10-05,22:20:22
39.999591,116.380188,0,338,39726.9308680556,2008-10-05,22:20:27
39.999605,116.380176,0,322,39726.9309259259,2008-10-05,22:20:32
39.999605,116.380176,0,322,39726.9309606481,2008-10-05,22:20:35
39.999606,116.380175,0,321,39726.9309837963,2008-10-05,22:20:37
39.999562,116.380243,0,313,39726.9310416667,2008-10-05,22:20:42
39.999546,116.380288,0,294,39726.931099537,2008-10-05,22:20:47
39.999537,116.38032,0,280,39726.9311574074,2008-10-05,22:20:52
39.999508,116.380347,0,266,39726.9312152778,2008-10-05,22:20:57
39.999494,116.380299,0,255,39726.9312731481,2008-10-05,22:21:02
39.99948,116.380302,0,250,39726.9313310185,2008-10-05,22:21:07
39.99948,116.380312,0,250,39726.9313888889,2008-10-05,22:21:12
39.999481,116.380316,0,250,39726.9314467593,2008-10-05,22:21:17
39.999481,116.380316,0,250,39726.9314814815,2008-10-05,22:21:20
39.999481,116.380319,0,249,39726.9315046296,2008-10-05,22:21:22
39.999478,116.380349,0,246,39726.9315625,2008-10-05,22:21:27
39.99951,116.380317,0,233,39726.9316203704,2008-10-05,22:21:32
39.999552,116.380251,0,231,39726.9316782407,2008-10-05,22:21:37
39.999976,116.379418,0,229,39726.9317361111,2008-10-05,22:21:42
40.000207,116.379153,0,231,39726.9317939815,2008-10-05,22:21:47
40.000282,116.379086,0,231,39726.9318518518,2008-10-05,22:21:52
40.000291,116.379092,0,228,39726.9319097222,2008-10-05,22:21:57
40.000274,116.379083,0,227,39726.9319675926,2008-10-05,22:22:02
40.000226,116.379098,0,223,39726.932025463,2008-10-05,22:22:07
40.000208,116.379143,0,220,39726.9320833333,2008-10-05,22:22:12
40.000207,116.37914,0,220,39726.9321412037,2008-10-05,22:22:17
40.000207,116.37914,0,220,39726.9321759259,2008-10-05,22:22:20
40.000206,116.379138,0,220,39726.9321990741,2008-10-05,22:22:22
39.999991,116.379421,0,217,39726.9322569444,2008-10-05,22:22:27
39.999736,116.379604,0,205,39726.9323148148,2008-10-05,22:22:32
39.999668,116.379655,0,196,39726.9323726852,2008-10-05,22:22:37
39.999639,116.379671,0,186,39726.9324305556,2008-10-05,22:22:42
39.999654,116.379664,0,184,39726.9324884259,2008-10-05,22:22:47
39.999654,116.379664,0,184,39726.9325231481,2008-10-05,22:22:50
39.999653,116.37967,0,184,39726.9325462963,2008-10-05,22:22:52
39.99965,116.379684,0,184,39726.9326041667,2008-10-05,22:22:57
39.999556,116.379713,0,183,39726.932662037,2008-10-05,22:23:02
39.999556,116.379713,0,183,39726.9326967593,2008-10-05,22:23:05
39.999552,116.379721,0,183,39726.9327199074,2008-10-05,22:23:07
39.999817,116.379238,0,180,39726.9327777778,2008-10-05,22:23:12
39.99985,116.379216,0,178,39726.9328356481,2008-10-05,22:23:17
39.99985,116.379216,0,178,39726.9328703704,2008-10-05,22:23:20
39.999854,116.379214,0,178,39726.9328935185,2008-10-05,22:23:22
39.999858,116.379223,0,178,39726.9329513889,2008-10-05,22:23:27
39.999858,116.379225,0,178,39726.9330092593,2008-10-05,22:23:32
39.999858,116.379225,0,178,39726.9330439815,2008-10-05,22:23:35
39.999858,116.379232,0,178,39726.9330671296,2008-10-05,22:23:37
39.999818,116.379292,0,176,39726.933125,2008-10-05,22:23:42
39.999751,116.379357,0,175,39726.9331828704,2008-10-05,22:23:47
39.999666,116.379435,0,177,39726.9332407407,2008-10-05,22:23:52
39.999565,116.379467,0,176,39726.9332986111,2008-10-05,22:23:57
39.999565,116.379467,0,176,39726.9333333333,2008-10-05,22:24:00
39.999567,116.379466,0,177,39726.9333564815,2008-10-05,22:24:02
39.999545,116.379468,0,176,39726.9334143519,2008-10-05,22:24:07
39.999482,116.379495,0,172,39726.9334722222,2008-10-05,22:24:12
39.999482,116.379495,0,172,39726.9335069444,2008-10-05,22:24:15
39.99948,116.379489,0,172,39726.9335300926,2008-10-05,22:24:17
39.999461,116.379492,0,168,39726.933587963,2008-10-05,22:24:22
39.999451,116.379546,0,160,39726.9336458333,2008-10-05,22:24:27
39.999451,116.379546,0,160,39726.9336805556,2008-10-05,22:24:30
39.999452,116.379546,0,160,39726.9337037037,2008-10-05,22:24:32
39.999452,116.379537,0,160,39726.9337615741,2008-10-05,22:24:37
39.999452,116.379532,0,160,39726.9338194444,2008-10-05,22:24:42
39.999451,116.37953,0,159,39726.9338773148,2008-10-05,22:24:47
39.999451,116.37953,0,159,39726.933912037,2008-10-05,22:24:50
39.999451,116.379527,0,159,39726.9339351852,2008-10-05,22:24:52
39.99945,116.379517,0,159,39726.9339930556,2008-10-05,22:24:57
39.999449,116.379512,0,159,39726.9340509259,2008-10-05,22:25:02
39.999449,116.379512,0,159,39726.9340856481,2008-10-05,22:25:05
39.999448,116.379513,0,159,39726.9341087963,2008-10-05,22:25:07
39.999447,116.379503,0,159,39726.9341666667,2008-10-05,22:25:12
39.999444,116.379467,0,162,39726.934224537,2008-10-05,22:25:17
39.999451,116.37951,0,178,39726.9342824074,2008-10-05,22:25:22
39.999461,116.379544,0,185,39726.9343402778,2008-10-05,22:25:27
39.999462,116.37954,0,185,39726.9343981481,2008-10-05,22:25:32
39.999463,116.379536,0,185,39726.9344560185,2008-10-05,22:25:37
39.999464,116.379532,0,185,39726.9345138889,2008-10-05,22:25:42
39.999464,116.379533,0,186,39726.9345717593,2008-10-05,22:25:47
39.999464,116.379533,0,186,39726.9346064815,2008-10-05,22:25:50
39.999469,116.379527,0,186,39726.9346296296,2008-10-05,22:25:52
40.000366,116.378913,0,188,39726.9346875,2008-10-05,22:25:57
40.00044,116.378807,0,194,39726.9347453704,2008-10-05,22:26:02
40.0005,116.378718,0,199,39726.9348032407,2008-10-05,22:26:07
40.000533,116.37866,0,201,39726.9348611111,2008-10-05,22:26:12
40.000497,116.378712,0,200,39726.9349189815,2008-10-05,22:26:17
40.000426,116.378755,0,201,39726.9349768519,2008-10-05,22:26:22
40.000396,116.378796,0,202,39726.9350347222,2008-10-05,22:26:27
40.000411,116.378714,0,203,39726.9350925926,2008-10-05,22:26:32
40.000421,116.37865,0,204,39726.935150463,2008-10-05,22:26:37
40.00044,116.378602,0,205,39726.9352083333,2008-10-05,22:26:42
40.00044,116.378602,0,205,39726.9352430556,2008-10-05,22:26:45
40.000432,116.378604,0,204,39726.9352662037,2008-10-05,22:26:47
40.00039,116.378656,0,201,39726.9353240741,2008-10-05,22:26:52
40.000389,116.37867,0,201,39726.9353819444,2008-10-05,22:26:57
40.000381,116.37871,0,201,39726.9354398148,2008-10-05,22:27:02
40.000378,116.378816,0,200,39726.9354976852,2008-10-05,22:27:07
40.00041,116.378804,0,198,39726.9355555556,2008-10-05,22:27:12
40.000433,116.378766,0,201,39726.9356134259,2008-10-05,22:27:17
40.000429,116.378729,0,201,39726.9356712963,2008-10-05,22:27:22
40.000401,116.378711,0,200,39726.9357291667,2008-10-05,22:27:27
40.000369,116.378644,0,200,39726.935787037,2008-10-05,22:27:32
40.000377,116.378563,0,201,39726.9358449074,2008-10-05,22:27:37
40.000407,116.378437,0,203,39726.9359027778,2008-10-05,22:27:42
40.000418,116.378324,0,206,39726.9359606481,2008-10-05,22:27:47
40.000475,116.378234,0,210,39726.9360185185,2008-10-05,22:27:52
40.000505,116.378254,0,211,39726.9360763889,2008-10-05,22:27:57
40.000509,116.378351,0,211,39726.9361342593,2008-10-05,22:28:02
40.000501,116.378477,0,209,39726.9361921296,2008-10-05,22:28:07
40.000505,116.378547,0,207,39726.93625,2008-10-05,22:28:12
40.00052,116.378623,0,207,39726.9363078704,2008-10-05,22:28:17
40.000506,116.378714,0,206,39726.9363657407,2008-10-05,22:28:22
40.000493,116.378773,0,205,39726.9364236111,2008-10-05,22:28:27
40.00047,116.378843,0,205,39726.9364814815,2008-10-05,22:28:32
40.000476,116.378875,0,204,39726.9365393519,2008-10-05,22:28:37
40.000469,116.378852,0,203,39726.9365972222,2008-10-05,22:28:42
40.000449,116.378824,0,203,39726.9366550926,2008-10-05,22:28:47
40.000449,116.378897,0,203,39726.936712963,2008-10-05,22:28:52
40.00044,116.378811,0,203,39726.9367708333,2008-10-05,22:28:57
40.00042,116.378774,0,201,39726.9368287037,2008-10-05,22:29:02
40.000367,116.378574,0,203,39726.9368865741,2008-10-05,22:29:07
40.000342,116.378396,0,205,39726.9369444444,2008-10-05,22:29:12
40.000373,116.378301,0,207,39726.9370023148,2008-10-05,22:29:17
40.000404,116.378364,0,208,39726.9370601852,2008-10-05,22:29:22
40.000427,116.378406,0,210,39726.9371180556,2008-10-05,22:29:27
40.000425,116.378517,0,209,39726.9371759259,2008-10-05,22:29:32
40.000392,116.378734,0,208,39726.9372337963,2008-10-05,22:29:37
40.000357,116.378831,0,207,39726.9372916667,2008-10-05,22:29:42
40.000314,116.378971,0,206,39726.937349537,2008-10-05,22:29:47
40.000289,116.379025,0,205,39726.9374074074,2008-10-05,22:29:52
40.000307,116.378999,0,205,39726.9374652778,2008-10-05,22:29:57
40.000323,116.378978,0,208,39726.9375231481,2008-10-05,22:30:02
40.000323,116.378978,0,208,39726.9375578704,2008-10-05,22:30:05
40.000323,116.378978,0,208,39726.9375810185,2008-10-05,22:30:07
40.000359,116.378904,0,209,39726.9376388889,2008-10-05,22:30:12
40.000355,116.378852,0,210,39726.9376967593,2008-10-05,22:30:17
40.000329,116.378801,0,215,39726.9377546296,2008-10-05,22:30:22
40.000276,116.378787,0,229,39726.9378125,2008-10-05,22:30:27
40.000215,116.378805,0,235,39726.9378703704,2008-10-05,22:30:32
40.000106,116.378794,0,246,39726.9379282407,2008-10-05,22:30:37
40.000016,116.378823,0,257,39726.9379861111,2008-10-05,22:30:42
39.999952,116.378853,0,262,39726.9380439815,2008-10-05,22:30:47
39.999954,116.378852,0,262,39726.9381018518,2008-10-05,22:30:52
39.999954,116.378852,0,262,39726.9381365741,2008-10-05,22:30:55
39.999956,116.378855,0,263,39726.9381597222,2008-10-05,22:30:57
40.000088,116.378889,0,277,39726.9382175926,2008-10-05,22:31:02
40.000173,116.378892,0,289,39726.938275463,2008-10-05,22:31:07
40.000227,116.378927,0,293,39726.9383333333,2008-10-05,22:31:12
40.000217,116.378952,0,293,39726.9383912037,2008-10-05,22:31:17
40.000204,116.378986,0,291,39726.9384490741,2008-10-05,22:31:22
40.00016,116.37909,0,284,39726.9385069444,2008-10-05,22:31:27
40.00015,116.379118,0,282,39726.9385648148,2008-10-05,22:31:32
40.000152,116.379127,0,282,39726.9386226852,2008-10-05,22:31:37
40.00032,116.378858,0,301,39726.9418634259,2008-10-05,22:36:17
40.000331,116.378858,0,301,39726.9419212963,2008-10-05,22:36:22
40.000344,116.378881,0,301,39726.9419791667,2008-10-05,22:36:27
40.000373,116.378904,0,301,39726.942037037,2008-10-05,22:36:32
40.000374,116.378912,0,302,39726.9420949074,2008-10-05,22:36:37
40.000374,116.378909,0,302,39726.9421527778,2008-10-05,22:36:42
40.000374,116.378909,0,302,39726.9421875,2008-10-05,22:36:45
40.000373,116.378904,0,302,39726.9422106481,2008-10-05,22:36:47
40.000373,116.378895,0,302,39726.9422685185,2008-10-05,22:36:52
40.000373,116.378895,0,302,39726.9423032407,2008-10-05,22:36:55
40.000371,116.378894,0,302,39726.9423263889,2008-10-05,22:36:57
40.000366,116.378948,0,300,39726.9423842593,2008-10-05,22:37:02
40.000363,116.378989,0,299,39726.9424421296,2008-10-05,22:37:07
40.000361,116.379,0,298,39726.9425,2008-10-05,22:37:12
40.000361,116.378988,0,298,39726.9425578704,2008-10-05,22:37:17
40.00036,116.378983,0,298,39726.9426157407,2008-10-05,22:37:22
40.00036,116.37899,0,298,39726.9426736111,2008-10-05,22:37:27
40.00036,116.37899,0,298,39726.9427083333,2008-10-05,22:37:30
40.00036,116.378989,0,298,39726.9427314815,2008-10-05,22:37:32
40.00035,116.378964,0,298,39726.9427893519,2008-10-05,22:37:37
40.000318,116.378902,0,298,39726.9428472222,2008-10-05,22:37:42
40.000304,116.37884,0,299,39726.9429050926,2008-10-05,22:37:47
40.000283,116.378802,0,299,39726.942962963,2008-10-05,22:37:52
40.000263,116.378735,0,299,39726.9430208333,2008-10-05,22:37:57
40.000287,116.378698,0,299,39726.9430787037,2008-10-05,22:38:02
40.000308,116.378677,0,299,39726.9431365741,2008-10-05,22:38:07
40.000304,116.378661,0,299,39726.9431944444,2008-10-05,22:38:12
40.000294,116.378626,0,299,39726.9432523148,2008-10-05,22:38:17
40.000269,116.37857,0,300,39726.9433101852,2008-10-05,22:38:22
40.000235,116.378529,0,300,39726.9433680556,2008-10-05,22:38:27
40.000185,116.378513,0,300,39726.9434259259,2008-10-05,22:38:32
40.000142,116.378513,0,300,39726.9434837963,2008-10-05,22:38:37
40.000129,116.378513,0,300,39726.9435416667,2008-10-05,22:38:42
40.000106,116.378523,0,299,39726.943599537,2008-10-05,22:38:47
40.000091,116.378546,0,297,39726.9436574074,2008-10-05,22:38:52
40.000091,116.378539,0,297,39726.9437152778,2008-10-05,22:38:57
40.00009,116.378532,0,296,39726.9437731481,2008-10-05,22:39:02
40.00009,116.378536,0,296,39726.9438310185,2008-10-05,22:39:07
40.000089,116.378529,0,296,39726.9438888889,2008-10-05,22:39:12
40.00009,116.378527,0,296,39726.9439467593,2008-10-05,22:39:17
40.000091,116.378531,0,296,39726.9440046296,2008-10-05,22:39:22
40.000091,116.378531,0,296,39726.9440393519,2008-10-05,22:39:25
40.000092,116.378535,0,296,39726.9440625,2008-10-05,22:39:27
40.000093,116.378547,0,296,39726.9441203704,2008-10-05,22:39:32
40.000095,116.378561,0,296,39726.9441782407,2008-10-05,22:39:37
40.000095,116.378561,0,296,39726.944212963,2008-10-05,22:39:40
40.000094,116.378566,0,296,39726.9442361111,2008-10-05,22:39:42
40.000092,116.378595,0,296,39726.9442939815,2008-10-05,22:39:47
40.000088,116.378697,0,295,39726.9443518519,2008-10-05,22:39:52
40.00008,116.37876,0,295,39726.9444097222,2008-10-05,22:39:57
40.000082,116.378776,0,295,39726.9444675926,2008-10-05,22:40:02
40.000086,116.37879,0,295,39726.944525463,2008-10-05,22:40:07
40.00009,116.378795,0,295,39726.9445833333,2008-10-05,22:40:12
40.000092,116.3788,0,295,39726.9446412037,2008-10-05,22:40:17
40.000092,116.3788,0,295,39726.9446759259,2008-10-05,22:40:20
40.000095,116.378804,0,295,39726.9446990741,2008-10-05,22:40:22
40.000097,116.378815,0,295,39726.9447569444,2008-10-05,22:40:27
40.0001,116.378815,0,295,39726.9448148148,2008-10-05,22:40:32
40.000102,116.378809,0,295,39726.9448726852,2008-10-05,22:40:37
40.000102,116.378809,0,295,39726.9449074074,2008-10-05,22:40:40
40.000102,116.378804,0,295,39726.9449305556,2008-10-05,22:40:42
40.000103,116.378793,0,296,39726.9449884259,2008-10-05,22:40:47
40.000104,116.378776,0,296,39726.9450462963,2008-10-05,22:40:52
40.000284,116.378868,0,304,39726.9472453704,2008-10-05,22:44:02
40.000329,116.378992,0,304,39726.9473032407,2008-10-05,22:44:07
40.000332,116.379018,0,305,39726.9473611111,2008-10-05,22:44:12
40.000332,116.379018,0,305,39726.9475115741,2008-10-05,22:44:25
40.000335,116.379016,0,306,39726.9475347222,2008-10-05,22:44:27
40.000319,116.379029,0,306,39726.9475925926,2008-10-05,22:44:32
40.000313,116.379035,0,306,39726.947650463,2008-10-05,22:44:37
40.000313,116.379035,0,306,39726.9476851852,2008-10-05,22:44:40
40.000313,116.379033,0,306,39726.9477083333,2008-10-05,22:44:42
40.000282,116.379022,0,307,39726.9477662037,2008-10-05,22:44:47
40.000282,116.379022,0,307,39726.9478009259,2008-10-05,22:44:50
40.000276,116.379027,0,307,39726.9478240741,2008-10-05,22:44:52
40.000279,116.379051,0,307,39726.9478819444,2008-10-05,22:44:57
40.00028,116.379053,0,307,39726.9479398148,2008-10-05,22:45:02
40.000281,116.379054,0,307,39726.9479976852,2008-10-05,22:45:07
40.000281,116.379054,0,307,39726.9480324074,2008-10-05,22:45:10
40.000281,116.379054,0,307,39726.9480555556,2008-10-05,22:45:12
40.000285,116.379033,0,307,39726.9481134259,2008-10-05,22:45:17
40.000285,116.379033,0,307,39726.9481481481,2008-10-05,22:45:20
40.00029,116.379031,0,308,39726.9481712963,2008-10-05,22:45:22
40.000294,116.379017,0,309,39726.9482291667,2008-10-05,22:45:27
40.000257,116.379013,0,311,39726.9483449074,2008-10-05,22:45:37
40.000267,116.37899,0,311,39726.9486342593,2008-10-05,22:46:02
40.000275,116.3789,0,312,39726.9486921296,2008-10-05,22:46:07
40.000277,116.378924,0,311,39726.94875,2008-10-05,22:46:12
40.000277,116.378922,0,311,39726.9488078704,2008-10-05,22:46:17
40.000276,116.378928,0,311,39726.9488657407,2008-10-05,22:46:22
40.000275,116.378924,0,311,39726.9489236111,2008-10-05,22:46:27
40.000274,116.378924,0,311,39726.9489814815,2008-10-05,22:46:32
40.000273,116.378926,0,311,39726.9490393519,2008-10-05,22:46:37
40.000273,116.378932,0,311,39726.9490972222,2008-10-05,22:46:42
40.000269,116.37894,0,311,39726.9491550926,2008-10-05,22:46:47
40.000269,116.37894,0,311,39726.9491898148,2008-10-05,22:46:50
40.000272,116.378943,0,312,39726.949212963,2008-10-05,22:46:52
40.000269,116.378957,0,313,39726.9492708333,2008-10-05,22:46:57
40.000248,116.378978,0,313,39726.9493287037,2008-10-05,22:47:02
40.000222,116.378951,0,313,39726.9493865741,2008-10-05,22:47:07
40.000238,116.378965,0,314,39726.9494444444,2008-10-05,22:47:12
40.000239,116.378969,0,314,39726.9495023148,2008-10-05,22:47:17
40.000239,116.378977,0,314,39726.9495601852,2008-10-05,22:47:22
40.000239,116.378977,0,314,39726.9495949074,2008-10-05,22:47:25
40.000239,116.378982,0,314,39726.9496180556,2008-10-05,22:47:27
40.00024,116.378997,0,314,39726.9496759259,2008-10-05,22:47:32
40.000241,116.379009,0,314,39726.9497337963,2008-10-05,22:47:37
40.00025,116.379104,0,313,39726.9497916667,2008-10-05,22:47:42
40.000238,116.379125,0,315,39726.949849537,2008-10-05,22:47:47
40.000245,116.379139,0,316,39726.9499074074,2008-10-05,22:47:52
40.000247,116.379151,0,316,39726.9499652778,2008-10-05,22:47:57
40.000249,116.37916,0,316,39726.9500231481,2008-10-05,22:48:02
40.000249,116.37916,0,316,39726.9500578704,2008-10-05,22:48:05
40.000251,116.379168,0,315,39726.9500810185,2008-10-05,22:48:07
40.000252,116.379178,0,315,39726.9501388889,2008-10-05,22:48:12
40.000268,116.37923,0,316,39726.9501967593,2008-10-05,22:48:17
40.000247,116.3792,0,316,39726.9502546296,2008-10-05,22:48:22
40.000248,116.379202,0,316,39726.9503125,2008-10-05,22:48:27
40.000248,116.379198,0,316,39726.9503703704,2008-10-05,22:48:32
40.000248,116.379201,0,316,39726.9504282407,2008-10-05,22:48:37
40.000247,116.379203,0,315,39726.9504861111,2008-10-05,22:48:42
40.000245,116.379195,0,315,39726.9505439815,2008-10-05,22:48:47
40.000245,116.379195,0,315,39726.9505787037,2008-10-05,22:48:50
40.000244,116.379189,0,315,39726.9506018519,2008-10-05,22:48:52
40.00023,116.379199,0,317,39726.9506597222,2008-10-05,22:48:57
40.000232,116.379209,0,317,39726.9507175926,2008-10-05,22:49:02
40.000222,116.379228,0,317,39726.950775463,2008-10-05,22:49:07
40.00021,116.379309,0,317,39726.9508333333,2008-10-05,22:49:12
40.000234,116.379332,0,316,39726.9508912037,2008-10-05,22:49:17
40.000253,116.379351,0,315,39726.9509490741,2008-10-05,22:49:22
40.000111,116.379067,0,372,39726.9876967593,2008-10-05,23:42:17
40.000106,116.37904,0,372,39726.9877546296,2008-10-05,23:42:22
40.000106,116.379012,0,373,39726.9878125,2008-10-05,23:42:27
40.000096,116.37896,0,375,39726.9878703704,2008-10-05,23:42:32
40.000079,116.37889,0,379,39726.9879282407,2008-10-05,23:42:37
40.000126,116.378988,0,383,39726.9879861111,2008-10-05,23:42:42
40.000152,116.379028,0,385,39726.9880439815,2008-10-05,23:42:47
40.000151,116.379023,0,386,39726.9881018519,2008-10-05,23:42:52
40.000151,116.379023,0,386,39726.9881597222,2008-10-05,23:42:57
40.000151,116.379023,0,386,39726.9881944444,2008-10-05,23:43:00
40.000151,116.379023,0,386,39726.9882175926,2008-10-05,23:43:02
40.000151,116.379066,0,386,39726.988275463,2008-10-05,23:43:07
40.000154,116.379083,0,387,39726.9883333333,2008-10-05,23:43:12
40.000154,116.379075,0,387,39726.9883912037,2008-10-05,23:43:17
40.000154,116.379075,0,387,39726.9884259259,2008-10-05,23:43:20
40.000153,116.379077,0,387,39726.9884490741,2008-10-05,23:43:22
40.000153,116.379088,0,387,39726.9885069444,2008-10-05,23:43:27
40.000126,116.379133,0,389,39726.9885648148,2008-10-05,23:43:32
40.000108,116.379145,0,389,39726.9886226852,2008-10-05,23:43:37
40.000106,116.379153,0,389,39726.9886805556,2008-10-05,23:43:42
40.000104,116.379157,0,389,39726.9887384259,2008-10-05,23:43:47
40.000102,116.37916,0,389,39726.9887962963,2008-10-05,23:43:52
40.000101,116.379165,0,389,39726.9888541667,2008-10-05,23:43:57
40.000103,116.379173,0,389,39726.988912037,2008-10-05,23:44:02
40.000102,116.379174,0,389,39726.9889699074,2008-10-05,23:44:07
40.0001,116.379176,0,389,39726.9890277778,2008-10-05,23:44:12
40.0001,116.379176,0,389,39726.9890625,2008-10-05,23:44:15
40.0001,116.379182,0,389,39726.9890856481,2008-10-05,23:44:17
40.0001,116.379194,0,389,39726.9891435185,2008-10-05,23:44:22
40.0001,116.379194,0,389,39726.9891782407,2008-10-05,23:44:25
40.0001,116.379188,0,389,39726.9892013889,2008-10-05,23:44:27
40.00013,116.379167,0,389,39726.9892592593,2008-10-05,23:44:32
40.000169,116.379121,0,387,39726.9893171296,2008-10-05,23:44:37
40.00021,116.379078,0,384,39726.989375,2008-10-05,23:44:42
40.00022,116.379054,0,383,39726.9894328704,2008-10-05,23:44:47
40.000235,116.379031,0,382,39726.9894907407,2008-10-05,23:44:52
40.000209,116.378983,0,382,39726.9895486111,2008-10-05,23:44:57
40.000243,116.378975,0,379,39726.9896064815,2008-10-05,23:45:02
40.000262,116.378979,0,377,39726.9896643519,2008-10-05,23:45:07
40.000219,116.378847,0,378,39726.9897222222,2008-10-05,23:45:12
40.000231,116.378826,0,377,39726.9897800926,2008-10-05,23:45:17
40.000253,116.378851,0,375,39726.989837963,2008-10-05,23:45:22
40.000252,116.37887,0,376,39726.9898958333,2008-10-05,23:45:27
40.000252,116.37887,0,376,39726.9899305556,2008-10-05,23:45:30
40.000252,116.378871,0,376,39726.9899537037,2008-10-05,23:45:32
40.000258,116.378932,0,376,39726.9900115741,2008-10-05,23:45:37
40.000286,116.379027,0,373,39726.9900694444,2008-10-05,23:45:42
40.000309,116.379116,0,370,39726.9901273148,2008-10-05,23:45:47
40.000306,116.379148,0,368,39726.9901851852,2008-10-05,23:45:52
40.000307,116.379152,0,368,39726.9902430556,2008-10-05,23:45:57
40.000307,116.379152,0,368,39726.9902777778,2008-10-05,23:46:00
40.000308,116.379155,0,367,39726.9903009259,2008-10-05,23:46:02
40.00031,116.379169,0,367,39726.9903587963,2008-10-05,23:46:07
40.000309,116.379172,0,367,39726.9904166667,2008-10-05,23:46:12
40.000307,116.379166,0,367,39726.990474537,2008-10-05,23:46:17
40.000307,116.379166,0,367,39726.9905092593,2008-10-05,23:46:20
40.000306,116.379167,0,367,39726.9905324074,2008-10-05,23:46:22
40.000304,116.379156,0,367,39726.9905902778,2008-10-05,23:46:27
40.000302,116.379146,0,367,39726.9906481481,2008-10-05,23:46:32
40.000302,116.379146,0,367,39726.9906828704,2008-10-05,23:46:35
40.000303,116.379144,0,367,39726.9907060185,2008-10-05,23:46:37
40.000302,116.379134,0,367,39726.9907638889,2008-10-05,23:46:42
40.000301,116.379122,0,367,39726.9908217593,2008-10-05,23:46:47
40.000293,116.379131,0,365,39726.9908796296,2008-10-05,23:46:52
40.000282,116.379157,0,362,39726.9909375,2008-10-05,23:46:57
40.000282,116.379157,0,362,39726.9909722222,2008-10-05,23:47:00
40.000283,116.379163,0,362,39726.9909953704,2008-10-05,23:47:02
40.000285,116.379184,0,360,39726.9910532407,2008-10-05,23:47:07
40.000298,116.379168,0,357,39726.9911111111,2008-10-05,23:47:12
40.000298,116.379168,0,357,39726.9911458333,2008-10-05,23:47:15
40.000299,116.37916,0,357,39726.9911689815,2008-10-05,23:47:17
40.000298,116.379148,0,357,39726.9912268519,2008-10-05,23:47:22
40.000292,116.379163,0,355,39726.9912847222,2008-10-05,23:47:27
40.000292,116.379163,0,355,39726.9913194444,2008-10-05,23:47:30
40.000292,116.37916,0,355,39726.9913425926,2008-10-05,23:47:32
40.000282,116.379167,0,353,39726.991400463,2008-10-05,23:47:37
40.000287,116.379154,0,350,39726.9914583333,2008-10-05,23:47:42
40.000283,116.37914,0,349,39726.9915162037,2008-10-05,23:47:47
40.00027,116.379122,0,347,39726.9915740741,2008-10-05,23:47:52
40.000263,116.379142,0,346,39726.9916319444,2008-10-05,23:47:57
40.000222,116.379188,0,343,39726.9916898148,2008-10-05,23:48:02
40.00021,116.379198,0,343,39726.9917476852,2008-10-05,23:48:07
40.000209,116.379193,0,342,39726.9918055556,2008-10-05,23:48:12
40.000208,116.379185,0,342,39726.9918634259,2008-10-05,23:48:17
40.000208,116.379181,0,342,39726.9919212963,2008-10-05,23:48:22
40.000209,116.379175,0,342,39726.9919791667,2008-10-05,23:48:27
40.000209,116.379175,0,342,39726.9920138889,2008-10-05,23:48:30
40.00021,116.379171,0,342,39726.992037037,2008-10-05,23:48:32
40.000212,116.379186,0,343,39726.9920949074,2008-10-05,23:48:37
40.000239,116.379215,0,340,39726.9921527778,2008-10-05,23:48:42
40.00024,116.379216,0,340,39726.9922106481,2008-10-05,23:48:47
40.000239,116.379214,0,340,39726.9922685185,2008-10-05,23:48:52
40.000238,116.379214,0,340,39726.9923263889,2008-10-05,23:48:57
40.000238,116.379214,0,340,39726.9923611111,2008-10-05,23:49:00
40.000237,116.379206,0,340,39726.9923842593,2008-10-05,23:49:02
40.000237,116.379195,0,340,39726.9924421296,2008-10-05,23:49:07
40.000287,116.37917,0,339,39726.9925,2008-10-05,23:49:12
40.000333,116.379167,0,338,39726.9925578704,2008-10-05,23:49:17
40.000334,116.379158,0,338,39726.9926157407,2008-10-05,23:49:22
40.000334,116.379158,0,338,39726.992650463,2008-10-05,23:49:25
40.000335,116.379164,0,338,39726.9926736111,2008-10-05,23:49:27
40.000336,116.379184,0,338,39726.9927314815,2008-10-05,23:49:32
40.000353,116.379178,0,337,39726.9927893518,2008-10-05,23:49:37
40.000357,116.379181,0,337,39726.9928472222,2008-10-05,23:49:42
40.000357,116.379181,0,337,39726.9928819444,2008-10-05,23:49:45
40.000358,116.379178,0,337,39726.9929050926,2008-10-05,23:49:47
40.000357,116.379167,0,337,39726.992962963,2008-10-05,23:49:52
40.000356,116.37916,0,337,39726.9930208333,2008-10-05,23:49:57
40.000356,116.379156,0,337,39726.9930787037,2008-10-05,23:50:02
40.000356,116.379156,0,337,39726.9931134259,2008-10-05,23:50:05
40.000354,116.379152,0,337,39726.9931365741,2008-10-05,23:50:07
40.000354,116.379139,0,337,39726.9931944444,2008-10-05,23:50:12
40.000354,116.379132,0,337,39726.9932523148,2008-10-05,23:50:17
40.000355,116.379132,0,337,39726.9933101852,2008-10-05,23:50:22
40.000356,116.379133,0,337,39726.9933680556,2008-10-05,23:50:27
40.000357,116.37913,0,337,39726.9934259259,2008-10-05,23:50:32
40.000357,116.379129,0,337,39726.9934837963,2008-10-05,23:50:37
40.000357,116.379131,0,337,39726.9935416667,2008-10-05,23:50:42
40.000357,116.379131,0,337,39726.9935763889,2008-10-05,23:50:45
40.000356,116.379128,0,337,39726.993599537,2008-10-05,23:50:47
40.000356,116.379114,0,337,39726.9936574074,2008-10-05,23:50:52
40.000351,116.3791,0,336,39726.9937152778,2008-10-05,23:50:57
40.000363,116.379101,0,334,39726.9937731481,2008-10-05,23:51:02
40.000363,116.379102,0,334,39726.9938310185,2008-10-05,23:51:07
40.000363,116.379096,0,334,39726.9938888889,2008-10-05,23:51:12
40.000362,116.379091,0,334,39726.9939467593,2008-10-05,23:51:17
40.000361,116.37909,0,334,39726.9940046296,2008-10-05,23:51:22
40.00036,116.379085,0,334,39726.9940625,2008-10-05,23:51:27
40.00036,116.379085,0,334,39726.9940972222,2008-10-05,23:51:30
40.000361,116.379082,0,334,39726.9941203704,2008-10-05,23:51:32
40.00036,116.37907,0,334,39726.9941782407,2008-10-05,23:51:37
40.000358,116.379058,0,334,39726.9942361111,2008-10-05,23:51:42
40.000356,116.379048,0,334,39726.9942939815,2008-10-05,23:51:47
40.000354,116.379043,0,334,39726.9943518518,2008-10-05,23:51:52
40.000354,116.379043,0,334,39726.9943865741,2008-10-05,23:51:55
40.000354,116.379045,0,334,39726.9944097222,2008-10-05,23:51:57
40.000353,116.379036,0,334,39726.9944675926,2008-10-05,23:52:02
40.000352,116.379025,0,334,39726.994525463,2008-10-05,23:52:07
40.000324,116.379024,0,331,39726.9945833333,2008-10-05,23:52:12
40.000312,116.379016,0,327,39726.9946412037,2008-10-05,23:52:17
40.000294,116.37903,0,323,39726.9946990741,2008-10-05,23:52:22
40.000265,116.379076,0,319,39726.9947569444,2008-10-05,23:52:27
40.000269,116.379108,0,318,39726.9948148148,2008-10-05,23:52:32
40.000269,116.379106,0,317,39726.9948726852,2008-10-05,23:52:37
40.000269,116.379107,0,317,39726.9949305556,2008-10-05,23:52:42
40.000268,116.379106,0,317,39726.9949884259,2008-10-05,23:52:47
40.000268,116.379106,0,317,39726.9950231481,2008-10-05,23:52:50
40.000268,116.379106,0,317,39726.9950462963,2008-10-05,23:52:52
40.00027,116.379134,0,317,39726.9951041667,2008-10-05,23:52:57
40.000273,116.379206,0,317,39726.995162037,2008-10-05,23:53:02
40.000277,116.379252,0,317,39726.9952199074,2008-10-05,23:53:07
40.000278,116.379258,0,317,39726.9952777778,2008-10-05,23:53:12
40.000278,116.379254,0,317,39726.9953356481,2008-10-05,23:53:17
40.000277,116.37925,0,317,39726.9953935185,2008-10-05,23:53:22
40.000277,116.37925,0,317,39726.9954282407,2008-10-05,23:53:25
40.000276,116.37925,0,317,39726.9954513889,2008-10-05,23:53:27
40.000266,116.37925,0,317,39726.9955092593,2008-10-05,23:53:32
40.000266,116.37925,0,317,39726.9955439815,2008-10-05,23:53:35
40.000268,116.37925,0,317,39726.9955671296,2008-10-05,23:53:37
40.000283,116.379237,0,316,39726.995625,2008-10-05,23:53:42
40.000284,116.379234,0,316,39726.9956828704,2008-10-05,23:53:47
40.000286,116.379229,0,316,39726.9957407407,2008-10-05,23:53:52
40.000288,116.379234,0,316,39726.9957986111,2008-10-05,23:53:57
40.000288,116.379234,0,316,39726.9958564815,2008-10-05,23:54:02
40.000288,116.379229,0,316,39726.9959143519,2008-10-05,23:54:07
40.000288,116.379229,0,316,39726.9959490741,2008-10-05,23:54:10
40.00029,116.379235,0,316,39726.9959722222,2008-10-05,23:54:12
40.000291,116.37925,0,316,39726.9960300926,2008-10-05,23:54:17
40.000291,116.37925,0,316,39726.9960648148,2008-10-05,23:54:20
40.000294,116.379256,0,316,39726.996087963,2008-10-05,23:54:22
40.000296,116.379268,0,316,39726.9961458333,2008-10-05,23:54:27
40.000308,116.379289,0,316,39726.9962037037,2008-10-05,23:54:32
40.000359,116.379261,0,316,39726.9962615741,2008-10-05,23:54:37
40.000359,116.379261,0,316,39726.9962962963,2008-10-05,23:54:40
40.000359,116.379254,0,316,39726.9963194444,2008-10-05,23:54:42
40.000348,116.379222,0,317,39726.9963773148,2008-10-05,23:54:47
40.000317,116.379223,0,316,39726.9964351852,2008-10-05,23:54:52
40.000277,116.379245,0,315,39726.9964930556,2008-10-05,23:54:57
40.000249,116.379242,0,316,39726.9965509259,2008-10-05,23:55:02
40.000247,116.379223,0,316,39726.9966087963,2008-10-05,23:55:07
40.000246,116.379209,0,316,39726.9966666667,2008-10-05,23:55:12
40.000245,116.379203,0,316,39726.996724537,2008-10-05,23:55:17
40.000245,116.379202,0,316,39726.9967824074,2008-10-05,23:55:22
40.000245,116.379202,0,316,39726.9968171296,2008-10-05,23:55:25
40.000237,116.379194,0,316,39726.9968402778,2008-10-05,23:55:27
40.000214,116.379201,0,316,39726.9968981481,2008-10-05,23:55:32
40.000209,116.379305,0,307,39726.9970138889,2008-10-05,23:55:42
40.000209,116.379305,0,307,39726.9970486111,2008-10-05,23:55:45
40.000211,116.379311,0,307,39726.9970717593,2008-10-05,23:55:47
40.000232,116.379387,0,308,39726.9971296296,2008-10-05,23:55:52
40.000196,116.379491,0,310,39726.9971875,2008-10-05,23:55:57
40.000094,116.379555,0,312,39726.9972453704,2008-10-05,23:56:02
40.000075,116.379518,0,312,39726.9973032407,2008-10-05,23:56:07
40.000046,116.379512,0,313,39726.9973611111,2008-10-05,23:56:12
40.000029,116.379511,0,314,39726.9974189815,2008-10-05,23:56:17
40.000027,116.379498,0,314,39726.9974768519,2008-10-05,23:56:22
40.000026,116.379503,0,314,39726.9975347222,2008-10-05,23:56:27
40.000027,116.37951,0,314,39726.9975925926,2008-10-05,23:56:32
40.000027,116.379505,0,314,39726.997650463,2008-10-05,23:56:37
40.000027,116.379505,0,314,39726.9976851852,2008-10-05,23:56:40
40.000029,116.379508,0,314,39726.9977083333,2008-10-05,23:56:42
40.000064,116.379476,0,313,39726.9977662037,2008-10-05,23:56:47
40.000127,116.379439,0,312,39726.9978240741,2008-10-05,23:56:52
40.000156,116.379385,0,311,39726.9978819444,2008-10-05,23:56:57
40.000156,116.379385,0,311,39726.9979166667,2008-10-05,23:57:00
40.000156,116.379387,0,312,39726.9979398148,2008-10-05,23:57:02
40.000161,116.379373,0,312,39726.9979976852,2008-10-05,23:57:07
40.000197,116.379303,0,312,39726.9980555556,2008-10-05,23:57:12
40.000211,116.379257,0,312,39726.9981134259,2008-10-05,23:57:17
40.000168,116.379253,0,315,39726.9981712963,2008-10-05,23:57:22
40.000156,116.37925,0,315,39726.9982291667,2008-10-05,23:57:27
40.00012,116.379267,0,315,39726.998287037,2008-10-05,23:57:32
39.999939,116.379333,0,316,39726.9983449074,2008-10-05,23:57:37
39.999831,116.379426,0,316,39726.9984027778,2008-10-05,23:57:42
39.999674,116.379502,0,315,39726.9984606481,2008-10-05,23:57:47
39.999581,116.379534,0,315,39726.9985185185,2008-10-05,23:57:52
39.999561,116.379569,0,314,39726.9985763889,2008-10-05,23:57:57
39.999555,116.379598,0,312,39726.9986342593,2008-10-05,23:58:02
39.999571,116.379564,0,312,39726.9986921296,2008-10-05,23:58:07
39.999693,116.379455,0,308,39726.99875,2008-10-05,23:58:12
39.999922,116.379341,0,307,39726.9988078704,2008-10-05,23:58:17
40.000074,116.3793,0,307,39726.9988657407,2008-10-05,23:58:22
40.00017,116.379315,0,310,39726.9989236111,2008-10-05,23:58:27
40.000247,116.379292,0,315,39726.9989814815,2008-10-05,23:58:32
40.000226,116.379294,0,319,39726.9990393519,2008-10-05,23:58:37
40.000227,116.379338,0,324,39726.9990972222,2008-10-05,23:58:42
40.000246,116.379315,0,325,39726.9991550926,2008-10-05,23:58:47
40.000215,116.379322,0,328,39726.999212963,2008-10-05,23:58:52
40.000153,116.37935,0,331,39726.9992708333,2008-10-05,23:58:57
40.000086,116.379363,0,335,39726.9993287037,2008-10-05,23:59:02
40.00004,116.379308,0,340,39726.9993865741,2008-10-05,23:59:07
39.999903,116.379345,0,346,39726.9994444444,2008-10-05,23:59:12
39.999753,116.379413,0,352,39726.9995023148,2008-10-05,23:59:17
39.999648,116.379464,0,357,39726.9995601852,2008-10-05,23:59:22
39.99958,116.379491,0,361,39726.9996180556,2008-10-05,23:59:27
39.999474,116.379576,0,365,39726.9996759259,2008-10-05,23:59:32
39.999484,116.379621,0,367,39726.9997337963,2008-10-05,23:59:37
39.999582,116.379581,0,368,39726.9997916667,2008-10-05,23:59:42
39.999748,116.379543,0,367,39726.999849537,2008-10-05,23:59:47
39.999778,116.379533,0,365,39726.9999074074,2008-10-05,23:59:52
39.999816,116.379519,0,364,39726.9999652778,2008-10-05,23:59:57
39.999962,116.379452,0,365,39727.0000231481,2008-10-06,00:00:02
40.000032,116.379436,0,364,39727.0000810185,2008-10-06,00:00:07
40.000045,116.379436,0,364,39727.0001388889,2008-10-06,00:00:12
40.000034,116.379496,0,361,39727.0001967593,2008-10-06,00:00:17
40.000034,116.379496,0,361,39727.0002314815,2008-10-06,00:00:20
40.000032,116.379498,0,361,39727.0002546296,2008-10-06,00:00:22
39.999966,116.379594,0,360,39727.0003125,2008-10-06,00:00:27
39.999559,116.38,0,355,39727.0005439815,2008-10-06,00:00:47
39.999553,116.380045,0,353,39727.0006018518,2008-10-06,00:00:52
39.999556,116.380133,0,347,39727.0006597222,2008-10-06,00:00:57
39.99952,116.380135,0,350,39727.0007175926,2008-10-06,00:01:02
39.999507,116.380106,0,352,39727.000775463,2008-10-06,00:01:07
39.999562,116.380006,0,364,39727.0008333333,2008-10-06,00:01:12
39.999548,116.380023,0,376,39727.0008912037,2008-10-06,00:01:17
39.999481,116.380073,0,398,39727.0009490741,2008-10-06,00:01:22
39.999431,116.380047,0,418,39727.0010069444,2008-10-06,00:01:27
39.999453,116.379986,0,428,39727.0010648148,2008-10-06,00:01:32
39.999953,116.379235,0,110,39727.0011226852,2008-10-06,00:01:37
40.000018,116.379168,0,120,39727.0011805556,2008-10-06,00:01:42
40.000061,116.379071,0,141,39727.0012384259,2008-10-06,00:01:47
40.000165,116.378993,0,156,39727.0012962963,2008-10-06,00:01:52
40.000208,116.37891,0,171,39727.0013541667,2008-10-06,00:01:57
40.000253,116.3789,0,183,39727.001412037,2008-10-06,00:02:02
40.000291,116.378887,0,183,39727.0014699074,2008-10-06,00:02:07
40.000308,116.378838,0,180,39727.0015277778,2008-10-06,00:02:12
40.000289,116.378788,0,184,39727.0015856481,2008-10-06,00:02:17
40.000276,116.378774,0,189,39727.0016435185,2008-10-06,00:02:22
40.000257,116.378798,0,196,39727.0017013889,2008-10-06,00:02:27
40.000233,116.378852,0,197,39727.0017592593,2008-10-06,00:02:32
40.000233,116.378852,0,197,39727.0017939815,2008-10-06,00:02:35
40.000233,116.378845,0,198,39727.0018171296,2008-10-06,00:02:37
40.000211,116.378912,0,192,39727.001875,2008-10-06,00:02:42
40.000216,116.378923,0,190,39727.0019328704,2008-10-06,00:02:47
40.000271,116.378931,0,174,39727.0019907407,2008-10-06,00:02:52
40.000286,116.378904,0,155,39727.0020486111,2008-10-06,00:02:57
40.000276,116.378868,0,145,39727.0021064815,2008-10-06,00:03:02
40.000257,116.37883,0,141,39727.0021643518,2008-10-06,00:03:07
40.000323,116.378715,0,135,39727.0022222222,2008-10-06,00:03:12
40.000386,116.378622,0,117,39727.0022800926,2008-10-06,00:03:17
40.000451,116.37852,0,108,39727.002337963,2008-10-06,00:03:22
40.000415,116.378579,0,107,39727.0023958333,2008-10-06,00:03:27
40.000362,116.378666,0,105,39727.0024537037,2008-10-06,00:03:32
40.000362,116.378666,0,105,39727.0024884259,2008-10-06,00:03:35
40.000355,116.378666,0,103,39727.0025115741,2008-10-06,00:03:37
40.000352,116.378649,0,103,39727.0025694444,2008-10-06,00:03:42
40.000399,116.378625,0,105,39727.0026273148,2008-10-06,00:03:47
40.000527,116.378641,0,108,39727.0026851852,2008-10-06,00:03:52
40.0006,116.378663,0,109,39727.0027430556,2008-10-06,00:03:57
40.000681,116.378668,0,111,39727.0028009259,2008-10-06,00:04:02
40.000662,116.378779,0,126,39727.0028587963,2008-10-06,00:04:07
40.000647,116.378869,0,130,39727.0029166667,2008-10-06,00:04:12
40.000614,116.378946,0,130,39727.002974537,2008-10-06,00:04:17
40.000579,116.378973,0,133,39727.0030324074,2008-10-06,00:04:22
40.000529,116.379011,0,137,39727.0030902778,2008-10-06,00:04:27
40.00049,116.379106,0,143,39727.0031481481,2008-10-06,00:04:32
40.000384,116.379249,0,157,39727.0032060185,2008-10-06,00:04:37
40.000359,116.379327,0,161,39727.0032638889,2008-10-06,00:04:42
40.000319,116.379397,0,165,39727.0033217593,2008-10-06,00:04:47
40.000298,116.379447,0,171,39727.0033796296,2008-10-06,00:04:52
40.000267,116.379507,0,174,39727.0034375,2008-10-06,00:04:57
40.000212,116.379579,0,177,39727.0034953704,2008-10-06,00:05:02
40.000167,116.379622,0,183,39727.0035532407,2008-10-06,00:05:07
39.999976,116.379762,0,205,39727.0036111111,2008-10-06,00:05:12
39.999817,116.379797,0,217,39727.0036689815,2008-10-06,00:05:17
39.999807,116.379752,0,214,39727.0037268519,2008-10-06,00:05:22
39.999756,116.379798,0,236,39727.0037847222,2008-10-06,00:05:27
39.999772,116.37978,0,255,39727.0038425926,2008-10-06,00:05:32
39.999772,116.37978,0,255,39727.0038773148,2008-10-06,00:05:35
39.999773,116.379784,0,270,39727.003900463,2008-10-06,00:05:37
39.9998,116.379793,0,283,39727.0039583333,2008-10-06,00:05:42
39.999839,116.379791,0,296,39727.0040162037,2008-10-06,00:05:47
39.999843,116.379806,0,307,39727.0040740741,2008-10-06,00:05:52
39.999864,116.379802,0,320,39727.0041319444,2008-10-06,00:05:57
39.999898,116.379776,0,334,39727.0041898148,2008-10-06,00:06:02
39.999935,116.379784,0,344,39727.0042476852,2008-10-06,00:06:07
39.999948,116.379837,0,353,39727.0043055556,2008-10-06,00:06:12
39.99997,116.379872,0,360,39727.0043634259,2008-10-06,00:06:17
39.999994,116.379933,0,366,39727.0044212963,2008-10-06,00:06:22
39.999993,116.37998,0,373,39727.0044791667,2008-10-06,00:06:27
39.999968,116.380012,0,382,39727.004537037,2008-10-06,00:06:32
39.999949,116.380042,0,389,39727.0045949074,2008-10-06,00:06:37
39.999964,116.380084,0,395,39727.0046527778,2008-10-06,00:06:42
39.999949,116.380135,0,397,39727.0047106481,2008-10-06,00:06:47
39.999935,116.380121,0,400,39727.0047685185,2008-10-06,00:06:52
39.999944,116.380124,0,405,39727.0048263889,2008-10-06,00:06:57
39.999932,116.38015,0,409,39727.0048842593,2008-10-06,00:07:02
39.999892,116.380149,0,414,39727.0049421296,2008-10-06,00:07:07
39.999906,116.38005,0,400,39727.005,2008-10-06,00:07:12
39.999919,116.379986,0,401,39727.0050578704,2008-10-06,00:07:17
39.999947,116.379939,0,402,39727.0051157407,2008-10-06,00:07:22
39.999969,116.379949,0,402,39727.0051736111,2008-10-06,00:07:27
39.999978,116.379987,0,403,39727.0052314815,2008-10-06,00:07:32
39.999978,116.379987,0,403,39727.0052662037,2008-10-06,00:07:35
39.999984,116.379984,0,403,39727.0052893519,2008-10-06,00:07:37
40.000003,116.379997,0,404,39727.0053472222,2008-10-06,00:07:42
40.000025,116.380011,0,407,39727.0054050926,2008-10-06,00:07:47
40.000045,116.380076,0,410,39727.005462963,2008-10-06,00:07:52
40.000016,116.380194,0,412,39727.0055208333,2008-10-06,00:07:57
39.999926,116.3803,0,416,39727.0055787037,2008-10-06,00:08:02
39.99987,116.380337,0,420,39727.0056365741,2008-10-06,00:08:07
39.999773,116.380284,0,423,39727.0056944444,2008-10-06,00:08:12
39.999729,116.380226,0,429,39727.0057523148,2008-10-06,00:08:17
39.999639,116.380247,0,433,39727.0058101852,2008-10-06,00:08:22
39.999592,116.380239,0,438,39727.0058680556,2008-10-06,00:08:27
39.999489,116.38034,0,441,39727.0059259259,2008-10-06,00:08:32
39.999476,116.380328,0,444,39727.0059837963,2008-10-06,00:08:37
39.999509,116.380197,0,446,39727.0060416667,2008-10-06,00:08:42
39.999526,116.380127,0,446,39727.006099537,2008-10-06,00:08:47
39.999579,116.380056,0,443,39727.0061574074,2008-10-06,00:08:52
39.999556,116.380045,0,443,39727.0062152778,2008-10-06,00:08:57
39.999564,116.380023,0,442,39727.0062731481,2008-10-06,00:09:02
39.999564,116.380023,0,442,39727.0063078704,2008-10-06,00:09:05
39.999568,116.380027,0,442,39727.0063310185,2008-10-06,00:09:07
39.999686,116.379856,0,443,39727.0063888889,2008-10-06,00:09:12
39.999798,116.379696,0,443,39727.0064467593,2008-10-06,00:09:17
39.999875,116.379604,0,443,39727.0065046296,2008-10-06,00:09:22
39.999926,116.379435,0,447,39727.0065625,2008-10-06,00:09:27
40.000023,116.379393,0,448,39727.0066203704,2008-10-06,00:09:32
40.000125,116.379421,0,446,39727.0066782407,2008-10-06,00:09:37
40.000129,116.379476,0,444,39727.0067361111,2008-10-06,00:09:42
40.000148,116.379427,0,442,39727.0067939815,2008-10-06,00:09:47
40.000215,116.379421,0,440,39727.0068518519,2008-10-06,00:09:52
40.000303,116.379387,0,438,39727.0069097222,2008-10-06,00:09:57
40.000325,116.379406,0,435,39727.0069675926,2008-10-06,00:10:02
40.000279,116.379457,0,437,39727.007025463,2008-10-06,00:10:07
40.00024,116.379506,0,438,39727.0070833333,2008-10-06,00:10:12
40.000096,116.379634,0,438,39727.0071412037,2008-10-06,00:10:17
39.999951,116.379767,0,438,39727.0071990741,2008-10-06,00:10:22
39.999855,116.37989,0,439,39727.0072569444,2008-10-06,00:10:27
39.999879,116.379876,0,432,39727.0073148148,2008-10-06,00:10:32
39.999952,116.379785,0,422,39727.0073726852,2008-10-06,00:10:37
39.999964,116.379766,0,418,39727.0074305556,2008-10-06,00:10:42
39.999952,116.379764,0,417,39727.0074884259,2008-10-06,00:10:47
39.999915,116.379797,0,412,39727.0075462963,2008-10-06,00:10:52
39.999896,116.379799,0,409,39727.0076041667,2008-10-06,00:10:57
39.999891,116.379687,0,404,39727.007662037,2008-10-06,00:11:02
39.999907,116.379578,0,394,39727.0077199074,2008-10-06,00:11:07
39.999957,116.379423,0,381,39727.0077777778,2008-10-06,00:11:12
39.999981,116.379303,0,363,39727.0078356481,2008-10-06,00:11:17
39.999988,116.379291,0,342,39727.0078935185,2008-10-06,00:11:22
39.999984,116.379328,0,325,39727.0079513889,2008-10-06,00:11:27
39.999969,116.379373,0,315,39727.0080092593,2008-10-06,00:11:32
39.999969,116.379373,0,315,39727.0080439815,2008-10-06,00:11:35
39.999968,116.379369,0,313,39727.0080671296,2008-10-06,00:11:37
39.999966,116.379393,0,313,39727.008125,2008-10-06,00:11:42
39.999971,116.379464,0,308,39727.0081828704,2008-10-06,00:11:47
39.999985,116.379481,0,307,39727.0082407407,2008-10-06,00:11:52
40.000027,116.37945,0,308,39727.0082986111,2008-10-06,00:11:57
40.000016,116.379535,0,308,39727.0083564815,2008-10-06,00:12:02
40.000034,116.379551,0,307,39727.0084143518,2008-10-06,00:12:07
40.000019,116.379557,0,308,39727.0084722222,2008-10-06,00:12:12
39.999946,116.379599,0,312,39727.0085300926,2008-10-06,00:12:17
39.999877,116.379647,0,311,39727.008587963,2008-10-06,00:12:22
39.999868,116.379639,0,308,39727.0086458333,2008-10-06,00:12:27
39.999875,116.379595,0,306,39727.0087037037,2008-10-06,00:12:32
39.99978,116.379484,0,303,39727.0087615741,2008-10-06,00:12:37
39.999792,116.379438,0,299,39727.0088194444,2008-10-06,00:12:42
39.999813,116.37945,0,294,39727.0088773148,2008-10-06,00:12:47
39.999803,116.37947,0,290,39727.0089351852,2008-10-06,00:12:52
39.999777,116.379443,0,288,39727.0089930556,2008-10-06,00:12:57
39.999856,116.379423,0,284,39727.0090509259,2008-10-06,00:13:02
39.999982,116.379413,0,281,39727.0091087963,2008-10-06,00:13:07
40.000117,116.379405,0,277,39727.0091666667,2008-10-06,00:13:12
40.000154,116.379337,0,275,39727.009224537,2008-10-06,00:13:17
40.000197,116.379318,0,268,39727.0092824074,2008-10-06,00:13:22
40.00011,116.379297,0,261,39727.0093402778,2008-10-06,00:13:27
40.00004,116.379246,0,256,39727.0093981481,2008-10-06,00:13:32
40.000031,116.379226,0,253,39727.0094560185,2008-10-06,00:13:37
40.000046,116.37925,0,248,39727.0095138889,2008-10-06,00:13:42
39.999998,116.379236,0,243,39727.0095717593,2008-10-06,00:13:47
39.999898,116.379225,0,240,39727.0096296296,2008-10-06,00:13:52
39.999839,116.3792,0,239,39727.0096875,2008-10-06,00:13:57
39.999849,116.379267,0,237,39727.0097453704,2008-10-06,00:14:02
39.999929,116.379318,0,234,39727.0098032407,2008-10-06,00:14:07
39.999926,116.379327,0,234,39727.0098611111,2008-10-06,00:14:12
39.999985,116.379313,0,235,39727.0099189815,2008-10-06,00:14:17
40.000022,116.379329,0,234,39727.0099768518,2008-10-06,00:14:22
40.000096,116.379332,0,236,39727.0100347222,2008-10-06,00:14:27
40.000136,116.379313,0,235,39727.0100925926,2008-10-06,00:14:32
40.00026,116.379279,0,235,39727.010150463,2008-10-06,00:14:37
40.000325,116.379283,0,237,39727.0102083333,2008-10-06,00:14:42
40.000281,116.379285,0,241,39727.0102662037,2008-10-06,00:14:47
40.000364,116.379274,0,241,39727.0103240741,2008-10-06,00:14:52
40.000451,116.379276,0,242,39727.0103819444,2008-10-06,00:14:57
40.000476,116.379289,0,238,39727.0104398148,2008-10-06,00:15:02
40.000447,116.379266,0,236,39727.0104976852,2008-10-06,00:15:07
40.000434,116.379251,0,236,39727.0105555556,2008-10-06,00:15:12
40.0003,116.379271,0,229,39727.0106134259,2008-10-06,00:15:17
40.000277,116.379276,0,227,39727.0106712963,2008-10-06,00:15:22
40.000244,116.379273,0,226,39727.0107291667,2008-10-06,00:15:27
40.00017,116.379297,0,225,39727.010787037,2008-10-06,00:15:32
40.000035,116.379323,0,224,39727.0108449074,2008-10-06,00:15:37
39.999995,116.379317,0,221,39727.0109027778,2008-10-06,00:15:42
40.000043,116.379308,0,220,39727.0109606481,2008-10-06,00:15:47
40.000043,116.379308,0,220,39727.0109953704,2008-10-06,00:15:50
40.000038,116.379308,0,216,39727.0110185185,2008-10-06,00:15:52
40,116.379325,0,215,39727.0110763889,2008-10-06,00:15:57
39.999986,116.379316,0,210,39727.0111342593,2008-10-06,00:16:02
40.000021,116.379272,0,205,39727.0111921296,2008-10-06,00:16:07
40.000061,116.379251,0,202,39727.01125,2008-10-06,00:16:12
40.000153,116.379248,0,198,39727.0113078704,2008-10-06,00:16:17
40.000138,116.379232,0,195,39727.0113657407,2008-10-06,00:16:22
40.000127,116.379218,0,192,39727.0114236111,2008-10-06,00:16:27
40.000072,116.379261,0,190,39727.0114814815,2008-10-06,00:16:32
40.000018,116.379293,0,189,39727.0115393519,2008-10-06,00:16:37
39.999969,116.379332,0,192,39727.0115972222,2008-10-06,00:16:42
39.999882,116.379353,0,194,39727.0116550926,2008-10-06,00:16:47
39.999849,116.379361,0,194,39727.011712963,2008-10-06,00:16:52
39.999806,116.379359,0,193,39727.0117708333,2008-10-06,00:16:57
39.999744,116.379372,0,194,39727.0118287037,2008-10-06,00:17:02
39.999697,116.379377,0,193,39727.0118865741,2008-10-06,00:17:07
39.999653,116.379357,0,191,39727.0119444444,2008-10-06,00:17:12
39.999585,116.379349,0,187,39727.0120023148,2008-10-06,00:17:17
39.999601,116.379352,0,183,39727.0120601852,2008-10-06,00:17:22
39.99966,116.379361,0,178,39727.0121180556,2008-10-06,00:17:27
39.99966,116.379361,0,178,39727.0121527778,2008-10-06,00:17:30
39.999667,116.379366,0,177,39727.0121759259,2008-10-06,00:17:32
39.999647,116.379371,0,177,39727.0122337963,2008-10-06,00:17:37
39.999647,116.379371,0,177,39727.0122685185,2008-10-06,00:17:40
39.999647,116.379376,0,177,39727.0122916667,2008-10-06,00:17:42
39.999632,116.37938,0,177,39727.012349537,2008-10-06,00:17:47
39.999555,116.379399,0,180,39727.0124074074,2008-10-06,00:17:52
39.999526,116.37939,0,183,39727.0124652778,2008-10-06,00:17:57
39.999526,116.37939,0,183,39727.0125,2008-10-06,00:18:00
39.999533,116.379394,0,180,39727.0125231481,2008-10-06,00:18:02
39.999588,116.379412,0,176,39727.0125810185,2008-10-06,00:18:07
39.999553,116.379418,0,176,39727.0126388889,2008-10-06,00:18:12
39.999553,116.379418,0,176,39727.0126736111,2008-10-06,00:18:15
39.999555,116.379419,0,176,39727.0126967593,2008-10-06,00:18:17
39.999423,116.379407,0,177,39727.0127546296,2008-10-06,00:18:22
39.99939,116.379441,0,176,39727.0128125,2008-10-06,00:18:27
39.999269,116.379448,0,177,39727.0128703704,2008-10-06,00:18:32
39.999091,116.379436,0,178,39727.0129282407,2008-10-06,00:18:37
39.999125,116.379462,0,179,39727.0129861111,2008-10-06,00:18:42
39.999193,116.379432,0,179,39727.0130439815,2008-10-06,00:18:47
39.998995,116.379425,0,178,39727.0131018519,2008-10-06,00:18:52
39.999054,116.379432,0,177,39727.0131597222,2008-10-06,00:18:57
39.999107,116.379457,0,177,39727.0132175926,2008-10-06,00:19:02
39.998847,116.379418,0,176,39727.013275463,2008-10-06,00:19:07
39.998775,116.379381,0,176,39727.0133333333,2008-10-06,00:19:12
39.998893,116.379385,0,175,39727.0133912037,2008-10-06,00:19:17
39.99898,116.379421,0,174,39727.0134490741,2008-10-06,00:19:22
39.998762,116.379394,0,173,39727.0135069444,2008-10-06,00:19:27
39.998824,116.37937,0,169,39727.0135648148,2008-10-06,00:19:32
39.99879,116.379368,0,170,39727.0136226852,2008-10-06,00:19:37
39.998826,116.379409,0,170,39727.0136805556,2008-10-06,00:19:42
39.99876,116.37943,0,170,39727.0137384259,2008-10-06,00:19:47
39.998722,116.379455,0,170,39727.0137962963,2008-10-06,00:19:52
39.998767,116.379496,0,170,39727.0138541667,2008-10-06,00:19:57
39.998481,116.379457,0,170,39727.013912037,2008-10-06,00:20:02
39.998403,116.379443,0,169,39727.0139699074,2008-10-06,00:20:07
39.998503,116.379471,0,169,39727.0140277778,2008-10-06,00:20:12
39.998606,116.379472,0,166,39727.0140856481,2008-10-06,00:20:17
39.998452,116.379399,0,165,39727.0141435185,2008-10-06,00:20:22
39.998413,116.379396,0,164,39727.0142013889,2008-10-06,00:20:27
39.998398,116.379389,0,162,39727.0142592593,2008-10-06,00:20:32
39.998394,116.379406,0,161,39727.0143171296,2008-10-06,00:20:37
39.998259,116.379388,0,162,39727.014375,2008-10-06,00:20:42
40.001625,116.3789,0,286,39727.0155902778,2008-10-06,00:22:27
40.001526,116.378898,0,276,39727.0156481481,2008-10-06,00:22:32
39.999713,116.379107,0,233,39727.0157060185,2008-10-06,00:22:37
39.99973,116.37931,0,204,39727.0157638889,2008-10-06,00:22:42
39.999674,116.379268,0,199,39727.0158217593,2008-10-06,00:22:47
39.99965,116.379268,0,184,39727.0158796296,2008-10-06,00:22:52
39.999641,116.379267,0,176,39727.0159375,2008-10-06,00:22:57
39.999671,116.379325,0,154,39727.0159953704,2008-10-06,00:23:02
39.999607,116.379205,0,161,39727.0160532407,2008-10-06,00:23:07
39.99958,116.379128,0,165,39727.0161111111,2008-10-06,00:23:12
39.999558,116.379144,0,166,39727.0161689815,2008-10-06,00:23:17
39.999549,116.379184,0,162,39727.0162268518,2008-10-06,00:23:22
39.999456,116.379137,0,168,39727.0162847222,2008-10-06,00:23:27
39.999368,116.379123,0,170,39727.0163425926,2008-10-06,00:23:32
39.99941,116.379203,0,167,39727.016400463,2008-10-06,00:23:37
39.999488,116.379265,0,167,39727.0164583333,2008-10-06,00:23:42
39.999319,116.379203,0,170,39727.0165162037,2008-10-06,00:23:47
39.999395,116.379171,0,171,39727.0165740741,2008-10-06,00:23:52
39.999423,116.379181,0,169,39727.0166319444,2008-10-06,00:23:57
39.999777,116.379167,0,166,39727.0166898148,2008-10-06,00:24:02
39.999794,116.379161,0,166,39727.0167476852,2008-10-06,00:24:07
39.999798,116.379153,0,166,39727.0168055556,2008-10-06,00:24:12
39.999801,116.379158,0,166,39727.0168634259,2008-10-06,00:24:17
39.999801,116.379158,0,166,39727.0168981481,2008-10-06,00:24:20
39.999803,116.379158,0,166,39727.0169212963,2008-10-06,00:24:22
39.999809,116.379147,0,166,39727.0169791667,2008-10-06,00:24:27
40.000698,116.379071,0,102,39727.0179050926,2008-10-06,00:25:47
40.000677,116.37911,0,98,39727.017962963,2008-10-06,00:25:52
40.006453,116.377659,0,223,39727.0188888889,2008-10-06,00:27:12
40.006344,116.377685,0,219,39727.0189467593,2008-10-06,00:27:17
40.006344,116.377685,0,218,39727.0190046296,2008-10-06,00:27:22
40.006342,116.377689,0,218,39727.0190625,2008-10-06,00:27:27
40.006342,116.377689,0,218,39727.0190972222,2008-10-06,00:27:30
40.006343,116.377692,0,218,39727.0191203704,2008-10-06,00:27:32
40.006281,116.377562,0,243,39727.0200462963,2008-10-06,00:28:52
40.005473,116.37777,0,229,39727.020162037,2008-10-06,00:29:02
40.005141,116.377826,0,229,39727.0202199074,2008-10-06,00:29:07
40.0048,116.377911,0,230,39727.0202777778,2008-10-06,00:29:12
40.004542,116.377984,0,230,39727.0203356481,2008-10-06,00:29:17
40.004269,116.378054,0,230,39727.0203935185,2008-10-06,00:29:22
40.004048,116.378121,0,226,39727.0204513889,2008-10-06,00:29:27
40.003841,116.378181,0,225,39727.0205092593,2008-10-06,00:29:32
40.003691,116.378234,0,226,39727.0205671296,2008-10-06,00:29:37
40.001285,116.378699,0,236,39727.020625,2008-10-06,00:29:42
40.001257,116.378719,0,237,39727.0206828704,2008-10-06,00:29:47
40.001247,116.378719,0,237,39727.0207407407,2008-10-06,00:29:52
40.001247,116.378719,0,237,39727.020775463,2008-10-06,00:29:55
40.001239,116.378718,0,237,39727.0207986111,2008-10-06,00:29:57
40.001227,116.378707,0,238,39727.0208564815,2008-10-06,00:30:02
40.001224,116.378705,0,238,39727.0209143519,2008-10-06,00:30:07
40.001223,116.37871,0,238,39727.0209722222,2008-10-06,00:30:12
40.001223,116.378718,0,238,39727.0210300926,2008-10-06,00:30:17
40.001221,116.378719,0,238,39727.021087963,2008-10-06,00:30:22
40.00122,116.378715,0,238,39727.0211458333,2008-10-06,00:30:27
40.00122,116.378717,0,238,39727.0212037037,2008-10-06,00:30:32
40.00122,116.378721,0,238,39727.0212615741,2008-10-06,00:30:37
40.001218,116.378722,0,238,39727.0213194444,2008-10-06,00:30:42
40.001216,116.378724,0,238,39727.0213773148,2008-10-06,00:30:47
40.001215,116.37873,0,238,39727.0214351852,2008-10-06,00:30:52
40.001213,116.378729,0,239,39727.0214930556,2008-10-06,00:30:57
40.001213,116.378729,0,239,39727.0215277778,2008-10-06,00:31:00
40.001211,116.37873,0,239,39727.0215509259,2008-10-06,00:31:02
40.001211,116.378742,0,239,39727.0216087963,2008-10-06,00:31:07
40.001212,116.378752,0,239,39727.0216666667,2008-10-06,00:31:12
40.001212,116.378752,0,239,39727.0217013889,2008-10-06,00:31:15
40.001211,116.378758,0,239,39727.021724537,2008-10-06,00:31:17
40.001148,116.378789,0,240,39727.0217824074,2008-10-06,00:31:22
40.000877,116.378836,0,240,39727.0218402778,2008-10-06,00:31:27
40.000501,116.378974,0,242,39727.0218981481,2008-10-06,00:31:32
40.000137,116.379106,0,245,39727.0219560185,2008-10-06,00:31:37
39.999915,116.379253,0,247,39727.0220138889,2008-10-06,00:31:42
39.999504,116.379343,0,247,39727.0220717593,2008-10-06,00:31:47
39.999269,116.379376,0,245,39727.0221296296,2008-10-06,00:31:52
39.999477,116.379356,0,252,39727.0221875,2008-10-06,00:31:57
39.999397,116.379359,0,256,39727.0222453704,2008-10-06,00:32:02
39.999352,116.379361,0,259,39727.0223032407,2008-10-06,00:32:07
39.999273,116.379296,0,259,39727.0223611111,2008-10-06,00:32:12
39.999273,116.379296,0,259,39727.0223958333,2008-10-06,00:32:15
39.999277,116.379301,0,259,39727.0224189815,2008-10-06,00:32:17
39.999427,116.379178,0,279,39727.0224768519,2008-10-06,00:32:22
39.999337,116.3791,0,294,39727.0225347222,2008-10-06,00:32:27
39.999326,116.379058,0,302,39727.0225925926,2008-10-06,00:32:32
39.999312,116.378977,0,312,39727.022650463,2008-10-06,00:32:37
39.999343,116.378916,0,332,39727.0227083333,2008-10-06,00:32:42
39.999341,116.378878,0,343,39727.0227662037,2008-10-06,00:32:47
39.999338,116.378856,0,346,39727.0228240741,2008-10-06,00:32:52
39.999337,116.378844,0,346,39727.0228819444,2008-10-06,00:32:57
39.999293,116.378779,0,342,39727.0229398148,2008-10-06,00:33:02
39.999306,116.378782,0,340,39727.0229976852,2008-10-06,00:33:07
39.999453,116.378849,0,336,39727.0230555556,2008-10-06,00:33:12
39.999547,116.378902,0,333,39727.0231134259,2008-10-06,00:33:17
39.999656,116.378948,0,331,39727.0231712963,2008-10-06,00:33:22
39.999693,116.378969,0,330,39727.0232291667,2008-10-06,00:33:27
39.999739,116.379065,0,330,39727.023287037,2008-10-06,00:33:32
39.999811,116.379136,0,327,39727.0233449074,2008-10-06,00:33:37
39.999846,116.379183,0,324,39727.0234027778,2008-10-06,00:33:42
39.999867,116.379188,0,317,39727.0234606481,2008-10-06,00:33:47
39.999876,116.379188,0,315,39727.0235185185,2008-10-06,00:33:52
39.999391,116.370288,0,491,39727.1420949074,2008-10-06,03:24:37
39.999267,116.370279,0,471,39727.1421527778,2008-10-06,03:24:42
39.999428,116.370401,0,432,39727.1422106481,2008-10-06,03:24:47
39.999604,116.370465,0,390,39727.1422685185,2008-10-06,03:24:52
40.000438,116.370248,0,30,39727.1423263889,2008-10-06,03:24:57
40.000413,116.369777,0,33,39727.1423842593,2008-10-06,03:25:02
40.000383,116.369314,0,30,39727.1424421296,2008-10-06,03:25:07
40.000357,116.368883,0,14,39727.1425,2008-10-06,03:25:12
40.000352,116.36846,0,6,39727.1425578704,2008-10-06,03:25:17
40.00031,116.36797,0,49,39727.1426157407,2008-10-06,03:25:22
40.000264,116.367723,0,66,39727.1426736111,2008-10-06,03:25:27
40.000242,116.367713,0,68,39727.1427314815,2008-10-06,03:25:32
40.000242,116.367713,0,68,39727.1427662037,2008-10-06,03:25:35
40.000242,116.367709,0,67,39727.1427893518,2008-10-06,03:25:37
40.000229,116.367532,0,77,39727.1428472222,2008-10-06,03:25:42
40.000261,116.36704,0,69,39727.1429050926,2008-10-06,03:25:47
40.000278,116.36643,0,63,39727.142962963,2008-10-06,03:25:52
40.000274,116.365851,0,55,39727.1430208333,2008-10-06,03:25:57
40.000271,116.365306,0,56,39727.1430787037,2008-10-06,03:26:02
40.000254,116.364869,0,59,39727.1431365741,2008-10-06,03:26:07
40.000308,116.364546,0,51,39727.1431944444,2008-10-06,03:26:12
40.000308,116.36445,0,56,39727.1432523148,2008-10-06,03:26:17
40.00031,116.364462,0,56,39727.1433101852,2008-10-06,03:26:22
40.000311,116.364494,0,54,39727.1433680556,2008-10-06,03:26:27
40.000309,116.364509,0,53,39727.1434259259,2008-10-06,03:26:32
40.000309,116.364499,0,52,39727.1434837963,2008-10-06,03:26:37
40.000308,116.364474,0,52,39727.1435416667,2008-10-06,03:26:42
40.000308,116.364474,0,52,39727.1435763889,2008-10-06,03:26:45
40.000307,116.364477,0,52,39727.143599537,2008-10-06,03:26:47
40.000271,116.364313,0,55,39727.1436574074,2008-10-06,03:26:52
40.000284,116.364279,0,56,39727.1437152778,2008-10-06,03:26:57
40.000258,116.36431,0,60,39727.1437731481,2008-10-06,03:27:02
40.000269,116.364371,0,70,39727.1438310185,2008-10-06,03:27:07
40.000267,116.364382,0,72,39727.1438888889,2008-10-06,03:27:12
40.000273,116.3644,0,72,39727.1439467593,2008-10-06,03:27:17
40.000307,116.364421,0,74,39727.1440046296,2008-10-06,03:27:22
40.000337,116.364431,0,78,39727.1440625,2008-10-06,03:27:27
40.000347,116.364435,0,78,39727.1441203704,2008-10-06,03:27:32
40.000347,116.364437,0,78,39727.1441782407,2008-10-06,03:27:37
40.000348,116.364435,0,78,39727.1442361111,2008-10-06,03:27:42
40.000348,116.364435,0,78,39727.1442708333,2008-10-06,03:27:45
40.000342,116.364441,0,78,39727.1442939815,2008-10-06,03:27:47
40.000337,116.36445,0,78,39727.1443518519,2008-10-06,03:27:52
40.000337,116.364456,0,77,39727.1444097222,2008-10-06,03:27:57
40.000339,116.364461,0,77,39727.1444675926,2008-10-06,03:28:02
40.000339,116.364461,0,77,39727.1445023148,2008-10-06,03:28:05
40.000339,116.364462,0,76,39727.144525463,2008-10-06,03:28:07
40.000271,116.364113,0,80,39727.1445833333,2008-10-06,03:28:12
40.000067,116.363761,0,90,39727.1446412037,2008-10-06,03:28:17
40.000166,116.363073,0,110,39727.1446990741,2008-10-06,03:28:22
40.000168,116.36239,0,110,39727.1447569444,2008-10-06,03:28:27
40.000141,116.361674,0,106,39727.1448148148,2008-10-06,03:28:32
40.000133,116.360976,0,112,39727.1448726852,2008-10-06,03:28:37
40.00011,116.360356,0,116,39727.1449305556,2008-10-06,03:28:42
40.000084,116.359794,0,111,39727.1449884259,2008-10-06,03:28:47
40.000065,116.359385,0,116,39727.1450462963,2008-10-06,03:28:52
40.000066,116.359211,0,125,39727.1451041667,2008-10-06,03:28:57
40.000079,116.359196,0,119,39727.145162037,2008-10-06,03:29:02
40.00008,116.359198,0,118,39727.1452199074,2008-10-06,03:29:07
40.000081,116.3592,0,118,39727.1452777778,2008-10-06,03:29:12
40.00008,116.359201,0,118,39727.1453356481,2008-10-06,03:29:17
40.000079,116.359205,0,117,39727.1453935185,2008-10-06,03:29:22
40.000078,116.359204,0,117,39727.1454513889,2008-10-06,03:29:27
40.000078,116.359206,0,117,39727.1455092593,2008-10-06,03:29:32
40.000078,116.359209,0,117,39727.1455671296,2008-10-06,03:29:37
40.000079,116.359206,0,117,39727.145625,2008-10-06,03:29:42
40.000079,116.359206,0,117,39727.1456828704,2008-10-06,03:29:47
40.00008,116.359209,0,117,39727.1457407407,2008-10-06,03:29:52
40.000081,116.359211,0,117,39727.1457986111,2008-10-06,03:29:57
40.000082,116.359215,0,117,39727.1458564815,2008-10-06,03:30:02
40.000082,116.359215,0,117,39727.1458912037,2008-10-06,03:30:05
40.000082,116.359218,0,117,39727.1459143519,2008-10-06,03:30:07
40.000081,116.359193,0,116,39727.1459722222,2008-10-06,03:30:12
40.000064,116.358955,0,113,39727.1460300926,2008-10-06,03:30:17
40.000002,116.358719,0,109,39727.146087963,2008-10-06,03:30:22
39.999864,116.358574,0,113,39727.1461458333,2008-10-06,03:30:27
39.999636,116.358498,0,119,39727.1462037037,2008-10-06,03:30:32
39.999263,116.358511,0,127,39727.1462615741,2008-10-06,03:30:37
39.998933,116.35853,0,123,39727.1463194444,2008-10-06,03:30:42
39.998826,116.358532,0,128,39727.1463773148,2008-10-06,03:30:47
39.998775,116.35854,0,122,39727.1464351852,2008-10-06,03:30:52
39.998636,116.358552,0,122,39727.1464930556,2008-10-06,03:30:57
39.998366,116.358554,0,124,39727.1465509259,2008-10-06,03:31:02
39.998127,116.358528,0,138,39727.1466087963,2008-10-06,03:31:07
39.998075,116.358473,0,154,39727.1466666667,2008-10-06,03:31:12
39.998075,116.358473,0,154,39727.1467013889,2008-10-06,03:31:15
39.998076,116.358478,0,161,39727.146724537,2008-10-06,03:31:17
39.998058,116.358473,0,163,39727.1467824074,2008-10-06,03:31:22
39.997839,116.358529,0,176,39727.1468402778,2008-10-06,03:31:27
39.997381,116.358541,0,187,39727.1468981481,2008-10-06,03:31:32
39.996881,116.358546,0,185,39727.1469560185,2008-10-06,03:31:37
39.996357,116.358575,0,192,39727.1470138889,2008-10-06,03:31:42
39.995779,116.358659,0,177,39727.1470717593,2008-10-06,03:31:47
39.995289,116.358689,0,149,39727.1471296296,2008-10-06,03:31:52
39.994826,116.358716,0,135,39727.1471875,2008-10-06,03:31:57
39.994361,116.358743,0,121,39727.1472453704,2008-10-06,03:32:02
39.993943,116.358768,0,122,39727.1473032407,2008-10-06,03:32:07
39.993671,116.358724,0,134,39727.1473611111,2008-10-06,03:32:12
39.993609,116.358676,0,151,39727.1474189815,2008-10-06,03:32:17
39.9936,116.358674,0,151,39727.1474768519,2008-10-06,03:32:22
39.9936,116.358674,0,151,39727.1475115741,2008-10-06,03:32:25
39.9936,116.358673,0,149,39727.1475347222,2008-10-06,03:32:27
39.993502,116.358666,0,154,39727.1475925926,2008-10-06,03:32:32
39.99317,116.358688,0,152,39727.147650463,2008-10-06,03:32:37
39.99282,116.358745,0,157,39727.1477083333,2008-10-06,03:32:42
39.992598,116.358786,0,152,39727.1477662037,2008-10-06,03:32:47
39.992424,116.358707,0,143,39727.1478240741,2008-10-06,03:32:52
39.992384,116.358242,0,132,39727.1478819444,2008-10-06,03:32:57
39.992387,116.357578,0,122,39727.1479398148,2008-10-06,03:33:02
39.992374,116.356863,0,115,39727.1479976852,2008-10-06,03:33:07
39.992352,116.356147,0,125,39727.1480555556,2008-10-06,03:33:12
39.992339,116.355497,0,119,39727.1481134259,2008-10-06,03:33:17
39.992321,116.354888,0,118,39727.1481712963,2008-10-06,03:33:22
39.992283,116.354278,0,121,39727.1482291667,2008-10-06,03:33:27
39.992269,116.353723,0,126,39727.148287037,2008-10-06,03:33:32
39.992234,116.353243,0,150,39727.1483449074,2008-10-06,03:33:37
39.992231,116.35299,0,156,39727.1484027778,2008-10-06,03:33:42
39.992216,116.352972,0,157,39727.1484606481,2008-10-06,03:33:47
39.99222,116.352963,0,157,39727.1485185185,2008-10-06,03:33:52
39.992175,116.352837,0,157,39727.1485763889,2008-10-06,03:33:57
39.992176,116.352536,0,162,39727.1486342593,2008-10-06,03:34:02
39.992155,116.352257,0,166,39727.1486921296,2008-10-06,03:34:07
39.992163,116.352049,0,157,39727.14875,2008-10-06,03:34:12
39.992147,116.351991,0,162,39727.1488078704,2008-10-06,03:34:17
39.992147,116.351991,0,162,39727.1488425926,2008-10-06,03:34:20
39.992147,116.351983,0,163,39727.1488657407,2008-10-06,03:34:22
39.992201,116.351787,0,164,39727.1489236111,2008-10-06,03:34:27
39.992206,116.351376,0,162,39727.1489814815,2008-10-06,03:34:32
39.992177,116.350923,0,163,39727.1490393518,2008-10-06,03:34:37
39.99212,116.350308,0,158,39727.1490972222,2008-10-06,03:34:42
39.992092,116.349622,0,151,39727.1491550926,2008-10-06,03:34:47
39.992075,116.348969,0,136,39727.149212963,2008-10-06,03:34:52
39.992057,116.34841,0,124,39727.1492708333,2008-10-06,03:34:57
39.992019,116.347964,0,107,39727.1493287037,2008-10-06,03:35:02
39.992029,116.347696,0,94,39727.1493865741,2008-10-06,03:35:07
39.99202,116.347685,0,96,39727.1494444444,2008-10-06,03:35:12
39.992021,116.34769,0,96,39727.1495023148,2008-10-06,03:35:17
39.992021,116.34769,0,96,39727.149537037,2008-10-06,03:35:20
39.992023,116.347694,0,96,39727.1495601852,2008-10-06,03:35:22
39.992037,116.347585,0,95,39727.1496180556,2008-10-06,03:35:27
39.992033,116.34738,0,92,39727.1496759259,2008-10-06,03:35:32
39.99202,116.34717,0,102,39727.1497337963,2008-10-06,03:35:37
39.991989,116.346973,0,97,39727.1497916667,2008-10-06,03:35:42
39.991864,116.346843,0,111,39727.149849537,2008-10-06,03:35:47
39.991441,116.346814,0,128,39727.1499074074,2008-10-06,03:35:52
39.990921,116.346822,0,128,39727.1499652778,2008-10-06,03:35:57
39.990352,116.346847,0,137,39727.1500231481,2008-10-06,03:36:02
39.989849,116.346861,0,149,39727.1500810185,2008-10-06,03:36:07
39.989416,116.346859,0,145,39727.1501388889,2008-10-06,03:36:12
39.989251,116.346864,0,161,39727.1501967593,2008-10-06,03:36:17
39.98923,116.346858,0,170,39727.1502546296,2008-10-06,03:36:22
39.989219,116.346863,0,171,39727.1503125,2008-10-06,03:36:27
39.989061,116.346882,0,174,39727.1503703704,2008-10-06,03:36:32
39.988781,116.346897,0,154,39727.1504282407,2008-10-06,03:36:37
39.98842,116.346935,0,142,39727.1504861111,2008-10-06,03:36:42
39.988019,116.346962,0,124,39727.1505439815,2008-10-06,03:36:47
39.9876,116.346992,0,116,39727.1506018518,2008-10-06,03:36:52
39.987229,116.347042,0,106,39727.1506597222,2008-10-06,03:36:57
39.986909,116.347055,0,101,39727.1507175926,2008-10-06,03:37:02
39.986747,116.347062,0,96,39727.150775463,2008-10-06,03:37:07
39.986724,116.347063,0,94,39727.1508333333,2008-10-06,03:37:12
39.986716,116.347064,0,93,39727.1508912037,2008-10-06,03:37:17
39.986716,116.347064,0,93,39727.1509259259,2008-10-06,03:37:20
39.986712,116.347065,0,93,39727.1509490741,2008-10-06,03:37:22
39.986655,116.347088,0,99,39727.1510069444,2008-10-06,03:37:27
39.986394,116.347159,0,109,39727.1510648148,2008-10-06,03:37:32
39.986191,116.34719,0,118,39727.1511226852,2008-10-06,03:37:37
39.986126,116.347182,0,131,39727.1511805556,2008-10-06,03:37:42
39.986138,116.347177,0,143,39727.1512384259,2008-10-06,03:37:47
39.986137,116.347178,0,144,39727.1512962963,2008-10-06,03:37:52
39.986142,116.347177,0,146,39727.1513541667,2008-10-06,03:37:57
39.986142,116.347177,0,150,39727.151412037,2008-10-06,03:38:02
39.986138,116.347178,0,151,39727.1514699074,2008-10-06,03:38:07
39.98614,116.347178,0,152,39727.1515277778,2008-10-06,03:38:12
39.986143,116.347177,0,152,39727.1515856481,2008-10-06,03:38:17
39.986143,116.347177,0,152,39727.1516435185,2008-10-06,03:38:22
39.986143,116.347177,0,152,39727.1517013889,2008-10-06,03:38:27
39.986144,116.347177,0,152,39727.1517592593,2008-10-06,03:38:32
39.986144,116.347177,0,152,39727.1518171296,2008-10-06,03:38:37
39.986143,116.347178,0,152,39727.151875,2008-10-06,03:38:42
39.986144,116.347178,0,152,39727.1519328704,2008-10-06,03:38:47
39.986144,116.347178,0,152,39727.1519907407,2008-10-06,03:38:52
39.986144,116.347178,0,152,39727.1520486111,2008-10-06,03:38:57
39.986144,116.347178,0,152,39727.1521064815,2008-10-06,03:39:02
39.986145,116.347178,0,152,39727.1521643519,2008-10-06,03:39:07
39.986146,116.347178,0,152,39727.1522222222,2008-10-06,03:39:12
39.986146,116.347179,0,152,39727.1522800926,2008-10-06,03:39:17
39.986146,116.347179,0,151,39727.152337963,2008-10-06,03:39:22
39.986146,116.347178,0,151,39727.1523958333,2008-10-06,03:39:27
39.986146,116.347179,0,151,39727.1524537037,2008-10-06,03:39:32
39.986146,116.347179,0,151,39727.1524884259,2008-10-06,03:39:35
39.986145,116.347179,0,151,39727.1525115741,2008-10-06,03:39:37
39.98611,116.347187,0,144,39727.1525694444,2008-10-06,03:39:42
39.98603,116.347182,0,140,39727.1526273148,2008-10-06,03:39:47
39.985983,116.347195,0,136,39727.1526851852,2008-10-06,03:39:52
39.985962,116.347222,0,135,39727.1527430556,2008-10-06,03:39:57
39.985959,116.347222,0,135,39727.1528009259,2008-10-06,03:40:02
39.98596,116.347222,0,135,39727.1528587963,2008-10-06,03:40:07
39.985954,116.347222,0,135,39727.1529166667,2008-10-06,03:40:12
39.985956,116.347222,0,135,39727.152974537,2008-10-06,03:40:17
39.98596,116.347222,0,135,39727.1530324074,2008-10-06,03:40:22
39.985962,116.347223,0,136,39727.1530902778,2008-10-06,03:40:27
39.985963,116.347223,0,136,39727.1531481481,2008-10-06,03:40:32
39.985962,116.347224,0,136,39727.1532060185,2008-10-06,03:40:37
39.985963,116.347224,0,136,39727.1532638889,2008-10-06,03:40:42
39.985966,116.347225,0,136,39727.1533217593,2008-10-06,03:40:47
39.985966,116.347225,0,136,39727.1533564815,2008-10-06,03:40:50
39.985969,116.347225,0,136,39727.1533796296,2008-10-06,03:40:52
39.985792,116.347224,0,134,39727.1534375,2008-10-06,03:40:57
39.985482,116.347341,0,131,39727.1534953704,2008-10-06,03:41:02
39.985306,116.347648,0,124,39727.1535532407,2008-10-06,03:41:07
39.985288,116.34821,0,120,39727.1536111111,2008-10-06,03:41:12
39.985309,116.348881,0,117,39727.1536689815,2008-10-06,03:41:17
39.985337,116.349502,0,113,39727.1537268519,2008-10-06,03:41:22
39.985358,116.350132,0,111,39727.1537847222,2008-10-06,03:41:27
39.985314,116.350687,0,113,39727.1538425926,2008-10-06,03:41:32
39.985293,116.350916,0,114,39727.153900463,2008-10-06,03:41:37
39.985274,116.350934,0,114,39727.1539583333,2008-10-06,03:41:42
39.985276,116.350963,0,112,39727.1540162037,2008-10-06,03:41:47
39.985277,116.351009,0,110,39727.1540740741,2008-10-06,03:41:52
39.985288,116.351057,0,110,39727.1541319444,2008-10-06,03:41:57
39.985293,116.351132,0,117,39727.1541898148,2008-10-06,03:42:02
39.985299,116.351243,0,121,39727.1542476852,2008-10-06,03:42:07
39.985304,116.351331,0,123,39727.1543055556,2008-10-06,03:42:12
39.985276,116.351415,0,127,39727.1543634259,2008-10-06,03:42:17
39.985272,116.351511,0,128,39727.1544212963,2008-10-06,03:42:22
39.985279,116.351597,0,130,39727.1544791667,2008-10-06,03:42:27
39.985265,116.351676,0,126,39727.154537037,2008-10-06,03:42:32
39.985278,116.351776,0,126,39727.1545949074,2008-10-06,03:42:37
39.985305,116.351848,0,136,39727.1546527778,2008-10-06,03:42:42
39.985256,116.351868,0,140,39727.1547106481,2008-10-06,03:42:47
39.985173,116.351899,0,144,39727.1547685185,2008-10-06,03:42:52
39.985107,116.35189,0,152,39727.1548263889,2008-10-06,03:42:57
39.985041,116.35192,0,167,39727.1548842593,2008-10-06,03:43:02
39.985006,116.351972,0,169,39727.1549421296,2008-10-06,03:43:07
39.985015,116.352036,0,167,39727.155,2008-10-06,03:43:12
39.985037,116.352112,0,165,39727.1550578704,2008-10-06,03:43:17
39.985045,116.352223,0,163,39727.1551157407,2008-10-06,03:43:22
39.984999,116.352323,0,164,39727.1551736111,2008-10-06,03:43:27
39.984982,116.352381,0,163,39727.1552314815,2008-10-06,03:43:32
39.984984,116.35243,0,166,39727.1552893519,2008-10-06,03:43:37
39.984997,116.352478,0,171,39727.1553472222,2008-10-06,03:43:42
39.98506,116.352546,0,174,39727.1554050926,2008-10-06,03:43:47
39.985036,116.352571,0,177,39727.155462963,2008-10-06,03:43:52
39.984964,116.352648,0,181,39727.1555208333,2008-10-06,03:43:57
39.984973,116.352741,0,183,39727.1555787037,2008-10-06,03:44:02
39.984975,116.352805,0,185,39727.1556365741,2008-10-06,03:44:07
39.984991,116.352879,0,188,39727.1556944444,2008-10-06,03:44:12
39.984959,116.352892,0,193,39727.1557523148,2008-10-06,03:44:17
39.984947,116.352915,0,196,39727.1558101852,2008-10-06,03:44:22
39.984921,116.352949,0,201,39727.1558680556,2008-10-06,03:44:27
39.984932,116.353034,0,203,39727.1559259259,2008-10-06,03:44:32
39.984938,116.353111,0,207,39727.1559837963,2008-10-06,03:44:37
39.984956,116.353255,0,213,39727.1560416667,2008-10-06,03:44:42
39.984869,116.353387,0,217,39727.156099537,2008-10-06,03:44:47
39.984793,116.353482,0,218,39727.1561574074,2008-10-06,03:44:52
39.984699,116.353552,0,220,39727.1562152778,2008-10-06,03:44:57
39.984667,116.353611,0,222,39727.1562731481,2008-10-06,03:45:02
39.984594,116.353607,0,224,39727.1563310185,2008-10-06,03:45:07
39.984538,116.353579,0,232,39727.1563888889,2008-10-06,03:45:12
39.984525,116.353638,0,234,39727.1564467593,2008-10-06,03:45:17
39.984508,116.353642,0,233,39727.1565046296,2008-10-06,03:45:22
39.984468,116.353659,0,231,39727.1565625,2008-10-06,03:45:27
39.984408,116.353645,0,230,39727.1566203704,2008-10-06,03:45:32
39.98434,116.353668,0,230,39727.1566782407,2008-10-06,03:45:37
39.984263,116.353666,0,228,39727.1567361111,2008-10-06,03:45:42
39.984205,116.353667,0,223,39727.1567939815,2008-10-06,03:45:47
39.984193,116.353703,0,222,39727.1568518518,2008-10-06,03:45:52
39.984185,116.353814,0,222,39727.1569097222,2008-10-06,03:45:57
39.984196,116.353861,0,222,39727.1569675926,2008-10-06,03:46:02
39.984202,116.353984,0,221,39727.157025463,2008-10-06,03:46:07
39.984199,116.354042,0,220,39727.1570833333,2008-10-06,03:46:12
39.984201,116.354101,0,217,39727.1571412037,2008-10-06,03:46:17
39.984215,116.354234,0,210,39727.1571990741,2008-10-06,03:46:22
39.984206,116.354326,0,205,39727.1572569444,2008-10-06,03:46:27
39.984185,116.354441,0,204,39727.1573148148,2008-10-06,03:46:32
39.984165,116.354554,0,207,39727.1573726852,2008-10-06,03:46:37
39.98413,116.354654,0,205,39727.1574305556,2008-10-06,03:46:42
39.984139,116.354751,0,206,39727.1574884259,2008-10-06,03:46:47
39.984124,116.354853,0,209,39727.1575462963,2008-10-06,03:46:52
39.98414,116.354928,0,217,39727.1576041667,2008-10-06,03:46:57
39.984126,116.355003,0,219,39727.157662037,2008-10-06,03:47:02
39.984107,116.355093,0,219,39727.1577199074,2008-10-06,03:47:07
39.984099,116.355169,0,223,39727.1577777778,2008-10-06,03:47:12
39.984093,116.355318,0,233,39727.1578356481,2008-10-06,03:47:17
39.984108,116.355412,0,241,39727.1578935185,2008-10-06,03:47:22
39.984195,116.355425,0,247,39727.1579513889,2008-10-06,03:47:27
39.984256,116.355403,0,241,39727.1580092593,2008-10-06,03:47:32
39.984268,116.35539,0,239,39727.1580671296,2008-10-06,03:47:37
39.984268,116.35539,0,239,39727.1581018518,2008-10-06,03:47:40
39.984268,116.355387,0,240,39727.158125,2008-10-06,03:47:42
39.98427,116.355362,0,241,39727.1581828704,2008-10-06,03:47:47
39.984279,116.355336,0,241,39727.1582407407,2008-10-06,03:47:52
39.984295,116.355303,0,242,39727.1582986111,2008-10-06,03:47:57
39.984306,116.355299,0,242,39727.1583564815,2008-10-06,03:48:02
39.984301,116.355283,0,243,39727.1584143518,2008-10-06,03:48:07
39.984262,116.355281,0,243,39727.1584722222,2008-10-06,03:48:12
39.984217,116.355221,0,244,39727.1585300926,2008-10-06,03:48:17
39.98422,116.355204,0,243,39727.158587963,2008-10-06,03:48:22
39.98422,116.355203,0,244,39727.1586458333,2008-10-06,03:48:27
39.98422,116.355201,0,244,39727.1587037037,2008-10-06,03:48:32
39.98422,116.355201,0,244,39727.1587384259,2008-10-06,03:48:35
39.98422,116.355206,0,244,39727.1587615741,2008-10-06,03:48:37
39.984223,116.355222,0,244,39727.1588194444,2008-10-06,03:48:42
39.984233,116.355273,0,243,39727.1588773148,2008-10-06,03:48:47
39.984273,116.355318,0,242,39727.1589351852,2008-10-06,03:48:52
39.984283,116.355348,0,243,39727.1589930556,2008-10-06,03:48:57
39.984283,116.355361,0,243,39727.1590509259,2008-10-06,03:49:02
39.984283,116.355366,0,243,39727.1591087963,2008-10-06,03:49:07
39.984283,116.355366,0,243,39727.1591435185,2008-10-06,03:49:10
39.984282,116.355361,0,243,39727.1591666667,2008-10-06,03:49:12
39.984325,116.355384,0,243,39727.159224537,2008-10-06,03:49:17
39.984289,116.355369,0,243,39727.1592824074,2008-10-06,03:49:22
39.984317,116.355409,0,242,39727.1593402778,2008-10-06,03:49:27
39.984307,116.355431,0,241,39727.1593981481,2008-10-06,03:49:32
39.984294,116.35547,0,240,39727.1594560185,2008-10-06,03:49:37
39.984299,116.355501,0,239,39727.1595138889,2008-10-06,03:49:42
39.984306,116.355548,0,238,39727.1595717593,2008-10-06,03:49:47
39.984314,116.355564,0,237,39727.1596296296,2008-10-06,03:49:52
39.984314,116.355564,0,237,39727.1596643519,2008-10-06,03:49:55
39.984309,116.355571,0,237,39727.1596875,2008-10-06,03:49:57
39.984295,116.355607,0,237,39727.1597453704,2008-10-06,03:50:02
39.98427,116.355658,0,237,39727.1598032407,2008-10-06,03:50:07
39.984248,116.355721,0,236,39727.1598611111,2008-10-06,03:50:12
39.984182,116.355748,0,236,39727.1599189815,2008-10-06,03:50:17
39.984106,116.355742,0,236,39727.1599768519,2008-10-06,03:50:22
39.984061,116.355749,0,236,39727.1600347222,2008-10-06,03:50:27
39.98405,116.355765,0,236,39727.1600925926,2008-10-06,03:50:32
39.984029,116.355742,0,237,39727.160150463,2008-10-06,03:50:37
39.984022,116.355708,0,237,39727.1602083333,2008-10-06,03:50:42
39.984779,116.355905,0,121,39727.1603240741,2008-10-06,03:50:52
39.984815,116.355902,0,209,39727.1603819444,2008-10-06,03:50:57
39.984507,116.355836,0,231,39727.1604398148,2008-10-06,03:51:02
39.98429,116.355826,0,232,39727.1604976852,2008-10-06,03:51:07
39.984258,116.355857,0,231,39727.1605555556,2008-10-06,03:51:12
39.98429,116.355877,0,230,39727.1606134259,2008-10-06,03:51:17
39.984324,116.355877,0,229,39727.1606712963,2008-10-06,03:51:22
39.984323,116.355844,0,228,39727.1607291667,2008-10-06,03:51:27
39.984308,116.355825,0,228,39727.160787037,2008-10-06,03:51:32
39.984279,116.355804,0,228,39727.1608449074,2008-10-06,03:51:37
39.984248,116.35574,0,228,39727.1609027778,2008-10-06,03:51:42
39.984239,116.355737,0,228,39727.1609606481,2008-10-06,03:51:47
39.984218,116.355719,0,228,39727.1610185185,2008-10-06,03:51:52
39.98415,116.354923,0,290,39727.1613657407,2008-10-06,03:52:22
39.98414,116.354979,0,209,39727.1614236111,2008-10-06,03:52:27
39.984179,116.354948,0,177,39727.1614814815,2008-10-06,03:52:32
39.984141,116.354981,0,174,39727.1615393519,2008-10-06,03:52:37
39.984092,116.355071,0,182,39727.1615972222,2008-10-06,03:52:42
39.984074,116.355062,0,178,39727.1616550926,2008-10-06,03:52:47
39.984074,116.355062,0,178,39727.1616898148,2008-10-06,03:52:50
39.98407,116.355057,0,175,39727.161712963,2008-10-06,03:52:52
39.984076,116.355087,0,176,39727.1617708333,2008-10-06,03:52:57
39.98407,116.355168,0,173,39727.1618287037,2008-10-06,03:53:02
39.984077,116.355179,0,172,39727.1618865741,2008-10-06,03:53:07
39.984064,116.355142,0,171,39727.1619444444,2008-10-06,03:53:12
39.984046,116.3551,0,169,39727.1620023148,2008-10-06,03:53:17
39.984112,116.355025,0,167,39727.1620601852,2008-10-06,03:53:22
39.984129,116.355211,0,157,39727.1621180556,2008-10-06,03:53:27
39.984127,116.355336,0,151,39727.1621759259,2008-10-06,03:53:32
39.984137,116.355459,0,135,39727.1622337963,2008-10-06,03:53:37
39.984156,116.355633,0,125,39727.1622916667,2008-10-06,03:53:42
39.984152,116.35568,0,120,39727.162349537,2008-10-06,03:53:47
39.984148,116.355728,0,106,39727.1624074074,2008-10-06,03:53:52
39.984143,116.355836,0,90,39727.1624652778,2008-10-06,03:53:57
39.984146,116.355906,0,80,39727.1625231481,2008-10-06,03:54:02
39.984139,116.355949,0,69,39727.1625810185,2008-10-06,03:54:07
39.984136,116.355978,0,56,39727.1626388889,2008-10-06,03:54:12
39.984138,116.355897,0,50,39727.1626967593,2008-10-06,03:54:17
39.984148,116.355914,0,39,39727.1627546296,2008-10-06,03:54:22
39.98415,116.355895,0,34,39727.1628125,2008-10-06,03:54:27
39.984147,116.35581,0,35,39727.1628703704,2008-10-06,03:54:32
39.984127,116.355615,0,36,39727.1629282407,2008-10-06,03:54:37
39.984127,116.355628,0,37,39727.1629861111,2008-10-06,03:54:42
39.98412,116.355558,0,39,39727.1630439815,2008-10-06,03:54:47
39.984122,116.35559,0,45,39727.1631018519,2008-10-06,03:54:52
39.984138,116.355628,0,49,39727.1631597222,2008-10-06,03:54:57
39.984139,116.355648,0,50,39727.1632175926,2008-10-06,03:55:02
39.98413,116.355638,0,53,39727.163275463,2008-10-06,03:55:07
39.98413,116.355638,0,53,39727.1633101852,2008-10-06,03:55:10
39.984135,116.355633,0,53,39727.1633333333,2008-10-06,03:55:12
39.984127,116.355607,0,50,39727.1633912037,2008-10-06,03:55:17
39.984125,116.355555,0,51,39727.1634490741,2008-10-06,03:55:22
39.98412,116.355398,0,50,39727.1635069444,2008-10-06,03:55:27
39.984126,116.355333,0,50,39727.1635648148,2008-10-06,03:55:32
39.984143,116.355353,0,51,39727.1636226852,2008-10-06,03:55:37
39.984139,116.355395,0,51,39727.1636805556,2008-10-06,03:55:42
39.984145,116.35544,0,51,39727.1637384259,2008-10-06,03:55:47
39.984154,116.355451,0,51,39727.1637962963,2008-10-06,03:55:52
39.984139,116.355447,0,51,39727.1638541667,2008-10-06,03:55:57
39.984122,116.355436,0,52,39727.163912037,2008-10-06,03:56:02
39.984137,116.355503,0,55,39727.1639699074,2008-10-06,03:56:07
39.984136,116.355625,0,58,39727.1640277778,2008-10-06,03:56:12
39.984153,116.355761,0,61,39727.1640856481,2008-10-06,03:56:17
39.984158,116.355925,0,65,39727.1641435185,2008-10-06,03:56:22
39.984166,116.356011,0,69,39727.1642013889,2008-10-06,03:56:27
39.984179,116.356011,0,72,39727.1642592593,2008-10-06,03:56:32
39.984175,116.355992,0,75,39727.1643171296,2008-10-06,03:56:37
39.984187,116.356098,0,77,39727.164375,2008-10-06,03:56:42
39.984187,116.35617,0,78,39727.1644328704,2008-10-06,03:56:47
39.984178,116.35617,0,81,39727.1644907407,2008-10-06,03:56:52
39.984192,116.356209,0,82,39727.1645486111,2008-10-06,03:56:57
39.984186,116.356271,0,83,39727.1646064815,2008-10-06,03:57:02
39.984195,116.356259,0,86,39727.1646643518,2008-10-06,03:57:07
39.984196,116.356297,0,88,39727.1647222222,2008-10-06,03:57:12
39.984193,116.35641,0,93,39727.1647800926,2008-10-06,03:57:17
39.984196,116.35645,0,95,39727.164837963,2008-10-06,03:57:22
39.984184,116.356475,0,97,39727.1648958333,2008-10-06,03:57:27
39.98418,116.35651,0,97,39727.1649537037,2008-10-06,03:57:32
39.98418,116.35651,0,97,39727.1649884259,2008-10-06,03:57:35
39.984186,116.356502,0,98,39727.1650115741,2008-10-06,03:57:37
39.984181,116.356469,0,100,39727.1650694444,2008-10-06,03:57:42
39.984186,116.356457,0,101,39727.1651273148,2008-10-06,03:57:47
39.984191,116.35645,0,101,39727.1651851852,2008-10-06,03:57:52
39.984191,116.35645,0,101,39727.1652199074,2008-10-06,03:57:55
39.984188,116.356454,0,103,39727.1652430556,2008-10-06,03:57:57
39.98419,116.356366,0,102,39727.1653009259,2008-10-06,03:58:02
39.984167,116.356136,0,104,39727.1653587963,2008-10-06,03:58:07
39.984147,116.355743,0,111,39727.1654166667,2008-10-06,03:58:12
39.984152,116.355653,0,115,39727.165474537,2008-10-06,03:58:17
39.984152,116.355604,0,119,39727.1655324074,2008-10-06,03:58:22
39.984162,116.355603,0,121,39727.1655902778,2008-10-06,03:58:27
39.984159,116.355663,0,121,39727.1656481481,2008-10-06,03:58:32
39.98416,116.355709,0,121,39727.1657060185,2008-10-06,03:58:37
39.98416,116.355709,0,121,39727.1657407407,2008-10-06,03:58:40
39.98416,116.355702,0,121,39727.1657638889,2008-10-06,03:58:42
39.984158,116.355719,0,123,39727.1658217593,2008-10-06,03:58:47
39.984158,116.35578,0,126,39727.1658796296,2008-10-06,03:58:52
39.984168,116.355826,0,128,39727.1659375,2008-10-06,03:58:57
39.984168,116.355826,0,128,39727.1659722222,2008-10-06,03:59:00
39.984175,116.355829,0,128,39727.1659953704,2008-10-06,03:59:02
39.984177,116.355799,0,129,39727.1660532407,2008-10-06,03:59:07
39.984192,116.355685,0,129,39727.1661111111,2008-10-06,03:59:12
39.984173,116.35551,0,129,39727.1661689815,2008-10-06,03:59:17
39.984165,116.355463,0,128,39727.1662268518,2008-10-06,03:59:22
39.984166,116.355434,0,126,39727.1662847222,2008-10-06,03:59:27
39.984163,116.355397,0,126,39727.1663425926,2008-10-06,03:59:32
39.984153,116.355305,0,125,39727.166400463,2008-10-06,03:59:37
39.98415,116.355276,0,124,39727.1664583333,2008-10-06,03:59:42
39.984149,116.35527,0,124,39727.1665162037,2008-10-06,03:59:47
39.984149,116.35527,0,124,39727.1665509259,2008-10-06,03:59:50
39.984149,116.355273,0,124,39727.1665740741,2008-10-06,03:59:52
39.984151,116.355297,0,124,39727.1666319444,2008-10-06,03:59:57
39.984146,116.355341,0,124,39727.1666898148,2008-10-06,04:00:02
39.984135,116.355371,0,125,39727.1667476852,2008-10-06,04:00:07
39.984134,116.355375,0,126,39727.1668055556,2008-10-06,04:00:12
39.984134,116.355375,0,126,39727.1668402778,2008-10-06,04:00:15
39.984142,116.355372,0,127,39727.1668634259,2008-10-06,04:00:17
39.984144,116.355385,0,127,39727.1669212963,2008-10-06,04:00:22
39.984144,116.355385,0,127,39727.1669560185,2008-10-06,04:00:25
39.984145,116.35539,0,128,39727.1669791667,2008-10-06,04:00:27
39.984145,116.355399,0,128,39727.167037037,2008-10-06,04:00:32
39.984159,116.355504,0,127,39727.1670949074,2008-10-06,04:00:37
39.984165,116.355498,0,127,39727.1671527778,2008-10-06,04:00:42
39.984165,116.355498,0,127,39727.1671875,2008-10-06,04:00:45
39.984171,116.355492,0,128,39727.1672106481,2008-10-06,04:00:47
39.984167,116.355391,0,127,39727.1672685185,2008-10-06,04:00:52
39.984142,116.355354,0,121,39727.1673263889,2008-10-06,04:00:57
39.984104,116.355281,0,118,39727.1673842593,2008-10-06,04:01:02
39.984048,116.355217,0,118,39727.1674421296,2008-10-06,04:01:07
39.984015,116.355187,0,119,39727.1675,2008-10-06,04:01:12
39.98401,116.355131,0,123,39727.1675578704,2008-10-06,04:01:17
39.984012,116.355094,0,125,39727.1676157407,2008-10-06,04:01:22
39.984012,116.355096,0,126,39727.1676736111,2008-10-06,04:01:27
39.984012,116.355096,0,126,39727.1677083333,2008-10-06,04:01:30
39.984012,116.355101,0,126,39727.1677314815,2008-10-06,04:01:32
39.984032,116.355118,0,128,39727.1677893519,2008-10-06,04:01:37
39.98403,116.355128,0,128,39727.1678472222,2008-10-06,04:01:42
39.98403,116.355128,0,128,39727.1678819444,2008-10-06,04:01:45
39.98403,116.355128,0,128,39727.1679050926,2008-10-06,04:01:47
39.984055,116.355299,0,129,39727.167962963,2008-10-06,04:01:52
39.984086,116.355415,0,132,39727.1680208333,2008-10-06,04:01:57
39.984108,116.355569,0,133,39727.1680787037,2008-10-06,04:02:02
39.984121,116.355739,0,135,39727.1681365741,2008-10-06,04:02:07
39.984123,116.355771,0,136,39727.1681944444,2008-10-06,04:02:12
39.984123,116.355771,0,136,39727.1682291667,2008-10-06,04:02:15
39.984121,116.355772,0,135,39727.1682523148,2008-10-06,04:02:17
39.984128,116.355816,0,136,39727.1683101852,2008-10-06,04:02:22
39.984137,116.35583,0,135,39727.1683680556,2008-10-06,04:02:27
39.984142,116.355839,0,134,39727.1684259259,2008-10-06,04:02:32
39.984149,116.355916,0,134,39727.1684837963,2008-10-06,04:02:37
39.984163,116.355902,0,135,39727.1685416667,2008-10-06,04:02:42
39.984163,116.355858,0,135,39727.168599537,2008-10-06,04:02:47
39.984174,116.3559,0,135,39727.1686574074,2008-10-06,04:02:52
39.984162,116.35592,0,135,39727.1687152778,2008-10-06,04:02:57
39.984152,116.355968,0,134,39727.1687731481,2008-10-06,04:03:02
39.984159,116.356003,0,134,39727.1688310185,2008-10-06,04:03:07
39.984161,116.356105,0,134,39727.1688888889,2008-10-06,04:03:12
39.984156,116.356091,0,136,39727.1689467593,2008-10-06,04:03:17
39.98415,116.356021,0,137,39727.1690046296,2008-10-06,04:03:22
39.984145,116.355973,0,138,39727.1690625,2008-10-06,04:03:27
39.984135,116.355805,0,137,39727.1691203704,2008-10-06,04:03:32
39.98413,116.355751,0,139,39727.1691782407,2008-10-06,04:03:37
39.984111,116.355654,0,138,39727.1692361111,2008-10-06,04:03:42
39.984106,116.355701,0,139,39727.1692939815,2008-10-06,04:03:47
39.984119,116.355745,0,141,39727.1693518519,2008-10-06,04:03:52
39.984119,116.355745,0,141,39727.1693865741,2008-10-06,04:03:55
39.984119,116.355747,0,144,39727.1694097222,2008-10-06,04:03:57
39.984096,116.355597,0,142,39727.1694675926,2008-10-06,04:04:02
39.984074,116.355382,0,136,39727.169525463,2008-10-06,04:04:07
39.98408,116.355304,0,131,39727.1695833333,2008-10-06,04:04:12
39.984094,116.355152,0,127,39727.1696412037,2008-10-06,04:04:17
39.984089,116.355077,0,125,39727.1696990741,2008-10-06,04:04:22
39.984103,116.355111,0,124,39727.1697569444,2008-10-06,04:04:27
39.984107,116.355151,0,124,39727.1698148148,2008-10-06,04:04:32
39.984109,116.355142,0,125,39727.1698726852,2008-10-06,04:04:37
39.984091,116.355135,0,125,39727.1699305556,2008-10-06,04:04:42
39.984064,116.35513,0,123,39727.1699884259,2008-10-06,04:04:47
39.984061,116.355147,0,122,39727.1700462963,2008-10-06,04:04:52
39.984055,116.355218,0,124,39727.1701041667,2008-10-06,04:04:57
39.984056,116.355249,0,126,39727.170162037,2008-10-06,04:05:02
39.984052,116.355286,0,125,39727.1702199074,2008-10-06,04:05:07
39.984067,116.355307,0,124,39727.1702777778,2008-10-06,04:05:12
39.984085,116.355364,0,124,39727.1703356481,2008-10-06,04:05:17
39.984092,116.355301,0,125,39727.1703935185,2008-10-06,04:05:22
39.984097,116.355276,0,124,39727.1704513889,2008-10-06,04:05:27
39.984082,116.355182,0,125,39727.1705092593,2008-10-06,04:05:32
39.984073,116.355081,0,125,39727.1705671296,2008-10-06,04:05:37
39.984071,116.355016,0,124,39727.170625,2008-10-06,04:05:42
39.984066,116.354999,0,122,39727.1706828704,2008-10-06,04:05:47
39.984056,116.355015,0,122,39727.1707407407,2008-10-06,04:05:52
39.98404,116.354967,0,123,39727.1707986111,2008-10-06,04:05:57
39.984019,116.3549,0,123,39727.1708564815,2008-10-06,04:06:02
39.983991,116.354839,0,123,39727.1709143519,2008-10-06,04:06:07
39.983984,116.354689,0,121,39727.1709722222,2008-10-06,04:06:12
39.983984,116.354702,0,119,39727.1710300926,2008-10-06,04:06:17
39.983971,116.354641,0,114,39727.171087963,2008-10-06,04:06:22
39.983971,116.354594,0,112,39727.1711458333,2008-10-06,04:06:27
39.983961,116.35457,0,110,39727.1712037037,2008-10-06,04:06:32
39.98395,116.354544,0,110,39727.1712615741,2008-10-06,04:06:37
39.983949,116.354541,0,110,39727.1713194444,2008-10-06,04:06:42
39.983949,116.354541,0,110,39727.1713541667,2008-10-06,04:06:45
39.983948,116.354544,0,110,39727.1713773148,2008-10-06,04:06:47
39.983946,116.354535,0,110,39727.1714351852,2008-10-06,04:06:52
39.983946,116.354535,0,110,39727.1714699074,2008-10-06,04:06:55
39.983946,116.354536,0,110,39727.1714930556,2008-10-06,04:06:57
39.983926,116.35451,0,110,39727.1715509259,2008-10-06,04:07:02
39.983985,116.354458,0,109,39727.1716087963,2008-10-06,04:07:07
39.983998,116.354446,0,108,39727.1716666667,2008-10-06,04:07:12
39.98402,116.35443,0,109,39727.171724537,2008-10-06,04:07:17
39.984021,116.354417,0,111,39727.1717824074,2008-10-06,04:07:22
39.98404,116.354402,0,115,39727.1718402778,2008-10-06,04:07:27
39.984042,116.354318,0,109,39727.1718981481,2008-10-06,04:07:32
39.984043,116.3543,0,111,39727.1719560185,2008-10-06,04:07:37
39.984038,116.354348,0,116,39727.1720138889,2008-10-06,04:07:42
39.984034,116.354377,0,120,39727.1720717593,2008-10-06,04:07:47
39.984026,116.354392,0,123,39727.1721296296,2008-10-06,04:07:52
39.984102,116.354356,0,125,39727.1721875,2008-10-06,04:07:57
39.984125,116.354403,0,129,39727.1722453704,2008-10-06,04:08:02
39.984131,116.354523,0,133,39727.1723032407,2008-10-06,04:08:07
39.984136,116.354675,0,137,39727.1723611111,2008-10-06,04:08:12
39.984151,116.354855,0,140,39727.1724189815,2008-10-06,04:08:17
39.984203,116.354972,0,139,39727.1724768518,2008-10-06,04:08:22
39.984245,116.35514,0,146,39727.1725347222,2008-10-06,04:08:27
39.984282,116.355247,0,150,39727.1725925926,2008-10-06,04:08:32
39.984329,116.355378,0,139,39727.172650463,2008-10-06,04:08:37
39.984392,116.355378,0,136,39727.1727083333,2008-10-06,04:08:42
39.984431,116.35543,0,130,39727.1727662037,2008-10-06,04:08:47
39.984471,116.355434,0,122,39727.1728240741,2008-10-06,04:08:52
39.984511,116.355422,0,121,39727.1728819444,2008-10-06,04:08:57
39.984557,116.355433,0,118,39727.1729398148,2008-10-06,04:09:02
39.984606,116.355426,0,114,39727.1729976852,2008-10-06,04:09:07
39.984672,116.355424,0,116,39727.1730555556,2008-10-06,04:09:12
39.984714,116.355419,0,114,39727.1731134259,2008-10-06,04:09:17
39.984757,116.355427,0,116,39727.1731712963,2008-10-06,04:09:22
39.984791,116.355422,0,115,39727.1732291667,2008-10-06,04:09:27
39.984842,116.355408,0,114,39727.173287037,2008-10-06,04:09:32
39.984891,116.355407,0,118,39727.1733449074,2008-10-06,04:09:37
39.984958,116.355472,0,122,39727.1734027778,2008-10-06,04:09:42
39.984974,116.355455,0,125,39727.1734606481,2008-10-06,04:09:47
39.985007,116.355402,0,127,39727.1735185185,2008-10-06,04:09:52
39.985028,116.355341,0,125,39727.1735763889,2008-10-06,04:09:57
39.98505,116.355282,0,126,39727.1736342593,2008-10-06,04:10:02
39.985035,116.355216,0,127,39727.1736921296,2008-10-06,04:10:07
39.98505,116.355146,0,129,39727.17375,2008-10-06,04:10:12
39.985052,116.355072,0,131,39727.1738078704,2008-10-06,04:10:17
39.98504,116.355002,0,134,39727.1738657407,2008-10-06,04:10:22
39.985032,116.354945,0,137,39727.1739236111,2008-10-06,04:10:27
39.985051,116.354891,0,142,39727.1739814815,2008-10-06,04:10:32
39.985057,116.354915,0,141,39727.1740393518,2008-10-06,04:10:37
39.985064,116.35487,0,136,39727.1740972222,2008-10-06,04:10:42
39.985062,116.354805,0,134,39727.1741550926,2008-10-06,04:10:47
39.985061,116.354744,0,135,39727.174212963,2008-10-06,04:10:52
39.985066,116.35468,0,136,39727.1742708333,2008-10-06,04:10:57
39.985077,116.354666,0,137,39727.1743287037,2008-10-06,04:11:02
39.985066,116.354607,0,138,39727.1743865741,2008-10-06,04:11:07
39.985059,116.354535,0,140,39727.1744444444,2008-10-06,04:11:12
39.985066,116.354457,0,141,39727.1745023148,2008-10-06,04:11:17
39.985048,116.354348,0,140,39727.1745601852,2008-10-06,04:11:22
39.985057,116.354293,0,140,39727.1746180556,2008-10-06,04:11:27
39.985059,116.354171,0,140,39727.1746759259,2008-10-06,04:11:32
39.985058,116.354097,0,139,39727.1747337963,2008-10-06,04:11:37
39.98506,116.354017,0,137,39727.1747916667,2008-10-06,04:11:42
39.985067,116.353963,0,136,39727.174849537,2008-10-06,04:11:47
[truncated: 6,614 more chars]
