# Supplementary material for: Research on differential privacy protection method based on user tendency
Source: PLoS One. 2023 Oct 26;18(10):e0288823. doi: 10.1371/journal.pone.0288823 (PMC10602288; doi:10.1371/journal.pone.0288823)
Supplement: S3 Data — (ZIP) [file pone.0288823.s003.zip › Data 5-3/052/Trajectory/20081006134237.plt]

Geolife trajectory
WGS 84
Altitude is in Feet
Reserved 3
0,2,255,My Track,0,0,2,8421376
0
39.985576,116.35057,0,240,39727.5712615741,2008-10-06,13:42:37
39.984124,116.350771,0,-213,39727.5713194444,2008-10-06,13:42:42
39.98321,116.350746,0,-401,39727.5713773148,2008-10-06,13:42:47
39.985002,116.350711,0,56,39727.5714351852,2008-10-06,13:42:52
39.984999,116.350655,0,55,39727.5714930556,2008-10-06,13:42:57
39.985444,116.350712,0,86,39727.5715509259,2008-10-06,13:43:02
39.98521,116.350858,0,87,39727.5780902778,2008-10-06,13:52:27
39.985199,116.350873,0,82,39727.5781481481,2008-10-06,13:52:32
39.985188,116.350874,0,79,39727.5782060185,2008-10-06,13:52:37
39.98519,116.350871,0,78,39727.5782638889,2008-10-06,13:52:42
39.98519,116.350871,0,79,39727.5783217593,2008-10-06,13:52:47
39.985191,116.35087,0,79,39727.5783796296,2008-10-06,13:52:52
39.985191,116.35087,0,79,39727.5784143518,2008-10-06,13:52:55
39.985189,116.350875,0,79,39727.5784375,2008-10-06,13:52:57
39.985204,116.350873,0,82,39727.5784953704,2008-10-06,13:53:02
39.985204,116.350873,0,82,39727.5785532407,2008-10-06,13:53:07
39.985203,116.350875,0,82,39727.5786111111,2008-10-06,13:53:12
39.985201,116.350875,0,82,39727.5786689815,2008-10-06,13:53:17
39.985203,116.350877,0,82,39727.5787268518,2008-10-06,13:53:22
39.985211,116.350874,0,83,39727.5787847222,2008-10-06,13:53:27
39.98521,116.350874,0,83,39727.5788425926,2008-10-06,13:53:32
39.985205,116.350873,0,83,39727.578900463,2008-10-06,13:53:37
39.985205,116.350873,0,83,39727.5789351852,2008-10-06,13:53:40
39.98521,116.350873,0,83,39727.5789583333,2008-10-06,13:53:42
39.985232,116.350843,0,85,39727.5790162037,2008-10-06,13:53:47
39.985231,116.350845,0,85,39727.5790740741,2008-10-06,13:53:52
39.985228,116.350842,0,85,39727.5791319444,2008-10-06,13:53:57
39.985228,116.350841,0,85,39727.5791898148,2008-10-06,13:54:02
39.985231,116.35084,0,85,39727.5792476852,2008-10-06,13:54:07
39.985231,116.35084,0,85,39727.5792824074,2008-10-06,13:54:10
39.985232,116.350842,0,85,39727.5793055556,2008-10-06,13:54:12
39.985246,116.350844,0,84,39727.5793634259,2008-10-06,13:54:17
39.985247,116.350844,0,84,39727.5794212963,2008-10-06,13:54:22
39.98525,116.350851,0,84,39727.5794791667,2008-10-06,13:54:27
39.985254,116.350853,0,84,39727.579537037,2008-10-06,13:54:32
39.985255,116.350858,0,84,39727.5795949074,2008-10-06,13:54:37
39.985254,116.350853,0,84,39727.5796527778,2008-10-06,13:54:42
39.985253,116.350854,0,84,39727.5797106481,2008-10-06,13:54:47
39.985252,116.35085,0,84,39727.5797685185,2008-10-06,13:54:52
39.985259,116.350847,0,85,39727.5798263889,2008-10-06,13:54:57
39.985263,116.350842,0,85,39727.5798842593,2008-10-06,13:55:02
39.985263,116.350842,0,85,39727.5799189815,2008-10-06,13:55:05
39.985263,116.350838,0,85,39727.5799421296,2008-10-06,13:55:07
39.98526,116.350825,0,87,39727.58,2008-10-06,13:55:12
39.985272,116.350814,0,90,39727.5800578704,2008-10-06,13:55:17
39.985276,116.350795,0,92,39727.5801157407,2008-10-06,13:55:22
39.985285,116.350793,0,92,39727.5801736111,2008-10-06,13:55:27
39.985285,116.350794,0,92,39727.5802314815,2008-10-06,13:55:32
39.985285,116.350794,0,92,39727.5802662037,2008-10-06,13:55:35
39.985293,116.350798,0,92,39727.5802893518,2008-10-06,13:55:37
39.985302,116.350804,0,93,39727.5803472222,2008-10-06,13:55:42
39.985307,116.350803,0,95,39727.5804050926,2008-10-06,13:55:47
39.985306,116.350798,0,96,39727.580462963,2008-10-06,13:55:52
39.985308,116.350793,0,98,39727.5805208333,2008-10-06,13:55:57
39.985309,116.350794,0,100,39727.5805787037,2008-10-06,13:56:02
39.985307,116.350798,0,103,39727.5806365741,2008-10-06,13:56:07
39.985307,116.350798,0,103,39727.5806712963,2008-10-06,13:56:10
39.985307,116.350797,0,106,39727.5806944444,2008-10-06,13:56:12
39.985295,116.3508,0,109,39727.5807523148,2008-10-06,13:56:17
39.985273,116.350811,0,111,39727.5808101852,2008-10-06,13:56:22
39.985264,116.350816,0,114,39727.5808680556,2008-10-06,13:56:27
39.985252,116.350816,0,116,39727.5809259259,2008-10-06,13:56:32
39.985245,116.350955,0,120,39727.5809837963,2008-10-06,13:56:37
39.985294,116.351277,0,126,39727.5810416667,2008-10-06,13:56:42
39.98532,116.351675,0,131,39727.581099537,2008-10-06,13:56:47
39.985352,116.352184,0,132,39727.5811574074,2008-10-06,13:56:52
39.985408,116.352862,0,129,39727.5812152778,2008-10-06,13:56:57
39.985433,116.353618,0,125,39727.5812731481,2008-10-06,13:57:02
39.985381,116.354423,0,123,39727.5813310185,2008-10-06,13:57:07
39.985386,116.355165,0,123,39727.5813888889,2008-10-06,13:57:12
39.985425,116.355814,0,120,39727.5814467593,2008-10-06,13:57:17
39.985463,116.356426,0,119,39727.5815046296,2008-10-06,13:57:22
39.985478,116.35708,0,111,39727.5815625,2008-10-06,13:57:27
39.985485,116.357727,0,108,39727.5816203704,2008-10-06,13:57:32
39.985502,116.358335,0,104,39727.5816782407,2008-10-06,13:57:37
39.985508,116.358899,0,99,39727.5817361111,2008-10-06,13:57:42
39.985508,116.359439,0,93,39727.5817939815,2008-10-06,13:57:47
39.985543,116.359964,0,89,39727.5818518519,2008-10-06,13:57:52
39.985573,116.360506,0,84,39727.5819097222,2008-10-06,13:57:57
39.985617,116.361028,0,79,39727.5819675926,2008-10-06,13:58:02
39.985598,116.361454,0,76,39727.582025463,2008-10-06,13:58:07
39.985615,116.361764,0,71,39727.5820833333,2008-10-06,13:58:12
39.985719,116.36187,0,67,39727.5821412037,2008-10-06,13:58:17
39.985712,116.36186,0,58,39727.5821990741,2008-10-06,13:58:22
39.985571,116.361793,0,50,39727.5822569444,2008-10-06,13:58:27
39.985527,116.361872,0,43,39727.5823148148,2008-10-06,13:58:32
39.985411,116.362108,0,36,39727.5823726852,2008-10-06,13:58:37
39.985286,116.362406,0,28,39727.5824305556,2008-10-06,13:58:42
39.98519,116.36265,0,20,39727.5824884259,2008-10-06,13:58:47
39.9851,116.362727,0,10,39727.5825462963,2008-10-06,13:58:52
39.985097,116.362671,0,0,39727.5826041667,2008-10-06,13:58:57
39.98522,116.362655,0,-11,39727.582662037,2008-10-06,13:59:02
39.985231,116.362648,0,-22,39727.5827199074,2008-10-06,13:59:07
39.98528,116.362713,0,-22,39727.5827777778,2008-10-06,13:59:12
39.985295,116.362776,0,-22,39727.5828356481,2008-10-06,13:59:17
39.985224,116.362708,0,-25,39727.5828935185,2008-10-06,13:59:22
39.985189,116.362677,0,-27,39727.5829513889,2008-10-06,13:59:27
39.985138,116.362638,0,-32,39727.5830092593,2008-10-06,13:59:32
39.985182,116.362666,0,-38,39727.5830671296,2008-10-06,13:59:37
39.985262,116.362746,0,-44,39727.583125,2008-10-06,13:59:42
39.985299,116.362782,0,-51,39727.5831828704,2008-10-06,13:59:47
39.985279,116.362785,0,-58,39727.5832407407,2008-10-06,13:59:52
39.985344,116.362803,0,-64,39727.5832986111,2008-10-06,13:59:57
39.98556,116.362794,0,-67,39727.5833564815,2008-10-06,14:00:02
39.98581,116.362811,0,-68,39727.5834143519,2008-10-06,14:00:07
39.986093,116.363153,0,-67,39727.5834722222,2008-10-06,14:00:12
39.986247,116.363855,0,-61,39727.5835300926,2008-10-06,14:00:17
39.986294,116.364538,0,-61,39727.583587963,2008-10-06,14:00:22
39.986385,116.365222,0,-57,39727.5836458333,2008-10-06,14:00:27
39.985929,116.365782,0,-44,39727.5837037037,2008-10-06,14:00:32
39.985568,116.366329,0,-33,39727.5837615741,2008-10-06,14:00:37
39.985488,116.366916,0,-31,39727.5838194444,2008-10-06,14:00:42
39.985435,116.367475,0,-28,39727.5838773148,2008-10-06,14:00:47
39.98543,116.368021,0,-23,39727.5839351852,2008-10-06,14:00:52
39.985433,116.368519,0,-19,39727.5839930556,2008-10-06,14:00:57
39.985423,116.368942,0,-11,39727.5840509259,2008-10-06,14:01:02
39.985407,116.369227,0,-9,39727.5841087963,2008-10-06,14:01:07
39.985423,116.369325,0,-3,39727.5841666667,2008-10-06,14:01:12
39.985433,116.369344,0,-9,39727.584224537,2008-10-06,14:01:17
39.985429,116.369406,0,-3,39727.5842824074,2008-10-06,14:01:22
39.985452,116.369505,0,12,39727.5843402778,2008-10-06,14:01:27
39.985457,116.369666,0,25,39727.5843981481,2008-10-06,14:01:32
39.985517,116.369899,0,44,39727.5844560185,2008-10-06,14:01:37
39.985511,116.370168,0,51,39727.5845138889,2008-10-06,14:01:42
39.985469,116.370541,0,58,39727.5845717593,2008-10-06,14:01:47
39.985406,116.37094,0,68,39727.5846296296,2008-10-06,14:01:52
39.98549,116.371289,0,74,39727.5846875,2008-10-06,14:01:57
39.985632,116.371707,0,80,39727.5847453704,2008-10-06,14:02:02
39.985756,116.372336,0,85,39727.5848032407,2008-10-06,14:02:07
39.985907,116.372989,0,93,39727.5848611111,2008-10-06,14:02:12
39.985925,116.373431,0,92,39727.5849189815,2008-10-06,14:02:17
39.985786,116.373671,0,97,39727.5849768519,2008-10-06,14:02:22
39.985535,116.373692,0,94,39727.5850347222,2008-10-06,14:02:27
39.98534,116.373478,0,93,39727.5850925926,2008-10-06,14:02:32
39.98527,116.373126,0,94,39727.585150463,2008-10-06,14:02:37
39.98541,116.372862,0,96,39727.5852083333,2008-10-06,14:02:42
39.985832,116.372707,0,100,39727.5852662037,2008-10-06,14:02:47
39.986205,116.372627,0,100,39727.5853240741,2008-10-06,14:02:52
39.986925,116.371937,0,107,39727.5854398148,2008-10-06,14:03:02
39.987227,116.372183,0,94,39727.5854976852,2008-10-06,14:03:07
39.987491,116.372409,0,93,39727.5855555556,2008-10-06,14:03:12
39.987642,116.37239,0,96,39727.5856134259,2008-10-06,14:03:17
39.98778,116.372365,0,97,39727.5856712963,2008-10-06,14:03:22
39.988035,116.372353,0,98,39727.5857291667,2008-10-06,14:03:27
39.988604,116.37218,0,90,39727.585787037,2008-10-06,14:03:32
39.989044,116.371979,0,85,39727.5858449074,2008-10-06,14:03:37
39.98953,116.371827,0,62,39727.5859027778,2008-10-06,14:03:42
39.989971,116.371586,0,69,39727.5859606481,2008-10-06,14:03:47
39.990405,116.371384,0,68,39727.5860185185,2008-10-06,14:03:52
39.990835,116.371159,0,83,39727.5860763889,2008-10-06,14:03:57
39.991276,116.370892,0,96,39727.5861342593,2008-10-06,14:04:02
39.991684,116.370623,0,97,39727.5861921296,2008-10-06,14:04:07
39.99209,116.370328,0,99,39727.58625,2008-10-06,14:04:12
39.992497,116.370074,0,101,39727.5863078704,2008-10-06,14:04:17
39.992854,116.369823,0,103,39727.5863657407,2008-10-06,14:04:22
39.993137,116.369592,0,107,39727.5864236111,2008-10-06,14:04:27
39.993275,116.369474,0,107,39727.5864814815,2008-10-06,14:04:32
39.993266,116.369481,0,109,39727.5865393518,2008-10-06,14:04:37
39.993266,116.369481,0,109,39727.5865740741,2008-10-06,14:04:40
39.993266,116.369487,0,107,39727.5865972222,2008-10-06,14:04:42
39.993265,116.369473,0,106,39727.5866550926,2008-10-06,14:04:47
39.993324,116.369454,0,107,39727.586712963,2008-10-06,14:04:52
39.993436,116.369373,0,111,39727.5867708333,2008-10-06,14:04:57
39.993654,116.369214,0,111,39727.5868287037,2008-10-06,14:05:02
39.993905,116.369033,0,109,39727.5868865741,2008-10-06,14:05:07
39.994181,116.368862,0,111,39727.5869444444,2008-10-06,14:05:12
39.994474,116.368636,0,110,39727.5870023148,2008-10-06,14:05:17
39.994782,116.368402,0,109,39727.5870601852,2008-10-06,14:05:22
39.995093,116.368158,0,111,39727.5871180556,2008-10-06,14:05:27
39.995388,116.367913,0,109,39727.5871759259,2008-10-06,14:05:32
39.995646,116.367641,0,109,39727.5872337963,2008-10-06,14:05:37
39.995896,116.367445,0,109,39727.5872916667,2008-10-06,14:05:42
39.996113,116.367274,0,107,39727.587349537,2008-10-06,14:05:47
39.996142,116.367194,0,107,39727.5874074074,2008-10-06,14:05:52
39.996136,116.367183,0,108,39727.5874652778,2008-10-06,14:05:57
39.996136,116.367186,0,108,39727.5875231481,2008-10-06,14:06:02
39.996136,116.367186,0,108,39727.5875578704,2008-10-06,14:06:05
39.996142,116.367186,0,107,39727.5875810185,2008-10-06,14:06:07
39.996304,116.367112,0,110,39727.5876388889,2008-10-06,14:06:12
39.996545,116.366966,0,111,39727.5876967593,2008-10-06,14:06:17
39.99681,116.36678,0,112,39727.5877546296,2008-10-06,14:06:22
39.997052,116.366613,0,109,39727.5878125,2008-10-06,14:06:27
39.997287,116.366432,0,107,39727.5878703704,2008-10-06,14:06:32
39.99753,116.366282,0,104,39727.5879282407,2008-10-06,14:06:37
39.997749,116.366148,0,101,39727.5879861111,2008-10-06,14:06:42
39.997982,116.365986,0,99,39727.5880439815,2008-10-06,14:06:47
39.998191,116.365725,0,103,39727.5881018518,2008-10-06,14:06:52
39.998465,116.365535,0,97,39727.5881597222,2008-10-06,14:06:57
39.998768,116.365331,0,95,39727.5882175926,2008-10-06,14:07:02
39.999076,116.365104,0,100,39727.588275463,2008-10-06,14:07:07
39.999309,116.364831,0,101,39727.5883333333,2008-10-06,14:07:12
39.999586,116.364646,0,100,39727.5883912037,2008-10-06,14:07:17
39.999876,116.364474,0,104,39727.5884490741,2008-10-06,14:07:22
40.000027,116.364355,0,102,39727.5885069444,2008-10-06,14:07:27
40.000058,116.364401,0,98,39727.5885648148,2008-10-06,14:07:32
40.000103,116.364724,0,90,39727.5886226852,2008-10-06,14:07:37
40.000161,116.365136,0,80,39727.5886805556,2008-10-06,14:07:42
40.000202,116.365536,0,90,39727.5887384259,2008-10-06,14:07:47
40.000209,116.365941,0,90,39727.5887962963,2008-10-06,14:07:52
40.000222,116.366322,0,85,39727.5888541667,2008-10-06,14:07:57
40.000187,116.366601,0,88,39727.588912037,2008-10-06,14:08:02
40.000173,116.366731,0,92,39727.5889699074,2008-10-06,14:08:07
40.000174,116.366751,0,94,39727.5890277778,2008-10-06,14:08:12
40.000173,116.366761,0,94,39727.5890856481,2008-10-06,14:08:17
40.000139,116.366888,0,97,39727.5891435185,2008-10-06,14:08:22
40.000109,116.36713,0,104,39727.5892013889,2008-10-06,14:08:27
40.000073,116.367453,0,103,39727.5892592593,2008-10-06,14:08:32
40.00003,116.367867,0,95,39727.5893171296,2008-10-06,14:08:37
40.000013,116.368301,0,89,39727.589375,2008-10-06,14:08:42
40.000067,116.368748,0,92,39727.5894328704,2008-10-06,14:08:47
40.000123,116.369143,0,95,39727.5894907407,2008-10-06,14:08:52
40.000115,116.369369,0,86,39727.5895486111,2008-10-06,14:08:57
40.000122,116.369356,0,80,39727.5896064815,2008-10-06,14:09:02
40.000184,116.369304,0,79,39727.5896643519,2008-10-06,14:09:07
40.000186,116.369254,0,80,39727.5897222222,2008-10-06,14:09:12
40.000123,116.36922,0,77,39727.5897800926,2008-10-06,14:09:17
40.000109,116.369223,0,68,39727.589837963,2008-10-06,14:09:22
40.000109,116.369307,0,60,39727.5898958333,2008-10-06,14:09:27
40.000112,116.369534,0,52,39727.5899537037,2008-10-06,14:09:32
40.000108,116.369882,0,46,39727.5900115741,2008-10-06,14:09:37
40.00015,116.37033,0,45,39727.5900694444,2008-10-06,14:09:42
40.000106,116.370809,0,41,39727.5901273148,2008-10-06,14:09:47
40.000116,116.371278,0,36,39727.5901851852,2008-10-06,14:09:52
40.000188,116.371759,0,30,39727.5902430556,2008-10-06,14:09:57
40.000207,116.372211,0,24,39727.5903009259,2008-10-06,14:10:02
40.00016,116.37258,0,16,39727.5903587963,2008-10-06,14:10:07
40.000099,116.372728,0,11,39727.5904166667,2008-10-06,14:10:12
40.000115,116.372738,0,6,39727.590474537,2008-10-06,14:10:17
40.000092,116.372728,0,2,39727.5905324074,2008-10-06,14:10:22
40.000092,116.372728,0,2,39727.5905671296,2008-10-06,14:10:25
40.000091,116.372721,0,0,39727.5905902778,2008-10-06,14:10:27
40.000093,116.37273,0,0,39727.5906481481,2008-10-06,14:10:32
40.000084,116.372764,0,1,39727.5907060185,2008-10-06,14:10:37
40.000065,116.372801,0,1,39727.5907638889,2008-10-06,14:10:42
40.000299,116.372881,0,14,39727.5908217593,2008-10-06,14:10:47
40.00029,116.372939,0,25,39727.5908796296,2008-10-06,14:10:52
40.000293,116.372994,0,34,39727.5909375,2008-10-06,14:10:57
40.000274,116.373063,0,54,39727.5909953704,2008-10-06,14:11:02
40.000279,116.37311,0,65,39727.5910532407,2008-10-06,14:11:07
40.000262,116.373175,0,72,39727.5911111111,2008-10-06,14:11:12
40.000253,116.37324,0,78,39727.5911689815,2008-10-06,14:11:17
40.000254,116.373302,0,83,39727.5912268519,2008-10-06,14:11:22
40.000257,116.373359,0,88,39727.5912847222,2008-10-06,14:11:27
40.000255,116.373446,0,94,39727.5913425926,2008-10-06,14:11:32
40.000244,116.373536,0,103,39727.591400463,2008-10-06,14:11:37
40.000234,116.373584,0,110,39727.5914583333,2008-10-06,14:11:42
40.000235,116.373622,0,115,39727.5915162037,2008-10-06,14:11:47
40.000213,116.373651,0,119,39727.5915740741,2008-10-06,14:11:52
40.000217,116.373709,0,125,39727.5916319444,2008-10-06,14:11:57
40.000214,116.373761,0,131,39727.5916898148,2008-10-06,14:12:02
40.000209,116.373818,0,136,39727.5917476852,2008-10-06,14:12:07
40.000218,116.373869,0,141,39727.5918055556,2008-10-06,14:12:12
40.000223,116.373936,0,144,39727.5918634259,2008-10-06,14:12:17
40.000235,116.373989,0,149,39727.5919212963,2008-10-06,14:12:22
40.000219,116.374059,0,153,39727.5919791667,2008-10-06,14:12:27
40.000224,116.374122,0,158,39727.592037037,2008-10-06,14:12:32
40.000223,116.37417,0,165,39727.5920949074,2008-10-06,14:12:37
40.000224,116.374224,0,166,39727.5921527778,2008-10-06,14:12:42
40.000235,116.374262,0,170,39727.5922106481,2008-10-06,14:12:47
40.000246,116.374313,0,175,39727.5922685185,2008-10-06,14:12:52
40.000259,116.374353,0,182,39727.5923263889,2008-10-06,14:12:57
40.000275,116.374398,0,188,39727.5923842593,2008-10-06,14:13:02
40.000271,116.374426,0,193,39727.5924421296,2008-10-06,14:13:07
40.000277,116.374472,0,197,39727.5925,2008-10-06,14:13:12
40.000284,116.374518,0,202,39727.5925578704,2008-10-06,14:13:17
40.000275,116.374582,0,206,39727.5926157407,2008-10-06,14:13:22
40.000286,116.374644,0,211,39727.5926736111,2008-10-06,14:13:27
40.000281,116.374692,0,216,39727.5927314815,2008-10-06,14:13:32
40.000279,116.374746,0,220,39727.5927893519,2008-10-06,14:13:37
40.000279,116.374808,0,224,39727.5928472222,2008-10-06,14:13:42
40.000274,116.374888,0,227,39727.5929050926,2008-10-06,14:13:47
40.000263,116.374958,0,228,39727.592962963,2008-10-06,14:13:52
40.00026,116.375048,0,227,39727.5930208333,2008-10-06,14:13:57
40.000245,116.375096,0,231,39727.5930787037,2008-10-06,14:14:02
40.000269,116.375191,0,234,39727.5931365741,2008-10-06,14:14:07
40.000297,116.375283,0,237,39727.5931944444,2008-10-06,14:14:12
40.000281,116.375312,0,241,39727.5932523148,2008-10-06,14:14:17
40.000294,116.375361,0,245,39727.5933101852,2008-10-06,14:14:22
40.000291,116.375381,0,249,39727.5933680556,2008-10-06,14:14:27
40.000306,116.375395,0,251,39727.5934259259,2008-10-06,14:14:32
40.000306,116.375395,0,251,39727.5934606481,2008-10-06,14:14:35
40.000307,116.375394,0,253,39727.5934837963,2008-10-06,14:14:37
40.000331,116.375461,0,254,39727.5935416667,2008-10-06,14:14:42
40.000335,116.375515,0,255,39727.593599537,2008-10-06,14:14:47
40.00036,116.375546,0,257,39727.5936574074,2008-10-06,14:14:52
40.000412,116.375615,0,257,39727.5937152778,2008-10-06,14:14:57
40.000441,116.375696,0,259,39727.5937731481,2008-10-06,14:15:02
40.000407,116.375742,0,261,39727.5938310185,2008-10-06,14:15:07
40.00042,116.375796,0,263,39727.5938888889,2008-10-06,14:15:12
40.000412,116.375848,0,265,39727.5939467593,2008-10-06,14:15:17
40.000411,116.375901,0,265,39727.5940046296,2008-10-06,14:15:22
40.000516,116.376086,0,257,39727.5940625,2008-10-06,14:15:27
40.000585,116.376209,0,258,39727.5941203704,2008-10-06,14:15:32
40.000569,116.376299,0,260,39727.5941782407,2008-10-06,14:15:37
40.000661,116.376494,0,254,39727.5942361111,2008-10-06,14:15:42
40.000566,116.376531,0,253,39727.5942939815,2008-10-06,14:15:47
40.000599,116.376641,0,252,39727.5943518518,2008-10-06,14:15:52
40.000755,116.377053,0,231,39727.5944097222,2008-10-06,14:15:57
40.000752,116.377187,0,226,39727.5944675926,2008-10-06,14:16:02
40.000695,116.377281,0,220,39727.594525463,2008-10-06,14:16:07
40.000379,116.377409,0,190,39727.5945833333,2008-10-06,14:16:12
40.000234,116.377497,0,168,39727.5946412037,2008-10-06,14:16:17
40.000212,116.377569,0,155,39727.5946990741,2008-10-06,14:16:22
40.000198,116.377608,0,147,39727.5947569444,2008-10-06,14:16:27
40.000169,116.377659,0,138,39727.5948148148,2008-10-06,14:16:32
40.000204,116.377748,0,129,39727.5948726852,2008-10-06,14:16:37
40.000245,116.377799,0,122,39727.5949305556,2008-10-06,14:16:42
40.000245,116.377799,0,122,39727.5949652778,2008-10-06,14:16:45
40.000243,116.377807,0,120,39727.5949884259,2008-10-06,14:16:47
40.000244,116.377819,0,119,39727.5950462963,2008-10-06,14:16:52
40.000261,116.377772,0,102,39727.5960300926,2008-10-06,14:18:17
40.001018,116.378423,0,645,39727.596087963,2008-10-06,14:18:22
40.000952,116.378063,0,189,39727.5961458333,2008-10-06,14:18:27
40.001014,116.378062,0,152,39727.5962037037,2008-10-06,14:18:32
40.001015,116.378017,0,145,39727.5962615741,2008-10-06,14:18:37
40.000871,116.377934,0,142,39727.5963194444,2008-10-06,14:18:42
40.000658,116.377886,0,141,39727.5963773148,2008-10-06,14:18:47
40.000257,116.37798,0,209,39727.5985763889,2008-10-06,14:21:57
40.000411,116.377964,0,172,39727.5986342593,2008-10-06,14:22:02
40.000422,116.377963,0,165,39727.5986921296,2008-10-06,14:22:07
40.000333,116.378088,0,143,39727.59875,2008-10-06,14:22:12
40.00028,116.378134,0,135,39727.5988078704,2008-10-06,14:22:17
40.000251,116.378162,0,132,39727.5988657407,2008-10-06,14:22:22
40.000198,116.378164,0,129,39727.5989236111,2008-10-06,14:22:27
40.000095,116.378212,0,168,39727.5989814815,2008-10-06,14:22:32
40.000032,116.378231,0,175,39727.5990393519,2008-10-06,14:22:37
39.999985,116.378262,0,178,39727.5990972222,2008-10-06,14:22:42
39.999983,116.378242,0,185,39727.5991550926,2008-10-06,14:22:47
39.999983,116.378242,0,185,39727.5991898148,2008-10-06,14:22:50
39.999976,116.378247,0,196,39727.599212963,2008-10-06,14:22:52
40.00001,116.378169,0,222,39727.5992708333,2008-10-06,14:22:57
39.999751,116.378386,0,214,39727.5993287037,2008-10-06,14:23:02
39.999616,116.378425,0,221,39727.5993865741,2008-10-06,14:23:07
39.999482,116.378424,0,231,39727.5994444444,2008-10-06,14:23:12
39.999372,116.37842,0,242,39727.5995023148,2008-10-06,14:23:17
39.999259,116.378393,0,254,39727.5995601852,2008-10-06,14:23:22
39.999136,116.378465,0,265,39727.5996180556,2008-10-06,14:23:27
39.999041,116.378497,0,269,39727.5996759259,2008-10-06,14:23:32
39.998991,116.37846,0,271,39727.5997337963,2008-10-06,14:23:37
39.998981,116.378495,0,274,39727.5997916667,2008-10-06,14:23:42
39.999038,116.378404,0,249,39727.599849537,2008-10-06,14:23:47
39.999032,116.378414,0,253,39727.5999074074,2008-10-06,14:23:52
39.99905,116.378443,0,261,39727.5999652778,2008-10-06,14:23:57
39.999053,116.378496,0,268,39727.6000231481,2008-10-06,14:24:02
39.999072,116.378544,0,274,39727.6000810185,2008-10-06,14:24:07
39.999095,116.378638,0,277,39727.6001388889,2008-10-06,14:24:12
39.999151,116.378754,0,283,39727.6001967593,2008-10-06,14:24:17
39.999379,116.378968,0,282,39727.6002546296,2008-10-06,14:24:22
39.999593,116.379159,0,279,39727.6003125,2008-10-06,14:24:27
39.999643,116.379243,0,282,39727.6003703704,2008-10-06,14:24:32
39.999657,116.379294,0,284,39727.6004282407,2008-10-06,14:24:37
39.999678,116.379318,0,283,39727.6004861111,2008-10-06,14:24:42
39.999694,116.379363,0,279,39727.6005439815,2008-10-06,14:24:47
39.999771,116.379478,0,276,39727.6006018519,2008-10-06,14:24:52
39.999798,116.379494,0,277,39727.6006597222,2008-10-06,14:24:57
39.999798,116.379494,0,277,39727.6006944444,2008-10-06,14:25:00
39.999798,116.379487,0,278,39727.6007175926,2008-10-06,14:25:02
39.999803,116.379505,0,278,39727.600775463,2008-10-06,14:25:07
39.999813,116.379541,0,279,39727.6008333333,2008-10-06,14:25:12
39.999821,116.379565,0,280,39727.6008912037,2008-10-06,14:25:17
39.999838,116.379558,0,281,39727.6009490741,2008-10-06,14:25:22
39.999833,116.379549,0,281,39727.6010069444,2008-10-06,14:25:27
39.999832,116.379544,0,282,39727.6010648148,2008-10-06,14:25:32
39.999832,116.379541,0,282,39727.6011226852,2008-10-06,14:25:37
39.999832,116.379541,0,282,39727.6011574074,2008-10-06,14:25:40
39.999831,116.379535,0,282,39727.6011805556,2008-10-06,14:25:42
39.999831,116.379512,0,282,39727.6012384259,2008-10-06,14:25:47
39.999851,116.379471,0,282,39727.6012962963,2008-10-06,14:25:52
39.999866,116.379396,0,283,39727.6013541667,2008-10-06,14:25:57
39.999892,116.379332,0,283,39727.601412037,2008-10-06,14:26:02
39.999932,116.379217,0,283,39727.6014699074,2008-10-06,14:26:07
39.999943,116.379246,0,283,39727.6015277778,2008-10-06,14:26:12
39.999858,116.379404,0,285,39727.6015856481,2008-10-06,14:26:17
39.99983,116.379454,0,285,39727.6016435185,2008-10-06,14:26:22
39.999786,116.379461,0,285,39727.6017013889,2008-10-06,14:26:27
39.999774,116.379448,0,285,39727.6017592593,2008-10-06,14:26:32
39.999774,116.379438,0,285,39727.6018171296,2008-10-06,14:26:37
39.999776,116.379435,0,286,39727.601875,2008-10-06,14:26:42
39.999778,116.379431,0,286,39727.6019328704,2008-10-06,14:26:47
39.99978,116.379424,0,286,39727.6019907407,2008-10-06,14:26:52
39.99978,116.379424,0,286,39727.602025463,2008-10-06,14:26:55
39.999782,116.379416,0,285,39727.6020486111,2008-10-06,14:26:57
39.99982,116.379396,0,285,39727.6021064815,2008-10-06,14:27:02
39.999847,116.379389,0,284,39727.6021643518,2008-10-06,14:27:07
39.999885,116.379408,0,284,39727.6022222222,2008-10-06,14:27:12
39.999906,116.379389,0,285,39727.6022800926,2008-10-06,14:27:17
39.999911,116.379369,0,285,39727.602337963,2008-10-06,14:27:22
39.999944,116.37934,0,285,39727.6023958333,2008-10-06,14:27:27
39.999961,116.379312,0,285,39727.6024537037,2008-10-06,14:27:32
39.999973,116.379315,0,285,39727.6025115741,2008-10-06,14:27:37
39.999993,116.379322,0,285,39727.6025694444,2008-10-06,14:27:42
40.000008,116.379323,0,287,39727.6026273148,2008-10-06,14:27:47
40.000143,116.379309,0,297,39727.6026851852,2008-10-06,14:27:52
40.000173,116.3793,0,295,39727.6027430556,2008-10-06,14:27:57
40.000175,116.379311,0,295,39727.6028009259,2008-10-06,14:28:02
40.000185,116.379309,0,297,39727.6028587963,2008-10-06,14:28:07
40.000204,116.37931,0,298,39727.6029166667,2008-10-06,14:28:12
40.000401,116.379526,0,349,39727.6169791667,2008-10-06,14:48:27
40.000435,116.379501,0,346,39727.617037037,2008-10-06,14:48:32
40.000433,116.379496,0,346,39727.6170949074,2008-10-06,14:48:37
40.000433,116.379489,0,346,39727.6171527778,2008-10-06,14:48:42
40.000433,116.379483,0,346,39727.6172106481,2008-10-06,14:48:47
40.000432,116.379475,0,346,39727.6172685185,2008-10-06,14:48:52
40.000432,116.379475,0,346,39727.6173032407,2008-10-06,14:48:55
40.000431,116.379469,0,346,39727.6173263889,2008-10-06,14:48:57
40.00043,116.37946,0,346,39727.6173842593,2008-10-06,14:49:02
40.000429,116.379453,0,346,39727.6174421296,2008-10-06,14:49:07
40.000429,116.379452,0,346,39727.6175,2008-10-06,14:49:12
40.000429,116.379453,0,346,39727.6175578704,2008-10-06,14:49:17
40.000428,116.37946,0,346,39727.6176157407,2008-10-06,14:49:22
40.000428,116.37946,0,346,39727.617650463,2008-10-06,14:49:25
40.000428,116.37946,0,346,39727.6176736111,2008-10-06,14:49:27
40.000427,116.379449,0,346,39727.6177314815,2008-10-06,14:49:32
40.000427,116.379437,0,345,39727.6177893518,2008-10-06,14:49:37
40.000427,116.379425,0,345,39727.6178472222,2008-10-06,14:49:42
40.000427,116.379425,0,345,39727.6178819444,2008-10-06,14:49:45
40.000426,116.37942,0,345,39727.6179050926,2008-10-06,14:49:47
40.000425,116.37941,0,345,39727.617962963,2008-10-06,14:49:52
40.000424,116.379399,0,345,39727.6180208333,2008-10-06,14:49:57
40.000424,116.379396,0,345,39727.6180787037,2008-10-06,14:50:02
40.000423,116.379401,0,345,39727.6181365741,2008-10-06,14:50:07
40.000423,116.379396,0,344,39727.6181944444,2008-10-06,14:50:12
40.000422,116.379388,0,344,39727.6182523148,2008-10-06,14:50:17
40.00042,116.379382,0,344,39727.6183101852,2008-10-06,14:50:22
40.000419,116.37938,0,344,39727.6183680556,2008-10-06,14:50:27
40.000418,116.379372,0,343,39727.6184259259,2008-10-06,14:50:32
40.000417,116.379374,0,343,39727.6184837963,2008-10-06,14:50:37
40.000417,116.37938,0,343,39727.6185416667,2008-10-06,14:50:42
40.000416,116.379385,0,342,39727.618599537,2008-10-06,14:50:47
40.000414,116.379384,0,342,39727.6186574074,2008-10-06,14:50:52
40.000414,116.379384,0,342,39727.6186921296,2008-10-06,14:50:55
40.000412,116.379381,0,341,39727.6187152778,2008-10-06,14:50:57
40.000392,116.379389,0,338,39727.6187731481,2008-10-06,14:51:02
40.000364,116.379404,0,333,39727.6188310185,2008-10-06,14:51:07
40.000364,116.379405,0,333,39727.6188888889,2008-10-06,14:51:12
40.000364,116.379406,0,333,39727.6189467593,2008-10-06,14:51:17
40.000364,116.379407,0,333,39727.6190046296,2008-10-06,14:51:22
40.000363,116.379402,0,332,39727.6190625,2008-10-06,14:51:27
40.000362,116.379397,0,332,39727.6191203704,2008-10-06,14:51:32
40.000362,116.379398,0,332,39727.6191782407,2008-10-06,14:51:37
40.000361,116.3794,0,332,39727.6192361111,2008-10-06,14:51:42
40.00036,116.379398,0,331,39727.6192939815,2008-10-06,14:51:47
40.00036,116.379399,0,331,39727.6193518518,2008-10-06,14:51:52
40.00036,116.379402,0,331,39727.6194097222,2008-10-06,14:51:57
40.000361,116.379405,0,331,39727.6194675926,2008-10-06,14:52:02
40.000362,116.379403,0,331,39727.619525463,2008-10-06,14:52:07
40.000362,116.379402,0,331,39727.6195833333,2008-10-06,14:52:12
40.000361,116.379396,0,331,39727.6196412037,2008-10-06,14:52:17
40.000359,116.379391,0,331,39727.6196990741,2008-10-06,14:52:22
40.000357,116.37939,0,331,39727.6197569444,2008-10-06,14:52:27
40.000357,116.37939,0,331,39727.6197916667,2008-10-06,14:52:30
40.000353,116.379394,0,331,39727.6198148148,2008-10-06,14:52:32
40.000334,116.379399,0,330,39727.6198726852,2008-10-06,14:52:37
40.000311,116.379406,0,329,39727.6199305556,2008-10-06,14:52:42
40.000308,116.379399,0,329,39727.6199884259,2008-10-06,14:52:47
40.000306,116.379394,0,329,39727.6200462963,2008-10-06,14:52:52
40.000306,116.379394,0,329,39727.6200810185,2008-10-06,14:52:55
40.000304,116.379397,0,329,39727.6201041667,2008-10-06,14:52:57
40.000253,116.379403,0,330,39727.620162037,2008-10-06,14:53:02
40.000249,116.379407,0,330,39727.6202199074,2008-10-06,14:53:07
40.000249,116.379407,0,330,39727.6202546296,2008-10-06,14:53:10
40.000248,116.379409,0,330,39727.6202777778,2008-10-06,14:53:12
40.000246,116.37942,0,330,39727.6203356481,2008-10-06,14:53:17
40.000245,116.379434,0,330,39727.6203935185,2008-10-06,14:53:22
40.000244,116.379438,0,331,39727.6204513889,2008-10-06,14:53:27
40.000243,116.379437,0,331,39727.6205092593,2008-10-06,14:53:32
40.000243,116.379437,0,331,39727.6205439815,2008-10-06,14:53:35
40.000242,116.379441,0,331,39727.6205671296,2008-10-06,14:53:37
40.000244,116.37947,0,334,39727.620625,2008-10-06,14:53:42
40.000247,116.379471,0,335,39727.6206828704,2008-10-06,14:53:47
40.000247,116.379472,0,335,39727.6207407407,2008-10-06,14:53:52
40.000248,116.379474,0,335,39727.6207986111,2008-10-06,14:53:57
40.000249,116.379475,0,336,39727.6208564815,2008-10-06,14:54:02
40.000249,116.379475,0,336,39727.6208912037,2008-10-06,14:54:05
40.000248,116.379469,0,336,39727.6209143519,2008-10-06,14:54:07
40.000249,116.379457,0,336,39727.6209722222,2008-10-06,14:54:12
40.000249,116.379446,0,336,39727.6210300926,2008-10-06,14:54:17
40.00025,116.379438,0,336,39727.621087963,2008-10-06,14:54:22
40.000251,116.379433,0,336,39727.6211458333,2008-10-06,14:54:27
40.000251,116.379433,0,336,39727.6211805556,2008-10-06,14:54:30
40.000252,116.379428,0,336,39727.6212037037,2008-10-06,14:54:32
40.000253,116.379419,0,336,39727.6212615741,2008-10-06,14:54:37
40.000254,116.379415,0,336,39727.6213194444,2008-10-06,14:54:42
40.000254,116.379415,0,336,39727.6213541667,2008-10-06,14:54:45
40.000254,116.379411,0,337,39727.6213773148,2008-10-06,14:54:47
40.000254,116.379397,0,337,39727.6214351852,2008-10-06,14:54:52
40.000255,116.379388,0,337,39727.6214930556,2008-10-06,14:54:57
40.000256,116.379384,0,337,39727.6215509259,2008-10-06,14:55:02
40.000258,116.379385,0,337,39727.6216087963,2008-10-06,14:55:07
40.000258,116.379381,0,337,39727.6216666667,2008-10-06,14:55:12
40.000258,116.379377,0,337,39727.621724537,2008-10-06,14:55:17
40.000258,116.379372,0,337,39727.6217824074,2008-10-06,14:55:22
40.000259,116.379374,0,337,39727.6218402778,2008-10-06,14:55:27
40.00026,116.379376,0,337,39727.6218981481,2008-10-06,14:55:32
40.00026,116.379376,0,336,39727.6219560185,2008-10-06,14:55:37
40.000261,116.379375,0,336,39727.6220138889,2008-10-06,14:55:42
40.000261,116.379374,0,336,39727.6220717593,2008-10-06,14:55:47
40.000261,116.379372,0,336,39727.6221296296,2008-10-06,14:55:52
40.000263,116.379378,0,336,39727.6221875,2008-10-06,14:55:57
40.000264,116.37938,0,336,39727.6222453704,2008-10-06,14:56:02
40.000264,116.37938,0,336,39727.6222800926,2008-10-06,14:56:05
40.000263,116.379378,0,336,39727.6223032407,2008-10-06,14:56:07
40.000232,116.379399,0,336,39727.6223611111,2008-10-06,14:56:12
40.000162,116.379432,0,334,39727.6224189815,2008-10-06,14:56:17
40.00012,116.379454,0,332,39727.6224768519,2008-10-06,14:56:22
40.000027,116.379499,0,329,39727.6225347222,2008-10-06,14:56:27
39.999963,116.379511,0,324,39727.6225925926,2008-10-06,14:56:32
39.999978,116.37951,0,315,39727.622650463,2008-10-06,14:56:37
40.000027,116.379533,0,308,39727.6227083333,2008-10-06,14:56:42
40.000099,116.379529,0,301,39727.6227662037,2008-10-06,14:56:47
40.000159,116.379542,0,294,39727.6228240741,2008-10-06,14:56:52
40.000149,116.379527,0,288,39727.6228819444,2008-10-06,14:56:57
40.000149,116.379536,0,287,39727.6229398148,2008-10-06,14:57:02
40.000149,116.379549,0,287,39727.6229976852,2008-10-06,14:57:07
40.000149,116.379549,0,287,39727.6230324074,2008-10-06,14:57:10
40.000149,116.379557,0,286,39727.6230555556,2008-10-06,14:57:12
40.000148,116.379548,0,286,39727.6231134259,2008-10-06,14:57:17
40.000123,116.379544,0,287,39727.6231712963,2008-10-06,14:57:22
40.000121,116.379534,0,287,39727.6232291667,2008-10-06,14:57:27
40.000118,116.37952,0,287,39727.623287037,2008-10-06,14:57:32
40.000077,116.379503,0,287,39727.6233449074,2008-10-06,14:57:37
40.000036,116.379487,0,288,39727.6234027778,2008-10-06,14:57:42
39.999994,116.37948,0,289,39727.6234606481,2008-10-06,14:57:47
39.999972,116.379487,0,289,39727.6235185185,2008-10-06,14:57:52
39.999972,116.379487,0,289,39727.6235532407,2008-10-06,14:57:55
39.999964,116.379493,0,289,39727.6235763889,2008-10-06,14:57:57
39.999965,116.379478,0,289,39727.6236342593,2008-10-06,14:58:02
39.999965,116.379478,0,289,39727.6236689815,2008-10-06,14:58:05
39.999969,116.379471,0,290,39727.6236921296,2008-10-06,14:58:07
39.999978,116.37945,0,291,39727.62375,2008-10-06,14:58:12
39.999993,116.379462,0,292,39727.6238078704,2008-10-06,14:58:17
39.999993,116.379462,0,292,39727.6238425926,2008-10-06,14:58:20
39.999998,116.37946,0,292,39727.6238657407,2008-10-06,14:58:22
40.000055,116.379455,0,294,39727.6239236111,2008-10-06,14:58:27
40.000067,116.379464,0,294,39727.6239814815,2008-10-06,14:58:32
40.000067,116.379459,0,294,39727.6240393519,2008-10-06,14:58:37
40.000066,116.379464,0,294,39727.6240972222,2008-10-06,14:58:42
40.000066,116.379464,0,294,39727.6241319444,2008-10-06,14:58:45
40.000066,116.379471,0,294,39727.6241550926,2008-10-06,14:58:47
40.000066,116.37948,0,294,39727.624212963,2008-10-06,14:58:52
40.000073,116.379534,0,296,39727.6242708333,2008-10-06,14:58:57
40.000116,116.379552,0,296,39727.6243287037,2008-10-06,14:59:02
40.000117,116.379569,0,299,39727.6243865741,2008-10-06,14:59:07
40.000117,116.379569,0,299,39727.6244212963,2008-10-06,14:59:10
40.000122,116.379576,0,303,39727.6244444444,2008-10-06,14:59:12
40.000122,116.379566,0,304,39727.6245023148,2008-10-06,14:59:17
40.000123,116.37957,0,304,39727.6245601852,2008-10-06,14:59:22
40.000123,116.37957,0,304,39727.6245949074,2008-10-06,14:59:25
40.000124,116.379569,0,304,39727.6246180556,2008-10-06,14:59:27
40.000157,116.37956,0,308,39727.6246759259,2008-10-06,14:59:32
40.000157,116.37956,0,308,39727.6247106481,2008-10-06,14:59:35
40.000158,116.379552,0,309,39727.6247337963,2008-10-06,14:59:37
40.000192,116.379526,0,312,39727.6247916667,2008-10-06,14:59:42
40.000191,116.379517,0,313,39727.624849537,2008-10-06,14:59:47
40.000192,116.37951,0,313,39727.6249074074,2008-10-06,14:59:52
40.000192,116.379505,0,313,39727.6249652778,2008-10-06,14:59:57
40.000192,116.379497,0,313,39727.6250231481,2008-10-06,15:00:02
40.000193,116.379492,0,313,39727.6250810185,2008-10-06,15:00:07
40.000192,116.379492,0,313,39727.6251388889,2008-10-06,15:00:12
40.000192,116.379492,0,314,39727.6251967593,2008-10-06,15:00:17
40.000192,116.379488,0,314,39727.6252546296,2008-10-06,15:00:22
40.000192,116.379482,0,314,39727.6253125,2008-10-06,15:00:27
40.000194,116.379488,0,314,39727.6253703704,2008-10-06,15:00:32
40.000195,116.379496,0,314,39727.6254282407,2008-10-06,15:00:37
40.000196,116.3795,0,314,39727.6254861111,2008-10-06,15:00:42
40.000196,116.379506,0,314,39727.6255439815,2008-10-06,15:00:47
40.000196,116.379499,0,314,39727.6256018518,2008-10-06,15:00:52
40.000196,116.379499,0,314,39727.6256365741,2008-10-06,15:00:55
40.000196,116.379493,0,314,39727.6256597222,2008-10-06,15:00:57
40.000196,116.379483,0,314,39727.6257175926,2008-10-06,15:01:02
40.000196,116.379477,0,314,39727.625775463,2008-10-06,15:01:07
40.000198,116.379477,0,314,39727.6258333333,2008-10-06,15:01:12
40.0002,116.379481,0,314,39727.6258912037,2008-10-06,15:01:17
40.0002,116.379481,0,314,39727.6259259259,2008-10-06,15:01:20
40.000202,116.379484,0,314,39727.6259490741,2008-10-06,15:01:22
40.000203,116.379493,0,313,39727.6260069444,2008-10-06,15:01:27
40.000205,116.37949,0,313,39727.6260648148,2008-10-06,15:01:32
40.000206,116.379493,0,313,39727.6261226852,2008-10-06,15:01:37
40.000207,116.379492,0,313,39727.6261805556,2008-10-06,15:01:42
40.000208,116.379493,0,313,39727.6262384259,2008-10-06,15:01:47
40.000208,116.379493,0,313,39727.6262962963,2008-10-06,15:01:52
40.000207,116.37949,0,313,39727.6263541667,2008-10-06,15:01:57
40.000206,116.379488,0,313,39727.626412037,2008-10-06,15:02:02
40.000204,116.379491,0,313,39727.6264699074,2008-10-06,15:02:07
40.000204,116.379492,0,313,39727.6265277778,2008-10-06,15:02:12
40.000205,116.3795,0,313,39727.6265856481,2008-10-06,15:02:17
40.000205,116.379502,0,313,39727.6266435185,2008-10-06,15:02:22
40.000205,116.379501,0,314,39727.6267013889,2008-10-06,15:02:27
40.000206,116.379504,0,314,39727.6267592593,2008-10-06,15:02:32
40.000205,116.379504,0,314,39727.6268171296,2008-10-06,15:02:37
40.000205,116.379502,0,314,39727.626875,2008-10-06,15:02:42
40.000204,116.379509,0,314,39727.6269328704,2008-10-06,15:02:47
40.000202,116.379506,0,314,39727.6269907407,2008-10-06,15:02:52
40.000201,116.379503,0,314,39727.6270486111,2008-10-06,15:02:57
40.0002,116.379499,0,314,39727.6271064815,2008-10-06,15:03:02
40.0002,116.379496,0,314,39727.6271643518,2008-10-06,15:03:07
40.000201,116.379497,0,314,39727.6272222222,2008-10-06,15:03:12
40.000201,116.379497,0,315,39727.6272800926,2008-10-06,15:03:17
40.000201,116.379497,0,315,39727.6273148148,2008-10-06,15:03:20
40.000202,116.379491,0,315,39727.627337963,2008-10-06,15:03:22
40.000208,116.379517,0,315,39727.6273958333,2008-10-06,15:03:27
40.000212,116.379566,0,316,39727.6274537037,2008-10-06,15:03:32
40.000223,116.379589,0,316,39727.6275115741,2008-10-06,15:03:37
40.000223,116.379577,0,316,39727.6275694444,2008-10-06,15:03:42
40.000232,116.379575,0,317,39727.6276273148,2008-10-06,15:03:47
40.00024,116.379538,0,317,39727.6276851852,2008-10-06,15:03:52
40.000255,116.379509,0,319,39727.6277430556,2008-10-06,15:03:57
40.000262,116.379494,0,319,39727.6278009259,2008-10-06,15:04:02
40.000253,116.379476,0,320,39727.6278587963,2008-10-06,15:04:07
40.000258,116.379469,0,320,39727.6279166667,2008-10-06,15:04:12
40.000259,116.379475,0,320,39727.627974537,2008-10-06,15:04:17
40.000258,116.379483,0,320,39727.6280324074,2008-10-06,15:04:22
40.000258,116.379483,0,320,39727.6280902778,2008-10-06,15:04:27
40.000258,116.37948,0,320,39727.6281481481,2008-10-06,15:04:32
40.000257,116.379481,0,320,39727.6282060185,2008-10-06,15:04:37
40.000257,116.379481,0,320,39727.6282407407,2008-10-06,15:04:40
40.000257,116.379489,0,320,39727.6282638889,2008-10-06,15:04:42
40.000257,116.379501,0,321,39727.6283217593,2008-10-06,15:04:47
40.000256,116.379499,0,321,39727.6283796296,2008-10-06,15:04:52
40.000256,116.379499,0,321,39727.6284143519,2008-10-06,15:04:55
40.000255,116.379496,0,321,39727.6284375,2008-10-06,15:04:57
40.000238,116.379474,0,320,39727.6284953704,2008-10-06,15:05:02
40.000209,116.379503,0,318,39727.6285532407,2008-10-06,15:05:07
40.000197,116.379508,0,315,39727.6286111111,2008-10-06,15:05:12
40.000176,116.37954,0,311,39727.6286689815,2008-10-06,15:05:17
40.000135,116.37957,0,308,39727.6287268519,2008-10-06,15:05:22
40.000134,116.37957,0,308,39727.6287847222,2008-10-06,15:05:27
40.000134,116.37957,0,308,39727.6288194444,2008-10-06,15:05:30
40.000135,116.379567,0,308,39727.6288425926,2008-10-06,15:05:32
40.000171,116.379554,0,310,39727.628900463,2008-10-06,15:05:37
40.000171,116.379554,0,310,39727.6289351852,2008-10-06,15:05:40
40.000174,116.379549,0,309,39727.6289583333,2008-10-06,15:05:42
40.000174,116.37954,0,309,39727.6290162037,2008-10-06,15:05:47
40.000174,116.379535,0,309,39727.6290740741,2008-10-06,15:05:52
40.000174,116.379535,0,309,39727.6291087963,2008-10-06,15:05:55
40.000174,116.37953,0,309,39727.6291319444,2008-10-06,15:05:57
40.000176,116.379539,0,309,39727.6291898148,2008-10-06,15:06:02
40.000176,116.379546,0,309,39727.6292476852,2008-10-06,15:06:07
40.000176,116.379548,0,309,39727.6293055556,2008-10-06,15:06:12
40.000176,116.379548,0,309,39727.6293402778,2008-10-06,15:06:15
40.000177,116.379546,0,309,39727.6293634259,2008-10-06,15:06:17
40.000202,116.379512,0,309,39727.6294212963,2008-10-06,15:06:22
40.00019,116.379503,0,306,39727.6294791667,2008-10-06,15:06:27
40.00019,116.379503,0,306,39727.6295138889,2008-10-06,15:06:30
40.00019,116.379495,0,306,39727.629537037,2008-10-06,15:06:32
40.00019,116.379483,0,306,39727.6295949074,2008-10-06,15:06:37
40.00019,116.379469,0,306,39727.6296527778,2008-10-06,15:06:42
40.00025,116.379408,0,308,39727.6297106481,2008-10-06,15:06:47
40.000302,116.379381,0,307,39727.6297685185,2008-10-06,15:06:52
40.000304,116.379372,0,307,39727.6298263889,2008-10-06,15:06:57
40.000304,116.379372,0,307,39727.6298611111,2008-10-06,15:07:00
40.000305,116.37937,0,307,39727.6298842593,2008-10-06,15:07:02
40.000307,116.379391,0,307,39727.6299421296,2008-10-06,15:07:07
40.000307,116.379421,0,309,39727.63,2008-10-06,15:07:12
40.000305,116.379415,0,309,39727.6300578704,2008-10-06,15:07:17
40.000305,116.379415,0,309,39727.6300925926,2008-10-06,15:07:20
40.000303,116.379409,0,309,39727.6301157407,2008-10-06,15:07:22
40.000301,116.379398,0,309,39727.6301736111,2008-10-06,15:07:27
40.0003,116.379392,0,309,39727.6302314815,2008-10-06,15:07:32
40.0003,116.379391,0,309,39727.6302893519,2008-10-06,15:07:37
40.0003,116.379389,0,309,39727.6303472222,2008-10-06,15:07:42
40.0003,116.379383,0,309,39727.6304050926,2008-10-06,15:07:47
40.0003,116.379388,0,309,39727.630462963,2008-10-06,15:07:52
40.0003,116.379381,0,309,39727.6305208333,2008-10-06,15:07:57
40.0003,116.379381,0,309,39727.6305555556,2008-10-06,15:08:00
40.0003,116.379381,0,309,39727.6305787037,2008-10-06,15:08:02
40.000299,116.379395,0,309,39727.6306365741,2008-10-06,15:08:07
40.000296,116.379406,0,309,39727.6306944444,2008-10-06,15:08:12
40.000295,116.379416,0,309,39727.6307523148,2008-10-06,15:08:17
40.000294,116.379426,0,309,39727.6308101852,2008-10-06,15:08:22
40.000283,116.379441,0,310,39727.6308680556,2008-10-06,15:08:27
40.000278,116.379447,0,310,39727.6309259259,2008-10-06,15:08:32
40.000278,116.37945,0,310,39727.6309837963,2008-10-06,15:08:37
40.000279,116.379454,0,310,39727.6310416667,2008-10-06,15:08:42
40.000278,116.37945,0,310,39727.631099537,2008-10-06,15:08:47
40.000278,116.37945,0,310,39727.6311342593,2008-10-06,15:08:50
40.000276,116.379455,0,310,39727.6311574074,2008-10-06,15:08:52
40.000275,116.379464,0,310,39727.6312152778,2008-10-06,15:08:57
40.000244,116.379468,0,310,39727.6312731481,2008-10-06,15:09:02
40.000168,116.379468,0,309,39727.6313310185,2008-10-06,15:09:07
40.000094,116.379464,0,309,39727.6313888889,2008-10-06,15:09:12
40.000071,116.379456,0,309,39727.6314467593,2008-10-06,15:09:17
40.00005,116.37945,0,310,39727.6315046296,2008-10-06,15:09:22
40.000037,116.379445,0,311,39727.6315625,2008-10-06,15:09:27
40.000036,116.37944,0,311,39727.6316203704,2008-10-06,15:09:32
40.000036,116.37944,0,311,39727.6316550926,2008-10-06,15:09:35
40.000035,116.379438,0,311,39727.6316782407,2008-10-06,15:09:37
40.000034,116.379447,0,311,39727.6317361111,2008-10-06,15:09:42
40.000024,116.379463,0,312,39727.6317939815,2008-10-06,15:09:47
40.000021,116.37947,0,312,39727.6318518519,2008-10-06,15:09:52
40.000021,116.37947,0,312,39727.6318865741,2008-10-06,15:09:55
40.000019,116.379466,0,311,39727.6319097222,2008-10-06,15:09:57
40.000016,116.379457,0,311,39727.6319675926,2008-10-06,15:10:02
40.000016,116.379457,0,311,39727.6320023148,2008-10-06,15:10:05
40.000012,116.379455,0,311,39727.632025463,2008-10-06,15:10:07
39.999969,116.379455,0,311,39727.6320833333,2008-10-06,15:10:12
40.000142,116.379194,0,260,39727.638912037,2008-10-06,15:20:02
40.000142,116.379184,0,260,39727.6389699074,2008-10-06,15:20:07
40.000198,116.379142,0,260,39727.6390277778,2008-10-06,15:20:12
40.000279,116.37906,0,261,39727.6390856481,2008-10-06,15:20:17
40.00035,116.37905,0,262,39727.6391435185,2008-10-06,15:20:22
40.000352,116.379059,0,262,39727.6392013889,2008-10-06,15:20:27
40.000354,116.379061,0,262,39727.6392592593,2008-10-06,15:20:32
40.000353,116.37906,0,262,39727.6393171296,2008-10-06,15:20:37
40.000351,116.379055,0,262,39727.639375,2008-10-06,15:20:42
40.000351,116.379052,0,262,39727.6394328704,2008-10-06,15:20:47
40.000351,116.379048,0,262,39727.6394907407,2008-10-06,15:20:52
40.000351,116.379048,0,262,39727.639525463,2008-10-06,15:20:55
40.000349,116.379045,0,261,39727.6395486111,2008-10-06,15:20:57
40.000299,116.379129,0,257,39727.6396064815,2008-10-06,15:21:02
40.000267,116.3792,0,257,39727.6396643519,2008-10-06,15:21:07
40.000239,116.37922,0,257,39727.6397222222,2008-10-06,15:21:12
40.000224,116.37922,0,257,39727.6397800926,2008-10-06,15:21:17
40.000222,116.37921,0,257,39727.639837963,2008-10-06,15:21:22
40.000221,116.379216,0,256,39727.6398958333,2008-10-06,15:21:27
40.000219,116.379217,0,256,39727.6399537037,2008-10-06,15:21:32
40.000219,116.379217,0,256,39727.6399884259,2008-10-06,15:21:35
40.000216,116.379212,0,255,39727.6400115741,2008-10-06,15:21:37
40.000212,116.379203,0,255,39727.6400694444,2008-10-06,15:21:42
40.000133,116.379213,0,254,39727.6401273148,2008-10-06,15:21:47
40.000023,116.379281,0,248,39727.6401851852,2008-10-06,15:21:52
40.000012,116.379307,0,244,39727.6402430556,2008-10-06,15:21:57
40.000011,116.379275,0,243,39727.6403009259,2008-10-06,15:22:02
40.000011,116.379275,0,243,39727.6403356481,2008-10-06,15:22:05
40.00001,116.379278,0,243,39727.6403587963,2008-10-06,15:22:07
40.000009,116.379294,0,242,39727.6404166667,2008-10-06,15:22:12
40.000008,116.379305,0,242,39727.640474537,2008-10-06,15:22:17
40.000017,116.37935,0,241,39727.6405324074,2008-10-06,15:22:22
40.000001,116.379383,0,244,39727.6405902778,2008-10-06,15:22:27
39.999992,116.379409,0,243,39727.6406481481,2008-10-06,15:22:32
39.999991,116.379412,0,243,39727.6407060185,2008-10-06,15:22:37
39.99999,116.379414,0,243,39727.6407638889,2008-10-06,15:22:42
39.999988,116.37942,0,243,39727.6408217593,2008-10-06,15:22:47
39.999986,116.379421,0,243,39727.6408796296,2008-10-06,15:22:52
39.999987,116.379424,0,243,39727.6409375,2008-10-06,15:22:57
39.999987,116.379424,0,243,39727.6409722222,2008-10-06,15:23:00
39.999987,116.379425,0,243,39727.6409953704,2008-10-06,15:23:02
39.999985,116.379414,0,242,39727.6410532407,2008-10-06,15:23:07
39.999985,116.379414,0,242,39727.641087963,2008-10-06,15:23:10
39.999986,116.379422,0,242,39727.6411111111,2008-10-06,15:23:12
39.999983,116.379412,0,242,39727.6411689815,2008-10-06,15:23:17
39.999983,116.379412,0,242,39727.6412037037,2008-10-06,15:23:20
39.999979,116.37941,0,241,39727.6412268518,2008-10-06,15:23:22
39.999956,116.379396,0,241,39727.6412847222,2008-10-06,15:23:27
39.99989,116.379412,0,241,39727.6413425926,2008-10-06,15:23:32
39.99989,116.379412,0,241,39727.6413773148,2008-10-06,15:23:35
39.999889,116.379409,0,241,39727.641400463,2008-10-06,15:23:37
39.999889,116.379419,0,241,39727.6414583333,2008-10-06,15:23:42
39.999871,116.379433,0,240,39727.6415162037,2008-10-06,15:23:47
39.999838,116.379402,0,239,39727.6415740741,2008-10-06,15:23:52
39.999838,116.379402,0,239,39727.6416087963,2008-10-06,15:23:55
39.999836,116.379402,0,239,39727.6416319444,2008-10-06,15:23:57
39.999834,116.379416,0,239,39727.6416898148,2008-10-06,15:24:02
39.999833,116.379413,0,239,39727.6417476852,2008-10-06,15:24:07
39.99983,116.379409,0,239,39727.6418055556,2008-10-06,15:24:12
39.999829,116.379415,0,238,39727.6418634259,2008-10-06,15:24:17
39.999829,116.379413,0,238,39727.6419212963,2008-10-06,15:24:22
39.999827,116.379406,0,238,39727.6419791667,2008-10-06,15:24:27
39.999827,116.379406,0,238,39727.6420138889,2008-10-06,15:24:30
39.999826,116.379398,0,238,39727.642037037,2008-10-06,15:24:32
39.999824,116.379389,0,238,39727.6420949074,2008-10-06,15:24:37
39.999823,116.379384,0,237,39727.6421527778,2008-10-06,15:24:42
39.999824,116.379382,0,237,39727.6422106481,2008-10-06,15:24:47
39.999824,116.379382,0,237,39727.6422453704,2008-10-06,15:24:50
39.999826,116.379376,0,237,39727.6422685185,2008-10-06,15:24:52
39.999866,116.379368,0,237,39727.6423263889,2008-10-06,15:24:57
39.999949,116.379332,0,239,39727.6423842593,2008-10-06,15:25:02
