# Supplementary material for: Research on differential privacy protection method based on user tendency
Source: PLoS One. 2023 Oct 26;18(10):e0288823. doi: 10.1371/journal.pone.0288823 (PMC10602288; doi:10.1371/journal.pone.0288823)
Supplement: S3 Data — (ZIP) [file pone.0288823.s003.zip › Data 5-3/052/Trajectory/20081006235830.plt]

Geolife trajectory
WGS 84
Altitude is in Feet
Reserved 3
0,2,255,My Track,0,0,2,8421376
0
40.000625,116.372682,0,163,39727.9989583333,2008-10-06,23:58:30
40.000535,116.372715,0,172,39727.9990162037,2008-10-06,23:58:35
40.000281,116.372684,0,110,39728.0021990741,2008-10-07,00:03:10
40.000273,116.3728,0,109,39728.0022569444,2008-10-07,00:03:15
40.000302,116.37302,0,107,39728.0023148148,2008-10-07,00:03:20
40.000251,116.373434,0,106,39728.0023726852,2008-10-07,00:03:25
40.000194,116.374004,0,105,39728.0024305556,2008-10-07,00:03:30
40.000234,116.374593,0,104,39728.0024884259,2008-10-07,00:03:35
40.00039,116.375232,0,105,39728.0025462963,2008-10-07,00:03:40
40.000408,116.375933,0,106,39728.0026041667,2008-10-07,00:03:45
40.000408,116.376732,0,108,39728.002662037,2008-10-07,00:03:50
40.00039,116.377463,0,110,39728.0027199074,2008-10-07,00:03:55
40.000372,116.378191,0,111,39728.0027777778,2008-10-07,00:04:00
40.000317,116.378953,0,111,39728.0028356481,2008-10-07,00:04:05
40.000321,116.379724,0,111,39728.0028935185,2008-10-07,00:04:10
40.000243,116.38048,0,109,39728.0029513889,2008-10-07,00:04:15
40.000996,116.393141,0,126,39728.0039351852,2008-10-07,00:05:40
40.000789,116.396282,0,97,39728.0041666667,2008-10-07,00:06:00
40.000963,116.397032,0,108,39728.004224537,2008-10-07,00:06:05
40.000991,116.397763,0,101,39728.0042824074,2008-10-07,00:06:10
40.000957,116.398449,0,91,39728.0043402778,2008-10-07,00:06:15
40.001039,116.399089,0,88,39728.0043981481,2008-10-07,00:06:20
40.00092,116.3996,0,74,39728.0044560185,2008-10-07,00:06:25
40.000823,116.400075,0,153,39728.0045138889,2008-10-07,00:06:30
40.000695,116.400053,0,142,39728.0045717593,2008-10-07,00:06:35
40.000655,116.400027,0,137,39728.0046296296,2008-10-07,00:06:40
40.000695,116.400052,0,135,39728.0046875,2008-10-07,00:06:45
40.000867,116.400236,0,165,39728.0047453704,2008-10-07,00:06:50
40.001007,116.400561,0,166,39728.0048032407,2008-10-07,00:06:55
40.001078,116.400864,0,172,39728.0048611111,2008-10-07,00:07:00
40.001146,116.400926,0,179,39728.0049189815,2008-10-07,00:07:05
40.001179,116.400927,0,187,39728.0049768519,2008-10-07,00:07:10
40.001219,116.400941,0,196,39728.0050347222,2008-10-07,00:07:15
40.001254,116.40097,0,196,39728.0050925926,2008-10-07,00:07:20
40.001246,116.400984,0,196,39728.005150463,2008-10-07,00:07:25
40.001258,116.400993,0,193,39728.0052083333,2008-10-07,00:07:30
40.001277,116.401002,0,193,39728.0052662037,2008-10-07,00:07:35
40.001277,116.401002,0,193,39728.0053009259,2008-10-07,00:07:38
40.001278,116.401008,0,193,39728.0053240741,2008-10-07,00:07:40
40.001283,116.40102,0,193,39728.0053819444,2008-10-07,00:07:45
40.001304,116.401052,0,193,39728.0054398148,2008-10-07,00:07:50
40.001271,116.401264,0,201,39728.0054976852,2008-10-07,00:07:55
40.001271,116.401576,0,205,39728.0055555556,2008-10-07,00:08:00
40.00123,116.402041,0,208,39728.0056134259,2008-10-07,00:08:05
40.001238,116.402505,0,205,39728.0056712963,2008-10-07,00:08:10
40.001274,116.402998,0,205,39728.0057291667,2008-10-07,00:08:15
40.00129,116.403431,0,203,39728.005787037,2008-10-07,00:08:20
40.001272,116.403609,0,199,39728.0058449074,2008-10-07,00:08:25
40.001263,116.40372,0,198,39728.0059027778,2008-10-07,00:08:30
40.001274,116.403704,0,196,39728.0059606481,2008-10-07,00:08:35
40.001273,116.403739,0,193,39728.0060185185,2008-10-07,00:08:40
40.001269,116.403877,0,178,39728.0060763889,2008-10-07,00:08:45
40.001305,116.403984,0,176,39728.0061342593,2008-10-07,00:08:50
40.001298,116.404078,0,155,39728.0061921296,2008-10-07,00:08:55
40.001289,116.404159,0,143,39728.00625,2008-10-07,00:09:00
40.001302,116.404241,0,135,39728.0063078704,2008-10-07,00:09:05
40.00128,116.404335,0,115,39728.0063657407,2008-10-07,00:09:10
40.0013,116.404431,0,104,39728.0064236111,2008-10-07,00:09:15
40.001277,116.404543,0,95,39728.0064814815,2008-10-07,00:09:20
40.001282,116.404622,0,89,39728.0065393519,2008-10-07,00:09:25
40.001283,116.404707,0,80,39728.0065972222,2008-10-07,00:09:30
40.001275,116.404804,0,71,39728.0066550926,2008-10-07,00:09:35
40.001231,116.404904,0,60,39728.006712963,2008-10-07,00:09:40
40.001264,116.405005,0,66,39728.0067708333,2008-10-07,00:09:45
40.001257,116.405093,0,69,39728.0068287037,2008-10-07,00:09:50
40.001233,116.405182,0,62,39728.0068865741,2008-10-07,00:09:55
40.001254,116.405282,0,65,39728.0069444444,2008-10-07,00:10:00
40.001266,116.405384,0,67,39728.0070023148,2008-10-07,00:10:05
40.001279,116.405451,0,74,39728.0070601852,2008-10-07,00:10:10
40.001266,116.405555,0,76,39728.0071180556,2008-10-07,00:10:15
40.001258,116.405653,0,77,39728.0071759259,2008-10-07,00:10:20
40.001262,116.405756,0,75,39728.0072337963,2008-10-07,00:10:25
40.001274,116.405856,0,75,39728.0072916667,2008-10-07,00:10:30
40.00129,116.405932,0,85,39728.007349537,2008-10-07,00:10:35
40.001303,116.406025,0,89,39728.0074074074,2008-10-07,00:10:40
40.001285,116.406136,0,93,39728.0074652778,2008-10-07,00:10:45
40.00133,116.406201,0,107,39728.0075231481,2008-10-07,00:10:50
40.001418,116.406189,0,110,39728.0075810185,2008-10-07,00:10:55
40.001502,116.406183,0,108,39728.0076388889,2008-10-07,00:11:00
40.001519,116.406283,0,121,39728.0076967593,2008-10-07,00:11:05
40.00151,116.406375,0,119,39728.0077546296,2008-10-07,00:11:10
40.001534,116.406456,0,122,39728.0078125,2008-10-07,00:11:15
40.001553,116.406584,0,130,39728.0078703704,2008-10-07,00:11:20
40.001569,116.406669,0,140,39728.0079282407,2008-10-07,00:11:25
40.001592,116.406749,0,151,39728.0079861111,2008-10-07,00:11:30
40.001599,116.406842,0,158,39728.0080439815,2008-10-07,00:11:35
40.001588,116.406946,0,164,39728.0081018518,2008-10-07,00:11:40
40.001597,116.407054,0,166,39728.0081597222,2008-10-07,00:11:45
40.001591,116.407156,0,177,39728.0082175926,2008-10-07,00:11:50
40.001603,116.407245,0,188,39728.008275463,2008-10-07,00:11:55
40.001591,116.40733,0,191,39728.0083333333,2008-10-07,00:12:00
40.001618,116.407427,0,194,39728.0083912037,2008-10-07,00:12:05
40.001574,116.407521,0,193,39728.0084490741,2008-10-07,00:12:10
40.001538,116.407633,0,199,39728.0085069444,2008-10-07,00:12:15
40.001512,116.407754,0,211,39728.0085648148,2008-10-07,00:12:20
40.001555,116.407851,0,203,39728.0086226852,2008-10-07,00:12:25
40.001587,116.407929,0,202,39728.0086805556,2008-10-07,00:12:30
40.001576,116.408012,0,205,39728.0087384259,2008-10-07,00:12:35
40.001627,116.408097,0,211,39728.0087962963,2008-10-07,00:12:40
40.001642,116.408187,0,212,39728.0088541667,2008-10-07,00:12:45
40.00162,116.408259,0,210,39728.008912037,2008-10-07,00:12:50
40.001635,116.408335,0,208,39728.0089699074,2008-10-07,00:12:55
40.00165,116.408399,0,201,39728.0090277778,2008-10-07,00:13:00
40.001643,116.4085,0,188,39728.0090856481,2008-10-07,00:13:05
40.001656,116.408602,0,183,39728.0091435185,2008-10-07,00:13:10
40.001648,116.4087,0,174,39728.0092013889,2008-10-07,00:13:15
40.001668,116.4088,0,165,39728.0092592593,2008-10-07,00:13:20
40.001723,116.408882,0,161,39728.0093171296,2008-10-07,00:13:25
40.001726,116.408961,0,157,39728.009375,2008-10-07,00:13:30
40.001733,116.409038,0,153,39728.0094328704,2008-10-07,00:13:35
40.001724,116.409132,0,148,39728.0094907407,2008-10-07,00:13:40
40.001739,116.409197,0,144,39728.0095486111,2008-10-07,00:13:45
40.001755,116.409297,0,140,39728.0096064815,2008-10-07,00:13:50
40.001742,116.409387,0,133,39728.0096643518,2008-10-07,00:13:55
40.001704,116.40949,0,131,39728.0097222222,2008-10-07,00:14:00
40.001605,116.409589,0,147,39728.0097800926,2008-10-07,00:14:05
40.001587,116.409697,0,167,39728.009837963,2008-10-07,00:14:10
40.0016,116.409802,0,174,39728.0098958333,2008-10-07,00:14:15
40.001615,116.409855,0,186,39728.0099537037,2008-10-07,00:14:20
40.001647,116.409972,0,195,39728.0100115741,2008-10-07,00:14:25
40.001681,116.410079,0,196,39728.0100694444,2008-10-07,00:14:30
40.001672,116.410175,0,202,39728.0101273148,2008-10-07,00:14:35
40.001685,116.410282,0,210,39728.0101851852,2008-10-07,00:14:40
40.00168,116.410385,0,211,39728.0102430556,2008-10-07,00:14:45
40.001688,116.410477,0,205,39728.0103009259,2008-10-07,00:14:50
40.001716,116.410567,0,201,39728.0103587963,2008-10-07,00:14:55
40.001719,116.410667,0,196,39728.0104166667,2008-10-07,00:15:00
40.001714,116.410765,0,196,39728.010474537,2008-10-07,00:15:05
40.001717,116.410861,0,198,39728.0105324074,2008-10-07,00:15:10
40.001748,116.410941,0,203,39728.0105902778,2008-10-07,00:15:15
40.001801,116.410991,0,206,39728.0106481481,2008-10-07,00:15:20
40.00185,116.410998,0,212,39728.0107060185,2008-10-07,00:15:25
40.001897,116.410981,0,213,39728.0107638889,2008-10-07,00:15:30
40.001879,116.411035,0,225,39728.0108217593,2008-10-07,00:15:35
40.001934,116.411024,0,235,39728.0108796296,2008-10-07,00:15:40
40.002008,116.411018,0,251,39728.0109375,2008-10-07,00:15:45
40.002153,116.410997,0,281,39728.0109953704,2008-10-07,00:15:50
40.002234,116.41098,0,296,39728.0110532407,2008-10-07,00:15:55
40.002254,116.410978,0,307,39728.0111111111,2008-10-07,00:16:00
40.002296,116.410999,0,322,39728.0111689815,2008-10-07,00:16:05
40.002315,116.41097,0,337,39728.0112268519,2008-10-07,00:16:10
40.002338,116.410955,0,343,39728.0112847222,2008-10-07,00:16:15
40.002349,116.410921,0,358,39728.0113425926,2008-10-07,00:16:20
40.002366,116.410856,0,362,39728.011400463,2008-10-07,00:16:25
40.002385,116.410807,0,371,39728.0114583333,2008-10-07,00:16:30
40.002385,116.410807,0,371,39728.0114930556,2008-10-07,00:16:33
40.002385,116.410799,0,374,39728.0115162037,2008-10-07,00:16:35
40.002419,116.410825,0,378,39728.0115740741,2008-10-07,00:16:40
40.002496,116.410828,0,381,39728.0116319444,2008-10-07,00:16:45
40.002553,116.410909,0,384,39728.0116898148,2008-10-07,00:16:50
40.002621,116.410948,0,385,39728.0117476852,2008-10-07,00:16:55
40.002622,116.410921,0,386,39728.0118055556,2008-10-07,00:17:00
40.002623,116.410862,0,387,39728.0118634259,2008-10-07,00:17:05
40.002517,116.41087,0,385,39728.0119212963,2008-10-07,00:17:10
40.002527,116.41083,0,382,39728.0119791667,2008-10-07,00:17:15
40.002508,116.410782,0,377,39728.012037037,2008-10-07,00:17:20
40.002509,116.410751,0,368,39728.0120949074,2008-10-07,00:17:25
40.002511,116.410775,0,367,39728.0121527778,2008-10-07,00:17:30
40.002545,116.410793,0,361,39728.0122106481,2008-10-07,00:17:35
40.002562,116.410792,0,359,39728.0122685185,2008-10-07,00:17:40
40.002659,116.410818,0,351,39728.0123263889,2008-10-07,00:17:45
40.00274,116.410837,0,346,39728.0123842593,2008-10-07,00:17:50
40.002768,116.41085,0,340,39728.0124421296,2008-10-07,00:17:55
40.002769,116.410861,0,331,39728.0125,2008-10-07,00:18:00
40.002797,116.410879,0,326,39728.0125578704,2008-10-07,00:18:05
40.002817,116.410836,0,322,39728.0126157407,2008-10-07,00:18:10
40.0029,116.410767,0,313,39728.0126736111,2008-10-07,00:18:15
40.002929,116.410766,0,308,39728.0127314815,2008-10-07,00:18:20
40.002792,116.410919,0,207,39728.0152777778,2008-10-07,00:22:00
39.923138,116.414279,0,171,39728.030787037,2008-10-07,00:44:20
39.923157,116.414321,0,190,39728.0308449074,2008-10-07,00:44:25
39.92314,116.414408,0,189,39728.0309027778,2008-10-07,00:44:30
39.923153,116.414496,0,181,39728.0309606481,2008-10-07,00:44:35
39.923188,116.414582,0,168,39728.0310185185,2008-10-07,00:44:40
39.923225,116.414655,0,164,39728.0310763889,2008-10-07,00:44:45
39.923236,116.414743,0,171,39728.0311342593,2008-10-07,00:44:50
39.923247,116.414813,0,179,39728.0311921296,2008-10-07,00:44:55
39.923216,116.414904,0,175,39728.03125,2008-10-07,00:45:00
39.923204,116.414975,0,187,39728.0313078704,2008-10-07,00:45:05
39.923192,116.415068,0,190,39728.0313657407,2008-10-07,00:45:10
39.923201,116.415142,0,195,39728.0314236111,2008-10-07,00:45:15
39.9232,116.415197,0,197,39728.0314814815,2008-10-07,00:45:20
39.923172,116.415243,0,198,39728.0315393518,2008-10-07,00:45:25
39.923135,116.415277,0,197,39728.0315972222,2008-10-07,00:45:30
39.923108,116.415335,0,198,39728.0316550926,2008-10-07,00:45:35
39.923123,116.415401,0,198,39728.031712963,2008-10-07,00:45:40
39.923109,116.4155,0,197,39728.0317708333,2008-10-07,00:45:45
39.923079,116.415598,0,196,39728.0318287037,2008-10-07,00:45:50
39.923063,116.415695,0,198,39728.0318865741,2008-10-07,00:45:55
39.923053,116.415773,0,199,39728.0319444444,2008-10-07,00:46:00
39.923045,116.41585,0,202,39728.0320023148,2008-10-07,00:46:05
39.92304,116.415942,0,207,39728.0320601852,2008-10-07,00:46:10
39.923019,116.416046,0,215,39728.0321180556,2008-10-07,00:46:15
39.923022,116.416113,0,218,39728.0321759259,2008-10-07,00:46:20
39.92301,116.416209,0,221,39728.0322337963,2008-10-07,00:46:25
39.923062,116.416293,0,220,39728.0322916667,2008-10-07,00:46:30
39.923058,116.416394,0,221,39728.032349537,2008-10-07,00:46:35
39.923069,116.416474,0,223,39728.0324074074,2008-10-07,00:46:40
39.923056,116.416541,0,224,39728.0324652778,2008-10-07,00:46:45
39.922995,116.416557,0,222,39728.0325231481,2008-10-07,00:46:50
39.923003,116.416653,0,225,39728.0325810185,2008-10-07,00:46:55
39.923064,116.416804,0,241,39728.0326388889,2008-10-07,00:47:00
39.923101,116.416931,0,249,39728.0326967593,2008-10-07,00:47:05
39.9231,116.417019,0,253,39728.0327546296,2008-10-07,00:47:10
39.923127,116.417127,0,256,39728.0328125,2008-10-07,00:47:15
39.923143,116.417247,0,257,39728.0328703704,2008-10-07,00:47:20
39.923162,116.417348,0,250,39728.0329282407,2008-10-07,00:47:25
39.923189,116.417418,0,253,39728.0329861111,2008-10-07,00:47:30
39.92321,116.417467,0,245,39728.0330439815,2008-10-07,00:47:35
39.923237,116.417545,0,242,39728.0331018518,2008-10-07,00:47:40
39.923202,116.417609,0,220,39728.0331597222,2008-10-07,00:47:45
39.923208,116.417704,0,204,39728.0332175926,2008-10-07,00:47:50
39.9232,116.417794,0,197,39728.033275463,2008-10-07,00:47:55
39.923196,116.417882,0,190,39728.0333333333,2008-10-07,00:48:00
39.923206,116.417959,0,178,39728.0333912037,2008-10-07,00:48:05
39.923221,116.418017,0,162,39728.0334490741,2008-10-07,00:48:10
39.923231,116.418073,0,158,39728.0335069444,2008-10-07,00:48:15
39.923227,116.41816,0,161,39728.0335648148,2008-10-07,00:48:20
39.92323,116.418247,0,158,39728.0336226852,2008-10-07,00:48:25
39.923217,116.418308,0,155,39728.0336805556,2008-10-07,00:48:30
39.923211,116.418365,0,156,39728.0337384259,2008-10-07,00:48:35
39.923207,116.418443,0,160,39728.0337962963,2008-10-07,00:48:40
39.923211,116.418525,0,157,39728.0338541667,2008-10-07,00:48:45
39.923226,116.418645,0,146,39728.033912037,2008-10-07,00:48:50
39.923223,116.418732,0,138,39728.0339699074,2008-10-07,00:48:55
39.923233,116.418814,0,133,39728.0340277778,2008-10-07,00:49:00
39.923233,116.418903,0,125,39728.0340856481,2008-10-07,00:49:05
39.923224,116.418978,0,125,39728.0341435185,2008-10-07,00:49:10
39.923249,116.419057,0,128,39728.0342013889,2008-10-07,00:49:15
39.923239,116.419152,0,133,39728.0342592593,2008-10-07,00:49:20
39.923232,116.419241,0,136,39728.0343171296,2008-10-07,00:49:25
39.923243,116.419324,0,136,39728.034375,2008-10-07,00:49:30
39.923251,116.419394,0,139,39728.0344328704,2008-10-07,00:49:35
39.923227,116.419474,0,147,39728.0344907407,2008-10-07,00:49:40
39.923244,116.419544,0,142,39728.0345486111,2008-10-07,00:49:45
39.923269,116.419628,0,147,39728.0346064815,2008-10-07,00:49:50
39.923302,116.419712,0,152,39728.0346643519,2008-10-07,00:49:55
39.923329,116.419796,0,162,39728.0347222222,2008-10-07,00:50:00
39.923342,116.419814,0,165,39728.0347800926,2008-10-07,00:50:05
39.923342,116.419814,0,165,39728.0348148148,2008-10-07,00:50:08
39.923349,116.419811,0,171,39728.034837963,2008-10-07,00:50:10
39.923324,116.419823,0,168,39728.0348958333,2008-10-07,00:50:15
39.923321,116.419873,0,170,39728.0349537037,2008-10-07,00:50:20
39.923319,116.4199,0,170,39728.0350115741,2008-10-07,00:50:25
39.923323,116.419911,0,162,39728.0350694444,2008-10-07,00:50:30
39.92332,116.419909,0,163,39728.0351273148,2008-10-07,00:50:35
39.923326,116.419909,0,164,39728.0351851852,2008-10-07,00:50:40
39.923326,116.419909,0,164,39728.0352199074,2008-10-07,00:50:43
39.92332,116.419909,0,164,39728.0352430556,2008-10-07,00:50:45
39.923351,116.419797,0,157,39728.0353009259,2008-10-07,00:50:50
39.923323,116.419722,0,151,39728.0353587963,2008-10-07,00:50:55
39.923295,116.419725,0,143,39728.0354166667,2008-10-07,00:51:00
39.923299,116.419748,0,140,39728.035474537,2008-10-07,00:51:05
39.923311,116.419786,0,135,39728.0355324074,2008-10-07,00:51:10
39.923331,116.419799,0,136,39728.0355902778,2008-10-07,00:51:15
39.923323,116.419819,0,135,39728.0356481481,2008-10-07,00:51:20
39.923323,116.419819,0,135,39728.0356828704,2008-10-07,00:51:23
39.923316,116.419816,0,135,39728.0357060185,2008-10-07,00:51:25
39.923288,116.419818,0,135,39728.0357638889,2008-10-07,00:51:30
39.923269,116.419806,0,135,39728.0358217593,2008-10-07,00:51:35
39.923259,116.419776,0,135,39728.0358796296,2008-10-07,00:51:40
39.923254,116.419776,0,135,39728.0359375,2008-10-07,00:51:45
39.923254,116.419776,0,135,39728.0359722222,2008-10-07,00:51:48
39.923254,116.419774,0,135,39728.0359953704,2008-10-07,00:51:50
39.924013,116.42019,0,135,39728.0364583333,2008-10-07,00:52:30
39.92383,116.420077,0,139,39728.0365162037,2008-10-07,00:52:35
39.923559,116.419932,0,143,39728.0366319444,2008-10-07,00:52:45
39.923465,116.419833,0,141,39728.0366898148,2008-10-07,00:52:50
39.923384,116.419734,0,139,39728.0367476852,2008-10-07,00:52:55
39.92334,116.419648,0,138,39728.0368055556,2008-10-07,00:53:00
39.923338,116.419541,0,134,39728.0368634259,2008-10-07,00:53:05
39.923339,116.41944,0,128,39728.0369212963,2008-10-07,00:53:10
39.923353,116.419378,0,119,39728.0369791667,2008-10-07,00:53:15
39.92337,116.419335,0,109,39728.037037037,2008-10-07,00:53:20
39.923379,116.419294,0,100,39728.0370949074,2008-10-07,00:53:25
39.923407,116.419265,0,89,39728.0371527778,2008-10-07,00:53:30
39.923465,116.419287,0,79,39728.0372106481,2008-10-07,00:53:35
39.923539,116.41933,0,68,39728.0372685185,2008-10-07,00:53:40
39.923123,116.419971,0,66,39728.0375578704,2008-10-07,00:54:05
39.923089,116.419949,0,65,39728.0376157407,2008-10-07,00:54:10
39.9235,116.419603,0,59,39728.0378472222,2008-10-07,00:54:30
39.9235,116.419652,0,58,39728.0379050926,2008-10-07,00:54:35
39.923446,116.419744,0,59,39728.037962963,2008-10-07,00:54:40
39.923486,116.419709,0,128,39728.0380208333,2008-10-07,00:54:45
39.923474,116.419751,0,123,39728.0380787037,2008-10-07,00:54:50
39.92348,116.419752,0,123,39728.0381365741,2008-10-07,00:54:55
39.923486,116.419751,0,123,39728.0381944444,2008-10-07,00:55:00
39.923488,116.419751,0,123,39728.0382523148,2008-10-07,00:55:05
39.923488,116.419751,0,123,39728.038287037,2008-10-07,00:55:08
39.923485,116.419751,0,123,39728.0383101852,2008-10-07,00:55:10
39.923443,116.419754,0,123,39728.0383680556,2008-10-07,00:55:15
39.923389,116.419742,0,122,39728.0384259259,2008-10-07,00:55:20
39.923376,116.419732,0,121,39728.0384837963,2008-10-07,00:55:25
39.923414,116.419753,0,121,39728.0385416667,2008-10-07,00:55:30
39.923423,116.419751,0,121,39728.038599537,2008-10-07,00:55:35
39.923423,116.419751,0,121,39728.0386574074,2008-10-07,00:55:40
39.923425,116.419751,0,121,39728.0387152778,2008-10-07,00:55:45
39.923423,116.419751,0,121,39728.0387731481,2008-10-07,00:55:50
39.923421,116.419753,0,121,39728.0388310185,2008-10-07,00:55:55
39.923421,116.419753,0,121,39728.0388657407,2008-10-07,00:55:58
39.923424,116.419754,0,121,39728.0388888889,2008-10-07,00:56:00
39.923409,116.419764,0,121,39728.0389467593,2008-10-07,00:56:05
39.923403,116.419791,0,121,39728.0390046296,2008-10-07,00:56:10
39.923403,116.419791,0,121,39728.0390393519,2008-10-07,00:56:13
39.923395,116.419792,0,121,39728.0390625,2008-10-07,00:56:15
39.923386,116.419793,0,121,39728.0391203704,2008-10-07,00:56:20
39.923386,116.419794,0,121,39728.0391782407,2008-10-07,00:56:25
39.923393,116.419793,0,121,39728.0392361111,2008-10-07,00:56:30
39.923394,116.419792,0,121,39728.0392939815,2008-10-07,00:56:35
39.923394,116.419792,0,121,39728.0393287037,2008-10-07,00:56:38
39.923397,116.41979,0,121,39728.0393518518,2008-10-07,00:56:40
39.923347,116.419786,0,123,39728.0394097222,2008-10-07,00:56:45
39.923292,116.419749,0,125,39728.0394675926,2008-10-07,00:56:50
39.923255,116.419726,0,132,39728.039525463,2008-10-07,00:56:55
39.92327,116.419653,0,127,39728.0395833333,2008-10-07,00:57:00
39.923246,116.419599,0,128,39728.0396412037,2008-10-07,00:57:05
39.923243,116.419469,0,130,39728.0396990741,2008-10-07,00:57:10
39.923254,116.419369,0,133,39728.0397569444,2008-10-07,00:57:15
39.923245,116.419268,0,137,39728.0398148148,2008-10-07,00:57:20
39.923249,116.419187,0,134,39728.0398726852,2008-10-07,00:57:25
39.923243,116.419116,0,133,39728.0399305556,2008-10-07,00:57:30
39.923015,116.418169,0,86,39728.0848726852,2008-10-07,02:02:13
39.922862,116.418223,0,100,39728.0849305556,2008-10-07,02:02:18
39.922952,116.418165,0,111,39728.0849884259,2008-10-07,02:02:23
39.92314,116.417913,0,143,39728.0850462963,2008-10-07,02:02:28
39.923144,116.417856,0,164,39728.0851041667,2008-10-07,02:02:33
39.923144,116.417856,0,164,39728.0851388889,2008-10-07,02:02:36
39.923146,116.41785,0,181,39728.085162037,2008-10-07,02:02:38
39.923144,116.417825,0,191,39728.0852199074,2008-10-07,02:02:43
39.923135,116.41784,0,196,39728.0852777778,2008-10-07,02:02:48
39.923135,116.41784,0,196,39728.0853125,2008-10-07,02:02:51
39.923133,116.417844,0,197,39728.0853356481,2008-10-07,02:02:53
39.923134,116.417834,0,205,39728.0853935185,2008-10-07,02:02:58
39.923063,116.417888,0,214,39728.0854513889,2008-10-07,02:03:03
39.922925,116.418068,0,224,39728.0855092593,2008-10-07,02:03:08
39.922831,116.418135,0,225,39728.0855671296,2008-10-07,02:03:13
39.922784,116.418102,0,225,39728.085625,2008-10-07,02:03:18
39.92278,116.418019,0,228,39728.0856828704,2008-10-07,02:03:23
39.922783,116.417985,0,231,39728.0857407407,2008-10-07,02:03:28
39.922817,116.417953,0,233,39728.0857986111,2008-10-07,02:03:33
39.922848,116.417941,0,232,39728.0858564815,2008-10-07,02:03:38
39.922861,116.417943,0,232,39728.0859143519,2008-10-07,02:03:43
39.922848,116.418,0,232,39728.0859722222,2008-10-07,02:03:48
39.922774,116.418196,0,228,39728.0860300926,2008-10-07,02:03:53
39.92273,116.418617,0,220,39728.086087963,2008-10-07,02:03:58
39.922738,116.419107,0,209,39728.0861458333,2008-10-07,02:04:03
39.922763,116.419433,0,196,39728.0862037037,2008-10-07,02:04:08
39.922679,116.419447,0,185,39728.0862615741,2008-10-07,02:04:13
39.922625,116.419426,0,182,39728.0863194444,2008-10-07,02:04:18
39.922615,116.419396,0,178,39728.0863773148,2008-10-07,02:04:23
39.922615,116.419396,0,178,39728.086412037,2008-10-07,02:04:26
39.922611,116.419397,0,173,39728.0864351852,2008-10-07,02:04:28
39.92263,116.419421,0,170,39728.0864930556,2008-10-07,02:04:33
39.92266,116.419418,0,166,39728.0865509259,2008-10-07,02:04:38
39.922666,116.419425,0,164,39728.0866087963,2008-10-07,02:04:43
39.922666,116.419425,0,164,39728.0866435185,2008-10-07,02:04:46
39.922669,116.419433,0,163,39728.0866666667,2008-10-07,02:04:48
39.92268,116.419434,0,163,39728.086724537,2008-10-07,02:04:53
39.922699,116.419443,0,163,39728.0867824074,2008-10-07,02:04:58
39.922715,116.419443,0,163,39728.0868402778,2008-10-07,02:05:03
39.922727,116.41944,0,164,39728.0868981481,2008-10-07,02:05:08
39.92274,116.419441,0,165,39728.0869560185,2008-10-07,02:05:13
39.922746,116.419435,0,165,39728.0870138889,2008-10-07,02:05:18
39.922751,116.419432,0,166,39728.0870717593,2008-10-07,02:05:23
39.922751,116.419432,0,166,39728.0871064815,2008-10-07,02:05:26
39.922746,116.419437,0,166,39728.0871296296,2008-10-07,02:05:28
39.922776,116.419658,0,170,39728.0871875,2008-10-07,02:05:33
39.922827,116.420045,0,177,39728.0872453704,2008-10-07,02:05:38
39.922872,116.420618,0,184,39728.0873032407,2008-10-07,02:05:43
39.922888,116.421226,0,189,39728.0873611111,2008-10-07,02:05:48
39.922924,116.421936,0,190,39728.0874189815,2008-10-07,02:05:53
39.922972,116.422695,0,186,39728.0874768518,2008-10-07,02:05:58
39.923017,116.423462,0,183,39728.0875347222,2008-10-07,02:06:03
39.923,116.424176,0,160,39728.0875925926,2008-10-07,02:06:08
39.923018,116.424913,0,147,39728.087650463,2008-10-07,02:06:13
39.923024,116.425549,0,141,39728.0877083333,2008-10-07,02:06:18
39.922952,116.426036,0,144,39728.0877662037,2008-10-07,02:06:23
39.922881,116.426256,0,137,39728.0878240741,2008-10-07,02:06:28
39.922893,116.426283,0,131,39728.0878819444,2008-10-07,02:06:33
39.922901,116.42639,0,130,39728.0879398148,2008-10-07,02:06:38
39.92287,116.426737,0,139,39728.0879976852,2008-10-07,02:06:43
39.922939,116.427057,0,135,39728.0880555556,2008-10-07,02:06:48
39.922987,116.427418,0,141,39728.0881134259,2008-10-07,02:06:53
39.922836,116.427716,0,136,39728.0881712963,2008-10-07,02:06:58
39.922738,116.428102,0,136,39728.0882291667,2008-10-07,02:07:03
39.922746,116.42853,0,135,39728.088287037,2008-10-07,02:07:08
39.922805,116.428836,0,141,39728.0883449074,2008-10-07,02:07:13
39.922867,116.428968,0,149,39728.0884027778,2008-10-07,02:07:18
39.922972,116.429248,0,148,39728.0884606481,2008-10-07,02:07:23
39.923036,116.429746,0,142,39728.0885185185,2008-10-07,02:07:28
39.923065,116.430373,0,138,39728.0885763889,2008-10-07,02:07:33
39.923061,116.431064,0,135,39728.0886342593,2008-10-07,02:07:38
39.923007,116.431675,0,131,39728.0886921296,2008-10-07,02:07:43
39.922992,116.432014,0,136,39728.08875,2008-10-07,02:07:48
39.922917,116.432302,0,137,39728.0888078704,2008-10-07,02:07:53
39.922866,116.432559,0,134,39728.0888657407,2008-10-07,02:07:58
39.922899,116.432701,0,128,39728.0889236111,2008-10-07,02:08:03
39.922912,116.432724,0,125,39728.0889814815,2008-10-07,02:08:08
39.922912,116.432734,0,125,39728.0890393518,2008-10-07,02:08:13
39.922911,116.432761,0,124,39728.0890972222,2008-10-07,02:08:18
39.922923,116.432792,0,124,39728.0891550926,2008-10-07,02:08:23
39.922931,116.432821,0,124,39728.089212963,2008-10-07,02:08:28
39.92293,116.432833,0,123,39728.0892708333,2008-10-07,02:08:33
39.922931,116.432842,0,123,39728.0893287037,2008-10-07,02:08:38
39.922901,116.432915,0,126,39728.0893865741,2008-10-07,02:08:43
39.922785,116.433078,0,129,39728.0894444444,2008-10-07,02:08:48
39.922782,116.433328,0,129,39728.0895023148,2008-10-07,02:08:53
39.922849,116.433568,0,129,39728.0895601852,2008-10-07,02:08:58
39.922854,116.433619,0,140,39728.0896180556,2008-10-07,02:09:03
39.922841,116.433608,0,141,39728.0896759259,2008-10-07,02:09:08
39.922843,116.433611,0,141,39728.0897337963,2008-10-07,02:09:13
39.922844,116.433617,0,142,39728.0897916667,2008-10-07,02:09:18
39.922844,116.433617,0,142,39728.0898263889,2008-10-07,02:09:21
39.922847,116.43362,0,142,39728.089849537,2008-10-07,02:09:23
39.922848,116.433633,0,142,39728.0899074074,2008-10-07,02:09:28
39.92294,116.433765,0,139,39728.0899652778,2008-10-07,02:09:33
39.923015,116.433949,0,140,39728.0900231482,2008-10-07,02:09:38
39.923066,116.43398,0,144,39728.0900810185,2008-10-07,02:09:43
39.923152,116.433981,0,151,39728.0901388889,2008-10-07,02:09:48
39.923256,116.434043,0,158,39728.0901967593,2008-10-07,02:09:53
39.923256,116.434043,0,158,39728.0902314815,2008-10-07,02:09:56
39.923263,116.434037,0,162,39728.0902546296,2008-10-07,02:09:58
39.923263,116.434025,0,166,39728.0903125,2008-10-07,02:10:03
39.923264,116.434026,0,166,39728.0903703704,2008-10-07,02:10:08
39.923265,116.434026,0,167,39728.0904282407,2008-10-07,02:10:13
39.923266,116.43403,0,167,39728.0904861111,2008-10-07,02:10:18
39.923267,116.434036,0,167,39728.0905439815,2008-10-07,02:10:23
39.923269,116.43404,0,168,39728.0906018519,2008-10-07,02:10:28
39.923271,116.434036,0,169,39728.0906597222,2008-10-07,02:10:33
39.923271,116.434034,0,169,39728.0907175926,2008-10-07,02:10:38
39.92327,116.434035,0,169,39728.090775463,2008-10-07,02:10:43
39.923266,116.434032,0,170,39728.0908333333,2008-10-07,02:10:48
39.923265,116.434036,0,170,39728.0908912037,2008-10-07,02:10:53
39.923266,116.434036,0,170,39728.0909490741,2008-10-07,02:10:58
39.923268,116.434037,0,170,39728.0910069444,2008-10-07,02:11:03
39.923268,116.434034,0,169,39728.0910648148,2008-10-07,02:11:08
39.923267,116.434032,0,170,39728.0911226852,2008-10-07,02:11:13
39.923267,116.434032,0,170,39728.0911805556,2008-10-07,02:11:18
39.923266,116.434031,0,170,39728.0912384259,2008-10-07,02:11:23
39.923265,116.434028,0,170,39728.0912962963,2008-10-07,02:11:28
39.923265,116.434032,0,170,39728.0913541667,2008-10-07,02:11:33
39.923265,116.434036,0,170,39728.091412037,2008-10-07,02:11:38
39.923265,116.434036,0,170,39728.0914467593,2008-10-07,02:11:41
39.923265,116.434028,0,170,39728.0914699074,2008-10-07,02:11:43
39.92321,116.434023,0,171,39728.0915277778,2008-10-07,02:11:48
39.923205,116.434059,0,173,39728.0915856481,2008-10-07,02:11:53
39.923205,116.434059,0,173,39728.0916203704,2008-10-07,02:11:56
39.923206,116.434067,0,173,39728.0916435185,2008-10-07,02:11:58
39.923202,116.434116,0,174,39728.0917013889,2008-10-07,02:12:03
39.923105,116.434294,0,179,39728.0917592593,2008-10-07,02:12:08
39.922864,116.434638,0,176,39728.0918171296,2008-10-07,02:12:13
39.922726,116.435069,0,167,39728.091875,2008-10-07,02:12:18
39.922673,116.435594,0,167,39728.0919328704,2008-10-07,02:12:23
39.922576,116.436142,0,164,39728.0919907407,2008-10-07,02:12:28
39.922438,116.436551,0,143,39728.0920486111,2008-10-07,02:12:33
39.922397,116.436695,0,122,39728.0921064815,2008-10-07,02:12:38
39.922404,116.436726,0,107,39728.0921643519,2008-10-07,02:12:43
39.922398,116.436766,0,94,39728.0922222222,2008-10-07,02:12:48
39.922394,116.436784,0,84,39728.0922800926,2008-10-07,02:12:53
39.922391,116.436795,0,81,39728.092337963,2008-10-07,02:12:58
39.922388,116.436809,0,79,39728.0923958333,2008-10-07,02:13:03
39.922381,116.436835,0,79,39728.0924537037,2008-10-07,02:13:08
39.922319,116.437019,0,84,39728.0925115741,2008-10-07,02:13:13
39.922246,116.437321,0,82,39728.0925694444,2008-10-07,02:13:18
39.922189,116.437489,0,87,39728.0926273148,2008-10-07,02:13:23
39.92211,116.437818,0,87,39728.0926851852,2008-10-07,02:13:28
39.922037,116.438234,0,85,39728.0927430556,2008-10-07,02:13:33
39.921977,116.438594,0,108,39728.0928009259,2008-10-07,02:13:38
39.921928,116.439074,0,115,39728.0928587963,2008-10-07,02:13:43
39.921902,116.439355,0,125,39728.0929166667,2008-10-07,02:13:48
39.921892,116.439381,0,127,39728.092974537,2008-10-07,02:13:53
39.921892,116.439386,0,129,39728.0930324074,2008-10-07,02:13:58
39.921892,116.439379,0,130,39728.0930902778,2008-10-07,02:14:03
39.921892,116.439375,0,130,39728.0931481481,2008-10-07,02:14:08
39.921892,116.43937,0,130,39728.0932060185,2008-10-07,02:14:13
39.921893,116.439365,0,131,39728.0932638889,2008-10-07,02:14:18
39.921893,116.439365,0,131,39728.0932986111,2008-10-07,02:14:21
39.921893,116.439365,0,131,39728.0933217593,2008-10-07,02:14:23
39.921894,116.439353,0,131,39728.0933796296,2008-10-07,02:14:28
39.921894,116.439348,0,131,39728.0934375,2008-10-07,02:14:33
39.921895,116.439348,0,131,39728.0934953704,2008-10-07,02:14:38
39.921895,116.439349,0,131,39728.0935532407,2008-10-07,02:14:43
39.921895,116.439349,0,131,39728.093587963,2008-10-07,02:14:46
39.921894,116.439351,0,131,39728.0936111111,2008-10-07,02:14:48
39.921873,116.439362,0,133,39728.0936689815,2008-10-07,02:14:53
39.921815,116.43956,0,140,39728.0937268519,2008-10-07,02:14:58
39.921774,116.439967,0,140,39728.0937847222,2008-10-07,02:15:03
39.921743,116.440443,0,136,39728.0938425926,2008-10-07,02:15:08
39.92171,116.441048,0,137,39728.093900463,2008-10-07,02:15:13
39.92167,116.441717,0,139,39728.0939583333,2008-10-07,02:15:18
39.921679,116.442426,0,139,39728.0940162037,2008-10-07,02:15:23
39.921706,116.443034,0,144,39728.0940740741,2008-10-07,02:15:28
39.921834,116.443557,0,151,39728.0941319444,2008-10-07,02:15:33
39.9219,116.443728,0,161,39728.0941898148,2008-10-07,02:15:38
39.921927,116.443757,0,165,39728.0942476852,2008-10-07,02:15:43
39.921927,116.443757,0,165,39728.0942824074,2008-10-07,02:15:46
39.921924,116.443764,0,167,39728.0943055556,2008-10-07,02:15:48
39.921915,116.443764,0,169,39728.0943634259,2008-10-07,02:15:53
39.921901,116.443758,0,170,39728.0944212963,2008-10-07,02:15:58
39.92188,116.443752,0,172,39728.0944791667,2008-10-07,02:16:03
39.921847,116.443746,0,175,39728.094537037,2008-10-07,02:16:08
39.921795,116.443703,0,182,39728.0945949074,2008-10-07,02:16:13
39.921776,116.443674,0,183,39728.0946527778,2008-10-07,02:16:18
39.921748,116.443653,0,182,39728.0947106481,2008-10-07,02:16:23
39.921736,116.443634,0,184,39728.0947685185,2008-10-07,02:16:28
39.921736,116.443643,0,186,39728.0948263889,2008-10-07,02:16:33
39.921694,116.443626,0,186,39728.0948842593,2008-10-07,02:16:38
39.921623,116.443616,0,188,39728.0949421296,2008-10-07,02:16:43
39.921625,116.443628,0,194,39728.095,2008-10-07,02:16:48
39.921664,116.443858,0,200,39728.0950578704,2008-10-07,02:16:53
39.921548,116.444162,0,199,39728.0951157407,2008-10-07,02:16:58
39.921412,116.444567,0,200,39728.0951736111,2008-10-07,02:17:03
39.921265,116.444996,0,203,39728.0952314815,2008-10-07,02:17:08
39.921144,116.445271,0,205,39728.0952893518,2008-10-07,02:17:13
39.921103,116.445281,0,202,39728.0953472222,2008-10-07,02:17:18
39.921073,116.445265,0,199,39728.0954050926,2008-10-07,02:17:23
39.921073,116.445265,0,199,39728.0954398148,2008-10-07,02:17:26
39.921073,116.445269,0,199,39728.095462963,2008-10-07,02:17:28
39.92107,116.445283,0,199,39728.0955208333,2008-10-07,02:17:33
39.921069,116.445296,0,199,39728.0955787037,2008-10-07,02:17:38
39.921017,116.445385,0,198,39728.0956365741,2008-10-07,02:17:43
39.920944,116.445495,0,196,39728.0956944444,2008-10-07,02:17:48
39.920872,116.445502,0,186,39728.0957523148,2008-10-07,02:17:53
39.920854,116.445532,0,180,39728.0958101852,2008-10-07,02:17:58
39.920806,116.445577,0,178,39728.0958680556,2008-10-07,02:18:03
39.92077,116.445628,0,167,39728.0959259259,2008-10-07,02:18:08
39.920757,116.445683,0,146,39728.0959837963,2008-10-07,02:18:13
39.920727,116.445608,0,135,39728.0960416667,2008-10-07,02:18:18
39.920756,116.44553,0,131,39728.096099537,2008-10-07,02:18:23
39.920784,116.445453,0,127,39728.0961574074,2008-10-07,02:18:28
39.920817,116.445377,0,135,39728.0962152778,2008-10-07,02:18:33
39.920807,116.445287,0,134,39728.0962731481,2008-10-07,02:18:38
39.920809,116.445208,0,135,39728.0963310185,2008-10-07,02:18:43
39.920874,116.445133,0,140,39728.0963888889,2008-10-07,02:18:48
39.920914,116.445063,0,144,39728.0964467593,2008-10-07,02:18:53
39.920938,116.444955,0,152,39728.0965046296,2008-10-07,02:18:58
39.920962,116.444875,0,151,39728.0965625,2008-10-07,02:19:03
39.920989,116.444784,0,147,39728.0966203704,2008-10-07,02:19:08
39.921002,116.444703,0,143,39728.0966782407,2008-10-07,02:19:13
39.921017,116.444628,0,146,39728.0967361111,2008-10-07,02:19:18
39.921001,116.444542,0,138,39728.0967939815,2008-10-07,02:19:23
39.921037,116.444514,0,143,39728.0968518518,2008-10-07,02:19:28
39.921048,116.44455,0,142,39728.0969097222,2008-10-07,02:19:33
39.921038,116.444572,0,141,39728.0969675926,2008-10-07,02:19:38
39.921037,116.444572,0,141,39728.097025463,2008-10-07,02:19:43
39.921037,116.444572,0,141,39728.0970601852,2008-10-07,02:19:46
39.921037,116.44457,0,140,39728.0970833333,2008-10-07,02:19:48
39.921026,116.444527,0,143,39728.0971412037,2008-10-07,02:19:53
39.921068,116.444551,0,146,39728.0971990741,2008-10-07,02:19:58
39.921137,116.444545,0,149,39728.0972569444,2008-10-07,02:20:03
39.921192,116.444468,0,156,39728.0973148148,2008-10-07,02:20:08
39.921244,116.444436,0,158,39728.0973726852,2008-10-07,02:20:13
39.921267,116.444417,0,157,39728.0974305556,2008-10-07,02:20:18
39.921276,116.444441,0,162,39728.0974884259,2008-10-07,02:20:23
39.921292,116.444453,0,160,39728.0975462963,2008-10-07,02:20:28
39.92132,116.444492,0,165,39728.0976041667,2008-10-07,02:20:33
39.921318,116.444492,0,165,39728.097662037,2008-10-07,02:20:38
39.921318,116.444492,0,165,39728.0976967593,2008-10-07,02:20:41
39.921318,116.444498,0,165,39728.0977199074,2008-10-07,02:20:43
39.921322,116.444516,0,163,39728.0977777778,2008-10-07,02:20:48
39.921377,116.444517,0,161,39728.0978356482,2008-10-07,02:20:53
39.921467,116.444503,0,155,39728.0978935185,2008-10-07,02:20:58
39.921534,116.444457,0,153,39728.0979513889,2008-10-07,02:21:03
39.921596,116.444386,0,150,39728.0980092593,2008-10-07,02:21:08
39.92161,116.444401,0,147,39728.0980671296,2008-10-07,02:21:13
39.921643,116.444432,0,142,39728.098125,2008-10-07,02:21:18
39.921681,116.44456,0,128,39728.0981828704,2008-10-07,02:21:23
39.921688,116.44468,0,122,39728.0982407407,2008-10-07,02:21:28
39.921698,116.444761,0,122,39728.0982986111,2008-10-07,02:21:33
39.921705,116.444869,0,116,39728.0983564815,2008-10-07,02:21:38
39.92171,116.444983,0,109,39728.0984143519,2008-10-07,02:21:43
39.921718,116.445074,0,104,39728.0984722222,2008-10-07,02:21:48
39.921706,116.445164,0,102,39728.0985300926,2008-10-07,02:21:53
39.921712,116.44523,0,97,39728.098587963,2008-10-07,02:21:58
39.921739,116.445276,0,92,39728.0986458333,2008-10-07,02:22:03
39.921769,116.445291,0,95,39728.0987037037,2008-10-07,02:22:08
39.921831,116.445321,0,100,39728.0987615741,2008-10-07,02:22:13
39.9219,116.445336,0,107,39728.0988194444,2008-10-07,02:22:18
39.921966,116.445363,0,109,39728.0988773148,2008-10-07,02:22:23
39.922032,116.445393,0,106,39728.0989351852,2008-10-07,02:22:28
39.922064,116.445422,0,98,39728.0989930556,2008-10-07,02:22:33
39.922064,116.445422,0,98,39728.0990277778,2008-10-07,02:22:36
39.922068,116.445419,0,95,39728.0990509259,2008-10-07,02:22:38
39.922058,116.445438,0,95,39728.0991087963,2008-10-07,02:22:43
39.92203,116.445511,0,94,39728.0991666667,2008-10-07,02:22:48
39.921998,116.445559,0,93,39728.099224537,2008-10-07,02:22:53
39.921987,116.445591,0,95,39728.0992824074,2008-10-07,02:22:58
39.921978,116.445658,0,98,39728.0993402778,2008-10-07,02:23:03
39.922016,116.445689,0,101,39728.0993981481,2008-10-07,02:23:08
39.922071,116.445665,0,107,39728.0994560185,2008-10-07,02:23:13
39.92208,116.445693,0,113,39728.0995138889,2008-10-07,02:23:18
39.922081,116.445759,0,119,39728.0995717593,2008-10-07,02:23:23
39.922087,116.44584,0,123,39728.0996296296,2008-10-07,02:23:28
39.922073,116.445905,0,119,39728.0996875,2008-10-07,02:23:33
39.921974,116.445867,0,113,39728.0997453704,2008-10-07,02:23:38
39.921937,116.445813,0,107,39728.0998032407,2008-10-07,02:23:43
39.92192,116.445734,0,112,39728.0998611111,2008-10-07,02:23:48
39.921922,116.445698,0,115,39728.0999189815,2008-10-07,02:23:53
39.921883,116.445651,0,112,39728.0999768519,2008-10-07,02:23:58
39.921821,116.445558,0,103,39728.1000347222,2008-10-07,02:24:03
39.921786,116.44551,0,93,39728.1000925926,2008-10-07,02:24:08
39.92175,116.445468,0,85,39728.100150463,2008-10-07,02:24:13
39.921735,116.445375,0,79,39728.1002083333,2008-10-07,02:24:18
39.921735,116.445301,0,81,39728.1002662037,2008-10-07,02:24:23
39.921718,116.445217,0,84,39728.1003240741,2008-10-07,02:24:28
39.921712,116.445149,0,89,39728.1003819444,2008-10-07,02:24:33
39.921708,116.44505,0,92,39728.1004398148,2008-10-07,02:24:38
39.921715,116.444959,0,98,39728.1004976852,2008-10-07,02:24:43
39.921689,116.444892,0,92,39728.1005555556,2008-10-07,02:24:48
39.921685,116.44482,0,88,39728.1006134259,2008-10-07,02:24:53
39.921681,116.444726,0,86,39728.1006712963,2008-10-07,02:24:58
39.921683,116.444715,0,84,39728.1007291667,2008-10-07,02:25:03
39.921697,116.444639,0,82,39728.100787037,2008-10-07,02:25:08
39.921713,116.444564,0,85,39728.1008449074,2008-10-07,02:25:13
39.921727,116.444501,0,80,39728.1009027778,2008-10-07,02:25:18
39.921714,116.444469,0,73,39728.1009606481,2008-10-07,02:25:23
39.921682,116.44448,0,73,39728.1010185185,2008-10-07,02:25:28
39.921635,116.444473,0,72,39728.1010763889,2008-10-07,02:25:33
39.921554,116.44445,0,70,39728.1011342593,2008-10-07,02:25:38
39.921485,116.444462,0,66,39728.1011921296,2008-10-07,02:25:43
39.921416,116.444478,0,63,39728.10125,2008-10-07,02:25:48
39.921337,116.444501,0,68,39728.1013078704,2008-10-07,02:25:53
39.921286,116.444524,0,73,39728.1013657407,2008-10-07,02:25:58
39.921217,116.444535,0,81,39728.1014236111,2008-10-07,02:26:03
39.921162,116.444537,0,87,39728.1014814815,2008-10-07,02:26:08
39.921139,116.444487,0,94,39728.1015393519,2008-10-07,02:26:13
39.921171,116.444395,0,105,39728.1015972222,2008-10-07,02:26:18
39.921202,116.444347,0,108,39728.1016550926,2008-10-07,02:26:23
39.921232,116.444269,0,112,39728.101712963,2008-10-07,02:26:28
39.921229,116.44419,0,108,39728.1017708333,2008-10-07,02:26:33
39.92126,116.444116,0,112,39728.1018287037,2008-10-07,02:26:38
39.921278,116.444047,0,113,39728.1018865741,2008-10-07,02:26:43
39.921245,116.443961,0,107,39728.1019444444,2008-10-07,02:26:48
39.921245,116.443892,0,103,39728.1020023148,2008-10-07,02:26:53
39.921229,116.443865,0,97,39728.1020601852,2008-10-07,02:26:58
39.921249,116.443812,0,101,39728.1021180556,2008-10-07,02:27:03
39.921278,116.443752,0,105,39728.1021759259,2008-10-07,02:27:08
39.921308,116.443721,0,113,39728.1022337963,2008-10-07,02:27:13
39.921342,116.443767,0,115,39728.1022916667,2008-10-07,02:27:18
39.921364,116.443774,0,116,39728.102349537,2008-10-07,02:27:23
39.921365,116.443767,0,117,39728.1024074074,2008-10-07,02:27:28
39.921365,116.443767,0,117,39728.1024421296,2008-10-07,02:27:31
39.921366,116.443768,0,117,39728.1024652778,2008-10-07,02:27:33
39.921369,116.443777,0,118,39728.1025231481,2008-10-07,02:27:38
39.92137,116.44378,0,118,39728.1025810185,2008-10-07,02:27:43
39.92137,116.44378,0,118,39728.1026157407,2008-10-07,02:27:46
39.921372,116.443776,0,119,39728.1026388889,2008-10-07,02:27:48
39.921427,116.443724,0,134,39728.1026967593,2008-10-07,02:27:53
39.921469,116.443752,0,140,39728.1027546296,2008-10-07,02:27:58
39.921479,116.443802,0,148,39728.1028125,2008-10-07,02:28:03
39.92148,116.443841,0,161,39728.1028703704,2008-10-07,02:28:08
39.92153,116.44381,0,179,39728.1029282407,2008-10-07,02:28:13
39.921608,116.44379,0,190,39728.1029861111,2008-10-07,02:28:18
39.921619,116.443741,0,201,39728.1030439815,2008-10-07,02:28:23
39.921654,116.443662,0,217,39728.1031018518,2008-10-07,02:28:28
39.921704,116.443619,0,226,39728.1031597222,2008-10-07,02:28:33
39.921717,116.443549,0,239,39728.1032175926,2008-10-07,02:28:38
39.921748,116.443479,0,243,39728.103275463,2008-10-07,02:28:43
39.921779,116.443391,0,242,39728.1033333333,2008-10-07,02:28:48
39.921848,116.443326,0,244,39728.1033912037,2008-10-07,02:28:53
39.921898,116.443281,0,246,39728.1034490741,2008-10-07,02:28:58
39.921918,116.443251,0,244,39728.1035069444,2008-10-07,02:29:03
39.921888,116.443209,0,250,39728.1035648148,2008-10-07,02:29:08
39.921827,116.443199,0,260,39728.1036226852,2008-10-07,02:29:13
39.921836,116.443108,0,257,39728.1036805556,2008-10-07,02:29:18
39.921821,116.443112,0,253,39728.1037384259,2008-10-07,02:29:23
39.921805,116.443117,0,250,39728.1037962963,2008-10-07,02:29:28
39.921734,116.443149,0,247,39728.1038541667,2008-10-07,02:29:33
39.921734,116.443149,0,247,39728.1038888889,2008-10-07,02:29:36
39.921731,116.443155,0,247,39728.103912037,2008-10-07,02:29:38
39.921728,116.443165,0,247,39728.1039699074,2008-10-07,02:29:43
39.921728,116.443165,0,247,39728.1040046296,2008-10-07,02:29:46
39.92173,116.443166,0,248,39728.1040277778,2008-10-07,02:29:48
39.921711,116.443165,0,250,39728.1040856481,2008-10-07,02:29:53
39.921627,116.443192,0,246,39728.1041435185,2008-10-07,02:29:58
39.921627,116.443192,0,246,39728.1041782407,2008-10-07,02:30:01
39.921626,116.443193,0,246,39728.1042013889,2008-10-07,02:30:03
39.921629,116.443183,0,246,39728.1042592593,2008-10-07,02:30:08
39.921629,116.443184,0,246,39728.1043171296,2008-10-07,02:30:13
39.921629,116.443178,0,246,39728.104375,2008-10-07,02:30:18
39.92163,116.443173,0,246,39728.1044328704,2008-10-07,02:30:23
39.92163,116.443173,0,246,39728.1044675926,2008-10-07,02:30:26
39.92163,116.44317,0,246,39728.1044907407,2008-10-07,02:30:28
39.921582,116.443111,0,245,39728.1045486111,2008-10-07,02:30:33
39.921401,116.442996,0,237,39728.1046064815,2008-10-07,02:30:38
39.921344,116.442783,0,230,39728.1046643518,2008-10-07,02:30:43
39.921342,116.442385,0,224,39728.1047222222,2008-10-07,02:30:48
39.92139,116.442202,0,224,39728.1047800926,2008-10-07,02:30:53
39.9215,116.442048,0,230,39728.104837963,2008-10-07,02:30:58
39.921516,116.442037,0,231,39728.1048958333,2008-10-07,02:31:03
39.92152,116.442016,0,232,39728.1049537037,2008-10-07,02:31:08
39.921594,116.441693,0,236,39728.1050115741,2008-10-07,02:31:13
39.921603,116.441283,0,230,39728.1050694444,2008-10-07,02:31:18
39.921671,116.440821,0,225,39728.1051273148,2008-10-07,02:31:23
39.92169,116.440158,0,201,39728.1051851852,2008-10-07,02:31:28
39.921784,116.439588,0,187,39728.1052430556,2008-10-07,02:31:33
39.921886,116.439199,0,174,39728.1053009259,2008-10-07,02:31:38
39.921975,116.439038,0,170,39728.1053587963,2008-10-07,02:31:43
39.921991,116.439014,0,169,39728.1054166667,2008-10-07,02:31:48
39.921994,116.438996,0,168,39728.105474537,2008-10-07,02:31:53
39.922031,116.438821,0,165,39728.1055324074,2008-10-07,02:31:58
39.922096,116.438362,0,163,39728.1055902778,2008-10-07,02:32:03
39.922206,116.437761,0,161,39728.1056481482,2008-10-07,02:32:08
39.922337,116.437075,0,159,39728.1057060185,2008-10-07,02:32:13
39.922502,116.436393,0,165,39728.1057638889,2008-10-07,02:32:18
39.922605,116.435964,0,161,39728.1058217593,2008-10-07,02:32:23
39.922666,116.435719,0,159,39728.1058796296,2008-10-07,02:32:28
39.922648,116.435571,0,160,39728.1059375,2008-10-07,02:32:33
39.922647,116.435575,0,158,39728.1059953704,2008-10-07,02:32:38
39.922647,116.435576,0,158,39728.1060532407,2008-10-07,02:32:43
39.922647,116.435576,0,158,39728.106087963,2008-10-07,02:32:46
39.922647,116.435576,0,158,39728.1061111111,2008-10-07,02:32:48
39.922646,116.435587,0,157,39728.1061689815,2008-10-07,02:32:53
39.922642,116.435587,0,157,39728.1062268519,2008-10-07,02:32:58
39.922638,116.435588,0,158,39728.1062847222,2008-10-07,02:33:03
39.922638,116.435588,0,158,39728.1063194444,2008-10-07,02:33:06
39.922636,116.435595,0,158,39728.1063425926,2008-10-07,02:33:08
39.92263,116.435616,0,158,39728.106400463,2008-10-07,02:33:13
39.922604,116.435631,0,159,39728.1064583333,2008-10-07,02:33:18
39.922598,116.43563,0,160,39728.1065162037,2008-10-07,02:33:23
39.922598,116.43563,0,160,39728.1065509259,2008-10-07,02:33:26
39.922597,116.435633,0,161,39728.1065740741,2008-10-07,02:33:28
39.922597,116.435643,0,161,39728.1066319444,2008-10-07,02:33:33
39.922597,116.435643,0,160,39728.1066898148,2008-10-07,02:33:38
39.922596,116.435641,0,160,39728.1067476852,2008-10-07,02:33:43
39.922596,116.435641,0,160,39728.1067824074,2008-10-07,02:33:46
39.922599,116.435637,0,160,39728.1068055556,2008-10-07,02:33:48
39.922601,116.43562,0,159,39728.1068634259,2008-10-07,02:33:53
39.922603,116.435611,0,159,39728.1069212963,2008-10-07,02:33:58
39.922607,116.435591,0,158,39728.1069791667,2008-10-07,02:34:03
39.922648,116.435532,0,158,39728.107037037,2008-10-07,02:34:08
39.922672,116.435307,0,154,39728.1070949074,2008-10-07,02:34:13
39.922687,116.434879,0,146,39728.1071527778,2008-10-07,02:34:18
39.922654,116.434405,0,163,39728.1072106481,2008-10-07,02:34:23
39.922711,116.433837,0,178,39728.1072685185,2008-10-07,02:34:28
39.922779,116.433309,0,204,39728.1073263889,2008-10-07,02:34:33
39.922809,116.433104,0,231,39728.1073842593,2008-10-07,02:34:38
39.922862,116.433172,0,238,39728.1074421296,2008-10-07,02:34:43
39.922861,116.433178,0,241,39728.1075,2008-10-07,02:34:48
39.922861,116.433178,0,241,39728.1075347222,2008-10-07,02:34:51
39.922863,116.433171,0,243,39728.1075578704,2008-10-07,02:34:53
39.922867,116.433119,0,244,39728.1076157407,2008-10-07,02:34:58
39.922826,116.433013,0,248,39728.1076736111,2008-10-07,02:35:03
39.922845,116.432846,0,256,39728.1077314815,2008-10-07,02:35:08
39.922835,116.432479,0,257,39728.1077893519,2008-10-07,02:35:13
39.922773,116.431869,0,231,39728.1078472222,2008-10-07,02:35:18
39.922758,116.43124,0,230,39728.1079050926,2008-10-07,02:35:23
39.922764,116.430816,0,229,39728.107962963,2008-10-07,02:35:28
39.922667,116.430774,0,240,39728.1080208333,2008-10-07,02:35:33
39.922645,116.430797,0,244,39728.1080787037,2008-10-07,02:35:38
39.922648,116.430784,0,244,39728.1081365741,2008-10-07,02:35:43
39.922649,116.43078,0,244,39728.1081944444,2008-10-07,02:35:48
39.922649,116.430778,0,245,39728.1082523148,2008-10-07,02:35:53
39.922646,116.43078,0,245,39728.1083101852,2008-10-07,02:35:58
39.922643,116.430788,0,246,39728.1083680556,2008-10-07,02:36:03
39.922646,116.430788,0,246,39728.1084259259,2008-10-07,02:36:08
39.922646,116.430788,0,246,39728.1084606481,2008-10-07,02:36:11
39.922648,116.43079,0,246,39728.1084837963,2008-10-07,02:36:13
39.922652,116.430773,0,246,39728.1085416667,2008-10-07,02:36:18
39.922675,116.430749,0,245,39728.108599537,2008-10-07,02:36:23
39.922683,116.430733,0,244,39728.1086574074,2008-10-07,02:36:28
39.922719,116.430717,0,243,39728.1087152778,2008-10-07,02:36:33
39.922719,116.430717,0,243,39728.10875,2008-10-07,02:36:36
39.922721,116.430712,0,242,39728.1087731481,2008-10-07,02:36:38
39.922739,116.430644,0,242,39728.1088310185,2008-10-07,02:36:43
39.922805,116.430404,0,244,39728.1088888889,2008-10-07,02:36:48
39.922876,116.43002,0,251,39728.1089467593,2008-10-07,02:36:53
39.922896,116.429535,0,252,39728.1090046296,2008-10-07,02:36:58
39.923013,116.42908,0,258,39728.1090625,2008-10-07,02:37:03
39.92308,116.428816,0,260,39728.1091203704,2008-10-07,02:37:08
39.923145,116.428468,0,229,39728.1091782407,2008-10-07,02:37:13
39.923178,116.428088,0,192,39728.1092361111,2008-10-07,02:37:18
39.923183,116.427894,0,170,39728.1092939815,2008-10-07,02:37:23
39.923094,116.427739,0,177,39728.1093518519,2008-10-07,02:37:28
39.922936,116.427545,0,203,39728.1094097222,2008-10-07,02:37:33
39.922851,116.427205,0,206,39728.1094675926,2008-10-07,02:37:38
39.922842,116.42676,0,193,39728.109525463,2008-10-07,02:37:43
39.922864,116.426579,0,187,39728.1095833333,2008-10-07,02:37:48
39.922888,116.426555,0,194,39728.1096412037,2008-10-07,02:37:53
39.922893,116.426542,0,194,39728.1096990741,2008-10-07,02:37:58
39.922863,116.426414,0,183,39728.1097569444,2008-10-07,02:38:03
39.922782,116.426051,0,165,39728.1098148148,2008-10-07,02:38:08
39.922805,116.425532,0,166,39728.1098726852,2008-10-07,02:38:13
39.922832,116.42476,0,166,39728.1099305556,2008-10-07,02:38:18
39.922868,116.423985,0,169,39728.1099884259,2008-10-07,02:38:23
39.92288,116.42318,0,171,39728.1100462963,2008-10-07,02:38:28
39.922922,116.422453,0,171,39728.1101041667,2008-10-07,02:38:33
39.92296,116.422007,0,174,39728.110162037,2008-10-07,02:38:38
39.922938,116.421848,0,170,39728.1102199074,2008-10-07,02:38:43
39.922933,116.421503,0,166,39728.1102777778,2008-10-07,02:38:48
39.922974,116.420984,0,168,39728.1103356481,2008-10-07,02:38:53
39.92294,116.420547,0,124,39728.1103935185,2008-10-07,02:38:58
39.922992,116.420447,0,119,39728.1104513889,2008-10-07,02:39:03
39.922999,116.420451,0,121,39728.1105092593,2008-10-07,02:39:08
39.923,116.420455,0,120,39728.1105671296,2008-10-07,02:39:13
39.923001,116.42045,0,120,39728.110625,2008-10-07,02:39:18
39.923002,116.420448,0,119,39728.1106828704,2008-10-07,02:39:23
39.923002,116.420449,0,119,39728.1107407407,2008-10-07,02:39:28
39.923002,116.420449,0,119,39728.110775463,2008-10-07,02:39:31
39.923002,116.42045,0,118,39728.1107986111,2008-10-07,02:39:33
39.923001,116.42046,0,118,39728.1108564815,2008-10-07,02:39:38
39.923001,116.42046,0,118,39728.1109143518,2008-10-07,02:39:43
39.923001,116.420454,0,118,39728.1109722222,2008-10-07,02:39:48
39.923,116.420449,0,118,39728.1110300926,2008-10-07,02:39:53
39.922999,116.420456,0,118,39728.111087963,2008-10-07,02:39:58
39.922998,116.420457,0,119,39728.1111458333,2008-10-07,02:40:03
39.922998,116.420464,0,119,39728.1112037037,2008-10-07,02:40:08
39.922997,116.420471,0,119,39728.1112615741,2008-10-07,02:40:13
39.922997,116.420471,0,119,39728.1112962963,2008-10-07,02:40:16
39.922998,116.420469,0,119,39728.1113194444,2008-10-07,02:40:18
39.922988,116.420357,0,117,39728.1113773148,2008-10-07,02:40:23
39.923041,116.420134,0,116,39728.1114351852,2008-10-07,02:40:28
39.923106,116.419881,0,114,39728.1114930556,2008-10-07,02:40:33
39.923143,116.419417,0,103,39728.1115509259,2008-10-07,02:40:38
39.923171,116.41878,0,93,39728.1116087963,2008-10-07,02:40:43
39.923107,116.418068,0,87,39728.1116666667,2008-10-07,02:40:48
39.923096,116.417672,0,76,39728.111724537,2008-10-07,02:40:53
39.923085,116.417558,0,89,39728.1117824074,2008-10-07,02:40:58
39.923085,116.417516,0,85,39728.1118402778,2008-10-07,02:41:03
39.923085,116.417482,0,80,39728.1118981481,2008-10-07,02:41:08
39.923085,116.417478,0,76,39728.1119560185,2008-10-07,02:41:13
39.923085,116.417475,0,75,39728.1120138889,2008-10-07,02:41:18
39.923085,116.417475,0,75,39728.1120486111,2008-10-07,02:41:21
39.923086,116.417476,0,75,39728.1120717593,2008-10-07,02:41:23
39.923126,116.417553,0,76,39728.1121296296,2008-10-07,02:41:28
39.92316,116.417673,0,79,39728.1121875,2008-10-07,02:41:33
39.923147,116.417717,0,85,39728.1122453704,2008-10-07,02:41:38
39.923159,116.417728,0,88,39728.1123032407,2008-10-07,02:41:43
39.923159,116.417728,0,88,39728.112337963,2008-10-07,02:41:46
39.923159,116.41773,0,88,39728.1123611111,2008-10-07,02:41:48
39.923158,116.41774,0,88,39728.1124189815,2008-10-07,02:41:53
39.923149,116.417767,0,89,39728.1124768518,2008-10-07,02:41:58
39.923165,116.417851,0,91,39728.1125347222,2008-10-07,02:42:03
39.923179,116.417893,0,95,39728.1125925926,2008-10-07,02:42:08
39.923201,116.417987,0,100,39728.112650463,2008-10-07,02:42:13
39.923181,116.418061,0,103,39728.1127083333,2008-10-07,02:42:18
39.923193,116.418151,0,105,39728.1127662037,2008-10-07,02:42:23
39.923208,116.418258,0,106,39728.1128240741,2008-10-07,02:42:28
39.923199,116.418336,0,108,39728.1128819444,2008-10-07,02:42:33
39.923181,116.418426,0,111,39728.1129398148,2008-10-07,02:42:38
39.923169,116.418524,0,113,39728.1129976852,2008-10-07,02:42:43
39.923186,116.418607,0,114,39728.1130555556,2008-10-07,02:42:48
39.923201,116.418687,0,117,39728.1131134259,2008-10-07,02:42:53
39.92322,116.418692,0,119,39728.1131712963,2008-10-07,02:42:58
39.923311,116.418671,0,119,39728.1132291667,2008-10-07,02:43:03
39.92346,116.418795,0,129,39728.113287037,2008-10-07,02:43:08
39.923493,116.418844,0,131,39728.1133449074,2008-10-07,02:43:13
39.923523,116.418907,0,130,39728.1134027778,2008-10-07,02:43:18
39.92353,116.41903,0,131,39728.1134606482,2008-10-07,02:43:23
39.923543,116.419131,0,134,39728.1135185185,2008-10-07,02:43:28
39.923539,116.419155,0,134,39728.1135763889,2008-10-07,02:43:33
39.92361,116.419282,0,135,39728.1136342593,2008-10-07,02:43:38
39.92365,116.419325,0,135,39728.1136921296,2008-10-07,02:43:43
39.923691,116.419318,0,137,39728.11375,2008-10-07,02:43:48
39.923753,116.419342,0,137,39728.1138078704,2008-10-07,02:43:53
39.923815,116.419365,0,139,39728.1138657407,2008-10-07,02:43:58
39.923886,116.419417,0,137,39728.1139236111,2008-10-07,02:44:03
39.923979,116.419411,0,122,39728.1139814815,2008-10-07,02:44:08
39.924049,116.41939,0,119,39728.1140393519,2008-10-07,02:44:13
39.92411,116.419353,0,121,39728.1140972222,2008-10-07,02:44:18
39.92415,116.419318,0,120,39728.1141550926,2008-10-07,02:44:23
39.924224,116.419273,0,119,39728.114212963,2008-10-07,02:44:28
39.924299,116.419245,0,122,39728.1142708333,2008-10-07,02:44:33
39.924368,116.419238,0,125,39728.1143287037,2008-10-07,02:44:38
39.924448,116.419241,0,126,39728.1143865741,2008-10-07,02:44:43
39.924502,116.419208,0,129,39728.1144444444,2008-10-07,02:44:48
39.924523,116.41917,0,130,39728.1145023148,2008-10-07,02:44:53
39.924508,116.419093,0,136,39728.1145601852,2008-10-07,02:44:58
39.924504,116.418988,0,144,39728.1146180556,2008-10-07,02:45:03
39.924585,116.418942,0,150,39728.1146759259,2008-10-07,02:45:08
39.924669,116.418937,0,148,39728.1147337963,2008-10-07,02:45:13
39.924715,116.41886,0,147,39728.1147916667,2008-10-07,02:45:18
39.924705,116.418787,0,143,39728.114849537,2008-10-07,02:45:23
39.924708,116.418698,0,148,39728.1149074074,2008-10-07,02:45:28
39.924721,116.418631,0,142,39728.1149652778,2008-10-07,02:45:33
39.924743,116.418545,0,138,39728.1150231481,2008-10-07,02:45:38
39.924761,116.418467,0,137,39728.1150810185,2008-10-07,02:45:43
39.924803,116.418415,0,138,39728.1151388889,2008-10-07,02:45:48
39.924837,116.418404,0,138,39728.1151967593,2008-10-07,02:45:53
39.92486,116.41836,0,135,39728.1152546296,2008-10-07,02:45:58
39.924863,116.418352,0,134,39728.1153125,2008-10-07,02:46:03
39.924863,116.418345,0,134,39728.1153703704,2008-10-07,02:46:08
39.924863,116.418345,0,134,39728.1154050926,2008-10-07,02:46:11
39.924863,116.418342,0,134,39728.1154282407,2008-10-07,02:46:13
39.924863,116.418304,0,134,39728.1154861111,2008-10-07,02:46:18
39.924694,116.418499,0,133,39728.1224305556,2008-10-07,02:56:18
39.924609,116.418506,0,129,39728.1224884259,2008-10-07,02:56:23
39.924547,116.418532,0,121,39728.1225462963,2008-10-07,02:56:28
39.9245,116.418575,0,122,39728.1226041667,2008-10-07,02:56:33
39.924487,116.418572,0,124,39728.122662037,2008-10-07,02:56:38
39.924422,116.418546,0,125,39728.1227199074,2008-10-07,02:56:43
39.92442,116.418523,0,127,39728.1227777778,2008-10-07,02:56:48
39.924418,116.418506,0,128,39728.1228356481,2008-10-07,02:56:53
39.924418,116.418506,0,128,39728.1228703704,2008-10-07,02:56:56
39.92442,116.418505,0,128,39728.1228935185,2008-10-07,02:56:58
39.924408,116.418502,0,128,39728.1229513889,2008-10-07,02:57:03
39.92439,116.418454,0,128,39728.1230092593,2008-10-07,02:57:08
39.924397,116.418432,0,129,39728.1230671296,2008-10-07,02:57:13
39.924395,116.418441,0,129,39728.123125,2008-10-07,02:57:18
39.924395,116.418441,0,129,39728.1231597222,2008-10-07,02:57:21
39.924395,116.418449,0,129,39728.1231828704,2008-10-07,02:57:23
39.924431,116.418477,0,129,39728.1232407407,2008-10-07,02:57:28
39.924554,116.41854,0,130,39728.1232986111,2008-10-07,02:57:33
39.9246,116.418509,0,129,39728.1233564815,2008-10-07,02:57:38
39.924633,116.418508,0,123,39728.1234143519,2008-10-07,02:57:43
39.924712,116.418522,0,125,39728.1234722222,2008-10-07,02:57:48
39.924757,116.418362,0,123,39728.1235300926,2008-10-07,02:57:53
39.924789,116.418316,0,126,39728.123587963,2008-10-07,02:57:58
39.924835,116.41831,0,129,39728.1236458333,2008-10-07,02:58:03
39.924849,116.418301,0,130,39728.1237037037,2008-10-07,02:58:08
39.924849,116.418301,0,130,39728.1237384259,2008-10-07,02:58:11
39.92485,116.418295,0,131,39728.1237615741,2008-10-07,02:58:13
39.924849,116.418274,0,132,39728.1238194444,2008-10-07,02:58:18
39.92483,116.418238,0,134,39728.1238773148,2008-10-07,02:58:23
39.92481,116.418249,0,137,39728.1239351852,2008-10-07,02:58:28
39.924789,116.4183,0,140,39728.1239930556,2008-10-07,02:58:33
39.924767,116.418289,0,142,39728.1240509259,2008-10-07,02:58:38
39.92478,116.418302,0,143,39728.1241087963,2008-10-07,02:58:43
39.924788,116.418313,0,142,39728.1241666667,2008-10-07,02:58:48
39.924811,116.418323,0,141,39728.124224537,2008-10-07,02:58:53
39.924811,116.418323,0,141,39728.1242592593,2008-10-07,02:58:56
39.924816,116.418327,0,139,39728.1242824074,2008-10-07,02:58:58
39.92482,116.41828,0,138,39728.1243402778,2008-10-07,02:59:03
39.924835,116.418293,0,137,39728.1243981481,2008-10-07,02:59:08
39.924834,116.418279,0,136,39728.1244560185,2008-10-07,02:59:13
39.924834,116.418279,0,136,39728.1244907407,2008-10-07,02:59:16
39.924835,116.418281,0,137,39728.1245138889,2008-10-07,02:59:18
