# Supplementary material for: Research on differential privacy protection method based on user tendency
Source: PLoS One. 2023 Oct 26;18(10):e0288823. doi: 10.1371/journal.pone.0288823 (PMC10602288; doi:10.1371/journal.pone.0288823)
Supplement: S3 Data — (ZIP) [file pone.0288823.s003.zip › Data 5-3/052/Trajectory/20081007111938.plt]

Geolife trajectory
WGS 84
Altitude is in Feet
Reserved 3
0,2,255,My Track,0,0,2,8421376
0
39.980713,116.347193,0,492,39728.4719675926,2008-10-07,11:19:38
39.980714,116.347331,0,492,39728.472025463,2008-10-07,11:19:43
39.980734,116.347284,0,492,39728.4720833333,2008-10-07,11:19:48
39.980712,116.347286,0,492,39728.4721412037,2008-10-07,11:19:53
39.980707,116.347377,0,492,39728.4721990741,2008-10-07,11:19:58
39.981112,116.347421,0,330,39728.4722569444,2008-10-07,11:20:03
39.981083,116.347445,0,290,39728.4723148148,2008-10-07,11:20:08
39.98109,116.34746,0,286,39728.4723726852,2008-10-07,11:20:13
39.981132,116.347435,0,267,39728.4724305556,2008-10-07,11:20:18
39.981144,116.347445,0,255,39728.4724884259,2008-10-07,11:20:23
39.981151,116.347448,0,247,39728.4725462963,2008-10-07,11:20:28
39.981151,116.347448,0,247,39728.4725810185,2008-10-07,11:20:31
39.981157,116.347454,0,242,39728.4726041667,2008-10-07,11:20:33
39.981166,116.347466,0,238,39728.472662037,2008-10-07,11:20:38
39.981169,116.347444,0,239,39728.4727199074,2008-10-07,11:20:43
39.981169,116.347444,0,239,39728.4727546296,2008-10-07,11:20:46
39.981175,116.347452,0,238,39728.4727777778,2008-10-07,11:20:48
39.981188,116.347462,0,237,39728.4728356482,2008-10-07,11:20:53
39.981207,116.347471,0,236,39728.4728935185,2008-10-07,11:20:58
39.981225,116.347494,0,236,39728.4729513889,2008-10-07,11:21:03
39.981258,116.347532,0,210,39728.4730092593,2008-10-07,11:21:08
39.981262,116.34756,0,204,39728.4730671296,2008-10-07,11:21:13
39.981255,116.347575,0,200,39728.473125,2008-10-07,11:21:18
39.981268,116.347588,0,197,39728.4731828704,2008-10-07,11:21:23
39.981268,116.347588,0,197,39728.4732175926,2008-10-07,11:21:26
39.981267,116.347592,0,192,39728.4732407407,2008-10-07,11:21:28
39.981278,116.347598,0,191,39728.4732986111,2008-10-07,11:21:33
39.981302,116.347592,0,185,39728.4733564815,2008-10-07,11:21:38
39.981302,116.347592,0,185,39728.4733912037,2008-10-07,11:21:41
39.981294,116.347596,0,182,39728.4734143519,2008-10-07,11:21:43
39.981291,116.347612,0,178,39728.4734722222,2008-10-07,11:21:48
39.981318,116.347625,0,174,39728.4735300926,2008-10-07,11:21:53
39.981339,116.347659,0,166,39728.473587963,2008-10-07,11:21:58
39.981344,116.347673,0,160,39728.4736458333,2008-10-07,11:22:03
39.981349,116.347684,0,160,39728.4737037037,2008-10-07,11:22:08
39.981345,116.347697,0,159,39728.4737615741,2008-10-07,11:22:13
39.981339,116.34771,0,157,39728.4738194444,2008-10-07,11:22:18
39.981339,116.34771,0,157,39728.4738541667,2008-10-07,11:22:21
39.981337,116.347703,0,156,39728.4738773148,2008-10-07,11:22:23
39.981348,116.347706,0,154,39728.4739351852,2008-10-07,11:22:28
39.981368,116.347737,0,150,39728.4739930556,2008-10-07,11:22:33
39.981381,116.347741,0,147,39728.4740509259,2008-10-07,11:22:38
39.981397,116.347725,0,142,39728.4741087963,2008-10-07,11:22:43
39.981408,116.347735,0,140,39728.4741666667,2008-10-07,11:22:48
39.981412,116.347738,0,140,39728.474224537,2008-10-07,11:22:53
39.981408,116.347738,0,139,39728.4742824074,2008-10-07,11:22:58
39.981403,116.347741,0,138,39728.4743402778,2008-10-07,11:23:03
39.981403,116.347741,0,138,39728.474375,2008-10-07,11:23:06
39.981408,116.347738,0,133,39728.4743981481,2008-10-07,11:23:08
39.981417,116.347727,0,130,39728.4744560185,2008-10-07,11:23:13
39.981413,116.347743,0,129,39728.4745138889,2008-10-07,11:23:18
39.981404,116.347749,0,129,39728.4745717593,2008-10-07,11:23:23
39.981403,116.347749,0,130,39728.4746296296,2008-10-07,11:23:28
39.981402,116.34775,0,130,39728.4746875,2008-10-07,11:23:33
39.981396,116.347749,0,130,39728.4747453704,2008-10-07,11:23:38
39.981396,116.347754,0,130,39728.4748032407,2008-10-07,11:23:43
39.981396,116.347754,0,130,39728.474837963,2008-10-07,11:23:46
39.981388,116.347749,0,130,39728.4748611111,2008-10-07,11:23:48
39.981385,116.347758,0,130,39728.4749189815,2008-10-07,11:23:53
39.981362,116.347762,0,130,39728.4749768519,2008-10-07,11:23:58
39.98137,116.347775,0,130,39728.4750347222,2008-10-07,11:24:03
39.98135,116.347784,0,130,39728.4750925926,2008-10-07,11:24:08
39.981244,116.34774,0,131,39728.475150463,2008-10-07,11:24:13
39.981238,116.347722,0,131,39728.4752083333,2008-10-07,11:24:18
39.981417,116.347697,0,130,39728.4752662037,2008-10-07,11:24:23
39.98176,116.347647,0,129,39728.4753240741,2008-10-07,11:24:28
39.982212,116.347589,0,126,39728.4753819444,2008-10-07,11:24:33
39.982623,116.347548,0,116,39728.4754398148,2008-10-07,11:24:38
39.983053,116.347497,0,101,39728.4754976852,2008-10-07,11:24:43
39.983519,116.347472,0,86,39728.4755555556,2008-10-07,11:24:48
39.984017,116.347483,0,78,39728.4756134259,2008-10-07,11:24:53
39.984489,116.347468,0,83,39728.4756712963,2008-10-07,11:24:58
39.984834,116.347472,0,99,39728.4757291667,2008-10-07,11:25:03
39.984897,116.347481,0,103,39728.475787037,2008-10-07,11:25:08
39.984882,116.347501,0,107,39728.4758449074,2008-10-07,11:25:13
39.984867,116.347556,0,115,39728.4759027778,2008-10-07,11:25:18
39.98487,116.34757,0,116,39728.4759606481,2008-10-07,11:25:23
39.98487,116.34757,0,116,39728.4759953704,2008-10-07,11:25:26
39.984875,116.347575,0,115,39728.4760185185,2008-10-07,11:25:28
39.984893,116.347585,0,115,39728.4760763889,2008-10-07,11:25:33
39.984907,116.347595,0,115,39728.4761342593,2008-10-07,11:25:38
39.984919,116.347604,0,115,39728.4761921296,2008-10-07,11:25:43
39.984935,116.347595,0,115,39728.47625,2008-10-07,11:25:48
39.984945,116.347587,0,115,39728.4763078704,2008-10-07,11:25:53
39.984934,116.34758,0,115,39728.4763657407,2008-10-07,11:25:58
39.984924,116.34758,0,115,39728.4764236111,2008-10-07,11:26:03
39.98491,116.34758,0,115,39728.4764814815,2008-10-07,11:26:08
39.984896,116.347575,0,115,39728.4765393519,2008-10-07,11:26:13
39.984891,116.347578,0,115,39728.4765972222,2008-10-07,11:26:18
39.984886,116.347582,0,115,39728.4766550926,2008-10-07,11:26:23
39.984883,116.347588,0,115,39728.476712963,2008-10-07,11:26:28
39.984883,116.347588,0,115,39728.4767476852,2008-10-07,11:26:31
39.984889,116.347587,0,115,39728.4767708333,2008-10-07,11:26:33
39.98493,116.34758,0,115,39728.4768287037,2008-10-07,11:26:38
39.985118,116.347533,0,116,39728.4768865741,2008-10-07,11:26:43
39.985482,116.347506,0,117,39728.4769444444,2008-10-07,11:26:48
39.985893,116.347476,0,117,39728.4770023148,2008-10-07,11:26:53
39.986342,116.347418,0,118,39728.4770601852,2008-10-07,11:26:58
39.986862,116.347359,0,123,39728.4771180556,2008-10-07,11:27:03
39.987325,116.347325,0,132,39728.4771759259,2008-10-07,11:27:08
39.987763,116.347313,0,142,39728.4772337963,2008-10-07,11:27:13
39.988187,116.347306,0,151,39728.4772916667,2008-10-07,11:27:18
39.988621,116.347263,0,159,39728.477349537,2008-10-07,11:27:23
39.988997,116.34724,0,157,39728.4774074074,2008-10-07,11:27:28
39.989256,116.347233,0,154,39728.4774652778,2008-10-07,11:27:33
39.989351,116.347211,0,130,39728.4775231481,2008-10-07,11:27:38
39.989381,116.347205,0,95,39728.4775810185,2008-10-07,11:27:43
39.989399,116.347206,0,84,39728.4776388889,2008-10-07,11:27:48
39.989391,116.347198,0,78,39728.4776967593,2008-10-07,11:27:53
39.989391,116.347198,0,78,39728.4777314815,2008-10-07,11:27:56
39.989399,116.347203,0,77,39728.4777546296,2008-10-07,11:27:58
39.98944,116.34721,0,74,39728.4778125,2008-10-07,11:28:03
39.989464,116.347203,0,63,39728.4778703704,2008-10-07,11:28:08
39.989478,116.347189,0,54,39728.4779282407,2008-10-07,11:28:13
39.989596,116.347132,0,51,39728.4779861111,2008-10-07,11:28:18
39.989817,116.347059,0,48,39728.4780439815,2008-10-07,11:28:23
39.990148,116.347001,0,46,39728.4781018518,2008-10-07,11:28:28
39.990638,116.347014,0,36,39728.4781597222,2008-10-07,11:28:33
39.991065,116.347098,0,21,39728.4782175926,2008-10-07,11:28:38
39.991314,116.3471,0,11,39728.478275463,2008-10-07,11:28:43
39.991424,116.347123,0,10,39728.4783333333,2008-10-07,11:28:48
39.991427,116.347138,0,7,39728.4783912037,2008-10-07,11:28:53
39.991427,116.347138,0,7,39728.4784259259,2008-10-07,11:28:56
39.99142,116.347144,0,7,39728.4784490741,2008-10-07,11:28:58
39.991421,116.347155,0,8,39728.4785069444,2008-10-07,11:29:03
39.991437,116.34716,0,9,39728.4785648148,2008-10-07,11:29:08
39.991458,116.347157,0,11,39728.4786226852,2008-10-07,11:29:13
39.991469,116.347151,0,12,39728.4786805556,2008-10-07,11:29:18
39.991469,116.347151,0,12,39728.4787152778,2008-10-07,11:29:21
39.991474,116.347155,0,13,39728.4787384259,2008-10-07,11:29:23
39.991483,116.347157,0,14,39728.4787962963,2008-10-07,11:29:28
39.991483,116.347157,0,14,39728.4788310185,2008-10-07,11:29:31
39.991488,116.347155,0,14,39728.4788541667,2008-10-07,11:29:33
39.991542,116.347135,0,16,39728.478912037,2008-10-07,11:29:38
39.9917,116.347113,0,14,39728.4789699074,2008-10-07,11:29:43
39.991779,116.347222,0,19,39728.4790277778,2008-10-07,11:29:48
39.991828,116.34757,0,28,39728.4790856481,2008-10-07,11:29:53
39.991893,116.34814,0,41,39728.4791435185,2008-10-07,11:29:58
39.991915,116.348715,0,51,39728.4792013889,2008-10-07,11:30:03
39.991881,116.349293,0,62,39728.4792592593,2008-10-07,11:30:08
39.991849,116.349804,0,71,39728.4793171296,2008-10-07,11:30:13
39.991838,116.35032,0,78,39728.479375,2008-10-07,11:30:18
39.991819,116.350801,0,84,39728.4794328704,2008-10-07,11:30:23
39.991823,116.351253,0,89,39728.4794907407,2008-10-07,11:30:28
39.991909,116.351647,0,93,39728.4795486111,2008-10-07,11:30:33
39.991982,116.352023,0,98,39728.4796064815,2008-10-07,11:30:38
39.992081,116.35231,0,104,39728.4796643518,2008-10-07,11:30:43
39.99216,116.352407,0,107,39728.4797222222,2008-10-07,11:30:48
39.992184,116.352459,0,109,39728.4797800926,2008-10-07,11:30:53
39.992215,116.352695,0,114,39728.479837963,2008-10-07,11:30:58
39.992219,116.352888,0,118,39728.4798958333,2008-10-07,11:31:03
39.992164,116.352891,0,120,39728.4799537037,2008-10-07,11:31:08
39.992188,116.352893,0,124,39728.4800115741,2008-10-07,11:31:13
39.992217,116.352892,0,129,39728.4800694444,2008-10-07,11:31:18
39.992227,116.35291,0,134,39728.4801273148,2008-10-07,11:31:23
39.992139,116.35307,0,138,39728.4801851852,2008-10-07,11:31:28
39.992116,116.353423,0,145,39728.4802430556,2008-10-07,11:31:33
39.992158,116.353947,0,150,39728.4803009259,2008-10-07,11:31:38
39.99215,116.35452,0,157,39728.4803587963,2008-10-07,11:31:43
39.992115,116.355139,0,152,39728.4804166667,2008-10-07,11:31:48
39.992141,116.355833,0,143,39728.480474537,2008-10-07,11:31:53
39.992162,116.356536,0,136,39728.4805324074,2008-10-07,11:31:58
39.992226,116.35718,0,129,39728.4805902778,2008-10-07,11:32:03
39.992303,116.357712,0,127,39728.4806481482,2008-10-07,11:32:08
39.992361,116.358146,0,134,39728.4807060185,2008-10-07,11:32:13
39.992374,116.358413,0,138,39728.4807638889,2008-10-07,11:32:18
39.992354,116.358474,0,144,39728.4808217593,2008-10-07,11:32:23
39.992336,116.358483,0,147,39728.4808796296,2008-10-07,11:32:28
39.99233,116.358498,0,149,39728.4809375,2008-10-07,11:32:33
39.992335,116.358514,0,149,39728.4809953704,2008-10-07,11:32:38
39.992353,116.358513,0,150,39728.4810532407,2008-10-07,11:32:43
39.992387,116.35851,0,153,39728.4811111111,2008-10-07,11:32:48
39.992417,116.35851,0,156,39728.4811689815,2008-10-07,11:32:53
39.992432,116.358497,0,160,39728.4812268519,2008-10-07,11:32:58
39.99248,116.358492,0,163,39728.4812847222,2008-10-07,11:33:03
39.992492,116.358448,0,168,39728.4813425926,2008-10-07,11:33:08
39.99247,116.358427,0,169,39728.481400463,2008-10-07,11:33:13
39.992441,116.358485,0,169,39728.4814583333,2008-10-07,11:33:18
39.992435,116.358688,0,168,39728.4815162037,2008-10-07,11:33:23
39.992498,116.358846,0,167,39728.4815740741,2008-10-07,11:33:28
39.992608,116.358866,0,167,39728.4816319444,2008-10-07,11:33:33
39.992779,116.358841,0,170,39728.4816898148,2008-10-07,11:33:38
39.993101,116.358844,0,172,39728.4817476852,2008-10-07,11:33:43
39.99338,116.358875,0,174,39728.4818055556,2008-10-07,11:33:48
39.993455,116.358941,0,177,39728.4818634259,2008-10-07,11:33:53
39.99349,116.359009,0,182,39728.4819212963,2008-10-07,11:33:58
39.993528,116.35903,0,185,39728.4819791667,2008-10-07,11:34:03
39.993577,116.359008,0,185,39728.482037037,2008-10-07,11:34:08
39.993622,116.35897,0,180,39728.4820949074,2008-10-07,11:34:13
39.993633,116.358975,0,178,39728.4821527778,2008-10-07,11:34:18
39.993721,116.358991,0,177,39728.4822106481,2008-10-07,11:34:23
39.993801,116.358969,0,178,39728.4822685185,2008-10-07,11:34:28
39.993882,116.358927,0,182,39728.4823263889,2008-10-07,11:34:33
39.993976,116.358829,0,183,39728.4823842593,2008-10-07,11:34:38
39.994032,116.358758,0,183,39728.4824421296,2008-10-07,11:34:43
39.994072,116.35874,0,182,39728.4825,2008-10-07,11:34:48
39.994074,116.358762,0,183,39728.4825578704,2008-10-07,11:34:53
39.994052,116.358778,0,186,39728.4826157407,2008-10-07,11:34:58
39.994011,116.358787,0,187,39728.4826736111,2008-10-07,11:35:03
39.994038,116.358766,0,185,39728.4827314815,2008-10-07,11:35:08
39.994279,116.358733,0,185,39728.4827893519,2008-10-07,11:35:13
39.994597,116.358722,0,191,39728.4828472222,2008-10-07,11:35:18
39.994953,116.35871,0,196,39728.4829050926,2008-10-07,11:35:23
39.99538,116.358687,0,194,39728.482962963,2008-10-07,11:35:28
39.995842,116.358665,0,177,39728.4830208333,2008-10-07,11:35:33
39.996281,116.358677,0,170,39728.4830787037,2008-10-07,11:35:38
39.996654,116.358639,0,187,39728.4831365741,2008-10-07,11:35:43
39.997011,116.358648,0,203,39728.4831944444,2008-10-07,11:35:48
39.997212,116.358624,0,206,39728.4832523148,2008-10-07,11:35:53
39.997306,116.358624,0,202,39728.4833101852,2008-10-07,11:35:58
39.99736,116.358637,0,189,39728.4833680556,2008-10-07,11:36:03
39.997364,116.358658,0,181,39728.4834259259,2008-10-07,11:36:08
39.997387,116.358664,0,183,39728.4834837963,2008-10-07,11:36:13
39.99748,116.358652,0,179,39728.4835416667,2008-10-07,11:36:18
39.997716,116.358627,0,176,39728.483599537,2008-10-07,11:36:23
39.998006,116.358594,0,176,39728.4836574074,2008-10-07,11:36:28
39.998428,116.358578,0,174,39728.4837152778,2008-10-07,11:36:33
39.998763,116.358545,0,163,39728.4837731481,2008-10-07,11:36:38
39.999174,116.358532,0,147,39728.4838310185,2008-10-07,11:36:43
39.999443,116.358545,0,124,39728.4838888889,2008-10-07,11:36:48
39.999571,116.358583,0,105,39728.4839467593,2008-10-07,11:36:53
39.999613,116.35857,0,92,39728.4840046296,2008-10-07,11:36:58
39.999654,116.358594,0,84,39728.4840625,2008-10-07,11:37:03
39.999705,116.358604,0,77,39728.4841203704,2008-10-07,11:37:08
39.999811,116.35867,0,73,39728.4841782407,2008-10-07,11:37:13
39.999918,116.358921,0,68,39728.4842361111,2008-10-07,11:37:18
39.999953,116.359369,0,65,39728.4842939815,2008-10-07,11:37:23
39.999927,116.359955,0,60,39728.4843518519,2008-10-07,11:37:28
39.999878,116.360686,0,54,39728.4844097222,2008-10-07,11:37:33
39.999874,116.361465,0,49,39728.4844675926,2008-10-07,11:37:38
40.000011,116.362188,0,59,39728.484525463,2008-10-07,11:37:43
40.000129,116.362797,0,71,39728.4845833333,2008-10-07,11:37:48
40.000102,116.363177,0,68,39728.4846412037,2008-10-07,11:37:53
40.000118,116.363299,0,64,39728.4846990741,2008-10-07,11:37:58
40.000136,116.363299,0,60,39728.4847569444,2008-10-07,11:38:03
40.000136,116.363299,0,60,39728.4847916667,2008-10-07,11:38:06
40.00014,116.363296,0,59,39728.4848148148,2008-10-07,11:38:08
40.000165,116.363296,0,47,39728.4848726852,2008-10-07,11:38:13
40.000159,116.363258,0,38,39728.4849305556,2008-10-07,11:38:18
40.000145,116.363258,0,37,39728.4849884259,2008-10-07,11:38:23
40.000145,116.363258,0,37,39728.4850231481,2008-10-07,11:38:26
40.000142,116.36325,0,36,39728.4850462963,2008-10-07,11:38:28
40.000148,116.363265,0,36,39728.4851041667,2008-10-07,11:38:33
40.000156,116.363294,0,36,39728.485162037,2008-10-07,11:38:38
40.000162,116.363282,0,34,39728.4852199074,2008-10-07,11:38:43
40.00019,116.363273,0,35,39728.4852777778,2008-10-07,11:38:48
40.000206,116.363245,0,36,39728.4853356481,2008-10-07,11:38:53
40.000196,116.363243,0,38,39728.4853935185,2008-10-07,11:38:58
40.000189,116.363227,0,44,39728.4854513889,2008-10-07,11:39:03
40.000189,116.363227,0,44,39728.4854861111,2008-10-07,11:39:06
40.000181,116.36323,0,50,39728.4855092593,2008-10-07,11:39:08
40.000175,116.363204,0,56,39728.4855671296,2008-10-07,11:39:13
40.000125,116.363196,0,61,39728.485625,2008-10-07,11:39:18
40.000072,116.363174,0,60,39728.4856828704,2008-10-07,11:39:23
40.000063,116.363171,0,60,39728.4857407407,2008-10-07,11:39:28
40.000063,116.363171,0,60,39728.485775463,2008-10-07,11:39:31
40.000065,116.363173,0,60,39728.4857986111,2008-10-07,11:39:33
40.000056,116.36316,0,62,39728.4858564815,2008-10-07,11:39:38
40.000055,116.363136,0,69,39728.4859143518,2008-10-07,11:39:43
40.000082,116.363162,0,74,39728.4859722222,2008-10-07,11:39:48
40.000104,116.363153,0,77,39728.4860300926,2008-10-07,11:39:53
40.000121,116.363148,0,79,39728.486087963,2008-10-07,11:39:58
40.000121,116.363148,0,79,39728.4861226852,2008-10-07,11:40:01
40.000125,116.363144,0,84,39728.4861458333,2008-10-07,11:40:03
40.00011,116.363156,0,88,39728.4862037037,2008-10-07,11:40:08
40.00011,116.363156,0,88,39728.4862384259,2008-10-07,11:40:11
40.000113,116.363153,0,88,39728.4862615741,2008-10-07,11:40:13
40.000123,116.363161,0,88,39728.4863194444,2008-10-07,11:40:18
40.000113,116.363186,0,88,39728.4863773148,2008-10-07,11:40:23
40.000083,116.363355,0,90,39728.4864351852,2008-10-07,11:40:28
40.000046,116.363722,0,92,39728.4864930556,2008-10-07,11:40:33
40.00013,116.364266,0,95,39728.4865509259,2008-10-07,11:40:38
40.000238,116.364905,0,101,39728.4866087963,2008-10-07,11:40:43
40.000324,116.365574,0,108,39728.4866666667,2008-10-07,11:40:48
40.000266,116.366194,0,115,39728.486724537,2008-10-07,11:40:53
40.000312,116.366656,0,114,39728.4867824074,2008-10-07,11:40:58
40.000431,116.366839,0,109,39728.4868402778,2008-10-07,11:41:03
40.000378,116.36681,0,108,39728.4868981481,2008-10-07,11:41:08
40.000384,116.366782,0,106,39728.4869560185,2008-10-07,11:41:13
40.000391,116.366768,0,107,39728.4870138889,2008-10-07,11:41:18
40.000361,116.366796,0,110,39728.4870717593,2008-10-07,11:41:23
40.000382,116.366994,0,113,39728.4871296296,2008-10-07,11:41:28
40.000403,116.367418,0,120,39728.4871875,2008-10-07,11:41:33
40.000317,116.367946,0,128,39728.4872453704,2008-10-07,11:41:38
40.000272,116.36853,0,134,39728.4873032407,2008-10-07,11:41:43
40.000314,116.369198,0,137,39728.4873611111,2008-10-07,11:41:48
40.000334,116.369863,0,141,39728.4874189815,2008-10-07,11:41:53
40.000351,116.370477,0,137,39728.4874768518,2008-10-07,11:41:58
40.00036,116.371105,0,125,39728.4875347222,2008-10-07,11:42:03
40.000366,116.371702,0,118,39728.4875925926,2008-10-07,11:42:08
40.000344,116.372213,0,118,39728.487650463,2008-10-07,11:42:13
40.000385,116.372601,0,117,39728.4877083333,2008-10-07,11:42:18
40.000443,116.372734,0,118,39728.4877662037,2008-10-07,11:42:23
40.000449,116.37266,0,120,39728.4878240741,2008-10-07,11:42:28
40.000335,116.372657,0,128,39728.4878819444,2008-10-07,11:42:33
40.000342,116.372703,0,134,39728.4879398148,2008-10-07,11:42:38
40.00034,116.37273,0,141,39728.4879976852,2008-10-07,11:42:43
40.000353,116.372783,0,146,39728.4880555556,2008-10-07,11:42:48
40.000379,116.372808,0,147,39728.4881134259,2008-10-07,11:42:53
40.000362,116.372813,0,147,39728.4881712963,2008-10-07,11:42:58
40.000383,116.372803,0,150,39728.4882291667,2008-10-07,11:43:03
40.000362,116.372759,0,151,39728.488287037,2008-10-07,11:43:08
40.000397,116.372741,0,154,39728.4883449074,2008-10-07,11:43:13
40.000445,116.372723,0,155,39728.4884027778,2008-10-07,11:43:18
40.000471,116.372703,0,156,39728.4884606482,2008-10-07,11:43:23
40.00048,116.3727,0,157,39728.4885185185,2008-10-07,11:43:28
40.000511,116.372677,0,160,39728.4885763889,2008-10-07,11:43:33
40.000542,116.372661,0,162,39728.4886342593,2008-10-07,11:43:38
40.000565,116.372667,0,164,39728.4886921296,2008-10-07,11:43:43
40.000578,116.372645,0,166,39728.48875,2008-10-07,11:43:48
40.000553,116.372645,0,169,39728.4888078704,2008-10-07,11:43:53
40.000518,116.372654,0,173,39728.4888657407,2008-10-07,11:43:58
40.000453,116.372684,0,172,39728.4889236111,2008-10-07,11:44:03
40.000447,116.372718,0,173,39728.4889814815,2008-10-07,11:44:08
40.000398,116.372799,0,170,39728.4890393519,2008-10-07,11:44:13
40.0004,116.372878,0,164,39728.4890972222,2008-10-07,11:44:18
40.000346,116.372969,0,160,39728.4891550926,2008-10-07,11:44:23
40.00034,116.373045,0,157,39728.489212963,2008-10-07,11:44:28
40.000282,116.373152,0,155,39728.4892708333,2008-10-07,11:44:33
40.000257,116.373184,0,152,39728.4893287037,2008-10-07,11:44:38
40.000226,116.373241,0,151,39728.4893865741,2008-10-07,11:44:43
40.000219,116.373309,0,151,39728.4894444444,2008-10-07,11:44:48
40.000197,116.373363,0,151,39728.4895023148,2008-10-07,11:44:53
40.000223,116.373449,0,150,39728.4895601852,2008-10-07,11:44:58
40.000227,116.373522,0,151,39728.4896180556,2008-10-07,11:45:03
40.000205,116.373599,0,154,39728.4896759259,2008-10-07,11:45:08
40.000209,116.373666,0,155,39728.4897337963,2008-10-07,11:45:13
40.000191,116.373749,0,158,39728.4897916667,2008-10-07,11:45:18
40.00021,116.373819,0,161,39728.489849537,2008-10-07,11:45:23
40.000302,116.373889,0,166,39728.4899074074,2008-10-07,11:45:28
40.000305,116.373963,0,170,39728.4899652778,2008-10-07,11:45:33
40.000311,116.374008,0,170,39728.4900231481,2008-10-07,11:45:38
40.000302,116.374067,0,174,39728.4900810185,2008-10-07,11:45:43
40.000318,116.374123,0,176,39728.4901388889,2008-10-07,11:45:48
40.000286,116.374246,0,180,39728.4901967593,2008-10-07,11:45:53
40.00032,116.374371,0,182,39728.4902546296,2008-10-07,11:45:58
40.000234,116.374611,0,184,39728.4903125,2008-10-07,11:46:03
40.000247,116.374635,0,191,39728.4903703704,2008-10-07,11:46:08
40.00037,116.374658,0,200,39728.4904282407,2008-10-07,11:46:13
40.000451,116.374674,0,209,39728.4904861111,2008-10-07,11:46:18
40.000461,116.374731,0,215,39728.4905439815,2008-10-07,11:46:23
40.000528,116.374788,0,221,39728.4906018519,2008-10-07,11:46:28
40.000603,116.374835,0,227,39728.4906597222,2008-10-07,11:46:33
40.000675,116.374905,0,232,39728.4907175926,2008-10-07,11:46:38
40.000765,116.374976,0,238,39728.490775463,2008-10-07,11:46:43
40.000849,116.375058,0,243,39728.4908333333,2008-10-07,11:46:48
40.000876,116.375121,0,249,39728.4908912037,2008-10-07,11:46:53
40.000913,116.375191,0,254,39728.4909490741,2008-10-07,11:46:58
40.000961,116.37523,0,260,39728.4910069444,2008-10-07,11:47:03
40.000919,116.37531,0,265,39728.4910648148,2008-10-07,11:47:08
40.000853,116.375403,0,271,39728.4911226852,2008-10-07,11:47:13
40.000832,116.375452,0,272,39728.4911805556,2008-10-07,11:47:18
40.000771,116.375514,0,263,39728.4912384259,2008-10-07,11:47:23
40.000876,116.375571,0,274,39728.4912962963,2008-10-07,11:47:28
40.000878,116.375554,0,280,39728.4913541667,2008-10-07,11:47:33
40.000988,116.375533,0,291,39728.491412037,2008-10-07,11:47:38
40.000939,116.375571,0,296,39728.4914699074,2008-10-07,11:47:43
40.000981,116.375629,0,300,39728.4915277778,2008-10-07,11:47:48
40.001099,116.375784,0,306,39728.4915856481,2008-10-07,11:47:53
40.001123,116.375857,0,311,39728.4916435185,2008-10-07,11:47:58
40.001108,116.375932,0,319,39728.4917013889,2008-10-07,11:48:03
40.001034,116.376055,0,325,39728.4917592593,2008-10-07,11:48:08
40.001013,116.37609,0,332,39728.4918171296,2008-10-07,11:48:13
40.001023,116.376136,0,336,39728.491875,2008-10-07,11:48:18
40.000966,116.376238,0,338,39728.4919328704,2008-10-07,11:48:23
40.000951,116.376321,0,342,39728.4919907407,2008-10-07,11:48:28
40.000864,116.376431,0,347,39728.4920486111,2008-10-07,11:48:33
40.000895,116.376462,0,352,39728.4921064815,2008-10-07,11:48:38
40.000908,116.37652,0,354,39728.4921643519,2008-10-07,11:48:43
40.000909,116.376602,0,357,39728.4922222222,2008-10-07,11:48:48
40.000937,116.376652,0,362,39728.4922800926,2008-10-07,11:48:53
40.000817,116.376735,0,366,39728.492337963,2008-10-07,11:48:58
40.00081,116.376809,0,370,39728.4923958333,2008-10-07,11:49:03
40.000815,116.376884,0,374,39728.4924537037,2008-10-07,11:49:08
40.000836,116.376942,0,375,39728.4925115741,2008-10-07,11:49:13
40.00087,116.376971,0,375,39728.4925694444,2008-10-07,11:49:18
40.000844,116.377017,0,378,39728.4926273148,2008-10-07,11:49:23
40.00081,116.377095,0,380,39728.4926851852,2008-10-07,11:49:28
40.000781,116.377186,0,381,39728.4927430556,2008-10-07,11:49:33
40.000734,116.377279,0,386,39728.4928009259,2008-10-07,11:49:38
40.000706,116.377341,0,387,39728.4928587963,2008-10-07,11:49:43
40.000647,116.377429,0,380,39728.4929166667,2008-10-07,11:49:48
40.000633,116.377523,0,378,39728.492974537,2008-10-07,11:49:53
40.00062,116.377594,0,379,39728.4930324074,2008-10-07,11:49:58
40.000639,116.377627,0,380,39728.4930902778,2008-10-07,11:50:03
40.000746,116.377648,0,381,39728.4931481481,2008-10-07,11:50:08
40.00078,116.377671,0,381,39728.4932060185,2008-10-07,11:50:13
40.000819,116.377703,0,382,39728.4932638889,2008-10-07,11:50:18
40.000864,116.377756,0,380,39728.4933217593,2008-10-07,11:50:23
40.00088,116.377817,0,381,39728.4933796296,2008-10-07,11:50:28
40.000931,116.377898,0,381,39728.4934375,2008-10-07,11:50:33
40.00085,116.37798,0,381,39728.4934953704,2008-10-07,11:50:38
40.000869,116.378023,0,377,39728.4935532407,2008-10-07,11:50:43
40.00076,116.378145,0,378,39728.4936111111,2008-10-07,11:50:48
40.000742,116.378167,0,379,39728.4936689815,2008-10-07,11:50:53
40.000726,116.378172,0,378,39728.4937268518,2008-10-07,11:50:58
40.000726,116.378172,0,378,39728.4937615741,2008-10-07,11:51:01
40.000727,116.378175,0,381,39728.4937847222,2008-10-07,11:51:03
40.000645,116.378194,0,381,39728.4938425926,2008-10-07,11:51:08
40.000485,116.378216,0,380,39728.493900463,2008-10-07,11:51:13
40.000453,116.378203,0,379,39728.4939583333,2008-10-07,11:51:18
40.000268,116.378268,0,374,39728.4940162037,2008-10-07,11:51:23
39.999987,116.378176,0,369,39728.4940740741,2008-10-07,11:51:28
39.999902,116.378205,0,368,39728.4941319444,2008-10-07,11:51:33
39.999871,116.378215,0,368,39728.4941898148,2008-10-07,11:51:38
39.99976,116.378172,0,369,39728.4942476852,2008-10-07,11:51:43
39.999763,116.378208,0,355,39728.4943055556,2008-10-07,11:51:48
39.999801,116.378241,0,345,39728.4943634259,2008-10-07,11:51:53
39.99979,116.378267,0,335,39728.4944212963,2008-10-07,11:51:58
39.999705,116.378269,0,325,39728.4944791667,2008-10-07,11:52:03
39.999622,116.378249,0,326,39728.494537037,2008-10-07,11:52:08
39.999539,116.378248,0,325,39728.4945949074,2008-10-07,11:52:13
39.999443,116.378266,0,329,39728.4946527778,2008-10-07,11:52:18
39.999447,116.378357,0,319,39728.4947106481,2008-10-07,11:52:23
39.999427,116.378413,0,309,39728.4947685185,2008-10-07,11:52:28
39.999418,116.378441,0,305,39728.4948263889,2008-10-07,11:52:33
39.999382,116.378464,0,301,39728.4948842593,2008-10-07,11:52:38
39.999382,116.378505,0,301,39728.4949421296,2008-10-07,11:52:43
39.999363,116.378539,0,299,39728.495,2008-10-07,11:52:48
39.999376,116.378556,0,296,39728.4950578704,2008-10-07,11:52:53
39.999395,116.378636,0,296,39728.4951157407,2008-10-07,11:52:58
39.999441,116.378722,0,295,39728.4951736111,2008-10-07,11:53:03
39.99944,116.378772,0,295,39728.4952314815,2008-10-07,11:53:08
39.999429,116.378827,0,294,39728.4952893518,2008-10-07,11:53:13
39.999416,116.378884,0,294,39728.4953472222,2008-10-07,11:53:18
39.999406,116.378958,0,291,39728.4954050926,2008-10-07,11:53:23
39.999421,116.379,0,289,39728.495462963,2008-10-07,11:53:28
39.999455,116.379043,0,286,39728.4955208333,2008-10-07,11:53:33
39.999487,116.379099,0,284,39728.4955787037,2008-10-07,11:53:38
39.999503,116.37914,0,283,39728.4956365741,2008-10-07,11:53:43
39.999551,116.379192,0,281,39728.4956944444,2008-10-07,11:53:48
39.999525,116.379251,0,277,39728.4957523148,2008-10-07,11:53:53
39.999548,116.379294,0,275,39728.4958101852,2008-10-07,11:53:58
39.999535,116.379345,0,272,39728.4958680556,2008-10-07,11:54:03
39.999512,116.379392,0,270,39728.4959259259,2008-10-07,11:54:08
39.999521,116.379452,0,268,39728.4959837963,2008-10-07,11:54:13
39.999514,116.379441,0,263,39728.4960416667,2008-10-07,11:54:18
39.999611,116.37946,0,260,39728.496099537,2008-10-07,11:54:23
39.999657,116.379453,0,257,39728.4961574074,2008-10-07,11:54:28
39.99966,116.37945,0,257,39728.4962152778,2008-10-07,11:54:33
39.99966,116.37945,0,257,39728.49625,2008-10-07,11:54:36
39.99966,116.379456,0,257,39728.4962731482,2008-10-07,11:54:38
