# Supplementary material for: Research on differential privacy protection method based on user tendency
Source: PLoS One. 2023 Oct 26;18(10):e0288823. doi: 10.1371/journal.pone.0288823 (PMC10602288; doi:10.1371/journal.pone.0288823)
Supplement: S3 Data — (ZIP) [file pone.0288823.s003.zip › Data 5-3/052/Trajectory/20081008035138.plt]

Geolife trajectory
WGS 84
Altitude is in Feet
Reserved 3
0,2,255,My Track,0,0,2,8421376
0
40.000583,116.36439,0,152,39729.1608564815,2008-10-08,03:51:38
40.000449,116.3644,0,102,39729.1609143519,2008-10-08,03:51:43
40.0004,116.36437,0,145,39729.1609722222,2008-10-08,03:51:48
40.000325,116.364379,0,108,39729.1610300926,2008-10-08,03:51:53
40.00032,116.364406,0,73,39729.161087963,2008-10-08,03:51:58
40.000239,116.364378,0,43,39729.1611458333,2008-10-08,03:52:03
40.000207,116.364361,0,35,39729.1612037037,2008-10-08,03:52:08
40.000197,116.364353,0,34,39729.1612615741,2008-10-08,03:52:13
40.000229,116.364348,0,39,39729.1613194444,2008-10-08,03:52:18
40.000237,116.364346,0,41,39729.1613773148,2008-10-08,03:52:23
40.000237,116.364346,0,41,39729.161412037,2008-10-08,03:52:26
40.000238,116.36435,0,41,39729.1614351852,2008-10-08,03:52:28
40.00026,116.364337,0,44,39729.1614930556,2008-10-08,03:52:33
40.000244,116.364335,0,42,39729.1615509259,2008-10-08,03:52:38
40.000242,116.364339,0,41,39729.1616087963,2008-10-08,03:52:43
40.000238,116.36434,0,41,39729.1616666667,2008-10-08,03:52:48
40.000238,116.36434,0,41,39729.1617013889,2008-10-08,03:52:51
40.000236,116.364338,0,39,39729.161724537,2008-10-08,03:52:53
40.000226,116.364286,0,39,39729.1617824074,2008-10-08,03:52:58
40.000187,116.364138,0,37,39729.1618402778,2008-10-08,03:53:03
40.000111,116.363919,0,33,39729.1618981481,2008-10-08,03:53:08
40.000171,116.363406,0,29,39729.1619560185,2008-10-08,03:53:13
40.000135,116.362791,0,24,39729.1620138889,2008-10-08,03:53:18
40.000098,116.362093,0,18,39729.1620717593,2008-10-08,03:53:23
40.000071,116.361387,0,9,39729.1621296296,2008-10-08,03:53:28
40.000091,116.360746,0,-2,39729.1621875,2008-10-08,03:53:33
40.000051,116.360124,0,-14,39729.1622453704,2008-10-08,03:53:38
40.000045,116.359568,0,-27,39729.1623032407,2008-10-08,03:53:43
40.000069,116.359201,0,-34,39729.1623611111,2008-10-08,03:53:48
40.000027,116.359074,0,-44,39729.1624189815,2008-10-08,03:53:53
39.999979,116.35901,0,-53,39729.1624768519,2008-10-08,03:53:58
39.99996,116.358967,0,-63,39729.1625347222,2008-10-08,03:54:03
39.999963,116.358989,0,-68,39729.1625925926,2008-10-08,03:54:08
39.999973,116.358991,0,-73,39729.162650463,2008-10-08,03:54:13
39.999969,116.358885,0,-73,39729.1627083333,2008-10-08,03:54:18
39.999924,116.35866,0,-51,39729.1627662037,2008-10-08,03:54:23
39.999868,116.358391,0,-42,39729.1628240741,2008-10-08,03:54:28
39.999985,116.357855,0,-14,39729.1628819444,2008-10-08,03:54:33
40.000001,116.357327,0,0,39729.1629398148,2008-10-08,03:54:38
40.000051,116.356835,0,6,39729.1629976852,2008-10-08,03:54:43
40.000017,116.356438,0,6,39729.1630555556,2008-10-08,03:54:48
40.000016,116.356378,0,11,39729.1631134259,2008-10-08,03:54:53
40.000024,116.356402,0,10,39729.1631712963,2008-10-08,03:54:58
40.000024,116.356402,0,10,39729.1632060185,2008-10-08,03:55:01
40.000025,116.356397,0,10,39729.1632291667,2008-10-08,03:55:03
40.000063,116.356264,0,28,39729.163287037,2008-10-08,03:55:08
40.000102,116.356044,0,40,39729.1633449074,2008-10-08,03:55:13
40.000097,116.355661,0,48,39729.1634027778,2008-10-08,03:55:18
40.000059,116.355111,0,54,39729.1634606481,2008-10-08,03:55:23
40.000041,116.354516,0,55,39729.1635185185,2008-10-08,03:55:28
40.000038,116.353935,0,54,39729.1635763889,2008-10-08,03:55:33
40.000061,116.35331,0,52,39729.1636342593,2008-10-08,03:55:38
40.000038,116.352642,0,46,39729.1636921296,2008-10-08,03:55:43
39.999947,116.351955,0,41,39729.16375,2008-10-08,03:55:48
39.999934,116.351252,0,34,39729.1638078704,2008-10-08,03:55:53
39.999916,116.350663,0,26,39729.1638657407,2008-10-08,03:55:58
39.999919,116.350572,0,28,39729.1639236111,2008-10-08,03:56:03
39.99991,116.350586,0,28,39729.1639814815,2008-10-08,03:56:08
39.999938,116.350464,0,36,39729.1640393519,2008-10-08,03:56:13
39.999928,116.350222,0,42,39729.1640972222,2008-10-08,03:56:18
39.999908,116.349852,0,53,39729.1641550926,2008-10-08,03:56:23
39.9999,116.349389,0,57,39729.164212963,2008-10-08,03:56:28
39.999857,116.34881,0,59,39729.1642708333,2008-10-08,03:56:33
39.999878,116.348134,0,59,39729.1643287037,2008-10-08,03:56:38
39.99992,116.347409,0,60,39729.1643865741,2008-10-08,03:56:43
39.999863,116.346764,0,60,39729.1644444444,2008-10-08,03:56:48
39.999776,116.346254,0,61,39729.1645023148,2008-10-08,03:56:53
39.999793,116.345784,0,63,39729.1645601852,2008-10-08,03:56:58
39.999792,116.345258,0,60,39729.1646180556,2008-10-08,03:57:03
39.999825,116.344764,0,57,39729.1646759259,2008-10-08,03:57:08
39.999828,116.344496,0,50,39729.1647337963,2008-10-08,03:57:13
39.999851,116.344491,0,46,39729.1647916667,2008-10-08,03:57:18
39.99985,116.344481,0,45,39729.164849537,2008-10-08,03:57:23
39.999884,116.344324,0,47,39729.1649074074,2008-10-08,03:57:28
39.999957,116.344074,0,46,39729.1649652778,2008-10-08,03:57:33
39.999962,116.343682,0,49,39729.1650231481,2008-10-08,03:57:38
39.999961,116.343185,0,48,39729.1650810185,2008-10-08,03:57:43
39.999895,116.342671,0,74,39729.1651388889,2008-10-08,03:57:48
39.999851,116.342089,0,88,39729.1651967593,2008-10-08,03:57:53
39.999792,116.341409,0,103,39729.1652546296,2008-10-08,03:57:58
39.999735,116.340646,0,107,39729.1653125,2008-10-08,03:58:03
39.999711,116.339899,0,117,39729.1653703704,2008-10-08,03:58:08
39.999676,116.339185,0,119,39729.1654282407,2008-10-08,03:58:13
39.999651,116.338549,0,121,39729.1654861111,2008-10-08,03:58:18
39.999613,116.338019,0,114,39729.1655439815,2008-10-08,03:58:23
39.999631,116.337697,0,114,39729.1656018518,2008-10-08,03:58:28
39.999616,116.337667,0,115,39729.1656597222,2008-10-08,03:58:33
39.999616,116.337667,0,115,39729.1656944444,2008-10-08,03:58:36
39.999616,116.337666,0,114,39729.1657175926,2008-10-08,03:58:38
39.999636,116.337606,0,116,39729.165775463,2008-10-08,03:58:43
39.999632,116.33757,0,115,39729.1658333333,2008-10-08,03:58:48
39.999637,116.337492,0,115,39729.1658912037,2008-10-08,03:58:53
39.999638,116.337305,0,115,39729.1659490741,2008-10-08,03:58:58
39.999623,116.336974,0,117,39729.1660069444,2008-10-08,03:59:03
39.999638,116.336527,0,120,39729.1660648148,2008-10-08,03:59:08
39.99965,116.335942,0,127,39729.1661226852,2008-10-08,03:59:13
39.999633,116.335315,0,127,39729.1661805556,2008-10-08,03:59:18
39.9996,116.33464,0,129,39729.1662384259,2008-10-08,03:59:23
39.999571,116.334008,0,131,39729.1662962963,2008-10-08,03:59:28
39.999566,116.333589,0,131,39729.1663541667,2008-10-08,03:59:33
39.999591,116.333517,0,131,39729.166412037,2008-10-08,03:59:38
39.99956,116.333419,0,133,39729.1664699074,2008-10-08,03:59:43
39.99953,116.333171,0,134,39729.1665277778,2008-10-08,03:59:48
39.999555,116.332835,0,136,39729.1665856481,2008-10-08,03:59:53
39.99952,116.33242,0,133,39729.1666435185,2008-10-08,03:59:58
39.999487,116.332127,0,134,39729.1667013889,2008-10-08,04:00:03
39.999299,116.331993,0,134,39729.1667592593,2008-10-08,04:00:08
39.999048,116.331927,0,126,39729.1668171296,2008-10-08,04:00:13
39.998899,116.331859,0,127,39729.166875,2008-10-08,04:00:18
39.998768,116.331787,0,127,39729.1669328704,2008-10-08,04:00:23
39.998708,116.331773,0,125,39729.1669907407,2008-10-08,04:00:28
39.998703,116.331779,0,124,39729.1670486111,2008-10-08,04:00:33
39.998703,116.331779,0,124,39729.1670833333,2008-10-08,04:00:36
39.998702,116.331771,0,125,39729.1671064815,2008-10-08,04:00:38
39.998702,116.331797,0,125,39729.1671643518,2008-10-08,04:00:43
39.998704,116.331806,0,125,39729.1672222222,2008-10-08,04:00:48
39.998706,116.331807,0,124,39729.1672800926,2008-10-08,04:00:53
39.998706,116.331807,0,124,39729.1673148148,2008-10-08,04:00:56
39.998708,116.331809,0,124,39729.167337963,2008-10-08,04:00:58
39.998643,116.331759,0,121,39729.1673958333,2008-10-08,04:01:03
39.998508,116.331701,0,123,39729.1674537037,2008-10-08,04:01:08
39.998262,116.33161,0,129,39729.1675115741,2008-10-08,04:01:13
39.998013,116.331506,0,133,39729.1675694444,2008-10-08,04:01:18
39.997725,116.331372,0,138,39729.1676273148,2008-10-08,04:01:23
39.997444,116.331168,0,137,39729.1676851852,2008-10-08,04:01:28
39.997233,116.331043,0,141,39729.1677430556,2008-10-08,04:01:33
39.997157,116.330939,0,146,39729.1678009259,2008-10-08,04:01:38
39.996973,116.33068,0,147,39729.1678587963,2008-10-08,04:01:43
39.996625,116.330117,0,146,39729.1679166667,2008-10-08,04:01:48
39.996459,116.32972,0,147,39729.167974537,2008-10-08,04:01:53
39.996221,116.329348,0,146,39729.1680324074,2008-10-08,04:01:58
39.995977,116.329034,0,148,39729.1680902778,2008-10-08,04:02:03
39.995874,116.328765,0,149,39729.1681481482,2008-10-08,04:02:08
39.995805,116.328606,0,152,39729.1682060185,2008-10-08,04:02:13
39.995805,116.328606,0,152,39729.1682407407,2008-10-08,04:02:16
39.995797,116.328602,0,152,39729.1682638889,2008-10-08,04:02:18
39.995786,116.328593,0,152,39729.1683217593,2008-10-08,04:02:23
39.995716,116.32853,0,151,39729.1683796296,2008-10-08,04:02:28
39.995605,116.328439,0,151,39729.1684375,2008-10-08,04:02:33
39.995338,116.328103,0,149,39729.1684953704,2008-10-08,04:02:38
39.995108,116.327846,0,153,39729.1685532407,2008-10-08,04:02:43
39.994923,116.327649,0,157,39729.1686111111,2008-10-08,04:02:48
39.994815,116.327553,0,150,39729.1686689815,2008-10-08,04:02:53
39.994686,116.327422,0,155,39729.1687268519,2008-10-08,04:02:58
39.994509,116.327173,0,154,39729.1687847222,2008-10-08,04:03:03
39.994238,116.32684,0,145,39729.1688425926,2008-10-08,04:03:08
39.993966,116.326535,0,142,39729.168900463,2008-10-08,04:03:13
39.993559,116.326527,0,124,39729.1689583333,2008-10-08,04:03:18
39.993108,116.326552,0,125,39729.1690162037,2008-10-08,04:03:23
39.992693,116.326609,0,123,39729.1690740741,2008-10-08,04:03:28
39.992259,116.326598,0,119,39729.1691319444,2008-10-08,04:03:33
39.992,116.326522,0,114,39729.1691898148,2008-10-08,04:03:38
39.991908,116.326458,0,108,39729.1692476852,2008-10-08,04:03:43
39.9919,116.326484,0,105,39729.1693055556,2008-10-08,04:03:48
39.991915,116.326484,0,105,39729.1693634259,2008-10-08,04:03:53
39.991942,116.326479,0,104,39729.1694212963,2008-10-08,04:03:58
39.99196,116.326468,0,102,39729.1694791667,2008-10-08,04:04:03
39.99195,116.326431,0,101,39729.169537037,2008-10-08,04:04:08
39.991952,116.326427,0,101,39729.1695949074,2008-10-08,04:04:13
39.991952,116.326427,0,101,39729.1696296296,2008-10-08,04:04:16
39.991944,116.326426,0,101,39729.1696527778,2008-10-08,04:04:18
39.99178,116.326384,0,102,39729.1697106481,2008-10-08,04:04:23
39.991614,116.325987,0,102,39729.1697685185,2008-10-08,04:04:28
39.991455,116.325711,0,105,39729.1698263889,2008-10-08,04:04:33
39.991284,116.325763,0,113,39729.1698842593,2008-10-08,04:04:38
39.990951,116.325924,0,128,39729.1699421296,2008-10-08,04:04:43
39.990533,116.326046,0,137,39729.17,2008-10-08,04:04:48
39.990055,116.326124,0,143,39729.1700578704,2008-10-08,04:04:53
39.989595,116.326303,0,147,39729.1701157407,2008-10-08,04:04:58
39.989172,116.326395,0,148,39729.1701736111,2008-10-08,04:05:03
39.98901,116.326465,0,144,39729.1702314815,2008-10-08,04:05:08
39.988981,116.326473,0,145,39729.1702893519,2008-10-08,04:05:13
39.98892,116.326501,0,144,39729.1703472222,2008-10-08,04:05:18
39.988719,116.326555,0,139,39729.1704050926,2008-10-08,04:05:23
39.988431,116.326608,0,139,39729.170462963,2008-10-08,04:05:28
39.988063,116.326651,0,144,39729.1705208333,2008-10-08,04:05:33
39.987681,116.326679,0,143,39729.1705787037,2008-10-08,04:05:38
39.987403,116.326674,0,149,39729.1706365741,2008-10-08,04:05:43
39.987299,116.326699,0,153,39729.1706944444,2008-10-08,04:05:48
39.987276,116.32676,0,150,39729.1707523148,2008-10-08,04:05:53
39.987263,116.326762,0,153,39729.1708101852,2008-10-08,04:05:58
39.987242,116.326758,0,152,39729.1708680556,2008-10-08,04:06:03
39.987242,116.326758,0,152,39729.1709027778,2008-10-08,04:06:06
39.987244,116.326756,0,153,39729.1709259259,2008-10-08,04:06:08
39.987188,116.326764,0,152,39729.1709837963,2008-10-08,04:06:13
39.987028,116.326751,0,156,39729.1710416667,2008-10-08,04:06:18
39.986814,116.32673,0,158,39729.171099537,2008-10-08,04:06:23
39.986575,116.326686,0,162,39729.1711574074,2008-10-08,04:06:28
39.986302,116.326722,0,166,39729.1712152778,2008-10-08,04:06:33
39.98595,116.32676,0,172,39729.1712731481,2008-10-08,04:06:38
39.9855,116.326784,0,172,39729.1713310185,2008-10-08,04:06:43
39.98527,116.326813,0,172,39729.1713888889,2008-10-08,04:06:48
39.985216,116.326781,0,164,39729.1714467593,2008-10-08,04:06:53
39.98514,116.326786,0,166,39729.1715046296,2008-10-08,04:06:58
39.985122,116.326797,0,169,39729.1715625,2008-10-08,04:07:03
39.985121,116.326797,0,169,39729.1716203704,2008-10-08,04:07:08
39.985121,116.326797,0,169,39729.1716550926,2008-10-08,04:07:11
39.985119,116.326797,0,169,39729.1716782407,2008-10-08,04:07:13
39.985086,116.326802,0,165,39729.1717361111,2008-10-08,04:07:18
39.985002,116.32674,0,166,39729.1717939815,2008-10-08,04:07:23
39.984959,116.326561,0,171,39729.1718518519,2008-10-08,04:07:28
39.984995,116.326143,0,170,39729.1719097222,2008-10-08,04:07:33
39.985002,116.325635,0,170,39729.1719675926,2008-10-08,04:07:38
39.984998,116.325093,0,171,39729.172025463,2008-10-08,04:07:43
39.984995,116.325015,0,171,39729.1720833333,2008-10-08,04:07:48
39.984995,116.325015,0,171,39729.1721180556,2008-10-08,04:07:51
39.985,116.325022,0,171,39729.1721412037,2008-10-08,04:07:53
39.985039,116.324895,0,171,39729.1721990741,2008-10-08,04:07:58
39.985025,116.324598,0,167,39729.1722569444,2008-10-08,04:08:03
39.985009,116.324105,0,167,39729.1723148148,2008-10-08,04:08:08
39.984988,116.323496,0,165,39729.1723726852,2008-10-08,04:08:13
39.984968,116.322798,0,161,39729.1724305556,2008-10-08,04:08:18
39.984912,116.322099,0,163,39729.1724884259,2008-10-08,04:08:23
39.984883,116.321644,0,163,39729.1725462963,2008-10-08,04:08:28
39.984863,116.321535,0,156,39729.1726041667,2008-10-08,04:08:33
39.984857,116.32154,0,156,39729.172662037,2008-10-08,04:08:38
39.984857,116.321539,0,156,39729.1727199074,2008-10-08,04:08:43
39.984858,116.321541,0,156,39729.1727777778,2008-10-08,04:08:48
39.984857,116.321542,0,156,39729.1728356481,2008-10-08,04:08:53
39.984857,116.321543,0,155,39729.1728935185,2008-10-08,04:08:58
39.984859,116.321546,0,155,39729.1729513889,2008-10-08,04:09:03
39.98486,116.321549,0,155,39729.1730092593,2008-10-08,04:09:08
39.98486,116.321549,0,155,39729.1730439815,2008-10-08,04:09:11
39.984861,116.321551,0,155,39729.1730671296,2008-10-08,04:09:13
39.984869,116.321524,0,155,39729.173125,2008-10-08,04:09:18
39.984877,116.321315,0,157,39729.1731828704,2008-10-08,04:09:23
39.984863,116.320916,0,150,39729.1732407407,2008-10-08,04:09:28
39.984835,116.320414,0,143,39729.1732986111,2008-10-08,04:09:33
39.984833,116.319824,0,141,39729.1733564815,2008-10-08,04:09:38
39.984809,116.319137,0,138,39729.1734143518,2008-10-08,04:09:43
39.984803,116.318337,0,140,39729.1734722222,2008-10-08,04:09:48
39.98477,116.317517,0,136,39729.1735300926,2008-10-08,04:09:53
39.984732,116.316768,0,117,39729.173587963,2008-10-08,04:09:58
39.984759,116.316295,0,115,39729.1736458333,2008-10-08,04:10:03
39.984746,116.316205,0,106,39729.1737037037,2008-10-08,04:10:08
39.984746,116.316205,0,106,39729.1737384259,2008-10-08,04:10:11
39.984747,116.316203,0,107,39729.1737615741,2008-10-08,04:10:13
39.984756,116.316074,0,109,39729.1738194444,2008-10-08,04:10:18
39.984769,116.315785,0,114,39729.1738773148,2008-10-08,04:10:23
39.984763,116.315374,0,120,39729.1739351852,2008-10-08,04:10:28
39.984753,116.314862,0,135,39729.1739930556,2008-10-08,04:10:33
39.984691,116.314483,0,137,39729.1740509259,2008-10-08,04:10:38
39.984686,116.314421,0,141,39729.1741087963,2008-10-08,04:10:43
39.984693,116.314421,0,142,39729.1741666667,2008-10-08,04:10:48
39.984693,116.314421,0,143,39729.174224537,2008-10-08,04:10:53
39.984693,116.314421,0,143,39729.1742592593,2008-10-08,04:10:56
39.984691,116.314419,0,143,39729.1742824074,2008-10-08,04:10:58
39.98468,116.314239,0,139,39729.1743402778,2008-10-08,04:11:03
39.984659,116.313906,0,137,39729.1743981481,2008-10-08,04:11:08
39.984596,116.313393,0,137,39729.1744560185,2008-10-08,04:11:13
39.984586,116.312818,0,132,39729.1745138889,2008-10-08,04:11:18
39.984541,116.312208,0,129,39729.1745717593,2008-10-08,04:11:23
39.984567,116.311617,0,129,39729.1746296296,2008-10-08,04:11:28
39.984559,116.311186,0,124,39729.1746875,2008-10-08,04:11:33
39.984551,116.311016,0,127,39729.1747453704,2008-10-08,04:11:38
39.984556,116.311024,0,129,39729.1748032407,2008-10-08,04:11:43
39.984556,116.311024,0,129,39729.174837963,2008-10-08,04:11:46
39.984556,116.311023,0,129,39729.1748611111,2008-10-08,04:11:48
39.984557,116.311011,0,129,39729.1749189815,2008-10-08,04:11:53
39.984557,116.310999,0,130,39729.1749768518,2008-10-08,04:11:58
39.984558,116.310985,0,130,39729.1750347222,2008-10-08,04:12:03
39.984559,116.310972,0,131,39729.1750925926,2008-10-08,04:12:08
39.984559,116.310962,0,131,39729.175150463,2008-10-08,04:12:13
39.984559,116.310962,0,131,39729.1751851852,2008-10-08,04:12:16
39.98456,116.310963,0,131,39729.1752083333,2008-10-08,04:12:18
39.98456,116.310974,0,131,39729.1752662037,2008-10-08,04:12:23
39.984561,116.310976,0,131,39729.1753240741,2008-10-08,04:12:28
39.984561,116.310974,0,131,39729.1753819444,2008-10-08,04:12:33
39.984561,116.310974,0,131,39729.1754166667,2008-10-08,04:12:36
39.984561,116.310973,0,131,39729.1754398148,2008-10-08,04:12:38
39.984591,116.310936,0,132,39729.1754976852,2008-10-08,04:12:43
39.984643,116.310747,0,132,39729.1755555556,2008-10-08,04:12:48
39.98465,116.310434,0,130,39729.1756134259,2008-10-08,04:12:53
39.984561,116.309966,0,125,39729.1756712963,2008-10-08,04:12:58
39.984528,116.309519,0,127,39729.1757291667,2008-10-08,04:13:03
39.984506,116.30901,0,127,39729.175787037,2008-10-08,04:13:08
39.984512,116.308507,0,128,39729.1758449074,2008-10-08,04:13:13
39.984588,116.308148,0,127,39729.1759027778,2008-10-08,04:13:18
39.984536,116.308129,0,122,39729.1759606482,2008-10-08,04:13:23
39.984519,116.308083,0,120,39729.1760185185,2008-10-08,04:13:28
39.984477,116.308033,0,114,39729.1760763889,2008-10-08,04:13:33
39.984492,116.307956,0,110,39729.1761342593,2008-10-08,04:13:38
39.98449,116.307824,0,103,39729.1761921296,2008-10-08,04:13:43
39.984477,116.307748,0,98,39729.17625,2008-10-08,04:13:48
39.984463,116.307624,0,100,39729.1763078704,2008-10-08,04:13:53
39.984451,116.30754,0,99,39729.1763657407,2008-10-08,04:13:58
39.984463,116.307417,0,90,39729.1764236111,2008-10-08,04:14:03
39.984453,116.307326,0,88,39729.1764814815,2008-10-08,04:14:08
39.984428,116.307273,0,88,39729.1765393519,2008-10-08,04:14:13
39.984423,116.307212,0,87,39729.1765972222,2008-10-08,04:14:18
39.984438,116.307117,0,87,39729.1766550926,2008-10-08,04:14:23
39.984456,116.307072,0,89,39729.176712963,2008-10-08,04:14:28
39.984473,116.306943,0,89,39729.1767708333,2008-10-08,04:14:33
39.984454,116.30683,0,92,39729.1768287037,2008-10-08,04:14:38
39.984472,116.30675,0,95,39729.1768865741,2008-10-08,04:14:43
39.984472,116.30675,0,95,39729.1769212963,2008-10-08,04:14:46
39.984465,116.306747,0,96,39729.1769444444,2008-10-08,04:14:48
39.98456,116.306668,0,96,39729.1770023148,2008-10-08,04:14:53
39.984681,116.306652,0,99,39729.1770601852,2008-10-08,04:14:58
39.984685,116.306673,0,102,39729.1771180556,2008-10-08,04:15:03
39.984718,116.306639,0,109,39729.1771759259,2008-10-08,04:15:08
39.984835,116.306573,0,105,39729.1772337963,2008-10-08,04:15:13
39.984927,116.306535,0,107,39729.1772916667,2008-10-08,04:15:18
39.985053,116.306524,0,108,39729.177349537,2008-10-08,04:15:23
39.985135,116.306469,0,115,39729.1774074074,2008-10-08,04:15:28
39.985183,116.306384,0,115,39729.1774652778,2008-10-08,04:15:33
39.98524,116.306303,0,120,39729.1775231481,2008-10-08,04:15:38
39.985252,116.306206,0,125,39729.1775810185,2008-10-08,04:15:43
39.985258,116.306099,0,126,39729.1776388889,2008-10-08,04:15:48
39.985254,116.305971,0,134,39729.1776967593,2008-10-08,04:15:53
39.985273,116.30587,0,137,39729.1777546296,2008-10-08,04:15:58
39.985267,116.305754,0,138,39729.1778125,2008-10-08,04:16:03
39.985265,116.305648,0,139,39729.1778703704,2008-10-08,04:16:08
39.985261,116.30555,0,143,39729.1779282407,2008-10-08,04:16:13
39.985308,116.305458,0,141,39729.1779861111,2008-10-08,04:16:18
39.985336,116.305415,0,137,39729.1780439815,2008-10-08,04:16:23
39.985363,116.30542,0,143,39729.1781018519,2008-10-08,04:16:28
39.985432,116.305416,0,145,39729.1781597222,2008-10-08,04:16:33
39.985477,116.305398,0,135,39729.1782175926,2008-10-08,04:16:38
39.985549,116.305398,0,127,39729.178275463,2008-10-08,04:16:43
39.985671,116.305363,0,121,39729.1783333333,2008-10-08,04:16:48
39.985776,116.305375,0,122,39729.1783912037,2008-10-08,04:16:53
39.985875,116.305371,0,125,39729.1784490741,2008-10-08,04:16:58
39.985945,116.305372,0,118,39729.1785069444,2008-10-08,04:17:03
39.986043,116.305358,0,113,39729.1785648148,2008-10-08,04:17:08
39.986143,116.305347,0,115,39729.1786226852,2008-10-08,04:17:13
39.986221,116.305329,0,108,39729.1786805556,2008-10-08,04:17:18
39.986291,116.305311,0,105,39729.1787384259,2008-10-08,04:17:23
39.986394,116.305293,0,96,39729.1787962963,2008-10-08,04:17:28
39.986489,116.305282,0,97,39729.1788541667,2008-10-08,04:17:33
39.986585,116.305297,0,96,39729.178912037,2008-10-08,04:17:38
39.986673,116.30529,0,101,39729.1789699074,2008-10-08,04:17:43
39.98676,116.305287,0,113,39729.1790277778,2008-10-08,04:17:48
39.986847,116.305273,0,118,39729.1790856481,2008-10-08,04:17:53
39.986953,116.305273,0,123,39729.1791435185,2008-10-08,04:17:58
39.987039,116.305264,0,131,39729.1792013889,2008-10-08,04:18:03
39.987104,116.305263,0,132,39729.1792592593,2008-10-08,04:18:08
39.987175,116.305261,0,129,39729.1793171296,2008-10-08,04:18:13
39.987246,116.305274,0,126,39729.179375,2008-10-08,04:18:18
39.987307,116.305247,0,133,39729.1794328704,2008-10-08,04:18:23
39.987405,116.305233,0,131,39729.1794907407,2008-10-08,04:18:28
39.98747,116.305212,0,133,39729.1795486111,2008-10-08,04:18:33
39.987512,116.305181,0,134,39729.1796064815,2008-10-08,04:18:38
39.987592,116.305194,0,134,39729.1796643519,2008-10-08,04:18:43
39.987687,116.305181,0,136,39729.1797222222,2008-10-08,04:18:48
39.987806,116.305181,0,135,39729.1797800926,2008-10-08,04:18:53
39.987909,116.305187,0,135,39729.179837963,2008-10-08,04:18:58
39.988017,116.305164,0,134,39729.1798958333,2008-10-08,04:19:03
39.988178,116.304949,0,113,39729.1823263889,2008-10-08,04:22:33
39.988245,116.304832,0,114,39729.1823842593,2008-10-08,04:22:38
39.988125,116.304883,0,158,39729.1824421296,2008-10-08,04:22:43
39.988193,116.30487,0,141,39729.1825,2008-10-08,04:22:48
39.988153,116.304881,0,132,39729.1825578704,2008-10-08,04:22:53
39.988147,116.30488,0,117,39729.1826157407,2008-10-08,04:22:58
39.988147,116.304881,0,113,39729.1826736111,2008-10-08,04:23:03
39.988146,116.304881,0,113,39729.1827314815,2008-10-08,04:23:08
39.988146,116.304881,0,112,39729.1827893518,2008-10-08,04:23:13
39.988147,116.304882,0,112,39729.1828472222,2008-10-08,04:23:18
39.988146,116.304882,0,112,39729.1829050926,2008-10-08,04:23:23
39.988146,116.304882,0,112,39729.182962963,2008-10-08,04:23:28
39.988146,116.304882,0,112,39729.1830208333,2008-10-08,04:23:33
39.98814,116.30488,0,112,39729.1830787037,2008-10-08,04:23:38
39.988138,116.304881,0,112,39729.1831365741,2008-10-08,04:23:43
39.988136,116.304881,0,113,39729.1831944444,2008-10-08,04:23:48
39.988132,116.304884,0,113,39729.1832523148,2008-10-08,04:23:53
39.988131,116.304886,0,113,39729.1833101852,2008-10-08,04:23:58
39.988133,116.304889,0,113,39729.1833680556,2008-10-08,04:24:03
39.988133,116.304889,0,113,39729.1834259259,2008-10-08,04:24:08
39.988132,116.304889,0,113,39729.1834837963,2008-10-08,04:24:13
39.988132,116.304889,0,113,39729.1835416667,2008-10-08,04:24:18
39.988132,116.30489,0,113,39729.183599537,2008-10-08,04:24:23
39.988132,116.30489,0,113,39729.1836574074,2008-10-08,04:24:28
39.988132,116.30489,0,113,39729.1837152778,2008-10-08,04:24:33
39.988132,116.30489,0,113,39729.1837731482,2008-10-08,04:24:38
39.988132,116.30489,0,113,39729.1838310185,2008-10-08,04:24:43
39.988132,116.30489,0,113,39729.1838888889,2008-10-08,04:24:48
39.988132,116.304891,0,113,39729.1839467593,2008-10-08,04:24:53
39.988132,116.304891,0,113,39729.1840046296,2008-10-08,04:24:58
39.988132,116.304891,0,113,39729.1840393519,2008-10-08,04:25:01
39.988132,116.304892,0,113,39729.1840625,2008-10-08,04:25:03
39.988147,116.304912,0,112,39729.1841203704,2008-10-08,04:25:08
39.988168,116.304965,0,113,39729.1841782407,2008-10-08,04:25:13
39.988143,116.304963,0,118,39729.1842361111,2008-10-08,04:25:18
39.988143,116.304962,0,118,39729.1842939815,2008-10-08,04:25:23
39.988147,116.304961,0,119,39729.1843518519,2008-10-08,04:25:28
39.988147,116.304961,0,119,39729.1843865741,2008-10-08,04:25:31
39.988146,116.30496,0,120,39729.1844097222,2008-10-08,04:25:33
39.988155,116.304959,0,118,39729.1844675926,2008-10-08,04:25:38
39.988155,116.304959,0,118,39729.1845023148,2008-10-08,04:25:41
39.988156,116.304959,0,118,39729.184525463,2008-10-08,04:25:43
39.988162,116.304935,0,119,39729.1845833333,2008-10-08,04:25:48
39.988142,116.304931,0,121,39729.1846412037,2008-10-08,04:25:53
39.988142,116.304928,0,122,39729.1846990741,2008-10-08,04:25:58
39.988243,116.304641,0,121,39729.1931481481,2008-10-08,04:38:08
39.988231,116.304576,0,114,39729.1932060185,2008-10-08,04:38:13
39.988219,116.304489,0,111,39729.1932638889,2008-10-08,04:38:18
39.988211,116.304406,0,104,39729.1933217593,2008-10-08,04:38:23
39.988184,116.304326,0,100,39729.1933796296,2008-10-08,04:38:28
39.988133,116.304272,0,100,39729.1934375,2008-10-08,04:38:33
39.988075,116.304226,0,98,39729.1934953704,2008-10-08,04:38:38
39.988006,116.304201,0,103,39729.1935532407,2008-10-08,04:38:43
39.987949,116.304238,0,104,39729.1936111111,2008-10-08,04:38:48
39.987892,116.304242,0,100,39729.1936689815,2008-10-08,04:38:53
39.987817,116.304261,0,100,39729.1937268519,2008-10-08,04:38:58
39.987751,116.304237,0,103,39729.1937847222,2008-10-08,04:39:03
39.987686,116.304246,0,105,39729.1938425926,2008-10-08,04:39:08
39.987653,116.304226,0,105,39729.193900463,2008-10-08,04:39:13
39.987623,116.304197,0,101,39729.1939583333,2008-10-08,04:39:18
39.987604,116.30409,0,104,39729.1940162037,2008-10-08,04:39:23
39.987568,116.304029,0,108,39729.1940740741,2008-10-08,04:39:28
39.987558,116.303974,0,115,39729.1941319444,2008-10-08,04:39:33
39.987557,116.303897,0,119,39729.1941898148,2008-10-08,04:39:38
39.987562,116.303812,0,113,39729.1942476852,2008-10-08,04:39:43
39.987575,116.303724,0,111,39729.1943055556,2008-10-08,04:39:48
39.987542,116.303683,0,104,39729.1943634259,2008-10-08,04:39:53
39.987539,116.303566,0,107,39729.1944212963,2008-10-08,04:39:58
39.987535,116.303492,0,104,39729.1944791667,2008-10-08,04:40:03
39.987538,116.303428,0,102,39729.194537037,2008-10-08,04:40:08
39.987531,116.303363,0,103,39729.1945949074,2008-10-08,04:40:13
39.98752,116.303298,0,103,39729.1946527778,2008-10-08,04:40:18
39.987537,116.303278,0,104,39729.1947106481,2008-10-08,04:40:23
39.987544,116.303263,0,105,39729.1947685185,2008-10-08,04:40:28
39.987551,116.303272,0,107,39729.1948263889,2008-10-08,04:40:33
39.987548,116.303229,0,109,39729.1948842593,2008-10-08,04:40:38
39.987548,116.303229,0,109,39729.1949189815,2008-10-08,04:40:41
39.987552,116.303224,0,109,39729.1949421296,2008-10-08,04:40:43
39.987516,116.303254,0,109,39729.195,2008-10-08,04:40:48
39.987493,116.3033,0,107,39729.1950578704,2008-10-08,04:40:53
39.987528,116.303256,0,108,39729.1951157407,2008-10-08,04:40:58
39.987551,116.303221,0,111,39729.1951736111,2008-10-08,04:41:03
39.987566,116.303219,0,112,39729.1952314815,2008-10-08,04:41:08
39.987513,116.303205,0,121,39729.1962731481,2008-10-08,04:42:38
39.987543,116.303137,0,130,39729.1963310185,2008-10-08,04:42:43
39.987543,116.303137,0,130,39729.1963657407,2008-10-08,04:42:46
39.987541,116.303144,0,123,39729.1963888889,2008-10-08,04:42:48
39.987544,116.303122,0,117,39729.1964467593,2008-10-08,04:42:53
39.987522,116.303093,0,117,39729.1965046296,2008-10-08,04:42:58
39.987528,116.303043,0,120,39729.1965625,2008-10-08,04:43:03
39.987529,116.302939,0,123,39729.1966203704,2008-10-08,04:43:08
39.987498,116.302882,0,125,39729.1966782407,2008-10-08,04:43:13
39.987514,116.302785,0,130,39729.1967361111,2008-10-08,04:43:18
39.987524,116.302732,0,131,39729.1967939815,2008-10-08,04:43:23
39.987545,116.30268,0,129,39729.1968518518,2008-10-08,04:43:28
39.987548,116.302592,0,132,39729.1969097222,2008-10-08,04:43:33
39.987517,116.302481,0,127,39729.1969675926,2008-10-08,04:43:38
39.987479,116.302415,0,122,39729.197025463,2008-10-08,04:43:43
39.987469,116.302336,0,124,39729.1970833333,2008-10-08,04:43:48
39.987463,116.302257,0,127,39729.1971412037,2008-10-08,04:43:53
39.987454,116.302206,0,132,39729.1971990741,2008-10-08,04:43:58
39.987423,116.302215,0,134,39729.1972569444,2008-10-08,04:44:03
39.987388,116.302211,0,136,39729.1973148148,2008-10-08,04:44:08
39.987365,116.302231,0,139,39729.1973726852,2008-10-08,04:44:13
39.987339,116.302237,0,143,39729.1974305556,2008-10-08,04:44:18
39.98735,116.30223,0,143,39729.1974884259,2008-10-08,04:44:23
39.987346,116.302226,0,144,39729.1975462963,2008-10-08,04:44:28
39.98735,116.30223,0,144,39729.1976041667,2008-10-08,04:44:33
39.987347,116.302225,0,144,39729.197662037,2008-10-08,04:44:38
39.987347,116.302225,0,144,39729.1976967593,2008-10-08,04:44:41
39.987347,116.302225,0,144,39729.1977199074,2008-10-08,04:44:43
39.987333,116.302195,0,144,39729.1977777778,2008-10-08,04:44:48
39.987304,116.302166,0,144,39729.1978356481,2008-10-08,04:44:53
39.987267,116.302181,0,143,39729.1978935185,2008-10-08,04:44:58
39.987242,116.302178,0,143,39729.1979513889,2008-10-08,04:45:03
39.98724,116.302169,0,143,39729.1980092593,2008-10-08,04:45:08
39.987233,116.302159,0,143,39729.1980671296,2008-10-08,04:45:13
39.987228,116.302153,0,142,39729.198125,2008-10-08,04:45:18
39.987226,116.302148,0,142,39729.1981828704,2008-10-08,04:45:23
39.987227,116.302145,0,142,39729.1982407407,2008-10-08,04:45:28
39.987224,116.302141,0,142,39729.1982986111,2008-10-08,04:45:33
39.987223,116.302138,0,142,39729.1983564815,2008-10-08,04:45:38
39.987224,116.30214,0,142,39729.1984143518,2008-10-08,04:45:43
39.987224,116.30214,0,142,39729.1984490741,2008-10-08,04:45:46
39.987228,116.302144,0,142,39729.1984722222,2008-10-08,04:45:48
39.987209,116.302146,0,142,39729.1985300926,2008-10-08,04:45:53
39.987202,116.302147,0,142,39729.198587963,2008-10-08,04:45:58
39.987201,116.302144,0,142,39729.1986458333,2008-10-08,04:46:03
39.987201,116.302144,0,142,39729.1986805556,2008-10-08,04:46:06
39.9872,116.302141,0,142,39729.1987037037,2008-10-08,04:46:08
39.987216,116.302158,0,142,39729.1987615741,2008-10-08,04:46:13
39.987558,116.302632,0,171,39729.1988773148,2008-10-08,04:46:23
39.987544,116.30263,0,172,39729.1989351852,2008-10-08,04:46:28
39.987532,116.30261,0,173,39729.1989930556,2008-10-08,04:46:33
39.987237,116.302247,0,149,39729.1990509259,2008-10-08,04:46:38
39.98723,116.302219,0,144,39729.1991087963,2008-10-08,04:46:43
39.987209,116.302216,0,145,39729.1991666667,2008-10-08,04:46:48
39.987214,116.302174,0,145,39729.199224537,2008-10-08,04:46:53
39.987188,116.302156,0,145,39729.1992824074,2008-10-08,04:46:58
39.987152,116.302142,0,145,39729.1993402778,2008-10-08,04:47:03
39.987153,116.30212,0,144,39729.1993981482,2008-10-08,04:47:08
39.987142,116.302129,0,144,39729.1994560185,2008-10-08,04:47:13
39.98725,116.302027,0,145,39729.1995138889,2008-10-08,04:47:18
39.987267,116.302032,0,144,39729.1995717593,2008-10-08,04:47:23
39.98751,116.301951,0,145,39729.1996296296,2008-10-08,04:47:28
39.987478,116.301961,0,148,39729.1996875,2008-10-08,04:47:33
39.987465,116.301959,0,148,39729.1997453704,2008-10-08,04:47:38
39.987393,116.301954,0,148,39729.1998032407,2008-10-08,04:47:43
39.987344,116.301987,0,148,39729.1998611111,2008-10-08,04:47:48
39.987336,116.301981,0,148,39729.1999189815,2008-10-08,04:47:53
39.987331,116.301981,0,148,39729.1999768519,2008-10-08,04:47:58
39.987331,116.301981,0,148,39729.2000115741,2008-10-08,04:48:01
39.987332,116.301988,0,148,39729.2000347222,2008-10-08,04:48:03
39.987198,116.302244,0,141,39729.2000925926,2008-10-08,04:48:08
39.98721,116.302236,0,141,39729.200150463,2008-10-08,04:48:13
39.987208,116.30223,0,141,39729.2002083333,2008-10-08,04:48:18
39.987208,116.30223,0,141,39729.2002430556,2008-10-08,04:48:21
39.987203,116.302224,0,141,39729.2002662037,2008-10-08,04:48:23
39.987194,116.302216,0,141,39729.2003240741,2008-10-08,04:48:28
39.987185,116.302205,0,141,39729.2003819444,2008-10-08,04:48:33
39.987137,116.30219,0,141,39729.2004398148,2008-10-08,04:48:38
39.987111,116.302189,0,140,39729.2004976852,2008-10-08,04:48:43
39.987112,116.302166,0,141,39729.2005555556,2008-10-08,04:48:48
39.987112,116.302166,0,141,39729.2005902778,2008-10-08,04:48:51
39.98711,116.302162,0,141,39729.2006134259,2008-10-08,04:48:53
39.987094,116.302146,0,141,39729.2006712963,2008-10-08,04:48:58
39.987102,116.302178,0,140,39729.2007291667,2008-10-08,04:49:03
39.987102,116.302178,0,140,39729.2007638889,2008-10-08,04:49:06
39.987097,116.302172,0,141,39729.200787037,2008-10-08,04:49:08
39.987207,116.302096,0,144,39729.2008449074,2008-10-08,04:49:13
39.987196,116.302109,0,145,39729.2009027778,2008-10-08,04:49:18
39.987196,116.302109,0,145,39729.2009375,2008-10-08,04:49:21
39.987194,116.302116,0,144,39729.2009606481,2008-10-08,04:49:23
39.9872,116.302127,0,144,39729.2010185185,2008-10-08,04:49:28
39.987202,116.302141,0,144,39729.2010763889,2008-10-08,04:49:33
39.987202,116.302142,0,144,39729.2011342593,2008-10-08,04:49:38
39.987202,116.302145,0,144,39729.2011921296,2008-10-08,04:49:43
39.987202,116.302145,0,144,39729.2012268519,2008-10-08,04:49:46
39.987201,116.302143,0,144,39729.20125,2008-10-08,04:49:48
39.987113,116.301739,0,415,39729.2016550926,2008-10-08,04:50:23
39.98727,116.302088,0,151,39729.201712963,2008-10-08,04:50:28
39.987273,116.302076,0,150,39729.2017708333,2008-10-08,04:50:33
39.98719,116.302096,0,150,39729.2018287037,2008-10-08,04:50:38
39.987179,116.302103,0,148,39729.2018865741,2008-10-08,04:50:43
39.987181,116.302103,0,148,39729.2019444444,2008-10-08,04:50:48
39.987182,116.302104,0,148,39729.2020023148,2008-10-08,04:50:53
39.987181,116.302103,0,148,39729.2020601852,2008-10-08,04:50:58
39.987181,116.302103,0,148,39729.2020949074,2008-10-08,04:51:01
39.987188,116.302101,0,148,39729.2021180556,2008-10-08,04:51:03
39.987185,116.302116,0,148,39729.2021759259,2008-10-08,04:51:08
39.987185,116.302116,0,148,39729.2022106481,2008-10-08,04:51:11
39.987193,116.302123,0,148,39729.2022337963,2008-10-08,04:51:13
39.987234,116.302146,0,149,39729.2022916667,2008-10-08,04:51:18
39.987206,116.302106,0,148,39729.202349537,2008-10-08,04:51:23
39.987202,116.302099,0,148,39729.2024074074,2008-10-08,04:51:28
39.987202,116.302099,0,148,39729.2024421296,2008-10-08,04:51:31
39.987196,116.302099,0,147,39729.2024652778,2008-10-08,04:51:33
39.987109,116.302098,0,145,39729.2025231481,2008-10-08,04:51:38
39.987361,116.302215,0,168,39729.2147453704,2008-10-08,05:09:14
39.98741,116.302256,0,170,39729.2148032407,2008-10-08,05:09:19
39.987456,116.302256,0,171,39729.2148611111,2008-10-08,05:09:24
39.98751,116.302192,0,170,39729.2149189815,2008-10-08,05:09:29
39.987531,116.302099,0,165,39729.2149768519,2008-10-08,05:09:34
39.987498,116.302041,0,158,39729.2150347222,2008-10-08,05:09:39
39.987483,116.301976,0,157,39729.2150925926,2008-10-08,05:09:44
39.987454,116.301913,0,154,39729.215150463,2008-10-08,05:09:49
39.987454,116.301823,0,150,39729.2152083333,2008-10-08,05:09:54
39.98743,116.301728,0,147,39729.2152662037,2008-10-08,05:09:59
39.987416,116.301668,0,144,39729.2153240741,2008-10-08,05:10:04
39.987397,116.301674,0,142,39729.2153819444,2008-10-08,05:10:09
39.987408,116.301714,0,141,39729.2154398148,2008-10-08,05:10:14
39.987411,116.301717,0,141,39729.2154976852,2008-10-08,05:10:19
39.987411,116.301717,0,141,39729.2155324074,2008-10-08,05:10:22
39.987418,116.301725,0,140,39729.2155555556,2008-10-08,05:10:24
39.98742,116.301752,0,141,39729.2156134259,2008-10-08,05:10:29
39.987423,116.301758,0,141,39729.2156712963,2008-10-08,05:10:34
39.987423,116.301758,0,141,39729.2156944444,2008-10-08,05:10:36
39.987427,116.301762,0,141,39729.2157175926,2008-10-08,05:10:38
39.987491,116.301676,0,139,39729.2157523148,2008-10-08,05:10:41
39.987456,116.301702,0,138,39729.2158101852,2008-10-08,05:10:46
39.987458,116.301705,0,138,39729.2158680556,2008-10-08,05:10:51
39.987458,116.301705,0,138,39729.2158796296,2008-10-08,05:10:52
39.987458,116.301706,0,138,39729.2159027778,2008-10-08,05:10:54
39.987451,116.301642,0,120,39729.2159606481,2008-10-08,05:10:59
39.987451,116.301626,0,122,39729.2159953704,2008-10-08,05:11:02
39.987461,116.3016,0,124,39729.2160532407,2008-10-08,05:11:07
39.987466,116.301579,0,131,39729.2161111111,2008-10-08,05:11:12
39.98746,116.301571,0,131,39729.2161689815,2008-10-08,05:11:17
39.987459,116.301569,0,131,39729.2162268519,2008-10-08,05:11:22
39.987456,116.301563,0,131,39729.2162847222,2008-10-08,05:11:27
39.98745,116.301556,0,132,39729.2163425926,2008-10-08,05:11:32
39.98745,116.301556,0,132,39729.2163773148,2008-10-08,05:11:35
39.987448,116.301556,0,132,39729.216400463,2008-10-08,05:11:37
39.98745,116.301576,0,132,39729.2164583333,2008-10-08,05:11:42
39.987425,116.301606,0,133,39729.2165162037,2008-10-08,05:11:47
39.987422,116.301658,0,133,39729.2165740741,2008-10-08,05:11:52
39.987424,116.301673,0,133,39729.2166319444,2008-10-08,05:11:57
39.987425,116.301674,0,134,39729.2166898148,2008-10-08,05:12:02
39.987425,116.301674,0,134,39729.216724537,2008-10-08,05:12:05
39.987428,116.301678,0,134,39729.2167476852,2008-10-08,05:12:07
39.987435,116.3017,0,134,39729.2168055556,2008-10-08,05:12:12
39.987447,116.301735,0,134,39729.2168634259,2008-10-08,05:12:17
39.987437,116.301748,0,134,39729.2169212963,2008-10-08,05:12:22
39.987468,116.301799,0,135,39729.2169791667,2008-10-08,05:12:27
39.98745,116.301844,0,135,39729.217037037,2008-10-08,05:12:32
39.987445,116.30189,0,135,39729.2170949074,2008-10-08,05:12:37
39.987444,116.301942,0,136,39729.2171527778,2008-10-08,05:12:42
39.987436,116.301999,0,136,39729.2172106481,2008-10-08,05:12:47
39.98744,116.302035,0,139,39729.2172685185,2008-10-08,05:12:52
39.98744,116.302087,0,143,39729.2173263889,2008-10-08,05:12:57
39.98745,116.302126,0,144,39729.2173842593,2008-10-08,05:13:02
39.987482,116.30216,0,144,39729.2174421296,2008-10-08,05:13:07
39.987494,116.302192,0,146,39729.2175,2008-10-08,05:13:12
39.987494,116.302192,0,146,39729.2175347222,2008-10-08,05:13:15
39.987498,116.302199,0,146,39729.2175578704,2008-10-08,05:13:17
39.987481,116.302259,0,143,39729.2176157407,2008-10-08,05:13:22
39.987469,116.302297,0,144,39729.2176736111,2008-10-08,05:13:27
39.987469,116.302297,0,144,39729.2177083333,2008-10-08,05:13:30
39.987464,116.302295,0,145,39729.2177314815,2008-10-08,05:13:32
39.987449,116.30228,0,147,39729.2177893519,2008-10-08,05:13:37
39.987433,116.302272,0,147,39729.2178472222,2008-10-08,05:13:42
39.987427,116.302267,0,147,39729.2179050926,2008-10-08,05:13:47
39.98742,116.30226,0,147,39729.217962963,2008-10-08,05:13:52
39.987416,116.302255,0,148,39729.2180208333,2008-10-08,05:13:57
39.987417,116.302258,0,148,39729.2180787037,2008-10-08,05:14:02
39.98742,116.302263,0,148,39729.2181365741,2008-10-08,05:14:07
39.987425,116.302271,0,148,39729.2181944444,2008-10-08,05:14:12
39.98743,116.302276,0,148,39729.2182523148,2008-10-08,05:14:17
39.98743,116.302276,0,148,39729.218287037,2008-10-08,05:14:20
39.987431,116.302277,0,148,39729.2183101852,2008-10-08,05:14:22
39.987412,116.302288,0,148,39729.2183680556,2008-10-08,05:14:27
39.987375,116.302308,0,148,39729.2184259259,2008-10-08,05:14:32
39.98733,116.302328,0,148,39729.2184837963,2008-10-08,05:14:37
39.987282,116.30235,0,147,39729.2185416667,2008-10-08,05:14:42
39.987219,116.302386,0,145,39729.218599537,2008-10-08,05:14:47
39.987162,116.30242,0,143,39729.2186574074,2008-10-08,05:14:52
39.987105,116.302445,0,142,39729.2187152778,2008-10-08,05:14:57
39.987063,116.302458,0,142,39729.2187731481,2008-10-08,05:15:02
39.987009,116.302457,0,142,39729.2188310185,2008-10-08,05:15:07
39.986939,116.302446,0,142,39729.2188888889,2008-10-08,05:15:12
39.986886,116.302402,0,142,39729.2189467593,2008-10-08,05:15:17
39.986851,116.302377,0,143,39729.2190046296,2008-10-08,05:15:22
39.986823,116.302386,0,144,39729.2190625,2008-10-08,05:15:27
39.986811,116.302368,0,144,39729.2191203704,2008-10-08,05:15:32
39.986798,116.302292,0,141,39729.2191782407,2008-10-08,05:15:37
39.986796,116.302233,0,139,39729.2192361111,2008-10-08,05:15:42
39.986797,116.302212,0,139,39729.2192939815,2008-10-08,05:15:47
39.986798,116.302212,0,139,39729.2193518518,2008-10-08,05:15:52
39.986799,116.302211,0,138,39729.2194097222,2008-10-08,05:15:57
39.986798,116.302208,0,138,39729.2194675926,2008-10-08,05:16:02
39.986797,116.302206,0,138,39729.219525463,2008-10-08,05:16:07
39.986799,116.302206,0,138,39729.2195833333,2008-10-08,05:16:12
39.986798,116.302204,0,138,39729.2196412037,2008-10-08,05:16:17
39.986799,116.302199,0,138,39729.2196990741,2008-10-08,05:16:22
39.986799,116.302199,0,138,39729.2197337963,2008-10-08,05:16:25
39.986794,116.302191,0,138,39729.2197569444,2008-10-08,05:16:27
39.986804,116.302179,0,138,39729.2198148148,2008-10-08,05:16:32
39.986797,116.30217,0,139,39729.2198726852,2008-10-08,05:16:37
39.986798,116.30217,0,139,39729.2199305556,2008-10-08,05:16:42
39.986795,116.302165,0,139,39729.2199884259,2008-10-08,05:16:47
39.986796,116.302163,0,139,39729.2200462963,2008-10-08,05:16:52
39.986801,116.30216,0,139,39729.2201041667,2008-10-08,05:16:57
39.986801,116.302158,0,139,39729.220162037,2008-10-08,05:17:02
39.986804,116.30216,0,139,39729.2202199074,2008-10-08,05:17:07
39.986808,116.302162,0,139,39729.2202777778,2008-10-08,05:17:12
39.986809,116.302163,0,139,39729.2203356481,2008-10-08,05:17:17
39.986809,116.302163,0,139,39729.2203703704,2008-10-08,05:17:20
39.986816,116.30217,0,139,39729.2203935185,2008-10-08,05:17:22
39.986846,116.302169,0,140,39729.2204513889,2008-10-08,05:17:27
39.986867,116.302166,0,140,39729.220474537,2008-10-08,05:17:29
39.986872,116.302256,0,139,39729.2205324074,2008-10-08,05:17:34
39.986908,116.302316,0,130,39729.2205902778,2008-10-08,05:17:39
39.986903,116.302302,0,117,39729.2206481481,2008-10-08,05:17:44
39.986902,116.302305,0,112,39729.2206712963,2008-10-08,05:17:46
39.986924,116.302298,0,101,39729.2207291667,2008-10-08,05:17:51
39.986933,116.302256,0,95,39729.220787037,2008-10-08,05:17:56
39.986934,116.30225,0,96,39729.2208449074,2008-10-08,05:18:01
39.986934,116.30225,0,96,39729.2208796296,2008-10-08,05:18:04
39.986933,116.302247,0,95,39729.2209027778,2008-10-08,05:18:06
39.986937,116.302238,0,99,39729.2209606481,2008-10-08,05:18:11
39.986935,116.302236,0,100,39729.2210185185,2008-10-08,05:18:16
39.986937,116.302236,0,100,39729.2210763889,2008-10-08,05:18:21
39.986937,116.302237,0,100,39729.2211342593,2008-10-08,05:18:26
39.986936,116.302234,0,101,39729.2211921296,2008-10-08,05:18:31
39.986936,116.30223,0,102,39729.22125,2008-10-08,05:18:36
39.986941,116.302234,0,102,39729.2213078704,2008-10-08,05:18:41
39.986943,116.302234,0,102,39729.2213657407,2008-10-08,05:18:46
39.98694,116.30223,0,102,39729.2214236111,2008-10-08,05:18:51
39.986938,116.302229,0,102,39729.2214814815,2008-10-08,05:18:56
39.986942,116.302233,0,103,39729.2215393518,2008-10-08,05:19:01
39.986943,116.302236,0,102,39729.2215972222,2008-10-08,05:19:06
39.986945,116.302237,0,102,39729.2216550926,2008-10-08,05:19:11
39.986944,116.302239,0,103,39729.221712963,2008-10-08,05:19:16
39.98694,116.302236,0,103,39729.2217708333,2008-10-08,05:19:21
39.98694,116.302237,0,103,39729.2218287037,2008-10-08,05:19:26
39.986942,116.302239,0,103,39729.2218865741,2008-10-08,05:19:31
39.986941,116.302238,0,103,39729.2219444444,2008-10-08,05:19:36
39.986939,116.302233,0,103,39729.2220023148,2008-10-08,05:19:41
39.986939,116.302234,0,102,39729.2220601852,2008-10-08,05:19:46
39.986939,116.302234,0,102,39729.2221180556,2008-10-08,05:19:51
39.986939,116.302234,0,102,39729.2221527778,2008-10-08,05:19:54
39.986937,116.302231,0,102,39729.2221759259,2008-10-08,05:19:56
39.98693,116.302222,0,102,39729.2222337963,2008-10-08,05:20:01
39.986925,116.302177,0,102,39729.2222916667,2008-10-08,05:20:06
39.986912,116.302165,0,102,39729.222349537,2008-10-08,05:20:11
39.9869,116.30214,0,102,39729.2224074074,2008-10-08,05:20:16
39.986885,116.302082,0,101,39729.2224652778,2008-10-08,05:20:21
39.986887,116.30204,0,103,39729.2225231482,2008-10-08,05:20:26
39.986884,116.302006,0,106,39729.2225810185,2008-10-08,05:20:31
39.986884,116.302006,0,106,39729.2226157407,2008-10-08,05:20:34
39.986876,116.301998,0,110,39729.2226388889,2008-10-08,05:20:36
39.986851,116.302017,0,118,39729.2226967593,2008-10-08,05:20:41
39.986837,116.302029,0,125,39729.2227546296,2008-10-08,05:20:46
39.986855,116.302028,0,127,39729.2228125,2008-10-08,05:20:51
39.986854,116.302029,0,128,39729.2228703704,2008-10-08,05:20:56
39.986854,116.302031,0,128,39729.2229282407,2008-10-08,05:21:01
39.986847,116.302027,0,128,39729.2229861111,2008-10-08,05:21:06
39.986843,116.302025,0,128,39729.2230439815,2008-10-08,05:21:11
39.986835,116.302018,0,128,39729.2231018519,2008-10-08,05:21:16
39.986832,116.302015,0,128,39729.2231597222,2008-10-08,05:21:21
39.986828,116.30201,0,128,39729.2232175926,2008-10-08,05:21:26
39.986829,116.302012,0,129,39729.223275463,2008-10-08,05:21:31
39.986831,116.302013,0,129,39729.2233333333,2008-10-08,05:21:36
39.986827,116.302009,0,129,39729.2233912037,2008-10-08,05:21:41
39.986827,116.302009,0,129,39729.2234259259,2008-10-08,05:21:44
39.98683,116.302013,0,128,39729.2234490741,2008-10-08,05:21:46
39.986859,116.302076,0,128,39729.2235069444,2008-10-08,05:21:51
39.986868,116.30211,0,127,39729.2235648148,2008-10-08,05:21:56
39.98687,116.302112,0,127,39729.2236226852,2008-10-08,05:22:01
39.986873,116.302115,0,127,39729.2236805556,2008-10-08,05:22:06
39.986877,116.302119,0,127,39729.2237384259,2008-10-08,05:22:11
39.986877,116.302116,0,127,39729.2237962963,2008-10-08,05:22:16
39.986877,116.302116,0,127,39729.2238310185,2008-10-08,05:22:19
39.986873,116.30211,0,127,39729.2238541667,2008-10-08,05:22:21
39.98689,116.302087,0,128,39729.223912037,2008-10-08,05:22:26
39.986892,116.302088,0,128,39729.2239699074,2008-10-08,05:22:31
39.986896,116.302091,0,128,39729.2240277778,2008-10-08,05:22:36
39.986899,116.302093,0,128,39729.2240856481,2008-10-08,05:22:41
39.986897,116.302091,0,128,39729.2241435185,2008-10-08,05:22:46
39.986902,116.302096,0,128,39729.2242013889,2008-10-08,05:22:51
39.986903,116.302098,0,129,39729.2242592593,2008-10-08,05:22:56
39.986902,116.302097,0,129,39729.2243171296,2008-10-08,05:23:01
39.986901,116.302096,0,129,39729.224375,2008-10-08,05:23:06
39.986903,116.302098,0,129,39729.2244328704,2008-10-08,05:23:11
39.986902,116.302099,0,128,39729.2244907407,2008-10-08,05:23:16
39.986899,116.302096,0,128,39729.2245486111,2008-10-08,05:23:21
39.986896,116.302094,0,128,39729.2246064815,2008-10-08,05:23:26
39.98689,116.30209,0,128,39729.2246643519,2008-10-08,05:23:31
39.986884,116.302082,0,128,39729.2247222222,2008-10-08,05:23:36
39.986878,116.302076,0,128,39729.2247800926,2008-10-08,05:23:41
39.986875,116.302073,0,128,39729.224837963,2008-10-08,05:23:46
39.986877,116.302077,0,128,39729.2248958333,2008-10-08,05:23:51
39.986882,116.302084,0,128,39729.2249537037,2008-10-08,05:23:56
39.986885,116.302089,0,127,39729.2250115741,2008-10-08,05:24:01
39.986888,116.302093,0,127,39729.2250694444,2008-10-08,05:24:06
39.986889,116.302097,0,126,39729.2251273148,2008-10-08,05:24:11
39.986889,116.302098,0,126,39729.2251851852,2008-10-08,05:24:16
39.986889,116.3021,0,127,39729.2252430556,2008-10-08,05:24:21
39.986885,116.302096,0,127,39729.2253009259,2008-10-08,05:24:26
39.986888,116.302101,0,127,39729.2253587963,2008-10-08,05:24:31
39.986889,116.302104,0,127,39729.2254166667,2008-10-08,05:24:36
39.986888,116.302104,0,127,39729.225474537,2008-10-08,05:24:41
39.986886,116.302102,0,128,39729.2255324074,2008-10-08,05:24:46
39.986885,116.302102,0,128,39729.2255902778,2008-10-08,05:24:51
39.98689,116.302107,0,128,39729.2256481481,2008-10-08,05:24:56
39.986893,116.302111,0,127,39729.2257060185,2008-10-08,05:25:01
39.986898,116.302117,0,127,39729.2257638889,2008-10-08,05:25:06
39.986902,116.302123,0,127,39729.2258217593,2008-10-08,05:25:11
39.9869,116.302121,0,127,39729.2258796296,2008-10-08,05:25:16
39.9869,116.302124,0,127,39729.2259375,2008-10-08,05:25:21
39.9869,116.302124,0,127,39729.2259953704,2008-10-08,05:25:26
39.9869,116.302124,0,127,39729.2260300926,2008-10-08,05:25:29
39.986904,116.30213,0,127,39729.2260532407,2008-10-08,05:25:31
39.986896,116.302141,0,131,39729.2261111111,2008-10-08,05:25:36
39.986896,116.302139,0,131,39729.2261689815,2008-10-08,05:25:41
39.986894,116.302135,0,131,39729.2262268519,2008-10-08,05:25:46
39.986894,116.302135,0,131,39729.2262615741,2008-10-08,05:25:49
39.986891,116.302132,0,131,39729.2262847222,2008-10-08,05:25:51
39.986884,116.302123,0,132,39729.2263425926,2008-10-08,05:25:56
39.986879,116.302117,0,132,39729.226400463,2008-10-08,05:26:01
39.986873,116.30211,0,132,39729.2264583333,2008-10-08,05:26:06
39.986867,116.302102,0,132,39729.2265162037,2008-10-08,05:26:11
39.986864,116.302098,0,132,39729.2265740741,2008-10-08,05:26:16
39.986858,116.302091,0,132,39729.2266319444,2008-10-08,05:26:21
39.986855,116.302088,0,132,39729.2266898148,2008-10-08,05:26:26
39.986849,116.302082,0,132,39729.2267476852,2008-10-08,05:26:31
39.986843,116.302074,0,132,39729.2268055556,2008-10-08,05:26:36
39.986842,116.302071,0,133,39729.2268634259,2008-10-08,05:26:41
39.986839,116.302068,0,133,39729.2269212963,2008-10-08,05:26:46
39.986838,116.302066,0,133,39729.2269791667,2008-10-08,05:26:51
39.986838,116.302066,0,133,39729.2270138889,2008-10-08,05:26:54
39.986842,116.302071,0,134,39729.227037037,2008-10-08,05:26:56
39.986854,116.302102,0,136,39729.2270949074,2008-10-08,05:27:01
39.986861,116.302105,0,137,39729.2271527778,2008-10-08,05:27:06
39.986866,116.30211,0,137,39729.2272106481,2008-10-08,05:27:11
39.986863,116.302106,0,137,39729.2272685185,2008-10-08,05:27:16
39.986858,116.302101,0,138,39729.2273263889,2008-10-08,05:27:21
39.987038,116.302361,0,173,39729.250150463,2008-10-08,06:00:13
39.98709,116.302355,0,177,39729.2502083333,2008-10-08,06:00:18
39.987145,116.302353,0,184,39729.2502662037,2008-10-08,06:00:23
39.987187,116.302335,0,188,39729.2503240741,2008-10-08,06:00:28
39.987227,116.30232,0,192,39729.2503819444,2008-10-08,06:00:33
39.9873,116.30232,0,198,39729.2504398148,2008-10-08,06:00:38
39.987342,116.302322,0,200,39729.2504976852,2008-10-08,06:00:43
39.987402,116.302312,0,188,39729.2505555556,2008-10-08,06:00:48
39.987454,116.302299,0,172,39729.2506134259,2008-10-08,06:00:53
39.987467,116.30227,0,170,39729.2506712963,2008-10-08,06:00:58
39.987476,116.302186,0,171,39729.2507291667,2008-10-08,06:01:03
39.987498,116.302108,0,172,39729.250787037,2008-10-08,06:01:08
39.9875,116.302041,0,171,39729.2508449074,2008-10-08,06:01:13
39.987529,116.301977,0,174,39729.2509027778,2008-10-08,06:01:18
39.98754,116.301898,0,178,39729.2509606481,2008-10-08,06:01:23
39.987537,116.301873,0,177,39729.2510185185,2008-10-08,06:01:28
39.987536,116.301785,0,171,39729.2510763889,2008-10-08,06:01:33
39.987555,116.301624,0,150,39729.2511342593,2008-10-08,06:01:38
39.987558,116.301511,0,140,39729.2511921296,2008-10-08,06:01:43
39.987563,116.301437,0,137,39729.25125,2008-10-08,06:01:48
39.987594,116.301357,0,137,39729.2513078704,2008-10-08,06:01:53
39.987642,116.301314,0,133,39729.2513657407,2008-10-08,06:01:58
39.987695,116.301287,0,131,39729.2514236111,2008-10-08,06:02:03
39.987724,116.301259,0,136,39729.2514814815,2008-10-08,06:02:08
39.987739,116.301257,0,133,39729.2515393518,2008-10-08,06:02:13
39.987776,116.301195,0,133,39729.2515972222,2008-10-08,06:02:18
39.987807,116.301154,0,135,39729.2516550926,2008-10-08,06:02:23
39.987859,116.301096,0,134,39729.251712963,2008-10-08,06:02:28
39.987905,116.30104,0,132,39729.2517708333,2008-10-08,06:02:33
39.98795,116.300975,0,130,39729.2518287037,2008-10-08,06:02:38
39.988008,116.300899,0,130,39729.2518865741,2008-10-08,06:02:43
39.988068,116.300853,0,133,39729.2519444444,2008-10-08,06:02:48
39.9881,116.300816,0,130,39729.2520023148,2008-10-08,06:02:53
39.988137,116.300764,0,127,39729.2520601852,2008-10-08,06:02:58
39.98816,116.300712,0,126,39729.2521180556,2008-10-08,06:03:03
39.988193,116.300634,0,124,39729.2521759259,2008-10-08,06:03:08
39.988223,116.300561,0,122,39729.2522337963,2008-10-08,06:03:13
39.988211,116.300495,0,119,39729.2522916667,2008-10-08,06:03:18
39.988194,116.300412,0,116,39729.252349537,2008-10-08,06:03:23
39.988151,116.300332,0,116,39729.2524074074,2008-10-08,06:03:28
39.988109,116.300281,0,118,39729.2524652778,2008-10-08,06:03:33
39.988092,116.300269,0,117,39729.2525231481,2008-10-08,06:03:38
39.988092,116.300269,0,117,39729.2525578704,2008-10-08,06:03:41
39.988085,116.300261,0,117,39729.2525810185,2008-10-08,06:03:43
39.988077,116.300252,0,117,39729.2526388889,2008-10-08,06:03:48
39.988061,116.300239,0,117,39729.2526967593,2008-10-08,06:03:53
39.988056,116.300218,0,117,39729.2527546296,2008-10-08,06:03:58
39.988039,116.300026,0,198,39729.2570486111,2008-10-08,06:10:09
39.988134,116.300095,0,123,39729.2571064815,2008-10-08,06:10:14
39.988099,116.300236,0,139,39729.2571643519,2008-10-08,06:10:19
39.988021,116.300322,0,174,39729.2572222222,2008-10-08,06:10:24
39.987972,116.300309,0,176,39729.2572800926,2008-10-08,06:10:29
39.98792,116.300279,0,186,39729.257337963,2008-10-08,06:10:34
39.987898,116.300202,0,175,39729.2573958333,2008-10-08,06:10:39
39.987855,116.300227,0,179,39729.2574537037,2008-10-08,06:10:44
39.987796,116.300245,0,185,39729.2575115741,2008-10-08,06:10:49
39.987739,116.30027,0,189,39729.2575694444,2008-10-08,06:10:54
39.987665,116.300286,0,197,39729.2576273148,2008-10-08,06:10:59
39.987637,116.300245,0,200,39729.2576851852,2008-10-08,06:11:04
39.987607,116.300264,0,205,39729.2577430556,2008-10-08,06:11:09
39.987582,116.300271,0,208,39729.2578009259,2008-10-08,06:11:14
39.98755,116.30024,0,210,39729.2578587963,2008-10-08,06:11:19
39.987489,116.300255,0,210,39729.2579166667,2008-10-08,06:11:24
39.987455,116.30027,0,211,39729.257974537,2008-10-08,06:11:29
39.987395,116.300291,0,206,39729.2580324074,2008-10-08,06:11:34
39.987348,116.300293,0,205,39729.2580902778,2008-10-08,06:11:39
39.987297,116.300287,0,207,39729.2581481481,2008-10-08,06:11:44
39.987233,116.300299,0,211,39729.2582060185,2008-10-08,06:11:49
39.987195,116.300306,0,212,39729.2582638889,2008-10-08,06:11:54
39.987155,116.300287,0,212,39729.2583217593,2008-10-08,06:11:59
39.987139,116.30028,0,210,39729.2583796296,2008-10-08,06:12:04
39.987083,116.300266,0,207,39729.2584375,2008-10-08,06:12:09
39.987035,116.30027,0,208,39729.2584953704,2008-10-08,06:12:14
39.986974,116.300284,0,207,39729.2585532407,2008-10-08,06:12:19
39.98691,116.300296,0,205,39729.2586111111,2008-10-08,06:12:24
39.986867,116.300282,0,204,39729.2586689815,2008-10-08,06:12:29
39.986854,116.300245,0,206,39729.2587268518,2008-10-08,06:12:34
39.986867,116.300261,0,206,39729.2587847222,2008-10-08,06:12:39
39.986865,116.300227,0,208,39729.2588425926,2008-10-08,06:12:44
39.986875,116.300158,0,208,39729.258900463,2008-10-08,06:12:49
39.986874,116.300096,0,209,39729.2589583333,2008-10-08,06:12:54
39.986888,116.300058,0,209,39729.2590162037,2008-10-08,06:12:59
39.986874,116.299966,0,210,39729.2590740741,2008-10-08,06:13:04
39.986869,116.299843,0,202,39729.2591319444,2008-10-08,06:13:09
39.986855,116.299687,0,183,39729.2591898148,2008-10-08,06:13:14
39.986864,116.299587,0,173,39729.2592476852,2008-10-08,06:13:19
39.986886,116.299505,0,168,39729.2593055556,2008-10-08,06:13:24
39.986898,116.299424,0,167,39729.2593634259,2008-10-08,06:13:29
39.986871,116.299405,0,165,39729.2594212963,2008-10-08,06:13:34
39.986892,116.299447,0,185,39729.2594791667,2008-10-08,06:13:39
39.986942,116.299513,0,174,39729.259537037,2008-10-08,06:13:44
39.986921,116.299435,0,166,39729.2595949074,2008-10-08,06:13:49
39.986821,116.299432,0,132,39729.2596527778,2008-10-08,06:13:54
39.98677,116.299398,0,148,39729.2597106481,2008-10-08,06:13:59
39.986724,116.299418,0,144,39729.2597685185,2008-10-08,06:14:04
39.986635,116.29942,0,150,39729.2598263889,2008-10-08,06:14:09
39.986594,116.299365,0,160,39729.2598842593,2008-10-08,06:14:14
39.986539,116.299367,0,163,39729.2599421296,2008-10-08,06:14:19
39.98649,116.299345,0,157,39729.26,2008-10-08,06:14:24
39.986457,116.299353,0,161,39729.2600578704,2008-10-08,06:14:29
39.986421,116.299337,0,168,39729.2601157407,2008-10-08,06:14:34
39.986338,116.299328,0,174,39729.2601736111,2008-10-08,06:14:39
39.986303,116.299413,0,166,39729.2602314815,2008-10-08,06:14:44
39.986264,116.299417,0,163,39729.2602893518,2008-10-08,06:14:49
39.986216,116.299431,0,166,39729.2603472222,2008-10-08,06:14:54
39.986157,116.299448,0,167,39729.2604050926,2008-10-08,06:14:59
39.986093,116.299481,0,170,39729.260462963,2008-10-08,06:15:04
39.986056,116.299507,0,174,39729.2605208333,2008-10-08,06:15:09
39.985996,116.299544,0,179,39729.2605787037,2008-10-08,06:15:14
39.985943,116.299531,0,179,39729.2606365741,2008-10-08,06:15:19
39.985897,116.299528,0,180,39729.2606944444,2008-10-08,06:15:24
39.985871,116.299542,0,181,39729.2607523148,2008-10-08,06:15:29
39.985826,116.299547,0,181,39729.2608101852,2008-10-08,06:15:34
39.985768,116.299557,0,181,39729.2608680556,2008-10-08,06:15:39
39.985707,116.299562,0,181,39729.2609259259,2008-10-08,06:15:44
39.985642,116.299573,0,182,39729.2609837963,2008-10-08,06:15:49
39.985561,116.299563,0,183,39729.2610416667,2008-10-08,06:15:54
39.985519,116.299587,0,184,39729.261099537,2008-10-08,06:15:59
39.985476,116.299604,0,185,39729.2611574074,2008-10-08,06:16:04
39.985415,116.299614,0,185,39729.2612152778,2008-10-08,06:16:09
39.985366,116.299579,0,187,39729.2612731481,2008-10-08,06:16:14
39.985301,116.299542,0,188,39729.2613310185,2008-10-08,06:16:19
39.985239,116.299506,0,188,39729.2613888889,2008-10-08,06:16:24
39.985202,116.299511,0,189,39729.2614467593,2008-10-08,06:16:29
39.985212,116.299597,0,175,39729.2615046296,2008-10-08,06:16:34
39.985167,116.299609,0,164,39729.2615625,2008-10-08,06:16:39
39.985122,116.299594,0,160,39729.2616203704,2008-10-08,06:16:44
39.985062,116.299583,0,157,39729.2616782407,2008-10-08,06:16:49
39.98499,116.299578,0,150,39729.2617361111,2008-10-08,06:16:54
39.984963,116.299585,0,146,39729.2617939815,2008-10-08,06:16:59
39.984964,116.299585,0,146,39729.2618518519,2008-10-08,06:17:04
39.984965,116.299586,0,146,39729.2619097222,2008-10-08,06:17:09
39.98497,116.299592,0,146,39729.2619675926,2008-10-08,06:17:14
39.98497,116.299592,0,146,39729.2620023148,2008-10-08,06:17:17
39.984968,116.29959,0,146,39729.262025463,2008-10-08,06:17:19
39.984944,116.299571,0,146,39729.2620833333,2008-10-08,06:17:24
39.984868,116.299575,0,145,39729.2621412037,2008-10-08,06:17:29
39.984773,116.299584,0,141,39729.2621990741,2008-10-08,06:17:34
39.984705,116.299619,0,138,39729.2622569444,2008-10-08,06:17:39
39.984613,116.299584,0,139,39729.2623148148,2008-10-08,06:17:44
39.984554,116.299537,0,141,39729.2623726852,2008-10-08,06:17:49
39.984517,116.299555,0,139,39729.2624305556,2008-10-08,06:17:54
39.984454,116.299567,0,139,39729.2624884259,2008-10-08,06:17:59
39.984408,116.299627,0,140,39729.2625462963,2008-10-08,06:18:04
39.98436,116.29968,0,139,39729.2626041667,2008-10-08,06:18:09
39.984318,116.299668,0,140,39729.262662037,2008-10-08,06:18:14
39.984286,116.299624,0,142,39729.2627199074,2008-10-08,06:18:19
39.984257,116.299624,0,149,39729.2627777778,2008-10-08,06:18:24
39.984218,116.299588,0,152,39729.2628356481,2008-10-08,06:18:29
39.984163,116.299576,0,156,39729.2628935185,2008-10-08,06:18:34
39.984105,116.299562,0,154,39729.2629513889,2008-10-08,06:18:39
39.984075,116.299558,0,153,39729.2630092593,2008-10-08,06:18:44
39.984013,116.29957,0,152,39729.2630671296,2008-10-08,06:18:49
39.983955,116.299644,0,150,39729.263125,2008-10-08,06:18:54
39.983925,116.299661,0,146,39729.2631828704,2008-10-08,06:18:59
39.983906,116.299682,0,141,39729.2632407407,2008-10-08,06:19:04
39.983842,116.299733,0,136,39729.2632986111,2008-10-08,06:19:09
39.983656,116.299758,0,131,39729.2633564815,2008-10-08,06:19:14
39.983566,116.299765,0,134,39729.2634143519,2008-10-08,06:19:19
39.983531,116.299739,0,140,39729.2634722222,2008-10-08,06:19:24
39.983525,116.299761,0,139,39729.2635300926,2008-10-08,06:19:29
39.983517,116.299721,0,134,39729.263587963,2008-10-08,06:19:34
39.983515,116.299752,0,139,39729.2636458333,2008-10-08,06:19:39
39.983545,116.299843,0,138,39729.2637037037,2008-10-08,06:19:44
39.983549,116.299965,0,140,39729.2637615741,2008-10-08,06:19:49
39.983528,116.30005,0,141,39729.2638194444,2008-10-08,06:19:54
39.983528,116.300107,0,142,39729.2638773148,2008-10-08,06:19:59
39.983526,116.300199,0,140,39729.2639351852,2008-10-08,06:20:04
39.983583,116.300248,0,135,39729.2639930556,2008-10-08,06:20:09
39.983565,116.300329,0,132,39729.2640509259,2008-10-08,06:20:14
39.98357,116.300388,0,132,39729.2641087963,2008-10-08,06:20:19
39.983547,116.300408,0,127,39729.2641666667,2008-10-08,06:20:24
39.983535,116.300444,0,124,39729.264224537,2008-10-08,06:20:29
39.983476,116.30054,0,104,39729.2642824074,2008-10-08,06:20:34
39.983476,116.300623,0,101,39729.2643402778,2008-10-08,06:20:39
39.983484,116.300699,0,93,39729.2643981481,2008-10-08,06:20:44
39.983483,116.300777,0,84,39729.2644560185,2008-10-08,06:20:49
39.983515,116.300861,0,76,39729.2645138889,2008-10-08,06:20:54
39.983517,116.300937,0,76,39729.2645717593,2008-10-08,06:20:59
39.983506,116.301014,0,78,39729.2646296296,2008-10-08,06:21:04
39.983508,116.301038,0,75,39729.2646875,2008-10-08,06:21:09
39.983521,116.301084,0,78,39729.2647453704,2008-10-08,06:21:14
39.98354,116.301161,0,80,39729.2648032407,2008-10-08,06:21:19
39.98355,116.301232,0,87,39729.2648611111,2008-10-08,06:21:24
39.983547,116.301328,0,92,39729.2649189815,2008-10-08,06:21:29
39.983525,116.301468,0,96,39729.2649768519,2008-10-08,06:21:34
39.98353,116.301566,0,100,39729.2650347222,2008-10-08,06:21:39
39.983518,116.301679,0,104,39729.2650925926,2008-10-08,06:21:44
39.983525,116.301726,0,108,39729.265150463,2008-10-08,06:21:49
39.983548,116.301782,0,111,39729.2652083333,2008-10-08,06:21:54
39.983563,116.301849,0,117,39729.2652662037,2008-10-08,06:21:59
39.983564,116.301971,0,126,39729.2653240741,2008-10-08,06:22:04
39.983559,116.302102,0,132,39729.2653819444,2008-10-08,06:22:09
39.983571,116.302166,0,141,39729.2654398148,2008-10-08,06:22:14
39.983558,116.302261,0,151,39729.2654976852,2008-10-08,06:22:19
39.983531,116.302305,0,155,39729.2655555556,2008-10-08,06:22:24
39.983551,116.302354,0,158,39729.2656134259,2008-10-08,06:22:29
39.98356,116.302438,0,161,39729.2656712963,2008-10-08,06:22:34
39.983568,116.302504,0,158,39729.2657291667,2008-10-08,06:22:39
39.983593,116.302561,0,158,39729.265787037,2008-10-08,06:22:44
39.983594,116.302619,0,157,39729.2658449074,2008-10-08,06:22:49
39.983593,116.302688,0,159,39729.2659027778,2008-10-08,06:22:54
39.983633,116.30275,0,160,39729.2659606481,2008-10-08,06:22:59
39.983654,116.302829,0,163,39729.2660185185,2008-10-08,06:23:04
39.983651,116.302927,0,164,39729.2660763889,2008-10-08,06:23:09
39.983656,116.302944,0,166,39729.2661342593,2008-10-08,06:23:14
39.983668,116.302885,0,164,39729.2661921296,2008-10-08,06:23:19
39.9837,116.302881,0,164,39729.26625,2008-10-08,06:23:24
39.983667,116.302828,0,167,39729.2663078704,2008-10-08,06:23:29
39.983637,116.30274,0,169,39729.2663657407,2008-10-08,06:23:34
39.983642,116.302634,0,172,39729.2664236111,2008-10-08,06:23:39
39.983639,116.302522,0,175,39729.2664814815,2008-10-08,06:23:44
39.983673,116.302453,0,178,39729.2665393518,2008-10-08,06:23:49
39.983719,116.302409,0,178,39729.2665972222,2008-10-08,06:23:54
39.983692,116.302356,0,178,39729.2666550926,2008-10-08,06:23:59
39.98368,116.302259,0,178,39729.266712963,2008-10-08,06:24:04
39.983656,116.302165,0,177,39729.2667708333,2008-10-08,06:24:09
39.983594,116.302136,0,179,39729.2668287037,2008-10-08,06:24:14
39.983576,116.302142,0,179,39729.2668865741,2008-10-08,06:24:19
39.983573,116.30214,0,180,39729.2669444444,2008-10-08,06:24:24
39.983567,116.302136,0,179,39729.2670023148,2008-10-08,06:24:29
39.983567,116.302136,0,179,39729.267037037,2008-10-08,06:24:32
39.983565,116.302136,0,179,39729.2670601852,2008-10-08,06:24:34
39.983514,116.302124,0,175,39729.2671180556,2008-10-08,06:24:39
39.983424,116.302032,0,173,39729.2671759259,2008-10-08,06:24:44
39.983338,116.301865,0,172,39729.2672337963,2008-10-08,06:24:49
39.983281,116.301726,0,170,39729.2672916667,2008-10-08,06:24:54
39.983245,116.301673,0,167,39729.267349537,2008-10-08,06:24:59
39.983168,116.301613,0,166,39729.2674074074,2008-10-08,06:25:04
39.983104,116.301586,0,165,39729.2674652778,2008-10-08,06:25:09
39.98304,116.301596,0,163,39729.2675231481,2008-10-08,06:25:14
39.982856,116.301612,0,159,39729.2675810185,2008-10-08,06:25:19
39.982741,116.301607,0,157,39729.2676388889,2008-10-08,06:25:24
39.982651,116.301569,0,159,39729.2676967593,2008-10-08,06:25:29
39.982527,116.301761,0,160,39729.2677546296,2008-10-08,06:25:34
39.982462,116.301828,0,160,39729.2678125,2008-10-08,06:25:39
39.982363,116.301998,0,160,39729.2678703704,2008-10-08,06:25:44
39.982312,116.302006,0,164,39729.2679282407,2008-10-08,06:25:49
39.9823,116.301966,0,168,39729.2679861111,2008-10-08,06:25:54
39.982297,116.301966,0,168,39729.2680439815,2008-10-08,06:25:59
39.982301,116.301969,0,168,39729.2681018518,2008-10-08,06:26:04
39.982305,116.301975,0,169,39729.2681597222,2008-10-08,06:26:09
39.98231,116.30198,0,169,39729.2682175926,2008-10-08,06:26:14
39.982313,116.301985,0,169,39729.268275463,2008-10-08,06:26:19
39.982313,116.301985,0,169,39729.2683101852,2008-10-08,06:26:22
39.982311,116.301987,0,169,39729.2683333333,2008-10-08,06:26:24
39.982314,116.302059,0,169,39729.2683912037,2008-10-08,06:26:29
39.982264,116.302297,0,170,39729.2684490741,2008-10-08,06:26:34
39.982218,116.302446,0,171,39729.2685069444,2008-10-08,06:26:39
39.982191,116.302589,0,172,39729.2685648148,2008-10-08,06:26:44
39.982158,116.302728,0,173,39729.2686226852,2008-10-08,06:26:49
39.982147,116.302872,0,174,39729.2686805556,2008-10-08,06:26:54
39.982118,116.303019,0,176,39729.2687384259,2008-10-08,06:26:59
39.982074,116.303184,0,177,39729.2687962963,2008-10-08,06:27:04
39.982072,116.303369,0,178,39729.2688541667,2008-10-08,06:27:09
39.981808,116.302741,0,180,39729.268912037,2008-10-08,06:27:14
39.981676,116.302374,0,181,39729.2689699074,2008-10-08,06:27:19
39.981602,116.302232,0,183,39729.2690277778,2008-10-08,06:27:24
39.981602,116.302232,0,183,39729.2690625,2008-10-08,06:27:27
39.981605,116.302237,0,183,39729.2690856481,2008-10-08,06:27:29
39.981602,116.302197,0,184,39729.2691435185,2008-10-08,06:27:34
39.98159,116.302158,0,184,39729.2692013889,2008-10-08,06:27:39
39.981595,116.302142,0,185,39729.2692592593,2008-10-08,06:27:44
39.981619,116.302179,0,187,39729.2693171296,2008-10-08,06:27:49
39.981619,116.302179,0,187,39729.2693518519,2008-10-08,06:27:52
39.981621,116.30218,0,187,39729.269375,2008-10-08,06:27:54
39.981659,116.302197,0,187,39729.2694328704,2008-10-08,06:27:59
39.981765,116.302245,0,188,39729.2694907407,2008-10-08,06:28:04
39.981872,116.302271,0,188,39729.2695486111,2008-10-08,06:28:09
39.981949,116.302337,0,188,39729.2696064815,2008-10-08,06:28:14
39.982003,116.302421,0,189,39729.2696643519,2008-10-08,06:28:19
39.982016,116.30248,0,189,39729.2697222222,2008-10-08,06:28:24
39.982012,116.302518,0,190,39729.2697800926,2008-10-08,06:28:29
39.982088,116.302551,0,192,39729.269837963,2008-10-08,06:28:34
39.982138,116.302559,0,193,39729.2698958333,2008-10-08,06:28:39
39.982162,116.302542,0,194,39729.2699537037,2008-10-08,06:28:44
39.982162,116.302542,0,194,39729.2699884259,2008-10-08,06:28:47
39.98217,116.302549,0,194,39729.2700115741,2008-10-08,06:28:49
39.982194,116.302558,0,194,39729.2700694444,2008-10-08,06:28:54
39.982197,116.302586,0,195,39729.2701273148,2008-10-08,06:28:59
39.982146,116.302655,0,195,39729.2701851852,2008-10-08,06:29:04
39.982104,116.302728,0,196,39729.2702430556,2008-10-08,06:29:09
39.982163,116.302779,0,197,39729.2703009259,2008-10-08,06:29:14
39.982159,116.302817,0,198,39729.2703587963,2008-10-08,06:29:19
39.982131,116.302874,0,200,39729.2704166667,2008-10-08,06:29:24
39.982079,116.302971,0,202,39729.270474537,2008-10-08,06:29:29
39.982016,116.303067,0,204,39729.2705324074,2008-10-08,06:29:34
39.981933,116.303087,0,206,39729.2705902778,2008-10-08,06:29:39
39.981914,116.303107,0,209,39729.2706481481,2008-10-08,06:29:44
39.981881,116.303137,0,211,39729.2707060185,2008-10-08,06:29:49
39.981852,116.3032,0,215,39729.2707638889,2008-10-08,06:29:54
39.981858,116.303258,0,218,39729.2708217593,2008-10-08,06:29:59
39.981834,116.303312,0,220,39729.2708796296,2008-10-08,06:30:04
39.981876,116.303461,0,221,39729.2709375,2008-10-08,06:30:09
39.981908,116.303586,0,221,39729.2709953704,2008-10-08,06:30:14
39.981925,116.303705,0,222,39729.2710532407,2008-10-08,06:30:19
39.981932,116.303823,0,223,39729.2711111111,2008-10-08,06:30:24
39.981934,116.301338,0,268,39729.272037037,2008-10-08,06:31:44
39.981826,116.301621,0,300,39729.2720949074,2008-10-08,06:31:49
39.981867,116.301629,0,295,39729.2721527778,2008-10-08,06:31:54
39.982048,116.30202,0,333,39729.2722106481,2008-10-08,06:31:59
39.982183,116.301998,0,448,39729.2722685185,2008-10-08,06:32:04
39.982299,116.301986,0,511,39729.2723263889,2008-10-08,06:32:09
39.982393,116.301963,0,585,39729.2723842593,2008-10-08,06:32:14
39.982462,116.301973,0,610,39729.2724421296,2008-10-08,06:32:19
39.982534,116.301986,0,641,39729.2725,2008-10-08,06:32:24
39.98259,116.30199,0,641,39729.2725578704,2008-10-08,06:32:29
39.982643,116.302028,0,657,39729.2726157407,2008-10-08,06:32:34
39.98269,116.302034,0,665,39729.2726736111,2008-10-08,06:32:39
39.982742,116.302022,0,657,39729.2727314815,2008-10-08,06:32:44
39.982815,116.302059,0,620,39729.2727893519,2008-10-08,06:32:49
39.982897,116.302148,0,526,39729.2728472222,2008-10-08,06:32:54
39.982973,116.302136,0,515,39729.2729050926,2008-10-08,06:32:59
39.983023,116.30211,0,502,39729.272962963,2008-10-08,06:33:04
39.983083,116.302121,0,465,39729.2730208333,2008-10-08,06:33:09
39.983148,116.302131,0,423,39729.2730787037,2008-10-08,06:33:14
39.98322,116.302209,0,400,39729.2731365741,2008-10-08,06:33:19
39.983305,116.30235,0,345,39729.2731944444,2008-10-08,06:33:24
39.98335,116.302398,0,297,39729.2732523148,2008-10-08,06:33:29
39.983405,116.302402,0,269,39729.2733101852,2008-10-08,06:33:34
39.983441,116.302403,0,267,39729.2733680556,2008-10-08,06:33:39
39.983527,116.302392,0,259,39729.2734259259,2008-10-08,06:33:44
39.983549,116.302391,0,251,39729.2734837963,2008-10-08,06:33:49
39.983557,116.302415,0,256,39729.2735416667,2008-10-08,06:33:54
39.983563,116.302498,0,267,39729.273599537,2008-10-08,06:33:59
39.983601,116.302578,0,268,39729.2736574074,2008-10-08,06:34:04
39.983605,116.30268,0,273,39729.2737152778,2008-10-08,06:34:09
39.983663,116.302719,0,274,39729.2737731481,2008-10-08,06:34:14
39.98369,116.302772,0,273,39729.2738310185,2008-10-08,06:34:19
39.983731,116.30281,0,271,39729.2738888889,2008-10-08,06:34:24
39.983715,116.302886,0,258,39729.2739467593,2008-10-08,06:34:29
39.983752,116.302925,0,251,39729.2740046296,2008-10-08,06:34:34
39.983749,116.302986,0,247,39729.2740625,2008-10-08,06:34:39
39.983749,116.302986,0,247,39729.2740972222,2008-10-08,06:34:42
39.983747,116.302993,0,245,39729.2741203704,2008-10-08,06:34:44
39.983705,116.30314,0,231,39729.2741782407,2008-10-08,06:34:49
39.983647,116.30332,0,225,39729.2742361111,2008-10-08,06:34:54
39.983655,116.303424,0,217,39729.2742939815,2008-10-08,06:34:59
39.983645,116.303526,0,204,39729.2743518518,2008-10-08,06:35:04
39.98367,116.303575,0,200,39729.2744097222,2008-10-08,06:35:09
39.983695,116.303634,0,195,39729.2744675926,2008-10-08,06:35:14
39.983698,116.303704,0,194,39729.274525463,2008-10-08,06:35:19
39.983726,116.30377,0,191,39729.2745833333,2008-10-08,06:35:24
39.983653,116.303935,0,193,39729.2746412037,2008-10-08,06:35:29
39.983646,116.304032,0,199,39729.2746990741,2008-10-08,06:35:34
39.98369,116.304131,0,207,39729.2747569444,2008-10-08,06:35:39
39.983723,116.304196,0,205,39729.2748148148,2008-10-08,06:35:44
39.983739,116.30422,0,204,39729.2748726852,2008-10-08,06:35:49
39.983767,116.304212,0,197,39729.2749305556,2008-10-08,06:35:54
39.983788,116.304217,0,193,39729.2749884259,2008-10-08,06:35:59
39.983782,116.304252,0,188,39729.2750462963,2008-10-08,06:36:04
39.98379,116.304287,0,189,39729.2751041667,2008-10-08,06:36:09
39.983816,116.304307,0,192,39729.275162037,2008-10-08,06:36:14
39.983818,116.304349,0,195,39729.2752199074,2008-10-08,06:36:19
39.98382,116.30436,0,201,39729.2752777778,2008-10-08,06:36:24
39.983823,116.304361,0,204,39729.2753356481,2008-10-08,06:36:29
39.983815,116.30436,0,204,39729.2753935185,2008-10-08,06:36:34
39.98381,116.30436,0,204,39729.2754513889,2008-10-08,06:36:39
39.98381,116.30436,0,204,39729.2754861111,2008-10-08,06:36:42
39.983813,116.30436,0,203,39729.2755092593,2008-10-08,06:36:44
39.983851,116.304359,0,205,39729.2755671296,2008-10-08,06:36:49
39.983857,116.304421,0,209,39729.275625,2008-10-08,06:36:54
39.983833,116.304478,0,210,39729.2756828704,2008-10-08,06:36:59
39.983845,116.304495,0,214,39729.2757407407,2008-10-08,06:37:04
39.98385,116.304495,0,215,39729.2757986111,2008-10-08,06:37:09
39.983849,116.304495,0,216,39729.2758564815,2008-10-08,06:37:14
39.983855,116.304493,0,216,39729.2759143518,2008-10-08,06:37:19
39.983853,116.304494,0,216,39729.2759722222,2008-10-08,06:37:24
39.983853,116.304494,0,216,39729.2760069444,2008-10-08,06:37:27
39.983848,116.304493,0,216,39729.2760300926,2008-10-08,06:37:29
39.983928,116.304427,0,216,39729.276087963,2008-10-08,06:37:34
39.983982,116.304542,0,215,39729.2761458333,2008-10-08,06:37:39
39.983856,116.304849,0,215,39729.2762037037,2008-10-08,06:37:44
39.983855,116.30504,0,213,39729.2762615741,2008-10-08,06:37:49
39.98376,116.305177,0,191,39729.2763194444,2008-10-08,06:37:54
39.983791,116.30525,0,188,39729.2763773148,2008-10-08,06:37:59
39.983888,116.305335,0,185,39729.2764351852,2008-10-08,06:38:04
39.983989,116.305468,0,185,39729.2764930556,2008-10-08,06:38:09
39.984052,116.305534,0,187,39729.2765509259,2008-10-08,06:38:14
39.984094,116.305577,0,189,39729.2766087963,2008-10-08,06:38:19
39.984101,116.305668,0,194,39729.2766666667,2008-10-08,06:38:24
39.984102,116.305723,0,200,39729.276724537,2008-10-08,06:38:29
39.984102,116.305723,0,200,39729.2767592593,2008-10-08,06:38:32
39.9841,116.305731,0,205,39729.2767824074,2008-10-08,06:38:34
39.984078,116.305736,0,207,39729.2768402778,2008-10-08,06:38:39
39.984059,116.305694,0,208,39729.2768981481,2008-10-08,06:38:44
39.984042,116.305661,0,211,39729.2769560185,2008-10-08,06:38:49
39.984011,116.305728,0,212,39729.2770138889,2008-10-08,06:38:54
39.983954,116.305781,0,213,39729.2770717593,2008-10-08,06:38:59
39.983937,116.3058,0,213,39729.2771296296,2008-10-08,06:39:04
39.983932,116.305844,0,210,39729.2771875,2008-10-08,06:39:09
39.983856,116.30596,0,207,39729.2772453704,2008-10-08,06:39:14
39.983838,116.305972,0,203,39729.2773032407,2008-10-08,06:39:19
39.983841,116.306002,0,199,39729.2773611111,2008-10-08,06:39:24
39.983833,116.306032,0,194,39729.2774189815,2008-10-08,06:39:29
39.983835,116.306064,0,191,39729.2774768519,2008-10-08,06:39:34
39.983836,116.306114,0,188,39729.2775347222,2008-10-08,06:39:39
39.983854,116.306152,0,184,39729.2775925926,2008-10-08,06:39:44
39.983869,116.306204,0,181,39729.277650463,2008-10-08,06:39:49
39.983843,116.306284,0,180,39729.2777083333,2008-10-08,06:39:54
39.983814,116.306408,0,178,39729.2777662037,2008-10-08,06:39:59
39.983845,116.306747,0,174,39729.2778240741,2008-10-08,06:40:04
39.983879,116.307191,0,168,39729.2778819444,2008-10-08,06:40:09
39.983862,116.307613,0,161,39729.2779398148,2008-10-08,06:40:14
39.983865,116.307914,0,156,39729.2779976852,2008-10-08,06:40:19
39.983866,116.308085,0,154,39729.2780555556,2008-10-08,06:40:24
39.983859,116.308234,0,154,39729.2781134259,2008-10-08,06:40:29
39.983879,116.308314,0,156,39729.2781712963,2008-10-08,06:40:34
39.983891,116.308356,0,160,39729.2782291667,2008-10-08,06:40:39
39.983891,116.308356,0,160,39729.2782638889,2008-10-08,06:40:42
39.983898,116.308357,0,162,39729.278287037,2008-10-08,06:40:44
39.983927,116.308354,0,165,39729.2783449074,2008-10-08,06:40:49
39.983991,116.308325,0,178,39729.2784027778,2008-10-08,06:40:54
39.98404,116.308304,0,198,39729.2784606481,2008-10-08,06:40:59
39.984055,116.308311,0,220,39729.2785185185,2008-10-08,06:41:04
39.984065,116.30829,0,239,39729.2785763889,2008-10-08,06:41:09
39.984035,116.308251,0,250,39729.2786342593,2008-10-08,06:41:14
39.984042,116.308231,0,252,39729.2786921296,2008-10-08,06:41:19
39.984071,116.308234,0,249,39729.27875,2008-10-08,06:41:24
39.98404,116.308271,0,243,39729.2788078704,2008-10-08,06:41:29
39.984032,116.3083,0,240,39729.2788657407,2008-10-08,06:41:34
39.984027,116.308305,0,239,39729.2789236111,2008-10-08,06:41:39
39.984027,116.308305,0,239,39729.2789583333,2008-10-08,06:41:42
39.984029,116.308306,0,238,39729.2789814815,2008-10-08,06:41:44
39.98405,116.308285,0,230,39729.2790393519,2008-10-08,06:41:49
39.98405,116.308285,0,230,39729.2790740741,2008-10-08,06:41:52
39.984042,116.308278,0,224,39729.2790972222,2008-10-08,06:41:54
39.98402,116.308258,0,220,39729.2791550926,2008-10-08,06:41:59
39.984008,116.308277,0,216,39729.279212963,2008-10-08,06:42:04
39.984011,116.308267,0,214,39729.2792708333,2008-10-08,06:42:09
39.98404,116.308273,0,212,39729.2793287037,2008-10-08,06:42:14
39.983992,116.308396,0,212,39729.2793865741,2008-10-08,06:42:19
39.98383,116.308768,0,208,39729.2794444444,2008-10-08,06:42:24
39.983784,116.309123,0,201,39729.2795023148,2008-10-08,06:42:29
39.983796,116.309381,0,197,39729.2795601852,2008-10-08,06:42:34
39.983761,116.309431,0,177,39729.2796180556,2008-10-08,06:42:39
39.983731,116.309365,0,155,39729.2796759259,2008-10-08,06:42:44
39.983709,116.309356,0,143,39729.2797337963,2008-10-08,06:42:49
39.983717,116.309386,0,142,39729.2797916667,2008-10-08,06:42:54
39.983845,116.309255,0,137,39729.279849537,2008-10-08,06:42:59
39.984029,116.309288,0,140,39729.2799074074,2008-10-08,06:43:04
39.984231,116.30937,0,162,39729.2799652778,2008-10-08,06:43:09
39.984618,116.309461,0,201,39729.2800231481,2008-10-08,06:43:14
39.984993,116.309517,0,244,39729.2800810185,2008-10-08,06:43:19
39.985463,116.309923,0,271,39729.2801388889,2008-10-08,06:43:24
39.985735,116.310229,0,302,39729.2801967593,2008-10-08,06:43:29
39.985804,116.310496,0,295,39729.2802546296,2008-10-08,06:43:34
39.985859,116.310545,0,313,39729.2803125,2008-10-08,06:43:39
39.985841,116.310452,0,325,39729.2803703704,2008-10-08,06:43:44
39.985871,116.310437,0,335,39729.2804282407,2008-10-08,06:43:49
39.986063,116.310465,0,336,39729.2804861111,2008-10-08,06:43:54
39.986357,116.310434,0,323,39729.2805324074,2008-10-08,06:43:58
39.986943,116.310411,0,305,39729.2805902778,2008-10-08,06:44:03
39.987499,116.310215,0,279,39729.2806481481,2008-10-08,06:44:08
39.987993,116.310059,0,238,39729.2807060185,2008-10-08,06:44:13
39.988364,116.310011,0,233,39729.2807638889,2008-10-08,06:44:18
39.988516,116.309996,0,216,39729.2808217593,2008-10-08,06:44:23
39.988542,116.309991,0,195,39729.2808796296,2008-10-08,06:44:28
39.988558,116.309995,0,183,39729.2809375,2008-10-08,06:44:33
39.988629,116.310022,0,168,39729.2809953704,2008-10-08,06:44:38
39.988687,116.310047,0,140,39729.2810532407,2008-10-08,06:44:43
39.988741,116.310017,0,119,39729.2811111111,2008-10-08,06:44:48
39.988934,116.310037,0,107,39729.2811689815,2008-10-08,06:44:53
39.989224,116.31003,0,102,39729.2812268519,2008-10-08,06:44:58
39.98956,116.310053,0,89,39729.2812847222,2008-10-08,06:45:03
39.989972,116.310102,0,82,39729.2813425926,2008-10-08,06:45:08
39.990323,116.310187,0,73,39729.281400463,2008-10-08,06:45:13
39.99055,116.310193,0,68,39729.2814583333,2008-10-08,06:45:18
39.990661,116.310153,0,94,39729.2815162037,2008-10-08,06:45:23
39.99076,116.310249,0,90,39729.2815740741,2008-10-08,06:45:28
39.990763,116.310521,0,101,39729.2816319444,2008-10-08,06:45:33
39.990747,116.310946,0,127,39729.2816898148,2008-10-08,06:45:38
39.990745,116.311539,0,154,39729.2817476852,2008-10-08,06:45:43
39.990775,116.312241,0,170,39729.2818055556,2008-10-08,06:45:48
39.990837,116.312954,0,177,39729.2818634259,2008-10-08,06:45:53
39.990904,116.313458,0,185,39729.2819212963,2008-10-08,06:45:58
39.990942,116.313806,0,194,39729.2819791667,2008-10-08,06:46:03
39.99095,116.3141,0,203,39729.282037037,2008-10-08,06:46:08
39.990931,116.314398,0,203,39729.2820949074,2008-10-08,06:46:13
39.990942,116.314717,0,200,39729.2821527778,2008-10-08,06:46:18
39.990939,116.315152,0,204,39729.2822106481,2008-10-08,06:46:23
39.99094,116.315658,0,212,39729.2822685185,2008-10-08,06:46:28
39.990952,116.316217,0,211,39729.2823263889,2008-10-08,06:46:33
39.990995,116.316821,0,213,39729.2823842593,2008-10-08,06:46:38
39.991074,116.317389,0,212,39729.2824421296,2008-10-08,06:46:43
39.991079,116.317759,0,209,39729.2825,2008-10-08,06:46:48
39.991011,116.317769,0,197,39729.2825578704,2008-10-08,06:46:53
39.990986,116.317755,0,197,39729.2826157407,2008-10-08,06:46:58
39.990965,116.317814,0,212,39729.2826736111,2008-10-08,06:47:03
39.991044,116.318037,0,202,39729.2827314815,2008-10-08,06:47:08
39.991124,116.318425,0,192,39729.2827893518,2008-10-08,06:47:13
39.991199,116.318981,0,182,39729.2828472222,2008-10-08,06:47:18
39.991305,116.319693,0,169,39729.2829050926,2008-10-08,06:47:23
39.99132,116.320424,0,162,39729.282962963,2008-10-08,06:47:28
39.991307,116.321087,0,154,39729.2830208333,2008-10-08,06:47:33
39.991322,116.321627,0,167,39729.2830787037,2008-10-08,06:47:38
39.991365,116.3219,0,170,39729.2831365741,2008-10-08,06:47:43
39.991418,116.321937,0,186,39729.2831944444,2008-10-08,06:47:48
39.991445,116.321897,0,195,39729.2832523148,2008-10-08,06:47:53
39.991451,116.321857,0,195,39729.2833101852,2008-10-08,06:47:58
39.991451,116.321857,0,195,39729.2833449074,2008-10-08,06:48:01
39.991455,116.321851,0,194,39729.2833680556,2008-10-08,06:48:03
39.991399,116.322101,0,204,39729.2834259259,2008-10-08,06:48:08
39.991445,116.322447,0,215,39729.2834837963,2008-10-08,06:48:13
39.991458,116.322937,0,223,39729.2835416667,2008-10-08,06:48:18
39.991462,116.323527,0,232,39729.283599537,2008-10-08,06:48:23
39.991464,116.324152,0,224,39729.2836574074,2008-10-08,06:48:28
39.991488,116.324795,0,210,39729.2837152778,2008-10-08,06:48:33
39.99149,116.325327,0,202,39729.2837731481,2008-10-08,06:48:38
39.991434,116.325776,0,192,39729.2838310185,2008-10-08,06:48:43
39.991415,116.326161,0,193,39729.2838888889,2008-10-08,06:48:48
39.99148,116.326293,0,193,39729.2839467593,2008-10-08,06:48:53
39.991496,116.326285,0,200,39729.2840046296,2008-10-08,06:48:58
39.991496,116.326285,0,200,39729.2840277778,2008-10-08,06:49:00
39.991503,116.326284,0,201,39729.2840509259,2008-10-08,06:49:02
39.991519,116.326295,0,202,39729.2840972222,2008-10-08,06:49:06
39.991539,116.326294,0,203,39729.2841550926,2008-10-08,06:49:11
39.99155,116.326293,0,202,39729.284212963,2008-10-08,06:49:16
39.99155,116.326293,0,202,39729.2842476852,2008-10-08,06:49:19
39.991546,116.326292,0,202,39729.2842708333,2008-10-08,06:49:21
39.99153,116.326308,0,202,39729.2843287037,2008-10-08,06:49:26
39.991482,116.326356,0,214,39729.2843865741,2008-10-08,06:49:31
39.991438,116.326355,0,223,39729.2844444444,2008-10-08,06:49:36
39.991391,116.326335,0,226,39729.2845023148,2008-10-08,06:49:41
39.991377,116.326326,0,229,39729.2845601852,2008-10-08,06:49:46
39.991377,116.326326,0,229,39729.2845949074,2008-10-08,06:49:49
39.991377,116.326327,0,229,39729.2846180556,2008-10-08,06:49:51
39.991397,116.326384,0,231,39729.2846759259,2008-10-08,06:49:56
39.991771,116.326443,0,231,39729.2847337963,2008-10-08,06:50:01
39.992243,116.326477,0,235,39729.2847916667,2008-10-08,06:50:06
39.992628,116.326551,0,245,39729.284849537,2008-10-08,06:50:11
39.992984,116.326674,0,235,39729.2849074074,2008-10-08,06:50:16
39.993178,116.326878,0,221,39729.2849652778,2008-10-08,06:50:21
39.993265,116.327026,0,207,39729.2850231482,2008-10-08,06:50:26
39.993432,116.326951,0,192,39729.2850810185,2008-10-08,06:50:31
39.993588,116.326967,0,186,39729.2851388889,2008-10-08,06:50:36
39.993873,116.32688,0,179,39729.2851967593,2008-10-08,06:50:41
39.994045,116.326957,0,174,39729.2852546296,2008-10-08,06:50:46
39.994181,116.327099,0,167,39729.2853125,2008-10-08,06:50:51
39.994443,116.327397,0,154,39729.2853703704,2008-10-08,06:50:56
39.99475,116.327761,0,144,39729.2854282407,2008-10-08,06:51:01
39.995008,116.328058,0,140,39729.2854861111,2008-10-08,06:51:06
39.99518,116.328308,0,139,39729.2855439815,2008-10-08,06:51:11
39.995204,116.328377,0,139,39729.2856018519,2008-10-08,06:51:16
39.995217,116.328411,0,138,39729.2856597222,2008-10-08,06:51:21
39.995226,116.328429,0,139,39729.2857175926,2008-10-08,06:51:26
39.995326,116.328485,0,144,39729.285775463,2008-10-08,06:51:31
39.995554,116.328721,0,145,39729.2858333333,2008-10-08,06:51:36
39.995819,116.32906,0,145,39729.2858912037,2008-10-08,06:51:41
39.996047,116.329434,0,150,39729.2859490741,2008-10-08,06:51:46
39.996248,116.329721,0,160,39729.2860069444,2008-10-08,06:51:51
39.996333,116.32989,0,172,39729.2860648148,2008-10-08,06:51:56
39.996342,116.329907,0,173,39729.2861226852,2008-10-08,06:52:01
39.996334,116.329908,0,175,39729.2861805556,2008-10-08,06:52:06
39.996332,116.329908,0,176,39729.2862384259,2008-10-08,06:52:11
39.996339,116.329906,0,176,39729.2862962963,2008-10-08,06:52:16
39.996339,116.329904,0,175,39729.2863541667,2008-10-08,06:52:21
39.996342,116.329905,0,175,39729.286412037,2008-10-08,06:52:26
39.996342,116.329904,0,175,39729.2864699074,2008-10-08,06:52:31
39.996342,116.329903,0,175,39729.2865277778,2008-10-08,06:52:36
39.996336,116.329903,0,175,39729.2865856481,2008-10-08,06:52:41
39.996336,116.329903,0,175,39729.2866203704,2008-10-08,06:52:44
39.996336,116.329903,0,175,39729.2866435185,2008-10-08,06:52:46
39.996345,116.329905,0,175,39729.2867013889,2008-10-08,06:52:51
39.996425,116.330027,0,173,39729.2867592593,2008-10-08,06:52:56
39.996579,116.330225,0,173,39729.2868171296,2008-10-08,06:53:01
39.996829,116.33052,0,173,39729.286875,2008-10-08,06:53:06
39.997048,116.330741,0,168,39729.2869328704,2008-10-08,06:53:11
39.997147,116.330803,0,161,39729.2869907407,2008-10-08,06:53:16
39.997163,116.330815,0,159,39729.2870486111,2008-10-08,06:53:21
39.997163,116.330815,0,159,39729.2870833333,2008-10-08,06:53:24
39.997161,116.330815,0,159,39729.2871064815,2008-10-08,06:53:26
39.997149,116.330816,0,160,39729.2871643519,2008-10-08,06:53:31
39.997133,116.330818,0,160,39729.2872222222,2008-10-08,06:53:36
39.997113,116.330823,0,161,39729.2872800926,2008-10-08,06:53:41
39.997095,116.330828,0,162,39729.287337963,2008-10-08,06:53:46
39.997081,116.330829,0,163,39729.2873958333,2008-10-08,06:53:51
39.997069,116.330831,0,164,39729.2874537037,2008-10-08,06:53:56
39.997069,116.330831,0,164,39729.2874884259,2008-10-08,06:53:59
39.997073,116.330832,0,165,39729.2875115741,2008-10-08,06:54:01
39.997084,116.330833,0,166,39729.2875694444,2008-10-08,06:54:06
39.997088,116.330835,0,167,39729.2876273148,2008-10-08,06:54:11
39.997088,116.330835,0,167,39729.287662037,2008-10-08,06:54:14
39.997083,116.330836,0,169,39729.2876851852,2008-10-08,06:54:16
39.99706,116.330845,0,170,39729.2877430556,2008-10-08,06:54:21
39.997039,116.330854,0,171,39729.2878009259,2008-10-08,06:54:26
39.997034,116.330857,0,171,39729.2878587963,2008-10-08,06:54:31
39.997034,116.330857,0,171,39729.2878935185,2008-10-08,06:54:34
39.997027,116.33086,0,172,39729.2879166667,2008-10-08,06:54:36
39.997015,116.330863,0,172,39729.287974537,2008-10-08,06:54:41
39.997029,116.330863,0,172,39729.2880324074,2008-10-08,06:54:46
39.997123,116.33087,0,175,39729.2880902778,2008-10-08,06:54:51
39.997303,116.330943,0,182,39729.2881481481,2008-10-08,06:54:56
39.997506,116.331103,0,187,39729.2882060185,2008-10-08,06:55:01
39.997728,116.331265,0,192,39729.2882638889,2008-10-08,06:55:06
39.997926,116.331388,0,195,39729.2883217593,2008-10-08,06:55:11
39.99803,116.331591,0,182,39729.2883796296,2008-10-08,06:55:16
39.998141,116.331753,0,162,39729.2884375,2008-10-08,06:55:21
39.998323,116.331875,0,148,39729.2884953704,2008-10-08,06:55:26
39.998546,116.331982,0,130,39729.2885532407,2008-10-08,06:55:31
39.998678,116.33206,0,111,39729.2886111111,2008-10-08,06:55:36
39.998679,116.332081,0,106,39729.2886689815,2008-10-08,06:55:41
39.998649,116.332097,0,101,39729.2887268519,2008-10-08,06:55:46
39.998655,116.332062,0,100,39729.2887847222,2008-10-08,06:55:51
39.998679,116.33207,0,101,39729.2888425926,2008-10-08,06:55:56
39.99864,116.332125,0,106,39729.288900463,2008-10-08,06:56:01
39.998644,116.332146,0,110,39729.2889583333,2008-10-08,06:56:06
39.998655,116.332166,0,114,39729.2890162037,2008-10-08,06:56:11
39.998655,116.332166,0,114,39729.2890509259,2008-10-08,06:56:14
39.99866,116.332164,0,113,39729.2890740741,2008-10-08,06:56:16
39.998678,116.332178,0,112,39729.2891319444,2008-10-08,06:56:21
39.998838,116.332246,0,109,39729.2891898148,2008-10-08,06:56:26
39.998878,116.332471,0,122,39729.2892476852,2008-10-08,06:56:31
39.998963,116.332703,0,128,39729.2893055556,2008-10-08,06:56:36
39.999023,116.332999,0,120,39729.2893634259,2008-10-08,06:56:41
39.999049,116.333262,0,116,39729.2894212963,2008-10-08,06:56:46
39.999054,116.333415,0,114,39729.2894791667,2008-10-08,06:56:51
39.999054,116.333415,0,114,39729.2895138889,2008-10-08,06:56:54
39.999047,116.33342,0,111,39729.289537037,2008-10-08,06:56:56
39.999059,116.33342,0,110,39729.2895949074,2008-10-08,06:57:01
39.99902,116.333429,0,105,39729.2896527778,2008-10-08,06:57:06
39.998981,116.33343,0,97,39729.2897106481,2008-10-08,06:57:11
39.998962,116.333462,0,89,39729.2897685185,2008-10-08,06:57:16
39.998988,116.333493,0,90,39729.2898263889,2008-10-08,06:57:21
39.999021,116.3335,0,100,39729.2898842593,2008-10-08,06:57:26
39.999011,116.333537,0,112,39729.2899421296,2008-10-08,06:57:31
39.998985,116.333497,0,124,39729.29,2008-10-08,06:57:36
39.998988,116.333466,0,133,39729.2900578704,2008-10-08,06:57:41
39.999024,116.333472,0,134,39729.2901157407,2008-10-08,06:57:46
39.999038,116.333467,0,134,39729.2901736111,2008-10-08,06:57:51
39.99906,116.333504,0,139,39729.2902314815,2008-10-08,06:57:56
39.999066,116.33373,0,151,39729.2902893518,2008-10-08,06:58:01
39.999052,116.334117,0,162,39729.2903472222,2008-10-08,06:58:06
39.999066,116.33473,0,178,39729.2904050926,2008-10-08,06:58:11
39.999102,116.335469,0,188,39729.290462963,2008-10-08,06:58:16
39.999149,116.33615,0,195,39729.2905208333,2008-10-08,06:58:21
39.999178,116.336734,0,202,39729.2905787037,2008-10-08,06:58:26
39.99919,116.337345,0,201,39729.2906365741,2008-10-08,06:58:31
39.999255,116.337682,0,193,39729.2906944444,2008-10-08,06:58:36
39.99926,116.337783,0,200,39729.2907523148,2008-10-08,06:58:41
39.999278,116.337839,0,202,39729.2908101852,2008-10-08,06:58:46
39.999285,116.33785,0,203,39729.2908680556,2008-10-08,06:58:51
39.999303,116.337904,0,199,39729.2909259259,2008-10-08,06:58:56
39.999315,116.338083,0,205,39729.2909837963,2008-10-08,06:59:01
39.999271,116.338446,0,210,39729.2910416667,2008-10-08,06:59:06
39.99926,116.33889,0,223,39729.291099537,2008-10-08,06:59:11
39.999233,116.339585,0,235,39729.2911574074,2008-10-08,06:59:16
39.999203,116.340245,0,243,39729.2912152778,2008-10-08,06:59:21
39.999285,116.341177,0,248,39729.2912731481,2008-10-08,06:59:26
39.999291,116.342007,0,258,39729.2913310185,2008-10-08,06:59:31
39.999297,116.342683,0,259,39729.2913888889,2008-10-08,06:59:36
39.999312,116.342997,0,262,39729.2914467593,2008-10-08,06:59:41
39.999337,116.343142,0,265,39729.2915046296,2008-10-08,06:59:46
39.999354,116.343174,0,266,39729.2915625,2008-10-08,06:59:51
39.999331,116.343242,0,269,39729.2916203704,2008-10-08,06:59:56
39.999319,116.343505,0,267,39729.2916782407,2008-10-08,07:00:01
39.999358,116.344275,0,233,39729.2917361111,2008-10-08,07:00:06
39.99939,116.344923,0,222,39729.2917939815,2008-10-08,07:00:11
39.999417,116.345468,0,219,39729.2918518518,2008-10-08,07:00:16
39.999449,116.345754,0,205,39729.2919097222,2008-10-08,07:00:21
39.999417,116.345848,0,190,39729.2919675926,2008-10-08,07:00:26
39.999407,116.345849,0,190,39729.292025463,2008-10-08,07:00:31
39.999396,116.345851,0,190,39729.2920833333,2008-10-08,07:00:36
39.999383,116.345853,0,190,39729.2921412037,2008-10-08,07:00:41
39.999378,116.345855,0,190,39729.2921990741,2008-10-08,07:00:46
39.999378,116.345856,0,190,39729.2922569444,2008-10-08,07:00:51
39.999376,116.345857,0,190,39729.2923148148,2008-10-08,07:00:56
39.999375,116.345859,0,190,39729.2923726852,2008-10-08,07:01:01
39.999375,116.34586,0,190,39729.2924305556,2008-10-08,07:01:06
39.999381,116.34586,0,190,39729.2924884259,2008-10-08,07:01:11
39.999381,116.34586,0,190,39729.2925231481,2008-10-08,07:01:14
39.99938,116.345862,0,190,39729.2925462963,2008-10-08,07:01:16
39.999367,116.345865,0,190,39729.2926041667,2008-10-08,07:01:21
39.999367,116.345865,0,190,39729.2926388889,2008-10-08,07:01:24
39.999373,116.345866,0,189,39729.292662037,2008-10-08,07:01:26
39.999364,116.345867,0,189,39729.2927199074,2008-10-08,07:01:31
39.999387,116.345883,0,188,39729.2927777778,2008-10-08,07:01:36
39.999387,116.345883,0,188,39729.2928125,2008-10-08,07:01:39
39.99939,116.345885,0,187,39729.2928356482,2008-10-08,07:01:41
39.999402,116.345951,0,186,39729.2928935185,2008-10-08,07:01:46
39.999413,116.346217,0,184,39729.2929513889,2008-10-08,07:01:51
39.999454,116.346833,0,175,39729.2930092593,2008-10-08,07:01:56
39.999489,116.347526,0,176,39729.2930671296,2008-10-08,07:02:01
39.999548,116.348328,0,178,39729.293125,2008-10-08,07:02:06
39.999579,116.349172,0,179,39729.2931828704,2008-10-08,07:02:11
39.999604,116.349923,0,178,39729.2932407407,2008-10-08,07:02:16
39.99963,116.350628,0,175,39729.2932986111,2008-10-08,07:02:21
39.999619,116.351044,0,174,39729.2933564815,2008-10-08,07:02:26
39.999653,116.351096,0,170,39729.2934143519,2008-10-08,07:02:31
39.999674,116.351178,0,170,39729.2934722222,2008-10-08,07:02:36
39.99968,116.351242,0,163,39729.2935300926,2008-10-08,07:02:41
39.999671,116.35128,0,163,39729.293587963,2008-10-08,07:02:46
39.999673,116.351503,0,153,39729.2936458333,2008-10-08,07:02:51
39.999678,116.35188,0,144,39729.2937037037,2008-10-08,07:02:56
39.999697,116.352454,0,128,39729.2937615741,2008-10-08,07:03:01
39.999706,116.3532,0,117,39729.2938194444,2008-10-08,07:03:06
39.99974,116.353966,0,124,39729.2938773148,2008-10-08,07:03:11
39.999747,116.354599,0,124,39729.2939351852,2008-10-08,07:03:16
39.999751,116.355019,0,131,39729.2939930556,2008-10-08,07:03:21
39.999779,116.355304,0,122,39729.2940509259,2008-10-08,07:03:26
39.99981,116.355653,0,112,39729.2941087963,2008-10-08,07:03:31
39.999827,116.356037,0,100,39729.2941666667,2008-10-08,07:03:36
39.999841,116.356322,0,87,39729.294224537,2008-10-08,07:03:41
39.99984,116.35636,0,97,39729.2942824074,2008-10-08,07:03:46
39.99984,116.35636,0,97,39729.2943171296,2008-10-08,07:03:49
39.999839,116.356367,0,96,39729.2943402778,2008-10-08,07:03:51
39.999885,116.356525,0,95,39729.2943981481,2008-10-08,07:03:56
39.999885,116.356899,0,84,39729.2944560185,2008-10-08,07:04:01
39.999886,116.357321,0,81,39729.2945138889,2008-10-08,07:04:06
39.999877,116.357608,0,84,39729.2945717593,2008-10-08,07:04:11
39.999867,116.357732,0,84,39729.2946296296,2008-10-08,07:04:16
39.999883,116.357743,0,86,39729.2946875,2008-10-08,07:04:21
39.999893,116.357743,0,85,39729.2947453704,2008-10-08,07:04:26
39.999887,116.357744,0,84,39729.2948032407,2008-10-08,07:04:31
39.999889,116.357744,0,84,39729.2948611111,2008-10-08,07:04:36
39.999889,116.357744,0,84,39729.2948958333,2008-10-08,07:04:39
39.999883,116.357744,0,84,39729.2949189815,2008-10-08,07:04:41
39.999873,116.357744,0,84,39729.2949768519,2008-10-08,07:04:46
39.999864,116.357745,0,84,39729.2950347222,2008-10-08,07:04:51
39.999855,116.357745,0,84,39729.2950925926,2008-10-08,07:04:56
39.999859,116.357794,0,86,39729.295150463,2008-10-08,07:05:01
39.999849,116.358126,0,82,39729.2952083333,2008-10-08,07:05:06
39.999832,116.358655,0,80,39729.2952662037,2008-10-08,07:05:11
39.999846,116.359283,0,90,39729.2953240741,2008-10-08,07:05:16
39.999864,116.359927,0,100,39729.2953819444,2008-10-08,07:05:21
39.999874,116.360622,0,110,39729.2954398148,2008-10-08,07:05:26
39.999879,116.361343,0,111,39729.2954976852,2008-10-08,07:05:31
39.999892,116.362025,0,104,39729.2955555556,2008-10-08,07:05:36
39.999936,116.362563,0,111,39729.2956134259,2008-10-08,07:05:41
39.999951,116.362831,0,120,39729.2956712963,2008-10-08,07:05:46
39.999956,116.362893,0,124,39729.2957291667,2008-10-08,07:05:51
39.999967,116.362896,0,123,39729.295787037,2008-10-08,07:05:56
39.999973,116.363001,0,129,39729.2958449074,2008-10-08,07:06:01
39.999979,116.36328,0,126,39729.2959027778,2008-10-08,07:06:06
39.999986,116.363608,0,120,39729.2959606481,2008-10-08,07:06:11
40.000017,116.364067,0,116,39729.2960185185,2008-10-08,07:06:16
40.000022,116.364801,0,111,39729.2960763889,2008-10-08,07:06:21
40.000045,116.365564,0,101,39729.2961342593,2008-10-08,07:06:26
40.000056,116.366237,0,92,39729.2961921296,2008-10-08,07:06:31
40.000082,116.366601,0,88,39729.29625,2008-10-08,07:06:36
40.000127,116.366633,0,82,39729.2963078704,2008-10-08,07:06:41
40.000139,116.366649,0,77,39729.2963657407,2008-10-08,07:06:46
40.000156,116.366663,0,69,39729.2964236111,2008-10-08,07:06:51
40.000112,116.366904,0,59,39729.2964814815,2008-10-08,07:06:56
40.000115,116.367379,0,52,39729.2965393519,2008-10-08,07:07:01
40.000141,116.367984,0,46,39729.2965972222,2008-10-08,07:07:06
40.000116,116.368689,0,48,39729.2966550926,2008-10-08,07:07:11
40.000136,116.369184,0,67,39729.296712963,2008-10-08,07:07:16
40.000172,116.369353,0,90,39729.2967708333,2008-10-08,07:07:21
40.000219,116.369419,0,109,39729.2968287037,2008-10-08,07:07:26
40.000213,116.369454,0,126,39729.2968865741,2008-10-08,07:07:31
40.000241,116.369419,0,144,39729.2969444444,2008-10-08,07:07:36
40.000243,116.369418,0,147,39729.2970023148,2008-10-08,07:07:41
40.000248,116.369417,0,151,39729.2970601852,2008-10-08,07:07:46
40.000249,116.369417,0,154,39729.2971180556,2008-10-08,07:07:51
40.000249,116.369417,0,154,39729.2971527778,2008-10-08,07:07:54
40.000255,116.369416,0,157,39729.2971759259,2008-10-08,07:07:56
40.000265,116.369424,0,160,39729.2972337963,2008-10-08,07:08:01
40.000298,116.369483,0,167,39729.2972569444,2008-10-08,07:08:03
40.000319,116.369892,0,181,39729.2973148148,2008-10-08,07:08:08
40.000327,116.370532,0,185,39729.2973726852,2008-10-08,07:08:13
40.000378,116.371209,0,187,39729.2974305556,2008-10-08,07:08:18
40.000353,116.371737,0,190,39729.2974884259,2008-10-08,07:08:23
40.000322,116.372209,0,193,39729.2975462963,2008-10-08,07:08:28
40.0003,116.373203,0,177,39729.297662037,2008-10-08,07:08:38
40.000312,116.373204,0,179,39729.2977199074,2008-10-08,07:08:43
40.000328,116.373201,0,174,39729.2977777778,2008-10-08,07:08:48
40.000337,116.373232,0,171,39729.2978240741,2008-10-08,07:08:52
40.000328,116.373271,0,163,39729.2978703704,2008-10-08,07:08:56
40.000301,116.373283,0,153,39729.2979282407,2008-10-08,07:09:01
40.000295,116.373296,0,146,39729.297974537,2008-10-08,07:09:05
40.000276,116.373344,0,136,39729.2980208333,2008-10-08,07:09:09
40.000231,116.373388,0,122,39729.2980787037,2008-10-08,07:09:14
40.000243,116.373424,0,119,39729.2981365741,2008-10-08,07:09:19
40.000254,116.373515,0,119,39729.2981944444,2008-10-08,07:09:24
40.000247,116.373539,0,119,39729.2982060185,2008-10-08,07:09:25
40.000236,116.373638,0,112,39729.2982638889,2008-10-08,07:09:30
40.000242,116.373655,0,112,39729.298275463,2008-10-08,07:09:31
40.000257,116.37372,0,110,39729.2983217593,2008-10-08,07:09:35
40.000292,116.373814,0,111,39729.2983796296,2008-10-08,07:09:40
40.000301,116.373828,0,112,39729.2983912037,2008-10-08,07:09:41
40.000349,116.373899,0,113,39729.2984375,2008-10-08,07:09:45
40.000382,116.373999,0,118,39729.2984953704,2008-10-08,07:09:50
40.000365,116.37401,0,121,39729.2985300926,2008-10-08,07:09:53
40.000367,116.374014,0,120,39729.2985763889,2008-10-08,07:09:57
40.000367,116.374014,0,121,39729.2986342593,2008-10-08,07:10:02
40.000367,116.374014,0,121,39729.2986574074,2008-10-08,07:10:04
40.00037,116.374014,0,121,39729.2986805556,2008-10-08,07:10:06
40.00034,116.374044,0,120,39729.2987384259,2008-10-08,07:10:11
40.000318,116.374054,0,119,39729.2987615741,2008-10-08,07:10:13
40.000298,116.374097,0,119,39729.2988078704,2008-10-08,07:10:17
40.000297,116.374168,0,117,39729.2988541667,2008-10-08,07:10:21
40.000303,116.374249,0,113,39729.298900463,2008-10-08,07:10:25
40.000303,116.374322,0,111,39729.2989467593,2008-10-08,07:10:29
40.000282,116.374363,0,111,39729.2989930556,2008-10-08,07:10:33
40.000275,116.374391,0,112,39729.2990393518,2008-10-08,07:10:37
40.000269,116.374405,0,112,39729.2990856481,2008-10-08,07:10:41
40.000269,116.374405,0,112,39729.2991087963,2008-10-08,07:10:43
40.000266,116.374407,0,112,39729.2991319444,2008-10-08,07:10:45
40.000253,116.374453,0,113,39729.2991782407,2008-10-08,07:10:49
40.00021,116.374618,0,116,39729.2992361111,2008-10-08,07:10:54
40.000187,116.3748,0,118,39729.2992939815,2008-10-08,07:10:59
40.00021,116.375036,0,119,39729.2993402778,2008-10-08,07:11:03
40.000249,116.375184,0,119,39729.2993865741,2008-10-08,07:11:07
40.000262,116.375239,0,119,39729.2994328704,2008-10-08,07:11:11
40.000326,116.375298,0,120,39729.2994907407,2008-10-08,07:11:16
40.000385,116.375348,0,123,39729.299537037,2008-10-08,07:11:20
40.000389,116.375392,0,126,39729.2995833333,2008-10-08,07:11:24
40.00034,116.375476,0,128,39729.2996296296,2008-10-08,07:11:28
40.000276,116.375538,0,129,39729.2996759259,2008-10-08,07:11:32
40.000252,116.375606,0,122,39729.2997337963,2008-10-08,07:11:37
40.000242,116.37571,0,124,39729.2997800926,2008-10-08,07:11:41
40.000262,116.375783,0,126,39729.2998263889,2008-10-08,07:11:45
40.000269,116.375807,0,127,39729.2998726852,2008-10-08,07:11:49
40.000299,116.375857,0,130,39729.2999305556,2008-10-08,07:11:54
40.000266,116.375946,0,132,39729.2999884259,2008-10-08,07:11:59
40.000276,116.375965,0,134,39729.3000231481,2008-10-08,07:12:02
40.000274,116.375998,0,136,39729.3000810185,2008-10-08,07:12:07
40.000347,116.376102,0,141,39729.3001388889,2008-10-08,07:12:12
40.000396,116.376222,0,142,39729.3001967593,2008-10-08,07:12:17
40.000391,116.376265,0,143,39729.3002546296,2008-10-08,07:12:22
40.000308,116.376349,0,138,39729.3003125,2008-10-08,07:12:27
40.000333,116.376375,0,142,39729.3003703704,2008-10-08,07:12:32
40.000333,116.376423,0,148,39729.3004282407,2008-10-08,07:12:37
40.000301,116.376493,0,148,39729.3004861111,2008-10-08,07:12:42
40.000306,116.37663,0,152,39729.3005439815,2008-10-08,07:12:47
40.000498,116.376711,0,160,39729.3006018519,2008-10-08,07:12:52
40.000365,116.376814,0,147,39729.3006597222,2008-10-08,07:12:57
40.00027,116.376878,0,142,39729.3007175926,2008-10-08,07:13:02
40.000286,116.376924,0,142,39729.300775463,2008-10-08,07:13:07
40.000233,116.377016,0,140,39729.3008333333,2008-10-08,07:13:12
40.00031,116.377108,0,146,39729.3008912037,2008-10-08,07:13:17
40.000349,116.377198,0,146,39729.3009490741,2008-10-08,07:13:22
40.00041,116.377332,0,144,39729.3010069444,2008-10-08,07:13:27
40.000361,116.37749,0,146,39729.3010648148,2008-10-08,07:13:32
40.000384,116.37757,0,145,39729.3011226852,2008-10-08,07:13:37
40.000416,116.377575,0,143,39729.3011805556,2008-10-08,07:13:42
40.000435,116.377625,0,143,39729.3012384259,2008-10-08,07:13:47
40.000472,116.377772,0,143,39729.3012962963,2008-10-08,07:13:52
40.000485,116.377836,0,142,39729.3013541667,2008-10-08,07:13:57
40.00049,116.377863,0,142,39729.301412037,2008-10-08,07:14:02
40.000526,116.378025,0,143,39729.3014699074,2008-10-08,07:14:07
40.000515,116.378052,0,143,39729.3015277778,2008-10-08,07:14:12
40.000313,116.378105,0,142,39729.3015856481,2008-10-08,07:14:17
40.000058,116.3782,0,140,39729.3016435185,2008-10-08,07:14:22
39.999935,116.378214,0,140,39729.3017013889,2008-10-08,07:14:27
39.999882,116.378225,0,139,39729.3017592593,2008-10-08,07:14:32
39.999799,116.378211,0,141,39729.3018171296,2008-10-08,07:14:37
39.999712,116.378207,0,153,39729.301875,2008-10-08,07:14:42
39.999666,116.37817,0,169,39729.3019328704,2008-10-08,07:14:47
39.999602,116.378166,0,188,39729.3019907407,2008-10-08,07:14:52
39.999527,116.37819,0,204,39729.3020486111,2008-10-08,07:14:57
39.999417,116.3782,0,220,39729.3021064815,2008-10-08,07:15:02
39.999353,116.378235,0,229,39729.3021643519,2008-10-08,07:15:07
39.999345,116.378295,0,222,39729.3022222222,2008-10-08,07:15:12
39.999327,116.378301,0,210,39729.3022800926,2008-10-08,07:15:17
39.999286,116.378311,0,214,39729.302337963,2008-10-08,07:15:22
39.999321,116.378445,0,210,39729.3023958333,2008-10-08,07:15:27
39.999321,116.378445,0,210,39729.3024305556,2008-10-08,07:15:30
39.999313,116.378449,0,208,39729.3024537037,2008-10-08,07:15:32
39.999294,116.378495,0,205,39729.3025115741,2008-10-08,07:15:37
39.999308,116.378539,0,203,39729.3025694444,2008-10-08,07:15:42
39.999354,116.378605,0,203,39729.3026273148,2008-10-08,07:15:47
39.999398,116.378639,0,205,39729.3026851852,2008-10-08,07:15:52
39.999418,116.378751,0,203,39729.3027430556,2008-10-08,07:15:57
39.999475,116.378836,0,204,39729.3028009259,2008-10-08,07:16:02
39.999464,116.37905,0,206,39729.3028587963,2008-10-08,07:16:07
39.999515,116.379145,0,211,39729.3029166667,2008-10-08,07:16:12
