# Supplementary material for: Research on differential privacy protection method based on user tendency
Source: PLoS One. 2023 Oct 26;18(10):e0288823. doi: 10.1371/journal.pone.0288823 (PMC10602288; doi:10.1371/journal.pone.0288823)
Supplement: S3 Data — (ZIP) [file pone.0288823.s003.zip › Data 5-3/052/Trajectory/20081009100736.plt]

Geolife trajectory
WGS 84
Altitude is in Feet
Reserved 3
0,2,255,My Track,0,0,2,8421376
0
39.972427,116.312678,0,492,39730.4219444444,2008-10-09,10:07:36
39.972463,116.312649,0,492,39730.4219675926,2008-10-09,10:07:38
39.97248,116.312671,0,492,39730.4219907407,2008-10-09,10:07:40
39.972473,116.31261,0,492,39730.4220138889,2008-10-09,10:07:42
39.972482,116.312605,0,492,39730.422037037,2008-10-09,10:07:44
39.972487,116.312596,0,492,39730.4220601852,2008-10-09,10:07:46
39.972504,116.312572,0,492,39730.4220833333,2008-10-09,10:07:48
39.97252,116.312547,0,492,39730.4221064815,2008-10-09,10:07:50
39.972527,116.312549,0,492,39730.4221296296,2008-10-09,10:07:52
39.972544,116.312552,0,492,39730.4221527778,2008-10-09,10:07:54
39.972559,116.312533,0,492,39730.4221759259,2008-10-09,10:07:56
39.972571,116.312518,0,492,39730.4221990741,2008-10-09,10:07:58
39.972585,116.312496,0,492,39730.4222222222,2008-10-09,10:08:00
39.972593,116.312486,0,492,39730.4222453704,2008-10-09,10:08:02
39.972604,116.312482,0,492,39730.4222685185,2008-10-09,10:08:04
39.972614,116.312484,0,492,39730.4222916667,2008-10-09,10:08:06
39.972626,116.312492,0,492,39730.4223148148,2008-10-09,10:08:08
39.972002,116.312971,0,563,39730.422962963,2008-10-09,10:09:04
39.972324,116.312763,0,561,39730.4229861111,2008-10-09,10:09:06
39.972311,116.312808,0,566,39730.4230092593,2008-10-09,10:09:08
39.972325,116.312868,0,623,39730.4230324074,2008-10-09,10:09:10
39.972236,116.313024,0,704,39730.4230555556,2008-10-09,10:09:12
39.972169,116.313151,0,798,39730.4230787037,2008-10-09,10:09:14
39.972153,116.313156,0,821,39730.4231018518,2008-10-09,10:09:16
39.972405,116.31224,0,538,39730.423125,2008-10-09,10:09:18
39.972443,116.312111,0,474,39730.4231481481,2008-10-09,10:09:20
39.972599,116.311768,0,298,39730.4231712963,2008-10-09,10:09:22
39.972663,116.311562,0,208,39730.4231944444,2008-10-09,10:09:24
39.972667,116.311472,0,177,39730.4232175926,2008-10-09,10:09:26
39.972672,116.311424,0,160,39730.4232407407,2008-10-09,10:09:28
39.972685,116.311365,0,136,39730.4232638889,2008-10-09,10:09:30
39.97268,116.311304,0,116,39730.423287037,2008-10-09,10:09:32
39.972674,116.31128,0,101,39730.4233101852,2008-10-09,10:09:34
39.972671,116.311254,0,90,39730.4233333333,2008-10-09,10:09:36
39.972669,116.311235,0,81,39730.4233564815,2008-10-09,10:09:38
39.972675,116.311199,0,73,39730.4233796296,2008-10-09,10:09:40
39.972646,116.311239,0,91,39730.4234027778,2008-10-09,10:09:42
39.972664,116.311197,0,87,39730.4234259259,2008-10-09,10:09:44
39.972677,116.311152,0,84,39730.4234490741,2008-10-09,10:09:46
39.972692,116.311121,0,80,39730.4234722222,2008-10-09,10:09:48
39.972711,116.311078,0,75,39730.4234953704,2008-10-09,10:09:50
39.972716,116.31104,0,71,39730.4235185185,2008-10-09,10:09:52
39.972718,116.311009,0,67,39730.4235416667,2008-10-09,10:09:54
39.972729,116.310978,0,63,39730.4235648148,2008-10-09,10:09:56
39.972722,116.310961,0,60,39730.423587963,2008-10-09,10:09:58
39.972676,116.310945,0,61,39730.4236111111,2008-10-09,10:10:00
39.972692,116.310894,0,61,39730.4236342593,2008-10-09,10:10:02
39.972693,116.310855,0,61,39730.4236574074,2008-10-09,10:10:04
39.9727,116.310823,0,58,39730.4236805556,2008-10-09,10:10:06
39.972702,116.310785,0,55,39730.4237037037,2008-10-09,10:10:08
39.972714,116.310741,0,53,39730.4237268518,2008-10-09,10:10:10
39.972726,116.310684,0,51,39730.42375,2008-10-09,10:10:12
39.972739,116.310628,0,49,39730.4237731481,2008-10-09,10:10:14
39.972739,116.310581,0,47,39730.4237962963,2008-10-09,10:10:16
39.972733,116.310521,0,45,39730.4238194444,2008-10-09,10:10:18
39.9727,116.310477,0,44,39730.4238425926,2008-10-09,10:10:20
39.972691,116.31043,0,43,39730.4238657407,2008-10-09,10:10:22
39.97269,116.310382,0,42,39730.4238888889,2008-10-09,10:10:24
39.972671,116.310332,0,41,39730.423912037,2008-10-09,10:10:26
39.972672,116.310287,0,40,39730.4239351852,2008-10-09,10:10:28
39.972682,116.310241,0,40,39730.4239583333,2008-10-09,10:10:30
39.972671,116.310231,0,40,39730.4239814815,2008-10-09,10:10:32
39.972667,116.31021,0,39,39730.4240046296,2008-10-09,10:10:34
39.972663,116.310175,0,39,39730.4240277778,2008-10-09,10:10:36
39.972666,116.310137,0,39,39730.4240509259,2008-10-09,10:10:38
39.972677,116.3101,0,39,39730.4240740741,2008-10-09,10:10:40
39.972688,116.310065,0,39,39730.4240972222,2008-10-09,10:10:42
39.972684,116.310036,0,39,39730.4241203704,2008-10-09,10:10:44
39.9727,116.309999,0,39,39730.4241435185,2008-10-09,10:10:46
39.972713,116.309956,0,39,39730.4241666667,2008-10-09,10:10:48
39.972715,116.309923,0,39,39730.4241898148,2008-10-09,10:10:50
39.972709,116.309886,0,39,39730.424212963,2008-10-09,10:10:52
39.972711,116.309863,0,39,39730.4242361111,2008-10-09,10:10:54
39.97271,116.309815,0,41,39730.4242592593,2008-10-09,10:10:56
39.972698,116.30978,0,44,39730.4242824074,2008-10-09,10:10:58
39.972683,116.309752,0,45,39730.4243055556,2008-10-09,10:11:00
39.972679,116.309735,0,44,39730.4243287037,2008-10-09,10:11:02
39.972648,116.309709,0,50,39730.4243518518,2008-10-09,10:11:04
39.972633,116.309665,0,52,39730.424375,2008-10-09,10:11:06
39.972632,116.309644,0,52,39730.4243981481,2008-10-09,10:11:08
39.972636,116.309618,0,52,39730.4244212963,2008-10-09,10:11:10
39.972646,116.309582,0,52,39730.4244444444,2008-10-09,10:11:12
39.97264,116.309572,0,52,39730.4244675926,2008-10-09,10:11:14
39.972631,116.309562,0,52,39730.4244907407,2008-10-09,10:11:16
39.972607,116.309542,0,59,39730.4245138889,2008-10-09,10:11:18
39.972575,116.309523,0,68,39730.424537037,2008-10-09,10:11:20
39.972565,116.309494,0,71,39730.4245601852,2008-10-09,10:11:22
39.972532,116.309486,0,78,39730.4245833333,2008-10-09,10:11:24
39.972481,116.309477,0,90,39730.4246064815,2008-10-09,10:11:26
39.972462,116.309457,0,95,39730.4246296296,2008-10-09,10:11:28
39.972468,116.309424,0,97,39730.4246527778,2008-10-09,10:11:30
39.972466,116.309401,0,100,39730.4246759259,2008-10-09,10:11:32
39.972458,116.309386,0,105,39730.4246990741,2008-10-09,10:11:34
39.972444,116.309389,0,108,39730.4247222222,2008-10-09,10:11:36
39.972437,116.309377,0,112,39730.4247453704,2008-10-09,10:11:38
39.972429,116.309359,0,116,39730.4247685185,2008-10-09,10:11:40
39.972413,116.309347,0,119,39730.4247916667,2008-10-09,10:11:42
39.972399,116.309316,0,123,39730.4248148148,2008-10-09,10:11:44
39.972394,116.309285,0,126,39730.424837963,2008-10-09,10:11:46
39.972391,116.309255,0,128,39730.4248611111,2008-10-09,10:11:48
39.972372,116.309239,0,132,39730.4248842593,2008-10-09,10:11:50
39.97238,116.309208,0,135,39730.4249074074,2008-10-09,10:11:52
39.972383,116.309169,0,138,39730.4249305556,2008-10-09,10:11:54
39.972372,116.309161,0,142,39730.4249537037,2008-10-09,10:11:56
39.972367,116.309139,0,145,39730.4249768518,2008-10-09,10:11:58
39.972369,116.309101,0,147,39730.425,2008-10-09,10:12:00
39.972356,116.309081,0,150,39730.4250231481,2008-10-09,10:12:02
39.972338,116.309058,0,155,39730.4250462963,2008-10-09,10:12:04
39.972334,116.309035,0,157,39730.4250694444,2008-10-09,10:12:06
39.972336,116.309008,0,158,39730.4250925926,2008-10-09,10:12:08
39.972356,116.308955,0,159,39730.4251157407,2008-10-09,10:12:10
39.972357,116.308928,0,162,39730.4251388889,2008-10-09,10:12:12
39.972364,116.308876,0,164,39730.425162037,2008-10-09,10:12:14
39.972373,116.308828,0,164,39730.4251851852,2008-10-09,10:12:16
39.972379,116.308787,0,165,39730.4252083333,2008-10-09,10:12:18
39.972389,116.308743,0,166,39730.4252314815,2008-10-09,10:12:20
39.97239,116.308689,0,166,39730.4252546296,2008-10-09,10:12:22
39.972378,116.308671,0,167,39730.4252777778,2008-10-09,10:12:24
39.972341,116.308646,0,168,39730.4253009259,2008-10-09,10:12:26
39.972297,116.308629,0,169,39730.4253240741,2008-10-09,10:12:28
39.972261,116.308634,0,169,39730.4253472222,2008-10-09,10:12:30
39.972239,116.308607,0,170,39730.4253703704,2008-10-09,10:12:32
39.972214,116.308601,0,173,39730.4253935185,2008-10-09,10:12:34
39.97217,116.308629,0,178,39730.4254166667,2008-10-09,10:12:36
39.972147,116.308622,0,181,39730.4254398148,2008-10-09,10:12:38
39.972117,116.308637,0,183,39730.425462963,2008-10-09,10:12:40
39.972093,116.308648,0,184,39730.4254861111,2008-10-09,10:12:42
39.97207,116.308651,0,184,39730.4255092593,2008-10-09,10:12:44
39.97205,116.308651,0,184,39730.4255324074,2008-10-09,10:12:46
39.972037,116.308635,0,184,39730.4255555556,2008-10-09,10:12:48
39.972036,116.308607,0,184,39730.4255787037,2008-10-09,10:12:50
39.972035,116.308584,0,184,39730.4256018519,2008-10-09,10:12:52
39.972027,116.308565,0,184,39730.425625,2008-10-09,10:12:54
39.972018,116.308541,0,184,39730.4256481482,2008-10-09,10:12:56
39.972017,116.308508,0,185,39730.4256712963,2008-10-09,10:12:58
39.972016,116.308476,0,185,39730.4256944444,2008-10-09,10:13:00
39.972019,116.308429,0,186,39730.4257175926,2008-10-09,10:13:02
39.972013,116.308383,0,186,39730.4257407407,2008-10-09,10:13:04
39.972008,116.308338,0,186,39730.4257638889,2008-10-09,10:13:06
39.972007,116.30829,0,187,39730.425787037,2008-10-09,10:13:08
39.972016,116.308247,0,187,39730.4258101852,2008-10-09,10:13:10
39.972019,116.308211,0,187,39730.4258333333,2008-10-09,10:13:12
39.972019,116.308177,0,187,39730.4258564815,2008-10-09,10:13:14
39.97202,116.308133,0,187,39730.4258796296,2008-10-09,10:13:16
39.972021,116.308081,0,187,39730.4259027778,2008-10-09,10:13:18
39.972014,116.308047,0,187,39730.4259259259,2008-10-09,10:13:20
39.972013,116.308008,0,187,39730.4259490741,2008-10-09,10:13:22
39.972016,116.307965,0,187,39730.4259722222,2008-10-09,10:13:24
39.972006,116.307925,0,188,39730.4259953704,2008-10-09,10:13:26
39.972004,116.307874,0,188,39730.4260185185,2008-10-09,10:13:28
39.971998,116.307817,0,188,39730.4260416667,2008-10-09,10:13:30
39.971995,116.307762,0,189,39730.4260648148,2008-10-09,10:13:32
39.971989,116.307709,0,189,39730.426087963,2008-10-09,10:13:34
39.971992,116.307664,0,190,39730.4261111111,2008-10-09,10:13:36
39.971993,116.307627,0,191,39730.4261342593,2008-10-09,10:13:38
39.97199,116.307576,0,191,39730.4261574074,2008-10-09,10:13:40
39.971982,116.307528,0,191,39730.4261805556,2008-10-09,10:13:42
39.971986,116.307462,0,192,39730.4262037037,2008-10-09,10:13:44
39.971993,116.307404,0,192,39730.4262268519,2008-10-09,10:13:46
39.972001,116.307365,0,192,39730.42625,2008-10-09,10:13:48
39.971999,116.307327,0,192,39730.4262731481,2008-10-09,10:13:50
39.971998,116.307286,0,192,39730.4262962963,2008-10-09,10:13:52
39.972008,116.307247,0,193,39730.4263194444,2008-10-09,10:13:54
39.972013,116.307205,0,193,39730.4263425926,2008-10-09,10:13:56
39.972028,116.307176,0,192,39730.4263657407,2008-10-09,10:13:58
39.972049,116.307147,0,192,39730.4263888889,2008-10-09,10:14:00
39.972066,116.307119,0,193,39730.426412037,2008-10-09,10:14:02
39.972068,116.307097,0,193,39730.4264351852,2008-10-09,10:14:04
39.972055,116.307075,0,193,39730.4264583333,2008-10-09,10:14:06
39.972038,116.307052,0,193,39730.4264814815,2008-10-09,10:14:08
39.972018,116.307025,0,194,39730.4265046296,2008-10-09,10:14:10
39.971984,116.307017,0,194,39730.4265277778,2008-10-09,10:14:12
39.97195,116.307019,0,195,39730.4265509259,2008-10-09,10:14:14
39.971923,116.306987,0,196,39730.4265740741,2008-10-09,10:14:16
39.971905,116.306983,0,198,39730.4265972222,2008-10-09,10:14:18
39.971874,116.306976,0,198,39730.4266203704,2008-10-09,10:14:20
39.971848,116.306965,0,198,39730.4266435185,2008-10-09,10:14:22
39.971822,116.306967,0,197,39730.4266666667,2008-10-09,10:14:24
39.971813,116.306979,0,198,39730.4266898148,2008-10-09,10:14:26
39.971787,116.30697,0,200,39730.426712963,2008-10-09,10:14:28
39.971762,116.306941,0,199,39730.4267361111,2008-10-09,10:14:30
39.971732,116.306946,0,201,39730.4267592593,2008-10-09,10:14:32
39.971715,116.306926,0,201,39730.4267824074,2008-10-09,10:14:34
39.971695,116.306925,0,202,39730.4268055556,2008-10-09,10:14:36
39.971664,116.306957,0,200,39730.4268287037,2008-10-09,10:14:38
39.971649,116.306949,0,201,39730.4268518519,2008-10-09,10:14:40
39.971646,116.306926,0,202,39730.426875,2008-10-09,10:14:42
39.971633,116.3069,0,206,39730.4268981481,2008-10-09,10:14:44
39.971622,116.30687,0,209,39730.4269212963,2008-10-09,10:14:46
39.971615,116.306844,0,211,39730.4269444444,2008-10-09,10:14:48
39.971618,116.306801,0,211,39730.4269675926,2008-10-09,10:14:50
39.971617,116.306756,0,212,39730.4269907407,2008-10-09,10:14:52
39.971608,116.306735,0,213,39730.4270138889,2008-10-09,10:14:54
39.971603,116.306709,0,214,39730.427037037,2008-10-09,10:14:56
39.971598,116.306681,0,215,39730.4270601852,2008-10-09,10:14:58
39.971597,116.306645,0,217,39730.4270833333,2008-10-09,10:15:00
39.971595,116.306616,0,219,39730.4271064815,2008-10-09,10:15:02
39.97159,116.306583,0,221,39730.4271296296,2008-10-09,10:15:04
39.971588,116.30652,0,224,39730.4271527778,2008-10-09,10:15:06
39.97159,116.306463,0,228,39730.4271759259,2008-10-09,10:15:08
39.971605,116.306391,0,232,39730.4271990741,2008-10-09,10:15:10
39.971598,116.306363,0,236,39730.4272222222,2008-10-09,10:15:12
39.971585,116.306324,0,241,39730.4272453704,2008-10-09,10:15:14
39.971581,116.306276,0,244,39730.4272685185,2008-10-09,10:15:16
39.971566,116.306255,0,247,39730.4272916667,2008-10-09,10:15:18
39.971551,116.306228,0,250,39730.4273148148,2008-10-09,10:15:20
39.971541,116.306215,0,253,39730.427337963,2008-10-09,10:15:22
39.971546,116.306166,0,256,39730.4273611111,2008-10-09,10:15:24
39.971539,116.306144,0,258,39730.4273842593,2008-10-09,10:15:26
39.971513,116.306127,0,260,39730.4274074074,2008-10-09,10:15:28
39.971485,116.306106,0,262,39730.4274305556,2008-10-09,10:15:30
39.971468,116.306103,0,265,39730.4274537037,2008-10-09,10:15:32
39.971443,116.306094,0,265,39730.4274768519,2008-10-09,10:15:34
39.971437,116.306056,0,266,39730.4275,2008-10-09,10:15:36
39.971431,116.306025,0,266,39730.4275231481,2008-10-09,10:15:38
39.971431,116.305994,0,268,39730.4275462963,2008-10-09,10:15:40
39.971436,116.305969,0,270,39730.4275694444,2008-10-09,10:15:42
39.97144,116.305939,0,271,39730.4275925926,2008-10-09,10:15:44
39.971441,116.3059,0,269,39730.4276157407,2008-10-09,10:15:46
39.971445,116.305864,0,272,39730.4276388889,2008-10-09,10:15:48
39.971449,116.305831,0,274,39730.427662037,2008-10-09,10:15:50
39.971459,116.305796,0,275,39730.4276851852,2008-10-09,10:15:52
39.971466,116.305757,0,277,39730.4277083333,2008-10-09,10:15:54
39.971476,116.305707,0,279,39730.4277314815,2008-10-09,10:15:56
39.971491,116.305652,0,280,39730.4277546296,2008-10-09,10:15:58
39.971521,116.305587,0,282,39730.4277777778,2008-10-09,10:16:00
39.971543,116.305529,0,282,39730.4278009259,2008-10-09,10:16:02
39.97156,116.305478,0,284,39730.4278240741,2008-10-09,10:16:04
39.971565,116.305442,0,287,39730.4278472222,2008-10-09,10:16:06
39.971568,116.305393,0,291,39730.4278703704,2008-10-09,10:16:08
39.971571,116.305358,0,297,39730.4278935185,2008-10-09,10:16:10
39.971581,116.305321,0,300,39730.4279166667,2008-10-09,10:16:12
39.971591,116.305268,0,301,39730.4279398148,2008-10-09,10:16:14
39.971607,116.305223,0,304,39730.427962963,2008-10-09,10:16:16
39.971581,116.305204,0,307,39730.4279861111,2008-10-09,10:16:18
39.97147,116.305242,0,306,39730.4280092593,2008-10-09,10:16:20
39.971439,116.305223,0,308,39730.4280324074,2008-10-09,10:16:22
39.971407,116.305203,0,304,39730.4280555556,2008-10-09,10:16:24
39.971364,116.305203,0,304,39730.4280787037,2008-10-09,10:16:26
39.971324,116.305217,0,303,39730.4281018519,2008-10-09,10:16:28
39.971284,116.305233,0,300,39730.428125,2008-10-09,10:16:30
39.971246,116.305272,0,298,39730.4281481481,2008-10-09,10:16:32
39.97121,116.305305,0,298,39730.4281712963,2008-10-09,10:16:34
39.971176,116.305333,0,299,39730.4281944444,2008-10-09,10:16:36
39.971127,116.305387,0,298,39730.4282175926,2008-10-09,10:16:38
39.971089,116.30542,0,299,39730.4282407407,2008-10-09,10:16:40
39.971058,116.305434,0,300,39730.4282638889,2008-10-09,10:16:42
39.971038,116.305454,0,301,39730.428287037,2008-10-09,10:16:44
39.971048,116.305407,0,305,39730.4283101852,2008-10-09,10:16:46
39.971054,116.305352,0,310,39730.4283333333,2008-10-09,10:16:48
39.971049,116.305318,0,308,39730.4283564815,2008-10-09,10:16:50
39.971053,116.30528,0,309,39730.4283796296,2008-10-09,10:16:52
39.971054,116.305263,0,309,39730.4284027778,2008-10-09,10:16:54
39.971047,116.305246,0,310,39730.4284259259,2008-10-09,10:16:56
39.97105,116.305203,0,309,39730.4284490741,2008-10-09,10:16:58
39.971058,116.305161,0,308,39730.4284722222,2008-10-09,10:17:00
39.971063,116.30515,0,308,39730.4284953704,2008-10-09,10:17:02
39.97106,116.30515,0,307,39730.4285185185,2008-10-09,10:17:04
39.97106,116.305148,0,306,39730.4285416667,2008-10-09,10:17:06
39.971065,116.305144,0,306,39730.4285648148,2008-10-09,10:17:08
39.971067,116.305145,0,306,39730.428587963,2008-10-09,10:17:10
39.971067,116.305149,0,305,39730.4286111111,2008-10-09,10:17:12
39.971068,116.305145,0,305,39730.4286342593,2008-10-09,10:17:14
39.971071,116.305137,0,305,39730.4286574074,2008-10-09,10:17:16
39.971079,116.305115,0,305,39730.4286805556,2008-10-09,10:17:18
