# Supplementary material for: Research on differential privacy protection method based on user tendency
Source: PLoS One. 2023 Oct 26;18(10):e0288823. doi: 10.1371/journal.pone.0288823 (PMC10602288; doi:10.1371/journal.pone.0288823)
Supplement: S3 Data — (ZIP) [file pone.0288823.s003.zip › Data 5-3/052/Trajectory/20081010011727.plt]

Geolife trajectory
WGS 84
Altitude is in Feet
Reserved 3
0,2,255,My Track,0,0,2,8421376
0
40.001964,116.400316,0,508,39731.0537847222,2008-10-10,01:17:27
40.001931,116.40019,0,508,39731.0538425926,2008-10-10,01:17:32
40.001897,116.400382,0,538,39731.053900463,2008-10-10,01:17:37
40.001924,116.400378,0,546,39731.0539583333,2008-10-10,01:17:42
40.001898,116.400347,0,539,39731.0540162037,2008-10-10,01:17:47
40.001902,116.400307,0,537,39731.0540740741,2008-10-10,01:17:52
40.001898,116.40036,0,531,39731.0541319444,2008-10-10,01:17:57
40.001888,116.400342,0,534,39731.0541898148,2008-10-10,01:18:02
40.00188,116.400328,0,534,39731.0542476852,2008-10-10,01:18:07
40.00188,116.400298,0,535,39731.0543055556,2008-10-10,01:18:12
40.001889,116.400273,0,536,39731.0543634259,2008-10-10,01:18:17
40.00189,116.400233,0,539,39731.0544212963,2008-10-10,01:18:22
40.001885,116.400206,0,547,39731.0544791667,2008-10-10,01:18:27
40.00188,116.400195,0,548,39731.054537037,2008-10-10,01:18:32
40.001884,116.400196,0,549,39731.0545949074,2008-10-10,01:18:37
40.001886,116.4002,0,550,39731.0546527778,2008-10-10,01:18:42
40.001885,116.400202,0,550,39731.0547106481,2008-10-10,01:18:47
40.00188,116.400205,0,548,39731.0547685185,2008-10-10,01:18:52
40.001875,116.400205,0,547,39731.0548263889,2008-10-10,01:18:57
40.00188,116.400206,0,546,39731.0548842593,2008-10-10,01:19:02
40.00188,116.400206,0,546,39731.0549189815,2008-10-10,01:19:05
40.001886,116.400204,0,547,39731.0549421296,2008-10-10,01:19:07
40.001848,116.400328,0,551,39731.055,2008-10-10,01:19:12
40.001856,116.40072,0,554,39731.0550578704,2008-10-10,01:19:17
40.00186,116.401113,0,561,39731.0551157407,2008-10-10,01:19:22
40.001828,116.401308,0,565,39731.0551736111,2008-10-10,01:19:27
40.001769,116.401385,0,569,39731.0552314815,2008-10-10,01:19:32
40.001593,116.401425,0,569,39731.0552893518,2008-10-10,01:19:37
40.001412,116.401381,0,570,39731.0553472222,2008-10-10,01:19:42
40.001366,116.401385,0,571,39731.0554050926,2008-10-10,01:19:47
40.001366,116.401385,0,571,39731.0554398148,2008-10-10,01:19:50
40.001364,116.401379,0,571,39731.055462963,2008-10-10,01:19:52
40.001366,116.401366,0,569,39731.0555208333,2008-10-10,01:19:57
40.001366,116.401366,0,569,39731.0555555556,2008-10-10,01:20:00
40.001363,116.401372,0,568,39731.0555787037,2008-10-10,01:20:02
40.001331,116.401381,0,568,39731.0556365741,2008-10-10,01:20:07
40.0013,116.401385,0,571,39731.0556944444,2008-10-10,01:20:12
40.000943,116.401251,0,566,39731.0557523148,2008-10-10,01:20:17
40.000697,116.401405,0,554,39731.0558101852,2008-10-10,01:20:22
40.000604,116.401504,0,548,39731.0558680556,2008-10-10,01:20:27
40.000407,116.401628,0,507,39731.0559259259,2008-10-10,01:20:32
40.000223,116.40155,0,451,39731.0559837963,2008-10-10,01:20:37
39.999941,116.401573,0,449,39731.0560416667,2008-10-10,01:20:42
39.999521,116.401445,0,413,39731.056099537,2008-10-10,01:20:47
39.999116,116.401398,0,407,39731.0561574074,2008-10-10,01:20:52
39.998817,116.401407,0,403,39731.0562152778,2008-10-10,01:20:57
39.99874,116.401436,0,384,39731.0562731481,2008-10-10,01:21:02
39.998735,116.401459,0,384,39731.0563310185,2008-10-10,01:21:07
39.998739,116.401476,0,385,39731.0563888889,2008-10-10,01:21:12
39.998738,116.401492,0,385,39731.0564467593,2008-10-10,01:21:17
39.998728,116.401507,0,384,39731.0565046296,2008-10-10,01:21:22
39.998724,116.401515,0,384,39731.0565625,2008-10-10,01:21:27
39.998723,116.40152,0,383,39731.0566203704,2008-10-10,01:21:32
39.998717,116.401525,0,383,39731.0566782407,2008-10-10,01:21:37
39.998717,116.401525,0,383,39731.056712963,2008-10-10,01:21:40
39.998711,116.401526,0,382,39731.0567361111,2008-10-10,01:21:42
39.998305,116.401593,0,338,39731.0567939815,2008-10-10,01:21:47
39.998062,116.401645,0,319,39731.0568518518,2008-10-10,01:21:52
39.997781,116.401683,0,305,39731.0569097222,2008-10-10,01:21:57
39.997452,116.401552,0,308,39731.0569675926,2008-10-10,01:22:02
39.997248,116.401537,0,297,39731.057025463,2008-10-10,01:22:07
39.997199,116.401518,0,272,39731.0570833333,2008-10-10,01:22:12
39.997068,116.401608,0,233,39731.0571412037,2008-10-10,01:22:17
39.996954,116.401609,0,217,39731.0571990741,2008-10-10,01:22:22
39.996826,116.40161,0,206,39731.0572569444,2008-10-10,01:22:27
39.99674,116.401695,0,190,39731.0573148148,2008-10-10,01:22:32
39.996685,116.401771,0,181,39731.0573726852,2008-10-10,01:22:37
39.996601,116.401755,0,167,39731.0574305556,2008-10-10,01:22:42
39.996614,116.401738,0,160,39731.0574884259,2008-10-10,01:22:47
39.996614,116.401738,0,160,39731.0575231481,2008-10-10,01:22:50
39.996616,116.401738,0,158,39731.0575462963,2008-10-10,01:22:52
39.99656,116.401702,0,150,39731.0576041667,2008-10-10,01:22:57
39.996327,116.401713,0,132,39731.057662037,2008-10-10,01:23:02
39.996182,116.40172,0,119,39731.0577199074,2008-10-10,01:23:07
39.996143,116.401658,0,124,39731.0577777778,2008-10-10,01:23:12
39.996143,116.401656,0,122,39731.0578356481,2008-10-10,01:23:17
39.996151,116.401654,0,120,39731.0578935185,2008-10-10,01:23:22
39.996151,116.401654,0,120,39731.0579282407,2008-10-10,01:23:25
39.996156,116.401653,0,117,39731.0579513889,2008-10-10,01:23:27
39.996019,116.401625,0,112,39731.0580092593,2008-10-10,01:23:32
39.99568,116.401606,0,99,39731.0580671296,2008-10-10,01:23:37
39.995322,116.401595,0,96,39731.058125,2008-10-10,01:23:42
39.994958,116.401569,0,90,39731.0581828704,2008-10-10,01:23:47
39.9947,116.401508,0,83,39731.0582407407,2008-10-10,01:23:52
39.994642,116.40149,0,87,39731.0582986111,2008-10-10,01:23:57
39.994638,116.401491,0,86,39731.0583564815,2008-10-10,01:24:02
39.994633,116.401491,0,85,39731.0584143519,2008-10-10,01:24:07
39.99463,116.401491,0,85,39731.0584722222,2008-10-10,01:24:12
39.994633,116.401492,0,85,39731.0585300926,2008-10-10,01:24:17
39.994636,116.401491,0,85,39731.058587963,2008-10-10,01:24:22
39.994633,116.401492,0,85,39731.0586458333,2008-10-10,01:24:27
39.994632,116.401491,0,84,39731.0587037037,2008-10-10,01:24:32
39.994632,116.401491,0,84,39731.0587384259,2008-10-10,01:24:35
39.99463,116.401492,0,84,39731.0587615741,2008-10-10,01:24:37
39.994533,116.401472,0,86,39731.0588194444,2008-10-10,01:24:42
39.994349,116.401408,0,90,39731.0588773148,2008-10-10,01:24:47
39.994264,116.401349,0,91,39731.0589351852,2008-10-10,01:24:52
39.993955,116.401294,0,89,39731.0589930556,2008-10-10,01:24:57
39.993636,116.401265,0,90,39731.0590509259,2008-10-10,01:25:02
39.993392,116.401224,0,91,39731.0591087963,2008-10-10,01:25:07
39.993068,116.401223,0,90,39731.0591666667,2008-10-10,01:25:12
39.992774,116.401258,0,106,39731.059224537,2008-10-10,01:25:17
39.992664,116.401311,0,110,39731.0592824074,2008-10-10,01:25:22
39.992653,116.401311,0,112,39731.0593402778,2008-10-10,01:25:27
39.992639,116.401312,0,113,39731.0593981481,2008-10-10,01:25:32
39.99252,116.401324,0,115,39731.0594560185,2008-10-10,01:25:37
39.992303,116.401353,0,127,39731.0595138889,2008-10-10,01:25:42
39.992202,116.401392,0,129,39731.0595717593,2008-10-10,01:25:47
39.992165,116.401403,0,128,39731.0596296296,2008-10-10,01:25:52
39.992048,116.401415,0,130,39731.0596875,2008-10-10,01:25:57
39.991971,116.401447,0,135,39731.0597453704,2008-10-10,01:26:02
39.991935,116.401449,0,136,39731.0598032407,2008-10-10,01:26:07
39.991925,116.401447,0,136,39731.0598611111,2008-10-10,01:26:12
39.991909,116.401444,0,136,39731.0599189815,2008-10-10,01:26:17
39.991848,116.40141,0,136,39731.0599768519,2008-10-10,01:26:22
39.991669,116.401377,0,137,39731.0600347222,2008-10-10,01:26:27
39.99134,116.401349,0,135,39731.0600925926,2008-10-10,01:26:32
39.990914,116.401351,0,132,39731.060150463,2008-10-10,01:26:37
39.990436,116.401317,0,130,39731.0602083333,2008-10-10,01:26:42
39.989907,116.401306,0,123,39731.0602662037,2008-10-10,01:26:47
39.989384,116.40134,0,112,39731.0603240741,2008-10-10,01:26:52
39.988872,116.401338,0,109,39731.0603819444,2008-10-10,01:26:57
39.988349,116.401297,0,106,39731.0604398148,2008-10-10,01:27:02
39.987891,116.401262,0,108,39731.0604976852,2008-10-10,01:27:07
39.987428,116.401209,0,118,39731.0605555556,2008-10-10,01:27:12
39.986984,116.401174,0,120,39731.0606134259,2008-10-10,01:27:17
39.986496,116.401174,0,109,39731.0606712963,2008-10-10,01:27:22
39.986099,116.401171,0,103,39731.0607291667,2008-10-10,01:27:27
39.985898,116.40105,0,96,39731.060787037,2008-10-10,01:27:32
39.985974,116.40064,0,88,39731.0608449074,2008-10-10,01:27:37
39.986265,116.400241,0,86,39731.0609027778,2008-10-10,01:27:42
39.986581,116.399948,0,116,39731.0609606481,2008-10-10,01:27:47
39.986724,116.39995,0,118,39731.0610185185,2008-10-10,01:27:52
39.986828,116.400118,0,121,39731.0610763889,2008-10-10,01:27:57
39.986867,116.400608,0,117,39731.0611342593,2008-10-10,01:28:02
39.986886,116.401203,0,114,39731.0611921296,2008-10-10,01:28:07
39.986941,116.401821,0,109,39731.06125,2008-10-10,01:28:12
39.986964,116.402347,0,114,39731.0613078704,2008-10-10,01:28:17
39.986979,116.402847,0,115,39731.0613657407,2008-10-10,01:28:22
39.986975,116.403315,0,110,39731.0614236111,2008-10-10,01:28:27
39.986979,116.403901,0,110,39731.0614814815,2008-10-10,01:28:32
39.986993,116.404578,0,106,39731.0615393519,2008-10-10,01:28:37
39.987047,116.405281,0,111,39731.0615972222,2008-10-10,01:28:42
39.987017,116.405927,0,115,39731.0616550926,2008-10-10,01:28:47
39.987045,116.406598,0,117,39731.061712963,2008-10-10,01:28:52
39.987069,116.40726,0,124,39731.0617708333,2008-10-10,01:28:57
39.987085,116.4079,0,130,39731.0618287037,2008-10-10,01:29:02
39.987112,116.408358,0,138,39731.0618865741,2008-10-10,01:29:07
39.987131,116.408567,0,143,39731.0619444444,2008-10-10,01:29:12
39.987097,116.408591,0,147,39731.0620023148,2008-10-10,01:29:17
39.987094,116.408605,0,147,39731.0620601852,2008-10-10,01:29:22
39.987036,116.408691,0,151,39731.0621180556,2008-10-10,01:29:27
39.987006,116.40878,0,143,39731.0621759259,2008-10-10,01:29:32
39.98701,116.408847,0,137,39731.0622337963,2008-10-10,01:29:37
39.98701,116.408906,0,126,39731.0622916667,2008-10-10,01:29:42
39.986963,116.409024,0,117,39731.062349537,2008-10-10,01:29:47
39.986935,116.409087,0,111,39731.0624074074,2008-10-10,01:29:52
39.986955,116.409146,0,113,39731.0624652778,2008-10-10,01:29:57
39.986958,116.409229,0,119,39731.0625231481,2008-10-10,01:30:02
39.986971,116.409304,0,124,39731.0625810185,2008-10-10,01:30:07
39.986991,116.409377,0,129,39731.0626388889,2008-10-10,01:30:12
39.987006,116.409476,0,132,39731.0626967593,2008-10-10,01:30:17
39.987008,116.409565,0,136,39731.0627546296,2008-10-10,01:30:22
39.98699,116.409616,0,141,39731.0628125,2008-10-10,01:30:27
39.986927,116.409638,0,146,39731.0628703704,2008-10-10,01:30:32
39.986923,116.409678,0,146,39731.0629282407,2008-10-10,01:30:37
39.986923,116.409698,0,146,39731.0629861111,2008-10-10,01:30:42
39.98692,116.409719,0,146,39731.0630439815,2008-10-10,01:30:47
39.986906,116.409732,0,145,39731.0631018518,2008-10-10,01:30:52
39.986894,116.409743,0,145,39731.0631597222,2008-10-10,01:30:57
39.923737,116.411807,0,131,39731.0786689815,2008-10-10,01:53:17
39.92381,116.41188,0,122,39731.0787268518,2008-10-10,01:53:22
39.923779,116.411875,0,145,39731.0787847222,2008-10-10,01:53:27
39.923759,116.411875,0,156,39731.0788425926,2008-10-10,01:53:32
39.923745,116.411838,0,187,39731.078900463,2008-10-10,01:53:37
39.923755,116.411804,0,203,39731.0789583333,2008-10-10,01:53:42
39.923775,116.411675,0,228,39731.0790162037,2008-10-10,01:53:47
39.923784,116.411604,0,228,39731.0790740741,2008-10-10,01:53:52
39.923721,116.411519,0,208,39731.0791319444,2008-10-10,01:53:57
39.923661,116.411464,0,200,39731.0791898148,2008-10-10,01:54:02
39.923524,116.411417,0,187,39731.0792476852,2008-10-10,01:54:07
39.923406,116.411345,0,178,39731.0793055556,2008-10-10,01:54:12
39.923337,116.411288,0,178,39731.0793634259,2008-10-10,01:54:17
39.923305,116.411209,0,185,39731.0794212963,2008-10-10,01:54:22
39.923286,116.411206,0,186,39731.0794791667,2008-10-10,01:54:27
39.923286,116.411206,0,186,39731.0795138889,2008-10-10,01:54:30
39.923285,116.411208,0,187,39731.079537037,2008-10-10,01:54:32
39.923262,116.411193,0,188,39731.0795949074,2008-10-10,01:54:37
39.923237,116.41117,0,190,39731.0796527778,2008-10-10,01:54:42
39.92321,116.411139,0,192,39731.0797106481,2008-10-10,01:54:47
39.923168,116.411099,0,193,39731.0797685185,2008-10-10,01:54:52
39.923141,116.411058,0,194,39731.0798263889,2008-10-10,01:54:57
39.923144,116.411023,0,195,39731.0798842593,2008-10-10,01:55:02
39.923132,116.411012,0,197,39731.0799421296,2008-10-10,01:55:07
39.920027,116.420393,0,-445,39731.2038310185,2008-10-10,04:53:31
39.919841,116.420255,0,-393,39731.2038888889,2008-10-10,04:53:36
39.919563,116.420693,0,-337,39731.2039467593,2008-10-10,04:53:41
39.919577,116.420485,0,-243,39731.2040046296,2008-10-10,04:53:46
39.919433,116.420476,0,-208,39731.2040625,2008-10-10,04:53:51
39.919172,116.420459,0,-142,39731.2041203704,2008-10-10,04:53:56
39.918799,116.420558,0,-111,39731.2041782407,2008-10-10,04:54:01
39.918365,116.420593,0,-64,39731.2042361111,2008-10-10,04:54:06
39.917916,116.420604,0,-66,39731.2042939815,2008-10-10,04:54:11
39.917524,116.420603,0,-61,39731.2043518518,2008-10-10,04:54:16
39.917289,116.420565,0,-44,39731.2044097222,2008-10-10,04:54:21
39.91726,116.420549,0,-25,39731.2044675926,2008-10-10,04:54:26
39.917308,116.420485,0,-13,39731.204525463,2008-10-10,04:54:31
39.91731,116.42047,0,4,39731.2045833333,2008-10-10,04:54:36
39.917287,116.420477,0,28,39731.2046412037,2008-10-10,04:54:41
39.917254,116.420451,0,71,39731.2046990741,2008-10-10,04:54:46
39.917224,116.420447,0,113,39731.2047569444,2008-10-10,04:54:51
39.917046,116.42046,0,139,39731.2048148148,2008-10-10,04:54:56
39.916707,116.42053,0,128,39731.2048726852,2008-10-10,04:55:01
39.916326,116.420509,0,123,39731.2049305556,2008-10-10,04:55:06
39.915943,116.420538,0,110,39731.2049884259,2008-10-10,04:55:11
39.915512,116.420531,0,104,39731.2050462963,2008-10-10,04:55:16
39.915113,116.420537,0,84,39731.2051041667,2008-10-10,04:55:21
39.914813,116.420522,0,64,39731.205162037,2008-10-10,04:55:26
39.914664,116.420478,0,62,39731.2052199074,2008-10-10,04:55:31
39.914607,116.420411,0,55,39731.2052777778,2008-10-10,04:55:36
39.914606,116.42035,0,65,39731.2053356481,2008-10-10,04:55:41
39.914596,116.420301,0,84,39731.2053935185,2008-10-10,04:55:46
39.914478,116.420276,0,112,39731.2054513889,2008-10-10,04:55:51
39.914221,116.420291,0,139,39731.2055092593,2008-10-10,04:55:56
39.914022,116.420332,0,142,39731.2055671296,2008-10-10,04:56:01
39.913629,116.420275,0,139,39731.205625,2008-10-10,04:56:06
39.913261,116.420325,0,126,39731.2056828704,2008-10-10,04:56:11
39.912849,116.420416,0,114,39731.2057407407,2008-10-10,04:56:16
39.912564,116.42043,0,107,39731.2057986111,2008-10-10,04:56:21
39.912377,116.420449,0,92,39731.2058564815,2008-10-10,04:56:26
39.912377,116.420449,0,92,39731.2058912037,2008-10-10,04:56:29
39.912372,116.420454,0,88,39731.2059143518,2008-10-10,04:56:31
39.912351,116.420493,0,90,39731.2059722222,2008-10-10,04:56:36
39.912249,116.420483,0,93,39731.2060300926,2008-10-10,04:56:41
39.911952,116.420502,0,86,39731.206087963,2008-10-10,04:56:46
39.911613,116.420498,0,56,39731.2061458333,2008-10-10,04:56:51
39.911253,116.420519,0,56,39731.2062037037,2008-10-10,04:56:56
39.910876,116.420588,0,61,39731.2062615741,2008-10-10,04:57:01
39.910486,116.420657,0,70,39731.2063194444,2008-10-10,04:57:06
39.910022,116.420682,0,59,39731.2063773148,2008-10-10,04:57:11
39.909493,116.420686,0,42,39731.2064351852,2008-10-10,04:57:16
39.909007,116.420692,0,37,39731.2064930556,2008-10-10,04:57:21
39.908584,116.420668,0,58,39731.2065509259,2008-10-10,04:57:26
39.90843,116.420661,0,71,39731.2066087963,2008-10-10,04:57:31
39.908449,116.420672,0,73,39731.2066666667,2008-10-10,04:57:36
39.908449,116.420672,0,73,39731.2067013889,2008-10-10,04:57:39
39.908455,116.420673,0,73,39731.206724537,2008-10-10,04:57:41
39.908433,116.42072,0,103,39731.2067824074,2008-10-10,04:57:46
39.908118,116.420802,0,122,39731.2068402778,2008-10-10,04:57:51
39.907702,116.420848,0,122,39731.2068981482,2008-10-10,04:57:56
39.907401,116.420885,0,124,39731.2069560185,2008-10-10,04:58:01
39.907247,116.420898,0,124,39731.2070138889,2008-10-10,04:58:06
39.907189,116.420894,0,127,39731.2070717593,2008-10-10,04:58:11
39.907151,116.420903,0,128,39731.2071296296,2008-10-10,04:58:16
39.907042,116.42095,0,125,39731.2071875,2008-10-10,04:58:21
39.906916,116.421324,0,120,39731.2072453704,2008-10-10,04:58:26
39.906911,116.4219,0,117,39731.2073032407,2008-10-10,04:58:31
39.906925,116.422413,0,113,39731.2073611111,2008-10-10,04:58:36
39.906931,116.422665,0,111,39731.2074189815,2008-10-10,04:58:41
39.906898,116.422774,0,106,39731.2074768519,2008-10-10,04:58:46
39.906685,116.422785,0,100,39731.2075347222,2008-10-10,04:58:51
39.906351,116.422782,0,95,39731.2075925926,2008-10-10,04:58:56
39.905943,116.422776,0,84,39731.207650463,2008-10-10,04:59:01
39.905684,116.422671,0,72,39731.2077083333,2008-10-10,04:59:06
39.905466,116.42256,0,59,39731.2077662037,2008-10-10,04:59:11
39.905211,116.422618,0,47,39731.2078240741,2008-10-10,04:59:16
39.905173,116.422633,0,40,39731.2078819444,2008-10-10,04:59:21
39.905185,116.422605,0,33,39731.2079398148,2008-10-10,04:59:26
39.905164,116.422596,0,29,39731.2079976852,2008-10-10,04:59:31
39.905161,116.422574,0,25,39731.2080555556,2008-10-10,04:59:36
39.905092,116.422631,0,31,39731.2081134259,2008-10-10,04:59:41
39.904973,116.422686,0,39,39731.2081712963,2008-10-10,04:59:46
39.904883,116.422715,0,41,39731.2082291667,2008-10-10,04:59:51
39.904857,116.42273,0,43,39731.208287037,2008-10-10,04:59:56
39.904822,116.422724,0,46,39731.2083449074,2008-10-10,05:00:01
39.904782,116.422723,0,48,39731.2084027778,2008-10-10,05:00:06
39.904858,116.422675,0,47,39731.2084606481,2008-10-10,05:00:11
39.904854,116.422607,0,45,39731.2085185185,2008-10-10,05:00:16
39.904795,116.422561,0,47,39731.2085763889,2008-10-10,05:00:21
39.904717,116.422545,0,49,39731.2086342593,2008-10-10,05:00:26
39.904663,116.42257,0,49,39731.2086921296,2008-10-10,05:00:31
39.904389,116.422645,0,42,39731.20875,2008-10-10,05:00:36
39.90424,116.422695,0,40,39731.2088078704,2008-10-10,05:00:41
39.904156,116.422723,0,43,39731.2088657407,2008-10-10,05:00:46
39.904136,116.422678,0,48,39731.2089236111,2008-10-10,05:00:51
39.904086,116.42269,0,52,39731.2089814815,2008-10-10,05:00:56
39.904042,116.42271,0,53,39731.2090393519,2008-10-10,05:01:01
39.903985,116.422728,0,53,39731.2090972222,2008-10-10,05:01:06
