# Supplementary material for: Research on differential privacy protection method based on user tendency
Source: PLoS One. 2023 Oct 26;18(10):e0288823. doi: 10.1371/journal.pone.0288823 (PMC10602288; doi:10.1371/journal.pone.0288823)
Supplement: S3 Data — (ZIP) [file pone.0288823.s003.zip › Data 5-3/052/Trajectory/20081010120707.plt]

Geolife trajectory
WGS 84
Altitude is in Feet
Reserved 3
0,2,255,My Track,0,0,2,8421376
0
43.899649,125.295736,0,492,39731.5049421296,2008-10-10,12:07:07
43.900558,125.295892,0,479,39731.505,2008-10-10,12:07:12
43.901714,125.296103,0,468,39731.5050578704,2008-10-10,12:07:17
43.902793,125.296622,0,455,39731.5051157407,2008-10-10,12:07:22
43.903826,125.297275,0,444,39731.5051736111,2008-10-10,12:07:27
43.904691,125.298034,0,433,39731.5052314815,2008-10-10,12:07:32
43.905574,125.298963,0,464,39731.5052893519,2008-10-10,12:07:37
43.906312,125.300029,0,462,39731.5053472222,2008-10-10,12:07:42
43.906918,125.301346,0,463,39731.5054050926,2008-10-10,12:07:47
43.907432,125.302782,0,464,39731.505462963,2008-10-10,12:07:52
43.907623,125.304081,0,466,39731.5055208333,2008-10-10,12:07:57
43.907799,125.305111,0,470,39731.5055787037,2008-10-10,12:08:02
43.907868,125.305934,0,474,39731.5056365741,2008-10-10,12:08:07
43.907829,125.306502,0,481,39731.5056944444,2008-10-10,12:08:12
43.90788,125.307136,0,490,39731.5057523148,2008-10-10,12:08:17
43.907953,125.307816,0,501,39731.5058101852,2008-10-10,12:08:22
43.907989,125.308591,0,513,39731.5058680556,2008-10-10,12:08:27
43.908429,125.310004,0,809,39731.5059259259,2008-10-10,12:08:32
43.908444,125.310715,0,820,39731.5059837963,2008-10-10,12:08:37
43.908469,125.311438,0,833,39731.5060416667,2008-10-10,12:08:42
43.90858,125.312167,0,840,39731.506099537,2008-10-10,12:08:47
43.908662,125.312884,0,841,39731.5061574074,2008-10-10,12:08:52
43.908742,125.313616,0,831,39731.5062152778,2008-10-10,12:08:57
43.908773,125.31436,0,829,39731.5062731481,2008-10-10,12:09:02
43.90878,125.315102,0,826,39731.5063310185,2008-10-10,12:09:07
43.908788,125.315845,0,826,39731.5063888889,2008-10-10,12:09:12
43.908787,125.316577,0,828,39731.5064467593,2008-10-10,12:09:17
43.908804,125.317253,0,831,39731.5065046296,2008-10-10,12:09:22
43.908848,125.317865,0,836,39731.5065625,2008-10-10,12:09:27
43.909776,125.319513,0,911,39731.5067361111,2008-10-10,12:09:42
43.90959,125.319337,0,787,39731.5067939815,2008-10-10,12:09:47
43.909248,125.319649,0,733,39731.5068518519,2008-10-10,12:09:52
43.909143,125.319773,0,739,39731.5069097222,2008-10-10,12:09:57
43.90912,125.319881,0,745,39731.5069675926,2008-10-10,12:10:02
43.909065,125.319947,0,752,39731.507025463,2008-10-10,12:10:07
43.909021,125.319983,0,757,39731.5070833333,2008-10-10,12:10:12
43.909023,125.320012,0,760,39731.5071412037,2008-10-10,12:10:17
43.90904,125.320026,0,762,39731.5071990741,2008-10-10,12:10:22
43.90903,125.32003,0,766,39731.5072569444,2008-10-10,12:10:27
43.90903,125.32003,0,766,39731.5072916667,2008-10-10,12:10:30
43.909033,125.320028,0,767,39731.5073148148,2008-10-10,12:10:32
43.909034,125.320019,0,767,39731.5073726852,2008-10-10,12:10:37
43.909029,125.319975,0,768,39731.5074305556,2008-10-10,12:10:42
43.909019,125.319926,0,769,39731.5074884259,2008-10-10,12:10:47
43.908847,125.319888,0,765,39731.5075462963,2008-10-10,12:10:52
43.908776,125.319737,0,763,39731.5076041667,2008-10-10,12:10:57
43.908756,125.319668,0,761,39731.507662037,2008-10-10,12:11:02
43.908727,125.319599,0,761,39731.5077199074,2008-10-10,12:11:07
43.908731,125.319507,0,754,39731.5077777778,2008-10-10,12:11:12
43.908739,125.319419,0,746,39731.5078356481,2008-10-10,12:11:17
43.908741,125.319288,0,746,39731.5078935185,2008-10-10,12:11:22
43.908713,125.319171,0,729,39731.5079513889,2008-10-10,12:11:27
43.908731,125.318995,0,730,39731.5080092593,2008-10-10,12:11:32
43.908725,125.31887,0,725,39731.5080671296,2008-10-10,12:11:37
43.908709,125.318808,0,726,39731.508125,2008-10-10,12:11:42
43.908724,125.318795,0,726,39731.5081828704,2008-10-10,12:11:47
43.90876,125.318735,0,727,39731.5082407407,2008-10-10,12:11:52
43.908788,125.31862,0,727,39731.5082986111,2008-10-10,12:11:57
43.908809,125.318558,0,727,39731.5083564815,2008-10-10,12:12:02
43.908801,125.318516,0,727,39731.5084143518,2008-10-10,12:12:07
43.908826,125.318454,0,727,39731.5084722222,2008-10-10,12:12:12
43.908864,125.318387,0,727,39731.5085300926,2008-10-10,12:12:17
43.908827,125.318158,0,732,39731.508587963,2008-10-10,12:12:22
43.908866,125.318059,0,734,39731.5086458333,2008-10-10,12:12:27
43.908903,125.317998,0,737,39731.5087037037,2008-10-10,12:12:32
43.908915,125.317916,0,741,39731.5087615741,2008-10-10,12:12:37
43.90886,125.317734,0,748,39731.5088194444,2008-10-10,12:12:42
43.908874,125.317576,0,754,39731.5088773148,2008-10-10,12:12:47
43.908885,125.317478,0,762,39731.5089351852,2008-10-10,12:12:52
43.908921,125.317392,0,770,39731.5089930556,2008-10-10,12:12:57
43.909,125.317269,0,780,39731.5090509259,2008-10-10,12:13:02
43.909002,125.317191,0,788,39731.5091087963,2008-10-10,12:13:07
43.909,125.317085,0,799,39731.5091666667,2008-10-10,12:13:12
43.90884,125.316963,0,807,39731.509224537,2008-10-10,12:13:17
43.908838,125.316877,0,818,39731.5092824074,2008-10-10,12:13:22
43.90882,125.316779,0,828,39731.5093402778,2008-10-10,12:13:27
43.90884,125.316734,0,838,39731.5093981481,2008-10-10,12:13:32
43.908857,125.316722,0,851,39731.5094560185,2008-10-10,12:13:37
43.908885,125.316742,0,861,39731.5095138889,2008-10-10,12:13:42
43.907352,125.316394,0,969,39731.5109606481,2008-10-10,12:15:47
43.907562,125.316192,0,733,39731.5137384259,2008-10-10,12:19:47
43.907578,125.316088,0,734,39731.5137962963,2008-10-10,12:19:52
43.907539,125.316013,0,736,39731.5138541667,2008-10-10,12:19:57
43.907443,125.315992,0,739,39731.513912037,2008-10-10,12:20:02
43.907384,125.315984,0,738,39731.5139699074,2008-10-10,12:20:07
43.907279,125.316072,0,741,39731.5140277778,2008-10-10,12:20:12
43.907224,125.316121,0,745,39731.5140856481,2008-10-10,12:20:17
43.907112,125.316166,0,751,39731.5141435185,2008-10-10,12:20:22
43.907036,125.316173,0,754,39731.5142013889,2008-10-10,12:20:27
43.906973,125.316184,0,758,39731.5142592593,2008-10-10,12:20:32
43.906904,125.316217,0,763,39731.5143171296,2008-10-10,12:20:37
43.906743,125.316253,0,764,39731.514375,2008-10-10,12:20:42
43.906648,125.316277,0,768,39731.5144328704,2008-10-10,12:20:47
43.906577,125.316289,0,766,39731.5144907407,2008-10-10,12:20:52
43.906474,125.31631,0,760,39731.5145486111,2008-10-10,12:20:57
43.906449,125.3163,0,757,39731.5146064815,2008-10-10,12:21:02
43.906444,125.316283,0,756,39731.5146643519,2008-10-10,12:21:07
43.906464,125.316274,0,755,39731.5147222222,2008-10-10,12:21:12
43.906467,125.31623,0,758,39731.5147800926,2008-10-10,12:21:17
43.906482,125.316208,0,761,39731.514837963,2008-10-10,12:21:22
43.906528,125.316111,0,763,39731.5148958333,2008-10-10,12:21:27
43.906541,125.315999,0,762,39731.5149537037,2008-10-10,12:21:32
43.906561,125.315897,0,756,39731.5150115741,2008-10-10,12:21:37
43.906581,125.315815,0,755,39731.5150694444,2008-10-10,12:21:42
43.906596,125.31574,0,755,39731.5151273148,2008-10-10,12:21:47
43.906586,125.315658,0,741,39731.5151851852,2008-10-10,12:21:52
43.906611,125.31555,0,744,39731.5152430556,2008-10-10,12:21:57
43.906625,125.315493,0,750,39731.5153009259,2008-10-10,12:22:02
43.906632,125.315425,0,748,39731.5153587963,2008-10-10,12:22:07
43.906653,125.315343,0,759,39731.5154166667,2008-10-10,12:22:12
43.906661,125.315246,0,758,39731.515474537,2008-10-10,12:22:17
43.906655,125.315222,0,760,39731.5155324074,2008-10-10,12:22:22
43.906663,125.315211,0,761,39731.5155902778,2008-10-10,12:22:27
43.906734,125.315178,0,763,39731.5156481481,2008-10-10,12:22:32
43.906827,125.315175,0,764,39731.5157060185,2008-10-10,12:22:37
43.906933,125.315171,0,766,39731.5157638889,2008-10-10,12:22:42
43.907009,125.315129,0,767,39731.5158217593,2008-10-10,12:22:47
43.907078,125.315067,0,768,39731.5158796296,2008-10-10,12:22:52
43.907114,125.315037,0,769,39731.5159375,2008-10-10,12:22:57
43.907138,125.31499,0,770,39731.5159953704,2008-10-10,12:23:02
43.907132,125.314948,0,771,39731.5160532407,2008-10-10,12:23:07
43.90713,125.314911,0,772,39731.5161111111,2008-10-10,12:23:12
43.907132,125.314891,0,773,39731.5161689815,2008-10-10,12:23:17
43.907159,125.314871,0,774,39731.5162268518,2008-10-10,12:23:22
43.907202,125.314861,0,775,39731.5162847222,2008-10-10,12:23:27
43.907239,125.314867,0,776,39731.5163425926,2008-10-10,12:23:32
43.907258,125.314872,0,776,39731.516400463,2008-10-10,12:23:37
43.906625,125.315021,0,943,39731.5182523148,2008-10-10,12:26:17
43.906654,125.314888,0,786,39731.5183101852,2008-10-10,12:26:22
43.906583,125.314871,0,786,39731.5183680556,2008-10-10,12:26:27
43.906975,125.314846,0,837,39731.5190046296,2008-10-10,12:27:22
43.906955,125.314879,0,797,39731.5190625,2008-10-10,12:27:27
43.906923,125.314869,0,796,39731.5191203704,2008-10-10,12:27:32
43.906903,125.314833,0,794,39731.5191782407,2008-10-10,12:27:37
43.906892,125.314764,0,792,39731.5192361111,2008-10-10,12:27:42
43.90687,125.314688,0,791,39731.5192939815,2008-10-10,12:27:47
43.906831,125.314611,0,790,39731.5193518519,2008-10-10,12:27:52
43.906801,125.314597,0,790,39731.5194097222,2008-10-10,12:27:57
43.906762,125.314451,0,790,39731.519525463,2008-10-10,12:28:07
43.906786,125.314431,0,790,39731.5195833333,2008-10-10,12:28:12
43.906786,125.314431,0,790,39731.5197337963,2008-10-10,12:28:25
43.906792,125.314433,0,790,39731.5197569444,2008-10-10,12:28:27
43.903971,125.317977,0,799,39731.5202777778,2008-10-10,12:29:12
43.906174,125.315792,0,753,39731.5203935185,2008-10-10,12:29:22
43.906206,125.315786,0,754,39731.5204513889,2008-10-10,12:29:27
43.906217,125.315736,0,814,39731.5205092593,2008-10-10,12:29:32
43.906235,125.315727,0,802,39731.5205671296,2008-10-10,12:29:37
43.906257,125.315688,0,797,39731.520625,2008-10-10,12:29:42
43.906241,125.315693,0,796,39731.5206828704,2008-10-10,12:29:47
43.906734,125.315081,0,831,39731.5208564815,2008-10-10,12:30:02
43.906896,125.31502,0,839,39731.5209143519,2008-10-10,12:30:07
43.906858,125.314983,0,801,39731.5209722222,2008-10-10,12:30:12
43.90681,125.314961,0,796,39731.5210300926,2008-10-10,12:30:17
43.906843,125.314949,0,795,39731.521087963,2008-10-10,12:30:22
43.906887,125.314935,0,795,39731.5211458333,2008-10-10,12:30:27
43.90692,125.31489,0,795,39731.5212037037,2008-10-10,12:30:32
43.906966,125.314852,0,794,39731.5212615741,2008-10-10,12:30:37
43.906986,125.314833,0,794,39731.5213194444,2008-10-10,12:30:42
43.907019,125.314823,0,795,39731.5213773148,2008-10-10,12:30:47
43.906829,125.314838,0,794,39731.5214351852,2008-10-10,12:30:52
43.906756,125.314831,0,794,39731.5214930556,2008-10-10,12:30:57
43.90668,125.314859,0,794,39731.5215509259,2008-10-10,12:31:02
43.906547,125.314951,0,794,39731.5216087963,2008-10-10,12:31:07
43.906471,125.315018,0,794,39731.5216666667,2008-10-10,12:31:12
43.906486,125.314973,0,793,39731.521724537,2008-10-10,12:31:17
43.906524,125.314879,0,793,39731.5217824074,2008-10-10,12:31:22
43.906616,125.314718,0,792,39731.5218402778,2008-10-10,12:31:27
43.906585,125.314679,0,792,39731.5218981481,2008-10-10,12:31:32
43.906535,125.314695,0,791,39731.5219560185,2008-10-10,12:31:37
43.906469,125.314758,0,790,39731.5221296296,2008-10-10,12:31:52
43.906483,125.314746,0,790,39731.5225347222,2008-10-10,12:32:27
43.906499,125.314747,0,790,39731.5227662037,2008-10-10,12:32:47
43.906506,125.314749,0,790,39731.5228240741,2008-10-10,12:32:52
43.906511,125.314753,0,790,39731.5228819444,2008-10-10,12:32:57
43.906517,125.314757,0,790,39731.5229398148,2008-10-10,12:33:02
43.906523,125.314762,0,790,39731.5229976852,2008-10-10,12:33:07
43.906523,125.314762,0,790,39731.5230324074,2008-10-10,12:33:10
43.906527,125.314765,0,790,39731.5230555556,2008-10-10,12:33:12
43.905701,125.316021,0,830,39731.5385069444,2008-10-10,12:55:27
43.905756,125.315938,0,807,39731.5385648148,2008-10-10,12:55:32
43.905922,125.31572,0,807,39731.5386226852,2008-10-10,12:55:37
43.90605,125.315608,0,806,39731.5386805556,2008-10-10,12:55:42
43.906102,125.315592,0,801,39731.5387384259,2008-10-10,12:55:47
43.906375,125.31533,0,805,39731.5387962963,2008-10-10,12:55:52
43.90662,125.315072,0,798,39731.5388541667,2008-10-10,12:55:57
43.90674,125.314929,0,798,39731.538912037,2008-10-10,12:56:02
43.906784,125.314931,0,803,39731.5389699074,2008-10-10,12:56:07
43.906821,125.314937,0,806,39731.5390277778,2008-10-10,12:56:12
43.906838,125.314918,0,809,39731.5390856481,2008-10-10,12:56:17
43.906802,125.314945,0,815,39731.5391435185,2008-10-10,12:56:22
43.90677,125.314991,0,816,39731.5392013889,2008-10-10,12:56:27
43.906772,125.314992,0,816,39731.5392592593,2008-10-10,12:56:32
43.906772,125.314992,0,816,39731.5392939815,2008-10-10,12:56:35
43.906772,125.314992,0,817,39731.5393171296,2008-10-10,12:56:37
43.906818,125.314994,0,819,39731.539375,2008-10-10,12:56:42
43.906898,125.314978,0,821,39731.5394328704,2008-10-10,12:56:47
43.906929,125.315001,0,823,39731.5394907407,2008-10-10,12:56:52
43.906988,125.315026,0,825,39731.5395486111,2008-10-10,12:56:57
43.907014,125.315037,0,827,39731.5396064815,2008-10-10,12:57:02
43.907028,125.315031,0,825,39731.5396643518,2008-10-10,12:57:07
43.907051,125.315037,0,824,39731.5397222222,2008-10-10,12:57:12
43.90707,125.315005,0,822,39731.5397800926,2008-10-10,12:57:17
43.907164,125.314935,0,821,39731.539837963,2008-10-10,12:57:22
43.907211,125.31486,0,819,39731.5398958333,2008-10-10,12:57:27
43.907396,125.314738,0,819,39731.5399537037,2008-10-10,12:57:32
43.906387,125.315309,0,824,39731.5425578704,2008-10-10,13:01:17
43.906481,125.315179,0,825,39731.5426157407,2008-10-10,13:01:22
43.906415,125.315197,0,827,39731.5426736111,2008-10-10,13:01:27
43.906266,125.315342,0,830,39731.5427314815,2008-10-10,13:01:32
43.907829,125.313052,0,343,39731.5443518519,2008-10-10,13:03:52
43.907761,125.313125,0,227,39731.5444097222,2008-10-10,13:03:57
43.907761,125.313125,0,227,39731.5444444444,2008-10-10,13:04:00
43.907762,125.313117,0,224,39731.5444675926,2008-10-10,13:04:02
43.907779,125.313101,0,221,39731.544525463,2008-10-10,13:04:07
43.907795,125.313099,0,219,39731.5445833333,2008-10-10,13:04:12
43.907768,125.313083,0,221,39731.5446412037,2008-10-10,13:04:17
43.907755,125.313048,0,221,39731.5446990741,2008-10-10,13:04:22
43.907732,125.313032,0,219,39731.5447569444,2008-10-10,13:04:27
43.90771,125.312997,0,219,39731.5448148148,2008-10-10,13:04:32
43.907683,125.312968,0,221,39731.5448726852,2008-10-10,13:04:37
43.907679,125.312955,0,221,39731.5449305556,2008-10-10,13:04:42
43.907682,125.312972,0,222,39731.5449884259,2008-10-10,13:04:47
43.907701,125.313262,0,225,39731.5450462963,2008-10-10,13:04:52
43.907638,125.313676,0,229,39731.5451041667,2008-10-10,13:04:57
43.907573,125.314022,0,236,39731.545162037,2008-10-10,13:05:02
43.907534,125.314422,0,240,39731.5452199074,2008-10-10,13:05:07
43.90753,125.314846,0,244,39731.5452777778,2008-10-10,13:05:12
43.907329,125.315185,0,258,39731.5453356481,2008-10-10,13:05:17
43.906703,125.315664,0,271,39731.5453935185,2008-10-10,13:05:22
43.906024,125.316446,0,288,39731.5454513889,2008-10-10,13:05:27
43.905481,125.316711,0,297,39731.5455092593,2008-10-10,13:05:32
43.904854,125.316772,0,306,39731.5455671296,2008-10-10,13:05:37
43.904216,125.316905,0,318,39731.545625,2008-10-10,13:05:42
43.903686,125.316941,0,328,39731.5456828704,2008-10-10,13:05:47
43.903066,125.317327,0,347,39731.5457407407,2008-10-10,13:05:52
43.902234,125.317521,0,355,39731.5457986111,2008-10-10,13:05:57
43.901446,125.317608,0,364,39731.5458564815,2008-10-10,13:06:02
43.900652,125.317702,0,375,39731.5459143519,2008-10-10,13:06:07
43.899777,125.317717,0,388,39731.5459722222,2008-10-10,13:06:12
43.899068,125.31783,0,404,39731.5460300926,2008-10-10,13:06:17
43.898803,125.31813,0,437,39731.546087963,2008-10-10,13:06:22
43.898642,125.318258,0,464,39731.5461458333,2008-10-10,13:06:27
43.898549,125.318352,0,493,39731.5462037037,2008-10-10,13:06:32
43.898457,125.318412,0,521,39731.5462615741,2008-10-10,13:06:37
43.898443,125.318404,0,535,39731.5463194444,2008-10-10,13:06:42
43.898432,125.3184,0,540,39731.5463773148,2008-10-10,13:06:47
43.898432,125.3184,0,540,39731.546412037,2008-10-10,13:06:50
43.898437,125.318396,0,542,39731.5464351852,2008-10-10,13:06:52
43.898465,125.31838,0,545,39731.5464930556,2008-10-10,13:06:57
43.898497,125.318368,0,553,39731.5465509259,2008-10-10,13:07:02
43.898534,125.318368,0,575,39731.5466087963,2008-10-10,13:07:07
43.898562,125.318373,0,599,39731.5466666667,2008-10-10,13:07:12
43.898523,125.318394,0,619,39731.546724537,2008-10-10,13:07:17
43.898412,125.318325,0,641,39731.5467824074,2008-10-10,13:07:22
43.898211,125.318333,0,657,39731.5468402778,2008-10-10,13:07:27
43.897744,125.318346,0,664,39731.5468981481,2008-10-10,13:07:32
43.89717,125.31836,0,667,39731.5469560185,2008-10-10,13:07:37
43.89648,125.318317,0,667,39731.5470138889,2008-10-10,13:07:42
43.895795,125.318282,0,670,39731.5470717593,2008-10-10,13:07:47
43.895014,125.318217,0,679,39731.5471296296,2008-10-10,13:07:52
43.894296,125.318171,0,692,39731.5471875,2008-10-10,13:07:57
43.893715,125.31816,0,704,39731.5472453704,2008-10-10,13:08:02
43.893565,125.31807,0,706,39731.5473032407,2008-10-10,13:08:07
43.893568,125.318055,0,703,39731.5473611111,2008-10-10,13:08:12
43.893546,125.318072,0,697,39731.5474189815,2008-10-10,13:08:17
43.893539,125.318053,0,693,39731.5474768518,2008-10-10,13:08:22
43.893554,125.318038,0,694,39731.5475347222,2008-10-10,13:08:27
43.893567,125.318032,0,692,39731.5475925926,2008-10-10,13:08:32
43.89357,125.31804,0,691,39731.547650463,2008-10-10,13:08:37
43.89357,125.31804,0,691,39731.5476851852,2008-10-10,13:08:40
43.893578,125.31804,0,691,39731.5477083333,2008-10-10,13:08:42
43.893587,125.318028,0,691,39731.5477662037,2008-10-10,13:08:47
43.893589,125.318013,0,692,39731.5478240741,2008-10-10,13:08:52
43.893593,125.317996,0,692,39731.5478819444,2008-10-10,13:08:57
43.893555,125.317988,0,693,39731.5479398148,2008-10-10,13:09:02
43.8932,125.317978,0,697,39731.5479976852,2008-10-10,13:09:07
43.892708,125.317991,0,707,39731.5480555556,2008-10-10,13:09:12
43.892177,125.318022,0,717,39731.5481134259,2008-10-10,13:09:17
43.891561,125.318044,0,730,39731.5481712963,2008-10-10,13:09:22
43.890891,125.318075,0,743,39731.5482291667,2008-10-10,13:09:27
43.890134,125.318118,0,758,39731.548287037,2008-10-10,13:09:32
43.889317,125.318122,0,771,39731.5483449074,2008-10-10,13:09:37
43.888453,125.318133,0,787,39731.5484027778,2008-10-10,13:09:42
43.887534,125.318145,0,818,39731.5484606481,2008-10-10,13:09:47
43.886689,125.318145,0,834,39731.5485185185,2008-10-10,13:09:52
43.885968,125.318157,0,845,39731.5485763889,2008-10-10,13:09:57
43.885414,125.317829,0,836,39731.5486342593,2008-10-10,13:10:02
43.885102,125.317198,0,829,39731.5486921296,2008-10-10,13:10:07
43.884661,125.31676,0,819,39731.54875,2008-10-10,13:10:12
43.884266,125.316658,0,804,39731.5488078704,2008-10-10,13:10:17
43.883756,125.317068,0,798,39731.5488657407,2008-10-10,13:10:22
43.883402,125.317715,0,792,39731.5489236111,2008-10-10,13:10:27
43.883047,125.318202,0,771,39731.5489814815,2008-10-10,13:10:32
43.882621,125.318306,0,755,39731.5490393518,2008-10-10,13:10:37
43.882363,125.318367,0,744,39731.5490972222,2008-10-10,13:10:42
43.88216,125.318388,0,740,39731.5491550926,2008-10-10,13:10:47
43.881894,125.318298,0,719,39731.549212963,2008-10-10,13:10:52
43.881526,125.318316,0,701,39731.5492708333,2008-10-10,13:10:57
43.881094,125.318275,0,660,39731.5493287037,2008-10-10,13:11:02
43.880515,125.318259,0,641,39731.5493865741,2008-10-10,13:11:07
43.879867,125.318263,0,639,39731.5494444444,2008-10-10,13:11:12
43.879118,125.318266,0,629,39731.5495023148,2008-10-10,13:11:17
43.878346,125.318312,0,624,39731.5495601852,2008-10-10,13:11:22
43.877602,125.318336,0,618,39731.5496180556,2008-10-10,13:11:27
43.876969,125.318355,0,610,39731.5496759259,2008-10-10,13:11:32
43.87645,125.318366,0,603,39731.5497337963,2008-10-10,13:11:37
43.875979,125.318349,0,623,39731.5497916667,2008-10-10,13:11:42
43.875478,125.318353,0,629,39731.549849537,2008-10-10,13:11:47
43.874932,125.318365,0,634,39731.5499074074,2008-10-10,13:11:52
43.874315,125.318377,0,657,39731.5499652778,2008-10-10,13:11:57
43.874086,125.31845,0,663,39731.5500231481,2008-10-10,13:12:02
43.873889,125.318483,0,669,39731.5500810185,2008-10-10,13:12:07
43.873652,125.31853,0,675,39731.5501388889,2008-10-10,13:12:12
43.873247,125.318612,0,677,39731.5501967593,2008-10-10,13:12:17
43.872669,125.318621,0,679,39731.5502546296,2008-10-10,13:12:22
43.872032,125.318557,0,681,39731.5503125,2008-10-10,13:12:27
43.871476,125.318556,0,674,39731.5503703704,2008-10-10,13:12:32
43.870869,125.318547,0,666,39731.5504282407,2008-10-10,13:12:37
43.870283,125.318525,0,654,39731.5504861111,2008-10-10,13:12:42
43.869671,125.318541,0,643,39731.5505439815,2008-10-10,13:12:47
43.868977,125.318598,0,630,39731.5506018519,2008-10-10,13:12:52
43.868298,125.318631,0,619,39731.5506597222,2008-10-10,13:12:57
43.867728,125.318651,0,611,39731.5507175926,2008-10-10,13:13:02
43.867348,125.318644,0,606,39731.550775463,2008-10-10,13:13:07
43.866944,125.318621,0,602,39731.5508333333,2008-10-10,13:13:12
43.866567,125.318558,0,595,39731.5508912037,2008-10-10,13:13:17
43.8663,125.318537,0,586,39731.5509490741,2008-10-10,13:13:22
43.866126,125.318506,0,582,39731.5510069444,2008-10-10,13:13:27
43.865979,125.318513,0,579,39731.5510648148,2008-10-10,13:13:32
43.865978,125.318611,0,605,39731.5511226852,2008-10-10,13:13:37
43.865951,125.318642,0,604,39731.5511805556,2008-10-10,13:13:42
43.865951,125.318642,0,604,39731.5512152778,2008-10-10,13:13:45
43.865948,125.318641,0,600,39731.5512384259,2008-10-10,13:13:47
43.865937,125.318622,0,601,39731.5512962963,2008-10-10,13:13:52
43.865941,125.318636,0,601,39731.5513541667,2008-10-10,13:13:57
43.865941,125.318636,0,601,39731.5513888889,2008-10-10,13:14:00
43.865946,125.318638,0,600,39731.551412037,2008-10-10,13:14:02
43.865907,125.318636,0,603,39731.5514699074,2008-10-10,13:14:07
43.865696,125.318644,0,620,39731.5515277778,2008-10-10,13:14:12
43.865259,125.318704,0,639,39731.5515856481,2008-10-10,13:14:17
43.864782,125.318767,0,648,39731.5516435185,2008-10-10,13:14:22
43.864274,125.318743,0,657,39731.5517013889,2008-10-10,13:14:27
43.863532,125.318732,0,665,39731.5517592593,2008-10-10,13:14:32
43.862837,125.318714,0,671,39731.5518171296,2008-10-10,13:14:37
43.862407,125.318685,0,673,39731.551875,2008-10-10,13:14:42
43.862267,125.318635,0,674,39731.5519328704,2008-10-10,13:14:47
43.86224,125.318632,0,673,39731.5519907407,2008-10-10,13:14:52
43.862244,125.31862,0,672,39731.5520486111,2008-10-10,13:14:57
43.862247,125.318608,0,671,39731.5521064815,2008-10-10,13:15:02
43.862176,125.318629,0,679,39731.5521643519,2008-10-10,13:15:07
43.861954,125.318667,0,704,39731.5522222222,2008-10-10,13:15:12
43.861618,125.318644,0,738,39731.5522800926,2008-10-10,13:15:17
43.861032,125.318655,0,749,39731.552337963,2008-10-10,13:15:22
43.860289,125.318667,0,732,39731.5523958333,2008-10-10,13:15:27
43.859551,125.318727,0,735,39731.5524537037,2008-10-10,13:15:32
43.858838,125.31878,0,736,39731.5525115741,2008-10-10,13:15:37
43.858082,125.318782,0,738,39731.5525694444,2008-10-10,13:15:42
43.85726,125.318794,0,730,39731.5526273148,2008-10-10,13:15:47
43.856377,125.318799,0,722,39731.5526851852,2008-10-10,13:15:52
43.855513,125.318849,0,722,39731.5527430556,2008-10-10,13:15:57
43.854694,125.318896,0,725,39731.5528009259,2008-10-10,13:16:02
43.853922,125.318928,0,731,39731.5528587963,2008-10-10,13:16:07
43.853127,125.31894,0,744,39731.5529166667,2008-10-10,13:16:12
43.852383,125.318935,0,747,39731.552974537,2008-10-10,13:16:17
43.851635,125.318962,0,760,39731.5530324074,2008-10-10,13:16:22
43.850873,125.318945,0,762,39731.5530902778,2008-10-10,13:16:27
43.85003,125.318925,0,759,39731.5531481481,2008-10-10,13:16:32
43.849368,125.318938,0,752,39731.5532060185,2008-10-10,13:16:37
43.849034,125.318887,0,750,39731.5532638889,2008-10-10,13:16:42
43.848832,125.31874,0,769,39731.5533217593,2008-10-10,13:16:47
43.848692,125.318252,0,781,39731.5533796296,2008-10-10,13:16:52
43.848637,125.317553,0,806,39731.5534375,2008-10-10,13:16:57
43.848605,125.316759,0,827,39731.5534953704,2008-10-10,13:17:02
43.848614,125.315886,0,854,39731.5535532407,2008-10-10,13:17:07
43.848602,125.314967,0,868,39731.5536111111,2008-10-10,13:17:12
43.848691,125.3141,0,888,39731.5536689815,2008-10-10,13:17:17
43.848736,125.313327,0,901,39731.5537268519,2008-10-10,13:17:22
43.848671,125.312533,0,909,39731.5537847222,2008-10-10,13:17:27
43.848631,125.311588,0,916,39731.5538425926,2008-10-10,13:17:32
43.848551,125.310422,0,904,39731.553900463,2008-10-10,13:17:37
43.848574,125.309241,0,878,39731.5539583333,2008-10-10,13:17:42
43.848599,125.307956,0,832,39731.5540162037,2008-10-10,13:17:47
43.848596,125.306758,0,818,39731.5540740741,2008-10-10,13:17:52
43.848565,125.305488,0,810,39731.5541319444,2008-10-10,13:17:57
43.848535,125.304154,0,802,39731.5541898148,2008-10-10,13:18:02
43.848477,125.302774,0,799,39731.5542476852,2008-10-10,13:18:07
43.84849,125.301364,0,798,39731.5543055556,2008-10-10,13:18:12
43.848522,125.300076,0,801,39731.5543634259,2008-10-10,13:18:17
43.848547,125.298858,0,801,39731.5544212963,2008-10-10,13:18:22
43.848532,125.297662,0,791,39731.5544791667,2008-10-10,13:18:27
43.848548,125.296485,0,786,39731.554537037,2008-10-10,13:18:32
43.848557,125.295488,0,774,39731.5545949074,2008-10-10,13:18:37
43.848683,125.294962,0,744,39731.5546527778,2008-10-10,13:18:42
43.848724,125.29501,0,728,39731.5547106481,2008-10-10,13:18:47
43.848685,125.29519,0,726,39731.5547685185,2008-10-10,13:18:52
43.848665,125.295197,0,722,39731.5548263889,2008-10-10,13:18:57
43.848635,125.295173,0,718,39731.5548842593,2008-10-10,13:19:02
43.84861,125.295165,0,714,39731.5549421296,2008-10-10,13:19:07
43.848595,125.295155,0,712,39731.555,2008-10-10,13:19:12
43.848618,125.29496,0,719,39731.5550578704,2008-10-10,13:19:17
43.848487,125.294511,0,732,39731.5551157407,2008-10-10,13:19:22
43.848311,125.293906,0,741,39731.5551736111,2008-10-10,13:19:27
43.848266,125.293142,0,743,39731.5552314815,2008-10-10,13:19:32
43.848216,125.292201,0,749,39731.5552893518,2008-10-10,13:19:37
43.848152,125.291198,0,758,39731.5553472222,2008-10-10,13:19:42
43.848059,125.290117,0,760,39731.5554050926,2008-10-10,13:19:47
43.848007,125.289037,0,761,39731.555462963,2008-10-10,13:19:52
43.847982,125.288094,0,770,39731.5555208333,2008-10-10,13:19:57
43.848065,125.287307,0,775,39731.5555787037,2008-10-10,13:20:02
43.848055,125.287006,0,773,39731.5556365741,2008-10-10,13:20:07
43.848097,125.287014,0,774,39731.5556944444,2008-10-10,13:20:12
43.848103,125.287029,0,771,39731.5557523148,2008-10-10,13:20:17
43.848103,125.287029,0,771,39731.555787037,2008-10-10,13:20:20
43.848103,125.287024,0,770,39731.5558101852,2008-10-10,13:20:22
43.84808,125.287011,0,769,39731.5558680556,2008-10-10,13:20:27
43.84807,125.287015,0,768,39731.5559259259,2008-10-10,13:20:32
43.84807,125.287015,0,768,39731.5559606481,2008-10-10,13:20:35
43.848077,125.287016,0,768,39731.5559837963,2008-10-10,13:20:37
43.848086,125.287019,0,768,39731.5560416667,2008-10-10,13:20:42
43.848091,125.287025,0,769,39731.556099537,2008-10-10,13:20:47
43.848091,125.287025,0,769,39731.5561342593,2008-10-10,13:20:50
43.848097,125.287021,0,769,39731.5561574074,2008-10-10,13:20:52
43.848114,125.287009,0,770,39731.5562152778,2008-10-10,13:20:57
43.848129,125.286992,0,771,39731.5562731481,2008-10-10,13:21:02
43.848129,125.286984,0,771,39731.5563310185,2008-10-10,13:21:07
43.848125,125.286985,0,772,39731.5563888889,2008-10-10,13:21:12
43.848125,125.286985,0,772,39731.5564236111,2008-10-10,13:21:15
43.848125,125.286983,0,772,39731.5564467593,2008-10-10,13:21:17
43.848129,125.286971,0,772,39731.5565046296,2008-10-10,13:21:22
43.848129,125.286971,0,772,39731.5565393518,2008-10-10,13:21:25
43.848137,125.286965,0,772,39731.5565625,2008-10-10,13:21:27
43.848146,125.286964,0,771,39731.5566203704,2008-10-10,13:21:32
43.848154,125.286983,0,772,39731.5566782407,2008-10-10,13:21:37
43.848141,125.28705,0,778,39731.5567361111,2008-10-10,13:21:42
43.848139,125.287086,0,794,39731.5567939815,2008-10-10,13:21:47
43.848122,125.287092,0,800,39731.5568518518,2008-10-10,13:21:52
43.848109,125.287091,0,806,39731.5569097222,2008-10-10,13:21:57
43.848066,125.287071,0,813,39731.5569675926,2008-10-10,13:22:02
43.848005,125.287069,0,818,39731.557025463,2008-10-10,13:22:07
43.847945,125.287052,0,821,39731.5570833333,2008-10-10,13:22:12
43.847872,125.287029,0,826,39731.5571412037,2008-10-10,13:22:17
43.847853,125.287031,0,828,39731.5571990741,2008-10-10,13:22:22
43.847832,125.287001,0,829,39731.5572569444,2008-10-10,13:22:27
43.847841,125.286974,0,828,39731.5573148148,2008-10-10,13:22:32
43.847818,125.286958,0,830,39731.5573726852,2008-10-10,13:22:37
43.847818,125.286958,0,830,39731.5574074074,2008-10-10,13:22:40
43.847811,125.286951,0,834,39731.5574305556,2008-10-10,13:22:42
43.847767,125.286974,0,839,39731.5574884259,2008-10-10,13:22:47
43.847687,125.287026,0,838,39731.5575462963,2008-10-10,13:22:52
43.847625,125.287022,0,838,39731.5576041667,2008-10-10,13:22:57
43.847608,125.287017,0,839,39731.557662037,2008-10-10,13:23:02
43.847622,125.287013,0,841,39731.5577199074,2008-10-10,13:23:07
43.847608,125.287001,0,842,39731.5577777778,2008-10-10,13:23:12
43.847584,125.286937,0,839,39731.5578356481,2008-10-10,13:23:17
43.847502,125.286869,0,834,39731.5578935185,2008-10-10,13:23:22
43.84745,125.286821,0,829,39731.5579513889,2008-10-10,13:23:27
43.847442,125.286773,0,828,39731.5580092593,2008-10-10,13:23:32
43.847438,125.286747,0,829,39731.5580671296,2008-10-10,13:23:37
43.847371,125.286772,0,829,39731.558125,2008-10-10,13:23:42
43.847303,125.28678,0,831,39731.5581828704,2008-10-10,13:23:47
43.847246,125.28678,0,833,39731.5582407407,2008-10-10,13:23:52
43.847197,125.286798,0,833,39731.5582986111,2008-10-10,13:23:57
43.847175,125.286767,0,828,39731.5583564815,2008-10-10,13:24:02
43.847175,125.286716,0,827,39731.5584143519,2008-10-10,13:24:07
43.847175,125.286716,0,827,39731.5584490741,2008-10-10,13:24:10
43.847169,125.286715,0,829,39731.5584722222,2008-10-10,13:24:12
43.847162,125.28674,0,833,39731.5585300926,2008-10-10,13:24:17
43.847139,125.286766,0,834,39731.558587963,2008-10-10,13:24:22
43.847014,125.286795,0,838,39731.5586458333,2008-10-10,13:24:27
43.846896,125.28682,0,841,39731.5587037037,2008-10-10,13:24:32
43.846791,125.286872,0,847,39731.5587615741,2008-10-10,13:24:37
43.846712,125.286934,0,855,39731.5588194444,2008-10-10,13:24:42
43.846667,125.286948,0,859,39731.5588773148,2008-10-10,13:24:47
43.846556,125.286975,0,864,39731.5589351852,2008-10-10,13:24:52
43.846497,125.286997,0,869,39731.5589930556,2008-10-10,13:24:57
43.846404,125.287005,0,874,39731.5590509259,2008-10-10,13:25:02
43.846243,125.28699,0,882,39731.5591087963,2008-10-10,13:25:07
43.846091,125.287004,0,889,39731.5591666667,2008-10-10,13:25:12
43.845948,125.28707,0,900,39731.559224537,2008-10-10,13:25:17
43.845938,125.28708,0,902,39731.5592824074,2008-10-10,13:25:22
43.845895,125.287094,0,904,39731.5593402778,2008-10-10,13:25:27
43.845842,125.287174,0,906,39731.5593981481,2008-10-10,13:25:32
43.845847,125.287235,0,907,39731.5594560185,2008-10-10,13:25:37
43.845724,125.287288,0,911,39731.5595138889,2008-10-10,13:25:42
43.845598,125.287314,0,917,39731.5595717593,2008-10-10,13:25:47
43.84554,125.287343,0,920,39731.5596296296,2008-10-10,13:25:52
43.845519,125.287377,0,921,39731.5596875,2008-10-10,13:25:57
43.845488,125.287396,0,924,39731.5597453704,2008-10-10,13:26:02
43.845452,125.287388,0,925,39731.5598032407,2008-10-10,13:26:07
43.845442,125.28742,0,926,39731.5598611111,2008-10-10,13:26:12
43.845442,125.28742,0,926,39731.5598958333,2008-10-10,13:26:15
43.84545,125.287425,0,928,39731.5599189815,2008-10-10,13:26:17
43.845427,125.287418,0,927,39731.5599768519,2008-10-10,13:26:22
43.845412,125.287391,0,927,39731.5600347222,2008-10-10,13:26:27
43.845356,125.287359,0,928,39731.5600925926,2008-10-10,13:26:32
43.845289,125.287347,0,928,39731.560150463,2008-10-10,13:26:37
43.84519,125.287503,0,939,39731.5602083333,2008-10-10,13:26:42
43.845165,125.287511,0,940,39731.5602662037,2008-10-10,13:26:47
43.84495,125.287583,0,943,39731.5603240741,2008-10-10,13:26:52
43.844689,125.287558,0,947,39731.5603819444,2008-10-10,13:26:57
43.844619,125.287586,0,946,39731.5604398148,2008-10-10,13:27:02
43.844573,125.28761,0,946,39731.5604976852,2008-10-10,13:27:07
43.844638,125.287639,0,949,39731.5605555556,2008-10-10,13:27:12
43.844652,125.287641,0,957,39731.5606134259,2008-10-10,13:27:17
43.844602,125.287587,0,964,39731.5606712963,2008-10-10,13:27:22
43.844535,125.287567,0,964,39731.5607291667,2008-10-10,13:27:27
43.844467,125.287522,0,957,39731.560787037,2008-10-10,13:27:32
43.844371,125.28753,0,954,39731.5608449074,2008-10-10,13:27:37
43.84428,125.287533,0,955,39731.5609027778,2008-10-10,13:27:42
43.844247,125.287583,0,952,39731.5609606481,2008-10-10,13:27:47
43.844126,125.287591,0,949,39731.5610185185,2008-10-10,13:27:52
43.844069,125.287597,0,951,39731.5610763889,2008-10-10,13:27:57
43.843929,125.287657,0,946,39731.5611342593,2008-10-10,13:28:02
43.843926,125.287694,0,945,39731.5611921296,2008-10-10,13:28:07
43.844039,125.287765,0,934,39731.56125,2008-10-10,13:28:12
43.844084,125.287723,0,939,39731.5613078704,2008-10-10,13:28:17
43.844076,125.287705,0,938,39731.5613657407,2008-10-10,13:28:22
43.84409,125.28772,0,938,39731.5614236111,2008-10-10,13:28:27
43.844118,125.287735,0,939,39731.5614814815,2008-10-10,13:28:32
43.844156,125.287724,0,939,39731.5615393519,2008-10-10,13:28:37
43.844155,125.287686,0,940,39731.5615972222,2008-10-10,13:28:42
43.844183,125.287638,0,940,39731.5616550926,2008-10-10,13:28:47
43.84426,125.287627,0,942,39731.561712963,2008-10-10,13:28:52
43.844315,125.287681,0,941,39731.5617708333,2008-10-10,13:28:57
43.844405,125.287663,0,943,39731.5618287037,2008-10-10,13:29:02
43.844433,125.287685,0,942,39731.5618865741,2008-10-10,13:29:07
43.844475,125.28769,0,942,39731.5619444444,2008-10-10,13:29:12
43.844478,125.287659,0,943,39731.5620023148,2008-10-10,13:29:17
43.844483,125.287622,0,939,39731.5620601852,2008-10-10,13:29:22
43.844471,125.287576,0,934,39731.5621180556,2008-10-10,13:29:27
43.844499,125.287556,0,936,39731.5621759259,2008-10-10,13:29:32
43.844552,125.287574,0,936,39731.5622337963,2008-10-10,13:29:37
43.844679,125.287684,0,920,39731.5622916667,2008-10-10,13:29:42
43.844739,125.287749,0,914,39731.562349537,2008-10-10,13:29:47
43.84487,125.287761,0,904,39731.5624074074,2008-10-10,13:29:52
43.844933,125.287789,0,898,39731.5624652778,2008-10-10,13:29:57
43.844964,125.287829,0,899,39731.5625231481,2008-10-10,13:30:02
43.844942,125.287871,0,896,39731.5625810185,2008-10-10,13:30:07
43.844964,125.287932,0,896,39731.5626388889,2008-10-10,13:30:12
43.84495,125.287982,0,898,39731.5626967593,2008-10-10,13:30:17
43.844964,125.288046,0,899,39731.5627546296,2008-10-10,13:30:22
43.844758,125.288159,0,889,39731.5628125,2008-10-10,13:30:27
43.844732,125.288259,0,883,39731.5628703704,2008-10-10,13:30:32
43.844716,125.288329,0,881,39731.5629282407,2008-10-10,13:30:37
43.844691,125.288379,0,875,39731.5629861111,2008-10-10,13:30:42
43.844706,125.28846,0,865,39731.5630439815,2008-10-10,13:30:47
43.844739,125.288526,0,851,39731.5631018518,2008-10-10,13:30:52
43.844759,125.288609,0,848,39731.5631597222,2008-10-10,13:30:57
43.844698,125.288676,0,849,39731.5632175926,2008-10-10,13:31:02
43.844646,125.288725,0,851,39731.563275463,2008-10-10,13:31:07
43.844606,125.288816,0,851,39731.5633333333,2008-10-10,13:31:12
43.844606,125.288898,0,849,39731.5633912037,2008-10-10,13:31:17
43.844408,125.288902,0,845,39731.5634490741,2008-10-10,13:31:22
43.844395,125.28903,0,843,39731.5635069444,2008-10-10,13:31:27
43.844633,125.289086,0,833,39731.5635648148,2008-10-10,13:31:32
43.844707,125.289067,0,821,39731.5636226852,2008-10-10,13:31:37
43.844749,125.289103,0,817,39731.5636805556,2008-10-10,13:31:42
43.844748,125.289131,0,818,39731.5637384259,2008-10-10,13:31:47
43.844799,125.289142,0,819,39731.5637962963,2008-10-10,13:31:52
43.844818,125.289115,0,823,39731.5638541667,2008-10-10,13:31:57
43.84484,125.28909,0,823,39731.563912037,2008-10-10,13:32:02
43.844858,125.289001,0,818,39731.5639699074,2008-10-10,13:32:07
43.844836,125.288917,0,821,39731.5640277778,2008-10-10,13:32:12
43.844843,125.288863,0,824,39731.5640856481,2008-10-10,13:32:17
43.84483,125.288797,0,830,39731.5641435185,2008-10-10,13:32:22
43.844815,125.288697,0,836,39731.5642013889,2008-10-10,13:32:27
43.844828,125.28864,0,841,39731.5642592593,2008-10-10,13:32:32
43.844756,125.288584,0,842,39731.5643171296,2008-10-10,13:32:37
43.844807,125.288498,0,845,39731.564375,2008-10-10,13:32:42
43.844821,125.288437,0,849,39731.5644328704,2008-10-10,13:32:47
43.844818,125.288391,0,851,39731.5644907407,2008-10-10,13:32:52
43.84483,125.288279,0,855,39731.5645486111,2008-10-10,13:32:57
43.84481,125.288229,0,857,39731.5646064815,2008-10-10,13:33:02
43.844788,125.288162,0,858,39731.5646643518,2008-10-10,13:33:07
43.844817,125.288088,0,858,39731.5647222222,2008-10-10,13:33:12
43.844844,125.288022,0,858,39731.5647800926,2008-10-10,13:33:17
43.844815,125.288022,0,859,39731.564837963,2008-10-10,13:33:22
43.844783,125.288011,0,861,39731.5648958333,2008-10-10,13:33:27
43.84475,125.287884,0,863,39731.5649537037,2008-10-10,13:33:32
43.844702,125.287882,0,864,39731.5650115741,2008-10-10,13:33:37
43.844677,125.287871,0,864,39731.5650694444,2008-10-10,13:33:42
43.844704,125.287813,0,863,39731.5651273148,2008-10-10,13:33:47
43.844701,125.287704,0,861,39731.5651851852,2008-10-10,13:33:52
43.844671,125.287662,0,865,39731.5652430556,2008-10-10,13:33:57
43.844649,125.287612,0,879,39731.5653009259,2008-10-10,13:34:02
43.844911,125.287587,0,886,39731.5653587963,2008-10-10,13:34:07
43.845025,125.28758,0,890,39731.5654166667,2008-10-10,13:34:12
43.845118,125.287565,0,896,39731.565474537,2008-10-10,13:34:17
43.845103,125.287605,0,909,39731.5655324074,2008-10-10,13:34:22
43.845145,125.287611,0,917,39731.5655902778,2008-10-10,13:34:27
43.845197,125.28763,0,927,39731.5656481481,2008-10-10,13:34:32
43.84521,125.287665,0,929,39731.5657060185,2008-10-10,13:34:37
43.845263,125.287636,0,922,39731.5657638889,2008-10-10,13:34:42
43.845252,125.287612,0,928,39731.5658217593,2008-10-10,13:34:47
43.845257,125.287582,0,932,39731.5658796296,2008-10-10,13:34:52
43.845269,125.28757,0,935,39731.5659375,2008-10-10,13:34:57
43.845314,125.287498,0,942,39731.5659953704,2008-10-10,13:35:02
43.845322,125.287456,0,949,39731.5660532407,2008-10-10,13:35:07
43.845332,125.287395,0,959,39731.5661111111,2008-10-10,13:35:12
43.845349,125.287359,0,962,39731.5661689815,2008-10-10,13:35:17
43.845388,125.287343,0,966,39731.5662268519,2008-10-10,13:35:22
43.845434,125.287337,0,969,39731.5662847222,2008-10-10,13:35:27
43.845483,125.287367,0,970,39731.5663425926,2008-10-10,13:35:32
43.845459,125.287426,0,965,39731.566400463,2008-10-10,13:35:37
43.845459,125.287426,0,965,39731.5664351852,2008-10-10,13:35:40
43.845463,125.287432,0,965,39731.5664583333,2008-10-10,13:35:42
43.845558,125.287451,0,966,39731.5665162037,2008-10-10,13:35:47
43.845605,125.287578,0,962,39731.5665740741,2008-10-10,13:35:52
43.8457,125.28764,0,961,39731.5666319444,2008-10-10,13:35:57
43.845692,125.287667,0,959,39731.5666898148,2008-10-10,13:36:02
43.845673,125.287686,0,956,39731.5667476852,2008-10-10,13:36:07
43.845664,125.287646,0,954,39731.5668055556,2008-10-10,13:36:12
43.845633,125.2876,0,954,39731.5668634259,2008-10-10,13:36:17
43.845637,125.287543,0,953,39731.5669212963,2008-10-10,13:36:22
43.845726,125.28745,0,944,39731.5669791667,2008-10-10,13:36:27
43.845757,125.287395,0,944,39731.567037037,2008-10-10,13:36:32
43.84572,125.287342,0,947,39731.5670949074,2008-10-10,13:36:37
43.8457,125.287313,0,946,39731.5671527778,2008-10-10,13:36:42
43.845732,125.287312,0,947,39731.5672106481,2008-10-10,13:36:47
43.845804,125.287323,0,950,39731.5672685185,2008-10-10,13:36:52
43.845858,125.287286,0,955,39731.5673263889,2008-10-10,13:36:57
43.845973,125.287227,0,965,39731.5673842593,2008-10-10,13:37:02
43.846054,125.287213,0,971,39731.5674421296,2008-10-10,13:37:07
43.846173,125.287376,0,969,39731.5675,2008-10-10,13:37:12
43.8463,125.287436,0,970,39731.5675578704,2008-10-10,13:37:17
43.846382,125.287417,0,977,39731.5676157407,2008-10-10,13:37:22
43.846419,125.287388,0,984,39731.5676736111,2008-10-10,13:37:27
43.846431,125.287334,0,991,39731.5677314815,2008-10-10,13:37:32
43.846526,125.287448,0,981,39731.5677893519,2008-10-10,13:37:37
43.846604,125.287478,0,980,39731.5678472222,2008-10-10,13:37:42
43.846713,125.287483,0,973,39731.5679050926,2008-10-10,13:37:47
43.846882,125.287514,0,966,39731.567962963,2008-10-10,13:37:52
43.847172,125.287542,0,961,39731.5680208333,2008-10-10,13:37:57
43.847282,125.287624,0,954,39731.5680787037,2008-10-10,13:38:02
43.847349,125.287712,0,951,39731.5681365741,2008-10-10,13:38:07
43.847484,125.287785,0,948,39731.5681944444,2008-10-10,13:38:12
43.847516,125.287851,0,947,39731.5682523148,2008-10-10,13:38:17
43.847561,125.287933,0,945,39731.5683101852,2008-10-10,13:38:22
43.847601,125.288013,0,940,39731.5683680556,2008-10-10,13:38:27
43.847621,125.288078,0,939,39731.5684259259,2008-10-10,13:38:32
43.847669,125.288164,0,939,39731.5684837963,2008-10-10,13:38:37
43.847716,125.288253,0,935,39731.5685416667,2008-10-10,13:38:42
43.847712,125.288336,0,937,39731.568599537,2008-10-10,13:38:47
43.847748,125.288338,0,929,39731.5686574074,2008-10-10,13:38:52
43.847682,125.288315,0,923,39731.5687152778,2008-10-10,13:38:57
43.847702,125.288313,0,919,39731.5687731481,2008-10-10,13:39:02
43.847565,125.288284,0,913,39731.5688310185,2008-10-10,13:39:07
43.847493,125.288303,0,911,39731.5688888889,2008-10-10,13:39:12
43.847459,125.288296,0,913,39731.5689467593,2008-10-10,13:39:17
43.84744,125.288412,0,911,39731.5690046296,2008-10-10,13:39:22
43.847451,125.288463,0,910,39731.5690625,2008-10-10,13:39:27
43.847461,125.288574,0,911,39731.5691203704,2008-10-10,13:39:32
43.847469,125.288692,0,911,39731.5691782407,2008-10-10,13:39:37
43.847471,125.288761,0,911,39731.5692361111,2008-10-10,13:39:42
43.847444,125.288868,0,911,39731.5692939815,2008-10-10,13:39:47
43.84741,125.288994,0,909,39731.5693518519,2008-10-10,13:39:52
43.847395,125.289082,0,908,39731.5694097222,2008-10-10,13:39:57
43.84736,125.289173,0,905,39731.5694675926,2008-10-10,13:40:02
43.847345,125.289236,0,902,39731.569525463,2008-10-10,13:40:07
43.847358,125.289281,0,900,39731.5695833333,2008-10-10,13:40:12
43.847399,125.289293,0,902,39731.5696412037,2008-10-10,13:40:17
43.847505,125.289318,0,906,39731.5696990741,2008-10-10,13:40:22
43.847533,125.289311,0,914,39731.5697569444,2008-10-10,13:40:27
43.847562,125.289325,0,922,39731.5698148148,2008-10-10,13:40:32
43.847552,125.289365,0,930,39731.5698726852,2008-10-10,13:40:37
43.847561,125.289387,0,932,39731.5699305556,2008-10-10,13:40:42
43.847563,125.28942,0,933,39731.5699884259,2008-10-10,13:40:47
43.847542,125.289453,0,933,39731.5700462963,2008-10-10,13:40:52
43.847591,125.289484,0,934,39731.5701041667,2008-10-10,13:40:57
43.847588,125.289505,0,935,39731.570162037,2008-10-10,13:41:02
43.847602,125.289515,0,935,39731.5702199074,2008-10-10,13:41:07
43.847603,125.289547,0,937,39731.5703356481,2008-10-10,13:41:17
43.847609,125.289529,0,938,39731.5703935185,2008-10-10,13:41:22
43.847638,125.289579,0,939,39731.5705671296,2008-10-10,13:41:37
43.847656,125.289597,0,939,39731.570625,2008-10-10,13:41:42
43.847758,125.289603,0,936,39731.5707407407,2008-10-10,13:41:52
43.847819,125.289612,0,936,39731.5707986111,2008-10-10,13:41:57
43.84784,125.289636,0,936,39731.5708564815,2008-10-10,13:42:02
43.84784,125.289636,0,936,39731.5708912037,2008-10-10,13:42:05
43.847839,125.289638,0,936,39731.5709143518,2008-10-10,13:42:07
43.847829,125.28964,0,936,39731.5709722222,2008-10-10,13:42:12
43.847829,125.28964,0,936,39731.5713541667,2008-10-10,13:42:45
43.847836,125.289648,0,936,39731.5713773148,2008-10-10,13:42:47
43.847907,125.289757,0,934,39731.5718981481,2008-10-10,13:43:32
43.847987,125.289782,0,931,39731.5719560185,2008-10-10,13:43:37
43.847981,125.2898,0,929,39731.5720138889,2008-10-10,13:43:42
43.847917,125.289818,0,928,39731.5720717593,2008-10-10,13:43:47
43.847902,125.289839,0,926,39731.5721296296,2008-10-10,13:43:52
43.847921,125.289855,0,925,39731.5721875,2008-10-10,13:43:57
43.847753,125.289833,0,923,39731.5722453704,2008-10-10,13:44:02
43.847624,125.289802,0,921,39731.5723032407,2008-10-10,13:44:07
43.847513,125.289823,0,920,39731.5723611111,2008-10-10,13:44:12
43.847534,125.289865,0,921,39731.5724189815,2008-10-10,13:44:17
43.847491,125.289831,0,921,39731.5724768518,2008-10-10,13:44:22
43.847086,125.28945,0,919,39731.5725347222,2008-10-10,13:44:27
43.846992,125.289412,0,918,39731.5725925926,2008-10-10,13:44:32
43.847104,125.289206,0,917,39731.572650463,2008-10-10,13:44:37
43.847129,125.289207,0,917,39731.5727083333,2008-10-10,13:44:42
43.847123,125.289186,0,917,39731.5727662037,2008-10-10,13:44:47
43.847123,125.289171,0,917,39731.5728240741,2008-10-10,13:44:52
43.84711,125.289171,0,917,39731.5728819444,2008-10-10,13:44:57
43.847103,125.289197,0,917,39731.5729398148,2008-10-10,13:45:02
43.847107,125.289234,0,917,39731.5729976852,2008-10-10,13:45:07
43.84709,125.289268,0,918,39731.5730555556,2008-10-10,13:45:12
43.847104,125.289254,0,917,39731.5731712963,2008-10-10,13:45:22
43.847104,125.289254,0,917,39731.5732060185,2008-10-10,13:45:25
43.847104,125.289249,0,917,39731.5732291667,2008-10-10,13:45:27
43.847114,125.289246,0,917,39731.573287037,2008-10-10,13:45:32
43.847114,125.289246,0,917,39731.5733217593,2008-10-10,13:45:35
43.847111,125.289247,0,917,39731.5733449074,2008-10-10,13:45:37
43.847093,125.28927,0,918,39731.5734027778,2008-10-10,13:45:42
43.847083,125.28927,0,918,39731.5734259259,2008-10-10,13:45:44
43.847087,125.289259,0,918,39731.5739467593,2008-10-10,13:46:29
43.847086,125.289273,0,918,39731.5740046296,2008-10-10,13:46:34
43.847134,125.288921,0,915,39731.5740625,2008-10-10,13:46:39
43.84718,125.288806,0,914,39731.5741203704,2008-10-10,13:46:44
43.847233,125.288743,0,914,39731.5741782407,2008-10-10,13:46:49
43.84727,125.288668,0,914,39731.5742361111,2008-10-10,13:46:54
43.847313,125.288664,0,914,39731.5742939815,2008-10-10,13:46:59
43.847355,125.288616,0,915,39731.5743518519,2008-10-10,13:47:04
43.847555,125.288413,0,914,39731.5773032407,2008-10-10,13:51:19
43.847591,125.288341,0,914,39731.5773611111,2008-10-10,13:51:24
43.847602,125.288295,0,915,39731.5774189815,2008-10-10,13:51:29
43.847613,125.288288,0,916,39731.5774768519,2008-10-10,13:51:34
43.847708,125.288152,0,916,39731.5775347222,2008-10-10,13:51:39
43.847749,125.288088,0,917,39731.5775925926,2008-10-10,13:51:44
43.847752,125.287986,0,917,39731.577650463,2008-10-10,13:51:49
43.84773,125.287853,0,917,39731.5777083333,2008-10-10,13:51:54
43.847717,125.287811,0,917,39731.5793287037,2008-10-10,13:54:14
43.847688,125.287867,0,915,39731.5793865741,2008-10-10,13:54:19
43.847674,125.287897,0,914,39731.5794444444,2008-10-10,13:54:24
43.847667,125.287901,0,914,39731.5795023148,2008-10-10,13:54:29
43.847663,125.287896,0,914,39731.5795601852,2008-10-10,13:54:34
43.847663,125.287896,0,914,39731.5795949074,2008-10-10,13:54:37
43.847662,125.2879,0,914,39731.5796180556,2008-10-10,13:54:39
43.84764,125.287931,0,914,39731.5796759259,2008-10-10,13:54:44
43.847631,125.287946,0,914,39731.5797337963,2008-10-10,13:54:49
43.84763,125.287958,0,914,39731.5797916667,2008-10-10,13:54:54
43.847628,125.288105,0,913,39731.579849537,2008-10-10,13:54:59
43.847575,125.288199,0,913,39731.5799074074,2008-10-10,13:55:04
43.84753,125.288238,0,914,39731.5799652778,2008-10-10,13:55:09
43.847532,125.288283,0,915,39731.5800231481,2008-10-10,13:55:14
43.847533,125.288337,0,915,39731.5800810185,2008-10-10,13:55:19
43.847515,125.288356,0,913,39731.5801388889,2008-10-10,13:55:24
43.847442,125.28842,0,911,39731.5801967593,2008-10-10,13:55:29
43.847399,125.288478,0,909,39731.5802546296,2008-10-10,13:55:34
43.847419,125.28851,0,909,39731.5803125,2008-10-10,13:55:39
43.847429,125.28851,0,909,39731.5803703704,2008-10-10,13:55:44
43.847401,125.288479,0,909,39731.5804282407,2008-10-10,13:55:49
43.847396,125.288485,0,909,39731.5804861111,2008-10-10,13:55:54
43.847396,125.288485,0,909,39731.5805208333,2008-10-10,13:55:57
43.847394,125.288489,0,909,39731.5805439815,2008-10-10,13:55:59
43.84739,125.2885,0,909,39731.5806018518,2008-10-10,13:56:04
43.847392,125.288491,0,909,39731.5806597222,2008-10-10,13:56:09
43.847389,125.288487,0,909,39731.5807175926,2008-10-10,13:56:14
43.847387,125.288487,0,909,39731.580775463,2008-10-10,13:56:19
43.847388,125.288482,0,909,39731.5808333333,2008-10-10,13:56:24
43.847383,125.288475,0,909,39731.5808912037,2008-10-10,13:56:29
43.847383,125.288475,0,909,39731.5809259259,2008-10-10,13:56:32
43.847377,125.288479,0,909,39731.5809490741,2008-10-10,13:56:34
43.847373,125.28849,0,909,39731.5810069444,2008-10-10,13:56:39
43.847395,125.288548,0,909,39731.5810648148,2008-10-10,13:56:44
43.847391,125.288519,0,909,39731.5811226852,2008-10-10,13:56:49
43.847393,125.288488,0,909,39731.5811805556,2008-10-10,13:56:54
43.847386,125.288479,0,909,39731.5812384259,2008-10-10,13:56:59
43.847386,125.288479,0,909,39731.5812731481,2008-10-10,13:57:02
43.847379,125.288478,0,909,39731.5812962963,2008-10-10,13:57:04
43.847388,125.28855,0,904,39731.5813541667,2008-10-10,13:57:09
43.847378,125.288569,0,901,39731.581412037,2008-10-10,13:57:14
43.847344,125.288559,0,900,39731.5814699074,2008-10-10,13:57:19
43.847344,125.288559,0,900,39731.5815046296,2008-10-10,13:57:22
43.847342,125.288558,0,899,39731.5815277778,2008-10-10,13:57:24
43.847347,125.288547,0,899,39731.5815856481,2008-10-10,13:57:29
43.847342,125.288571,0,899,39731.5816435185,2008-10-10,13:57:34
43.847393,125.288576,0,903,39731.5850578704,2008-10-10,14:02:29
43.847201,125.288965,0,895,39731.5851157407,2008-10-10,14:02:34
43.847186,125.288997,0,893,39731.5851736111,2008-10-10,14:02:39
43.847186,125.288997,0,893,39731.5852083333,2008-10-10,14:02:42
43.847183,125.288999,0,892,39731.5852314815,2008-10-10,14:02:44
43.847178,125.289015,0,891,39731.5852893519,2008-10-10,14:02:49
43.847159,125.288961,0,888,39731.5853472222,2008-10-10,14:02:54
43.847142,125.288896,0,888,39731.5854050926,2008-10-10,14:02:59
43.84714,125.288927,0,888,39731.585462963,2008-10-10,14:03:04
43.84716,125.288964,0,890,39731.5855208333,2008-10-10,14:03:09
43.847174,125.288995,0,890,39731.5855787037,2008-10-10,14:03:14
43.847177,125.289106,0,889,39731.5856365741,2008-10-10,14:03:19
43.847181,125.28913,0,889,39731.5856944444,2008-10-10,14:03:24
43.847195,125.289153,0,889,39731.5857523148,2008-10-10,14:03:29
43.847194,125.28913,0,889,39731.5858101852,2008-10-10,14:03:34
43.847174,125.28906,0,886,39731.5858680556,2008-10-10,14:03:39
43.847161,125.289014,0,887,39731.5859259259,2008-10-10,14:03:44
43.847161,125.289014,0,887,39731.5859606481,2008-10-10,14:03:47
43.847155,125.289014,0,887,39731.5859837963,2008-10-10,14:03:49
43.847173,125.289078,0,886,39731.5860416667,2008-10-10,14:03:54
43.847184,125.289057,0,887,39731.586099537,2008-10-10,14:03:59
43.847177,125.289029,0,886,39731.5861574074,2008-10-10,14:04:04
43.847177,125.289029,0,886,39731.5861921296,2008-10-10,14:04:07
43.847183,125.289029,0,886,39731.5862152778,2008-10-10,14:04:09
43.847177,125.289003,0,886,39731.5862731481,2008-10-10,14:04:14
43.847175,125.289013,0,886,39731.5863310185,2008-10-10,14:04:19
43.84716,125.28897,0,885,39731.5863888889,2008-10-10,14:04:24
43.847131,125.288779,0,889,39731.5864467593,2008-10-10,14:04:29
43.847098,125.288625,0,889,39731.5865046296,2008-10-10,14:04:34
43.847057,125.288344,0,890,39731.5865625,2008-10-10,14:04:39
43.847056,125.288317,0,889,39731.5866203704,2008-10-10,14:04:44
43.847051,125.288295,0,890,39731.5866782407,2008-10-10,14:04:49
43.84706,125.288269,0,891,39731.5867361111,2008-10-10,14:04:54
43.847056,125.28826,0,891,39731.5867939815,2008-10-10,14:04:59
43.847056,125.288279,0,894,39731.5868518518,2008-10-10,14:05:04
43.847081,125.288368,0,897,39731.5869097222,2008-10-10,14:05:09
43.847098,125.288466,0,900,39731.5869675926,2008-10-10,14:05:14
43.847123,125.288568,0,902,39731.587025463,2008-10-10,14:05:19
43.847125,125.28852,0,902,39731.5870833333,2008-10-10,14:05:24
43.847145,125.288593,0,902,39731.5871412037,2008-10-10,14:05:29
43.847178,125.288744,0,903,39731.5871990741,2008-10-10,14:05:34
43.847178,125.288757,0,903,39731.5872569444,2008-10-10,14:05:39
43.847195,125.288846,0,903,39731.5873148148,2008-10-10,14:05:44
43.847205,125.28892,0,903,39731.5873726852,2008-10-10,14:05:49
43.847207,125.288911,0,904,39731.5874305556,2008-10-10,14:05:54
43.847182,125.288811,0,903,39731.5874884259,2008-10-10,14:05:59
43.847168,125.288796,0,903,39731.5875462963,2008-10-10,14:06:04
43.847162,125.288806,0,903,39731.5876041667,2008-10-10,14:06:09
43.847154,125.288799,0,903,39731.587662037,2008-10-10,14:06:14
43.847154,125.288799,0,903,39731.5876967593,2008-10-10,14:06:17
43.84715,125.288795,0,903,39731.5877199074,2008-10-10,14:06:19
43.847145,125.288806,0,903,39731.5877777778,2008-10-10,14:06:24
43.84714,125.288769,0,903,39731.5878356481,2008-10-10,14:06:29
43.847147,125.288791,0,903,39731.5878935185,2008-10-10,14:06:34
43.847147,125.288791,0,903,39731.5879282407,2008-10-10,14:06:37
43.847155,125.288792,0,903,39731.5879513889,2008-10-10,14:06:39
43.847139,125.288667,0,903,39731.5880092593,2008-10-10,14:06:44
43.847124,125.288591,0,902,39731.5880671296,2008-10-10,14:06:49
43.84711,125.288534,0,902,39731.588125,2008-10-10,14:06:54
43.847088,125.288448,0,902,39731.5881828704,2008-10-10,14:06:59
43.847055,125.288271,0,904,39731.5882407407,2008-10-10,14:07:04
43.847055,125.288271,0,904,39731.588275463,2008-10-10,14:07:07
43.847057,125.288278,0,904,39731.5882986111,2008-10-10,14:07:09
43.847074,125.288331,0,905,39731.5883564815,2008-10-10,14:07:14
43.847089,125.288374,0,906,39731.5884143518,2008-10-10,14:07:19
43.847094,125.288373,0,906,39731.5884722222,2008-10-10,14:07:24
43.847094,125.288373,0,906,39731.5885069444,2008-10-10,14:07:27
43.8471,125.288368,0,906,39731.5885300926,2008-10-10,14:07:29
43.847118,125.28839,0,906,39731.588587963,2008-10-10,14:07:34
43.847158,125.288573,0,898,39731.5886458333,2008-10-10,14:07:39
43.847134,125.288709,0,886,39731.5935069444,2008-10-10,14:14:39
43.847185,125.288988,0,887,39731.5935648148,2008-10-10,14:14:44
43.847213,125.289164,0,887,39731.5936226852,2008-10-10,14:14:49
43.847111,125.288621,0,890,39731.5936805556,2008-10-10,14:14:54
43.847087,125.288518,0,887,39731.5937384259,2008-10-10,14:14:59
43.847095,125.288501,0,887,39731.5937962963,2008-10-10,14:15:04
43.847095,125.288501,0,887,39731.5938310185,2008-10-10,14:15:07
43.847098,125.288494,0,888,39731.5938541667,2008-10-10,14:15:09
43.847118,125.28852,0,889,39731.593912037,2008-10-10,14:15:14
43.847129,125.288573,0,889,39731.5939699074,2008-10-10,14:15:19
43.845812,125.281684,0,963,39731.5949537037,2008-10-10,14:16:44
43.845844,125.281997,0,946,39731.5950115741,2008-10-10,14:16:49
43.845921,125.282409,0,936,39731.5950694444,2008-10-10,14:16:54
43.84598,125.282588,0,929,39731.5951273148,2008-10-10,14:16:59
43.846002,125.282681,0,924,39731.5951851852,2008-10-10,14:17:04
43.846006,125.282736,0,920,39731.5952430556,2008-10-10,14:17:09
43.846039,125.282824,0,924,39731.5953009259,2008-10-10,14:17:14
43.846098,125.283059,0,922,39731.5953587963,2008-10-10,14:17:19
43.846184,125.283421,0,920,39731.5954166667,2008-10-10,14:17:24
43.846279,125.283854,0,919,39731.595474537,2008-10-10,14:17:29
43.846332,125.284151,0,918,39731.5955324074,2008-10-10,14:17:34
43.846389,125.284417,0,917,39731.5955902778,2008-10-10,14:17:39
43.846463,125.284834,0,917,39731.5956481481,2008-10-10,14:17:44
43.846564,125.285382,0,917,39731.5957060185,2008-10-10,14:17:49
43.846621,125.285736,0,917,39731.5957638889,2008-10-10,14:17:54
43.846611,125.285598,0,915,39731.5958217593,2008-10-10,14:17:59
43.846596,125.285539,0,914,39731.5958796296,2008-10-10,14:18:04
43.846613,125.285618,0,914,39731.5959375,2008-10-10,14:18:09
43.846678,125.285928,0,913,39731.5959953704,2008-10-10,14:18:14
43.846772,125.286471,0,913,39731.5960532407,2008-10-10,14:18:19
43.846985,125.287684,0,911,39731.5961111111,2008-10-10,14:18:24
43.847159,125.28863,0,906,39731.5961689815,2008-10-10,14:18:29
43.847196,125.288989,0,902,39731.5962268518,2008-10-10,14:18:34
43.847223,125.289187,0,899,39731.5962847222,2008-10-10,14:18:39
43.847257,125.289361,0,897,39731.5963425926,2008-10-10,14:18:44
43.847289,125.289514,0,892,39731.596400463,2008-10-10,14:18:49
43.847283,125.289504,0,883,39731.5964583333,2008-10-10,14:18:54
43.847279,125.289429,0,877,39731.5965162037,2008-10-10,14:18:59
43.847247,125.289298,0,873,39731.5965740741,2008-10-10,14:19:04
43.847241,125.289271,0,870,39731.5966319444,2008-10-10,14:19:09
43.84724,125.289234,0,867,39731.5966898148,2008-10-10,14:19:14
43.847235,125.289137,0,866,39731.5967476852,2008-10-10,14:19:19
43.847204,125.288987,0,866,39731.5968055556,2008-10-10,14:19:24
43.847198,125.288945,0,861,39731.5968634259,2008-10-10,14:19:29
43.847198,125.28897,0,857,39731.5969212963,2008-10-10,14:19:34
43.847233,125.28905,0,854,39731.5969791667,2008-10-10,14:19:39
43.847231,125.289071,0,849,39731.597037037,2008-10-10,14:19:44
43.847231,125.289071,0,849,39731.5970717593,2008-10-10,14:19:47
43.847234,125.289069,0,844,39731.5970949074,2008-10-10,14:19:49
43.847224,125.289051,0,841,39731.5971527778,2008-10-10,14:19:54
43.847226,125.289055,0,841,39731.5972106481,2008-10-10,14:19:59
43.847226,125.289055,0,841,39731.5972453704,2008-10-10,14:20:02
43.847229,125.289061,0,837,39731.5972685185,2008-10-10,14:20:04
43.847223,125.289027,0,832,39731.5973263889,2008-10-10,14:20:09
43.847224,125.289064,0,834,39731.5973842593,2008-10-10,14:20:14
43.847215,125.289068,0,835,39731.5974421296,2008-10-10,14:20:19
43.847217,125.289081,0,835,39731.5975,2008-10-10,14:20:24
43.847222,125.289105,0,835,39731.5975578704,2008-10-10,14:20:29
43.847228,125.289132,0,835,39731.5976157407,2008-10-10,14:20:34
43.847243,125.289193,0,833,39731.5976736111,2008-10-10,14:20:39
43.847243,125.289193,0,833,39731.5977083333,2008-10-10,14:20:42
43.847243,125.2892,0,832,39731.5977314815,2008-10-10,14:20:44
43.847236,125.28921,0,832,39731.5977893519,2008-10-10,14:20:49
43.847218,125.289153,0,831,39731.5978472222,2008-10-10,14:20:54
43.847218,125.289153,0,831,39731.5978819444,2008-10-10,14:20:57
43.847214,125.289148,0,831,39731.5979050926,2008-10-10,14:20:59
43.8472,125.289106,0,831,39731.597962963,2008-10-10,14:21:04
43.84718,125.289038,0,831,39731.5980208333,2008-10-10,14:21:09
43.847167,125.289046,0,829,39731.5980787037,2008-10-10,14:21:14
43.847158,125.289058,0,825,39731.5981365741,2008-10-10,14:21:19
43.847158,125.289058,0,825,39731.5981712963,2008-10-10,14:21:22
43.847154,125.289058,0,825,39731.5981944444,2008-10-10,14:21:24
43.847182,125.289102,0,822,39731.5982523148,2008-10-10,14:21:29
43.847182,125.289102,0,822,39731.598287037,2008-10-10,14:21:32
43.847189,125.289096,0,821,39731.5983101852,2008-10-10,14:21:34
43.847187,125.289024,0,821,39731.5983680556,2008-10-10,14:21:39
43.847195,125.289009,0,821,39731.5984259259,2008-10-10,14:21:44
43.847195,125.289009,0,821,39731.5984606481,2008-10-10,14:21:47
43.847194,125.289001,0,821,39731.5984837963,2008-10-10,14:21:49
43.847199,125.288975,0,821,39731.5985416667,2008-10-10,14:21:54
43.8472,125.288956,0,819,39731.598599537,2008-10-10,14:21:59
43.847208,125.28898,0,815,39731.5986574074,2008-10-10,14:22:04
43.847215,125.289017,0,814,39731.5987152778,2008-10-10,14:22:09
43.847225,125.289101,0,813,39731.5987731481,2008-10-10,14:22:14
43.847253,125.289168,0,812,39731.5988310185,2008-10-10,14:22:19
43.84726,125.2892,0,811,39731.5988888889,2008-10-10,14:22:24
43.847281,125.289268,0,810,39731.5989467593,2008-10-10,14:22:29
43.847284,125.28932,0,809,39731.5990046296,2008-10-10,14:22:34
43.847295,125.289404,0,808,39731.5990625,2008-10-10,14:22:39
43.847304,125.28938,0,808,39731.5991203704,2008-10-10,14:22:44
43.847318,125.289417,0,808,39731.5991782407,2008-10-10,14:22:49
43.847313,125.289402,0,808,39731.5992361111,2008-10-10,14:22:54
43.847314,125.289443,0,808,39731.5992939815,2008-10-10,14:22:59
43.847318,125.289462,0,807,39731.5993518519,2008-10-10,14:23:04
43.847293,125.289399,0,805,39731.5994097222,2008-10-10,14:23:09
43.847293,125.28935,0,805,39731.5994675926,2008-10-10,14:23:14
43.847289,125.289292,0,805,39731.599525463,2008-10-10,14:23:19
43.84719,125.288956,0,817,39731.6035763889,2008-10-10,14:29:09
43.847182,125.288941,0,817,39731.6036342593,2008-10-10,14:29:14
43.847163,125.288905,0,818,39731.6036921296,2008-10-10,14:29:19
43.847159,125.288853,0,818,39731.60375,2008-10-10,14:29:24
43.847146,125.288797,0,819,39731.6038078704,2008-10-10,14:29:29
43.847149,125.288788,0,820,39731.6038657407,2008-10-10,14:29:34
43.847162,125.288804,0,820,39731.6039236111,2008-10-10,14:29:39
43.847156,125.28884,0,820,39731.6039814815,2008-10-10,14:29:44
43.847156,125.288866,0,819,39731.6040393518,2008-10-10,14:29:49
43.847163,125.288937,0,819,39731.6040972222,2008-10-10,14:29:54
43.847166,125.288969,0,820,39731.6041550926,2008-10-10,14:29:59
43.847172,125.288953,0,820,39731.604212963,2008-10-10,14:30:04
43.847169,125.288932,0,821,39731.6042708333,2008-10-10,14:30:09
43.847166,125.288831,0,822,39731.6043287037,2008-10-10,14:30:14
43.847151,125.288798,0,823,39731.6043865741,2008-10-10,14:30:19
43.847182,125.288895,0,823,39731.6044444444,2008-10-10,14:30:24
43.847216,125.288977,0,822,39731.6045023148,2008-10-10,14:30:29
43.847251,125.289037,0,822,39731.6045601852,2008-10-10,14:30:34
43.847268,125.289172,0,822,39731.6046180556,2008-10-10,14:30:39
43.847289,125.289263,0,822,39731.6046759259,2008-10-10,14:30:44
43.847309,125.289239,0,822,39731.6047337963,2008-10-10,14:30:49
43.847298,125.289229,0,822,39731.6047916667,2008-10-10,14:30:54
43.847302,125.289248,0,821,39731.604849537,2008-10-10,14:30:59
43.847288,125.289246,0,822,39731.6049074074,2008-10-10,14:31:04
43.847263,125.289234,0,823,39731.6049652778,2008-10-10,14:31:09
43.847255,125.289294,0,824,39731.6050231481,2008-10-10,14:31:14
43.84727,125.289401,0,826,39731.6050810185,2008-10-10,14:31:19
43.847278,125.289431,0,827,39731.6051388889,2008-10-10,14:31:24
43.84728,125.289397,0,828,39731.6051967593,2008-10-10,14:31:29
43.847263,125.289343,0,829,39731.6052546296,2008-10-10,14:31:34
43.847244,125.289262,0,829,39731.6053125,2008-10-10,14:31:39
43.847218,125.289144,0,828,39731.6053703704,2008-10-10,14:31:44
43.847199,125.289033,0,829,39731.6054282407,2008-10-10,14:31:49
43.847182,125.288978,0,829,39731.6054861111,2008-10-10,14:31:54
43.847189,125.288945,0,827,39731.6055439815,2008-10-10,14:31:59
43.84717,125.288891,0,827,39731.6056018519,2008-10-10,14:32:04
43.847147,125.288868,0,829,39731.6056597222,2008-10-10,14:32:09
43.847155,125.288922,0,829,39731.6057175926,2008-10-10,14:32:14
43.847152,125.288954,0,828,39731.605775463,2008-10-10,14:32:19
43.847173,125.288999,0,828,39731.6058333333,2008-10-10,14:32:24
43.8472,125.289147,0,826,39731.6058912037,2008-10-10,14:32:29
43.847233,125.289229,0,826,39731.6059490741,2008-10-10,14:32:34
43.847254,125.289266,0,825,39731.6060069444,2008-10-10,14:32:39
43.847254,125.289236,0,825,39731.6060648148,2008-10-10,14:32:44
43.847243,125.289227,0,826,39731.6061226852,2008-10-10,14:32:49
43.847248,125.28917,0,827,39731.6061805556,2008-10-10,14:32:54
43.847247,125.289108,0,828,39731.6062384259,2008-10-10,14:32:59
43.847225,125.289038,0,831,39731.6062962963,2008-10-10,14:33:04
43.847218,125.289019,0,832,39731.6063541667,2008-10-10,14:33:09
43.847222,125.289048,0,834,39731.606412037,2008-10-10,14:33:14
43.847233,125.289061,0,835,39731.6064699074,2008-10-10,14:33:19
43.847216,125.289058,0,837,39731.6065277778,2008-10-10,14:33:24
43.847195,125.28904,0,837,39731.6065856481,2008-10-10,14:33:29
43.847195,125.28904,0,837,39731.6066203704,2008-10-10,14:33:32
43.847198,125.289038,0,837,39731.6066435185,2008-10-10,14:33:34
43.847198,125.289021,0,837,39731.6067013889,2008-10-10,14:33:39
43.847189,125.289012,0,838,39731.6067592593,2008-10-10,14:33:44
43.847193,125.289005,0,836,39731.6068171296,2008-10-10,14:33:49
43.847193,125.289005,0,836,39731.6068518519,2008-10-10,14:33:52
43.847194,125.289013,0,834,39731.606875,2008-10-10,14:33:54
43.84721,125.28906,0,831,39731.6069328704,2008-10-10,14:33:59
43.847212,125.289087,0,827,39731.6069907407,2008-10-10,14:34:04
43.847229,125.289098,0,823,39731.6070486111,2008-10-10,14:34:09
43.847257,125.289106,0,822,39731.6071064815,2008-10-10,14:34:14
43.84728,125.289146,0,822,39731.6071643519,2008-10-10,14:34:19
43.847288,125.289197,0,821,39731.6072222222,2008-10-10,14:34:24
43.847277,125.289226,0,820,39731.6072800926,2008-10-10,14:34:29
43.847273,125.289248,0,820,39731.607337963,2008-10-10,14:34:34
43.847267,125.289212,0,820,39731.6073958333,2008-10-10,14:34:39
43.847258,125.289137,0,822,39731.6074537037,2008-10-10,14:34:44
43.847252,125.289057,0,824,39731.6075115741,2008-10-10,14:34:49
43.847248,125.288995,0,825,39731.6075694444,2008-10-10,14:34:54
43.847258,125.288984,0,824,39731.6076273148,2008-10-10,14:34:59
43.847252,125.288956,0,826,39731.6076851852,2008-10-10,14:35:04
43.847233,125.288938,0,827,39731.6077430556,2008-10-10,14:35:09
43.84723,125.288974,0,826,39731.6078009259,2008-10-10,14:35:14
43.847228,125.288991,0,828,39731.6078587963,2008-10-10,14:35:19
43.847228,125.289029,0,828,39731.6079166667,2008-10-10,14:35:24
43.847224,125.289084,0,829,39731.607974537,2008-10-10,14:35:29
43.847255,125.289141,0,830,39731.6080324074,2008-10-10,14:35:34
43.847296,125.289182,0,830,39731.6080902778,2008-10-10,14:35:39
43.847328,125.28923,0,829,39731.6081481481,2008-10-10,14:35:44
43.847316,125.28923,0,827,39731.6082060185,2008-10-10,14:35:49
43.847279,125.289177,0,824,39731.6082638889,2008-10-10,14:35:54
43.847278,125.289141,0,822,39731.6083217593,2008-10-10,14:35:59
43.847278,125.289141,0,822,39731.6083564815,2008-10-10,14:36:02
43.847274,125.289137,0,821,39731.6083796296,2008-10-10,14:36:04
43.847265,125.289142,0,820,39731.6084375,2008-10-10,14:36:09
43.847265,125.289158,0,819,39731.6084953704,2008-10-10,14:36:14
43.847288,125.289192,0,819,39731.6085532407,2008-10-10,14:36:19
43.847267,125.289237,0,821,39731.6086111111,2008-10-10,14:36:24
43.847273,125.289295,0,823,39731.6086689815,2008-10-10,14:36:29
43.847279,125.289335,0,825,39731.6087268519,2008-10-10,14:36:34
43.847269,125.289343,0,827,39731.6087847222,2008-10-10,14:36:39
43.847268,125.289402,0,829,39731.6088425926,2008-10-10,14:36:44
43.847258,125.289386,0,830,39731.608900463,2008-10-10,14:36:49
43.847269,125.289376,0,832,39731.6089583333,2008-10-10,14:36:54
43.847283,125.289366,0,833,39731.6090162037,2008-10-10,14:36:59
43.847282,125.289348,0,833,39731.6090740741,2008-10-10,14:37:04
43.847289,125.289361,0,833,39731.6091319444,2008-10-10,14:37:09
43.847308,125.289392,0,835,39731.6091898148,2008-10-10,14:37:14
43.847311,125.289408,0,835,39731.6092476852,2008-10-10,14:37:19
43.847305,125.289409,0,835,39731.6093055556,2008-10-10,14:37:24
43.847303,125.289409,0,835,39731.6093634259,2008-10-10,14:37:29
43.847303,125.289409,0,835,39731.6093981481,2008-10-10,14:37:32
43.847305,125.289417,0,835,39731.6094212963,2008-10-10,14:37:34
43.847313,125.289479,0,835,39731.6094791667,2008-10-10,14:37:39
43.847321,125.289543,0,834,39731.609537037,2008-10-10,14:37:44
43.847326,125.289582,0,833,39731.6095949074,2008-10-10,14:37:49
43.847315,125.289572,0,831,39731.6096527778,2008-10-10,14:37:54
43.847304,125.289516,0,831,39731.6097106481,2008-10-10,14:37:59
43.847304,125.289516,0,831,39731.6097453704,2008-10-10,14:38:02
43.847304,125.289516,0,831,39731.6097685185,2008-10-10,14:38:04
43.847278,125.289442,0,831,39731.6098263889,2008-10-10,14:38:09
43.847232,125.289209,0,832,39731.6098842593,2008-10-10,14:38:14
43.847195,125.289096,0,832,39731.6099421296,2008-10-10,14:38:19
43.847261,125.28874,0,848,39731.6134722222,2008-10-10,14:43:24
43.847226,125.288515,0,848,39731.6135300926,2008-10-10,14:43:29
43.8472,125.28832,0,847,39731.613587963,2008-10-10,14:43:34
43.847148,125.288173,0,847,39731.6136458333,2008-10-10,14:43:39
43.847069,125.287998,0,847,39731.6137037037,2008-10-10,14:43:44
43.847046,125.287968,0,848,39731.6137615741,2008-10-10,14:43:49
43.847077,125.288175,0,852,39731.6138194444,2008-10-10,14:43:54
43.847079,125.288303,0,853,39731.6138773148,2008-10-10,14:43:59
43.84711,125.288612,0,854,39731.6139351852,2008-10-10,14:44:04
43.847121,125.28871,0,856,39731.6139930556,2008-10-10,14:44:09
43.847133,125.288805,0,855,39731.6140509259,2008-10-10,14:44:14
43.847129,125.288876,0,856,39731.6141087963,2008-10-10,14:44:19
43.847158,125.288977,0,858,39731.6141666667,2008-10-10,14:44:24
43.847186,125.289111,0,858,39731.614224537,2008-10-10,14:44:29
43.847211,125.289132,0,856,39731.6142824074,2008-10-10,14:44:34
43.847224,125.289187,0,858,39731.6143402778,2008-10-10,14:44:39
43.84723,125.289101,0,860,39731.6143981481,2008-10-10,14:44:44
43.847226,125.288995,0,860,39731.6144560185,2008-10-10,14:44:49
43.847228,125.288941,0,860,39731.6145138889,2008-10-10,14:44:54
43.847219,125.288912,0,859,39731.6145717593,2008-10-10,14:44:59
43.847209,125.288912,0,860,39731.6146296296,2008-10-10,14:45:04
43.847186,125.288928,0,862,39731.6146875,2008-10-10,14:45:09
43.84718,125.288937,0,864,39731.6147453704,2008-10-10,14:45:14
43.847171,125.288945,0,866,39731.6148032407,2008-10-10,14:45:19
43.847166,125.288956,0,873,39731.6148611111,2008-10-10,14:45:24
43.847152,125.288906,0,878,39731.6149189815,2008-10-10,14:45:29
43.847132,125.288873,0,879,39731.6149768519,2008-10-10,14:45:34
43.847124,125.288842,0,878,39731.6150347222,2008-10-10,14:45:39
43.847158,125.288905,0,876,39731.6150925926,2008-10-10,14:45:44
43.84717,125.288944,0,874,39731.615150463,2008-10-10,14:45:49
43.847172,125.289053,0,873,39731.6152083333,2008-10-10,14:45:54
43.847175,125.289149,0,875,39731.6152662037,2008-10-10,14:45:59
43.847162,125.289199,0,879,39731.6153240741,2008-10-10,14:46:04
43.847132,125.289173,0,886,39731.6153819444,2008-10-10,14:46:09
43.84713,125.289183,0,887,39731.6154398148,2008-10-10,14:46:14
43.847137,125.289122,0,887,39731.6154976852,2008-10-10,14:46:19
43.847163,125.289148,0,883,39731.6155555556,2008-10-10,14:46:24
43.847163,125.289148,0,883,39731.6155902778,2008-10-10,14:46:27
43.847171,125.289146,0,882,39731.6156134259,2008-10-10,14:46:29
43.847183,125.289105,0,878,39731.6156712963,2008-10-10,14:46:34
43.847164,125.289055,0,875,39731.6157291667,2008-10-10,14:46:39
43.847171,125.289025,0,873,39731.615787037,2008-10-10,14:46:44
43.847168,125.288973,0,873,39731.6158449074,2008-10-10,14:46:49
43.847159,125.288905,0,875,39731.6159027778,2008-10-10,14:46:54
43.847174,125.288965,0,877,39731.6159606481,2008-10-10,14:46:59
43.847179,125.288905,0,879,39731.6160185185,2008-10-10,14:47:04
43.847207,125.288961,0,881,39731.6160763889,2008-10-10,14:47:09
43.847211,125.288923,0,884,39731.6161342593,2008-10-10,14:47:14
43.847211,125.2889,0,887,39731.6161921296,2008-10-10,14:47:19
43.847207,125.288874,0,886,39731.61625,2008-10-10,14:47:24
43.847211,125.288886,0,889,39731.6163078704,2008-10-10,14:47:29
43.847212,125.288884,0,889,39731.6163657407,2008-10-10,14:47:34
43.847212,125.288884,0,889,39731.616400463,2008-10-10,14:47:37
43.847207,125.28888,0,889,39731.6164236111,2008-10-10,14:47:39
43.847172,125.288885,0,891,39731.6164814815,2008-10-10,14:47:44
43.847154,125.288838,0,887,39731.6165393519,2008-10-10,14:47:49
43.847156,125.288804,0,888,39731.6165972222,2008-10-10,14:47:54
43.847173,125.288805,0,890,39731.6166550926,2008-10-10,14:47:59
43.847174,125.288814,0,892,39731.616712963,2008-10-10,14:48:04
43.847172,125.288807,0,892,39731.6167708333,2008-10-10,14:48:09
43.847172,125.288807,0,892,39731.6168055556,2008-10-10,14:48:12
43.84717,125.288813,0,892,39731.6168287037,2008-10-10,14:48:14
43.847161,125.28882,0,892,39731.6168865741,2008-10-10,14:48:19
43.847167,125.28888,0,893,39731.6169444444,2008-10-10,14:48:24
43.847194,125.289112,0,893,39731.6170023148,2008-10-10,14:48:29
43.847201,125.289159,0,893,39731.6170601852,2008-10-10,14:48:34
43.847177,125.289072,0,894,39731.6171180556,2008-10-10,14:48:39
43.847185,125.289117,0,893,39731.6171759259,2008-10-10,14:48:44
43.847168,125.289077,0,893,39731.6172337963,2008-10-10,14:48:49
43.847155,125.288749,0,878,39731.6199537037,2008-10-10,14:52:44
43.847144,125.288691,0,878,39731.6200115741,2008-10-10,14:52:49
43.847135,125.288644,0,879,39731.6200694444,2008-10-10,14:52:54
43.847134,125.288595,0,879,39731.6201273148,2008-10-10,14:52:59
43.847136,125.288628,0,880,39731.6201851852,2008-10-10,14:53:04
43.847111,125.288628,0,880,39731.6202430556,2008-10-10,14:53:09
43.847101,125.288658,0,880,39731.6203009259,2008-10-10,14:53:14
43.847114,125.288754,0,881,39731.6203587963,2008-10-10,14:53:19
43.847144,125.288803,0,882,39731.6204166667,2008-10-10,14:53:24
43.847132,125.288816,0,883,39731.620474537,2008-10-10,14:53:29
43.84713,125.288824,0,883,39731.6205324074,2008-10-10,14:53:34
43.84713,125.288827,0,883,39731.6205902778,2008-10-10,14:53:39
43.84713,125.288827,0,883,39731.620625,2008-10-10,14:53:42
43.847136,125.288833,0,883,39731.6206481481,2008-10-10,14:53:44
43.847149,125.28878,0,883,39731.6207060185,2008-10-10,14:53:49
43.847167,125.288652,0,883,39731.6207638889,2008-10-10,14:53:54
43.847188,125.288632,0,883,39731.6208217593,2008-10-10,14:53:59
43.847196,125.288622,0,882,39731.6208796296,2008-10-10,14:54:04
43.847183,125.288625,0,881,39731.6209375,2008-10-10,14:54:09
43.847163,125.288626,0,881,39731.6209953704,2008-10-10,14:54:14
43.847143,125.288626,0,882,39731.6210532407,2008-10-10,14:54:19
43.847112,125.288647,0,882,39731.6211111111,2008-10-10,14:54:24
43.847077,125.288643,0,881,39731.6211689815,2008-10-10,14:54:29
43.847066,125.288648,0,881,39731.6212268519,2008-10-10,14:54:34
43.847042,125.288576,0,881,39731.6212847222,2008-10-10,14:54:39
43.847039,125.288602,0,881,39731.6213425926,2008-10-10,14:54:44
43.847032,125.288721,0,880,39731.621400463,2008-10-10,14:54:49
43.847021,125.288694,0,880,39731.6214583333,2008-10-10,14:54:54
43.847063,125.288788,0,885,39731.6215162037,2008-10-10,14:54:59
43.847121,125.28891,0,887,39731.6215740741,2008-10-10,14:55:04
43.847175,125.288982,0,888,39731.6216319444,2008-10-10,14:55:09
43.847225,125.289083,0,888,39731.6216898148,2008-10-10,14:55:14
43.847279,125.289206,0,887,39731.6217476852,2008-10-10,14:55:19
43.8473,125.289261,0,886,39731.6218055556,2008-10-10,14:55:24
43.847287,125.289198,0,885,39731.6218634259,2008-10-10,14:55:29
43.847266,125.289157,0,884,39731.6219212963,2008-10-10,14:55:34
43.847261,125.289147,0,884,39731.6219791667,2008-10-10,14:55:39
43.847255,125.289138,0,884,39731.622037037,2008-10-10,14:55:44
43.847181,125.289061,0,884,39731.6220949074,2008-10-10,14:55:49
43.847163,125.289005,0,885,39731.6221527778,2008-10-10,14:55:54
43.847173,125.28898,0,885,39731.6222106481,2008-10-10,14:55:59
43.847161,125.288913,0,886,39731.6222685185,2008-10-10,14:56:04
43.847139,125.288842,0,886,39731.6223263889,2008-10-10,14:56:09
43.847144,125.288814,0,887,39731.6223842593,2008-10-10,14:56:14
43.847142,125.288813,0,886,39731.6224421296,2008-10-10,14:56:19
43.847142,125.288813,0,886,39731.6224768519,2008-10-10,14:56:22
43.847145,125.288819,0,885,39731.6225,2008-10-10,14:56:24
43.847107,125.288812,0,884,39731.6225578704,2008-10-10,14:56:29
43.847104,125.288835,0,881,39731.6226157407,2008-10-10,14:56:34
43.847138,125.288854,0,878,39731.6226736111,2008-10-10,14:56:39
43.847164,125.288877,0,878,39731.6227314815,2008-10-10,14:56:44
43.847208,125.289231,0,789,39731.6319907407,2008-10-10,15:10:04
43.847212,125.289285,0,790,39731.6320486111,2008-10-10,15:10:09
43.847209,125.289296,0,790,39731.6321064815,2008-10-10,15:10:14
43.847213,125.289267,0,790,39731.6321643519,2008-10-10,15:10:19
43.847189,125.289225,0,791,39731.6322222222,2008-10-10,15:10:24
43.847175,125.28917,0,793,39731.6322800926,2008-10-10,15:10:29
43.847169,125.289125,0,793,39731.632337963,2008-10-10,15:10:34
43.847169,125.289097,0,795,39731.6323958333,2008-10-10,15:10:39
43.847181,125.289079,0,800,39731.6324537037,2008-10-10,15:10:44
43.847206,125.289072,0,803,39731.6325115741,2008-10-10,15:10:49
43.847225,125.289096,0,804,39731.6325694444,2008-10-10,15:10:54
43.847234,125.289164,0,806,39731.6326273148,2008-10-10,15:10:59
43.847254,125.289225,0,807,39731.6326851852,2008-10-10,15:11:04
43.847265,125.289248,0,805,39731.6327430556,2008-10-10,15:11:09
43.847265,125.289248,0,805,39731.6327777778,2008-10-10,15:11:12
43.847262,125.289244,0,804,39731.6328009259,2008-10-10,15:11:14
43.847259,125.289259,0,801,39731.6328587963,2008-10-10,15:11:19
43.847255,125.289252,0,800,39731.6329166667,2008-10-10,15:11:24
43.847252,125.289248,0,800,39731.632974537,2008-10-10,15:11:29
43.847252,125.289248,0,800,39731.6330092593,2008-10-10,15:11:32
43.847251,125.289245,0,799,39731.6330324074,2008-10-10,15:11:34
43.847233,125.289175,0,800,39731.6330902778,2008-10-10,15:11:39
43.847221,125.28915,0,802,39731.6331481481,2008-10-10,15:11:44
43.847214,125.289114,0,800,39731.6332060185,2008-10-10,15:11:49
43.847223,125.289088,0,801,39731.6332638889,2008-10-10,15:11:54
43.847222,125.289088,0,801,39731.6333217593,2008-10-10,15:11:59
43.84722,125.289095,0,802,39731.6333796296,2008-10-10,15:12:04
43.847218,125.289098,0,802,39731.6334375,2008-10-10,15:12:09
43.847218,125.289098,0,802,39731.6334722222,2008-10-10,15:12:12
43.847213,125.289092,0,802,39731.6334953704,2008-10-10,15:12:14
43.847188,125.289056,0,800,39731.6335532407,2008-10-10,15:12:19
43.847185,125.289028,0,798,39731.6336111111,2008-10-10,15:12:24
43.847175,125.289024,0,797,39731.6336689815,2008-10-10,15:12:29
43.847172,125.289017,0,797,39731.6337268518,2008-10-10,15:12:34
43.847172,125.289017,0,797,39731.6337615741,2008-10-10,15:12:37
43.847169,125.289012,0,797,39731.6337847222,2008-10-10,15:12:39
43.847168,125.288993,0,796,39731.6338425926,2008-10-10,15:12:44
43.847168,125.288993,0,796,39731.633900463,2008-10-10,15:12:49
43.847172,125.288995,0,798,39731.6339583333,2008-10-10,15:12:54
43.847176,125.288996,0,798,39731.6340162037,2008-10-10,15:12:59
43.84718,125.289,0,798,39731.6340740741,2008-10-10,15:13:04
43.847187,125.289001,0,798,39731.6341319444,2008-10-10,15:13:09
43.847187,125.289001,0,798,39731.6341666667,2008-10-10,15:13:12
43.847193,125.289006,0,799,39731.6341898148,2008-10-10,15:13:14
43.847196,125.289016,0,799,39731.6342476852,2008-10-10,15:13:19
43.847201,125.289031,0,799,39731.6343055556,2008-10-10,15:13:24
43.847186,125.289029,0,799,39731.6343634259,2008-10-10,15:13:29
43.847171,125.289029,0,799,39731.6344212963,2008-10-10,15:13:34
43.847167,125.289043,0,799,39731.6344791667,2008-10-10,15:13:39
43.847169,125.289052,0,797,39731.634537037,2008-10-10,15:13:44
43.847193,125.289056,0,797,39731.6345949074,2008-10-10,15:13:49
43.847227,125.289055,0,797,39731.6346527778,2008-10-10,15:13:54
43.847227,125.289044,0,798,39731.6347106481,2008-10-10,15:13:59
43.847238,125.289049,0,799,39731.6347685185,2008-10-10,15:14:04
43.847248,125.289046,0,800,39731.6348263889,2008-10-10,15:14:09
43.847223,125.289016,0,801,39731.6348842593,2008-10-10,15:14:14
43.84719,125.289013,0,803,39731.6349421296,2008-10-10,15:14:19
43.847176,125.289037,0,806,39731.635,2008-10-10,15:14:24
43.847176,125.289037,0,806,39731.6350347222,2008-10-10,15:14:27
43.847168,125.289045,0,806,39731.6350578704,2008-10-10,15:14:29
43.847137,125.288995,0,807,39731.6351157407,2008-10-10,15:14:34
43.847131,125.288974,0,808,39731.6351736111,2008-10-10,15:14:39
43.847125,125.288917,0,809,39731.6352314815,2008-10-10,15:14:44
43.847137,125.288878,0,810,39731.6352893518,2008-10-10,15:14:49
43.847142,125.288849,0,811,39731.6353472222,2008-10-10,15:14:54
43.847136,125.288822,0,812,39731.6354050926,2008-10-10,15:14:59
43.847142,125.288803,0,812,39731.635462963,2008-10-10,15:15:04
43.847146,125.288818,0,812,39731.6355208333,2008-10-10,15:15:09
43.847159,125.288877,0,810,39731.6355787037,2008-10-10,15:15:14
43.847163,125.288931,0,809,39731.6356365741,2008-10-10,15:15:19
43.847172,125.288967,0,808,39731.6356944444,2008-10-10,15:15:24
43.847172,125.288967,0,808,39731.6357291667,2008-10-10,15:15:27
43.847164,125.288974,0,808,39731.6357523148,2008-10-10,15:15:29
43.847164,125.289001,0,809,39731.6358101852,2008-10-10,15:15:34
43.847174,125.289042,0,809,39731.6358680556,2008-10-10,15:15:39
43.847163,125.289046,0,810,39731.6359259259,2008-10-10,15:15:44
43.847159,125.289007,0,810,39731.6359837963,2008-10-10,15:15:49
43.847176,125.288991,0,810,39731.6360416667,2008-10-10,15:15:54
43.847194,125.289009,0,810,39731.636099537,2008-10-10,15:15:59
43.847213,125.289007,0,811,39731.6361574074,2008-10-10,15:16:04
43.847218,125.288988,0,812,39731.6362152778,2008-10-10,15:16:09
43.847202,125.288967,0,813,39731.6362731481,2008-10-10,15:16:14
43.847209,125.288969,0,813,39731.6363310185,2008-10-10,15:16:19
43.847209,125.288969,0,813,39731.6363657407,2008-10-10,15:16:22
43.847213,125.288967,0,814,39731.6363888889,2008-10-10,15:16:24
43.847204,125.288903,0,817,39731.6364467593,2008-10-10,15:16:29
43.847192,125.288855,0,819,39731.6365046296,2008-10-10,15:16:34
43.847165,125.288793,0,822,39731.6365625,2008-10-10,15:16:39
43.847161,125.288754,0,825,39731.6366203704,2008-10-10,15:16:44
43.847114,125.288669,0,829,39731.6366782407,2008-10-10,15:16:49
43.847122,125.28865,0,833,39731.6367361111,2008-10-10,15:16:54
43.847139,125.288677,0,840,39731.6367939815,2008-10-10,15:16:59
43.847204,125.288739,0,842,39731.6368518519,2008-10-10,15:17:04
43.847235,125.288785,0,840,39731.6369097222,2008-10-10,15:17:09
43.847259,125.288833,0,840,39731.6369675926,2008-10-10,15:17:14
43.847268,125.288876,0,843,39731.637025463,2008-10-10,15:17:19
43.847258,125.288881,0,841,39731.6370833333,2008-10-10,15:17:24
43.847244,125.288897,0,841,39731.6371412037,2008-10-10,15:17:29
43.847237,125.288922,0,841,39731.6371990741,2008-10-10,15:17:34
43.847248,125.288993,0,843,39731.6372569444,2008-10-10,15:17:39
43.847258,125.289026,0,845,39731.6373148148,2008-10-10,15:17:44
43.847253,125.289055,0,845,39731.6373726852,2008-10-10,15:17:49
43.847277,125.289104,0,845,39731.6374305556,2008-10-10,15:17:54
43.847268,125.289066,0,842,39731.6374884259,2008-10-10,15:17:59
43.847268,125.289066,0,842,39731.6375231481,2008-10-10,15:18:02
43.84727,125.289063,0,841,39731.6375462963,2008-10-10,15:18:04
43.847269,125.289054,0,841,39731.6376041667,2008-10-10,15:18:09
43.847282,125.288993,0,839,39731.637662037,2008-10-10,15:18:14
43.847266,125.288904,0,837,39731.6377199074,2008-10-10,15:18:19
43.847282,125.288913,0,837,39731.6377777778,2008-10-10,15:18:24
43.847303,125.288982,0,835,39731.6378356481,2008-10-10,15:18:29
43.847287,125.289008,0,835,39731.6378935185,2008-10-10,15:18:34
43.847264,125.289035,0,837,39731.6379513889,2008-10-10,15:18:39
43.847227,125.289011,0,837,39731.6380092593,2008-10-10,15:18:44
43.847219,125.289044,0,835,39731.6380671296,2008-10-10,15:18:49
43.847214,125.289096,0,833,39731.638125,2008-10-10,15:18:54
43.847205,125.289117,0,832,39731.6381828704,2008-10-10,15:18:59
43.847205,125.289117,0,832,39731.6382175926,2008-10-10,15:19:02
43.847201,125.289121,0,833,39731.6382407407,2008-10-10,15:19:04
43.847192,125.289131,0,832,39731.6382986111,2008-10-10,15:19:09
43.847196,125.289116,0,833,39731.6383564815,2008-10-10,15:19:14
43.847206,125.289073,0,833,39731.6384143519,2008-10-10,15:19:19
43.847207,125.28904,0,834,39731.6384722222,2008-10-10,15:19:24
43.847187,125.288972,0,832,39731.6385300926,2008-10-10,15:19:29
43.847195,125.288935,0,831,39731.638587963,2008-10-10,15:19:34
43.84719,125.288912,0,827,39731.6386458333,2008-10-10,15:19:39
43.84719,125.288912,0,827,39731.6386805556,2008-10-10,15:19:42
43.847183,125.288916,0,827,39731.6387037037,2008-10-10,15:19:44
43.847205,125.288892,0,826,39731.6387615741,2008-10-10,15:19:49
43.84722,125.288869,0,827,39731.6388194444,2008-10-10,15:19:54
43.847235,125.28889,0,828,39731.6388773148,2008-10-10,15:19:59
43.847257,125.288943,0,831,39731.6389351852,2008-10-10,15:20:04
43.847268,125.288979,0,834,39731.6389930556,2008-10-10,15:20:09
43.847259,125.28899,0,835,39731.6390509259,2008-10-10,15:20:14
43.847275,125.288999,0,836,39731.6391087963,2008-10-10,15:20:19
43.847277,125.289011,0,836,39731.6391666667,2008-10-10,15:20:24
43.847277,125.289011,0,836,39731.6392013889,2008-10-10,15:20:27
43.847273,125.289019,0,836,39731.639224537,2008-10-10,15:20:29
43.847242,125.289026,0,831,39731.6392824074,2008-10-10,15:20:34
43.847212,125.288991,0,829,39731.6393402778,2008-10-10,15:20:39
43.847203,125.288999,0,829,39731.6393981481,2008-10-10,15:20:44
43.847207,125.288994,0,829,39731.6394560185,2008-10-10,15:20:49
43.847207,125.288994,0,829,39731.6394907407,2008-10-10,15:20:52
43.847209,125.288987,0,829,39731.6395138889,2008-10-10,15:20:54
43.847227,125.288993,0,830,39731.6395717593,2008-10-10,15:20:59
43.847246,125.28901,0,831,39731.6396296296,2008-10-10,15:21:04
43.847259,125.289013,0,831,39731.6396875,2008-10-10,15:21:09
43.847272,125.288992,0,830,39731.6397453704,2008-10-10,15:21:14
43.847286,125.288982,0,831,39731.6398032407,2008-10-10,15:21:19
43.847302,125.288992,0,832,39731.6398611111,2008-10-10,15:21:24
43.847304,125.288984,0,832,39731.6399189815,2008-10-10,15:21:29
43.847299,125.28898,0,832,39731.6399768519,2008-10-10,15:21:34
43.847299,125.28898,0,832,39731.6400115741,2008-10-10,15:21:37
43.847291,125.288979,0,832,39731.6400347222,2008-10-10,15:21:39
43.84727,125.288981,0,833,39731.6400925926,2008-10-10,15:21:44
43.84726,125.289018,0,833,39731.640150463,2008-10-10,15:21:49
43.847266,125.288998,0,831,39731.6402083333,2008-10-10,15:21:54
43.847266,125.288998,0,831,39731.6402430556,2008-10-10,15:21:57
43.847266,125.288995,0,831,39731.6402662037,2008-10-10,15:21:59
43.847267,125.288984,0,833,39731.6403240741,2008-10-10,15:22:04
43.847267,125.288984,0,833,39731.6403587963,2008-10-10,15:22:07
43.847259,125.288987,0,832,39731.6403819444,2008-10-10,15:22:09
43.847234,125.288977,0,833,39731.6404398148,2008-10-10,15:22:14
43.847229,125.289,0,831,39731.6404976852,2008-10-10,15:22:19
43.847229,125.289015,0,831,39731.6405555556,2008-10-10,15:22:24
43.847229,125.289015,0,831,39731.6405902778,2008-10-10,15:22:27
43.847234,125.28901,0,830,39731.6406134259,2008-10-10,15:22:29
43.847224,125.28899,0,828,39731.6406712963,2008-10-10,15:22:34
43.847225,125.288986,0,827,39731.6407291667,2008-10-10,15:22:39
43.847218,125.288989,0,827,39731.640787037,2008-10-10,15:22:44
43.847218,125.288989,0,827,39731.6408217593,2008-10-10,15:22:47
43.847219,125.288986,0,827,39731.6408449074,2008-10-10,15:22:49
43.847219,125.288998,0,827,39731.6409027778,2008-10-10,15:22:54
43.847247,125.289039,0,827,39731.6409606481,2008-10-10,15:22:59
43.847247,125.289039,0,827,39731.6409953704,2008-10-10,15:23:02
43.847254,125.289037,0,827,39731.6410185185,2008-10-10,15:23:04
43.847253,125.28905,0,827,39731.6410763889,2008-10-10,15:23:09
43.847253,125.28905,0,827,39731.6411111111,2008-10-10,15:23:12
43.84725,125.289052,0,826,39731.6411342593,2008-10-10,15:23:14
43.847242,125.289029,0,825,39731.6411921296,2008-10-10,15:23:19
43.84722,125.288994,0,826,39731.64125,2008-10-10,15:23:24
43.847207,125.288999,0,825,39731.6413078704,2008-10-10,15:23:29
43.847205,125.289008,0,825,39731.6413657407,2008-10-10,15:23:34
43.847205,125.289008,0,825,39731.641400463,2008-10-10,15:23:37
43.847207,125.289006,0,825,39731.6414236111,2008-10-10,15:23:39
43.847215,125.289015,0,825,39731.6414814815,2008-10-10,15:23:44
43.847226,125.289047,0,825,39731.6415393518,2008-10-10,15:23:49
43.847105,125.288801,0,819,39731.6595949074,2008-10-10,15:49:49
43.847071,125.288718,0,820,39731.6596527778,2008-10-10,15:49:54
43.847064,125.288733,0,820,39731.6597106481,2008-10-10,15:49:59
43.847097,125.288817,0,824,39731.6597685185,2008-10-10,15:50:04
43.847143,125.288903,0,825,39731.6598263889,2008-10-10,15:50:09
43.847177,125.288945,0,824,39731.6598842593,2008-10-10,15:50:14
43.847226,125.288968,0,824,39731.6599421296,2008-10-10,15:50:19
43.847261,125.289018,0,824,39731.66,2008-10-10,15:50:24
43.847254,125.289043,0,824,39731.6600578704,2008-10-10,15:50:29
43.847242,125.289071,0,824,39731.6601157407,2008-10-10,15:50:34
43.847256,125.289098,0,824,39731.6601736111,2008-10-10,15:50:39
43.847256,125.289098,0,824,39731.6602083333,2008-10-10,15:50:42
43.847254,125.289094,0,824,39731.6602314815,2008-10-10,15:50:44
43.847258,125.289084,0,824,39731.6602893519,2008-10-10,15:50:49
43.84725,125.289122,0,823,39731.6603472222,2008-10-10,15:50:54
43.847265,125.289139,0,823,39731.6604050926,2008-10-10,15:50:59
43.847279,125.289146,0,823,39731.660462963,2008-10-10,15:51:04
43.847279,125.289146,0,823,39731.6604976852,2008-10-10,15:51:07
43.847273,125.289146,0,823,39731.6605208333,2008-10-10,15:51:09
43.847245,125.289139,0,823,39731.6605787037,2008-10-10,15:51:14
43.847248,125.289122,0,825,39731.6606365741,2008-10-10,15:51:19
43.847248,125.289122,0,825,39731.6606712963,2008-10-10,15:51:22
43.847248,125.289127,0,825,39731.6606944444,2008-10-10,15:51:24
43.84727,125.289197,0,829,39731.6607523148,2008-10-10,15:51:29
43.847248,125.289163,0,833,39731.6608101852,2008-10-10,15:51:34
43.847228,125.289099,0,835,39731.6608680556,2008-10-10,15:51:39
43.847211,125.28907,0,838,39731.6609259259,2008-10-10,15:51:44
43.847196,125.289018,0,840,39731.6609837963,2008-10-10,15:51:49
43.847169,125.288995,0,842,39731.6610416667,2008-10-10,15:51:54
43.84717,125.289012,0,842,39731.661099537,2008-10-10,15:51:59
43.847162,125.289014,0,842,39731.6611574074,2008-10-10,15:52:04
43.847162,125.289014,0,842,39731.6611921296,2008-10-10,15:52:07
43.847158,125.289009,0,842,39731.6612152778,2008-10-10,15:52:09
43.847153,125.288999,0,842,39731.6612731481,2008-10-10,15:52:14
43.847153,125.288999,0,842,39731.6613078704,2008-10-10,15:52:17
43.847157,125.289006,0,842,39731.6613310185,2008-10-10,15:52:19
43.847204,125.289035,0,839,39731.6613888889,2008-10-10,15:52:24
43.847216,125.289041,0,838,39731.6614467593,2008-10-10,15:52:29
43.847238,125.289048,0,833,39731.6615046296,2008-10-10,15:52:34
43.847238,125.289048,0,833,39731.6615393519,2008-10-10,15:52:37
43.847246,125.289048,0,828,39731.6615625,2008-10-10,15:52:39
43.847224,125.289017,0,826,39731.6616203704,2008-10-10,15:52:44
43.847219,125.289057,0,824,39731.6616782407,2008-10-10,15:52:49
43.84725,125.289136,0,824,39731.6617361111,2008-10-10,15:52:54
43.847245,125.28919,0,822,39731.6617939815,2008-10-10,15:52:59
43.847241,125.289224,0,820,39731.6618518519,2008-10-10,15:53:04
43.847241,125.289224,0,820,39731.6618865741,2008-10-10,15:53:07
43.847235,125.289225,0,820,39731.6619097222,2008-10-10,15:53:09
43.847217,125.289209,0,820,39731.6619675926,2008-10-10,15:53:14
43.847205,125.289193,0,820,39731.662025463,2008-10-10,15:53:19
43.847184,125.289154,0,821,39731.6620833333,2008-10-10,15:53:24
43.847175,125.289133,0,822,39731.6621412037,2008-10-10,15:53:29
43.847169,125.289125,0,822,39731.6621990741,2008-10-10,15:53:34
43.847169,125.289133,0,822,39731.6622569444,2008-10-10,15:53:39
43.847169,125.289133,0,822,39731.6622916667,2008-10-10,15:53:42
43.847166,125.289138,0,822,39731.6623148148,2008-10-10,15:53:44
43.847148,125.289128,0,822,39731.6623726852,2008-10-10,15:53:49
43.847118,125.289135,0,823,39731.6624305556,2008-10-10,15:53:54
43.847084,125.28914,0,823,39731.6624884259,2008-10-10,15:53:59
43.847084,125.28914,0,823,39731.6625231481,2008-10-10,15:54:02
43.847083,125.289133,0,823,39731.6625462963,2008-10-10,15:54:04
43.847097,125.289112,0,823,39731.6626041667,2008-10-10,15:54:09
43.847121,125.28912,0,823,39731.662662037,2008-10-10,15:54:14
43.847142,125.289139,0,823,39731.6627199074,2008-10-10,15:54:19
43.847175,125.289172,0,824,39731.6627777778,2008-10-10,15:54:24
43.847205,125.289179,0,827,39731.6628356481,2008-10-10,15:54:29
43.847211,125.289169,0,828,39731.6628935185,2008-10-10,15:54:34
43.847204,125.289145,0,827,39731.6629513889,2008-10-10,15:54:39
43.847204,125.289145,0,827,39731.6629861111,2008-10-10,15:54:42
43.847208,125.289139,0,827,39731.6630092593,2008-10-10,15:54:44
43.847246,125.289114,0,828,39731.6630671296,2008-10-10,15:54:49
43.847262,125.28912,0,829,39731.663125,2008-10-10,15:54:54
43.847278,125.289172,0,830,39731.6631828704,2008-10-10,15:54:59
43.84728,125.289202,0,832,39731.6632407407,2008-10-10,15:55:04
43.84727,125.289222,0,832,39731.6632986111,2008-10-10,15:55:09
43.847214,125.289198,0,832,39731.6633564815,2008-10-10,15:55:14
43.847172,125.289202,0,833,39731.6634143519,2008-10-10,15:55:19
43.847164,125.289191,0,833,39731.6634722222,2008-10-10,15:55:24
43.84717,125.289152,0,832,39731.6635300926,2008-10-10,15:55:29
43.847161,125.289103,0,831,39731.663587963,2008-10-10,15:55:34
43.847155,125.28907,0,829,39731.6636458333,2008-10-10,15:55:39
43.847167,125.289087,0,830,39731.6637037037,2008-10-10,15:55:44
43.847179,125.289109,0,831,39731.6637615741,2008-10-10,15:55:49
43.847187,125.289118,0,831,39731.6638194444,2008-10-10,15:55:54
43.847208,125.289135,0,831,39731.6638773148,2008-10-10,15:55:59
43.847228,125.289149,0,832,39731.6639351852,2008-10-10,15:56:04
43.847246,125.289176,0,833,39731.6639930556,2008-10-10,15:56:09
43.847246,125.289176,0,833,39731.6640277778,2008-10-10,15:56:12
43.84724,125.28917,0,834,39731.6640509259,2008-10-10,15:56:14
43.847247,125.289183,0,834,39731.6641087963,2008-10-10,15:56:19
43.847249,125.289192,0,834,39731.6641666667,2008-10-10,15:56:24
43.847261,125.289227,0,835,39731.664224537,2008-10-10,15:56:29
43.847285,125.289274,0,836,39731.6642824074,2008-10-10,15:56:34
43.847317,125.289359,0,837,39731.6643402778,2008-10-10,15:56:39
43.847301,125.289361,0,836,39731.6643981481,2008-10-10,15:56:44
43.847316,125.289365,0,836,39731.6644560185,2008-10-10,15:56:49
43.847325,125.289418,0,835,39731.6645138889,2008-10-10,15:56:54
43.847352,125.289506,0,834,39731.6645717593,2008-10-10,15:56:59
43.847393,125.289567,0,832,39731.6646296296,2008-10-10,15:57:04
43.847402,125.28959,0,830,39731.6646875,2008-10-10,15:57:09
43.847365,125.289537,0,829,39731.6647453704,2008-10-10,15:57:14
43.847337,125.289456,0,827,39731.6648032407,2008-10-10,15:57:19
43.847337,125.289456,0,827,39731.664837963,2008-10-10,15:57:22
43.847335,125.289453,0,827,39731.6648611111,2008-10-10,15:57:24
43.847297,125.289346,0,826,39731.6649189815,2008-10-10,15:57:29
43.847241,125.289223,0,826,39731.6649768518,2008-10-10,15:57:34
43.84723,125.289122,0,826,39731.6650347222,2008-10-10,15:57:39
43.847231,125.289097,0,827,39731.6650925926,2008-10-10,15:57:44
43.847238,125.289088,0,826,39731.665150463,2008-10-10,15:57:49
43.847234,125.289121,0,827,39731.6652083333,2008-10-10,15:57:54
43.847244,125.28914,0,826,39731.6652662037,2008-10-10,15:57:59
43.847242,125.289171,0,828,39731.6653240741,2008-10-10,15:58:04
43.847249,125.289221,0,830,39731.6653819444,2008-10-10,15:58:09
43.847252,125.289272,0,830,39731.6654398148,2008-10-10,15:58:14
43.847251,125.289257,0,830,39731.6654976852,2008-10-10,15:58:19
43.847241,125.28924,0,830,39731.6655555556,2008-10-10,15:58:24
43.847232,125.289179,0,828,39731.6656134259,2008-10-10,15:58:29
43.847221,125.289113,0,828,39731.6656712963,2008-10-10,15:58:34
43.847218,125.289074,0,827,39731.6657291667,2008-10-10,15:58:39
43.847201,125.289065,0,826,39731.665787037,2008-10-10,15:58:44
43.847201,125.289065,0,826,39731.6658217593,2008-10-10,15:58:47
43.847198,125.289072,0,826,39731.6658449074,2008-10-10,15:58:49
43.847191,125.289061,0,826,39731.6659027778,2008-10-10,15:58:54
43.847175,125.28899,0,823,39731.6659606481,2008-10-10,15:58:59
43.847206,125.288987,0,822,39731.6660185185,2008-10-10,15:59:04
43.847239,125.289029,0,820,39731.6660763889,2008-10-10,15:59:09
43.847251,125.289053,0,819,39731.6661342593,2008-10-10,15:59:14
43.847243,125.289085,0,821,39731.6661921296,2008-10-10,15:59:19
43.847255,125.289097,0,825,39731.66625,2008-10-10,15:59:24
43.84727,125.289133,0,827,39731.6663078704,2008-10-10,15:59:29
43.847269,125.28911,0,829,39731.6663657407,2008-10-10,15:59:34
43.847272,125.28909,0,832,39731.6664236111,2008-10-10,15:59:39
43.847253,125.289075,0,832,39731.6664814815,2008-10-10,15:59:44
43.847253,125.289075,0,832,39731.6665162037,2008-10-10,15:59:47
43.847248,125.289075,0,833,39731.6665393518,2008-10-10,15:59:49
43.847273,125.289097,0,831,39731.6665972222,2008-10-10,15:59:54
43.847267,125.289099,0,832,39731.6666550926,2008-10-10,15:59:59
43.847267,125.289099,0,832,39731.6666898148,2008-10-10,16:00:02
43.847273,125.289096,0,832,39731.666712963,2008-10-10,16:00:04
43.847275,125.289115,0,833,39731.6667708333,2008-10-10,16:00:09
43.847285,125.289133,0,834,39731.6668287037,2008-10-10,16:00:14
43.847297,125.289115,0,833,39731.6668865741,2008-10-10,16:00:19
43.8473,125.289133,0,833,39731.6669444444,2008-10-10,16:00:24
43.847324,125.289183,0,833,39731.6670023148,2008-10-10,16:00:29
43.847329,125.289217,0,831,39731.6670601852,2008-10-10,16:00:34
43.847322,125.289229,0,828,39731.6671180556,2008-10-10,16:00:39
43.847314,125.289243,0,825,39731.6671759259,2008-10-10,16:00:44
43.847325,125.28922,0,823,39731.6672337963,2008-10-10,16:00:49
43.847334,125.289224,0,823,39731.6672916667,2008-10-10,16:00:54
43.847329,125.289204,0,824,39731.667349537,2008-10-10,16:00:59
43.847326,125.289207,0,824,39731.6674074074,2008-10-10,16:01:04
43.84733,125.289207,0,825,39731.6674652778,2008-10-10,16:01:09
43.84733,125.289207,0,825,39731.6675,2008-10-10,16:01:12
43.847331,125.289203,0,826,39731.6675231481,2008-10-10,16:01:14
43.847338,125.289194,0,827,39731.6675810185,2008-10-10,16:01:19
43.847345,125.289195,0,827,39731.6676388889,2008-10-10,16:01:24
43.847345,125.289195,0,827,39731.6676736111,2008-10-10,16:01:27
43.847341,125.28919,0,827,39731.6676967593,2008-10-10,16:01:29
43.847326,125.289181,0,827,39731.6677546296,2008-10-10,16:01:34
43.847298,125.28918,0,828,39731.6678125,2008-10-10,16:01:39
43.847278,125.289174,0,829,39731.6678703704,2008-10-10,16:01:44
43.847285,125.289186,0,829,39731.6679282407,2008-10-10,16:01:49
43.84731,125.289209,0,831,39731.6679861111,2008-10-10,16:01:54
43.847326,125.289223,0,831,39731.6680439815,2008-10-10,16:01:59
43.847339,125.28922,0,831,39731.6681018519,2008-10-10,16:02:04
43.84734,125.289241,0,830,39731.6681597222,2008-10-10,16:02:09
43.847351,125.289264,0,830,39731.6682175926,2008-10-10,16:02:14
43.847366,125.28926,0,829,39731.668275463,2008-10-10,16:02:19
43.847381,125.289238,0,830,39731.6683333333,2008-10-10,16:02:24
43.847374,125.289219,0,830,39731.6683912037,2008-10-10,16:02:29
43.847367,125.28921,0,830,39731.6684490741,2008-10-10,16:02:34
43.847347,125.289174,0,830,39731.6685069444,2008-10-10,16:02:39
43.847325,125.289143,0,829,39731.6685648148,2008-10-10,16:02:44
43.847325,125.289143,0,829,39731.668599537,2008-10-10,16:02:47
43.847318,125.289145,0,829,39731.6686226852,2008-10-10,16:02:49
43.847287,125.289144,0,829,39731.6686805556,2008-10-10,16:02:54
43.847272,125.289132,0,829,39731.6687384259,2008-10-10,16:02:59
43.84727,125.289139,0,829,39731.6687962963,2008-10-10,16:03:04
43.84727,125.289139,0,829,39731.6688310185,2008-10-10,16:03:07
43.847268,125.289145,0,829,39731.6688541667,2008-10-10,16:03:09
43.84728,125.28917,0,829,39731.668912037,2008-10-10,16:03:14
43.847281,125.289191,0,830,39731.6689699074,2008-10-10,16:03:19
43.847267,125.289196,0,831,39731.6690277778,2008-10-10,16:03:24
43.847267,125.289196,0,831,39731.6690625,2008-10-10,16:03:27
43.847261,125.289192,0,831,39731.6690856481,2008-10-10,16:03:29
43.847249,125.289195,0,831,39731.6691435185,2008-10-10,16:03:34
43.847247,125.289205,0,831,39731.6692013889,2008-10-10,16:03:39
43.847227,125.289198,0,831,39731.6692592593,2008-10-10,16:03:44
43.847215,125.289202,0,831,39731.6693171296,2008-10-10,16:03:49
43.847201,125.289201,0,831,39731.669375,2008-10-10,16:03:54
43.847201,125.289201,0,831,39731.6694097222,2008-10-10,16:03:57
43.847194,125.289208,0,829,39731.6694328704,2008-10-10,16:03:59
43.847214,125.289229,0,829,39731.6694907407,2008-10-10,16:04:04
43.847226,125.289251,0,829,39731.6695486111,2008-10-10,16:04:09
43.84724,125.289224,0,829,39731.6696064815,2008-10-10,16:04:14
43.847225,125.289226,0,826,39731.6696643519,2008-10-10,16:04:19
43.847213,125.289196,0,825,39731.6697222222,2008-10-10,16:04:24
43.847204,125.289185,0,825,39731.6697800926,2008-10-10,16:04:29
43.847199,125.289163,0,826,39731.669837963,2008-10-10,16:04:34
43.847184,125.289139,0,827,39731.6698958333,2008-10-10,16:04:39
43.847173,125.289131,0,828,39731.6699537037,2008-10-10,16:04:44
43.847164,125.289113,0,827,39731.6700115741,2008-10-10,16:04:49
43.847173,125.289127,0,826,39731.6700694444,2008-10-10,16:04:54
43.847173,125.289127,0,826,39731.6701041667,2008-10-10,16:04:57
43.84717,125.289128,0,826,39731.6701273148,2008-10-10,16:04:59
43.847188,125.289141,0,825,39731.6701851852,2008-10-10,16:05:04
43.847188,125.289125,0,824,39731.6702430556,2008-10-10,16:05:09
43.847188,125.289125,0,824,39731.6702777778,2008-10-10,16:05:12
43.847188,125.289122,0,824,39731.6703009259,2008-10-10,16:05:14
43.8472,125.289135,0,824,39731.6703587963,2008-10-10,16:05:19
43.847203,125.289149,0,825,39731.6704166667,2008-10-10,16:05:24
43.847209,125.289147,0,825,39731.670474537,2008-10-10,16:05:29
43.847209,125.289147,0,825,39731.6705092593,2008-10-10,16:05:32
43.84721,125.289139,0,825,39731.6705324074,2008-10-10,16:05:34
43.847219,125.289138,0,827,39731.6705902778,2008-10-10,16:05:39
43.847222,125.289118,0,829,39731.6706481481,2008-10-10,16:05:44
43.847226,125.289117,0,830,39731.6707060185,2008-10-10,16:05:49
43.847226,125.289117,0,830,39731.6707407407,2008-10-10,16:05:52
43.847228,125.289111,0,832,39731.6707638889,2008-10-10,16:05:54
43.847233,125.289128,0,834,39731.6708217593,2008-10-10,16:05:59
43.847239,125.289151,0,834,39731.6708796296,2008-10-10,16:06:04
43.847239,125.289151,0,834,39731.6709143519,2008-10-10,16:06:07
43.847232,125.289149,0,833,39731.6709375,2008-10-10,16:06:09
43.847208,125.289126,0,830,39731.6709953704,2008-10-10,16:06:14
43.847187,125.289122,0,828,39731.6710532407,2008-10-10,16:06:19
43.847195,125.289131,0,828,39731.6711111111,2008-10-10,16:06:24
43.847203,125.289137,0,828,39731.6711689815,2008-10-10,16:06:29
43.847201,125.289137,0,828,39731.6712268519,2008-10-10,16:06:34
43.847199,125.289136,0,828,39731.6712847222,2008-10-10,16:06:39
43.847192,125.289139,0,827,39731.6713425926,2008-10-10,16:06:44
43.847192,125.289139,0,827,39731.6713773148,2008-10-10,16:06:47
43.847191,125.289141,0,827,39731.671400463,2008-10-10,16:06:49
43.847192,125.289126,0,825,39731.6714583333,2008-10-10,16:06:54
43.847193,125.289119,0,825,39731.6715162037,2008-10-10,16:06:59
43.847193,125.289119,0,825,39731.6715509259,2008-10-10,16:07:02
43.84719,125.289116,0,825,39731.6715740741,2008-10-10,16:07:04
43.847167,125.289095,0,825,39731.6716319444,2008-10-10,16:07:09
43.847167,125.289095,0,825,39731.6716666667,2008-10-10,16:07:12
43.847172,125.289096,0,825,39731.6716898148,2008-10-10,16:07:14
43.847193,125.289138,0,824,39731.6717476852,2008-10-10,16:07:19
43.847193,125.289138,0,824,39731.6717824074,2008-10-10,16:07:22
43.847196,125.289139,0,824,39731.6718055556,2008-10-10,16:07:24
43.847229,125.289169,0,823,39731.6718634259,2008-10-10,16:07:29
43.847219,125.289151,0,821,39731.6719212963,2008-10-10,16:07:34
43.847182,125.289113,0,818,39731.6719791667,2008-10-10,16:07:39
43.847161,125.289097,0,816,39731.672037037,2008-10-10,16:07:44
43.847155,125.289091,0,815,39731.6720949074,2008-10-10,16:07:49
43.847147,125.28909,0,815,39731.6721527778,2008-10-10,16:07:54
43.847147,125.289094,0,815,39731.6722106481,2008-10-10,16:07:59
43.847147,125.289094,0,815,39731.6722453704,2008-10-10,16:08:02
43.84715,125.2891,0,814,39731.6722685185,2008-10-10,16:08:04
43.84717,125.289121,0,814,39731.6723263889,2008-10-10,16:08:09
43.847184,125.289134,0,814,39731.6723842593,2008-10-10,16:08:14
43.847205,125.289118,0,814,39731.6724421296,2008-10-10,16:08:19
43.847205,125.289118,0,814,39731.6724768518,2008-10-10,16:08:22
43.84721,125.289112,0,814,39731.6725,2008-10-10,16:08:24
43.847218,125.289101,0,814,39731.6725578704,2008-10-10,16:08:29
43.847219,125.289097,0,814,39731.6726157407,2008-10-10,16:08:34
43.847219,125.289097,0,814,39731.672650463,2008-10-10,16:08:37
43.84722,125.289099,0,814,39731.6726736111,2008-10-10,16:08:39
43.847229,125.289104,0,817,39731.6727314815,2008-10-10,16:08:44
43.847237,125.28909,0,819,39731.6727893518,2008-10-10,16:08:49
43.847241,125.289084,0,820,39731.6728472222,2008-10-10,16:08:54
43.847241,125.289084,0,820,39731.6728819444,2008-10-10,16:08:57
43.84724,125.289082,0,820,39731.6729050926,2008-10-10,16:08:59
43.847225,125.289086,0,820,39731.672962963,2008-10-10,16:09:04
43.847222,125.289081,0,820,39731.6730208333,2008-10-10,16:09:09
43.847222,125.28908,0,820,39731.6730787037,2008-10-10,16:09:14
43.84723,125.289087,0,820,39731.6731365741,2008-10-10,16:09:19
43.84723,125.289087,0,820,39731.6731712963,2008-10-10,16:09:22
43.847236,125.289094,0,820,39731.6731944444,2008-10-10,16:09:24
43.847238,125.289107,0,819,39731.6732523148,2008-10-10,16:09:29
43.847243,125.289124,0,817,39731.6733101852,2008-10-10,16:09:34
43.847243,125.289124,0,817,39731.6733449074,2008-10-10,16:09:37
43.847249,125.289117,0,818,39731.6733680556,2008-10-10,16:09:39
43.847238,125.289094,0,817,39731.6734259259,2008-10-10,16:09:44
43.847248,125.289094,0,816,39731.6734837963,2008-10-10,16:09:49
43.847254,125.289075,0,815,39731.6735416667,2008-10-10,16:09:54
43.847254,125.289075,0,815,39731.6735763889,2008-10-10,16:09:57
43.84726,125.28907,0,813,39731.673599537,2008-10-10,16:09:59
43.847269,125.289078,0,814,39731.6736574074,2008-10-10,16:10:04
43.847269,125.289078,0,814,39731.6736921296,2008-10-10,16:10:07
43.847272,125.289071,0,814,39731.6737152778,2008-10-10,16:10:09
43.847272,125.289061,0,814,39731.6737731481,2008-10-10,16:10:14
43.847272,125.289061,0,814,39731.6738078704,2008-10-10,16:10:17
43.847276,125.289061,0,814,39731.6738310185,2008-10-10,16:10:19
43.847279,125.289052,0,814,39731.6738888889,2008-10-10,16:10:24
43.847277,125.289045,0,814,39731.6739467593,2008-10-10,16:10:29
43.847277,125.289045,0,814,39731.6739814815,2008-10-10,16:10:32
43.847276,125.289051,0,814,39731.6740046296,2008-10-10,16:10:34
43.847298,125.289098,0,815,39731.6740625,2008-10-10,16:10:39
43.847285,125.28912,0,816,39731.6741203704,2008-10-10,16:10:44
43.847299,125.28916,0,816,39731.6741782407,2008-10-10,16:10:49
43.847306,125.289173,0,816,39731.6742361111,2008-10-10,16:10:54
43.847314,125.289183,0,816,39731.6742939815,2008-10-10,16:10:59
43.847323,125.28919,0,816,39731.6743518518,2008-10-10,16:11:04
43.847326,125.289186,0,816,39731.6744097222,2008-10-10,16:11:09
43.847322,125.289179,0,816,39731.6744675926,2008-10-10,16:11:14
43.847317,125.289179,0,816,39731.674525463,2008-10-10,16:11:19
43.847317,125.289185,0,816,39731.6745833333,2008-10-10,16:11:24
43.847318,125.289188,0,815,39731.6746412037,2008-10-10,16:11:29
43.84732,125.289195,0,815,39731.6746990741,2008-10-10,16:11:34
43.84732,125.289195,0,815,39731.6747337963,2008-10-10,16:11:37
43.847321,125.289197,0,816,39731.6747569444,2008-10-10,16:11:39
43.847286,125.289174,0,817,39731.6748148148,2008-10-10,16:11:44
43.847277,125.28917,0,818,39731.6748726852,2008-10-10,16:11:49
43.847277,125.28917,0,818,39731.6749074074,2008-10-10,16:11:52
43.847282,125.289167,0,819,39731.6749305556,2008-10-10,16:11:54
43.847273,125.289129,0,819,39731.6749884259,2008-10-10,16:11:59
43.847283,125.289116,0,818,39731.6750462963,2008-10-10,16:12:04
43.847294,125.289107,0,818,39731.6751041667,2008-10-10,16:12:09
43.847294,125.289107,0,818,39731.6751388889,2008-10-10,16:12:12
43.847298,125.289108,0,818,39731.675162037,2008-10-10,16:12:14
43.84731,125.289118,0,818,39731.6752199074,2008-10-10,16:12:19
43.847322,125.289151,0,819,39731.6752777778,2008-10-10,16:12:24
43.847341,125.289188,0,819,39731.6753356481,2008-10-10,16:12:29
43.847354,125.289198,0,818,39731.6753935185,2008-10-10,16:12:34
43.847354,125.289198,0,818,39731.6754282407,2008-10-10,16:12:37
43.847352,125.289192,0,818,39731.6754513889,2008-10-10,16:12:39
43.8473,125.289142,0,816,39731.6755092593,2008-10-10,16:12:44
43.847299,125.289127,0,816,39731.6755671296,2008-10-10,16:12:49
43.847296,125.289124,0,816,39731.675625,2008-10-10,16:12:54
43.847294,125.289116,0,816,39731.6756828704,2008-10-10,16:12:59
43.847294,125.289116,0,816,39731.6757175926,2008-10-10,16:13:02
43.847293,125.289114,0,816,39731.6757407407,2008-10-10,16:13:04
43.847333,125.289167,0,817,39731.6757986111,2008-10-10,16:13:09
43.847334,125.289187,0,818,39731.6758564815,2008-10-10,16:13:14
43.847299,125.289161,0,818,39731.6759143519,2008-10-10,16:13:19
43.847289,125.289135,0,817,39731.6759722222,2008-10-10,16:13:24
43.847267,125.289111,0,815,39731.6760300926,2008-10-10,16:13:29
43.847267,125.289137,0,814,39731.676087963,2008-10-10,16:13:34
43.847237,125.289159,0,814,39731.6761458333,2008-10-10,16:13:39
43.847219,125.289157,0,813,39731.6762037037,2008-10-10,16:13:44
43.847219,125.289157,0,813,39731.6762384259,2008-10-10,16:13:47
43.847226,125.289156,0,813,39731.6762615741,2008-10-10,16:13:49
43.84721,125.289133,0,813,39731.6763194444,2008-10-10,16:13:54
43.847214,125.289138,0,813,39731.6763773148,2008-10-10,16:13:59
43.847221,125.289136,0,813,39731.6764351852,2008-10-10,16:14:04
43.847225,125.289132,0,813,39731.6764930556,2008-10-10,16:14:09
43.847225,125.289132,0,813,39731.6765277778,2008-10-10,16:14:12
43.847226,125.289132,0,813,39731.6765509259,2008-10-10,16:14:14
43.847234,125.289147,0,813,39731.6766087963,2008-10-10,16:14:19
43.847234,125.289147,0,813,39731.6766435185,2008-10-10,16:14:22
43.847238,125.289142,0,812,39731.6766666667,2008-10-10,16:14:24
43.847233,125.289131,0,812,39731.676724537,2008-10-10,16:14:29
43.847236,125.289147,0,811,39731.6767824074,2008-10-10,16:14:34
43.847236,125.289147,0,811,39731.6768171296,2008-10-10,16:14:37
43.847237,125.289143,0,811,39731.6768402778,2008-10-10,16:14:39
43.84724,125.289152,0,811,39731.6768981481,2008-10-10,16:14:44
43.847245,125.289157,0,811,39731.6769560185,2008-10-10,16:14:49
43.84717,125.288864,0,825,39731.7006828704,2008-10-10,16:48:59
43.847159,125.288783,0,824,39731.7007407407,2008-10-10,16:49:04
43.847125,125.288729,0,825,39731.7007986111,2008-10-10,16:49:09
43.84709,125.288672,0,826,39731.7008564815,2008-10-10,16:49:14
43.847077,125.288664,0,829,39731.7009143519,2008-10-10,16:49:19
43.84705,125.288621,0,832,39731.7009722222,2008-10-10,16:49:24
43.847015,125.288626,0,836,39731.7010300926,2008-10-10,16:49:29
43.847031,125.288675,0,838,39731.701087963,2008-10-10,16:49:34
43.847031,125.288675,0,838,39731.7011226852,2008-10-10,16:49:37
43.847033,125.288674,0,838,39731.7011458333,2008-10-10,16:49:39
43.847075,125.288725,0,839,39731.7012037037,2008-10-10,16:49:44
43.847121,125.288777,0,839,39731.7012615741,2008-10-10,16:49:49
43.847158,125.288788,0,839,39731.7013194444,2008-10-10,16:49:54
43.847163,125.288796,0,840,39731.7013773148,2008-10-10,16:49:59
43.847163,125.288796,0,840,39731.701412037,2008-10-10,16:50:02
43.847167,125.288798,0,840,39731.7014351852,2008-10-10,16:50:04
43.847147,125.288719,0,839,39731.7014930556,2008-10-10,16:50:09
43.847148,125.288708,0,840,39731.7015509259,2008-10-10,16:50:14
43.847148,125.288708,0,840,39731.7015856481,2008-10-10,16:50:17
43.847151,125.288708,0,840,39731.7016087963,2008-10-10,16:50:19
43.847141,125.288668,0,840,39731.7016666667,2008-10-10,16:50:24
43.847135,125.288625,0,840,39731.701724537,2008-10-10,16:50:29
43.847121,125.288613,0,840,39731.7017824074,2008-10-10,16:50:34
43.847124,125.288614,0,840,39731.7018402778,2008-10-10,16:50:39
43.84712,125.288619,0,840,39731.7018981481,2008-10-10,16:50:44
43.84712,125.288619,0,840,39731.7019328704,2008-10-10,16:50:47
43.847114,125.288617,0,840,39731.7019560185,2008-10-10,16:50:49
43.847151,125.288758,0,839,39731.7020138889,2008-10-10,16:50:54
43.847187,125.288841,0,838,39731.7020717593,2008-10-10,16:50:59
43.847195,125.288821,0,838,39731.7021296296,2008-10-10,16:51:04
43.847173,125.288798,0,838,39731.7021875,2008-10-10,16:51:09
43.847173,125.288798,0,838,39731.7022222222,2008-10-10,16:51:12
43.847167,125.28879,0,838,39731.7022453704,2008-10-10,16:51:14
43.847163,125.288781,0,838,39731.7023032407,2008-10-10,16:51:19
43.847163,125.288781,0,838,39731.702337963,2008-10-10,16:51:22
43.847169,125.288788,0,838,39731.7023611111,2008-10-10,16:51:24
43.847183,125.288788,0,838,39731.7024189815,2008-10-10,16:51:29
43.847189,125.288784,0,838,39731.7024768519,2008-10-10,16:51:34
43.847189,125.288784,0,838,39731.7025115741,2008-10-10,16:51:37
43.847186,125.28879,0,838,39731.7025347222,2008-10-10,16:51:39
43.847183,125.288823,0,838,39731.7025925926,2008-10-10,16:51:44
43.847211,125.28878,0,838,39731.702650463,2008-10-10,16:51:49
43.847243,125.288804,0,838,39731.7027083333,2008-10-10,16:51:54
43.847275,125.288844,0,839,39731.7027662037,2008-10-10,16:51:59
43.847288,125.288897,0,839,39731.7028240741,2008-10-10,16:52:04
43.847327,125.288964,0,840,39731.7028819444,2008-10-10,16:52:09
43.847399,125.289078,0,841,39731.7029398148,2008-10-10,16:52:14
43.847399,125.289078,0,841,39731.702974537,2008-10-10,16:52:17
43.847404,125.289086,0,841,39731.7029976852,2008-10-10,16:52:19
43.847396,125.289055,0,841,39731.7030555556,2008-10-10,16:52:24
43.847396,125.289055,0,841,39731.7030902778,2008-10-10,16:52:27
43.847394,125.289058,0,841,39731.7031134259,2008-10-10,16:52:29
43.847376,125.28903,0,840,39731.7031712963,2008-10-10,16:52:34
43.847378,125.28902,0,840,39731.7032291667,2008-10-10,16:52:39
43.84737,125.288982,0,841,39731.703287037,2008-10-10,16:52:44
43.847313,125.28896,0,841,39731.7033449074,2008-10-10,16:52:49
43.847267,125.289028,0,841,39731.7034027778,2008-10-10,16:52:54
43.847243,125.289075,0,842,39731.7034606481,2008-10-10,16:52:59
43.84726,125.289187,0,843,39731.7035185185,2008-10-10,16:53:04
43.84729,125.289262,0,843,39731.7035763889,2008-10-10,16:53:09
43.847291,125.289251,0,844,39731.7036342593,2008-10-10,16:53:14
43.847291,125.289251,0,844,39731.7036689815,2008-10-10,16:53:17
43.847284,125.289256,0,844,39731.7036921296,2008-10-10,16:53:19
43.847277,125.289313,0,844,39731.70375,2008-10-10,16:53:24
43.847253,125.289333,0,844,39731.7038078704,2008-10-10,16:53:29
43.847248,125.289296,0,844,39731.7038657407,2008-10-10,16:53:34
43.847255,125.289295,0,844,39731.7039236111,2008-10-10,16:53:39
43.847255,125.289295,0,844,39731.7039583333,2008-10-10,16:53:42
43.847261,125.28929,0,844,39731.7039814815,2008-10-10,16:53:44
43.84726,125.289249,0,844,39731.7040393518,2008-10-10,16:53:49
43.847247,125.289272,0,844,39731.7040972222,2008-10-10,16:53:54
43.847256,125.289291,0,844,39731.7041550926,2008-10-10,16:53:59
43.847278,125.28939,0,844,39731.704212963,2008-10-10,16:54:04
43.847267,125.289468,0,844,39731.7042708333,2008-10-10,16:54:09
43.847257,125.289467,0,844,39731.7043287037,2008-10-10,16:54:14
43.847257,125.289467,0,844,39731.7043634259,2008-10-10,16:54:17
43.847259,125.289462,0,844,39731.7043865741,2008-10-10,16:54:19
43.847258,125.289441,0,844,39731.7044444444,2008-10-10,16:54:24
43.847278,125.289428,0,844,39731.7045023148,2008-10-10,16:54:29
43.847268,125.2894,0,844,39731.7045601852,2008-10-10,16:54:34
43.847262,125.289393,0,844,39731.7046180556,2008-10-10,16:54:39
43.847262,125.289393,0,844,39731.7046527778,2008-10-10,16:54:42
43.847254,125.289386,0,844,39731.7046759259,2008-10-10,16:54:44
43.847231,125.289384,0,844,39731.7047337963,2008-10-10,16:54:49
43.847228,125.289389,0,844,39731.7047916667,2008-10-10,16:54:54
43.847228,125.289389,0,844,39731.7048263889,2008-10-10,16:54:57
43.847231,125.289383,0,844,39731.704849537,2008-10-10,16:54:59
43.847235,125.289371,0,844,39731.7049074074,2008-10-10,16:55:04
43.84724,125.289248,0,844,39731.7049652778,2008-10-10,16:55:09
43.847236,125.289178,0,844,39731.7050231481,2008-10-10,16:55:14
43.847251,125.289125,0,845,39731.7050810185,2008-10-10,16:55:19
43.847271,125.289101,0,845,39731.7051388889,2008-10-10,16:55:24
43.847276,125.289095,0,845,39731.7051967593,2008-10-10,16:55:29
43.847276,125.289095,0,845,39731.7052314815,2008-10-10,16:55:32
43.847273,125.289096,0,845,39731.7052546296,2008-10-10,16:55:34
43.84727,125.289106,0,845,39731.7053125,2008-10-10,16:55:39
43.847272,125.289123,0,845,39731.7053703704,2008-10-10,16:55:44
43.847257,125.289142,0,846,39731.7054282407,2008-10-10,16:55:49
43.847259,125.289128,0,845,39731.7054861111,2008-10-10,16:55:54
43.847225,125.289008,0,845,39731.7055439815,2008-10-10,16:55:59
43.847216,125.28888,0,845,39731.7056018518,2008-10-10,16:56:04
43.847217,125.288815,0,845,39731.7056597222,2008-10-10,16:56:09
43.847219,125.288788,0,845,39731.7057175926,2008-10-10,16:56:14
43.847225,125.288849,0,845,39731.705775463,2008-10-10,16:56:19
43.847217,125.288871,0,845,39731.7058333333,2008-10-10,16:56:24
43.847209,125.288875,0,845,39731.7058912037,2008-10-10,16:56:29
43.847209,125.28888,0,845,39731.7059490741,2008-10-10,16:56:34
43.847208,125.288887,0,845,39731.7060069444,2008-10-10,16:56:39
43.847202,125.288893,0,845,39731.7060648148,2008-10-10,16:56:44
43.847202,125.288893,0,845,39731.706099537,2008-10-10,16:56:47
43.847195,125.288901,0,846,39731.7061226852,2008-10-10,16:56:49
43.847217,125.28892,0,846,39731.7061805556,2008-10-10,16:56:54
43.847218,125.288984,0,846,39731.7062384259,2008-10-10,16:56:59
43.847207,125.289025,0,846,39731.7062962963,2008-10-10,16:57:04
43.847202,125.289071,0,847,39731.7063541667,2008-10-10,16:57:09
43.847192,125.289087,0,847,39731.706412037,2008-10-10,16:57:14
43.847192,125.289087,0,847,39731.7064467593,2008-10-10,16:57:17
43.847194,125.289084,0,847,39731.7064699074,2008-10-10,16:57:19
43.847186,125.289029,0,847,39731.7065277778,2008-10-10,16:57:24
43.84721,125.28907,0,846,39731.7065856481,2008-10-10,16:57:29
43.847228,125.289043,0,845,39731.7066435185,2008-10-10,16:57:34
43.847266,125.289097,0,844,39731.7067013889,2008-10-10,16:57:39
43.847277,125.289158,0,842,39731.7067592593,2008-10-10,16:57:44
43.847259,125.289202,0,841,39731.7068171296,2008-10-10,16:57:49
43.847267,125.28926,0,840,39731.706875,2008-10-10,16:57:54
43.847268,125.289353,0,840,39731.7069328704,2008-10-10,16:57:59
43.847261,125.289326,0,840,39731.7069907407,2008-10-10,16:58:04
43.847265,125.289309,0,840,39731.7070486111,2008-10-10,16:58:09
43.84726,125.289242,0,840,39731.7071064815,2008-10-10,16:58:14
43.847265,125.289224,0,841,39731.7071643519,2008-10-10,16:58:19
43.847298,125.289232,0,841,39731.7072222222,2008-10-10,16:58:24
43.847303,125.289253,0,841,39731.7072800926,2008-10-10,16:58:29
43.847307,125.289277,0,841,39731.707337963,2008-10-10,16:58:34
43.847295,125.289226,0,840,39731.7073958333,2008-10-10,16:58:39
43.847297,125.28918,0,840,39731.7074537037,2008-10-10,16:58:44
43.847292,125.289142,0,839,39731.7075115741,2008-10-10,16:58:49
43.847261,125.289084,0,839,39731.7075694444,2008-10-10,16:58:54
43.847257,125.289008,0,838,39731.7076273148,2008-10-10,16:58:59
43.847251,125.288914,0,840,39731.7076851852,2008-10-10,16:59:04
43.847233,125.288899,0,841,39731.7077430556,2008-10-10,16:59:09
43.847224,125.288968,0,843,39731.7078009259,2008-10-10,16:59:14
43.847237,125.289056,0,846,39731.7078587963,2008-10-10,16:59:19
43.847239,125.289086,0,847,39731.7079166667,2008-10-10,16:59:24
43.847223,125.289078,0,846,39731.707974537,2008-10-10,16:59:29
43.847205,125.289039,0,844,39731.7080324074,2008-10-10,16:59:34
43.847202,125.288975,0,845,39731.7080902778,2008-10-10,16:59:39
43.847197,125.288936,0,844,39731.7081481481,2008-10-10,16:59:44
43.847192,125.288933,0,844,39731.7082060185,2008-10-10,16:59:49
43.847184,125.28894,0,844,39731.7082638889,2008-10-10,16:59:54
43.847184,125.28894,0,844,39731.7082986111,2008-10-10,16:59:57
43.847176,125.288943,0,844,39731.7083217593,2008-10-10,16:59:59
43.847159,125.288947,0,844,39731.7083796296,2008-10-10,17:00:04
43.847174,125.288943,0,845,39731.7084375,2008-10-10,17:00:09
43.847192,125.288908,0,845,39731.7084953704,2008-10-10,17:00:14
43.847209,125.288934,0,845,39731.7085532407,2008-10-10,17:00:19
43.847239,125.288988,0,845,39731.7086111111,2008-10-10,17:00:24
43.847251,125.289068,0,845,39731.7086689815,2008-10-10,17:00:29
43.847258,125.289106,0,845,39731.7087268519,2008-10-10,17:00:34
43.84726,125.289111,0,845,39731.7087847222,2008-10-10,17:00:39
43.84726,125.289111,0,845,39731.7088194444,2008-10-10,17:00:42
43.847255,125.289108,0,845,39731.7088425926,2008-10-10,17:00:44
43.847252,125.289119,0,845,39731.708900463,2008-10-10,17:00:49
43.847254,125.289125,0,845,39731.7089583333,2008-10-10,17:00:54
43.847253,125.289119,0,845,39731.7090162037,2008-10-10,17:00:59
43.847253,125.289119,0,845,39731.7090509259,2008-10-10,17:01:02
43.847251,125.289118,0,845,39731.7090740741,2008-10-10,17:01:04
43.847242,125.289137,0,845,39731.7091319444,2008-10-10,17:01:09
43.847236,125.289108,0,845,39731.7091898148,2008-10-10,17:01:14
43.847231,125.289099,0,845,39731.7092476852,2008-10-10,17:01:19
43.847231,125.289099,0,845,39731.7092824074,2008-10-10,17:01:22
43.847225,125.289094,0,845,39731.7093055556,2008-10-10,17:01:24
43.847214,125.289066,0,845,39731.7093634259,2008-10-10,17:01:29
43.847207,125.28903,0,846,39731.7094212963,2008-10-10,17:01:34
43.847234,125.289073,0,846,39731.7094791667,2008-10-10,17:01:39
43.847259,125.289143,0,846,39731.709537037,2008-10-10,17:01:44
43.84727,125.289183,0,846,39731.7095949074,2008-10-10,17:01:49
43.847274,125.28923,0,845,39731.7096527778,2008-10-10,17:01:54
43.847286,125.289249,0,843,39731.7097106481,2008-10-10,17:01:59
43.847312,125.289256,0,841,39731.7097685185,2008-10-10,17:02:04
43.847319,125.289236,0,837,39731.7098263889,2008-10-10,17:02:09
43.847303,125.289236,0,833,39731.7098842593,2008-10-10,17:02:14
43.847287,125.289176,0,828,39731.7099421296,2008-10-10,17:02:19
43.847282,125.28909,0,824,39731.71,2008-10-10,17:02:24
43.847265,125.289006,0,820,39731.7100578704,2008-10-10,17:02:29
43.847274,125.288986,0,817,39731.7101157407,2008-10-10,17:02:34
43.847273,125.28901,0,814,39731.7101736111,2008-10-10,17:02:39
43.847269,125.289026,0,813,39731.7102314815,2008-10-10,17:02:44
43.847274,125.289023,0,813,39731.7102893519,2008-10-10,17:02:49
43.847274,125.289023,0,813,39731.7103240741,2008-10-10,17:02:52
43.847281,125.289018,0,812,39731.7103472222,2008-10-10,17:02:54
43.847278,125.289007,0,812,39731.7104050926,2008-10-10,17:02:59
43.847279,125.288982,0,812,39731.710462963,2008-10-10,17:03:04
43.847275,125.288964,0,811,39731.7105208333,2008-10-10,17:03:09
43.847276,125.288955,0,811,39731.7105787037,2008-10-10,17:03:14
43.847276,125.288955,0,811,39731.7106134259,2008-10-10,17:03:17
43.847277,125.288947,0,811,39731.7106365741,2008-10-10,17:03:19
43.847286,125.288941,0,811,39731.7106944444,2008-10-10,17:03:24
43.847286,125.288941,0,811,39731.7107291667,2008-10-10,17:03:27
43.847294,125.288937,0,811,39731.7107523148,2008-10-10,17:03:29
43.847296,125.288946,0,811,39731.7108101852,2008-10-10,17:03:34
43.847314,125.288949,0,811,39731.7108680556,2008-10-10,17:03:39
43.84731,125.288898,0,809,39731.7109259259,2008-10-10,17:03:44
43.84731,125.288898,0,809,39731.7109606481,2008-10-10,17:03:47
43.847315,125.288892,0,809,39731.7109837963,2008-10-10,17:03:49
43.84731,125.28884,0,809,39731.7110416667,2008-10-10,17:03:54
43.84728,125.288821,0,809,39731.711099537,2008-10-10,17:03:59
43.84727,125.288792,0,810,39731.7111574074,2008-10-10,17:04:04
43.847254,125.288767,0,810,39731.7112152778,2008-10-10,17:04:09
43.847257,125.28874,0,811,39731.7112731481,2008-10-10,17:04:14
43.847238,125.288726,0,812,39731.7113310185,2008-10-10,17:04:19
43.847213,125.288689,0,813,39731.7113888889,2008-10-10,17:04:24
43.847214,125.288706,0,814,39731.7114467593,2008-10-10,17:04:29
43.847226,125.288789,0,813,39731.7115046296,2008-10-10,17:04:34
43.84722,125.288923,0,811,39731.7115625,2008-10-10,17:04:39
43.84723,125.288978,0,810,39731.7116203704,2008-10-10,17:04:44
43.847253,125.288995,0,809,39731.7116782407,2008-10-10,17:04:49
43.847265,125.288985,0,809,39731.7117361111,2008-10-10,17:04:54
43.847249,125.288958,0,809,39731.7117939815,2008-10-10,17:04:59
43.847217,125.288876,0,809,39731.7118518518,2008-10-10,17:05:04
43.847172,125.288774,0,813,39731.7119097222,2008-10-10,17:05:09
43.847163,125.288713,0,817,39731.7119675926,2008-10-10,17:05:14
43.847146,125.288732,0,818,39731.712025463,2008-10-10,17:05:19
43.847146,125.288732,0,818,39731.7120601852,2008-10-10,17:05:22
43.847145,125.288724,0,819,39731.7120833333,2008-10-10,17:05:24
43.847153,125.288715,0,820,39731.7121412037,2008-10-10,17:05:29
43.847167,125.288756,0,822,39731.7121990741,2008-10-10,17:05:34
43.84718,125.288814,0,826,39731.7122569444,2008-10-10,17:05:39
43.847195,125.288887,0,832,39731.7123148148,2008-10-10,17:05:44
43.847224,125.288946,0,836,39731.7123726852,2008-10-10,17:05:49
43.847241,125.28897,0,838,39731.7124305556,2008-10-10,17:05:54
43.847244,125.289003,0,840,39731.7124884259,2008-10-10,17:05:59
43.847245,125.289032,0,842,39731.7125462963,2008-10-10,17:06:04
43.847256,125.289086,0,847,39731.7126041667,2008-10-10,17:06:09
43.847264,125.289157,0,849,39731.712662037,2008-10-10,17:06:14
43.847266,125.289173,0,849,39731.7127199074,2008-10-10,17:06:19
43.847266,125.289173,0,849,39731.7127546296,2008-10-10,17:06:22
43.847273,125.289166,0,847,39731.7127777778,2008-10-10,17:06:24
43.847262,125.289088,0,846,39731.7128356481,2008-10-10,17:06:29
43.847275,125.289053,0,845,39731.7128935185,2008-10-10,17:06:34
43.847297,125.289037,0,845,39731.7129513889,2008-10-10,17:06:39
43.84728,125.289024,0,845,39731.7130092593,2008-10-10,17:06:44
43.847255,125.289005,0,846,39731.7130671296,2008-10-10,17:06:49
43.847224,125.289054,0,847,39731.713125,2008-10-10,17:06:54
43.847232,125.289029,0,847,39731.7131828704,2008-10-10,17:06:59
43.847223,125.288975,0,847,39731.7132407407,2008-10-10,17:07:04
43.847189,125.288917,0,847,39731.7132986111,2008-10-10,17:07:09
43.84717,125.288827,0,847,39731.7133564815,2008-10-10,17:07:14
43.847168,125.288801,0,847,39731.7134143518,2008-10-10,17:07:19
43.847171,125.288863,0,847,39731.7134722222,2008-10-10,17:07:24
43.847178,125.288893,0,849,39731.7135300926,2008-10-10,17:07:29
43.847183,125.288928,0,849,39731.713587963,2008-10-10,17:07:34
43.847208,125.288937,0,849,39731.7136458333,2008-10-10,17:07:39
43.847213,125.288908,0,848,39731.7137037037,2008-10-10,17:07:44
43.847213,125.288908,0,848,39731.7137384259,2008-10-10,17:07:47
43.84722,125.288907,0,848,39731.7137615741,2008-10-10,17:07:49
43.847227,125.28889,0,848,39731.7138194444,2008-10-10,17:07:54
43.847235,125.288868,0,848,39731.7138773148,2008-10-10,17:07:59
43.847254,125.28887,0,849,39731.7139351852,2008-10-10,17:08:04
43.84722,125.288811,0,849,39731.7139930556,2008-10-10,17:08:09
43.84721,125.288797,0,849,39731.7140509259,2008-10-10,17:08:14
43.847198,125.288798,0,849,39731.7141087963,2008-10-10,17:08:19
43.847192,125.288788,0,849,39731.7141666667,2008-10-10,17:08:24
43.847194,125.288774,0,850,39731.714224537,2008-10-10,17:08:29
43.847197,125.288764,0,850,39731.7142824074,2008-10-10,17:08:34
43.847177,125.28875,0,850,39731.7143402778,2008-10-10,17:08:39
43.847147,125.288757,0,850,39731.7143981481,2008-10-10,17:08:44
43.847157,125.288762,0,850,39731.7144560185,2008-10-10,17:08:49
43.847157,125.288762,0,850,39731.7144907407,2008-10-10,17:08:52
43.847159,125.288754,0,850,39731.7145138889,2008-10-10,17:08:54
43.847159,125.288741,0,850,39731.7145717593,2008-10-10,17:08:59
43.847189,125.288761,0,850,39731.7146296296,2008-10-10,17:09:04
43.847214,125.288823,0,850,39731.7146875,2008-10-10,17:09:09
43.847198,125.288789,0,849,39731.7147453704,2008-10-10,17:09:14
43.847177,125.288718,0,848,39731.7148032407,2008-10-10,17:09:19
43.847181,125.288705,0,848,39731.7148611111,2008-10-10,17:09:24
43.847176,125.288717,0,848,39731.7149189815,2008-10-10,17:09:29
43.847168,125.288725,0,849,39731.7149768519,2008-10-10,17:09:34
43.847168,125.288725,0,849,39731.7150115741,2008-10-10,17:09:37
43.847168,125.288717,0,848,39731.7150347222,2008-10-10,17:09:39
43.847232,125.288728,0,848,39731.7150925926,2008-10-10,17:09:44
43.847301,125.288812,0,849,39731.715150463,2008-10-10,17:09:49
43.847334,125.288932,0,849,39731.7152083333,2008-10-10,17:09:54
43.847368,125.289023,0,849,39731.7152662037,2008-10-10,17:09:59
43.84737,125.289049,0,849,39731.7153240741,2008-10-10,17:10:04
43.847415,125.289052,0,849,39731.7153819444,2008-10-10,17:10:09
43.847441,125.288952,0,849,39731.7154398148,2008-10-10,17:10:14
43.847433,125.288857,0,848,39731.7154976852,2008-10-10,17:10:19
43.847422,125.288785,0,848,39731.7155555556,2008-10-10,17:10:24
43.847414,125.28875,0,848,39731.7156134259,2008-10-10,17:10:29
43.847338,125.288486,0,808,39731.7158449074,2008-10-10,17:10:49
43.847327,125.288555,0,808,39731.7159027778,2008-10-10,17:10:54
43.847378,125.288807,0,802,39731.7159606481,2008-10-10,17:10:59
43.847399,125.288995,0,797,39731.7160185185,2008-10-10,17:11:04
43.8474,125.289077,0,796,39731.7160763889,2008-10-10,17:11:09
43.847409,125.289092,0,808,39731.7161342593,2008-10-10,17:11:14
43.847379,125.28905,0,831,39731.7161921296,2008-10-10,17:11:19
43.847346,125.289001,0,847,39731.71625,2008-10-10,17:11:24
43.847311,125.288914,0,870,39731.7163078704,2008-10-10,17:11:29
43.847287,125.288844,0,887,39731.7163657407,2008-10-10,17:11:34
43.847313,125.288939,0,875,39731.7164236111,2008-10-10,17:11:39
43.847322,125.289035,0,855,39731.7164814815,2008-10-10,17:11:44
43.847356,125.289164,0,833,39731.7165393519,2008-10-10,17:11:49
43.847367,125.289248,0,823,39731.7165972222,2008-10-10,17:11:54
43.847364,125.289309,0,808,39731.7166550926,2008-10-10,17:11:59
43.847349,125.289347,0,792,39731.716712963,2008-10-10,17:12:04
43.847311,125.289337,0,784,39731.7167708333,2008-10-10,17:12:09
43.847273,125.289278,0,784,39731.7168287037,2008-10-10,17:12:14
43.847214,125.288957,0,841,39731.7168865741,2008-10-10,17:12:19
43.847214,125.288957,0,841,39731.7169212963,2008-10-10,17:12:22
43.847208,125.288958,0,841,39731.7169444444,2008-10-10,17:12:24
43.847138,125.288687,0,890,39731.7170023148,2008-10-10,17:12:29
43.847096,125.288464,0,939,39731.7170601852,2008-10-10,17:12:34
43.847087,125.288444,0,959,39731.7171180556,2008-10-10,17:12:39
43.847068,125.288462,0,973,39731.7171759259,2008-10-10,17:12:44
43.847048,125.288498,0,976,39731.7172337963,2008-10-10,17:12:49
43.847052,125.288525,0,976,39731.7172916667,2008-10-10,17:12:54
43.847058,125.288513,0,969,39731.717349537,2008-10-10,17:12:59
43.847058,125.288513,0,969,39731.7173842593,2008-10-10,17:13:02
43.847058,125.28852,0,963,39731.7174074074,2008-10-10,17:13:04
43.847043,125.288428,0,961,39731.7174652778,2008-10-10,17:13:09
43.847035,125.288374,0,964,39731.7175231481,2008-10-10,17:13:14
43.847039,125.28835,0,963,39731.7175810185,2008-10-10,17:13:19
43.847046,125.288383,0,960,39731.7176388889,2008-10-10,17:13:24
43.847043,125.288413,0,955,39731.7176967593,2008-10-10,17:13:29
43.847054,125.288442,0,958,39731.7177546296,2008-10-10,17:13:34
43.847056,125.288496,0,965,39731.7178125,2008-10-10,17:13:39
43.84706,125.288522,0,975,39731.7178703704,2008-10-10,17:13:44
43.847056,125.288577,0,981,39731.7179282407,2008-10-10,17:13:49
43.847068,125.288635,0,982,39731.7179861111,2008-10-10,17:13:54
43.847085,125.288679,0,983,39731.7180439815,2008-10-10,17:13:59
43.847085,125.288679,0,983,39731.7180787037,2008-10-10,17:14:02
43.847092,125.288673,0,982,39731.7181018519,2008-10-10,17:14:04
43.847096,125.288648,0,973,39731.7181597222,2008-10-10,17:14:09
43.847087,125.288637,0,970,39731.7182175926,2008-10-10,17:14:14
43.847087,125.288637,0,970,39731.7182523148,2008-10-10,17:14:17
43.847089,125.288632,0,970,39731.718275463,2008-10-10,17:14:19
43.84708,125.288625,0,970,39731.7183333333,2008-10-10,17:14:24
43.84708,125.288625,0,970,39731.7183680556,2008-10-10,17:14:27
43.847074,125.288627,0,970,39731.7183912037,2008-10-10,17:14:29
43.847077,125.288571,0,964,39731.7184490741,2008-10-10,17:14:34
43.847079,125.288529,0,961,39731.7185069444,2008-10-10,17:14:39
43.847087,125.288513,0,959,39731.7185648148,2008-10-10,17:14:44
43.847106,125.28843,0,955,39731.7186226852,2008-10-10,17:14:49
43.847144,125.288397,0,953,39731.7186805556,2008-10-10,17:14:54
43.847201,125.288434,0,953,39731.7187384259,2008-10-10,17:14:59
43.847216,125.288477,0,954,39731.7187962963,2008-10-10,17:15:04
43.847211,125.288456,0,954,39731.7188541667,2008-10-10,17:15:09
43.847169,125.288395,0,956,39731.718912037,2008-10-10,17:15:14
43.847142,125.288392,0,958,39731.7189699074,2008-10-10,17:15:19
43.847118,125.288377,0,959,39731.7190277778,2008-10-10,17:15:24
43.84713,125.288252,0,958,39731.7190856481,2008-10-10,17:15:29
43.847145,125.288181,0,962,39731.7191435185,2008-10-10,17:15:34
43.847215,125.288128,0,962,39731.7192013889,2008-10-10,17:15:39
43.847301,125.288124,0,963,39731.7192592593,2008-10-10,17:15:44
43.847352,125.288104,0,963,39731.7193171296,2008-10-10,17:15:49
43.847365,125.287994,0,963,39731.719375,2008-10-10,17:15:54
43.847312,125.287901,0,962,39731.7194328704,2008-10-10,17:15:59
43.847241,125.287868,0,962,39731.7194907407,2008-10-10,17:16:04
43.847179,125.28793,0,962,39731.7195486111,2008-10-10,17:16:09
43.847029,125.288143,0,1066,39731.7215740741,2008-10-10,17:19:04
43.847057,125.288207,0,987,39731.7216319444,2008-10-10,17:19:09
43.847008,125.288341,0,933,39731.7216898148,2008-10-10,17:19:14
43.847013,125.288466,0,914,39731.7217476852,2008-10-10,17:19:19
43.847087,125.288604,0,915,39731.7218055556,2008-10-10,17:19:24
43.847178,125.288725,0,927,39731.7218634259,2008-10-10,17:19:29
43.847262,125.288904,0,935,39731.7219212963,2008-10-10,17:19:34
43.847318,125.289002,0,912,39731.7219791667,2008-10-10,17:19:39
43.847379,125.289081,0,898,39731.722037037,2008-10-10,17:19:44
43.847425,125.289165,0,868,39731.7220949074,2008-10-10,17:19:49
43.847437,125.289201,0,854,39731.7221527778,2008-10-10,17:19:54
43.84739,125.289165,0,850,39731.7222106481,2008-10-10,17:19:59
43.847274,125.289086,0,856,39731.7222685185,2008-10-10,17:20:04
43.84717,125.289018,0,859,39731.7223263889,2008-10-10,17:20:09
43.847146,125.289025,0,866,39731.7223842593,2008-10-10,17:20:14
43.847167,125.289042,0,872,39731.7224421296,2008-10-10,17:20:19
43.847209,125.289057,0,877,39731.7225,2008-10-10,17:20:24
43.847263,125.289019,0,874,39731.7225578704,2008-10-10,17:20:29
43.84731,125.288998,0,876,39731.7226157407,2008-10-10,17:20:34
43.84732,125.288993,0,880,39731.7226736111,2008-10-10,17:20:39
43.847338,125.289031,0,888,39731.7227314815,2008-10-10,17:20:44
43.847339,125.289004,0,893,39731.7227893519,2008-10-10,17:20:49
43.847329,125.288972,0,897,39731.7228472222,2008-10-10,17:20:54
43.847333,125.289035,0,900,39731.7229050926,2008-10-10,17:20:59
43.84734,125.289131,0,905,39731.722962963,2008-10-10,17:21:04
43.847366,125.289152,0,910,39731.7230208333,2008-10-10,17:21:09
43.847397,125.289113,0,914,39731.7230787037,2008-10-10,17:21:14
43.847352,125.28888,0,915,39731.7231365741,2008-10-10,17:21:19
43.847356,125.288906,0,918,39731.7231944444,2008-10-10,17:21:24
43.847288,125.288805,0,920,39731.7232523148,2008-10-10,17:21:29
43.847212,125.288663,0,922,39731.7233101852,2008-10-10,17:21:34
43.847167,125.288587,0,922,39731.7233680556,2008-10-10,17:21:39
43.847191,125.288554,0,922,39731.7234259259,2008-10-10,17:21:44
43.847224,125.288569,0,922,39731.7234837963,2008-10-10,17:21:49
43.847276,125.288628,0,921,39731.7235416667,2008-10-10,17:21:54
43.847316,125.288682,0,924,39731.723599537,2008-10-10,17:21:59
43.847312,125.2887,0,927,39731.7236574074,2008-10-10,17:22:04
43.847345,125.288718,0,930,39731.7237152778,2008-10-10,17:22:09
43.847322,125.28871,0,934,39731.7238888889,2008-10-10,17:22:24
43.847303,125.288668,0,936,39731.7239467593,2008-10-10,17:22:29
43.847291,125.288763,0,937,39731.7240046296,2008-10-10,17:22:34
43.847301,125.288843,0,939,39731.7240625,2008-10-10,17:22:39
43.847291,125.28888,0,941,39731.7241203704,2008-10-10,17:22:44
43.847316,125.288918,0,940,39731.7241782407,2008-10-10,17:22:49
43.847362,125.288985,0,935,39731.7242361111,2008-10-10,17:22:54
43.847381,125.289054,0,933,39731.7242939815,2008-10-10,17:22:59
43.847387,125.288997,0,934,39731.7243518519,2008-10-10,17:23:04
43.847431,125.28904,0,938,39731.7244097222,2008-10-10,17:23:09
43.84745,125.289105,0,942,39731.7244675926,2008-10-10,17:23:14
43.847458,125.289131,0,944,39731.724525463,2008-10-10,17:23:19
43.847316,125.288811,0,947,39731.7245833333,2008-10-10,17:23:24
43.84717,125.288473,0,949,39731.7246412037,2008-10-10,17:23:29
43.847124,125.288445,0,952,39731.7246990741,2008-10-10,17:23:34
43.847121,125.288488,0,954,39731.7247569444,2008-10-10,17:23:39
43.847128,125.288553,0,955,39731.7248148148,2008-10-10,17:23:44
43.847146,125.288587,0,958,39731.7248726852,2008-10-10,17:23:49
43.847154,125.288577,0,960,39731.7249305556,2008-10-10,17:23:54
43.847165,125.288591,0,961,39731.7249884259,2008-10-10,17:23:59
43.847198,125.28863,0,964,39731.7250462963,2008-10-10,17:24:04
43.84725,125.288703,0,965,39731.7251041667,2008-10-10,17:24:09
43.847319,125.288785,0,963,39731.725162037,2008-10-10,17:24:14
43.847373,125.288884,0,961,39731.7252199074,2008-10-10,17:24:19
43.847405,125.288936,0,962,39731.7252777778,2008-10-10,17:24:24
43.84738,125.288925,0,964,39731.7253356481,2008-10-10,17:24:29
43.847346,125.288856,0,962,39731.7253935185,2008-10-10,17:24:34
43.847331,125.288843,0,963,39731.7254513889,2008-10-10,17:24:39
43.847319,125.288807,0,963,39731.7255092593,2008-10-10,17:24:44
43.847297,125.28874,0,958,39731.7255671296,2008-10-10,17:24:49
43.847276,125.288716,0,950,39731.725625,2008-10-10,17:24:54
43.847276,125.288716,0,950,39731.7256597222,2008-10-10,17:24:57
43.847274,125.288718,0,950,39731.7256828704,2008-10-10,17:24:59
43.847239,125.288687,0,946,39731.7257407407,2008-10-10,17:25:04
43.847207,125.288661,0,941,39731.7257986111,2008-10-10,17:25:09
43.847213,125.288673,0,938,39731.7258564815,2008-10-10,17:25:14
43.847251,125.288719,0,939,39731.7259143519,2008-10-10,17:25:19
43.847275,125.288703,0,942,39731.7259722222,2008-10-10,17:25:24
43.847268,125.288673,0,944,39731.7260300926,2008-10-10,17:25:29
43.847272,125.28873,0,946,39731.726087963,2008-10-10,17:25:34
43.847278,125.28877,0,948,39731.7261458333,2008-10-10,17:25:39
43.847276,125.288826,0,955,39731.7262037037,2008-10-10,17:25:44
43.847276,125.288826,0,955,39731.7262384259,2008-10-10,17:25:47
43.847275,125.28883,0,961,39731.7262615741,2008-10-10,17:25:49
43.847276,125.288854,0,968,39731.7263194444,2008-10-10,17:25:54
43.8473,125.288863,0,972,39731.7263773148,2008-10-10,17:25:59
43.847295,125.288813,0,972,39731.7264351852,2008-10-10,17:26:04
43.847279,125.288747,0,971,39731.7264930556,2008-10-10,17:26:09
43.847283,125.288703,0,970,39731.7265509259,2008-10-10,17:26:14
43.847261,125.28866,0,968,39731.7266087963,2008-10-10,17:26:19
43.847252,125.288599,0,967,39731.7266666667,2008-10-10,17:26:24
43.847241,125.2885,0,967,39731.726724537,2008-10-10,17:26:29
43.847198,125.288411,0,967,39731.7267824074,2008-10-10,17:26:34
43.847208,125.288431,0,963,39731.7268402778,2008-10-10,17:26:39
43.847226,125.288523,0,963,39731.7268981481,2008-10-10,17:26:44
43.847253,125.288579,0,963,39731.7269560185,2008-10-10,17:26:49
43.84728,125.288595,0,964,39731.7270138889,2008-10-10,17:26:54
43.847286,125.288559,0,964,39731.7270717593,2008-10-10,17:26:59
43.847286,125.288559,0,964,39731.7271064815,2008-10-10,17:27:02
43.847291,125.288567,0,965,39731.7271296296,2008-10-10,17:27:04
43.847314,125.288623,0,970,39731.7271875,2008-10-10,17:27:09
43.847307,125.288727,0,969,39731.7272453704,2008-10-10,17:27:14
43.84726,125.288733,0,966,39731.7273032407,2008-10-10,17:27:19
43.8472,125.288706,0,963,39731.7273611111,2008-10-10,17:27:24
43.84715,125.288629,0,961,39731.7274189815,2008-10-10,17:27:29
43.84709,125.28857,0,959,39731.7274768518,2008-10-10,17:27:34
43.847056,125.288502,0,958,39731.7275347222,2008-10-10,17:27:39
43.84708,125.288459,0,958,39731.7275925926,2008-10-10,17:27:44
43.847135,125.288545,0,953,39731.727650463,2008-10-10,17:27:49
43.847168,125.288658,0,943,39731.7277083333,2008-10-10,17:27:54
43.847203,125.288663,0,941,39731.7277662037,2008-10-10,17:27:59
43.847224,125.288639,0,941,39731.7278240741,2008-10-10,17:28:04
43.847235,125.288713,0,939,39731.7278819444,2008-10-10,17:28:09
43.847265,125.288845,0,930,39731.7279398148,2008-10-10,17:28:14
43.847345,125.289035,0,906,39731.7279976852,2008-10-10,17:28:19
43.84739,125.289158,0,896,39731.7280555556,2008-10-10,17:28:24
43.847399,125.289232,0,896,39731.7281134259,2008-10-10,17:28:29
43.847475,125.289392,0,893,39731.7281712963,2008-10-10,17:28:34
43.847512,125.289492,0,896,39731.7282291667,2008-10-10,17:28:39
43.847496,125.289352,0,904,39731.728287037,2008-10-10,17:28:44
43.8475,125.289296,0,906,39731.7283449074,2008-10-10,17:28:49
43.847515,125.289408,0,909,39731.7284027778,2008-10-10,17:28:54
43.847557,125.289589,0,910,39731.7284606481,2008-10-10,17:28:59
43.847632,125.289879,0,912,39731.7285185185,2008-10-10,17:29:04
43.847708,125.290075,0,910,39731.7285763889,2008-10-10,17:29:09
43.847721,125.290122,0,909,39731.7286342593,2008-10-10,17:29:14
43.847678,125.290031,0,911,39731.7286921296,2008-10-10,17:29:19
43.847642,125.28995,0,912,39731.72875,2008-10-10,17:29:24
43.847604,125.289788,0,913,39731.7288078704,2008-10-10,17:29:29
43.847548,125.289612,0,910,39731.7288657407,2008-10-10,17:29:34
43.847518,125.289487,0,908,39731.7289236111,2008-10-10,17:29:39
43.847474,125.289349,0,907,39731.7289814815,2008-10-10,17:29:44
43.847425,125.289269,0,907,39731.7290393518,2008-10-10,17:29:49
43.847492,125.289416,0,908,39731.7290972222,2008-10-10,17:29:54
43.84751,125.289452,0,907,39731.7291550926,2008-10-10,17:29:59
43.847462,125.28943,0,907,39731.729212963,2008-10-10,17:30:04
43.847393,125.289295,0,900,39731.7292708333,2008-10-10,17:30:09
43.847324,125.289143,0,892,39731.7293287037,2008-10-10,17:30:14
43.847242,125.288913,0,881,39731.7293865741,2008-10-10,17:30:19
43.847163,125.288793,0,880,39731.7294444444,2008-10-10,17:30:24
43.847116,125.288719,0,876,39731.7295023148,2008-10-10,17:30:29
43.84709,125.288677,0,877,39731.7295601852,2008-10-10,17:30:34
43.847093,125.288622,0,879,39731.7296180556,2008-10-10,17:30:39
43.8471,125.288638,0,878,39731.7296759259,2008-10-10,17:30:44
43.847103,125.288711,0,877,39731.7297337963,2008-10-10,17:30:49
43.847114,125.28874,0,872,39731.7297916667,2008-10-10,17:30:54
43.847109,125.288649,0,871,39731.729849537,2008-10-10,17:30:59
43.847116,125.288594,0,864,39731.7299074074,2008-10-10,17:31:04
43.847147,125.288593,0,859,39731.7299652778,2008-10-10,17:31:09
43.847188,125.288631,0,848,39731.7300231481,2008-10-10,17:31:14
43.847179,125.288582,0,848,39731.7300810185,2008-10-10,17:31:19
43.847175,125.288562,0,845,39731.7301388889,2008-10-10,17:31:24
43.847201,125.288634,0,845,39731.7301967593,2008-10-10,17:31:29
43.847243,125.288684,0,843,39731.7302546296,2008-10-10,17:31:34
43.847238,125.288629,0,843,39731.7303125,2008-10-10,17:31:39
43.847219,125.288638,0,842,39731.7303703704,2008-10-10,17:31:44
43.847224,125.28867,0,842,39731.7304282407,2008-10-10,17:31:49
43.847219,125.288658,0,841,39731.7304861111,2008-10-10,17:31:54
43.847199,125.28861,0,842,39731.7305439815,2008-10-10,17:31:59
43.847177,125.288584,0,844,39731.7306018519,2008-10-10,17:32:04
43.847203,125.28866,0,844,39731.7306597222,2008-10-10,17:32:09
43.847184,125.288695,0,846,39731.7307175926,2008-10-10,17:32:14
43.847119,125.288716,0,849,39731.730775463,2008-10-10,17:32:19
43.84711,125.288746,0,848,39731.7308333333,2008-10-10,17:32:24
43.847175,125.288832,0,846,39731.7308912037,2008-10-10,17:32:29
43.847182,125.288882,0,846,39731.7309490741,2008-10-10,17:32:34
43.8472,125.288905,0,846,39731.7310069444,2008-10-10,17:32:39
43.84726,125.289002,0,844,39731.7310648148,2008-10-10,17:32:44
43.847322,125.289141,0,843,39731.7311226852,2008-10-10,17:32:49
43.847306,125.289015,0,844,39731.7311805556,2008-10-10,17:32:54
43.847285,125.288937,0,845,39731.7312384259,2008-10-10,17:32:59
43.847267,125.28891,0,846,39731.7312962963,2008-10-10,17:33:04
43.847254,125.288893,0,846,39731.7313541667,2008-10-10,17:33:09
43.847299,125.28895,0,845,39731.731412037,2008-10-10,17:33:14
43.847252,125.288757,0,847,39731.7314699074,2008-10-10,17:33:19
43.847174,125.288442,0,847,39731.7315277778,2008-10-10,17:33:24
43.847111,125.288284,0,846,39731.7315856481,2008-10-10,17:33:29
43.847122,125.288361,0,848,39731.7316435185,2008-10-10,17:33:34
43.847137,125.288513,0,849,39731.7317013889,2008-10-10,17:33:39
43.847199,125.288667,0,847,39731.7317592593,2008-10-10,17:33:44
43.847182,125.288781,0,846,39731.7318171296,2008-10-10,17:33:49
43.847219,125.288861,0,847,39731.731875,2008-10-10,17:33:54
43.847222,125.288846,0,849,39731.7319328704,2008-10-10,17:33:59
43.847193,125.288788,0,850,39731.7319907407,2008-10-10,17:34:04
43.847173,125.288752,0,853,39731.7320486111,2008-10-10,17:34:09
43.847174,125.288741,0,854,39731.7321064815,2008-10-10,17:34:14
43.847182,125.288753,0,854,39731.7321643519,2008-10-10,17:34:19
43.84721,125.288862,0,853,39731.7322222222,2008-10-10,17:34:24
43.847255,125.288953,0,855,39731.7322800926,2008-10-10,17:34:29
43.847299,125.289032,0,860,39731.732337963,2008-10-10,17:34:34
43.847348,125.289089,0,868,39731.7323958333,2008-10-10,17:34:39
43.847383,125.28917,0,874,39731.7324537037,2008-10-10,17:34:44
43.847394,125.289272,0,877,39731.7325115741,2008-10-10,17:34:49
43.847383,125.289343,0,882,39731.7325694444,2008-10-10,17:34:54
43.847403,125.289418,0,885,39731.7326273148,2008-10-10,17:34:59
43.847458,125.289535,0,887,39731.7326851852,2008-10-10,17:35:04
43.847458,125.289535,0,887,39731.7327199074,2008-10-10,17:35:07
43.84746,125.289527,0,891,39731.7327430556,2008-10-10,17:35:09
43.8474,125.289419,0,895,39731.7328009259,2008-10-10,17:35:14
43.84739,125.289378,0,896,39731.7328587963,2008-10-10,17:35:19
43.847425,125.289456,0,896,39731.7329166667,2008-10-10,17:35:24
43.847418,125.289498,0,895,39731.732974537,2008-10-10,17:35:29
43.847514,125.28977,0,893,39731.7330324074,2008-10-10,17:35:34
43.847575,125.289962,0,888,39731.7330902778,2008-10-10,17:35:39
43.847428,125.28962,0,877,39731.7331481481,2008-10-10,17:35:44
43.847367,125.289485,0,879,39731.7332060185,2008-10-10,17:35:49
43.847372,125.289436,0,883,39731.7332638889,2008-10-10,17:35:54
43.847333,125.289339,0,886,39731.7333217593,2008-10-10,17:35:59
43.847314,125.289347,0,886,39731.7333796296,2008-10-10,17:36:04
43.847354,125.289459,0,873,39731.7334375,2008-10-10,17:36:09
43.847358,125.289533,0,871,39731.7334953704,2008-10-10,17:36:14
43.847358,125.289533,0,871,39731.7335300926,2008-10-10,17:36:17
43.84735,125.289533,0,869,39731.7335532407,2008-10-10,17:36:19
43.847376,125.289564,0,867,39731.7336111111,2008-10-10,17:36:24
43.847382,125.289548,0,865,39731.7336689815,2008-10-10,17:36:29
43.847411,125.289554,0,864,39731.7337268519,2008-10-10,17:36:34
43.847397,125.28947,0,862,39731.7337847222,2008-10-10,17:36:39
43.847343,125.289342,0,862,39731.7338425926,2008-10-10,17:36:44
43.847332,125.289304,0,862,39731.733900463,2008-10-10,17:36:49
43.847359,125.289346,0,865,39731.7339583333,2008-10-10,17:36:54
43.847328,125.289297,0,866,39731.7340162037,2008-10-10,17:36:59
43.847338,125.289351,0,865,39731.7340740741,2008-10-10,17:37:04
43.847391,125.289484,0,863,39731.7341319444,2008-10-10,17:37:09
43.847375,125.289485,0,864,39731.7341898148,2008-10-10,17:37:14
43.847376,125.289473,0,860,39731.7342476852,2008-10-10,17:37:19
43.84741,125.289545,0,855,39731.7343055556,2008-10-10,17:37:24
43.847367,125.28954,0,848,39731.7343634259,2008-10-10,17:37:29
43.847367,125.28954,0,848,39731.7343981481,2008-10-10,17:37:32
43.84736,125.289537,0,846,39731.7344212963,2008-10-10,17:37:34
43.847399,125.289631,0,849,39731.7344791667,2008-10-10,17:37:39
43.847424,125.289695,0,851,39731.734537037,2008-10-10,17:37:44
43.847412,125.289701,0,854,39731.7345949074,2008-10-10,17:37:49
43.84746,125.289813,0,855,39731.7346527778,2008-10-10,17:37:54
43.84746,125.289813,0,855,39731.7346875,2008-10-10,17:37:57
43.847466,125.289813,0,853,39731.7347106481,2008-10-10,17:37:59
43.847439,125.289746,0,849,39731.7347685185,2008-10-10,17:38:04
43.847414,125.289725,0,849,39731.7348263889,2008-10-10,17:38:09
43.847446,125.289199,0,850,39731.7348842593,2008-10-10,17:38:14
43.847227,125.288812,0,851,39731.7349421296,2008-10-10,17:38:19
43.847164,125.288707,0,852,39731.735,2008-10-10,17:38:24
43.847195,125.288677,0,849,39731.7350578704,2008-10-10,17:38:29
43.847272,125.288798,0,849,39731.7351157407,2008-10-10,17:38:34
43.847249,125.288823,0,850,39731.7351736111,2008-10-10,17:38:39
43.847158,125.288753,0,853,39731.7352314815,2008-10-10,17:38:44
43.847196,125.288869,0,853,39731.7352893518,2008-10-10,17:38:49
43.847325,125.289193,0,850,39731.7353472222,2008-10-10,17:38:54
43.847284,125.289151,0,852,39731.7354050926,2008-10-10,17:38:59
43.847213,125.28902,0,849,39731.735462963,2008-10-10,17:39:04
43.847152,125.288919,0,847,39731.7355208333,2008-10-10,17:39:09
43.84707,125.288734,0,845,39731.7355787037,2008-10-10,17:39:14
43.847017,125.288608,0,841,39731.7356365741,2008-10-10,17:39:19
43.846993,125.288555,0,839,39731.7356944444,2008-10-10,17:39:24
43.846989,125.288512,0,838,39731.7357523148,2008-10-10,17:39:29
43.846981,125.288478,0,837,39731.7358101852,2008-10-10,17:39:34
43.846981,125.288445,0,837,39731.7358680556,2008-10-10,17:39:39
43.846957,125.288377,0,835,39731.7359259259,2008-10-10,17:39:44
43.846985,125.288431,0,841,39731.7359837963,2008-10-10,17:39:49
43.847092,125.288531,0,843,39731.7360416667,2008-10-10,17:39:54
43.847185,125.288621,0,846,39731.736099537,2008-10-10,17:39:59
43.847219,125.288666,0,850,39731.7361574074,2008-10-10,17:40:04
43.847241,125.288691,0,850,39731.7362152778,2008-10-10,17:40:09
43.847234,125.288657,0,847,39731.7362731481,2008-10-10,17:40:14
43.84713,125.288482,0,843,39731.7363310185,2008-10-10,17:40:19
43.847044,125.28836,0,844,39731.7363888889,2008-10-10,17:40:24
43.846951,125.288225,0,846,39731.7364467593,2008-10-10,17:40:29
43.846893,125.288147,0,848,39731.7365046296,2008-10-10,17:40:34
43.846844,125.288045,0,850,39731.7365625,2008-10-10,17:40:39
43.84686,125.288084,0,846,39731.7366203704,2008-10-10,17:40:44
43.84686,125.288084,0,846,39731.7366550926,2008-10-10,17:40:47
43.846864,125.288078,0,844,39731.7366782407,2008-10-10,17:40:49
43.84686,125.288119,0,845,39731.7367361111,2008-10-10,17:40:54
43.84684,125.288107,0,843,39731.7367939815,2008-10-10,17:40:59
43.846848,125.288134,0,841,39731.7368518518,2008-10-10,17:41:04
43.846884,125.288204,0,841,39731.7369097222,2008-10-10,17:41:09
43.846898,125.288226,0,844,39731.7369675926,2008-10-10,17:41:14
43.846899,125.288214,0,845,39731.737025463,2008-10-10,17:41:19
43.846899,125.288214,0,845,39731.7370601852,2008-10-10,17:41:22
43.846897,125.288207,0,845,39731.7370833333,2008-10-10,17:41:24
43.846876,125.288171,0,844,39731.7371412037,2008-10-10,17:41:29
43.846844,125.288118,0,843,39731.7371990741,2008-10-10,17:41:34
43.84681,125.288083,0,840,39731.7372569444,2008-10-10,17:41:39
43.846739,125.287988,0,836,39731.7373148148,2008-10-10,17:41:44
43.84675,125.288057,0,833,39731.7373726852,2008-10-10,17:41:49
43.846806,125.288222,0,829,39731.7374305556,2008-10-10,17:41:54
43.846951,125.288491,0,823,39731.7374884259,2008-10-10,17:41:59
43.847048,125.288649,0,820,39731.7375462963,2008-10-10,17:42:04
43.847113,125.288748,0,819,39731.7376041667,2008-10-10,17:42:09
43.847132,125.288771,0,819,39731.737662037,2008-10-10,17:42:14
43.847115,125.288747,0,821,39731.7377199074,2008-10-10,17:42:19
43.847078,125.288693,0,820,39731.7377777778,2008-10-10,17:42:24
43.847023,125.28863,0,822,39731.7378356481,2008-10-10,17:42:29
43.846989,125.288586,0,822,39731.7378935185,2008-10-10,17:42:34
43.846977,125.28855,0,824,39731.7379513889,2008-10-10,17:42:39
43.846965,125.288519,0,829,39731.7380092593,2008-10-10,17:42:44
43.846959,125.288462,0,832,39731.7380671296,2008-10-10,17:42:49
43.846953,125.288441,0,830,39731.738125,2008-10-10,17:42:54
43.846949,125.288428,0,827,39731.7381828704,2008-10-10,17:42:59
43.84696,125.288439,0,824,39731.7382407407,2008-10-10,17:43:04
43.846983,125.288471,0,826,39731.7382986111,2008-10-10,17:43:09
43.846986,125.288485,0,830,39731.7383564815,2008-10-10,17:43:14
43.846986,125.288485,0,830,39731.7383912037,2008-10-10,17:43:17
43.846982,125.288477,0,832,39731.7384143519,2008-10-10,17:43:19
43.846978,125.288446,0,832,39731.7384722222,2008-10-10,17:43:24
43.84697,125.288462,0,827,39731.7385300926,2008-10-10,17:43:29
43.846937,125.28842,0,816,39731.738587963,2008-10-10,17:43:34
43.846929,125.288411,0,811,39731.7386458333,2008-10-10,17:43:39
43.846995,125.288513,0,812,39731.7387037037,2008-10-10,17:43:44
43.847053,125.288636,0,813,39731.7387615741,2008-10-10,17:43:49
43.847094,125.288773,0,813,39731.7388194444,2008-10-10,17:43:54
43.847077,125.288767,0,811,39731.7388773148,2008-10-10,17:43:59
43.847071,125.288756,0,811,39731.7389351852,2008-10-10,17:44:04
43.847069,125.288704,0,811,39731.7389930556,2008-10-10,17:44:09
43.847005,125.288631,0,809,39731.7390509259,2008-10-10,17:44:14
43.846933,125.288569,0,806,39731.7391087963,2008-10-10,17:44:19
43.846862,125.288514,0,804,39731.7391666667,2008-10-10,17:44:24
43.846804,125.288482,0,806,39731.739224537,2008-10-10,17:44:29
43.846801,125.288543,0,804,39731.7392824074,2008-10-10,17:44:34
43.846885,125.288576,0,803,39731.7393402778,2008-10-10,17:44:39
43.846923,125.288547,0,805,39731.7393981481,2008-10-10,17:44:44
43.846896,125.288485,0,806,39731.7394560185,2008-10-10,17:44:49
43.846968,125.288469,0,808,39731.7395138889,2008-10-10,17:44:54
43.847,125.288489,0,813,39731.7395717593,2008-10-10,17:44:59
43.846987,125.28846,0,818,39731.7396296296,2008-10-10,17:45:04
43.846992,125.28844,0,826,39731.7396875,2008-10-10,17:45:09
43.846993,125.288459,0,832,39731.7397453704,2008-10-10,17:45:14
43.847009,125.288503,0,840,39731.7398032407,2008-10-10,17:45:19
43.847133,125.288648,0,847,39731.7398611111,2008-10-10,17:45:24
43.847173,125.28875,0,849,39731.7399189815,2008-10-10,17:45:29
43.847264,125.288963,0,860,39731.7454166667,2008-10-10,17:53:24
43.847339,125.289061,0,858,39731.745474537,2008-10-10,17:53:29
43.847339,125.289071,0,857,39731.7455324074,2008-10-10,17:53:34
43.847317,125.289049,0,857,39731.7455902778,2008-10-10,17:53:39
43.847299,125.28905,0,857,39731.7456481481,2008-10-10,17:53:44
43.847276,125.289001,0,855,39731.7457060185,2008-10-10,17:53:49
43.847268,125.288968,0,853,39731.7457638889,2008-10-10,17:53:54
43.847268,125.288968,0,853,39731.7457986111,2008-10-10,17:53:57
43.847268,125.28897,0,853,39731.7458217593,2008-10-10,17:53:59
43.847291,125.289,0,854,39731.7458796296,2008-10-10,17:54:04
43.847286,125.289022,0,855,39731.7459375,2008-10-10,17:54:09
43.847277,125.289008,0,854,39731.7459953704,2008-10-10,17:54:14
43.847273,125.288999,0,854,39731.7460532407,2008-10-10,17:54:19
43.847273,125.288999,0,854,39731.746087963,2008-10-10,17:54:22
43.847268,125.288997,0,854,39731.7461111111,2008-10-10,17:54:24
43.847274,125.28906,0,855,39731.7461689815,2008-10-10,17:54:29
43.847271,125.289071,0,855,39731.7462268519,2008-10-10,17:54:34
43.847271,125.289099,0,853,39731.7462847222,2008-10-10,17:54:39
43.84721,125.28903,0,853,39731.7463425926,2008-10-10,17:54:44
43.847168,125.28895,0,852,39731.746400463,2008-10-10,17:54:49
43.84707,125.288767,0,848,39731.7464583333,2008-10-10,17:54:54
43.847047,125.288702,0,847,39731.7465162037,2008-10-10,17:54:59
43.847021,125.288671,0,846,39731.7465740741,2008-10-10,17:55:04
43.847067,125.288776,0,847,39731.7466319444,2008-10-10,17:55:09
43.84713,125.288835,0,848,39731.7466898148,2008-10-10,17:55:14
43.847164,125.288889,0,849,39731.7467476852,2008-10-10,17:55:19
43.847212,125.28896,0,850,39731.7468055556,2008-10-10,17:55:24
43.847202,125.28896,0,851,39731.7468634259,2008-10-10,17:55:29
43.847224,125.289024,0,853,39731.7469212963,2008-10-10,17:55:34
43.847258,125.28912,0,855,39731.7469791667,2008-10-10,17:55:39
43.847289,125.289161,0,856,39731.747037037,2008-10-10,17:55:44
43.847294,125.289127,0,858,39731.7470949074,2008-10-10,17:55:49
43.847306,125.289113,0,859,39731.7471527778,2008-10-10,17:55:54
43.847307,125.289108,0,859,39731.7472106481,2008-10-10,17:55:59
43.847307,125.289108,0,859,39731.7472453704,2008-10-10,17:56:02
43.847302,125.289108,0,859,39731.7472685185,2008-10-10,17:56:04
43.847304,125.289118,0,859,39731.7473263889,2008-10-10,17:56:09
43.847304,125.289118,0,859,39731.7473611111,2008-10-10,17:56:12
43.847306,125.289115,0,859,39731.7473842593,2008-10-10,17:56:14
43.847319,125.289141,0,860,39731.7474421296,2008-10-10,17:56:19
43.847299,125.289132,0,861,39731.7475,2008-10-10,17:56:24
43.847279,125.289085,0,864,39731.7475578704,2008-10-10,17:56:29
43.847274,125.289048,0,866,39731.7476157407,2008-10-10,17:56:34
43.847274,125.289048,0,866,39731.747650463,2008-10-10,17:56:37
43.847274,125.289048,0,867,39731.7476736111,2008-10-10,17:56:39
43.847267,125.289002,0,866,39731.7477314815,2008-10-10,17:56:44
43.847293,125.28905,0,869,39731.7477893519,2008-10-10,17:56:49
43.847303,125.289085,0,874,39731.7478472222,2008-10-10,17:56:54
43.847298,125.289058,0,878,39731.7479050926,2008-10-10,17:56:59
43.847298,125.289058,0,878,39731.7479398148,2008-10-10,17:57:02
43.847299,125.289057,0,878,39731.747962963,2008-10-10,17:57:04
43.847308,125.289029,0,876,39731.7480208333,2008-10-10,17:57:09
43.847279,125.288957,0,873,39731.7480787037,2008-10-10,17:57:14
43.847237,125.28891,0,873,39731.7481365741,2008-10-10,17:57:19
43.847193,125.288841,0,870,39731.7481944444,2008-10-10,17:57:24
43.847183,125.288796,0,868,39731.7482523148,2008-10-10,17:57:29
43.847184,125.288799,0,868,39731.7483101852,2008-10-10,17:57:34
43.847184,125.288799,0,868,39731.7483449074,2008-10-10,17:57:37
43.847184,125.288804,0,868,39731.7483680556,2008-10-10,17:57:39
43.847188,125.288814,0,868,39731.7484259259,2008-10-10,17:57:44
43.847194,125.288848,0,868,39731.7484837963,2008-10-10,17:57:49
43.847194,125.288848,0,868,39731.7485185185,2008-10-10,17:57:52
43.847199,125.288844,0,868,39731.7485416667,2008-10-10,17:57:54
43.847195,125.288857,0,868,39731.748599537,2008-10-10,17:57:59
43.847211,125.288912,0,867,39731.7486574074,2008-10-10,17:58:04
43.847257,125.28903,0,865,39731.7487152778,2008-10-10,17:58:09
43.847295,125.289158,0,867,39731.7487731481,2008-10-10,17:58:14
43.847333,125.289255,0,868,39731.7488310185,2008-10-10,17:58:19
43.847333,125.289255,0,868,39731.7488657407,2008-10-10,17:58:22
43.847329,125.289258,0,869,39731.7488888889,2008-10-10,17:58:24
43.847317,125.289262,0,869,39731.7489467593,2008-10-10,17:58:29
43.847277,125.289209,0,867,39731.7490046296,2008-10-10,17:58:34
43.847275,125.289184,0,863,39731.7490625,2008-10-10,17:58:39
43.84727,125.289171,0,861,39731.7491203704,2008-10-10,17:58:44
43.847243,125.289115,0,857,39731.7491782407,2008-10-10,17:58:49
43.847212,125.289062,0,854,39731.7492361111,2008-10-10,17:58:54
43.847197,125.289018,0,853,39731.7492939815,2008-10-10,17:58:59
43.8472,125.288983,0,853,39731.7493518519,2008-10-10,17:59:04
43.847243,125.289024,0,856,39731.7494097222,2008-10-10,17:59:09
43.847297,125.289101,0,860,39731.7494675926,2008-10-10,17:59:14
43.847339,125.289164,0,859,39731.749525463,2008-10-10,17:59:19
43.847344,125.289145,0,859,39731.7495833333,2008-10-10,17:59:24
43.847339,125.289155,0,859,39731.7496412037,2008-10-10,17:59:29
43.847328,125.289197,0,859,39731.7496990741,2008-10-10,17:59:34
43.847329,125.289217,0,859,39731.7497569444,2008-10-10,17:59:39
43.847294,125.289102,0,858,39731.7498148148,2008-10-10,17:59:44
43.847271,125.289071,0,856,39731.7498726852,2008-10-10,17:59:49
43.847264,125.289081,0,856,39731.7499305556,2008-10-10,17:59:54
43.847253,125.289049,0,856,39731.7499884259,2008-10-10,17:59:59
43.847232,125.288918,0,857,39731.7500462963,2008-10-10,18:00:04
43.847226,125.288864,0,860,39731.7501041667,2008-10-10,18:00:09
43.847226,125.288864,0,860,39731.7501388889,2008-10-10,18:00:12
43.847226,125.288863,0,860,39731.750162037,2008-10-10,18:00:14
43.847209,125.288825,0,863,39731.7502199074,2008-10-10,18:00:19
43.847209,125.288825,0,863,39731.7502546296,2008-10-10,18:00:22
43.847209,125.288822,0,864,39731.7502777778,2008-10-10,18:00:24
43.847208,125.288794,0,869,39731.7503356481,2008-10-10,18:00:29
43.847234,125.288771,0,870,39731.7503935185,2008-10-10,18:00:34
43.847227,125.288745,0,870,39731.7504513889,2008-10-10,18:00:39
43.847227,125.288745,0,870,39731.7504861111,2008-10-10,18:00:42
43.847231,125.288744,0,869,39731.7505092593,2008-10-10,18:00:44
43.84724,125.288732,0,867,39731.7505671296,2008-10-10,18:00:49
43.847212,125.288679,0,864,39731.750625,2008-10-10,18:00:54
43.847202,125.288661,0,863,39731.7506828704,2008-10-10,18:00:59
43.847201,125.28865,0,863,39731.7507407407,2008-10-10,18:01:04
43.847201,125.28865,0,863,39731.750775463,2008-10-10,18:01:07
43.847256,125.289011,0,849,39731.7578009259,2008-10-10,18:11:14
43.847271,125.289055,0,850,39731.7578587963,2008-10-10,18:11:19
43.847274,125.289067,0,850,39731.7579166667,2008-10-10,18:11:24
43.847274,125.289067,0,850,39731.7579513889,2008-10-10,18:11:27
43.847273,125.289067,0,850,39731.757974537,2008-10-10,18:11:29
43.847261,125.289009,0,846,39731.7580324074,2008-10-10,18:11:34
43.847273,125.289013,0,846,39731.7580902778,2008-10-10,18:11:39
43.847262,125.288955,0,846,39731.7581481481,2008-10-10,18:11:44
43.847229,125.288864,0,847,39731.7582060185,2008-10-10,18:11:49
43.847229,125.288864,0,847,39731.7582407407,2008-10-10,18:11:52
43.847235,125.288867,0,848,39731.7582638889,2008-10-10,18:11:54
43.847269,125.288924,0,851,39731.7583217593,2008-10-10,18:11:59
43.847309,125.289037,0,851,39731.7583796296,2008-10-10,18:12:04
43.8473,125.289071,0,849,39731.7584375,2008-10-10,18:12:09
43.847297,125.28914,0,849,39731.7584953704,2008-10-10,18:12:14
43.847265,125.28909,0,849,39731.7585532407,2008-10-10,18:12:19
43.847266,125.289105,0,850,39731.7586111111,2008-10-10,18:12:24
43.847254,125.289086,0,847,39731.7586689815,2008-10-10,18:12:29
43.847237,125.289044,0,844,39731.7587268518,2008-10-10,18:12:34
43.847237,125.289008,0,841,39731.7587847222,2008-10-10,18:12:39
43.847242,125.288997,0,839,39731.7588425926,2008-10-10,18:12:44
43.847231,125.288965,0,837,39731.758900463,2008-10-10,18:12:49
43.847217,125.288956,0,835,39731.7589583333,2008-10-10,18:12:54
43.847211,125.288982,0,835,39731.7590162037,2008-10-10,18:12:59
43.847197,125.288938,0,835,39731.7590740741,2008-10-10,18:13:04
43.847197,125.288927,0,835,39731.7591319444,2008-10-10,18:13:09
43.847186,125.288879,0,836,39731.7591898148,2008-10-10,18:13:14
43.847178,125.288857,0,836,39731.7592476852,2008-10-10,18:13:19
43.847221,125.288915,0,837,39731.7593055556,2008-10-10,18:13:24
43.847257,125.288978,0,837,39731.7593634259,2008-10-10,18:13:29
43.847264,125.288982,0,837,39731.7594212963,2008-10-10,18:13:34
43.847264,125.288982,0,837,39731.7594560185,2008-10-10,18:13:37
43.847262,125.288981,0,837,39731.7594791667,2008-10-10,18:13:39
43.847219,125.288887,0,836,39731.759537037,2008-10-10,18:13:44
43.8472,125.288873,0,836,39731.7595949074,2008-10-10,18:13:49
43.847197,125.288842,0,837,39731.7596527778,2008-10-10,18:13:54
43.847179,125.288804,0,836,39731.7597106481,2008-10-10,18:13:59
43.847201,125.288871,0,833,39731.7597685185,2008-10-10,18:14:04
43.84722,125.288919,0,832,39731.7598263889,2008-10-10,18:14:09
43.84722,125.288919,0,832,39731.7598611111,2008-10-10,18:14:12
43.847218,125.288919,0,832,39731.7598842593,2008-10-10,18:14:14
43.847202,125.288965,0,832,39731.7599421296,2008-10-10,18:14:19
43.847202,125.288975,0,832,39731.76,2008-10-10,18:14:24
43.847215,125.289038,0,832,39731.7600578704,2008-10-10,18:14:29
43.847262,125.289155,0,833,39731.7601157407,2008-10-10,18:14:34
43.847287,125.289243,0,833,39731.7601736111,2008-10-10,18:14:39
43.847337,125.28935,0,831,39731.7602314815,2008-10-10,18:14:44
43.847371,125.289414,0,829,39731.7602893518,2008-10-10,18:14:49
43.847397,125.289478,0,827,39731.7603472222,2008-10-10,18:14:54
43.847407,125.289499,0,825,39731.7604050926,2008-10-10,18:14:59
43.847387,125.289417,0,825,39731.760462963,2008-10-10,18:15:04
43.847353,125.289349,0,822,39731.7605208333,2008-10-10,18:15:09
43.847302,125.289218,0,821,39731.7605787037,2008-10-10,18:15:14
43.847281,125.289138,0,822,39731.7606365741,2008-10-10,18:15:19
43.847229,125.28904,0,822,39731.7606944444,2008-10-10,18:15:24
43.847207,125.288984,0,823,39731.7607523148,2008-10-10,18:15:29
43.847182,125.288916,0,826,39731.7608101852,2008-10-10,18:15:34
43.847153,125.288845,0,830,39731.7608680556,2008-10-10,18:15:39
43.847135,125.288781,0,834,39731.7609259259,2008-10-10,18:15:44
43.84711,125.288718,0,837,39731.7609837963,2008-10-10,18:15:49
43.847069,125.288618,0,835,39731.7610416667,2008-10-10,18:15:54
43.847065,125.288584,0,834,39731.761099537,2008-10-10,18:15:59
43.847102,125.288612,0,832,39731.7611574074,2008-10-10,18:16:04
43.847123,125.288683,0,834,39731.7612152778,2008-10-10,18:16:09
43.84713,125.288711,0,832,39731.7612731481,2008-10-10,18:16:14
43.847142,125.288737,0,832,39731.7613310185,2008-10-10,18:16:19
43.847134,125.288714,0,832,39731.7613888889,2008-10-10,18:16:24
43.847129,125.288703,0,832,39731.7614467593,2008-10-10,18:16:29
43.847175,125.288804,0,834,39731.7615046296,2008-10-10,18:16:34
43.847167,125.288785,0,834,39731.7615625,2008-10-10,18:16:39
43.847136,125.288642,0,834,39731.7616203704,2008-10-10,18:16:44
43.847096,125.288507,0,834,39731.7616782407,2008-10-10,18:16:49
43.847046,125.288405,0,834,39731.7617361111,2008-10-10,18:16:54
43.847035,125.288482,0,834,39731.7617939815,2008-10-10,18:16:59
43.847052,125.288558,0,838,39731.7618518519,2008-10-10,18:17:04
43.847065,125.288716,0,840,39731.7619097222,2008-10-10,18:17:09
43.847069,125.28878,0,840,39731.7619675926,2008-10-10,18:17:14
43.847084,125.288785,0,842,39731.762025463,2008-10-10,18:17:19
43.847129,125.288851,0,842,39731.7620833333,2008-10-10,18:17:24
43.847166,125.288961,0,845,39731.7621412037,2008-10-10,18:17:29
43.847154,125.288915,0,844,39731.7621990741,2008-10-10,18:17:34
43.847129,125.288918,0,843,39731.7622569444,2008-10-10,18:17:39
43.847143,125.288979,0,842,39731.7623148148,2008-10-10,18:17:44
43.847188,125.288996,0,842,39731.7623726852,2008-10-10,18:17:49
43.847211,125.289079,0,844,39731.7624305556,2008-10-10,18:17:54
43.847248,125.289152,0,846,39731.7624884259,2008-10-10,18:17:59
43.847301,125.289268,0,847,39731.7625462963,2008-10-10,18:18:04
43.847314,125.289229,0,846,39731.7626041667,2008-10-10,18:18:09
43.847288,125.289144,0,842,39731.762662037,2008-10-10,18:18:14
43.847281,125.289107,0,842,39731.7627199074,2008-10-10,18:18:19
43.84726,125.289044,0,843,39731.7627777778,2008-10-10,18:18:24
43.847239,125.289003,0,843,39731.7628356481,2008-10-10,18:18:29
43.847247,125.288985,0,845,39731.7628935185,2008-10-10,18:18:34
43.847189,125.288832,0,846,39731.7629513889,2008-10-10,18:18:39
43.847112,125.288567,0,848,39731.7630092593,2008-10-10,18:18:44
43.847087,125.28846,0,849,39731.7630671296,2008-10-10,18:18:49
43.847056,125.288476,0,849,39731.763125,2008-10-10,18:18:54
43.847091,125.288667,0,854,39731.7631828704,2008-10-10,18:18:59
43.847107,125.288778,0,857,39731.7632407407,2008-10-10,18:19:04
43.847128,125.288896,0,856,39731.7632986111,2008-10-10,18:19:09
43.84715,125.288968,0,845,39731.7633564815,2008-10-10,18:19:14
43.84718,125.288992,0,834,39731.7634143519,2008-10-10,18:19:19
43.847209,125.289042,0,829,39731.7634722222,2008-10-10,18:19:24
43.847221,125.289078,0,826,39731.7635300926,2008-10-10,18:19:29
43.847241,125.289138,0,827,39731.763587963,2008-10-10,18:19:34
43.847262,125.289195,0,828,39731.7636458333,2008-10-10,18:19:39
43.847267,125.289214,0,828,39731.7637037037,2008-10-10,18:19:44
43.847274,125.289235,0,829,39731.7637615741,2008-10-10,18:19:49
43.847275,125.289274,0,830,39731.7638194444,2008-10-10,18:19:54
43.847266,125.289282,0,830,39731.7638773148,2008-10-10,18:19:59
43.847266,125.289282,0,830,39731.763912037,2008-10-10,18:20:02
43.847265,125.28929,0,830,39731.7639351852,2008-10-10,18:20:04
43.847319,125.289328,0,832,39731.7639930556,2008-10-10,18:20:09
43.847335,125.289298,0,834,39731.7640509259,2008-10-10,18:20:14
43.847338,125.289334,0,836,39731.7641087963,2008-10-10,18:20:19
43.847354,125.289358,0,835,39731.7641666667,2008-10-10,18:20:24
43.847317,125.289264,0,834,39731.764224537,2008-10-10,18:20:29
43.847326,125.289292,0,833,39731.7642824074,2008-10-10,18:20:34
43.847314,125.289292,0,833,39731.7643402778,2008-10-10,18:20:39
43.847309,125.289288,0,833,39731.7643981481,2008-10-10,18:20:44
43.847302,125.289285,0,833,39731.7644560185,2008-10-10,18:20:49
43.847296,125.289284,0,833,39731.7645138889,2008-10-10,18:20:54
43.847296,125.289284,0,833,39731.7645486111,2008-10-10,18:20:57
43.847292,125.289283,0,833,39731.7645717593,2008-10-10,18:20:59
43.847308,125.289282,0,834,39731.7646296296,2008-10-10,18:21:04
43.847324,125.289311,0,832,39731.7646875,2008-10-10,18:21:09
43.847336,125.289355,0,829,39731.7647453704,2008-10-10,18:21:14
43.847355,125.289424,0,827,39731.7648032407,2008-10-10,18:21:19
43.847361,125.289452,0,826,39731.7648611111,2008-10-10,18:21:24
43.847331,125.289395,0,824,39731.7649189815,2008-10-10,18:21:29
43.847223,125.289071,0,819,39731.7649768519,2008-10-10,18:21:34
43.847163,125.288882,0,816,39731.7650347222,2008-10-10,18:21:39
43.84712,125.288741,0,816,39731.7650925926,2008-10-10,18:21:44
43.847068,125.288606,0,818,39731.765150463,2008-10-10,18:21:49
43.847047,125.288504,0,817,39731.7652083333,2008-10-10,18:21:54
43.847111,125.288615,0,811,39731.7652662037,2008-10-10,18:21:59
43.847197,125.2888,0,804,39731.7653240741,2008-10-10,18:22:04
43.847213,125.28884,0,806,39731.7653819444,2008-10-10,18:22:09
43.847207,125.28883,0,806,39731.7654398148,2008-10-10,18:22:14
43.847189,125.288851,0,805,39731.7654976852,2008-10-10,18:22:19
43.847165,125.288871,0,804,39731.7655555556,2008-10-10,18:22:24
43.847166,125.288836,0,806,39731.7656134259,2008-10-10,18:22:29
43.847136,125.288824,0,807,39731.7656712963,2008-10-10,18:22:34
43.847136,125.288824,0,807,39731.7657060185,2008-10-10,18:22:37
43.847135,125.288822,0,809,39731.7657291667,2008-10-10,18:22:39
43.847148,125.288885,0,811,39731.765787037,2008-10-10,18:22:44
43.847182,125.288949,0,812,39731.7658449074,2008-10-10,18:22:49
43.847187,125.288983,0,813,39731.7659027778,2008-10-10,18:22:54
43.847211,125.289158,0,814,39731.7659606481,2008-10-10,18:22:59
43.847254,125.289313,0,813,39731.7660185185,2008-10-10,18:23:04
43.847282,125.289396,0,813,39731.7660763889,2008-10-10,18:23:09
43.847244,125.289285,0,814,39731.7661342593,2008-10-10,18:23:14
43.847221,125.28919,0,813,39731.7661921296,2008-10-10,18:23:19
43.847189,125.289083,0,810,39731.76625,2008-10-10,18:23:24
43.847113,125.288907,0,806,39731.7663078704,2008-10-10,18:23:29
43.84726,125.289182,0,793,39731.7685069444,2008-10-10,18:26:39
43.847279,125.289221,0,793,39731.7685648148,2008-10-10,18:26:44
43.847289,125.289252,0,794,39731.7686226852,2008-10-10,18:26:49
43.847284,125.289238,0,795,39731.7686805556,2008-10-10,18:26:54
43.84726,125.289181,0,795,39731.7687384259,2008-10-10,18:26:59
43.847247,125.289208,0,795,39731.7687962963,2008-10-10,18:27:04
43.847248,125.289238,0,796,39731.7688541667,2008-10-10,18:27:09
43.847235,125.289255,0,794,39731.768912037,2008-10-10,18:27:14
43.84725,125.289272,0,794,39731.7689699074,2008-10-10,18:27:19
43.847268,125.28931,0,795,39731.7690277778,2008-10-10,18:27:24
43.847283,125.289357,0,796,39731.7690856481,2008-10-10,18:27:29
43.847294,125.289404,0,798,39731.7691435185,2008-10-10,18:27:34
43.847267,125.289328,0,798,39731.7692013889,2008-10-10,18:27:39
43.847277,125.289275,0,798,39731.7692592593,2008-10-10,18:27:44
43.847266,125.289246,0,798,39731.7693171296,2008-10-10,18:27:49
43.847266,125.289246,0,798,39731.7693518519,2008-10-10,18:27:52
43.847268,125.28924,0,797,39731.769375,2008-10-10,18:27:54
43.847291,125.289232,0,798,39731.7694328704,2008-10-10,18:27:59
43.84729,125.289231,0,798,39731.7694907407,2008-10-10,18:28:04
43.84729,125.289231,0,798,39731.769525463,2008-10-10,18:28:07
43.847288,125.289234,0,798,39731.7695486111,2008-10-10,18:28:09
43.847288,125.28922,0,798,39731.7696064815,2008-10-10,18:28:14
43.847284,125.289195,0,797,39731.7696643519,2008-10-10,18:28:19
43.847249,125.289137,0,794,39731.7697222222,2008-10-10,18:28:24
43.847227,125.289185,0,794,39731.7697800926,2008-10-10,18:28:29
43.84721,125.289212,0,794,39731.769837963,2008-10-10,18:28:34
43.847196,125.289217,0,794,39731.7698958333,2008-10-10,18:28:39
43.847164,125.289167,0,793,39731.7699537037,2008-10-10,18:28:44
43.847153,125.289205,0,794,39731.7700115741,2008-10-10,18:28:49
43.847143,125.289221,0,793,39731.7700694444,2008-10-10,18:28:54
43.847161,125.289228,0,791,39731.7701273148,2008-10-10,18:28:59
43.8472,125.289248,0,790,39731.7701851852,2008-10-10,18:29:04
43.847235,125.289268,0,789,39731.7702430556,2008-10-10,18:29:09
43.84729,125.289299,0,790,39731.7703009259,2008-10-10,18:29:14
43.847333,125.289303,0,790,39731.7703587963,2008-10-10,18:29:19
43.847341,125.289286,0,790,39731.7704166667,2008-10-10,18:29:24
43.847343,125.289314,0,791,39731.770474537,2008-10-10,18:29:29
43.847348,125.289323,0,791,39731.7705324074,2008-10-10,18:29:34
43.847348,125.289323,0,791,39731.7705671296,2008-10-10,18:29:37
43.847343,125.289323,0,791,39731.7705902778,2008-10-10,18:29:39
43.847367,125.289409,0,791,39731.7706481481,2008-10-10,18:29:44
43.847364,125.289375,0,790,39731.7707060185,2008-10-10,18:29:49
43.847352,125.289367,0,790,39731.7707638889,2008-10-10,18:29:54
43.847352,125.28937,0,790,39731.7708217593,2008-10-10,18:29:59
43.847351,125.289374,0,790,39731.7708796296,2008-10-10,18:30:04
43.847351,125.289374,0,790,39731.7709143519,2008-10-10,18:30:07
43.847346,125.289382,0,790,39731.7709375,2008-10-10,18:30:09
43.847349,125.289394,0,790,39731.7709953704,2008-10-10,18:30:14
43.847345,125.289349,0,790,39731.7710532407,2008-10-10,18:30:19
43.847327,125.289303,0,791,39731.7711111111,2008-10-10,18:30:24
43.847308,125.289284,0,792,39731.7711689815,2008-10-10,18:30:29
43.84729,125.289247,0,791,39731.7712268519,2008-10-10,18:30:34
43.84729,125.289247,0,791,39731.7712615741,2008-10-10,18:30:37
43.847285,125.289251,0,791,39731.7712847222,2008-10-10,18:30:39
43.847248,125.289219,0,793,39731.7713425926,2008-10-10,18:30:44
43.84713,125.288885,0,803,39731.771400463,2008-10-10,18:30:49
43.84713,125.288885,0,803,39731.7714351852,2008-10-10,18:30:52
43.847134,125.288893,0,807,39731.7714583333,2008-10-10,18:30:54
43.847182,125.288947,0,808,39731.7715162037,2008-10-10,18:30:59
43.847225,125.289003,0,810,39731.7715740741,2008-10-10,18:31:04
43.847269,125.28911,0,808,39731.7716319444,2008-10-10,18:31:09
43.847309,125.289175,0,805,39731.7716898148,2008-10-10,18:31:14
43.847144,125.288957,0,820,39731.774525463,2008-10-10,18:35:19
43.847119,125.288901,0,825,39731.7745833333,2008-10-10,18:35:24
43.847126,125.28893,0,821,39731.7746412037,2008-10-10,18:35:29
43.847133,125.288942,0,822,39731.7746990741,2008-10-10,18:35:34
43.847146,125.288932,0,821,39731.7747569444,2008-10-10,18:35:39
43.847171,125.288924,0,823,39731.7748148148,2008-10-10,18:35:44
43.847205,125.289,0,820,39731.7748726852,2008-10-10,18:35:49
43.847205,125.289028,0,820,39731.7749305556,2008-10-10,18:35:54
43.847205,125.289017,0,821,39731.7749884259,2008-10-10,18:35:59
43.847196,125.288885,0,820,39731.7750462963,2008-10-10,18:36:04
43.847174,125.288805,0,820,39731.7751041667,2008-10-10,18:36:09
43.847157,125.288795,0,821,39731.775162037,2008-10-10,18:36:14
43.847157,125.288795,0,821,39731.7751967593,2008-10-10,18:36:17
43.847158,125.288797,0,824,39731.7752199074,2008-10-10,18:36:19
43.847151,125.288758,0,826,39731.7752777778,2008-10-10,18:36:24
43.847162,125.288817,0,830,39731.7753356481,2008-10-10,18:36:29
43.847161,125.288824,0,831,39731.7753935185,2008-10-10,18:36:34
43.847163,125.288818,0,831,39731.7754513889,2008-10-10,18:36:39
43.847163,125.288818,0,831,39731.7754861111,2008-10-10,18:36:42
43.847168,125.288819,0,831,39731.7755092593,2008-10-10,18:36:44
43.847164,125.288806,0,831,39731.7755671296,2008-10-10,18:36:49
43.847154,125.288792,0,830,39731.775625,2008-10-10,18:36:54
43.847146,125.288783,0,830,39731.7756828704,2008-10-10,18:36:59
43.847153,125.288832,0,828,39731.7757407407,2008-10-10,18:37:04
43.847154,125.28887,0,827,39731.7757986111,2008-10-10,18:37:09
43.847151,125.288833,0,827,39731.7758564815,2008-10-10,18:37:14
43.847176,125.288862,0,827,39731.7759143518,2008-10-10,18:37:19
43.847192,125.288839,0,826,39731.7759722222,2008-10-10,18:37:24
43.847205,125.288846,0,825,39731.7760300926,2008-10-10,18:37:29
43.847205,125.288846,0,825,39731.7760648148,2008-10-10,18:37:32
43.847202,125.288842,0,823,39731.776087963,2008-10-10,18:37:34
43.847225,125.288883,0,821,39731.7761458333,2008-10-10,18:37:39
43.847239,125.288962,0,821,39731.7762037037,2008-10-10,18:37:44
43.847267,125.289019,0,820,39731.7762615741,2008-10-10,18:37:49
43.847279,125.289079,0,820,39731.7763194444,2008-10-10,18:37:54
43.847295,125.289138,0,819,39731.7763773148,2008-10-10,18:37:59
43.847295,125.289138,0,819,39731.776412037,2008-10-10,18:38:02
43.847299,125.289141,0,818,39731.7764351852,2008-10-10,18:38:04
43.84732,125.289168,0,817,39731.7764930556,2008-10-10,18:38:09
43.847329,125.289153,0,818,39731.7765509259,2008-10-10,18:38:14
43.847317,125.289134,0,820,39731.7766087963,2008-10-10,18:38:19
43.847312,125.289125,0,818,39731.7766666667,2008-10-10,18:38:24
43.847299,125.289128,0,818,39731.776724537,2008-10-10,18:38:29
43.847274,125.28908,0,817,39731.7767824074,2008-10-10,18:38:34
43.847252,125.289061,0,816,39731.7768402778,2008-10-10,18:38:39
43.847252,125.289061,0,816,39731.776875,2008-10-10,18:38:42
43.84725,125.289063,0,816,39731.7768981481,2008-10-10,18:38:44
43.847234,125.289057,0,817,39731.7769560185,2008-10-10,18:38:49
43.847198,125.289004,0,815,39731.7770138889,2008-10-10,18:38:54
43.847201,125.28902,0,816,39731.7770717593,2008-10-10,18:38:59
43.847189,125.288953,0,816,39731.7771296296,2008-10-10,18:39:04
43.847183,125.28892,0,816,39731.7771875,2008-10-10,18:39:09
43.847187,125.288942,0,816,39731.7772453704,2008-10-10,18:39:14
43.847188,125.288954,0,815,39731.7773032407,2008-10-10,18:39:19
43.847209,125.289039,0,814,39731.7773611111,2008-10-10,18:39:24
43.847235,125.289167,0,811,39731.7774189815,2008-10-10,18:39:29
43.847257,125.289248,0,809,39731.7774768519,2008-10-10,18:39:34
43.847291,125.289333,0,806,39731.7775347222,2008-10-10,18:39:39
43.847321,125.289402,0,803,39731.7775925926,2008-10-10,18:39:44
43.84735,125.289426,0,801,39731.777650463,2008-10-10,18:39:49
43.847349,125.289383,0,800,39731.7777083333,2008-10-10,18:39:54
43.847337,125.289317,0,798,39731.7777662037,2008-10-10,18:39:59
43.84733,125.289304,0,798,39731.7778240741,2008-10-10,18:40:04
43.847283,125.289176,0,799,39731.7778819444,2008-10-10,18:40:09
43.847256,125.289078,0,801,39731.7779398148,2008-10-10,18:40:14
43.847234,125.28905,0,802,39731.7779976852,2008-10-10,18:40:19
43.847241,125.289111,0,802,39731.7780555556,2008-10-10,18:40:24
43.847282,125.289254,0,802,39731.7781134259,2008-10-10,18:40:29
43.847279,125.28931,0,801,39731.7781712963,2008-10-10,18:40:34
43.847269,125.289272,0,800,39731.7782291667,2008-10-10,18:40:39
43.847269,125.289272,0,800,39731.7782638889,2008-10-10,18:40:42
43.847277,125.289267,0,800,39731.778287037,2008-10-10,18:40:44
43.847269,125.289255,0,799,39731.7783449074,2008-10-10,18:40:49
43.847261,125.289239,0,798,39731.7784027778,2008-10-10,18:40:54
43.847261,125.289226,0,798,39731.7784606481,2008-10-10,18:40:59
43.847252,125.289191,0,797,39731.7785185185,2008-10-10,18:41:04
43.847252,125.289158,0,798,39731.7785763889,2008-10-10,18:41:09
43.847252,125.289158,0,798,39731.7786111111,2008-10-10,18:41:12
43.847248,125.289157,0,799,39731.7786342593,2008-10-10,18:41:14
43.847249,125.289143,0,799,39731.7786921296,2008-10-10,18:41:19
43.847221,125.289075,0,799,39731.77875,2008-10-10,18:41:24
43.847249,125.289129,0,804,39731.7788078704,2008-10-10,18:41:29
43.84725,125.289131,0,804,39731.7788657407,2008-10-10,18:41:34
43.84725,125.289131,0,804,39731.778900463,2008-10-10,18:41:37
43.847256,125.289131,0,804,39731.7789236111,2008-10-10,18:41:39
43.84726,125.28912,0,804,39731.7789814815,2008-10-10,18:41:44
43.847268,125.289078,0,804,39731.7790393519,2008-10-10,18:41:49
43.84727,125.289012,0,804,39731.7790972222,2008-10-10,18:41:54
43.847249,125.288873,0,804,39731.7791550926,2008-10-10,18:41:59
43.847299,125.289219,0,805,39731.7837847222,2008-10-10,18:48:39
43.847283,125.289245,0,805,39731.7838425926,2008-10-10,18:48:44
43.847288,125.289255,0,806,39731.783900463,2008-10-10,18:48:49
43.84729,125.289269,0,806,39731.7839583333,2008-10-10,18:48:54
43.847291,125.289254,0,806,39731.7840162037,2008-10-10,18:48:59
43.847266,125.289223,0,806,39731.7840740741,2008-10-10,18:49:04
43.847266,125.289223,0,806,39731.7841087963,2008-10-10,18:49:07
43.847266,125.289221,0,807,39731.7841319444,2008-10-10,18:49:09
43.847271,125.289231,0,808,39731.7841898148,2008-10-10,18:49:14
43.847284,125.28928,0,809,39731.7842476852,2008-10-10,18:49:19
43.847281,125.289269,0,811,39731.7843055556,2008-10-10,18:49:24
43.847281,125.289269,0,811,39731.7843402778,2008-10-10,18:49:27
43.847279,125.289274,0,812,39731.7843634259,2008-10-10,18:49:29
43.847266,125.28926,0,813,39731.7844212963,2008-10-10,18:49:34
43.847268,125.289267,0,814,39731.7844791667,2008-10-10,18:49:39
43.847268,125.289267,0,814,39731.7845138889,2008-10-10,18:49:42
43.847268,125.289272,0,814,39731.784537037,2008-10-10,18:49:44
43.847272,125.289261,0,814,39731.7845949074,2008-10-10,18:49:49
43.847286,125.289256,0,815,39731.7846527778,2008-10-10,18:49:54
43.847297,125.289251,0,815,39731.7847106481,2008-10-10,18:49:59
43.847304,125.289239,0,815,39731.7847685185,2008-10-10,18:50:04
43.847295,125.289239,0,815,39731.7848263889,2008-10-10,18:50:09
43.847267,125.2892,0,814,39731.7848842593,2008-10-10,18:50:14
43.847258,125.289197,0,814,39731.7849421296,2008-10-10,18:50:19
43.847258,125.289192,0,814,39731.785,2008-10-10,18:50:24
43.847258,125.289192,0,814,39731.7850347222,2008-10-10,18:50:27
43.847262,125.289186,0,814,39731.7850578704,2008-10-10,18:50:29
43.847283,125.289185,0,815,39731.7851157407,2008-10-10,18:50:34
43.847283,125.28916,0,815,39731.7851736111,2008-10-10,18:50:39
43.847273,125.289108,0,817,39731.7852314815,2008-10-10,18:50:44
43.847251,125.289048,0,817,39731.7852893519,2008-10-10,18:50:49
43.847254,125.289018,0,818,39731.7853472222,2008-10-10,18:50:54
43.84726,125.288967,0,819,39731.7854050926,2008-10-10,18:50:59
43.847244,125.288955,0,820,39731.785462963,2008-10-10,18:51:04
43.847236,125.288958,0,821,39731.7855208333,2008-10-10,18:51:09
43.847243,125.288961,0,822,39731.7855787037,2008-10-10,18:51:14
43.847243,125.288961,0,822,39731.7856134259,2008-10-10,18:51:17
43.847247,125.288966,0,822,39731.7856365741,2008-10-10,18:51:19
43.847252,125.288983,0,822,39731.7856944444,2008-10-10,18:51:24
43.847239,125.289006,0,821,39731.7857523148,2008-10-10,18:51:29
43.84724,125.289045,0,821,39731.7858101852,2008-10-10,18:51:34
43.847231,125.28905,0,820,39731.7858680556,2008-10-10,18:51:39
43.847225,125.289084,0,818,39731.7859259259,2008-10-10,18:51:44
43.847227,125.289107,0,817,39731.7859837963,2008-10-10,18:51:49
43.847232,125.289132,0,817,39731.7860416667,2008-10-10,18:51:54
43.847263,125.289175,0,818,39731.786099537,2008-10-10,18:51:59
43.847245,125.289161,0,818,39731.7861574074,2008-10-10,18:52:04
43.847245,125.289161,0,818,39731.7861921296,2008-10-10,18:52:07
43.847241,125.289156,0,819,39731.7862152778,2008-10-10,18:52:09
43.84723,125.289127,0,819,39731.7862731481,2008-10-10,18:52:14
43.847226,125.289139,0,819,39731.7863310185,2008-10-10,18:52:19
43.847226,125.289139,0,819,39731.7863657407,2008-10-10,18:52:22
43.847229,125.289144,0,819,39731.7863888889,2008-10-10,18:52:24
43.847231,125.289115,0,818,39731.7864467593,2008-10-10,18:52:29
43.847257,125.28911,0,819,39731.7865046296,2008-10-10,18:52:34
43.847265,125.289134,0,819,39731.7865625,2008-10-10,18:52:39
43.847267,125.289142,0,819,39731.7866203704,2008-10-10,18:52:44
43.847267,125.289142,0,819,39731.7866550926,2008-10-10,18:52:47
43.847262,125.28914,0,820,39731.7866782407,2008-10-10,18:52:49
43.847248,125.289095,0,825,39731.7867361111,2008-10-10,18:52:54
43.847248,125.289083,0,830,39731.7867939815,2008-10-10,18:52:59
43.847256,125.289061,0,833,39731.7868518519,2008-10-10,18:53:04
43.84727,125.289072,0,832,39731.7869097222,2008-10-10,18:53:09
43.847264,125.289056,0,834,39731.7869675926,2008-10-10,18:53:14
43.847272,125.289074,0,834,39731.787025463,2008-10-10,18:53:19
43.847284,125.28912,0,834,39731.7870833333,2008-10-10,18:53:24
43.847293,125.289107,0,836,39731.7871412037,2008-10-10,18:53:29
43.847282,125.289105,0,838,39731.7871990741,2008-10-10,18:53:34
43.847277,125.289091,0,840,39731.7872569444,2008-10-10,18:53:39
43.847274,125.289102,0,840,39731.7873148148,2008-10-10,18:53:44
43.847269,125.289108,0,840,39731.7873726852,2008-10-10,18:53:49
43.847272,125.289114,0,840,39731.7874305556,2008-10-10,18:53:54
43.847272,125.289114,0,840,39731.7874652778,2008-10-10,18:53:57
43.847276,125.289115,0,840,39731.7874884259,2008-10-10,18:53:59
43.847285,125.289114,0,840,39731.7875462963,2008-10-10,18:54:04
43.847285,125.289114,0,840,39731.7875810185,2008-10-10,18:54:07
43.847292,125.289115,0,839,39731.7876041667,2008-10-10,18:54:09
43.84729,125.289132,0,839,39731.787662037,2008-10-10,18:54:14
43.847263,125.28911,0,840,39731.7877199074,2008-10-10,18:54:19
43.847251,125.289103,0,843,39731.7877777778,2008-10-10,18:54:24
43.847235,125.289047,0,848,39731.7878356481,2008-10-10,18:54:29
43.847227,125.288989,0,850,39731.7878935185,2008-10-10,18:54:34
43.847221,125.288962,0,852,39731.7879513889,2008-10-10,18:54:39
43.847221,125.288956,0,852,39731.7880092593,2008-10-10,18:54:44
43.847221,125.288956,0,852,39731.7880439815,2008-10-10,18:54:47
43.84722,125.288961,0,853,39731.7880671296,2008-10-10,18:54:49
43.84724,125.28895,0,855,39731.788125,2008-10-10,18:54:54
43.847234,125.288912,0,860,39731.7881828704,2008-10-10,18:54:59
43.847232,125.288887,0,861,39731.7882407407,2008-10-10,18:55:04
43.847247,125.288886,0,862,39731.7882986111,2008-10-10,18:55:09
43.847259,125.288908,0,861,39731.7883564815,2008-10-10,18:55:14
43.847269,125.288923,0,860,39731.7884143519,2008-10-10,18:55:19
43.847283,125.288976,0,858,39731.7884722222,2008-10-10,18:55:24
43.847288,125.288985,0,855,39731.7885300926,2008-10-10,18:55:29
43.847288,125.289039,0,852,39731.788587963,2008-10-10,18:55:34
43.847277,125.289014,0,849,39731.7886458333,2008-10-10,18:55:39
43.847262,125.288995,0,848,39731.7887037037,2008-10-10,18:55:44
43.847384,125.289223,0,842,39731.8029398148,2008-10-10,19:16:14
43.847436,125.289289,0,841,39731.8029976852,2008-10-10,19:16:19
43.847422,125.289297,0,841,39731.8030555556,2008-10-10,19:16:24
43.847377,125.289266,0,841,39731.8031134259,2008-10-10,19:16:29
43.847331,125.289227,0,840,39731.8031712963,2008-10-10,19:16:34
43.847274,125.289165,0,840,39731.8032291667,2008-10-10,19:16:39
43.847228,125.289137,0,841,39731.803287037,2008-10-10,19:16:44
43.847186,125.289106,0,841,39731.8033449074,2008-10-10,19:16:49
43.847167,125.289081,0,842,39731.8034027778,2008-10-10,19:16:54
43.84718,125.289077,0,842,39731.8034606481,2008-10-10,19:16:59
43.847207,125.289094,0,843,39731.8035185185,2008-10-10,19:17:04
43.847244,125.289119,0,844,39731.8035763889,2008-10-10,19:17:09
43.847267,125.289141,0,846,39731.8036342593,2008-10-10,19:17:14
43.847269,125.28915,0,846,39731.8036921296,2008-10-10,19:17:19
43.847269,125.28915,0,846,39731.8037268519,2008-10-10,19:17:22
43.847272,125.289144,0,846,39731.80375,2008-10-10,19:17:24
43.847282,125.289146,0,847,39731.8038078704,2008-10-10,19:17:29
43.847286,125.289149,0,845,39731.8038657407,2008-10-10,19:17:34
43.847286,125.289149,0,845,39731.803900463,2008-10-10,19:17:37
43.847279,125.289154,0,844,39731.8039236111,2008-10-10,19:17:39
43.847258,125.289099,0,845,39731.8039814815,2008-10-10,19:17:44
43.847246,125.289066,0,845,39731.8040393519,2008-10-10,19:17:49
43.847234,125.28903,0,844,39731.8040972222,2008-10-10,19:17:54
43.847221,125.28902,0,845,39731.8041550926,2008-10-10,19:17:59
43.8472,125.288991,0,845,39731.804212963,2008-10-10,19:18:04
43.847163,125.288963,0,845,39731.8042708333,2008-10-10,19:18:09
43.847131,125.288969,0,844,39731.8043287037,2008-10-10,19:18:14
43.847146,125.289,0,845,39731.8043865741,2008-10-10,19:18:19
43.847155,125.289012,0,845,39731.8044444444,2008-10-10,19:18:24
43.847168,125.289036,0,845,39731.8045023148,2008-10-10,19:18:29
43.847174,125.289042,0,845,39731.8045601852,2008-10-10,19:18:34
43.847174,125.289042,0,845,39731.8045949074,2008-10-10,19:18:37
43.847175,125.289045,0,846,39731.8046180556,2008-10-10,19:18:39
43.847191,125.28906,0,848,39731.8046759259,2008-10-10,19:18:44
43.847179,125.289051,0,849,39731.8047337963,2008-10-10,19:18:49
43.847174,125.289066,0,850,39731.8047916667,2008-10-10,19:18:54
43.847194,125.289087,0,852,39731.804849537,2008-10-10,19:18:59
43.847211,125.2891,0,853,39731.8049074074,2008-10-10,19:19:04
43.847218,125.2891,0,853,39731.8049652778,2008-10-10,19:19:09
43.847218,125.2891,0,853,39731.805,2008-10-10,19:19:12
43.847223,125.289096,0,852,39731.8050231481,2008-10-10,19:19:14
43.847218,125.289054,0,851,39731.8050810185,2008-10-10,19:19:19
43.847205,125.289019,0,850,39731.8051388889,2008-10-10,19:19:24
43.847204,125.289036,0,850,39731.8051967593,2008-10-10,19:19:29
43.847209,125.289055,0,850,39731.8052546296,2008-10-10,19:19:34
43.847209,125.289055,0,850,39731.8052893518,2008-10-10,19:19:37
43.84721,125.289059,0,850,39731.8053125,2008-10-10,19:19:39
43.847207,125.289092,0,851,39731.8053703704,2008-10-10,19:19:44
43.847207,125.28911,0,851,39731.8054282407,2008-10-10,19:19:49
43.847223,125.289127,0,852,39731.8054861111,2008-10-10,19:19:54
43.847217,125.28914,0,852,39731.8055439815,2008-10-10,19:19:59
43.847206,125.289128,0,852,39731.8056018518,2008-10-10,19:20:04
43.847204,125.289141,0,852,39731.8056597222,2008-10-10,19:20:09
43.847195,125.289147,0,852,39731.8057175926,2008-10-10,19:20:14
43.847157,125.289114,0,855,39731.805775463,2008-10-10,19:20:19
43.847152,125.289141,0,858,39731.8058333333,2008-10-10,19:20:24
43.847157,125.289125,0,859,39731.8058912037,2008-10-10,19:20:29
43.847173,125.289156,0,860,39731.8059490741,2008-10-10,19:20:34
43.847172,125.289133,0,860,39731.8060069444,2008-10-10,19:20:39
43.847169,125.289139,0,860,39731.8060648148,2008-10-10,19:20:44
43.847163,125.289141,0,860,39731.8061226852,2008-10-10,19:20:49
43.847156,125.289138,0,860,39731.8061805556,2008-10-10,19:20:54
43.847153,125.289138,0,860,39731.8062384259,2008-10-10,19:20:59
43.847153,125.289138,0,860,39731.8062731481,2008-10-10,19:21:02
43.847151,125.289136,0,860,39731.8062962963,2008-10-10,19:21:04
43.847146,125.289101,0,860,39731.8063541667,2008-10-10,19:21:09
43.847146,125.289075,0,860,39731.806412037,2008-10-10,19:21:14
43.847146,125.289075,0,860,39731.8064467593,2008-10-10,19:21:17
43.847141,125.289072,0,860,39731.8064699074,2008-10-10,19:21:19
43.847138,125.289033,0,860,39731.8065277778,2008-10-10,19:21:24
43.847134,125.289011,0,860,39731.8065856481,2008-10-10,19:21:29
43.847126,125.289017,0,860,39731.8066435185,2008-10-10,19:21:34
43.847126,125.289017,0,860,39731.8066782407,2008-10-10,19:21:37
43.847121,125.289024,0,860,39731.8067013889,2008-10-10,19:21:39
43.84712,125.288984,0,859,39731.8067592593,2008-10-10,19:21:44
43.847131,125.288992,0,859,39731.8068171296,2008-10-10,19:21:49
43.847137,125.289007,0,859,39731.806875,2008-10-10,19:21:54
43.847157,125.289023,0,859,39731.8069328704,2008-10-10,19:21:59
43.847157,125.289023,0,859,39731.8069675926,2008-10-10,19:22:02
43.847153,125.289025,0,859,39731.8069907407,2008-10-10,19:22:04
43.84715,125.289035,0,859,39731.8070486111,2008-10-10,19:22:09
43.847147,125.289044,0,859,39731.8071064815,2008-10-10,19:22:14
43.847148,125.289042,0,859,39731.8071643518,2008-10-10,19:22:19
43.847148,125.289046,0,859,39731.8072222222,2008-10-10,19:22:24
43.847148,125.289047,0,859,39731.8072800926,2008-10-10,19:22:29
43.847149,125.289045,0,859,39731.807337963,2008-10-10,19:22:34
43.847149,125.289037,0,859,39731.8073958333,2008-10-10,19:22:39
43.847151,125.289041,0,859,39731.8074537037,2008-10-10,19:22:44
43.847151,125.289043,0,859,39731.8075115741,2008-10-10,19:22:49
43.847151,125.289043,0,859,39731.8075462963,2008-10-10,19:22:52
43.847158,125.289046,0,859,39731.8075694444,2008-10-10,19:22:54
43.847187,125.289059,0,860,39731.8076273148,2008-10-10,19:22:59
43.847196,125.28905,0,860,39731.8076851852,2008-10-10,19:23:04
43.84721,125.289063,0,860,39731.8077430556,2008-10-10,19:23:09
43.84723,125.289082,0,860,39731.8078009259,2008-10-10,19:23:14
43.847248,125.289116,0,858,39731.8078587963,2008-10-10,19:23:19
43.847249,125.289107,0,857,39731.8079166667,2008-10-10,19:23:24
43.847254,125.28912,0,857,39731.807974537,2008-10-10,19:23:29
43.847263,125.289124,0,857,39731.8080324074,2008-10-10,19:23:34
43.847263,125.289124,0,857,39731.8080671296,2008-10-10,19:23:37
43.847257,125.289125,0,857,39731.8080902778,2008-10-10,19:23:39
43.84725,125.289114,0,859,39731.8081481481,2008-10-10,19:23:44
43.847236,125.289084,0,859,39731.8082060185,2008-10-10,19:23:49
43.847255,125.289119,0,860,39731.8082638889,2008-10-10,19:23:54
43.847261,125.289144,0,856,39731.8083217593,2008-10-10,19:23:59
43.847262,125.289165,0,855,39731.8083796296,2008-10-10,19:24:04
43.847262,125.289165,0,855,39731.8084143519,2008-10-10,19:24:07
43.847254,125.289162,0,855,39731.8084375,2008-10-10,19:24:09
43.847225,125.289131,0,854,39731.8084953704,2008-10-10,19:24:14
43.847217,125.289115,0,853,39731.8085532407,2008-10-10,19:24:19
43.847211,125.289102,0,854,39731.8086111111,2008-10-10,19:24:24
43.847211,125.289102,0,854,39731.8086458333,2008-10-10,19:24:27
43.84721,125.289098,0,853,39731.8086689815,2008-10-10,19:24:29
43.847228,125.289106,0,854,39731.8087268519,2008-10-10,19:24:34
43.847242,125.289111,0,855,39731.8087847222,2008-10-10,19:24:39
43.847237,125.289105,0,857,39731.8088425926,2008-10-10,19:24:44
43.847243,125.289103,0,857,39731.808900463,2008-10-10,19:24:49
43.847247,125.289104,0,857,39731.8089583333,2008-10-10,19:24:54
43.847245,125.2891,0,859,39731.8090162037,2008-10-10,19:24:59
43.847245,125.2891,0,859,39731.8090509259,2008-10-10,19:25:02
43.847252,125.289108,0,859,39731.8090740741,2008-10-10,19:25:04
43.847257,125.289131,0,858,39731.8091319444,2008-10-10,19:25:09
43.847252,125.289126,0,859,39731.8091898148,2008-10-10,19:25:14
43.84725,125.289128,0,859,39731.8092476852,2008-10-10,19:25:19
43.84725,125.289128,0,859,39731.8092824074,2008-10-10,19:25:22
43.847247,125.28913,0,859,39731.8093055556,2008-10-10,19:25:24
43.847248,125.289144,0,859,39731.8093634259,2008-10-10,19:25:29
43.847248,125.289149,0,859,39731.8094212963,2008-10-10,19:25:34
43.847242,125.289147,0,859,39731.8094791667,2008-10-10,19:25:39
43.847242,125.289147,0,859,39731.8095138889,2008-10-10,19:25:42
43.847237,125.289151,0,859,39731.809537037,2008-10-10,19:25:44
43.84723,125.289135,0,860,39731.8095949074,2008-10-10,19:25:49
43.84723,125.289135,0,860,39731.8096296296,2008-10-10,19:25:52
43.847229,125.289139,0,861,39731.8096527778,2008-10-10,19:25:54
43.847226,125.28913,0,861,39731.8097106481,2008-10-10,19:25:59
43.847226,125.28913,0,861,39731.8097453704,2008-10-10,19:26:02
43.847228,125.28913,0,861,39731.8097685185,2008-10-10,19:26:04
43.847253,125.289144,0,861,39731.8098263889,2008-10-10,19:26:09
43.847276,125.28918,0,861,39731.8098842593,2008-10-10,19:26:14
43.847301,125.289196,0,862,39731.8099421296,2008-10-10,19:26:19
43.8473,125.28918,0,862,39731.81,2008-10-10,19:26:24
43.847277,125.289164,0,862,39731.8100578704,2008-10-10,19:26:29
43.84727,125.289174,0,862,39731.8101157407,2008-10-10,19:26:34
43.84726,125.289171,0,862,39731.8101736111,2008-10-10,19:26:39
43.847253,125.289168,0,862,39731.8102314815,2008-10-10,19:26:44
43.847253,125.28917,0,862,39731.8102893519,2008-10-10,19:26:49
43.847253,125.28917,0,862,39731.8103240741,2008-10-10,19:26:52
43.84726,125.289177,0,862,39731.8103472222,2008-10-10,19:26:54
43.847268,125.289188,0,862,39731.8104050926,2008-10-10,19:26:59
43.847271,125.289198,0,862,39731.810462963,2008-10-10,19:27:04
43.847271,125.289204,0,862,39731.8105208333,2008-10-10,19:27:09
43.847267,125.28921,0,862,39731.8105787037,2008-10-10,19:27:14
43.847267,125.28921,0,862,39731.8106134259,2008-10-10,19:27:17
43.847263,125.289204,0,862,39731.8106365741,2008-10-10,19:27:19
43.847253,125.289195,0,862,39731.8106944444,2008-10-10,19:27:24
43.847247,125.28919,0,862,39731.8107523148,2008-10-10,19:27:29
43.847247,125.28919,0,862,39731.810787037,2008-10-10,19:27:32
43.847244,125.289184,0,862,39731.8108101852,2008-10-10,19:27:34
43.84724,125.289141,0,862,39731.8108680556,2008-10-10,19:27:39
43.847252,125.289134,0,862,39731.8109259259,2008-10-10,19:27:44
43.847258,125.289141,0,862,39731.8109837963,2008-10-10,19:27:49
43.847258,125.289141,0,862,39731.8110185185,2008-10-10,19:27:52
43.847259,125.289147,0,862,39731.8110416667,2008-10-10,19:27:54
43.847286,125.289144,0,863,39731.811099537,2008-10-10,19:27:59
43.847302,125.289149,0,866,39731.8111574074,2008-10-10,19:28:04
43.847292,125.289122,0,867,39731.8112152778,2008-10-10,19:28:09
43.847292,125.289125,0,867,39731.8112731481,2008-10-10,19:28:14
43.847294,125.289122,0,867,39731.8113310185,2008-10-10,19:28:19
43.847294,125.289122,0,867,39731.8113657407,2008-10-10,19:28:22
43.847287,125.289119,0,866,39731.8113888889,2008-10-10,19:28:24
43.847288,125.289106,0,868,39731.8114467593,2008-10-10,19:28:29
43.84728,125.289111,0,868,39731.8115046296,2008-10-10,19:28:34
43.84728,125.289111,0,868,39731.8115393519,2008-10-10,19:28:37
43.847273,125.289114,0,868,39731.8115625,2008-10-10,19:28:39
43.847256,125.2891,0,868,39731.8116203704,2008-10-10,19:28:44
43.847238,125.289087,0,868,39731.8116782407,2008-10-10,19:28:49
43.847226,125.28908,0,867,39731.8117361111,2008-10-10,19:28:54
43.847226,125.28908,0,867,39731.8117708333,2008-10-10,19:28:57
43.847223,125.289073,0,867,39731.8117939815,2008-10-10,19:28:59
43.847196,125.289027,0,867,39731.8118518519,2008-10-10,19:29:04
43.847173,125.289018,0,866,39731.8119097222,2008-10-10,19:29:09
43.847174,125.289024,0,867,39731.8119675926,2008-10-10,19:29:14
43.847168,125.289019,0,867,39731.812025463,2008-10-10,19:29:19
43.847166,125.289014,0,867,39731.8120833333,2008-10-10,19:29:24
43.847166,125.289014,0,867,39731.8121180556,2008-10-10,19:29:27
43.847165,125.289013,0,867,39731.8121412037,2008-10-10,19:29:29
43.847177,125.289017,0,867,39731.8121990741,2008-10-10,19:29:34
43.847184,125.289035,0,868,39731.8122569444,2008-10-10,19:29:39
43.847199,125.289067,0,868,39731.8123148148,2008-10-10,19:29:44
43.847224,125.289098,0,868,39731.8123726852,2008-10-10,19:29:49
43.847224,125.289098,0,868,39731.8124074074,2008-10-10,19:29:52
43.847223,125.289104,0,867,39731.8124305556,2008-10-10,19:29:54
43.84723,125.289139,0,866,39731.8124884259,2008-10-10,19:29:59
43.847236,125.289149,0,866,39731.8125462963,2008-10-10,19:30:04
43.847238,125.289162,0,866,39731.8126041667,2008-10-10,19:30:09
43.847238,125.289162,0,866,39731.8126388889,2008-10-10,19:30:12
43.847246,125.289162,0,866,39731.812662037,2008-10-10,19:30:14
43.847245,125.28915,0,866,39731.8127199074,2008-10-10,19:30:19
43.847247,125.289159,0,866,39731.8127777778,2008-10-10,19:30:24
43.847253,125.289171,0,866,39731.8128356481,2008-10-10,19:30:29
43.847251,125.289158,0,865,39731.8128935185,2008-10-10,19:30:34
43.847246,125.289168,0,865,39731.8129513889,2008-10-10,19:30:39
43.847243,125.289177,0,865,39731.8130092593,2008-10-10,19:30:44
43.847243,125.289177,0,865,39731.8130439815,2008-10-10,19:30:47
43.84724,125.289182,0,865,39731.8130671296,2008-10-10,19:30:49
43.847223,125.289152,0,865,39731.813125,2008-10-10,19:30:54
43.84721,125.289101,0,866,39731.8131828704,2008-10-10,19:30:59
43.847232,125.289105,0,867,39731.8132407407,2008-10-10,19:31:04
43.847232,125.289115,0,867,39731.8132986111,2008-10-10,19:31:09
43.847253,125.289139,0,868,39731.8133564815,2008-10-10,19:31:14
43.84724,125.289107,0,868,39731.8134143518,2008-10-10,19:31:19
43.84724,125.289107,0,868,39731.8134490741,2008-10-10,19:31:22
43.847232,125.289104,0,868,39731.8134722222,2008-10-10,19:31:24
43.847218,125.289083,0,868,39731.8135300926,2008-10-10,19:31:29
43.847185,125.289044,0,867,39731.813587963,2008-10-10,19:31:34
43.847195,125.28903,0,867,39731.8136458333,2008-10-10,19:31:39
43.847186,125.28903,0,867,39731.8137037037,2008-10-10,19:31:44
43.847197,125.289038,0,867,39731.8137615741,2008-10-10,19:31:49
43.8472,125.28905,0,867,39731.8138194444,2008-10-10,19:31:54
43.847204,125.289071,0,867,39731.8138773148,2008-10-10,19:31:59
43.847209,125.289091,0,867,39731.8139351852,2008-10-10,19:32:04
43.847214,125.289096,0,867,39731.8139930556,2008-10-10,19:32:09
43.847212,125.289092,0,867,39731.8140509259,2008-10-10,19:32:14
43.847212,125.289092,0,867,39731.8140856481,2008-10-10,19:32:17
43.84721,125.289089,0,867,39731.8141087963,2008-10-10,19:32:19
43.847212,125.28907,0,868,39731.8141666667,2008-10-10,19:32:24
43.847222,125.289063,0,867,39731.814224537,2008-10-10,19:32:29
43.847216,125.289054,0,867,39731.8142824074,2008-10-10,19:32:34
43.847214,125.289054,0,867,39731.8143402778,2008-10-10,19:32:39
43.847214,125.289054,0,867,39731.814375,2008-10-10,19:32:42
43.847216,125.289053,0,867,39731.8143981481,2008-10-10,19:32:44
43.847219,125.28907,0,867,39731.8144560185,2008-10-10,19:32:49
43.847219,125.28907,0,867,39731.8144907407,2008-10-10,19:32:52
43.847218,125.28907,0,867,39731.8145138889,2008-10-10,19:32:54
43.847214,125.289061,0,867,39731.8145717593,2008-10-10,19:32:59
43.847212,125.289059,0,867,39731.8146296296,2008-10-10,19:33:04
43.847212,125.289058,0,867,39731.8146875,2008-10-10,19:33:09
43.847208,125.289056,0,868,39731.8147453704,2008-10-10,19:33:14
43.847203,125.289049,0,868,39731.8148032407,2008-10-10,19:33:19
43.847196,125.289049,0,871,39731.8148611111,2008-10-10,19:33:24
43.847192,125.289041,0,871,39731.8149189815,2008-10-10,19:33:29
43.847192,125.289041,0,871,39731.8149537037,2008-10-10,19:33:32
43.847192,125.289048,0,871,39731.8149768518,2008-10-10,19:33:34
43.84719,125.289076,0,869,39731.8150347222,2008-10-10,19:33:39
43.847205,125.289119,0,867,39731.8150925926,2008-10-10,19:33:44
43.847228,125.289131,0,869,39731.815150463,2008-10-10,19:33:49
43.847217,125.289134,0,870,39731.8152083333,2008-10-10,19:33:54
43.847217,125.289134,0,870,39731.8152430556,2008-10-10,19:33:57
43.847217,125.289133,0,870,39731.8152662037,2008-10-10,19:33:59
43.847239,125.289163,0,870,39731.8153240741,2008-10-10,19:34:04
43.84726,125.289169,0,868,39731.8153819444,2008-10-10,19:34:09
43.84726,125.289169,0,868,39731.8154166667,2008-10-10,19:34:12
43.847252,125.289167,0,868,39731.8154398148,2008-10-10,19:34:14
43.847243,125.289151,0,866,39731.8154976852,2008-10-10,19:34:19
43.847245,125.289153,0,865,39731.8155555556,2008-10-10,19:34:24
43.847245,125.289153,0,865,39731.8155902778,2008-10-10,19:34:27
43.847239,125.289147,0,866,39731.8156134259,2008-10-10,19:34:29
43.847233,125.289158,0,869,39731.8156712963,2008-10-10,19:34:34
43.847238,125.289163,0,869,39731.8157291667,2008-10-10,19:34:39
43.847238,125.289163,0,869,39731.8157638889,2008-10-10,19:34:42
43.847242,125.289169,0,869,39731.815787037,2008-10-10,19:34:44
43.847243,125.28916,0,869,39731.8158449074,2008-10-10,19:34:49
43.847231,125.289145,0,870,39731.8159027778,2008-10-10,19:34:54
43.847229,125.289143,0,870,39731.8159606481,2008-10-10,19:34:59
43.847229,125.289143,0,870,39731.8159953704,2008-10-10,19:35:02
43.847227,125.289138,0,870,39731.8160185185,2008-10-10,19:35:04
43.847215,125.289137,0,870,39731.8160763889,2008-10-10,19:35:09
43.847215,125.289137,0,870,39731.8161111111,2008-10-10,19:35:12
43.847217,125.28913,0,869,39731.8161342593,2008-10-10,19:35:14
43.847216,125.289141,0,872,39731.8161921296,2008-10-10,19:35:19
43.847208,125.289114,0,871,39731.81625,2008-10-10,19:35:24
43.847201,125.289106,0,870,39731.8163078704,2008-10-10,19:35:29
43.847201,125.289106,0,870,39731.8163425926,2008-10-10,19:35:32
43.8472,125.28911,0,870,39731.8163657407,2008-10-10,19:35:34
43.847216,125.289133,0,872,39731.8164236111,2008-10-10,19:35:39
43.847242,125.289147,0,873,39731.8164814815,2008-10-10,19:35:44
43.847281,125.289155,0,875,39731.8165393519,2008-10-10,19:35:49
43.847261,125.289151,0,874,39731.8165972222,2008-10-10,19:35:54
43.847259,125.289161,0,874,39731.8166550926,2008-10-10,19:35:59
43.847221,125.289135,0,876,39731.816712963,2008-10-10,19:36:04
43.847218,125.289108,0,873,39731.8167708333,2008-10-10,19:36:09
43.847219,125.289114,0,873,39731.8168287037,2008-10-10,19:36:14
43.847219,125.289114,0,873,39731.8168634259,2008-10-10,19:36:17
43.847217,125.289121,0,874,39731.8168865741,2008-10-10,19:36:19
43.847216,125.289148,0,875,39731.8169444444,2008-10-10,19:36:24
43.847229,125.289195,0,879,39731.8170023148,2008-10-10,19:36:29
43.847248,125.289225,0,880,39731.8170601852,2008-10-10,19:36:34
43.847248,125.289225,0,880,39731.8170949074,2008-10-10,19:36:37
43.847242,125.289218,0,880,39731.8171180556,2008-10-10,19:36:39
43.847229,125.289224,0,881,39731.8171759259,2008-10-10,19:36:44
43.847232,125.289231,0,881,39731.8172337963,2008-10-10,19:36:49
43.847229,125.289227,0,881,39731.8172916667,2008-10-10,19:36:54
43.847229,125.289227,0,881,39731.8173263889,2008-10-10,19:36:57
43.847131,125.288904,0,850,39731.8257407407,2008-10-10,19:49:04
43.847111,125.288865,0,846,39731.8257986111,2008-10-10,19:49:09
43.847128,125.288863,0,844,39731.8258564815,2008-10-10,19:49:14
43.847127,125.288848,0,841,39731.8259143519,2008-10-10,19:49:19
43.847127,125.288848,0,841,39731.8259490741,2008-10-10,19:49:22
43.847134,125.288848,0,841,39731.8259722222,2008-10-10,19:49:24
43.847139,125.288858,0,841,39731.8260300926,2008-10-10,19:49:29
43.847144,125.28888,0,839,39731.826087963,2008-10-10,19:49:34
43.84715,125.288891,0,836,39731.8261458333,2008-10-10,19:49:39
43.84715,125.288891,0,836,39731.8261805556,2008-10-10,19:49:42
43.847151,125.288899,0,833,39731.8262037037,2008-10-10,19:49:44
43.847169,125.288906,0,830,39731.8262615741,2008-10-10,19:49:49
43.847169,125.288903,0,830,39731.8263194444,2008-10-10,19:49:54
43.847169,125.288903,0,830,39731.8263541667,2008-10-10,19:49:57
43.847169,125.288906,0,828,39731.8263773148,2008-10-10,19:49:59
43.847174,125.288926,0,827,39731.8264351852,2008-10-10,19:50:04
43.847187,125.288964,0,826,39731.8264930556,2008-10-10,19:50:09
43.847217,125.289036,0,826,39731.8265509259,2008-10-10,19:50:14
43.847223,125.289076,0,824,39731.8266087963,2008-10-10,19:50:19
43.847211,125.289061,0,824,39731.8266666667,2008-10-10,19:50:24
43.847215,125.289072,0,824,39731.826724537,2008-10-10,19:50:29
43.847234,125.289095,0,824,39731.8267824074,2008-10-10,19:50:34
43.847265,125.289103,0,822,39731.8268402778,2008-10-10,19:50:39
43.847278,125.289134,0,821,39731.8268981481,2008-10-10,19:50:44
43.84727,125.289148,0,824,39731.8269560185,2008-10-10,19:50:49
43.84726,125.289116,0,825,39731.8270138889,2008-10-10,19:50:54
43.847244,125.289095,0,826,39731.8270717593,2008-10-10,19:50:59
43.847232,125.289077,0,826,39731.8271296296,2008-10-10,19:51:04
43.847224,125.289077,0,828,39731.8271875,2008-10-10,19:51:09
43.847224,125.289077,0,828,39731.8272222222,2008-10-10,19:51:12
43.847218,125.289071,0,829,39731.8272453704,2008-10-10,19:51:14
43.847208,125.289046,0,830,39731.8273032407,2008-10-10,19:51:19
43.847195,125.289029,0,831,39731.8273611111,2008-10-10,19:51:24
43.847205,125.289051,0,831,39731.8274189815,2008-10-10,19:51:29
43.847221,125.289039,0,830,39731.8274768519,2008-10-10,19:51:34
43.847231,125.289045,0,830,39731.8275347222,2008-10-10,19:51:39
43.847224,125.289092,0,834,39731.8275925926,2008-10-10,19:51:44
43.847196,125.289067,0,834,39731.827650463,2008-10-10,19:51:49
43.847208,125.289084,0,834,39731.8277083333,2008-10-10,19:51:54
43.847222,125.28909,0,834,39731.8277662037,2008-10-10,19:51:59
43.847194,125.289068,0,835,39731.8278240741,2008-10-10,19:52:04
43.847194,125.289068,0,835,39731.8278587963,2008-10-10,19:52:07
43.847187,125.289064,0,835,39731.8278819444,2008-10-10,19:52:09
43.847223,125.289086,0,836,39731.8279398148,2008-10-10,19:52:14
43.847228,125.289071,0,837,39731.8279976852,2008-10-10,19:52:19
43.847227,125.289084,0,836,39731.8280555556,2008-10-10,19:52:24
43.847237,125.289063,0,837,39731.8281134259,2008-10-10,19:52:29
43.847224,125.289025,0,839,39731.8281712963,2008-10-10,19:52:34
43.847203,125.289001,0,839,39731.8282291667,2008-10-10,19:52:39
43.847195,125.288992,0,839,39731.828287037,2008-10-10,19:52:44
43.847195,125.288992,0,839,39731.8283217593,2008-10-10,19:52:47
43.847193,125.28899,0,839,39731.8283449074,2008-10-10,19:52:49
43.847202,125.288997,0,839,39731.8284027778,2008-10-10,19:52:54
43.847216,125.28904,0,839,39731.8284606481,2008-10-10,19:52:59
43.84725,125.28912,0,839,39731.8285185185,2008-10-10,19:53:04
43.847274,125.289172,0,839,39731.8285763889,2008-10-10,19:53:09
43.847258,125.28919,0,840,39731.8286342593,2008-10-10,19:53:14
43.847225,125.289174,0,841,39731.8286921296,2008-10-10,19:53:19
43.847201,125.28912,0,841,39731.82875,2008-10-10,19:53:24
43.847167,125.289068,0,842,39731.8288078704,2008-10-10,19:53:29
43.847167,125.289068,0,842,39731.8288425926,2008-10-10,19:53:32
43.847159,125.289069,0,843,39731.8288657407,2008-10-10,19:53:34
43.84717,125.289025,0,845,39731.8289236111,2008-10-10,19:53:39
43.84717,125.289025,0,845,39731.8289583333,2008-10-10,19:53:42
43.847176,125.28902,0,844,39731.8289814815,2008-10-10,19:53:44
43.847176,125.28901,0,844,39731.8290393518,2008-10-10,19:53:49
43.84719,125.288962,0,842,39731.8290972222,2008-10-10,19:53:54
43.847184,125.288938,0,839,39731.8291550926,2008-10-10,19:53:59
43.847184,125.288938,0,839,39731.8291898148,2008-10-10,19:54:02
43.847182,125.288945,0,839,39731.829212963,2008-10-10,19:54:04
43.847162,125.288958,0,841,39731.8292708333,2008-10-10,19:54:09
43.847157,125.288972,0,841,39731.8293287037,2008-10-10,19:54:14
43.847159,125.288983,0,841,39731.8293865741,2008-10-10,19:54:19
43.847166,125.28899,0,841,39731.8294444444,2008-10-10,19:54:24
43.847166,125.28899,0,841,39731.8294791667,2008-10-10,19:54:27
43.847169,125.288997,0,840,39731.8295023148,2008-10-10,19:54:29
43.847138,125.28898,0,840,39731.8295601852,2008-10-10,19:54:34
43.847117,125.288972,0,840,39731.8296180556,2008-10-10,19:54:39
43.847117,125.288972,0,840,39731.8296527778,2008-10-10,19:54:42
43.847125,125.288978,0,840,39731.8296759259,2008-10-10,19:54:44
43.847136,125.288992,0,840,39731.8297337963,2008-10-10,19:54:49
43.847163,125.289006,0,842,39731.8297916667,2008-10-10,19:54:54
43.847188,125.289075,0,842,39731.829849537,2008-10-10,19:54:59
43.847186,125.289089,0,842,39731.8299074074,2008-10-10,19:55:04
43.847213,125.289133,0,842,39731.8299652778,2008-10-10,19:55:09
43.847222,125.289156,0,844,39731.8300231481,2008-10-10,19:55:14
43.847225,125.289166,0,843,39731.8300810185,2008-10-10,19:55:19
43.847225,125.289166,0,843,39731.8301157407,2008-10-10,19:55:22
43.847224,125.289159,0,842,39731.8301388889,2008-10-10,19:55:24
43.847185,125.289071,0,844,39731.8301967593,2008-10-10,19:55:29
43.847144,125.289007,0,846,39731.8302546296,2008-10-10,19:55:34
43.847128,125.288977,0,845,39731.8303125,2008-10-10,19:55:39
43.84713,125.288977,0,846,39731.8303703704,2008-10-10,19:55:44
43.84713,125.288977,0,846,39731.8304050926,2008-10-10,19:55:47
43.847131,125.288984,0,846,39731.8304282407,2008-10-10,19:55:49
43.847136,125.28902,0,844,39731.8304861111,2008-10-10,19:55:54
43.847147,125.289035,0,845,39731.8305439815,2008-10-10,19:55:59
43.847156,125.289042,0,845,39731.8306018518,2008-10-10,19:56:04
43.84717,125.289051,0,845,39731.8306597222,2008-10-10,19:56:09
43.847197,125.289069,0,845,39731.8307175926,2008-10-10,19:56:14
43.847206,125.289091,0,844,39731.830775463,2008-10-10,19:56:19
43.847205,125.289109,0,842,39731.8308333333,2008-10-10,19:56:24
43.847199,125.289085,0,842,39731.8308912037,2008-10-10,19:56:29
43.847202,125.289086,0,842,39731.8309490741,2008-10-10,19:56:34
43.847202,125.289086,0,842,39731.8309837963,2008-10-10,19:56:37
43.847205,125.28908,0,841,39731.8310069444,2008-10-10,19:56:39
43.8472,125.289064,0,841,39731.8310648148,2008-10-10,19:56:44
43.8472,125.289064,0,841,39731.831099537,2008-10-10,19:56:47
43.847202,125.289062,0,839,39731.8311226852,2008-10-10,19:56:49
43.847168,125.289031,0,838,39731.8311805556,2008-10-10,19:56:54
43.847162,125.289017,0,839,39731.8312384259,2008-10-10,19:56:59
43.847188,125.289064,0,837,39731.8312962963,2008-10-10,19:57:04
43.847191,125.289076,0,836,39731.8313541667,2008-10-10,19:57:09
43.847197,125.289089,0,836,39731.831412037,2008-10-10,19:57:14
43.847212,125.289077,0,835,39731.8314699074,2008-10-10,19:57:19
43.847216,125.289085,0,835,39731.8315277778,2008-10-10,19:57:24
43.847209,125.289089,0,834,39731.8315856481,2008-10-10,19:57:29
43.84721,125.289094,0,834,39731.8316435185,2008-10-10,19:57:34
43.84721,125.289094,0,834,39731.8316782407,2008-10-10,19:57:37
43.847206,125.289101,0,834,39731.8317013889,2008-10-10,19:57:39
43.84721,125.289115,0,835,39731.8317592593,2008-10-10,19:57:44
43.847211,125.289128,0,834,39731.8318171296,2008-10-10,19:57:49
43.847211,125.289128,0,834,39731.8318518519,2008-10-10,19:57:52
43.847209,125.289133,0,834,39731.831875,2008-10-10,19:57:54
43.847212,125.28912,0,834,39731.8319328704,2008-10-10,19:57:59
43.847207,125.289107,0,834,39731.8319907407,2008-10-10,19:58:04
43.847208,125.289077,0,832,39731.8320486111,2008-10-10,19:58:09
43.847208,125.289077,0,832,39731.8320833333,2008-10-10,19:58:12
43.847212,125.289082,0,830,39731.8321064815,2008-10-10,19:58:14
43.847208,125.2891,0,829,39731.8321643519,2008-10-10,19:58:19
43.847208,125.289111,0,829,39731.8322222222,2008-10-10,19:58:24
43.847208,125.289111,0,829,39731.8322569444,2008-10-10,19:58:27
43.847211,125.289117,0,829,39731.8322800926,2008-10-10,19:58:29
43.847213,125.289127,0,829,39731.832337963,2008-10-10,19:58:34
43.847223,125.289151,0,828,39731.8323958333,2008-10-10,19:58:39
43.847223,125.289151,0,828,39731.8324305556,2008-10-10,19:58:42
43.847221,125.289158,0,828,39731.8324537037,2008-10-10,19:58:44
43.847234,125.289148,0,828,39731.8325115741,2008-10-10,19:58:49
43.847239,125.289132,0,827,39731.8325694444,2008-10-10,19:58:54
43.847242,125.289127,0,827,39731.8326273148,2008-10-10,19:58:59
43.847247,125.289128,0,827,39731.8326851852,2008-10-10,19:59:04
43.847244,125.289131,0,826,39731.8327430556,2008-10-10,19:59:09
43.847244,125.289131,0,826,39731.8327777778,2008-10-10,19:59:12
43.847244,125.289131,0,826,39731.8328009259,2008-10-10,19:59:14
43.847227,125.289087,0,825,39731.8328587963,2008-10-10,19:59:19
43.84723,125.289103,0,824,39731.8329166667,2008-10-10,19:59:24
43.847207,125.289097,0,824,39731.832974537,2008-10-10,19:59:29
43.847195,125.289083,0,823,39731.8330324074,2008-10-10,19:59:34
43.847206,125.289092,0,823,39731.8330902778,2008-10-10,19:59:39
43.847206,125.289092,0,823,39731.833125,2008-10-10,19:59:42
43.847209,125.289093,0,823,39731.8331481481,2008-10-10,19:59:44
43.847219,125.289098,0,823,39731.8332060185,2008-10-10,19:59:49
43.847242,125.289104,0,822,39731.8332638889,2008-10-10,19:59:54
43.847263,125.289112,0,822,39731.8333217593,2008-10-10,19:59:59
43.847264,125.289122,0,823,39731.8333796296,2008-10-10,20:00:04
43.847265,125.289132,0,824,39731.8334375,2008-10-10,20:00:09
43.847269,125.28914,0,824,39731.8334953704,2008-10-10,20:00:14
43.847268,125.289143,0,824,39731.8335532407,2008-10-10,20:00:19
43.847268,125.289147,0,824,39731.8336111111,2008-10-10,20:00:24
43.847266,125.289152,0,824,39731.8336689815,2008-10-10,20:00:29
43.847266,125.289152,0,824,39731.8337037037,2008-10-10,20:00:32
43.847265,125.289155,0,824,39731.8337268519,2008-10-10,20:00:34
43.847242,125.289138,0,824,39731.8337847222,2008-10-10,20:00:39
43.847224,125.289129,0,825,39731.8338425926,2008-10-10,20:00:44
43.847197,125.289117,0,826,39731.833900463,2008-10-10,20:00:49
43.847189,125.289105,0,827,39731.8339583333,2008-10-10,20:00:54
43.847201,125.289096,0,827,39731.8340162037,2008-10-10,20:00:59
43.84721,125.289109,0,827,39731.8340740741,2008-10-10,20:01:04
43.847218,125.289132,0,827,39731.8341319444,2008-10-10,20:01:09
43.847209,125.289127,0,828,39731.8341898148,2008-10-10,20:01:14
43.84722,125.289113,0,828,39731.8342476852,2008-10-10,20:01:19
43.847225,125.289127,0,828,39731.8343055556,2008-10-10,20:01:24
43.847217,125.289115,0,828,39731.8343634259,2008-10-10,20:01:29
43.847054,125.288834,0,844,39731.8367939815,2008-10-10,20:04:59
43.847052,125.288817,0,841,39731.8368518518,2008-10-10,20:05:04
43.847067,125.288829,0,838,39731.8369097222,2008-10-10,20:05:09
43.847087,125.288862,0,837,39731.8369675926,2008-10-10,20:05:14
43.847087,125.288862,0,837,39731.8370023148,2008-10-10,20:05:17
43.84709,125.288863,0,837,39731.837025463,2008-10-10,20:05:19
43.847152,125.28895,0,834,39731.8370833333,2008-10-10,20:05:24
43.847184,125.288989,0,832,39731.8371412037,2008-10-10,20:05:29
43.84718,125.288992,0,832,39731.8371990741,2008-10-10,20:05:34
43.84718,125.288992,0,832,39731.8372337963,2008-10-10,20:05:37
43.847175,125.288993,0,832,39731.8372569444,2008-10-10,20:05:39
43.847171,125.288984,0,832,39731.8373148148,2008-10-10,20:05:44
43.847171,125.288984,0,832,39731.837349537,2008-10-10,20:05:47
43.847172,125.288978,0,832,39731.8373726852,2008-10-10,20:05:49
43.847177,125.288989,0,832,39731.8374305556,2008-10-10,20:05:54
43.847179,125.288995,0,832,39731.8374884259,2008-10-10,20:05:59
43.847179,125.288995,0,832,39731.8375231481,2008-10-10,20:06:02
43.847174,125.288989,0,832,39731.8375462963,2008-10-10,20:06:04
43.847163,125.288989,0,832,39731.8376041667,2008-10-10,20:06:09
43.847166,125.289034,0,832,39731.837662037,2008-10-10,20:06:14
43.847184,125.289039,0,832,39731.8377199074,2008-10-10,20:06:19
43.847209,125.289098,0,833,39731.8377777778,2008-10-10,20:06:24
43.847223,125.28911,0,833,39731.8378356481,2008-10-10,20:06:29
43.847255,125.289122,0,833,39731.8378935185,2008-10-10,20:06:34
43.847276,125.289165,0,832,39731.8379513889,2008-10-10,20:06:39
43.847281,125.289181,0,831,39731.8380092593,2008-10-10,20:06:44
43.847287,125.289155,0,831,39731.8380671296,2008-10-10,20:06:49
43.847287,125.289155,0,831,39731.8381018518,2008-10-10,20:06:52
43.847279,125.289154,0,832,39731.838125,2008-10-10,20:06:54
43.847271,125.289143,0,832,39731.8381828704,2008-10-10,20:06:59
43.847237,125.289097,0,832,39731.8382407407,2008-10-10,20:07:04
43.847187,125.28902,0,833,39731.8382986111,2008-10-10,20:07:09
43.847168,125.288962,0,833,39731.8383564815,2008-10-10,20:07:14
43.847166,125.288973,0,834,39731.8384143518,2008-10-10,20:07:19
43.84712,125.288901,0,836,39731.8384722222,2008-10-10,20:07:24
43.847097,125.28888,0,837,39731.8385300926,2008-10-10,20:07:29
43.847114,125.288937,0,838,39731.838587963,2008-10-10,20:07:34
43.847147,125.288973,0,840,39731.8386458333,2008-10-10,20:07:39
43.847181,125.289044,0,842,39731.8387037037,2008-10-10,20:07:44
43.847181,125.289044,0,842,39731.8387384259,2008-10-10,20:07:47
43.847181,125.289052,0,843,39731.8387615741,2008-10-10,20:07:49
43.847152,125.288991,0,845,39731.8388194444,2008-10-10,20:07:54
43.847116,125.28895,0,847,39731.8388773148,2008-10-10,20:07:59
43.847105,125.288947,0,849,39731.8389351852,2008-10-10,20:08:04
43.847105,125.288947,0,849,39731.8389699074,2008-10-10,20:08:07
43.8471,125.288951,0,850,39731.8389930556,2008-10-10,20:08:09
43.847095,125.28894,0,852,39731.8390509259,2008-10-10,20:08:14
43.847098,125.28891,0,854,39731.8391087963,2008-10-10,20:08:19
43.847098,125.28891,0,854,39731.8391435185,2008-10-10,20:08:22
43.847103,125.288914,0,854,39731.8391666667,2008-10-10,20:08:24
43.847094,125.288918,0,853,39731.839224537,2008-10-10,20:08:29
43.846911,125.288668,0,906,39731.845474537,2008-10-10,20:17:29
43.846898,125.288638,0,902,39731.8455324074,2008-10-10,20:17:34
43.846877,125.288586,0,899,39731.8455902778,2008-10-10,20:17:39
43.846909,125.288625,0,900,39731.8456481481,2008-10-10,20:17:44
43.846938,125.288661,0,900,39731.8457060185,2008-10-10,20:17:49
43.846937,125.288671,0,900,39731.8457638889,2008-10-10,20:17:54
43.846946,125.288728,0,902,39731.8458217593,2008-10-10,20:17:59
43.846932,125.288712,0,907,39731.8458796296,2008-10-10,20:18:04
43.846934,125.288735,0,910,39731.8459375,2008-10-10,20:18:09
43.846953,125.288806,0,912,39731.8459953704,2008-10-10,20:18:14
43.846992,125.288866,0,912,39731.8460532407,2008-10-10,20:18:19
43.847004,125.288882,0,912,39731.8461111111,2008-10-10,20:18:24
43.847007,125.288896,0,914,39731.8461689815,2008-10-10,20:18:29
43.846991,125.288808,0,916,39731.8462268518,2008-10-10,20:18:34
43.846937,125.28868,0,917,39731.8462847222,2008-10-10,20:18:39
43.846922,125.288596,0,915,39731.8463425926,2008-10-10,20:18:44
43.846876,125.288515,0,919,39731.846400463,2008-10-10,20:18:49
43.846871,125.28854,0,921,39731.8464583333,2008-10-10,20:18:54
43.846867,125.288549,0,925,39731.8465162037,2008-10-10,20:18:59
43.846885,125.288615,0,930,39731.8465740741,2008-10-10,20:19:04
43.846907,125.288622,0,936,39731.8466319444,2008-10-10,20:19:09
43.846937,125.288677,0,943,39731.8466898148,2008-10-10,20:19:14
43.846938,125.288698,0,947,39731.8467476852,2008-10-10,20:19:19
43.846927,125.288663,0,951,39731.8468055556,2008-10-10,20:19:24
43.846951,125.288684,0,952,39731.8468634259,2008-10-10,20:19:29
43.84698,125.288735,0,952,39731.8469212963,2008-10-10,20:19:34
43.847026,125.288814,0,955,39731.8469791667,2008-10-10,20:19:39
43.847066,125.28886,0,958,39731.847037037,2008-10-10,20:19:44
43.847062,125.288874,0,961,39731.8470949074,2008-10-10,20:19:49
43.847048,125.288865,0,967,39731.8471527778,2008-10-10,20:19:54
43.84698,125.288753,0,972,39731.8472106481,2008-10-10,20:19:59
43.846957,125.288699,0,978,39731.8472685185,2008-10-10,20:20:04
43.846935,125.288695,0,984,39731.8473263889,2008-10-10,20:20:09
43.846949,125.288719,0,987,39731.8473842593,2008-10-10,20:20:14
43.846964,125.28872,0,986,39731.8474421296,2008-10-10,20:20:19
43.846944,125.288716,0,988,39731.8475,2008-10-10,20:20:24
43.846958,125.288734,0,990,39731.8475578704,2008-10-10,20:20:29
43.84699,125.288796,0,988,39731.8476157407,2008-10-10,20:20:34
43.847032,125.288852,0,987,39731.8476736111,2008-10-10,20:20:39
43.847066,125.288908,0,986,39731.8477314815,2008-10-10,20:20:44
43.847074,125.288885,0,986,39731.8477893519,2008-10-10,20:20:49
43.847068,125.288855,0,980,39731.8478472222,2008-10-10,20:20:54
43.84706,125.288874,0,981,39731.8479050926,2008-10-10,20:20:59
43.847072,125.288873,0,981,39731.847962963,2008-10-10,20:21:04
43.847059,125.28882,0,977,39731.8480208333,2008-10-10,20:21:09
43.84708,125.288838,0,975,39731.8480787037,2008-10-10,20:21:14
43.847102,125.288878,0,971,39731.8481365741,2008-10-10,20:21:19
43.847102,125.288878,0,971,39731.8481712963,2008-10-10,20:21:22
43.8471,125.288877,0,972,39731.8481944444,2008-10-10,20:21:24
43.847129,125.288899,0,973,39731.8482523148,2008-10-10,20:21:29
43.847141,125.288903,0,972,39731.8483101852,2008-10-10,20:21:34
43.847125,125.288938,0,973,39731.8483680556,2008-10-10,20:21:39
43.84708,125.288926,0,974,39731.8484259259,2008-10-10,20:21:44
43.847045,125.288878,0,974,39731.8484837963,2008-10-10,20:21:49
43.847029,125.288848,0,974,39731.8485416667,2008-10-10,20:21:54
43.847014,125.288848,0,973,39731.848599537,2008-10-10,20:21:59
43.846969,125.288769,0,971,39731.8486574074,2008-10-10,20:22:04
43.846982,125.288779,0,971,39731.8487152778,2008-10-10,20:22:09
43.847015,125.288859,0,972,39731.8487731481,2008-10-10,20:22:14
43.847022,125.288868,0,971,39731.8488310185,2008-10-10,20:22:19
43.847022,125.288868,0,971,39731.8488657407,2008-10-10,20:22:22
43.84703,125.288874,0,971,39731.8488888889,2008-10-10,20:22:24
43.84707,125.288925,0,973,39731.8489467593,2008-10-10,20:22:29
43.847086,125.288969,0,976,39731.8490046296,2008-10-10,20:22:34
43.847076,125.288937,0,975,39731.8490625,2008-10-10,20:22:39
43.847061,125.288899,0,975,39731.8491203704,2008-10-10,20:22:44
43.847061,125.288899,0,975,39731.8491550926,2008-10-10,20:22:47
43.847059,125.288894,0,974,39731.8491782407,2008-10-10,20:22:49
43.846995,125.288826,0,974,39731.8492361111,2008-10-10,20:22:54
43.846941,125.288735,0,975,39731.8492939815,2008-10-10,20:22:59
43.846863,125.288615,0,978,39731.8493518519,2008-10-10,20:23:04
43.84683,125.28859,0,983,39731.8494097222,2008-10-10,20:23:09
43.846778,125.288524,0,990,39731.8494675926,2008-10-10,20:23:14
43.846732,125.288429,0,998,39731.849525463,2008-10-10,20:23:19
43.84675,125.288463,0,1006,39731.8495833333,2008-10-10,20:23:24
43.846782,125.288546,0,1014,39731.8496412037,2008-10-10,20:23:29
43.846795,125.288576,0,1015,39731.8496990741,2008-10-10,20:23:34
43.846817,125.288628,0,1017,39731.8497569444,2008-10-10,20:23:39
43.846837,125.288618,0,1017,39731.8498148148,2008-10-10,20:23:44
43.846811,125.288547,0,1016,39731.8498726852,2008-10-10,20:23:49
43.846831,125.288547,0,1016,39731.8499305556,2008-10-10,20:23:54
43.846877,125.288578,0,1016,39731.8499884259,2008-10-10,20:23:59
43.846936,125.288666,0,1016,39731.8500462963,2008-10-10,20:24:04
43.846987,125.288703,0,1016,39731.8501041667,2008-10-10,20:24:09
43.847018,125.288729,0,1020,39731.850162037,2008-10-10,20:24:14
43.847078,125.288805,0,1026,39731.8502199074,2008-10-10,20:24:19
43.847114,125.288896,0,1033,39731.8502777778,2008-10-10,20:24:24
43.847057,125.28886,0,1042,39731.8503356481,2008-10-10,20:24:29
43.84698,125.28878,0,1048,39731.8503935185,2008-10-10,20:24:34
43.846935,125.288781,0,1050,39731.8504513889,2008-10-10,20:24:39
43.846881,125.288786,0,1060,39731.8505092593,2008-10-10,20:24:44
43.846807,125.288692,0,1067,39731.8505671296,2008-10-10,20:24:49
43.846748,125.288637,0,1073,39731.850625,2008-10-10,20:24:54
43.84674,125.288623,0,1076,39731.8506828704,2008-10-10,20:24:59
43.846748,125.288607,0,1083,39731.8507407407,2008-10-10,20:25:04
43.846749,125.288503,0,1088,39731.8507986111,2008-10-10,20:25:09
43.846742,125.288446,0,1085,39731.8508564815,2008-10-10,20:25:14
43.846786,125.288538,0,1083,39731.8509143519,2008-10-10,20:25:19
43.846792,125.288601,0,1080,39731.8509722222,2008-10-10,20:25:24
43.846782,125.288559,0,1077,39731.8510300926,2008-10-10,20:25:29
43.846711,125.288491,0,1076,39731.851087963,2008-10-10,20:25:34
43.846616,125.288377,0,1076,39731.8511458333,2008-10-10,20:25:39
43.846621,125.288409,0,1076,39731.8512037037,2008-10-10,20:25:44
43.846636,125.288513,0,1077,39731.8512615741,2008-10-10,20:25:49
43.846706,125.288715,0,1079,39731.8513194444,2008-10-10,20:25:54
43.846719,125.288736,0,1081,39731.8513773148,2008-10-10,20:25:59
43.846781,125.288821,0,1078,39731.8514351852,2008-10-10,20:26:04
43.846785,125.2888,0,1072,39731.8514930556,2008-10-10,20:26:09
43.846749,125.288753,0,1071,39731.8515509259,2008-10-10,20:26:14
43.846732,125.288704,0,1066,39731.8516087963,2008-10-10,20:26:19
43.846678,125.288576,0,1059,39731.8516666667,2008-10-10,20:26:24
43.84665,125.288516,0,1055,39731.851724537,2008-10-10,20:26:29
43.846666,125.288524,0,1050,39731.8517824074,2008-10-10,20:26:34
43.846703,125.288519,0,1048,39731.8518402778,2008-10-10,20:26:39
43.846749,125.288529,0,1046,39731.8518981481,2008-10-10,20:26:44
43.846778,125.28855,0,1045,39731.8519560185,2008-10-10,20:26:49
43.846843,125.288636,0,1046,39731.8520138889,2008-10-10,20:26:54
43.846862,125.288668,0,1047,39731.8520717593,2008-10-10,20:26:59
43.846868,125.288653,0,1046,39731.8521296296,2008-10-10,20:27:04
43.846872,125.28863,0,1047,39731.8521875,2008-10-10,20:27:09
43.846886,125.288685,0,1048,39731.8522453704,2008-10-10,20:27:14
43.84685,125.288645,0,1048,39731.8523032407,2008-10-10,20:27:19
43.84684,125.288631,0,1048,39731.8523611111,2008-10-10,20:27:24
43.84683,125.288645,0,1049,39731.8524189815,2008-10-10,20:27:29
43.846839,125.288683,0,1051,39731.8524768518,2008-10-10,20:27:34
43.846844,125.288744,0,1054,39731.8525347222,2008-10-10,20:27:39
43.846853,125.28876,0,1056,39731.8525925926,2008-10-10,20:27:44
43.846853,125.28876,0,1056,39731.8526273148,2008-10-10,20:27:47
43.846848,125.288752,0,1057,39731.852650463,2008-10-10,20:27:49
43.84682,125.28868,0,1055,39731.8527083333,2008-10-10,20:27:54
43.84682,125.28868,0,1055,39731.8527430556,2008-10-10,20:27:57
43.846821,125.288678,0,1055,39731.8527662037,2008-10-10,20:27:59
43.846833,125.288676,0,1055,39731.8528240741,2008-10-10,20:28:04
43.846853,125.28871,0,1056,39731.8528819444,2008-10-10,20:28:09
43.846881,125.288782,0,1056,39731.8529398148,2008-10-10,20:28:14
43.846865,125.288736,0,1056,39731.8529976852,2008-10-10,20:28:19
43.846908,125.288778,0,1052,39731.8530555556,2008-10-10,20:28:24
43.846908,125.288807,0,1045,39731.8531134259,2008-10-10,20:28:29
43.846894,125.28879,0,1038,39731.8531712963,2008-10-10,20:28:34
43.846919,125.288798,0,1036,39731.8532291667,2008-10-10,20:28:39
43.84697,125.288888,0,1034,39731.853287037,2008-10-10,20:28:44
43.847001,125.288932,0,1034,39731.8533449074,2008-10-10,20:28:49
43.846902,125.288613,0,876,39731.8565277778,2008-10-10,20:33:24
43.846866,125.288589,0,879,39731.8565856481,2008-10-10,20:33:29
43.84684,125.288561,0,885,39731.8566435185,2008-10-10,20:33:34
43.846847,125.288576,0,888,39731.8567013889,2008-10-10,20:33:39
43.846863,125.288594,0,892,39731.8567592593,2008-10-10,20:33:44
43.846871,125.288607,0,892,39731.8568171296,2008-10-10,20:33:49
43.846841,125.288501,0,891,39731.856875,2008-10-10,20:33:54
43.846834,125.288449,0,889,39731.8569328704,2008-10-10,20:33:59
43.846814,125.288436,0,888,39731.8569907407,2008-10-10,20:34:04
43.846862,125.288498,0,887,39731.8570486111,2008-10-10,20:34:09
43.846878,125.28852,0,885,39731.8571064815,2008-10-10,20:34:14
43.846927,125.28857,0,884,39731.8571643519,2008-10-10,20:34:19
43.84696,125.288653,0,885,39731.8572222222,2008-10-10,20:34:24
43.84694,125.288634,0,883,39731.8572800926,2008-10-10,20:34:29
43.84692,125.288577,0,882,39731.857337963,2008-10-10,20:34:34
43.846871,125.288472,0,881,39731.8573958333,2008-10-10,20:34:39
43.846811,125.288336,0,880,39731.8574537037,2008-10-10,20:34:44
43.846836,125.288388,0,875,39731.8575115741,2008-10-10,20:34:49
43.846846,125.288441,0,874,39731.8575694444,2008-10-10,20:34:54
43.846835,125.288459,0,877,39731.8576273148,2008-10-10,20:34:59
43.846875,125.288522,0,879,39731.8576851852,2008-10-10,20:35:04
43.846903,125.288552,0,881,39731.8577430556,2008-10-10,20:35:09
43.846956,125.288563,0,882,39731.8578009259,2008-10-10,20:35:14
43.846975,125.28857,0,879,39731.8578587963,2008-10-10,20:35:19
43.846975,125.28857,0,879,39731.8578935185,2008-10-10,20:35:22
43.84697,125.288578,0,877,39731.8579166667,2008-10-10,20:35:24
43.84696,125.288562,0,877,39731.857974537,2008-10-10,20:35:29
43.84693,125.288475,0,878,39731.8580324074,2008-10-10,20:35:34
43.8469,125.288391,0,879,39731.8580902778,2008-10-10,20:35:39
43.846886,125.288392,0,881,39731.8581481481,2008-10-10,20:35:44
43.846893,125.288494,0,881,39731.8582060185,2008-10-10,20:35:49
43.846929,125.288598,0,883,39731.8582638889,2008-10-10,20:35:54
43.846985,125.288652,0,885,39731.8583217593,2008-10-10,20:35:59
43.846994,125.28868,0,885,39731.8583796296,2008-10-10,20:36:04
43.846994,125.28868,0,885,39731.8584143519,2008-10-10,20:36:07
43.846996,125.288679,0,885,39731.8584375,2008-10-10,20:36:09
43.847033,125.28879,0,887,39731.8584953704,2008-10-10,20:36:14
43.847103,125.288964,0,888,39731.8585532407,2008-10-10,20:36:19
43.847143,125.289071,0,887,39731.8586111111,2008-10-10,20:36:24
43.847155,125.289047,0,884,39731.8586689815,2008-10-10,20:36:29
43.847165,125.288985,0,880,39731.8587268519,2008-10-10,20:36:34
43.847155,125.288905,0,873,39731.8587847222,2008-10-10,20:36:39
43.847163,125.288884,0,867,39731.8588425926,2008-10-10,20:36:44
43.847185,125.288899,0,861,39731.858900463,2008-10-10,20:36:49
43.84718,125.288941,0,858,39731.8589583333,2008-10-10,20:36:54
43.847204,125.288982,0,856,39731.8590162037,2008-10-10,20:36:59
43.847263,125.289068,0,850,39731.8590740741,2008-10-10,20:37:04
43.847281,125.289074,0,837,39731.8591319444,2008-10-10,20:37:09
43.847313,125.28915,0,824,39731.8591898148,2008-10-10,20:37:14
43.847315,125.289254,0,811,39731.8592476852,2008-10-10,20:37:19
43.847368,125.289308,0,802,39731.8593055556,2008-10-10,20:37:24
43.847346,125.289269,0,799,39731.8593634259,2008-10-10,20:37:29
43.847314,125.289188,0,796,39731.8594212963,2008-10-10,20:37:34
43.847311,125.289136,0,789,39731.8594791667,2008-10-10,20:37:39
43.847315,125.289071,0,782,39731.859537037,2008-10-10,20:37:44
43.847315,125.289071,0,782,39731.8595717593,2008-10-10,20:37:47
43.847307,125.289079,0,779,39731.8595949074,2008-10-10,20:37:49
43.847257,125.289048,0,778,39731.8596527778,2008-10-10,20:37:54
43.847191,125.288989,0,780,39731.8597106481,2008-10-10,20:37:59
43.847205,125.288979,0,783,39731.8597685185,2008-10-10,20:38:04
43.847183,125.288975,0,785,39731.8598263889,2008-10-10,20:38:09
43.847201,125.289002,0,785,39731.8598842593,2008-10-10,20:38:14
43.847254,125.289066,0,784,39731.8599421296,2008-10-10,20:38:19
43.847277,125.289102,0,782,39731.86,2008-10-10,20:38:24
43.847278,125.289127,0,783,39731.8600578704,2008-10-10,20:38:29
43.847282,125.289154,0,782,39731.8601157407,2008-10-10,20:38:34
43.847286,125.289114,0,781,39731.8601736111,2008-10-10,20:38:39
43.847276,125.289097,0,778,39731.8602314815,2008-10-10,20:38:44
43.847276,125.289097,0,778,39731.8602662037,2008-10-10,20:38:47
43.847281,125.289101,0,774,39731.8602893518,2008-10-10,20:38:49
43.847263,125.289072,0,769,39731.8603472222,2008-10-10,20:38:54
43.847269,125.289042,0,767,39731.8604050926,2008-10-10,20:38:59
43.847249,125.289003,0,767,39731.860462963,2008-10-10,20:39:04
43.84723,125.289042,0,769,39731.8605208333,2008-10-10,20:39:09
43.847257,125.289141,0,773,39731.8605787037,2008-10-10,20:39:14
43.84728,125.289229,0,772,39731.8606365741,2008-10-10,20:39:19
43.847321,125.289291,0,773,39731.8606944444,2008-10-10,20:39:24
43.847319,125.289189,0,780,39731.8607523148,2008-10-10,20:39:29
43.847284,125.289028,0,786,39731.8608101852,2008-10-10,20:39:34
43.847231,125.288905,0,787,39731.8608680556,2008-10-10,20:39:39
43.84724,125.288955,0,783,39731.8609259259,2008-10-10,20:39:44
43.847302,125.289066,0,782,39731.8609837963,2008-10-10,20:39:49
43.847363,125.289241,0,787,39731.8610416667,2008-10-10,20:39:54
43.847471,125.289416,0,783,39731.861099537,2008-10-10,20:39:59
43.847565,125.289563,0,784,39731.8611574074,2008-10-10,20:40:04
43.847619,125.28969,0,788,39731.8612152778,2008-10-10,20:40:09
43.847674,125.289817,0,791,39731.8612731481,2008-10-10,20:40:14
43.847725,125.28991,0,796,39731.8613310185,2008-10-10,20:40:19
43.847768,125.289966,0,797,39731.8613888889,2008-10-10,20:40:24
43.84782,125.290056,0,800,39731.8614467593,2008-10-10,20:40:29
43.847799,125.290114,0,810,39731.8615046296,2008-10-10,20:40:34
43.847774,125.290069,0,815,39731.8615625,2008-10-10,20:40:39
43.847781,125.289984,0,817,39731.8616203704,2008-10-10,20:40:44
43.847815,125.289985,0,820,39731.8616782407,2008-10-10,20:40:49
43.847817,125.290037,0,827,39731.8617361111,2008-10-10,20:40:54
43.847787,125.290039,0,827,39731.8617939815,2008-10-10,20:40:59
43.847775,125.290045,0,828,39731.8618518518,2008-10-10,20:41:04
43.847759,125.290012,0,825,39731.8619097222,2008-10-10,20:41:09
43.847744,125.289955,0,824,39731.8619675926,2008-10-10,20:41:14
43.847701,125.289956,0,829,39731.862025463,2008-10-10,20:41:19
43.847659,125.289918,0,834,39731.8620833333,2008-10-10,20:41:24
43.847637,125.289827,0,833,39731.8621412037,2008-10-10,20:41:29
43.847598,125.289706,0,834,39731.8621990741,2008-10-10,20:41:34
43.847486,125.289552,0,837,39731.8622569444,2008-10-10,20:41:39
43.847227,125.289074,0,842,39731.8623148148,2008-10-10,20:41:44
43.847204,125.289,0,849,39731.8623726852,2008-10-10,20:41:49
43.847183,125.288947,0,854,39731.8624305556,2008-10-10,20:41:54
43.847127,125.288945,0,863,39731.8624884259,2008-10-10,20:41:59
43.847128,125.288999,0,870,39731.8625462963,2008-10-10,20:42:04
43.847158,125.289066,0,875,39731.8626041667,2008-10-10,20:42:09
43.847266,125.289251,0,871,39731.862662037,2008-10-10,20:42:14
43.847332,125.289401,0,867,39731.8627199074,2008-10-10,20:42:19
43.847347,125.28941,0,864,39731.8627777778,2008-10-10,20:42:24
43.847312,125.289337,0,861,39731.8628356481,2008-10-10,20:42:29
43.84728,125.289264,0,860,39731.8628935185,2008-10-10,20:42:34
43.847306,125.28928,0,860,39731.8629513889,2008-10-10,20:42:39
43.847336,125.289325,0,854,39731.8630092593,2008-10-10,20:42:44
43.847346,125.289304,0,849,39731.8630671296,2008-10-10,20:42:49
43.847298,125.289226,0,846,39731.863125,2008-10-10,20:42:54
43.847229,125.289104,0,843,39731.8631828704,2008-10-10,20:42:59
43.847112,125.288908,0,835,39731.8632407407,2008-10-10,20:43:04
43.846949,125.288665,0,834,39731.8632986111,2008-10-10,20:43:09
43.846902,125.288555,0,832,39731.8633564815,2008-10-10,20:43:14
43.846926,125.288549,0,832,39731.8634143519,2008-10-10,20:43:19
43.84696,125.288605,0,840,39731.8634722222,2008-10-10,20:43:24
43.846985,125.288614,0,847,39731.8635300926,2008-10-10,20:43:29
43.847018,125.288667,0,844,39731.863587963,2008-10-10,20:43:34
43.847041,125.288692,0,845,39731.8636458333,2008-10-10,20:43:39
43.84703,125.288697,0,849,39731.8637037037,2008-10-10,20:43:44
43.847,125.288694,0,855,39731.8637615741,2008-10-10,20:43:49
43.847042,125.288758,0,860,39731.8638194444,2008-10-10,20:43:54
43.847051,125.288767,0,860,39731.8638773148,2008-10-10,20:43:59
43.847076,125.288825,0,864,39731.8639351852,2008-10-10,20:44:04
43.847097,125.288908,0,866,39731.8639930556,2008-10-10,20:44:09
43.847149,125.288965,0,870,39731.8640509259,2008-10-10,20:44:14
43.847203,125.289003,0,867,39731.8641087963,2008-10-10,20:44:19
43.847267,125.289136,0,866,39731.8641666667,2008-10-10,20:44:24
43.847293,125.289195,0,869,39731.864224537,2008-10-10,20:44:29
43.847311,125.289188,0,870,39731.8642824074,2008-10-10,20:44:34
43.847293,125.289114,0,869,39731.8643402778,2008-10-10,20:44:39
43.847282,125.289034,0,869,39731.8643981481,2008-10-10,20:44:44
43.847231,125.288936,0,873,39731.8644560185,2008-10-10,20:44:49
43.847174,125.28885,0,874,39731.8645138889,2008-10-10,20:44:54
43.847115,125.288761,0,875,39731.8645717593,2008-10-10,20:44:59
43.8471,125.288726,0,876,39731.8646296296,2008-10-10,20:45:04
43.847201,125.288927,0,874,39731.8646875,2008-10-10,20:45:09
43.847246,125.288996,0,874,39731.8647453704,2008-10-10,20:45:14
43.847164,125.288811,0,876,39731.8648032407,2008-10-10,20:45:19
43.847129,125.28871,0,877,39731.8648611111,2008-10-10,20:45:24
43.847064,125.288605,0,879,39731.8649189815,2008-10-10,20:45:29
43.847109,125.288739,0,880,39731.8649768519,2008-10-10,20:45:34
43.847095,125.288745,0,879,39731.8650347222,2008-10-10,20:45:39
43.846933,125.288454,0,874,39731.8650925926,2008-10-10,20:45:44
43.846807,125.288212,0,866,39731.865150463,2008-10-10,20:45:49
43.846705,125.288015,0,865,39731.8652083333,2008-10-10,20:45:54
43.846698,125.287992,0,866,39731.8652662037,2008-10-10,20:45:59
43.846774,125.288121,0,864,39731.8653240741,2008-10-10,20:46:04
43.846844,125.288211,0,865,39731.8653819444,2008-10-10,20:46:09
43.846888,125.288288,0,864,39731.8654398148,2008-10-10,20:46:14
43.846817,125.288176,0,863,39731.8654976852,2008-10-10,20:46:19
43.846674,125.287924,0,868,39731.8655555556,2008-10-10,20:46:24
43.846576,125.287756,0,870,39731.8656134259,2008-10-10,20:46:29
43.846559,125.287674,0,870,39731.8656712963,2008-10-10,20:46:34
43.846504,125.287591,0,872,39731.8657291667,2008-10-10,20:46:39
43.84639,125.287408,0,878,39731.865787037,2008-10-10,20:46:44
43.846333,125.287313,0,879,39731.8658449074,2008-10-10,20:46:49
43.846333,125.287313,0,879,39731.8658796296,2008-10-10,20:46:52
43.84634,125.28732,0,880,39731.8659027778,2008-10-10,20:46:54
43.846367,125.287365,0,880,39731.8659606481,2008-10-10,20:46:59
43.846455,125.287564,0,880,39731.8660185185,2008-10-10,20:47:04
43.846542,125.287758,0,884,39731.8660763889,2008-10-10,20:47:09
43.846588,125.28786,0,886,39731.8661342593,2008-10-10,20:47:14
43.846679,125.288041,0,887,39731.8661921296,2008-10-10,20:47:19
43.846662,125.287995,0,886,39731.86625,2008-10-10,20:47:24
43.846728,125.28813,0,887,39731.8663078704,2008-10-10,20:47:29
43.846986,125.288623,0,890,39731.8663657407,2008-10-10,20:47:34
43.847092,125.288769,0,890,39731.8664236111,2008-10-10,20:47:39
43.84704,125.28865,0,888,39731.8664814815,2008-10-10,20:47:44
43.847013,125.288595,0,888,39731.8665393519,2008-10-10,20:47:49
43.847038,125.288602,0,885,39731.8665972222,2008-10-10,20:47:54
43.847063,125.288605,0,884,39731.8666550926,2008-10-10,20:47:59
43.847088,125.288646,0,884,39731.866712963,2008-10-10,20:48:04
43.847087,125.288677,0,880,39731.8667708333,2008-10-10,20:48:09
43.847068,125.288654,0,881,39731.8668287037,2008-10-10,20:48:14
43.847078,125.288675,0,875,39731.8668865741,2008-10-10,20:48:19
43.847118,125.288692,0,873,39731.8669444444,2008-10-10,20:48:24
43.84711,125.288711,0,874,39731.8670023148,2008-10-10,20:48:29
43.847155,125.288748,0,872,39731.8670601852,2008-10-10,20:48:34
43.847172,125.28881,0,868,39731.8671180556,2008-10-10,20:48:39
43.847207,125.288868,0,866,39731.8671759259,2008-10-10,20:48:44
43.847262,125.28896,0,864,39731.8672337963,2008-10-10,20:48:49
43.847311,125.289034,0,860,39731.8672916667,2008-10-10,20:48:54
43.847371,125.289152,0,852,39731.867349537,2008-10-10,20:48:59
43.847403,125.289176,0,847,39731.8674074074,2008-10-10,20:49:04
43.847187,125.289013,0,851,39731.8698958333,2008-10-10,20:52:39
43.84717,125.288965,0,854,39731.8699537037,2008-10-10,20:52:44
43.847159,125.288937,0,855,39731.8700115741,2008-10-10,20:52:49
43.847145,125.288936,0,855,39731.8700694444,2008-10-10,20:52:54
43.847146,125.288949,0,855,39731.8701273148,2008-10-10,20:52:59
43.847153,125.288973,0,855,39731.8701851852,2008-10-10,20:53:04
43.847148,125.288994,0,854,39731.8702430556,2008-10-10,20:53:09
43.847126,125.288981,0,854,39731.8703009259,2008-10-10,20:53:14
43.847128,125.289012,0,855,39731.8703587963,2008-10-10,20:53:19
43.847122,125.289019,0,856,39731.8704166667,2008-10-10,20:53:24
43.847122,125.289019,0,856,39731.8704513889,2008-10-10,20:53:27
43.847121,125.289018,0,857,39731.870474537,2008-10-10,20:53:29
43.847127,125.289028,0,857,39731.8705324074,2008-10-10,20:53:34
43.847143,125.289004,0,857,39731.8705902778,2008-10-10,20:53:39
43.847171,125.289005,0,857,39731.8706481481,2008-10-10,20:53:44
43.847181,125.288992,0,856,39731.8707060185,2008-10-10,20:53:49
43.847162,125.288992,0,855,39731.8707638889,2008-10-10,20:53:54
43.847162,125.288992,0,855,39731.8707986111,2008-10-10,20:53:57
43.847154,125.288998,0,855,39731.8708217593,2008-10-10,20:53:59
43.84715,125.289013,0,855,39731.8708796296,2008-10-10,20:54:04
43.847147,125.289004,0,856,39731.8709375,2008-10-10,20:54:09
43.847147,125.289004,0,856,39731.8709722222,2008-10-10,20:54:12
43.847154,125.28901,0,856,39731.8709953704,2008-10-10,20:54:14
43.847143,125.288997,0,856,39731.8710532407,2008-10-10,20:54:19
43.847124,125.288917,0,859,39731.8711111111,2008-10-10,20:54:24
43.847119,125.288888,0,860,39731.8711689815,2008-10-10,20:54:29
43.847127,125.2889,0,859,39731.8712268519,2008-10-10,20:54:34
43.847116,125.288899,0,860,39731.8712847222,2008-10-10,20:54:39
43.847114,125.288899,0,860,39731.8713425926,2008-10-10,20:54:44
43.847114,125.288899,0,860,39731.8713773148,2008-10-10,20:54:47
43.847114,125.288904,0,860,39731.871400463,2008-10-10,20:54:49
43.847143,125.288924,0,860,39731.8714583333,2008-10-10,20:54:54
43.847158,125.28894,0,860,39731.8715162037,2008-10-10,20:54:59
43.847191,125.288947,0,862,39731.8715740741,2008-10-10,20:55:04
43.847184,125.288936,0,862,39731.8716319444,2008-10-10,20:55:09
43.847165,125.288942,0,862,39731.8716898148,2008-10-10,20:55:14
43.847175,125.288989,0,862,39731.8717476852,2008-10-10,20:55:19
43.847206,125.288995,0,861,39731.8718055556,2008-10-10,20:55:24
43.847204,125.28896,0,860,39731.8718634259,2008-10-10,20:55:29
43.847201,125.288935,0,858,39731.8719212963,2008-10-10,20:55:34
43.847208,125.288906,0,857,39731.8719791667,2008-10-10,20:55:39
43.847197,125.288915,0,856,39731.872037037,2008-10-10,20:55:44
43.847176,125.288905,0,855,39731.8720949074,2008-10-10,20:55:49
43.847176,125.288905,0,855,39731.8721296296,2008-10-10,20:55:52
43.847173,125.28891,0,855,39731.8721527778,2008-10-10,20:55:54
43.84717,125.288967,0,856,39731.8722106481,2008-10-10,20:55:59
43.847146,125.288958,0,856,39731.8722685185,2008-10-10,20:56:04
43.847158,125.288975,0,857,39731.8723263889,2008-10-10,20:56:09
43.847177,125.28898,0,856,39731.8723842593,2008-10-10,20:56:14
43.847192,125.288948,0,855,39731.8724421296,2008-10-10,20:56:19
43.847209,125.288946,0,853,39731.8725,2008-10-10,20:56:24
43.847193,125.288914,0,851,39731.8725578704,2008-10-10,20:56:29
43.847204,125.288921,0,850,39731.8726157407,2008-10-10,20:56:34
43.847191,125.288921,0,850,39731.8726736111,2008-10-10,20:56:39
43.847191,125.288921,0,850,39731.8727083333,2008-10-10,20:56:42
43.847054,125.289137,0,862,39731.8843634259,2008-10-10,21:13:29
43.847037,125.28924,0,860,39731.8844212963,2008-10-10,21:13:34
43.847064,125.28935,0,856,39731.8844791667,2008-10-10,21:13:39
43.847104,125.289339,0,856,39731.884537037,2008-10-10,21:13:44
43.847158,125.289312,0,857,39731.8845949074,2008-10-10,21:13:49
43.84719,125.28931,0,859,39731.8846527778,2008-10-10,21:13:54
43.847202,125.289244,0,862,39731.8847106481,2008-10-10,21:13:59
43.847198,125.289126,0,864,39731.8847685185,2008-10-10,21:14:04
43.847169,125.289001,0,865,39731.8848263889,2008-10-10,21:14:09
43.84712,125.28889,0,866,39731.8848842593,2008-10-10,21:14:14
43.847115,125.288877,0,867,39731.8849421296,2008-10-10,21:14:19
43.84714,125.28891,0,871,39731.885,2008-10-10,21:14:24
43.847171,125.289049,0,874,39731.8850578704,2008-10-10,21:14:29
43.847191,125.289132,0,876,39731.8851157407,2008-10-10,21:14:34
43.847167,125.289102,0,873,39731.8851736111,2008-10-10,21:14:39
43.847168,125.289091,0,874,39731.8852314815,2008-10-10,21:14:44
43.84718,125.289152,0,875,39731.8852893518,2008-10-10,21:14:49
43.847223,125.289202,0,875,39731.8853472222,2008-10-10,21:14:54
43.847269,125.289264,0,873,39731.8854050926,2008-10-10,21:14:59
43.847283,125.289217,0,873,39731.885462963,2008-10-10,21:15:04
43.847233,125.289176,0,877,39731.8855208333,2008-10-10,21:15:09
43.847126,125.289092,0,884,39731.8855787037,2008-10-10,21:15:14
43.847093,125.289007,0,890,39731.8856365741,2008-10-10,21:15:19
43.847054,125.288948,0,896,39731.8856944444,2008-10-10,21:15:24
43.847037,125.288946,0,903,39731.8857523148,2008-10-10,21:15:29
43.847068,125.288946,0,909,39731.8858101852,2008-10-10,21:15:34
43.847089,125.288944,0,911,39731.8858680556,2008-10-10,21:15:39
43.847102,125.288972,0,913,39731.8859259259,2008-10-10,21:15:44
43.847114,125.289035,0,913,39731.8859837963,2008-10-10,21:15:49
43.847139,125.289084,0,916,39731.8860416667,2008-10-10,21:15:54
43.847175,125.289108,0,915,39731.886099537,2008-10-10,21:15:59
43.847178,125.28907,0,914,39731.8861574074,2008-10-10,21:16:04
43.847177,125.28905,0,909,39731.8862152778,2008-10-10,21:16:09
43.847198,125.289079,0,910,39731.8862731481,2008-10-10,21:16:14
43.84722,125.289068,0,909,39731.8863310185,2008-10-10,21:16:19
43.847224,125.289066,0,909,39731.8863888889,2008-10-10,21:16:24
43.847224,125.289066,0,909,39731.8864236111,2008-10-10,21:16:27
43.84723,125.289066,0,912,39731.8864467593,2008-10-10,21:16:29
43.847214,125.289038,0,914,39731.8865046296,2008-10-10,21:16:34
43.847196,125.289041,0,916,39731.8865625,2008-10-10,21:16:39
43.847158,125.289051,0,917,39731.8866203704,2008-10-10,21:16:44
43.84712,125.289051,0,915,39731.8866782407,2008-10-10,21:16:49
43.847106,125.289039,0,912,39731.8867361111,2008-10-10,21:16:54
43.847137,125.289027,0,908,39731.8867939815,2008-10-10,21:16:59
43.847169,125.289065,0,906,39731.8868518519,2008-10-10,21:17:04
43.847169,125.289065,0,906,39731.8868865741,2008-10-10,21:17:07
43.847172,125.289066,0,906,39731.8869097222,2008-10-10,21:17:09
43.847205,125.2891,0,906,39731.8869675926,2008-10-10,21:17:14
43.847223,125.289098,0,907,39731.887025463,2008-10-10,21:17:19
43.847198,125.289089,0,911,39731.8870833333,2008-10-10,21:17:24
43.84717,125.28907,0,910,39731.8871412037,2008-10-10,21:17:29
43.847156,125.289051,0,911,39731.8871990741,2008-10-10,21:17:34
43.8471,125.288981,0,912,39731.8872569444,2008-10-10,21:17:39
43.847101,125.288956,0,913,39731.8873148148,2008-10-10,21:17:44
43.847111,125.288955,0,913,39731.8873726852,2008-10-10,21:17:49
43.847102,125.288962,0,913,39731.8874305556,2008-10-10,21:17:54
43.847084,125.288977,0,913,39731.8874884259,2008-10-10,21:17:59
43.847107,125.289025,0,911,39731.8875462963,2008-10-10,21:18:04
43.847107,125.289025,0,911,39731.8876041667,2008-10-10,21:18:09
43.847107,125.289025,0,911,39731.8876388889,2008-10-10,21:18:12
43.847105,125.289017,0,911,39731.887662037,2008-10-10,21:18:14
43.847125,125.28901,0,911,39731.8877199074,2008-10-10,21:18:19
43.847091,125.288942,0,910,39731.8877777778,2008-10-10,21:18:24
43.847088,125.288919,0,912,39731.8878356481,2008-10-10,21:18:29
43.84709,125.288883,0,914,39731.8878935185,2008-10-10,21:18:34
43.84709,125.288826,0,916,39731.8879513889,2008-10-10,21:18:39
43.847081,125.288824,0,918,39731.8880092593,2008-10-10,21:18:44
43.847081,125.288824,0,918,39731.8880439815,2008-10-10,21:18:47
43.847081,125.28883,0,918,39731.8880671296,2008-10-10,21:18:49
43.8471,125.288855,0,920,39731.888125,2008-10-10,21:18:54
43.847143,125.288895,0,922,39731.8881828704,2008-10-10,21:18:59
43.847162,125.288923,0,921,39731.8882407407,2008-10-10,21:19:04
43.847168,125.288937,0,919,39731.8882986111,2008-10-10,21:19:09
43.84717,125.288946,0,919,39731.8883564815,2008-10-10,21:19:14
43.84717,125.288957,0,919,39731.8884143519,2008-10-10,21:19:19
43.84717,125.288956,0,919,39731.8884722222,2008-10-10,21:19:24
43.84717,125.288956,0,919,39731.8885069444,2008-10-10,21:19:27
43.847169,125.288951,0,918,39731.8885300926,2008-10-10,21:19:29
43.847142,125.288875,0,919,39731.888587963,2008-10-10,21:19:34
43.847104,125.288824,0,919,39731.8886458333,2008-10-10,21:19:39
43.847075,125.288838,0,922,39731.8887037037,2008-10-10,21:19:44
43.847043,125.28884,0,923,39731.8887615741,2008-10-10,21:19:49
43.847023,125.288877,0,925,39731.8888194444,2008-10-10,21:19:54
43.846955,125.288883,0,925,39731.8888773148,2008-10-10,21:19:59
43.846897,125.288894,0,926,39731.8889351852,2008-10-10,21:20:04
43.846842,125.288892,0,927,39731.8889930556,2008-10-10,21:20:09
43.846822,125.288835,0,928,39731.8890509259,2008-10-10,21:20:14
43.846799,125.28879,0,929,39731.8891087963,2008-10-10,21:20:19
43.846758,125.288753,0,930,39731.8891666667,2008-10-10,21:20:24
43.846811,125.288764,0,932,39731.889224537,2008-10-10,21:20:29
43.846839,125.288758,0,932,39731.8892824074,2008-10-10,21:20:34
43.846911,125.288805,0,934,39731.8893402778,2008-10-10,21:20:39
43.847012,125.288847,0,937,39731.8893981481,2008-10-10,21:20:44
43.847061,125.288873,0,939,39731.8894560185,2008-10-10,21:20:49
43.847127,125.288928,0,940,39731.8895138889,2008-10-10,21:20:54
43.847114,125.288941,0,940,39731.8895717593,2008-10-10,21:20:59
43.847178,125.288996,0,941,39731.8896296296,2008-10-10,21:21:04
43.847168,125.288995,0,940,39731.8896875,2008-10-10,21:21:09
43.847091,125.288925,0,940,39731.8897453704,2008-10-10,21:21:14
43.846992,125.288841,0,941,39731.8898032407,2008-10-10,21:21:19
43.846984,125.288831,0,940,39731.8898611111,2008-10-10,21:21:24
43.846984,125.288831,0,940,39731.8898958333,2008-10-10,21:21:27
43.846985,125.288836,0,940,39731.8899189815,2008-10-10,21:21:29
43.846995,125.288911,0,939,39731.8899768519,2008-10-10,21:21:34
43.847024,125.288982,0,940,39731.8900347222,2008-10-10,21:21:39
43.847029,125.289059,0,942,39731.8900925926,2008-10-10,21:21:44
43.847046,125.289079,0,946,39731.890150463,2008-10-10,21:21:49
43.847058,125.289064,0,949,39731.8902083333,2008-10-10,21:21:54
43.84706,125.289095,0,949,39731.8902662037,2008-10-10,21:21:59
43.847099,125.289097,0,949,39731.8903240741,2008-10-10,21:22:04
43.847121,125.289047,0,945,39731.8903819444,2008-10-10,21:22:09
43.847121,125.288947,0,938,39731.8904398148,2008-10-10,21:22:14
43.847086,125.288888,0,934,39731.8904976852,2008-10-10,21:22:19
43.84709,125.28889,0,933,39731.8905555556,2008-10-10,21:22:24
43.847088,125.288896,0,933,39731.8906134259,2008-10-10,21:22:29
43.847088,125.288901,0,933,39731.8906712963,2008-10-10,21:22:34
43.847085,125.288897,0,933,39731.8907291667,2008-10-10,21:22:39
43.847085,125.288897,0,933,39731.8907638889,2008-10-10,21:22:42
43.847078,125.288902,0,932,39731.890787037,2008-10-10,21:22:44
43.847042,125.288941,0,929,39731.8908449074,2008-10-10,21:22:49
43.84705,125.289011,0,925,39731.8909027778,2008-10-10,21:22:54
43.847094,125.289031,0,922,39731.8909606481,2008-10-10,21:22:59
43.847151,125.289056,0,918,39731.8910185185,2008-10-10,21:23:04
43.847162,125.289097,0,918,39731.8910763889,2008-10-10,21:23:09
43.847203,125.289115,0,916,39731.8911342593,2008-10-10,21:23:14
43.847243,125.289147,0,916,39731.8911921296,2008-10-10,21:23:19
43.847264,125.289122,0,916,39731.89125,2008-10-10,21:23:24
43.847225,125.289046,0,913,39731.8913078704,2008-10-10,21:23:29
43.847163,125.288899,0,912,39731.8913657407,2008-10-10,21:23:34
43.847144,125.288801,0,911,39731.8914236111,2008-10-10,21:23:39
43.847163,125.288835,0,913,39731.8914814815,2008-10-10,21:23:44
43.847166,125.288834,0,913,39731.8915393518,2008-10-10,21:23:49
43.847166,125.288834,0,913,39731.8915740741,2008-10-10,21:23:52
43.847166,125.288834,0,913,39731.8915972222,2008-10-10,21:23:54
43.847185,125.288926,0,914,39731.8916550926,2008-10-10,21:23:59
43.84718,125.28899,0,915,39731.891712963,2008-10-10,21:24:04
43.847156,125.289029,0,915,39731.8917708333,2008-10-10,21:24:09
43.847164,125.289055,0,916,39731.8918287037,2008-10-10,21:24:14
43.847163,125.289039,0,915,39731.8918865741,2008-10-10,21:24:19
43.847161,125.289021,0,915,39731.8919444444,2008-10-10,21:24:24
43.847147,125.288971,0,915,39731.8920023148,2008-10-10,21:24:29
43.847123,125.288909,0,915,39731.8920601852,2008-10-10,21:24:34
43.847106,125.288881,0,914,39731.8921180556,2008-10-10,21:24:39
43.847082,125.288862,0,915,39731.8921759259,2008-10-10,21:24:44
43.847077,125.288865,0,915,39731.8922337963,2008-10-10,21:24:49
43.847083,125.288869,0,914,39731.8922916667,2008-10-10,21:24:54
43.847078,125.288876,0,914,39731.892349537,2008-10-10,21:24:59
43.847078,125.288876,0,914,39731.8923842593,2008-10-10,21:25:02
43.847081,125.288879,0,914,39731.8924074074,2008-10-10,21:25:04
43.84708,125.288946,0,913,39731.8924652778,2008-10-10,21:25:09
43.847097,125.289018,0,911,39731.8925231481,2008-10-10,21:25:14
43.847108,125.289069,0,910,39731.8925810185,2008-10-10,21:25:19
43.847104,125.289117,0,911,39731.8926388889,2008-10-10,21:25:24
43.847093,125.28909,0,912,39731.8926967593,2008-10-10,21:25:29
43.84709,125.289077,0,912,39731.8927546296,2008-10-10,21:25:34
43.84709,125.289077,0,912,39731.8927893518,2008-10-10,21:25:37
43.847082,125.28907,0,912,39731.8928125,2008-10-10,21:25:39
43.847031,125.289022,0,912,39731.8928703704,2008-10-10,21:25:44
43.847008,125.288965,0,912,39731.8929282407,2008-10-10,21:25:49
43.847011,125.288939,0,914,39731.8929861111,2008-10-10,21:25:54
43.847008,125.288939,0,914,39731.8930439815,2008-10-10,21:25:59
43.847008,125.288939,0,914,39731.8930787037,2008-10-10,21:26:02
43.847008,125.288947,0,915,39731.8931018518,2008-10-10,21:26:04
43.847027,125.288965,0,915,39731.8931597222,2008-10-10,21:26:09
43.847075,125.28899,0,915,39731.8932175926,2008-10-10,21:26:14
43.847145,125.289012,0,916,39731.893275463,2008-10-10,21:26:19
43.84715,125.289042,0,914,39731.8933333333,2008-10-10,21:26:24
43.847129,125.289042,0,914,39731.8933912037,2008-10-10,21:26:29
43.847118,125.289052,0,914,39731.8934490741,2008-10-10,21:26:34
43.84712,125.289025,0,913,39731.8935069444,2008-10-10,21:26:39
43.847118,125.289013,0,912,39731.8935648148,2008-10-10,21:26:44
43.847132,125.289001,0,909,39731.8936226852,2008-10-10,21:26:49
43.847129,125.288991,0,909,39731.8936805556,2008-10-10,21:26:54
43.847129,125.288991,0,909,39731.8937152778,2008-10-10,21:26:57
43.847134,125.288987,0,909,39731.8937384259,2008-10-10,21:26:59
43.847126,125.288997,0,907,39731.8937962963,2008-10-10,21:27:04
43.847126,125.288997,0,907,39731.8938310185,2008-10-10,21:27:07
43.84712,125.289002,0,904,39731.8938541667,2008-10-10,21:27:09
43.847106,125.288971,0,904,39731.893912037,2008-10-10,21:27:14
43.847101,125.28897,0,904,39731.8939699074,2008-10-10,21:27:19
43.847101,125.28897,0,904,39731.8940046296,2008-10-10,21:27:22
43.847103,125.288975,0,904,39731.8940277778,2008-10-10,21:27:24
43.847095,125.288991,0,902,39731.8940856481,2008-10-10,21:27:29
43.847096,125.288951,0,899,39731.8941435185,2008-10-10,21:27:34
43.847096,125.288951,0,899,39731.8941782407,2008-10-10,21:27:37
43.847097,125.288954,0,899,39731.8942013889,2008-10-10,21:27:39
43.847126,125.288983,0,899,39731.8942592593,2008-10-10,21:27:44
43.847174,125.289043,0,899,39731.8943171296,2008-10-10,21:27:49
43.847249,125.289121,0,900,39731.894375,2008-10-10,21:27:54
43.847298,125.289133,0,900,39731.8944328704,2008-10-10,21:27:59
43.847323,125.289119,0,898,39731.8944907407,2008-10-10,21:28:04
43.847362,125.289105,0,898,39731.8945486111,2008-10-10,21:28:09
43.847384,125.289107,0,898,39731.8946064815,2008-10-10,21:28:14
43.847372,125.289094,0,897,39731.8946643519,2008-10-10,21:28:19
43.847329,125.289059,0,897,39731.8947222222,2008-10-10,21:28:24
43.847246,125.288968,0,897,39731.8947800926,2008-10-10,21:28:29
43.847225,125.288926,0,898,39731.894837963,2008-10-10,21:28:34
43.847202,125.28891,0,898,39731.8948958333,2008-10-10,21:28:39
43.847169,125.288897,0,899,39731.8949537037,2008-10-10,21:28:44
43.847169,125.288897,0,899,39731.8949884259,2008-10-10,21:28:47
43.847161,125.288889,0,899,39731.8950115741,2008-10-10,21:28:49
43.847146,125.288911,0,899,39731.8950694444,2008-10-10,21:28:54
43.847145,125.288943,0,899,39731.8951273148,2008-10-10,21:28:59
43.847139,125.289011,0,898,39731.8951851852,2008-10-10,21:29:04
43.847118,125.289032,0,897,39731.8952430556,2008-10-10,21:29:09
43.847093,125.289043,0,896,39731.8953009259,2008-10-10,21:29:14
43.847124,125.289094,0,895,39731.8953587963,2008-10-10,21:29:19
43.847124,125.289094,0,895,39731.8953935185,2008-10-10,21:29:22
43.84713,125.289101,0,894,39731.8954166667,2008-10-10,21:29:24
43.84713,125.289054,0,893,39731.895474537,2008-10-10,21:29:29
43.847139,125.289055,0,893,39731.8955324074,2008-10-10,21:29:34
43.84714,125.28902,0,893,39731.8955902778,2008-10-10,21:29:39
43.847138,125.28897,0,893,39731.8956481481,2008-10-10,21:29:44
43.84715,125.2889,0,893,39731.8957060185,2008-10-10,21:29:49
43.847163,125.288873,0,894,39731.8957638889,2008-10-10,21:29:54
43.847175,125.288868,0,894,39731.8958217593,2008-10-10,21:29:59
43.847187,125.288878,0,893,39731.8958796296,2008-10-10,21:30:04
43.847204,125.288886,0,891,39731.8959375,2008-10-10,21:30:09
43.847187,125.288929,0,890,39731.8959953704,2008-10-10,21:30:14
43.847187,125.288934,0,890,39731.8960532407,2008-10-10,21:30:19
43.847187,125.288934,0,890,39731.896087963,2008-10-10,21:30:22
43.847192,125.288941,0,890,39731.8961111111,2008-10-10,21:30:24
43.84719,125.2889,0,888,39731.8961689815,2008-10-10,21:30:29
43.847156,125.288882,0,886,39731.8962268519,2008-10-10,21:30:34
43.847139,125.288879,0,886,39731.8962847222,2008-10-10,21:30:39
43.847144,125.288907,0,887,39731.8963425926,2008-10-10,21:30:44
43.847144,125.288907,0,887,39731.8963773148,2008-10-10,21:30:47
43.847145,125.28891,0,887,39731.896400463,2008-10-10,21:30:49
43.847164,125.288913,0,886,39731.8964583333,2008-10-10,21:30:54
43.847148,125.288912,0,885,39731.8965162037,2008-10-10,21:30:59
43.847143,125.288958,0,886,39731.8965740741,2008-10-10,21:31:04
43.847133,125.28898,0,887,39731.8966319444,2008-10-10,21:31:09
43.847132,125.289004,0,889,39731.8966898148,2008-10-10,21:31:14
43.847144,125.28905,0,890,39731.8967476852,2008-10-10,21:31:19
43.847151,125.289071,0,889,39731.8968055556,2008-10-10,21:31:24
43.847198,125.289122,0,888,39731.8968634259,2008-10-10,21:31:29
43.847229,125.289145,0,887,39731.8969212963,2008-10-10,21:31:34
43.847237,125.289091,0,886,39731.8969791667,2008-10-10,21:31:39
43.847205,125.28904,0,883,39731.897037037,2008-10-10,21:31:44
43.8472,125.289021,0,882,39731.8970949074,2008-10-10,21:31:49
43.8472,125.289021,0,882,39731.8971296296,2008-10-10,21:31:52
43.847196,125.289018,0,882,39731.8971527778,2008-10-10,21:31:54
43.847186,125.288994,0,882,39731.8972106481,2008-10-10,21:31:59
43.847156,125.289012,0,882,39731.8972685185,2008-10-10,21:32:04
43.84715,125.289043,0,883,39731.8973263889,2008-10-10,21:32:09
43.847164,125.289053,0,883,39731.8973842593,2008-10-10,21:32:14
43.847141,125.289068,0,882,39731.8974421296,2008-10-10,21:32:19
43.84713,125.289056,0,880,39731.8975,2008-10-10,21:32:24
43.847123,125.289047,0,880,39731.8975578704,2008-10-10,21:32:29
43.847117,125.289012,0,880,39731.8976157407,2008-10-10,21:32:34
43.847114,125.289,0,880,39731.8976736111,2008-10-10,21:32:39
43.847063,125.288925,0,880,39731.8977314815,2008-10-10,21:32:44
43.847055,125.288872,0,880,39731.8977893519,2008-10-10,21:32:49
43.847064,125.288871,0,880,39731.8978472222,2008-10-10,21:32:54
43.847054,125.288898,0,879,39731.8979050926,2008-10-10,21:32:59
43.847046,125.288943,0,878,39731.897962963,2008-10-10,21:33:04
43.847025,125.289006,0,878,39731.8980208333,2008-10-10,21:33:09
43.84698,125.289104,0,878,39731.8980787037,2008-10-10,21:33:14
43.846936,125.289166,0,878,39731.8981365741,2008-10-10,21:33:19
43.846927,125.289157,0,877,39731.8981944444,2008-10-10,21:33:24
43.846949,125.289156,0,875,39731.8982523148,2008-10-10,21:33:29
43.846966,125.289157,0,874,39731.8983101852,2008-10-10,21:33:34
43.84697,125.289162,0,874,39731.8983680556,2008-10-10,21:33:39
43.84697,125.289162,0,874,39731.8984027778,2008-10-10,21:33:42
43.846973,125.289166,0,874,39731.8984259259,2008-10-10,21:33:44
43.847045,125.289199,0,875,39731.8984837963,2008-10-10,21:33:49
43.847068,125.289187,0,877,39731.8985416667,2008-10-10,21:33:54
43.847075,125.289154,0,878,39731.898599537,2008-10-10,21:33:59
43.847096,125.289124,0,879,39731.8986574074,2008-10-10,21:34:04
43.847104,125.289058,0,880,39731.8987152778,2008-10-10,21:34:09
43.847145,125.289069,0,880,39731.8987731481,2008-10-10,21:34:14
43.84717,125.28912,0,881,39731.8988310185,2008-10-10,21:34:19
43.847214,125.289171,0,882,39731.8988888889,2008-10-10,21:34:24
43.84715,125.288864,0,834,39731.9141087963,2008-10-10,21:56:19
43.847135,125.288799,0,834,39731.9141666667,2008-10-10,21:56:24
43.847118,125.288748,0,834,39731.914224537,2008-10-10,21:56:29
43.847108,125.288712,0,833,39731.9142824074,2008-10-10,21:56:34
43.8471,125.288696,0,833,39731.9143402778,2008-10-10,21:56:39
43.847092,125.288697,0,833,39731.9143981481,2008-10-10,21:56:44
43.847088,125.288694,0,833,39731.9144560185,2008-10-10,21:56:49
43.847088,125.288694,0,833,39731.9144907407,2008-10-10,21:56:52
43.847087,125.288691,0,833,39731.9145138889,2008-10-10,21:56:54
43.847087,125.288701,0,833,39731.9145717593,2008-10-10,21:56:59
43.847087,125.288701,0,833,39731.9146064815,2008-10-10,21:57:02
43.847088,125.288709,0,833,39731.9146296296,2008-10-10,21:57:04
43.847074,125.28868,0,832,39731.9146875,2008-10-10,21:57:09
43.847065,125.28866,0,831,39731.9147453704,2008-10-10,21:57:14
43.847064,125.288647,0,831,39731.9148032407,2008-10-10,21:57:19
43.847104,125.288747,0,835,39731.9148611111,2008-10-10,21:57:24
43.847104,125.288747,0,835,39731.9148958333,2008-10-10,21:57:27
43.8471,125.288743,0,835,39731.9149189815,2008-10-10,21:57:29
43.847099,125.288752,0,835,39731.9149768518,2008-10-10,21:57:34
43.8471,125.288766,0,835,39731.9150347222,2008-10-10,21:57:39
43.847097,125.288759,0,834,39731.9150925926,2008-10-10,21:57:44
43.847097,125.288759,0,834,39731.9151273148,2008-10-10,21:57:47
43.8471,125.288753,0,834,39731.915150463,2008-10-10,21:57:49
43.847096,125.288738,0,833,39731.9152083333,2008-10-10,21:57:54
43.847099,125.288756,0,830,39731.9152662037,2008-10-10,21:57:59
43.847104,125.288782,0,828,39731.9153240741,2008-10-10,21:58:04
43.847108,125.288824,0,824,39731.9153819444,2008-10-10,21:58:09
43.847107,125.288838,0,825,39731.9154398148,2008-10-10,21:58:14
43.847106,125.288842,0,826,39731.9154976852,2008-10-10,21:58:19
43.847106,125.288842,0,826,39731.9155324074,2008-10-10,21:58:22
43.847111,125.288846,0,825,39731.9155555556,2008-10-10,21:58:24
43.847134,125.288871,0,825,39731.9156134259,2008-10-10,21:58:29
43.847183,125.288949,0,825,39731.9156712963,2008-10-10,21:58:34
43.847201,125.288952,0,826,39731.9157291667,2008-10-10,21:58:39
43.847188,125.28894,0,824,39731.915787037,2008-10-10,21:58:44
43.847175,125.288924,0,823,39731.9158449074,2008-10-10,21:58:49
43.847168,125.288926,0,823,39731.9159027778,2008-10-10,21:58:54
43.847165,125.288924,0,823,39731.9159606481,2008-10-10,21:58:59
43.847164,125.288917,0,823,39731.9160185185,2008-10-10,21:59:04
43.847164,125.288917,0,823,39731.9160532407,2008-10-10,21:59:07
43.847163,125.288915,0,823,39731.9160763889,2008-10-10,21:59:09
43.847157,125.288883,0,822,39731.9161342593,2008-10-10,21:59:14
43.847142,125.288885,0,823,39731.9161921296,2008-10-10,21:59:19
43.847142,125.288885,0,823,39731.9162268518,2008-10-10,21:59:22
43.847142,125.288892,0,823,39731.91625,2008-10-10,21:59:24
43.847158,125.288922,0,822,39731.9163078704,2008-10-10,21:59:29
43.847164,125.28893,0,820,39731.9163657407,2008-10-10,21:59:34
43.847169,125.288934,0,819,39731.9164236111,2008-10-10,21:59:39
43.847169,125.288934,0,819,39731.9164583333,2008-10-10,21:59:42
43.847175,125.288938,0,819,39731.9164814815,2008-10-10,21:59:44
43.847177,125.288955,0,820,39731.9165393518,2008-10-10,21:59:49
43.847176,125.28897,0,820,39731.9165972222,2008-10-10,21:59:54
43.84719,125.289012,0,820,39731.9166550926,2008-10-10,21:59:59
43.847175,125.289001,0,820,39731.916712963,2008-10-10,22:00:04
43.847171,125.289011,0,820,39731.9167708333,2008-10-10,22:00:09
43.847159,125.289001,0,821,39731.9168287037,2008-10-10,22:00:14
43.847161,125.289006,0,821,39731.9168865741,2008-10-10,22:00:19
43.847161,125.289006,0,821,39731.9169212963,2008-10-10,22:00:22
43.847158,125.289002,0,821,39731.9169444444,2008-10-10,22:00:24
43.847148,125.288963,0,821,39731.9170023148,2008-10-10,22:00:29
43.847153,125.288946,0,821,39731.9170601852,2008-10-10,22:00:34
43.847152,125.288951,0,821,39731.9171180556,2008-10-10,22:00:39
43.847152,125.288951,0,821,39731.9171527778,2008-10-10,22:00:42
43.847152,125.288951,0,821,39731.9171759259,2008-10-10,22:00:44
43.847143,125.288914,0,821,39731.9172337963,2008-10-10,22:00:49
43.847151,125.288863,0,821,39731.9172916667,2008-10-10,22:00:54
43.847165,125.288894,0,822,39731.917349537,2008-10-10,22:00:59
43.847176,125.288892,0,822,39731.9174074074,2008-10-10,22:01:04
43.847168,125.288866,0,821,39731.9174652778,2008-10-10,22:01:09
43.847159,125.288855,0,821,39731.9175231481,2008-10-10,22:01:14
43.847158,125.288865,0,820,39731.9175810185,2008-10-10,22:01:19
43.84715,125.288852,0,819,39731.9176388889,2008-10-10,22:01:24
43.847153,125.288867,0,818,39731.9176967593,2008-10-10,22:01:29
43.847153,125.288867,0,818,39731.9177314815,2008-10-10,22:01:32
43.847152,125.288866,0,817,39731.9177546296,2008-10-10,22:01:34
43.847158,125.288879,0,817,39731.9178125,2008-10-10,22:01:39
43.847158,125.288879,0,817,39731.9178472222,2008-10-10,22:01:42
43.847157,125.288883,0,816,39731.9178703704,2008-10-10,22:01:44
43.847161,125.288898,0,817,39731.9179282407,2008-10-10,22:01:49
43.847151,125.28892,0,817,39731.9179861111,2008-10-10,22:01:54
43.847139,125.288913,0,816,39731.9180439815,2008-10-10,22:01:59
43.84714,125.288922,0,816,39731.9181018519,2008-10-10,22:02:04
43.847145,125.288931,0,816,39731.9181597222,2008-10-10,22:02:09
43.847148,125.288933,0,816,39731.9182175926,2008-10-10,22:02:14
43.847153,125.288935,0,816,39731.918275463,2008-10-10,22:02:19
43.847153,125.28893,0,817,39731.9183333333,2008-10-10,22:02:24
43.847153,125.28893,0,817,39731.9183680556,2008-10-10,22:02:27
43.847148,125.288922,0,816,39731.9183912037,2008-10-10,22:02:29
43.847122,125.288864,0,817,39731.9184490741,2008-10-10,22:02:34
43.847118,125.288832,0,817,39731.9185069444,2008-10-10,22:02:39
43.847128,125.288841,0,817,39731.9185648148,2008-10-10,22:02:44
43.847128,125.288833,0,817,39731.9186226852,2008-10-10,22:02:49
43.847132,125.288831,0,817,39731.9186805556,2008-10-10,22:02:54
43.847132,125.288831,0,817,39731.9187152778,2008-10-10,22:02:57
43.847139,125.288833,0,817,39731.9187384259,2008-10-10,22:02:59
43.847143,125.288842,0,817,39731.9187962963,2008-10-10,22:03:04
43.847152,125.288851,0,817,39731.9188541667,2008-10-10,22:03:09
43.847193,125.288923,0,816,39731.918912037,2008-10-10,22:03:14
43.847213,125.288946,0,816,39731.9189699074,2008-10-10,22:03:19
43.847218,125.288969,0,816,39731.9190277778,2008-10-10,22:03:24
43.847218,125.288969,0,816,39731.9190625,2008-10-10,22:03:27
43.847225,125.28897,0,816,39731.9190856481,2008-10-10,22:03:29
43.847234,125.288964,0,816,39731.9191435185,2008-10-10,22:03:34
43.847234,125.288964,0,816,39731.9191782407,2008-10-10,22:03:37
43.847236,125.288958,0,816,39731.9192013889,2008-10-10,22:03:39
43.847233,125.288948,0,817,39731.9192592593,2008-10-10,22:03:44
43.847236,125.288943,0,817,39731.9193171296,2008-10-10,22:03:49
43.847238,125.288937,0,817,39731.919375,2008-10-10,22:03:54
43.847238,125.288937,0,817,39731.9194097222,2008-10-10,22:03:57
43.847239,125.288939,0,817,39731.9194328704,2008-10-10,22:03:59
43.847241,125.288962,0,817,39731.9194907407,2008-10-10,22:04:04
43.847241,125.288962,0,817,39731.919525463,2008-10-10,22:04:07
43.847246,125.288958,0,817,39731.9195486111,2008-10-10,22:04:09
43.847247,125.288944,0,817,39731.9196064815,2008-10-10,22:04:14
43.847246,125.288936,0,817,39731.9196643519,2008-10-10,22:04:19
43.847246,125.288936,0,817,39731.9196990741,2008-10-10,22:04:22
43.847249,125.288934,0,817,39731.9197222222,2008-10-10,22:04:24
43.847247,125.288924,0,816,39731.9197800926,2008-10-10,22:04:29
43.847241,125.288902,0,816,39731.919837963,2008-10-10,22:04:34
43.847202,125.288844,0,814,39731.9198958333,2008-10-10,22:04:39
43.847181,125.288845,0,813,39731.9199537037,2008-10-10,22:04:44
43.847159,125.288812,0,813,39731.9200115741,2008-10-10,22:04:49
43.84713,125.288762,0,815,39731.9200694444,2008-10-10,22:04:54
43.847109,125.288751,0,815,39731.9201273148,2008-10-10,22:04:59
43.847109,125.288751,0,815,39731.920162037,2008-10-10,22:05:02
43.847113,125.288756,0,815,39731.9201851852,2008-10-10,22:05:04
43.847115,125.288741,0,815,39731.9202430556,2008-10-10,22:05:09
43.847097,125.288722,0,814,39731.9203009259,2008-10-10,22:05:14
43.84706,125.28872,0,814,39731.9203587963,2008-10-10,22:05:19
43.847004,125.288665,0,814,39731.9204166667,2008-10-10,22:05:24
43.846966,125.28863,0,814,39731.920474537,2008-10-10,22:05:29
43.846938,125.288625,0,815,39731.9205324074,2008-10-10,22:05:34
43.846912,125.288602,0,815,39731.9205902778,2008-10-10,22:05:39
43.846879,125.288589,0,816,39731.9206481481,2008-10-10,22:05:44
43.846881,125.288567,0,817,39731.9207060185,2008-10-10,22:05:49
43.846901,125.288556,0,818,39731.9207638889,2008-10-10,22:05:54
43.846862,125.288505,0,819,39731.9208217593,2008-10-10,22:05:59
43.846817,125.288449,0,820,39731.9208796296,2008-10-10,22:06:04
43.846704,125.288346,0,820,39731.9209375,2008-10-10,22:06:09
43.846639,125.288249,0,821,39731.9209953704,2008-10-10,22:06:14
43.846652,125.28823,0,823,39731.9210532407,2008-10-10,22:06:19
43.846634,125.288223,0,824,39731.9211111111,2008-10-10,22:06:24
43.846644,125.288224,0,825,39731.9211689815,2008-10-10,22:06:29
43.846613,125.288175,0,826,39731.9212268519,2008-10-10,22:06:34
43.84657,125.288151,0,827,39731.9212847222,2008-10-10,22:06:39
43.846556,125.288146,0,828,39731.9213425926,2008-10-10,22:06:44
43.846675,125.288292,0,831,39731.921400463,2008-10-10,22:06:49
43.846786,125.288424,0,836,39731.9214583333,2008-10-10,22:06:54
43.846846,125.288496,0,839,39731.9215162037,2008-10-10,22:06:59
43.84697,125.288624,0,840,39731.9215740741,2008-10-10,22:07:04
43.847036,125.288681,0,841,39731.9216319444,2008-10-10,22:07:09
43.847093,125.288782,0,841,39731.9216898148,2008-10-10,22:07:14
43.847117,125.288805,0,841,39731.9217476852,2008-10-10,22:07:19
43.847142,125.288838,0,841,39731.9218055556,2008-10-10,22:07:24
43.847189,125.288894,0,839,39731.9218634259,2008-10-10,22:07:29
43.847232,125.288947,0,838,39731.9219212963,2008-10-10,22:07:34
43.847289,125.289014,0,838,39731.9219791667,2008-10-10,22:07:39
43.847303,125.289038,0,838,39731.922037037,2008-10-10,22:07:44
43.847303,125.289038,0,838,39731.9220717593,2008-10-10,22:07:47
43.847299,125.289041,0,837,39731.9220949074,2008-10-10,22:07:49
43.847289,125.289078,0,836,39731.9221527778,2008-10-10,22:07:54
43.847253,125.289041,0,836,39731.9222106481,2008-10-10,22:07:59
43.84722,125.289012,0,836,39731.9222685185,2008-10-10,22:08:04
43.847243,125.289069,0,836,39731.9223263889,2008-10-10,22:08:09
43.847267,125.289097,0,834,39731.9223842593,2008-10-10,22:08:14
43.847251,125.289066,0,831,39731.9224421296,2008-10-10,22:08:19
43.847223,125.289025,0,828,39731.9225,2008-10-10,22:08:24
43.847222,125.289016,0,828,39731.9225578704,2008-10-10,22:08:29
43.847164,125.288949,0,827,39731.9226157407,2008-10-10,22:08:34
43.847158,125.28892,0,825,39731.9226736111,2008-10-10,22:08:39
43.847169,125.288919,0,824,39731.9227314815,2008-10-10,22:08:44
43.847176,125.288922,0,824,39731.9227893518,2008-10-10,22:08:49
43.847176,125.288922,0,824,39731.9228240741,2008-10-10,22:08:52
43.847176,125.28893,0,824,39731.9228472222,2008-10-10,22:08:54
43.847169,125.288919,0,823,39731.9229050926,2008-10-10,22:08:59
43.847151,125.288883,0,821,39731.922962963,2008-10-10,22:09:04
43.847147,125.288874,0,821,39731.9230208333,2008-10-10,22:09:09
43.84714,125.288864,0,821,39731.9230787037,2008-10-10,22:09:14
43.84714,125.288852,0,821,39731.9231365741,2008-10-10,22:09:19
43.847147,125.288845,0,821,39731.9231944444,2008-10-10,22:09:24
43.847147,125.288845,0,821,39731.9232291667,2008-10-10,22:09:27
43.847148,125.288849,0,821,39731.9232523148,2008-10-10,22:09:29
43.847153,125.288866,0,822,39731.9233101852,2008-10-10,22:09:34
43.847153,125.288866,0,822,39731.9233449074,2008-10-10,22:09:37
43.84716,125.288864,0,822,39731.9233680556,2008-10-10,22:09:39
43.847172,125.288882,0,824,39731.9234259259,2008-10-10,22:09:44
43.847176,125.288887,0,824,39731.9234837963,2008-10-10,22:09:49
43.847183,125.288889,0,824,39731.9235416667,2008-10-10,22:09:54
43.847186,125.288895,0,824,39731.923599537,2008-10-10,22:09:59
43.847189,125.288898,0,824,39731.9236574074,2008-10-10,22:10:04
43.847189,125.288898,0,824,39731.9236921296,2008-10-10,22:10:07
43.84719,125.288892,0,824,39731.9237152778,2008-10-10,22:10:09
43.847184,125.28888,0,824,39731.9237731481,2008-10-10,22:10:14
43.84718,125.288875,0,824,39731.9238310185,2008-10-10,22:10:19
43.847178,125.288883,0,824,39731.9238888889,2008-10-10,22:10:24
43.847178,125.288883,0,824,39731.9239236111,2008-10-10,22:10:27
43.84718,125.288882,0,824,39731.9239467593,2008-10-10,22:10:29
43.84718,125.288872,0,824,39731.9240046296,2008-10-10,22:10:34
43.84718,125.288872,0,824,39731.9240393518,2008-10-10,22:10:37
43.847177,125.288869,0,824,39731.9240625,2008-10-10,22:10:39
43.847197,125.288876,0,824,39731.9241203704,2008-10-10,22:10:44
43.847223,125.288918,0,826,39731.9241782407,2008-10-10,22:10:49
43.847231,125.288944,0,826,39731.9242361111,2008-10-10,22:10:54
43.847206,125.288915,0,826,39731.9242939815,2008-10-10,22:10:59
43.847182,125.288896,0,827,39731.9243518518,2008-10-10,22:11:04
43.847149,125.288868,0,828,39731.9244097222,2008-10-10,22:11:09
43.847149,125.288868,0,828,39731.9244444444,2008-10-10,22:11:12
43.847152,125.288875,0,828,39731.9244675926,2008-10-10,22:11:14
43.847167,125.288878,0,829,39731.924525463,2008-10-10,22:11:19
43.847162,125.288843,0,830,39731.9245833333,2008-10-10,22:11:24
43.847141,125.288844,0,831,39731.9246412037,2008-10-10,22:11:29
43.847116,125.288852,0,831,39731.9246990741,2008-10-10,22:11:34
43.847098,125.288866,0,831,39731.9247569444,2008-10-10,22:11:39
43.847088,125.288866,0,831,39731.9248148148,2008-10-10,22:11:44
43.847124,125.288913,0,831,39731.9248726852,2008-10-10,22:11:49
43.847124,125.288923,0,830,39731.9249305556,2008-10-10,22:11:54
43.847124,125.288923,0,830,39731.9249652778,2008-10-10,22:11:57
43.847122,125.288921,0,829,39731.9249884259,2008-10-10,22:11:59
43.847092,125.288884,0,829,39731.9250462963,2008-10-10,22:12:04
43.847076,125.288858,0,828,39731.9251041667,2008-10-10,22:12:09
43.84709,125.28882,0,827,39731.925162037,2008-10-10,22:12:14
43.847116,125.288764,0,825,39731.9252199074,2008-10-10,22:12:19
43.84714,125.288785,0,823,39731.9252777778,2008-10-10,22:12:24
43.847134,125.288796,0,823,39731.9253356481,2008-10-10,22:12:29
43.847134,125.288796,0,823,39731.9253703704,2008-10-10,22:12:32
43.847128,125.288799,0,822,39731.9253935185,2008-10-10,22:12:34
43.84712,125.288811,0,822,39731.9254513889,2008-10-10,22:12:39
43.847138,125.288862,0,824,39731.9255092593,2008-10-10,22:12:44
43.847155,125.288863,0,825,39731.9255671296,2008-10-10,22:12:49
43.847161,125.288855,0,825,39731.925625,2008-10-10,22:12:54
43.847166,125.288852,0,825,39731.9256828704,2008-10-10,22:12:59
43.847166,125.288852,0,825,39731.9257175926,2008-10-10,22:13:02
43.847173,125.288849,0,825,39731.9257407407,2008-10-10,22:13:04
43.847189,125.288862,0,824,39731.9257986111,2008-10-10,22:13:09
43.847199,125.288869,0,820,39731.9258564815,2008-10-10,22:13:14
43.847172,125.288817,0,816,39731.9259143519,2008-10-10,22:13:19
43.847165,125.288797,0,815,39731.9259722222,2008-10-10,22:13:24
43.847188,125.288819,0,814,39731.9260300926,2008-10-10,22:13:29
43.847205,125.288849,0,813,39731.926087963,2008-10-10,22:13:34
43.847215,125.288868,0,814,39731.9261458333,2008-10-10,22:13:39
43.847196,125.288867,0,814,39731.9262037037,2008-10-10,22:13:44
43.84718,125.288844,0,814,39731.9262615741,2008-10-10,22:13:49
43.847134,125.288819,0,814,39731.9263194444,2008-10-10,22:13:54
43.84709,125.288771,0,815,39731.9263773148,2008-10-10,22:13:59
43.847065,125.288749,0,815,39731.9264351852,2008-10-10,22:14:04
43.84704,125.288726,0,815,39731.9264930556,2008-10-10,22:14:09
43.847037,125.28875,0,814,39731.9265509259,2008-10-10,22:14:14
43.84701,125.288744,0,814,39731.9266087963,2008-10-10,22:14:19
43.847027,125.288767,0,813,39731.9266666667,2008-10-10,22:14:24
43.847067,125.288814,0,812,39731.926724537,2008-10-10,22:14:29
43.847076,125.288797,0,813,39731.9267824074,2008-10-10,22:14:34
43.847076,125.288797,0,813,39731.9268171296,2008-10-10,22:14:37
43.847076,125.288798,0,814,39731.9268402778,2008-10-10,22:14:39
43.847062,125.288787,0,814,39731.9268981481,2008-10-10,22:14:44
43.847087,125.2888,0,814,39731.9269560185,2008-10-10,22:14:49
43.847081,125.288808,0,814,39731.9270138889,2008-10-10,22:14:54
43.847078,125.288814,0,814,39731.9270717593,2008-10-10,22:14:59
43.84707,125.288818,0,814,39731.9271296296,2008-10-10,22:15:04
43.84707,125.288818,0,814,39731.9271643519,2008-10-10,22:15:07
43.847067,125.288822,0,814,39731.9271875,2008-10-10,22:15:09
43.847064,125.288837,0,814,39731.9272453704,2008-10-10,22:15:14
43.847073,125.288822,0,814,39731.9273032407,2008-10-10,22:15:19
43.847115,125.288796,0,813,39731.9273611111,2008-10-10,22:15:24
43.847119,125.288809,0,813,39731.9274189815,2008-10-10,22:15:29
43.847095,125.288787,0,813,39731.9274768519,2008-10-10,22:15:34
43.847084,125.288792,0,813,39731.9275347222,2008-10-10,22:15:39
43.847092,125.288805,0,813,39731.9275925926,2008-10-10,22:15:44
43.847051,125.288784,0,813,39731.927650463,2008-10-10,22:15:49
43.846986,125.288753,0,813,39731.9277083333,2008-10-10,22:15:54
43.846978,125.288763,0,813,39731.9277662037,2008-10-10,22:15:59
43.846971,125.28875,0,813,39731.9278240741,2008-10-10,22:16:04
43.84698,125.288755,0,814,39731.9278819444,2008-10-10,22:16:09
43.847,125.288802,0,816,39731.9279398148,2008-10-10,22:16:14
43.847053,125.288896,0,816,39731.9279976852,2008-10-10,22:16:19
43.847127,125.28896,0,816,39731.9280555556,2008-10-10,22:16:24
43.847175,125.288971,0,816,39731.9281134259,2008-10-10,22:16:29
43.847167,125.28893,0,816,39731.9281712963,2008-10-10,22:16:34
43.847167,125.28893,0,816,39731.9282060185,2008-10-10,22:16:37
43.847173,125.288938,0,816,39731.9282291667,2008-10-10,22:16:39
43.847174,125.288923,0,817,39731.928287037,2008-10-10,22:16:44
43.847178,125.288897,0,817,39731.9283449074,2008-10-10,22:16:49
43.84718,125.288885,0,817,39731.9284027778,2008-10-10,22:16:54
43.84717,125.288855,0,817,39731.9284606481,2008-10-10,22:16:59
43.847156,125.288829,0,815,39731.9285185185,2008-10-10,22:17:04
43.847138,125.288799,0,812,39731.9285763889,2008-10-10,22:17:09
43.847113,125.288733,0,809,39731.9286342593,2008-10-10,22:17:14
43.847098,125.288706,0,808,39731.9286921296,2008-10-10,22:17:19
43.847052,125.288683,0,806,39731.92875,2008-10-10,22:17:24
43.847035,125.288682,0,804,39731.9288078704,2008-10-10,22:17:29
43.84706,125.288688,0,801,39731.9288657407,2008-10-10,22:17:34
43.847042,125.288669,0,798,39731.9289236111,2008-10-10,22:17:39
43.847007,125.2887,0,795,39731.9289814815,2008-10-10,22:17:44
43.846996,125.288725,0,793,39731.9290393519,2008-10-10,22:17:49
43.846992,125.288739,0,792,39731.9290972222,2008-10-10,22:17:54
43.846994,125.288775,0,791,39731.9291550926,2008-10-10,22:17:59
43.846994,125.288824,0,790,39731.929212963,2008-10-10,22:18:04
43.847005,125.288878,0,790,39731.9292708333,2008-10-10,22:18:09
43.847015,125.288876,0,790,39731.9293287037,2008-10-10,22:18:14
43.847025,125.288905,0,790,39731.9293865741,2008-10-10,22:18:19
43.847025,125.288905,0,790,39731.9294212963,2008-10-10,22:18:22
43.847033,125.288897,0,789,39731.9294444444,2008-10-10,22:18:24
43.847059,125.288916,0,789,39731.9295023148,2008-10-10,22:18:29
43.847084,125.288952,0,788,39731.9295601852,2008-10-10,22:18:34
43.847101,125.289001,0,786,39731.9296180556,2008-10-10,22:18:39
43.847147,125.289018,0,786,39731.9296759259,2008-10-10,22:18:44
43.847216,125.289058,0,785,39731.9297337963,2008-10-10,22:18:49
43.847291,125.289141,0,784,39731.9297916667,2008-10-10,22:18:54
43.847363,125.289216,0,783,39731.929849537,2008-10-10,22:18:59
43.847327,125.289156,0,781,39731.9299074074,2008-10-10,22:19:04
43.847375,125.289254,0,781,39731.9299652778,2008-10-10,22:19:09
43.847385,125.289342,0,780,39731.9300231481,2008-10-10,22:19:14
43.847393,125.289399,0,781,39731.9300810185,2008-10-10,22:19:19
43.847376,125.289461,0,782,39731.9301388889,2008-10-10,22:19:24
43.847362,125.289445,0,783,39731.9301967593,2008-10-10,22:19:29
43.847373,125.289438,0,785,39731.9302546296,2008-10-10,22:19:34
43.847382,125.289351,0,786,39731.9303125,2008-10-10,22:19:39
43.847415,125.289353,0,788,39731.9303703704,2008-10-10,22:19:44
43.847442,125.289337,0,791,39731.9304282407,2008-10-10,22:19:49
43.847436,125.289364,0,793,39731.9304861111,2008-10-10,22:19:54
43.847408,125.289394,0,793,39731.9305439815,2008-10-10,22:19:59
43.847385,125.289448,0,795,39731.9306018518,2008-10-10,22:20:04
43.847388,125.289466,0,796,39731.9306597222,2008-10-10,22:20:09
43.847279,125.289326,0,799,39731.9307175926,2008-10-10,22:20:14
43.847262,125.289292,0,800,39731.930775463,2008-10-10,22:20:19
43.847249,125.289286,0,801,39731.9308333333,2008-10-10,22:20:24
43.847213,125.289278,0,800,39731.9308912037,2008-10-10,22:20:29
43.84718,125.289243,0,799,39731.9309490741,2008-10-10,22:20:34
43.847157,125.289196,0,796,39731.9310069444,2008-10-10,22:20:39
43.847142,125.289158,0,795,39731.9310648148,2008-10-10,22:20:44
43.847142,125.289158,0,795,39731.931099537,2008-10-10,22:20:47
43.847149,125.289158,0,795,39731.9311226852,2008-10-10,22:20:49
43.84717,125.289113,0,793,39731.9311805556,2008-10-10,22:20:54
43.847173,125.289046,0,795,39731.9312384259,2008-10-10,22:20:59
43.847162,125.289016,0,794,39731.9312962963,2008-10-10,22:21:04
43.847185,125.288991,0,793,39731.9313541667,2008-10-10,22:21:09
43.847206,125.289002,0,791,39731.931412037,2008-10-10,22:21:14
43.847191,125.288998,0,794,39731.9314699074,2008-10-10,22:21:19
43.847157,125.288926,0,793,39731.9315277778,2008-10-10,22:21:24
43.847273,125.289212,0,834,39731.9356944444,2008-10-10,22:27:24
43.847253,125.289299,0,833,39731.9357523148,2008-10-10,22:27:29
43.847215,125.289361,0,831,39731.9358101852,2008-10-10,22:27:34
43.847211,125.289371,0,831,39731.9358680556,2008-10-10,22:27:39
43.847211,125.289371,0,831,39731.9359027778,2008-10-10,22:27:42
43.847209,125.289377,0,831,39731.9359259259,2008-10-10,22:27:44
43.847212,125.289388,0,831,39731.9359837963,2008-10-10,22:27:49
43.847212,125.289388,0,831,39731.9360185185,2008-10-10,22:27:52
43.847217,125.289392,0,831,39731.9360416667,2008-10-10,22:27:54
43.847239,125.289423,0,831,39731.936099537,2008-10-10,22:27:59
43.847257,125.289407,0,831,39731.9362152778,2008-10-10,22:28:09
43.847258,125.289406,0,831,39731.9363310185,2008-10-10,22:28:19
43.847258,125.289406,0,831,39731.9363657407,2008-10-10,22:28:22
43.847256,125.289398,0,831,39731.9363888889,2008-10-10,22:28:24
43.847251,125.289385,0,831,39731.9364467593,2008-10-10,22:28:29
43.847234,125.289359,0,831,39731.9365046296,2008-10-10,22:28:34
43.847234,125.289359,0,831,39731.9365393519,2008-10-10,22:28:37
43.847229,125.289359,0,831,39731.9365625,2008-10-10,22:28:39
43.84728,125.289396,0,831,39731.9366203704,2008-10-10,22:28:44
43.847334,125.289487,0,830,39731.9366782407,2008-10-10,22:28:49
43.847342,125.289526,0,830,39731.9367361111,2008-10-10,22:28:54
43.84735,125.289498,0,830,39731.9367939815,2008-10-10,22:28:59
43.847376,125.289477,0,831,39731.9368518519,2008-10-10,22:29:04
43.847404,125.289469,0,831,39731.9369097222,2008-10-10,22:29:09
43.847392,125.289439,0,832,39731.9369675926,2008-10-10,22:29:14
43.847392,125.289439,0,832,39731.9370023148,2008-10-10,22:29:17
43.847389,125.289446,0,832,39731.937025463,2008-10-10,22:29:19
43.847376,125.289475,0,832,39731.9370833333,2008-10-10,22:29:24
43.847346,125.289308,0,828,39731.9371412037,2008-10-10,22:29:29
43.847329,125.289311,0,830,39731.9371990741,2008-10-10,22:29:34
43.847277,125.289294,0,831,39731.9372569444,2008-10-10,22:29:39
43.847237,125.289285,0,831,39731.9373148148,2008-10-10,22:29:44
43.847213,125.289308,0,831,39731.9373726852,2008-10-10,22:29:49
43.847246,125.289348,0,831,39731.9374305556,2008-10-10,22:29:54
43.84727,125.289376,0,830,39731.9374884259,2008-10-10,22:29:59
43.847288,125.289402,0,830,39731.9375462963,2008-10-10,22:30:04
43.847281,125.289422,0,829,39731.9376041667,2008-10-10,22:30:09
43.847281,125.289422,0,829,39731.9376388889,2008-10-10,22:30:12
43.847277,125.289421,0,829,39731.937662037,2008-10-10,22:30:14
43.847305,125.289438,0,829,39731.9377199074,2008-10-10,22:30:19
43.84729,125.289414,0,829,39731.9377777778,2008-10-10,22:30:24
43.847274,125.2894,0,829,39731.9378356481,2008-10-10,22:30:29
43.847295,125.289406,0,829,39731.9378935185,2008-10-10,22:30:34
43.847319,125.289442,0,829,39731.9379513889,2008-10-10,22:30:39
43.847304,125.289436,0,829,39731.9380671296,2008-10-10,22:30:49
43.847304,125.289436,0,829,39731.9381018518,2008-10-10,22:30:52
43.847305,125.289432,0,829,39731.938125,2008-10-10,22:30:54
43.847316,125.289518,0,829,39731.9381828704,2008-10-10,22:30:59
43.847327,125.289685,0,828,39731.9382407407,2008-10-10,22:31:04
43.847364,125.289792,0,828,39731.9382986111,2008-10-10,22:31:09
43.847399,125.289888,0,828,39731.9383564815,2008-10-10,22:31:14
43.847428,125.289996,0,827,39731.9384143518,2008-10-10,22:31:19
43.84745,125.290112,0,827,39731.9384722222,2008-10-10,22:31:24
43.847444,125.29006,0,827,39731.9385300926,2008-10-10,22:31:29
43.84744,125.289988,0,827,39731.938587963,2008-10-10,22:31:34
43.847429,125.289933,0,827,39731.9386458333,2008-10-10,22:31:39
43.847429,125.289933,0,827,39731.9386805556,2008-10-10,22:31:42
43.847422,125.289935,0,828,39731.9387037037,2008-10-10,22:31:44
43.847412,125.289986,0,827,39731.9387615741,2008-10-10,22:31:49
43.847422,125.290029,0,827,39731.9388194444,2008-10-10,22:31:54
43.847442,125.290106,0,827,39731.9388773148,2008-10-10,22:31:59
43.847473,125.290198,0,827,39731.9389351852,2008-10-10,22:32:04
43.847472,125.290153,0,827,39731.9389930556,2008-10-10,22:32:09
43.84747,125.290105,0,827,39731.9390509259,2008-10-10,22:32:14
43.847492,125.290137,0,827,39731.9391087963,2008-10-10,22:32:19
43.847508,125.290157,0,827,39731.9391666667,2008-10-10,22:32:24
43.847518,125.29016,0,827,39731.939224537,2008-10-10,22:32:29
43.847499,125.290082,0,826,39731.9392824074,2008-10-10,22:32:34
43.847479,125.290032,0,822,39731.9393402778,2008-10-10,22:32:39
43.847354,125.28936,0,823,39731.9393981481,2008-10-10,22:32:44
43.847288,125.28894,0,823,39731.9394560185,2008-10-10,22:32:49
43.847278,125.288736,0,824,39731.9395138889,2008-10-10,22:32:54
43.847318,125.288771,0,823,39731.9395717593,2008-10-10,22:32:59
43.847296,125.28864,0,823,39731.9396296296,2008-10-10,22:33:04
43.847228,125.288505,0,823,39731.9396875,2008-10-10,22:33:09
43.84721,125.288465,0,823,39731.9397453704,2008-10-10,22:33:14
43.847214,125.288594,0,821,39731.9398032407,2008-10-10,22:33:19
43.847214,125.288733,0,822,39731.9398611111,2008-10-10,22:33:24
43.847212,125.288849,0,822,39731.9399189815,2008-10-10,22:33:29
43.847213,125.28887,0,822,39731.9399768518,2008-10-10,22:33:34
43.84725,125.288919,0,822,39731.9400347222,2008-10-10,22:33:39
43.847226,125.288854,0,822,39731.9400925926,2008-10-10,22:33:44
43.847214,125.288844,0,823,39731.940150463,2008-10-10,22:33:49
43.847183,125.288821,0,823,39731.9402083333,2008-10-10,22:33:54
43.847209,125.288941,0,824,39731.9402662037,2008-10-10,22:33:59
43.84722,125.289033,0,824,39731.9403240741,2008-10-10,22:34:04
43.847203,125.289072,0,824,39731.9403819444,2008-10-10,22:34:09
43.847186,125.289107,0,824,39731.9404398148,2008-10-10,22:34:14
43.847218,125.289204,0,824,39731.9404976852,2008-10-10,22:34:19
43.847218,125.289204,0,824,39731.9405324074,2008-10-10,22:34:22
43.847221,125.2892,0,824,39731.9405555556,2008-10-10,22:34:24
43.847142,125.289058,0,824,39731.9406134259,2008-10-10,22:34:29
43.847099,125.289014,0,824,39731.9406712963,2008-10-10,22:34:34
43.847127,125.289113,0,824,39731.9407291667,2008-10-10,22:34:39
43.847125,125.289088,0,824,39731.940787037,2008-10-10,22:34:44
43.847122,125.28906,0,823,39731.9408449074,2008-10-10,22:34:49
43.847155,125.289074,0,822,39731.9409027778,2008-10-10,22:34:54
43.8472,125.289092,0,822,39731.9409606481,2008-10-10,22:34:59
43.8472,125.289007,0,823,39731.9410185185,2008-10-10,22:35:04
43.847181,125.288889,0,823,39731.9410763889,2008-10-10,22:35:09
43.847162,125.288812,0,824,39731.9411342593,2008-10-10,22:35:14
43.847152,125.288821,0,824,39731.9411921296,2008-10-10,22:35:19
43.847153,125.288846,0,825,39731.94125,2008-10-10,22:35:24
43.847179,125.288909,0,826,39731.9413078704,2008-10-10,22:35:29
43.847204,125.28898,0,827,39731.9413657407,2008-10-10,22:35:34
43.847201,125.289029,0,828,39731.9414236111,2008-10-10,22:35:39
43.847173,125.289056,0,829,39731.9414814815,2008-10-10,22:35:44
43.847154,125.289023,0,831,39731.9415393519,2008-10-10,22:35:49
43.847162,125.289054,0,831,39731.9415972222,2008-10-10,22:35:54
43.847203,125.289217,0,830,39731.9416550926,2008-10-10,22:35:59
43.847246,125.289398,0,829,39731.941712963,2008-10-10,22:36:04
43.847248,125.289465,0,829,39731.9417708333,2008-10-10,22:36:09
43.84722,125.289417,0,830,39731.9418287037,2008-10-10,22:36:14
43.847191,125.289335,0,831,39731.9418865741,2008-10-10,22:36:19
43.847204,125.289293,0,832,39731.9419444444,2008-10-10,22:36:24
43.847203,125.289259,0,833,39731.9420023148,2008-10-10,22:36:29
43.847186,125.289237,0,834,39731.9420601852,2008-10-10,22:36:34
43.847186,125.289304,0,834,39731.9421180556,2008-10-10,22:36:39
43.847196,125.289329,0,833,39731.9421759259,2008-10-10,22:36:44
43.847196,125.289329,0,833,39731.9422106481,2008-10-10,22:36:47
43.847198,125.289323,0,833,39731.9422337963,2008-10-10,22:36:49
43.84722,125.289316,0,834,39731.9422916667,2008-10-10,22:36:54
43.847241,125.289341,0,833,39731.942349537,2008-10-10,22:36:59
43.847252,125.289359,0,833,39731.9424074074,2008-10-10,22:37:04
43.847242,125.289352,0,833,39731.9424652778,2008-10-10,22:37:09
43.847224,125.289355,0,833,39731.9425231481,2008-10-10,22:37:14
43.847192,125.289318,0,833,39731.9425810185,2008-10-10,22:37:19
43.847192,125.289318,0,833,39731.9426157407,2008-10-10,22:37:22
43.847189,125.289322,0,833,39731.9426388889,2008-10-10,22:37:24
43.847186,125.289331,0,833,39731.9426967593,2008-10-10,22:37:29
43.847202,125.289365,0,833,39731.9427546296,2008-10-10,22:37:34
43.847189,125.289355,0,833,39731.9428125,2008-10-10,22:37:39
43.847166,125.289318,0,834,39731.9428703704,2008-10-10,22:37:44
43.847152,125.289273,0,834,39731.9429282407,2008-10-10,22:37:49
43.847148,125.289178,0,835,39731.9429861111,2008-10-10,22:37:54
43.847162,125.289128,0,836,39731.9430439815,2008-10-10,22:37:59
43.847171,125.289129,0,836,39731.9431018519,2008-10-10,22:38:04
43.847171,125.289129,0,836,39731.9431365741,2008-10-10,22:38:07
43.847166,125.289135,0,837,39731.9431597222,2008-10-10,22:38:09
43.847188,125.289135,0,837,39731.9432175926,2008-10-10,22:38:14
43.847205,125.289038,0,825,39731.943275463,2008-10-10,22:38:19
43.847231,125.289052,0,826,39731.9433333333,2008-10-10,22:38:24
43.847262,125.289058,0,828,39731.9433912037,2008-10-10,22:38:29
43.847277,125.289049,0,829,39731.9434490741,2008-10-10,22:38:34
43.847254,125.28899,0,831,39731.9435069444,2008-10-10,22:38:39
43.847262,125.28934,0,803,39731.9459375,2008-10-10,22:42:09
43.847293,125.289405,0,805,39731.9459953704,2008-10-10,22:42:14
43.847262,125.28926,0,812,39731.9460532407,2008-10-10,22:42:19
43.847227,125.289109,0,817,39731.9461111111,2008-10-10,22:42:24
43.847216,125.289016,0,818,39731.9461689815,2008-10-10,22:42:29
43.847232,125.289035,0,817,39731.9462268518,2008-10-10,22:42:34
43.847254,125.289074,0,817,39731.9462847222,2008-10-10,22:42:39
43.847253,125.289009,0,818,39731.9463425926,2008-10-10,22:42:44
43.847207,125.28884,0,817,39731.946400463,2008-10-10,22:42:49
43.847171,125.288786,0,818,39731.9464583333,2008-10-10,22:42:54
43.84716,125.288739,0,815,39731.9465162037,2008-10-10,22:42:59
43.84716,125.288667,0,812,39731.9465740741,2008-10-10,22:43:04
43.84716,125.288667,0,812,39731.9466087963,2008-10-10,22:43:07
43.847155,125.288659,0,804,39731.9466319444,2008-10-10,22:43:09
43.847131,125.288615,0,800,39731.9466898148,2008-10-10,22:43:14
43.847116,125.288557,0,802,39731.9467476852,2008-10-10,22:43:19
43.847127,125.288559,0,801,39731.9468055556,2008-10-10,22:43:24
43.847145,125.288582,0,798,39731.9468634259,2008-10-10,22:43:29
43.847166,125.288688,0,793,39731.9469212963,2008-10-10,22:43:34
43.847179,125.288768,0,794,39731.9469791667,2008-10-10,22:43:39
43.847169,125.288744,0,796,39731.947037037,2008-10-10,22:43:44
43.847179,125.288756,0,796,39731.9470949074,2008-10-10,22:43:49
43.847203,125.288809,0,795,39731.9471527778,2008-10-10,22:43:54
43.847175,125.288767,0,797,39731.9472106481,2008-10-10,22:43:59
43.847153,125.288764,0,798,39731.9472685185,2008-10-10,22:44:04
43.847145,125.288709,0,799,39731.9473263889,2008-10-10,22:44:09
43.847142,125.288688,0,800,39731.9473842593,2008-10-10,22:44:14
43.847164,125.288764,0,801,39731.9474421296,2008-10-10,22:44:19
43.847169,125.288782,0,801,39731.9475,2008-10-10,22:44:24
43.847185,125.288788,0,801,39731.9475578704,2008-10-10,22:44:29
43.847185,125.288788,0,801,39731.9475925926,2008-10-10,22:44:32
43.847189,125.288781,0,800,39731.9476157407,2008-10-10,22:44:34
43.847208,125.288841,0,800,39731.9476736111,2008-10-10,22:44:39
43.847216,125.288882,0,800,39731.9477314815,2008-10-10,22:44:44
43.847228,125.288895,0,800,39731.9477893518,2008-10-10,22:44:49
43.847214,125.288887,0,800,39731.9478472222,2008-10-10,22:44:54
43.84721,125.2889,0,800,39731.9479050926,2008-10-10,22:44:59
43.847241,125.288995,0,800,39731.947962963,2008-10-10,22:45:04
43.847264,125.289078,0,801,39731.9480208333,2008-10-10,22:45:09
43.847269,125.289145,0,801,39731.9480787037,2008-10-10,22:45:14
43.847246,125.289151,0,800,39731.9481365741,2008-10-10,22:45:19
43.847238,125.289177,0,800,39731.9481944444,2008-10-10,22:45:24
43.847274,125.289269,0,801,39731.9482523148,2008-10-10,22:45:29
43.847303,125.28934,0,802,39731.9483101852,2008-10-10,22:45:34
43.847296,125.289326,0,801,39731.9483680556,2008-10-10,22:45:39
43.847266,125.289338,0,802,39731.9484259259,2008-10-10,22:45:44
43.847218,125.289002,0,861,39731.9605208333,2008-10-10,23:03:09
43.847196,125.288895,0,861,39731.9605787037,2008-10-10,23:03:14
43.847191,125.288933,0,862,39731.9606365741,2008-10-10,23:03:19
43.847216,125.289023,0,865,39731.9606944444,2008-10-10,23:03:24
43.847223,125.289071,0,865,39731.9607523148,2008-10-10,23:03:29
43.847235,125.289115,0,864,39731.9608101852,2008-10-10,23:03:34
43.847255,125.289269,0,866,39731.9608680556,2008-10-10,23:03:39
43.847291,125.289507,0,867,39731.9609259259,2008-10-10,23:03:44
43.847307,125.289634,0,866,39731.9609837963,2008-10-10,23:03:49
43.847303,125.289657,0,866,39731.9610416667,2008-10-10,23:03:54
43.847313,125.289815,0,864,39731.961099537,2008-10-10,23:03:59
43.847321,125.289901,0,856,39731.9611574074,2008-10-10,23:04:04
43.847314,125.289942,0,851,39731.9612152778,2008-10-10,23:04:09
43.847315,125.289994,0,846,39731.9612731481,2008-10-10,23:04:14
43.847315,125.289994,0,846,39731.9613078704,2008-10-10,23:04:17
43.847319,125.28999,0,840,39731.9613310185,2008-10-10,23:04:19
43.847325,125.289888,0,832,39731.9613888889,2008-10-10,23:04:24
43.847324,125.289828,0,830,39731.9614467593,2008-10-10,23:04:29
43.847301,125.289715,0,828,39731.9615046296,2008-10-10,23:04:34
43.847301,125.28966,0,827,39731.9615625,2008-10-10,23:04:39
43.8473,125.289585,0,826,39731.9616203704,2008-10-10,23:04:44
43.847288,125.289504,0,824,39731.9616782407,2008-10-10,23:04:49
43.847268,125.289395,0,824,39731.9617361111,2008-10-10,23:04:54
43.847243,125.28922,0,824,39731.9617939815,2008-10-10,23:04:59
43.847236,125.289139,0,822,39731.9618518518,2008-10-10,23:05:04
43.84721,125.289069,0,824,39731.9619097222,2008-10-10,23:05:09
43.847197,125.289046,0,826,39731.9619675926,2008-10-10,23:05:14
43.847201,125.289078,0,826,39731.962025463,2008-10-10,23:05:19
43.847206,125.289093,0,827,39731.9620833333,2008-10-10,23:05:24
43.847206,125.289093,0,827,39731.9621180556,2008-10-10,23:05:27
43.847205,125.289099,0,827,39731.9621412037,2008-10-10,23:05:29
43.847213,125.289074,0,830,39731.9621990741,2008-10-10,23:05:34
43.847218,125.28899,0,832,39731.9622569444,2008-10-10,23:05:39
43.847235,125.288977,0,833,39731.9623148148,2008-10-10,23:05:44
43.84723,125.288988,0,835,39731.9623726852,2008-10-10,23:05:49
43.84723,125.288979,0,835,39731.9624305556,2008-10-10,23:05:54
43.847235,125.289036,0,834,39731.9624884259,2008-10-10,23:05:59
43.847233,125.289027,0,833,39731.9625462963,2008-10-10,23:06:04
43.847213,125.28907,0,836,39731.9626041667,2008-10-10,23:06:09
43.847212,125.289139,0,834,39731.962662037,2008-10-10,23:06:14
43.847245,125.28923,0,834,39731.9627199074,2008-10-10,23:06:19
43.847245,125.28923,0,834,39731.9627546296,2008-10-10,23:06:22
43.847248,125.289238,0,835,39731.9627777778,2008-10-10,23:06:24
43.847251,125.289261,0,834,39731.9628356481,2008-10-10,23:06:29
43.847272,125.289329,0,832,39731.9628935185,2008-10-10,23:06:34
43.847282,125.289349,0,833,39731.9629513889,2008-10-10,23:06:39
43.847279,125.289318,0,837,39731.9630092593,2008-10-10,23:06:44
43.847263,125.289259,0,839,39731.9630671296,2008-10-10,23:06:49
43.847268,125.289248,0,839,39731.963125,2008-10-10,23:06:54
43.847268,125.289248,0,839,39731.9631597222,2008-10-10,23:06:57
43.847271,125.28924,0,838,39731.9631828704,2008-10-10,23:06:59
43.847273,125.289254,0,838,39731.9632407407,2008-10-10,23:07:04
43.847256,125.289195,0,838,39731.9632986111,2008-10-10,23:07:09
43.847256,125.289195,0,838,39731.9633333333,2008-10-10,23:07:12
43.84725,125.289189,0,838,39731.9633564815,2008-10-10,23:07:14
43.847231,125.289135,0,837,39731.9634143518,2008-10-10,23:07:19
43.847222,125.289085,0,838,39731.9634722222,2008-10-10,23:07:24
43.847217,125.289034,0,838,39731.9635300926,2008-10-10,23:07:29
43.847207,125.288984,0,838,39731.963587963,2008-10-10,23:07:34
43.847194,125.288854,0,839,39731.9636458333,2008-10-10,23:07:39
43.847194,125.288854,0,839,39731.9636805556,2008-10-10,23:07:42
43.847191,125.288856,0,841,39731.9637037037,2008-10-10,23:07:44
43.847199,125.288954,0,841,39731.9637615741,2008-10-10,23:07:49
43.847199,125.288954,0,841,39731.9637962963,2008-10-10,23:07:52
43.847199,125.288958,0,844,39731.9638194444,2008-10-10,23:07:54
43.84721,125.289012,0,848,39731.9638773148,2008-10-10,23:07:59
43.84723,125.289111,0,848,39731.9639351852,2008-10-10,23:08:04
43.847251,125.289192,0,850,39731.9639930556,2008-10-10,23:08:09
43.847255,125.28923,0,850,39731.9640509259,2008-10-10,23:08:14
43.847267,125.289337,0,850,39731.9641087963,2008-10-10,23:08:19
43.847288,125.289364,0,849,39731.9641666667,2008-10-10,23:08:24
43.847269,125.289241,0,850,39731.964224537,2008-10-10,23:08:29
43.847265,125.28925,0,850,39731.9642824074,2008-10-10,23:08:34
43.847272,125.289282,0,851,39731.9643402778,2008-10-10,23:08:39
43.847266,125.289252,0,851,39731.9643981481,2008-10-10,23:08:44
43.847243,125.289187,0,852,39731.9644560185,2008-10-10,23:08:49
43.847218,125.289101,0,853,39731.9645138889,2008-10-10,23:08:54
43.847212,125.289063,0,854,39731.9645717593,2008-10-10,23:08:59
43.847225,125.289094,0,854,39731.9646296296,2008-10-10,23:09:04
43.847225,125.289094,0,854,39731.9646643519,2008-10-10,23:09:07
43.847229,125.289093,0,854,39731.9646875,2008-10-10,23:09:09
43.847223,125.289012,0,853,39731.9647453704,2008-10-10,23:09:14
43.84721,125.288975,0,853,39731.9648032407,2008-10-10,23:09:19
43.84721,125.288975,0,853,39731.964837963,2008-10-10,23:09:22
43.847213,125.288967,0,854,39731.9648611111,2008-10-10,23:09:24
43.847229,125.288986,0,853,39731.9649189815,2008-10-10,23:09:29
43.847227,125.288916,0,854,39731.9649768519,2008-10-10,23:09:34
43.847227,125.288886,0,852,39731.9650347222,2008-10-10,23:09:39
43.847227,125.288903,0,850,39731.9650925926,2008-10-10,23:09:44
43.847221,125.288853,0,849,39731.965150463,2008-10-10,23:09:49
43.847224,125.288835,0,848,39731.9652083333,2008-10-10,23:09:54
43.847248,125.288848,0,849,39731.9652662037,2008-10-10,23:09:59
43.847248,125.288848,0,849,39731.9653009259,2008-10-10,23:10:02
43.847243,125.288856,0,851,39731.9653240741,2008-10-10,23:10:04
43.847226,125.288872,0,853,39731.9653819444,2008-10-10,23:10:09
43.847241,125.288931,0,853,39731.9654398148,2008-10-10,23:10:14
43.847241,125.288931,0,853,39731.965474537,2008-10-10,23:10:17
43.847236,125.288925,0,855,39731.9654976852,2008-10-10,23:10:19
43.847222,125.288925,0,857,39731.9655555556,2008-10-10,23:10:24
43.847215,125.288872,0,857,39731.9656134259,2008-10-10,23:10:29
43.847214,125.288848,0,858,39731.9656712963,2008-10-10,23:10:34
43.847203,125.288888,0,858,39731.9657291667,2008-10-10,23:10:39
43.847183,125.288913,0,860,39731.965787037,2008-10-10,23:10:44
43.847183,125.288951,0,861,39731.9658449074,2008-10-10,23:10:49
43.847209,125.289016,0,859,39731.9659027778,2008-10-10,23:10:54
43.847217,125.289067,0,860,39731.9659606481,2008-10-10,23:10:59
43.847202,125.289043,0,863,39731.9660185185,2008-10-10,23:11:04
43.847215,125.289177,0,863,39731.9660763889,2008-10-10,23:11:09
43.84723,125.289281,0,862,39731.9661342593,2008-10-10,23:11:14
43.84723,125.289281,0,862,39731.9661689815,2008-10-10,23:11:17
43.847234,125.289283,0,864,39731.9661921296,2008-10-10,23:11:19
43.847224,125.289224,0,862,39731.96625,2008-10-10,23:11:24
43.847243,125.289302,0,858,39731.9663078704,2008-10-10,23:11:29
43.847241,125.289314,0,857,39731.9663657407,2008-10-10,23:11:34
43.847225,125.289259,0,857,39731.9664236111,2008-10-10,23:11:39
43.847233,125.289174,0,855,39731.9664814815,2008-10-10,23:11:44
43.847226,125.28911,0,855,39731.9665393519,2008-10-10,23:11:49
43.847222,125.288969,0,858,39731.9665972222,2008-10-10,23:11:54
43.84721,125.288899,0,861,39731.9666550926,2008-10-10,23:11:59
43.847215,125.288938,0,862,39731.966712963,2008-10-10,23:12:04
43.847215,125.288938,0,862,39731.9667476852,2008-10-10,23:12:07
43.847223,125.288939,0,862,39731.9667708333,2008-10-10,23:12:09
43.847219,125.288956,0,862,39731.9668287037,2008-10-10,23:12:14
43.847237,125.28904,0,863,39731.9668865741,2008-10-10,23:12:19
43.847269,125.289127,0,862,39731.9669444444,2008-10-10,23:12:24
43.847279,125.289198,0,861,39731.9670023148,2008-10-10,23:12:29
43.847283,125.289239,0,860,39731.9670601852,2008-10-10,23:12:34
43.847283,125.289199,0,859,39731.9671180556,2008-10-10,23:12:39
43.847275,125.289147,0,857,39731.9671759259,2008-10-10,23:12:44
43.847262,125.289075,0,857,39731.9672337963,2008-10-10,23:12:49
43.847254,125.289042,0,857,39731.9672916667,2008-10-10,23:12:54
43.847252,125.288966,0,856,39731.967349537,2008-10-10,23:12:59
43.84724,125.288838,0,856,39731.9674074074,2008-10-10,23:13:04
43.847233,125.288801,0,858,39731.9674652778,2008-10-10,23:13:09
43.847233,125.288812,0,859,39731.9675231481,2008-10-10,23:13:14
43.847233,125.288812,0,859,39731.9675578704,2008-10-10,23:13:17
43.847241,125.28882,0,859,39731.9675810185,2008-10-10,23:13:19
43.847239,125.288846,0,859,39731.9676388889,2008-10-10,23:13:24
43.847212,125.288868,0,861,39731.9676967593,2008-10-10,23:13:29
43.847221,125.288876,0,861,39731.9677546296,2008-10-10,23:13:34
43.847217,125.28889,0,861,39731.9678125,2008-10-10,23:13:39
43.847217,125.28889,0,861,39731.9678472222,2008-10-10,23:13:42
43.847211,125.288883,0,862,39731.9678703704,2008-10-10,23:13:44
43.847233,125.28892,0,861,39731.9679282407,2008-10-10,23:13:49
43.847256,125.288977,0,860,39731.9679861111,2008-10-10,23:13:54
43.847256,125.288977,0,860,39731.9680208333,2008-10-10,23:13:57
43.847258,125.288985,0,860,39731.9680439815,2008-10-10,23:13:59
43.847271,125.288973,0,859,39731.9681018519,2008-10-10,23:14:04
43.84728,125.28903,0,856,39731.9681597222,2008-10-10,23:14:09
43.847274,125.289072,0,856,39731.9682175926,2008-10-10,23:14:14
43.847267,125.289105,0,856,39731.968275463,2008-10-10,23:14:19
43.847263,125.289149,0,855,39731.9683333333,2008-10-10,23:14:24
43.847256,125.28918,0,857,39731.9683912037,2008-10-10,23:14:29
43.847248,125.289166,0,857,39731.9684490741,2008-10-10,23:14:34
43.847251,125.289222,0,856,39731.9685069444,2008-10-10,23:14:39
43.847261,125.289284,0,855,39731.9685648148,2008-10-10,23:14:44
43.847258,125.289311,0,856,39731.9686226852,2008-10-10,23:14:49
43.847247,125.289278,0,857,39731.9686805556,2008-10-10,23:14:54
43.847259,125.289282,0,857,39731.9687384259,2008-10-10,23:14:59
43.847268,125.289316,0,859,39731.9687962963,2008-10-10,23:15:04
43.847277,125.289411,0,860,39731.9688541667,2008-10-10,23:15:09
43.847273,125.289499,0,861,39731.968912037,2008-10-10,23:15:14
43.847284,125.289471,0,863,39731.9689699074,2008-10-10,23:15:19
43.847284,125.289492,0,865,39731.9690277778,2008-10-10,23:15:24
43.847306,125.289579,0,865,39731.9690856481,2008-10-10,23:15:29
43.847337,125.289644,0,865,39731.9691435185,2008-10-10,23:15:34
43.847373,125.289749,0,864,39731.9692013889,2008-10-10,23:15:39
43.847378,125.289786,0,863,39731.9692592593,2008-10-10,23:15:44
43.847343,125.289681,0,863,39731.9693171296,2008-10-10,23:15:49
43.847309,125.289649,0,864,39731.969375,2008-10-10,23:15:54
43.847239,125.289433,0,866,39731.9694328704,2008-10-10,23:15:59
43.847217,125.289336,0,866,39731.9694907407,2008-10-10,23:16:04
43.847231,125.289355,0,868,39731.9695486111,2008-10-10,23:16:09
43.847242,125.289327,0,868,39731.9696064815,2008-10-10,23:16:14
43.847226,125.289181,0,870,39731.9696643518,2008-10-10,23:16:19
43.847256,125.289223,0,871,39731.9697222222,2008-10-10,23:16:24
43.847285,125.289222,0,872,39731.9697800926,2008-10-10,23:16:29
43.847229,125.289098,0,874,39731.969837963,2008-10-10,23:16:34
43.847157,125.288948,0,877,39731.9698958333,2008-10-10,23:16:39
43.847202,125.289112,0,878,39731.9699537037,2008-10-10,23:16:44
43.847223,125.289158,0,880,39731.9700115741,2008-10-10,23:16:49
43.847185,125.289035,0,883,39731.9700694444,2008-10-10,23:16:54
43.84717,125.288951,0,885,39731.9701273148,2008-10-10,23:16:59
43.847169,125.288918,0,889,39731.9701851852,2008-10-10,23:17:04
43.847178,125.288877,0,894,39731.9702430556,2008-10-10,23:17:09
43.847216,125.288886,0,897,39731.9703009259,2008-10-10,23:17:14
43.847236,125.288977,0,901,39731.9703587963,2008-10-10,23:17:19
43.847211,125.288908,0,902,39731.9704166667,2008-10-10,23:17:24
43.847176,125.288849,0,905,39731.970474537,2008-10-10,23:17:29
43.847175,125.288933,0,908,39731.9705324074,2008-10-10,23:17:34
43.847187,125.288974,0,913,39731.9705902778,2008-10-10,23:17:39
43.847187,125.288974,0,913,39731.970625,2008-10-10,23:17:42
43.847193,125.28897,0,914,39731.9706481481,2008-10-10,23:17:44
43.847223,125.289093,0,911,39731.9707060185,2008-10-10,23:17:49
43.847235,125.289162,0,910,39731.9707638889,2008-10-10,23:17:54
43.847216,125.289132,0,910,39731.9708217593,2008-10-10,23:17:59
43.847205,125.289078,0,908,39731.9708796296,2008-10-10,23:18:04
43.847201,125.289066,0,905,39731.9709375,2008-10-10,23:18:09
43.847172,125.288992,0,904,39731.9709953704,2008-10-10,23:18:14
43.847152,125.28888,0,900,39731.9710532407,2008-10-10,23:18:19
43.847126,125.288831,0,898,39731.9711111111,2008-10-10,23:18:24
43.847111,125.288772,0,901,39731.9711689815,2008-10-10,23:18:29
43.847129,125.288788,0,899,39731.9712268518,2008-10-10,23:18:34
43.847126,125.288764,0,896,39731.9712847222,2008-10-10,23:18:39
43.84712,125.288746,0,893,39731.9713425926,2008-10-10,23:18:44
43.847134,125.288818,0,892,39731.971400463,2008-10-10,23:18:49
43.847144,125.28884,0,891,39731.9714583333,2008-10-10,23:18:54
43.847175,125.288869,0,889,39731.9715162037,2008-10-10,23:18:59
43.847176,125.288878,0,889,39731.9715740741,2008-10-10,23:19:04
43.847175,125.28887,0,889,39731.9716319444,2008-10-10,23:19:09
43.847175,125.28887,0,889,39731.9716666667,2008-10-10,23:19:12
43.847178,125.288873,0,889,39731.9716898148,2008-10-10,23:19:14
43.847183,125.288945,0,889,39731.9717476852,2008-10-10,23:19:19
43.847186,125.288962,0,886,39731.9718055556,2008-10-10,23:19:24
43.847181,125.288992,0,885,39731.9718634259,2008-10-10,23:19:29
43.847181,125.288992,0,885,39731.9718981481,2008-10-10,23:19:32
43.847178,125.288996,0,884,39731.9719212963,2008-10-10,23:19:34
43.847168,125.288962,0,883,39731.9719791667,2008-10-10,23:19:39
43.847186,125.288986,0,881,39731.972037037,2008-10-10,23:19:44
43.847204,125.28902,0,879,39731.9720949074,2008-10-10,23:19:49
43.847217,125.28902,0,877,39731.9721527778,2008-10-10,23:19:54
43.847218,125.289007,0,876,39731.9722106481,2008-10-10,23:19:59
43.847211,125.289088,0,878,39731.9722685185,2008-10-10,23:20:04
43.847185,125.289124,0,881,39731.9723263889,2008-10-10,23:20:09
43.847185,125.289124,0,881,39731.9723611111,2008-10-10,23:20:12
43.847181,125.289127,0,882,39731.9723842593,2008-10-10,23:20:14
43.847189,125.289137,0,879,39731.9724421296,2008-10-10,23:20:19
43.847189,125.289137,0,879,39731.9724768519,2008-10-10,23:20:22
43.847188,125.289145,0,878,39731.9725,2008-10-10,23:20:24
43.847173,125.289134,0,878,39731.9725578704,2008-10-10,23:20:29
43.847173,125.289134,0,878,39731.9725925926,2008-10-10,23:20:32
43.847173,125.289133,0,878,39731.9726157407,2008-10-10,23:20:34
43.847157,125.289098,0,874,39731.9726736111,2008-10-10,23:20:39
43.847136,125.288927,0,874,39731.9727314815,2008-10-10,23:20:44
43.847131,125.288839,0,875,39731.9727893519,2008-10-10,23:20:49
43.847124,125.288793,0,876,39731.9728472222,2008-10-10,23:20:54
43.847131,125.288755,0,878,39731.9729050926,2008-10-10,23:20:59
43.847232,125.28909,0,875,39731.9751041667,2008-10-10,23:24:09
43.847219,125.289123,0,874,39731.975162037,2008-10-10,23:24:14
43.84721,125.289165,0,874,39731.9752199074,2008-10-10,23:24:19
43.847219,125.289175,0,874,39731.9752777778,2008-10-10,23:24:24
43.847237,125.289244,0,875,39731.9753356481,2008-10-10,23:24:29
43.847237,125.289244,0,875,39731.9753703704,2008-10-10,23:24:32
43.847241,125.28925,0,875,39731.9753935185,2008-10-10,23:24:34
43.847242,125.289233,0,874,39731.9754513889,2008-10-10,23:24:39
43.847242,125.289233,0,874,39731.9754861111,2008-10-10,23:24:42
43.847245,125.289241,0,874,39731.9755092593,2008-10-10,23:24:44
43.84725,125.289275,0,872,39731.9755671296,2008-10-10,23:24:49
43.847262,125.289264,0,871,39731.975625,2008-10-10,23:24:54
43.847264,125.289236,0,870,39731.9756828704,2008-10-10,23:24:59
43.847256,125.289221,0,868,39731.9757407407,2008-10-10,23:25:04
43.847256,125.28922,0,868,39731.9757986111,2008-10-10,23:25:09
43.847256,125.28922,0,868,39731.9758333333,2008-10-10,23:25:12
43.847257,125.289223,0,868,39731.9758564815,2008-10-10,23:25:14
43.847223,125.289144,0,869,39731.9759143519,2008-10-10,23:25:19
43.847221,125.289122,0,870,39731.9759722222,2008-10-10,23:25:24
43.847216,125.289141,0,870,39731.9760300926,2008-10-10,23:25:29
43.847203,125.289115,0,871,39731.976087963,2008-10-10,23:25:34
43.847206,125.289021,0,872,39731.9761458333,2008-10-10,23:25:39
43.847199,125.28892,0,872,39731.9762037037,2008-10-10,23:25:44
43.847188,125.288895,0,871,39731.9762615741,2008-10-10,23:25:49
43.847174,125.288846,0,870,39731.9763194444,2008-10-10,23:25:54
43.847184,125.288844,0,870,39731.9763773148,2008-10-10,23:25:59
43.847178,125.288785,0,872,39731.9764351852,2008-10-10,23:26:04
43.847165,125.288802,0,872,39731.9764930556,2008-10-10,23:26:09
43.847165,125.288802,0,872,39731.9765277778,2008-10-10,23:26:12
43.847162,125.288809,0,872,39731.9765509259,2008-10-10,23:26:14
43.847171,125.288836,0,871,39731.9766087963,2008-10-10,23:26:19
43.847182,125.288908,0,871,39731.9766666667,2008-10-10,23:26:24
43.847192,125.288973,0,869,39731.976724537,2008-10-10,23:26:29
43.847203,125.288999,0,867,39731.9767824074,2008-10-10,23:26:34
43.847205,125.289026,0,864,39731.9768402778,2008-10-10,23:26:39
43.847204,125.289082,0,863,39731.9768981481,2008-10-10,23:26:44
43.847222,125.289105,0,860,39731.9769560185,2008-10-10,23:26:49
43.847222,125.289105,0,860,39731.9769907407,2008-10-10,23:26:52
43.847227,125.2891,0,859,39731.9770138889,2008-10-10,23:26:54
43.847233,125.289162,0,857,39731.9770717593,2008-10-10,23:26:59
43.84721,125.289189,0,857,39731.9771296296,2008-10-10,23:27:04
43.847209,125.289219,0,857,39731.9771875,2008-10-10,23:27:09
43.847217,125.289248,0,856,39731.9772453704,2008-10-10,23:27:14
43.847217,125.289248,0,856,39731.9772800926,2008-10-10,23:27:17
43.847215,125.288911,0,870,39731.9800810185,2008-10-10,23:31:19
43.847189,125.288842,0,870,39731.9801388889,2008-10-10,23:31:24
43.847198,125.288836,0,869,39731.9801967593,2008-10-10,23:31:29
43.847198,125.288836,0,869,39731.9802314815,2008-10-10,23:31:32
43.847204,125.288828,0,869,39731.9802546296,2008-10-10,23:31:34
43.847187,125.288879,0,868,39731.9803125,2008-10-10,23:31:39
43.847184,125.288931,0,867,39731.9803703704,2008-10-10,23:31:44
43.847212,125.288959,0,870,39731.9804282407,2008-10-10,23:31:49
43.847201,125.288952,0,869,39731.9804861111,2008-10-10,23:31:54
43.847206,125.288967,0,869,39731.9805439815,2008-10-10,23:31:59
43.847208,125.288993,0,868,39731.9806018519,2008-10-10,23:32:04
43.847224,125.289071,0,866,39731.9806597222,2008-10-10,23:32:09
43.84726,125.289097,0,866,39731.9807175926,2008-10-10,23:32:14
43.847253,125.289086,0,864,39731.980775463,2008-10-10,23:32:19
43.84722,125.289071,0,865,39731.9808333333,2008-10-10,23:32:24
43.847199,125.289076,0,865,39731.9808912037,2008-10-10,23:32:29
43.847226,125.289142,0,864,39731.9809490741,2008-10-10,23:32:34
43.847238,125.289166,0,866,39731.9810069444,2008-10-10,23:32:39
43.847238,125.289166,0,866,39731.9810416667,2008-10-10,23:32:42
43.84724,125.28916,0,868,39731.9810648148,2008-10-10,23:32:44
43.847252,125.289152,0,868,39731.9811226852,2008-10-10,23:32:49
43.847261,125.289124,0,867,39731.9811805556,2008-10-10,23:32:54
43.847282,125.289144,0,866,39731.9812384259,2008-10-10,23:32:59
43.847309,125.289192,0,865,39731.9812962963,2008-10-10,23:33:04
43.847305,125.289232,0,865,39731.9813541667,2008-10-10,23:33:09
43.847262,125.289289,0,865,39731.981412037,2008-10-10,23:33:14
43.847232,125.289248,0,865,39731.9814699074,2008-10-10,23:33:19
43.847202,125.289202,0,860,39731.9815277778,2008-10-10,23:33:24
43.847196,125.289121,0,857,39731.9815856481,2008-10-10,23:33:29
43.847184,125.289056,0,854,39731.9816435185,2008-10-10,23:33:34
43.847165,125.289002,0,853,39731.9817013889,2008-10-10,23:33:39
43.847152,125.288984,0,852,39731.9817592593,2008-10-10,23:33:44
43.847152,125.288984,0,852,39731.9817939815,2008-10-10,23:33:47
43.847146,125.288987,0,852,39731.9818171296,2008-10-10,23:33:49
43.847137,125.289006,0,852,39731.981875,2008-10-10,23:33:54
43.84714,125.28908,0,850,39731.9819328704,2008-10-10,23:33:59
43.847131,125.28912,0,849,39731.9819907407,2008-10-10,23:34:04
43.847101,125.289166,0,846,39731.9820486111,2008-10-10,23:34:09
43.847075,125.289216,0,842,39731.9821064815,2008-10-10,23:34:14
43.847041,125.289225,0,839,39731.9821643519,2008-10-10,23:34:19
43.847057,125.289237,0,836,39731.9822222222,2008-10-10,23:34:24
43.84713,125.28929,0,834,39731.9822800926,2008-10-10,23:34:29
43.847166,125.289392,0,833,39731.982337963,2008-10-10,23:34:34
43.847214,125.289455,0,832,39731.9823958333,2008-10-10,23:34:39
43.847221,125.289444,0,831,39731.9824537037,2008-10-10,23:34:44
43.847205,125.289389,0,831,39731.9825115741,2008-10-10,23:34:49
43.847215,125.289384,0,830,39731.9825694444,2008-10-10,23:34:54
43.847209,125.28933,0,832,39731.9826273148,2008-10-10,23:34:59
43.847211,125.28931,0,833,39731.9826851852,2008-10-10,23:35:04
43.847209,125.289259,0,836,39731.9827430556,2008-10-10,23:35:09
43.847225,125.28921,0,836,39731.9828009259,2008-10-10,23:35:14
43.847242,125.289216,0,835,39731.9828587963,2008-10-10,23:35:19
43.847241,125.28922,0,835,39731.9829166667,2008-10-10,23:35:24
43.847241,125.28922,0,835,39731.9829513889,2008-10-10,23:35:27
43.847234,125.289227,0,835,39731.982974537,2008-10-10,23:35:29
43.847191,125.288887,0,852,39731.988125,2008-10-10,23:42:54
43.847187,125.288827,0,852,39731.9881828704,2008-10-10,23:42:59
43.847179,125.288799,0,852,39731.9882407407,2008-10-10,23:43:04
43.847151,125.288723,0,854,39731.9882986111,2008-10-10,23:43:09
43.847142,125.288672,0,855,39731.9883564815,2008-10-10,23:43:14
43.847149,125.288698,0,855,39731.9884143519,2008-10-10,23:43:19
43.847144,125.288753,0,854,39731.9884722222,2008-10-10,23:43:24
43.847146,125.288808,0,853,39731.9885300926,2008-10-10,23:43:29
43.847165,125.28887,0,856,39731.988587963,2008-10-10,23:43:34
43.847164,125.288796,0,857,39731.9886458333,2008-10-10,23:43:39
43.847168,125.288857,0,859,39731.9887037037,2008-10-10,23:43:44
43.847174,125.288894,0,861,39731.9887615741,2008-10-10,23:43:49
43.847201,125.288998,0,863,39731.9888194444,2008-10-10,23:43:54
43.847208,125.289035,0,863,39731.9888773148,2008-10-10,23:43:59
43.847185,125.289042,0,861,39731.9889351852,2008-10-10,23:44:04
43.847177,125.289045,0,859,39731.9889930556,2008-10-10,23:44:09
43.847174,125.289042,0,859,39731.9890509259,2008-10-10,23:44:14
43.847172,125.289039,0,859,39731.9891087963,2008-10-10,23:44:19
43.84717,125.289035,0,859,39731.9891666667,2008-10-10,23:44:24
43.847168,125.28904,0,859,39731.989224537,2008-10-10,23:44:29
43.847168,125.28904,0,859,39731.9892592593,2008-10-10,23:44:32
43.847165,125.289034,0,859,39731.9892824074,2008-10-10,23:44:34
43.847168,125.289022,0,859,39731.9893402778,2008-10-10,23:44:39
43.847168,125.289022,0,859,39731.989375,2008-10-10,23:44:42
43.847166,125.289025,0,859,39731.9893981481,2008-10-10,23:44:44
43.847164,125.289036,0,859,39731.9894560185,2008-10-10,23:44:49
43.847163,125.289044,0,859,39731.9895138889,2008-10-10,23:44:54
43.847167,125.289046,0,859,39731.9895717593,2008-10-10,23:44:59
43.847167,125.289046,0,859,39731.9896064815,2008-10-10,23:45:02
43.847171,125.289054,0,858,39731.9896296296,2008-10-10,23:45:04
43.847194,125.28915,0,854,39731.9896875,2008-10-10,23:45:09
43.847207,125.28915,0,855,39731.9897453704,2008-10-10,23:45:14
43.847213,125.289125,0,857,39731.9898032407,2008-10-10,23:45:19
43.847208,125.289139,0,857,39731.9898611111,2008-10-10,23:45:24
43.847208,125.28914,0,857,39731.9899189815,2008-10-10,23:45:29
43.847209,125.289137,0,857,39731.9899768519,2008-10-10,23:45:34
43.847211,125.28914,0,856,39731.9900347222,2008-10-10,23:45:39
43.847215,125.289146,0,856,39731.9900925926,2008-10-10,23:45:44
43.847215,125.289146,0,856,39731.9901273148,2008-10-10,23:45:47
43.847217,125.289145,0,856,39731.990150463,2008-10-10,23:45:49
43.847221,125.289102,0,856,39731.9902083333,2008-10-10,23:45:54
43.847217,125.289088,0,857,39731.9902662037,2008-10-10,23:45:59
43.847206,125.289091,0,859,39731.9903240741,2008-10-10,23:46:04
43.847205,125.289082,0,859,39731.9903819444,2008-10-10,23:46:09
43.847206,125.289076,0,859,39731.9904398148,2008-10-10,23:46:14
43.847208,125.289074,0,859,39731.9904976852,2008-10-10,23:46:19
43.847208,125.289074,0,859,39731.9905324074,2008-10-10,23:46:22
43.847209,125.289074,0,859,39731.9905555556,2008-10-10,23:46:24
43.847225,125.28917,0,858,39731.9906134259,2008-10-10,23:46:29
43.847223,125.289255,0,856,39731.9906712963,2008-10-10,23:46:34
43.84724,125.289305,0,855,39731.9907291667,2008-10-10,23:46:39
43.847226,125.289282,0,854,39731.990787037,2008-10-10,23:46:44
43.847219,125.289264,0,854,39731.9908449074,2008-10-10,23:46:49
43.847219,125.289202,0,856,39731.9909027778,2008-10-10,23:46:54
43.847205,125.28916,0,858,39731.9909606481,2008-10-10,23:46:59
43.847212,125.28914,0,859,39731.9910185185,2008-10-10,23:47:04
43.847205,125.289128,0,858,39731.9910763889,2008-10-10,23:47:09
43.847217,125.289133,0,856,39731.9911342593,2008-10-10,23:47:14
43.847215,125.28916,0,855,39731.9911921296,2008-10-10,23:47:19
43.847207,125.289191,0,855,39731.99125,2008-10-10,23:47:24
43.847207,125.289191,0,855,39731.9912847222,2008-10-10,23:47:27
43.847206,125.289188,0,854,39731.9913078704,2008-10-10,23:47:29
43.847213,125.289154,0,853,39731.9913657407,2008-10-10,23:47:34
43.847212,125.289141,0,853,39731.9914236111,2008-10-10,23:47:39
43.847199,125.289131,0,853,39731.9914814815,2008-10-10,23:47:44
43.847207,125.289101,0,853,39731.9915393519,2008-10-10,23:47:49
43.8472,125.289046,0,854,39731.9915972222,2008-10-10,23:47:54
43.847201,125.28903,0,854,39731.9916550926,2008-10-10,23:47:59
43.847202,125.289021,0,854,39731.991712963,2008-10-10,23:48:04
43.847202,125.289021,0,854,39731.9917476852,2008-10-10,23:48:07
43.847202,125.289016,0,854,39731.9917708333,2008-10-10,23:48:09
43.847208,125.288967,0,858,39731.9918287037,2008-10-10,23:48:14
43.847208,125.288967,0,858,39731.9918634259,2008-10-10,23:48:17
43.847207,125.288962,0,860,39731.9918865741,2008-10-10,23:48:19
43.847201,125.288939,0,862,39731.9919444444,2008-10-10,23:48:24
43.847199,125.288939,0,862,39731.9920023148,2008-10-10,23:48:29
43.847196,125.288941,0,862,39731.9920601852,2008-10-10,23:48:34
43.847204,125.288949,0,862,39731.9921180556,2008-10-10,23:48:39
43.847209,125.288952,0,862,39731.9921759259,2008-10-10,23:48:44
43.847209,125.288952,0,862,39731.9922106481,2008-10-10,23:48:47
43.84721,125.288951,0,862,39731.9922337963,2008-10-10,23:48:49
43.847209,125.288874,0,862,39731.9922916667,2008-10-10,23:48:54
43.847207,125.288807,0,862,39731.992349537,2008-10-10,23:48:59
43.847205,125.28874,0,862,39731.9924074074,2008-10-10,23:49:04
43.847196,125.288681,0,863,39731.9924652778,2008-10-10,23:49:09
43.847189,125.288691,0,864,39731.9925231481,2008-10-10,23:49:14
43.847177,125.288685,0,864,39731.9925810185,2008-10-10,23:49:19
43.847161,125.288674,0,864,39731.9926388889,2008-10-10,23:49:24
43.847178,125.288721,0,864,39731.9926967593,2008-10-10,23:49:29
43.847178,125.288721,0,864,39731.9927314815,2008-10-10,23:49:32
43.847183,125.288723,0,864,39731.9927546296,2008-10-10,23:49:34
43.847173,125.288725,0,865,39731.9928125,2008-10-10,23:49:39
43.847152,125.288758,0,866,39731.9928703704,2008-10-10,23:49:44
43.847149,125.288778,0,866,39731.9929282407,2008-10-10,23:49:49
43.847149,125.288778,0,866,39731.992962963,2008-10-10,23:49:52
43.847155,125.288775,0,866,39731.9929861111,2008-10-10,23:49:54
43.847169,125.288834,0,864,39731.9930439815,2008-10-10,23:49:59
43.847149,125.288841,0,864,39731.9931018518,2008-10-10,23:50:04
43.847141,125.288886,0,865,39731.9931597222,2008-10-10,23:50:09
43.84718,125.288982,0,864,39731.9932175926,2008-10-10,23:50:14
43.84721,125.289061,0,864,39731.993275463,2008-10-10,23:50:19
43.847194,125.28912,0,865,39731.9933333333,2008-10-10,23:50:24
43.847247,125.289182,0,866,39731.9933912037,2008-10-10,23:50:29
43.847295,125.289222,0,866,39731.9934490741,2008-10-10,23:50:34
43.847302,125.289203,0,866,39731.9935069444,2008-10-10,23:50:39
43.847264,125.289146,0,864,39731.9935648148,2008-10-10,23:50:44
43.8472,125.289076,0,864,39731.9936226852,2008-10-10,23:50:49
43.847163,125.289004,0,864,39731.9936805556,2008-10-10,23:50:54
43.847146,125.288962,0,864,39731.9937384259,2008-10-10,23:50:59
43.847144,125.288944,0,865,39731.9937962963,2008-10-10,23:51:04
43.847163,125.28894,0,866,39731.9938541667,2008-10-10,23:51:09
43.847194,125.288992,0,867,39731.993912037,2008-10-10,23:51:14
43.847244,125.289039,0,867,39731.9939699074,2008-10-10,23:51:19
43.847268,125.289043,0,866,39731.9940277778,2008-10-10,23:51:24
43.847289,125.289102,0,866,39731.9940856481,2008-10-10,23:51:29
43.847313,125.289133,0,867,39731.9941435185,2008-10-10,23:51:34
43.847336,125.289114,0,867,39731.9942013889,2008-10-10,23:51:39
43.847326,125.289069,0,867,39731.9942592593,2008-10-10,23:51:44
43.84729,125.288978,0,869,39731.9943171296,2008-10-10,23:51:49
43.84726,125.288946,0,872,39731.994375,2008-10-10,23:51:54
43.847262,125.288923,0,874,39731.9944328704,2008-10-10,23:51:59
43.847262,125.288923,0,874,39731.9944675926,2008-10-10,23:52:02
43.84726,125.28893,0,875,39731.9944907407,2008-10-10,23:52:04
43.84727,125.288943,0,875,39731.9945486111,2008-10-10,23:52:09
43.847281,125.288959,0,874,39731.9946064815,2008-10-10,23:52:14
43.847278,125.288969,0,874,39731.9946643518,2008-10-10,23:52:19
43.847236,125.28898,0,875,39731.9947222222,2008-10-10,23:52:24
43.847213,125.28899,0,875,39731.9947800926,2008-10-10,23:52:29
43.847239,125.289038,0,875,39731.994837963,2008-10-10,23:52:34
43.847272,125.289041,0,874,39731.9948958333,2008-10-10,23:52:39
43.847271,125.288998,0,874,39731.9949537037,2008-10-10,23:52:44
43.847224,125.288957,0,875,39731.9950115741,2008-10-10,23:52:49
43.847165,125.288946,0,876,39731.9950694444,2008-10-10,23:52:54
43.847126,125.28893,0,878,39731.9951273148,2008-10-10,23:52:59
43.847083,125.288935,0,879,39731.9951851852,2008-10-10,23:53:04
43.847053,125.288949,0,878,39731.9952430556,2008-10-10,23:53:09
43.847053,125.288929,0,879,39731.9953009259,2008-10-10,23:53:14
43.847062,125.288917,0,880,39731.9953587963,2008-10-10,23:53:19
43.847066,125.288902,0,881,39731.9954166667,2008-10-10,23:53:24
43.847062,125.288928,0,882,39731.995474537,2008-10-10,23:53:29
43.847072,125.288945,0,882,39731.9955324074,2008-10-10,23:53:34
43.847103,125.289024,0,883,39731.9955902778,2008-10-10,23:53:39
43.847158,125.289163,0,883,39731.9956481481,2008-10-10,23:53:44
43.847255,125.289267,0,881,39731.9957060185,2008-10-10,23:53:49
43.847302,125.289363,0,881,39731.9957638889,2008-10-10,23:53:54
43.847332,125.289423,0,880,39731.9958217593,2008-10-10,23:53:59
43.847319,125.289438,0,878,39731.9958796296,2008-10-10,23:54:04
43.847303,125.289421,0,876,39731.9959375,2008-10-10,23:54:09
43.847309,125.289432,0,875,39731.9959953704,2008-10-10,23:54:14
43.847299,125.28938,0,875,39731.9960532407,2008-10-10,23:54:19
43.847309,125.289335,0,873,39731.9961111111,2008-10-10,23:54:24
43.847309,125.289335,0,873,39731.9961458333,2008-10-10,23:54:27
43.847315,125.289331,0,872,39731.9961689815,2008-10-10,23:54:29
43.847317,125.289265,0,872,39731.9962268519,2008-10-10,23:54:34
43.847293,125.289225,0,871,39731.9962847222,2008-10-10,23:54:39
43.847277,125.289163,0,871,39731.9963425926,2008-10-10,23:54:44
43.847267,125.289152,0,871,39731.996400463,2008-10-10,23:54:49
43.847278,125.289149,0,871,39731.9964583333,2008-10-10,23:54:54
43.847312,125.289092,0,872,39731.9965162037,2008-10-10,23:54:59
43.847335,125.28899,0,872,39731.9965740741,2008-10-10,23:55:04
43.847189,125.289298,0,793,39732.0086689815,2008-10-11,00:12:29
43.847141,125.289328,0,792,39732.0087268518,2008-10-11,00:12:34
43.84717,125.289277,0,795,39732.0087847222,2008-10-11,00:12:39
43.84717,125.289277,0,795,39732.0088194444,2008-10-11,00:12:42
43.847177,125.289269,0,795,39732.0088425926,2008-10-11,00:12:44
43.847201,125.289186,0,795,39732.008900463,2008-10-11,00:12:49
43.847208,125.289222,0,795,39732.0089583333,2008-10-11,00:12:54
43.847196,125.2893,0,794,39732.0090162037,2008-10-11,00:12:59
43.847208,125.289274,0,796,39732.0090740741,2008-10-11,00:13:04
43.847221,125.28927,0,796,39732.0091319444,2008-10-11,00:13:09
43.847229,125.28924,0,796,39732.0091898148,2008-10-11,00:13:14
43.847257,125.289214,0,796,39732.0092476852,2008-10-11,00:13:19
43.847261,125.289201,0,796,39732.0093055556,2008-10-11,00:13:24
43.84725,125.289186,0,796,39732.0093634259,2008-10-11,00:13:29
43.847261,125.289183,0,796,39732.0094212963,2008-10-11,00:13:34
43.847267,125.289146,0,796,39732.0094791667,2008-10-11,00:13:39
43.847267,125.289146,0,796,39732.0095138889,2008-10-11,00:13:42
43.847259,125.289153,0,794,39732.009537037,2008-10-11,00:13:44
43.847227,125.289234,0,791,39732.0095949074,2008-10-11,00:13:49
43.847209,125.289351,0,788,39732.0096527778,2008-10-11,00:13:54
43.847171,125.289336,0,787,39732.0097106481,2008-10-11,00:13:59
43.847185,125.2893,0,787,39732.0097685185,2008-10-11,00:14:04
43.847206,125.289347,0,787,39732.0098263889,2008-10-11,00:14:09
43.847207,125.289316,0,786,39732.0098842593,2008-10-11,00:14:14
43.847222,125.289314,0,786,39732.0099421296,2008-10-11,00:14:19
43.847222,125.289314,0,786,39732.0099768518,2008-10-11,00:14:22
43.847222,125.289307,0,786,39732.01,2008-10-11,00:14:24
43.847171,125.289016,0,787,39732.0100578704,2008-10-11,00:14:29
43.847154,125.288904,0,788,39732.0101157407,2008-10-11,00:14:34
43.847149,125.288905,0,788,39732.0101736111,2008-10-11,00:14:39
43.847149,125.288905,0,788,39732.0102083333,2008-10-11,00:14:42
43.847149,125.288908,0,788,39732.0102314815,2008-10-11,00:14:44
43.847158,125.288908,0,788,39732.0102893518,2008-10-11,00:14:49
43.847179,125.288926,0,788,39732.0103472222,2008-10-11,00:14:54
43.847179,125.288962,0,787,39732.0104050926,2008-10-11,00:14:59
43.847196,125.289005,0,786,39732.010462963,2008-10-11,00:15:04
43.84718,125.289073,0,786,39732.0105208333,2008-10-11,00:15:09
43.847167,125.289108,0,785,39732.0105787037,2008-10-11,00:15:14
43.847185,125.289135,0,785,39732.0106365741,2008-10-11,00:15:19
43.847195,125.289173,0,784,39732.0106944444,2008-10-11,00:15:24
43.847199,125.289211,0,783,39732.0107523148,2008-10-11,00:15:29
43.847208,125.289167,0,785,39732.0108101852,2008-10-11,00:15:34
43.847212,125.289154,0,789,39732.0108680556,2008-10-11,00:15:39
43.847202,125.28918,0,789,39732.0109259259,2008-10-11,00:15:44
43.84721,125.289242,0,790,39732.0109837963,2008-10-11,00:15:49
43.847222,125.289321,0,790,39732.0110416667,2008-10-11,00:15:54
43.847254,125.289315,0,790,39732.011099537,2008-10-11,00:15:59
43.847291,125.289285,0,790,39732.0111574074,2008-10-11,00:16:04
43.847295,125.289229,0,790,39732.0112152778,2008-10-11,00:16:09
43.847303,125.28919,0,790,39732.0112731481,2008-10-11,00:16:14
43.847326,125.289123,0,790,39732.0113310185,2008-10-11,00:16:19
43.847344,125.289044,0,789,39732.0113888889,2008-10-11,00:16:24
43.84736,125.289011,0,788,39732.0114467593,2008-10-11,00:16:29
43.847357,125.289013,0,788,39732.0115046296,2008-10-11,00:16:34
43.847357,125.289013,0,788,39732.0115393519,2008-10-11,00:16:37
43.847353,125.289006,0,788,39732.0115625,2008-10-11,00:16:39
43.847369,125.289009,0,788,39732.0116203704,2008-10-11,00:16:44
43.847371,125.289027,0,787,39732.0116782407,2008-10-11,00:16:49
43.847375,125.28908,0,787,39732.0117361111,2008-10-11,00:16:54
43.84734,125.289052,0,787,39732.0117939815,2008-10-11,00:16:59
43.847307,125.289006,0,787,39732.0118518519,2008-10-11,00:17:04
43.847291,125.288985,0,787,39732.0119097222,2008-10-11,00:17:09
43.847272,125.288992,0,787,39732.0119675926,2008-10-11,00:17:14
43.847243,125.288966,0,786,39732.012025463,2008-10-11,00:17:19
43.847219,125.288966,0,786,39732.0120833333,2008-10-11,00:17:24
43.847198,125.28897,0,785,39732.0121412037,2008-10-11,00:17:29
43.847197,125.289029,0,786,39732.0121990741,2008-10-11,00:17:34
43.847219,125.289081,0,785,39732.0122569444,2008-10-11,00:17:39
43.847215,125.289115,0,784,39732.0123148148,2008-10-11,00:17:44
43.847201,125.289153,0,784,39732.0123726852,2008-10-11,00:17:49
43.84718,125.289212,0,783,39732.0124305556,2008-10-11,00:17:54
43.847188,125.289273,0,783,39732.0124884259,2008-10-11,00:17:59
43.847206,125.289279,0,779,39732.0125462963,2008-10-11,00:18:04
43.847218,125.28921,0,776,39732.0126041667,2008-10-11,00:18:09
43.8472,125.289157,0,773,39732.012662037,2008-10-11,00:18:14
43.847196,125.289113,0,768,39732.0127199074,2008-10-11,00:18:19
43.847191,125.289095,0,765,39732.0127777778,2008-10-11,00:18:24
43.847179,125.289096,0,761,39732.0128356481,2008-10-11,00:18:29
43.847189,125.289124,0,760,39732.0128935185,2008-10-11,00:18:34
43.847206,125.289157,0,761,39732.0129513889,2008-10-11,00:18:39
43.847219,125.289165,0,762,39732.0130092593,2008-10-11,00:18:44
43.847222,125.289188,0,762,39732.0130671296,2008-10-11,00:18:49
43.847206,125.289199,0,760,39732.013125,2008-10-11,00:18:54
43.847206,125.289199,0,760,39732.0131597222,2008-10-11,00:18:57
43.847202,125.289202,0,760,39732.0131828704,2008-10-11,00:18:59
43.847196,125.289176,0,759,39732.0132407407,2008-10-11,00:19:04
43.847175,125.289178,0,759,39732.0132986111,2008-10-11,00:19:09
43.847166,125.289127,0,760,39732.0133564815,2008-10-11,00:19:14
43.847151,125.289109,0,766,39732.0134143519,2008-10-11,00:19:19
43.847136,125.289079,0,768,39732.0134722222,2008-10-11,00:19:24
43.847129,125.289055,0,768,39732.0135300926,2008-10-11,00:19:29
43.847136,125.289021,0,768,39732.013587963,2008-10-11,00:19:34
43.847116,125.288996,0,769,39732.0136458333,2008-10-11,00:19:39
43.847134,125.289012,0,770,39732.0137037037,2008-10-11,00:19:44
43.847146,125.289025,0,770,39732.0137615741,2008-10-11,00:19:49
43.847146,125.289025,0,770,39732.0137962963,2008-10-11,00:19:52
43.847152,125.289021,0,770,39732.0138194444,2008-10-11,00:19:54
43.847132,125.289043,0,771,39732.0138773148,2008-10-11,00:19:59
43.847156,125.289059,0,771,39732.0139351852,2008-10-11,00:20:04
43.847178,125.28904,0,772,39732.0139930556,2008-10-11,00:20:09
43.847177,125.289037,0,771,39732.0140509259,2008-10-11,00:20:14
43.847177,125.289037,0,771,39732.0140856481,2008-10-11,00:20:17
43.847176,125.289039,0,771,39732.0141087963,2008-10-11,00:20:19
43.84718,125.289065,0,771,39732.0141666667,2008-10-11,00:20:24
43.84718,125.289065,0,771,39732.0142013889,2008-10-11,00:20:27
43.847179,125.289068,0,771,39732.014224537,2008-10-11,00:20:29
43.847146,125.289026,0,772,39732.0142824074,2008-10-11,00:20:34
43.847146,125.289026,0,772,39732.0143171296,2008-10-11,00:20:37
43.84715,125.289031,0,773,39732.0143402778,2008-10-11,00:20:39
43.847192,125.289099,0,776,39732.0143981481,2008-10-11,00:20:44
43.847192,125.289099,0,776,39732.0144328704,2008-10-11,00:20:47
43.847189,125.289107,0,775,39732.0144560185,2008-10-11,00:20:49
43.847171,125.289116,0,773,39732.0145138889,2008-10-11,00:20:54
43.847149,125.289128,0,772,39732.0145717593,2008-10-11,00:20:59
43.847129,125.289176,0,772,39732.0146296296,2008-10-11,00:21:04
43.847202,125.289206,0,772,39732.0146875,2008-10-11,00:21:09
43.847216,125.289184,0,772,39732.0147453704,2008-10-11,00:21:14
43.84724,125.289112,0,773,39732.0148032407,2008-10-11,00:21:19
43.84727,125.289121,0,773,39732.0148611111,2008-10-11,00:21:24
43.847298,125.28917,0,772,39732.0149189815,2008-10-11,00:21:29
43.847301,125.289205,0,773,39732.0149768519,2008-10-11,00:21:34
43.847271,125.289195,0,773,39732.0150347222,2008-10-11,00:21:39
43.847242,125.289209,0,774,39732.0150925926,2008-10-11,00:21:44
43.847251,125.289202,0,774,39732.015150463,2008-10-11,00:21:49
43.847236,125.289212,0,774,39732.0152083333,2008-10-11,00:21:54
43.847222,125.289187,0,773,39732.0152662037,2008-10-11,00:21:59
43.847231,125.289169,0,772,39732.0153240741,2008-10-11,00:22:04
43.847231,125.289169,0,772,39732.0153587963,2008-10-11,00:22:07
43.847227,125.289164,0,772,39732.0153819444,2008-10-11,00:22:09
43.847235,125.289178,0,772,39732.0154398148,2008-10-11,00:22:14
43.84723,125.289173,0,772,39732.0154976852,2008-10-11,00:22:19
43.84723,125.289173,0,772,39732.0155324074,2008-10-11,00:22:22
43.847233,125.289172,0,772,39732.0155555556,2008-10-11,00:22:24
43.847284,125.289165,0,773,39732.0156134259,2008-10-11,00:22:29
43.847296,125.289158,0,774,39732.0156712963,2008-10-11,00:22:34
43.847329,125.289166,0,775,39732.0157291667,2008-10-11,00:22:39
43.847371,125.289177,0,774,39732.015787037,2008-10-11,00:22:44
43.847421,125.289162,0,774,39732.0158449074,2008-10-11,00:22:49
43.847393,125.289096,0,776,39732.0159027778,2008-10-11,00:22:54
43.847375,125.289014,0,778,39732.0159606481,2008-10-11,00:22:59
43.847378,125.288922,0,783,39732.0160185185,2008-10-11,00:23:04
43.847327,125.288845,0,786,39732.0160763889,2008-10-11,00:23:09
43.847385,125.288738,0,789,39732.0161342593,2008-10-11,00:23:14
43.847388,125.288648,0,793,39732.0161921296,2008-10-11,00:23:19
43.847404,125.288537,0,797,39732.01625,2008-10-11,00:23:24
43.847344,125.288454,0,804,39732.0163078704,2008-10-11,00:23:29
43.847345,125.288398,0,809,39732.0163657407,2008-10-11,00:23:34
43.847366,125.288334,0,816,39732.0164236111,2008-10-11,00:23:39
43.847348,125.288275,0,824,39732.0164814815,2008-10-11,00:23:44
43.847282,125.28825,0,833,39732.0165393518,2008-10-11,00:23:49
43.847236,125.288254,0,837,39732.0165972222,2008-10-11,00:23:54
43.847204,125.2881,0,840,39732.0166550926,2008-10-11,00:23:59
43.847065,125.287996,0,856,39732.016712963,2008-10-11,00:24:04
43.847006,125.28786,0,861,39732.0167708333,2008-10-11,00:24:09
43.846949,125.287742,0,867,39732.0168287037,2008-10-11,00:24:14
43.846919,125.287639,0,873,39732.0168865741,2008-10-11,00:24:19
43.846921,125.287521,0,882,39732.0169444444,2008-10-11,00:24:24
43.846858,125.287413,0,891,39732.0170023148,2008-10-11,00:24:29
43.846886,125.287288,0,900,39732.0170601852,2008-10-11,00:24:34
43.847047,125.287146,0,901,39732.0171180556,2008-10-11,00:24:39
43.847177,125.287064,0,910,39732.0171759259,2008-10-11,00:24:44
43.84717,125.287055,0,914,39732.0172337963,2008-10-11,00:24:49
43.847153,125.287047,0,917,39732.0172916667,2008-10-11,00:24:54
43.847066,125.28706,0,918,39732.017349537,2008-10-11,00:24:59
43.846963,125.287052,0,917,39732.0174074074,2008-10-11,00:25:04
43.846835,125.287155,0,886,39732.0174652778,2008-10-11,00:25:09
43.846816,125.287145,0,883,39732.0175231481,2008-10-11,00:25:14
43.846812,125.2871,0,892,39732.0175810185,2008-10-11,00:25:19
43.846819,125.287082,0,902,39732.0176388889,2008-10-11,00:25:24
43.846757,125.28706,0,910,39732.0176967593,2008-10-11,00:25:29
43.846678,125.287036,0,917,39732.0177546296,2008-10-11,00:25:34
43.846566,125.286999,0,925,39732.0178125,2008-10-11,00:25:39
43.846497,125.286993,0,934,39732.0178703704,2008-10-11,00:25:44
43.846426,125.286992,0,938,39732.0179282407,2008-10-11,00:25:49
43.846345,125.287041,0,940,39732.0179861111,2008-10-11,00:25:54
43.846285,125.287079,0,945,39732.0180439815,2008-10-11,00:25:59
43.846248,125.287128,0,951,39732.0181018518,2008-10-11,00:26:04
43.846211,125.287181,0,953,39732.0181597222,2008-10-11,00:26:09
43.846139,125.287224,0,955,39732.0182175926,2008-10-11,00:26:14
43.846059,125.287273,0,957,39732.018275463,2008-10-11,00:26:19
43.845974,125.287298,0,958,39732.0183333333,2008-10-11,00:26:24
43.845885,125.287332,0,959,39732.0183912037,2008-10-11,00:26:29
43.84585,125.28732,0,961,39732.0184490741,2008-10-11,00:26:34
43.845801,125.287312,0,963,39732.0185069444,2008-10-11,00:26:39
43.845762,125.28733,0,968,39732.0185648148,2008-10-11,00:26:44
43.845738,125.287381,0,972,39732.0186226852,2008-10-11,00:26:49
43.845696,125.287426,0,977,39732.0186805556,2008-10-11,00:26:54
43.845669,125.287423,0,980,39732.0187384259,2008-10-11,00:26:59
43.845634,125.287455,0,985,39732.0187962963,2008-10-11,00:27:04
43.845579,125.287502,0,989,39732.0188541667,2008-10-11,00:27:09
43.845415,125.287443,0,991,39732.018912037,2008-10-11,00:27:14
43.845336,125.287411,0,991,39732.0189699074,2008-10-11,00:27:19
43.845259,125.287429,0,991,39732.0190277778,2008-10-11,00:27:24
43.845182,125.287466,0,994,39732.0190856481,2008-10-11,00:27:29
43.84511,125.287586,0,997,39732.0191435185,2008-10-11,00:27:34
43.845117,125.287645,0,999,39732.0192013889,2008-10-11,00:27:39
43.845114,125.28773,0,1004,39732.0192592593,2008-10-11,00:27:44
43.845106,125.287793,0,1010,39732.0193171296,2008-10-11,00:27:49
43.845106,125.287851,0,1017,39732.019375,2008-10-11,00:27:54
43.845113,125.287925,0,1023,39732.0194328704,2008-10-11,00:27:59
43.845116,125.287997,0,1022,39732.0194907407,2008-10-11,00:28:04
43.845074,125.288095,0,1022,39732.0195486111,2008-10-11,00:28:09
43.845025,125.288188,0,1026,39732.0196064815,2008-10-11,00:28:14
43.844996,125.288272,0,1026,39732.0196643519,2008-10-11,00:28:19
43.844962,125.288393,0,1026,39732.0197222222,2008-10-11,00:28:24
43.844867,125.288539,0,1022,39732.0197800926,2008-10-11,00:28:29
43.844807,125.288629,0,1020,39732.019837963,2008-10-11,00:28:34
43.844782,125.288701,0,1018,39732.0198958333,2008-10-11,00:28:39
43.844743,125.288782,0,1012,39732.0199537037,2008-10-11,00:28:44
43.844682,125.288865,0,999,39732.0200115741,2008-10-11,00:28:49
43.844647,125.288972,0,998,39732.0200694444,2008-10-11,00:28:54
43.844629,125.28908,0,999,39732.0201273148,2008-10-11,00:28:59
43.844634,125.289175,0,1003,39732.0201851852,2008-10-11,00:29:04
43.844613,125.289264,0,1008,39732.0202430556,2008-10-11,00:29:09
43.844641,125.289332,0,1014,39732.0203009259,2008-10-11,00:29:14
43.844687,125.289403,0,1012,39732.0203587963,2008-10-11,00:29:19
43.844693,125.289485,0,1018,39732.0204166667,2008-10-11,00:29:24
43.844651,125.289551,0,1018,39732.020474537,2008-10-11,00:29:29
43.844669,125.289553,0,1008,39732.0205324074,2008-10-11,00:29:34
43.844714,125.289571,0,984,39732.0205902778,2008-10-11,00:29:39
43.844709,125.289586,0,957,39732.0206481481,2008-10-11,00:29:44
43.844692,125.289609,0,947,39732.0207060185,2008-10-11,00:29:49
43.844685,125.289608,0,947,39732.0207638889,2008-10-11,00:29:54
43.844685,125.289608,0,947,39732.0207986111,2008-10-11,00:29:57
43.844688,125.289607,0,947,39732.0208217593,2008-10-11,00:29:59
43.844688,125.289597,0,946,39732.0208796296,2008-10-11,00:30:04
43.844684,125.289583,0,939,39732.0209375,2008-10-11,00:30:09
43.844684,125.289583,0,939,39732.0209722222,2008-10-11,00:30:12
43.844682,125.289588,0,932,39732.0209953704,2008-10-11,00:30:14
43.844671,125.289597,0,934,39732.0210532407,2008-10-11,00:30:19
43.844695,125.289566,0,917,39732.0211111111,2008-10-11,00:30:24
43.844726,125.289545,0,906,39732.0211689815,2008-10-11,00:30:29
43.844763,125.28956,0,893,39732.0212268519,2008-10-11,00:30:34
43.844774,125.289568,0,880,39732.0212847222,2008-10-11,00:30:39
43.84478,125.28957,0,881,39732.0213425926,2008-10-11,00:30:44
43.84478,125.28957,0,881,39732.0213773148,2008-10-11,00:30:47
43.844752,125.28925,0,802,39732.0837847222,2008-10-11,02:00:39
43.844771,125.289184,0,804,39732.0838425926,2008-10-11,02:00:44
43.844784,125.289116,0,804,39732.083900463,2008-10-11,02:00:49
43.844819,125.289063,0,812,39732.0839583333,2008-10-11,02:00:54
43.84483,125.289005,0,815,39732.0840162037,2008-10-11,02:00:59
43.844886,125.288929,0,819,39732.0840740741,2008-10-11,02:01:04
43.844858,125.288861,0,819,39732.0841319444,2008-10-11,02:01:09
43.844848,125.288801,0,820,39732.0841898148,2008-10-11,02:01:14
43.844853,125.288741,0,820,39732.0842476852,2008-10-11,02:01:19
43.84485,125.28867,0,821,39732.0843055556,2008-10-11,02:01:24
43.844856,125.288612,0,821,39732.0843634259,2008-10-11,02:01:29
43.844861,125.288546,0,821,39732.0844212963,2008-10-11,02:01:34
43.844851,125.288462,0,822,39732.0844791667,2008-10-11,02:01:39
43.844824,125.2884,0,822,39732.084537037,2008-10-11,02:01:44
43.844804,125.288336,0,823,39732.0845949074,2008-10-11,02:01:49
43.844765,125.288274,0,824,39732.0846527778,2008-10-11,02:01:54
43.844735,125.288164,0,825,39732.0847106481,2008-10-11,02:01:59
43.844769,125.288091,0,827,39732.0847685185,2008-10-11,02:02:04
43.844815,125.288029,0,829,39732.0848263889,2008-10-11,02:02:09
43.844904,125.287994,0,833,39732.0848842593,2008-10-11,02:02:14
43.844969,125.287873,0,838,39732.0849421296,2008-10-11,02:02:19
43.844991,125.287806,0,843,39732.085,2008-10-11,02:02:24
43.845001,125.287736,0,847,39732.0850578704,2008-10-11,02:02:29
43.845033,125.287681,0,850,39732.0851157407,2008-10-11,02:02:34
43.844864,125.287564,0,843,39732.0851736111,2008-10-11,02:02:39
43.84478,125.287561,0,841,39732.0852314815,2008-10-11,02:02:44
43.844705,125.287533,0,843,39732.0852893519,2008-10-11,02:02:49
43.844676,125.28748,0,845,39732.0853472222,2008-10-11,02:02:54
43.844664,125.287432,0,849,39732.0854050926,2008-10-11,02:02:59
43.844598,125.28733,0,851,39732.085462963,2008-10-11,02:03:04
43.844536,125.287445,0,850,39732.0855208333,2008-10-11,02:03:09
43.844466,125.287451,0,853,39732.0855787037,2008-10-11,02:03:14
43.844411,125.287454,0,856,39732.0856365741,2008-10-11,02:03:19
43.844357,125.287451,0,857,39732.0856944444,2008-10-11,02:03:24
43.844314,125.287439,0,859,39732.0857523148,2008-10-11,02:03:29
43.844314,125.287439,0,859,39732.085787037,2008-10-11,02:03:32
43.84431,125.28744,0,859,39732.0858101852,2008-10-11,02:03:34
43.844301,125.287452,0,859,39732.0858680556,2008-10-11,02:03:39
43.844282,125.287417,0,859,39732.0859259259,2008-10-11,02:03:44
43.844245,125.287388,0,862,39732.0859837963,2008-10-11,02:03:49
43.844221,125.287384,0,864,39732.0860416667,2008-10-11,02:03:54
43.844167,125.287323,0,869,39732.086099537,2008-10-11,02:03:59
43.844102,125.287295,0,876,39732.0861574074,2008-10-11,02:04:04
43.844084,125.287272,0,882,39732.0862152778,2008-10-11,02:04:09
43.844057,125.287287,0,888,39732.0862731481,2008-10-11,02:04:14
43.844053,125.287334,0,892,39732.0863310185,2008-10-11,02:04:19
43.844044,125.28738,0,895,39732.0863888889,2008-10-11,02:04:24
43.844039,125.287365,0,897,39732.0864467593,2008-10-11,02:04:29
43.844002,125.287578,0,898,39732.0865046296,2008-10-11,02:04:34
43.843993,125.287704,0,898,39732.0865625,2008-10-11,02:04:39
43.843985,125.287764,0,898,39732.0866203704,2008-10-11,02:04:44
43.843985,125.287764,0,898,39732.0866550926,2008-10-11,02:04:47
43.843988,125.287764,0,900,39732.0866782407,2008-10-11,02:04:49
43.844015,125.287744,0,904,39732.0867361111,2008-10-11,02:04:54
43.844021,125.287724,0,905,39732.0867939815,2008-10-11,02:04:59
43.844025,125.287703,0,905,39732.0868518518,2008-10-11,02:05:04
43.844064,125.287654,0,909,39732.0869097222,2008-10-11,02:05:09
43.844083,125.287694,0,914,39732.0869675926,2008-10-11,02:05:14
43.844083,125.287694,0,914,39732.0870023148,2008-10-11,02:05:17
43.844081,125.287699,0,914,39732.087025463,2008-10-11,02:05:19
43.8441,125.287688,0,914,39732.0870833333,2008-10-11,02:05:24
43.844107,125.287703,0,915,39732.0871412037,2008-10-11,02:05:29
43.84409,125.287709,0,916,39732.0871990741,2008-10-11,02:05:34
43.844077,125.28774,0,917,39732.0872569444,2008-10-11,02:05:39
43.844066,125.287774,0,918,39732.0873148148,2008-10-11,02:05:44
43.844066,125.287774,0,918,39732.087349537,2008-10-11,02:05:47
43.844063,125.287773,0,918,39732.0873726852,2008-10-11,02:05:49
43.844064,125.287782,0,918,39732.0874305556,2008-10-11,02:05:54
43.844079,125.287789,0,918,39732.0874884259,2008-10-11,02:05:59
43.844114,125.287788,0,917,39732.0875462963,2008-10-11,02:06:04
43.844156,125.287758,0,919,39732.0876041667,2008-10-11,02:06:09
43.844156,125.287758,0,919,39732.0876388889,2008-10-11,02:06:12
43.844149,125.287757,0,919,39732.087662037,2008-10-11,02:06:14
43.844141,125.287735,0,920,39732.0877199074,2008-10-11,02:06:19
43.844139,125.287702,0,921,39732.0877777778,2008-10-11,02:06:24
43.844143,125.287692,0,921,39732.0878356481,2008-10-11,02:06:29
43.844143,125.287692,0,921,39732.0878703704,2008-10-11,02:06:32
43.84414,125.287684,0,921,39732.0878935185,2008-10-11,02:06:34
43.844152,125.28764,0,922,39732.0879513889,2008-10-11,02:06:39
43.844175,125.287587,0,925,39732.0880092593,2008-10-11,02:06:44
43.844178,125.287578,0,926,39732.0880671296,2008-10-11,02:06:49
43.844178,125.287573,0,926,39732.088125,2008-10-11,02:06:54
43.844178,125.287576,0,926,39732.0881828704,2008-10-11,02:06:59
43.844181,125.287577,0,926,39732.0882407407,2008-10-11,02:07:04
43.844187,125.287572,0,926,39732.0882986111,2008-10-11,02:07:09
43.844187,125.287572,0,926,39732.0883333333,2008-10-11,02:07:12
43.844185,125.287566,0,926,39732.0883564815,2008-10-11,02:07:14
43.844187,125.287555,0,926,39732.0884143518,2008-10-11,02:07:19
43.844187,125.287555,0,926,39732.0884490741,2008-10-11,02:07:22
43.844184,125.287547,0,927,39732.0884722222,2008-10-11,02:07:24
43.844155,125.287447,0,938,39732.0885300926,2008-10-11,02:07:29
43.844164,125.287412,0,943,39732.088587963,2008-10-11,02:07:34
43.844164,125.287408,0,943,39732.0886458333,2008-10-11,02:07:39
43.844164,125.287408,0,943,39732.0886805556,2008-10-11,02:07:42
43.844166,125.287403,0,944,39732.0887037037,2008-10-11,02:07:44
43.844168,125.287392,0,944,39732.0887615741,2008-10-11,02:07:49
43.844173,125.287337,0,947,39732.0888194444,2008-10-11,02:07:54
43.844191,125.287288,0,951,39732.0888773148,2008-10-11,02:07:59
43.844204,125.287261,0,954,39732.0889351852,2008-10-11,02:08:04
43.844205,125.287252,0,954,39732.0889930556,2008-10-11,02:08:09
43.8442,125.287248,0,954,39732.0890509259,2008-10-11,02:08:14
43.8442,125.287248,0,954,39732.0890856481,2008-10-11,02:08:17
43.844197,125.287241,0,955,39732.0891087963,2008-10-11,02:08:19
43.844188,125.287218,0,958,39732.0891666667,2008-10-11,02:08:24
43.844194,125.287214,0,965,39732.089224537,2008-10-11,02:08:29
43.844194,125.287214,0,965,39732.0892592593,2008-10-11,02:08:32
43.844197,125.287207,0,966,39732.0892824074,2008-10-11,02:08:34
43.844202,125.28722,0,970,39732.0893402778,2008-10-11,02:08:39
43.844202,125.28722,0,970,39732.089375,2008-10-11,02:08:42
43.844194,125.287219,0,973,39732.0893981481,2008-10-11,02:08:44
43.844205,125.287205,0,978,39732.0894560185,2008-10-11,02:08:49
43.844182,125.287264,0,983,39732.0895138889,2008-10-11,02:08:54
43.844176,125.287271,0,983,39732.0895717593,2008-10-11,02:08:59
43.844176,125.287271,0,983,39732.0896064815,2008-10-11,02:09:02
43.844176,125.287278,0,984,39732.0896296296,2008-10-11,02:09:04
43.844176,125.287289,0,984,39732.0896875,2008-10-11,02:09:09
43.844176,125.287289,0,984,39732.0897222222,2008-10-11,02:09:12
43.844175,125.287297,0,985,39732.0897453704,2008-10-11,02:09:14
43.844166,125.287313,0,988,39732.0898032407,2008-10-11,02:09:19
43.844166,125.287313,0,988,39732.089837963,2008-10-11,02:09:22
43.844171,125.287316,0,989,39732.0898611111,2008-10-11,02:09:24
43.844192,125.28734,0,987,39732.0899189815,2008-10-11,02:09:29
43.844219,125.287357,0,984,39732.0899768519,2008-10-11,02:09:34
43.844192,125.287372,0,984,39732.0900347222,2008-10-11,02:09:39
43.84419,125.28738,0,984,39732.0900925926,2008-10-11,02:09:44
43.844193,125.287385,0,984,39732.090150463,2008-10-11,02:09:49
43.844198,125.287393,0,984,39732.0902083333,2008-10-11,02:09:54
43.844198,125.287393,0,984,39732.0902430556,2008-10-11,02:09:57
43.844203,125.287401,0,984,39732.0902662037,2008-10-11,02:09:59
43.844203,125.287412,0,984,39732.0903240741,2008-10-11,02:10:04
43.844205,125.287421,0,984,39732.0903819444,2008-10-11,02:10:09
43.844204,125.287427,0,984,39732.0904398148,2008-10-11,02:10:14
43.844198,125.287421,0,984,39732.0904976852,2008-10-11,02:10:19
43.844191,125.287422,0,985,39732.0905555556,2008-10-11,02:10:24
43.844185,125.287423,0,985,39732.0906134259,2008-10-11,02:10:29
43.844185,125.287423,0,985,39732.0906481481,2008-10-11,02:10:32
43.844189,125.287426,0,985,39732.0906712963,2008-10-11,02:10:34
43.844175,125.28754,0,985,39732.0907291667,2008-10-11,02:10:39
43.84414,125.287674,0,986,39732.090787037,2008-10-11,02:10:44
43.844057,125.287809,0,986,39732.0908449074,2008-10-11,02:10:49
43.843971,125.287901,0,986,39732.0909027778,2008-10-11,02:10:54
43.843934,125.287962,0,986,39732.0909606481,2008-10-11,02:10:59
43.843925,125.288001,0,987,39732.0910185185,2008-10-11,02:11:04
43.843957,125.287985,0,987,39732.0910763889,2008-10-11,02:11:09
43.843965,125.287988,0,987,39732.0911342593,2008-10-11,02:11:14
43.843967,125.28799,0,987,39732.0911921296,2008-10-11,02:11:19
43.843971,125.287987,0,987,39732.09125,2008-10-11,02:11:24
43.843977,125.287986,0,988,39732.0913078704,2008-10-11,02:11:29
43.843977,125.287986,0,988,39732.0913425926,2008-10-11,02:11:32
43.843982,125.287983,0,988,39732.0913657407,2008-10-11,02:11:34
43.843989,125.287972,0,988,39732.0914236111,2008-10-11,02:11:39
43.843998,125.287959,0,989,39732.0914814815,2008-10-11,02:11:44
43.844004,125.28795,0,990,39732.0915393519,2008-10-11,02:11:49
43.844004,125.287922,0,991,39732.0915972222,2008-10-11,02:11:54
43.844048,125.287836,0,987,39732.0916550926,2008-10-11,02:11:59
43.84408,125.287785,0,987,39732.091712963,2008-10-11,02:12:04
43.844122,125.28773,0,983,39732.0917708333,2008-10-11,02:12:09
43.844172,125.287725,0,977,39732.0918287037,2008-10-11,02:12:14
43.84419,125.287683,0,978,39732.0918865741,2008-10-11,02:12:19
43.844197,125.287671,0,976,39732.0919444444,2008-10-11,02:12:24
43.844175,125.287667,0,976,39732.0920023148,2008-10-11,02:12:29
43.844166,125.287661,0,976,39732.0920601852,2008-10-11,02:12:34
43.844155,125.287628,0,984,39732.0921180556,2008-10-11,02:12:39
43.844149,125.287615,0,985,39732.0921759259,2008-10-11,02:12:44
43.844146,125.287602,0,986,39732.0922337963,2008-10-11,02:12:49
43.844143,125.287585,0,988,39732.0922916667,2008-10-11,02:12:54
43.844152,125.287546,0,1001,39732.092349537,2008-10-11,02:12:59
43.844152,125.287546,0,1001,39732.0923842593,2008-10-11,02:13:02
43.844154,125.287552,0,1006,39732.0924074074,2008-10-11,02:13:04
43.84416,125.287539,0,1009,39732.0924652778,2008-10-11,02:13:09
43.844168,125.28753,0,1011,39732.0925231481,2008-10-11,02:13:14
43.844173,125.287523,0,1015,39732.0925810185,2008-10-11,02:13:19
43.844176,125.287518,0,1018,39732.0926388889,2008-10-11,02:13:24
43.844178,125.287513,0,1021,39732.0926967593,2008-10-11,02:13:29
43.844179,125.287507,0,1024,39732.0927546296,2008-10-11,02:13:34
43.844174,125.287514,0,1028,39732.0928125,2008-10-11,02:13:39
43.84417,125.28752,0,1031,39732.0928703704,2008-10-11,02:13:44
43.84417,125.287525,0,1034,39732.0929282407,2008-10-11,02:13:49
43.84417,125.287525,0,1034,39732.092962963,2008-10-11,02:13:52
43.844176,125.287533,0,1037,39732.0929861111,2008-10-11,02:13:54
43.844185,125.287542,0,1039,39732.0930439815,2008-10-11,02:13:59
43.844202,125.287583,0,1039,39732.0931018519,2008-10-11,02:14:04
43.844197,125.287625,0,1038,39732.0931597222,2008-10-11,02:14:09
43.844184,125.287634,0,1039,39732.0932175926,2008-10-11,02:14:14
43.844185,125.287645,0,1041,39732.093275463,2008-10-11,02:14:19
43.844183,125.287649,0,1043,39732.0933333333,2008-10-11,02:14:24
43.844184,125.287651,0,1045,39732.0933912037,2008-10-11,02:14:29
43.844189,125.287657,0,1046,39732.0934490741,2008-10-11,02:14:34
43.844189,125.287657,0,1046,39732.0934837963,2008-10-11,02:14:37
43.844196,125.287664,0,1048,39732.0935069444,2008-10-11,02:14:39
43.844201,125.287674,0,1050,39732.0935648148,2008-10-11,02:14:44
43.844127,125.287839,0,1053,39732.0936226852,2008-10-11,02:14:49
43.844048,125.287971,0,1056,39732.0936805556,2008-10-11,02:14:54
43.84399,125.288029,0,1058,39732.0937384259,2008-10-11,02:14:59
43.843943,125.28807,0,1060,39732.0937962963,2008-10-11,02:15:04
43.843972,125.288073,0,1077,39732.0938541667,2008-10-11,02:15:09
43.84401,125.288067,0,1088,39732.093912037,2008-10-11,02:15:14
43.84401,125.288067,0,1088,39732.0939467593,2008-10-11,02:15:17
43.844017,125.288073,0,1091,39732.0939699074,2008-10-11,02:15:19
43.844027,125.28807,0,1094,39732.0940277778,2008-10-11,02:15:24
43.844065,125.288027,0,1099,39732.0940856481,2008-10-11,02:15:29
43.844091,125.287954,0,1108,39732.0941435185,2008-10-11,02:15:34
43.844147,125.28788,0,1112,39732.0942013889,2008-10-11,02:15:39
43.844166,125.287862,0,1114,39732.0942592593,2008-10-11,02:15:44
43.84416,125.287899,0,1118,39732.0943171296,2008-10-11,02:15:49
43.844166,125.287904,0,1122,39732.094375,2008-10-11,02:15:54
43.844166,125.287904,0,1122,39732.0944097222,2008-10-11,02:15:57
43.844171,125.287898,0,1125,39732.0944328704,2008-10-11,02:15:59
43.844179,125.287886,0,1128,39732.0944907407,2008-10-11,02:16:04
43.844181,125.287873,0,1131,39732.0945486111,2008-10-11,02:16:09
43.844182,125.287861,0,1135,39732.0946064815,2008-10-11,02:16:14
43.844181,125.287857,0,1138,39732.0946643518,2008-10-11,02:16:19
43.844178,125.287859,0,1141,39732.0947222222,2008-10-11,02:16:24
43.844179,125.287863,0,1143,39732.0947800926,2008-10-11,02:16:29
43.844179,125.287863,0,1143,39732.0948148148,2008-10-11,02:16:32
43.844186,125.287868,0,1146,39732.094837963,2008-10-11,02:16:34
43.844133,125.288057,0,1151,39732.0948958333,2008-10-11,02:16:39
43.84409,125.288195,0,1154,39732.0949537037,2008-10-11,02:16:44
43.844086,125.28821,0,1155,39732.0950115741,2008-10-11,02:16:49
43.84409,125.288209,0,1156,39732.0950694444,2008-10-11,02:16:54
43.84409,125.288209,0,1156,39732.0951041667,2008-10-11,02:16:57
43.844093,125.288207,0,1159,39732.0951273148,2008-10-11,02:16:59
43.844104,125.2882,0,1160,39732.0951851852,2008-10-11,02:17:04
43.844129,125.288199,0,1158,39732.0952430556,2008-10-11,02:17:09
43.844148,125.28819,0,1153,39732.0953009259,2008-10-11,02:17:14
43.844146,125.288202,0,1156,39732.0953587963,2008-10-11,02:17:19
43.844143,125.288202,0,1157,39732.0954166667,2008-10-11,02:17:24
43.844143,125.288202,0,1157,39732.0954513889,2008-10-11,02:17:27
43.844142,125.288209,0,1158,39732.095474537,2008-10-11,02:17:29
43.844139,125.288221,0,1160,39732.0955324074,2008-10-11,02:17:34
43.844133,125.28823,0,1161,39732.0955902778,2008-10-11,02:17:39
43.844124,125.288242,0,1163,39732.0956481481,2008-10-11,02:17:44
43.844119,125.288256,0,1165,39732.0957060185,2008-10-11,02:17:49
43.844118,125.28826,0,1166,39732.0957638889,2008-10-11,02:17:54
43.844122,125.288254,0,1168,39732.0958217593,2008-10-11,02:17:59
43.844122,125.288254,0,1168,39732.0958564815,2008-10-11,02:18:02
43.844128,125.288246,0,1168,39732.0958796296,2008-10-11,02:18:04
43.844136,125.288237,0,1169,39732.0959375,2008-10-11,02:18:09
43.844145,125.288233,0,1170,39732.0959953704,2008-10-11,02:18:14
43.844156,125.288229,0,1170,39732.0960532407,2008-10-11,02:18:19
43.844156,125.288229,0,1170,39732.096087963,2008-10-11,02:18:22
43.844163,125.288222,0,1171,39732.0961111111,2008-10-11,02:18:24
43.844169,125.288212,0,1171,39732.0961689815,2008-10-11,02:18:29
43.844169,125.288201,0,1172,39732.0962268518,2008-10-11,02:18:34
43.844163,125.288189,0,1173,39732.0962847222,2008-10-11,02:18:39
43.844161,125.288179,0,1173,39732.0963425926,2008-10-11,02:18:44
43.844161,125.288179,0,1173,39732.0963773148,2008-10-11,02:18:47
43.844163,125.288171,0,1174,39732.096400463,2008-10-11,02:18:49
43.844172,125.288161,0,1174,39732.0964583333,2008-10-11,02:18:54
43.844164,125.288099,0,1165,39732.0965162037,2008-10-11,02:18:59
43.844219,125.288016,0,1156,39732.0965740741,2008-10-11,02:19:04
43.844391,125.287871,0,1148,39732.0966319444,2008-10-11,02:19:09
43.84457,125.287729,0,1141,39732.0966898148,2008-10-11,02:19:14
43.844645,125.287626,0,1140,39732.0967476852,2008-10-11,02:19:19
43.844712,125.287574,0,1137,39732.0968055556,2008-10-11,02:19:24
43.844766,125.287569,0,1133,39732.0968634259,2008-10-11,02:19:29
43.844877,125.287627,0,1123,39732.0969212963,2008-10-11,02:19:34
43.844969,125.287642,0,1111,39732.0969791667,2008-10-11,02:19:39
43.845099,125.287625,0,1088,39732.097037037,2008-10-11,02:19:44
43.845163,125.287651,0,1076,39732.0970949074,2008-10-11,02:19:49
43.845215,125.287659,0,1067,39732.0971527778,2008-10-11,02:19:54
43.845259,125.287649,0,1057,39732.0972106481,2008-10-11,02:19:59
43.845263,125.287612,0,1044,39732.0972685185,2008-10-11,02:20:04
43.845301,125.28747,0,1031,39732.0973263889,2008-10-11,02:20:09
43.845336,125.28735,0,1021,39732.0973842593,2008-10-11,02:20:14
43.845319,125.287243,0,1014,39732.0974421296,2008-10-11,02:20:19
43.845299,125.287148,0,1009,39732.0975,2008-10-11,02:20:24
43.845295,125.287041,0,1003,39732.0975578704,2008-10-11,02:20:29
43.845294,125.286948,0,995,39732.0976157407,2008-10-11,02:20:34
43.845241,125.286874,0,980,39732.0976736111,2008-10-11,02:20:39
43.845157,125.286832,0,962,39732.0977314815,2008-10-11,02:20:44
43.845105,125.286816,0,959,39732.0977893519,2008-10-11,02:20:49
43.845084,125.28681,0,959,39732.0978472222,2008-10-11,02:20:54
43.845081,125.2868,0,959,39732.0979050926,2008-10-11,02:20:59
43.845076,125.2868,0,959,39732.097962963,2008-10-11,02:21:04
43.845078,125.286799,0,960,39732.0980208333,2008-10-11,02:21:09
43.845078,125.286798,0,960,39732.0980787037,2008-10-11,02:21:14
43.845084,125.286796,0,960,39732.0981365741,2008-10-11,02:21:19
43.845091,125.286795,0,960,39732.0981944444,2008-10-11,02:21:24
43.845096,125.286795,0,960,39732.0982523148,2008-10-11,02:21:29
43.845096,125.286795,0,960,39732.098287037,2008-10-11,02:21:32
43.845099,125.286794,0,960,39732.0983101852,2008-10-11,02:21:34
43.845034,125.286763,0,960,39732.0983680556,2008-10-11,02:21:39
43.845023,125.286742,0,961,39732.0984259259,2008-10-11,02:21:44
43.845011,125.286735,0,961,39732.0984837963,2008-10-11,02:21:49
43.845002,125.286733,0,961,39732.0985416667,2008-10-11,02:21:54
43.844996,125.286733,0,961,39732.098599537,2008-10-11,02:21:59
43.844991,125.286732,0,961,39732.0986574074,2008-10-11,02:22:04
43.844991,125.286732,0,961,39732.0986921296,2008-10-11,02:22:07
43.844983,125.286731,0,961,39732.0987152778,2008-10-11,02:22:09
43.844974,125.28673,0,961,39732.0987731481,2008-10-11,02:22:14
43.844966,125.286729,0,961,39732.0988310185,2008-10-11,02:22:19
43.844964,125.286727,0,961,39732.0988888889,2008-10-11,02:22:24
43.844964,125.286727,0,961,39732.0989236111,2008-10-11,02:22:27
43.844968,125.286729,0,961,39732.0989467593,2008-10-11,02:22:29
43.844993,125.286748,0,961,39732.0990046296,2008-10-11,02:22:34
43.845019,125.286771,0,961,39732.0990625,2008-10-11,02:22:39
43.845059,125.286796,0,961,39732.0991203704,2008-10-11,02:22:44
43.845088,125.286821,0,961,39732.0991782407,2008-10-11,02:22:49
43.845104,125.286786,0,961,39732.0992361111,2008-10-11,02:22:54
43.845114,125.286788,0,961,39732.0992939815,2008-10-11,02:22:59
43.845095,125.286779,0,961,39732.0993518519,2008-10-11,02:23:04
43.845076,125.286745,0,961,39732.0994097222,2008-10-11,02:23:09
43.845065,125.286714,0,962,39732.0994675926,2008-10-11,02:23:14
43.845046,125.286718,0,962,39732.099525463,2008-10-11,02:23:19
43.844903,125.286145,0,1140,39732.0999305556,2008-10-11,02:23:54
43.845013,125.28667,0,915,39732.0999884259,2008-10-11,02:23:59
43.84506,125.286679,0,910,39732.1000462963,2008-10-11,02:24:04
43.845125,125.286683,0,897,39732.1001041667,2008-10-11,02:24:09
43.845168,125.286674,0,875,39732.100162037,2008-10-11,02:24:14
43.845199,125.286679,0,871,39732.1002199074,2008-10-11,02:24:19
43.845212,125.286701,0,872,39732.1002777778,2008-10-11,02:24:24
43.845246,125.286787,0,863,39732.1003356481,2008-10-11,02:24:29
43.845262,125.286878,0,859,39732.1003935185,2008-10-11,02:24:34
43.845272,125.286935,0,855,39732.1004513889,2008-10-11,02:24:39
43.845274,125.286994,0,848,39732.1005092593,2008-10-11,02:24:44
43.845289,125.287028,0,845,39732.1005671296,2008-10-11,02:24:49
43.845277,125.287059,0,845,39732.100625,2008-10-11,02:24:54
43.845309,125.287057,0,847,39732.1006828704,2008-10-11,02:24:59
43.845334,125.287005,0,850,39732.1007407407,2008-10-11,02:25:04
43.845379,125.28694,0,850,39732.1007986111,2008-10-11,02:25:09
43.845427,125.286905,0,853,39732.1008564815,2008-10-11,02:25:14
43.845463,125.286867,0,862,39732.1009143519,2008-10-11,02:25:19
43.84549,125.286923,0,865,39732.1009722222,2008-10-11,02:25:24
43.845512,125.286985,0,867,39732.1010300926,2008-10-11,02:25:29
43.845588,125.28694,0,871,39732.101087963,2008-10-11,02:25:34
43.845663,125.286879,0,879,39732.1011458333,2008-10-11,02:25:39
43.845751,125.286876,0,883,39732.1012037037,2008-10-11,02:25:44
43.84583,125.286877,0,886,39732.1012615741,2008-10-11,02:25:49
43.845911,125.28691,0,889,39732.1013194444,2008-10-11,02:25:54
43.84598,125.286953,0,887,39732.1013773148,2008-10-11,02:25:59
43.846062,125.28701,0,870,39732.1014351852,2008-10-11,02:26:04
43.84613,125.287039,0,863,39732.1014930556,2008-10-11,02:26:09
43.846195,125.287065,0,858,39732.1015509259,2008-10-11,02:26:14
43.846262,125.287103,0,851,39732.1016087963,2008-10-11,02:26:19
43.8463,125.287117,0,844,39732.1016666667,2008-10-11,02:26:24
43.84633,125.287101,0,845,39732.101724537,2008-10-11,02:26:29
43.846385,125.287066,0,853,39732.1017824074,2008-10-11,02:26:34
43.846441,125.28701,0,843,39732.1018402778,2008-10-11,02:26:39
43.84649,125.286961,0,846,39732.1018981481,2008-10-11,02:26:44
43.846531,125.286915,0,856,39732.1019560185,2008-10-11,02:26:49
43.846575,125.28697,0,862,39732.1020138889,2008-10-11,02:26:54
43.846639,125.28702,0,860,39732.1020717593,2008-10-11,02:26:59
43.846713,125.286995,0,854,39732.1021296296,2008-10-11,02:27:04
43.846782,125.286963,0,852,39732.1021875,2008-10-11,02:27:09
43.846862,125.287029,0,840,39732.1022453704,2008-10-11,02:27:14
43.846918,125.287041,0,836,39732.1023032407,2008-10-11,02:27:19
43.846977,125.287017,0,841,39732.1023611111,2008-10-11,02:27:24
43.847037,125.287091,0,839,39732.1024189815,2008-10-11,02:27:29
43.847035,125.287188,0,855,39732.1024768518,2008-10-11,02:27:34
43.847065,125.287285,0,870,39732.1025347222,2008-10-11,02:27:39
43.847103,125.287381,0,882,39732.1025925926,2008-10-11,02:27:44
43.847113,125.287466,0,893,39732.102650463,2008-10-11,02:27:49
43.847132,125.287548,0,895,39732.1027083333,2008-10-11,02:27:54
43.847169,125.287624,0,896,39732.1027662037,2008-10-11,02:27:59
43.84715,125.287712,0,901,39732.1028240741,2008-10-11,02:28:04
43.847169,125.287788,0,904,39732.1028819444,2008-10-11,02:28:09
43.847173,125.287865,0,907,39732.1029398148,2008-10-11,02:28:14
43.847202,125.28796,0,903,39732.1029976852,2008-10-11,02:28:19
43.847225,125.28802,0,909,39732.1030555556,2008-10-11,02:28:24
43.847207,125.288057,0,914,39732.1031134259,2008-10-11,02:28:29
43.847214,125.288123,0,917,39732.1031712963,2008-10-11,02:28:34
43.847235,125.288171,0,919,39732.1032291667,2008-10-11,02:28:39
43.847225,125.288197,0,923,39732.103287037,2008-10-11,02:28:44
43.847261,125.288231,0,925,39732.1033449074,2008-10-11,02:28:49
43.847303,125.288284,0,926,39732.1034027778,2008-10-11,02:28:54
43.847367,125.288268,0,925,39732.1034606481,2008-10-11,02:28:59
43.847462,125.288208,0,923,39732.1035185185,2008-10-11,02:29:04
43.847503,125.288201,0,922,39732.1035763889,2008-10-11,02:29:09
43.847567,125.28819,0,933,39732.1036342593,2008-10-11,02:29:14
43.847675,125.288169,0,934,39732.1036921296,2008-10-11,02:29:19
43.84774,125.288127,0,934,39732.10375,2008-10-11,02:29:24
43.847801,125.288158,0,933,39732.1038078704,2008-10-11,02:29:29
43.847815,125.288175,0,930,39732.1038657407,2008-10-11,02:29:34
43.847819,125.288184,0,928,39732.1039236111,2008-10-11,02:29:39
43.847795,125.288184,0,926,39732.1039814815,2008-10-11,02:29:44
43.847752,125.288167,0,929,39732.1040393518,2008-10-11,02:29:49
43.847676,125.288191,0,933,39732.1040972222,2008-10-11,02:29:54
43.847707,125.288246,0,943,39732.1041550926,2008-10-11,02:29:59
43.847707,125.288246,0,943,39732.1041898148,2008-10-11,02:30:02
43.847705,125.288246,0,944,39732.104212963,2008-10-11,02:30:04
43.847679,125.288252,0,945,39732.1042708333,2008-10-11,02:30:09
43.847599,125.288273,0,948,39732.1043287037,2008-10-11,02:30:14
43.847576,125.288328,0,948,39732.1043865741,2008-10-11,02:30:19
43.847548,125.288421,0,948,39732.1044444444,2008-10-11,02:30:24
43.847526,125.288499,0,944,39732.1045023148,2008-10-11,02:30:29
43.84751,125.288585,0,943,39732.1045601852,2008-10-11,02:30:34
43.847515,125.288684,0,946,39732.1046180556,2008-10-11,02:30:39
43.84753,125.288768,0,955,39732.1046759259,2008-10-11,02:30:44
43.847533,125.288849,0,957,39732.1047337963,2008-10-11,02:30:49
43.847524,125.288941,0,965,39732.1047916667,2008-10-11,02:30:54
43.847524,125.289031,0,971,39732.104849537,2008-10-11,02:30:59
43.847522,125.289133,0,975,39732.1049074074,2008-10-11,02:31:04
43.847508,125.289201,0,985,39732.1049652778,2008-10-11,02:31:09
43.847523,125.289234,0,993,39732.1050231481,2008-10-11,02:31:14
43.847527,125.289235,0,994,39732.1050810185,2008-10-11,02:31:19
43.847527,125.289235,0,994,39732.1051157407,2008-10-11,02:31:22
43.847533,125.289236,0,996,39732.1051388889,2008-10-11,02:31:24
43.847546,125.289243,0,997,39732.1051967593,2008-10-11,02:31:29
43.847539,125.289261,0,997,39732.1052546296,2008-10-11,02:31:34
43.847544,125.289262,0,998,39732.1053125,2008-10-11,02:31:39
43.847544,125.289263,0,999,39732.1053703704,2008-10-11,02:31:44
43.847545,125.289264,0,999,39732.1054282407,2008-10-11,02:31:49
43.847546,125.289264,0,999,39732.1054861111,2008-10-11,02:31:54
43.847546,125.289264,0,999,39732.1055439815,2008-10-11,02:31:59
43.847546,125.289264,0,999,39732.1055787037,2008-10-11,02:32:02
43.847552,125.289264,0,999,39732.1056018519,2008-10-11,02:32:04
43.847567,125.289261,0,999,39732.1056597222,2008-10-11,02:32:09
43.847582,125.289244,0,998,39732.1057175926,2008-10-11,02:32:14
43.847618,125.289244,0,998,39732.105775463,2008-10-11,02:32:19
43.847602,125.289224,0,998,39732.1058333333,2008-10-11,02:32:24
43.847595,125.289224,0,998,39732.1058912037,2008-10-11,02:32:29
43.847591,125.289227,0,998,39732.1059490741,2008-10-11,02:32:34
43.847597,125.289233,0,997,39732.1060069444,2008-10-11,02:32:39
43.847597,125.289233,0,997,39732.1060416667,2008-10-11,02:32:42
43.84759,125.289236,0,997,39732.1060648148,2008-10-11,02:32:44
43.84757,125.289244,0,996,39732.1061226852,2008-10-11,02:32:49
43.847538,125.289255,0,996,39732.1061805556,2008-10-11,02:32:54
43.847531,125.289259,0,996,39732.1062384259,2008-10-11,02:32:59
43.847525,125.289258,0,996,39732.1062962963,2008-10-11,02:33:04
43.847521,125.289255,0,996,39732.1063541667,2008-10-11,02:33:09
43.847521,125.289255,0,996,39732.1063888889,2008-10-11,02:33:12
43.847524,125.289255,0,997,39732.106412037,2008-10-11,02:33:14
43.847517,125.289228,0,996,39732.1064699074,2008-10-11,02:33:19
43.847532,125.289221,0,996,39732.1065277778,2008-10-11,02:33:24
43.847537,125.289224,0,997,39732.1065856481,2008-10-11,02:33:29
43.847542,125.289226,0,996,39732.1066435185,2008-10-11,02:33:34
43.847545,125.289227,0,996,39732.1067013889,2008-10-11,02:33:39
43.84754,125.289226,0,995,39732.1067592593,2008-10-11,02:33:44
43.84754,125.289226,0,995,39732.1067939815,2008-10-11,02:33:47
43.847538,125.289225,0,995,39732.1068171296,2008-10-11,02:33:49
43.847432,125.289195,0,992,39732.106875,2008-10-11,02:33:54
43.847348,125.289165,0,988,39732.1069328704,2008-10-11,02:33:59
43.84728,125.28912,0,985,39732.1069907407,2008-10-11,02:34:04
43.84728,125.28912,0,985,39732.107025463,2008-10-11,02:34:07
43.847275,125.289117,0,984,39732.1070486111,2008-10-11,02:34:09
43.847256,125.289105,0,983,39732.1071064815,2008-10-11,02:34:14
43.847221,125.289084,0,981,39732.1071643519,2008-10-11,02:34:19
43.847217,125.289081,0,978,39732.1072222222,2008-10-11,02:34:24
43.847217,125.289081,0,978,39732.1072569444,2008-10-11,02:34:27
43.847211,125.289075,0,975,39732.1072800926,2008-10-11,02:34:29
43.847183,125.289062,0,968,39732.107337963,2008-10-11,02:34:34
43.847168,125.289064,0,963,39732.1073958333,2008-10-11,02:34:39
43.84716,125.289084,0,955,39732.1074537037,2008-10-11,02:34:44
43.84715,125.289091,0,951,39732.1075115741,2008-10-11,02:34:49
43.847149,125.28909,0,951,39732.1075694444,2008-10-11,02:34:54
43.847152,125.289092,0,950,39732.1076273148,2008-10-11,02:34:59
43.847152,125.289092,0,950,39732.107662037,2008-10-11,02:35:02
43.847156,125.289086,0,949,39732.1076851852,2008-10-11,02:35:04
43.847142,125.289074,0,949,39732.1077430556,2008-10-11,02:35:09
43.847147,125.289071,0,948,39732.1078009259,2008-10-11,02:35:14
43.847154,125.289072,0,948,39732.1078587963,2008-10-11,02:35:19
43.847149,125.289069,0,943,39732.1079166667,2008-10-11,02:35:24
43.847157,125.28907,0,942,39732.107974537,2008-10-11,02:35:29
43.847165,125.289072,0,939,39732.1080324074,2008-10-11,02:35:34
43.847165,125.289072,0,939,39732.1080671296,2008-10-11,02:35:37
43.847166,125.289072,0,937,39732.1080902778,2008-10-11,02:35:39
43.8472,125.289128,0,931,39732.1081481481,2008-10-11,02:35:44
43.847222,125.289167,0,926,39732.1082060185,2008-10-11,02:35:49
43.847229,125.289172,0,924,39732.1082638889,2008-10-11,02:35:54
43.847235,125.289172,0,923,39732.1083217593,2008-10-11,02:35:59
43.847235,125.289172,0,923,39732.1083564815,2008-10-11,02:36:02
43.847231,125.289171,0,922,39732.1083796296,2008-10-11,02:36:04
43.847242,125.289164,0,922,39732.1084375,2008-10-11,02:36:09
43.847268,125.289153,0,920,39732.1084953704,2008-10-11,02:36:14
43.847246,125.289113,0,913,39732.1085532407,2008-10-11,02:36:19
43.847264,125.289126,0,911,39732.1086111111,2008-10-11,02:36:24
43.847267,125.289143,0,909,39732.1086689815,2008-10-11,02:36:29
43.847271,125.289144,0,906,39732.1087268519,2008-10-11,02:36:34
43.847272,125.289144,0,905,39732.1087847222,2008-10-11,02:36:39
43.84727,125.289143,0,904,39732.1088425926,2008-10-11,02:36:44
43.84727,125.289143,0,904,39732.1088773148,2008-10-11,02:36:47
43.847276,125.289151,0,903,39732.108900463,2008-10-11,02:36:49
43.847306,125.28918,0,900,39732.1089583333,2008-10-11,02:36:54
43.847301,125.289209,0,897,39732.1090162037,2008-10-11,02:36:59
43.847277,125.289246,0,894,39732.1090740741,2008-10-11,02:37:04
43.847282,125.289264,0,892,39732.1091319444,2008-10-11,02:37:09
43.847288,125.289251,0,890,39732.1091898148,2008-10-11,02:37:14
43.847289,125.289224,0,887,39732.1092476852,2008-10-11,02:37:19
43.847297,125.289224,0,885,39732.1093055556,2008-10-11,02:37:24
43.847297,125.289222,0,884,39732.1093634259,2008-10-11,02:37:29
43.847294,125.289222,0,883,39732.1094212963,2008-10-11,02:37:34
43.847301,125.289221,0,883,39732.1094791667,2008-10-11,02:37:39
43.847303,125.289219,0,882,39732.109537037,2008-10-11,02:37:44
43.847303,125.289219,0,882,39732.1095717593,2008-10-11,02:37:47
43.847302,125.289217,0,882,39732.1095949074,2008-10-11,02:37:49
43.847293,125.289214,0,882,39732.1096527778,2008-10-11,02:37:54
43.847284,125.289211,0,882,39732.1097106481,2008-10-11,02:37:59
43.847284,125.289211,0,882,39732.1097453704,2008-10-11,02:38:02
43.847282,125.28921,0,882,39732.1097685185,2008-10-11,02:38:04
43.847282,125.289197,0,883,39732.1098263889,2008-10-11,02:38:09
43.847273,125.289164,0,882,39732.1098842593,2008-10-11,02:38:14
43.847262,125.289148,0,881,39732.1099421296,2008-10-11,02:38:19
43.847271,125.289155,0,879,39732.11,2008-10-11,02:38:24
43.847294,125.289138,0,877,39732.1100578704,2008-10-11,02:38:29
43.847294,125.289138,0,877,39732.1100925926,2008-10-11,02:38:32
43.84729,125.289137,0,876,39732.1101157407,2008-10-11,02:38:34
43.84725,125.289032,0,871,39732.1101736111,2008-10-11,02:38:39
43.847213,125.289019,0,869,39732.1102314815,2008-10-11,02:38:44
43.847216,125.28902,0,868,39732.1102893518,2008-10-11,02:38:49
43.847216,125.28902,0,868,39732.1103240741,2008-10-11,02:38:52
43.847213,125.289028,0,866,39732.1103472222,2008-10-11,02:38:54
43.847227,125.289049,0,863,39732.1104050926,2008-10-11,02:38:59
43.847227,125.289049,0,863,39732.1104398148,2008-10-11,02:39:02
43.847227,125.289048,0,858,39732.110462963,2008-10-11,02:39:04
43.84724,125.289072,0,854,39732.1105208333,2008-10-11,02:39:09
43.847233,125.289053,0,848,39732.1105787037,2008-10-11,02:39:14
43.84722,125.28905,0,845,39732.1106365741,2008-10-11,02:39:19
43.847231,125.289061,0,845,39732.1106944444,2008-10-11,02:39:24
43.847225,125.289059,0,844,39732.1107523148,2008-10-11,02:39:29
43.847225,125.289059,0,844,39732.110787037,2008-10-11,02:39:32
43.84723,125.289055,0,844,39732.1108101852,2008-10-11,02:39:34
43.847243,125.289054,0,844,39732.1108680556,2008-10-11,02:39:39
43.847254,125.289072,0,845,39732.1109259259,2008-10-11,02:39:44
43.847268,125.289126,0,845,39732.1109837963,2008-10-11,02:39:49
43.847266,125.289117,0,842,39732.1110416667,2008-10-11,02:39:54
43.847276,125.289132,0,842,39732.111099537,2008-10-11,02:39:59
43.847273,125.289108,0,841,39732.1111574074,2008-10-11,02:40:04
43.847276,125.289106,0,840,39732.1112152778,2008-10-11,02:40:09
43.847277,125.289106,0,840,39732.1112731481,2008-10-11,02:40:14
43.847274,125.289104,0,839,39732.1113310185,2008-10-11,02:40:19
43.847272,125.289103,0,839,39732.1113888889,2008-10-11,02:40:24
43.847267,125.289102,0,839,39732.1114467593,2008-10-11,02:40:29
43.847267,125.289102,0,839,39732.1114814815,2008-10-11,02:40:32
43.847271,125.28911,0,840,39732.1115046296,2008-10-11,02:40:34
43.847262,125.289082,0,841,39732.1115625,2008-10-11,02:40:39
43.847241,125.289039,0,841,39732.1116203704,2008-10-11,02:40:44
43.847228,125.289041,0,842,39732.1116782407,2008-10-11,02:40:49
43.847221,125.289038,0,842,39732.1117361111,2008-10-11,02:40:54
43.847217,125.289037,0,843,39732.1117939815,2008-10-11,02:40:59
43.847218,125.289036,0,843,39732.1118518518,2008-10-11,02:41:04
43.847218,125.289036,0,843,39732.1118865741,2008-10-11,02:41:07
43.847226,125.289038,0,843,39732.1119097222,2008-10-11,02:41:09
43.847236,125.289041,0,843,39732.1119675926,2008-10-11,02:41:14
43.847237,125.28904,0,843,39732.112025463,2008-10-11,02:41:19
43.847233,125.289038,0,843,39732.1120833333,2008-10-11,02:41:24
43.847229,125.289037,0,843,39732.1121412037,2008-10-11,02:41:29
43.847231,125.289036,0,843,39732.1121990741,2008-10-11,02:41:34
43.847232,125.289036,0,843,39732.1122569444,2008-10-11,02:41:39
43.847233,125.289036,0,843,39732.1123148148,2008-10-11,02:41:44
43.847233,125.289036,0,843,39732.112349537,2008-10-11,02:41:47
43.847234,125.289034,0,843,39732.1123726852,2008-10-11,02:41:49
43.847238,125.289087,0,843,39732.1124305556,2008-10-11,02:41:54
43.847234,125.289112,0,843,39732.1124884259,2008-10-11,02:41:59
43.847234,125.289112,0,843,39732.1125231481,2008-10-11,02:42:02
43.847235,125.28911,0,843,39732.1125462963,2008-10-11,02:42:04
43.847209,125.289039,0,843,39732.1126041667,2008-10-11,02:42:09
43.847197,125.289025,0,844,39732.112662037,2008-10-11,02:42:14
43.847197,125.289025,0,844,39732.1126967593,2008-10-11,02:42:17
43.847194,125.289024,0,844,39732.1127199074,2008-10-11,02:42:19
43.847202,125.289004,0,844,39732.1127777778,2008-10-11,02:42:24
43.84721,125.28902,0,844,39732.1128356481,2008-10-11,02:42:29
43.847201,125.288968,0,843,39732.1128935185,2008-10-11,02:42:34
43.847197,125.288966,0,843,39732.1129513889,2008-10-11,02:42:39
43.847189,125.288963,0,843,39732.1130092593,2008-10-11,02:42:44
43.847186,125.288961,0,842,39732.1130671296,2008-10-11,02:42:49
43.847187,125.288962,0,842,39732.113125,2008-10-11,02:42:54
43.847187,125.288962,0,842,39732.1131597222,2008-10-11,02:42:57
43.847187,125.288963,0,842,39732.1131828704,2008-10-11,02:42:59
43.847196,125.288966,0,842,39732.1132407407,2008-10-11,02:43:04
43.847208,125.288964,0,839,39732.1132986111,2008-10-11,02:43:09
43.847213,125.288981,0,838,39732.1133564815,2008-10-11,02:43:14
43.84722,125.288997,0,839,39732.1134143519,2008-10-11,02:43:19
43.847234,125.289015,0,838,39732.1134722222,2008-10-11,02:43:24
43.847225,125.289013,0,838,39732.1135300926,2008-10-11,02:43:29
43.847216,125.28901,0,838,39732.113587963,2008-10-11,02:43:34
43.847217,125.289011,0,838,39732.1136458333,2008-10-11,02:43:39
43.847223,125.289013,0,838,39732.1137037037,2008-10-11,02:43:44
43.847231,125.289015,0,837,39732.1137615741,2008-10-11,02:43:49
43.847231,125.289015,0,837,39732.1137962963,2008-10-11,02:43:52
43.847236,125.289015,0,836,39732.1138194444,2008-10-11,02:43:54
43.847217,125.288989,0,836,39732.1138773148,2008-10-11,02:43:59
43.847216,125.289,0,836,39732.1139351852,2008-10-11,02:44:04
43.847219,125.289,0,836,39732.1139930556,2008-10-11,02:44:09
43.847219,125.289,0,836,39732.1140277778,2008-10-11,02:44:12
43.847213,125.288999,0,836,39732.1140509259,2008-10-11,02:44:14
43.847214,125.288987,0,834,39732.1141087963,2008-10-11,02:44:19
43.847222,125.288995,0,832,39732.1141666667,2008-10-11,02:44:24
43.847217,125.288989,0,831,39732.114224537,2008-10-11,02:44:29
43.847217,125.288989,0,831,39732.1142592593,2008-10-11,02:44:32
43.847218,125.288989,0,831,39732.1142824074,2008-10-11,02:44:34
43.847213,125.288967,0,830,39732.1143402778,2008-10-11,02:44:39
43.847198,125.288974,0,830,39732.1143981481,2008-10-11,02:44:44
43.847184,125.288968,0,830,39732.1144560185,2008-10-11,02:44:49
43.847171,125.28893,0,830,39732.1145138889,2008-10-11,02:44:54
43.847161,125.288926,0,831,39732.1145717593,2008-10-11,02:44:59
43.847152,125.288924,0,831,39732.1146296296,2008-10-11,02:45:04
43.847153,125.288925,0,831,39732.1146875,2008-10-11,02:45:09
43.847152,125.288924,0,831,39732.1147453704,2008-10-11,02:45:14
43.847152,125.288924,0,831,39732.1147800926,2008-10-11,02:45:17
43.84716,125.288927,0,831,39732.1148032407,2008-10-11,02:45:19
43.847175,125.288962,0,830,39732.1148611111,2008-10-11,02:45:24
43.847208,125.289043,0,827,39732.1149189815,2008-10-11,02:45:29
43.847223,125.289085,0,825,39732.1149768519,2008-10-11,02:45:34
43.847223,125.289095,0,824,39732.1150347222,2008-10-11,02:45:39
43.84723,125.289097,0,823,39732.1150925926,2008-10-11,02:45:44
43.847234,125.289097,0,822,39732.115150463,2008-10-11,02:45:49
43.847233,125.289097,0,822,39732.1152083333,2008-10-11,02:45:54
43.847231,125.289096,0,821,39732.1152662037,2008-10-11,02:45:59
43.847229,125.289094,0,821,39732.1153240741,2008-10-11,02:46:04
43.847235,125.289096,0,821,39732.1153819444,2008-10-11,02:46:09
43.847235,125.289096,0,821,39732.1154166667,2008-10-11,02:46:12
43.847232,125.289095,0,821,39732.1154398148,2008-10-11,02:46:14
43.847222,125.289114,0,820,39732.1154976852,2008-10-11,02:46:19
43.847225,125.289113,0,821,39732.1155555556,2008-10-11,02:46:24
43.847225,125.289113,0,821,39732.1155902778,2008-10-11,02:46:27
43.847224,125.289112,0,821,39732.1156134259,2008-10-11,02:46:29
43.847234,125.289132,0,822,39732.1156712963,2008-10-11,02:46:34
43.847231,125.289147,0,824,39732.1157291667,2008-10-11,02:46:39
43.847231,125.289147,0,824,39732.1157638889,2008-10-11,02:46:42
43.847231,125.289142,0,825,39732.115787037,2008-10-11,02:46:44
43.847234,125.289121,0,826,39732.1158449074,2008-10-11,02:46:49
43.847244,125.289121,0,829,39732.1159027778,2008-10-11,02:46:54
43.847244,125.289111,0,832,39732.1159606481,2008-10-11,02:46:59
43.847247,125.289113,0,833,39732.1160185185,2008-10-11,02:47:04
43.847247,125.289113,0,833,39732.1160532407,2008-10-11,02:47:07
43.847241,125.289111,0,836,39732.1160763889,2008-10-11,02:47:09
43.847233,125.289142,0,838,39732.1161342593,2008-10-11,02:47:14
43.847236,125.289152,0,838,39732.1161921296,2008-10-11,02:47:19
43.847236,125.289152,0,838,39732.11625,2008-10-11,02:47:24
43.847238,125.289153,0,838,39732.1163078704,2008-10-11,02:47:29
43.847238,125.289153,0,838,39732.1163425926,2008-10-11,02:47:32
43.847234,125.289152,0,838,39732.1163657407,2008-10-11,02:47:34
43.847201,125.289085,0,837,39732.1164236111,2008-10-11,02:47:39
43.8472,125.289082,0,836,39732.1164814815,2008-10-11,02:47:44
43.8472,125.289082,0,836,39732.1165162037,2008-10-11,02:47:47
43.847197,125.289076,0,835,39732.1165393519,2008-10-11,02:47:49
43.847185,125.28904,0,836,39732.1165972222,2008-10-11,02:47:54
43.847203,125.289076,0,838,39732.1166550926,2008-10-11,02:47:59
43.847205,125.289078,0,838,39732.116712963,2008-10-11,02:48:04
43.847212,125.289079,0,838,39732.1167708333,2008-10-11,02:48:09
43.847218,125.289082,0,838,39732.1168287037,2008-10-11,02:48:14
43.847226,125.289085,0,838,39732.1168865741,2008-10-11,02:48:19
43.847231,125.289085,0,837,39732.1169444444,2008-10-11,02:48:24
43.847229,125.289084,0,837,39732.1170023148,2008-10-11,02:48:29
43.847231,125.289077,0,838,39732.1170601852,2008-10-11,02:48:34
43.847238,125.289081,0,838,39732.1171180556,2008-10-11,02:48:39
43.847236,125.289079,0,838,39732.1171759259,2008-10-11,02:48:44
43.847234,125.289078,0,838,39732.1172337963,2008-10-11,02:48:49
43.847228,125.289078,0,838,39732.1172916667,2008-10-11,02:48:54
43.847228,125.289076,0,838,39732.117349537,2008-10-11,02:48:59
43.847231,125.289078,0,838,39732.1174074074,2008-10-11,02:49:04
43.847227,125.289075,0,838,39732.1174652778,2008-10-11,02:49:09
43.847227,125.289075,0,838,39732.1175,2008-10-11,02:49:12
43.847219,125.289072,0,838,39732.1175231481,2008-10-11,02:49:14
43.847208,125.289067,0,838,39732.1175810185,2008-10-11,02:49:19
43.847199,125.289065,0,838,39732.1176388889,2008-10-11,02:49:24
43.847198,125.289064,0,838,39732.1176967593,2008-10-11,02:49:29
43.847191,125.289063,0,838,39732.1177546296,2008-10-11,02:49:34
43.847186,125.28906,0,838,39732.1178125,2008-10-11,02:49:39
43.847181,125.289056,0,838,39732.1178703704,2008-10-11,02:49:44
43.847182,125.289055,0,838,39732.1179282407,2008-10-11,02:49:49
43.847179,125.289052,0,839,39732.1179861111,2008-10-11,02:49:54
43.847175,125.28905,0,839,39732.1180439815,2008-10-11,02:49:59
43.847174,125.289048,0,839,39732.1181018518,2008-10-11,02:50:04
43.847176,125.289047,0,839,39732.1181597222,2008-10-11,02:50:09
43.847178,125.289046,0,839,39732.1182175926,2008-10-11,02:50:14
43.84718,125.289045,0,839,39732.118275463,2008-10-11,02:50:19
43.847177,125.289043,0,838,39732.1183333333,2008-10-11,02:50:24
43.847179,125.289043,0,838,39732.1183912037,2008-10-11,02:50:29
43.847175,125.289038,0,838,39732.1184490741,2008-10-11,02:50:34
43.847175,125.289038,0,838,39732.1184837963,2008-10-11,02:50:37
43.847168,125.289034,0,838,39732.1185069444,2008-10-11,02:50:39
43.847159,125.28903,0,838,39732.1185648148,2008-10-11,02:50:44
43.847155,125.289029,0,839,39732.1186226852,2008-10-11,02:50:49
43.847157,125.289027,0,839,39732.1186805556,2008-10-11,02:50:54
43.847158,125.289026,0,839,39732.1187384259,2008-10-11,02:50:59
43.847157,125.289025,0,839,39732.1187962963,2008-10-11,02:51:04
43.847154,125.289023,0,839,39732.1188541667,2008-10-11,02:51:09
43.847149,125.28902,0,839,39732.118912037,2008-10-11,02:51:14
43.847146,125.289018,0,839,39732.1189699074,2008-10-11,02:51:19
43.847144,125.289017,0,839,39732.1190277778,2008-10-11,02:51:24
43.847149,125.289018,0,839,39732.1190856481,2008-10-11,02:51:29
43.847157,125.289019,0,839,39732.1191435185,2008-10-11,02:51:34
43.847159,125.28902,0,839,39732.1192013889,2008-10-11,02:51:39
43.847159,125.28902,0,839,39732.1192361111,2008-10-11,02:51:42
43.84716,125.28902,0,839,39732.1192592593,2008-10-11,02:51:44
43.847151,125.289015,0,840,39732.1193171296,2008-10-11,02:51:49
43.847142,125.289011,0,840,39732.119375,2008-10-11,02:51:54
43.847124,125.288923,0,839,39732.1194328704,2008-10-11,02:51:59
43.847119,125.288898,0,839,39732.1194907407,2008-10-11,02:52:04
43.847125,125.288898,0,838,39732.1195486111,2008-10-11,02:52:09
43.847128,125.288898,0,838,39732.1196064815,2008-10-11,02:52:14
43.847133,125.288899,0,837,39732.1196643518,2008-10-11,02:52:19
43.847133,125.288899,0,837,39732.1197222222,2008-10-11,02:52:24
43.847135,125.2889,0,837,39732.1197800926,2008-10-11,02:52:29
43.847139,125.288903,0,837,39732.119837963,2008-10-11,02:52:34
43.847139,125.288903,0,837,39732.1198726852,2008-10-11,02:52:37
43.847146,125.288907,0,837,39732.1198958333,2008-10-11,02:52:39
43.847165,125.288952,0,833,39732.1199537037,2008-10-11,02:52:44
43.847166,125.288941,0,832,39732.1200115741,2008-10-11,02:52:49
43.847166,125.288939,0,831,39732.1200694444,2008-10-11,02:52:54
43.847166,125.288939,0,831,39732.1201041667,2008-10-11,02:52:57
43.847163,125.288936,0,831,39732.1201273148,2008-10-11,02:52:59
43.847138,125.288861,0,832,39732.1201851852,2008-10-11,02:53:04
43.847115,125.288774,0,833,39732.1202430556,2008-10-11,02:53:09
43.847108,125.288718,0,834,39732.1203009259,2008-10-11,02:53:14
43.847111,125.288745,0,836,39732.1203587963,2008-10-11,02:53:19
43.847106,125.288744,0,836,39732.1204166667,2008-10-11,02:53:24
43.847106,125.288744,0,836,39732.1204513889,2008-10-11,02:53:27
43.847111,125.288747,0,836,39732.120474537,2008-10-11,02:53:29
43.847125,125.288773,0,835,39732.1205324074,2008-10-11,02:53:34
43.847152,125.288876,0,831,39732.1205902778,2008-10-11,02:53:39
43.847179,125.289015,0,827,39732.1206481481,2008-10-11,02:53:44
43.847198,125.289041,0,824,39732.1207060185,2008-10-11,02:53:49
43.847202,125.289043,0,824,39732.1207638889,2008-10-11,02:53:54
43.847205,125.289045,0,823,39732.1208217593,2008-10-11,02:53:59
43.847207,125.289048,0,823,39732.1208796296,2008-10-11,02:54:04
43.847209,125.28905,0,823,39732.1209375,2008-10-11,02:54:09
43.84721,125.28905,0,823,39732.1209953704,2008-10-11,02:54:14
43.84721,125.28905,0,823,39732.1210300926,2008-10-11,02:54:17
43.847204,125.289048,0,823,39732.1210532407,2008-10-11,02:54:19
43.847194,125.289044,0,823,39732.1211111111,2008-10-11,02:54:24
43.847194,125.289044,0,823,39732.1211458333,2008-10-11,02:54:27
43.847189,125.289041,0,823,39732.1211689815,2008-10-11,02:54:29
43.84718,125.289038,0,823,39732.1212268519,2008-10-11,02:54:34
43.847166,125.288979,0,824,39732.1212847222,2008-10-11,02:54:39
43.847162,125.288964,0,824,39732.1213425926,2008-10-11,02:54:44
43.847168,125.288966,0,824,39732.121400463,2008-10-11,02:54:49
43.847173,125.288969,0,823,39732.1214583333,2008-10-11,02:54:54
43.847169,125.288969,0,824,39732.1215162037,2008-10-11,02:54:59
43.847166,125.288968,0,824,39732.1215740741,2008-10-11,02:55:04
43.847169,125.28897,0,824,39732.1216319444,2008-10-11,02:55:09
43.84717,125.288971,0,824,39732.1216898148,2008-10-11,02:55:14
43.847173,125.288974,0,824,39732.1217476852,2008-10-11,02:55:19
43.847176,125.288976,0,824,39732.1218055556,2008-10-11,02:55:24
43.847182,125.288978,0,824,39732.1218634259,2008-10-11,02:55:29
43.847185,125.28898,0,824,39732.1219212963,2008-10-11,02:55:34
43.847182,125.28898,0,823,39732.1219791667,2008-10-11,02:55:39
43.847181,125.288981,0,823,39732.122037037,2008-10-11,02:55:44
43.847177,125.28898,0,823,39732.1220949074,2008-10-11,02:55:49
43.847173,125.288979,0,823,39732.1221527778,2008-10-11,02:55:54
43.847169,125.288979,0,823,39732.1222106481,2008-10-11,02:55:59
43.847166,125.288978,0,823,39732.1222685185,2008-10-11,02:56:04
43.847166,125.288978,0,823,39732.1223032407,2008-10-11,02:56:07
43.84716,125.288976,0,823,39732.1223263889,2008-10-11,02:56:09
43.847149,125.288898,0,822,39732.1223842593,2008-10-11,02:56:14
43.847142,125.288897,0,823,39732.1224421296,2008-10-11,02:56:19
43.847144,125.288898,0,823,39732.1225,2008-10-11,02:56:24
43.847148,125.2889,0,823,39732.1225578704,2008-10-11,02:56:29
43.84715,125.288902,0,824,39732.1226157407,2008-10-11,02:56:34
43.84715,125.288902,0,824,39732.122650463,2008-10-11,02:56:37
43.847153,125.288905,0,824,39732.1226736111,2008-10-11,02:56:39
43.847162,125.288909,0,824,39732.1227314815,2008-10-11,02:56:44
43.847163,125.288911,0,824,39732.1227893519,2008-10-11,02:56:49
43.847165,125.288914,0,824,39732.1228472222,2008-10-11,02:56:54
43.847163,125.288914,0,824,39732.1229050926,2008-10-11,02:56:59
43.847163,125.288916,0,824,39732.122962963,2008-10-11,02:57:04
43.847167,125.288919,0,824,39732.1230208333,2008-10-11,02:57:09
43.847173,125.288922,0,824,39732.1230787037,2008-10-11,02:57:14
43.847177,125.288924,0,823,39732.1231365741,2008-10-11,02:57:19
43.847174,125.288923,0,823,39732.1231944444,2008-10-11,02:57:24
43.847169,125.288922,0,823,39732.1232523148,2008-10-11,02:57:29
43.847168,125.288921,0,823,39732.1233101852,2008-10-11,02:57:34
43.84717,125.288922,0,822,39732.1233680556,2008-10-11,02:57:39
43.847172,125.288923,0,822,39732.1234259259,2008-10-11,02:57:44
43.847176,125.288925,0,822,39732.1234837963,2008-10-11,02:57:49
43.847174,125.288925,0,822,39732.1235416667,2008-10-11,02:57:54
43.847175,125.288928,0,822,39732.123599537,2008-10-11,02:57:59
43.847168,125.288929,0,822,39732.1236574074,2008-10-11,02:58:04
43.847166,125.28893,0,822,39732.1237152778,2008-10-11,02:58:09
43.847158,125.28893,0,822,39732.1237731481,2008-10-11,02:58:14
43.847159,125.288933,0,822,39732.1238310185,2008-10-11,02:58:19
43.847161,125.288935,0,822,39732.1238888889,2008-10-11,02:58:24
43.847163,125.288937,0,822,39732.1239467593,2008-10-11,02:58:29
43.847166,125.288939,0,821,39732.1240046296,2008-10-11,02:58:34
43.847166,125.28894,0,821,39732.1240625,2008-10-11,02:58:39
43.847165,125.288942,0,822,39732.1241203704,2008-10-11,02:58:44
43.847165,125.288942,0,822,39732.1241550926,2008-10-11,02:58:47
43.84717,125.288949,0,822,39732.1241782407,2008-10-11,02:58:49
43.84721,125.288997,0,824,39732.1242361111,2008-10-11,02:58:54
43.84723,125.28903,0,826,39732.1242939815,2008-10-11,02:58:59
43.847233,125.289046,0,827,39732.1243518519,2008-10-11,02:59:04
43.847238,125.289052,0,827,39732.1244097222,2008-10-11,02:59:09
43.847243,125.289055,0,828,39732.1244675926,2008-10-11,02:59:14
43.847243,125.289055,0,828,39732.1245023148,2008-10-11,02:59:17
43.847242,125.289062,0,829,39732.124525463,2008-10-11,02:59:19
43.847239,125.289071,0,829,39732.1245833333,2008-10-11,02:59:24
43.847234,125.289077,0,830,39732.1246412037,2008-10-11,02:59:29
43.847233,125.289079,0,830,39732.1246990741,2008-10-11,02:59:34
43.847238,125.289079,0,831,39732.1247569444,2008-10-11,02:59:39
43.847244,125.289082,0,831,39732.1248148148,2008-10-11,02:59:44
43.847249,125.289085,0,832,39732.1248726852,2008-10-11,02:59:49
43.847245,125.289085,0,832,39732.1249305556,2008-10-11,02:59:54
43.847237,125.289084,0,833,39732.1249884259,2008-10-11,02:59:59
43.84723,125.289083,0,833,39732.1250462963,2008-10-11,03:00:04
43.84723,125.289083,0,833,39732.1250810185,2008-10-11,03:00:07
43.847224,125.289081,0,834,39732.1251041667,2008-10-11,03:00:09
43.847214,125.289076,0,835,39732.125162037,2008-10-11,03:00:14
43.847203,125.289075,0,835,39732.1252199074,2008-10-11,03:00:19
43.847195,125.289076,0,836,39732.1252777778,2008-10-11,03:00:24
43.847189,125.289078,0,837,39732.1253356481,2008-10-11,03:00:29
43.847188,125.289086,0,838,39732.1253935185,2008-10-11,03:00:34
43.847186,125.289088,0,839,39732.1254513889,2008-10-11,03:00:39
43.847188,125.289088,0,839,39732.1255092593,2008-10-11,03:00:44
43.847189,125.289088,0,840,39732.1255671296,2008-10-11,03:00:49
43.847189,125.289088,0,840,39732.125625,2008-10-11,03:00:54
43.847189,125.289088,0,840,39732.1256828704,2008-10-11,03:00:59
43.84719,125.289088,0,840,39732.1257407407,2008-10-11,03:01:04
43.84719,125.289088,0,840,39732.1257986111,2008-10-11,03:01:09
43.84719,125.289088,0,840,39732.1258564815,2008-10-11,03:01:14
43.84719,125.289088,0,840,39732.1259143518,2008-10-11,03:01:19
43.84719,125.289088,0,840,39732.1259722222,2008-10-11,03:01:24
43.84719,125.289088,0,840,39732.1260300926,2008-10-11,03:01:29
43.84719,125.289088,0,840,39732.126087963,2008-10-11,03:01:34
43.84719,125.289088,0,840,39732.1261458333,2008-10-11,03:01:39
43.84719,125.289088,0,840,39732.1262037037,2008-10-11,03:01:44
43.84719,125.289088,0,840,39732.1262615741,2008-10-11,03:01:49
43.84719,125.289088,0,841,39732.1263194444,2008-10-11,03:01:54
43.847191,125.289088,0,841,39732.1263773148,2008-10-11,03:01:59
43.847191,125.289088,0,841,39732.1264351852,2008-10-11,03:02:04
43.847191,125.289088,0,841,39732.1264930556,2008-10-11,03:02:09
43.847191,125.289087,0,841,39732.1265509259,2008-10-11,03:02:14
43.847191,125.289087,0,841,39732.1266087963,2008-10-11,03:02:19
43.847191,125.289087,0,841,39732.1266666667,2008-10-11,03:02:24
43.847191,125.289087,0,840,39732.126724537,2008-10-11,03:02:29
43.847191,125.289087,0,840,39732.1267824074,2008-10-11,03:02:34
43.847191,125.289087,0,840,39732.1268402778,2008-10-11,03:02:39
43.847191,125.289087,0,840,39732.1268981481,2008-10-11,03:02:44
43.847191,125.289087,0,841,39732.1269560185,2008-10-11,03:02:49
43.847191,125.289088,0,841,39732.1270138889,2008-10-11,03:02:54
43.847191,125.289088,0,841,39732.1270717593,2008-10-11,03:02:59
43.847191,125.289088,0,841,39732.1271296296,2008-10-11,03:03:04
43.847191,125.289089,0,841,39732.1271875,2008-10-11,03:03:09
43.847191,125.289088,0,841,39732.1272453704,2008-10-11,03:03:14
43.847191,125.289089,0,841,39732.1273032407,2008-10-11,03:03:19
43.847191,125.289089,0,841,39732.1273611111,2008-10-11,03:03:24
43.847191,125.289089,0,841,39732.1274189815,2008-10-11,03:03:29
43.847191,125.289088,0,841,39732.1274768518,2008-10-11,03:03:34
43.84719,125.289088,0,841,39732.1275347222,2008-10-11,03:03:39
43.847189,125.289088,0,841,39732.1275925926,2008-10-11,03:03:44
43.847189,125.289088,0,841,39732.127650463,2008-10-11,03:03:49
43.847189,125.289087,0,841,39732.1277083333,2008-10-11,03:03:54
43.847189,125.289087,0,841,39732.1277662037,2008-10-11,03:03:59
43.847189,125.289087,0,841,39732.1278240741,2008-10-11,03:04:04
43.84719,125.289087,0,842,39732.1278819444,2008-10-11,03:04:09
43.84719,125.289087,0,841,39732.1279398148,2008-10-11,03:04:14
43.84719,125.289086,0,841,39732.1279976852,2008-10-11,03:04:19
43.84719,125.289086,0,841,39732.1280324074,2008-10-11,03:04:22
43.84719,125.289086,0,841,39732.1280555556,2008-10-11,03:04:24
43.847232,125.28909,0,846,39732.1281134259,2008-10-11,03:04:29
43.847287,125.289146,0,831,39732.1281712963,2008-10-11,03:04:34
43.847158,125.289116,0,863,39732.1283564815,2008-10-11,03:04:50
