# Supplementary material for: Research on differential privacy protection method based on user tendency
Source: PLoS One. 2023 Oct 26;18(10):e0288823. doi: 10.1371/journal.pone.0288823 (PMC10602288; doi:10.1371/journal.pone.0288823)
Supplement: S3 Data — (ZIP) [file pone.0288823.s003.zip › Data 5-3/052/Trajectory/20081011033025.plt]

Geolife trajectory
WGS 84
Altitude is in Feet
Reserved 3
0,2,255,My Track,0,0,2,8421376
0
39.987799,116.290519,0,150,39732.1461226852,2008-10-11,03:30:25
39.987798,116.290546,0,127,39732.1461458333,2008-10-11,03:30:27
39.987784,116.290541,0,130,39732.1461689815,2008-10-11,03:30:29
39.987811,116.290545,0,126,39732.1461921296,2008-10-11,03:30:31
39.987797,116.290564,0,126,39732.1462152778,2008-10-11,03:30:33
39.987835,116.290582,0,127,39732.1462384259,2008-10-11,03:30:35
39.987822,116.290613,0,126,39732.1462615741,2008-10-11,03:30:37
39.987798,116.290647,0,129,39732.1462847222,2008-10-11,03:30:39
39.9878,116.290666,0,132,39732.1463078704,2008-10-11,03:30:41
39.987801,116.290672,0,137,39732.1463310185,2008-10-11,03:30:43
39.987815,116.290687,0,141,39732.1463541667,2008-10-11,03:30:45
39.987825,116.29071,0,150,39732.1463773148,2008-10-11,03:30:47
39.987831,116.290727,0,151,39732.146400463,2008-10-11,03:30:49
39.987823,116.290741,0,155,39732.1464236111,2008-10-11,03:30:51
39.987808,116.290754,0,156,39732.1464467593,2008-10-11,03:30:53
39.987787,116.290781,0,157,39732.1464699074,2008-10-11,03:30:55
39.987773,116.290801,0,159,39732.1464930556,2008-10-11,03:30:57
39.987783,116.290824,0,160,39732.1465162037,2008-10-11,03:30:59
39.987767,116.290856,0,160,39732.1465393519,2008-10-11,03:31:01
39.987759,116.290882,0,161,39732.1465625,2008-10-11,03:31:03
39.987732,116.290947,0,166,39732.1465856481,2008-10-11,03:31:05
39.987723,116.290984,0,171,39732.1466087963,2008-10-11,03:31:07
39.987728,116.291015,0,174,39732.1466319444,2008-10-11,03:31:09
39.987731,116.291042,0,179,39732.1466550926,2008-10-11,03:31:11
39.987735,116.29108,0,183,39732.1466782407,2008-10-11,03:31:13
39.98774,116.291116,0,187,39732.1467013889,2008-10-11,03:31:15
39.987734,116.291152,0,191,39732.146724537,2008-10-11,03:31:17
39.987729,116.291193,0,194,39732.1467476852,2008-10-11,03:31:19
39.987725,116.291231,0,196,39732.1467708333,2008-10-11,03:31:21
39.987716,116.29127,0,198,39732.1467939815,2008-10-11,03:31:23
39.987713,116.2913,0,195,39732.1468171296,2008-10-11,03:31:25
39.987708,116.291332,0,194,39732.1468402778,2008-10-11,03:31:27
39.987707,116.29136,0,194,39732.1468634259,2008-10-11,03:31:29
39.987698,116.291387,0,193,39732.1468865741,2008-10-11,03:31:31
39.987699,116.291415,0,192,39732.1469097222,2008-10-11,03:31:33
39.987699,116.291442,0,191,39732.1469328704,2008-10-11,03:31:35
39.9877,116.291474,0,191,39732.1469560185,2008-10-11,03:31:37
39.987694,116.291501,0,198,39732.1469791667,2008-10-11,03:31:39
39.98769,116.29152,0,207,39732.1470023148,2008-10-11,03:31:41
39.987685,116.291538,0,210,39732.147025463,2008-10-11,03:31:43
39.987683,116.291569,0,212,39732.1470486111,2008-10-11,03:31:45
39.987683,116.291593,0,215,39732.1470717593,2008-10-11,03:31:47
39.987678,116.291611,0,218,39732.1470949074,2008-10-11,03:31:49
39.987675,116.291645,0,221,39732.1471180556,2008-10-11,03:31:51
39.987678,116.291669,0,220,39732.1471412037,2008-10-11,03:31:53
39.987685,116.291686,0,218,39732.1471643519,2008-10-11,03:31:55
39.987688,116.291701,0,223,39732.1471875,2008-10-11,03:31:57
39.98768,116.291709,0,232,39732.1472106481,2008-10-11,03:31:59
39.987678,116.291732,0,232,39732.1472337963,2008-10-11,03:32:01
39.987682,116.291768,0,232,39732.1472569444,2008-10-11,03:32:03
39.987695,116.291784,0,225,39732.1472800926,2008-10-11,03:32:05
39.987715,116.291803,0,217,39732.1473032407,2008-10-11,03:32:07
39.987726,116.291815,0,219,39732.1473263889,2008-10-11,03:32:09
39.987736,116.291835,0,216,39732.147349537,2008-10-11,03:32:11
39.987746,116.291869,0,212,39732.1473726852,2008-10-11,03:32:13
39.98775,116.291892,0,207,39732.1473958333,2008-10-11,03:32:15
39.987746,116.291915,0,202,39732.1474189815,2008-10-11,03:32:17
39.987744,116.291943,0,197,39732.1474421296,2008-10-11,03:32:19
39.98774,116.291967,0,192,39732.1474652778,2008-10-11,03:32:21
39.987731,116.291994,0,187,39732.1474884259,2008-10-11,03:32:23
39.987724,116.292022,0,183,39732.1475115741,2008-10-11,03:32:25
39.987713,116.292048,0,178,39732.1475347222,2008-10-11,03:32:27
39.987711,116.292075,0,175,39732.1475578704,2008-10-11,03:32:29
39.987705,116.292104,0,173,39732.1475810185,2008-10-11,03:32:31
39.987701,116.292137,0,171,39732.1476041667,2008-10-11,03:32:33
39.987691,116.292167,0,168,39732.1476273148,2008-10-11,03:32:35
39.987686,116.292186,0,166,39732.147650463,2008-10-11,03:32:37
39.987679,116.292204,0,166,39732.1476736111,2008-10-11,03:32:39
39.987669,116.292224,0,166,39732.1476967593,2008-10-11,03:32:41
39.987664,116.292246,0,167,39732.1477199074,2008-10-11,03:32:43
39.987659,116.292276,0,165,39732.1477430556,2008-10-11,03:32:45
39.987657,116.292308,0,164,39732.1477662037,2008-10-11,03:32:47
39.98765,116.292336,0,161,39732.1477893519,2008-10-11,03:32:49
39.987648,116.292369,0,160,39732.1478125,2008-10-11,03:32:51
39.987652,116.292397,0,156,39732.1478356481,2008-10-11,03:32:53
39.987655,116.292424,0,155,39732.1478587963,2008-10-11,03:32:55
39.987644,116.292451,0,152,39732.1478819444,2008-10-11,03:32:57
39.987634,116.292479,0,152,39732.1479050926,2008-10-11,03:32:59
39.987632,116.292505,0,151,39732.1479282407,2008-10-11,03:33:01
39.98763,116.292531,0,150,39732.1479513889,2008-10-11,03:33:03
39.987626,116.292558,0,146,39732.147974537,2008-10-11,03:33:05
39.987622,116.292584,0,144,39732.1479976852,2008-10-11,03:33:07
39.987621,116.292606,0,143,39732.1480208333,2008-10-11,03:33:09
39.987621,116.292624,0,141,39732.1480439815,2008-10-11,03:33:11
39.987626,116.292649,0,141,39732.1480671296,2008-10-11,03:33:13
39.987633,116.292675,0,140,39732.1480902778,2008-10-11,03:33:15
39.987635,116.292706,0,138,39732.1481134259,2008-10-11,03:33:17
39.987634,116.29273,0,136,39732.1481365741,2008-10-11,03:33:19
39.987631,116.292756,0,135,39732.1481597222,2008-10-11,03:33:21
39.987633,116.292781,0,136,39732.1481828704,2008-10-11,03:33:23
39.987639,116.292811,0,137,39732.1482060185,2008-10-11,03:33:25
39.987648,116.292838,0,136,39732.1482291667,2008-10-11,03:33:27
39.987654,116.292865,0,135,39732.1482523148,2008-10-11,03:33:29
39.987658,116.292893,0,133,39732.148275463,2008-10-11,03:33:31
39.987668,116.292909,0,132,39732.1482986111,2008-10-11,03:33:33
39.987671,116.292929,0,131,39732.1483217593,2008-10-11,03:33:35
39.987679,116.292948,0,131,39732.1483449074,2008-10-11,03:33:37
39.987685,116.292969,0,131,39732.1483680556,2008-10-11,03:33:39
39.987693,116.29299,0,129,39732.1483912037,2008-10-11,03:33:41
39.987703,116.293008,0,129,39732.1484143519,2008-10-11,03:33:43
39.98771,116.293033,0,128,39732.1484375,2008-10-11,03:33:45
39.987713,116.29305,0,126,39732.1484606481,2008-10-11,03:33:47
39.987718,116.293074,0,125,39732.1484837963,2008-10-11,03:33:49
39.987724,116.293092,0,125,39732.1485069444,2008-10-11,03:33:51
39.987735,116.293104,0,123,39732.1485300926,2008-10-11,03:33:53
39.987754,116.293094,0,122,39732.1485532407,2008-10-11,03:33:55
39.987767,116.293079,0,122,39732.1485763889,2008-10-11,03:33:57
39.987778,116.293073,0,121,39732.148599537,2008-10-11,03:33:59
39.987795,116.293077,0,120,39732.1486226852,2008-10-11,03:34:01
39.987808,116.293069,0,120,39732.1486458333,2008-10-11,03:34:03
39.98783,116.293062,0,120,39732.1486689815,2008-10-11,03:34:05
39.987855,116.293056,0,119,39732.1486921296,2008-10-11,03:34:07
39.987873,116.29305,0,118,39732.1487152778,2008-10-11,03:34:09
39.987895,116.293048,0,118,39732.1487384259,2008-10-11,03:34:11
39.987919,116.293046,0,117,39732.1487615741,2008-10-11,03:34:13
39.987933,116.293046,0,118,39732.1487847222,2008-10-11,03:34:15
39.987955,116.293038,0,119,39732.1488078704,2008-10-11,03:34:17
39.987974,116.293036,0,120,39732.1488310185,2008-10-11,03:34:19
39.987996,116.293029,0,121,39732.1488541667,2008-10-11,03:34:21
39.98802,116.293024,0,123,39732.1488773148,2008-10-11,03:34:23
39.988036,116.293022,0,122,39732.148900463,2008-10-11,03:34:25
39.988059,116.293017,0,123,39732.1489236111,2008-10-11,03:34:27
39.988086,116.29301,0,125,39732.1489467593,2008-10-11,03:34:29
39.988106,116.293007,0,125,39732.1489699074,2008-10-11,03:34:31
39.988123,116.292997,0,122,39732.1489930556,2008-10-11,03:34:33
39.988142,116.292988,0,122,39732.1490162037,2008-10-11,03:34:35
39.988159,116.292985,0,119,39732.1490393518,2008-10-11,03:34:37
39.988179,116.292979,0,122,39732.1490625,2008-10-11,03:34:39
39.988197,116.292985,0,115,39732.1490856481,2008-10-11,03:34:41
39.988213,116.292982,0,115,39732.1491087963,2008-10-11,03:34:43
39.988244,116.292974,0,121,39732.1491319444,2008-10-11,03:34:45
39.988265,116.292973,0,121,39732.1491550926,2008-10-11,03:34:47
39.98828,116.292976,0,114,39732.1491782407,2008-10-11,03:34:49
39.9883,116.292976,0,113,39732.1492013889,2008-10-11,03:34:51
39.988325,116.292971,0,109,39732.149224537,2008-10-11,03:34:53
39.988347,116.292969,0,107,39732.1492476852,2008-10-11,03:34:55
39.988371,116.29297,0,107,39732.1492708333,2008-10-11,03:34:57
39.988393,116.292968,0,107,39732.1492939815,2008-10-11,03:34:59
39.988417,116.292965,0,110,39732.1493171296,2008-10-11,03:35:01
39.988437,116.292961,0,113,39732.1493402778,2008-10-11,03:35:03
39.988456,116.292957,0,112,39732.1493634259,2008-10-11,03:35:05
39.988475,116.292953,0,110,39732.1493865741,2008-10-11,03:35:07
39.988495,116.292945,0,107,39732.1494097222,2008-10-11,03:35:09
39.988505,116.292945,0,104,39732.1494328704,2008-10-11,03:35:11
39.98852,116.29294,0,104,39732.1494560185,2008-10-11,03:35:13
39.988538,116.292942,0,102,39732.1494791667,2008-10-11,03:35:15
39.988557,116.292944,0,99,39732.1495023148,2008-10-11,03:35:17
39.98857,116.292944,0,99,39732.149525463,2008-10-11,03:35:19
39.988585,116.292934,0,99,39732.1495486111,2008-10-11,03:35:21
39.988599,116.292933,0,97,39732.1495717593,2008-10-11,03:35:23
39.988613,116.292933,0,97,39732.1495949074,2008-10-11,03:35:25
39.988634,116.292934,0,98,39732.1496180556,2008-10-11,03:35:27
39.988665,116.292934,0,98,39732.1496412037,2008-10-11,03:35:29
39.988687,116.292928,0,99,39732.1496643518,2008-10-11,03:35:31
39.988696,116.292922,0,100,39732.1496875,2008-10-11,03:35:33
39.988723,116.292917,0,102,39732.1497106481,2008-10-11,03:35:35
39.988747,116.292904,0,101,39732.1497337963,2008-10-11,03:35:37
39.988764,116.292888,0,102,39732.1497569444,2008-10-11,03:35:39
39.988793,116.292879,0,105,39732.1497800926,2008-10-11,03:35:41
39.988811,116.292873,0,107,39732.1498032407,2008-10-11,03:35:43
39.988825,116.292861,0,108,39732.1498263889,2008-10-11,03:35:45
39.988844,116.292854,0,110,39732.149849537,2008-10-11,03:35:47
39.988871,116.292849,0,110,39732.1498726852,2008-10-11,03:35:49
39.988885,116.29285,0,111,39732.1498958333,2008-10-11,03:35:51
39.988904,116.292842,0,113,39732.1499189815,2008-10-11,03:35:53
39.98892,116.292832,0,115,39732.1499421296,2008-10-11,03:35:55
39.988933,116.29282,0,115,39732.1499652778,2008-10-11,03:35:57
39.988951,116.292804,0,115,39732.1499884259,2008-10-11,03:35:59
39.988961,116.2928,0,115,39732.1500115741,2008-10-11,03:36:01
39.988972,116.292798,0,112,39732.1500347222,2008-10-11,03:36:03
39.988988,116.292785,0,117,39732.1500578704,2008-10-11,03:36:05
39.989,116.292775,0,117,39732.1500810185,2008-10-11,03:36:07
39.98901,116.292751,0,117,39732.1501041667,2008-10-11,03:36:09
39.989026,116.292749,0,116,39732.1501273148,2008-10-11,03:36:11
39.989041,116.292743,0,114,39732.150150463,2008-10-11,03:36:13
39.989056,116.292734,0,115,39732.1501736111,2008-10-11,03:36:15
39.989068,116.292728,0,116,39732.1501967593,2008-10-11,03:36:17
39.989085,116.292722,0,115,39732.1502199074,2008-10-11,03:36:19
39.989098,116.29272,0,115,39732.1502430556,2008-10-11,03:36:21
39.989112,116.29272,0,113,39732.1502662037,2008-10-11,03:36:23
39.989127,116.292716,0,112,39732.1502893518,2008-10-11,03:36:25
39.98914,116.292706,0,113,39732.1503125,2008-10-11,03:36:27
39.98915,116.292693,0,114,39732.1503356481,2008-10-11,03:36:29
39.989162,116.292675,0,113,39732.1503587963,2008-10-11,03:36:31
39.98918,116.292656,0,113,39732.1503819444,2008-10-11,03:36:33
39.989196,116.292648,0,113,39732.1504050926,2008-10-11,03:36:35
39.989212,116.292641,0,114,39732.1504282407,2008-10-11,03:36:37
39.989227,116.292636,0,114,39732.1504513889,2008-10-11,03:36:39
39.989247,116.292632,0,114,39732.150474537,2008-10-11,03:36:41
39.989264,116.292615,0,115,39732.1504976852,2008-10-11,03:36:43
39.989288,116.292604,0,115,39732.1505208333,2008-10-11,03:36:45
39.989306,116.292592,0,114,39732.1505439815,2008-10-11,03:36:47
39.989328,116.29258,0,115,39732.1505671296,2008-10-11,03:36:49
39.989349,116.292566,0,117,39732.1505902778,2008-10-11,03:36:51
39.989372,116.292559,0,117,39732.1506134259,2008-10-11,03:36:53
39.989388,116.292557,0,116,39732.1506365741,2008-10-11,03:36:55
39.989406,116.292549,0,115,39732.1506597222,2008-10-11,03:36:57
39.989429,116.292547,0,113,39732.1506828704,2008-10-11,03:36:59
39.989447,116.292527,0,110,39732.1507060185,2008-10-11,03:37:01
39.989467,116.292531,0,108,39732.1507291667,2008-10-11,03:37:03
39.989485,116.292525,0,107,39732.1507523148,2008-10-11,03:37:05
39.989502,116.292522,0,106,39732.150775463,2008-10-11,03:37:07
39.989515,116.292521,0,105,39732.1507986111,2008-10-11,03:37:09
39.989533,116.292508,0,105,39732.1508217593,2008-10-11,03:37:11
39.989552,116.292495,0,104,39732.1508449074,2008-10-11,03:37:13
39.989575,116.292486,0,104,39732.1508680556,2008-10-11,03:37:15
39.98959,116.292473,0,103,39732.1508912037,2008-10-11,03:37:17
39.989605,116.292443,0,107,39732.1509143518,2008-10-11,03:37:19
39.989624,116.292422,0,108,39732.1509375,2008-10-11,03:37:21
39.98964,116.292403,0,108,39732.1509606481,2008-10-11,03:37:23
39.989655,116.292397,0,107,39732.1509837963,2008-10-11,03:37:25
39.989668,116.292376,0,108,39732.1510069444,2008-10-11,03:37:27
39.989683,116.292355,0,109,39732.1510300926,2008-10-11,03:37:29
39.989693,116.292331,0,108,39732.1510532407,2008-10-11,03:37:31
39.989704,116.292308,0,107,39732.1510763889,2008-10-11,03:37:33
39.989721,116.292292,0,107,39732.151099537,2008-10-11,03:37:35
39.989743,116.292278,0,108,39732.1511226852,2008-10-11,03:37:37
39.98976,116.292267,0,111,39732.1511458333,2008-10-11,03:37:39
39.989778,116.292253,0,112,39732.1511689815,2008-10-11,03:37:41
39.989794,116.292234,0,113,39732.1511921296,2008-10-11,03:37:43
39.989817,116.292219,0,111,39732.1512152778,2008-10-11,03:37:45
39.989833,116.292209,0,111,39732.1512384259,2008-10-11,03:37:47
39.989849,116.29219,0,110,39732.1512615741,2008-10-11,03:37:49
39.989864,116.292167,0,108,39732.1512847222,2008-10-11,03:37:51
39.989878,116.292141,0,109,39732.1513078704,2008-10-11,03:37:53
39.989896,116.292124,0,111,39732.1513310185,2008-10-11,03:37:55
39.989918,116.292109,0,110,39732.1513541667,2008-10-11,03:37:57
39.98994,116.292088,0,105,39732.1513773148,2008-10-11,03:37:59
39.989954,116.292068,0,103,39732.151400463,2008-10-11,03:38:01
39.989963,116.292049,0,102,39732.1514236111,2008-10-11,03:38:03
39.989967,116.292026,0,101,39732.1514467593,2008-10-11,03:38:05
39.989977,116.292004,0,102,39732.1514699074,2008-10-11,03:38:07
39.989984,116.291976,0,103,39732.1514930556,2008-10-11,03:38:09
39.990239,116.291979,0,143,39732.1532986111,2008-10-11,03:40:45
39.990257,116.291944,0,144,39732.1533217593,2008-10-11,03:40:47
39.990287,116.291908,0,145,39732.1533449074,2008-10-11,03:40:49
39.990259,116.291857,0,135,39732.1533680556,2008-10-11,03:40:51
39.990225,116.291835,0,130,39732.1533912037,2008-10-11,03:40:53
39.990211,116.291825,0,128,39732.1534143519,2008-10-11,03:40:55
39.990202,116.291807,0,125,39732.1534375,2008-10-11,03:40:57
39.990203,116.291806,0,126,39732.1534606481,2008-10-11,03:40:59
39.990203,116.291806,0,126,39732.1534837963,2008-10-11,03:41:01
39.990201,116.291807,0,126,39732.1535069444,2008-10-11,03:41:03
39.990201,116.291807,0,126,39732.1535300926,2008-10-11,03:41:05
39.990201,116.291807,0,126,39732.1535532407,2008-10-11,03:41:07
39.990199,116.291807,0,127,39732.1535763889,2008-10-11,03:41:09
39.990195,116.291808,0,127,39732.153599537,2008-10-11,03:41:11
39.990191,116.291809,0,127,39732.1536226852,2008-10-11,03:41:13
39.99019,116.29181,0,127,39732.1536458333,2008-10-11,03:41:15
39.990192,116.29181,0,127,39732.1536689815,2008-10-11,03:41:17
39.990196,116.29181,0,127,39732.1536921296,2008-10-11,03:41:19
39.990211,116.291815,0,126,39732.1537152778,2008-10-11,03:41:21
39.990218,116.291826,0,125,39732.1537384259,2008-10-11,03:41:23
39.990223,116.29183,0,125,39732.1537615741,2008-10-11,03:41:25
39.990222,116.29183,0,125,39732.1537847222,2008-10-11,03:41:27
39.990219,116.29183,0,125,39732.1538078704,2008-10-11,03:41:29
39.990216,116.291831,0,125,39732.1538310185,2008-10-11,03:41:31
39.990214,116.291831,0,125,39732.1538541667,2008-10-11,03:41:33
39.990211,116.291832,0,125,39732.1538773148,2008-10-11,03:41:35
39.990208,116.291833,0,125,39732.153900463,2008-10-11,03:41:37
39.990207,116.291833,0,125,39732.1539236111,2008-10-11,03:41:39
39.99021,116.291832,0,125,39732.1539467593,2008-10-11,03:41:41
39.990211,116.291832,0,125,39732.1539699074,2008-10-11,03:41:43
39.99021,116.291833,0,125,39732.1539930556,2008-10-11,03:41:45
39.990202,116.291846,0,126,39732.1540162037,2008-10-11,03:41:47
39.990211,116.291853,0,127,39732.1540393519,2008-10-11,03:41:49
39.990209,116.291873,0,127,39732.1540625,2008-10-11,03:41:51
39.99021,116.291874,0,127,39732.1540856481,2008-10-11,03:41:53
39.990211,116.291874,0,127,39732.1541087963,2008-10-11,03:41:55
39.99021,116.291874,0,127,39732.1541319444,2008-10-11,03:41:57
39.990206,116.291875,0,128,39732.1541550926,2008-10-11,03:41:59
39.990175,116.291879,0,127,39732.1541782407,2008-10-11,03:42:01
39.990161,116.291886,0,125,39732.1542013889,2008-10-11,03:42:03
39.990159,116.291882,0,125,39732.154224537,2008-10-11,03:42:05
39.990159,116.291881,0,125,39732.1542476852,2008-10-11,03:42:07
39.990171,116.291865,0,126,39732.1542708333,2008-10-11,03:42:09
39.990174,116.291865,0,125,39732.1542939815,2008-10-11,03:42:11
39.990173,116.291866,0,125,39732.1543171296,2008-10-11,03:42:13
39.990171,116.291866,0,125,39732.1543402778,2008-10-11,03:42:15
39.990169,116.291867,0,125,39732.1543634259,2008-10-11,03:42:17
39.990168,116.291867,0,125,39732.1543865741,2008-10-11,03:42:19
39.990168,116.291867,0,125,39732.1544097222,2008-10-11,03:42:21
39.990171,116.291866,0,125,39732.1544328704,2008-10-11,03:42:23
39.990175,116.291865,0,125,39732.1544560185,2008-10-11,03:42:25
39.990179,116.291864,0,125,39732.1544791667,2008-10-11,03:42:27
39.990184,116.291863,0,125,39732.1545023148,2008-10-11,03:42:29
39.990187,116.291862,0,124,39732.154525463,2008-10-11,03:42:31
39.990189,116.291862,0,124,39732.1545486111,2008-10-11,03:42:33
39.990189,116.291862,0,124,39732.1545717593,2008-10-11,03:42:35
39.99019,116.291862,0,124,39732.1545949074,2008-10-11,03:42:37
39.990192,116.291861,0,124,39732.1546180556,2008-10-11,03:42:39
39.990194,116.291861,0,124,39732.1546412037,2008-10-11,03:42:41
39.990196,116.29186,0,124,39732.1546643519,2008-10-11,03:42:43
39.990198,116.29186,0,123,39732.1546875,2008-10-11,03:42:45
39.9902,116.291859,0,123,39732.1547106481,2008-10-11,03:42:47
39.990201,116.291859,0,123,39732.1547337963,2008-10-11,03:42:49
39.990203,116.291858,0,122,39732.1547569444,2008-10-11,03:42:51
39.990203,116.291858,0,122,39732.1547800926,2008-10-11,03:42:53
39.990204,116.291858,0,121,39732.1548032407,2008-10-11,03:42:55
39.990203,116.291857,0,121,39732.1548263889,2008-10-11,03:42:57
39.990202,116.291857,0,121,39732.154849537,2008-10-11,03:42:59
39.990202,116.291857,0,121,39732.1548726852,2008-10-11,03:43:01
39.990202,116.291857,0,121,39732.1548958333,2008-10-11,03:43:03
39.990202,116.291857,0,121,39732.1549189815,2008-10-11,03:43:05
39.990202,116.291857,0,121,39732.1549421296,2008-10-11,03:43:07
39.990203,116.291856,0,121,39732.1549652778,2008-10-11,03:43:09
39.990203,116.291856,0,121,39732.1549884259,2008-10-11,03:43:11
39.990202,116.291856,0,121,39732.1550115741,2008-10-11,03:43:13
39.990202,116.291856,0,121,39732.1550347222,2008-10-11,03:43:15
39.990202,116.291856,0,121,39732.1550578704,2008-10-11,03:43:17
39.990202,116.291856,0,121,39732.1550810185,2008-10-11,03:43:19
39.990202,116.291856,0,121,39732.1551041667,2008-10-11,03:43:21
39.990018,116.292025,0,126,39732.1597337963,2008-10-11,03:50:01
39.989958,116.292095,0,125,39732.1597569444,2008-10-11,03:50:03
39.989885,116.292183,0,124,39732.1597800926,2008-10-11,03:50:05
39.989791,116.292288,0,122,39732.1598032407,2008-10-11,03:50:07
39.989674,116.292406,0,121,39732.1598263889,2008-10-11,03:50:09
39.98954,116.292525,0,120,39732.159849537,2008-10-11,03:50:11
39.989396,116.292641,0,119,39732.1598726852,2008-10-11,03:50:13
39.989232,116.292744,0,118,39732.1598958333,2008-10-11,03:50:15
39.989056,116.292847,0,118,39732.1599189815,2008-10-11,03:50:17
39.988888,116.292924,0,118,39732.1599421296,2008-10-11,03:50:19
39.988718,116.29298,0,117,39732.1599652778,2008-10-11,03:50:21
39.988569,116.293015,0,118,39732.1599884259,2008-10-11,03:50:23
39.988461,116.293036,0,118,39732.1600115741,2008-10-11,03:50:25
39.988373,116.293059,0,118,39732.1600347222,2008-10-11,03:50:27
39.988301,116.293095,0,116,39732.1600578704,2008-10-11,03:50:29
39.988191,116.293146,0,117,39732.1600810185,2008-10-11,03:50:31
39.988071,116.293203,0,117,39732.1601041667,2008-10-11,03:50:33
39.987949,116.293248,0,118,39732.1601273148,2008-10-11,03:50:35
39.98781,116.293291,0,119,39732.160150463,2008-10-11,03:50:37
39.987658,116.293315,0,120,39732.1601736111,2008-10-11,03:50:39
39.987496,116.293347,0,123,39732.1601967593,2008-10-11,03:50:41
39.987301,116.293383,0,124,39732.1602199074,2008-10-11,03:50:43
39.987115,116.293427,0,125,39732.1602430556,2008-10-11,03:50:45
39.986911,116.293475,0,126,39732.1602662037,2008-10-11,03:50:47
39.986704,116.293519,0,127,39732.1602893519,2008-10-11,03:50:49
39.986491,116.293545,0,125,39732.1603125,2008-10-11,03:50:51
39.986284,116.293563,0,126,39732.1603356482,2008-10-11,03:50:53
39.986074,116.293572,0,127,39732.1603587963,2008-10-11,03:50:55
39.985848,116.293589,0,128,39732.1603819444,2008-10-11,03:50:57
39.985629,116.293604,0,127,39732.1604050926,2008-10-11,03:50:59
39.985414,116.293629,0,127,39732.1604282407,2008-10-11,03:51:01
39.985199,116.293662,0,128,39732.1604513889,2008-10-11,03:51:03
39.984973,116.293686,0,127,39732.160474537,2008-10-11,03:51:05
39.984744,116.293697,0,127,39732.1604976852,2008-10-11,03:51:07
39.984536,116.293718,0,129,39732.1605208333,2008-10-11,03:51:09
39.984305,116.293745,0,130,39732.1605439815,2008-10-11,03:51:11
39.984077,116.293784,0,131,39732.1605671296,2008-10-11,03:51:13
39.983846,116.293828,0,134,39732.1605902778,2008-10-11,03:51:15
39.983598,116.293866,0,136,39732.1606134259,2008-10-11,03:51:17
39.98334,116.293896,0,135,39732.1606365741,2008-10-11,03:51:19
39.983082,116.293927,0,133,39732.1606597222,2008-10-11,03:51:21
39.982829,116.293962,0,135,39732.1606828704,2008-10-11,03:51:23
39.982571,116.294008,0,136,39732.1607060185,2008-10-11,03:51:25
39.982312,116.294067,0,138,39732.1607291667,2008-10-11,03:51:27
39.982042,116.294126,0,137,39732.1607523148,2008-10-11,03:51:29
39.981766,116.294172,0,138,39732.160775463,2008-10-11,03:51:31
39.981494,116.294209,0,135,39732.1607986111,2008-10-11,03:51:33
39.981222,116.294241,0,133,39732.1608217593,2008-10-11,03:51:35
39.980945,116.294275,0,133,39732.1608449074,2008-10-11,03:51:37
39.980665,116.294305,0,130,39732.1608680556,2008-10-11,03:51:39
39.980406,116.294337,0,129,39732.1608912037,2008-10-11,03:51:41
39.980146,116.294362,0,127,39732.1609143519,2008-10-11,03:51:43
39.979894,116.294379,0,125,39732.1609375,2008-10-11,03:51:45
39.979685,116.294381,0,122,39732.1609606481,2008-10-11,03:51:47
39.979504,116.294381,0,118,39732.1609837963,2008-10-11,03:51:49
39.97935,116.294372,0,116,39732.1610069444,2008-10-11,03:51:51
39.979205,116.294355,0,115,39732.1610300926,2008-10-11,03:51:53
39.979063,116.294338,0,115,39732.1610532407,2008-10-11,03:51:55
39.978904,116.294332,0,115,39732.1610763889,2008-10-11,03:51:57
39.978732,116.294336,0,113,39732.161099537,2008-10-11,03:51:59
39.978578,116.294356,0,114,39732.1611226852,2008-10-11,03:52:01
39.978414,116.294379,0,115,39732.1611458333,2008-10-11,03:52:03
39.978252,116.294394,0,114,39732.1611689815,2008-10-11,03:52:05
39.978096,116.294413,0,113,39732.1611921296,2008-10-11,03:52:07
39.977935,116.294432,0,112,39732.1612152778,2008-10-11,03:52:09
39.977778,116.294442,0,111,39732.1612384259,2008-10-11,03:52:11
39.977627,116.294427,0,108,39732.1612615741,2008-10-11,03:52:13
39.977494,116.294412,0,108,39732.1612847222,2008-10-11,03:52:15
39.977392,116.294389,0,107,39732.1613078704,2008-10-11,03:52:17
39.977345,116.294378,0,106,39732.1613310185,2008-10-11,03:52:19
39.977333,116.294394,0,105,39732.1613541667,2008-10-11,03:52:21
39.977333,116.294391,0,104,39732.1613773148,2008-10-11,03:52:23
39.977342,116.294376,0,103,39732.161400463,2008-10-11,03:52:25
39.977345,116.294376,0,103,39732.1614236111,2008-10-11,03:52:27
39.977347,116.294375,0,103,39732.1614467593,2008-10-11,03:52:29
39.977348,116.294375,0,103,39732.1614699074,2008-10-11,03:52:31
39.97735,116.294375,0,103,39732.1614930556,2008-10-11,03:52:33
39.977352,116.294375,0,103,39732.1615162037,2008-10-11,03:52:35
39.977352,116.294376,0,102,39732.1615393519,2008-10-11,03:52:37
39.977354,116.294376,0,102,39732.1615625,2008-10-11,03:52:39
39.977348,116.294377,0,102,39732.1615856481,2008-10-11,03:52:41
39.977316,116.294377,0,105,39732.1616087963,2008-10-11,03:52:43
39.977259,116.294392,0,108,39732.1616319444,2008-10-11,03:52:45
39.977172,116.294403,0,109,39732.1616550926,2008-10-11,03:52:47
39.977044,116.294404,0,108,39732.1616782407,2008-10-11,03:52:49
39.976912,116.294411,0,113,39732.1617013889,2008-10-11,03:52:51
39.976761,116.294408,0,112,39732.161724537,2008-10-11,03:52:53
39.976613,116.294417,0,112,39732.1617476852,2008-10-11,03:52:55
39.976464,116.294449,0,112,39732.1617708333,2008-10-11,03:52:57
39.976305,116.294475,0,113,39732.1617939815,2008-10-11,03:52:59
39.976136,116.294507,0,114,39732.1618171296,2008-10-11,03:53:01
39.975964,116.294532,0,114,39732.1618402778,2008-10-11,03:53:03
39.975788,116.294553,0,115,39732.1618634259,2008-10-11,03:53:05
39.975618,116.294567,0,117,39732.1618865741,2008-10-11,03:53:07
39.975436,116.294577,0,119,39732.1619097222,2008-10-11,03:53:09
39.975264,116.294589,0,117,39732.1619328704,2008-10-11,03:53:11
39.975116,116.294598,0,117,39732.1619560185,2008-10-11,03:53:13
39.974984,116.294599,0,116,39732.1619791667,2008-10-11,03:53:15
39.974862,116.294604,0,114,39732.1620023148,2008-10-11,03:53:17
39.97476,116.294606,0,116,39732.162025463,2008-10-11,03:53:19
39.974675,116.294609,0,117,39732.1620486111,2008-10-11,03:53:21
39.974623,116.294606,0,118,39732.1620717593,2008-10-11,03:53:23
39.974603,116.294589,0,118,39732.1620949074,2008-10-11,03:53:25
39.974597,116.294584,0,119,39732.1621180556,2008-10-11,03:53:27
39.974596,116.294583,0,119,39732.1621412037,2008-10-11,03:53:29
39.974593,116.294584,0,120,39732.1621643519,2008-10-11,03:53:31
39.974589,116.294584,0,120,39732.1621875,2008-10-11,03:53:33
39.974584,116.294584,0,120,39732.1622106481,2008-10-11,03:53:35
39.97458,116.294584,0,120,39732.1622337963,2008-10-11,03:53:37
39.974578,116.294585,0,120,39732.1622569444,2008-10-11,03:53:39
39.974576,116.294585,0,120,39732.1622800926,2008-10-11,03:53:41
39.974575,116.294586,0,120,39732.1623032407,2008-10-11,03:53:43
39.974574,116.294586,0,120,39732.1623263889,2008-10-11,03:53:45
39.974572,116.294586,0,120,39732.162349537,2008-10-11,03:53:47
39.974566,116.294587,0,120,39732.1623726852,2008-10-11,03:53:49
39.974556,116.294589,0,120,39732.1623958333,2008-10-11,03:53:51
39.974545,116.294595,0,120,39732.1624189815,2008-10-11,03:53:53
39.974531,116.294603,0,120,39732.1624421296,2008-10-11,03:53:55
39.974515,116.294611,0,120,39732.1624652778,2008-10-11,03:53:57
39.974502,116.294613,0,120,39732.1624884259,2008-10-11,03:53:59
39.974489,116.294615,0,120,39732.1625115741,2008-10-11,03:54:01
39.974476,116.294619,0,120,39732.1625347222,2008-10-11,03:54:03
39.974436,116.294628,0,120,39732.1625578704,2008-10-11,03:54:05
39.974368,116.294638,0,120,39732.1625810185,2008-10-11,03:54:07
39.974273,116.294663,0,120,39732.1626041667,2008-10-11,03:54:09
39.974174,116.294698,0,121,39732.1626273148,2008-10-11,03:54:11
39.974048,116.294719,0,120,39732.162650463,2008-10-11,03:54:13
39.973927,116.294735,0,118,39732.1626736111,2008-10-11,03:54:15
39.973798,116.294743,0,116,39732.1626967593,2008-10-11,03:54:17
39.973672,116.294754,0,117,39732.1627199074,2008-10-11,03:54:19
39.973525,116.294777,0,115,39732.1627430556,2008-10-11,03:54:21
39.973371,116.294813,0,113,39732.1627662037,2008-10-11,03:54:23
39.973213,116.294853,0,110,39732.1627893519,2008-10-11,03:54:25
39.973048,116.294895,0,109,39732.1628125,2008-10-11,03:54:27
39.972883,116.294938,0,107,39732.1628356481,2008-10-11,03:54:29
39.972708,116.294975,0,105,39732.1628587963,2008-10-11,03:54:31
39.972541,116.29502,0,104,39732.1628819444,2008-10-11,03:54:33
39.972386,116.295105,0,102,39732.1629050926,2008-10-11,03:54:35
39.972252,116.295194,0,103,39732.1629282407,2008-10-11,03:54:37
39.97214,116.295289,0,102,39732.1629513889,2008-10-11,03:54:39
39.972034,116.295371,0,103,39732.162974537,2008-10-11,03:54:41
39.971939,116.295439,0,105,39732.1629976852,2008-10-11,03:54:43
39.971859,116.295518,0,105,39732.1630208333,2008-10-11,03:54:45
39.971775,116.295604,0,104,39732.1630439815,2008-10-11,03:54:47
39.971697,116.295688,0,102,39732.1630671296,2008-10-11,03:54:49
39.971623,116.295772,0,102,39732.1630902778,2008-10-11,03:54:51
39.971543,116.295861,0,101,39732.1631134259,2008-10-11,03:54:53
39.971467,116.295968,0,100,39732.1631365741,2008-10-11,03:54:55
39.971395,116.296061,0,101,39732.1631597222,2008-10-11,03:54:57
39.971318,116.296165,0,103,39732.1631828704,2008-10-11,03:54:59
39.971238,116.296287,0,104,39732.1632060185,2008-10-11,03:55:01
39.971151,116.29644,0,101,39732.1632291667,2008-10-11,03:55:03
39.971063,116.296546,0,98,39732.1632523148,2008-10-11,03:55:05
39.971017,116.296666,0,94,39732.163275463,2008-10-11,03:55:07
39.970948,116.296734,0,92,39732.1632986111,2008-10-11,03:55:09
39.970898,116.296796,0,89,39732.1633217593,2008-10-11,03:55:11
39.970845,116.296872,0,88,39732.1633449074,2008-10-11,03:55:13
39.970843,116.296897,0,88,39732.1633680556,2008-10-11,03:55:15
39.970841,116.296912,0,87,39732.1633912037,2008-10-11,03:55:17
39.970843,116.296931,0,87,39732.1634143519,2008-10-11,03:55:19
39.97085,116.296942,0,87,39732.1634375,2008-10-11,03:55:21
39.970856,116.296941,0,87,39732.1634606481,2008-10-11,03:55:23
39.970853,116.296941,0,87,39732.1634837963,2008-10-11,03:55:25
39.97081,116.296971,0,88,39732.1635069444,2008-10-11,03:55:27
39.97076,116.297062,0,87,39732.1635300926,2008-10-11,03:55:29
39.97069,116.29719,0,83,39732.1635532407,2008-10-11,03:55:31
39.970598,116.297301,0,81,39732.1635763889,2008-10-11,03:55:33
39.970492,116.297431,0,79,39732.163599537,2008-10-11,03:55:35
39.970401,116.297585,0,75,39732.1636226852,2008-10-11,03:55:37
39.970303,116.297731,0,72,39732.1636458333,2008-10-11,03:55:39
39.970218,116.297915,0,67,39732.1636689815,2008-10-11,03:55:41
39.970106,116.298074,0,63,39732.1636921296,2008-10-11,03:55:43
39.969988,116.298231,0,58,39732.1637152778,2008-10-11,03:55:45
39.969882,116.298386,0,54,39732.1637384259,2008-10-11,03:55:47
39.969806,116.298547,0,51,39732.1637615741,2008-10-11,03:55:49
39.969699,116.298733,0,48,39732.1637847222,2008-10-11,03:55:51
39.969603,116.298913,0,46,39732.1638078704,2008-10-11,03:55:53
39.969467,116.299069,0,45,39732.1638310185,2008-10-11,03:55:55
39.969358,116.299207,0,42,39732.1638541667,2008-10-11,03:55:57
39.969296,116.299332,0,42,39732.1638773148,2008-10-11,03:55:59
39.969227,116.299398,0,40,39732.163900463,2008-10-11,03:56:01
39.969169,116.299411,0,38,39732.1639236111,2008-10-11,03:56:03
39.969161,116.299407,0,37,39732.1639467593,2008-10-11,03:56:05
39.969176,116.299369,0,40,39732.1639699074,2008-10-11,03:56:07
39.969181,116.299368,0,39,39732.1639930556,2008-10-11,03:56:09
39.969188,116.299371,0,38,39732.1640162037,2008-10-11,03:56:11
39.96921,116.299397,0,39,39732.1640393519,2008-10-11,03:56:13
39.969211,116.299425,0,41,39732.1640625,2008-10-11,03:56:15
39.969204,116.299448,0,42,39732.1640856481,2008-10-11,03:56:17
39.969181,116.299471,0,41,39732.1641087963,2008-10-11,03:56:19
39.969154,116.299493,0,41,39732.1641319444,2008-10-11,03:56:21
39.969121,116.299529,0,42,39732.1641550926,2008-10-11,03:56:23
39.969086,116.299566,0,42,39732.1641782407,2008-10-11,03:56:25
39.969047,116.29963,0,40,39732.1642013889,2008-10-11,03:56:27
39.969011,116.29969,0,39,39732.164224537,2008-10-11,03:56:29
39.968971,116.29971,0,39,39732.1642476852,2008-10-11,03:56:31
39.968951,116.299714,0,39,39732.1642708333,2008-10-11,03:56:33
39.968952,116.299714,0,39,39732.1642939815,2008-10-11,03:56:35
39.968956,116.299709,0,39,39732.1643171296,2008-10-11,03:56:37
39.968948,116.299691,0,40,39732.1643402778,2008-10-11,03:56:39
39.968941,116.299684,0,40,39732.1643634259,2008-10-11,03:56:41
39.968928,116.29968,0,40,39732.1643865741,2008-10-11,03:56:43
39.968943,116.299686,0,40,39732.1644097222,2008-10-11,03:56:45
39.968953,116.299695,0,41,39732.1644328704,2008-10-11,03:56:47
39.969013,116.29971,0,45,39732.1644560185,2008-10-11,03:56:49
39.969029,116.299724,0,48,39732.1644791667,2008-10-11,03:56:51
39.969027,116.29976,0,48,39732.1645023148,2008-10-11,03:56:53
39.969015,116.299784,0,49,39732.164525463,2008-10-11,03:56:55
39.969014,116.299799,0,49,39732.1645486111,2008-10-11,03:56:57
39.969014,116.2998,0,49,39732.1645717593,2008-10-11,03:56:59
39.969012,116.2998,0,49,39732.1645949074,2008-10-11,03:57:01
39.96901,116.299803,0,49,39732.1646180556,2008-10-11,03:57:03
39.969009,116.299812,0,50,39732.1646412037,2008-10-11,03:57:05
39.969002,116.299841,0,51,39732.1646643518,2008-10-11,03:57:07
39.968987,116.299888,0,51,39732.1646875,2008-10-11,03:57:09
39.968957,116.299929,0,52,39732.1647106481,2008-10-11,03:57:11
39.968901,116.299984,0,53,39732.1647337963,2008-10-11,03:57:13
39.968847,116.300022,0,54,39732.1647569444,2008-10-11,03:57:15
39.968791,116.300084,0,55,39732.1647800926,2008-10-11,03:57:17
39.968692,116.300136,0,58,39732.1648032407,2008-10-11,03:57:19
39.968572,116.300202,0,58,39732.1648263889,2008-10-11,03:57:21
39.968442,116.300263,0,61,39732.164849537,2008-10-11,03:57:23
39.968342,116.300291,0,63,39732.1648726852,2008-10-11,03:57:25
39.968263,116.300297,0,66,39732.1648958333,2008-10-11,03:57:27
39.968191,116.3003,0,68,39732.1649189815,2008-10-11,03:57:29
39.968161,116.30035,0,71,39732.1649421296,2008-10-11,03:57:31
39.968052,116.300373,0,74,39732.1649652778,2008-10-11,03:57:33
39.96793,116.300376,0,76,39732.1649884259,2008-10-11,03:57:35
39.96778,116.300381,0,80,39732.1650115741,2008-10-11,03:57:37
39.967629,116.3004,0,83,39732.1650347222,2008-10-11,03:57:39
39.967463,116.300432,0,85,39732.1650578704,2008-10-11,03:57:41
39.967261,116.300426,0,87,39732.1650810185,2008-10-11,03:57:43
39.967107,116.300428,0,91,39732.1651041667,2008-10-11,03:57:45
39.966968,116.300447,0,96,39732.1651273148,2008-10-11,03:57:47
39.966807,116.300505,0,98,39732.165150463,2008-10-11,03:57:49
39.96664,116.300586,0,98,39732.1651736111,2008-10-11,03:57:51
39.966492,116.300637,0,100,39732.1651967593,2008-10-11,03:57:53
39.966365,116.300682,0,101,39732.1652199074,2008-10-11,03:57:55
39.966277,116.300683,0,106,39732.1652430556,2008-10-11,03:57:57
39.966292,116.300705,0,115,39732.1652662037,2008-10-11,03:57:59
39.966279,116.300695,0,117,39732.1652893518,2008-10-11,03:58:01
39.966262,116.300686,0,114,39732.1653125,2008-10-11,03:58:03
39.966251,116.30069,0,114,39732.1653356481,2008-10-11,03:58:05
39.966237,116.30069,0,113,39732.1653587963,2008-10-11,03:58:07
39.966176,116.300686,0,111,39732.1653819444,2008-10-11,03:58:09
39.966082,116.300712,0,113,39732.1654050926,2008-10-11,03:58:11
39.965991,116.300738,0,113,39732.1654282407,2008-10-11,03:58:13
39.965913,116.30075,0,111,39732.1654513889,2008-10-11,03:58:15
39.965845,116.300761,0,115,39732.165474537,2008-10-11,03:58:17
39.965763,116.300746,0,109,39732.1654976852,2008-10-11,03:58:19
39.965734,116.300751,0,108,39732.1655208333,2008-10-11,03:58:21
39.96574,116.300752,0,109,39732.1655439815,2008-10-11,03:58:23
39.96574,116.300752,0,109,39732.1655671296,2008-10-11,03:58:25
39.965739,116.300751,0,109,39732.1655902778,2008-10-11,03:58:27
39.965737,116.300752,0,109,39732.1656134259,2008-10-11,03:58:29
39.965735,116.300752,0,109,39732.1656365741,2008-10-11,03:58:31
39.965729,116.300761,0,131,39732.1656597222,2008-10-11,03:58:33
39.965717,116.300773,0,147,39732.1656828704,2008-10-11,03:58:35
39.965715,116.300791,0,146,39732.1657060185,2008-10-11,03:58:37
39.965717,116.300791,0,146,39732.1657291667,2008-10-11,03:58:39
39.965722,116.300791,0,146,39732.1657523148,2008-10-11,03:58:41
39.965718,116.3008,0,148,39732.165775463,2008-10-11,03:58:43
39.965727,116.3008,0,148,39732.1657986111,2008-10-11,03:58:45
39.965737,116.300796,0,151,39732.1658217593,2008-10-11,03:58:47
39.965736,116.300803,0,156,39732.1658449074,2008-10-11,03:58:49
39.965729,116.300822,0,159,39732.1658680556,2008-10-11,03:58:51
39.96572,116.300827,0,163,39732.1658912037,2008-10-11,03:58:53
39.965725,116.300824,0,165,39732.1659143518,2008-10-11,03:58:55
39.965729,116.300824,0,166,39732.1659375,2008-10-11,03:58:57
39.965735,116.300821,0,169,39732.1659606481,2008-10-11,03:58:59
39.965764,116.300821,0,171,39732.1659837963,2008-10-11,03:59:01
39.965757,116.300869,0,171,39732.1660069444,2008-10-11,03:59:03
39.965775,116.300886,0,170,39732.1660300926,2008-10-11,03:59:05
39.965781,116.300891,0,171,39732.1660532407,2008-10-11,03:59:07
39.965789,116.300876,0,173,39732.1660763889,2008-10-11,03:59:09
39.965782,116.300885,0,174,39732.166099537,2008-10-11,03:59:11
39.965771,116.300917,0,177,39732.1661226852,2008-10-11,03:59:13
39.965801,116.30091,0,186,39732.1661458333,2008-10-11,03:59:15
39.965804,116.300936,0,188,39732.1661689815,2008-10-11,03:59:17
39.965813,116.300971,0,193,39732.1661921296,2008-10-11,03:59:19
39.965807,116.300992,0,196,39732.1662152778,2008-10-11,03:59:21
39.965803,116.301023,0,203,39732.1662384259,2008-10-11,03:59:23
39.965807,116.301042,0,210,39732.1662615741,2008-10-11,03:59:25
39.965812,116.301046,0,212,39732.1662847222,2008-10-11,03:59:27
39.965809,116.301074,0,215,39732.1663078704,2008-10-11,03:59:29
39.96581,116.301112,0,219,39732.1663310185,2008-10-11,03:59:31
39.965819,116.301124,0,223,39732.1663541667,2008-10-11,03:59:33
39.96582,116.30114,0,226,39732.1663773148,2008-10-11,03:59:35
39.965816,116.301164,0,232,39732.166400463,2008-10-11,03:59:37
39.965822,116.301185,0,234,39732.1664236111,2008-10-11,03:59:39
39.96583,116.301209,0,237,39732.1664467593,2008-10-11,03:59:41
39.965834,116.301243,0,239,39732.1664699074,2008-10-11,03:59:43
39.965846,116.301272,0,240,39732.1664930556,2008-10-11,03:59:45
39.965849,116.301292,0,242,39732.1665162037,2008-10-11,03:59:47
39.96585,116.301299,0,244,39732.1665393518,2008-10-11,03:59:49
39.965847,116.301303,0,245,39732.1665625,2008-10-11,03:59:51
39.965845,116.301305,0,245,39732.1665856481,2008-10-11,03:59:53
39.965843,116.301343,0,249,39732.1666087963,2008-10-11,03:59:55
39.965833,116.301351,0,249,39732.1666319444,2008-10-11,03:59:57
39.965827,116.301351,0,250,39732.1666550926,2008-10-11,03:59:59
39.965813,116.301362,0,250,39732.1666782407,2008-10-11,04:00:01
39.965802,116.301374,0,250,39732.1667013889,2008-10-11,04:00:03
39.965787,116.30138,0,250,39732.166724537,2008-10-11,04:00:05
39.965781,116.301433,0,246,39732.1667476852,2008-10-11,04:00:07
39.965767,116.301486,0,240,39732.1667708333,2008-10-11,04:00:09
39.96575,116.301501,0,235,39732.1667939815,2008-10-11,04:00:11
39.965743,116.301506,0,231,39732.1668171296,2008-10-11,04:00:13
39.965733,116.301523,0,229,39732.1668402778,2008-10-11,04:00:15
39.965723,116.301529,0,222,39732.1668634259,2008-10-11,04:00:17
39.965713,116.301528,0,220,39732.1668865741,2008-10-11,04:00:19
39.965705,116.301531,0,213,39732.1669097222,2008-10-11,04:00:21
39.965703,116.301531,0,213,39732.1669328704,2008-10-11,04:00:23
39.965701,116.301531,0,213,39732.1669560185,2008-10-11,04:00:25
39.965695,116.301535,0,213,39732.1669791667,2008-10-11,04:00:27
39.965709,116.301525,0,211,39732.1670023148,2008-10-11,04:00:29
39.965731,116.301513,0,207,39732.167025463,2008-10-11,04:00:31
39.965751,116.301503,0,207,39732.1670486111,2008-10-11,04:00:33
39.965761,116.3015,0,207,39732.1670717593,2008-10-11,04:00:35
39.965774,116.301485,0,206,39732.1670949074,2008-10-11,04:00:37
39.965785,116.301477,0,205,39732.1671180556,2008-10-11,04:00:39
39.965798,116.301461,0,203,39732.1671412037,2008-10-11,04:00:41
39.965815,116.301449,0,203,39732.1671643518,2008-10-11,04:00:43
39.965826,116.301447,0,202,39732.1671875,2008-10-11,04:00:45
39.965837,116.301443,0,200,39732.1672106481,2008-10-11,04:00:47
39.96585,116.301427,0,199,39732.1672337963,2008-10-11,04:00:49
39.96587,116.301398,0,199,39732.1672569444,2008-10-11,04:00:51
39.965897,116.301375,0,198,39732.1672800926,2008-10-11,04:00:53
39.96593,116.301363,0,198,39732.1673032407,2008-10-11,04:00:55
39.965942,116.301358,0,197,39732.1673263889,2008-10-11,04:00:57
39.96595,116.301354,0,197,39732.167349537,2008-10-11,04:00:59
39.965984,116.301337,0,198,39732.1673726852,2008-10-11,04:01:01
39.965988,116.301347,0,196,39732.1673958333,2008-10-11,04:01:03
39.966008,116.301343,0,195,39732.1674189815,2008-10-11,04:01:05
39.966026,116.301323,0,195,39732.1674421296,2008-10-11,04:01:07
39.966055,116.301302,0,195,39732.1674652778,2008-10-11,04:01:09
39.966076,116.301286,0,195,39732.1674884259,2008-10-11,04:01:11
39.966087,116.301276,0,196,39732.1675115741,2008-10-11,04:01:13
39.966113,116.30125,0,195,39732.1675347222,2008-10-11,04:01:15
39.966129,116.301259,0,195,39732.1675578704,2008-10-11,04:01:17
39.96616,116.301249,0,196,39732.1675810185,2008-10-11,04:01:19
39.966189,116.301242,0,196,39732.1676041667,2008-10-11,04:01:21
39.966216,116.301244,0,194,39732.1676273148,2008-10-11,04:01:23
39.966236,116.301229,0,193,39732.167650463,2008-10-11,04:01:25
39.966261,116.301198,0,195,39732.1676736111,2008-10-11,04:01:27
39.966276,116.301174,0,196,39732.1676967593,2008-10-11,04:01:29
39.966296,116.301155,0,196,39732.1677199074,2008-10-11,04:01:31
39.966312,116.301158,0,197,39732.1677430556,2008-10-11,04:01:33
39.966328,116.301163,0,197,39732.1677662037,2008-10-11,04:01:35
39.96634,116.301158,0,198,39732.1677893519,2008-10-11,04:01:37
39.966349,116.301162,0,199,39732.1678125,2008-10-11,04:01:39
39.966356,116.301179,0,201,39732.1678356482,2008-10-11,04:01:41
39.966363,116.301179,0,203,39732.1678587963,2008-10-11,04:01:43
39.966392,116.301181,0,202,39732.1678819444,2008-10-11,04:01:45
39.966417,116.301186,0,204,39732.1679050926,2008-10-11,04:01:47
39.966443,116.301184,0,205,39732.1679282407,2008-10-11,04:01:49
39.96647,116.301194,0,206,39732.1679513889,2008-10-11,04:01:51
39.966491,116.301198,0,207,39732.167974537,2008-10-11,04:01:53
39.966513,116.301203,0,208,39732.1679976852,2008-10-11,04:01:55
39.966534,116.301212,0,208,39732.1680208333,2008-10-11,04:01:57
39.966548,116.301228,0,207,39732.1680439815,2008-10-11,04:01:59
39.966571,116.301246,0,206,39732.1680671296,2008-10-11,04:02:01
39.966598,116.301248,0,205,39732.1680902778,2008-10-11,04:02:03
39.966624,116.301294,0,203,39732.1681134259,2008-10-11,04:02:05
39.966647,116.301348,0,200,39732.1681365741,2008-10-11,04:02:07
39.966666,116.30135,0,198,39732.1681597222,2008-10-11,04:02:09
39.966687,116.301354,0,196,39732.1681828704,2008-10-11,04:02:11
39.966713,116.301348,0,194,39732.1682060185,2008-10-11,04:02:13
39.966738,116.301343,0,193,39732.1682291667,2008-10-11,04:02:15
39.966769,116.301331,0,190,39732.1682523148,2008-10-11,04:02:17
39.966784,116.301334,0,187,39732.168275463,2008-10-11,04:02:19
39.966803,116.30131,0,186,39732.1682986111,2008-10-11,04:02:21
39.966831,116.301291,0,183,39732.1683217593,2008-10-11,04:02:23
39.966859,116.301273,0,181,39732.1683449074,2008-10-11,04:02:25
39.966876,116.301258,0,179,39732.1683680556,2008-10-11,04:02:27
39.966882,116.301253,0,178,39732.1683912037,2008-10-11,04:02:29
39.966894,116.301255,0,176,39732.1684143519,2008-10-11,04:02:31
39.966922,116.301249,0,173,39732.1684375,2008-10-11,04:02:33
39.966937,116.301234,0,171,39732.1684606481,2008-10-11,04:02:35
39.966964,116.301233,0,169,39732.1684837963,2008-10-11,04:02:37
39.96699,116.301222,0,167,39732.1685069444,2008-10-11,04:02:39
39.967002,116.301248,0,166,39732.1685300926,2008-10-11,04:02:41
39.967018,116.301257,0,165,39732.1685532407,2008-10-11,04:02:43
39.96704,116.30126,0,162,39732.1685763889,2008-10-11,04:02:45
39.967063,116.301258,0,161,39732.168599537,2008-10-11,04:02:47
39.967094,116.301261,0,160,39732.1686226852,2008-10-11,04:02:49
39.967122,116.301262,0,158,39732.1686458333,2008-10-11,04:02:51
39.967145,116.301256,0,154,39732.1686689815,2008-10-11,04:02:53
39.96717,116.301254,0,153,39732.1686921296,2008-10-11,04:02:55
39.967195,116.301251,0,152,39732.1687152778,2008-10-11,04:02:57
39.96722,116.301244,0,151,39732.1687384259,2008-10-11,04:02:59
39.967244,116.30124,0,150,39732.1687615741,2008-10-11,04:03:01
39.967266,116.301231,0,148,39732.1687847222,2008-10-11,04:03:03
39.967288,116.301201,0,149,39732.1688078704,2008-10-11,04:03:05
39.967318,116.301185,0,149,39732.1688310185,2008-10-11,04:03:07
39.967343,116.301163,0,149,39732.1688541667,2008-10-11,04:03:09
39.967351,116.30115,0,148,39732.1688773148,2008-10-11,04:03:11
39.967373,116.301147,0,148,39732.168900463,2008-10-11,04:03:13
39.967402,116.301128,0,148,39732.1689236111,2008-10-11,04:03:15
39.967421,116.301105,0,148,39732.1689467593,2008-10-11,04:03:17
39.967433,116.301132,0,146,39732.1689699074,2008-10-11,04:03:19
39.967456,116.301179,0,145,39732.1689930556,2008-10-11,04:03:21
39.967483,116.301205,0,143,39732.1690162037,2008-10-11,04:03:23
39.967504,116.301204,0,143,39732.1690393519,2008-10-11,04:03:25
39.967528,116.30121,0,141,39732.1690625,2008-10-11,04:03:27
39.967546,116.301224,0,139,39732.1690856481,2008-10-11,04:03:29
39.967565,116.301213,0,139,39732.1691087963,2008-10-11,04:03:31
39.967589,116.301204,0,137,39732.1691319444,2008-10-11,04:03:33
39.967615,116.301204,0,135,39732.1691550926,2008-10-11,04:03:35
39.967639,116.301206,0,133,39732.1691782407,2008-10-11,04:03:37
39.967666,116.301208,0,132,39732.1692013889,2008-10-11,04:03:39
39.967687,116.301217,0,130,39732.169224537,2008-10-11,04:03:41
39.967713,116.301214,0,127,39732.1692476852,2008-10-11,04:03:43
39.967734,116.301206,0,125,39732.1692708333,2008-10-11,04:03:45
39.967756,116.301193,0,124,39732.1692939815,2008-10-11,04:03:47
39.967773,116.301182,0,124,39732.1693171296,2008-10-11,04:03:49
39.967794,116.301178,0,124,39732.1693402778,2008-10-11,04:03:51
39.967825,116.301205,0,124,39732.1693634259,2008-10-11,04:03:53
39.967849,116.301214,0,127,39732.1693865741,2008-10-11,04:03:55
39.967874,116.301202,0,131,39732.1694097222,2008-10-11,04:03:57
39.967894,116.301189,0,131,39732.1694328704,2008-10-11,04:03:59
39.967916,116.301201,0,127,39732.1694560185,2008-10-11,04:04:01
39.967934,116.301204,0,128,39732.1694791667,2008-10-11,04:04:03
39.967958,116.301203,0,129,39732.1695023148,2008-10-11,04:04:05
39.967974,116.301189,0,130,39732.169525463,2008-10-11,04:04:07
39.967992,116.301188,0,131,39732.1695486111,2008-10-11,04:04:09
39.968013,116.301182,0,133,39732.1695717593,2008-10-11,04:04:11
39.968038,116.30116,0,134,39732.1695949074,2008-10-11,04:04:13
39.968063,116.30116,0,134,39732.1696180556,2008-10-11,04:04:15
39.968083,116.301145,0,137,39732.1696412037,2008-10-11,04:04:17
39.96811,116.301151,0,137,39732.1696643519,2008-10-11,04:04:19
39.968132,116.301141,0,139,39732.1696875,2008-10-11,04:04:21
39.968149,116.30114,0,139,39732.1697106481,2008-10-11,04:04:23
39.968168,116.301134,0,138,39732.1697337963,2008-10-11,04:04:25
39.96819,116.301127,0,137,39732.1697569444,2008-10-11,04:04:27
39.96822,116.301128,0,136,39732.1697800926,2008-10-11,04:04:29
39.968245,116.30113,0,135,39732.1698032407,2008-10-11,04:04:31
39.968271,116.301127,0,135,39732.1698263889,2008-10-11,04:04:33
39.968289,116.301122,0,135,39732.169849537,2008-10-11,04:04:35
39.96831,116.301113,0,136,39732.1698726852,2008-10-11,04:04:37
39.968333,116.301097,0,137,39732.1698958333,2008-10-11,04:04:39
39.968359,116.301091,0,137,39732.1699189815,2008-10-11,04:04:41
39.968381,116.301096,0,137,39732.1699421296,2008-10-11,04:04:43
39.968404,116.301082,0,140,39732.1699652778,2008-10-11,04:04:45
39.968429,116.301079,0,142,39732.1699884259,2008-10-11,04:04:47
39.968451,116.301076,0,147,39732.1700115741,2008-10-11,04:04:49
39.968474,116.301077,0,147,39732.1700347222,2008-10-11,04:04:51
39.968496,116.301092,0,146,39732.1700578704,2008-10-11,04:04:53
39.968524,116.301096,0,145,39732.1700810185,2008-10-11,04:04:55
39.96855,116.301102,0,146,39732.1701041667,2008-10-11,04:04:57
39.968569,116.301098,0,146,39732.1701273148,2008-10-11,04:04:59
39.96859,116.301109,0,145,39732.170150463,2008-10-11,04:05:01
39.968609,116.301109,0,144,39732.1701736111,2008-10-11,04:05:03
39.968637,116.301096,0,144,39732.1701967593,2008-10-11,04:05:05
39.968658,116.301097,0,143,39732.1702199074,2008-10-11,04:05:07
39.968682,116.301105,0,142,39732.1702430556,2008-10-11,04:05:09
39.968708,116.301116,0,140,39732.1702662037,2008-10-11,04:05:11
39.968735,116.301125,0,139,39732.1702893519,2008-10-11,04:05:13
39.968749,116.301133,0,139,39732.1703125,2008-10-11,04:05:15
39.968772,116.301168,0,137,39732.1703356481,2008-10-11,04:05:17
39.968792,116.301182,0,135,39732.1703587963,2008-10-11,04:05:19
39.968818,116.301192,0,132,39732.1703819444,2008-10-11,04:05:21
39.968842,116.301236,0,129,39732.1704050926,2008-10-11,04:05:23
39.968879,116.301233,0,131,39732.1704282407,2008-10-11,04:05:25
39.968906,116.301236,0,129,39732.1704513889,2008-10-11,04:05:27
39.968931,116.301217,0,128,39732.170474537,2008-10-11,04:05:29
39.968947,116.301209,0,127,39732.1704976852,2008-10-11,04:05:31
39.968965,116.301198,0,125,39732.1705208333,2008-10-11,04:05:33
39.968991,116.301175,0,124,39732.1705439815,2008-10-11,04:05:35
39.969006,116.301162,0,126,39732.1705671296,2008-10-11,04:05:37
39.969021,116.301155,0,126,39732.1705902778,2008-10-11,04:05:39
39.969039,116.301135,0,127,39732.1706134259,2008-10-11,04:05:41
39.96907,116.301156,0,125,39732.1706365741,2008-10-11,04:05:43
39.969095,116.301156,0,125,39732.1706597222,2008-10-11,04:05:45
39.969122,116.301137,0,126,39732.1706828704,2008-10-11,04:05:47
39.969144,116.301162,0,121,39732.1707060185,2008-10-11,04:05:49
39.969173,116.301177,0,119,39732.1707291667,2008-10-11,04:05:51
39.969191,116.301185,0,116,39732.1707523148,2008-10-11,04:05:53
39.969225,116.301175,0,117,39732.170775463,2008-10-11,04:05:55
39.969244,116.301179,0,115,39732.1707986111,2008-10-11,04:05:57
39.969258,116.301168,0,113,39732.1708217593,2008-10-11,04:05:59
39.969271,116.301153,0,112,39732.1708449074,2008-10-11,04:06:01
39.969284,116.301142,0,110,39732.1708680556,2008-10-11,04:06:03
39.969304,116.301145,0,110,39732.1708912037,2008-10-11,04:06:05
39.969323,116.301144,0,110,39732.1709143519,2008-10-11,04:06:07
39.969343,116.30115,0,110,39732.1709375,2008-10-11,04:06:09
39.969375,116.301137,0,111,39732.1709606481,2008-10-11,04:06:11
39.969401,116.301145,0,110,39732.1709837963,2008-10-11,04:06:13
39.969424,116.301154,0,107,39732.1710069444,2008-10-11,04:06:15
39.969442,116.301171,0,104,39732.1710300926,2008-10-11,04:06:17
39.969459,116.301176,0,104,39732.1710532407,2008-10-11,04:06:19
39.96947,116.301192,0,104,39732.1710763889,2008-10-11,04:06:21
39.969488,116.301196,0,104,39732.171099537,2008-10-11,04:06:23
39.969493,116.301207,0,104,39732.1711226852,2008-10-11,04:06:25
39.969498,116.301217,0,104,39732.1711458333,2008-10-11,04:06:27
39.9695,116.301235,0,106,39732.1711689815,2008-10-11,04:06:29
39.969499,116.301261,0,106,39732.1711921296,2008-10-11,04:06:31
39.969499,116.301294,0,107,39732.1712152778,2008-10-11,04:06:33
39.9695,116.301327,0,108,39732.1712384259,2008-10-11,04:06:35
39.969501,116.301358,0,106,39732.1712615741,2008-10-11,04:06:37
39.969502,116.301392,0,106,39732.1712847222,2008-10-11,04:06:39
39.969511,116.301436,0,104,39732.1713078704,2008-10-11,04:06:41
39.969518,116.301459,0,103,39732.1713310185,2008-10-11,04:06:43
39.969516,116.301489,0,100,39732.1713541667,2008-10-11,04:06:45
39.969515,116.301517,0,100,39732.1713773148,2008-10-11,04:06:47
39.969514,116.301547,0,100,39732.171400463,2008-10-11,04:06:49
39.969519,116.301557,0,100,39732.1714236111,2008-10-11,04:06:51
39.969511,116.30159,0,101,39732.1714467593,2008-10-11,04:06:53
39.96951,116.301623,0,102,39732.1714699074,2008-10-11,04:06:55
39.96951,116.301655,0,104,39732.1714930556,2008-10-11,04:06:57
39.969503,116.301689,0,104,39732.1715162037,2008-10-11,04:06:59
39.969493,116.301716,0,105,39732.1715393519,2008-10-11,04:07:01
39.969489,116.30174,0,105,39732.1715625,2008-10-11,04:07:03
39.969483,116.301776,0,104,39732.1715856481,2008-10-11,04:07:05
39.969475,116.301813,0,105,39732.1716087963,2008-10-11,04:07:07
39.969478,116.301846,0,105,39732.1716319444,2008-10-11,04:07:09
39.969492,116.301842,0,106,39732.1716550926,2008-10-11,04:07:11
39.969491,116.301855,0,106,39732.1716782407,2008-10-11,04:07:13
39.969472,116.301886,0,106,39732.1717013889,2008-10-11,04:07:15
39.969462,116.301907,0,106,39732.171724537,2008-10-11,04:07:17
39.969501,116.301897,0,106,39732.1717476852,2008-10-11,04:07:19
39.969548,116.301895,0,108,39732.1717708333,2008-10-11,04:07:21
39.96959,116.301863,0,108,39732.1717939815,2008-10-11,04:07:23
39.969634,116.301864,0,108,39732.1718171296,2008-10-11,04:07:25
39.969698,116.30185,0,110,39732.1718402778,2008-10-11,04:07:27
39.969764,116.301833,0,111,39732.1718634259,2008-10-11,04:07:29
39.969815,116.301831,0,112,39732.1718865741,2008-10-11,04:07:31
39.969854,116.301835,0,114,39732.1719097222,2008-10-11,04:07:33
39.969884,116.301842,0,116,39732.1719328704,2008-10-11,04:07:35
39.96991,116.301843,0,118,39732.1719560185,2008-10-11,04:07:37
39.969939,116.30184,0,120,39732.1719791667,2008-10-11,04:07:39
39.969973,116.301852,0,123,39732.1720023148,2008-10-11,04:07:41
39.969999,116.301855,0,127,39732.172025463,2008-10-11,04:07:43
39.97003,116.301851,0,132,39732.1720486111,2008-10-11,04:07:45
39.970049,116.301858,0,137,39732.1720717593,2008-10-11,04:07:47
39.970069,116.301861,0,142,39732.1720949074,2008-10-11,04:07:49
39.970089,116.301869,0,145,39732.1721180556,2008-10-11,04:07:51
39.970076,116.301922,0,150,39732.1721412037,2008-10-11,04:07:53
39.97009,116.301943,0,158,39732.1721643518,2008-10-11,04:07:55
39.970095,116.30199,0,163,39732.1721875,2008-10-11,04:07:57
39.970112,116.302004,0,168,39732.1722106481,2008-10-11,04:07:59
39.970124,116.302022,0,173,39732.1722337963,2008-10-11,04:08:01
39.97013,116.302048,0,178,39732.1722569444,2008-10-11,04:08:03
39.970144,116.302061,0,183,39732.1722800926,2008-10-11,04:08:05
39.970158,116.302081,0,181,39732.1723032407,2008-10-11,04:08:07
39.970169,116.3021,0,180,39732.1723263889,2008-10-11,04:08:09
39.970185,116.30212,0,183,39732.172349537,2008-10-11,04:08:11
39.970203,116.302137,0,185,39732.1723726852,2008-10-11,04:08:13
39.970217,116.302157,0,188,39732.1723958333,2008-10-11,04:08:15
39.970224,116.302183,0,191,39732.1724189815,2008-10-11,04:08:17
39.970231,116.302206,0,192,39732.1724421296,2008-10-11,04:08:19
39.970235,116.302228,0,194,39732.1724652778,2008-10-11,04:08:21
39.970239,116.302246,0,196,39732.1724884259,2008-10-11,04:08:23
39.970252,116.302249,0,196,39732.1725115741,2008-10-11,04:08:25
39.970261,116.302254,0,198,39732.1725347222,2008-10-11,04:08:27
39.970276,116.302252,0,200,39732.1725578704,2008-10-11,04:08:29
39.970276,116.30226,0,202,39732.1725810185,2008-10-11,04:08:31
39.970269,116.302278,0,203,39732.1726041667,2008-10-11,04:08:33
39.97027,116.302299,0,205,39732.1726273148,2008-10-11,04:08:35
39.970268,116.302318,0,206,39732.172650463,2008-10-11,04:08:37
39.970273,116.302325,0,207,39732.1726736111,2008-10-11,04:08:39
39.970276,116.302331,0,206,39732.1726967593,2008-10-11,04:08:41
39.970288,116.302367,0,206,39732.1727199074,2008-10-11,04:08:43
39.970299,116.302408,0,206,39732.1727430556,2008-10-11,04:08:45
39.970311,116.30245,0,206,39732.1727662037,2008-10-11,04:08:47
39.970318,116.302475,0,207,39732.1727893518,2008-10-11,04:08:49
39.970383,116.30275,0,206,39732.1728125,2008-10-11,04:08:51
39.970419,116.302884,0,206,39732.1728356481,2008-10-11,04:08:53
39.970438,116.302976,0,207,39732.1728587963,2008-10-11,04:08:55
39.970438,116.303005,0,208,39732.1728819444,2008-10-11,04:08:57
39.970445,116.303031,0,209,39732.1729050926,2008-10-11,04:08:59
39.970404,116.303094,0,210,39732.1729282407,2008-10-11,04:09:01
39.970408,116.303094,0,211,39732.1729513889,2008-10-11,04:09:03
39.970415,116.303113,0,213,39732.172974537,2008-10-11,04:09:05
39.97043,116.303145,0,215,39732.1729976852,2008-10-11,04:09:07
39.970426,116.303179,0,216,39732.1730208333,2008-10-11,04:09:09
39.970455,116.30321,0,218,39732.1730439815,2008-10-11,04:09:11
39.970469,116.30326,0,219,39732.1730671296,2008-10-11,04:09:13
39.970501,116.303259,0,221,39732.1730902778,2008-10-11,04:09:15
39.970504,116.303257,0,222,39732.1731134259,2008-10-11,04:09:17
39.970523,116.303242,0,224,39732.1731365741,2008-10-11,04:09:19
39.970549,116.303219,0,225,39732.1731597222,2008-10-11,04:09:21
39.970591,116.303252,0,228,39732.1731828704,2008-10-11,04:09:23
39.970684,116.303247,0,227,39732.1732060185,2008-10-11,04:09:25
39.970726,116.303221,0,228,39732.1732291667,2008-10-11,04:09:27
39.970759,116.303222,0,229,39732.1732523148,2008-10-11,04:09:29
39.970793,116.303222,0,231,39732.173275463,2008-10-11,04:09:31
39.970792,116.303192,0,232,39732.1732986111,2008-10-11,04:09:33
39.97081,116.303181,0,234,39732.1733217593,2008-10-11,04:09:35
39.970838,116.303173,0,234,39732.1733449074,2008-10-11,04:09:37
39.97091,116.303158,0,236,39732.1733680556,2008-10-11,04:09:39
39.970946,116.303165,0,237,39732.1733912037,2008-10-11,04:09:41
39.970959,116.303186,0,239,39732.1734143518,2008-10-11,04:09:43
39.970962,116.303207,0,240,39732.1734375,2008-10-11,04:09:45
39.970963,116.303231,0,241,39732.1734606481,2008-10-11,04:09:47
39.970961,116.303259,0,243,39732.1734837963,2008-10-11,04:09:49
39.970952,116.303276,0,244,39732.1735069444,2008-10-11,04:09:51
39.970942,116.303294,0,245,39732.1735300926,2008-10-11,04:09:53
39.970929,116.303314,0,246,39732.1735532407,2008-10-11,04:09:55
39.970915,116.303338,0,247,39732.1735763889,2008-10-11,04:09:57
39.970903,116.303361,0,248,39732.173599537,2008-10-11,04:09:59
39.970893,116.303374,0,248,39732.1736226852,2008-10-11,04:10:01
39.970877,116.303387,0,249,39732.1736458333,2008-10-11,04:10:03
39.97086,116.303402,0,250,39732.1736689815,2008-10-11,04:10:05
39.970844,116.303413,0,250,39732.1736921296,2008-10-11,04:10:07
39.970828,116.303423,0,251,39732.1737152778,2008-10-11,04:10:09
39.971258,116.303535,0,249,39732.1877199074,2008-10-11,04:30:19
39.971208,116.303658,0,250,39732.1877430556,2008-10-11,04:30:21
39.971229,116.303694,0,251,39732.1877662037,2008-10-11,04:30:23
39.971109,116.303822,0,251,39732.1877893518,2008-10-11,04:30:25
39.971103,116.303838,0,253,39732.1878125,2008-10-11,04:30:27
39.971146,116.303788,0,255,39732.1878356481,2008-10-11,04:30:29
39.971229,116.303716,0,251,39732.1878587963,2008-10-11,04:30:31
39.97126,116.303699,0,250,39732.1878819444,2008-10-11,04:30:33
39.971276,116.303681,0,251,39732.1879050926,2008-10-11,04:30:35
39.971292,116.303671,0,251,39732.1879282407,2008-10-11,04:30:37
39.971294,116.303636,0,248,39732.1879513889,2008-10-11,04:30:39
39.971261,116.303624,0,246,39732.187974537,2008-10-11,04:30:41
39.97125,116.30364,0,244,39732.1879976852,2008-10-11,04:30:43
39.971262,116.303663,0,244,39732.1880208333,2008-10-11,04:30:45
39.971273,116.303689,0,245,39732.1880439815,2008-10-11,04:30:47
39.971282,116.303718,0,246,39732.1880671296,2008-10-11,04:30:49
39.971277,116.303763,0,246,39732.1880902778,2008-10-11,04:30:51
39.971285,116.303797,0,247,39732.1881134259,2008-10-11,04:30:53
39.971295,116.303804,0,248,39732.1881365741,2008-10-11,04:30:55
39.971302,116.303817,0,249,39732.1881597222,2008-10-11,04:30:57
39.971302,116.303818,0,249,39732.1881828704,2008-10-11,04:30:59
39.971302,116.303818,0,250,39732.1882060185,2008-10-11,04:31:01
39.971304,116.303819,0,250,39732.1882291667,2008-10-11,04:31:03
39.971306,116.303819,0,250,39732.1882523148,2008-10-11,04:31:05
39.971307,116.30382,0,251,39732.188275463,2008-10-11,04:31:07
39.971314,116.303833,0,253,39732.1882986111,2008-10-11,04:31:09
39.97132,116.303866,0,257,39732.1883217593,2008-10-11,04:31:11
39.971306,116.303908,0,265,39732.1883449074,2008-10-11,04:31:13
39.971315,116.303942,0,268,39732.1883680556,2008-10-11,04:31:15
39.971327,116.303984,0,271,39732.1883912037,2008-10-11,04:31:17
39.971335,116.303999,0,273,39732.1884143518,2008-10-11,04:31:19
39.971346,116.304016,0,275,39732.1884375,2008-10-11,04:31:21
39.971344,116.304032,0,277,39732.1884606481,2008-10-11,04:31:23
39.971309,116.304037,0,277,39732.1884837963,2008-10-11,04:31:25
39.971257,116.304025,0,278,39732.1885069444,2008-10-11,04:31:27
39.971261,116.304039,0,280,39732.1885300926,2008-10-11,04:31:29
39.971252,116.30406,0,281,39732.1885532407,2008-10-11,04:31:31
39.97126,116.303999,0,283,39732.1885763889,2008-10-11,04:31:33
39.971238,116.303998,0,285,39732.188599537,2008-10-11,04:31:35
39.971219,116.303994,0,286,39732.1886226852,2008-10-11,04:31:37
39.971165,116.304023,0,290,39732.1886458333,2008-10-11,04:31:39
39.971135,116.304041,0,293,39732.1886689815,2008-10-11,04:31:41
39.97113,116.304036,0,294,39732.1886921296,2008-10-11,04:31:43
39.971125,116.304045,0,295,39732.1887152778,2008-10-11,04:31:45
39.971122,116.304054,0,297,39732.1887384259,2008-10-11,04:31:47
39.971119,116.30406,0,298,39732.1887615741,2008-10-11,04:31:49
39.971108,116.304066,0,300,39732.1887847222,2008-10-11,04:31:51
39.971102,116.304064,0,300,39732.1888078704,2008-10-11,04:31:53
39.971109,116.304064,0,300,39732.1888310185,2008-10-11,04:31:55
39.97111,116.304064,0,301,39732.1888541667,2008-10-11,04:31:57
39.97111,116.304065,0,302,39732.1888773148,2008-10-11,04:31:59
39.971108,116.304065,0,302,39732.188900463,2008-10-11,04:32:01
39.971108,116.304066,0,303,39732.1889236111,2008-10-11,04:32:03
39.971109,116.304067,0,303,39732.1889467593,2008-10-11,04:32:05
39.971114,116.304068,0,304,39732.1889699074,2008-10-11,04:32:07
39.9711,116.304099,0,304,39732.1889930556,2008-10-11,04:32:09
39.971103,116.30413,0,305,39732.1890162037,2008-10-11,04:32:11
39.971107,116.304132,0,305,39732.1890393518,2008-10-11,04:32:13
39.971108,116.304163,0,306,39732.1890625,2008-10-11,04:32:15
39.971112,116.30419,0,306,39732.1890856481,2008-10-11,04:32:17
39.971103,116.30423,0,307,39732.1891087963,2008-10-11,04:32:19
39.971091,116.304261,0,307,39732.1891319444,2008-10-11,04:32:21
39.971093,116.304262,0,307,39732.1891550926,2008-10-11,04:32:23
39.971095,116.304262,0,308,39732.1891782407,2008-10-11,04:32:25
39.9711,116.304263,0,308,39732.1892013889,2008-10-11,04:32:27
39.971104,116.304267,0,309,39732.189224537,2008-10-11,04:32:29
39.971107,116.304273,0,309,39732.1892476852,2008-10-11,04:32:31
39.971112,116.304283,0,309,39732.1892708333,2008-10-11,04:32:33
39.971118,116.304296,0,310,39732.1892939815,2008-10-11,04:32:35
39.971134,116.304299,0,310,39732.1893171296,2008-10-11,04:32:37
39.971144,116.304298,0,310,39732.1893402778,2008-10-11,04:32:39
39.971155,116.304299,0,310,39732.1893634259,2008-10-11,04:32:41
39.970942,116.304155,0,313,39732.1898032407,2008-10-11,04:33:19
39.97093,116.304126,0,313,39732.1898263889,2008-10-11,04:33:21
39.970874,116.304135,0,338,39732.189849537,2008-10-11,04:33:23
39.970895,116.304139,0,327,39732.1898726852,2008-10-11,04:33:25
39.9709,116.30416,0,318,39732.1898958333,2008-10-11,04:33:27
39.970866,116.304184,0,314,39732.1899189815,2008-10-11,04:33:29
39.970839,116.304196,0,311,39732.1899421296,2008-10-11,04:33:31
39.970845,116.304205,0,310,39732.1899652778,2008-10-11,04:33:33
39.970859,116.30421,0,310,39732.1899884259,2008-10-11,04:33:35
39.970888,116.304227,0,310,39732.1900115741,2008-10-11,04:33:37
39.97093,116.304235,0,310,39732.1900347222,2008-10-11,04:33:39
39.970973,116.304245,0,310,39732.1900578704,2008-10-11,04:33:41
39.971018,116.304242,0,310,39732.1900810185,2008-10-11,04:33:43
39.971061,116.304231,0,310,39732.1901041667,2008-10-11,04:33:45
