# Supplementary material for: Research on differential privacy protection method based on user tendency
Source: PLoS One. 2023 Oct 26;18(10):e0288823. doi: 10.1371/journal.pone.0288823 (PMC10602288; doi:10.1371/journal.pone.0288823)
Supplement: S3 Data — (ZIP) [file pone.0288823.s003.zip › Data 5-3/052/Trajectory/20081012064254.plt]

Geolife trajectory
WGS 84
Altitude is in Feet
Reserved 3
0,2,255,My Track,0,0,2,8421376
0
39.899651,116.406696,0,52,39733.2797916667,2008-10-12,06:42:54
39.899629,116.406536,0,23,39733.2798148148,2008-10-12,06:42:56
39.899629,116.406523,0,47,39733.279837963,2008-10-12,06:42:58
39.899614,116.406516,0,48,39733.2798611111,2008-10-12,06:43:00
39.8996,116.4065,0,43,39733.2798842593,2008-10-12,06:43:02
39.8996,116.406485,0,51,39733.2799074074,2008-10-12,06:43:04
39.89962,116.406482,0,75,39733.2799305556,2008-10-12,06:43:06
39.89963,116.40647,0,83,39733.2799537037,2008-10-12,06:43:08
39.899622,116.406453,0,79,39733.2799768519,2008-10-12,06:43:10
39.899626,116.406456,0,85,39733.28,2008-10-12,06:43:12
39.89963,116.406465,0,91,39733.2800231481,2008-10-12,06:43:14
39.899628,116.406464,0,96,39733.2800462963,2008-10-12,06:43:16
39.899634,116.40647,0,100,39733.2800694444,2008-10-12,06:43:18
39.899636,116.406469,0,103,39733.2800925926,2008-10-12,06:43:20
39.89963,116.406458,0,101,39733.2801157407,2008-10-12,06:43:22
39.899629,116.406439,0,103,39733.2801388889,2008-10-12,06:43:24
39.899627,116.406402,0,104,39733.280162037,2008-10-12,06:43:26
39.899629,116.406321,0,104,39733.2801851852,2008-10-12,06:43:28
39.899644,116.40622,0,103,39733.2802083333,2008-10-12,06:43:30
39.899641,116.406107,0,103,39733.2802314815,2008-10-12,06:43:32
39.899643,116.406003,0,102,39733.2802546296,2008-10-12,06:43:34
39.899641,116.405899,0,101,39733.2802777778,2008-10-12,06:43:36
39.899642,116.405786,0,99,39733.2803009259,2008-10-12,06:43:38
39.899646,116.405671,0,95,39733.2803240741,2008-10-12,06:43:40
39.899641,116.4055,0,94,39733.2803472222,2008-10-12,06:43:42
39.899634,116.405301,0,92,39733.2803703704,2008-10-12,06:43:44
39.899627,116.405067,0,89,39733.2803935185,2008-10-12,06:43:46
39.899612,116.404876,0,79,39733.2804166667,2008-10-12,06:43:48
39.899601,116.404694,0,76,39733.2804398148,2008-10-12,06:43:50
39.899596,116.40451,0,76,39733.280462963,2008-10-12,06:43:52
39.89959,116.404338,0,75,39733.2804861111,2008-10-12,06:43:54
39.899581,116.404173,0,71,39733.2805092593,2008-10-12,06:43:56
39.899578,116.404029,0,64,39733.2805324074,2008-10-12,06:43:58
39.899567,116.403936,0,63,39733.2805555556,2008-10-12,06:44:00
39.899556,116.403874,0,62,39733.2805787037,2008-10-12,06:44:02
39.899555,116.403853,0,60,39733.2806018519,2008-10-12,06:44:04
39.899558,116.40383,0,59,39733.280625,2008-10-12,06:44:06
39.89956,116.403823,0,58,39733.2806481481,2008-10-12,06:44:08
39.899559,116.403816,0,57,39733.2806712963,2008-10-12,06:44:10
39.89956,116.403798,0,56,39733.2806944444,2008-10-12,06:44:12
39.899568,116.403766,0,54,39733.2807175926,2008-10-12,06:44:14
39.899576,116.403715,0,54,39733.2807407407,2008-10-12,06:44:16
39.899573,116.403638,0,56,39733.2807638889,2008-10-12,06:44:18
39.899576,116.403544,0,57,39733.280787037,2008-10-12,06:44:20
39.899576,116.40344,0,59,39733.2808101852,2008-10-12,06:44:22
39.899578,116.403306,0,61,39733.2808333333,2008-10-12,06:44:24
39.899577,116.403137,0,64,39733.2808564815,2008-10-12,06:44:26
39.899574,116.402951,0,65,39733.2808796296,2008-10-12,06:44:28
39.899569,116.402738,0,66,39733.2809027778,2008-10-12,06:44:30
39.899566,116.402513,0,66,39733.2809259259,2008-10-12,06:44:32
39.899556,116.40227,0,66,39733.2809490741,2008-10-12,06:44:34
39.899548,116.402024,0,65,39733.2809722222,2008-10-12,06:44:36
39.899547,116.401756,0,66,39733.2809953704,2008-10-12,06:44:38
39.899528,116.401497,0,62,39733.2810185185,2008-10-12,06:44:40
39.899516,116.401308,0,61,39733.2810416667,2008-10-12,06:44:42
39.899512,116.401156,0,59,39733.2810648148,2008-10-12,06:44:44
39.899514,116.401052,0,58,39733.281087963,2008-10-12,06:44:46
39.899515,116.401014,0,56,39733.2811111111,2008-10-12,06:44:48
39.899524,116.401015,0,54,39733.2811342593,2008-10-12,06:44:50
39.899524,116.401007,0,53,39733.2811574074,2008-10-12,06:44:52
39.899525,116.401002,0,51,39733.2811805556,2008-10-12,06:44:54
39.899526,116.401003,0,50,39733.2812037037,2008-10-12,06:44:56
39.899525,116.401007,0,49,39733.2812268519,2008-10-12,06:44:58
39.899524,116.401011,0,48,39733.28125,2008-10-12,06:45:00
39.899523,116.401013,0,48,39733.2812731481,2008-10-12,06:45:02
39.899525,116.401013,0,47,39733.2812962963,2008-10-12,06:45:04
39.89953,116.401005,0,47,39733.2813194444,2008-10-12,06:45:06
39.899528,116.400986,0,47,39733.2813425926,2008-10-12,06:45:08
39.899518,116.400976,0,47,39733.2813657407,2008-10-12,06:45:10
39.89952,116.40097,0,47,39733.2813888889,2008-10-12,06:45:12
39.899528,116.400976,0,48,39733.281412037,2008-10-12,06:45:14
39.899537,116.400981,0,48,39733.2814351852,2008-10-12,06:45:16
39.899532,116.400986,0,49,39733.2814583333,2008-10-12,06:45:18
39.899528,116.400981,0,49,39733.2814814815,2008-10-12,06:45:20
39.899526,116.400977,0,49,39733.2815046296,2008-10-12,06:45:22
39.899524,116.400973,0,49,39733.2815277778,2008-10-12,06:45:24
39.899522,116.400973,0,49,39733.2815509259,2008-10-12,06:45:26
39.89952,116.400974,0,49,39733.2815740741,2008-10-12,06:45:28
39.89952,116.400976,0,49,39733.2815972222,2008-10-12,06:45:30
39.899521,116.400979,0,49,39733.2816203704,2008-10-12,06:45:32
39.899522,116.400983,0,49,39733.2816435185,2008-10-12,06:45:34
39.899524,116.400988,0,49,39733.2816666667,2008-10-12,06:45:36
39.899526,116.400994,0,49,39733.2816898148,2008-10-12,06:45:38
39.899528,116.401005,0,50,39733.281712963,2008-10-12,06:45:40
39.899534,116.401021,0,50,39733.2817361111,2008-10-12,06:45:42
39.899532,116.40104,0,49,39733.2817592593,2008-10-12,06:45:44
39.899531,116.401055,0,50,39733.2817824074,2008-10-12,06:45:46
39.899517,116.401066,0,50,39733.2818055556,2008-10-12,06:45:48
39.899529,116.401061,0,52,39733.2818287037,2008-10-12,06:45:50
39.899527,116.401037,0,52,39733.2818518518,2008-10-12,06:45:52
39.899531,116.400981,0,53,39733.281875,2008-10-12,06:45:54
39.899528,116.400895,0,54,39733.2818981481,2008-10-12,06:45:56
39.899514,116.400764,0,54,39733.2819212963,2008-10-12,06:45:58
39.899502,116.400613,0,54,39733.2819444444,2008-10-12,06:46:00
39.899508,116.400449,0,55,39733.2819675926,2008-10-12,06:46:02
39.8995,116.400279,0,55,39733.2819907407,2008-10-12,06:46:04
39.899488,116.400096,0,55,39733.2820138889,2008-10-12,06:46:06
39.899488,116.399906,0,55,39733.282037037,2008-10-12,06:46:08
39.89949,116.399719,0,56,39733.2820601852,2008-10-12,06:46:10
39.899486,116.399516,0,57,39733.2820833333,2008-10-12,06:46:12
39.899469,116.399295,0,57,39733.2821064815,2008-10-12,06:46:14
39.899451,116.399049,0,57,39733.2821296296,2008-10-12,06:46:16
39.899443,116.3988,0,58,39733.2821527778,2008-10-12,06:46:18
39.899436,116.398538,0,58,39733.2821759259,2008-10-12,06:46:20
39.899427,116.398282,0,59,39733.2821990741,2008-10-12,06:46:22
39.899416,116.398017,0,59,39733.2822222222,2008-10-12,06:46:24
39.899401,116.397741,0,59,39733.2822453704,2008-10-12,06:46:26
39.899383,116.397498,0,59,39733.2822685185,2008-10-12,06:46:28
39.899372,116.397255,0,59,39733.2822916667,2008-10-12,06:46:30
39.89936,116.397018,0,60,39733.2823148148,2008-10-12,06:46:32
39.899338,116.396747,0,57,39733.282337963,2008-10-12,06:46:34
39.899326,116.396513,0,58,39733.2823611111,2008-10-12,06:46:36
39.899315,116.396287,0,55,39733.2823842593,2008-10-12,06:46:38
39.89928,116.396064,0,53,39733.2824074074,2008-10-12,06:46:40
39.899262,116.395876,0,51,39733.2824305556,2008-10-12,06:46:42
39.899247,116.395737,0,51,39733.2824537037,2008-10-12,06:46:44
39.899247,116.395671,0,56,39733.2824768518,2008-10-12,06:46:46
39.899247,116.395626,0,59,39733.2825,2008-10-12,06:46:48
39.899238,116.395626,0,58,39733.2825231481,2008-10-12,06:46:50
39.899237,116.395627,0,59,39733.2825462963,2008-10-12,06:46:52
39.899237,116.395622,0,59,39733.2825694444,2008-10-12,06:46:54
39.899236,116.395616,0,59,39733.2825925926,2008-10-12,06:46:56
39.899235,116.395613,0,60,39733.2826157407,2008-10-12,06:46:58
39.899235,116.395612,0,60,39733.2826388889,2008-10-12,06:47:00
39.899235,116.395611,0,60,39733.282662037,2008-10-12,06:47:02
39.899234,116.395607,0,60,39733.2826851852,2008-10-12,06:47:04
39.899231,116.395586,0,61,39733.2827083333,2008-10-12,06:47:06
39.899219,116.395521,0,61,39733.2827314815,2008-10-12,06:47:08
39.899203,116.395437,0,61,39733.2827546296,2008-10-12,06:47:10
39.899199,116.395328,0,60,39733.2827777778,2008-10-12,06:47:12
39.899184,116.395234,0,64,39733.2828009259,2008-10-12,06:47:14
39.89916,116.395131,0,64,39733.2828240741,2008-10-12,06:47:16
39.899144,116.39502,0,65,39733.2828472222,2008-10-12,06:47:18
39.899118,116.39491,0,66,39733.2828703704,2008-10-12,06:47:20
39.899128,116.394823,0,65,39733.2828935185,2008-10-12,06:47:22
39.899118,116.39478,0,63,39733.2829166667,2008-10-12,06:47:24
39.899106,116.394778,0,65,39733.2829398148,2008-10-12,06:47:26
39.899107,116.394775,0,65,39733.282962963,2008-10-12,06:47:28
39.899106,116.394771,0,64,39733.2829861111,2008-10-12,06:47:30
39.899106,116.394772,0,64,39733.2830092593,2008-10-12,06:47:32
39.899106,116.394775,0,64,39733.2830324074,2008-10-12,06:47:34
39.899107,116.394777,0,64,39733.2830555556,2008-10-12,06:47:36
39.899107,116.394778,0,64,39733.2830787037,2008-10-12,06:47:38
39.899107,116.394778,0,64,39733.2831018518,2008-10-12,06:47:40
39.899106,116.394779,0,64,39733.283125,2008-10-12,06:47:42
39.899106,116.394781,0,64,39733.2831481481,2008-10-12,06:47:44
39.899107,116.394784,0,64,39733.2831712963,2008-10-12,06:47:46
39.899107,116.394784,0,64,39733.2831944444,2008-10-12,06:47:48
39.899106,116.394784,0,64,39733.2832175926,2008-10-12,06:47:50
39.899106,116.394785,0,64,39733.2832407407,2008-10-12,06:47:52
39.899106,116.394786,0,64,39733.2832638889,2008-10-12,06:47:54
39.899106,116.394785,0,65,39733.283287037,2008-10-12,06:47:56
39.899106,116.394785,0,65,39733.2833101852,2008-10-12,06:47:58
39.899106,116.394783,0,65,39733.2833333333,2008-10-12,06:48:00
39.899106,116.394784,0,65,39733.2833564815,2008-10-12,06:48:02
39.899106,116.394788,0,65,39733.2833796296,2008-10-12,06:48:04
39.899107,116.394792,0,65,39733.2834027778,2008-10-12,06:48:06
39.899107,116.394796,0,65,39733.2834259259,2008-10-12,06:48:08
39.899108,116.394801,0,65,39733.2834490741,2008-10-12,06:48:10
39.899112,116.39481,0,65,39733.2834722222,2008-10-12,06:48:12
39.899119,116.394819,0,65,39733.2834953704,2008-10-12,06:48:14
39.899128,116.394828,0,65,39733.2835185185,2008-10-12,06:48:16
39.899135,116.394834,0,65,39733.2835416667,2008-10-12,06:48:18
39.89914,116.394834,0,65,39733.2835648148,2008-10-12,06:48:20
39.899139,116.394826,0,64,39733.283587963,2008-10-12,06:48:22
39.899135,116.394811,0,64,39733.2836111111,2008-10-12,06:48:24
39.899114,116.394739,0,64,39733.2836342593,2008-10-12,06:48:26
39.899093,116.39461,0,65,39733.2836574074,2008-10-12,06:48:28
39.899074,116.394464,0,64,39733.2836805556,2008-10-12,06:48:30
39.899055,116.39432,0,64,39733.2837037037,2008-10-12,06:48:32
39.899039,116.394197,0,64,39733.2837268518,2008-10-12,06:48:34
39.899016,116.394069,0,63,39733.28375,2008-10-12,06:48:36
39.899,116.393967,0,62,39733.2837731481,2008-10-12,06:48:38
39.898995,116.393808,0,61,39733.2837962963,2008-10-12,06:48:40
39.898989,116.393661,0,60,39733.2838194444,2008-10-12,06:48:42
39.898987,116.393495,0,59,39733.2838425926,2008-10-12,06:48:44
39.898986,116.393309,0,57,39733.2838657407,2008-10-12,06:48:46
39.898982,116.393135,0,55,39733.2838888889,2008-10-12,06:48:48
39.898979,116.392954,0,54,39733.283912037,2008-10-12,06:48:50
39.898973,116.392761,0,52,39733.2839351852,2008-10-12,06:48:52
39.89897,116.392582,0,50,39733.2839583333,2008-10-12,06:48:54
39.898968,116.39242,0,48,39733.2839814815,2008-10-12,06:48:56
39.898958,116.392267,0,46,39733.2840046296,2008-10-12,06:48:58
39.898928,116.392127,0,44,39733.2840277778,2008-10-12,06:49:00
39.898968,116.391955,0,45,39733.2840509259,2008-10-12,06:49:02
39.898985,116.391823,0,45,39733.2840740741,2008-10-12,06:49:04
39.898969,116.39175,0,42,39733.2840972222,2008-10-12,06:49:06
39.898955,116.391682,0,38,39733.2841203704,2008-10-12,06:49:08
39.898962,116.391616,0,36,39733.2841435185,2008-10-12,06:49:10
39.898965,116.391589,0,33,39733.2841666667,2008-10-12,06:49:12
39.898973,116.391564,0,31,39733.2841898148,2008-10-12,06:49:14
39.898972,116.391556,0,28,39733.284212963,2008-10-12,06:49:16
39.89897,116.391549,0,25,39733.2842361111,2008-10-12,06:49:18
39.89897,116.391546,0,23,39733.2842592593,2008-10-12,06:49:20
39.898964,116.391544,0,22,39733.2842824074,2008-10-12,06:49:22
39.898958,116.391539,0,21,39733.2843055556,2008-10-12,06:49:24
39.898957,116.391534,0,21,39733.2843287037,2008-10-12,06:49:26
39.898957,116.391536,0,21,39733.2843518518,2008-10-12,06:49:28
39.898958,116.39154,0,21,39733.284375,2008-10-12,06:49:30
39.898958,116.391544,0,21,39733.2843981481,2008-10-12,06:49:32
39.898957,116.391545,0,21,39733.2844212963,2008-10-12,06:49:34
39.898956,116.391542,0,21,39733.2844444444,2008-10-12,06:49:36
39.898955,116.391538,0,21,39733.2844675926,2008-10-12,06:49:38
39.898954,116.391537,0,21,39733.2844907407,2008-10-12,06:49:40
39.898953,116.391534,0,21,39733.2845138889,2008-10-12,06:49:42
39.89895,116.391526,0,21,39733.284537037,2008-10-12,06:49:44
39.898943,116.391487,0,22,39733.2845601852,2008-10-12,06:49:46
39.898937,116.391425,0,25,39733.2845833333,2008-10-12,06:49:48
39.898921,116.391334,0,28,39733.2846064815,2008-10-12,06:49:50
39.898906,116.391226,0,30,39733.2846296296,2008-10-12,06:49:52
39.898897,116.391084,0,32,39733.2846527778,2008-10-12,06:49:54
39.898884,116.390926,0,34,39733.2846759259,2008-10-12,06:49:56
39.898878,116.390755,0,36,39733.2846990741,2008-10-12,06:49:58
39.898871,116.390575,0,39,39733.2847222222,2008-10-12,06:50:00
39.898868,116.390367,0,43,39733.2847453704,2008-10-12,06:50:02
39.898872,116.390157,0,46,39733.2847685185,2008-10-12,06:50:04
39.898878,116.389935,0,48,39733.2847916667,2008-10-12,06:50:06
39.898881,116.389731,0,52,39733.2848148148,2008-10-12,06:50:08
39.898903,116.389533,0,55,39733.284837963,2008-10-12,06:50:10
39.898915,116.38933,0,57,39733.2848611111,2008-10-12,06:50:12
39.898922,116.38913,0,61,39733.2848842593,2008-10-12,06:50:14
39.898936,116.388916,0,64,39733.2849074074,2008-10-12,06:50:16
39.898949,116.388695,0,67,39733.2849305556,2008-10-12,06:50:18
39.898962,116.388491,0,71,39733.2849537037,2008-10-12,06:50:20
39.898982,116.38831,0,73,39733.2849768519,2008-10-12,06:50:22
39.899002,116.388162,0,75,39733.285,2008-10-12,06:50:24
39.89901,116.388077,0,78,39733.2850231482,2008-10-12,06:50:26
39.899012,116.388016,0,81,39733.2850462963,2008-10-12,06:50:28
39.899015,116.387974,0,83,39733.2850694444,2008-10-12,06:50:30
39.899015,116.387963,0,86,39733.2850925926,2008-10-12,06:50:32
39.899016,116.387972,0,87,39733.2851157407,2008-10-12,06:50:34
39.899017,116.38798,0,88,39733.2851388889,2008-10-12,06:50:36
39.899017,116.387981,0,89,39733.285162037,2008-10-12,06:50:38
39.899017,116.38798,0,89,39733.2851851852,2008-10-12,06:50:40
39.899023,116.387984,0,89,39733.2852083333,2008-10-12,06:50:42
39.899032,116.387994,0,88,39733.2852314815,2008-10-12,06:50:44
39.899033,116.388001,0,87,39733.2852546296,2008-10-12,06:50:46
39.899034,116.388005,0,87,39733.2852777778,2008-10-12,06:50:48
39.899033,116.387998,0,86,39733.2853009259,2008-10-12,06:50:50
39.899032,116.387979,0,86,39733.2853240741,2008-10-12,06:50:52
39.899031,116.387924,0,86,39733.2853472222,2008-10-12,06:50:54
39.899027,116.387848,0,87,39733.2853703704,2008-10-12,06:50:56
39.899038,116.38773,0,87,39733.2853935185,2008-10-12,06:50:58
39.899039,116.387592,0,88,39733.2854166667,2008-10-12,06:51:00
39.899046,116.387448,0,90,39733.2854398148,2008-10-12,06:51:02
39.899061,116.387302,0,95,39733.285462963,2008-10-12,06:51:04
39.899069,116.387181,0,97,39733.2854861111,2008-10-12,06:51:06
39.899077,116.38707,0,101,39733.2855092593,2008-10-12,06:51:08
39.899082,116.386985,0,100,39733.2855324074,2008-10-12,06:51:10
39.899089,116.386918,0,101,39733.2855555556,2008-10-12,06:51:12
39.899091,116.386865,0,99,39733.2855787037,2008-10-12,06:51:14
39.899092,116.386831,0,97,39733.2856018519,2008-10-12,06:51:16
39.899095,116.386806,0,98,39733.285625,2008-10-12,06:51:18
39.8991,116.386775,0,99,39733.2856481481,2008-10-12,06:51:20
39.899097,116.386744,0,98,39733.2856712963,2008-10-12,06:51:22
39.899095,116.386716,0,98,39733.2856944444,2008-10-12,06:51:24
39.899096,116.3867,0,99,39733.2857175926,2008-10-12,06:51:26
39.899096,116.386689,0,100,39733.2857407407,2008-10-12,06:51:28
39.899094,116.386677,0,99,39733.2857638889,2008-10-12,06:51:30
39.899093,116.386667,0,99,39733.285787037,2008-10-12,06:51:32
39.899091,116.386658,0,99,39733.2858101852,2008-10-12,06:51:34
39.899089,116.386652,0,98,39733.2858333333,2008-10-12,06:51:36
39.899088,116.386647,0,98,39733.2858564815,2008-10-12,06:51:38
39.899087,116.38664,0,98,39733.2858796296,2008-10-12,06:51:40
39.899083,116.38663,0,98,39733.2859027778,2008-10-12,06:51:42
39.899076,116.386614,0,99,39733.2859259259,2008-10-12,06:51:44
39.899085,116.38655,0,97,39733.2859490741,2008-10-12,06:51:46
39.899071,116.386477,0,98,39733.2859722222,2008-10-12,06:51:48
39.899064,116.386382,0,99,39733.2859953704,2008-10-12,06:51:50
39.899056,116.386286,0,102,39733.2860185185,2008-10-12,06:51:52
39.899052,116.386173,0,105,39733.2860416667,2008-10-12,06:51:54
39.899053,116.386046,0,109,39733.2860648148,2008-10-12,06:51:56
39.899057,116.385908,0,113,39733.286087963,2008-10-12,06:51:58
39.899059,116.385752,0,117,39733.2861111111,2008-10-12,06:52:00
39.899046,116.385587,0,121,39733.2861342593,2008-10-12,06:52:02
39.899048,116.385418,0,122,39733.2861574074,2008-10-12,06:52:04
39.899043,116.385241,0,124,39733.2861805556,2008-10-12,06:52:06
39.899036,116.385076,0,127,39733.2862037037,2008-10-12,06:52:08
39.899035,116.384901,0,130,39733.2862268519,2008-10-12,06:52:10
39.899027,116.384724,0,132,39733.28625,2008-10-12,06:52:12
39.899016,116.38455,0,137,39733.2862731481,2008-10-12,06:52:14
39.899005,116.384373,0,141,39733.2862962963,2008-10-12,06:52:16
39.899012,116.384159,0,140,39733.2863194444,2008-10-12,06:52:18
39.899023,116.383975,0,139,39733.2863425926,2008-10-12,06:52:20
39.899022,116.383807,0,140,39733.2863657407,2008-10-12,06:52:22
39.899022,116.383703,0,142,39733.2863888889,2008-10-12,06:52:24
39.89902,116.38368,0,140,39733.286412037,2008-10-12,06:52:26
39.899016,116.383673,0,142,39733.2864351852,2008-10-12,06:52:28
39.899022,116.383619,0,143,39733.2864583333,2008-10-12,06:52:30
39.899015,116.383562,0,145,39733.2864814815,2008-10-12,06:52:32
39.899004,116.3835,0,149,39733.2865046296,2008-10-12,06:52:34
39.899,116.383449,0,157,39733.2865277778,2008-10-12,06:52:36
39.898993,116.383409,0,158,39733.2865509259,2008-10-12,06:52:38
39.898995,116.38341,0,158,39733.2865740741,2008-10-12,06:52:40
39.898992,116.383396,0,158,39733.2865972222,2008-10-12,06:52:42
39.89899,116.383384,0,158,39733.2866203704,2008-10-12,06:52:44
39.898988,116.383355,0,159,39733.2866435185,2008-10-12,06:52:46
39.89898,116.383303,0,162,39733.2866666667,2008-10-12,06:52:48
39.898973,116.383228,0,164,39733.2866898148,2008-10-12,06:52:50
39.898965,116.383131,0,168,39733.286712963,2008-10-12,06:52:52
39.898955,116.383,0,170,39733.2867361111,2008-10-12,06:52:54
39.898945,116.382838,0,171,39733.2867592593,2008-10-12,06:52:56
39.898936,116.382653,0,172,39733.2867824074,2008-10-12,06:52:58
39.898912,116.382405,0,172,39733.2868055556,2008-10-12,06:53:00
39.898913,116.382183,0,165,39733.2868287037,2008-10-12,06:53:02
39.898909,116.381937,0,145,39733.2868518519,2008-10-12,06:53:04
39.898899,116.381708,0,145,39733.286875,2008-10-12,06:53:06
39.898891,116.381477,0,145,39733.2868981481,2008-10-12,06:53:08
39.898881,116.381237,0,145,39733.2869212963,2008-10-12,06:53:10
39.898873,116.381018,0,143,39733.2869444444,2008-10-12,06:53:12
39.898874,116.3808,0,142,39733.2869675926,2008-10-12,06:53:14
39.898851,116.380605,0,136,39733.2869907407,2008-10-12,06:53:16
39.898846,116.380405,0,136,39733.2870138889,2008-10-12,06:53:18
39.898852,116.380225,0,135,39733.287037037,2008-10-12,06:53:20
39.898838,116.380088,0,133,39733.2870601852,2008-10-12,06:53:22
39.898836,116.379965,0,132,39733.2870833333,2008-10-12,06:53:24
39.89884,116.379893,0,132,39733.2871064815,2008-10-12,06:53:26
39.89884,116.379842,0,131,39733.2871296296,2008-10-12,06:53:28
39.89885,116.379798,0,131,39733.2871527778,2008-10-12,06:53:30
39.898858,116.379764,0,130,39733.2871759259,2008-10-12,06:53:32
39.898861,116.379768,0,130,39733.2871990741,2008-10-12,06:53:34
39.898862,116.37977,0,129,39733.2872222222,2008-10-12,06:53:36
39.898857,116.379761,0,129,39733.2872453704,2008-10-12,06:53:38
39.898856,116.379755,0,129,39733.2872685185,2008-10-12,06:53:40
39.898852,116.379741,0,129,39733.2872916667,2008-10-12,06:53:42
39.898848,116.379721,0,129,39733.2873148148,2008-10-12,06:53:44
39.898843,116.379699,0,128,39733.287337963,2008-10-12,06:53:46
39.898832,116.37968,0,128,39733.2873611111,2008-10-12,06:53:48
39.898822,116.379643,0,128,39733.2873842593,2008-10-12,06:53:50
39.898822,116.379595,0,129,39733.2874074074,2008-10-12,06:53:52
39.898808,116.37956,0,128,39733.2874305556,2008-10-12,06:53:54
39.898815,116.379546,0,127,39733.2874537037,2008-10-12,06:53:56
39.898803,116.379525,0,128,39733.2874768519,2008-10-12,06:53:58
39.898799,116.379494,0,128,39733.2875,2008-10-12,06:54:00
39.898862,116.379278,0,92,39733.2892361111,2008-10-12,06:56:30
39.898854,116.379137,0,92,39733.2892592593,2008-10-12,06:56:32
39.898858,116.378985,0,91,39733.2892824074,2008-10-12,06:56:34
39.898858,116.378826,0,90,39733.2893055556,2008-10-12,06:56:36
39.898856,116.378645,0,89,39733.2893287037,2008-10-12,06:56:38
39.898846,116.378434,0,88,39733.2893518518,2008-10-12,06:56:40
39.898844,116.378226,0,87,39733.289375,2008-10-12,06:56:42
39.898851,116.378002,0,87,39733.2893981481,2008-10-12,06:56:44
39.898848,116.377787,0,86,39733.2894212963,2008-10-12,06:56:46
39.89883,116.37758,0,85,39733.2894444444,2008-10-12,06:56:48
39.898826,116.377348,0,83,39733.2894675926,2008-10-12,06:56:50
39.898821,116.377102,0,82,39733.2894907407,2008-10-12,06:56:52
39.898814,116.376838,0,80,39733.2895138889,2008-10-12,06:56:54
39.898796,116.376593,0,79,39733.289537037,2008-10-12,06:56:56
39.89879,116.376351,0,78,39733.2895601852,2008-10-12,06:56:58
39.898783,116.376125,0,76,39733.2895833333,2008-10-12,06:57:00
39.898788,116.375932,0,75,39733.2896064815,2008-10-12,06:57:02
39.898783,116.375797,0,73,39733.2896296296,2008-10-12,06:57:04
39.898769,116.375713,0,72,39733.2896527778,2008-10-12,06:57:06
39.898758,116.375673,0,70,39733.2896759259,2008-10-12,06:57:08
39.898748,116.375663,0,68,39733.2896990741,2008-10-12,06:57:10
39.898724,116.375674,0,67,39733.2897222222,2008-10-12,06:57:12
39.898723,116.375673,0,66,39733.2897453704,2008-10-12,06:57:14
39.898724,116.375678,0,66,39733.2897685185,2008-10-12,06:57:16
39.898725,116.375687,0,66,39733.2897916667,2008-10-12,06:57:18
39.898726,116.375691,0,65,39733.2898148148,2008-10-12,06:57:20
39.898727,116.375698,0,65,39733.289837963,2008-10-12,06:57:22
39.898731,116.375707,0,65,39733.2898611111,2008-10-12,06:57:24
39.898732,116.375709,0,65,39733.2898842593,2008-10-12,06:57:26
39.898733,116.375707,0,64,39733.2899074074,2008-10-12,06:57:28
39.898725,116.375653,0,65,39733.2899305556,2008-10-12,06:57:30
39.898706,116.375527,0,66,39733.2899537037,2008-10-12,06:57:32
39.898695,116.375354,0,68,39733.2899768518,2008-10-12,06:57:34
39.898687,116.375161,0,70,39733.29,2008-10-12,06:57:36
39.898668,116.37495,0,71,39733.2900231481,2008-10-12,06:57:38
39.898662,116.37471,0,72,39733.2900462963,2008-10-12,06:57:40
39.898655,116.374445,0,73,39733.2900694444,2008-10-12,06:57:42
39.898646,116.374166,0,74,39733.2900925926,2008-10-12,06:57:44
39.898628,116.373882,0,75,39733.2901157407,2008-10-12,06:57:46
39.898623,116.373602,0,77,39733.2901388889,2008-10-12,06:57:48
39.898617,116.373311,0,79,39733.290162037,2008-10-12,06:57:50
39.898615,116.373004,0,80,39733.2901851852,2008-10-12,06:57:52
39.898618,116.372701,0,83,39733.2902083333,2008-10-12,06:57:54
39.898612,116.372398,0,84,39733.2902314815,2008-10-12,06:57:56
39.89861,116.372099,0,90,39733.2902546296,2008-10-12,06:57:58
39.898603,116.371825,0,91,39733.2902777778,2008-10-12,06:58:00
39.898606,116.37156,0,91,39733.2903009259,2008-10-12,06:58:02
39.898608,116.371334,0,91,39733.2903240741,2008-10-12,06:58:04
39.898615,116.371181,0,91,39733.2903472222,2008-10-12,06:58:06
39.898605,116.371129,0,92,39733.2903703704,2008-10-12,06:58:08
39.898591,116.371147,0,89,39733.2903935185,2008-10-12,06:58:10
39.898572,116.371169,0,89,39733.2904166667,2008-10-12,06:58:12
39.898565,116.371169,0,90,39733.2904398148,2008-10-12,06:58:14
39.898565,116.371167,0,90,39733.290462963,2008-10-12,06:58:16
39.898565,116.371168,0,90,39733.2904861111,2008-10-12,06:58:18
39.898565,116.371172,0,91,39733.2905092593,2008-10-12,06:58:20
39.898565,116.371176,0,91,39733.2905324074,2008-10-12,06:58:22
39.898565,116.37118,0,91,39733.2905555556,2008-10-12,06:58:24
39.898565,116.371184,0,91,39733.2905787037,2008-10-12,06:58:26
39.898566,116.371189,0,91,39733.2906018518,2008-10-12,06:58:28
39.898564,116.37118,0,91,39733.290625,2008-10-12,06:58:30
39.89856,116.37111,0,90,39733.2906481481,2008-10-12,06:58:32
39.898554,116.370994,0,90,39733.2906712963,2008-10-12,06:58:34
39.898559,116.370868,0,89,39733.2906944444,2008-10-12,06:58:36
39.898568,116.370757,0,88,39733.2907175926,2008-10-12,06:58:38
39.898595,116.370645,0,86,39733.2907407407,2008-10-12,06:58:40
39.898619,116.370569,0,85,39733.2907638889,2008-10-12,06:58:42
39.898641,116.37051,0,85,39733.290787037,2008-10-12,06:58:44
39.898646,116.370462,0,85,39733.2908101852,2008-10-12,06:58:46
39.898649,116.370374,0,84,39733.2908333333,2008-10-12,06:58:48
39.898644,116.370247,0,85,39733.2908564815,2008-10-12,06:58:50
39.898639,116.370107,0,85,39733.2908796296,2008-10-12,06:58:52
39.898635,116.36993,0,86,39733.2909027778,2008-10-12,06:58:54
39.898652,116.369719,0,87,39733.2909259259,2008-10-12,06:58:56
39.898665,116.369501,0,87,39733.2909490741,2008-10-12,06:58:58
39.898657,116.369294,0,87,39733.2909722222,2008-10-12,06:59:00
39.898656,116.369105,0,85,39733.2909953704,2008-10-12,06:59:02
39.898646,116.368935,0,83,39733.2910185185,2008-10-12,06:59:04
39.898639,116.368762,0,80,39733.2910416667,2008-10-12,06:59:06
39.898632,116.368636,0,77,39733.2910648148,2008-10-12,06:59:08
39.898638,116.36853,0,77,39733.291087963,2008-10-12,06:59:10
39.898671,116.368409,0,74,39733.2911111111,2008-10-12,06:59:12
39.898759,116.368327,0,66,39733.2911342593,2008-10-12,06:59:14
39.898897,116.36826,0,65,39733.2911574074,2008-10-12,06:59:16
39.899062,116.368234,0,66,39733.2911805556,2008-10-12,06:59:18
39.899232,116.368227,0,78,39733.2912037037,2008-10-12,06:59:20
39.899406,116.368218,0,80,39733.2912268518,2008-10-12,06:59:22
39.899599,116.368211,0,81,39733.29125,2008-10-12,06:59:24
39.899807,116.368205,0,82,39733.2912731481,2008-10-12,06:59:26
39.900023,116.368203,0,85,39733.2912962963,2008-10-12,06:59:28
39.90025,116.368196,0,86,39733.2913194444,2008-10-12,06:59:30
39.90049,116.368183,0,82,39733.2913425926,2008-10-12,06:59:32
39.90073,116.368176,0,81,39733.2913657407,2008-10-12,06:59:34
39.90097,116.368165,0,72,39733.2913888889,2008-10-12,06:59:36
39.901206,116.368162,0,71,39733.291412037,2008-10-12,06:59:38
39.901432,116.36817,0,74,39733.2914351852,2008-10-12,06:59:40
39.901655,116.368169,0,79,39733.2914583333,2008-10-12,06:59:42
39.901868,116.368146,0,79,39733.2914814815,2008-10-12,06:59:44
39.90209,116.36817,0,92,39733.2915046296,2008-10-12,06:59:46
39.902282,116.368169,0,99,39733.2915277778,2008-10-12,06:59:48
39.902451,116.368162,0,108,39733.2915509259,2008-10-12,06:59:50
39.902614,116.368149,0,126,39733.2915740741,2008-10-12,06:59:52
39.902782,116.368134,0,135,39733.2915972222,2008-10-12,06:59:54
39.902967,116.368093,0,127,39733.2916203704,2008-10-12,06:59:56
39.903181,116.368089,0,112,39733.2916435185,2008-10-12,06:59:58
39.903377,116.368095,0,119,39733.2916666667,2008-10-12,07:00:00
39.90358,116.368093,0,114,39733.2916898148,2008-10-12,07:00:02
39.903771,116.368128,0,118,39733.291712963,2008-10-12,07:00:04
39.903934,116.368126,0,112,39733.2917361111,2008-10-12,07:00:06
39.90408,116.368123,0,116,39733.2917592593,2008-10-12,07:00:08
39.904205,116.368115,0,121,39733.2917824074,2008-10-12,07:00:10
39.904309,116.368091,0,126,39733.2918055556,2008-10-12,07:00:12
39.904388,116.368076,0,128,39733.2918287037,2008-10-12,07:00:14
39.904458,116.368055,0,130,39733.2918518518,2008-10-12,07:00:16
39.904508,116.36801,0,134,39733.291875,2008-10-12,07:00:18
39.904532,116.368001,0,142,39733.2918981481,2008-10-12,07:00:20
39.904551,116.368046,0,144,39733.2919212963,2008-10-12,07:00:22
39.904556,116.368061,0,150,39733.2919444444,2008-10-12,07:00:24
39.904554,116.36805,0,149,39733.2919675926,2008-10-12,07:00:26
39.904548,116.368031,0,152,39733.2919907407,2008-10-12,07:00:28
39.904542,116.368028,0,155,39733.2920138889,2008-10-12,07:00:30
39.904535,116.368029,0,157,39733.292037037,2008-10-12,07:00:32
39.904526,116.368029,0,159,39733.2920601852,2008-10-12,07:00:34
39.904523,116.36803,0,161,39733.2920833333,2008-10-12,07:00:36
39.904529,116.368026,0,163,39733.2921064815,2008-10-12,07:00:38
39.904572,116.368028,0,164,39733.2921296296,2008-10-12,07:00:40
39.904672,116.368049,0,166,39733.2921527778,2008-10-12,07:00:42
39.904791,116.368069,0,169,39733.2921759259,2008-10-12,07:00:44
39.904889,116.3681,0,173,39733.2921990741,2008-10-12,07:00:46
39.905026,116.368117,0,179,39733.2922222222,2008-10-12,07:00:48
39.905149,116.368117,0,184,39733.2922453704,2008-10-12,07:00:50
39.905274,116.368108,0,186,39733.2922685185,2008-10-12,07:00:52
39.905405,116.36811,0,190,39733.2922916667,2008-10-12,07:00:54
39.905539,116.36811,0,194,39733.2923148148,2008-10-12,07:00:56
39.905677,116.368098,0,196,39733.292337963,2008-10-12,07:00:58
39.905804,116.36807,0,191,39733.2923611111,2008-10-12,07:01:00
39.905925,116.368053,0,188,39733.2923842593,2008-10-12,07:01:02
39.906014,116.368042,0,186,39733.2924074074,2008-10-12,07:01:04
39.906083,116.368006,0,184,39733.2924305556,2008-10-12,07:01:06
39.906148,116.367985,0,184,39733.2924537037,2008-10-12,07:01:08
39.906209,116.367968,0,184,39733.2924768519,2008-10-12,07:01:10
39.906261,116.367908,0,184,39733.2925,2008-10-12,07:01:12
39.906335,116.367862,0,177,39733.2925231481,2008-10-12,07:01:14
39.906414,116.367831,0,173,39733.2925462963,2008-10-12,07:01:16
39.906498,116.367806,0,169,39733.2925694444,2008-10-12,07:01:18
39.906583,116.367782,0,163,39733.2925925926,2008-10-12,07:01:20
39.906689,116.36776,0,158,39733.2926157407,2008-10-12,07:01:22
39.90682,116.367743,0,152,39733.2926388889,2008-10-12,07:01:24
39.906984,116.367741,0,151,39733.292662037,2008-10-12,07:01:26
39.907161,116.367739,0,152,39733.2926851852,2008-10-12,07:01:28
39.907335,116.36774,0,153,39733.2927083333,2008-10-12,07:01:30
39.907507,116.367751,0,155,39733.2927314815,2008-10-12,07:01:32
39.907672,116.367752,0,157,39733.2927546296,2008-10-12,07:01:34
39.907811,116.367738,0,161,39733.2927777778,2008-10-12,07:01:36
39.907936,116.367722,0,164,39733.2928009259,2008-10-12,07:01:38
39.908038,116.367678,0,168,39733.2928240741,2008-10-12,07:01:40
39.908145,116.367695,0,182,39733.2928472222,2008-10-12,07:01:42
39.908224,116.367696,0,208,39733.2928703704,2008-10-12,07:01:44
39.908287,116.367721,0,241,39733.2928935185,2008-10-12,07:01:46
39.90835,116.367758,0,271,39733.2929166667,2008-10-12,07:01:48
39.908419,116.367784,0,298,39733.2929398148,2008-10-12,07:01:50
39.908499,116.367769,0,305,39733.292962963,2008-10-12,07:01:52
39.908576,116.367747,0,311,39733.2929861111,2008-10-12,07:01:54
39.908641,116.367733,0,318,39733.2930092593,2008-10-12,07:01:56
39.908695,116.367738,0,327,39733.2930324074,2008-10-12,07:01:58
39.908737,116.367698,0,329,39733.2930555556,2008-10-12,07:02:00
39.908792,116.367644,0,320,39733.2930787037,2008-10-12,07:02:02
39.908855,116.367638,0,324,39733.2931018519,2008-10-12,07:02:04
39.908915,116.36764,0,329,39733.293125,2008-10-12,07:02:06
39.908985,116.36764,0,334,39733.2931481482,2008-10-12,07:02:08
39.909058,116.367629,0,338,39733.2931712963,2008-10-12,07:02:10
39.909116,116.367636,0,341,39733.2931944444,2008-10-12,07:02:12
39.909169,116.367661,0,347,39733.2932175926,2008-10-12,07:02:14
39.909209,116.367691,0,353,39733.2932407407,2008-10-12,07:02:16
39.909241,116.36772,0,356,39733.2932638889,2008-10-12,07:02:18
39.909261,116.367736,0,359,39733.293287037,2008-10-12,07:02:20
39.909275,116.367743,0,361,39733.2933101852,2008-10-12,07:02:22
39.909283,116.367736,0,363,39733.2933333333,2008-10-12,07:02:24
39.909298,116.367737,0,368,39733.2933564815,2008-10-12,07:02:26
39.909321,116.36774,0,371,39733.2933796296,2008-10-12,07:02:28
39.909354,116.367756,0,372,39733.2934027778,2008-10-12,07:02:30
39.909391,116.367763,0,368,39733.2934259259,2008-10-12,07:02:32
39.909425,116.367761,0,361,39733.2934490741,2008-10-12,07:02:34
39.90945,116.367762,0,359,39733.2934722222,2008-10-12,07:02:36
39.909473,116.367768,0,358,39733.2934953704,2008-10-12,07:02:38
39.909481,116.367772,0,357,39733.2935185185,2008-10-12,07:02:40
39.909481,116.367761,0,350,39733.2935416667,2008-10-12,07:02:42
39.909487,116.367756,0,348,39733.2935648148,2008-10-12,07:02:44
39.909494,116.367747,0,346,39733.293587963,2008-10-12,07:02:46
39.909509,116.367725,0,343,39733.2936111111,2008-10-12,07:02:48
39.909531,116.36772,0,339,39733.2936342593,2008-10-12,07:02:50
39.909559,116.367712,0,337,39733.2936574074,2008-10-12,07:02:52
39.909591,116.367694,0,331,39733.2936805556,2008-10-12,07:02:54
39.909608,116.36769,0,329,39733.2937037037,2008-10-12,07:02:56
39.909628,116.367673,0,326,39733.2937268519,2008-10-12,07:02:58
39.909659,116.367656,0,320,39733.29375,2008-10-12,07:03:00
39.909696,116.367632,0,315,39733.2937731481,2008-10-12,07:03:02
39.909722,116.367612,0,312,39733.2937962963,2008-10-12,07:03:04
39.909737,116.367603,0,310,39733.2938194444,2008-10-12,07:03:06
39.909733,116.367603,0,311,39733.2938425926,2008-10-12,07:03:08
39.909731,116.367599,0,309,39733.2938657407,2008-10-12,07:03:10
39.90973,116.367605,0,309,39733.2938888889,2008-10-12,07:03:12
39.909723,116.367615,0,311,39733.293912037,2008-10-12,07:03:14
39.909731,116.36767,0,317,39733.2939351852,2008-10-12,07:03:16
39.909799,116.367726,0,319,39733.2939583333,2008-10-12,07:03:18
39.909886,116.36786,0,317,39733.2939814815,2008-10-12,07:03:20
39.909967,116.367972,0,318,39733.2940046296,2008-10-12,07:03:22
39.910059,116.368121,0,328,39733.2940277778,2008-10-12,07:03:24
39.910129,116.368198,0,318,39733.2940509259,2008-10-12,07:03:26
39.910178,116.368215,0,311,39733.2940740741,2008-10-12,07:03:28
39.910219,116.368201,0,303,39733.2940972222,2008-10-12,07:03:30
39.910243,116.368169,0,295,39733.2941203704,2008-10-12,07:03:32
39.910264,116.368097,0,283,39733.2941435185,2008-10-12,07:03:34
39.910272,116.368068,0,277,39733.2941666667,2008-10-12,07:03:36
39.910276,116.368046,0,274,39733.2941898148,2008-10-12,07:03:38
39.910283,116.36804,0,274,39733.294212963,2008-10-12,07:03:40
39.910289,116.368039,0,274,39733.2942361111,2008-10-12,07:03:42
39.910295,116.368039,0,274,39733.2942592593,2008-10-12,07:03:44
39.9103,116.368037,0,274,39733.2942824074,2008-10-12,07:03:46
39.910304,116.368037,0,274,39733.2943055556,2008-10-12,07:03:48
39.910309,116.368036,0,273,39733.2943287037,2008-10-12,07:03:50
39.910316,116.368036,0,273,39733.2943518519,2008-10-12,07:03:52
39.910322,116.368035,0,273,39733.294375,2008-10-12,07:03:54
39.910327,116.368034,0,272,39733.2943981481,2008-10-12,07:03:56
39.910331,116.368033,0,272,39733.2944212963,2008-10-12,07:03:58
39.910336,116.368032,0,271,39733.2944444444,2008-10-12,07:04:00
39.910344,116.368031,0,270,39733.2944675926,2008-10-12,07:04:02
39.910354,116.36803,0,269,39733.2944907407,2008-10-12,07:04:04
39.910366,116.368029,0,269,39733.2945138889,2008-10-12,07:04:06
39.910376,116.368027,0,268,39733.294537037,2008-10-12,07:04:08
39.910379,116.368026,0,267,39733.2945601852,2008-10-12,07:04:10
39.910377,116.368025,0,267,39733.2945833333,2008-10-12,07:04:12
39.910375,116.368025,0,266,39733.2946064815,2008-10-12,07:04:14
39.910375,116.368025,0,266,39733.2946296296,2008-10-12,07:04:16
39.910376,116.368022,0,266,39733.2946527778,2008-10-12,07:04:18
39.910377,116.368019,0,265,39733.2946759259,2008-10-12,07:04:20
39.91038,116.368018,0,265,39733.2946990741,2008-10-12,07:04:22
39.910386,116.368017,0,265,39733.2947222222,2008-10-12,07:04:24
39.910393,116.368016,0,264,39733.2947453704,2008-10-12,07:04:26
39.910398,116.368016,0,264,39733.2947685185,2008-10-12,07:04:28
39.910403,116.368015,0,264,39733.2947916667,2008-10-12,07:04:30
39.910598,116.367785,0,207,39733.2962962963,2008-10-12,07:06:40
39.910604,116.367753,0,205,39733.2963194444,2008-10-12,07:06:42
39.910623,116.367684,0,202,39733.2963425926,2008-10-12,07:06:44
39.910636,116.367649,0,200,39733.2963657407,2008-10-12,07:06:46
39.910635,116.367632,0,199,39733.2963888889,2008-10-12,07:06:48
39.910633,116.367631,0,199,39733.296412037,2008-10-12,07:06:50
39.910631,116.367631,0,199,39733.2964351852,2008-10-12,07:06:52
39.910627,116.36763,0,199,39733.2964583333,2008-10-12,07:06:54
39.910623,116.36763,0,199,39733.2964814815,2008-10-12,07:06:56
39.910618,116.367629,0,199,39733.2965046296,2008-10-12,07:06:58
39.910616,116.367625,0,199,39733.2965277778,2008-10-12,07:07:00
39.910624,116.367623,0,198,39733.2965509259,2008-10-12,07:07:02
39.910639,116.367626,0,198,39733.2965740741,2008-10-12,07:07:04
39.910676,116.367634,0,197,39733.2965972222,2008-10-12,07:07:06
39.910741,116.36766,0,195,39733.2966203704,2008-10-12,07:07:08
39.910855,116.367694,0,194,39733.2966435185,2008-10-12,07:07:10
39.910989,116.367765,0,195,39733.2966666667,2008-10-12,07:07:12
39.911135,116.367866,0,197,39733.2966898148,2008-10-12,07:07:14
39.911297,116.367931,0,194,39733.296712963,2008-10-12,07:07:16
39.911438,116.367948,0,190,39733.2967361111,2008-10-12,07:07:18
39.911589,116.367941,0,186,39733.2967592593,2008-10-12,07:07:20
39.911715,116.367867,0,187,39733.2967824074,2008-10-12,07:07:22
39.911858,116.367827,0,188,39733.2968055556,2008-10-12,07:07:24
39.912,116.367804,0,186,39733.2968287037,2008-10-12,07:07:26
39.912095,116.367746,0,183,39733.2968518519,2008-10-12,07:07:28
39.912157,116.367706,0,187,39733.296875,2008-10-12,07:07:30
39.912198,116.367692,0,186,39733.2968981481,2008-10-12,07:07:32
39.912204,116.367649,0,191,39733.2969212963,2008-10-12,07:07:34
39.912218,116.367651,0,190,39733.2969444444,2008-10-12,07:07:36
39.912223,116.367652,0,190,39733.2969675926,2008-10-12,07:07:38
39.912233,116.367654,0,190,39733.2969907407,2008-10-12,07:07:40
39.912261,116.367666,0,190,39733.2970138889,2008-10-12,07:07:42
39.912331,116.367648,0,188,39733.297037037,2008-10-12,07:07:44
39.912399,116.367575,0,191,39733.2970601852,2008-10-12,07:07:46
39.912467,116.367524,0,194,39733.2970833333,2008-10-12,07:07:48
39.912579,116.367549,0,184,39733.2971064815,2008-10-12,07:07:50
39.912653,116.367585,0,175,39733.2971296296,2008-10-12,07:07:52
39.912728,116.367614,0,169,39733.2971527778,2008-10-12,07:07:54
39.912799,116.367645,0,160,39733.2971759259,2008-10-12,07:07:56
39.912887,116.367656,0,152,39733.2971990741,2008-10-12,07:07:58
39.913025,116.367642,0,138,39733.2972222222,2008-10-12,07:08:00
39.913222,116.367585,0,123,39733.2972453704,2008-10-12,07:08:02
39.913392,116.367565,0,112,39733.2972685185,2008-10-12,07:08:04
39.913567,116.367547,0,103,39733.2972916667,2008-10-12,07:08:06
39.913735,116.367538,0,96,39733.2973148148,2008-10-12,07:08:08
39.913896,116.36753,0,91,39733.297337963,2008-10-12,07:08:10
39.9141,116.367505,0,91,39733.2973611111,2008-10-12,07:08:12
39.914286,116.367477,0,86,39733.2973842593,2008-10-12,07:08:14
39.914491,116.367476,0,76,39733.2974074074,2008-10-12,07:08:16
39.91468,116.367481,0,69,39733.2974305556,2008-10-12,07:08:18
39.914864,116.367473,0,66,39733.2974537037,2008-10-12,07:08:20
39.91504,116.367467,0,61,39733.2974768518,2008-10-12,07:08:22
39.915226,116.367464,0,55,39733.2975,2008-10-12,07:08:24
39.915413,116.367467,0,59,39733.2975231481,2008-10-12,07:08:26
39.915596,116.367464,0,61,39733.2975462963,2008-10-12,07:08:28
39.915813,116.36746,0,67,39733.2975694444,2008-10-12,07:08:30
39.915994,116.367468,0,76,39733.2975925926,2008-10-12,07:08:32
39.916162,116.367476,0,89,39733.2976157407,2008-10-12,07:08:34
39.916323,116.367476,0,105,39733.2976388889,2008-10-12,07:08:36
39.916443,116.367468,0,115,39733.297662037,2008-10-12,07:08:38
39.916538,116.367456,0,125,39733.2976851852,2008-10-12,07:08:40
39.916615,116.36744,0,133,39733.2977083333,2008-10-12,07:08:42
39.916687,116.36742,0,140,39733.2977314815,2008-10-12,07:08:44
39.916748,116.367404,0,146,39733.2977546296,2008-10-12,07:08:46
39.916794,116.367403,0,151,39733.2977777778,2008-10-12,07:08:48
39.916831,116.367414,0,158,39733.2978009259,2008-10-12,07:08:50
39.916889,116.367426,0,165,39733.2978240741,2008-10-12,07:08:52
39.91696,116.367428,0,170,39733.2978472222,2008-10-12,07:08:54
39.917057,116.367431,0,178,39733.2978703704,2008-10-12,07:08:56
39.917167,116.367434,0,179,39733.2978935185,2008-10-12,07:08:58
39.917279,116.367429,0,179,39733.2979166667,2008-10-12,07:09:00
39.917432,116.367413,0,184,39733.2979398148,2008-10-12,07:09:02
39.917572,116.367388,0,185,39733.297962963,2008-10-12,07:09:04
39.917694,116.367373,0,182,39733.2979861111,2008-10-12,07:09:06
39.917807,116.367365,0,180,39733.2980092593,2008-10-12,07:09:08
39.917952,116.367369,0,174,39733.2980324074,2008-10-12,07:09:10
39.918129,116.367362,0,167,39733.2980555556,2008-10-12,07:09:12
39.918268,116.367367,0,154,39733.2980787037,2008-10-12,07:09:14
39.918385,116.367363,0,151,39733.2981018518,2008-10-12,07:09:16
39.918488,116.367355,0,153,39733.298125,2008-10-12,07:09:18
39.918594,116.367351,0,156,39733.2981481481,2008-10-12,07:09:20
39.91872,116.367352,0,150,39733.2981712963,2008-10-12,07:09:22
39.918835,116.367356,0,153,39733.2981944444,2008-10-12,07:09:24
39.918945,116.367366,0,155,39733.2982175926,2008-10-12,07:09:26
39.919071,116.367367,0,159,39733.2982407407,2008-10-12,07:09:28
39.919189,116.36737,0,162,39733.2982638889,2008-10-12,07:09:30
39.919312,116.367371,0,167,39733.298287037,2008-10-12,07:09:32
39.919425,116.367381,0,166,39733.2983101852,2008-10-12,07:09:34
39.919527,116.36739,0,165,39733.2983333333,2008-10-12,07:09:36
39.919627,116.367396,0,164,39733.2983564815,2008-10-12,07:09:38
39.919706,116.367381,0,163,39733.2983796296,2008-10-12,07:09:40
39.919789,116.367363,0,159,39733.2984027778,2008-10-12,07:09:42
39.91984,116.367339,0,156,39733.2984259259,2008-10-12,07:09:44
39.919868,116.367315,0,151,39733.2984490741,2008-10-12,07:09:46
39.919875,116.367311,0,148,39733.2984722222,2008-10-12,07:09:48
39.919872,116.36732,0,144,39733.2984953704,2008-10-12,07:09:50
39.919866,116.36732,0,145,39733.2985185185,2008-10-12,07:09:52
39.919865,116.367319,0,145,39733.2985416667,2008-10-12,07:09:54
39.919865,116.367319,0,146,39733.2985648148,2008-10-12,07:09:56
39.91987,116.367314,0,146,39733.298587963,2008-10-12,07:09:58
39.919875,116.367299,0,146,39733.2986111111,2008-10-12,07:10:00
39.919875,116.367282,0,145,39733.2986342593,2008-10-12,07:10:02
39.919856,116.367294,0,139,39733.2986574074,2008-10-12,07:10:04
39.919839,116.367308,0,135,39733.2986805556,2008-10-12,07:10:06
39.919842,116.367316,0,129,39733.2987037037,2008-10-12,07:10:08
39.919844,116.367311,0,124,39733.2987268518,2008-10-12,07:10:10
39.919856,116.367308,0,119,39733.29875,2008-10-12,07:10:12
39.919845,116.3673,0,119,39733.2987731481,2008-10-12,07:10:14
39.919845,116.367305,0,118,39733.2987962963,2008-10-12,07:10:16
39.919847,116.367305,0,119,39733.2988194444,2008-10-12,07:10:18
39.919858,116.367304,0,120,39733.2988425926,2008-10-12,07:10:20
39.91988,116.367301,0,121,39733.2988657407,2008-10-12,07:10:22
39.919912,116.367293,0,122,39733.2988888889,2008-10-12,07:10:24
39.919983,116.367296,0,122,39733.298912037,2008-10-12,07:10:26
39.920067,116.367297,0,123,39733.2989351852,2008-10-12,07:10:28
39.920162,116.367294,0,121,39733.2989583333,2008-10-12,07:10:30
39.920238,116.367284,0,125,39733.2989814815,2008-10-12,07:10:32
39.920299,116.367275,0,132,39733.2990046296,2008-10-12,07:10:34
39.920326,116.367268,0,141,39733.2990277778,2008-10-12,07:10:36
39.92034,116.367272,0,146,39733.2990509259,2008-10-12,07:10:38
39.920337,116.367282,0,151,39733.2990740741,2008-10-12,07:10:40
39.920336,116.367283,0,153,39733.2990972222,2008-10-12,07:10:42
39.92034,116.367284,0,153,39733.2991203704,2008-10-12,07:10:44
39.920341,116.367284,0,153,39733.2991435185,2008-10-12,07:10:46
39.920341,116.367285,0,152,39733.2991666667,2008-10-12,07:10:48
39.920337,116.367285,0,152,39733.2991898148,2008-10-12,07:10:50
39.920328,116.367279,0,152,39733.299212963,2008-10-12,07:10:52
39.92032,116.367272,0,152,39733.2992361111,2008-10-12,07:10:54
39.920326,116.36726,0,153,39733.2992592593,2008-10-12,07:10:56
39.920363,116.367243,0,153,39733.2992824074,2008-10-12,07:10:58
39.920422,116.367229,0,155,39733.2993055556,2008-10-12,07:11:00
39.920482,116.367215,0,159,39733.2993287037,2008-10-12,07:11:02
39.920535,116.367212,0,162,39733.2993518518,2008-10-12,07:11:04
39.9206,116.367205,0,164,39733.299375,2008-10-12,07:11:06
39.920678,116.367209,0,160,39733.2993981481,2008-10-12,07:11:08
39.92075,116.36723,0,151,39733.2994212963,2008-10-12,07:11:10
39.920817,116.367219,0,147,39733.2994444444,2008-10-12,07:11:12
39.920879,116.367206,0,144,39733.2994675926,2008-10-12,07:11:14
39.92095,116.367189,0,142,39733.2994907407,2008-10-12,07:11:16
39.921001,116.367176,0,140,39733.2995138889,2008-10-12,07:11:18
39.92105,116.367168,0,136,39733.299537037,2008-10-12,07:11:20
39.921104,116.367166,0,133,39733.2995601852,2008-10-12,07:11:22
39.92119,116.367152,0,134,39733.2995833333,2008-10-12,07:11:24
39.921295,116.367138,0,133,39733.2996064815,2008-10-12,07:11:26
39.921418,116.36715,0,133,39733.2996296296,2008-10-12,07:11:28
39.921549,116.367173,0,130,39733.2996527778,2008-10-12,07:11:30
39.921692,116.367181,0,130,39733.2996759259,2008-10-12,07:11:32
39.921814,116.367203,0,133,39733.2996990741,2008-10-12,07:11:34
39.921909,116.367205,0,136,39733.2997222222,2008-10-12,07:11:36
39.921983,116.36722,0,132,39733.2997453704,2008-10-12,07:11:38
39.92203,116.36721,0,129,39733.2997685185,2008-10-12,07:11:40
39.922067,116.3672,0,129,39733.2997916667,2008-10-12,07:11:42
39.922098,116.36719,0,127,39733.2998148148,2008-10-12,07:11:44
39.922115,116.367177,0,126,39733.299837963,2008-10-12,07:11:46
39.922119,116.36717,0,127,39733.2998611111,2008-10-12,07:11:48
39.922118,116.36717,0,128,39733.2998842593,2008-10-12,07:11:50
39.922117,116.36717,0,129,39733.2999074074,2008-10-12,07:11:52
39.922115,116.36717,0,129,39733.2999305556,2008-10-12,07:11:54
39.92211,116.36717,0,130,39733.2999537037,2008-10-12,07:11:56
39.922106,116.36717,0,130,39733.2999768518,2008-10-12,07:11:58
39.922103,116.367171,0,130,39733.3,2008-10-12,07:12:00
39.9221,116.367171,0,130,39733.3000231481,2008-10-12,07:12:02
39.922093,116.367171,0,130,39733.3000462963,2008-10-12,07:12:04
39.922086,116.367171,0,130,39733.3000694444,2008-10-12,07:12:06
39.922082,116.367171,0,130,39733.3000925926,2008-10-12,07:12:08
39.92208,116.367172,0,130,39733.3001157407,2008-10-12,07:12:10
39.922078,116.367172,0,129,39733.3001388889,2008-10-12,07:12:12
39.922075,116.367172,0,129,39733.300162037,2008-10-12,07:12:14
39.922074,116.367173,0,129,39733.3001851852,2008-10-12,07:12:16
39.922073,116.367173,0,129,39733.3002083333,2008-10-12,07:12:18
39.922073,116.367174,0,129,39733.3002314815,2008-10-12,07:12:20
39.922073,116.367175,0,129,39733.3002546296,2008-10-12,07:12:22
39.922075,116.367176,0,129,39733.3002777778,2008-10-12,07:12:24
39.922077,116.367175,0,129,39733.3003009259,2008-10-12,07:12:26
39.92208,116.367175,0,129,39733.3003240741,2008-10-12,07:12:28
39.922094,116.367182,0,129,39733.3003472222,2008-10-12,07:12:30
39.922187,116.367274,0,123,39733.3003703704,2008-10-12,07:12:32
39.922276,116.367297,0,124,39733.3003935185,2008-10-12,07:12:34
39.922381,116.367316,0,124,39733.3004166667,2008-10-12,07:12:36
39.922503,116.36732,0,124,39733.3004398148,2008-10-12,07:12:38
39.922634,116.367319,0,125,39733.300462963,2008-10-12,07:12:40
39.922785,116.367323,0,125,39733.3004861111,2008-10-12,07:12:42
39.92293,116.367327,0,124,39733.3005092593,2008-10-12,07:12:44
39.923092,116.367327,0,124,39733.3005324074,2008-10-12,07:12:46
39.923258,116.367321,0,125,39733.3005555556,2008-10-12,07:12:48
39.923424,116.367306,0,130,39733.3005787037,2008-10-12,07:12:50
39.923587,116.367291,0,133,39733.3006018519,2008-10-12,07:12:52
39.92374,116.367284,0,135,39733.300625,2008-10-12,07:12:54
39.923895,116.367277,0,136,39733.3006481482,2008-10-12,07:12:56
39.92408,116.367249,0,144,39733.3006712963,2008-10-12,07:12:58
39.924246,116.367246,0,149,39733.3006944444,2008-10-12,07:13:00
39.924413,116.367225,0,156,39733.3007175926,2008-10-12,07:13:02
39.924582,116.367219,0,162,39733.3007407407,2008-10-12,07:13:04
39.924747,116.367219,0,170,39733.3007638889,2008-10-12,07:13:06
39.924899,116.367214,0,180,39733.300787037,2008-10-12,07:13:08
39.925042,116.3672,0,189,39733.3008101852,2008-10-12,07:13:10
39.925182,116.367183,0,199,39733.3008333333,2008-10-12,07:13:12
39.925324,116.367173,0,207,39733.3008564815,2008-10-12,07:13:14
39.925457,116.367186,0,220,39733.3008796296,2008-10-12,07:13:16
39.925597,116.367191,0,230,39733.3009027778,2008-10-12,07:13:18
39.925732,116.367188,0,235,39733.3009259259,2008-10-12,07:13:20
39.925857,116.367173,0,240,39733.3009490741,2008-10-12,07:13:22
39.925986,116.36717,0,241,39733.3009722222,2008-10-12,07:13:24
39.926113,116.367166,0,239,39733.3009953704,2008-10-12,07:13:26
39.92624,116.367152,0,246,39733.3010185185,2008-10-12,07:13:28
39.926379,116.367128,0,242,39733.3010416667,2008-10-12,07:13:30
39.92652,116.367125,0,238,39733.3010648148,2008-10-12,07:13:32
39.92667,116.36712,0,231,39733.301087963,2008-10-12,07:13:34
39.926829,116.367094,0,223,39733.3011111111,2008-10-12,07:13:36
39.926991,116.367075,0,214,39733.3011342593,2008-10-12,07:13:38
39.927169,116.367063,0,203,39733.3011574074,2008-10-12,07:13:40
39.927354,116.367051,0,193,39733.3011805556,2008-10-12,07:13:42
39.927539,116.367045,0,189,39733.3012037037,2008-10-12,07:13:44
39.927717,116.367039,0,186,39733.3012268519,2008-10-12,07:13:46
39.927892,116.367033,0,186,39733.30125,2008-10-12,07:13:48
39.928061,116.367054,0,198,39733.3012731481,2008-10-12,07:13:50
39.928245,116.367054,0,195,39733.3012962963,2008-10-12,07:13:52
39.928436,116.367054,0,190,39733.3013194444,2008-10-12,07:13:54
39.928622,116.367051,0,184,39733.3013425926,2008-10-12,07:13:56
39.928812,116.367046,0,173,39733.3013657407,2008-10-12,07:13:58
39.928994,116.367042,0,160,39733.3013888889,2008-10-12,07:14:00
39.929168,116.367041,0,153,39733.301412037,2008-10-12,07:14:02
39.929341,116.367036,0,142,39733.3014351852,2008-10-12,07:14:04
39.929522,116.367036,0,136,39733.3014583333,2008-10-12,07:14:06
39.92971,116.367033,0,137,39733.3014814815,2008-10-12,07:14:08
39.929917,116.367032,0,140,39733.3015046296,2008-10-12,07:14:10
39.930133,116.367023,0,145,39733.3015277778,2008-10-12,07:14:12
39.930355,116.367021,0,154,39733.3015509259,2008-10-12,07:14:14
39.930588,116.367019,0,156,39733.3015740741,2008-10-12,07:14:16
39.93082,116.367003,0,149,39733.3015972222,2008-10-12,07:14:18
39.931022,116.366963,0,145,39733.3016203704,2008-10-12,07:14:20
39.931201,116.366936,0,150,39733.3016435185,2008-10-12,07:14:22
39.931356,116.366927,0,150,39733.3016666667,2008-10-12,07:14:24
39.931505,116.366912,0,151,39733.3016898148,2008-10-12,07:14:26
39.931672,116.366906,0,150,39733.301712963,2008-10-12,07:14:28
39.931843,116.36691,0,146,39733.3017361111,2008-10-12,07:14:30
39.93201,116.366903,0,144,39733.3017592593,2008-10-12,07:14:32
39.932138,116.366882,0,146,39733.3017824074,2008-10-12,07:14:34
39.932216,116.366886,0,147,39733.3018055556,2008-10-12,07:14:36
39.932246,116.366887,0,152,39733.3018287037,2008-10-12,07:14:38
39.932259,116.36689,0,157,39733.3018518519,2008-10-12,07:14:40
39.932264,116.366893,0,162,39733.301875,2008-10-12,07:14:42
39.932264,116.366893,0,166,39733.3018981481,2008-10-12,07:14:44
39.932271,116.36689,0,168,39733.3019212963,2008-10-12,07:14:46
39.932283,116.366882,0,171,39733.3019444444,2008-10-12,07:14:48
39.932307,116.366874,0,167,39733.3019675926,2008-10-12,07:14:50
39.932337,116.366864,0,166,39733.3019907407,2008-10-12,07:14:52
39.932362,116.36686,0,167,39733.3020138889,2008-10-12,07:14:54
39.932376,116.36685,0,168,39733.302037037,2008-10-12,07:14:56
39.932382,116.366842,0,169,39733.3020601852,2008-10-12,07:14:58
39.932392,116.366833,0,168,39733.3020833333,2008-10-12,07:15:00
39.9324,116.36683,0,170,39733.3021064815,2008-10-12,07:15:02
39.932401,116.366826,0,171,39733.3021296296,2008-10-12,07:15:04
39.932402,116.366815,0,171,39733.3021527778,2008-10-12,07:15:06
39.932401,116.366806,0,171,39733.3021759259,2008-10-12,07:15:08
39.932403,116.366805,0,173,39733.3021990741,2008-10-12,07:15:10
39.932403,116.366805,0,174,39733.3022222222,2008-10-12,07:15:12
39.9324,116.366805,0,175,39733.3022453704,2008-10-12,07:15:14
39.932376,116.366796,0,174,39733.3022685185,2008-10-12,07:15:16
39.932353,116.366781,0,172,39733.3022916667,2008-10-12,07:15:18
39.932342,116.366772,0,172,39733.3023148148,2008-10-12,07:15:20
39.932352,116.36676,0,170,39733.302337963,2008-10-12,07:15:22
39.932377,116.366756,0,171,39733.3023611111,2008-10-12,07:15:24
39.932426,116.366764,0,169,39733.3023842593,2008-10-12,07:15:26
39.932494,116.366766,0,168,39733.3024074074,2008-10-12,07:15:28
39.932607,116.36677,0,167,39733.3024305556,2008-10-12,07:15:30
39.932719,116.366769,0,166,39733.3024537037,2008-10-12,07:15:32
39.932825,116.366769,0,164,39733.3024768519,2008-10-12,07:15:34
39.932932,116.366794,0,159,39733.3025,2008-10-12,07:15:36
39.932985,116.36679,0,158,39733.3025231481,2008-10-12,07:15:38
39.933016,116.366779,0,157,39733.3025462963,2008-10-12,07:15:40
39.933036,116.366763,0,157,39733.3025694444,2008-10-12,07:15:42
39.933042,116.366763,0,157,39733.3025925926,2008-10-12,07:15:44
39.933048,116.366762,0,157,39733.3026157407,2008-10-12,07:15:46
39.933053,116.366762,0,157,39733.3026388889,2008-10-12,07:15:48
39.933056,116.366761,0,157,39733.302662037,2008-10-12,07:15:50
39.933063,116.36676,0,156,39733.3026851852,2008-10-12,07:15:52
39.933075,116.366756,0,156,39733.3027083333,2008-10-12,07:15:54
39.933091,116.366754,0,155,39733.3027314815,2008-10-12,07:15:56
39.933108,116.366756,0,153,39733.3027546296,2008-10-12,07:15:58
39.933125,116.366754,0,152,39733.3027777778,2008-10-12,07:16:00
39.933141,116.366751,0,151,39733.3028009259,2008-10-12,07:16:02
39.933154,116.366749,0,150,39733.3028240741,2008-10-12,07:16:04
39.933166,116.366748,0,148,39733.3028472222,2008-10-12,07:16:06
39.933174,116.366748,0,147,39733.3028703704,2008-10-12,07:16:08
39.933179,116.366748,0,146,39733.3028935185,2008-10-12,07:16:10
39.933186,116.366748,0,145,39733.3029166667,2008-10-12,07:16:12
39.933196,116.366748,0,144,39733.3029398148,2008-10-12,07:16:14
39.933208,116.366749,0,143,39733.302962963,2008-10-12,07:16:16
39.933247,116.36674,0,138,39733.3029861111,2008-10-12,07:16:18
39.933296,116.366734,0,136,39733.3030092593,2008-10-12,07:16:20
39.933342,116.366723,0,130,39733.3030324074,2008-10-12,07:16:22
39.933374,116.366715,0,130,39733.3030555556,2008-10-12,07:16:24
39.93341,116.366693,0,129,39733.3030787037,2008-10-12,07:16:26
39.933447,116.366673,0,129,39733.3031018519,2008-10-12,07:16:28
39.933482,116.366669,0,130,39733.303125,2008-10-12,07:16:30
39.933487,116.366721,0,138,39733.3031481481,2008-10-12,07:16:32
39.933522,116.366719,0,138,39733.3031712963,2008-10-12,07:16:34
39.933548,116.366718,0,138,39733.3031944444,2008-10-12,07:16:36
39.933584,116.366711,0,139,39733.3032175926,2008-10-12,07:16:38
39.933624,116.366703,0,141,39733.3032407407,2008-10-12,07:16:40
39.933671,116.366699,0,143,39733.3032638889,2008-10-12,07:16:42
39.933739,116.36669,0,144,39733.303287037,2008-10-12,07:16:44
39.933798,116.366681,0,144,39733.3033101852,2008-10-12,07:16:46
39.933855,116.366663,0,144,39733.3033333333,2008-10-12,07:16:48
39.933913,116.366679,0,143,39733.3033564815,2008-10-12,07:16:50
39.933974,116.36668,0,143,39733.3033796296,2008-10-12,07:16:52
39.934037,116.366662,0,145,39733.3034027778,2008-10-12,07:16:54
39.934101,116.366646,0,146,39733.3034259259,2008-10-12,07:16:56
39.934177,116.366663,0,146,39733.3034490741,2008-10-12,07:16:58
39.934233,116.366659,0,147,39733.3034722222,2008-10-12,07:17:00
39.934312,116.366643,0,147,39733.3034953704,2008-10-12,07:17:02
39.934426,116.366617,0,150,39733.3035185185,2008-10-12,07:17:04
39.934453,116.366624,0,149,39733.3035416667,2008-10-12,07:17:06
39.934478,116.366614,0,143,39733.3035648148,2008-10-12,07:17:08
39.934495,116.366616,0,140,39733.303587963,2008-10-12,07:17:10
39.934513,116.366614,0,137,39733.3036111111,2008-10-12,07:17:12
39.934525,116.366615,0,134,39733.3036342593,2008-10-12,07:17:14
39.934528,116.366615,0,133,39733.3036574074,2008-10-12,07:17:16
39.934531,116.366615,0,133,39733.3036805556,2008-10-12,07:17:18
39.934575,116.366617,0,133,39733.3037037037,2008-10-12,07:17:20
39.934624,116.366625,0,133,39733.3037268519,2008-10-12,07:17:22
39.934669,116.366639,0,135,39733.30375,2008-10-12,07:17:24
39.934718,116.366654,0,134,39733.3037731481,2008-10-12,07:17:26
39.934767,116.366657,0,132,39733.3037962963,2008-10-12,07:17:28
39.934816,116.366671,0,133,39733.3038194444,2008-10-12,07:17:30
39.934866,116.366675,0,130,39733.3038425926,2008-10-12,07:17:32
39.93492,116.36668,0,123,39733.3038657407,2008-10-12,07:17:34
39.934964,116.366678,0,121,39733.3038888889,2008-10-12,07:17:36
39.935012,116.36667,0,126,39733.303912037,2008-10-12,07:17:38
39.935045,116.366671,0,125,39733.3039351852,2008-10-12,07:17:40
39.935068,116.366674,0,123,39733.3039583333,2008-10-12,07:17:42
39.935091,116.366677,0,127,39733.3039814815,2008-10-12,07:17:44
39.935111,116.366678,0,123,39733.3040046296,2008-10-12,07:17:46
39.935124,116.366672,0,118,39733.3040277778,2008-10-12,07:17:48
39.935152,116.366666,0,116,39733.3040509259,2008-10-12,07:17:50
39.935179,116.366664,0,115,39733.3040740741,2008-10-12,07:17:52
39.935212,116.366668,0,117,39733.3040972222,2008-10-12,07:17:54
39.935244,116.366667,0,117,39733.3041203704,2008-10-12,07:17:56
39.935271,116.366661,0,111,39733.3041435185,2008-10-12,07:17:58
39.935296,116.366659,0,108,39733.3041666667,2008-10-12,07:18:00
39.935331,116.366651,0,108,39733.3041898148,2008-10-12,07:18:02
39.93537,116.36666,0,108,39733.304212963,2008-10-12,07:18:04
39.935396,116.36667,0,108,39733.3042361111,2008-10-12,07:18:06
39.935422,116.366669,0,115,39733.3042592593,2008-10-12,07:18:08
39.935441,116.366675,0,118,39733.3042824074,2008-10-12,07:18:10
39.935456,116.366681,0,123,39733.3043055556,2008-10-12,07:18:12
39.935469,116.366677,0,121,39733.3043287037,2008-10-12,07:18:14
39.93548,116.366673,0,120,39733.3043518519,2008-10-12,07:18:16
39.935485,116.366673,0,121,39733.304375,2008-10-12,07:18:18
39.935499,116.366663,0,121,39733.3043981481,2008-10-12,07:18:20
39.935513,116.366665,0,121,39733.3044212963,2008-10-12,07:18:22
39.935531,116.366674,0,119,39733.3044444444,2008-10-12,07:18:24
39.935552,116.366686,0,117,39733.3044675926,2008-10-12,07:18:26
39.935573,116.366695,0,116,39733.3044907407,2008-10-12,07:18:28
39.93559,116.366702,0,118,39733.3045138889,2008-10-12,07:18:30
39.935602,116.366711,0,118,39733.304537037,2008-10-12,07:18:32
39.935604,116.366723,0,120,39733.3045601852,2008-10-12,07:18:34
39.935613,116.366723,0,123,39733.3045833333,2008-10-12,07:18:36
39.935621,116.36672,0,123,39733.3046064815,2008-10-12,07:18:38
39.935623,116.36672,0,123,39733.3046296296,2008-10-12,07:18:40
39.935623,116.36672,0,123,39733.3046527778,2008-10-12,07:18:42
39.935619,116.366719,0,123,39733.3046759259,2008-10-12,07:18:44
39.93562,116.366709,0,128,39733.3046990741,2008-10-12,07:18:46
39.935619,116.366682,0,130,39733.3047222222,2008-10-12,07:18:48
39.935617,116.366658,0,131,39733.3047453704,2008-10-12,07:18:50
39.935611,116.36666,0,138,39733.3047685185,2008-10-12,07:18:52
39.935626,116.366634,0,143,39733.3047916667,2008-10-12,07:18:54
39.935651,116.366603,0,145,39733.3048148148,2008-10-12,07:18:56
39.935715,116.366585,0,150,39733.304837963,2008-10-12,07:18:58
39.935772,116.366587,0,153,39733.3048611111,2008-10-12,07:19:00
39.935826,116.366589,0,155,39733.3048842593,2008-10-12,07:19:02
39.935869,116.366616,0,164,39733.3049074074,2008-10-12,07:19:04
39.935927,116.366643,0,166,39733.3049305556,2008-10-12,07:19:06
39.935981,116.36666,0,170,39733.3049537037,2008-10-12,07:19:08
39.936023,116.366665,0,173,39733.3049768518,2008-10-12,07:19:10
39.93605,116.366669,0,175,39733.305,2008-10-12,07:19:12
39.936073,116.366675,0,175,39733.3050231481,2008-10-12,07:19:14
39.936108,116.36668,0,171,39733.3050462963,2008-10-12,07:19:16
39.93616,116.366682,0,166,39733.3050694444,2008-10-12,07:19:18
39.936204,116.366671,0,164,39733.3050925926,2008-10-12,07:19:20
39.936246,116.366666,0,160,39733.3051157407,2008-10-12,07:19:22
39.936281,116.366661,0,158,39733.3051388889,2008-10-12,07:19:24
39.936313,116.366653,0,155,39733.305162037,2008-10-12,07:19:26
39.936321,116.366649,0,151,39733.3051851852,2008-10-12,07:19:28
39.936345,116.366629,0,150,39733.3052083333,2008-10-12,07:19:30
39.936366,116.366617,0,147,39733.3052314815,2008-10-12,07:19:32
39.936396,116.366597,0,147,39733.3052546296,2008-10-12,07:19:34
39.936435,116.366584,0,148,39733.3052777778,2008-10-12,07:19:36
39.936479,116.366581,0,148,39733.3053009259,2008-10-12,07:19:38
39.936535,116.366595,0,147,39733.3053240741,2008-10-12,07:19:40
39.936592,116.366603,0,143,39733.3053472222,2008-10-12,07:19:42
39.936656,116.366607,0,144,39733.3053703704,2008-10-12,07:19:44
39.936731,116.366612,0,146,39733.3053935185,2008-10-12,07:19:46
39.936797,116.366633,0,148,39733.3054166667,2008-10-12,07:19:48
39.936864,116.366681,0,159,39733.3054398148,2008-10-12,07:19:50
39.936925,116.366683,0,161,39733.305462963,2008-10-12,07:19:52
39.936964,116.366682,0,162,39733.3054861111,2008-10-12,07:19:54
39.93699,116.366692,0,165,39733.3055092593,2008-10-12,07:19:56
39.937003,116.366702,0,169,39733.3055324074,2008-10-12,07:19:58
39.937011,116.366702,0,170,39733.3055555556,2008-10-12,07:20:00
39.937017,116.366702,0,173,39733.3055787037,2008-10-12,07:20:02
39.93702,116.366702,0,175,39733.3056018518,2008-10-12,07:20:04
39.937019,116.366703,0,177,39733.305625,2008-10-12,07:20:06
39.937015,116.366704,0,178,39733.3056481481,2008-10-12,07:20:08
39.937012,116.366705,0,178,39733.3056712963,2008-10-12,07:20:10
39.937009,116.366706,0,179,39733.3056944444,2008-10-12,07:20:12
39.937002,116.366706,0,179,39733.3057175926,2008-10-12,07:20:14
39.936993,116.36671,0,179,39733.3057407407,2008-10-12,07:20:16
39.936984,116.366715,0,179,39733.3057638889,2008-10-12,07:20:18
39.936974,116.366725,0,179,39733.305787037,2008-10-12,07:20:20
39.936969,116.366737,0,180,39733.3058101852,2008-10-12,07:20:22
39.936973,116.366738,0,180,39733.3058333333,2008-10-12,07:20:24
39.936984,116.36674,0,180,39733.3058564815,2008-10-12,07:20:26
39.937027,116.366757,0,180,39733.3058796296,2008-10-12,07:20:28
39.937094,116.366766,0,180,39733.3059027778,2008-10-12,07:20:30
39.937152,116.366755,0,179,39733.3059259259,2008-10-12,07:20:32
39.937208,116.366759,0,179,39733.3059490741,2008-10-12,07:20:34
39.937275,116.36675,0,179,39733.3059722222,2008-10-12,07:20:36
39.937356,116.366748,0,177,39733.3059953704,2008-10-12,07:20:38
39.937452,116.366725,0,175,39733.3060185185,2008-10-12,07:20:40
39.937534,116.366721,0,174,39733.3060416667,2008-10-12,07:20:42
39.937627,116.366704,0,172,39733.3060648148,2008-10-12,07:20:44
39.937718,116.366684,0,171,39733.306087963,2008-10-12,07:20:46
39.937814,116.366661,0,171,39733.3061111111,2008-10-12,07:20:48
39.937892,116.366639,0,169,39733.3061342593,2008-10-12,07:20:50
39.937957,116.366616,0,168,39733.3061574074,2008-10-12,07:20:52
39.938019,116.366614,0,158,39733.3061805556,2008-10-12,07:20:54
39.938067,116.36662,0,150,39733.3062037037,2008-10-12,07:20:56
39.938093,116.366622,0,146,39733.3062268518,2008-10-12,07:20:58
39.938097,116.366623,0,143,39733.30625,2008-10-12,07:21:00
39.938095,116.366623,0,142,39733.3062731481,2008-10-12,07:21:02
39.938094,116.366623,0,141,39733.3062962963,2008-10-12,07:21:04
39.938096,116.366623,0,141,39733.3063194444,2008-10-12,07:21:06
39.938101,116.366623,0,140,39733.3063425926,2008-10-12,07:21:08
39.938111,116.366626,0,139,39733.3063657407,2008-10-12,07:21:10
39.938124,116.366619,0,139,39733.3063888889,2008-10-12,07:21:12
39.938139,116.366615,0,137,39733.306412037,2008-10-12,07:21:14
39.938149,116.366618,0,136,39733.3064351852,2008-10-12,07:21:16
39.938152,116.366618,0,135,39733.3064583333,2008-10-12,07:21:18
39.93815,116.366619,0,135,39733.3064814815,2008-10-12,07:21:20
39.938146,116.36662,0,135,39733.3065046296,2008-10-12,07:21:22
39.938138,116.366623,0,135,39733.3065277778,2008-10-12,07:21:24
39.938131,116.366626,0,135,39733.3065509259,2008-10-12,07:21:26
39.938129,116.366625,0,135,39733.3065740741,2008-10-12,07:21:28
39.938135,116.366625,0,135,39733.3065972222,2008-10-12,07:21:30
39.938148,116.366631,0,135,39733.3066203704,2008-10-12,07:21:32
39.93821,116.366637,0,134,39733.3066435185,2008-10-12,07:21:34
39.938284,116.366637,0,132,39733.3066666667,2008-10-12,07:21:36
39.938376,116.366633,0,128,39733.3066898148,2008-10-12,07:21:38
39.938472,116.366634,0,129,39733.306712963,2008-10-12,07:21:40
39.938566,116.366618,0,135,39733.3067361111,2008-10-12,07:21:42
39.938668,116.366604,0,142,39733.3067592593,2008-10-12,07:21:44
39.938751,116.366596,0,148,39733.3067824074,2008-10-12,07:21:46
39.938805,116.36658,0,156,39733.3068055556,2008-10-12,07:21:48
39.938854,116.366526,0,161,39733.3068287037,2008-10-12,07:21:50
39.938913,116.366458,0,166,39733.3068518518,2008-10-12,07:21:52
39.938952,116.366404,0,168,39733.306875,2008-10-12,07:21:54
39.938989,116.366339,0,168,39733.3068981481,2008-10-12,07:21:56
39.939024,116.366265,0,168,39733.3069212963,2008-10-12,07:21:58
39.939056,116.366163,0,169,39733.3069444444,2008-10-12,07:22:00
39.939081,116.366044,0,168,39733.3069675926,2008-10-12,07:22:02
39.939102,116.365904,0,167,39733.3069907407,2008-10-12,07:22:04
39.939133,116.36576,0,166,39733.3070138889,2008-10-12,07:22:06
39.939166,116.365633,0,165,39733.307037037,2008-10-12,07:22:08
39.939182,116.365486,0,165,39733.3070601852,2008-10-12,07:22:10
39.939193,116.365331,0,166,39733.3070833333,2008-10-12,07:22:12
39.939215,116.365154,0,168,39733.3071064815,2008-10-12,07:22:14
39.939224,116.364958,0,167,39733.3071296296,2008-10-12,07:22:16
39.939226,116.364746,0,169,39733.3071527778,2008-10-12,07:22:18
39.939231,116.364537,0,170,39733.3071759259,2008-10-12,07:22:20
39.939236,116.364334,0,172,39733.3071990741,2008-10-12,07:22:22
39.939241,116.364133,0,171,39733.3072222222,2008-10-12,07:22:24
39.939239,116.363932,0,170,39733.3072453704,2008-10-12,07:22:26
39.939233,116.363746,0,168,39733.3072685185,2008-10-12,07:22:28
39.939231,116.363574,0,165,39733.3072916667,2008-10-12,07:22:30
39.939229,116.363432,0,163,39733.3073148148,2008-10-12,07:22:32
39.939222,116.363328,0,164,39733.307337963,2008-10-12,07:22:34
39.939222,116.363274,0,160,39733.3073611111,2008-10-12,07:22:36
39.93922,116.363252,0,156,39733.3073842593,2008-10-12,07:22:38
39.939213,116.363245,0,154,39733.3074074074,2008-10-12,07:22:40
39.939201,116.363235,0,154,39733.3074305556,2008-10-12,07:22:42
39.939201,116.363185,0,152,39733.3074537037,2008-10-12,07:22:44
39.939215,116.36312,0,152,39733.3074768518,2008-10-12,07:22:46
39.939215,116.363045,0,154,39733.3075,2008-10-12,07:22:48
39.939216,116.36297,0,154,39733.3075231481,2008-10-12,07:22:50
39.939214,116.36288,0,154,39733.3075462963,2008-10-12,07:22:52
39.939207,116.362759,0,154,39733.3075694444,2008-10-12,07:22:54
39.939207,116.362564,0,152,39733.3075925926,2008-10-12,07:22:56
39.939231,116.362358,0,150,39733.3076157407,2008-10-12,07:22:58
39.939222,116.362187,0,148,39733.3076388889,2008-10-12,07:23:00
39.939206,116.362018,0,147,39733.307662037,2008-10-12,07:23:02
39.939194,116.361844,0,146,39733.3076851852,2008-10-12,07:23:04
39.939206,116.361682,0,144,39733.3077083333,2008-10-12,07:23:06
39.939205,116.361528,0,145,39733.3077314815,2008-10-12,07:23:08
39.939226,116.361375,0,144,39733.3077546296,2008-10-12,07:23:10
39.939237,116.361202,0,146,39733.3077777778,2008-10-12,07:23:12
39.939219,116.361058,0,146,39733.3078009259,2008-10-12,07:23:14
39.939223,116.360944,0,147,39733.3078240741,2008-10-12,07:23:16
39.939265,116.360872,0,153,39733.3078472222,2008-10-12,07:23:18
39.939251,116.360828,0,151,39733.3078703704,2008-10-12,07:23:20
39.93923,116.36081,0,151,39733.3078935185,2008-10-12,07:23:22
39.939224,116.360807,0,151,39733.3079166667,2008-10-12,07:23:24
39.93922,116.360807,0,151,39733.3079398148,2008-10-12,07:23:26
39.93922,116.360807,0,151,39733.307962963,2008-10-12,07:23:28
39.939227,116.360804,0,151,39733.3079861111,2008-10-12,07:23:30
39.93923,116.360804,0,150,39733.3080092593,2008-10-12,07:23:32
39.939236,116.360804,0,150,39733.3080324074,2008-10-12,07:23:34
39.939243,116.360804,0,151,39733.3080555556,2008-10-12,07:23:36
39.939247,116.360804,0,151,39733.3080787037,2008-10-12,07:23:38
39.939258,116.360786,0,152,39733.3081018519,2008-10-12,07:23:40
39.939261,116.360744,0,153,39733.308125,2008-10-12,07:23:42
39.939257,116.360674,0,154,39733.3081481481,2008-10-12,07:23:44
39.939258,116.36057,0,155,39733.3081712963,2008-10-12,07:23:46
39.939253,116.360396,0,156,39733.3081944444,2008-10-12,07:23:48
39.939274,116.360187,0,158,39733.3082175926,2008-10-12,07:23:50
39.939313,116.359952,0,159,39733.3082407407,2008-10-12,07:23:52
39.939326,116.35973,0,160,39733.3082638889,2008-10-12,07:23:54
39.939338,116.359513,0,160,39733.308287037,2008-10-12,07:23:56
39.939354,116.359259,0,158,39733.3083101852,2008-10-12,07:23:58
39.939374,116.359014,0,158,39733.3083333333,2008-10-12,07:24:00
39.939376,116.358757,0,157,39733.3083564815,2008-10-12,07:24:02
39.939362,116.358516,0,156,39733.3083796296,2008-10-12,07:24:04
39.939364,116.358282,0,155,39733.3084027778,2008-10-12,07:24:06
39.939347,116.358097,0,153,39733.3084259259,2008-10-12,07:24:08
39.939329,116.357936,0,151,39733.3084490741,2008-10-12,07:24:10
39.939308,116.357771,0,149,39733.3084722222,2008-10-12,07:24:12
39.939296,116.357587,0,146,39733.3084953704,2008-10-12,07:24:14
39.939281,116.357396,0,147,39733.3085185185,2008-10-12,07:24:16
39.939269,116.357185,0,148,39733.3085416667,2008-10-12,07:24:18
39.939275,116.356983,0,149,39733.3085648148,2008-10-12,07:24:20
39.939276,116.356768,0,151,39733.308587963,2008-10-12,07:24:22
39.939264,116.356546,0,152,39733.3086111111,2008-10-12,07:24:24
39.939251,116.356329,0,153,39733.3086342593,2008-10-12,07:24:26
39.939242,116.356104,0,154,39733.3086574074,2008-10-12,07:24:28
39.939238,116.355883,0,155,39733.3086805556,2008-10-12,07:24:30
39.93924,116.355685,0,156,39733.3087037037,2008-10-12,07:24:32
39.939238,116.355479,0,157,39733.3087268519,2008-10-12,07:24:34
39.939229,116.355279,0,158,39733.30875,2008-10-12,07:24:36
39.939231,116.355083,0,159,39733.3087731482,2008-10-12,07:24:38
39.939237,116.354875,0,159,39733.3087962963,2008-10-12,07:24:40
39.939226,116.354653,0,160,39733.3088194444,2008-10-12,07:24:42
39.939214,116.354416,0,161,39733.3088425926,2008-10-12,07:24:44
39.939199,116.354165,0,162,39733.3088657407,2008-10-12,07:24:46
39.93917,116.353919,0,162,39733.3088888889,2008-10-12,07:24:48
39.939155,116.35371,0,162,39733.308912037,2008-10-12,07:24:50
39.93918,116.353564,0,159,39733.3089351852,2008-10-12,07:24:52
39.939219,116.353472,0,158,39733.3089583333,2008-10-12,07:24:54
39.93924,116.353392,0,156,39733.3089814815,2008-10-12,07:24:56
39.939275,116.35334,0,155,39733.3090046296,2008-10-12,07:24:58
39.939305,116.353329,0,153,39733.3090277778,2008-10-12,07:25:00
39.939316,116.353348,0,151,39733.3090509259,2008-10-12,07:25:02
39.93932,116.353357,0,151,39733.3090740741,2008-10-12,07:25:04
39.939317,116.353357,0,151,39733.3090972222,2008-10-12,07:25:06
39.939312,116.353358,0,151,39733.3091203704,2008-10-12,07:25:08
39.939306,116.353359,0,151,39733.3091435185,2008-10-12,07:25:10
39.939303,116.353359,0,151,39733.3091666667,2008-10-12,07:25:12
39.939294,116.353364,0,151,39733.3091898148,2008-10-12,07:25:14
39.939289,116.353379,0,151,39733.309212963,2008-10-12,07:25:16
39.939288,116.353395,0,152,39733.3092361111,2008-10-12,07:25:18
39.939284,116.353407,0,152,39733.3092592593,2008-10-12,07:25:20
39.939266,116.353419,0,154,39733.3092824074,2008-10-12,07:25:22
39.939245,116.353419,0,156,39733.3093055556,2008-10-12,07:25:24
39.939239,116.353391,0,159,39733.3093287037,2008-10-12,07:25:26
39.939236,116.353351,0,163,39733.3093518519,2008-10-12,07:25:28
39.939261,116.353272,0,171,39733.309375,2008-10-12,07:25:30
39.939281,116.353156,0,186,39733.3093981481,2008-10-12,07:25:32
39.939296,116.35302,0,199,39733.3094212963,2008-10-12,07:25:34
39.939296,116.352903,0,209,39733.3094444444,2008-10-12,07:25:36
39.939318,116.352814,0,214,39733.3094675926,2008-10-12,07:25:38
39.939344,116.352737,0,219,39733.3094907407,2008-10-12,07:25:40
39.939329,116.352663,0,221,39733.3095138889,2008-10-12,07:25:42
39.93933,116.352616,0,222,39733.309537037,2008-10-12,07:25:44
39.939329,116.352563,0,222,39733.3095601852,2008-10-12,07:25:46
39.939329,116.352508,0,222,39733.3095833333,2008-10-12,07:25:48
39.939317,116.35246,0,222,39733.3096064815,2008-10-12,07:25:50
39.939322,116.352408,0,223,39733.3096296296,2008-10-12,07:25:52
39.939319,116.35234,0,225,39733.3096527778,2008-10-12,07:25:54
39.939292,116.352257,0,227,39733.3096759259,2008-10-12,07:25:56
39.939299,116.35214,0,230,39733.3096990741,2008-10-12,07:25:58
39.9393,116.352007,0,232,39733.3097222222,2008-10-12,07:26:00
39.939302,116.351839,0,234,39733.3097453704,2008-10-12,07:26:02
39.939267,116.351652,0,237,39733.3097685185,2008-10-12,07:26:04
39.939265,116.351416,0,242,39733.3097916667,2008-10-12,07:26:06
39.939303,116.351159,0,241,39733.3098148148,2008-10-12,07:26:08
39.939341,116.350895,0,242,39733.309837963,2008-10-12,07:26:10
39.939327,116.35061,0,244,39733.3098611111,2008-10-12,07:26:12
39.939265,116.350297,0,247,39733.3098842593,2008-10-12,07:26:14
39.93918,116.34996,0,247,39733.3099074074,2008-10-12,07:26:16
39.93913,116.349673,0,247,39733.3099305556,2008-10-12,07:26:18
39.939105,116.349393,0,249,39733.3099537037,2008-10-12,07:26:20
39.939086,116.349103,0,250,39733.3099768519,2008-10-12,07:26:22
39.939076,116.348793,0,253,39733.31,2008-10-12,07:26:24
39.939067,116.348477,0,256,39733.3100231481,2008-10-12,07:26:26
39.939063,116.3482,0,257,39733.3100462963,2008-10-12,07:26:28
39.939061,116.347954,0,257,39733.3100694444,2008-10-12,07:26:30
39.939056,116.347708,0,256,39733.3100925926,2008-10-12,07:26:32
39.939044,116.347463,0,255,39733.3101157407,2008-10-12,07:26:34
39.939024,116.347208,0,256,39733.3101388889,2008-10-12,07:26:36
39.939012,116.346935,0,257,39733.310162037,2008-10-12,07:26:38
39.939001,116.346655,0,260,39733.3101851852,2008-10-12,07:26:40
39.938976,116.346367,0,261,39733.3102083333,2008-10-12,07:26:42
39.938943,116.34608,0,262,39733.3102314815,2008-10-12,07:26:44
39.938916,116.345784,0,261,39733.3102546296,2008-10-12,07:26:46
39.938882,116.345495,0,260,39733.3102777778,2008-10-12,07:26:48
39.93884,116.345211,0,259,39733.3103009259,2008-10-12,07:26:50
39.938782,116.344932,0,258,39733.3103240741,2008-10-12,07:26:52
39.938727,116.344644,0,257,39733.3103472222,2008-10-12,07:26:54
39.938666,116.344359,0,256,39733.3103703704,2008-10-12,07:26:56
39.938619,116.34404,0,248,39733.3103935185,2008-10-12,07:26:58
39.938562,116.34374,0,244,39733.3104166667,2008-10-12,07:27:00
39.938519,116.343459,0,241,39733.3104398148,2008-10-12,07:27:02
39.938483,116.343197,0,240,39733.310462963,2008-10-12,07:27:04
39.938452,116.342944,0,240,39733.3104861111,2008-10-12,07:27:06
39.938425,116.342705,0,239,39733.3105092593,2008-10-12,07:27:08
39.938412,116.342485,0,235,39733.3105324074,2008-10-12,07:27:10
39.938416,116.342344,0,230,39733.3105555556,2008-10-12,07:27:12
39.938418,116.342248,0,228,39733.3105787037,2008-10-12,07:27:14
39.938425,116.342185,0,222,39733.3106018519,2008-10-12,07:27:16
39.938442,116.342142,0,219,39733.310625,2008-10-12,07:27:18
39.938441,116.342103,0,217,39733.3106481481,2008-10-12,07:27:20
39.93844,116.34206,0,216,39733.3106712963,2008-10-12,07:27:22
39.93845,116.342032,0,211,39733.3106944444,2008-10-12,07:27:24
39.938458,116.341998,0,204,39733.3107175926,2008-10-12,07:27:26
39.938456,116.341996,0,201,39733.3107407407,2008-10-12,07:27:28
39.938454,116.342003,0,199,39733.3107638889,2008-10-12,07:27:30
39.93845,116.342003,0,199,39733.310787037,2008-10-12,07:27:32
39.938443,116.342004,0,199,39733.3108101852,2008-10-12,07:27:34
39.938437,116.342004,0,199,39733.3108333333,2008-10-12,07:27:36
39.938433,116.342004,0,200,39733.3108564815,2008-10-12,07:27:38
39.938431,116.342004,0,200,39733.3108796296,2008-10-12,07:27:40
39.938428,116.342004,0,200,39733.3109027778,2008-10-12,07:27:42
39.938424,116.342003,0,200,39733.3109259259,2008-10-12,07:27:44
39.938419,116.342003,0,200,39733.3109490741,2008-10-12,07:27:46
39.938411,116.342002,0,200,39733.3109722222,2008-10-12,07:27:48
39.938402,116.341994,0,200,39733.3109953704,2008-10-12,07:27:50
39.938391,116.341977,0,200,39733.3110185185,2008-10-12,07:27:52
39.938399,116.341858,0,199,39733.3110416667,2008-10-12,07:27:54
39.938395,116.341787,0,199,39733.3110648148,2008-10-12,07:27:56
39.938392,116.341702,0,197,39733.311087963,2008-10-12,07:27:58
39.938394,116.341598,0,196,39733.3111111111,2008-10-12,07:28:00
39.938394,116.341482,0,194,39733.3111342593,2008-10-12,07:28:02
39.938397,116.341352,0,191,39733.3111574074,2008-10-12,07:28:04
39.938404,116.34121,0,187,39733.3111805556,2008-10-12,07:28:06
39.938395,116.341052,0,184,39733.3112037037,2008-10-12,07:28:08
39.938379,116.340912,0,180,39733.3112268519,2008-10-12,07:28:10
39.938385,116.34078,0,177,39733.31125,2008-10-12,07:28:12
39.938396,116.340632,0,173,39733.3112731481,2008-10-12,07:28:14
39.938414,116.340484,0,170,39733.3112962963,2008-10-12,07:28:16
39.938418,116.34031,0,167,39733.3113194444,2008-10-12,07:28:18
39.938412,116.340134,0,164,39733.3113425926,2008-10-12,07:28:20
39.936896,116.330432,0,318,39733.3121527778,2008-10-12,07:29:30
39.936844,116.330375,0,336,39733.3121759259,2008-10-12,07:29:32
39.93685,116.330386,0,321,39733.3121990741,2008-10-12,07:29:34
39.936847,116.330375,0,310,39733.3122222222,2008-10-12,07:29:36
39.936852,116.330396,0,308,39733.3122453704,2008-10-12,07:29:38
39.936952,116.330601,0,262,39733.3122685185,2008-10-12,07:29:40
39.937017,116.330744,0,240,39733.3122916667,2008-10-12,07:29:42
39.937047,116.330669,0,229,39733.3123148148,2008-10-12,07:29:44
39.937042,116.330903,0,219,39733.312337963,2008-10-12,07:29:46
39.93703,116.331118,0,212,39733.3123611111,2008-10-12,07:29:48
39.937024,116.331297,0,208,39733.3123842593,2008-10-12,07:29:50
39.937035,116.331297,0,210,39733.3124074074,2008-10-12,07:29:52
39.937037,116.331277,0,211,39733.3124305556,2008-10-12,07:29:54
39.937038,116.331265,0,210,39733.3124537037,2008-10-12,07:29:56
39.937037,116.33125,0,210,39733.3124768519,2008-10-12,07:29:58
39.937032,116.331248,0,209,39733.3125,2008-10-12,07:30:00
39.937027,116.331249,0,210,39733.3125231481,2008-10-12,07:30:02
39.937022,116.331249,0,210,39733.3125462963,2008-10-12,07:30:04
39.93702,116.331246,0,210,39733.3125694444,2008-10-12,07:30:06
39.937044,116.331107,0,198,39733.3125925926,2008-10-12,07:30:08
39.937073,116.330876,0,180,39733.3126157407,2008-10-12,07:30:10
39.937041,116.330682,0,181,39733.3126388889,2008-10-12,07:30:12
39.936998,116.330428,0,179,39733.312662037,2008-10-12,07:30:14
39.936959,116.330137,0,158,39733.3126851852,2008-10-12,07:30:16
39.936949,116.329858,0,146,39733.3127083333,2008-10-12,07:30:18
39.936947,116.329565,0,143,39733.3127314815,2008-10-12,07:30:20
39.936954,116.329263,0,143,39733.3127546296,2008-10-12,07:30:22
39.936948,116.328972,0,145,39733.3127777778,2008-10-12,07:30:24
39.936951,116.328684,0,145,39733.3128009259,2008-10-12,07:30:26
39.936957,116.328389,0,146,39733.3128240741,2008-10-12,07:30:28
39.936995,116.328106,0,149,39733.3128472222,2008-10-12,07:30:30
39.937003,116.327845,0,150,39733.3128703704,2008-10-12,07:30:32
39.937003,116.327595,0,151,39733.3128935185,2008-10-12,07:30:34
39.93702,116.327354,0,151,39733.3129166667,2008-10-12,07:30:36
39.937041,116.327111,0,148,39733.3129398148,2008-10-12,07:30:38
39.937067,116.326863,0,145,39733.312962963,2008-10-12,07:30:40
39.937098,116.32661,0,142,39733.3129861111,2008-10-12,07:30:42
39.937135,116.326357,0,140,39733.3130092593,2008-10-12,07:30:44
39.937165,116.326089,0,137,39733.3130324074,2008-10-12,07:30:46
39.937192,116.325835,0,137,39733.3130555556,2008-10-12,07:30:48
39.937216,116.325636,0,136,39733.3130787037,2008-10-12,07:30:50
39.937239,116.325474,0,133,39733.3131018518,2008-10-12,07:30:52
39.937258,116.325321,0,131,39733.313125,2008-10-12,07:30:54
39.937261,116.325173,0,128,39733.3131481481,2008-10-12,07:30:56
39.937255,116.325037,0,127,39733.3131712963,2008-10-12,07:30:58
39.937258,116.324892,0,126,39733.3131944444,2008-10-12,07:31:00
39.937262,116.324728,0,125,39733.3132175926,2008-10-12,07:31:02
39.937274,116.324568,0,125,39733.3132407407,2008-10-12,07:31:04
39.937289,116.324399,0,124,39733.3132638889,2008-10-12,07:31:06
39.937311,116.324224,0,125,39733.313287037,2008-10-12,07:31:08
39.937332,116.324047,0,129,39733.3133101852,2008-10-12,07:31:10
39.937336,116.32389,0,131,39733.3133333333,2008-10-12,07:31:12
39.937337,116.323743,0,133,39733.3133564815,2008-10-12,07:31:14
39.937331,116.323594,0,139,39733.3133796296,2008-10-12,07:31:16
39.937338,116.323466,0,146,39733.3134027778,2008-10-12,07:31:18
39.937352,116.323358,0,152,39733.3134259259,2008-10-12,07:31:20
39.937358,116.323248,0,160,39733.3134490741,2008-10-12,07:31:22
39.937357,116.323135,0,164,39733.3134722222,2008-10-12,07:31:24
39.937362,116.323025,0,170,39733.3134953704,2008-10-12,07:31:26
39.93737,116.32291,0,173,39733.3135185185,2008-10-12,07:31:28
39.937381,116.322788,0,176,39733.3135416667,2008-10-12,07:31:30
39.937392,116.322657,0,179,39733.3135648148,2008-10-12,07:31:32
39.937408,116.322521,0,180,39733.313587963,2008-10-12,07:31:34
39.937426,116.322385,0,178,39733.3136111111,2008-10-12,07:31:36
39.937446,116.32225,0,181,39733.3136342593,2008-10-12,07:31:38
39.937461,116.322111,0,181,39733.3136574074,2008-10-12,07:31:40
39.937467,116.321982,0,182,39733.3136805556,2008-10-12,07:31:42
39.937468,116.321867,0,186,39733.3137037037,2008-10-12,07:31:44
39.937459,116.321803,0,192,39733.3137268518,2008-10-12,07:31:46
39.937449,116.32176,0,198,39733.31375,2008-10-12,07:31:48
39.937425,116.321753,0,206,39733.3137731481,2008-10-12,07:31:50
39.9374,116.321738,0,212,39733.3137962963,2008-10-12,07:31:52
39.937368,116.321715,0,219,39733.3138194444,2008-10-12,07:31:54
39.937351,116.321701,0,225,39733.3138425926,2008-10-12,07:31:56
39.937349,116.321701,0,226,39733.3138657407,2008-10-12,07:31:58
39.937351,116.321702,0,229,39733.3138888889,2008-10-12,07:32:00
39.937345,116.321698,0,231,39733.313912037,2008-10-12,07:32:02
39.937334,116.321687,0,233,39733.3139351852,2008-10-12,07:32:04
39.937327,116.321667,0,234,39733.3139583333,2008-10-12,07:32:06
39.93732,116.321638,0,236,39733.3139814815,2008-10-12,07:32:08
39.937318,116.321586,0,239,39733.3140046296,2008-10-12,07:32:10
39.937323,116.321523,0,242,39733.3140277778,2008-10-12,07:32:12
39.937331,116.321454,0,246,39733.3140509259,2008-10-12,07:32:14
39.937354,116.321384,0,251,39733.3140740741,2008-10-12,07:32:16
39.937381,116.321288,0,254,39733.3140972222,2008-10-12,07:32:18
39.937401,116.321156,0,257,39733.3141203704,2008-10-12,07:32:20
39.937422,116.321009,0,260,39733.3141435185,2008-10-12,07:32:22
39.937442,116.320836,0,263,39733.3141666667,2008-10-12,07:32:24
39.937464,116.32064,0,272,39733.3141898148,2008-10-12,07:32:26
39.937487,116.320435,0,278,39733.314212963,2008-10-12,07:32:28
39.937521,116.320247,0,286,39733.3142361111,2008-10-12,07:32:30
39.937613,116.319989,0,277,39733.3142592593,2008-10-12,07:32:32
39.937742,116.319805,0,274,39733.3142824074,2008-10-12,07:32:34
39.937881,116.319708,0,281,39733.3143055556,2008-10-12,07:32:36
39.93802,116.319631,0,294,39733.3143287037,2008-10-12,07:32:38
39.938171,116.319568,0,301,39733.3143518518,2008-10-12,07:32:40
39.938333,116.319526,0,307,39733.314375,2008-10-12,07:32:42
39.938516,116.319497,0,309,39733.3143981481,2008-10-12,07:32:44
39.938743,116.319471,0,308,39733.3144212963,2008-10-12,07:32:46
39.938979,116.31945,0,305,39733.3144444444,2008-10-12,07:32:48
39.939221,116.319422,0,301,39733.3144675926,2008-10-12,07:32:50
39.939461,116.319406,0,297,39733.3144907407,2008-10-12,07:32:52
39.939725,116.319397,0,286,39733.3145138889,2008-10-12,07:32:54
39.940074,116.319369,0,261,39733.314537037,2008-10-12,07:32:56
39.940385,116.319325,0,244,39733.3145601852,2008-10-12,07:32:58
39.940692,116.319271,0,227,39733.3145833333,2008-10-12,07:33:00
39.941035,116.31923,0,200,39733.3146064815,2008-10-12,07:33:02
39.941326,116.319201,0,185,39733.3146296296,2008-10-12,07:33:04
39.941588,116.319167,0,176,39733.3146527778,2008-10-12,07:33:06
39.941814,116.319133,0,176,39733.3146759259,2008-10-12,07:33:08
39.94204,116.319104,0,181,39733.3146990741,2008-10-12,07:33:10
39.942265,116.319088,0,186,39733.3147222222,2008-10-12,07:33:12
39.942483,116.319071,0,193,39733.3147453704,2008-10-12,07:33:14
39.942694,116.319058,0,197,39733.3147685185,2008-10-12,07:33:16
39.942876,116.319039,0,194,39733.3147916667,2008-10-12,07:33:18
39.943037,116.319029,0,183,39733.3148148148,2008-10-12,07:33:20
39.943151,116.319025,0,181,39733.314837963,2008-10-12,07:33:22
39.943193,116.319008,0,164,39733.3148611111,2008-10-12,07:33:24
39.943232,116.319004,0,163,39733.3148842593,2008-10-12,07:33:26
39.943255,116.31901,0,161,39733.3149074074,2008-10-12,07:33:28
39.943283,116.319007,0,157,39733.3149305556,2008-10-12,07:33:30
39.943299,116.319004,0,157,39733.3149537037,2008-10-12,07:33:32
39.943327,116.319007,0,157,39733.3149768518,2008-10-12,07:33:34
39.943365,116.319005,0,156,39733.315,2008-10-12,07:33:36
39.943425,116.319012,0,154,39733.3150231481,2008-10-12,07:33:38
39.94353,116.319002,0,139,39733.3150462963,2008-10-12,07:33:40
39.943606,116.318987,0,135,39733.3150694444,2008-10-12,07:33:42
39.943675,116.318968,0,130,39733.3150925926,2008-10-12,07:33:44
39.9437,116.31898,0,129,39733.3151157407,2008-10-12,07:33:46
39.943704,116.318986,0,127,39733.3151388889,2008-10-12,07:33:48
39.94369,116.318994,0,129,39733.315162037,2008-10-12,07:33:50
39.943682,116.318995,0,127,39733.3151851852,2008-10-12,07:33:52
39.943675,116.318996,0,126,39733.3152083333,2008-10-12,07:33:54
39.943672,116.318997,0,126,39733.3152314815,2008-10-12,07:33:56
39.943671,116.318997,0,125,39733.3152546296,2008-10-12,07:33:58
39.943673,116.318997,0,125,39733.3152777778,2008-10-12,07:34:00
39.943677,116.318997,0,124,39733.3153009259,2008-10-12,07:34:02
39.943681,116.318997,0,124,39733.3153240741,2008-10-12,07:34:04
39.943691,116.318996,0,124,39733.3153472222,2008-10-12,07:34:06
39.943742,116.31898,0,122,39733.3153703704,2008-10-12,07:34:08
39.943799,116.31896,0,120,39733.3153935185,2008-10-12,07:34:10
39.943858,116.318928,0,119,39733.3154166667,2008-10-12,07:34:12
39.943919,116.318894,0,116,39733.3154398148,2008-10-12,07:34:14
39.943991,116.318897,0,112,39733.315462963,2008-10-12,07:34:16
39.944105,116.318896,0,111,39733.3154861111,2008-10-12,07:34:18
39.944242,116.318884,0,110,39733.3155092593,2008-10-12,07:34:20
39.944439,116.318869,0,91,39733.3155324074,2008-10-12,07:34:22
39.94461,116.318842,0,88,39733.3155555556,2008-10-12,07:34:24
39.944795,116.318818,0,83,39733.3155787037,2008-10-12,07:34:26
39.944982,116.318792,0,80,39733.3156018518,2008-10-12,07:34:28
39.945171,116.318755,0,83,39733.315625,2008-10-12,07:34:30
39.945346,116.318726,0,86,39733.3156481481,2008-10-12,07:34:32
39.945502,116.318703,0,88,39733.3156712963,2008-10-12,07:34:34
39.945662,116.318676,0,89,39733.3156944444,2008-10-12,07:34:36
39.945812,116.318622,0,95,39733.3157175926,2008-10-12,07:34:38
39.94597,116.318602,0,98,39733.3157407407,2008-10-12,07:34:40
39.946112,116.318568,0,115,39733.3157638889,2008-10-12,07:34:42
39.946241,116.318546,0,130,39733.315787037,2008-10-12,07:34:44
39.946308,116.318534,0,168,39733.3158101852,2008-10-12,07:34:46
39.946374,116.318505,0,189,39733.3158333333,2008-10-12,07:34:48
39.946413,116.318469,0,203,39733.3158564815,2008-10-12,07:34:50
39.946428,116.318455,0,217,39733.3158796296,2008-10-12,07:34:52
39.946444,116.318446,0,230,39733.3159027778,2008-10-12,07:34:54
39.946494,116.318417,0,241,39733.3159259259,2008-10-12,07:34:56
39.946541,116.318411,0,245,39733.3159490741,2008-10-12,07:34:58
39.946621,116.318396,0,243,39733.3159722222,2008-10-12,07:35:00
39.946733,116.318432,0,212,39733.3159953704,2008-10-12,07:35:02
39.946794,116.318424,0,187,39733.3160185185,2008-10-12,07:35:04
39.946811,116.31842,0,182,39733.3160416667,2008-10-12,07:35:06
39.94682,116.318421,0,182,39733.3160648148,2008-10-12,07:35:08
39.946823,116.318422,0,184,39733.316087963,2008-10-12,07:35:10
39.946826,116.318422,0,186,39733.3161111111,2008-10-12,07:35:12
39.946827,116.318422,0,187,39733.3161342593,2008-10-12,07:35:14
39.946829,116.318422,0,189,39733.3161574074,2008-10-12,07:35:16
39.946831,116.318422,0,189,39733.3161805556,2008-10-12,07:35:18
39.946837,116.318422,0,190,39733.3162037037,2008-10-12,07:35:20
39.946844,116.318422,0,190,39733.3162268519,2008-10-12,07:35:22
39.946852,116.318422,0,190,39733.31625,2008-10-12,07:35:24
39.946866,116.318423,0,189,39733.3162731482,2008-10-12,07:35:26
39.946922,116.318418,0,183,39733.3162962963,2008-10-12,07:35:28
39.94705,116.31837,0,166,39733.3163194444,2008-10-12,07:35:30
39.947168,116.318356,0,166,39733.3163425926,2008-10-12,07:35:32
39.947318,116.318365,0,165,39733.3163657407,2008-10-12,07:35:34
39.947493,116.318344,0,164,39733.3163888889,2008-10-12,07:35:36
39.947672,116.318326,0,166,39733.316412037,2008-10-12,07:35:38
39.947834,116.318302,0,167,39733.3164351852,2008-10-12,07:35:40
39.948016,116.318307,0,171,39733.3164583333,2008-10-12,07:35:42
39.948189,116.318279,0,172,39733.3164814815,2008-10-12,07:35:44
39.948362,116.318241,0,173,39733.3165046296,2008-10-12,07:35:46
39.948541,116.318225,0,176,39733.3165277778,2008-10-12,07:35:48
39.948716,116.318222,0,170,39733.3165509259,2008-10-12,07:35:50
39.948886,116.318231,0,167,39733.3165740741,2008-10-12,07:35:52
39.949058,116.318241,0,168,39733.3165972222,2008-10-12,07:35:54
39.949224,116.318244,0,166,39733.3166203704,2008-10-12,07:35:56
39.949386,116.318217,0,162,39733.3166435185,2008-10-12,07:35:58
39.949509,116.318194,0,156,39733.3166666667,2008-10-12,07:36:00
39.949589,116.318179,0,149,39733.3166898148,2008-10-12,07:36:02
39.949655,116.318167,0,142,39733.316712963,2008-10-12,07:36:04
39.949714,116.318154,0,136,39733.3167361111,2008-10-12,07:36:06
39.949735,116.318193,0,147,39733.3167592593,2008-10-12,07:36:08
39.94974,116.318219,0,151,39733.3167824074,2008-10-12,07:36:10
39.949733,116.318235,0,156,39733.3168055556,2008-10-12,07:36:12
39.949725,116.31824,0,158,39733.3168287037,2008-10-12,07:36:14
39.949718,116.31824,0,157,39733.3168518519,2008-10-12,07:36:16
39.94971,116.31824,0,157,39733.316875,2008-10-12,07:36:18
39.949702,116.31824,0,157,39733.3168981481,2008-10-12,07:36:20
39.949695,116.31824,0,157,39733.3169212963,2008-10-12,07:36:22
39.949695,116.31824,0,157,39733.3169444444,2008-10-12,07:36:24
39.9497,116.318239,0,156,39733.3169675926,2008-10-12,07:36:26
39.949704,116.318239,0,156,39733.3169907407,2008-10-12,07:36:28
39.949706,116.318239,0,156,39733.3170138889,2008-10-12,07:36:30
39.949709,116.318239,0,156,39733.317037037,2008-10-12,07:36:32
39.949711,116.318239,0,156,39733.3170601852,2008-10-12,07:36:34
39.949707,116.318239,0,156,39733.3170833333,2008-10-12,07:36:36
39.949699,116.318239,0,156,39733.3171064815,2008-10-12,07:36:38
39.949691,116.318239,0,156,39733.3171296296,2008-10-12,07:36:40
39.949689,116.318239,0,156,39733.3171527778,2008-10-12,07:36:42
39.949691,116.318239,0,155,39733.3171759259,2008-10-12,07:36:44
39.949693,116.318239,0,155,39733.3171990741,2008-10-12,07:36:46
39.949692,116.318239,0,155,39733.3172222222,2008-10-12,07:36:48
39.949691,116.318239,0,155,39733.3172453704,2008-10-12,07:36:50
39.949691,116.318239,0,155,39733.3172685185,2008-10-12,07:36:52
39.949688,116.318239,0,155,39733.3172916667,2008-10-12,07:36:54
39.949684,116.318239,0,155,39733.3173148148,2008-10-12,07:36:56
39.949682,116.318239,0,155,39733.317337963,2008-10-12,07:36:58
39.949685,116.318238,0,155,39733.3173611111,2008-10-12,07:37:00
39.949694,116.318236,0,155,39733.3173842593,2008-10-12,07:37:02
39.949765,116.318199,0,153,39733.3174074074,2008-10-12,07:37:04
39.949854,116.318173,0,152,39733.3174305556,2008-10-12,07:37:06
39.949965,116.318148,0,152,39733.3174537037,2008-10-12,07:37:08
39.950107,116.318115,0,150,39733.3174768519,2008-10-12,07:37:10
39.950258,116.318083,0,148,39733.3175,2008-10-12,07:37:12
39.950422,116.318064,0,147,39733.3175231481,2008-10-12,07:37:14
39.950583,116.318042,0,146,39733.3175462963,2008-10-12,07:37:16
39.950731,116.318022,0,143,39733.3175694444,2008-10-12,07:37:18
39.950821,116.31805,0,152,39733.3175925926,2008-10-12,07:37:20
39.950909,116.31804,0,155,39733.3176157407,2008-10-12,07:37:22
39.950988,116.318024,0,154,39733.3176388889,2008-10-12,07:37:24
39.951034,116.318014,0,155,39733.317662037,2008-10-12,07:37:26
39.951043,116.318008,0,153,39733.3176851852,2008-10-12,07:37:28
39.951034,116.31802,0,159,39733.3177083333,2008-10-12,07:37:30
39.951033,116.318025,0,164,39733.3177314815,2008-10-12,07:37:32
39.951034,116.318026,0,164,39733.3177546296,2008-10-12,07:37:34
39.951036,116.318026,0,165,39733.3177777778,2008-10-12,07:37:36
39.95105,116.318026,0,165,39733.3178009259,2008-10-12,07:37:38
39.951099,116.318009,0,167,39733.3178240741,2008-10-12,07:37:40
39.951157,116.317988,0,166,39733.3178472222,2008-10-12,07:37:42
39.951189,116.317992,0,161,39733.3178703704,2008-10-12,07:37:44
39.951197,116.317983,0,159,39733.3178935185,2008-10-12,07:37:46
39.951196,116.317959,0,160,39733.3179166667,2008-10-12,07:37:48
39.951199,116.31794,0,160,39733.3179398148,2008-10-12,07:37:50
39.951201,116.31794,0,160,39733.317962963,2008-10-12,07:37:52
39.951202,116.31794,0,159,39733.3179861111,2008-10-12,07:37:54
39.951203,116.317941,0,159,39733.3180092593,2008-10-12,07:37:56
39.951203,116.317942,0,158,39733.3180324074,2008-10-12,07:37:58
39.951203,116.317942,0,158,39733.3180555556,2008-10-12,07:38:00
39.951199,116.317943,0,158,39733.3180787037,2008-10-12,07:38:02
39.951194,116.317943,0,158,39733.3181018519,2008-10-12,07:38:04
39.951194,116.317943,0,158,39733.318125,2008-10-12,07:38:06
39.951196,116.317943,0,158,39733.3181481481,2008-10-12,07:38:08
39.951198,116.317943,0,158,39733.3181712963,2008-10-12,07:38:10
39.951235,116.317957,0,157,39733.3181944444,2008-10-12,07:38:12
39.951288,116.31797,0,157,39733.3182175926,2008-10-12,07:38:14
39.951385,116.317989,0,156,39733.3182407407,2008-10-12,07:38:16
39.951503,116.317997,0,156,39733.3182638889,2008-10-12,07:38:18
39.951607,116.31803,0,160,39733.318287037,2008-10-12,07:38:20
39.951696,116.318041,0,169,39733.3183101852,2008-10-12,07:38:22
39.9518,116.318049,0,177,39733.3183333333,2008-10-12,07:38:24
39.951874,116.318063,0,180,39733.3183564815,2008-10-12,07:38:26
39.951928,116.318064,0,184,39733.3183796296,2008-10-12,07:38:28
39.951986,116.318079,0,183,39733.3184027778,2008-10-12,07:38:30
39.952064,116.318105,0,180,39733.3184259259,2008-10-12,07:38:32
39.952146,116.318145,0,184,39733.3184490741,2008-10-12,07:38:34
39.952275,116.318174,0,186,39733.3184722222,2008-10-12,07:38:36
39.952403,116.318204,0,189,39733.3184953704,2008-10-12,07:38:38
39.952542,116.318244,0,192,39733.3185185185,2008-10-12,07:38:40
39.952685,116.318264,0,198,39733.3185416667,2008-10-12,07:38:42
39.952821,116.318225,0,215,39733.3185648148,2008-10-12,07:38:44
39.952984,116.318157,0,217,39733.318587963,2008-10-12,07:38:46
39.953155,116.318054,0,214,39733.3186111111,2008-10-12,07:38:48
39.953331,116.317953,0,207,39733.3186342593,2008-10-12,07:38:50
39.953475,116.31784,0,201,39733.3186574074,2008-10-12,07:38:52
39.953577,116.317718,0,206,39733.3186805556,2008-10-12,07:38:54
39.953655,116.317601,0,213,39733.3187037037,2008-10-12,07:38:56
39.953729,116.317567,0,208,39733.3187268519,2008-10-12,07:38:58
39.953786,116.317522,0,217,39733.31875,2008-10-12,07:39:00
39.953838,116.317457,0,242,39733.3187731481,2008-10-12,07:39:02
39.953935,116.31742,0,241,39733.3187962963,2008-10-12,07:39:04
39.954071,116.317391,0,229,39733.3188194444,2008-10-12,07:39:06
39.954206,116.317368,0,218,39733.3188425926,2008-10-12,07:39:08
39.954323,116.317333,0,216,39733.3188657407,2008-10-12,07:39:10
39.954453,116.317313,0,218,39733.3188888889,2008-10-12,07:39:12
39.954575,116.317286,0,234,39733.318912037,2008-10-12,07:39:14
39.954746,116.317289,0,225,39733.3189351852,2008-10-12,07:39:16
39.954902,116.317275,0,220,39733.3189583333,2008-10-12,07:39:18
39.955033,116.317267,0,220,39733.3189814815,2008-10-12,07:39:20
39.955219,116.3173,0,262,39733.3199305556,2008-10-12,07:40:42
39.955307,116.317269,0,258,39733.3199537037,2008-10-12,07:40:44
39.955411,116.317246,0,256,39733.3199768519,2008-10-12,07:40:46
39.95556,116.31724,0,252,39733.32,2008-10-12,07:40:48
39.95572,116.317229,0,250,39733.3200231481,2008-10-12,07:40:50
39.9559,116.317224,0,250,39733.3200462963,2008-10-12,07:40:52
39.95611,116.317228,0,241,39733.3200694444,2008-10-12,07:40:54
39.956323,116.317217,0,237,39733.3200925926,2008-10-12,07:40:56
39.956545,116.317192,0,236,39733.3201157407,2008-10-12,07:40:58
39.956772,116.317143,0,233,39733.3201388889,2008-10-12,07:41:00
39.957002,116.317103,0,231,39733.320162037,2008-10-12,07:41:02
39.957231,116.317063,0,229,39733.3201851852,2008-10-12,07:41:04
39.957472,116.317011,0,231,39733.3202083333,2008-10-12,07:41:06
39.957706,116.31697,0,234,39733.3202314815,2008-10-12,07:41:08
39.957942,116.316939,0,240,39733.3202546296,2008-10-12,07:41:10
39.958185,116.316905,0,241,39733.3202777778,2008-10-12,07:41:12
39.958435,116.316864,0,234,39733.3203009259,2008-10-12,07:41:14
39.958656,116.316836,0,232,39733.3203240741,2008-10-12,07:41:16
39.958836,116.316825,0,230,39733.3203472222,2008-10-12,07:41:18
39.958962,116.316828,0,223,39733.3203703704,2008-10-12,07:41:20
39.959073,116.316824,0,217,39733.3203935185,2008-10-12,07:41:22
39.959161,116.316815,0,216,39733.3204166667,2008-10-12,07:41:24
39.959241,116.316797,0,217,39733.3204398148,2008-10-12,07:41:26
39.959286,116.316807,0,227,39733.320462963,2008-10-12,07:41:28
39.9593,116.316809,0,235,39733.3204861111,2008-10-12,07:41:30
39.959266,116.316799,0,247,39733.3205092593,2008-10-12,07:41:32
39.959234,116.31681,0,256,39733.3205324074,2008-10-12,07:41:34
39.959223,116.316816,0,260,39733.3205555556,2008-10-12,07:41:36
39.959214,116.316819,0,263,39733.3205787037,2008-10-12,07:41:38
39.959208,116.31682,0,265,39733.3206018518,2008-10-12,07:41:40
39.959203,116.31682,0,267,39733.320625,2008-10-12,07:41:42
39.959205,116.316821,0,269,39733.3206481481,2008-10-12,07:41:44
39.959248,116.316829,0,271,39733.3206712963,2008-10-12,07:41:46
39.959334,116.316829,0,274,39733.3206944444,2008-10-12,07:41:48
39.959429,116.316831,0,276,39733.3207175926,2008-10-12,07:41:50
39.959546,116.316846,0,279,39733.3207407407,2008-10-12,07:41:52
39.959664,116.316883,0,281,39733.3207638889,2008-10-12,07:41:54
39.959822,116.316912,0,283,39733.320787037,2008-10-12,07:41:56
39.959984,116.316936,0,281,39733.3208101852,2008-10-12,07:41:58
39.960152,116.316942,0,280,39733.3208333333,2008-10-12,07:42:00
39.960331,116.316915,0,277,39733.3208564815,2008-10-12,07:42:02
39.960566,116.316872,0,270,39733.3208796296,2008-10-12,07:42:04
39.960839,116.316767,0,265,39733.3209027778,2008-10-12,07:42:06
39.961075,116.316689,0,260,39733.3209259259,2008-10-12,07:42:08
39.961324,116.31661,0,244,39733.3209490741,2008-10-12,07:42:10
39.961569,116.316526,0,224,39733.3209722222,2008-10-12,07:42:12
39.961827,116.316449,0,202,39733.3209953704,2008-10-12,07:42:14
39.962034,116.31641,0,195,39733.3210185185,2008-10-12,07:42:16
39.962234,116.316379,0,194,39733.3210416667,2008-10-12,07:42:18
39.962438,116.316345,0,190,39733.3210648148,2008-10-12,07:42:20
39.962645,116.316306,0,182,39733.321087963,2008-10-12,07:42:22
39.962829,116.316259,0,180,39733.3211111111,2008-10-12,07:42:24
39.962966,116.316231,0,184,39733.3211342593,2008-10-12,07:42:26
39.963057,116.316221,0,188,39733.3211574074,2008-10-12,07:42:28
39.963117,116.3162,0,170,39733.3211805556,2008-10-12,07:42:30
39.963131,116.316195,0,167,39733.3212037037,2008-10-12,07:42:32
39.963145,116.316185,0,162,39733.3212268518,2008-10-12,07:42:34
39.963151,116.316166,0,164,39733.32125,2008-10-12,07:42:36
39.963215,116.316129,0,156,39733.3212731481,2008-10-12,07:42:38
39.963306,116.316099,0,153,39733.3212962963,2008-10-12,07:42:40
39.963414,116.316066,0,152,39733.3213194444,2008-10-12,07:42:42
39.963523,116.316032,0,151,39733.3213425926,2008-10-12,07:42:44
39.96363,116.315999,0,151,39733.3213657407,2008-10-12,07:42:46
39.963744,116.315962,0,150,39733.3213888889,2008-10-12,07:42:48
39.96388,116.315909,0,147,39733.321412037,2008-10-12,07:42:50
39.963992,116.315879,0,146,39733.3214351852,2008-10-12,07:42:52
39.964087,116.315839,0,143,39733.3214583333,2008-10-12,07:42:54
39.964169,116.315832,0,143,39733.3214814815,2008-10-12,07:42:56
39.964233,116.315814,0,143,39733.3215046296,2008-10-12,07:42:58
39.964289,116.315799,0,142,39733.3215277778,2008-10-12,07:43:00
39.964335,116.31579,0,140,39733.3215509259,2008-10-12,07:43:02
39.964364,116.315775,0,137,39733.3215740741,2008-10-12,07:43:04
39.964388,116.315788,0,133,39733.3215972222,2008-10-12,07:43:06
39.964397,116.315793,0,130,39733.3216203704,2008-10-12,07:43:08
39.964397,116.315792,0,128,39733.3216435185,2008-10-12,07:43:10
39.964397,116.315792,0,126,39733.3216666667,2008-10-12,07:43:12
39.964403,116.315792,0,125,39733.3216898148,2008-10-12,07:43:14
39.964404,116.315792,0,124,39733.321712963,2008-10-12,07:43:16
39.964403,116.315799,0,122,39733.3217361111,2008-10-12,07:43:18
39.964399,116.315799,0,121,39733.3217592593,2008-10-12,07:43:20
39.9644,116.3158,0,120,39733.3217824074,2008-10-12,07:43:22
39.964404,116.315801,0,119,39733.3218055556,2008-10-12,07:43:24
39.964411,116.315813,0,118,39733.3218287037,2008-10-12,07:43:26
39.964411,116.315827,0,117,39733.3218518518,2008-10-12,07:43:28
39.964409,116.315828,0,116,39733.321875,2008-10-12,07:43:30
39.964407,116.315828,0,115,39733.3218981481,2008-10-12,07:43:32
39.964407,116.315828,0,115,39733.3219212963,2008-10-12,07:43:34
39.964407,116.315828,0,115,39733.3219444444,2008-10-12,07:43:36
39.964403,116.315827,0,115,39733.3219675926,2008-10-12,07:43:38
39.964405,116.315827,0,115,39733.3219907407,2008-10-12,07:43:40
39.96441,116.315826,0,115,39733.3220138889,2008-10-12,07:43:42
39.964413,116.315826,0,115,39733.322037037,2008-10-12,07:43:44
39.964416,116.315826,0,115,39733.3220601852,2008-10-12,07:43:46
39.96442,116.315826,0,115,39733.3220833333,2008-10-12,07:43:48
39.964422,116.315826,0,115,39733.3221064815,2008-10-12,07:43:50
39.964423,116.315827,0,115,39733.3221296296,2008-10-12,07:43:52
39.964423,116.315827,0,115,39733.3221527778,2008-10-12,07:43:54
39.964421,116.315826,0,115,39733.3221759259,2008-10-12,07:43:56
39.964446,116.315801,0,114,39733.3221990741,2008-10-12,07:43:58
39.964498,116.315777,0,114,39733.3222222222,2008-10-12,07:44:00
39.964561,116.315735,0,115,39733.3222453704,2008-10-12,07:44:02
39.964638,116.315688,0,113,39733.3222685185,2008-10-12,07:44:04
39.964723,116.315659,0,113,39733.3222916667,2008-10-12,07:44:06
39.964793,116.315649,0,113,39733.3223148148,2008-10-12,07:44:08
39.964825,116.315627,0,117,39733.322337963,2008-10-12,07:44:10
39.964877,116.315609,0,119,39733.3223611111,2008-10-12,07:44:12
39.96495,116.315578,0,120,39733.3223842593,2008-10-12,07:44:14
39.965075,116.315517,0,120,39733.3224074074,2008-10-12,07:44:16
39.965238,116.315459,0,118,39733.3224305556,2008-10-12,07:44:18
39.965408,116.315386,0,117,39733.3224537037,2008-10-12,07:44:20
39.96557,116.315323,0,118,39733.3224768518,2008-10-12,07:44:22
39.965735,116.315264,0,117,39733.3225,2008-10-12,07:44:24
39.965894,116.315207,0,117,39733.3225231481,2008-10-12,07:44:26
39.96605,116.315127,0,118,39733.3225462963,2008-10-12,07:44:28
39.966205,116.31504,0,120,39733.3225694444,2008-10-12,07:44:30
39.966324,116.31498,0,122,39733.3225925926,2008-10-12,07:44:32
39.966442,116.31492,0,122,39733.3226157407,2008-10-12,07:44:34
39.966554,116.314874,0,123,39733.3226388889,2008-10-12,07:44:36
39.966674,116.31483,0,123,39733.322662037,2008-10-12,07:44:38
39.96679,116.314797,0,123,39733.3226851852,2008-10-12,07:44:40
39.966904,116.314765,0,124,39733.3227083333,2008-10-12,07:44:42
39.967016,116.314723,0,127,39733.3227314815,2008-10-12,07:44:44
39.9671,116.31469,0,129,39733.3227546296,2008-10-12,07:44:46
39.967158,116.314676,0,132,39733.3227777778,2008-10-12,07:44:48
39.967189,116.314677,0,132,39733.3228009259,2008-10-12,07:44:50
39.967199,116.314679,0,133,39733.3228240741,2008-10-12,07:44:52
39.967204,116.314686,0,132,39733.3228472222,2008-10-12,07:44:54
39.96721,116.314686,0,133,39733.3228703704,2008-10-12,07:44:56
39.96721,116.314686,0,135,39733.3228935185,2008-10-12,07:44:58
39.967207,116.314687,0,136,39733.3229166667,2008-10-12,07:45:00
39.967203,116.314688,0,136,39733.3229398148,2008-10-12,07:45:02
39.967202,116.314689,0,136,39733.322962963,2008-10-12,07:45:04
39.967209,116.314692,0,136,39733.3229861111,2008-10-12,07:45:06
39.96722,116.314692,0,136,39733.3230092593,2008-10-12,07:45:08
39.967232,116.314694,0,137,39733.3230324074,2008-10-12,07:45:10
39.967235,116.314702,0,137,39733.3230555556,2008-10-12,07:45:12
39.967234,116.314724,0,135,39733.3230787037,2008-10-12,07:45:14
39.96725,116.314724,0,133,39733.3231018518,2008-10-12,07:45:16
39.967247,116.31473,0,133,39733.323125,2008-10-12,07:45:18
39.967262,116.314737,0,133,39733.3231481481,2008-10-12,07:45:20
39.96728,116.314729,0,133,39733.3231712963,2008-10-12,07:45:22
39.967299,116.314723,0,133,39733.3231944444,2008-10-12,07:45:24
39.96732,116.31472,0,131,39733.3232175926,2008-10-12,07:45:26
39.967334,116.314719,0,130,39733.3232407407,2008-10-12,07:45:28
39.967349,116.314729,0,132,39733.3232638889,2008-10-12,07:45:30
39.967368,116.314735,0,131,39733.323287037,2008-10-12,07:45:32
39.967385,116.314741,0,133,39733.3233101852,2008-10-12,07:45:34
39.967414,116.31473,0,134,39733.3233333333,2008-10-12,07:45:36
39.967435,116.314726,0,134,39733.3233564815,2008-10-12,07:45:38
39.967452,116.314727,0,134,39733.3233796296,2008-10-12,07:45:40
39.967476,116.314713,0,133,39733.3234027778,2008-10-12,07:45:42
39.967493,116.314707,0,134,39733.3234259259,2008-10-12,07:45:44
39.967512,116.314698,0,132,39733.3234490741,2008-10-12,07:45:46
39.967532,116.314682,0,133,39733.3234722222,2008-10-12,07:45:48
39.967552,116.314652,0,134,39733.3234953704,2008-10-12,07:45:50
39.967582,116.314657,0,131,39733.3235185185,2008-10-12,07:45:52
39.967607,116.314651,0,129,39733.3235416667,2008-10-12,07:45:54
39.967634,116.31464,0,126,39733.3235648148,2008-10-12,07:45:56
39.967658,116.314639,0,125,39733.323587963,2008-10-12,07:45:58
39.967679,116.314633,0,126,39733.3236111111,2008-10-12,07:46:00
39.967693,116.314627,0,127,39733.3236342593,2008-10-12,07:46:02
39.967715,116.31461,0,126,39733.3236574074,2008-10-12,07:46:04
39.967734,116.314596,0,127,39733.3236805556,2008-10-12,07:46:06
39.967743,116.314593,0,128,39733.3237037037,2008-10-12,07:46:08
39.967755,116.314593,0,126,39733.3237268519,2008-10-12,07:46:10
39.967765,116.314579,0,126,39733.32375,2008-10-12,07:46:12
39.967787,116.314573,0,125,39733.3237731481,2008-10-12,07:46:14
39.967801,116.314568,0,126,39733.3237962963,2008-10-12,07:46:16
39.967819,116.314555,0,125,39733.3238194444,2008-10-12,07:46:18
39.967832,116.314546,0,126,39733.3238425926,2008-10-12,07:46:20
39.967847,116.314542,0,127,39733.3238657407,2008-10-12,07:46:22
39.967858,116.314532,0,129,39733.3238888889,2008-10-12,07:46:24
39.967875,116.314526,0,130,39733.323912037,2008-10-12,07:46:26
39.967888,116.314532,0,132,39733.3239351852,2008-10-12,07:46:28
39.9679,116.314526,0,135,39733.3239583333,2008-10-12,07:46:30
39.967918,116.314516,0,134,39733.3239814815,2008-10-12,07:46:32
39.967928,116.314508,0,135,39733.3240046296,2008-10-12,07:46:34
39.967942,116.314504,0,136,39733.3240277778,2008-10-12,07:46:36
39.967954,116.314501,0,135,39733.3240509259,2008-10-12,07:46:38
39.967967,116.314497,0,136,39733.3240740741,2008-10-12,07:46:40
39.967983,116.314477,0,136,39733.3240972222,2008-10-12,07:46:42
39.967981,116.314461,0,138,39733.3241203704,2008-10-12,07:46:44
39.967982,116.314446,0,143,39733.3241435185,2008-10-12,07:46:46
39.967974,116.314427,0,147,39733.3241666667,2008-10-12,07:46:48
39.967973,116.314394,0,149,39733.3241898148,2008-10-12,07:46:50
39.967987,116.314374,0,141,39733.324212963,2008-10-12,07:46:52
39.967974,116.314346,0,146,39733.3242361111,2008-10-12,07:46:54
39.96797,116.314314,0,146,39733.3242592593,2008-10-12,07:46:56
39.967964,116.31429,0,149,39733.3242824074,2008-10-12,07:46:58
39.967949,116.314255,0,153,39733.3243055556,2008-10-12,07:47:00
39.967933,116.314223,0,157,39733.3243287037,2008-10-12,07:47:02
39.967933,116.314182,0,159,39733.3243518519,2008-10-12,07:47:04
39.967934,116.314149,0,159,39733.324375,2008-10-12,07:47:06
39.967937,116.314121,0,157,39733.3243981482,2008-10-12,07:47:08
39.967934,116.314097,0,159,39733.3244212963,2008-10-12,07:47:10
39.967932,116.314067,0,160,39733.3244444444,2008-10-12,07:47:12
39.967924,116.314037,0,164,39733.3244675926,2008-10-12,07:47:14
39.967919,116.314013,0,164,39733.3244907407,2008-10-12,07:47:16
39.967914,116.313982,0,163,39733.3245138889,2008-10-12,07:47:18
39.967908,116.313954,0,163,39733.324537037,2008-10-12,07:47:20
39.967912,116.313931,0,163,39733.3245601852,2008-10-12,07:47:22
39.967911,116.313903,0,164,39733.3245833333,2008-10-12,07:47:24
39.967919,116.313898,0,165,39733.3246064815,2008-10-12,07:47:26
39.967918,116.313884,0,167,39733.3246296296,2008-10-12,07:47:28
39.967925,116.313878,0,167,39733.3246527778,2008-10-12,07:47:30
39.967927,116.313862,0,169,39733.3246759259,2008-10-12,07:47:32
39.967935,116.313852,0,169,39733.3246990741,2008-10-12,07:47:34
39.967945,116.313842,0,169,39733.3247222222,2008-10-12,07:47:36
39.967962,116.313821,0,168,39733.3247453704,2008-10-12,07:47:38
39.967974,116.313831,0,167,39733.3247685185,2008-10-12,07:47:40
39.968009,116.313834,0,166,39733.3247916667,2008-10-12,07:47:42
39.968025,116.313823,0,164,39733.3248148148,2008-10-12,07:47:44
39.968054,116.313843,0,163,39733.324837963,2008-10-12,07:47:46
39.968078,116.313833,0,162,39733.3248611111,2008-10-12,07:47:48
39.968093,116.313811,0,161,39733.3248842593,2008-10-12,07:47:50
39.968104,116.313811,0,162,39733.3249074074,2008-10-12,07:47:52
39.968118,116.313815,0,162,39733.3249305556,2008-10-12,07:47:54
39.968132,116.313822,0,163,39733.3249537037,2008-10-12,07:47:56
39.968151,116.313821,0,163,39733.3249768519,2008-10-12,07:47:58
39.968161,116.313812,0,163,39733.325,2008-10-12,07:48:00
39.968186,116.313804,0,163,39733.3250231481,2008-10-12,07:48:02
39.968205,116.313798,0,164,39733.3250462963,2008-10-12,07:48:04
39.968221,116.313803,0,164,39733.3250694444,2008-10-12,07:48:06
39.968236,116.313806,0,164,39733.3250925926,2008-10-12,07:48:08
39.96825,116.313785,0,164,39733.3251157407,2008-10-12,07:48:10
39.968267,116.313779,0,164,39733.3251388889,2008-10-12,07:48:12
39.968286,116.313764,0,165,39733.325162037,2008-10-12,07:48:14
39.968326,116.313729,0,164,39733.3251851852,2008-10-12,07:48:16
39.968316,116.313695,0,161,39733.3252083333,2008-10-12,07:48:18
39.968316,116.313659,0,161,39733.3252314815,2008-10-12,07:48:20
39.968323,116.313628,0,160,39733.3252546296,2008-10-12,07:48:22
39.968322,116.313598,0,161,39733.3252777778,2008-10-12,07:48:24
39.968313,116.313565,0,159,39733.3253009259,2008-10-12,07:48:26
39.968311,116.313539,0,159,39733.3253240741,2008-10-12,07:48:28
39.968312,116.313519,0,160,39733.3253472222,2008-10-12,07:48:30
39.968291,116.313486,0,157,39733.3253703704,2008-10-12,07:48:32
39.968288,116.313461,0,158,39733.3253935185,2008-10-12,07:48:34
39.968298,116.313443,0,158,39733.3254166667,2008-10-12,07:48:36
39.968304,116.313416,0,159,39733.3254398148,2008-10-12,07:48:38
39.968301,116.313381,0,156,39733.325462963,2008-10-12,07:48:40
39.968302,116.31334,0,155,39733.3254861111,2008-10-12,07:48:42
39.968311,116.313313,0,155,39733.3255092593,2008-10-12,07:48:44
39.96833,116.313286,0,155,39733.3255324074,2008-10-12,07:48:46
39.968375,116.313263,0,155,39733.3255555556,2008-10-12,07:48:48
39.968344,116.313218,0,152,39733.3255787037,2008-10-12,07:48:50
39.968364,116.313205,0,151,39733.3256018519,2008-10-12,07:48:52
39.968328,116.313174,0,149,39733.325625,2008-10-12,07:48:54
39.968308,116.313152,0,148,39733.3256481481,2008-10-12,07:48:56
39.968318,116.313121,0,147,39733.3256712963,2008-10-12,07:48:58
39.968341,116.313099,0,147,39733.3256944444,2008-10-12,07:49:00
39.968359,116.313069,0,145,39733.3257175926,2008-10-12,07:49:02
39.968371,116.313056,0,140,39733.3257407407,2008-10-12,07:49:04
39.968385,116.313025,0,138,39733.3257638889,2008-10-12,07:49:06
39.9684,116.313002,0,133,39733.325787037,2008-10-12,07:49:08
39.968411,116.31298,0,132,39733.3258101852,2008-10-12,07:49:10
39.968423,116.312948,0,132,39733.3258333333,2008-10-12,07:49:12
39.968439,116.312933,0,127,39733.3258564815,2008-10-12,07:49:14
39.968454,116.312919,0,128,39733.3258796296,2008-10-12,07:49:16
39.968467,116.312898,0,128,39733.3259027778,2008-10-12,07:49:18
39.968484,116.312872,0,129,39733.3259259259,2008-10-12,07:49:20
39.968488,116.31286,0,130,39733.3259490741,2008-10-12,07:49:22
39.968492,116.312848,0,131,39733.3259722222,2008-10-12,07:49:24
39.968499,116.312834,0,133,39733.3259953704,2008-10-12,07:49:26
39.968516,116.312822,0,132,39733.3260185185,2008-10-12,07:49:28
39.968531,116.31281,0,134,39733.3260416667,2008-10-12,07:49:30
39.968549,116.312792,0,132,39733.3260648148,2008-10-12,07:49:32
39.968569,116.312768,0,132,39733.326087963,2008-10-12,07:49:34
39.96858,116.312753,0,131,39733.3261111111,2008-10-12,07:49:36
39.968587,116.31274,0,131,39733.3261342593,2008-10-12,07:49:38
39.968602,116.312723,0,133,39733.3261574074,2008-10-12,07:49:40
39.96861,116.312702,0,134,39733.3261805556,2008-10-12,07:49:42
39.968632,116.312673,0,133,39733.3262037037,2008-10-12,07:49:44
39.968647,116.312642,0,133,39733.3262268519,2008-10-12,07:49:46
39.968656,116.312608,0,134,39733.32625,2008-10-12,07:49:48
39.968674,116.312586,0,134,39733.3262731481,2008-10-12,07:49:50
39.968678,116.312562,0,137,39733.3262962963,2008-10-12,07:49:52
39.968678,116.312527,0,139,39733.3263194444,2008-10-12,07:49:54
39.968678,116.312485,0,140,39733.3263425926,2008-10-12,07:49:56
39.968684,116.312459,0,141,39733.3263657407,2008-10-12,07:49:58
39.968691,116.312431,0,141,39733.3263888889,2008-10-12,07:50:00
39.968707,116.312405,0,142,39733.326412037,2008-10-12,07:50:02
39.968711,116.31237,0,142,39733.3264351852,2008-10-12,07:50:04
39.968714,116.312351,0,142,39733.3264583333,2008-10-12,07:50:06
39.968707,116.312323,0,142,39733.3264814815,2008-10-12,07:50:08
39.968708,116.312295,0,142,39733.3265046296,2008-10-12,07:50:10
39.968707,116.312254,0,143,39733.3265277778,2008-10-12,07:50:12
39.968704,116.312227,0,145,39733.3265509259,2008-10-12,07:50:14
39.968702,116.312206,0,143,39733.3265740741,2008-10-12,07:50:16
39.968699,116.312173,0,144,39733.3265972222,2008-10-12,07:50:18
39.96869,116.312143,0,143,39733.3266203704,2008-10-12,07:50:20
39.968668,116.312106,0,141,39733.3266435185,2008-10-12,07:50:22
39.96867,116.312078,0,138,39733.3266666667,2008-10-12,07:50:24
39.968667,116.312045,0,137,39733.3266898148,2008-10-12,07:50:26
39.968678,116.312014,0,137,39733.326712963,2008-10-12,07:50:28
39.968682,116.311979,0,137,39733.3267361111,2008-10-12,07:50:30
39.968695,116.311951,0,137,39733.3267592593,2008-10-12,07:50:32
39.968706,116.311924,0,137,39733.3267824074,2008-10-12,07:50:34
39.968713,116.311897,0,137,39733.3268055556,2008-10-12,07:50:36
39.968717,116.31187,0,136,39733.3268287037,2008-10-12,07:50:38
39.968721,116.311844,0,137,39733.3268518519,2008-10-12,07:50:40
39.968726,116.31181,0,136,39733.326875,2008-10-12,07:50:42
39.96873,116.311772,0,134,39733.3268981481,2008-10-12,07:50:44
39.968732,116.311745,0,137,39733.3269212963,2008-10-12,07:50:46
39.968743,116.311724,0,138,39733.3269444444,2008-10-12,07:50:48
39.96874,116.311689,0,137,39733.3269675926,2008-10-12,07:50:50
39.968735,116.311663,0,137,39733.3269907407,2008-10-12,07:50:52
39.968737,116.311637,0,135,39733.3270138889,2008-10-12,07:50:54
39.968739,116.311609,0,135,39733.327037037,2008-10-12,07:50:56
39.968742,116.311583,0,136,39733.3270601852,2008-10-12,07:50:58
39.968776,116.31156,0,131,39733.3270833333,2008-10-12,07:51:00
39.968781,116.311539,0,132,39733.3271064815,2008-10-12,07:51:02
39.968774,116.311504,0,131,39733.3271296296,2008-10-12,07:51:04
39.968762,116.311474,0,128,39733.3271527778,2008-10-12,07:51:06
39.968759,116.311442,0,125,39733.3271759259,2008-10-12,07:51:08
39.968763,116.311418,0,126,39733.3271990741,2008-10-12,07:51:10
39.968772,116.311402,0,126,39733.3272222222,2008-10-12,07:51:12
39.968773,116.311382,0,127,39733.3272453704,2008-10-12,07:51:14
39.968778,116.311345,0,127,39733.3272685185,2008-10-12,07:51:16
39.968788,116.311326,0,127,39733.3272916667,2008-10-12,07:51:18
39.968795,116.311318,0,127,39733.3273148148,2008-10-12,07:51:20
39.968805,116.311304,0,127,39733.327337963,2008-10-12,07:51:22
39.968817,116.311288,0,127,39733.3273611111,2008-10-12,07:51:24
39.968835,116.311273,0,128,39733.3273842593,2008-10-12,07:51:26
39.968843,116.311251,0,129,39733.3274074074,2008-10-12,07:51:28
39.968852,116.311237,0,128,39733.3274305556,2008-10-12,07:51:30
39.968858,116.311221,0,128,39733.3274537037,2008-10-12,07:51:32
39.968877,116.311209,0,129,39733.3274768519,2008-10-12,07:51:34
39.968896,116.311196,0,131,39733.3275,2008-10-12,07:51:36
39.96891,116.311203,0,132,39733.3275231481,2008-10-12,07:51:38
39.968924,116.311195,0,131,39733.3275462963,2008-10-12,07:51:40
39.968944,116.311197,0,134,39733.3275694444,2008-10-12,07:51:42
39.968952,116.311189,0,134,39733.3275925926,2008-10-12,07:51:44
39.968957,116.311186,0,135,39733.3276157407,2008-10-12,07:51:46
39.968966,116.311188,0,136,39733.3276388889,2008-10-12,07:51:48
39.968981,116.311192,0,136,39733.327662037,2008-10-12,07:51:50
39.968999,116.311188,0,136,39733.3276851852,2008-10-12,07:51:52
39.969028,116.311184,0,139,39733.3277083333,2008-10-12,07:51:54
39.969051,116.311188,0,142,39733.3277314815,2008-10-12,07:51:56
39.969066,116.311187,0,142,39733.3277546296,2008-10-12,07:51:58
39.969075,116.311174,0,148,39733.3277777778,2008-10-12,07:52:00
39.969093,116.311165,0,151,39733.3278009259,2008-10-12,07:52:02
39.969113,116.311124,0,163,39733.3278240741,2008-10-12,07:52:04
39.969138,116.311121,0,166,39733.3278472222,2008-10-12,07:52:06
39.969157,116.311147,0,175,39733.3278703704,2008-10-12,07:52:08
39.96917,116.311142,0,175,39733.3278935185,2008-10-12,07:52:10
39.969183,116.311154,0,172,39733.3279166667,2008-10-12,07:52:12
39.969185,116.311154,0,173,39733.3279398148,2008-10-12,07:52:14
39.969187,116.311153,0,173,39733.327962963,2008-10-12,07:52:16
39.969189,116.311152,0,174,39733.3279861111,2008-10-12,07:52:18
39.96919,116.311152,0,174,39733.3280092593,2008-10-12,07:52:20
39.969191,116.311152,0,174,39733.3280324074,2008-10-12,07:52:22
39.969193,116.311151,0,174,39733.3280555556,2008-10-12,07:52:24
39.969209,116.311139,0,174,39733.3280787037,2008-10-12,07:52:26
39.969208,116.311107,0,172,39733.3281018519,2008-10-12,07:52:28
39.969204,116.311066,0,171,39733.328125,2008-10-12,07:52:30
39.96921,116.311014,0,170,39733.3281481481,2008-10-12,07:52:32
39.96921,116.311,0,170,39733.3281712963,2008-10-12,07:52:34
39.969224,116.310966,0,170,39733.3281944444,2008-10-12,07:52:36
39.969241,116.310936,0,170,39733.3282175926,2008-10-12,07:52:38
39.969252,116.310912,0,169,39733.3282407407,2008-10-12,07:52:40
39.969276,116.310879,0,166,39733.3282638889,2008-10-12,07:52:42
39.969284,116.310861,0,166,39733.328287037,2008-10-12,07:52:44
39.969318,116.310817,0,163,39733.3283101852,2008-10-12,07:52:46
39.969332,116.310783,0,163,39733.3283333333,2008-10-12,07:52:48
39.96934,116.310751,0,161,39733.3283564815,2008-10-12,07:52:50
39.969345,116.310713,0,160,39733.3283796296,2008-10-12,07:52:52
39.969354,116.310689,0,159,39733.3284027778,2008-10-12,07:52:54
39.969365,116.310666,0,158,39733.3284259259,2008-10-12,07:52:56
39.96937,116.310636,0,157,39733.3284490741,2008-10-12,07:52:58
39.969375,116.310616,0,157,39733.3284722222,2008-10-12,07:53:00
39.969392,116.310593,0,156,39733.3284953704,2008-10-12,07:53:02
39.969408,116.310564,0,155,39733.3285185185,2008-10-12,07:53:04
39.96943,116.310533,0,154,39733.3285416667,2008-10-12,07:53:06
39.96944,116.310507,0,153,39733.3285648148,2008-10-12,07:53:08
39.969436,116.310473,0,151,39733.328587963,2008-10-12,07:53:10
39.969428,116.310443,0,150,39733.3286111111,2008-10-12,07:53:12
39.969416,116.310409,0,148,39733.3286342593,2008-10-12,07:53:14
39.969387,116.310389,0,146,39733.3286574074,2008-10-12,07:53:16
39.969391,116.310359,0,143,39733.3286805556,2008-10-12,07:53:18
39.969397,116.310328,0,141,39733.3287037037,2008-10-12,07:53:20
39.969406,116.310296,0,139,39733.3287268518,2008-10-12,07:53:22
39.969424,116.310267,0,134,39733.32875,2008-10-12,07:53:24
39.969434,116.310224,0,129,39733.3287731481,2008-10-12,07:53:26
39.969432,116.31019,0,127,39733.3287962963,2008-10-12,07:53:28
39.969431,116.310161,0,124,39733.3288194444,2008-10-12,07:53:30
39.969446,116.310141,0,122,39733.3288425926,2008-10-12,07:53:32
39.969457,116.310122,0,120,39733.3288657407,2008-10-12,07:53:34
39.969467,116.310101,0,117,39733.3288888889,2008-10-12,07:53:36
39.969499,116.310078,0,115,39733.328912037,2008-10-12,07:53:38
39.969492,116.310027,0,110,39733.3289351852,2008-10-12,07:53:40
39.969496,116.309991,0,107,39733.3289583333,2008-10-12,07:53:42
39.969507,116.309963,0,104,39733.3289814815,2008-10-12,07:53:44
39.969541,116.309938,0,101,39733.3290046296,2008-10-12,07:53:46
39.969587,116.309911,0,98,39733.3290277778,2008-10-12,07:53:48
39.969624,116.309884,0,96,39733.3290509259,2008-10-12,07:53:50
39.969657,116.309856,0,93,39733.3290740741,2008-10-12,07:53:52
39.969686,116.309833,0,91,39733.3290972222,2008-10-12,07:53:54
39.969704,116.309809,0,90,39733.3291203704,2008-10-12,07:53:56
39.969717,116.309776,0,90,39733.3291435185,2008-10-12,07:53:58
39.969729,116.309752,0,89,39733.3291666667,2008-10-12,07:54:00
39.969759,116.309735,0,87,39733.3291898148,2008-10-12,07:54:02
39.969772,116.309724,0,86,39733.329212963,2008-10-12,07:54:04
39.969783,116.309704,0,84,39733.3292361111,2008-10-12,07:54:06
39.969795,116.309669,0,83,39733.3292592593,2008-10-12,07:54:08
39.969819,116.309637,0,81,39733.3292824074,2008-10-12,07:54:10
39.96986,116.309605,0,80,39733.3293055556,2008-10-12,07:54:12
39.969878,116.309576,0,79,39733.3293287037,2008-10-12,07:54:14
39.969891,116.30955,0,78,39733.3293518518,2008-10-12,07:54:16
39.969892,116.309515,0,78,39733.329375,2008-10-12,07:54:18
39.96991,116.309483,0,75,39733.3293981481,2008-10-12,07:54:20
39.969954,116.309455,0,75,39733.3294212963,2008-10-12,07:54:22
39.969938,116.309404,0,79,39733.3294444444,2008-10-12,07:54:24
39.969952,116.309366,0,78,39733.3294675926,2008-10-12,07:54:26
39.969962,116.309342,0,76,39733.3294907407,2008-10-12,07:54:28
39.969971,116.309325,0,74,39733.3295138889,2008-10-12,07:54:30
39.969975,116.309302,0,73,39733.329537037,2008-10-12,07:54:32
39.969975,116.309268,0,71,39733.3295601852,2008-10-12,07:54:34
39.969984,116.309247,0,70,39733.3295833333,2008-10-12,07:54:36
39.96999,116.309218,0,69,39733.3296064815,2008-10-12,07:54:38
39.970005,116.309187,0,68,39733.3296296296,2008-10-12,07:54:40
39.969997,116.309131,0,69,39733.3296527778,2008-10-12,07:54:42
39.969997,116.309112,0,71,39733.3296759259,2008-10-12,07:54:44
39.969992,116.309089,0,67,39733.3296990741,2008-10-12,07:54:46
39.969989,116.309058,0,67,39733.3297222222,2008-10-12,07:54:48
39.969994,116.309028,0,70,39733.3297453704,2008-10-12,07:54:50
39.969992,116.309002,0,70,39733.3297685185,2008-10-12,07:54:52
39.969983,116.308984,0,70,39733.3297916667,2008-10-12,07:54:54
39.969973,116.30896,0,70,39733.3298148148,2008-10-12,07:54:56
39.96996,116.308928,0,70,39733.329837963,2008-10-12,07:54:58
39.969962,116.308897,0,72,39733.3298611111,2008-10-12,07:55:00
39.969938,116.308852,0,72,39733.3298842593,2008-10-12,07:55:02
39.969915,116.308821,0,72,39733.3299074074,2008-10-12,07:55:04
39.969852,116.308785,0,73,39733.3299305556,2008-10-12,07:55:06
39.969801,116.308728,0,76,39733.3299537037,2008-10-12,07:55:08
39.96975,116.308702,0,79,39733.3299768518,2008-10-12,07:55:10
39.969714,116.308685,0,80,39733.33,2008-10-12,07:55:12
39.969684,116.308666,0,82,39733.3300231481,2008-10-12,07:55:14
39.969645,116.308669,0,83,39733.3300462963,2008-10-12,07:55:16
39.969631,116.308653,0,83,39733.3300694444,2008-10-12,07:55:18
39.969622,116.308621,0,83,39733.3300925926,2008-10-12,07:55:20
39.969599,116.308594,0,84,39733.3301157407,2008-10-12,07:55:22
39.969566,116.308583,0,85,39733.3301388889,2008-10-12,07:55:24
39.969562,116.308555,0,85,39733.330162037,2008-10-12,07:55:26
39.969551,116.308512,0,87,39733.3301851852,2008-10-12,07:55:28
39.969534,116.308479,0,92,39733.3302083333,2008-10-12,07:55:30
39.969517,116.308453,0,94,39733.3302314815,2008-10-12,07:55:32
39.969508,116.308418,0,94,39733.3302546296,2008-10-12,07:55:34
39.969475,116.308383,0,95,39733.3302777778,2008-10-12,07:55:36
39.969452,116.308348,0,95,39733.3303009259,2008-10-12,07:55:38
39.969439,116.308318,0,96,39733.3303240741,2008-10-12,07:55:40
39.969438,116.308293,0,95,39733.3303472222,2008-10-12,07:55:42
39.969416,116.308261,0,95,39733.3303703704,2008-10-12,07:55:44
39.969412,116.308226,0,95,39733.3303935185,2008-10-12,07:55:46
39.969411,116.308185,0,94,39733.3304166667,2008-10-12,07:55:48
39.969414,116.30816,0,93,39733.3304398148,2008-10-12,07:55:50
39.969424,116.308125,0,94,39733.330462963,2008-10-12,07:55:52
39.969438,116.3081,0,96,39733.3304861111,2008-10-12,07:55:54
39.969457,116.308072,0,98,39733.3305092593,2008-10-12,07:55:56
39.969451,116.308045,0,99,39733.3305324074,2008-10-12,07:55:58
39.969452,116.308015,0,96,39733.3305555556,2008-10-12,07:56:00
39.969457,116.307997,0,96,39733.3305787037,2008-10-12,07:56:02
39.969449,116.307984,0,98,39733.3306018518,2008-10-12,07:56:04
39.969461,116.307981,0,100,39733.330625,2008-10-12,07:56:06
39.969492,116.307969,0,101,39733.3306481481,2008-10-12,07:56:08
39.96951,116.307959,0,102,39733.3306712963,2008-10-12,07:56:10
39.969523,116.307954,0,103,39733.3306944444,2008-10-12,07:56:12
39.96953,116.307943,0,105,39733.3307175926,2008-10-12,07:56:14
39.969534,116.307958,0,107,39733.3307407407,2008-10-12,07:56:16
39.969529,116.307941,0,109,39733.3307638889,2008-10-12,07:56:18
39.969519,116.307921,0,111,39733.330787037,2008-10-12,07:56:20
39.969534,116.307909,0,112,39733.3308101852,2008-10-12,07:56:22
39.969553,116.307897,0,113,39733.3308333333,2008-10-12,07:56:24
39.969569,116.307895,0,114,39733.3308564815,2008-10-12,07:56:26
39.969584,116.307878,0,115,39733.3308796296,2008-10-12,07:56:28
39.969604,116.307869,0,116,39733.3309027778,2008-10-12,07:56:30
39.96962,116.307866,0,117,39733.3309259259,2008-10-12,07:56:32
39.969632,116.307866,0,118,39733.3309490741,2008-10-12,07:56:34
39.969663,116.307873,0,119,39733.3309722222,2008-10-12,07:56:36
39.969667,116.307872,0,119,39733.3309953704,2008-10-12,07:56:38
39.96967,116.307863,0,119,39733.3310185185,2008-10-12,07:56:40
39.969703,116.307806,0,119,39733.3310416667,2008-10-12,07:56:42
39.969721,116.307795,0,121,39733.3310648148,2008-10-12,07:56:44
39.969746,116.307767,0,121,39733.331087963,2008-10-12,07:56:46
39.969762,116.307752,0,121,39733.3311111111,2008-10-12,07:56:48
39.969776,116.307751,0,123,39733.3311342593,2008-10-12,07:56:50
39.969787,116.307732,0,124,39733.3311574074,2008-10-12,07:56:52
39.969801,116.307723,0,124,39733.3311805556,2008-10-12,07:56:54
39.969822,116.30771,0,125,39733.3312037037,2008-10-12,07:56:56
39.969835,116.307712,0,125,39733.3312268518,2008-10-12,07:56:58
39.969843,116.307708,0,126,39733.33125,2008-10-12,07:57:00
39.969849,116.307703,0,127,39733.3312731481,2008-10-12,07:57:02
39.96985,116.307702,0,127,39733.3312962963,2008-10-12,07:57:04
39.96985,116.307702,0,128,39733.3313194444,2008-10-12,07:57:06
39.96985,116.307702,0,128,39733.3313425926,2008-10-12,07:57:08
39.969851,116.307702,0,128,39733.3313657407,2008-10-12,07:57:10
39.969853,116.3077,0,128,39733.3313888889,2008-10-12,07:57:12
39.969856,116.307698,0,128,39733.331412037,2008-10-12,07:57:14
39.96986,116.307696,0,128,39733.3314351852,2008-10-12,07:57:16
39.969926,116.307631,0,128,39733.3314583333,2008-10-12,07:57:18
39.969973,116.307612,0,126,39733.3314814815,2008-10-12,07:57:20
39.970001,116.307577,0,125,39733.3315046296,2008-10-12,07:57:22
39.970034,116.307547,0,125,39733.3315277778,2008-10-12,07:57:24
39.970048,116.307519,0,125,39733.3315509259,2008-10-12,07:57:26
39.970067,116.307492,0,125,39733.3315740741,2008-10-12,07:57:28
39.970096,116.307455,0,125,39733.3315972222,2008-10-12,07:57:30
39.970121,116.307413,0,124,39733.3316203704,2008-10-12,07:57:32
39.970134,116.307377,0,124,39733.3316435185,2008-10-12,07:57:34
39.970138,116.307343,0,124,39733.3316666667,2008-10-12,07:57:36
39.970144,116.307315,0,125,39733.3316898148,2008-10-12,07:57:38
39.970154,116.307293,0,125,39733.331712963,2008-10-12,07:57:40
39.970162,116.307267,0,125,39733.3317361111,2008-10-12,07:57:42
39.970176,116.30724,0,124,39733.3317592593,2008-10-12,07:57:44
39.970195,116.307206,0,124,39733.3317824074,2008-10-12,07:57:46
39.970208,116.307188,0,124,39733.3318055556,2008-10-12,07:57:48
39.970214,116.307171,0,124,39733.3318287037,2008-10-12,07:57:50
39.970222,116.307163,0,124,39733.3318518519,2008-10-12,07:57:52
39.970221,116.307157,0,125,39733.331875,2008-10-12,07:57:54
39.970193,116.307139,0,126,39733.3318981482,2008-10-12,07:57:56
39.970185,116.307123,0,126,39733.3319212963,2008-10-12,07:57:58
39.970182,116.3071,0,126,39733.3319444444,2008-10-12,07:58:00
39.970192,116.307093,0,127,39733.3319675926,2008-10-12,07:58:02
39.970197,116.307093,0,128,39733.3319907407,2008-10-12,07:58:04
39.970207,116.307089,0,128,39733.3320138889,2008-10-12,07:58:06
39.970217,116.307088,0,128,39733.332037037,2008-10-12,07:58:08
39.970243,116.307052,0,128,39733.3320601852,2008-10-12,07:58:10
39.970269,116.307021,0,126,39733.3320833333,2008-10-12,07:58:12
39.970295,116.306994,0,127,39733.3321064815,2008-10-12,07:58:14
39.97031,116.306959,0,128,39733.3321296296,2008-10-12,07:58:16
39.970323,116.306936,0,130,39733.3321527778,2008-10-12,07:58:18
39.970342,116.306911,0,131,39733.3321759259,2008-10-12,07:58:20
39.970364,116.306885,0,131,39733.3321990741,2008-10-12,07:58:22
39.970374,116.306868,0,131,39733.3322222222,2008-10-12,07:58:24
39.970398,116.30684,0,132,39733.3322453704,2008-10-12,07:58:26
39.970408,116.306822,0,132,39733.3322685185,2008-10-12,07:58:28
39.970416,116.306797,0,133,39733.3322916667,2008-10-12,07:58:30
39.970421,116.306777,0,133,39733.3323148148,2008-10-12,07:58:32
39.970418,116.306745,0,134,39733.332337963,2008-10-12,07:58:34
39.970434,116.306726,0,134,39733.3323611111,2008-10-12,07:58:36
39.970442,116.306702,0,134,39733.3323842593,2008-10-12,07:58:38
39.970444,116.306683,0,133,39733.3324074074,2008-10-12,07:58:40
39.970442,116.306668,0,133,39733.3324305556,2008-10-12,07:58:42
39.970462,116.306634,0,133,39733.3324537037,2008-10-12,07:58:44
39.970469,116.306617,0,133,39733.3324768519,2008-10-12,07:58:46
39.970474,116.3066,0,133,39733.3325,2008-10-12,07:58:48
39.970484,116.306573,0,133,39733.3325231481,2008-10-12,07:58:50
39.970478,116.306564,0,133,39733.3325462963,2008-10-12,07:58:52
39.97048,116.30655,0,133,39733.3325694444,2008-10-12,07:58:54
39.970472,116.306521,0,133,39733.3325925926,2008-10-12,07:58:56
39.970474,116.30652,0,134,39733.3326157407,2008-10-12,07:58:58
39.970475,116.306518,0,134,39733.3326388889,2008-10-12,07:59:00
39.970476,116.306517,0,134,39733.332662037,2008-10-12,07:59:02
39.970477,116.306516,0,134,39733.3326851852,2008-10-12,07:59:04
39.970479,116.306515,0,134,39733.3327083333,2008-10-12,07:59:06
39.970479,116.306515,0,134,39733.3327314815,2008-10-12,07:59:08
39.970488,116.306501,0,134,39733.3327546296,2008-10-12,07:59:10
39.970492,116.306476,0,133,39733.3327777778,2008-10-12,07:59:12
39.97049,116.306457,0,133,39733.3328009259,2008-10-12,07:59:14
39.970469,116.306452,0,130,39733.3328240741,2008-10-12,07:59:16
39.970453,116.306428,0,131,39733.3328472222,2008-10-12,07:59:18
39.970451,116.306424,0,131,39733.3328703704,2008-10-12,07:59:20
39.970451,116.306423,0,131,39733.3328935185,2008-10-12,07:59:22
39.970449,116.306423,0,131,39733.3329166667,2008-10-12,07:59:24
39.970447,116.306423,0,131,39733.3329398148,2008-10-12,07:59:26
39.970447,116.306423,0,131,39733.332962963,2008-10-12,07:59:28
39.970448,116.306421,0,131,39733.3329861111,2008-10-12,07:59:30
39.970449,116.306419,0,131,39733.3330092593,2008-10-12,07:59:32
39.970449,116.306418,0,131,39733.3330324074,2008-10-12,07:59:34
39.970446,116.306417,0,131,39733.3330555556,2008-10-12,07:59:36
39.970442,116.306419,0,131,39733.3330787037,2008-10-12,07:59:38
39.970439,116.306416,0,131,39733.3331018519,2008-10-12,07:59:40
39.970439,116.306413,0,132,39733.333125,2008-10-12,07:59:42
39.97044,116.306366,0,132,39733.3331481481,2008-10-12,07:59:44
39.970318,116.306245,0,124,39733.3331712963,2008-10-12,07:59:46
39.970285,116.306172,0,121,39733.3331944444,2008-10-12,07:59:48
39.970267,116.306138,0,121,39733.3332175926,2008-10-12,07:59:50
39.970255,116.306122,0,121,39733.3332407407,2008-10-12,07:59:52
39.970238,116.306107,0,120,39733.3332638889,2008-10-12,07:59:54
39.970249,116.306095,0,121,39733.333287037,2008-10-12,07:59:56
39.970239,116.306089,0,121,39733.3333101852,2008-10-12,07:59:58
39.970243,116.306086,0,122,39733.3333333333,2008-10-12,08:00:00
39.970247,116.306083,0,122,39733.3333564815,2008-10-12,08:00:02
39.970258,116.306071,0,122,39733.3333796296,2008-10-12,08:00:04
39.970273,116.306048,0,123,39733.3334027778,2008-10-12,08:00:06
39.970293,116.306028,0,123,39733.3334259259,2008-10-12,08:00:08
39.970266,116.305961,0,124,39733.3334490741,2008-10-12,08:00:10
39.970278,116.305929,0,125,39733.3334722222,2008-10-12,08:00:12
39.970297,116.3059,0,125,39733.3334953704,2008-10-12,08:00:14
39.970307,116.30588,0,126,39733.3335185185,2008-10-12,08:00:16
39.970311,116.305851,0,130,39733.3335416667,2008-10-12,08:00:18
39.970321,116.305823,0,131,39733.3335648148,2008-10-12,08:00:20
39.970318,116.305802,0,132,39733.333587963,2008-10-12,08:00:22
39.970332,116.305767,0,133,39733.3336111111,2008-10-12,08:00:24
39.97034,116.305746,0,135,39733.3336342593,2008-10-12,08:00:26
39.970357,116.305726,0,136,39733.3336574074,2008-10-12,08:00:28
39.970369,116.305703,0,138,39733.3336805556,2008-10-12,08:00:30
39.970377,116.305683,0,141,39733.3337037037,2008-10-12,08:00:32
39.97038,116.305657,0,143,39733.3337268519,2008-10-12,08:00:34
39.97038,116.305625,0,145,39733.33375,2008-10-12,08:00:36
39.970378,116.305589,0,146,39733.3337731481,2008-10-12,08:00:38
39.970374,116.305545,0,148,39733.3337962963,2008-10-12,08:00:40
39.970376,116.305499,0,148,39733.3338194444,2008-10-12,08:00:42
39.97035,116.305465,0,149,39733.3338425926,2008-10-12,08:00:44
39.970219,116.305404,0,148,39733.3338657407,2008-10-12,08:00:46
39.970201,116.305372,0,148,39733.3338888889,2008-10-12,08:00:48
39.970198,116.305341,0,148,39733.333912037,2008-10-12,08:00:50
39.970211,116.305299,0,148,39733.3339351852,2008-10-12,08:00:52
39.97023,116.305277,0,148,39733.3339583333,2008-10-12,08:00:54
39.970243,116.305262,0,149,39733.3339814815,2008-10-12,08:00:56
39.970256,116.305246,0,148,39733.3340046296,2008-10-12,08:00:58
39.970274,116.305233,0,143,39733.3340277778,2008-10-12,08:01:00
39.970297,116.305228,0,141,39733.3340509259,2008-10-12,08:01:02
39.970313,116.305228,0,137,39733.3340740741,2008-10-12,08:01:04
39.970335,116.305212,0,136,39733.3340972222,2008-10-12,08:01:06
39.970343,116.305196,0,137,39733.3341203704,2008-10-12,08:01:08
39.970363,116.305193,0,138,39733.3341435185,2008-10-12,08:01:10
39.970402,116.305205,0,136,39733.3341666667,2008-10-12,08:01:12
39.97044,116.305212,0,129,39733.3341898148,2008-10-12,08:01:14
39.970468,116.305211,0,126,39733.334212963,2008-10-12,08:01:16
39.970498,116.305214,0,129,39733.3342361111,2008-10-12,08:01:18
39.970522,116.305223,0,135,39733.3342592593,2008-10-12,08:01:20
39.970542,116.305217,0,136,39733.3342824074,2008-10-12,08:01:22
39.970556,116.305228,0,140,39733.3343055556,2008-10-12,08:01:24
39.970562,116.305239,0,147,39733.3343287037,2008-10-12,08:01:26
39.970576,116.305236,0,150,39733.3343518519,2008-10-12,08:01:28
39.970585,116.305238,0,153,39733.334375,2008-10-12,08:01:30
39.970605,116.305215,0,158,39733.3343981481,2008-10-12,08:01:32
39.970627,116.305212,0,160,39733.3344212963,2008-10-12,08:01:34
39.970655,116.305211,0,160,39733.3344444444,2008-10-12,08:01:36
39.970683,116.305203,0,161,39733.3344675926,2008-10-12,08:01:38
39.970712,116.305197,0,161,39733.3344907407,2008-10-12,08:01:40
39.970737,116.305212,0,164,39733.3345138889,2008-10-12,08:01:42
39.970755,116.305216,0,165,39733.334537037,2008-10-12,08:01:44
39.970777,116.305226,0,164,39733.3345601852,2008-10-12,08:01:46
39.970794,116.30523,0,164,39733.3345833333,2008-10-12,08:01:48
39.970811,116.305238,0,165,39733.3346064815,2008-10-12,08:01:50
39.970833,116.305235,0,165,39733.3346296296,2008-10-12,08:01:52
39.970851,116.305241,0,168,39733.3346527778,2008-10-12,08:01:54
39.970863,116.305244,0,171,39733.3346759259,2008-10-12,08:01:56
39.970875,116.305243,0,173,39733.3346990741,2008-10-12,08:01:58
39.970887,116.305233,0,175,39733.3347222222,2008-10-12,08:02:00
39.970929,116.305191,0,175,39733.3347453704,2008-10-12,08:02:02
39.970941,116.305188,0,177,39733.3347685185,2008-10-12,08:02:04
39.970973,116.305195,0,180,39733.3347916667,2008-10-12,08:02:06
39.970985,116.305197,0,183,39733.3348148148,2008-10-12,08:02:08
39.970996,116.3052,0,178,39733.334837963,2008-10-12,08:02:10
39.971006,116.305193,0,177,39733.3348611111,2008-10-12,08:02:12
39.971022,116.305184,0,175,39733.3348842593,2008-10-12,08:02:14
39.971025,116.305182,0,176,39733.3349074074,2008-10-12,08:02:16
39.971032,116.305163,0,176,39733.3349305556,2008-10-12,08:02:18
39.971042,116.305139,0,176,39733.3349537037,2008-10-12,08:02:20
39.971055,116.305109,0,176,39733.3349768519,2008-10-12,08:02:22
39.971061,116.305072,0,175,39733.335,2008-10-12,08:02:24
39.971068,116.305067,0,174,39733.3350231481,2008-10-12,08:02:26
39.971074,116.305062,0,174,39733.3350462963,2008-10-12,08:02:28
39.971075,116.305062,0,174,39733.3350694444,2008-10-12,08:02:30
39.971074,116.305062,0,174,39733.3350925926,2008-10-12,08:02:32
39.971074,116.305062,0,174,39733.3351157407,2008-10-12,08:02:34
39.971073,116.305062,0,174,39733.3351388889,2008-10-12,08:02:36
39.971072,116.305063,0,175,39733.335162037,2008-10-12,08:02:38
39.971071,116.305063,0,175,39733.3351851852,2008-10-12,08:02:40
39.971247,116.30432,0,183,39733.3362731481,2008-10-12,08:04:14
39.971247,116.304314,0,180,39733.3362962963,2008-10-12,08:04:16
39.971247,116.30431,0,179,39733.3363194444,2008-10-12,08:04:18
39.971246,116.304309,0,179,39733.3363425926,2008-10-12,08:04:20
39.971245,116.304308,0,178,39733.3363657407,2008-10-12,08:04:22
39.971248,116.304305,0,178,39733.3363888889,2008-10-12,08:04:24
39.971273,116.304236,0,170,39733.336412037,2008-10-12,08:04:26
39.971289,116.304189,0,163,39733.3364351852,2008-10-12,08:04:28
39.971282,116.304163,0,157,39733.3364583333,2008-10-12,08:04:30
39.971277,116.304148,0,155,39733.3364814815,2008-10-12,08:04:32
39.971278,116.304146,0,155,39733.3365046296,2008-10-12,08:04:34
39.971277,116.304146,0,155,39733.3365277778,2008-10-12,08:04:36
39.971275,116.304145,0,155,39733.3365509259,2008-10-12,08:04:38
39.971271,116.304145,0,155,39733.3365740741,2008-10-12,08:04:40
39.971256,116.304122,0,156,39733.3365972222,2008-10-12,08:04:42
39.971233,116.304105,0,155,39733.3366203704,2008-10-12,08:04:44
39.971229,116.304105,0,155,39733.3366435185,2008-10-12,08:04:46
39.971225,116.304106,0,155,39733.3366666667,2008-10-12,08:04:48
39.971222,116.304108,0,155,39733.3366898148,2008-10-12,08:04:50
39.971222,116.304107,0,155,39733.336712963,2008-10-12,08:04:52
39.971223,116.304106,0,155,39733.3367361111,2008-10-12,08:04:54
39.971221,116.304107,0,155,39733.3367592593,2008-10-12,08:04:56
39.971218,116.304109,0,155,39733.3367824074,2008-10-12,08:04:58
39.971219,116.304107,0,155,39733.3368055556,2008-10-12,08:05:00
39.97122,116.304106,0,155,39733.3368287037,2008-10-12,08:05:02
39.971219,116.304106,0,155,39733.3368518518,2008-10-12,08:05:04
39.971218,116.304106,0,155,39733.336875,2008-10-12,08:05:06
39.971215,116.304107,0,155,39733.3368981481,2008-10-12,08:05:08
39.971212,116.304107,0,155,39733.3369212963,2008-10-12,08:05:10
39.971211,116.304107,0,155,39733.3369444444,2008-10-12,08:05:12
39.97121,116.304107,0,155,39733.3369675926,2008-10-12,08:05:14
39.971211,116.304105,0,155,39733.3369907407,2008-10-12,08:05:16
39.971206,116.304064,0,157,39733.3370138889,2008-10-12,08:05:18
39.9712,116.304024,0,159,39733.337037037,2008-10-12,08:05:20
39.971204,116.304009,0,158,39733.3370601852,2008-10-12,08:05:22
39.971205,116.303995,0,156,39733.3370833333,2008-10-12,08:05:24
39.971203,116.303985,0,156,39733.3371064815,2008-10-12,08:05:26
39.971187,116.303992,0,159,39733.3371296296,2008-10-12,08:05:28
39.971169,116.303984,0,161,39733.3371527778,2008-10-12,08:05:30
39.971168,116.303984,0,161,39733.3371759259,2008-10-12,08:05:32
39.971165,116.303985,0,161,39733.3371990741,2008-10-12,08:05:34
39.971179,116.303707,0,170,39733.34,2008-10-12,08:09:36
39.971187,116.303623,0,171,39733.3400231482,2008-10-12,08:09:38
39.971198,116.30355,0,171,39733.3400462963,2008-10-12,08:09:40
39.971212,116.303555,0,171,39733.3400694444,2008-10-12,08:09:42
39.971223,116.303555,0,171,39733.3400925926,2008-10-12,08:09:44
39.971238,116.30359,0,171,39733.3401157407,2008-10-12,08:09:46
39.97125,116.303633,0,171,39733.3401388889,2008-10-12,08:09:48
39.971262,116.303697,0,172,39733.340162037,2008-10-12,08:09:50
39.971263,116.303728,0,171,39733.3401851852,2008-10-12,08:09:52
39.971257,116.303752,0,171,39733.3402083333,2008-10-12,08:09:54
39.971253,116.303754,0,171,39733.3402314815,2008-10-12,08:09:56
39.971249,116.303757,0,171,39733.3402546296,2008-10-12,08:09:58
39.971245,116.303759,0,171,39733.3402777778,2008-10-12,08:10:00
39.971232,116.303774,0,172,39733.3403009259,2008-10-12,08:10:02
39.971211,116.303795,0,173,39733.3403240741,2008-10-12,08:10:04
39.971185,116.303827,0,174,39733.3403472222,2008-10-12,08:10:06
39.971163,116.303855,0,175,39733.3403703704,2008-10-12,08:10:08
39.971149,116.303878,0,175,39733.3403935185,2008-10-12,08:10:10
39.971139,116.303912,0,177,39733.3404166667,2008-10-12,08:10:12
39.971131,116.303948,0,177,39733.3404398148,2008-10-12,08:10:14
39.971123,116.303981,0,178,39733.340462963,2008-10-12,08:10:16
39.97111,116.304015,0,179,39733.3404861111,2008-10-12,08:10:18
39.971111,116.304044,0,181,39733.3405092593,2008-10-12,08:10:20
39.971118,116.304061,0,181,39733.3405324074,2008-10-12,08:10:22
39.971123,116.304072,0,181,39733.3405555556,2008-10-12,08:10:24
39.971132,116.304077,0,181,39733.3405787037,2008-10-12,08:10:26
39.971137,116.304074,0,181,39733.3406018519,2008-10-12,08:10:28
39.971137,116.304064,0,182,39733.340625,2008-10-12,08:10:30
39.971132,116.304061,0,182,39733.3406481481,2008-10-12,08:10:32
39.971128,116.304063,0,182,39733.3406712963,2008-10-12,08:10:34
39.971121,116.304049,0,182,39733.3406944444,2008-10-12,08:10:36
39.971119,116.304033,0,182,39733.3407175926,2008-10-12,08:10:38
39.971117,116.304016,0,182,39733.3407407407,2008-10-12,08:10:40
39.971112,116.304015,0,182,39733.3407638889,2008-10-12,08:10:42
39.971107,116.304017,0,182,39733.340787037,2008-10-12,08:10:44
39.971103,116.304019,0,182,39733.3408101852,2008-10-12,08:10:46
39.9711,116.30402,0,182,39733.3408333333,2008-10-12,08:10:48
39.971099,116.30402,0,182,39733.3408564815,2008-10-12,08:10:50
39.971097,116.30402,0,182,39733.3408796296,2008-10-12,08:10:52
39.971094,116.304021,0,182,39733.3409027778,2008-10-12,08:10:54
39.97109,116.304002,0,182,39733.3409259259,2008-10-12,08:10:56
39.971109,116.303989,0,182,39733.3409490741,2008-10-12,08:10:58
39.97112,116.303969,0,182,39733.3409722222,2008-10-12,08:11:00
39.971121,116.303957,0,182,39733.3409953704,2008-10-12,08:11:02
39.97112,116.303957,0,181,39733.3410185185,2008-10-12,08:11:04
39.971116,116.303959,0,181,39733.3410416667,2008-10-12,08:11:06
39.97111,116.303953,0,181,39733.3410648148,2008-10-12,08:11:08
39.971089,116.303962,0,181,39733.341087963,2008-10-12,08:11:10
39.971077,116.303967,0,181,39733.3411111111,2008-10-12,08:11:12
39.971068,116.303969,0,181,39733.3411342593,2008-10-12,08:11:14
39.971057,116.30397,0,181,39733.3411574074,2008-10-12,08:11:16
39.971041,116.303972,0,181,39733.3411805556,2008-10-12,08:11:18
39.97102,116.303978,0,181,39733.3412037037,2008-10-12,08:11:20
39.971007,116.303983,0,181,39733.3412268519,2008-10-12,08:11:22
39.971003,116.303985,0,181,39733.34125,2008-10-12,08:11:24
39.971,116.30399,0,181,39733.3412731481,2008-10-12,08:11:26
39.971004,116.304001,0,181,39733.3412962963,2008-10-12,08:11:28
39.971008,116.304011,0,182,39733.3413194444,2008-10-12,08:11:30
39.971012,116.304017,0,182,39733.3413425926,2008-10-12,08:11:32
39.971017,116.304033,0,182,39733.3413657407,2008-10-12,08:11:34
39.971021,116.30403,0,182,39733.3413888889,2008-10-12,08:11:36
39.97103,116.304008,0,182,39733.341412037,2008-10-12,08:11:38
39.97104,116.303986,0,182,39733.3414351852,2008-10-12,08:11:40
39.971041,116.303984,0,183,39733.3414583333,2008-10-12,08:11:42
39.971044,116.303982,0,183,39733.3414814815,2008-10-12,08:11:44
39.971047,116.30398,0,183,39733.3415046296,2008-10-12,08:11:46
39.971049,116.303978,0,183,39733.3415277778,2008-10-12,08:11:48
39.971052,116.303976,0,183,39733.3415509259,2008-10-12,08:11:50
39.971057,116.303973,0,183,39733.3415740741,2008-10-12,08:11:52
39.97106,116.303972,0,183,39733.3415972222,2008-10-12,08:11:54
39.971062,116.303971,0,183,39733.3416203704,2008-10-12,08:11:56
39.971062,116.30397,0,183,39733.3416435185,2008-10-12,08:11:58
39.971061,116.30397,0,183,39733.3416666667,2008-10-12,08:12:00
39.971061,116.303969,0,183,39733.3416898148,2008-10-12,08:12:02
39.971062,116.303968,0,183,39733.341712963,2008-10-12,08:12:04
39.971066,116.303966,0,183,39733.3417361111,2008-10-12,08:12:06
39.971082,116.30397,0,183,39733.3417592593,2008-10-12,08:12:08
39.971106,116.303974,0,182,39733.3417824074,2008-10-12,08:12:10
39.971122,116.303975,0,182,39733.3418055556,2008-10-12,08:12:12
39.971127,116.303974,0,182,39733.3418287037,2008-10-12,08:12:14
39.971132,116.303972,0,182,39733.3418518519,2008-10-12,08:12:16
39.971135,116.303971,0,182,39733.341875,2008-10-12,08:12:18
39.971139,116.30397,0,182,39733.3418981481,2008-10-12,08:12:20
39.971143,116.303968,0,182,39733.3419212963,2008-10-12,08:12:22
39.971138,116.303971,0,182,39733.3420138889,2008-10-12,08:12:30
39.971136,116.303972,0,182,39733.342037037,2008-10-12,08:12:32
39.971136,116.303972,0,182,39733.3421527778,2008-10-12,08:12:42
39.971135,116.303973,0,182,39733.3421759259,2008-10-12,08:12:44
39.971184,116.303939,0,198,39733.3425,2008-10-12,08:13:12
39.971174,116.303926,0,203,39733.3425231481,2008-10-12,08:13:14
39.971171,116.303927,0,203,39733.3425462963,2008-10-12,08:13:16
39.971167,116.303928,0,203,39733.3425694444,2008-10-12,08:13:18
39.971164,116.30393,0,202,39733.3425925926,2008-10-12,08:13:20
39.971164,116.303936,0,200,39733.3426157407,2008-10-12,08:13:22
39.971176,116.304043,0,190,39733.3426388889,2008-10-12,08:13:24
39.971213,116.304054,0,159,39733.342662037,2008-10-12,08:13:26
39.97124,116.304057,0,163,39733.3426851852,2008-10-12,08:13:28
39.971272,116.304064,0,164,39733.3427083333,2008-10-12,08:13:30
39.971272,116.304036,0,165,39733.3427314815,2008-10-12,08:13:32
39.971291,116.30403,0,165,39733.3427546296,2008-10-12,08:13:34
39.971302,116.304019,0,166,39733.3427777778,2008-10-12,08:13:36
39.971305,116.304019,0,166,39733.3428009259,2008-10-12,08:13:38
39.971306,116.304018,0,166,39733.3428240741,2008-10-12,08:13:40
39.971311,116.304018,0,166,39733.3428703704,2008-10-12,08:13:44
39.971313,116.304016,0,166,39733.3428935185,2008-10-12,08:13:46
39.971312,116.304017,0,166,39733.3429166667,2008-10-12,08:13:48
39.971297,116.304026,0,166,39733.3429398148,2008-10-12,08:13:50
39.971266,116.304025,0,166,39733.342962963,2008-10-12,08:13:52
39.971247,116.304021,0,166,39733.3429861111,2008-10-12,08:13:54
39.971222,116.304014,0,166,39733.3430092593,2008-10-12,08:13:56
39.970971,116.303803,0,153,39733.3432638889,2008-10-12,08:14:18
39.971063,116.303806,0,124,39733.343287037,2008-10-12,08:14:20
39.971042,116.303715,0,154,39733.3433101852,2008-10-12,08:14:22
39.971098,116.303747,0,165,39733.3433333333,2008-10-12,08:14:24
39.971119,116.303762,0,165,39733.3433564815,2008-10-12,08:14:26
39.971172,116.303764,0,148,39733.3433796296,2008-10-12,08:14:28
39.9712,116.303769,0,141,39733.3434027778,2008-10-12,08:14:30
39.971219,116.30378,0,139,39733.3434259259,2008-10-12,08:14:32
39.971219,116.30378,0,139,39733.3434490741,2008-10-12,08:14:34
39.971216,116.303783,0,139,39733.3434722222,2008-10-12,08:14:36
39.971212,116.303786,0,139,39733.3434953704,2008-10-12,08:14:38
39.971209,116.303788,0,139,39733.3435185185,2008-10-12,08:14:40
39.971196,116.303805,0,144,39733.3435416667,2008-10-12,08:14:42
39.971196,116.303829,0,147,39733.3435648148,2008-10-12,08:14:44
39.97119,116.303855,0,152,39733.343587963,2008-10-12,08:14:46
39.971182,116.303883,0,156,39733.3436111111,2008-10-12,08:14:48
39.971173,116.303894,0,158,39733.3436342593,2008-10-12,08:14:50
39.971152,116.303908,0,162,39733.3436574074,2008-10-12,08:14:52
39.971135,116.303921,0,163,39733.3436805556,2008-10-12,08:14:54
39.971114,116.303936,0,165,39733.3437037037,2008-10-12,08:14:56
39.971099,116.303947,0,166,39733.3437268519,2008-10-12,08:14:58
39.971079,116.303962,0,167,39733.34375,2008-10-12,08:15:00
39.971061,116.30397,0,168,39733.3437731481,2008-10-12,08:15:02
39.97103,116.303983,0,168,39733.3438194444,2008-10-12,08:15:06
39.971028,116.303986,0,168,39733.3439351852,2008-10-12,08:15:16
39.971028,116.303987,0,168,39733.3439583333,2008-10-12,08:15:18
39.971026,116.303989,0,168,39733.3439814815,2008-10-12,08:15:20
39.971023,116.303991,0,168,39733.3440046296,2008-10-12,08:15:22
39.971019,116.303992,0,168,39733.3440277778,2008-10-12,08:15:24
39.971017,116.303993,0,168,39733.3440509259,2008-10-12,08:15:26
39.971018,116.303993,0,168,39733.3440740741,2008-10-12,08:15:28
39.971019,116.303992,0,168,39733.3440972222,2008-10-12,08:15:30
39.971018,116.303993,0,168,39733.3441203704,2008-10-12,08:15:32
39.971015,116.303994,0,168,39733.3441435185,2008-10-12,08:15:34
39.971014,116.303994,0,168,39733.3441666667,2008-10-12,08:15:36
39.971011,116.303995,0,168,39733.3441898148,2008-10-12,08:15:38
39.971009,116.303996,0,168,39733.344212963,2008-10-12,08:15:40
39.971007,116.303997,0,168,39733.3442361111,2008-10-12,08:15:42
39.971004,116.303999,0,168,39733.3442592593,2008-10-12,08:15:44
39.970996,116.304019,0,168,39733.3442824074,2008-10-12,08:15:46
39.971265,116.30404,0,162,39733.3466898148,2008-10-12,08:19:14
39.971267,116.304039,0,162,39733.346712963,2008-10-12,08:19:16
39.971266,116.304039,0,161,39733.3467361111,2008-10-12,08:19:18
39.971267,116.304039,0,161,39733.3467592593,2008-10-12,08:19:20
39.971268,116.304038,0,161,39733.3467824074,2008-10-12,08:19:22
39.971271,116.304037,0,161,39733.3468055556,2008-10-12,08:19:24
39.97127,116.304036,0,161,39733.3468287037,2008-10-12,08:19:26
39.971267,116.304037,0,161,39733.3468518518,2008-10-12,08:19:28
39.971266,116.304038,0,161,39733.346875,2008-10-12,08:19:30
39.971265,116.304038,0,161,39733.3468981481,2008-10-12,08:19:32
39.971264,116.304039,0,161,39733.3469212963,2008-10-12,08:19:34
39.97126,116.304041,0,161,39733.3469444444,2008-10-12,08:19:36
39.971248,116.304046,0,161,39733.3469675926,2008-10-12,08:19:38
39.971246,116.304047,0,161,39733.3469907407,2008-10-12,08:19:40
39.971244,116.304045,0,161,39733.3470138889,2008-10-12,08:19:42
39.971244,116.304044,0,161,39733.347037037,2008-10-12,08:19:44
39.971247,116.304043,0,161,39733.3470601852,2008-10-12,08:19:46
39.971247,116.304043,0,161,39733.3470833333,2008-10-12,08:19:48
39.971247,116.304043,0,161,39733.3471064815,2008-10-12,08:19:50
39.971243,116.304045,0,161,39733.3471296296,2008-10-12,08:19:52
39.971227,116.304051,0,162,39733.3471527778,2008-10-12,08:19:54
39.971214,116.304058,0,162,39733.3471759259,2008-10-12,08:19:56
39.971206,116.304058,0,163,39733.3471990741,2008-10-12,08:19:58
39.971211,116.304065,0,163,39733.3472222222,2008-10-12,08:20:00
39.971223,116.304062,0,163,39733.3472453704,2008-10-12,08:20:02
39.971237,116.304054,0,163,39733.3472685185,2008-10-12,08:20:04
39.971251,116.304046,0,163,39733.3472916667,2008-10-12,08:20:06
39.971259,116.304038,0,163,39733.3473148148,2008-10-12,08:20:08
39.971283,116.304029,0,163,39733.347337963,2008-10-12,08:20:10
39.971298,116.304016,0,163,39733.3473611111,2008-10-12,08:20:12
39.97131,116.304014,0,163,39733.3473842593,2008-10-12,08:20:14
39.971323,116.304006,0,163,39733.3474074074,2008-10-12,08:20:16
39.971327,116.304003,0,163,39733.3474305556,2008-10-12,08:20:18
39.971322,116.304003,0,163,39733.3474537037,2008-10-12,08:20:20
39.971295,116.304015,0,163,39733.3474768519,2008-10-12,08:20:22
39.971272,116.304021,0,164,39733.3475,2008-10-12,08:20:24
39.971261,116.304026,0,164,39733.3475231482,2008-10-12,08:20:26
39.971257,116.304027,0,164,39733.3475462963,2008-10-12,08:20:28
39.971254,116.304029,0,164,39733.3475694444,2008-10-12,08:20:30
39.971253,116.30403,0,164,39733.3475925926,2008-10-12,08:20:32
39.971255,116.304029,0,164,39733.3476157407,2008-10-12,08:20:34
39.971256,116.304028,0,164,39733.3476388889,2008-10-12,08:20:36
39.971252,116.30403,0,164,39733.347662037,2008-10-12,08:20:38
39.971213,116.304038,0,164,39733.3476851852,2008-10-12,08:20:40
39.971184,116.304053,0,164,39733.3477083333,2008-10-12,08:20:42
39.971172,116.30407,0,164,39733.3477314815,2008-10-12,08:20:44
39.971161,116.304082,0,164,39733.3477546296,2008-10-12,08:20:46
39.971155,116.304104,0,165,39733.3477777778,2008-10-12,08:20:48
39.971129,116.304114,0,165,39733.3478009259,2008-10-12,08:20:50
39.971118,116.304131,0,165,39733.3478240741,2008-10-12,08:20:52
39.971113,116.304151,0,165,39733.3478472222,2008-10-12,08:20:54
39.971116,116.304178,0,165,39733.3478703704,2008-10-12,08:20:56
39.97112,116.304208,0,166,39733.3478935185,2008-10-12,08:20:58
39.97113,116.304241,0,166,39733.3479166667,2008-10-12,08:21:00
39.971124,116.304262,0,166,39733.3479398148,2008-10-12,08:21:02
39.97111,116.30428,0,166,39733.347962963,2008-10-12,08:21:04
39.971109,116.304302,0,166,39733.3479861111,2008-10-12,08:21:06
39.971116,116.304324,0,167,39733.3480092593,2008-10-12,08:21:08
39.97112,116.304335,0,167,39733.3480324074,2008-10-12,08:21:10
39.971125,116.304338,0,167,39733.3480555556,2008-10-12,08:21:12
39.971131,116.304349,0,168,39733.3480787037,2008-10-12,08:21:14
39.97113,116.304354,0,168,39733.3481018519,2008-10-12,08:21:16
39.971127,116.304359,0,168,39733.348125,2008-10-12,08:21:18
39.971127,116.304355,0,168,39733.3481481481,2008-10-12,08:21:20
39.971135,116.304343,0,169,39733.3481712963,2008-10-12,08:21:22
39.971124,116.304333,0,169,39733.3481944444,2008-10-12,08:21:24
39.971118,116.304319,0,169,39733.3482175926,2008-10-12,08:21:26
39.971114,116.304319,0,169,39733.3482407407,2008-10-12,08:21:28
39.971111,116.304326,0,169,39733.3482638889,2008-10-12,08:21:30
39.971113,116.304336,0,169,39733.348287037,2008-10-12,08:21:32
39.971109,116.304345,0,169,39733.3483101852,2008-10-12,08:21:34
39.971104,116.304353,0,170,39733.3483333333,2008-10-12,08:21:36
39.971104,116.304362,0,170,39733.3483564815,2008-10-12,08:21:38
39.971109,116.304378,0,170,39733.3483796296,2008-10-12,08:21:40
39.971121,116.304397,0,171,39733.3484027778,2008-10-12,08:21:42
39.971137,116.304409,0,171,39733.3484259259,2008-10-12,08:21:44
39.971166,116.304417,0,171,39733.3484490741,2008-10-12,08:21:46
39.971193,116.304414,0,172,39733.3484722222,2008-10-12,08:21:48
39.971207,116.304409,0,172,39733.3484953704,2008-10-12,08:21:50
39.971221,116.3044,0,172,39733.3485185185,2008-10-12,08:21:52
39.971241,116.304396,0,173,39733.3485416667,2008-10-12,08:21:54
39.97126,116.304389,0,173,39733.3485648148,2008-10-12,08:21:56
39.971277,116.304374,0,173,39733.348587963,2008-10-12,08:21:58
39.9713,116.304357,0,174,39733.3486111111,2008-10-12,08:22:00
39.97132,116.304341,0,174,39733.3486342593,2008-10-12,08:22:02
39.971332,116.304327,0,174,39733.3486574074,2008-10-12,08:22:04
39.971325,116.30432,0,174,39733.3486805556,2008-10-12,08:22:06
39.971306,116.304316,0,175,39733.3487037037,2008-10-12,08:22:08
39.971288,116.304319,0,175,39733.3487268519,2008-10-12,08:22:10
39.971285,116.30432,0,175,39733.34875,2008-10-12,08:22:12
39.97126,116.304307,0,175,39733.3487731481,2008-10-12,08:22:14
39.971258,116.304278,0,175,39733.3487962963,2008-10-12,08:22:16
39.97126,116.304252,0,175,39733.3488194444,2008-10-12,08:22:18
39.97126,116.304251,0,175,39733.3488425926,2008-10-12,08:22:20
39.971261,116.30425,0,175,39733.3488657407,2008-10-12,08:22:22
39.971263,116.304249,0,175,39733.3488888889,2008-10-12,08:22:24
39.971265,116.304248,0,175,39733.348912037,2008-10-12,08:22:26
39.971267,116.304246,0,175,39733.3489351852,2008-10-12,08:22:28
39.97127,116.304244,0,175,39733.3489583333,2008-10-12,08:22:30
39.971274,116.304243,0,175,39733.3489814815,2008-10-12,08:22:32
39.971279,116.304241,0,175,39733.3490046296,2008-10-12,08:22:34
39.971282,116.30424,0,175,39733.3490277778,2008-10-12,08:22:36
39.971282,116.304241,0,175,39733.3490509259,2008-10-12,08:22:38
39.971281,116.304243,0,175,39733.3490740741,2008-10-12,08:22:40
39.971284,116.304254,0,176,39733.3490972222,2008-10-12,08:22:42
39.971283,116.304256,0,176,39733.3491203704,2008-10-12,08:22:44
39.971283,116.304257,0,176,39733.3491435185,2008-10-12,08:22:46
39.971284,116.304257,0,176,39733.3491666667,2008-10-12,08:22:48
39.971284,116.304258,0,176,39733.3491898148,2008-10-12,08:22:50
39.971283,116.304259,0,176,39733.349212963,2008-10-12,08:22:52
39.97128,116.304261,0,176,39733.3492361111,2008-10-12,08:22:54
39.971277,116.304263,0,176,39733.3492592593,2008-10-12,08:22:56
39.971277,116.304264,0,176,39733.3492824074,2008-10-12,08:22:58
39.971294,116.304269,0,176,39733.3493055556,2008-10-12,08:23:00
39.971308,116.304284,0,176,39733.3493287037,2008-10-12,08:23:02
39.971311,116.304289,0,175,39733.3493518519,2008-10-12,08:23:04
39.971312,116.304293,0,175,39733.349375,2008-10-12,08:23:06
39.97132,116.304301,0,175,39733.3493981481,2008-10-12,08:23:08
39.971329,116.304315,0,175,39733.3494212963,2008-10-12,08:23:10
39.971339,116.304328,0,175,39733.3494444444,2008-10-12,08:23:12
39.971326,116.304342,0,175,39733.3494675926,2008-10-12,08:23:14
39.971323,116.304365,0,175,39733.3494907407,2008-10-12,08:23:16
39.971327,116.304393,0,175,39733.3495138889,2008-10-12,08:23:18
39.971334,116.304416,0,174,39733.349537037,2008-10-12,08:23:20
39.971327,116.304442,0,174,39733.3495601852,2008-10-12,08:23:22
39.971332,116.304481,0,174,39733.3495833333,2008-10-12,08:23:24
39.971344,116.304528,0,174,39733.3496064815,2008-10-12,08:23:26
39.971342,116.304558,0,174,39733.3496296296,2008-10-12,08:23:28
39.971332,116.304561,0,175,39733.3496527778,2008-10-12,08:23:30
39.971328,116.304585,0,174,39733.3496759259,2008-10-12,08:23:32
39.971328,116.304611,0,174,39733.3496990741,2008-10-12,08:23:34
39.971327,116.304635,0,174,39733.3497222222,2008-10-12,08:23:36
39.971331,116.304662,0,175,39733.3497453704,2008-10-12,08:23:38
39.971335,116.304672,0,175,39733.3497685185,2008-10-12,08:23:40
39.971329,116.304592,0,175,39733.3497916667,2008-10-12,08:23:42
39.971329,116.304543,0,175,39733.3498148148,2008-10-12,08:23:44
39.971336,116.304498,0,175,39733.349837963,2008-10-12,08:23:46
39.971353,116.304468,0,175,39733.3498611111,2008-10-12,08:23:48
39.971369,116.304463,0,175,39733.3498842593,2008-10-12,08:23:50
39.97139,116.304469,0,175,39733.3499074074,2008-10-12,08:23:52
39.971411,116.304479,0,175,39733.3499305556,2008-10-12,08:23:54
39.97143,116.30449,0,175,39733.3499537037,2008-10-12,08:23:56
39.971452,116.304493,0,175,39733.3499768519,2008-10-12,08:23:58
39.971464,116.304496,0,175,39733.35,2008-10-12,08:24:00
39.971473,116.304496,0,175,39733.3500231481,2008-10-12,08:24:02
39.971473,116.30449,0,174,39733.3500462963,2008-10-12,08:24:04
39.971474,116.304485,0,174,39733.3500694444,2008-10-12,08:24:06
39.971471,116.304477,0,174,39733.3500925926,2008-10-12,08:24:08
39.971469,116.304478,0,174,39733.3501157407,2008-10-12,08:24:10
39.971469,116.304478,0,174,39733.3501388889,2008-10-12,08:24:12
39.971466,116.30448,0,174,39733.350162037,2008-10-12,08:24:14
39.971453,116.304495,0,174,39733.3501851852,2008-10-12,08:24:16
39.971438,116.3045,0,174,39733.3502083333,2008-10-12,08:24:18
39.971423,116.3045,0,174,39733.3502314815,2008-10-12,08:24:20
39.971415,116.304485,0,174,39733.3502546296,2008-10-12,08:24:22
39.971419,116.304434,0,175,39733.3502777778,2008-10-12,08:24:24
39.971393,116.304409,0,175,39733.3503009259,2008-10-12,08:24:26
39.971383,116.30439,0,175,39733.3503240741,2008-10-12,08:24:28
39.971373,116.304371,0,174,39733.3503472222,2008-10-12,08:24:30
39.971367,116.304363,0,174,39733.3503703704,2008-10-12,08:24:32
39.971363,116.304364,0,174,39733.3503935185,2008-10-12,08:24:34
39.971362,116.304322,0,174,39733.3504166667,2008-10-12,08:24:36
39.971348,116.304299,0,175,39733.3504398148,2008-10-12,08:24:38
39.971341,116.304283,0,175,39733.350462963,2008-10-12,08:24:40
39.971326,116.304272,0,175,39733.3504861111,2008-10-12,08:24:42
39.97131,116.304231,0,175,39733.3505092593,2008-10-12,08:24:44
39.9713,116.30419,0,175,39733.3505324074,2008-10-12,08:24:46
39.971291,116.304178,0,175,39733.3505555556,2008-10-12,08:24:48
39.971285,116.304176,0,175,39733.3505787037,2008-10-12,08:24:50
39.971283,116.304182,0,175,39733.3506018519,2008-10-12,08:24:52
39.971285,116.304188,0,175,39733.350625,2008-10-12,08:24:54
39.970915,116.305037,0,173,39733.3517824074,2008-10-12,08:26:34
39.971009,116.305107,0,174,39733.3518055556,2008-10-12,08:26:36
39.971064,116.305057,0,177,39733.3518287037,2008-10-12,08:26:38
39.971019,116.305047,0,182,39733.3518518518,2008-10-12,08:26:40
39.971086,116.305091,0,193,39733.351875,2008-10-12,08:26:42
39.971085,116.305094,0,204,39733.3518981481,2008-10-12,08:26:44
39.971088,116.305126,0,209,39733.3519212963,2008-10-12,08:26:46
39.971089,116.305166,0,221,39733.3519444444,2008-10-12,08:26:48
39.971103,116.305195,0,220,39733.3519675926,2008-10-12,08:26:50
39.971109,116.305231,0,219,39733.3519907407,2008-10-12,08:26:52
39.971113,116.305251,0,218,39733.3520138889,2008-10-12,08:26:54
39.971116,116.305257,0,219,39733.352037037,2008-10-12,08:26:56
39.971123,116.305249,0,220,39733.3520601852,2008-10-12,08:26:58
39.97111,116.305256,0,220,39733.3520833333,2008-10-12,08:27:00
39.971104,116.30527,0,222,39733.3521064815,2008-10-12,08:27:02
39.971088,116.305275,0,222,39733.3521296296,2008-10-12,08:27:04
39.971074,116.305278,0,222,39733.3521527778,2008-10-12,08:27:06
39.970975,116.305286,0,229,39733.3521759259,2008-10-12,08:27:08
39.970941,116.305267,0,221,39733.3521990741,2008-10-12,08:27:10
39.970909,116.305262,0,214,39733.3522222222,2008-10-12,08:27:12
39.970889,116.305258,0,214,39733.3522453704,2008-10-12,08:27:14
39.970876,116.305254,0,212,39733.3522685185,2008-10-12,08:27:16
39.970859,116.30524,0,205,39733.3522916667,2008-10-12,08:27:18
39.970804,116.305239,0,196,39733.3523148148,2008-10-12,08:27:20
39.970774,116.305237,0,193,39733.352337963,2008-10-12,08:27:22
39.97074,116.305227,0,190,39733.3523611111,2008-10-12,08:27:24
39.970712,116.305227,0,189,39733.3523842593,2008-10-12,08:27:26
39.970698,116.305239,0,189,39733.3524074074,2008-10-12,08:27:28
39.970698,116.305251,0,189,39733.3524305556,2008-10-12,08:27:30
39.970684,116.305271,0,190,39733.3524537037,2008-10-12,08:27:32
39.970625,116.305261,0,188,39733.3524768518,2008-10-12,08:27:34
39.970598,116.30528,0,191,39733.3525,2008-10-12,08:27:36
39.970571,116.305295,0,194,39733.3525231481,2008-10-12,08:27:38
39.970551,116.305296,0,192,39733.3525462963,2008-10-12,08:27:40
39.970532,116.305303,0,191,39733.3525694444,2008-10-12,08:27:42
39.970498,116.30531,0,190,39733.3525925926,2008-10-12,08:27:44
39.970479,116.305298,0,189,39733.3526157407,2008-10-12,08:27:46
39.970468,116.305292,0,189,39733.3526388889,2008-10-12,08:27:48
39.970454,116.305283,0,188,39733.352662037,2008-10-12,08:27:50
39.970453,116.305272,0,187,39733.3526851852,2008-10-12,08:27:52
39.970418,116.30527,0,186,39733.3527083333,2008-10-12,08:27:54
39.9704,116.305273,0,186,39733.3527314815,2008-10-12,08:27:56
39.970378,116.305288,0,186,39733.3527546296,2008-10-12,08:27:58
39.970356,116.305299,0,185,39733.3527777778,2008-10-12,08:28:00
39.970328,116.305324,0,185,39733.3528009259,2008-10-12,08:28:02
39.970294,116.305328,0,183,39733.3528240741,2008-10-12,08:28:04
39.970265,116.305326,0,184,39733.3528472222,2008-10-12,08:28:06
39.970245,116.305319,0,184,39733.3528703704,2008-10-12,08:28:08
39.970226,116.305323,0,183,39733.3528935185,2008-10-12,08:28:10
39.97021,116.305324,0,182,39733.3529166667,2008-10-12,08:28:12
39.970196,116.30532,0,181,39733.3529398148,2008-10-12,08:28:14
39.970166,116.305321,0,181,39733.352962963,2008-10-12,08:28:16
39.970151,116.30532,0,180,39733.3529861111,2008-10-12,08:28:18
39.97013,116.305326,0,179,39733.3530092593,2008-10-12,08:28:20
39.970103,116.305336,0,179,39733.3530324074,2008-10-12,08:28:22
39.970073,116.305347,0,178,39733.3530555556,2008-10-12,08:28:24
39.970053,116.305366,0,178,39733.3530787037,2008-10-12,08:28:26
39.970035,116.305381,0,177,39733.3531018518,2008-10-12,08:28:28
39.970021,116.305408,0,177,39733.353125,2008-10-12,08:28:30
39.970002,116.305439,0,176,39733.3531481481,2008-10-12,08:28:32
39.969986,116.305472,0,175,39733.3531712963,2008-10-12,08:28:34
39.969979,116.305503,0,174,39733.3531944444,2008-10-12,08:28:36
39.969942,116.305517,0,172,39733.3532175926,2008-10-12,08:28:38
39.969939,116.305555,0,170,39733.3532407407,2008-10-12,08:28:40
39.969928,116.305584,0,169,39733.3532638889,2008-10-12,08:28:42
39.969926,116.305613,0,167,39733.353287037,2008-10-12,08:28:44
39.969918,116.305639,0,166,39733.3533101852,2008-10-12,08:28:46
39.969925,116.305667,0,165,39733.3533333333,2008-10-12,08:28:48
39.969935,116.305701,0,165,39733.3533564815,2008-10-12,08:28:50
39.969945,116.305725,0,165,39733.3533796296,2008-10-12,08:28:52
39.969949,116.305751,0,165,39733.3534027778,2008-10-12,08:28:54
39.969949,116.305785,0,165,39733.3534259259,2008-10-12,08:28:56
39.969956,116.305817,0,165,39733.3534490741,2008-10-12,08:28:58
39.969951,116.305855,0,165,39733.3534722222,2008-10-12,08:29:00
39.969939,116.305884,0,165,39733.3534953704,2008-10-12,08:29:02
39.969944,116.305916,0,164,39733.3535185185,2008-10-12,08:29:04
39.969947,116.305945,0,163,39733.3535416667,2008-10-12,08:29:06
39.969958,116.305977,0,162,39733.3535648148,2008-10-12,08:29:08
39.96997,116.306007,0,161,39733.353587963,2008-10-12,08:29:10
39.969974,116.306037,0,160,39733.3536111111,2008-10-12,08:29:12
39.969972,116.306072,0,158,39733.3536342593,2008-10-12,08:29:14
39.969978,116.306099,0,155,39733.3536574074,2008-10-12,08:29:16
39.969983,116.306126,0,153,39733.3536805556,2008-10-12,08:29:18
39.969989,116.306159,0,151,39733.3537037037,2008-10-12,08:29:20
39.969996,116.306186,0,150,39733.3537268518,2008-10-12,08:29:22
39.969997,116.306214,0,149,39733.35375,2008-10-12,08:29:24
39.970006,116.306247,0,147,39733.3537731481,2008-10-12,08:29:26
39.970024,116.306274,0,146,39733.3537962963,2008-10-12,08:29:28
39.970034,116.306309,0,145,39733.3538194444,2008-10-12,08:29:30
39.970041,116.306345,0,146,39733.3538425926,2008-10-12,08:29:32
39.970045,116.306374,0,146,39733.3538657407,2008-10-12,08:29:34
39.970041,116.306405,0,145,39733.3538888889,2008-10-12,08:29:36
39.970038,116.306434,0,145,39733.353912037,2008-10-12,08:29:38
39.97004,116.30647,0,145,39733.3539351852,2008-10-12,08:29:40
39.970038,116.306498,0,144,39733.3539583333,2008-10-12,08:29:42
39.970039,116.306527,0,145,39733.3539814815,2008-10-12,08:29:44
39.97003,116.306559,0,145,39733.3540046296,2008-10-12,08:29:46
39.970042,116.306582,0,146,39733.3540277778,2008-10-12,08:29:48
39.969997,116.306569,0,144,39733.3540509259,2008-10-12,08:29:50
39.969989,116.306573,0,144,39733.3540740741,2008-10-12,08:29:52
39.969984,116.306571,0,144,39733.3540972222,2008-10-12,08:29:54
39.969975,116.306571,0,144,39733.3541203704,2008-10-12,08:29:56
39.969911,116.30656,0,143,39733.3541435185,2008-10-12,08:29:58
39.969856,116.30654,0,143,39733.3541666667,2008-10-12,08:30:00
39.969814,116.30657,0,144,39733.3541898148,2008-10-12,08:30:02
39.969786,116.30657,0,144,39733.354212963,2008-10-12,08:30:04
39.969771,116.306584,0,142,39733.3542361111,2008-10-12,08:30:06
39.969748,116.306588,0,141,39733.3542592593,2008-10-12,08:30:08
39.969735,116.306602,0,138,39733.3542824074,2008-10-12,08:30:10
39.969698,116.306608,0,137,39733.3543055556,2008-10-12,08:30:12
39.96969,116.306611,0,136,39733.3543287037,2008-10-12,08:30:14
39.969685,116.306617,0,135,39733.3543518518,2008-10-12,08:30:16
39.969681,116.306622,0,134,39733.354375,2008-10-12,08:30:18
39.969675,116.306636,0,133,39733.3543981481,2008-10-12,08:30:20
39.969675,116.306646,0,132,39733.3544212963,2008-10-12,08:30:22
39.969677,116.306645,0,131,39733.3544444444,2008-10-12,08:30:24
39.969671,116.306647,0,130,39733.3544675926,2008-10-12,08:30:26
39.969673,116.306651,0,129,39733.3544907407,2008-10-12,08:30:28
39.969654,116.306667,0,128,39733.3545138889,2008-10-12,08:30:30
39.969626,116.30667,0,129,39733.354537037,2008-10-12,08:30:32
39.969594,116.30668,0,129,39733.3545601852,2008-10-12,08:30:34
39.969553,116.306685,0,128,39733.3545833333,2008-10-12,08:30:36
39.969513,116.306669,0,127,39733.3546064815,2008-10-12,08:30:38
39.969483,116.306682,0,125,39733.3546296296,2008-10-12,08:30:40
39.969448,116.306714,0,123,39733.3546527778,2008-10-12,08:30:42
39.969439,116.306749,0,121,39733.3546759259,2008-10-12,08:30:44
39.96942,116.30678,0,119,39733.3546990741,2008-10-12,08:30:46
39.969413,116.306819,0,118,39733.3547222222,2008-10-12,08:30:48
39.969412,116.306843,0,118,39733.3547453704,2008-10-12,08:30:50
39.969401,116.30689,0,117,39733.3547685185,2008-10-12,08:30:52
39.969397,116.306914,0,117,39733.3547916667,2008-10-12,08:30:54
39.969406,116.306949,0,117,39733.3548148148,2008-10-12,08:30:56
39.969402,116.306996,0,119,39733.354837963,2008-10-12,08:30:58
39.969411,116.307026,0,119,39733.3548611111,2008-10-12,08:31:00
39.969423,116.307054,0,119,39733.3548842593,2008-10-12,08:31:02
39.969429,116.30707,0,119,39733.3549074074,2008-10-12,08:31:04
39.969411,116.3071,0,120,39733.3549305556,2008-10-12,08:31:06
39.969397,116.30713,0,121,39733.3549537037,2008-10-12,08:31:08
39.96939,116.307149,0,122,39733.3549768519,2008-10-12,08:31:10
39.96938,116.307166,0,122,39733.355,2008-10-12,08:31:12
39.969371,116.307178,0,121,39733.3550231481,2008-10-12,08:31:14
39.969359,116.30719,0,120,39733.3550462963,2008-10-12,08:31:16
39.969346,116.307204,0,120,39733.3550694444,2008-10-12,08:31:18
39.969329,116.30722,0,120,39733.3550925926,2008-10-12,08:31:20
39.96932,116.307244,0,120,39733.3551157407,2008-10-12,08:31:22
39.969329,116.307266,0,121,39733.3551388889,2008-10-12,08:31:24
39.969336,116.30729,0,121,39733.355162037,2008-10-12,08:31:26
39.969338,116.30732,0,121,39733.3551851852,2008-10-12,08:31:28
39.969336,116.307344,0,122,39733.3552083333,2008-10-12,08:31:30
39.969336,116.307374,0,121,39733.3552314815,2008-10-12,08:31:32
39.969343,116.307404,0,122,39733.3552546296,2008-10-12,08:31:34
39.969349,116.307437,0,122,39733.3552777778,2008-10-12,08:31:36
39.969336,116.307478,0,124,39733.3553009259,2008-10-12,08:31:38
39.969332,116.307518,0,125,39733.3553240741,2008-10-12,08:31:40
39.969332,116.307553,0,126,39733.3553472222,2008-10-12,08:31:42
39.969338,116.307571,0,127,39733.3553703704,2008-10-12,08:31:44
39.969343,116.307595,0,128,39733.3553935185,2008-10-12,08:31:46
39.969343,116.307626,0,128,39733.3554166667,2008-10-12,08:31:48
39.969351,116.307657,0,128,39733.3554398148,2008-10-12,08:31:50
39.969358,116.307694,0,129,39733.355462963,2008-10-12,08:31:52
39.969342,116.30773,0,129,39733.3554861111,2008-10-12,08:31:54
39.969326,116.307762,0,129,39733.3555092593,2008-10-12,08:31:56
39.9693,116.307788,0,129,39733.3555324074,2008-10-12,08:31:58
39.969288,116.307814,0,129,39733.3555555556,2008-10-12,08:32:00
39.969293,116.307835,0,128,39733.3555787037,2008-10-12,08:32:02
39.969273,116.307853,0,128,39733.3556018519,2008-10-12,08:32:04
39.969269,116.307883,0,129,39733.355625,2008-10-12,08:32:06
39.969256,116.307909,0,129,39733.3556481482,2008-10-12,08:32:08
39.969214,116.30794,0,130,39733.3556712963,2008-10-12,08:32:10
39.969211,116.307972,0,129,39733.3556944444,2008-10-12,08:32:12
39.969199,116.307997,0,129,39733.3557175926,2008-10-12,08:32:14
39.969196,116.308025,0,128,39733.3557407407,2008-10-12,08:32:16
39.969194,116.308057,0,127,39733.3557638889,2008-10-12,08:32:18
39.969188,116.308087,0,126,39733.355787037,2008-10-12,08:32:20
39.969203,116.308122,0,125,39733.3558101852,2008-10-12,08:32:22
39.969232,116.308163,0,126,39733.3558333333,2008-10-12,08:32:24
39.969242,116.308189,0,128,39733.3558564815,2008-10-12,08:32:26
39.969238,116.308215,0,130,39733.3558796296,2008-10-12,08:32:28
39.969233,116.308248,0,131,39733.3559027778,2008-10-12,08:32:30
39.969234,116.308287,0,132,39733.3559259259,2008-10-12,08:32:32
39.969243,116.308319,0,133,39733.3559490741,2008-10-12,08:32:34
39.969243,116.308355,0,133,39733.3559722222,2008-10-12,08:32:36
39.969255,116.308383,0,133,39733.3559953704,2008-10-12,08:32:38
39.96927,116.30841,0,133,39733.3560185185,2008-10-12,08:32:40
39.969276,116.308434,0,133,39733.3560416667,2008-10-12,08:32:42
39.969291,116.308468,0,133,39733.3560648148,2008-10-12,08:32:44
39.969291,116.308515,0,136,39733.356087963,2008-10-12,08:32:46
39.969293,116.30855,0,135,39733.3561111111,2008-10-12,08:32:48
39.969308,116.308576,0,135,39733.3561342593,2008-10-12,08:32:50
39.969319,116.308611,0,134,39733.3561574074,2008-10-12,08:32:52
39.969311,116.308648,0,134,39733.3561805556,2008-10-12,08:32:54
39.969334,116.308681,0,134,39733.3562037037,2008-10-12,08:32:56
39.96933,116.308723,0,135,39733.3562268519,2008-10-12,08:32:58
39.969329,116.308759,0,137,39733.35625,2008-10-12,08:33:00
39.969343,116.308795,0,138,39733.3562731481,2008-10-12,08:33:02
39.969354,116.308834,0,140,39733.3562962963,2008-10-12,08:33:04
39.969367,116.308865,0,141,39733.3563194444,2008-10-12,08:33:06
39.969375,116.308893,0,144,39733.3563425926,2008-10-12,08:33:08
39.969379,116.30894,0,146,39733.3563657407,2008-10-12,08:33:10
39.969392,116.308967,0,147,39733.3563888889,2008-10-12,08:33:12
39.969404,116.308996,0,148,39733.356412037,2008-10-12,08:33:14
39.969423,116.309032,0,150,39733.3564351852,2008-10-12,08:33:16
39.969447,116.309072,0,152,39733.3564583333,2008-10-12,08:33:18
39.969459,116.309095,0,154,39733.3564814815,2008-10-12,08:33:20
39.969452,116.309128,0,155,39733.3565046296,2008-10-12,08:33:22
39.969472,116.309162,0,158,39733.3565277778,2008-10-12,08:33:24
39.969459,116.309207,0,160,39733.3565509259,2008-10-12,08:33:26
39.969484,116.309243,0,164,39733.3565740741,2008-10-12,08:33:28
39.969477,116.309256,0,166,39733.3565972222,2008-10-12,08:33:30
39.969482,116.309279,0,168,39733.3566203704,2008-10-12,08:33:32
39.969487,116.309303,0,169,39733.3566435185,2008-10-12,08:33:34
39.96948,116.309305,0,170,39733.3566666667,2008-10-12,08:33:36
39.969463,116.309309,0,170,39733.3566898148,2008-10-12,08:33:38
39.969433,116.309303,0,170,39733.356712963,2008-10-12,08:33:40
39.969402,116.309309,0,171,39733.3567361111,2008-10-12,08:33:42
39.969371,116.309323,0,173,39733.3567592593,2008-10-12,08:33:44
39.969346,116.309338,0,175,39733.3567824074,2008-10-12,08:33:46
39.969325,116.309349,0,177,39733.3568055556,2008-10-12,08:33:48
39.969306,116.309369,0,178,39733.3568287037,2008-10-12,08:33:50
39.969288,116.309395,0,179,39733.3568518519,2008-10-12,08:33:52
39.96925,116.309489,0,185,39733.356875,2008-10-12,08:33:54
39.969247,116.309521,0,185,39733.3568981481,2008-10-12,08:33:56
39.969236,116.309558,0,186,39733.3569212963,2008-10-12,08:33:58
39.969224,116.309596,0,187,39733.3569444444,2008-10-12,08:34:00
39.969088,116.309571,0,183,39733.3569675926,2008-10-12,08:34:02
39.969055,116.309588,0,183,39733.3569907407,2008-10-12,08:34:04
39.969054,116.309599,0,184,39733.3570138889,2008-10-12,08:34:06
39.969048,116.309626,0,184,39733.357037037,2008-10-12,08:34:08
39.969044,116.309656,0,186,39733.3570601852,2008-10-12,08:34:10
39.969041,116.309678,0,186,39733.3570833333,2008-10-12,08:34:12
39.969004,116.309694,0,185,39733.3571064815,2008-10-12,08:34:14
39.968982,116.309716,0,186,39733.3571296296,2008-10-12,08:34:16
39.968979,116.309753,0,187,39733.3571527778,2008-10-12,08:34:18
39.968978,116.309785,0,188,39733.3571759259,2008-10-12,08:34:20
39.968975,116.309803,0,188,39733.3571990741,2008-10-12,08:34:22
39.968977,116.309817,0,189,39733.3572222222,2008-10-12,08:34:24
39.968969,116.309823,0,190,39733.3572453704,2008-10-12,08:34:26
39.968967,116.30983,0,191,39733.3572685185,2008-10-12,08:34:28
39.968963,116.309838,0,192,39733.3572916667,2008-10-12,08:34:30
39.968956,116.309842,0,193,39733.3573148148,2008-10-12,08:34:32
39.968941,116.309838,0,194,39733.357337963,2008-10-12,08:34:34
39.968945,116.309841,0,198,39733.3573611111,2008-10-12,08:34:36
39.968846,116.309853,0,212,39733.3573842593,2008-10-12,08:34:38
39.968817,116.30986,0,212,39733.3574074074,2008-10-12,08:34:40
39.968806,116.309889,0,214,39733.3574305556,2008-10-12,08:34:42
39.968794,116.309925,0,214,39733.3574537037,2008-10-12,08:34:44
39.968809,116.309962,0,217,39733.3574768519,2008-10-12,08:34:46
39.968803,116.30999,0,218,39733.3575,2008-10-12,08:34:48
39.968813,116.31002,0,219,39733.3575231481,2008-10-12,08:34:50
39.968809,116.310062,0,220,39733.3575462963,2008-10-12,08:34:52
39.968801,116.310101,0,221,39733.3575694444,2008-10-12,08:34:54
39.968788,116.310133,0,223,39733.3575925926,2008-10-12,08:34:56
39.968786,116.310157,0,225,39733.3576157407,2008-10-12,08:34:58
39.968766,116.310196,0,228,39733.3576388889,2008-10-12,08:35:00
39.968761,116.310238,0,228,39733.357662037,2008-10-12,08:35:02
39.968757,116.310275,0,228,39733.3576851852,2008-10-12,08:35:04
39.968753,116.310311,0,229,39733.3577083333,2008-10-12,08:35:06
39.968735,116.310348,0,231,39733.3577314815,2008-10-12,08:35:08
39.968703,116.310361,0,232,39733.3577546296,2008-10-12,08:35:10
39.9687,116.310407,0,233,39733.3577777778,2008-10-12,08:35:12
39.968716,116.310406,0,236,39733.3578009259,2008-10-12,08:35:14
39.968716,116.310447,0,237,39733.3578240741,2008-10-12,08:35:16
39.968707,116.310477,0,237,39733.3578472222,2008-10-12,08:35:18
39.968701,116.310502,0,238,39733.3578703704,2008-10-12,08:35:20
39.968702,116.310527,0,239,39733.3578935185,2008-10-12,08:35:22
39.968718,116.310566,0,239,39733.3579166667,2008-10-12,08:35:24
39.968724,116.310591,0,241,39733.3579398148,2008-10-12,08:35:26
39.968731,116.310624,0,244,39733.357962963,2008-10-12,08:35:28
39.968733,116.310666,0,246,39733.3579861111,2008-10-12,08:35:30
39.968735,116.310695,0,247,39733.3580092593,2008-10-12,08:35:32
39.968719,116.31073,0,248,39733.3580324074,2008-10-12,08:35:34
39.968713,116.310757,0,248,39733.3580555556,2008-10-12,08:35:36
39.968714,116.310779,0,248,39733.3580787037,2008-10-12,08:35:38
39.968714,116.310809,0,248,39733.3581018519,2008-10-12,08:35:40
39.968702,116.310839,0,248,39733.358125,2008-10-12,08:35:42
39.968673,116.310848,0,245,39733.3581481481,2008-10-12,08:35:44
39.96867,116.310855,0,245,39733.3581712963,2008-10-12,08:35:46
39.968651,116.310869,0,245,39733.3581944444,2008-10-12,08:35:48
39.968647,116.310892,0,244,39733.3582175926,2008-10-12,08:35:50
39.96865,116.310909,0,243,39733.3582407407,2008-10-12,08:35:52
39.968652,116.310928,0,243,39733.3582638889,2008-10-12,08:35:54
39.968652,116.310961,0,243,39733.358287037,2008-10-12,08:35:56
39.968625,116.310983,0,243,39733.3583101852,2008-10-12,08:35:58
39.968607,116.311011,0,242,39733.3583333333,2008-10-12,08:36:00
39.968588,116.311029,0,242,39733.3583564815,2008-10-12,08:36:02
39.968579,116.311045,0,241,39733.3583796296,2008-10-12,08:36:04
39.968569,116.311059,0,241,39733.3584027778,2008-10-12,08:36:06
39.968555,116.311082,0,240,39733.3584259259,2008-10-12,08:36:08
39.968595,116.311079,0,242,39733.3584490741,2008-10-12,08:36:10
39.968595,116.311107,0,241,39733.3584722222,2008-10-12,08:36:12
39.968608,116.311131,0,242,39733.3584953704,2008-10-12,08:36:14
39.968633,116.311153,0,243,39733.3585185185,2008-10-12,08:36:16
39.968653,116.311179,0,244,39733.3585416667,2008-10-12,08:36:18
39.968642,116.311215,0,244,39733.3585648148,2008-10-12,08:36:20
39.968631,116.311247,0,244,39733.358587963,2008-10-12,08:36:22
39.968637,116.31126,0,243,39733.3586111111,2008-10-12,08:36:24
39.968614,116.31128,0,241,39733.3586342593,2008-10-12,08:36:26
39.968612,116.3113,0,240,39733.3586574074,2008-10-12,08:36:28
39.968603,116.311318,0,239,39733.3586805556,2008-10-12,08:36:30
39.968607,116.31132,0,238,39733.3587037037,2008-10-12,08:36:32
39.9686,116.311319,0,235,39733.3587268519,2008-10-12,08:36:34
39.968556,116.311373,0,238,39733.35875,2008-10-12,08:36:36
39.968554,116.311401,0,236,39733.3587731481,2008-10-12,08:36:38
39.968534,116.311418,0,234,39733.3587962963,2008-10-12,08:36:40
39.968533,116.311446,0,233,39733.3588194444,2008-10-12,08:36:42
39.968565,116.311439,0,228,39733.3588425926,2008-10-12,08:36:44
39.968565,116.311462,0,225,39733.3588657407,2008-10-12,08:36:46
39.968568,116.311486,0,224,39733.3588888889,2008-10-12,08:36:48
39.968564,116.311503,0,222,39733.358912037,2008-10-12,08:36:50
39.968584,116.311525,0,221,39733.3589351852,2008-10-12,08:36:52
39.96858,116.311566,0,221,39733.3589583333,2008-10-12,08:36:54
39.968592,116.311592,0,218,39733.3589814815,2008-10-12,08:36:56
39.968586,116.311613,0,213,39733.3590046296,2008-10-12,08:36:58
39.96855,116.311692,0,207,39733.3590277778,2008-10-12,08:37:00
39.968547,116.311716,0,206,39733.3590509259,2008-10-12,08:37:02
39.968558,116.311749,0,203,39733.3590740741,2008-10-12,08:37:04
39.968564,116.311776,0,203,39733.3590972222,2008-10-12,08:37:06
39.968559,116.311803,0,203,39733.3591203704,2008-10-12,08:37:08
39.968566,116.31184,0,200,39733.3591435185,2008-10-12,08:37:10
39.968578,116.311872,0,198,39733.3591666667,2008-10-12,08:37:12
39.968587,116.311909,0,197,39733.3591898148,2008-10-12,08:37:14
39.968597,116.311948,0,197,39733.359212963,2008-10-12,08:37:16
39.9686,116.311989,0,197,39733.3592361111,2008-10-12,08:37:18
39.968605,116.312011,0,197,39733.3592592593,2008-10-12,08:37:20
39.968599,116.312036,0,196,39733.3592824074,2008-10-12,08:37:22
39.96861,116.312074,0,197,39733.3593055556,2008-10-12,08:37:24
39.968608,116.312106,0,194,39733.3593287037,2008-10-12,08:37:26
39.968609,116.312129,0,193,39733.3593518519,2008-10-12,08:37:28
39.968599,116.312167,0,193,39733.359375,2008-10-12,08:37:30
39.968608,116.312185,0,194,39733.3593981481,2008-10-12,08:37:32
39.96862,116.312224,0,195,39733.3594212963,2008-10-12,08:37:34
39.968627,116.312256,0,196,39733.3594444444,2008-10-12,08:37:36
39.968634,116.312294,0,196,39733.3594675926,2008-10-12,08:37:38
39.968639,116.312325,0,197,39733.3594907407,2008-10-12,08:37:40
39.968633,116.312344,0,196,39733.3595138889,2008-10-12,08:37:42
39.968642,116.312374,0,195,39733.359537037,2008-10-12,08:37:44
39.968649,116.312414,0,196,39733.3595601852,2008-10-12,08:37:46
39.968666,116.312452,0,198,39733.3595833333,2008-10-12,08:37:48
39.968627,116.312761,0,203,39733.3605092593,2008-10-12,08:39:08
39.968593,116.31283,0,209,39733.3605324074,2008-10-12,08:39:10
39.968573,116.312873,0,210,39733.3605555556,2008-10-12,08:39:12
39.96857,116.312908,0,210,39733.3605787037,2008-10-12,08:39:14
39.968543,116.312936,0,207,39733.3606018518,2008-10-12,08:39:16
39.968512,116.312944,0,204,39733.360625,2008-10-12,08:39:18
39.968488,116.312952,0,201,39733.3606481481,2008-10-12,08:39:20
39.968471,116.312986,0,203,39733.3606712963,2008-10-12,08:39:22
39.968448,116.312993,0,204,39733.3606944444,2008-10-12,08:39:24
39.968437,116.313012,0,201,39733.3607175926,2008-10-12,08:39:26
39.968432,116.313043,0,198,39733.3607407407,2008-10-12,08:39:28
39.968442,116.313077,0,196,39733.3607638889,2008-10-12,08:39:30
39.968434,116.313097,0,194,39733.360787037,2008-10-12,08:39:32
39.96844,116.313126,0,193,39733.3608101852,2008-10-12,08:39:34
39.968452,116.31316,0,192,39733.3608333333,2008-10-12,08:39:36
39.968449,116.313203,0,191,39733.3608564815,2008-10-12,08:39:38
39.968423,116.313253,0,194,39733.3608796296,2008-10-12,08:39:40
39.968415,116.313287,0,195,39733.3609027778,2008-10-12,08:39:42
39.968414,116.313302,0,194,39733.3609259259,2008-10-12,08:39:44
39.968423,116.313316,0,195,39733.3609490741,2008-10-12,08:39:46
39.968434,116.313358,0,194,39733.3609722222,2008-10-12,08:39:48
39.968448,116.313391,0,193,39733.3609953704,2008-10-12,08:39:50
39.968464,116.313421,0,193,39733.3610185185,2008-10-12,08:39:52
39.968435,116.313463,0,197,39733.3610416667,2008-10-12,08:39:54
39.968416,116.313497,0,198,39733.3610648148,2008-10-12,08:39:56
39.968416,116.313522,0,198,39733.361087963,2008-10-12,08:39:58
39.968418,116.313547,0,198,39733.3611111111,2008-10-12,08:40:00
39.968424,116.313567,0,198,39733.3611342593,2008-10-12,08:40:02
39.968421,116.313586,0,198,39733.3611574074,2008-10-12,08:40:04
39.968336,116.313597,0,187,39733.3611805556,2008-10-12,08:40:06
39.968339,116.313626,0,187,39733.3612037037,2008-10-12,08:40:08
39.968346,116.313657,0,186,39733.3612268518,2008-10-12,08:40:10
39.968347,116.313695,0,184,39733.36125,2008-10-12,08:40:12
39.968343,116.313731,0,179,39733.3612731481,2008-10-12,08:40:14
39.968334,116.313751,0,178,39733.3612962963,2008-10-12,08:40:16
39.968307,116.313765,0,177,39733.3613194444,2008-10-12,08:40:18
39.968291,116.313785,0,176,39733.3613425926,2008-10-12,08:40:20
39.968262,116.313802,0,174,39733.3613657407,2008-10-12,08:40:22
39.968247,116.313801,0,173,39733.3613888889,2008-10-12,08:40:24
39.968234,116.313803,0,172,39733.361412037,2008-10-12,08:40:26
39.968227,116.313814,0,171,39733.3614351852,2008-10-12,08:40:28
39.96822,116.313819,0,170,39733.3614583333,2008-10-12,08:40:30
39.968211,116.313823,0,169,39733.3614814815,2008-10-12,08:40:32
39.968185,116.313846,0,168,39733.3615046296,2008-10-12,08:40:34
39.968185,116.313852,0,167,39733.3615277778,2008-10-12,08:40:36
39.968163,116.313857,0,166,39733.3615509259,2008-10-12,08:40:38
39.968145,116.313864,0,165,39733.3615740741,2008-10-12,08:40:40
39.968127,116.313876,0,165,39733.3615972222,2008-10-12,08:40:42
39.968113,116.31388,0,164,39733.3616203704,2008-10-12,08:40:44
39.968119,116.313897,0,163,39733.3616435185,2008-10-12,08:40:46
39.968081,116.313908,0,161,39733.3616666667,2008-10-12,08:40:48
39.967987,116.313914,0,158,39733.3616898148,2008-10-12,08:40:50
39.967979,116.313921,0,157,39733.361712963,2008-10-12,08:40:52
39.967924,116.313922,0,155,39733.3617361111,2008-10-12,08:40:54
39.967919,116.313919,0,154,39733.3617592593,2008-10-12,08:40:56
39.967899,116.313922,0,153,39733.3617824074,2008-10-12,08:40:58
39.967871,116.313938,0,152,39733.3618055556,2008-10-12,08:41:00
39.967855,116.313943,0,151,39733.3618287037,2008-10-12,08:41:02
39.967846,116.313953,0,151,39733.3618518518,2008-10-12,08:41:04
39.967843,116.313945,0,151,39733.361875,2008-10-12,08:41:06
39.967826,116.313947,0,151,39733.3618981481,2008-10-12,08:41:08
39.967801,116.313972,0,150,39733.3619212963,2008-10-12,08:41:10
39.967753,116.313993,0,150,39733.3619444444,2008-10-12,08:41:12
39.967742,116.313995,0,150,39733.3619675926,2008-10-12,08:41:14
39.967718,116.31401,0,148,39733.3619907407,2008-10-12,08:41:16
39.967693,116.314017,0,148,39733.3620138889,2008-10-12,08:41:18
39.96767,116.314033,0,145,39733.362037037,2008-10-12,08:41:20
39.967641,116.314047,0,144,39733.3620601852,2008-10-12,08:41:22
39.96762,116.314051,0,142,39733.3620833333,2008-10-12,08:41:24
39.9676,116.31407,0,141,39733.3621064815,2008-10-12,08:41:26
39.967524,116.314066,0,137,39733.3621296296,2008-10-12,08:41:28
39.967507,116.314075,0,135,39733.3621527778,2008-10-12,08:41:30
39.967487,116.314079,0,134,39733.3621759259,2008-10-12,08:41:32
39.967475,116.314084,0,133,39733.3621990741,2008-10-12,08:41:34
39.967452,116.314097,0,132,39733.3622222222,2008-10-12,08:41:36
39.967443,116.314115,0,130,39733.3622453704,2008-10-12,08:41:38
39.967434,116.314117,0,128,39733.3622685185,2008-10-12,08:41:40
39.967406,116.314124,0,126,39733.3622916667,2008-10-12,08:41:42
39.967378,116.314137,0,125,39733.3623148148,2008-10-12,08:41:44
39.967363,116.314149,0,124,39733.362337963,2008-10-12,08:41:46
39.967339,116.314156,0,123,39733.3623611111,2008-10-12,08:41:48
39.967325,116.314163,0,122,39733.3623842593,2008-10-12,08:41:50
39.967321,116.314177,0,121,39733.3624074074,2008-10-12,08:41:52
39.967299,116.314183,0,122,39733.3624305556,2008-10-12,08:41:54
39.967271,116.314185,0,122,39733.3624537037,2008-10-12,08:41:56
39.967249,116.314193,0,121,39733.3624768518,2008-10-12,08:41:58
39.967225,116.314205,0,121,39733.3625,2008-10-12,08:42:00
39.967185,116.314225,0,120,39733.3625231481,2008-10-12,08:42:02
39.96716,116.314229,0,119,39733.3625462963,2008-10-12,08:42:04
39.967145,116.314223,0,118,39733.3625694444,2008-10-12,08:42:06
39.967097,116.31424,0,119,39733.3625925926,2008-10-12,08:42:08
39.967073,116.314245,0,116,39733.3626157407,2008-10-12,08:42:10
39.967073,116.314264,0,116,39733.3626388889,2008-10-12,08:42:12
39.967053,116.31428,0,116,39733.362662037,2008-10-12,08:42:14
39.967018,116.314303,0,114,39733.3626851852,2008-10-12,08:42:16
39.966997,116.314315,0,113,39733.3627083333,2008-10-12,08:42:18
39.966944,116.31433,0,113,39733.3627314815,2008-10-12,08:42:20
39.96689,116.314343,0,113,39733.3627546296,2008-10-12,08:42:22
39.966865,116.314353,0,112,39733.3627777778,2008-10-12,08:42:24
39.966843,116.314368,0,113,39733.3628009259,2008-10-12,08:42:26
39.966819,116.31437,0,112,39733.3628240741,2008-10-12,08:42:28
39.966812,116.314383,0,109,39733.3628472222,2008-10-12,08:42:30
39.966792,116.314388,0,109,39733.3628703704,2008-10-12,08:42:32
39.966755,116.314403,0,110,39733.3628935185,2008-10-12,08:42:34
39.966736,116.314412,0,110,39733.3629166667,2008-10-12,08:42:36
39.966725,116.314416,0,112,39733.3629398148,2008-10-12,08:42:38
39.966692,116.314422,0,112,39733.362962963,2008-10-12,08:42:40
39.966669,116.314427,0,112,39733.3629861111,2008-10-12,08:42:42
39.966648,116.31443,0,110,39733.3630092593,2008-10-12,08:42:44
39.966613,116.314439,0,110,39733.3630324074,2008-10-12,08:42:46
39.966596,116.314438,0,112,39733.3630555556,2008-10-12,08:42:48
39.966579,116.314441,0,113,39733.3630787037,2008-10-12,08:42:50
39.966567,116.314441,0,113,39733.3631018519,2008-10-12,08:42:52
39.96656,116.314421,0,114,39733.363125,2008-10-12,08:42:54
39.966556,116.314426,0,116,39733.3631481482,2008-10-12,08:42:56
39.966549,116.314438,0,115,39733.3631712963,2008-10-12,08:42:58
39.966536,116.314448,0,117,39733.3631944444,2008-10-12,08:43:00
39.966529,116.314443,0,117,39733.3632175926,2008-10-12,08:43:02
39.966514,116.31445,0,118,39733.3632407407,2008-10-12,08:43:04
39.966491,116.314456,0,118,39733.3632638889,2008-10-12,08:43:06
39.966484,116.314465,0,119,39733.363287037,2008-10-12,08:43:08
39.96648,116.314475,0,120,39733.3633101852,2008-10-12,08:43:10
39.966478,116.314487,0,122,39733.3633333333,2008-10-12,08:43:12
39.966454,116.314482,0,122,39733.3633564815,2008-10-12,08:43:14
39.966434,116.314494,0,122,39733.3633796296,2008-10-12,08:43:16
39.966406,116.314504,0,120,39733.3634027778,2008-10-12,08:43:18
39.966343,116.314499,0,118,39733.3634259259,2008-10-12,08:43:20
39.966327,116.314512,0,119,39733.3634490741,2008-10-12,08:43:22
39.966308,116.314518,0,119,39733.3634722222,2008-10-12,08:43:24
39.966285,116.31453,0,121,39733.3634953704,2008-10-12,08:43:26
39.966275,116.314543,0,122,39733.3635185185,2008-10-12,08:43:28
39.966259,116.314552,0,122,39733.3635416667,2008-10-12,08:43:30
39.966233,116.314563,0,121,39733.3635648148,2008-10-12,08:43:32
39.966216,116.314565,0,121,39733.363587963,2008-10-12,08:43:34
39.96621,116.314568,0,121,39733.3636111111,2008-10-12,08:43:36
39.966194,116.314567,0,121,39733.3636342593,2008-10-12,08:43:38
39.966181,116.314572,0,121,39733.3636574074,2008-10-12,08:43:40
39.966174,116.314575,0,121,39733.3636805556,2008-10-12,08:43:42
39.966151,116.314577,0,120,39733.3637037037,2008-10-12,08:43:44
39.966139,116.31457,0,122,39733.3637268519,2008-10-12,08:43:46
39.966124,116.314582,0,121,39733.36375,2008-10-12,08:43:48
39.96612,116.314587,0,121,39733.3637731481,2008-10-12,08:43:50
39.9661,116.314613,0,121,39733.3637962963,2008-10-12,08:43:52
39.966092,116.314608,0,121,39733.3638194444,2008-10-12,08:43:54
39.966083,116.314621,0,122,39733.3638425926,2008-10-12,08:43:56
39.966068,116.314603,0,122,39733.3638657407,2008-10-12,08:43:58
39.966052,116.314618,0,122,39733.3638888889,2008-10-12,08:44:00
39.966038,116.314623,0,122,39733.363912037,2008-10-12,08:44:02
39.965995,116.314966,0,137,39733.3666203704,2008-10-12,08:47:56
39.966007,116.315001,0,138,39733.3666435185,2008-10-12,08:47:58
39.966004,116.315032,0,137,39733.3666666667,2008-10-12,08:48:00
39.966011,116.315074,0,137,39733.3666898148,2008-10-12,08:48:02
39.966022,116.315106,0,137,39733.366712963,2008-10-12,08:48:04
39.966026,116.315133,0,137,39733.3667361111,2008-10-12,08:48:06
39.966029,116.31515,0,137,39733.3667592593,2008-10-12,08:48:08
39.966021,116.315159,0,136,39733.3667824074,2008-10-12,08:48:10
39.966011,116.315193,0,134,39733.3668055556,2008-10-12,08:48:12
39.966026,116.315217,0,135,39733.3668287037,2008-10-12,08:48:14
39.966023,116.315251,0,134,39733.3668518519,2008-10-12,08:48:16
39.966028,116.31528,0,135,39733.366875,2008-10-12,08:48:18
39.966022,116.315319,0,136,39733.3668981481,2008-10-12,08:48:20
39.966024,116.31534,0,135,39733.3669212963,2008-10-12,08:48:22
39.966024,116.315361,0,135,39733.3669444444,2008-10-12,08:48:24
39.966028,116.315387,0,135,39733.3669675926,2008-10-12,08:48:26
39.966031,116.315417,0,136,39733.3669907407,2008-10-12,08:48:28
39.966044,116.315442,0,134,39733.3670138889,2008-10-12,08:48:30
39.96606,116.315448,0,134,39733.367037037,2008-10-12,08:48:32
39.966065,116.315465,0,135,39733.3670601852,2008-10-12,08:48:34
39.966078,116.315489,0,135,39733.3670833333,2008-10-12,08:48:36
39.966076,116.315523,0,136,39733.3671064815,2008-10-12,08:48:38
39.966081,116.315537,0,137,39733.3671296296,2008-10-12,08:48:40
39.966086,116.315559,0,138,39733.3671527778,2008-10-12,08:48:42
39.966096,116.315572,0,138,39733.3671759259,2008-10-12,08:48:44
39.966111,116.315617,0,139,39733.3671990741,2008-10-12,08:48:46
39.966117,116.315649,0,140,39733.3672222222,2008-10-12,08:48:48
39.966123,116.315683,0,141,39733.3672453704,2008-10-12,08:48:50
39.96613,116.315722,0,142,39733.3672685185,2008-10-12,08:48:52
39.966125,116.315776,0,143,39733.3672916667,2008-10-12,08:48:54
39.96613,116.315808,0,144,39733.3673148148,2008-10-12,08:48:56
39.966157,116.31587,0,146,39733.367337963,2008-10-12,08:48:58
39.966161,116.315897,0,147,39733.3673611111,2008-10-12,08:49:00
39.966168,116.315906,0,147,39733.3673842593,2008-10-12,08:49:02
39.966164,116.315947,0,148,39733.3674074074,2008-10-12,08:49:04
39.966155,116.315976,0,148,39733.3674305556,2008-10-12,08:49:06
39.966164,116.316006,0,149,39733.3674537037,2008-10-12,08:49:08
39.966168,116.316029,0,149,39733.3674768518,2008-10-12,08:49:10
39.966173,116.316054,0,150,39733.3675,2008-10-12,08:49:12
39.966182,116.316096,0,150,39733.3675231481,2008-10-12,08:49:14
39.966185,116.316122,0,151,39733.3675462963,2008-10-12,08:49:16
39.966184,116.31615,0,151,39733.3675694444,2008-10-12,08:49:18
39.966189,116.316175,0,152,39733.3675925926,2008-10-12,08:49:20
39.966187,116.3162,0,152,39733.3676157407,2008-10-12,08:49:22
39.966213,116.316213,0,153,39733.3676388889,2008-10-12,08:49:24
39.966219,116.316232,0,155,39733.367662037,2008-10-12,08:49:26
39.966214,116.316259,0,156,39733.3676851852,2008-10-12,08:49:28
39.966203,116.316299,0,157,39733.3677083333,2008-10-12,08:49:30
39.966197,116.316341,0,157,39733.3677314815,2008-10-12,08:49:32
39.966204,116.316378,0,158,39733.3677546296,2008-10-12,08:49:34
39.966205,116.316406,0,158,39733.3677777778,2008-10-12,08:49:36
39.966208,116.31647,0,158,39733.3678009259,2008-10-12,08:49:38
39.96622,116.316495,0,159,39733.3678240741,2008-10-12,08:49:40
39.966219,116.316528,0,160,39733.3678472222,2008-10-12,08:49:42
39.966226,116.316564,0,160,39733.3678703704,2008-10-12,08:49:44
39.966224,116.316607,0,160,39733.3678935185,2008-10-12,08:49:46
39.966208,116.316653,0,161,39733.3679166667,2008-10-12,08:49:48
39.966162,116.316727,0,163,39733.3679398148,2008-10-12,08:49:50
39.966207,116.316711,0,162,39733.367962963,2008-10-12,08:49:52
39.966217,116.316727,0,163,39733.3679861111,2008-10-12,08:49:54
39.966228,116.316744,0,164,39733.3680092593,2008-10-12,08:49:56
39.966233,116.316762,0,165,39733.3680324074,2008-10-12,08:49:58
39.966225,116.3168,0,166,39733.3680555556,2008-10-12,08:50:00
39.966261,116.316807,0,165,39733.3680787037,2008-10-12,08:50:02
39.96626,116.316832,0,165,39733.3681018518,2008-10-12,08:50:04
39.966244,116.316866,0,165,39733.368125,2008-10-12,08:50:06
39.966237,116.316901,0,165,39733.3681481481,2008-10-12,08:50:08
39.966204,116.316958,0,165,39733.3681712963,2008-10-12,08:50:10
39.966178,116.316993,0,165,39733.3681944444,2008-10-12,08:50:12
39.966183,116.317017,0,166,39733.3682175926,2008-10-12,08:50:14
39.966173,116.317036,0,167,39733.3682407407,2008-10-12,08:50:16
39.966174,116.317051,0,168,39733.3682638889,2008-10-12,08:50:18
39.966175,116.317052,0,168,39733.368287037,2008-10-12,08:50:20
39.966176,116.317052,0,168,39733.3683101852,2008-10-12,08:50:22
39.966176,116.317054,0,169,39733.3683333333,2008-10-12,08:50:24
39.966175,116.317055,0,169,39733.3683564815,2008-10-12,08:50:26
39.966174,116.317058,0,169,39733.3683796296,2008-10-12,08:50:28
39.966174,116.317059,0,169,39733.3684027778,2008-10-12,08:50:30
39.966173,116.31706,0,169,39733.3684259259,2008-10-12,08:50:32
39.966172,116.317062,0,169,39733.3684490741,2008-10-12,08:50:34
39.966172,116.317064,0,169,39733.3684722222,2008-10-12,08:50:36
39.96616,116.317117,0,169,39733.3684953704,2008-10-12,08:50:38
39.966173,116.317178,0,172,39733.3685185185,2008-10-12,08:50:40
39.966163,116.317294,0,176,39733.3685416667,2008-10-12,08:50:42
39.966177,116.317387,0,174,39733.3685648148,2008-10-12,08:50:44
39.966184,116.317441,0,172,39733.368587963,2008-10-12,08:50:46
39.966204,116.317474,0,173,39733.3686111111,2008-10-12,08:50:48
39.966211,116.317519,0,172,39733.3686342593,2008-10-12,08:50:50
39.966214,116.317569,0,170,39733.3686574074,2008-10-12,08:50:52
39.966213,116.317606,0,171,39733.3686805556,2008-10-12,08:50:54
39.96622,116.317634,0,172,39733.3687037037,2008-10-12,08:50:56
39.966225,116.31766,0,172,39733.3687268518,2008-10-12,08:50:58
39.966223,116.317684,0,172,39733.36875,2008-10-12,08:51:00
39.966223,116.317704,0,171,39733.3687731481,2008-10-12,08:51:02
39.966232,116.317743,0,167,39733.3687962963,2008-10-12,08:51:04
39.966241,116.317774,0,163,39733.3688194444,2008-10-12,08:51:06
39.966228,116.317809,0,164,39733.3688425926,2008-10-12,08:51:08
39.966225,116.31784,0,163,39733.3688657407,2008-10-12,08:51:10
39.966224,116.317877,0,162,39733.3688888889,2008-10-12,08:51:12
39.966212,116.317915,0,159,39733.368912037,2008-10-12,08:51:14
39.966206,116.317942,0,156,39733.3689351852,2008-10-12,08:51:16
39.966209,116.317974,0,156,39733.3689583333,2008-10-12,08:51:18
39.966204,116.317997,0,156,39733.3689814815,2008-10-12,08:51:20
39.966201,116.318024,0,156,39733.3690046296,2008-10-12,08:51:22
39.966202,116.318049,0,156,39733.3690277778,2008-10-12,08:51:24
39.966199,116.318069,0,157,39733.3690509259,2008-10-12,08:51:26
39.9662,116.318089,0,156,39733.3690740741,2008-10-12,08:51:28
39.966206,116.318117,0,156,39733.3690972222,2008-10-12,08:51:30
39.966212,116.31815,0,156,39733.3691203704,2008-10-12,08:51:32
39.966229,116.318165,0,156,39733.3691435185,2008-10-12,08:51:34
39.96623,116.318191,0,155,39733.3691666667,2008-10-12,08:51:36
39.96624,116.318208,0,156,39733.3691898148,2008-10-12,08:51:38
39.966239,116.318221,0,156,39733.369212963,2008-10-12,08:51:40
39.966257,116.318238,0,156,39733.3692361111,2008-10-12,08:51:42
39.966256,116.318269,0,156,39733.3692592593,2008-10-12,08:51:44
39.966253,116.318323,0,157,39733.3692824074,2008-10-12,08:51:46
39.966255,116.31836,0,157,39733.3693055556,2008-10-12,08:51:48
39.966282,116.318414,0,159,39733.3693287037,2008-10-12,08:51:50
39.96628,116.318438,0,161,39733.3693518518,2008-10-12,08:51:52
39.96628,116.318458,0,161,39733.369375,2008-10-12,08:51:54
39.966279,116.318466,0,161,39733.3693981481,2008-10-12,08:51:56
39.96627,116.318497,0,161,39733.3694212963,2008-10-12,08:51:58
39.966269,116.318514,0,160,39733.3694444444,2008-10-12,08:52:00
39.966261,116.318549,0,159,39733.3694675926,2008-10-12,08:52:02
39.966259,116.318588,0,159,39733.3694907407,2008-10-12,08:52:04
39.966255,116.318621,0,158,39733.3695138889,2008-10-12,08:52:06
39.966237,116.31865,0,157,39733.369537037,2008-10-12,08:52:08
39.966236,116.318665,0,155,39733.3695601852,2008-10-12,08:52:10
39.966223,116.318705,0,155,39733.3695833333,2008-10-12,08:52:12
39.966217,116.318739,0,154,39733.3696064815,2008-10-12,08:52:14
39.966218,116.318763,0,152,39733.3696296296,2008-10-12,08:52:16
39.966216,116.318793,0,152,39733.3696527778,2008-10-12,08:52:18
39.966203,116.318817,0,151,39733.3696759259,2008-10-12,08:52:20
39.966191,116.318841,0,151,39733.3696990741,2008-10-12,08:52:22
39.966189,116.318856,0,150,39733.3697222222,2008-10-12,08:52:24
39.966182,116.318882,0,149,39733.3697453704,2008-10-12,08:52:26
39.966172,116.318893,0,149,39733.3697685185,2008-10-12,08:52:28
39.966178,116.318905,0,149,39733.3697916667,2008-10-12,08:52:30
39.966193,116.318928,0,151,39733.3698148148,2008-10-12,08:52:32
39.966185,116.318963,0,151,39733.369837963,2008-10-12,08:52:34
39.966182,116.318992,0,151,39733.3698611111,2008-10-12,08:52:36
39.966175,116.319026,0,151,39733.3698842593,2008-10-12,08:52:38
39.966166,116.319078,0,151,39733.3699074074,2008-10-12,08:52:40
39.96616,116.319107,0,151,39733.3699305556,2008-10-12,08:52:42
39.96615,116.319142,0,151,39733.3699537037,2008-10-12,08:52:44
39.966145,116.319169,0,151,39733.3699768518,2008-10-12,08:52:46
39.966134,116.319191,0,150,39733.37,2008-10-12,08:52:48
39.966131,116.319214,0,150,39733.3700231481,2008-10-12,08:52:50
39.966132,116.319224,0,149,39733.3700462963,2008-10-12,08:52:52
39.966142,116.31923,0,148,39733.3700694444,2008-10-12,08:52:54
39.966156,116.319249,0,146,39733.3700925926,2008-10-12,08:52:56
39.966233,116.319253,0,145,39733.3701157407,2008-10-12,08:52:58
39.966291,116.319267,0,141,39733.3701388889,2008-10-12,08:53:00
39.966275,116.319304,0,138,39733.370162037,2008-10-12,08:53:02
39.966284,116.319319,0,139,39733.3701851852,2008-10-12,08:53:04
39.966276,116.319326,0,140,39733.3702083333,2008-10-12,08:53:06
39.966278,116.319335,0,139,39733.3702314815,2008-10-12,08:53:08
39.966272,116.319355,0,139,39733.3702546296,2008-10-12,08:53:10
39.966277,116.319356,0,140,39733.3702777778,2008-10-12,08:53:12
39.966275,116.319357,0,140,39733.3703009259,2008-10-12,08:53:14
39.966273,116.319358,0,140,39733.3703240741,2008-10-12,08:53:16
39.966273,116.31936,0,139,39733.3703472222,2008-10-12,08:53:18
39.966273,116.31936,0,139,39733.3703703704,2008-10-12,08:53:20
39.966273,116.31936,0,139,39733.3703935185,2008-10-12,08:53:22
39.966275,116.319359,0,139,39733.3704166667,2008-10-12,08:53:24
39.966274,116.31936,0,139,39733.3704398148,2008-10-12,08:53:26
39.966275,116.31936,0,139,39733.370462963,2008-10-12,08:53:28
39.966277,116.319358,0,139,39733.3704861111,2008-10-12,08:53:30
39.966279,116.319357,0,139,39733.3705092593,2008-10-12,08:53:32
39.96628,116.319358,0,139,39733.3705324074,2008-10-12,08:53:34
39.966274,116.31939,0,140,39733.3705555556,2008-10-12,08:53:36
39.966251,116.31946,0,141,39733.3705787037,2008-10-12,08:53:38
39.966259,116.319489,0,141,39733.3706018519,2008-10-12,08:53:40
39.966268,116.319516,0,141,39733.370625,2008-10-12,08:53:42
39.966271,116.319552,0,142,39733.3706481481,2008-10-12,08:53:44
39.966268,116.319578,0,141,39733.3706712963,2008-10-12,08:53:46
39.966267,116.319606,0,141,39733.3706944444,2008-10-12,08:53:48
39.96626,116.319626,0,141,39733.3707175926,2008-10-12,08:53:50
39.966254,116.319661,0,141,39733.3707407407,2008-10-12,08:53:52
39.966258,116.319687,0,141,39733.3707638889,2008-10-12,08:53:54
39.966265,116.319698,0,141,39733.370787037,2008-10-12,08:53:56
39.966273,116.319702,0,142,39733.3708101852,2008-10-12,08:53:58
39.966271,116.319713,0,141,39733.3708333333,2008-10-12,08:54:00
39.966272,116.319713,0,141,39733.3708564815,2008-10-12,08:54:02
39.966274,116.319731,0,141,39733.3708796296,2008-10-12,08:54:04
39.966287,116.319751,0,141,39733.3709027778,2008-10-12,08:54:06
39.966294,116.319774,0,142,39733.3709259259,2008-10-12,08:54:08
39.966307,116.319798,0,142,39733.3709490741,2008-10-12,08:54:10
39.966321,116.319824,0,143,39733.3709722222,2008-10-12,08:54:12
39.966324,116.319843,0,143,39733.3709953704,2008-10-12,08:54:14
39.966334,116.319858,0,144,39733.3710185185,2008-10-12,08:54:16
39.966336,116.319866,0,144,39733.3710416667,2008-10-12,08:54:18
39.966331,116.319872,0,144,39733.3710648148,2008-10-12,08:54:20
39.966327,116.31987,0,144,39733.371087963,2008-10-12,08:54:22
39.96633,116.319869,0,144,39733.3711111111,2008-10-12,08:54:24
39.966334,116.319867,0,144,39733.3711342593,2008-10-12,08:54:26
39.966336,116.319854,0,144,39733.3711574074,2008-10-12,08:54:28
39.966339,116.319832,0,144,39733.3711805556,2008-10-12,08:54:30
39.966332,116.319817,0,145,39733.3712037037,2008-10-12,08:54:32
39.966337,116.319797,0,145,39733.3712268519,2008-10-12,08:54:34
39.96635,116.319781,0,145,39733.37125,2008-10-12,08:54:36
39.966356,116.319766,0,145,39733.3712731482,2008-10-12,08:54:38
39.966355,116.319764,0,145,39733.3712962963,2008-10-12,08:54:40
39.96635,116.319768,0,145,39733.3713194444,2008-10-12,08:54:42
39.96635,116.319765,0,145,39733.3713425926,2008-10-12,08:54:44
39.966356,116.319756,0,144,39733.3713657407,2008-10-12,08:54:46
39.966363,116.319747,0,144,39733.3713888889,2008-10-12,08:54:48
39.968729,116.318822,0,120,39733.3740740741,2008-10-12,08:58:40
39.96738,116.31936,0,149,39733.3740972222,2008-10-12,08:58:42
39.967216,116.319464,0,152,39733.3741203704,2008-10-12,08:58:44
39.967095,116.319538,0,148,39733.3741435185,2008-10-12,08:58:46
39.966604,116.319466,0,144,39733.3741666667,2008-10-12,08:58:48
39.966185,116.319481,0,144,39733.3741898148,2008-10-12,08:58:50
39.966216,116.319443,0,145,39733.374212963,2008-10-12,08:58:52
39.966221,116.319462,0,145,39733.3742361111,2008-10-12,08:58:54
39.966214,116.319535,0,145,39733.3742592593,2008-10-12,08:58:56
39.966218,116.319596,0,146,39733.3742824074,2008-10-12,08:58:58
39.966217,116.319658,0,146,39733.3743055556,2008-10-12,08:59:00
39.966222,116.319702,0,146,39733.3743287037,2008-10-12,08:59:02
39.96623,116.319736,0,146,39733.3743518519,2008-10-12,08:59:04
39.966246,116.319753,0,147,39733.374375,2008-10-12,08:59:06
39.966267,116.319759,0,147,39733.3743981481,2008-10-12,08:59:08
39.966288,116.319752,0,147,39733.3744212963,2008-10-12,08:59:10
39.966291,116.319717,0,148,39733.3744444444,2008-10-12,08:59:12
39.966304,116.319689,0,148,39733.3744675926,2008-10-12,08:59:14
39.966429,116.319625,0,149,39733.3744907407,2008-10-12,08:59:16
39.96659,116.319556,0,150,39733.3745138889,2008-10-12,08:59:18
39.966725,116.319486,0,151,39733.374537037,2008-10-12,08:59:20
39.966836,116.319429,0,152,39733.3745601852,2008-10-12,08:59:22
39.966869,116.319411,0,153,39733.3745833333,2008-10-12,08:59:24
39.966864,116.31975,0,175,39733.3757407407,2008-10-12,09:01:04
39.966844,116.319764,0,176,39733.3757638889,2008-10-12,09:01:06
39.966834,116.319801,0,175,39733.375787037,2008-10-12,09:01:08
39.966829,116.319835,0,174,39733.3758101852,2008-10-12,09:01:10
39.966856,116.319853,0,173,39733.3758333333,2008-10-12,09:01:12
39.966884,116.319876,0,173,39733.3758564815,2008-10-12,09:01:14
39.966879,116.319917,0,172,39733.3758796296,2008-10-12,09:01:16
39.966871,116.319953,0,171,39733.3759027778,2008-10-12,09:01:18
39.966861,116.319984,0,170,39733.3759259259,2008-10-12,09:01:20
39.966852,116.320016,0,169,39733.3759490741,2008-10-12,09:01:22
39.966835,116.320047,0,168,39733.3759722222,2008-10-12,09:01:24
39.966814,116.320066,0,169,39733.3759953704,2008-10-12,09:01:26
39.966782,116.320098,0,168,39733.3760185185,2008-10-12,09:01:28
39.966776,116.320129,0,168,39733.3760416667,2008-10-12,09:01:30
39.966745,116.320152,0,167,39733.3760648148,2008-10-12,09:01:32
39.966771,116.320152,0,166,39733.376087963,2008-10-12,09:01:34
39.966779,116.320161,0,164,39733.3761111111,2008-10-12,09:01:36
39.966766,116.320148,0,162,39733.3761342593,2008-10-12,09:01:38
39.966727,116.320144,0,159,39733.3761574074,2008-10-12,09:01:40
39.966695,116.320144,0,156,39733.3761805556,2008-10-12,09:01:42
39.966688,116.320139,0,154,39733.3762037037,2008-10-12,09:01:44
39.966682,116.320126,0,152,39733.3762268518,2008-10-12,09:01:46
39.966688,116.320113,0,151,39733.37625,2008-10-12,09:01:48
39.966674,116.32011,0,152,39733.3762731481,2008-10-12,09:01:50
39.966669,116.320105,0,152,39733.3762962963,2008-10-12,09:01:52
39.966666,116.320107,0,152,39733.3763194444,2008-10-12,09:01:54
39.966668,116.320105,0,152,39733.3763425926,2008-10-12,09:01:56
39.966666,116.320095,0,151,39733.3763657407,2008-10-12,09:01:58
39.966653,116.32009,0,149,39733.3763888889,2008-10-12,09:02:00
39.96664,116.320088,0,148,39733.376412037,2008-10-12,09:02:02
39.96662,116.320071,0,147,39733.3764351852,2008-10-12,09:02:04
39.966597,116.320049,0,146,39733.3764583333,2008-10-12,09:02:06
39.966596,116.32005,0,146,39733.3764814815,2008-10-12,09:02:08
39.966597,116.320048,0,146,39733.3765046296,2008-10-12,09:02:10
39.966601,116.320046,0,146,39733.3765277778,2008-10-12,09:02:12
39.966605,116.320043,0,146,39733.3765509259,2008-10-12,09:02:14
39.966597,116.320011,0,146,39733.3765740741,2008-10-12,09:02:16
39.966596,116.319994,0,146,39733.3765972222,2008-10-12,09:02:18
39.96659,116.319982,0,146,39733.3766203704,2008-10-12,09:02:20
39.966582,116.319979,0,145,39733.3766435185,2008-10-12,09:02:22
39.966561,116.319974,0,144,39733.3766666667,2008-10-12,09:02:24
39.966528,116.319958,0,144,39733.3766898148,2008-10-12,09:02:26
39.966499,116.319915,0,144,39733.376712963,2008-10-12,09:02:28
39.96648,116.319913,0,143,39733.3767361111,2008-10-12,09:02:30
39.966467,116.319918,0,142,39733.3767592593,2008-10-12,09:02:32
39.966448,116.319889,0,142,39733.3767824074,2008-10-12,09:02:34
39.966417,116.319839,0,143,39733.3768055556,2008-10-12,09:02:36
39.966405,116.319828,0,144,39733.3768287037,2008-10-12,09:02:38
39.966386,116.31981,0,145,39733.3768518518,2008-10-12,09:02:40
39.966381,116.319805,0,146,39733.376875,2008-10-12,09:02:42
39.966378,116.319798,0,146,39733.3768981481,2008-10-12,09:02:44
39.966586,116.319593,0,220,39733.3785416667,2008-10-12,09:05:06
39.96662,116.319599,0,222,39733.3785648148,2008-10-12,09:05:08
39.966646,116.319592,0,223,39733.378587963,2008-10-12,09:05:10
39.966666,116.319584,0,222,39733.3786111111,2008-10-12,09:05:12
39.966677,116.319577,0,222,39733.3786342593,2008-10-12,09:05:14
39.966685,116.319571,0,221,39733.3786574074,2008-10-12,09:05:16
39.96669,116.319566,0,220,39733.3786805556,2008-10-12,09:05:18
39.966693,116.319554,0,218,39733.3787037037,2008-10-12,09:05:20
39.966696,116.319554,0,218,39733.3787268519,2008-10-12,09:05:22
39.966702,116.319551,0,218,39733.37875,2008-10-12,09:05:24
39.966703,116.319547,0,217,39733.3787731482,2008-10-12,09:05:26
39.9667,116.319545,0,217,39733.3787962963,2008-10-12,09:05:28
39.966701,116.319543,0,217,39733.3788194444,2008-10-12,09:05:30
39.966704,116.319526,0,217,39733.3788425926,2008-10-12,09:05:32
39.966713,116.319525,0,217,39733.3788657407,2008-10-12,09:05:34
39.966726,116.319533,0,217,39733.3788888889,2008-10-12,09:05:36
39.966739,116.319535,0,217,39733.378912037,2008-10-12,09:05:38
39.966744,116.319532,0,218,39733.3789351852,2008-10-12,09:05:40
39.966729,116.319535,0,219,39733.3789583333,2008-10-12,09:05:42
39.966731,116.319533,0,219,39733.3789814815,2008-10-12,09:05:44
39.966663,116.319557,0,214,39733.3790046296,2008-10-12,09:05:46
39.966639,116.319566,0,213,39733.3790277778,2008-10-12,09:05:48
39.966622,116.319568,0,212,39733.3790509259,2008-10-12,09:05:50
39.96662,116.319565,0,212,39733.3790740741,2008-10-12,09:05:52
39.966623,116.319558,0,211,39733.3790972222,2008-10-12,09:05:54
39.966637,116.319552,0,210,39733.3791203704,2008-10-12,09:05:56
39.966644,116.319542,0,208,39733.3791435185,2008-10-12,09:05:58
39.966647,116.319529,0,206,39733.3791666667,2008-10-12,09:06:00
39.966654,116.319504,0,204,39733.3791898148,2008-10-12,09:06:02
39.966622,116.31948,0,199,39733.379212963,2008-10-12,09:06:04
39.966587,116.31945,0,193,39733.3792361111,2008-10-12,09:06:06
39.966572,116.319442,0,188,39733.3792592593,2008-10-12,09:06:08
39.966562,116.319435,0,185,39733.3792824074,2008-10-12,09:06:10
39.966559,116.319436,0,183,39733.3793055556,2008-10-12,09:06:12
39.966555,116.319442,0,182,39733.3793287037,2008-10-12,09:06:14
39.966542,116.319454,0,180,39733.3793518519,2008-10-12,09:06:16
39.966513,116.319474,0,178,39733.379375,2008-10-12,09:06:18
39.966509,116.319492,0,178,39733.3793981481,2008-10-12,09:06:20
39.966504,116.319509,0,178,39733.3794212963,2008-10-12,09:06:22
39.966497,116.319525,0,180,39733.3794444444,2008-10-12,09:06:24
39.966484,116.319525,0,181,39733.3794675926,2008-10-12,09:06:26
39.966486,116.319524,0,181,39733.3794907407,2008-10-12,09:06:28
39.966488,116.319523,0,181,39733.3795138889,2008-10-12,09:06:30
39.96649,116.319522,0,181,39733.379537037,2008-10-12,09:06:32
39.966493,116.319519,0,182,39733.3795601852,2008-10-12,09:06:34
39.966492,116.319518,0,185,39733.3795833333,2008-10-12,09:06:36
39.966491,116.319508,0,187,39733.3796064815,2008-10-12,09:06:38
39.96649,116.319511,0,191,39733.3796296296,2008-10-12,09:06:40
39.966486,116.319521,0,194,39733.3796527778,2008-10-12,09:06:42
39.966478,116.319523,0,196,39733.3796759259,2008-10-12,09:06:44
39.966471,116.319522,0,199,39733.3796990741,2008-10-12,09:06:46
39.966473,116.319518,0,203,39733.3797222222,2008-10-12,09:06:48
39.966483,116.319516,0,206,39733.3797453704,2008-10-12,09:06:50
39.966503,116.319514,0,208,39733.3797685185,2008-10-12,09:06:52
39.966551,116.319529,0,212,39733.3797916667,2008-10-12,09:06:54
39.966572,116.319535,0,215,39733.3798148148,2008-10-12,09:06:56
39.966593,116.319553,0,219,39733.379837963,2008-10-12,09:06:58
39.966608,116.319563,0,223,39733.3798611111,2008-10-12,09:07:00
39.966613,116.319572,0,226,39733.3798842593,2008-10-12,09:07:02
39.966617,116.319582,0,228,39733.3799074074,2008-10-12,09:07:04
39.966613,116.319597,0,231,39733.3799305556,2008-10-12,09:07:06
39.966607,116.319603,0,231,39733.3799537037,2008-10-12,09:07:08
39.966609,116.319603,0,231,39733.3799768519,2008-10-12,09:07:10
39.966605,116.319604,0,231,39733.38,2008-10-12,09:07:12
39.966591,116.319609,0,230,39733.3800231481,2008-10-12,09:07:14
39.96658,116.319615,0,230,39733.3800462963,2008-10-12,09:07:16
39.966571,116.319633,0,228,39733.3800694444,2008-10-12,09:07:18
39.966564,116.319647,0,224,39733.3800925926,2008-10-12,09:07:20
39.966555,116.319664,0,219,39733.3801157407,2008-10-12,09:07:22
39.96655,116.319692,0,216,39733.3801388889,2008-10-12,09:07:24
39.966576,116.319714,0,212,39733.380162037,2008-10-12,09:07:26
39.966595,116.319745,0,208,39733.3801851852,2008-10-12,09:07:28
39.966603,116.319764,0,205,39733.3802083333,2008-10-12,09:07:30
39.966608,116.3198,0,203,39733.3802314815,2008-10-12,09:07:32
39.966614,116.319847,0,202,39733.3802546296,2008-10-12,09:07:34
39.966627,116.319891,0,200,39733.3802777778,2008-10-12,09:07:36
39.966635,116.319932,0,198,39733.3803009259,2008-10-12,09:07:38
39.966638,116.319962,0,197,39733.3803240741,2008-10-12,09:07:40
39.966639,116.319968,0,196,39733.3803472222,2008-10-12,09:07:42
39.966648,116.31998,0,195,39733.3803703704,2008-10-12,09:07:44
39.96666,116.319989,0,194,39733.3803935185,2008-10-12,09:07:46
39.966673,116.31998,0,192,39733.3804166667,2008-10-12,09:07:48
39.966688,116.319977,0,192,39733.3804398148,2008-10-12,09:07:50
39.966703,116.319976,0,191,39733.380462963,2008-10-12,09:07:52
39.966713,116.319968,0,188,39733.3804861111,2008-10-12,09:07:54
39.966721,116.319954,0,186,39733.3805092593,2008-10-12,09:07:56
39.966726,116.319941,0,184,39733.3805324074,2008-10-12,09:07:58
39.966716,116.319925,0,183,39733.3805555556,2008-10-12,09:08:00
39.966682,116.31994,0,182,39733.3805787037,2008-10-12,09:08:02
39.966622,116.319973,0,182,39733.3806018519,2008-10-12,09:08:04
39.966555,116.31999,0,181,39733.380625,2008-10-12,09:08:06
39.966487,116.319981,0,179,39733.3806481481,2008-10-12,09:08:08
39.966373,116.319998,0,177,39733.3806712963,2008-10-12,09:08:10
39.966267,116.320001,0,174,39733.3806944444,2008-10-12,09:08:12
39.96612,116.320032,0,170,39733.3807175926,2008-10-12,09:08:14
39.966026,116.320046,0,168,39733.3807407407,2008-10-12,09:08:16
39.966005,116.320026,0,166,39733.3807638889,2008-10-12,09:08:18
39.966013,116.320034,0,164,39733.380787037,2008-10-12,09:08:20
39.965994,116.320029,0,164,39733.3808101852,2008-10-12,09:08:22
39.966001,116.320022,0,163,39733.3808333333,2008-10-12,09:08:24
39.966009,116.320023,0,163,39733.3808564815,2008-10-12,09:08:26
39.966025,116.320018,0,163,39733.3808796296,2008-10-12,09:08:28
39.966041,116.32001,0,163,39733.3809027778,2008-10-12,09:08:30
39.966047,116.320004,0,162,39733.3809259259,2008-10-12,09:08:32
39.966052,116.320002,0,162,39733.3809490741,2008-10-12,09:08:34
39.966047,116.320003,0,161,39733.3809722222,2008-10-12,09:08:36
39.966038,116.320008,0,161,39733.3809953704,2008-10-12,09:08:38
39.966002,116.320031,0,160,39733.3810185185,2008-10-12,09:08:40
39.96595,116.320058,0,158,39733.3810416667,2008-10-12,09:08:42
39.965911,116.320074,0,157,39733.3810648148,2008-10-12,09:08:44
39.965882,116.320074,0,155,39733.381087963,2008-10-12,09:08:46
39.965858,116.32007,0,154,39733.3811111111,2008-10-12,09:08:48
39.965832,116.320057,0,152,39733.3811342593,2008-10-12,09:08:50
39.96581,116.32005,0,150,39733.3811574074,2008-10-12,09:08:52
39.965797,116.320049,0,149,39733.3811805556,2008-10-12,09:08:54
39.965789,116.320042,0,148,39733.3812037037,2008-10-12,09:08:56
39.965779,116.320026,0,147,39733.3812268519,2008-10-12,09:08:58
39.965773,116.32002,0,146,39733.38125,2008-10-12,09:09:00
39.965776,116.320027,0,145,39733.3812731481,2008-10-12,09:09:02
39.965772,116.320033,0,144,39733.3812962963,2008-10-12,09:09:04
39.965748,116.320044,0,143,39733.3813194444,2008-10-12,09:09:06
39.965728,116.320073,0,143,39733.3813425926,2008-10-12,09:09:08
39.965726,116.320092,0,143,39733.3813657407,2008-10-12,09:09:10
39.965716,116.320111,0,145,39733.3813888889,2008-10-12,09:09:12
39.965697,116.320121,0,146,39733.381412037,2008-10-12,09:09:14
39.965694,116.320124,0,148,39733.3814351852,2008-10-12,09:09:16
39.96571,116.320123,0,150,39733.3814583333,2008-10-12,09:09:18
39.965739,116.320121,0,153,39733.3814814815,2008-10-12,09:09:20
39.965778,116.32014,0,156,39733.3815046296,2008-10-12,09:09:22
39.965785,116.320164,0,159,39733.3815277778,2008-10-12,09:09:24
39.965785,116.320193,0,161,39733.3815509259,2008-10-12,09:09:26
39.965792,116.320231,0,164,39733.3815740741,2008-10-12,09:09:28
39.965807,116.320276,0,166,39733.3815972222,2008-10-12,09:09:30
39.965818,116.320298,0,169,39733.3816203704,2008-10-12,09:09:32
39.965837,116.320321,0,172,39733.3816435185,2008-10-12,09:09:34
39.965868,116.320346,0,175,39733.3816666667,2008-10-12,09:09:36
39.965906,116.320353,0,178,39733.3816898148,2008-10-12,09:09:38
39.965951,116.320346,0,180,39733.381712963,2008-10-12,09:09:40
39.965964,116.32035,0,183,39733.3817361111,2008-10-12,09:09:42
39.965959,116.320341,0,185,39733.3817592593,2008-10-12,09:09:44
39.965968,116.320313,0,188,39733.3817824074,2008-10-12,09:09:46
39.965964,116.320307,0,189,39733.3818055556,2008-10-12,09:09:48
39.965957,116.320294,0,189,39733.3818287037,2008-10-12,09:09:50
39.96597,116.320293,0,189,39733.3818518519,2008-10-12,09:09:52
39.965988,116.32028,0,190,39733.381875,2008-10-12,09:09:54
39.966021,116.320238,0,190,39733.3818981481,2008-10-12,09:09:56
39.966038,116.3202,0,190,39733.3819212963,2008-10-12,09:09:58
39.966051,116.320193,0,191,39733.3819444444,2008-10-12,09:10:00
39.966081,116.320196,0,191,39733.3819675926,2008-10-12,09:10:02
39.966091,116.320223,0,191,39733.3819907407,2008-10-12,09:10:04
39.966087,116.32024,0,192,39733.3820138889,2008-10-12,09:10:06
39.966072,116.320254,0,193,39733.382037037,2008-10-12,09:10:08
39.966073,116.320272,0,194,39733.3820601852,2008-10-12,09:10:10
39.966079,116.320289,0,195,39733.3820833333,2008-10-12,09:10:12
39.966081,116.320306,0,196,39733.3821064815,2008-10-12,09:10:14
39.966097,116.320309,0,196,39733.3821296296,2008-10-12,09:10:16
39.966127,116.320323,0,195,39733.3821527778,2008-10-12,09:10:18
39.966159,116.320313,0,192,39733.3821759259,2008-10-12,09:10:20
39.966187,116.320292,0,190,39733.3821990741,2008-10-12,09:10:22
39.966207,116.320266,0,190,39733.3822222222,2008-10-12,09:10:24
39.966218,116.320229,0,193,39733.3822453704,2008-10-12,09:10:26
39.966239,116.320196,0,195,39733.3822685185,2008-10-12,09:10:28
39.966261,116.32017,0,198,39733.3822916667,2008-10-12,09:10:30
39.966279,116.320144,0,201,39733.3823148148,2008-10-12,09:10:32
39.966296,116.320105,0,204,39733.382337963,2008-10-12,09:10:34
39.966317,116.320078,0,207,39733.3823611111,2008-10-12,09:10:36
39.966343,116.320055,0,210,39733.3823842593,2008-10-12,09:10:38
39.966357,116.32004,0,212,39733.3824074074,2008-10-12,09:10:40
39.966366,116.320026,0,211,39733.3824305556,2008-10-12,09:10:42
39.966368,116.320015,0,210,39733.3824537037,2008-10-12,09:10:44
39.966368,116.319994,0,209,39733.3824768519,2008-10-12,09:10:46
39.966366,116.319966,0,209,39733.3825,2008-10-12,09:10:48
39.966357,116.319953,0,209,39733.3825231481,2008-10-12,09:10:50
39.966341,116.319933,0,209,39733.3825462963,2008-10-12,09:10:52
39.96634,116.319924,0,211,39733.3825694444,2008-10-12,09:10:54
39.966334,116.319925,0,214,39733.3825925926,2008-10-12,09:10:56
39.966324,116.319937,0,212,39733.3826157407,2008-10-12,09:10:58
39.966322,116.319944,0,212,39733.3826388889,2008-10-12,09:11:00
39.966316,116.319957,0,212,39733.382662037,2008-10-12,09:11:02
39.966326,116.319974,0,213,39733.3826851852,2008-10-12,09:11:04
39.966336,116.319983,0,213,39733.3827083333,2008-10-12,09:11:06
39.966343,116.319988,0,214,39733.3827314815,2008-10-12,09:11:08
39.966355,116.319988,0,215,39733.3827546296,2008-10-12,09:11:10
39.966381,116.320008,0,217,39733.3827777778,2008-10-12,09:11:12
39.966405,116.320036,0,218,39733.3828009259,2008-10-12,09:11:14
39.966419,116.320067,0,220,39733.3828240741,2008-10-12,09:11:16
39.966421,116.320096,0,220,39733.3828472222,2008-10-12,09:11:18
39.966425,116.320117,0,222,39733.3828703704,2008-10-12,09:11:20
39.966429,116.32014,0,225,39733.3828935185,2008-10-12,09:11:22
39.966439,116.320161,0,227,39733.3829166667,2008-10-12,09:11:24
39.96642,116.320186,0,231,39733.3829398148,2008-10-12,09:11:26
39.966364,116.320184,0,234,39733.382962963,2008-10-12,09:11:28
39.966344,116.320165,0,238,39733.3829861111,2008-10-12,09:11:30
39.966327,116.320157,0,240,39733.3830092593,2008-10-12,09:11:32
39.966303,116.320159,0,242,39733.3830324074,2008-10-12,09:11:34
39.966281,116.320156,0,244,39733.3830555556,2008-10-12,09:11:36
39.966252,116.320138,0,247,39733.3830787037,2008-10-12,09:11:38
39.96623,116.320122,0,249,39733.3831018518,2008-10-12,09:11:40
39.966205,116.320109,0,252,39733.383125,2008-10-12,09:11:42
39.96618,116.320098,0,255,39733.3831481481,2008-10-12,09:11:44
39.966157,116.32009,0,258,39733.3831712963,2008-10-12,09:11:46
39.966137,116.320094,0,261,39733.3831944444,2008-10-12,09:11:48
39.966117,116.320104,0,262,39733.3832175926,2008-10-12,09:11:50
39.966092,116.320118,0,264,39733.3832407407,2008-10-12,09:11:52
39.966059,116.320142,0,265,39733.3832638889,2008-10-12,09:11:54
39.96603,116.320168,0,270,39733.383287037,2008-10-12,09:11:56
39.964793,116.318826,0,620,39733.388125,2008-10-12,09:18:54
39.965211,116.318723,0,660,39733.3881481481,2008-10-12,09:18:56
39.965371,116.319156,0,444,39733.3881712963,2008-10-12,09:18:58
39.965493,116.319499,0,264,39733.3881944444,2008-10-12,09:19:00
39.965607,116.319681,0,213,39733.3882175926,2008-10-12,09:19:02
39.965692,116.319757,0,199,39733.3882407407,2008-10-12,09:19:04
39.965755,116.319799,0,192,39733.3882638889,2008-10-12,09:19:06
39.9658,116.319802,0,187,39733.388287037,2008-10-12,09:19:08
39.965843,116.319865,0,170,39733.3883101852,2008-10-12,09:19:10
39.965884,116.3199,0,157,39733.3883333333,2008-10-12,09:19:12
39.96591,116.319924,0,147,39733.3883564815,2008-10-12,09:19:14
39.965932,116.319927,0,138,39733.3883796296,2008-10-12,09:19:16
39.965946,116.319926,0,130,39733.3884027778,2008-10-12,09:19:18
39.96596,116.319926,0,122,39733.3884259259,2008-10-12,09:19:20
39.965972,116.319929,0,115,39733.3884490741,2008-10-12,09:19:22
39.965981,116.319927,0,112,39733.3884722222,2008-10-12,09:19:24
39.965997,116.319927,0,106,39733.3884953704,2008-10-12,09:19:26
39.966009,116.319924,0,99,39733.3885185185,2008-10-12,09:19:28
39.966025,116.319922,0,92,39733.3885416667,2008-10-12,09:19:30
39.966033,116.319916,0,83,39733.3885648148,2008-10-12,09:19:32
39.966041,116.3199,0,73,39733.388587963,2008-10-12,09:19:34
39.966054,116.319907,0,68,39733.3886111111,2008-10-12,09:19:36
39.96606,116.319916,0,63,39733.3886342593,2008-10-12,09:19:38
39.966063,116.319934,0,58,39733.3886574074,2008-10-12,09:19:40
39.966077,116.319973,0,55,39733.3886805556,2008-10-12,09:19:42
39.966081,116.32,0,64,39733.3887037037,2008-10-12,09:19:44
39.966073,116.320009,0,81,39733.3887268519,2008-10-12,09:19:46
39.966069,116.320021,0,89,39733.38875,2008-10-12,09:19:48
39.966066,116.320036,0,100,39733.3887731481,2008-10-12,09:19:50
39.966066,116.320055,0,109,39733.3887962963,2008-10-12,09:19:52
39.966077,116.320099,0,113,39733.3888194444,2008-10-12,09:19:54
39.966085,116.320145,0,113,39733.3888425926,2008-10-12,09:19:56
39.966095,116.320196,0,113,39733.3888657407,2008-10-12,09:19:58
39.966096,116.320241,0,112,39733.3888888889,2008-10-12,09:20:00
39.966094,116.320269,0,111,39733.388912037,2008-10-12,09:20:02
39.966097,116.320305,0,111,39733.3889351852,2008-10-12,09:20:04
39.966109,116.32033,0,110,39733.3889583333,2008-10-12,09:20:06
39.966125,116.320344,0,108,39733.3889814815,2008-10-12,09:20:08
39.966134,116.320354,0,107,39733.3890046296,2008-10-12,09:20:10
39.966145,116.320358,0,105,39733.3890277778,2008-10-12,09:20:12
39.966156,116.320364,0,103,39733.3890509259,2008-10-12,09:20:14
39.966173,116.320369,0,101,39733.3890740741,2008-10-12,09:20:16
39.966206,116.320357,0,99,39733.3890972222,2008-10-12,09:20:18
39.966253,116.320324,0,96,39733.3891203704,2008-10-12,09:20:20
39.966295,116.320278,0,94,39733.3891435185,2008-10-12,09:20:22
39.96633,116.320274,0,93,39733.3891666667,2008-10-12,09:20:24
39.966371,116.320265,0,91,39733.3891898148,2008-10-12,09:20:26
39.966414,116.320263,0,91,39733.389212963,2008-10-12,09:20:28
39.966466,116.320248,0,91,39733.3892361111,2008-10-12,09:20:30
39.966527,116.32023,0,91,39733.3892592593,2008-10-12,09:20:32
39.966601,116.320209,0,93,39733.3892824074,2008-10-12,09:20:34
39.966673,116.320199,0,95,39733.3893055556,2008-10-12,09:20:36
39.96674,116.320181,0,98,39733.3893287037,2008-10-12,09:20:38
39.966802,116.320186,0,102,39733.3893518519,2008-10-12,09:20:40
39.966859,116.320204,0,107,39733.389375,2008-10-12,09:20:42
39.966918,116.320226,0,111,39733.3893981481,2008-10-12,09:20:44
39.96697,116.32025,0,114,39733.3894212963,2008-10-12,09:20:46
39.966993,116.320277,0,115,39733.3894444444,2008-10-12,09:20:48
39.966997,116.320305,0,116,39733.3894675926,2008-10-12,09:20:50
39.966984,116.320268,0,126,39733.3894907407,2008-10-12,09:20:52
39.966979,116.32026,0,133,39733.3895138889,2008-10-12,09:20:54
39.967004,116.320266,0,138,39733.389537037,2008-10-12,09:20:56
39.967034,116.320276,0,142,39733.3895601852,2008-10-12,09:20:58
39.967065,116.320289,0,145,39733.3895833333,2008-10-12,09:21:00
39.967093,116.320312,0,147,39733.3896064815,2008-10-12,09:21:02
39.967117,116.320345,0,149,39733.3896296296,2008-10-12,09:21:04
39.967141,116.320363,0,154,39733.3896527778,2008-10-12,09:21:06
39.967169,116.320392,0,158,39733.3896759259,2008-10-12,09:21:08
39.967215,116.320421,0,161,39733.3896990741,2008-10-12,09:21:10
39.967272,116.320452,0,165,39733.3897222222,2008-10-12,09:21:12
39.967329,116.320473,0,168,39733.3897453704,2008-10-12,09:21:14
39.967379,116.320482,0,171,39733.3897685185,2008-10-12,09:21:16
39.967419,116.320471,0,173,39733.3897916667,2008-10-12,09:21:18
39.967446,116.320439,0,174,39733.3898148148,2008-10-12,09:21:20
39.96745,116.320404,0,174,39733.389837963,2008-10-12,09:21:22
39.96745,116.320358,0,173,39733.3898611111,2008-10-12,09:21:24
39.967457,116.320323,0,173,39733.3898842593,2008-10-12,09:21:26
39.967459,116.320298,0,174,39733.3899074074,2008-10-12,09:21:28
39.967458,116.320285,0,174,39733.3899305556,2008-10-12,09:21:30
39.967472,116.320239,0,174,39733.3899537037,2008-10-12,09:21:32
39.967499,116.32019,0,174,39733.3899768519,2008-10-12,09:21:34
39.967526,116.320113,0,174,39733.39,2008-10-12,09:21:36
39.967545,116.320056,0,174,39733.3900231481,2008-10-12,09:21:38
39.96756,116.32001,0,174,39733.3900462963,2008-10-12,09:21:40
39.967595,116.319977,0,174,39733.3900694444,2008-10-12,09:21:42
39.967631,116.319937,0,174,39733.3900925926,2008-10-12,09:21:44
39.96744,116.319791,0,170,39733.3901157407,2008-10-12,09:21:46
39.967307,116.319695,0,168,39733.3901388889,2008-10-12,09:21:48
39.967194,116.31962,0,165,39733.390162037,2008-10-12,09:21:50
39.967078,116.319582,0,161,39733.3901851852,2008-10-12,09:21:52
39.966987,116.319573,0,158,39733.3902083333,2008-10-12,09:21:54
39.966913,116.319519,0,158,39733.3902314815,2008-10-12,09:21:56
39.966862,116.319489,0,158,39733.3902546296,2008-10-12,09:21:58
39.966791,116.319485,0,158,39733.3902777778,2008-10-12,09:22:00
39.966745,116.319498,0,160,39733.3903009259,2008-10-12,09:22:02
39.966726,116.319508,0,162,39733.3903240741,2008-10-12,09:22:04
39.96671,116.319514,0,164,39733.3903472222,2008-10-12,09:22:06
39.966707,116.319516,0,165,39733.3903703704,2008-10-12,09:22:08
39.966675,116.319527,0,165,39733.3903935185,2008-10-12,09:22:10
39.966643,116.319536,0,168,39733.3904166667,2008-10-12,09:22:12
39.966622,116.319549,0,169,39733.3904398148,2008-10-12,09:22:14
39.966609,116.319548,0,170,39733.390462963,2008-10-12,09:22:16
39.966587,116.319555,0,171,39733.3904861111,2008-10-12,09:22:18
39.966574,116.319561,0,172,39733.3905092593,2008-10-12,09:22:20
39.96656,116.319567,0,172,39733.3905324074,2008-10-12,09:22:22
39.966545,116.319586,0,172,39733.3905555556,2008-10-12,09:22:24
39.96653,116.319604,0,172,39733.3905787037,2008-10-12,09:22:26
39.96652,116.319621,0,172,39733.3906018519,2008-10-12,09:22:28
39.966522,116.31962,0,172,39733.390625,2008-10-12,09:22:30
39.966538,116.319629,0,174,39733.3906481481,2008-10-12,09:22:32
39.966552,116.319627,0,175,39733.3906712963,2008-10-12,09:22:34
39.966556,116.319625,0,177,39733.3906944444,2008-10-12,09:22:36
39.966564,116.319616,0,178,39733.3907175926,2008-10-12,09:22:38
39.966563,116.31961,0,180,39733.3907407407,2008-10-12,09:22:40
39.966565,116.319608,0,181,39733.3907638889,2008-10-12,09:22:42
39.966578,116.319615,0,181,39733.390787037,2008-10-12,09:22:44
39.966593,116.319607,0,182,39733.3908101852,2008-10-12,09:22:46
39.966605,116.319609,0,183,39733.3908333333,2008-10-12,09:22:48
39.966603,116.319617,0,183,39733.3908564815,2008-10-12,09:22:50
39.966593,116.319626,0,184,39733.3908796296,2008-10-12,09:22:52
39.966592,116.319626,0,184,39733.3909027778,2008-10-12,09:22:54
39.966548,116.319646,0,182,39733.3909259259,2008-10-12,09:22:56
39.966528,116.319653,0,181,39733.3909490741,2008-10-12,09:22:58
39.966507,116.319663,0,179,39733.3909722222,2008-10-12,09:23:00
39.96649,116.319677,0,178,39733.3909953704,2008-10-12,09:23:02
39.966491,116.319677,0,178,39733.3910185185,2008-10-12,09:23:04
39.966489,116.319679,0,178,39733.3910416667,2008-10-12,09:23:06
39.966456,116.319705,0,175,39733.3910648148,2008-10-12,09:23:08
39.966448,116.319736,0,174,39733.391087963,2008-10-12,09:23:10
39.966445,116.319769,0,173,39733.3911111111,2008-10-12,09:23:12
39.966455,116.319821,0,172,39733.3911342593,2008-10-12,09:23:14
39.966468,116.319879,0,171,39733.3911574074,2008-10-12,09:23:16
39.96648,116.31994,0,169,39733.3911805556,2008-10-12,09:23:18
39.966488,116.319958,0,169,39733.3912037037,2008-10-12,09:23:20
39.966484,116.319951,0,168,39733.3912268518,2008-10-12,09:23:22
39.966492,116.31994,0,167,39733.39125,2008-10-12,09:23:24
39.966491,116.319907,0,166,39733.3912731481,2008-10-12,09:23:26
39.966489,116.319879,0,165,39733.3912962963,2008-10-12,09:23:28
39.966495,116.319871,0,164,39733.3913194444,2008-10-12,09:23:30
39.96649,116.319861,0,162,39733.3913425926,2008-10-12,09:23:32
39.966487,116.319839,0,161,39733.3913657407,2008-10-12,09:23:34
39.96649,116.31983,0,160,39733.3913888889,2008-10-12,09:23:36
39.966494,116.319834,0,158,39733.391412037,2008-10-12,09:23:38
39.966508,116.319833,0,157,39733.3914351852,2008-10-12,09:23:40
39.96652,116.319831,0,156,39733.3914583333,2008-10-12,09:23:42
39.966508,116.319843,0,155,39733.3914814815,2008-10-12,09:23:44
39.966478,116.319847,0,154,39733.3915046296,2008-10-12,09:23:46
39.966445,116.319845,0,153,39733.3915277778,2008-10-12,09:23:48
39.966428,116.319857,0,152,39733.3915509259,2008-10-12,09:23:50
39.966428,116.319867,0,150,39733.3915740741,2008-10-12,09:23:52
39.966435,116.319856,0,150,39733.3915972222,2008-10-12,09:23:54
39.966428,116.319837,0,150,39733.3916203704,2008-10-12,09:23:56
39.96641,116.319808,0,149,39733.3916435185,2008-10-12,09:23:58
39.966385,116.319795,0,149,39733.3916666667,2008-10-12,09:24:00
39.96638,116.319782,0,148,39733.3916898148,2008-10-12,09:24:02
39.966382,116.31978,0,147,39733.391712963,2008-10-12,09:24:04
39.966386,116.319778,0,147,39733.3917361111,2008-10-12,09:24:06
39.966384,116.31978,0,147,39733.3917592593,2008-10-12,09:24:08
39.966373,116.319791,0,147,39733.3917824074,2008-10-12,09:24:10
39.966362,116.319813,0,147,39733.3918055556,2008-10-12,09:24:12
39.966347,116.319824,0,146,39733.3918287037,2008-10-12,09:24:14
39.96633,116.319825,0,145,39733.3918518518,2008-10-12,09:24:16
39.966317,116.319844,0,144,39733.391875,2008-10-12,09:24:18
39.966297,116.319858,0,144,39733.3918981481,2008-10-12,09:24:20
39.966277,116.319878,0,145,39733.3919212963,2008-10-12,09:24:22
39.966255,116.319889,0,145,39733.3919444444,2008-10-12,09:24:24
39.966234,116.319889,0,146,39733.3919675926,2008-10-12,09:24:26
39.966224,116.319888,0,146,39733.3919907407,2008-10-12,09:24:28
39.966216,116.319882,0,145,39733.3920138889,2008-10-12,09:24:30
39.966203,116.319882,0,144,39733.392037037,2008-10-12,09:24:32
39.966198,116.319874,0,143,39733.3920601852,2008-10-12,09:24:34
39.966203,116.319872,0,143,39733.3920833333,2008-10-12,09:24:36
39.966207,116.319875,0,142,39733.3921064815,2008-10-12,09:24:38
39.966225,116.319884,0,142,39733.3921296296,2008-10-12,09:24:40
39.966241,116.319894,0,142,39733.3921527778,2008-10-12,09:24:42
39.966258,116.319899,0,143,39733.3921759259,2008-10-12,09:24:44
39.966256,116.319898,0,142,39733.3921990741,2008-10-12,09:24:46
39.966247,116.319904,0,140,39733.3922222222,2008-10-12,09:24:48
39.966249,116.319923,0,139,39733.3922453704,2008-10-12,09:24:50
39.966256,116.319945,0,137,39733.3922685185,2008-10-12,09:24:52
39.96627,116.319933,0,135,39733.3922916667,2008-10-12,09:24:54
39.966297,116.319922,0,133,39733.3923148148,2008-10-12,09:24:56
39.966317,116.319919,0,132,39733.392337963,2008-10-12,09:24:58
39.966334,116.319909,0,133,39733.3923611111,2008-10-12,09:25:00
39.966351,116.319915,0,136,39733.3923842593,2008-10-12,09:25:02
39.966358,116.319909,0,140,39733.3924074074,2008-10-12,09:25:04
39.966363,116.3199,0,144,39733.3924305556,2008-10-12,09:25:06
39.966383,116.319889,0,147,39733.3924537037,2008-10-12,09:25:08
39.966405,116.319879,0,151,39733.3924768518,2008-10-12,09:25:10
39.966415,116.319877,0,151,39733.3925,2008-10-12,09:25:12
39.966445,116.319872,0,153,39733.3925231481,2008-10-12,09:25:14
39.966483,116.319872,0,157,39733.3925462963,2008-10-12,09:25:16
39.966537,116.319874,0,160,39733.3925694444,2008-10-12,09:25:18
39.966589,116.319896,0,164,39733.3925925926,2008-10-12,09:25:20
39.966625,116.319931,0,168,39733.3926157407,2008-10-12,09:25:22
39.96665,116.319939,0,172,39733.3926388889,2008-10-12,09:25:24
39.966651,116.319945,0,175,39733.392662037,2008-10-12,09:25:26
39.966665,116.319945,0,178,39733.3926851852,2008-10-12,09:25:28
39.966694,116.319938,0,181,39733.3927083333,2008-10-12,09:25:30
39.966695,116.319915,0,184,39733.3927314815,2008-10-12,09:25:32
39.966698,116.319915,0,186,39733.3927546296,2008-10-12,09:25:34
39.966791,116.319946,0,190,39733.3928009259,2008-10-12,09:25:38
39.966964,116.319912,0,192,39733.3928935185,2008-10-12,09:25:46
39.966996,116.319922,0,192,39733.3929166667,2008-10-12,09:25:48
39.967066,116.319932,0,193,39733.392962963,2008-10-12,09:25:52
39.965884,116.319531,0,261,39733.3933333333,2008-10-12,09:26:24
39.966029,116.319512,0,263,39733.3933564815,2008-10-12,09:26:26
39.966115,116.319507,0,228,39733.3933796296,2008-10-12,09:26:28
39.966138,116.319542,0,201,39733.3934027778,2008-10-12,09:26:30
39.966151,116.319547,0,194,39733.3934259259,2008-10-12,09:26:32
39.966148,116.319537,0,192,39733.3934490741,2008-10-12,09:26:34
39.966141,116.319533,0,191,39733.3934722222,2008-10-12,09:26:36
39.966148,116.319515,0,191,39733.3934953704,2008-10-12,09:26:38
39.966151,116.319515,0,190,39733.3935185185,2008-10-12,09:26:40
39.966155,116.319513,0,189,39733.3935416667,2008-10-12,09:26:42
39.966389,116.319681,0,190,39733.3944907407,2008-10-12,09:28:04
39.966395,116.319678,0,191,39733.3945138889,2008-10-12,09:28:06
39.966387,116.31967,0,192,39733.394537037,2008-10-12,09:28:08
39.96638,116.31966,0,194,39733.3945601852,2008-10-12,09:28:10
39.966376,116.319636,0,195,39733.3945833333,2008-10-12,09:28:12
39.966391,116.319612,0,196,39733.3946064815,2008-10-12,09:28:14
39.966408,116.319598,0,195,39733.3946296296,2008-10-12,09:28:16
39.966418,116.319575,0,194,39733.3946527778,2008-10-12,09:28:18
39.966428,116.319554,0,193,39733.3946759259,2008-10-12,09:28:20
39.966453,116.319526,0,193,39733.3946990741,2008-10-12,09:28:22
39.966477,116.319509,0,192,39733.3947222222,2008-10-12,09:28:24
39.966486,116.319506,0,192,39733.3947453704,2008-10-12,09:28:26
39.966495,116.319514,0,192,39733.3947685185,2008-10-12,09:28:28
39.966497,116.319516,0,192,39733.3947916667,2008-10-12,09:28:30
39.966499,116.319516,0,193,39733.3948148148,2008-10-12,09:28:32
39.966507,116.319515,0,193,39733.394837963,2008-10-12,09:28:34
39.966521,116.319507,0,192,39733.3948611111,2008-10-12,09:28:36
39.966534,116.319501,0,191,39733.3948842593,2008-10-12,09:28:38
39.966548,116.319507,0,190,39733.3949074074,2008-10-12,09:28:40
39.966563,116.319524,0,190,39733.3949305556,2008-10-12,09:28:42
39.966581,116.319542,0,189,39733.3949537037,2008-10-12,09:28:44
39.966595,116.319553,0,189,39733.3949768519,2008-10-12,09:28:46
39.96661,116.319545,0,188,39733.395,2008-10-12,09:28:48
39.966622,116.319542,0,188,39733.3950231481,2008-10-12,09:28:50
39.966635,116.319553,0,188,39733.3950462963,2008-10-12,09:28:52
39.966653,116.319567,0,188,39733.3950694444,2008-10-12,09:28:54
39.966677,116.31958,0,188,39733.3950925926,2008-10-12,09:28:56
39.966697,116.319591,0,189,39733.3951157407,2008-10-12,09:28:58
39.966708,116.319583,0,190,39733.3951388889,2008-10-12,09:29:00
39.96672,116.319586,0,192,39733.395162037,2008-10-12,09:29:02
39.96672,116.319574,0,193,39733.3951851852,2008-10-12,09:29:04
39.966718,116.319565,0,194,39733.3952083333,2008-10-12,09:29:06
39.966718,116.319555,0,193,39733.3952314815,2008-10-12,09:29:08
39.966719,116.319553,0,193,39733.3952546296,2008-10-12,09:29:10
39.966731,116.319569,0,193,39733.3952777778,2008-10-12,09:29:12
39.966746,116.31957,0,193,39733.3953009259,2008-10-12,09:29:14
39.966765,116.319733,0,189,39733.3954398148,2008-10-12,09:29:26
39.966763,116.319796,0,188,39733.395462963,2008-10-12,09:29:28
39.966764,116.319856,0,187,39733.3955092593,2008-10-12,09:29:32
39.966772,116.319897,0,187,39733.3955555556,2008-10-12,09:29:36
39.966778,116.319906,0,186,39733.3956018519,2008-10-12,09:29:40
39.966779,116.319909,0,186,39733.395625,2008-10-12,09:29:42
39.966782,116.319912,0,186,39733.3956481481,2008-10-12,09:29:44
39.966742,116.319866,0,187,39733.3956712963,2008-10-12,09:29:46
39.966699,116.319821,0,187,39733.3956944444,2008-10-12,09:29:48
39.9667,116.319812,0,188,39733.3957175926,2008-10-12,09:29:50
39.966706,116.319808,0,188,39733.3957407407,2008-10-12,09:29:52
39.966719,116.319819,0,188,39733.3957638889,2008-10-12,09:29:54
39.96672,116.319817,0,188,39733.395787037,2008-10-12,09:29:56
39.966721,116.319818,0,189,39733.3958101852,2008-10-12,09:29:58
39.966659,116.31979,0,189,39733.3958333333,2008-10-12,09:30:00
39.966657,116.319826,0,189,39733.3958564815,2008-10-12,09:30:02
39.966569,116.3198,0,189,39733.3958796296,2008-10-12,09:30:04
39.966558,116.31982,0,189,39733.3959027778,2008-10-12,09:30:06
39.966562,116.319832,0,188,39733.3959259259,2008-10-12,09:30:08
39.966568,116.319853,0,188,39733.3959490741,2008-10-12,09:30:10
39.966571,116.319884,0,187,39733.3959722222,2008-10-12,09:30:12
39.966583,116.31989,0,188,39733.3959953704,2008-10-12,09:30:14
39.966592,116.319894,0,187,39733.3960185185,2008-10-12,09:30:16
39.966597,116.319905,0,186,39733.3960416667,2008-10-12,09:30:18
39.966537,116.319853,0,186,39733.3960648148,2008-10-12,09:30:20
39.96655,116.319858,0,185,39733.396087963,2008-10-12,09:30:22
39.966572,116.319861,0,184,39733.3961111111,2008-10-12,09:30:24
39.966594,116.31985,0,183,39733.3961342593,2008-10-12,09:30:26
39.966574,116.319839,0,181,39733.3961574074,2008-10-12,09:30:28
39.966486,116.319786,0,179,39733.3961805556,2008-10-12,09:30:30
39.966428,116.319782,0,179,39733.3962037037,2008-10-12,09:30:32
39.966357,116.319791,0,178,39733.3962268519,2008-10-12,09:30:34
39.966312,116.319786,0,178,39733.39625,2008-10-12,09:30:36
39.96626,116.319795,0,177,39733.3962731481,2008-10-12,09:30:38
39.966245,116.319782,0,177,39733.3962962963,2008-10-12,09:30:40
39.966218,116.319772,0,176,39733.3963194444,2008-10-12,09:30:42
39.96618,116.319761,0,175,39733.3963425926,2008-10-12,09:30:44
39.966157,116.319757,0,174,39733.3963657407,2008-10-12,09:30:46
39.966113,116.319764,0,172,39733.3963888889,2008-10-12,09:30:48
39.96608,116.319777,0,171,39733.396412037,2008-10-12,09:30:50
39.966069,116.319785,0,168,39733.3964351852,2008-10-12,09:30:52
39.96607,116.319792,0,167,39733.3964583333,2008-10-12,09:30:54
39.966071,116.319802,0,166,39733.3964814815,2008-10-12,09:30:56
39.966048,116.319827,0,162,39733.3965046296,2008-10-12,09:30:58
39.966054,116.319835,0,159,39733.3965277778,2008-10-12,09:31:00
39.966082,116.319826,0,156,39733.3965509259,2008-10-12,09:31:02
39.966127,116.319806,0,153,39733.3965740741,2008-10-12,09:31:04
39.96613,116.319803,0,152,39733.3965972222,2008-10-12,09:31:06
39.966134,116.3198,0,150,39733.3966203704,2008-10-12,09:31:08
39.966137,116.319802,0,149,39733.3966435185,2008-10-12,09:31:10
39.966137,116.319803,0,149,39733.3966666667,2008-10-12,09:31:12
39.966137,116.319805,0,149,39733.3966898148,2008-10-12,09:31:14
39.966136,116.319806,0,149,39733.396712963,2008-10-12,09:31:16
39.966138,116.319805,0,149,39733.3967361111,2008-10-12,09:31:18
39.96614,116.319805,0,149,39733.3967592593,2008-10-12,09:31:20
39.966155,116.319824,0,149,39733.3967824074,2008-10-12,09:31:22
39.966159,116.319826,0,149,39733.3968055556,2008-10-12,09:31:24
39.966169,116.319827,0,148,39733.3968287037,2008-10-12,09:31:26
39.966169,116.319828,0,149,39733.3968518519,2008-10-12,09:31:28
39.966166,116.319834,0,150,39733.396875,2008-10-12,09:31:30
39.966177,116.319834,0,149,39733.3968981481,2008-10-12,09:31:32
39.966207,116.319825,0,148,39733.3969212963,2008-10-12,09:31:34
39.966223,116.319826,0,147,39733.3969444444,2008-10-12,09:31:36
39.966237,116.319842,0,147,39733.3969675926,2008-10-12,09:31:38
39.966264,116.319842,0,147,39733.3969907407,2008-10-12,09:31:40
39.966324,116.319817,0,147,39733.3970138889,2008-10-12,09:31:42
39.966354,116.319802,0,147,39733.397037037,2008-10-12,09:31:44
39.966425,116.319769,0,147,39733.3970601852,2008-10-12,09:31:46
39.966467,116.319747,0,148,39733.3970833333,2008-10-12,09:31:48
39.966486,116.319729,0,149,39733.3971064815,2008-10-12,09:31:50
39.966483,116.319727,0,148,39733.3971296296,2008-10-12,09:31:52
39.966493,116.319719,0,148,39733.3971527778,2008-10-12,09:31:54
39.966479,116.319707,0,147,39733.3971759259,2008-10-12,09:31:56
39.966438,116.319699,0,145,39733.3971990741,2008-10-12,09:31:58
39.966415,116.319699,0,146,39733.3972222222,2008-10-12,09:32:00
39.966388,116.319702,0,146,39733.3972453704,2008-10-12,09:32:02
39.966366,116.319699,0,147,39733.3972685185,2008-10-12,09:32:04
39.966344,116.31969,0,147,39733.3972916667,2008-10-12,09:32:06
39.966325,116.319686,0,148,39733.3973148148,2008-10-12,09:32:08
39.966301,116.319703,0,148,39733.397337963,2008-10-12,09:32:10
39.966288,116.319714,0,148,39733.3973611111,2008-10-12,09:32:12
39.966286,116.319721,0,149,39733.3973842593,2008-10-12,09:32:14
39.96629,116.319731,0,151,39733.3974074074,2008-10-12,09:32:16
39.966298,116.319744,0,153,39733.3974305556,2008-10-12,09:32:18
39.966326,116.31975,0,156,39733.3974537037,2008-10-12,09:32:20
39.966357,116.319755,0,159,39733.3974768519,2008-10-12,09:32:22
39.966366,116.319772,0,160,39733.3975,2008-10-12,09:32:24
39.966384,116.319773,0,163,39733.3975231481,2008-10-12,09:32:26
39.96639,116.319782,0,164,39733.3975462963,2008-10-12,09:32:28
39.96641,116.319781,0,167,39733.3975694444,2008-10-12,09:32:30
39.966402,116.319788,0,168,39733.3975925926,2008-10-12,09:32:32
39.966378,116.31981,0,169,39733.3976157407,2008-10-12,09:32:34
39.966371,116.319817,0,170,39733.3976388889,2008-10-12,09:32:36
39.966348,116.319825,0,172,39733.397662037,2008-10-12,09:32:38
39.966302,116.319842,0,172,39733.3976851852,2008-10-12,09:32:40
39.966273,116.319841,0,173,39733.3977083333,2008-10-12,09:32:42
39.96626,116.319838,0,174,39733.3977314815,2008-10-12,09:32:44
39.966292,116.31983,0,174,39733.3977546296,2008-10-12,09:32:46
39.966288,116.319827,0,174,39733.3977777778,2008-10-12,09:32:48
39.966303,116.319814,0,174,39733.3978009259,2008-10-12,09:32:50
39.966337,116.319792,0,175,39733.3978240741,2008-10-12,09:32:52
39.96635,116.319806,0,175,39733.397962963,2008-10-12,09:33:04
39.966326,116.31982,0,176,39733.3979861111,2008-10-12,09:33:06
39.966332,116.319791,0,176,39733.3980555556,2008-10-12,09:33:12
39.966329,116.319791,0,176,39733.3981018519,2008-10-12,09:33:16
39.966323,116.319787,0,177,39733.3985648148,2008-10-12,09:33:56
39.966324,116.319786,0,177,39733.398587963,2008-10-12,09:33:58
39.96621,116.31976,0,177,39733.3986111111,2008-10-12,09:34:00
39.966187,116.319744,0,178,39733.3986342593,2008-10-12,09:34:02
39.966186,116.319731,0,178,39733.3986574074,2008-10-12,09:34:04
39.966175,116.319745,0,178,39733.3986805556,2008-10-12,09:34:06
39.966171,116.319757,0,177,39733.3987037037,2008-10-12,09:34:08
39.966193,116.319779,0,177,39733.3987268518,2008-10-12,09:34:10
39.966208,116.31981,0,177,39733.39875,2008-10-12,09:34:12
39.96623,116.319827,0,178,39733.3987731481,2008-10-12,09:34:14
39.966252,116.319834,0,178,39733.3987962963,2008-10-12,09:34:16
39.96628,116.319832,0,180,39733.3988194444,2008-10-12,09:34:18
39.966307,116.319836,0,182,39733.3988425926,2008-10-12,09:34:20
39.966338,116.319842,0,185,39733.3988657407,2008-10-12,09:34:22
39.966374,116.319851,0,188,39733.3988888889,2008-10-12,09:34:24
39.96641,116.319862,0,193,39733.398912037,2008-10-12,09:34:26
39.966441,116.31987,0,198,39733.3989351852,2008-10-12,09:34:28
39.96647,116.319877,0,203,39733.3989583333,2008-10-12,09:34:30
39.966494,116.319882,0,208,39733.3989814815,2008-10-12,09:34:32
39.966507,116.319885,0,211,39733.3990046296,2008-10-12,09:34:34
39.966538,116.319874,0,212,39733.3990277778,2008-10-12,09:34:36
39.966563,116.319874,0,214,39733.3990509259,2008-10-12,09:34:38
39.966588,116.319882,0,217,39733.3990740741,2008-10-12,09:34:40
39.966611,116.31989,0,219,39733.3990972222,2008-10-12,09:34:42
39.966629,116.319884,0,219,39733.3991203704,2008-10-12,09:34:44
39.966644,116.319863,0,216,39733.3991435185,2008-10-12,09:34:46
39.966643,116.319897,0,213,39733.399212963,2008-10-12,09:34:52
39.966643,116.319897,0,213,39733.3992361111,2008-10-12,09:34:54
39.966646,116.319896,0,213,39733.3992592593,2008-10-12,09:34:56
39.966659,116.319893,0,213,39733.3992824074,2008-10-12,09:34:58
39.966672,116.319897,0,212,39733.3993055556,2008-10-12,09:35:00
39.966675,116.319903,0,211,39733.3993287037,2008-10-12,09:35:02
39.966676,116.319893,0,211,39733.3993518518,2008-10-12,09:35:04
39.96669,116.319881,0,210,39733.399375,2008-10-12,09:35:06
39.966579,116.31977,0,205,39733.3993981481,2008-10-12,09:35:08
39.966488,116.319676,0,201,39733.3994212963,2008-10-12,09:35:10
39.966418,116.31961,0,198,39733.3994444444,2008-10-12,09:35:12
39.966416,116.319586,0,198,39733.3994675926,2008-10-12,09:35:14
39.966413,116.319613,0,197,39733.3994907407,2008-10-12,09:35:16
39.966412,116.319632,0,196,39733.3995138889,2008-10-12,09:35:18
39.966414,116.319642,0,196,39733.399537037,2008-10-12,09:35:20
39.966413,116.319624,0,194,39733.3995601852,2008-10-12,09:35:22
39.966374,116.319596,0,192,39733.3995833333,2008-10-12,09:35:24
39.966331,116.319593,0,190,39733.3996064815,2008-10-12,09:35:26
39.966267,116.319709,0,186,39733.3996296296,2008-10-12,09:35:28
39.96621,116.319755,0,186,39733.3996527778,2008-10-12,09:35:30
39.966193,116.319734,0,187,39733.3996759259,2008-10-12,09:35:32
39.966166,116.319702,0,188,39733.3996990741,2008-10-12,09:35:34
39.966152,116.319672,0,189,39733.3997222222,2008-10-12,09:35:36
39.966136,116.319629,0,191,39733.3997453704,2008-10-12,09:35:38
39.966115,116.319587,0,195,39733.3997685185,2008-10-12,09:35:40
39.966119,116.319586,0,197,39733.3997916667,2008-10-12,09:35:42
39.966128,116.319601,0,198,39733.3998148148,2008-10-12,09:35:44
39.966126,116.319603,0,198,39733.399837963,2008-10-12,09:35:46
39.966221,116.319619,0,209,39733.3998611111,2008-10-12,09:35:48
39.966231,116.319664,0,205,39733.3998842593,2008-10-12,09:35:50
39.966219,116.319655,0,201,39733.3999074074,2008-10-12,09:35:52
39.966212,116.31964,0,200,39733.3999305556,2008-10-12,09:35:54
39.966216,116.319625,0,199,39733.3999537037,2008-10-12,09:35:56
39.966205,116.319597,0,198,39733.3999768518,2008-10-12,09:35:58
39.966206,116.319574,0,198,39733.4,2008-10-12,09:36:00
39.966205,116.319554,0,196,39733.4000231481,2008-10-12,09:36:02
39.966202,116.319551,0,195,39733.4000462963,2008-10-12,09:36:04
39.966206,116.319545,0,195,39733.4000694444,2008-10-12,09:36:06
39.966203,116.319553,0,196,39733.4000925926,2008-10-12,09:36:08
39.9662,116.319554,0,195,39733.4001157407,2008-10-12,09:36:10
39.966197,116.319555,0,195,39733.4001388889,2008-10-12,09:36:12
39.966198,116.319554,0,195,39733.400162037,2008-10-12,09:36:14
39.9662,116.319552,0,195,39733.4001851852,2008-10-12,09:36:16
39.966199,116.319551,0,195,39733.4002083333,2008-10-12,09:36:18
39.966198,116.31955,0,195,39733.4002314815,2008-10-12,09:36:20
39.966131,116.31949,0,196,39733.4002546296,2008-10-12,09:36:22
39.966124,116.319417,0,199,39733.4002777778,2008-10-12,09:36:24
39.966154,116.31939,0,201,39733.4003009259,2008-10-12,09:36:26
39.966166,116.31937,0,201,39733.4003240741,2008-10-12,09:36:28
39.966161,116.319357,0,202,39733.4003472222,2008-10-12,09:36:30
39.966162,116.319339,0,201,39733.4003703704,2008-10-12,09:36:32
39.966171,116.319316,0,201,39733.4003935185,2008-10-12,09:36:34
39.966182,116.31929,0,202,39733.4004166667,2008-10-12,09:36:36
39.966178,116.319259,0,202,39733.4004398148,2008-10-12,09:36:38
39.966185,116.319223,0,203,39733.400462963,2008-10-12,09:36:40
39.966195,116.319193,0,204,39733.4004861111,2008-10-12,09:36:42
39.966197,116.319156,0,205,39733.4005092593,2008-10-12,09:36:44
39.966191,116.319109,0,206,39733.4005324074,2008-10-12,09:36:46
39.96619,116.31907,0,206,39733.4005555556,2008-10-12,09:36:48
39.966178,116.319025,0,207,39733.4005787037,2008-10-12,09:36:50
39.966181,116.318979,0,208,39733.4006018518,2008-10-12,09:36:52
39.966257,116.318665,0,219,39733.4017361111,2008-10-12,09:38:30
39.966263,116.318636,0,219,39733.4017592593,2008-10-12,09:38:32
39.966241,116.318589,0,218,39733.4017824074,2008-10-12,09:38:34
39.966243,116.318568,0,218,39733.4018055556,2008-10-12,09:38:36
39.966245,116.31855,0,219,39733.4018287037,2008-10-12,09:38:38
39.966249,116.318528,0,215,39733.4018518519,2008-10-12,09:38:40
39.966245,116.318513,0,215,39733.401875,2008-10-12,09:38:42
39.966238,116.318488,0,215,39733.4018981481,2008-10-12,09:38:44
39.966237,116.318471,0,215,39733.4019212963,2008-10-12,09:38:46
39.966235,116.318431,0,216,39733.4019444444,2008-10-12,09:38:48
39.966226,116.31842,0,216,39733.4019675926,2008-10-12,09:38:50
39.966204,116.318421,0,213,39733.4019907407,2008-10-12,09:38:52
39.966219,116.318388,0,214,39733.4020138889,2008-10-12,09:38:54
39.966225,116.318378,0,215,39733.402037037,2008-10-12,09:38:56
39.966202,116.318378,0,213,39733.4020601852,2008-10-12,09:38:58
39.966202,116.318362,0,212,39733.4020833333,2008-10-12,09:39:00
39.966195,116.318366,0,212,39733.4021064815,2008-10-12,09:39:02
39.9662,116.318362,0,212,39733.4021296296,2008-10-12,09:39:04
39.966205,116.31836,0,212,39733.4021527778,2008-10-12,09:39:06
39.966218,116.31835,0,212,39733.4021759259,2008-10-12,09:39:08
39.966235,116.318341,0,212,39733.4021990741,2008-10-12,09:39:10
39.966253,116.318333,0,212,39733.4022222222,2008-10-12,09:39:12
39.966279,116.318343,0,213,39733.4022453704,2008-10-12,09:39:14
39.966293,116.31834,0,214,39733.4022685185,2008-10-12,09:39:16
39.966315,116.318336,0,214,39733.4022916667,2008-10-12,09:39:18
39.966341,116.318328,0,214,39733.4023148148,2008-10-12,09:39:20
39.966365,116.318322,0,215,39733.402337963,2008-10-12,09:39:22
39.966392,116.318324,0,214,39733.4023611111,2008-10-12,09:39:24
39.966407,116.318318,0,213,39733.4023842593,2008-10-12,09:39:26
39.966426,116.318309,0,214,39733.4024074074,2008-10-12,09:39:28
39.96644,116.31829,0,214,39733.4024305556,2008-10-12,09:39:30
39.966447,116.318278,0,214,39733.4024537037,2008-10-12,09:39:32
39.96645,116.318275,0,214,39733.4024768519,2008-10-12,09:39:34
39.966469,116.31826,0,214,39733.4025,2008-10-12,09:39:36
39.966481,116.31825,0,214,39733.4025231482,2008-10-12,09:39:38
39.966488,116.318246,0,215,39733.4025462963,2008-10-12,09:39:40
39.966495,116.318249,0,214,39733.4025694444,2008-10-12,09:39:42
39.966509,116.318246,0,214,39733.4025925926,2008-10-12,09:39:44
39.966522,116.318247,0,214,39733.4026157407,2008-10-12,09:39:46
39.966526,116.318246,0,214,39733.4026388889,2008-10-12,09:39:48
39.966577,116.318301,0,210,39733.402662037,2008-10-12,09:39:50
39.966616,116.318304,0,209,39733.4026851852,2008-10-12,09:39:52
39.966618,116.318329,0,208,39733.4027083333,2008-10-12,09:39:54
39.966616,116.31833,0,207,39733.4027314815,2008-10-12,09:39:56
39.966618,116.31833,0,207,39733.4027546296,2008-10-12,09:39:58
39.966623,116.318329,0,207,39733.4027777778,2008-10-12,09:40:00
39.966626,116.318316,0,208,39733.4028009259,2008-10-12,09:40:02
39.966627,116.318315,0,208,39733.4028240741,2008-10-12,09:40:04
39.966626,116.318316,0,208,39733.4028472222,2008-10-12,09:40:06
39.966625,116.318317,0,208,39733.4028703704,2008-10-12,09:40:08
39.966626,116.318317,0,208,39733.4028935185,2008-10-12,09:40:10
39.966625,116.318332,0,207,39733.4029166667,2008-10-12,09:40:12
39.966626,116.318348,0,206,39733.4029398148,2008-10-12,09:40:14
39.966628,116.318354,0,206,39733.402962963,2008-10-12,09:40:16
39.966628,116.318355,0,206,39733.4029861111,2008-10-12,09:40:18
39.966626,116.318358,0,205,39733.4030092593,2008-10-12,09:40:20
39.966627,116.318355,0,205,39733.4030324074,2008-10-12,09:40:22
39.966631,116.31835,0,205,39733.4030555556,2008-10-12,09:40:24
39.966646,116.318351,0,203,39733.4030787037,2008-10-12,09:40:26
39.966665,116.318342,0,201,39733.4031018519,2008-10-12,09:40:28
39.966683,116.318341,0,199,39733.403125,2008-10-12,09:40:30
39.966688,116.31836,0,199,39733.4031481481,2008-10-12,09:40:32
39.966709,116.318373,0,200,39733.4031712963,2008-10-12,09:40:34
39.966732,116.318372,0,201,39733.4031944444,2008-10-12,09:40:36
39.966741,116.31837,0,201,39733.4032175926,2008-10-12,09:40:38
39.966747,116.318365,0,201,39733.4032407407,2008-10-12,09:40:40
39.966751,116.318354,0,201,39733.4032638889,2008-10-12,09:40:42
39.966769,116.318339,0,201,39733.403287037,2008-10-12,09:40:44
39.966787,116.318348,0,201,39733.4033101852,2008-10-12,09:40:46
39.966813,116.318392,0,200,39733.4033333333,2008-10-12,09:40:48
39.966825,116.31839,0,201,39733.4033564815,2008-10-12,09:40:50
39.966835,116.318388,0,200,39733.4033796296,2008-10-12,09:40:52
39.966851,116.318382,0,200,39733.4034027778,2008-10-12,09:40:54
39.966871,116.318374,0,200,39733.4034259259,2008-10-12,09:40:56
39.966876,116.318395,0,197,39733.4034490741,2008-10-12,09:40:58
39.966925,116.318398,0,195,39733.4034722222,2008-10-12,09:41:00
39.966958,116.318381,0,194,39733.4034953704,2008-10-12,09:41:02
39.966973,116.318361,0,194,39733.4035185185,2008-10-12,09:41:04
39.966988,116.318342,0,193,39733.4035416667,2008-10-12,09:41:06
39.966997,116.318317,0,191,39733.4035648148,2008-10-12,09:41:08
39.967016,116.318311,0,189,39733.403587963,2008-10-12,09:41:10
39.967037,116.318306,0,190,39733.4036111111,2008-10-12,09:41:12
39.967054,116.318298,0,189,39733.4036342593,2008-10-12,09:41:14
39.967075,116.318286,0,188,39733.4036574074,2008-10-12,09:41:16
39.967089,116.318279,0,188,39733.4036805556,2008-10-12,09:41:18
39.967109,116.318279,0,188,39733.4037037037,2008-10-12,09:41:20
39.967145,116.318305,0,188,39733.4037268519,2008-10-12,09:41:22
39.967146,116.318314,0,189,39733.40375,2008-10-12,09:41:24
39.967148,116.318294,0,189,39733.4037731481,2008-10-12,09:41:26
39.967151,116.318271,0,190,39733.4037962963,2008-10-12,09:41:28
39.967148,116.318253,0,191,39733.4038194444,2008-10-12,09:41:30
39.967144,116.318237,0,193,39733.4038425926,2008-10-12,09:41:32
39.967147,116.318234,0,193,39733.4038657407,2008-10-12,09:41:34
39.967154,116.318227,0,193,39733.4038888889,2008-10-12,09:41:36
39.967162,116.318207,0,193,39733.403912037,2008-10-12,09:41:38
39.967165,116.318166,0,193,39733.4039351852,2008-10-12,09:41:40
39.967167,116.318147,0,194,39733.4039583333,2008-10-12,09:41:42
39.967175,116.31812,0,195,39733.4039814815,2008-10-12,09:41:44
39.967179,116.318098,0,195,39733.4040046296,2008-10-12,09:41:46
39.96718,116.318068,0,195,39733.4040277778,2008-10-12,09:41:48
39.967166,116.318046,0,196,39733.4040509259,2008-10-12,09:41:50
39.967184,116.318024,0,198,39733.4040740741,2008-10-12,09:41:52
39.967193,116.317992,0,198,39733.4040972222,2008-10-12,09:41:54
39.96719,116.317959,0,198,39733.4041203704,2008-10-12,09:41:56
39.967186,116.317923,0,198,39733.4041435185,2008-10-12,09:41:58
39.96719,116.317878,0,197,39733.4041666667,2008-10-12,09:42:00
39.967192,116.317833,0,197,39733.4041898148,2008-10-12,09:42:02
39.967192,116.317806,0,197,39733.404212963,2008-10-12,09:42:04
39.96719,116.317782,0,196,39733.4042361111,2008-10-12,09:42:06
39.967194,116.317748,0,195,39733.4042592593,2008-10-12,09:42:08
39.967197,116.317721,0,195,39733.4042824074,2008-10-12,09:42:10
39.967184,116.317704,0,196,39733.4043055556,2008-10-12,09:42:12
39.967196,116.31767,0,195,39733.4043287037,2008-10-12,09:42:14
39.967185,116.317652,0,195,39733.4043518519,2008-10-12,09:42:16
39.967178,116.317625,0,195,39733.404375,2008-10-12,09:42:18
39.967176,116.317609,0,195,39733.4043981481,2008-10-12,09:42:20
39.96718,116.31758,0,194,39733.4044212963,2008-10-12,09:42:22
39.96718,116.317556,0,193,39733.4044444444,2008-10-12,09:42:24
39.967176,116.317537,0,193,39733.4044675926,2008-10-12,09:42:26
39.967177,116.317521,0,193,39733.4044907407,2008-10-12,09:42:28
39.967174,116.317495,0,193,39733.4045138889,2008-10-12,09:42:30
39.967172,116.31747,0,194,39733.404537037,2008-10-12,09:42:32
39.967169,116.317452,0,194,39733.4045601852,2008-10-12,09:42:34
39.967152,116.317431,0,194,39733.4045833333,2008-10-12,09:42:36
39.967144,116.317413,0,195,39733.4046064815,2008-10-12,09:42:38
39.967138,116.317396,0,195,39733.4046296296,2008-10-12,09:42:40
39.967133,116.317368,0,196,39733.4046527778,2008-10-12,09:42:42
39.96713,116.317341,0,197,39733.4046759259,2008-10-12,09:42:44
39.96712,116.317317,0,197,39733.4046990741,2008-10-12,09:42:46
39.96712,116.317275,0,197,39733.4047222222,2008-10-12,09:42:48
39.967119,116.317244,0,198,39733.4047453704,2008-10-12,09:42:50
39.967103,116.317232,0,199,39733.4047685185,2008-10-12,09:42:52
39.967118,116.3172,0,201,39733.4047916667,2008-10-12,09:42:54
39.967138,116.317172,0,202,39733.4048148148,2008-10-12,09:42:56
39.967147,116.317138,0,203,39733.404837963,2008-10-12,09:42:58
39.967143,116.317105,0,204,39733.4048611111,2008-10-12,09:43:00
39.967135,116.317085,0,204,39733.4048842593,2008-10-12,09:43:02
39.967129,116.31707,0,205,39733.4049074074,2008-10-12,09:43:04
39.967125,116.317048,0,206,39733.4049305556,2008-10-12,09:43:06
39.967126,116.317026,0,205,39733.4049537037,2008-10-12,09:43:08
39.967124,116.317014,0,205,39733.4049768519,2008-10-12,09:43:10
39.967149,116.316971,0,202,39733.405,2008-10-12,09:43:12
39.967169,116.316929,0,201,39733.4050231481,2008-10-12,09:43:14
39.967146,116.316916,0,201,39733.4050462963,2008-10-12,09:43:16
39.967136,116.31689,0,201,39733.4050694444,2008-10-12,09:43:18
39.967146,116.316852,0,201,39733.4050925926,2008-10-12,09:43:20
39.967115,116.316841,0,201,39733.4051157407,2008-10-12,09:43:22
39.967094,116.316831,0,201,39733.4051388889,2008-10-12,09:43:24
39.967075,116.316821,0,201,39733.405162037,2008-10-12,09:43:26
39.96705,116.3168,0,202,39733.4051851852,2008-10-12,09:43:28
39.967038,116.316767,0,202,39733.4052083333,2008-10-12,09:43:30
39.967022,116.316735,0,203,39733.4052314815,2008-10-12,09:43:32
39.967016,116.316715,0,204,39733.4052546296,2008-10-12,09:43:34
39.967023,116.316693,0,205,39733.4052777778,2008-10-12,09:43:36
39.967022,116.316664,0,205,39733.4053009259,2008-10-12,09:43:38
39.967026,116.316632,0,206,39733.4053240741,2008-10-12,09:43:40
39.967034,116.316598,0,207,39733.4053472222,2008-10-12,09:43:42
39.96704,116.316568,0,207,39733.4053703704,2008-10-12,09:43:44
39.96704,116.316548,0,208,39733.4053935185,2008-10-12,09:43:46
39.967048,116.316537,0,208,39733.4054166667,2008-10-12,09:43:48
39.967055,116.316512,0,209,39733.4054398148,2008-10-12,09:43:50
39.967059,116.316483,0,209,39733.405462963,2008-10-12,09:43:52
39.967068,116.31645,0,210,39733.4054861111,2008-10-12,09:43:54
39.967068,116.316421,0,210,39733.4055092593,2008-10-12,09:43:56
39.967069,116.316398,0,211,39733.4055324074,2008-10-12,09:43:58
39.967157,116.316339,0,211,39733.4055555556,2008-10-12,09:44:00
39.96719,116.316316,0,212,39733.4055787037,2008-10-12,09:44:02
39.967199,116.316309,0,212,39733.4056018519,2008-10-12,09:44:04
39.967206,116.3163,0,212,39733.405625,2008-10-12,09:44:06
39.96721,116.316291,0,213,39733.4056481481,2008-10-12,09:44:08
39.967215,116.316283,0,213,39733.4056712963,2008-10-12,09:44:10
39.967221,116.316276,0,213,39733.4056944444,2008-10-12,09:44:12
39.967226,116.316272,0,213,39733.4057175926,2008-10-12,09:44:14
39.96723,116.316268,0,213,39733.4057407407,2008-10-12,09:44:16
39.967234,116.31626,0,214,39733.4057638889,2008-10-12,09:44:18
39.967238,116.316255,0,214,39733.405787037,2008-10-12,09:44:20
39.967243,116.316251,0,214,39733.4058101852,2008-10-12,09:44:22
39.967245,116.316245,0,214,39733.4058333333,2008-10-12,09:44:24
39.967241,116.316241,0,215,39733.4058564815,2008-10-12,09:44:26
39.967237,116.316243,0,215,39733.4058796296,2008-10-12,09:44:28
39.96724,116.316241,0,215,39733.4059027778,2008-10-12,09:44:30
39.967243,116.31624,0,215,39733.4059259259,2008-10-12,09:44:32
39.967245,116.316238,0,215,39733.4059490741,2008-10-12,09:44:34
39.967247,116.316238,0,215,39733.4059722222,2008-10-12,09:44:36
39.967247,116.316237,0,215,39733.4059953704,2008-10-12,09:44:38
39.967246,116.316238,0,215,39733.4060185185,2008-10-12,09:44:40
39.967241,116.316241,0,215,39733.4060416667,2008-10-12,09:44:42
39.967139,116.316249,0,218,39733.4060648148,2008-10-12,09:44:44
39.967121,116.316231,0,217,39733.406087963,2008-10-12,09:44:46
39.96712,116.316232,0,217,39733.4061111111,2008-10-12,09:44:48
39.967122,116.31623,0,217,39733.4061342593,2008-10-12,09:44:50
39.967125,116.316217,0,217,39733.4061574074,2008-10-12,09:44:52
39.967126,116.316202,0,217,39733.4061805556,2008-10-12,09:44:54
39.967099,116.316193,0,217,39733.4062037037,2008-10-12,09:44:56
39.96709,116.316185,0,217,39733.4062268519,2008-10-12,09:44:58
39.967081,116.316187,0,217,39733.40625,2008-10-12,09:45:00
39.967074,116.316163,0,217,39733.4062731481,2008-10-12,09:45:02
39.967079,116.316123,0,216,39733.4062962963,2008-10-12,09:45:04
39.967086,116.316101,0,215,39733.4063194444,2008-10-12,09:45:06
39.96708,116.316071,0,213,39733.4063425926,2008-10-12,09:45:08
39.967087,116.316043,0,213,39733.4063657407,2008-10-12,09:45:10
39.967274,116.315816,0,188,39733.4077777778,2008-10-12,09:47:12
39.967302,116.315821,0,188,39733.4078009259,2008-10-12,09:47:14
39.967325,116.315829,0,188,39733.4078240741,2008-10-12,09:47:16
39.96735,116.315835,0,188,39733.4078472222,2008-10-12,09:47:18
39.967376,116.31584,0,188,39733.4078703704,2008-10-12,09:47:20
39.967405,116.315845,0,188,39733.4078935185,2008-10-12,09:47:22
39.967429,116.315838,0,188,39733.4079166667,2008-10-12,09:47:24
39.967449,116.315822,0,188,39733.4079398148,2008-10-12,09:47:26
39.96747,116.3158,0,188,39733.407962963,2008-10-12,09:47:28
39.967498,116.315771,0,188,39733.4079861111,2008-10-12,09:47:30
39.967534,116.315737,0,188,39733.4080092593,2008-10-12,09:47:32
39.967567,116.315709,0,188,39733.4080324074,2008-10-12,09:47:34
39.967597,116.315676,0,189,39733.4080555556,2008-10-12,09:47:36
39.967596,116.315664,0,189,39733.4080787037,2008-10-12,09:47:38
39.9676,116.315657,0,189,39733.4081018518,2008-10-12,09:47:40
39.967595,116.315646,0,189,39733.408125,2008-10-12,09:47:42
39.967577,116.315659,0,189,39733.4081481481,2008-10-12,09:47:44
39.967542,116.315672,0,189,39733.4081712963,2008-10-12,09:47:46
39.967534,116.315668,0,189,39733.4081944444,2008-10-12,09:47:48
39.967529,116.315667,0,189,39733.4082175926,2008-10-12,09:47:50
39.967526,116.315668,0,189,39733.4082407407,2008-10-12,09:47:52
39.967517,116.315668,0,189,39733.4082638889,2008-10-12,09:47:54
39.96751,116.315672,0,189,39733.408287037,2008-10-12,09:47:56
39.967514,116.315681,0,189,39733.4083101852,2008-10-12,09:47:58
39.967529,116.315682,0,189,39733.4083333333,2008-10-12,09:48:00
39.967551,116.315681,0,189,39733.4083564815,2008-10-12,09:48:02
39.967551,116.315681,0,189,39733.4083796296,2008-10-12,09:48:04
39.967549,116.315682,0,189,39733.4084027778,2008-10-12,09:48:06
39.967546,116.315684,0,189,39733.4084259259,2008-10-12,09:48:08
39.967543,116.315685,0,189,39733.4084490741,2008-10-12,09:48:10
39.967544,116.315683,0,189,39733.4084722222,2008-10-12,09:48:12
39.967556,116.315672,0,189,39733.4084953704,2008-10-12,09:48:14
39.967566,116.315665,0,189,39733.4085185185,2008-10-12,09:48:16
39.967567,116.315665,0,189,39733.4085416667,2008-10-12,09:48:18
39.967569,116.315664,0,189,39733.4085648148,2008-10-12,09:48:20
39.967573,116.315662,0,189,39733.408587963,2008-10-12,09:48:22
39.967595,116.315662,0,189,39733.4086111111,2008-10-12,09:48:24
39.967628,116.315663,0,189,39733.4086342593,2008-10-12,09:48:26
39.967661,116.315665,0,189,39733.4086574074,2008-10-12,09:48:28
39.96769,116.315663,0,189,39733.4086805556,2008-10-12,09:48:30
39.967711,116.315654,0,189,39733.4087037037,2008-10-12,09:48:32
39.967728,116.315639,0,189,39733.4087268518,2008-10-12,09:48:34
39.967733,116.31563,0,189,39733.40875,2008-10-12,09:48:36
39.967732,116.315628,0,190,39733.4087731481,2008-10-12,09:48:38
39.967722,116.315632,0,190,39733.4087962963,2008-10-12,09:48:40
39.9677,116.315639,0,190,39733.4088194444,2008-10-12,09:48:42
39.967679,116.315642,0,190,39733.4088425926,2008-10-12,09:48:44
39.967654,116.315646,0,190,39733.4088657407,2008-10-12,09:48:46
39.967627,116.315652,0,190,39733.4088888889,2008-10-12,09:48:48
39.96759,116.31566,0,191,39733.408912037,2008-10-12,09:48:50
39.967548,116.315665,0,191,39733.4089351852,2008-10-12,09:48:52
39.967515,116.315672,0,192,39733.4089583333,2008-10-12,09:48:54
39.967494,116.315672,0,194,39733.4089814815,2008-10-12,09:48:56
39.967495,116.315672,0,194,39733.4090046296,2008-10-12,09:48:58
39.967494,116.315671,0,194,39733.4090277778,2008-10-12,09:49:00
39.967493,116.315671,0,194,39733.4090509259,2008-10-12,09:49:02
39.96749,116.315671,0,194,39733.4090740741,2008-10-12,09:49:04
39.967485,116.315673,0,194,39733.4090972222,2008-10-12,09:49:06
39.967443,116.315659,0,194,39733.4091203704,2008-10-12,09:49:08
39.9674,116.315643,0,194,39733.4091435185,2008-10-12,09:49:10
39.967376,116.31563,0,194,39733.4091666667,2008-10-12,09:49:12
39.967358,116.315627,0,194,39733.4091898148,2008-10-12,09:49:14
39.967343,116.315625,0,195,39733.409212963,2008-10-12,09:49:16
39.967343,116.315625,0,195,39733.4092361111,2008-10-12,09:49:18
39.967346,116.315623,0,195,39733.4092592593,2008-10-12,09:49:20
39.967348,116.315622,0,195,39733.4092824074,2008-10-12,09:49:22
39.96735,116.315622,0,195,39733.4093055556,2008-10-12,09:49:24
39.967352,116.31562,0,195,39733.4093287037,2008-10-12,09:49:26
39.967355,116.315618,0,195,39733.4093518518,2008-10-12,09:49:28
39.967358,116.315616,0,195,39733.409375,2008-10-12,09:49:30
39.967361,116.315614,0,195,39733.4093981481,2008-10-12,09:49:32
39.967363,116.315613,0,195,39733.4094212963,2008-10-12,09:49:34
39.967367,116.315611,0,195,39733.4094444444,2008-10-12,09:49:36
39.967378,116.315604,0,195,39733.4094675926,2008-10-12,09:49:38
39.96739,116.315593,0,195,39733.4094907407,2008-10-12,09:49:40
39.9674,116.315581,0,195,39733.4095138889,2008-10-12,09:49:42
39.967415,116.315571,0,195,39733.409537037,2008-10-12,09:49:44
39.967415,116.315567,0,195,39733.4095601852,2008-10-12,09:49:46
39.967403,116.315566,0,195,39733.4095833333,2008-10-12,09:49:48
39.967376,116.31557,0,195,39733.4096064815,2008-10-12,09:49:50
39.96738,116.315579,0,195,39733.4096296296,2008-10-12,09:49:52
39.967384,116.315582,0,195,39733.4096527778,2008-10-12,09:49:54
39.967389,116.315583,0,196,39733.4096759259,2008-10-12,09:49:56
39.967414,116.315502,0,197,39733.4100925926,2008-10-12,09:50:32
39.967577,116.315468,0,197,39733.4101157407,2008-10-12,09:50:34
39.967705,116.315426,0,198,39733.4101388889,2008-10-12,09:50:36
39.967804,116.31538,0,199,39733.410162037,2008-10-12,09:50:38
39.967894,116.315346,0,199,39733.4101851852,2008-10-12,09:50:40
39.96798,116.315306,0,200,39733.4102083333,2008-10-12,09:50:42
39.968062,116.315267,0,201,39733.4102314815,2008-10-12,09:50:44
39.96815,116.315236,0,202,39733.4102546296,2008-10-12,09:50:46
39.968243,116.315191,0,203,39733.4102777778,2008-10-12,09:50:48
39.968584,116.314977,0,207,39733.4103935185,2008-10-12,09:50:58
39.968749,116.314935,0,208,39733.4104166667,2008-10-12,09:51:00
39.968964,116.314899,0,209,39733.4104398148,2008-10-12,09:51:02
39.969036,116.314866,0,209,39733.410462963,2008-10-12,09:51:04
39.969076,116.314827,0,210,39733.4104861111,2008-10-12,09:51:06
39.969099,116.314803,0,210,39733.4105092593,2008-10-12,09:51:08
39.969109,116.314783,0,210,39733.4105324074,2008-10-12,09:51:10
39.969102,116.314775,0,210,39733.4105555556,2008-10-12,09:51:12
39.969092,116.314772,0,210,39733.4105787037,2008-10-12,09:51:14
39.969092,116.314762,0,210,39733.4106018519,2008-10-12,09:51:16
39.969089,116.314751,0,210,39733.410625,2008-10-12,09:51:18
39.969086,116.314737,0,210,39733.4106481481,2008-10-12,09:51:20
39.969104,116.314713,0,209,39733.4106712963,2008-10-12,09:51:22
39.969126,116.314687,0,209,39733.4106944444,2008-10-12,09:51:24
39.969142,116.314673,0,209,39733.4107175926,2008-10-12,09:51:26
39.969155,116.314659,0,209,39733.4107407407,2008-10-12,09:51:28
39.969154,116.314654,0,209,39733.4107638889,2008-10-12,09:51:30
39.969133,116.31466,0,209,39733.410787037,2008-10-12,09:51:32
39.969096,116.314669,0,208,39733.4108101852,2008-10-12,09:51:34
39.969084,116.314666,0,208,39733.4108333333,2008-10-12,09:51:36
39.969106,116.314651,0,208,39733.4108564815,2008-10-12,09:51:38
39.969111,116.314642,0,208,39733.4108796296,2008-10-12,09:51:40
39.969131,116.314623,0,208,39733.4109027778,2008-10-12,09:51:42
39.969164,116.314606,0,208,39733.4109259259,2008-10-12,09:51:44
39.969156,116.314596,0,207,39733.4109490741,2008-10-12,09:51:46
39.969176,116.314578,0,207,39733.4109722222,2008-10-12,09:51:48
39.969164,116.31459,0,208,39733.4109953704,2008-10-12,09:51:50
39.969134,116.3146,0,211,39733.4110185185,2008-10-12,09:51:52
39.969122,116.314604,0,211,39733.4110416667,2008-10-12,09:51:54
39.968887,116.314685,0,211,39733.4110648148,2008-10-12,09:51:56
39.96861,116.314771,0,209,39733.411087963,2008-10-12,09:51:58
39.968516,116.314809,0,210,39733.4111111111,2008-10-12,09:52:00
39.968485,116.31482,0,212,39733.4111342593,2008-10-12,09:52:02
39.968483,116.31482,0,212,39733.4111574074,2008-10-12,09:52:04
39.968482,116.31482,0,212,39733.4111805556,2008-10-12,09:52:06
39.968477,116.314822,0,212,39733.4112037037,2008-10-12,09:52:08
39.968472,116.314825,0,212,39733.4112268519,2008-10-12,09:52:10
39.968466,116.314828,0,212,39733.41125,2008-10-12,09:52:12
39.968405,116.31485,0,211,39733.4112731481,2008-10-12,09:52:14
39.968316,116.314889,0,210,39733.4112962963,2008-10-12,09:52:16
39.968256,116.314924,0,209,39733.4113194444,2008-10-12,09:52:18
39.968196,116.314952,0,209,39733.4113425926,2008-10-12,09:52:20
39.968144,116.314987,0,209,39733.4113657407,2008-10-12,09:52:22
39.968097,116.315026,0,208,39733.4113888889,2008-10-12,09:52:24
39.968042,116.315078,0,206,39733.411412037,2008-10-12,09:52:26
39.968006,116.315118,0,204,39733.4114351852,2008-10-12,09:52:28
39.967978,116.315146,0,204,39733.4114583333,2008-10-12,09:52:30
39.967958,116.31517,0,203,39733.4114814815,2008-10-12,09:52:32
39.967939,116.315193,0,202,39733.4115046296,2008-10-12,09:52:34
39.967936,116.315195,0,202,39733.4115277778,2008-10-12,09:52:36
39.967935,116.315197,0,202,39733.4115509259,2008-10-12,09:52:38
39.967935,116.315197,0,202,39733.4115740741,2008-10-12,09:52:40
39.967934,116.3152,0,202,39733.4115972222,2008-10-12,09:52:42
39.967547,116.315641,0,196,39733.4116203704,2008-10-12,09:52:44
39.967469,116.315681,0,194,39733.4116435185,2008-10-12,09:52:46
39.967434,116.315662,0,192,39733.4116666667,2008-10-12,09:52:48
39.967367,116.315666,0,185,39733.4116898148,2008-10-12,09:52:50
39.967343,116.315655,0,184,39733.411712963,2008-10-12,09:52:52
39.967314,116.315636,0,181,39733.4117361111,2008-10-12,09:52:54
39.967316,116.315616,0,180,39733.4117592593,2008-10-12,09:52:56
39.967311,116.31561,0,179,39733.4117824074,2008-10-12,09:52:58
39.967298,116.315615,0,180,39733.4118055556,2008-10-12,09:53:00
39.967296,116.315615,0,180,39733.4118287037,2008-10-12,09:53:02
39.96728,116.315612,0,180,39733.4118518519,2008-10-12,09:53:04
39.967247,116.3156,0,181,39733.411875,2008-10-12,09:53:06
39.967189,116.315599,0,181,39733.4118981481,2008-10-12,09:53:08
39.967156,116.3156,0,183,39733.4119212963,2008-10-12,09:53:10
39.967139,116.315554,0,182,39733.4119444444,2008-10-12,09:53:12
39.967138,116.315545,0,184,39733.4119675926,2008-10-12,09:53:14
39.967171,116.315505,0,181,39733.4119907407,2008-10-12,09:53:16
39.967145,116.315485,0,182,39733.4120138889,2008-10-12,09:53:18
39.967148,116.315445,0,183,39733.412037037,2008-10-12,09:53:20
39.967137,116.315429,0,186,39733.4120601852,2008-10-12,09:53:22
39.96715,116.315375,0,185,39733.4120833333,2008-10-12,09:53:24
39.96714,116.315348,0,189,39733.4121064815,2008-10-12,09:53:26
39.967133,116.315315,0,191,39733.4121296296,2008-10-12,09:53:28
39.967136,116.315289,0,190,39733.4121527778,2008-10-12,09:53:30
39.967136,116.315263,0,190,39733.4121759259,2008-10-12,09:53:32
39.967123,116.315234,0,191,39733.4121990741,2008-10-12,09:53:34
39.967134,116.315179,0,187,39733.4122222222,2008-10-12,09:53:36
39.967148,116.315151,0,186,39733.4122453704,2008-10-12,09:53:38
39.967155,116.315125,0,185,39733.4122685185,2008-10-12,09:53:40
39.967162,116.315098,0,183,39733.4122916667,2008-10-12,09:53:42
39.967154,116.315075,0,182,39733.4123148148,2008-10-12,09:53:44
39.967148,116.315053,0,182,39733.412337963,2008-10-12,09:53:46
39.967144,116.31504,0,182,39733.4123611111,2008-10-12,09:53:48
39.967149,116.315032,0,182,39733.4123842593,2008-10-12,09:53:50
39.967159,116.315011,0,183,39733.4124074074,2008-10-12,09:53:52
39.967179,116.314953,0,181,39733.4124305556,2008-10-12,09:53:54
39.967198,116.314933,0,181,39733.4124537037,2008-10-12,09:53:56
39.967212,116.31492,0,182,39733.4124768519,2008-10-12,09:53:58
39.967226,116.314901,0,182,39733.4125,2008-10-12,09:54:00
39.967239,116.314888,0,182,39733.4125231481,2008-10-12,09:54:02
39.96725,116.31488,0,183,39733.4125462963,2008-10-12,09:54:04
39.967267,116.314874,0,183,39733.4125694444,2008-10-12,09:54:06
39.967281,116.31487,0,184,39733.4125925926,2008-10-12,09:54:08
39.967297,116.31485,0,184,39733.4126157407,2008-10-12,09:54:10
39.967303,116.314843,0,184,39733.4126388889,2008-10-12,09:54:12
39.967318,116.314825,0,184,39733.412662037,2008-10-12,09:54:14
39.967325,116.314802,0,185,39733.4126851852,2008-10-12,09:54:16
39.967379,116.314813,0,185,39733.4127083333,2008-10-12,09:54:18
39.967385,116.314793,0,185,39733.4127314815,2008-10-12,09:54:20
39.967394,116.314801,0,185,39733.4127546296,2008-10-12,09:54:22
39.967402,116.314808,0,184,39733.4127777778,2008-10-12,09:54:24
39.967403,116.314806,0,184,39733.4128009259,2008-10-12,09:54:26
39.967393,116.314802,0,185,39733.4128240741,2008-10-12,09:54:28
39.967386,116.314796,0,185,39733.4128472222,2008-10-12,09:54:30
39.96738,116.314792,0,185,39733.4128703704,2008-10-12,09:54:32
39.967384,116.314786,0,185,39733.4128935185,2008-10-12,09:54:34
39.967395,116.314783,0,185,39733.4129166667,2008-10-12,09:54:36
39.967401,116.314784,0,185,39733.4129398148,2008-10-12,09:54:38
39.967526,116.314894,0,185,39733.412962963,2008-10-12,09:54:40
39.967595,116.314835,0,185,39733.4129861111,2008-10-12,09:54:42
39.967612,116.314825,0,185,39733.4130092593,2008-10-12,09:54:44
39.96764,116.314794,0,185,39733.4130324074,2008-10-12,09:54:46
39.967653,116.314765,0,186,39733.4130555556,2008-10-12,09:54:48
39.967666,116.314746,0,186,39733.4130787037,2008-10-12,09:54:50
39.967677,116.314722,0,186,39733.4131018519,2008-10-12,09:54:52
39.967689,116.314716,0,186,39733.413125,2008-10-12,09:54:54
39.967719,116.3147,0,186,39733.4131481481,2008-10-12,09:54:56
39.967745,116.314703,0,186,39733.4131712963,2008-10-12,09:54:58
39.967777,116.314692,0,186,39733.4131944444,2008-10-12,09:55:00
39.967771,116.314666,0,186,39733.4132175926,2008-10-12,09:55:02
39.967783,116.31465,0,187,39733.4132407407,2008-10-12,09:55:04
39.967792,116.314634,0,188,39733.4132638889,2008-10-12,09:55:06
39.967817,116.314595,0,189,39733.413287037,2008-10-12,09:55:08
39.96783,116.314577,0,189,39733.4133101852,2008-10-12,09:55:10
39.967847,116.314553,0,191,39733.4133333333,2008-10-12,09:55:12
39.967851,116.314542,0,191,39733.4133564815,2008-10-12,09:55:14
39.967867,116.314534,0,191,39733.4133796296,2008-10-12,09:55:16
39.967884,116.3146,0,188,39733.4134027778,2008-10-12,09:55:18
39.967907,116.314646,0,186,39733.4134259259,2008-10-12,09:55:20
39.967913,116.314616,0,186,39733.4134490741,2008-10-12,09:55:22
39.967912,116.314612,0,187,39733.4134722222,2008-10-12,09:55:24
39.967911,116.314609,0,187,39733.4134953704,2008-10-12,09:55:26
39.967913,116.314608,0,187,39733.4135185185,2008-10-12,09:55:28
39.967916,116.314606,0,187,39733.4135416667,2008-10-12,09:55:30
39.96794,116.314587,0,186,39733.4135648148,2008-10-12,09:55:32
39.967946,116.314571,0,184,39733.413587963,2008-10-12,09:55:34
39.967957,116.314557,0,183,39733.4136111111,2008-10-12,09:55:36
39.967956,116.314529,0,181,39733.4136342593,2008-10-12,09:55:38
39.96795,116.314495,0,178,39733.4136574074,2008-10-12,09:55:40
39.967935,116.314479,0,178,39733.4136805556,2008-10-12,09:55:42
39.96793,116.314449,0,178,39733.4137037037,2008-10-12,09:55:44
39.967924,116.314423,0,178,39733.4137268519,2008-10-12,09:55:46
39.967924,116.314394,0,179,39733.41375,2008-10-12,09:55:48
39.967907,116.314384,0,179,39733.4137731481,2008-10-12,09:55:50
39.967896,116.314357,0,177,39733.4137962963,2008-10-12,09:55:52
39.967895,116.314333,0,174,39733.4138194444,2008-10-12,09:55:54
39.967891,116.314314,0,174,39733.4138425926,2008-10-12,09:55:56
39.967887,116.314301,0,174,39733.4138657407,2008-10-12,09:55:58
39.967891,116.314273,0,175,39733.4138888889,2008-10-12,09:56:00
39.967887,116.314246,0,176,39733.413912037,2008-10-12,09:56:02
39.967884,116.31423,0,179,39733.4139351852,2008-10-12,09:56:04
39.967895,116.314187,0,182,39733.4139583333,2008-10-12,09:56:06
39.96789,116.314155,0,184,39733.4139814815,2008-10-12,09:56:08
39.967807,116.314132,0,184,39733.4140046296,2008-10-12,09:56:10
39.967794,116.314104,0,182,39733.4140277778,2008-10-12,09:56:12
39.967788,116.314068,0,181,39733.4140509259,2008-10-12,09:56:14
39.967777,116.314058,0,178,39733.4140740741,2008-10-12,09:56:16
39.967795,116.314055,0,178,39733.4140972222,2008-10-12,09:56:18
39.96781,116.314038,0,175,39733.4141203704,2008-10-12,09:56:20
39.967813,116.314036,0,175,39733.4141435185,2008-10-12,09:56:22
39.967835,116.31402,0,176,39733.4141666667,2008-10-12,09:56:24
39.967843,116.314012,0,175,39733.4141898148,2008-10-12,09:56:26
39.96785,116.314007,0,175,39733.414212963,2008-10-12,09:56:28
39.967857,116.314011,0,175,39733.4142361111,2008-10-12,09:56:30
39.967863,116.314009,0,174,39733.4142592593,2008-10-12,09:56:32
39.967869,116.314005,0,174,39733.4142824074,2008-10-12,09:56:34
39.967883,116.313999,0,174,39733.4143055556,2008-10-12,09:56:36
39.967896,116.313996,0,173,39733.4143287037,2008-10-12,09:56:38
39.967903,116.313994,0,173,39733.4143518518,2008-10-12,09:56:40
39.967915,116.313977,0,173,39733.414375,2008-10-12,09:56:42
39.967926,116.313972,0,173,39733.4143981481,2008-10-12,09:56:44
39.96793,116.313972,0,173,39733.4144212963,2008-10-12,09:56:46
39.967937,116.313967,0,173,39733.4144444444,2008-10-12,09:56:48
39.967947,116.313959,0,173,39733.4144675926,2008-10-12,09:56:50
39.967952,116.313957,0,173,39733.4144907407,2008-10-12,09:56:52
39.967956,116.313955,0,173,39733.4145138889,2008-10-12,09:56:54
39.967966,116.313951,0,173,39733.414537037,2008-10-12,09:56:56
39.967978,116.313946,0,173,39733.4145601852,2008-10-12,09:56:58
39.968021,116.313937,0,171,39733.4145833333,2008-10-12,09:57:00
39.968027,116.313929,0,172,39733.4146064815,2008-10-12,09:57:02
39.968031,116.313926,0,172,39733.4146296296,2008-10-12,09:57:04
39.968034,116.313925,0,172,39733.4146527778,2008-10-12,09:57:06
39.968055,116.313915,0,172,39733.4146759259,2008-10-12,09:57:08
39.968105,116.313903,0,172,39733.4146990741,2008-10-12,09:57:10
39.968133,116.31389,0,173,39733.4147222222,2008-10-12,09:57:12
39.968166,116.313893,0,173,39733.4147453704,2008-10-12,09:57:14
39.968184,116.313888,0,174,39733.4147685185,2008-10-12,09:57:16
39.968207,116.31389,0,174,39733.4147916667,2008-10-12,09:57:18
39.96823,116.313869,0,174,39733.4148148148,2008-10-12,09:57:20
39.968259,116.313854,0,173,39733.414837963,2008-10-12,09:57:22
39.968266,116.313852,0,172,39733.4148611111,2008-10-12,09:57:24
39.968264,116.313845,0,172,39733.4148842593,2008-10-12,09:57:26
39.968273,116.313823,0,172,39733.4149074074,2008-10-12,09:57:28
39.968285,116.313809,0,172,39733.4149305556,2008-10-12,09:57:30
39.968287,116.313793,0,171,39733.4149537037,2008-10-12,09:57:32
39.96828,116.313781,0,172,39733.4149768518,2008-10-12,09:57:34
39.968287,116.31376,0,172,39733.415,2008-10-12,09:57:36
39.968289,116.313737,0,172,39733.4150231481,2008-10-12,09:57:38
39.968287,116.313737,0,172,39733.4150462963,2008-10-12,09:57:40
39.968285,116.313738,0,173,39733.4150694444,2008-10-12,09:57:42
39.968285,116.313737,0,173,39733.4150925926,2008-10-12,09:57:44
39.968287,116.313735,0,173,39733.4151157407,2008-10-12,09:57:46
39.96829,116.313732,0,173,39733.4151388889,2008-10-12,09:57:48
39.968293,116.313729,0,173,39733.415162037,2008-10-12,09:57:50
39.968295,116.313726,0,173,39733.4151851852,2008-10-12,09:57:52
39.968294,116.313726,0,173,39733.4152083333,2008-10-12,09:57:54
39.968294,116.313706,0,173,39733.4152314815,2008-10-12,09:57:56
39.968292,116.313678,0,177,39733.4152546296,2008-10-12,09:57:58
39.968288,116.313665,0,177,39733.4152777778,2008-10-12,09:58:00
39.968286,116.313665,0,177,39733.4153009259,2008-10-12,09:58:02
39.968291,116.313643,0,177,39733.4153240741,2008-10-12,09:58:04
39.968292,116.313599,0,177,39733.4153472222,2008-10-12,09:58:06
39.96827,116.313549,0,178,39733.4153703704,2008-10-12,09:58:08
39.968256,116.313491,0,179,39733.4153935185,2008-10-12,09:58:10
39.968249,116.313423,0,178,39733.4154166667,2008-10-12,09:58:12
39.968246,116.313377,0,179,39733.4154398148,2008-10-12,09:58:14
39.968243,116.313346,0,179,39733.415462963,2008-10-12,09:58:16
39.968234,116.313314,0,179,39733.4154861111,2008-10-12,09:58:18
39.968217,116.313284,0,179,39733.4155092593,2008-10-12,09:58:20
39.96822,116.313231,0,179,39733.4155324074,2008-10-12,09:58:22
39.968218,116.313179,0,179,39733.4155555556,2008-10-12,09:58:24
39.968219,116.313137,0,180,39733.4155787037,2008-10-12,09:58:26
39.968214,116.313092,0,180,39733.4156018518,2008-10-12,09:58:28
39.968208,116.313047,0,180,39733.415625,2008-10-12,09:58:30
39.968204,116.312999,0,179,39733.4156481481,2008-10-12,09:58:32
39.968204,116.312954,0,179,39733.4156712963,2008-10-12,09:58:34
39.968202,116.312914,0,180,39733.4156944444,2008-10-12,09:58:36
39.968193,116.312875,0,180,39733.4157175926,2008-10-12,09:58:38
39.968211,116.312836,0,180,39733.4157407407,2008-10-12,09:58:40
39.968215,116.312794,0,180,39733.4157638889,2008-10-12,09:58:42
39.968223,116.312739,0,181,39733.415787037,2008-10-12,09:58:44
39.968254,116.312701,0,180,39733.4158101852,2008-10-12,09:58:46
39.968252,116.312666,0,180,39733.4158333333,2008-10-12,09:58:48
39.968245,116.312628,0,180,39733.4158564815,2008-10-12,09:58:50
39.968232,116.312592,0,180,39733.4158796296,2008-10-12,09:58:52
39.968234,116.31255,0,180,39733.4159027778,2008-10-12,09:58:54
39.968246,116.312509,0,180,39733.4159259259,2008-10-12,09:58:56
39.968256,116.312471,0,180,39733.4159490741,2008-10-12,09:58:58
39.968252,116.312431,0,180,39733.4159722222,2008-10-12,09:59:00
39.968238,116.312401,0,180,39733.4159953704,2008-10-12,09:59:02
39.968272,116.312337,0,180,39733.4160185185,2008-10-12,09:59:04
39.968265,116.312295,0,180,39733.4160416667,2008-10-12,09:59:06
39.968267,116.312266,0,179,39733.4160648148,2008-10-12,09:59:08
39.968269,116.312222,0,178,39733.416087963,2008-10-12,09:59:10
39.968247,116.312189,0,178,39733.4161111111,2008-10-12,09:59:12
39.968251,116.312144,0,177,39733.4161342593,2008-10-12,09:59:14
39.968268,116.312078,0,172,39733.4161574074,2008-10-12,09:59:16
39.968293,116.312026,0,170,39733.4161805556,2008-10-12,09:59:18
39.968304,116.311983,0,168,39733.4162037037,2008-10-12,09:59:20
39.968314,116.311939,0,166,39733.4162268518,2008-10-12,09:59:22
39.968318,116.311918,0,165,39733.41625,2008-10-12,09:59:24
39.968332,116.311889,0,164,39733.4162731481,2008-10-12,09:59:26
39.968348,116.311859,0,164,39733.4162962963,2008-10-12,09:59:28
39.968354,116.311829,0,163,39733.4163194444,2008-10-12,09:59:30
39.968348,116.311834,0,161,39733.4163425926,2008-10-12,09:59:32
39.968375,116.311819,0,160,39733.4163657407,2008-10-12,09:59:34
39.968383,116.311791,0,161,39733.4163888889,2008-10-12,09:59:36
39.968392,116.31177,0,161,39733.416412037,2008-10-12,09:59:38
39.968394,116.311753,0,161,39733.4164351852,2008-10-12,09:59:40
39.968395,116.311741,0,162,39733.4164583333,2008-10-12,09:59:42
39.968397,116.31173,0,162,39733.4164814815,2008-10-12,09:59:44
39.968403,116.311724,0,163,39733.4165046296,2008-10-12,09:59:46
39.968424,116.311714,0,163,39733.4165277778,2008-10-12,09:59:48
39.96843,116.311698,0,163,39733.4165509259,2008-10-12,09:59:50
39.96845,116.311693,0,164,39733.4165740741,2008-10-12,09:59:52
39.96847,116.311689,0,163,39733.4165972222,2008-10-12,09:59:54
39.968479,116.311685,0,164,39733.4166203704,2008-10-12,09:59:56
39.968487,116.311652,0,164,39733.4166435185,2008-10-12,09:59:58
39.968484,116.31165,0,165,39733.4166666667,2008-10-12,10:00:00
39.968482,116.311635,0,166,39733.4166898148,2008-10-12,10:00:02
39.968476,116.311622,0,166,39733.416712963,2008-10-12,10:00:04
39.968473,116.311595,0,166,39733.4167361111,2008-10-12,10:00:06
39.968473,116.311583,0,167,39733.4167592593,2008-10-12,10:00:08
39.96847,116.311572,0,167,39733.4167824074,2008-10-12,10:00:10
39.968469,116.311535,0,168,39733.4168055556,2008-10-12,10:00:12
39.968473,116.311506,0,168,39733.4168287037,2008-10-12,10:00:14
39.968495,116.31146,0,168,39733.4168518518,2008-10-12,10:00:16
39.968498,116.311436,0,169,39733.416875,2008-10-12,10:00:18
39.968494,116.311404,0,168,39733.4168981481,2008-10-12,10:00:20
39.968488,116.31139,0,169,39733.4169212963,2008-10-12,10:00:22
39.968495,116.311357,0,169,39733.4169444444,2008-10-12,10:00:24
39.968507,116.311325,0,170,39733.4169675926,2008-10-12,10:00:26
39.968508,116.311307,0,169,39733.4169907407,2008-10-12,10:00:28
39.968502,116.311301,0,168,39733.4170138889,2008-10-12,10:00:30
39.968492,116.31126,0,169,39733.417037037,2008-10-12,10:00:32
39.968479,116.311235,0,169,39733.4170601852,2008-10-12,10:00:34
39.968469,116.31121,0,169,39733.4170833333,2008-10-12,10:00:36
39.968481,116.311194,0,171,39733.4171064815,2008-10-12,10:00:38
39.968483,116.311162,0,172,39733.4171296296,2008-10-12,10:00:40
39.96848,116.311118,0,173,39733.4171527778,2008-10-12,10:00:42
39.968475,116.311096,0,173,39733.4171759259,2008-10-12,10:00:44
39.968464,116.311075,0,173,39733.4171990741,2008-10-12,10:00:46
39.968468,116.311052,0,175,39733.4172222222,2008-10-12,10:00:48
39.968447,116.311023,0,175,39733.4172453704,2008-10-12,10:00:50
39.968442,116.310991,0,175,39733.4172685185,2008-10-12,10:00:52
39.96844,116.310957,0,176,39733.4172916667,2008-10-12,10:00:54
39.968428,116.310932,0,175,39733.4173148148,2008-10-12,10:00:56
39.968424,116.310898,0,175,39733.417337963,2008-10-12,10:00:58
39.968418,116.310875,0,175,39733.4173611111,2008-10-12,10:01:00
39.968417,116.310859,0,176,39733.4173842593,2008-10-12,10:01:02
39.968426,116.310834,0,176,39733.4174074074,2008-10-12,10:01:04
39.96847,116.310758,0,174,39733.4174305556,2008-10-12,10:01:06
39.968469,116.310728,0,173,39733.4174537037,2008-10-12,10:01:08
39.968501,116.310685,0,170,39733.4174768519,2008-10-12,10:01:10
39.968511,116.310657,0,170,39733.4175,2008-10-12,10:01:12
39.968522,116.310625,0,170,39733.4175231481,2008-10-12,10:01:14
39.968528,116.310596,0,170,39733.4175462963,2008-10-12,10:01:16
39.968555,116.310556,0,169,39733.4175694444,2008-10-12,10:01:18
39.968575,116.310516,0,168,39733.4175925926,2008-10-12,10:01:20
39.968573,116.310491,0,169,39733.4176157407,2008-10-12,10:01:22
39.968557,116.310448,0,171,39733.4176388889,2008-10-12,10:01:24
39.968554,116.310389,0,171,39733.417662037,2008-10-12,10:01:26
39.968543,116.310361,0,172,39733.4176851852,2008-10-12,10:01:28
39.968545,116.31032,0,171,39733.4177083333,2008-10-12,10:01:30
39.968533,116.310284,0,171,39733.4177314815,2008-10-12,10:01:32
39.968521,116.310266,0,170,39733.4177546296,2008-10-12,10:01:34
39.968518,116.310254,0,171,39733.4177777778,2008-10-12,10:01:36
39.968518,116.310232,0,171,39733.4178009259,2008-10-12,10:01:38
39.968501,116.310203,0,170,39733.4178240741,2008-10-12,10:01:40
39.968488,116.310175,0,171,39733.4178472222,2008-10-12,10:01:42
39.968473,116.310136,0,172,39733.4178703704,2008-10-12,10:01:44
39.96848,116.310123,0,176,39733.4178935185,2008-10-12,10:01:46
39.968456,116.310102,0,175,39733.4179166667,2008-10-12,10:01:48
39.968442,116.310084,0,177,39733.4179398148,2008-10-12,10:01:50
39.968445,116.310065,0,178,39733.417962963,2008-10-12,10:01:52
39.968432,116.31004,0,180,39733.4179861111,2008-10-12,10:01:54
39.96847,116.310017,0,182,39733.4180092593,2008-10-12,10:01:56
39.968444,116.309999,0,184,39733.4180324074,2008-10-12,10:01:58
39.968421,116.30998,0,186,39733.4180555556,2008-10-12,10:02:00
39.968416,116.309969,0,188,39733.4180787037,2008-10-12,10:02:02
39.968405,116.309951,0,190,39733.4181018519,2008-10-12,10:02:04
39.968398,116.30993,0,192,39733.418125,2008-10-12,10:02:06
39.968416,116.309914,0,194,39733.4181481482,2008-10-12,10:02:08
39.968409,116.309905,0,196,39733.4181712963,2008-10-12,10:02:10
39.9684,116.309892,0,197,39733.4181944444,2008-10-12,10:02:12
39.968407,116.30983,0,201,39733.4182175926,2008-10-12,10:02:14
39.968423,116.309798,0,202,39733.4182407407,2008-10-12,10:02:16
39.968417,116.309774,0,203,39733.4182638889,2008-10-12,10:02:18
39.968416,116.30974,0,204,39733.418287037,2008-10-12,10:02:20
39.968416,116.309725,0,205,39733.4183101852,2008-10-12,10:02:22
39.968408,116.309717,0,207,39733.4183333333,2008-10-12,10:02:24
39.968402,116.309679,0,208,39733.4183564815,2008-10-12,10:02:26
39.968411,116.309625,0,208,39733.4183796296,2008-10-12,10:02:28
39.968417,116.309586,0,210,39733.4184027778,2008-10-12,10:02:30
39.968415,116.309563,0,213,39733.4184259259,2008-10-12,10:02:32
39.96842,116.309513,0,215,39733.4184490741,2008-10-12,10:02:34
39.968416,116.309489,0,216,39733.4184722222,2008-10-12,10:02:36
39.96842,116.309456,0,217,39733.4184953704,2008-10-12,10:02:38
39.968407,116.309429,0,217,39733.4185185185,2008-10-12,10:02:40
39.968405,116.309411,0,218,39733.4185416667,2008-10-12,10:02:42
39.968401,116.309379,0,218,39733.4185648148,2008-10-12,10:02:44
39.9684,116.309349,0,219,39733.418587963,2008-10-12,10:02:46
39.968395,116.309329,0,219,39733.4186111111,2008-10-12,10:02:48
39.968389,116.3093,0,221,39733.4186342593,2008-10-12,10:02:50
39.968389,116.309269,0,221,39733.4186574074,2008-10-12,10:02:52
39.968371,116.30923,0,222,39733.4186805556,2008-10-12,10:02:54
39.968357,116.30921,0,222,39733.4187037037,2008-10-12,10:02:56
39.968348,116.309183,0,224,39733.4187268519,2008-10-12,10:02:58
39.968338,116.309166,0,225,39733.41875,2008-10-12,10:03:00
39.968301,116.309148,0,226,39733.4187731481,2008-10-12,10:03:02
39.96829,116.309095,0,226,39733.4187962963,2008-10-12,10:03:04
39.968266,116.309055,0,227,39733.4188194444,2008-10-12,10:03:06
39.968259,116.309028,0,227,39733.4188425926,2008-10-12,10:03:08
39.968251,116.309,0,227,39733.4188657407,2008-10-12,10:03:10
39.968247,116.308965,0,228,39733.4188888889,2008-10-12,10:03:12
39.968267,116.308917,0,226,39733.418912037,2008-10-12,10:03:14
39.968249,116.30889,0,226,39733.4189351852,2008-10-12,10:03:16
39.96826,116.308861,0,227,39733.4189583333,2008-10-12,10:03:18
39.968254,116.308831,0,227,39733.4189814815,2008-10-12,10:03:20
39.968246,116.308787,0,226,39733.4190046296,2008-10-12,10:03:22
39.968232,116.30876,0,225,39733.4190277778,2008-10-12,10:03:24
39.968227,116.30873,0,225,39733.4190509259,2008-10-12,10:03:26
39.968214,116.308713,0,225,39733.4190740741,2008-10-12,10:03:28
39.968212,116.308686,0,225,39733.4190972222,2008-10-12,10:03:30
39.968215,116.308649,0,227,39733.4191203704,2008-10-12,10:03:32
39.968214,116.308618,0,227,39733.4191435185,2008-10-12,10:03:34
39.968223,116.308591,0,227,39733.4191666667,2008-10-12,10:03:36
39.968217,116.308562,0,228,39733.4191898148,2008-10-12,10:03:38
39.968211,116.308517,0,228,39733.419212963,2008-10-12,10:03:40
39.968227,116.30847,0,228,39733.4192361111,2008-10-12,10:03:42
39.968219,116.308455,0,229,39733.4192592593,2008-10-12,10:03:44
39.968212,116.308436,0,229,39733.4192824074,2008-10-12,10:03:46
39.968196,116.308407,0,229,39733.4193055556,2008-10-12,10:03:48
39.968193,116.308376,0,229,39733.4193287037,2008-10-12,10:03:50
39.968206,116.308335,0,231,39733.4193518519,2008-10-12,10:03:52
39.968212,116.308281,0,234,39733.419375,2008-10-12,10:03:54
39.968211,116.308255,0,235,39733.4193981481,2008-10-12,10:03:56
39.968203,116.308227,0,236,39733.4194212963,2008-10-12,10:03:58
39.968197,116.308204,0,237,39733.4194444444,2008-10-12,10:04:00
39.96818,116.308199,0,237,39733.4194675926,2008-10-12,10:04:02
39.968175,116.308195,0,235,39733.4194907407,2008-10-12,10:04:04
39.96818,116.308159,0,234,39733.4195138889,2008-10-12,10:04:06
39.96819,116.308128,0,232,39733.419537037,2008-10-12,10:04:08
39.968198,116.308087,0,232,39733.4195601852,2008-10-12,10:04:10
39.968198,116.308052,0,230,39733.4195833333,2008-10-12,10:04:12
39.968201,116.30802,0,230,39733.4196064815,2008-10-12,10:04:14
39.968199,116.307986,0,230,39733.4196296296,2008-10-12,10:04:16
39.968222,116.307942,0,231,39733.4196527778,2008-10-12,10:04:18
39.968232,116.307927,0,231,39733.4196759259,2008-10-12,10:04:20
39.968238,116.307902,0,233,39733.4196990741,2008-10-12,10:04:22
39.968225,116.307861,0,229,39733.4197222222,2008-10-12,10:04:24
39.968232,116.307842,0,228,39733.4197453704,2008-10-12,10:04:26
39.968235,116.307791,0,227,39733.4197685185,2008-10-12,10:04:28
39.968232,116.307757,0,227,39733.4197916667,2008-10-12,10:04:30
39.968248,116.307727,0,228,39733.4198148148,2008-10-12,10:04:32
39.968251,116.307692,0,228,39733.419837963,2008-10-12,10:04:34
39.968234,116.307658,0,228,39733.4198611111,2008-10-12,10:04:36
39.968234,116.307633,0,228,39733.4198842593,2008-10-12,10:04:38
39.968241,116.307606,0,228,39733.4199074074,2008-10-12,10:04:40
39.968263,116.307569,0,227,39733.4199305556,2008-10-12,10:04:42
39.968274,116.307541,0,227,39733.4199537037,2008-10-12,10:04:44
39.968285,116.307508,0,228,39733.4199768519,2008-10-12,10:04:46
39.968275,116.307457,0,227,39733.42,2008-10-12,10:04:48
39.968279,116.307427,0,227,39733.4200231481,2008-10-12,10:04:50
39.968263,116.307391,0,227,39733.4200462963,2008-10-12,10:04:52
39.968245,116.307364,0,225,39733.4200694444,2008-10-12,10:04:54
39.96823,116.307329,0,224,39733.4200925926,2008-10-12,10:04:56
39.968224,116.3073,0,224,39733.4201157407,2008-10-12,10:04:58
39.968162,116.30728,0,224,39733.4201388889,2008-10-12,10:05:00
39.968138,116.307259,0,223,39733.420162037,2008-10-12,10:05:02
39.968143,116.307251,0,223,39733.4201851852,2008-10-12,10:05:04
39.968157,116.307241,0,224,39733.4202083333,2008-10-12,10:05:06
39.968167,116.307237,0,225,39733.4202314815,2008-10-12,10:05:08
39.968189,116.307208,0,224,39733.4202546296,2008-10-12,10:05:10
39.968207,116.307193,0,226,39733.4202777778,2008-10-12,10:05:12
39.968218,116.307173,0,226,39733.4203009259,2008-10-12,10:05:14
39.968227,116.307155,0,226,39733.4203240741,2008-10-12,10:05:16
39.968233,116.307145,0,226,39733.4203472222,2008-10-12,10:05:18
39.968254,116.307127,0,226,39733.4203703704,2008-10-12,10:05:20
39.968272,116.307113,0,226,39733.4203935185,2008-10-12,10:05:22
39.968301,116.307095,0,227,39733.4204166667,2008-10-12,10:05:24
39.968309,116.307062,0,227,39733.4204398148,2008-10-12,10:05:26
39.968322,116.307018,0,228,39733.420462963,2008-10-12,10:05:28
39.968337,116.306994,0,228,39733.4204861111,2008-10-12,10:05:30
39.968354,116.306978,0,228,39733.4205092593,2008-10-12,10:05:32
39.968398,116.306954,0,229,39733.4205324074,2008-10-12,10:05:34
39.968438,116.306926,0,229,39733.4205555556,2008-10-12,10:05:36
39.968457,116.306916,0,230,39733.4205787037,2008-10-12,10:05:38
39.968474,116.30691,0,231,39733.4206018519,2008-10-12,10:05:40
39.968484,116.306906,0,232,39733.420625,2008-10-12,10:05:42
39.968503,116.306913,0,232,39733.4206481481,2008-10-12,10:05:44
39.968515,116.306909,0,233,39733.4206712963,2008-10-12,10:05:46
39.968529,116.306902,0,233,39733.4206944444,2008-10-12,10:05:48
39.968543,116.306896,0,234,39733.4207175926,2008-10-12,10:05:50
39.968566,116.306878,0,234,39733.4207407407,2008-10-12,10:05:52
39.96858,116.306872,0,235,39733.4207638889,2008-10-12,10:05:54
39.968593,116.30687,0,235,39733.420787037,2008-10-12,10:05:56
39.968609,116.306869,0,235,39733.4208101852,2008-10-12,10:05:58
39.968642,116.306862,0,236,39733.4208333333,2008-10-12,10:06:00
39.968678,116.306873,0,236,39733.4208564815,2008-10-12,10:06:02
39.968717,116.306883,0,236,39733.4208796296,2008-10-12,10:06:04
39.968738,116.306883,0,236,39733.4209027778,2008-10-12,10:06:06
39.968795,116.306847,0,235,39733.4209259259,2008-10-12,10:06:08
39.968811,116.306846,0,235,39733.4209490741,2008-10-12,10:06:10
39.968847,116.306852,0,234,39733.4209722222,2008-10-12,10:06:12
39.968863,116.306858,0,232,39733.4209953704,2008-10-12,10:06:14
39.968875,116.30686,0,231,39733.4210185185,2008-10-12,10:06:16
39.968902,116.30686,0,229,39733.4210416667,2008-10-12,10:06:18
39.968915,116.306851,0,229,39733.4210648148,2008-10-12,10:06:20
39.968926,116.306836,0,227,39733.421087963,2008-10-12,10:06:22
39.968928,116.306822,0,227,39733.4211111111,2008-10-12,10:06:24
39.968931,116.30682,0,227,39733.4211342593,2008-10-12,10:06:26
39.968934,116.306817,0,227,39733.4211574074,2008-10-12,10:06:28
39.968932,116.306772,0,226,39733.4211805556,2008-10-12,10:06:30
39.968948,116.30675,0,225,39733.4212037037,2008-10-12,10:06:32
39.968951,116.306748,0,226,39733.4212268519,2008-10-12,10:06:34
39.968955,116.306715,0,226,39733.42125,2008-10-12,10:06:36
39.968954,116.30668,0,226,39733.4212731481,2008-10-12,10:06:38
39.96897,116.306624,0,228,39733.4212962963,2008-10-12,10:06:40
39.96896,116.306576,0,228,39733.4213194444,2008-10-12,10:06:42
39.968946,116.306545,0,229,39733.4213425926,2008-10-12,10:06:44
39.968948,116.306513,0,228,39733.4213657407,2008-10-12,10:06:46
39.968938,116.306487,0,227,39733.4213888889,2008-10-12,10:06:48
39.968932,116.30645,0,227,39733.421412037,2008-10-12,10:06:50
39.968918,116.30644,0,226,39733.4214351852,2008-10-12,10:06:52
39.968918,116.306346,0,224,39733.4214583333,2008-10-12,10:06:54
39.968921,116.306309,0,225,39733.4214814815,2008-10-12,10:06:56
39.968883,116.30627,0,221,39733.4215046296,2008-10-12,10:06:58
39.96888,116.30623,0,219,39733.4215277778,2008-10-12,10:07:00
39.968907,116.30618,0,217,39733.4215509259,2008-10-12,10:07:02
39.968903,116.306137,0,213,39733.4215740741,2008-10-12,10:07:04
39.968896,116.306112,0,205,39733.4215972222,2008-10-12,10:07:06
39.968887,116.306091,0,203,39733.4216203704,2008-10-12,10:07:08
39.968893,116.306052,0,201,39733.4216435185,2008-10-12,10:07:10
39.968899,116.306017,0,200,39733.4216666667,2008-10-12,10:07:12
39.968903,116.30599,0,201,39733.4216898148,2008-10-12,10:07:14
39.968945,116.305953,0,201,39733.421712963,2008-10-12,10:07:16
39.96895,116.305901,0,200,39733.4217361111,2008-10-12,10:07:18
39.968952,116.305871,0,201,39733.4217592593,2008-10-12,10:07:20
39.96896,116.305854,0,201,39733.4217824074,2008-10-12,10:07:22
39.968953,116.30584,0,202,39733.4218055556,2008-10-12,10:07:24
39.968936,116.305808,0,204,39733.4218287037,2008-10-12,10:07:26
39.968938,116.305787,0,205,39733.4218518519,2008-10-12,10:07:28
39.968926,116.305753,0,206,39733.421875,2008-10-12,10:07:30
39.968931,116.305721,0,206,39733.4218981481,2008-10-12,10:07:32
39.968934,116.305692,0,206,39733.4219212963,2008-10-12,10:07:34
39.968932,116.305669,0,206,39733.4219444444,2008-10-12,10:07:36
39.968932,116.305647,0,207,39733.4219675926,2008-10-12,10:07:38
39.968935,116.305618,0,208,39733.4219907407,2008-10-12,10:07:40
39.968939,116.305578,0,208,39733.4220138889,2008-10-12,10:07:42
39.968927,116.305542,0,208,39733.422037037,2008-10-12,10:07:44
39.968939,116.305466,0,205,39733.4220601852,2008-10-12,10:07:46
39.968938,116.305433,0,205,39733.4220833333,2008-10-12,10:07:48
39.968931,116.305419,0,207,39733.4221064815,2008-10-12,10:07:50
39.968913,116.305398,0,200,39733.4221296296,2008-10-12,10:07:52
39.968953,116.30537,0,199,39733.4221527778,2008-10-12,10:07:54
39.96895,116.30535,0,199,39733.4221759259,2008-10-12,10:07:56
39.968944,116.305343,0,200,39733.4221990741,2008-10-12,10:07:58
39.968924,116.305318,0,200,39733.4222222222,2008-10-12,10:08:00
39.968909,116.305307,0,200,39733.4222453704,2008-10-12,10:08:02
39.968901,116.305296,0,200,39733.4222685185,2008-10-12,10:08:04
39.968903,116.305279,0,201,39733.4222916667,2008-10-12,10:08:06
39.968921,116.305265,0,201,39733.4223148148,2008-10-12,10:08:08
39.968925,116.30525,0,202,39733.422337963,2008-10-12,10:08:10
39.968935,116.305222,0,203,39733.4223611111,2008-10-12,10:08:12
39.968938,116.305213,0,198,39733.4223842593,2008-10-12,10:08:14
39.968931,116.305175,0,196,39733.4224074074,2008-10-12,10:08:16
39.968942,116.305103,0,197,39733.4224305556,2008-10-12,10:08:18
39.968943,116.305078,0,197,39733.4224537037,2008-10-12,10:08:20
39.96892,116.305037,0,198,39733.4224768518,2008-10-12,10:08:22
39.968912,116.304992,0,197,39733.4225,2008-10-12,10:08:24
39.968898,116.304879,0,188,39733.4225231481,2008-10-12,10:08:26
39.968895,116.304859,0,187,39733.4225462963,2008-10-12,10:08:28
39.968891,116.304838,0,187,39733.4225694444,2008-10-12,10:08:30
39.96888,116.304816,0,187,39733.4225925926,2008-10-12,10:08:32
39.968872,116.304793,0,187,39733.4226157407,2008-10-12,10:08:34
39.96888,116.304755,0,187,39733.4226388889,2008-10-12,10:08:36
39.96888,116.304734,0,188,39733.422662037,2008-10-12,10:08:38
39.968875,116.304713,0,190,39733.4226851852,2008-10-12,10:08:40
39.968866,116.304686,0,192,39733.4227083333,2008-10-12,10:08:42
39.968907,116.304653,0,199,39733.4227314815,2008-10-12,10:08:44
39.968925,116.30463,0,199,39733.4227546296,2008-10-12,10:08:46
39.968916,116.304601,0,200,39733.4227777778,2008-10-12,10:08:48
39.968912,116.304576,0,200,39733.4228009259,2008-10-12,10:08:50
39.9689,116.304557,0,200,39733.4228240741,2008-10-12,10:08:52
39.968902,116.304541,0,201,39733.4228472222,2008-10-12,10:08:54
39.968909,116.304532,0,202,39733.4228703704,2008-10-12,10:08:56
39.968919,116.30453,0,203,39733.4228935185,2008-10-12,10:08:58
39.968921,116.304548,0,203,39733.4229166667,2008-10-12,10:09:00
39.968932,116.304535,0,204,39733.4229398148,2008-10-12,10:09:02
39.968949,116.304527,0,204,39733.422962963,2008-10-12,10:09:04
39.968956,116.304522,0,205,39733.4229861111,2008-10-12,10:09:06
39.968968,116.304518,0,206,39733.4230092593,2008-10-12,10:09:08
39.96898,116.304503,0,207,39733.4230324074,2008-10-12,10:09:10
39.968985,116.304484,0,207,39733.4230555556,2008-10-12,10:09:12
39.968987,116.304476,0,208,39733.4230787037,2008-10-12,10:09:14
39.968986,116.304475,0,208,39733.4231018518,2008-10-12,10:09:16
39.968985,116.304474,0,208,39733.423125,2008-10-12,10:09:18
39.968986,116.304473,0,208,39733.4231481481,2008-10-12,10:09:20
39.968992,116.30446,0,208,39733.4231712963,2008-10-12,10:09:22
39.969014,116.304432,0,208,39733.4231944444,2008-10-12,10:09:24
39.969024,116.304366,0,207,39733.4232175926,2008-10-12,10:09:26
39.969061,116.304338,0,208,39733.4232407407,2008-10-12,10:09:28
39.969061,116.304316,0,207,39733.4232638889,2008-10-12,10:09:30
39.969069,116.304297,0,207,39733.423287037,2008-10-12,10:09:32
39.96908,116.304271,0,208,39733.4233101852,2008-10-12,10:09:34
39.969081,116.304245,0,208,39733.4233333333,2008-10-12,10:09:36
39.969099,116.304203,0,209,39733.4233564815,2008-10-12,10:09:38
39.969115,116.30415,0,210,39733.4233796296,2008-10-12,10:09:40
39.969117,116.304131,0,210,39733.4234027778,2008-10-12,10:09:42
39.969124,116.304075,0,209,39733.4234259259,2008-10-12,10:09:44
39.969149,116.304052,0,207,39733.4234490741,2008-10-12,10:09:46
39.969175,116.304043,0,207,39733.4234722222,2008-10-12,10:09:48
39.969189,116.304033,0,208,39733.4234953704,2008-10-12,10:09:50
39.969202,116.304032,0,208,39733.4235185185,2008-10-12,10:09:52
39.969224,116.304026,0,208,39733.4235416667,2008-10-12,10:09:54
39.969236,116.304014,0,207,39733.4235648148,2008-10-12,10:09:56
39.969251,116.303995,0,208,39733.423587963,2008-10-12,10:09:58
39.969267,116.303944,0,207,39733.4236111111,2008-10-12,10:10:00
39.969283,116.303904,0,207,39733.4236342593,2008-10-12,10:10:02
39.969282,116.303867,0,207,39733.4236574074,2008-10-12,10:10:04
39.969281,116.303833,0,206,39733.4236805556,2008-10-12,10:10:06
39.969286,116.303805,0,208,39733.4237037037,2008-10-12,10:10:08
39.969308,116.303779,0,208,39733.4237268518,2008-10-12,10:10:10
39.969351,116.303646,0,206,39733.42375,2008-10-12,10:10:12
39.969345,116.303609,0,208,39733.4237731481,2008-10-12,10:10:14
39.96933,116.303584,0,210,39733.4237962963,2008-10-12,10:10:16
39.969324,116.303556,0,209,39733.4238194444,2008-10-12,10:10:18
39.969305,116.30353,0,210,39733.4238425926,2008-10-12,10:10:20
39.969321,116.3035,0,211,39733.4238657407,2008-10-12,10:10:22
39.969356,116.303474,0,212,39733.4238888889,2008-10-12,10:10:24
39.969368,116.303458,0,213,39733.423912037,2008-10-12,10:10:26
39.969379,116.303442,0,213,39733.4239351852,2008-10-12,10:10:28
39.969388,116.303436,0,214,39733.4239583333,2008-10-12,10:10:30
39.969399,116.303423,0,215,39733.4239814815,2008-10-12,10:10:32
39.969421,116.303424,0,215,39733.4240046296,2008-10-12,10:10:34
39.969437,116.30341,0,216,39733.4240277778,2008-10-12,10:10:36
39.969451,116.303399,0,217,39733.4240509259,2008-10-12,10:10:38
39.969455,116.303368,0,218,39733.4240740741,2008-10-12,10:10:40
39.969465,116.303204,0,212,39733.4240972222,2008-10-12,10:10:42
39.969453,116.303164,0,214,39733.4241203704,2008-10-12,10:10:44
39.969458,116.30314,0,215,39733.4241435185,2008-10-12,10:10:46
39.969506,116.303104,0,214,39733.4241666667,2008-10-12,10:10:48
39.9695,116.303073,0,215,39733.4241898148,2008-10-12,10:10:50
39.969493,116.303068,0,216,39733.424212963,2008-10-12,10:10:52
39.9695,116.303049,0,217,39733.4242361111,2008-10-12,10:10:54
39.969492,116.303038,0,219,39733.4242592593,2008-10-12,10:10:56
39.969486,116.303024,0,220,39733.4242824074,2008-10-12,10:10:58
39.969471,116.303029,0,219,39733.4243055556,2008-10-12,10:11:00
39.969465,116.303004,0,220,39733.4243287037,2008-10-12,10:11:02
39.969444,116.302986,0,222,39733.4243518518,2008-10-12,10:11:04
39.969441,116.30297,0,224,39733.424375,2008-10-12,10:11:06
39.96948,116.302927,0,224,39733.4243981481,2008-10-12,10:11:08
39.96954,116.302894,0,225,39733.4244212963,2008-10-12,10:11:10
39.969543,116.302868,0,226,39733.4244444444,2008-10-12,10:11:12
39.969522,116.302855,0,228,39733.4244675926,2008-10-12,10:11:14
39.969533,116.302836,0,229,39733.4244907407,2008-10-12,10:11:16
39.969525,116.302822,0,231,39733.4245138889,2008-10-12,10:11:18
39.969522,116.302802,0,232,39733.424537037,2008-10-12,10:11:20
39.969518,116.302794,0,233,39733.4245601852,2008-10-12,10:11:22
39.969516,116.302794,0,234,39733.4245833333,2008-10-12,10:11:24
39.969516,116.302778,0,235,39733.4246064815,2008-10-12,10:11:26
39.969469,116.302772,0,235,39733.4246296296,2008-10-12,10:11:28
39.96946,116.302771,0,235,39733.4246527778,2008-10-12,10:11:30
39.969451,116.30275,0,234,39733.4246759259,2008-10-12,10:11:32
39.969444,116.302714,0,235,39733.4246990741,2008-10-12,10:11:34
39.969438,116.302643,0,232,39733.4247222222,2008-10-12,10:11:36
39.969426,116.302608,0,232,39733.4247453704,2008-10-12,10:11:38
39.969418,116.302591,0,231,39733.4247685185,2008-10-12,10:11:40
39.969411,116.302555,0,229,39733.4247916667,2008-10-12,10:11:42
39.96939,116.302535,0,228,39733.4248148148,2008-10-12,10:11:44
39.969373,116.302513,0,227,39733.424837963,2008-10-12,10:11:46
39.969355,116.302495,0,226,39733.4248611111,2008-10-12,10:11:48
39.969332,116.302471,0,225,39733.4248842593,2008-10-12,10:11:50
39.969304,116.302445,0,224,39733.4249074074,2008-10-12,10:11:52
39.969294,116.302379,0,221,39733.4249305556,2008-10-12,10:11:54
39.969277,116.302354,0,220,39733.4249537037,2008-10-12,10:11:56
39.969272,116.302331,0,219,39733.4249768518,2008-10-12,10:11:58
39.969265,116.30231,0,217,39733.425,2008-10-12,10:12:00
39.969248,116.302284,0,216,39733.4250231481,2008-10-12,10:12:02
39.969227,116.302261,0,215,39733.4250462963,2008-10-12,10:12:04
39.969207,116.302199,0,217,39733.4250694444,2008-10-12,10:12:06
39.969169,116.302178,0,213,39733.4250925926,2008-10-12,10:12:08
39.969143,116.302159,0,212,39733.4251157407,2008-10-12,10:12:10
39.969138,116.302126,0,210,39733.4251388889,2008-10-12,10:12:12
39.969112,116.302092,0,211,39733.425162037,2008-10-12,10:12:14
39.969098,116.302058,0,208,39733.4251851852,2008-10-12,10:12:16
39.969093,116.30203,0,207,39733.4252083333,2008-10-12,10:12:18
39.969089,116.301999,0,207,39733.4252314815,2008-10-12,10:12:20
39.969127,116.301959,0,208,39733.4252546296,2008-10-12,10:12:22
39.969133,116.301923,0,208,39733.4252777778,2008-10-12,10:12:24
39.969134,116.301889,0,207,39733.4253009259,2008-10-12,10:12:26
39.969153,116.301848,0,207,39733.4253240741,2008-10-12,10:12:28
39.969153,116.301822,0,206,39733.4253472222,2008-10-12,10:12:30
39.969161,116.301801,0,204,39733.4253703704,2008-10-12,10:12:32
39.969155,116.301778,0,205,39733.4253935185,2008-10-12,10:12:34
39.969148,116.301753,0,205,39733.4254166667,2008-10-12,10:12:36
39.96915,116.301725,0,205,39733.4254398148,2008-10-12,10:12:38
39.969143,116.301702,0,204,39733.425462963,2008-10-12,10:12:40
39.969538,116.301513,0,198,39733.4254861111,2008-10-12,10:12:42
39.969574,116.301485,0,198,39733.4255092593,2008-10-12,10:12:44
39.969574,116.30146,0,199,39733.4255324074,2008-10-12,10:12:46
39.969577,116.301451,0,198,39733.4255555556,2008-10-12,10:12:48
39.969659,116.301411,0,198,39733.4255787037,2008-10-12,10:12:50
39.969782,116.301351,0,194,39733.4256018519,2008-10-12,10:12:52
39.969771,116.301312,0,194,39733.425625,2008-10-12,10:12:54
39.969745,116.301275,0,192,39733.4256481482,2008-10-12,10:12:56
39.969732,116.301209,0,185,39733.4256712963,2008-10-12,10:12:58
39.969722,116.301192,0,185,39733.4256944444,2008-10-12,10:13:00
39.969706,116.301165,0,185,39733.4257175926,2008-10-12,10:13:02
39.969672,116.301164,0,185,39733.4257407407,2008-10-12,10:13:04
39.969639,116.301146,0,183,39733.4257638889,2008-10-12,10:13:06
39.969601,116.301138,0,181,39733.425787037,2008-10-12,10:13:08
39.969578,116.301121,0,180,39733.4258101852,2008-10-12,10:13:10
39.969562,116.30111,0,180,39733.4258333333,2008-10-12,10:13:12
39.969537,116.301099,0,179,39733.4258564815,2008-10-12,10:13:14
39.969498,116.301102,0,179,39733.4258796296,2008-10-12,10:13:16
39.969433,116.301113,0,179,39733.4259027778,2008-10-12,10:13:18
39.969331,116.301141,0,180,39733.4259259259,2008-10-12,10:13:20
39.96925,116.301166,0,182,39733.4259490741,2008-10-12,10:13:22
39.969226,116.301163,0,181,39733.4259722222,2008-10-12,10:13:24
39.969206,116.30116,0,180,39733.4259953704,2008-10-12,10:13:26
39.969151,116.30117,0,180,39733.4260185185,2008-10-12,10:13:28
39.969138,116.301159,0,177,39733.4260416667,2008-10-12,10:13:30
39.969125,116.30116,0,178,39733.4260648148,2008-10-12,10:13:32
39.969077,116.301176,0,177,39733.426087963,2008-10-12,10:13:34
39.969043,116.301188,0,176,39733.4261111111,2008-10-12,10:13:36
39.969025,116.301193,0,176,39733.4261342593,2008-10-12,10:13:38
39.969005,116.301198,0,175,39733.4261574074,2008-10-12,10:13:40
39.968985,116.301197,0,175,39733.4261805556,2008-10-12,10:13:42
39.968967,116.301194,0,174,39733.4262037037,2008-10-12,10:13:44
39.96895,116.301195,0,174,39733.4262268519,2008-10-12,10:13:46
39.968935,116.30121,0,174,39733.42625,2008-10-12,10:13:48
39.968928,116.301213,0,175,39733.4262731481,2008-10-12,10:13:50
39.968914,116.301212,0,176,39733.4262962963,2008-10-12,10:13:52
39.968908,116.301152,0,176,39733.4263194444,2008-10-12,10:13:54
39.968885,116.301179,0,176,39733.4263425926,2008-10-12,10:13:56
39.968868,116.301188,0,176,39733.4263657407,2008-10-12,10:13:58
39.968851,116.301185,0,175,39733.4263888889,2008-10-12,10:14:00
39.968822,116.301204,0,174,39733.426412037,2008-10-12,10:14:02
39.968805,116.301244,0,174,39733.4264351852,2008-10-12,10:14:04
39.968782,116.301251,0,174,39733.4264583333,2008-10-12,10:14:06
39.968762,116.301231,0,174,39733.4264814815,2008-10-12,10:14:08
39.968738,116.301232,0,174,39733.4265046296,2008-10-12,10:14:10
39.968704,116.301236,0,174,39733.4265277778,2008-10-12,10:14:12
39.968688,116.301237,0,174,39733.4265509259,2008-10-12,10:14:14
39.968679,116.30123,0,174,39733.4265740741,2008-10-12,10:14:16
39.968657,116.301232,0,174,39733.4265972222,2008-10-12,10:14:18
39.968634,116.301229,0,173,39733.4266203704,2008-10-12,10:14:20
39.968612,116.301231,0,173,39733.4266435185,2008-10-12,10:14:22
39.968589,116.301242,0,173,39733.4266666667,2008-10-12,10:14:24
39.968566,116.301242,0,173,39733.4266898148,2008-10-12,10:14:26
39.96855,116.301246,0,172,39733.426712963,2008-10-12,10:14:28
39.968531,116.301253,0,172,39733.4267361111,2008-10-12,10:14:30
39.968516,116.301252,0,171,39733.4267592593,2008-10-12,10:14:32
39.968479,116.30123,0,171,39733.4267824074,2008-10-12,10:14:34
39.968459,116.30123,0,170,39733.4268055556,2008-10-12,10:14:36
39.968442,116.301234,0,170,39733.4268287037,2008-10-12,10:14:38
39.968427,116.301238,0,169,39733.4268518519,2008-10-12,10:14:40
39.968414,116.301247,0,168,39733.426875,2008-10-12,10:14:42
39.968395,116.301244,0,168,39733.4268981481,2008-10-12,10:14:44
39.968359,116.301248,0,167,39733.4269212963,2008-10-12,10:14:46
39.968325,116.301247,0,167,39733.4269444444,2008-10-12,10:14:48
39.968302,116.30125,0,167,39733.4269675926,2008-10-12,10:14:50
39.968273,116.301245,0,167,39733.4269907407,2008-10-12,10:14:52
39.96825,116.301243,0,168,39733.4270138889,2008-10-12,10:14:54
39.968227,116.301242,0,167,39733.427037037,2008-10-12,10:14:56
39.968202,116.301213,0,171,39733.4270601852,2008-10-12,10:14:58
39.968173,116.301216,0,171,39733.4270833333,2008-10-12,10:15:00
39.968167,116.30122,0,175,39733.4271064815,2008-10-12,10:15:02
39.968149,116.301201,0,178,39733.4271296296,2008-10-12,10:15:04
39.968131,116.301196,0,179,39733.4271527778,2008-10-12,10:15:06
39.968108,116.301198,0,180,39733.4271759259,2008-10-12,10:15:08
39.968073,116.301203,0,180,39733.4271990741,2008-10-12,10:15:10
39.968047,116.3012,0,180,39733.4272222222,2008-10-12,10:15:12
39.968024,116.301195,0,181,39733.4272453704,2008-10-12,10:15:14
39.968003,116.301197,0,181,39733.4272685185,2008-10-12,10:15:16
39.967983,116.301202,0,182,39733.4272916667,2008-10-12,10:15:18
39.967972,116.301209,0,182,39733.4273148148,2008-10-12,10:15:20
39.967951,116.301211,0,182,39733.427337963,2008-10-12,10:15:22
39.967913,116.301246,0,182,39733.4273611111,2008-10-12,10:15:24
39.967895,116.301222,0,182,39733.4273842593,2008-10-12,10:15:26
39.967875,116.301203,0,181,39733.4274074074,2008-10-12,10:15:28
39.967851,116.301205,0,180,39733.4274305556,2008-10-12,10:15:30
39.967828,116.301216,0,179,39733.4274537037,2008-10-12,10:15:32
39.967808,116.301213,0,178,39733.4274768519,2008-10-12,10:15:34
39.967788,116.301215,0,177,39733.4275,2008-10-12,10:15:36
39.967754,116.301218,0,177,39733.4275231481,2008-10-12,10:15:38
39.967735,116.301224,0,176,39733.4275462963,2008-10-12,10:15:40
39.967691,116.301242,0,175,39733.4275694444,2008-10-12,10:15:42
39.967676,116.301252,0,177,39733.4275925926,2008-10-12,10:15:44
39.967657,116.301253,0,180,39733.4276157407,2008-10-12,10:15:46
39.967634,116.30126,0,181,39733.4276388889,2008-10-12,10:15:48
39.967617,116.301263,0,183,39733.427662037,2008-10-12,10:15:50
39.967591,116.301284,0,183,39733.4276851852,2008-10-12,10:15:52
39.967564,116.301284,0,184,39733.4277083333,2008-10-12,10:15:54
39.967539,116.301285,0,185,39733.4277314815,2008-10-12,10:15:56
39.967523,116.301271,0,185,39733.4277546296,2008-10-12,10:15:58
39.967498,116.301274,0,184,39733.4277777778,2008-10-12,10:16:00
39.967478,116.301271,0,183,39733.4278009259,2008-10-12,10:16:02
39.967469,116.301287,0,180,39733.4278240741,2008-10-12,10:16:04
39.967481,116.30128,0,180,39733.4278472222,2008-10-12,10:16:06
39.967462,116.30128,0,181,39733.4278703704,2008-10-12,10:16:08
39.967441,116.301275,0,181,39733.4278935185,2008-10-12,10:16:10
39.967414,116.301264,0,181,39733.4279166667,2008-10-12,10:16:12
39.967389,116.301257,0,182,39733.4279398148,2008-10-12,10:16:14
39.96738,116.301258,0,182,39733.427962963,2008-10-12,10:16:16
39.967361,116.301268,0,180,39733.4279861111,2008-10-12,10:16:18
39.967345,116.30127,0,179,39733.4280092593,2008-10-12,10:16:20
39.967327,116.301272,0,177,39733.4280324074,2008-10-12,10:16:22
39.96731,116.301267,0,176,39733.4280555556,2008-10-12,10:16:24
39.967291,116.301261,0,175,39733.4280787037,2008-10-12,10:16:26
39.967268,116.301265,0,173,39733.4281018519,2008-10-12,10:16:28
39.967244,116.301261,0,171,39733.428125,2008-10-12,10:16:30
39.967229,116.301254,0,169,39733.4281481481,2008-10-12,10:16:32
39.967214,116.301245,0,167,39733.4281712963,2008-10-12,10:16:34
39.96719,116.301298,0,169,39733.4281944444,2008-10-12,10:16:36
39.967151,116.301295,0,168,39733.4282175926,2008-10-12,10:16:38
39.967126,116.301297,0,167,39733.4282407407,2008-10-12,10:16:40
39.967105,116.301296,0,166,39733.4282638889,2008-10-12,10:16:42
39.967087,116.3013,0,166,39733.428287037,2008-10-12,10:16:44
39.967071,116.301309,0,163,39733.4283101852,2008-10-12,10:16:46
39.967068,116.30132,0,159,39733.4283333333,2008-10-12,10:16:48
39.96705,116.301327,0,158,39733.4283564815,2008-10-12,10:16:50
39.967026,116.301336,0,156,39733.4283796296,2008-10-12,10:16:52
39.967007,116.301346,0,156,39733.4284027778,2008-10-12,10:16:54
39.966989,116.301341,0,151,39733.4284259259,2008-10-12,10:16:56
39.966967,116.301347,0,150,39733.4284490741,2008-10-12,10:16:58
39.966938,116.301356,0,149,39733.4284722222,2008-10-12,10:17:00
39.966912,116.301367,0,148,39733.4284953704,2008-10-12,10:17:02
39.966891,116.301372,0,148,39733.4285185185,2008-10-12,10:17:04
39.966874,116.301371,0,147,39733.4285416667,2008-10-12,10:17:06
39.96686,116.301373,0,147,39733.4285648148,2008-10-12,10:17:08
39.966835,116.301376,0,144,39733.428587963,2008-10-12,10:17:10
39.966839,116.301368,0,145,39733.4286111111,2008-10-12,10:17:12
39.966824,116.301366,0,144,39733.4286342593,2008-10-12,10:17:14
39.966803,116.301364,0,144,39733.4286574074,2008-10-12,10:17:16
39.966771,116.30137,0,144,39733.4286805556,2008-10-12,10:17:18
39.96674,116.301381,0,143,39733.4287037037,2008-10-12,10:17:20
39.966718,116.301382,0,143,39733.4287268519,2008-10-12,10:17:22
39.966701,116.301385,0,142,39733.42875,2008-10-12,10:17:24
39.966684,116.301382,0,142,39733.4287731481,2008-10-12,10:17:26
39.966669,116.301388,0,142,39733.4287962963,2008-10-12,10:17:28
39.966644,116.3014,0,141,39733.4288194444,2008-10-12,10:17:30
39.966621,116.301405,0,141,39733.4288425926,2008-10-12,10:17:32
39.966588,116.301402,0,141,39733.4288657407,2008-10-12,10:17:34
39.966549,116.301406,0,140,39733.4288888889,2008-10-12,10:17:36
39.966525,116.301408,0,140,39733.428912037,2008-10-12,10:17:38
39.966503,116.301405,0,140,39733.4289351852,2008-10-12,10:17:40
39.966481,116.301398,0,140,39733.4289583333,2008-10-12,10:17:42
39.966469,116.301391,0,140,39733.4289814815,2008-10-12,10:17:44
39.966445,116.301385,0,141,39733.4290046296,2008-10-12,10:17:46
39.966431,116.30138,0,142,39733.4290277778,2008-10-12,10:17:48
39.966404,116.301388,0,142,39733.4290509259,2008-10-12,10:17:50
39.966372,116.301376,0,143,39733.4290740741,2008-10-12,10:17:52
39.966344,116.301375,0,144,39733.4290972222,2008-10-12,10:17:54
39.96631,116.301373,0,145,39733.4291203704,2008-10-12,10:17:56
39.966288,116.301366,0,145,39733.4291435185,2008-10-12,10:17:58
39.966263,116.301384,0,145,39733.4291666667,2008-10-12,10:18:00
39.966246,116.301392,0,145,39733.4291898148,2008-10-12,10:18:02
39.966207,116.301443,0,143,39733.429212963,2008-10-12,10:18:04
39.966191,116.301447,0,143,39733.4292361111,2008-10-12,10:18:06
39.966166,116.301443,0,142,39733.4292592593,2008-10-12,10:18:08
39.966137,116.301444,0,142,39733.4292824074,2008-10-12,10:18:10
39.966113,116.301442,0,142,39733.4293055556,2008-10-12,10:18:12
39.966099,116.301437,0,142,39733.4293287037,2008-10-12,10:18:14
39.966077,116.301436,0,141,39733.4293518519,2008-10-12,10:18:16
39.966056,116.30144,0,141,39733.429375,2008-10-12,10:18:18
39.966045,116.301456,0,138,39733.4293981481,2008-10-12,10:18:20
39.96605,116.301454,0,138,39733.4294212963,2008-10-12,10:18:22
39.966049,116.30145,0,140,39733.4294444444,2008-10-12,10:18:24
39.966037,116.301443,0,141,39733.4294675926,2008-10-12,10:18:26
39.966018,116.301418,0,143,39733.4294907407,2008-10-12,10:18:28
39.965973,116.301429,0,144,39733.4295138889,2008-10-12,10:18:30
39.965913,116.301421,0,147,39733.429537037,2008-10-12,10:18:32
39.965878,116.301409,0,149,39733.4295601852,2008-10-12,10:18:34
39.965866,116.301431,0,150,39733.4295833333,2008-10-12,10:18:36
39.965838,116.301416,0,153,39733.4296064815,2008-10-12,10:18:38
39.965812,116.301403,0,156,39733.4296296296,2008-10-12,10:18:40
39.965789,116.301386,0,159,39733.4296527778,2008-10-12,10:18:42
39.965771,116.30138,0,160,39733.4296759259,2008-10-12,10:18:44
39.965751,116.301369,0,162,39733.4296990741,2008-10-12,10:18:46
39.965722,116.301351,0,164,39733.4297222222,2008-10-12,10:18:48
39.965701,116.301327,0,166,39733.4297453704,2008-10-12,10:18:50
39.965673,116.301304,0,168,39733.4297685185,2008-10-12,10:18:52
39.965653,116.301296,0,170,39733.4297916667,2008-10-12,10:18:54
39.965638,116.301267,0,174,39733.4298148148,2008-10-12,10:18:56
39.965626,116.30131,0,175,39733.429837963,2008-10-12,10:18:58
39.965624,116.301356,0,176,39733.4298611111,2008-10-12,10:19:00
39.965623,116.301392,0,179,39733.4298842593,2008-10-12,10:19:02
39.965608,116.301391,0,180,39733.4299074074,2008-10-12,10:19:04
39.965616,116.301412,0,180,39733.4299305556,2008-10-12,10:19:06
39.965615,116.301432,0,183,39733.4299537037,2008-10-12,10:19:08
39.965611,116.301435,0,182,39733.4299768518,2008-10-12,10:19:10
39.965623,116.301472,0,183,39733.43,2008-10-12,10:19:12
39.965625,116.301494,0,184,39733.4300231481,2008-10-12,10:19:14
39.965636,116.301516,0,186,39733.4300462963,2008-10-12,10:19:16
39.965632,116.301544,0,186,39733.4300694444,2008-10-12,10:19:18
39.96564,116.30158,0,187,39733.4300925926,2008-10-12,10:19:20
39.965646,116.301609,0,188,39733.4301157407,2008-10-12,10:19:22
39.965651,116.301639,0,189,39733.4301388889,2008-10-12,10:19:24
39.965677,116.301665,0,190,39733.430162037,2008-10-12,10:19:26
39.965702,116.301686,0,191,39733.4301851852,2008-10-12,10:19:28
39.965718,116.301708,0,193,39733.4302083333,2008-10-12,10:19:30
39.965726,116.301722,0,194,39733.4302314815,2008-10-12,10:19:32
39.965741,116.301738,0,195,39733.4302546296,2008-10-12,10:19:34
39.965759,116.301746,0,196,39733.4302777778,2008-10-12,10:19:36
39.965793,116.301749,0,197,39733.4303009259,2008-10-12,10:19:38
39.965802,116.301754,0,198,39733.4303240741,2008-10-12,10:19:40
39.965813,116.301762,0,198,39733.4303472222,2008-10-12,10:19:42
39.965826,116.30178,0,198,39733.4303703704,2008-10-12,10:19:44
39.965842,116.301795,0,199,39733.4303935185,2008-10-12,10:19:46
39.965859,116.301813,0,199,39733.4304166667,2008-10-12,10:19:48
39.965872,116.301818,0,199,39733.4304398148,2008-10-12,10:19:50
39.965892,116.301839,0,199,39733.430462963,2008-10-12,10:19:52
39.965907,116.301863,0,199,39733.4304861111,2008-10-12,10:19:54
39.965916,116.301906,0,199,39733.4305092593,2008-10-12,10:19:56
39.965921,116.301975,0,199,39733.4305324074,2008-10-12,10:19:58
39.96593,116.302088,0,200,39733.4305555556,2008-10-12,10:20:00
39.965935,116.30212,0,200,39733.4305787037,2008-10-12,10:20:02
39.965951,116.302139,0,201,39733.4306018518,2008-10-12,10:20:04
39.965961,116.302157,0,201,39733.430625,2008-10-12,10:20:06
39.965969,116.302166,0,202,39733.4306481481,2008-10-12,10:20:08
39.96599,116.302185,0,202,39733.4306712963,2008-10-12,10:20:10
39.966005,116.302238,0,202,39733.4306944444,2008-10-12,10:20:12
39.966022,116.302244,0,203,39733.4307175926,2008-10-12,10:20:14
39.966034,116.302269,0,203,39733.4307407407,2008-10-12,10:20:16
39.966046,116.302277,0,203,39733.4307638889,2008-10-12,10:20:18
39.966057,116.302285,0,203,39733.430787037,2008-10-12,10:20:20
39.966068,116.30229,0,204,39733.4308101852,2008-10-12,10:20:22
39.966078,116.302295,0,204,39733.4308333333,2008-10-12,10:20:24
39.966078,116.302298,0,204,39733.4308564815,2008-10-12,10:20:26
39.966076,116.302301,0,205,39733.4308796296,2008-10-12,10:20:28
39.966077,116.30231,0,205,39733.4309027778,2008-10-12,10:20:30
39.966074,116.302315,0,206,39733.4309259259,2008-10-12,10:20:32
39.966062,116.302325,0,206,39733.4309490741,2008-10-12,10:20:34
39.966058,116.30234,0,206,39733.4309722222,2008-10-12,10:20:36
39.966057,116.302346,0,207,39733.4309953704,2008-10-12,10:20:38
39.966055,116.302347,0,207,39733.4310185185,2008-10-12,10:20:40
39.966054,116.302348,0,207,39733.4310416667,2008-10-12,10:20:42
39.966052,116.30235,0,207,39733.4310648148,2008-10-12,10:20:44
39.966052,116.302359,0,207,39733.431087963,2008-10-12,10:20:46
39.966053,116.30237,0,207,39733.4311111111,2008-10-12,10:20:48
39.966057,116.302395,0,209,39733.4311342593,2008-10-12,10:20:50
39.966056,116.302397,0,209,39733.4311574074,2008-10-12,10:20:52
39.966054,116.302399,0,209,39733.4311805556,2008-10-12,10:20:54
39.966053,116.302402,0,209,39733.4312037037,2008-10-12,10:20:56
39.966051,116.302404,0,208,39733.4312268518,2008-10-12,10:20:58
39.966048,116.302407,0,208,39733.43125,2008-10-12,10:21:00
39.966045,116.302409,0,208,39733.4312731481,2008-10-12,10:21:02
39.966045,116.30241,0,208,39733.4312962963,2008-10-12,10:21:04
39.966046,116.30241,0,208,39733.4313194444,2008-10-12,10:21:06
39.966046,116.302412,0,208,39733.4313425926,2008-10-12,10:21:08
39.966102,116.302446,0,209,39733.4313657407,2008-10-12,10:21:10
39.966129,116.302449,0,208,39733.4313888889,2008-10-12,10:21:12
39.966143,116.302453,0,207,39733.431412037,2008-10-12,10:21:14
39.966146,116.302453,0,207,39733.4314351852,2008-10-12,10:21:16
39.966152,116.3025,0,207,39733.4314583333,2008-10-12,10:21:18
39.966183,116.302596,0,209,39733.4314814815,2008-10-12,10:21:20
39.96623,116.30262,0,210,39733.4315046296,2008-10-12,10:21:22
39.966278,116.302636,0,211,39733.4315277778,2008-10-12,10:21:24
39.966295,116.302669,0,211,39733.4315509259,2008-10-12,10:21:26
39.966337,116.302782,0,214,39733.4315740741,2008-10-12,10:21:28
39.966359,116.302822,0,215,39733.4315972222,2008-10-12,10:21:30
39.966375,116.302861,0,215,39733.4316203704,2008-10-12,10:21:32
39.966389,116.302885,0,215,39733.4316435185,2008-10-12,10:21:34
39.966395,116.302904,0,214,39733.4316666667,2008-10-12,10:21:36
39.966393,116.302926,0,214,39733.4316898148,2008-10-12,10:21:38
39.966385,116.302957,0,215,39733.431712963,2008-10-12,10:21:40
39.966372,116.302991,0,215,39733.4317361111,2008-10-12,10:21:42
39.96636,116.303011,0,215,39733.4317592593,2008-10-12,10:21:44
39.966371,116.30306,0,216,39733.4317824074,2008-10-12,10:21:46
39.966295,116.303164,0,227,39733.4318055556,2008-10-12,10:21:48
39.966299,116.303223,0,227,39733.4318287037,2008-10-12,10:21:50
39.966277,116.303261,0,229,39733.4318518518,2008-10-12,10:21:52
39.966263,116.303287,0,230,39733.431875,2008-10-12,10:21:54
39.966247,116.303321,0,230,39733.4318981481,2008-10-12,10:21:56
39.96623,116.303333,0,230,39733.4319212963,2008-10-12,10:21:58
39.966202,116.303346,0,230,39733.4319444444,2008-10-12,10:22:00
39.966164,116.303365,0,233,39733.4319675926,2008-10-12,10:22:02
39.966103,116.303383,0,231,39733.4319907407,2008-10-12,10:22:04
39.966069,116.303393,0,231,39733.4320138889,2008-10-12,10:22:06
39.966043,116.3034,0,231,39733.432037037,2008-10-12,10:22:08
39.966015,116.303407,0,231,39733.4320601852,2008-10-12,10:22:10
39.965996,116.303405,0,230,39733.4320833333,2008-10-12,10:22:12
39.965965,116.303412,0,230,39733.4321064815,2008-10-12,10:22:14
39.965896,116.303498,0,230,39733.4321296296,2008-10-12,10:22:16
39.965853,116.303513,0,230,39733.4321527778,2008-10-12,10:22:18
39.965822,116.303527,0,231,39733.4321759259,2008-10-12,10:22:20
39.965794,116.303537,0,230,39733.4321990741,2008-10-12,10:22:22
39.965773,116.30353,0,230,39733.4322222222,2008-10-12,10:22:24
39.965762,116.30352,0,230,39733.4322453704,2008-10-12,10:22:26
39.965744,116.303509,0,231,39733.4322685185,2008-10-12,10:22:28
39.965739,116.303511,0,231,39733.4322916667,2008-10-12,10:22:30
39.965735,116.303512,0,230,39733.4323148148,2008-10-12,10:22:32
39.965733,116.30352,0,231,39733.432337963,2008-10-12,10:22:34
39.96573,116.303521,0,232,39733.4323611111,2008-10-12,10:22:36
39.965719,116.303515,0,232,39733.4323842593,2008-10-12,10:22:38
39.965717,116.303516,0,233,39733.4324074074,2008-10-12,10:22:40
39.965717,116.303517,0,233,39733.4324305556,2008-10-12,10:22:42
39.965717,116.303518,0,233,39733.4324537037,2008-10-12,10:22:44
39.965717,116.303519,0,233,39733.4324768518,2008-10-12,10:22:46
39.965717,116.30352,0,233,39733.4325,2008-10-12,10:22:48
39.965715,116.303523,0,233,39733.4325231481,2008-10-12,10:22:50
39.965698,116.30359,0,235,39733.4325462963,2008-10-12,10:22:52
39.965685,116.303615,0,236,39733.4325694444,2008-10-12,10:22:54
39.965669,116.303657,0,236,39733.4325925926,2008-10-12,10:22:56
39.965648,116.303684,0,238,39733.4326157407,2008-10-12,10:22:58
39.965623,116.30376,0,240,39733.4326388889,2008-10-12,10:23:00
39.965602,116.303784,0,241,39733.432662037,2008-10-12,10:23:02
39.965557,116.303797,0,240,39733.4326851852,2008-10-12,10:23:04
39.965537,116.303816,0,238,39733.4327083333,2008-10-12,10:23:06
39.965488,116.303868,0,229,39733.4327314815,2008-10-12,10:23:08
39.96548,116.303881,0,228,39733.4327546296,2008-10-12,10:23:10
39.965473,116.30388,0,227,39733.4327777778,2008-10-12,10:23:12
39.96548,116.303883,0,227,39733.4328009259,2008-10-12,10:23:14
39.965485,116.303884,0,227,39733.4328240741,2008-10-12,10:23:16
39.965475,116.303895,0,227,39733.4328472222,2008-10-12,10:23:18
39.965489,116.303903,0,227,39733.4328703704,2008-10-12,10:23:20
39.9655,116.303904,0,227,39733.4328935185,2008-10-12,10:23:22
39.965487,116.303903,0,228,39733.4329166667,2008-10-12,10:23:24
39.965486,116.303903,0,228,39733.4329398148,2008-10-12,10:23:26
39.965485,116.303904,0,228,39733.432962963,2008-10-12,10:23:28
39.965483,116.303905,0,228,39733.4329861111,2008-10-12,10:23:30
39.965481,116.303906,0,228,39733.4330092593,2008-10-12,10:23:32
39.965479,116.303907,0,228,39733.4330324074,2008-10-12,10:23:34
39.965456,116.303919,0,228,39733.4330555556,2008-10-12,10:23:36
39.965432,116.303938,0,228,39733.4330787037,2008-10-12,10:23:38
39.965434,116.30399,0,228,39733.4331018519,2008-10-12,10:23:40
39.965404,116.304045,0,232,39733.433125,2008-10-12,10:23:42
39.965543,116.303789,0,248,39733.4344212963,2008-10-12,10:25:34
39.965599,116.303791,0,247,39733.4344444444,2008-10-12,10:25:36
39.965624,116.303774,0,247,39733.4344675926,2008-10-12,10:25:38
39.965635,116.303738,0,245,39733.4344907407,2008-10-12,10:25:40
39.965627,116.303722,0,246,39733.4345138889,2008-10-12,10:25:42
39.965651,116.303679,0,244,39733.434537037,2008-10-12,10:25:44
39.965691,116.303682,0,239,39733.4345601852,2008-10-12,10:25:46
39.965699,116.303666,0,236,39733.4345833333,2008-10-12,10:25:48
39.965707,116.303672,0,231,39733.4346064815,2008-10-12,10:25:50
39.965704,116.303646,0,227,39733.4346296296,2008-10-12,10:25:52
39.965713,116.303643,0,220,39733.4346527778,2008-10-12,10:25:54
39.96571,116.303646,0,220,39733.4346759259,2008-10-12,10:25:56
39.96571,116.303644,0,219,39733.4346990741,2008-10-12,10:25:58
39.965706,116.303643,0,219,39733.4347222222,2008-10-12,10:26:00
39.965702,116.303644,0,219,39733.4347453704,2008-10-12,10:26:02
39.9657,116.303645,0,219,39733.4347685185,2008-10-12,10:26:04
39.9657,116.303645,0,219,39733.4347916667,2008-10-12,10:26:06
39.965707,116.303633,0,220,39733.4348148148,2008-10-12,10:26:08
39.96572,116.303614,0,221,39733.434837963,2008-10-12,10:26:10
39.96572,116.303607,0,221,39733.4348611111,2008-10-12,10:26:12
39.965718,116.303607,0,221,39733.4348842593,2008-10-12,10:26:14
39.965721,116.303586,0,222,39733.4349074074,2008-10-12,10:26:16
39.96572,116.303539,0,222,39733.4349305556,2008-10-12,10:26:18
39.965732,116.303499,0,224,39733.4349537037,2008-10-12,10:26:20
39.965774,116.303417,0,226,39733.4349768519,2008-10-12,10:26:22
39.965883,116.303327,0,227,39733.435,2008-10-12,10:26:24
39.965945,116.303184,0,228,39733.4350231481,2008-10-12,10:26:26
39.966015,116.303141,0,228,39733.4350462963,2008-10-12,10:26:28
39.96606,116.303082,0,229,39733.4350694444,2008-10-12,10:26:30
39.966032,116.30304,0,229,39733.4350925926,2008-10-12,10:26:32
39.966472,116.302591,0,232,39733.4351157407,2008-10-12,10:26:34
39.96647,116.302619,0,233,39733.4351388889,2008-10-12,10:26:36
39.966457,116.302609,0,234,39733.435162037,2008-10-12,10:26:38
39.966433,116.302617,0,241,39733.4351851852,2008-10-12,10:26:40
39.966409,116.30259,0,249,39733.4352083333,2008-10-12,10:26:42
39.966397,116.302566,0,250,39733.4352314815,2008-10-12,10:26:44
39.966388,116.302552,0,250,39733.4352546296,2008-10-12,10:26:46
39.966373,116.302538,0,251,39733.4352777778,2008-10-12,10:26:48
39.966347,116.302544,0,254,39733.4353009259,2008-10-12,10:26:50
39.966344,116.302545,0,254,39733.4353240741,2008-10-12,10:26:52
39.966339,116.302547,0,254,39733.4353472222,2008-10-12,10:26:54
39.966324,116.302567,0,255,39733.4353703704,2008-10-12,10:26:56
39.96632,116.302563,0,256,39733.4353935185,2008-10-12,10:26:58
39.966298,116.302554,0,256,39733.4354166667,2008-10-12,10:27:00
39.966302,116.302524,0,259,39733.4354398148,2008-10-12,10:27:02
39.966287,116.302509,0,261,39733.435462963,2008-10-12,10:27:04
39.966269,116.302504,0,263,39733.4354861111,2008-10-12,10:27:06
39.966219,116.302483,0,264,39733.4355092593,2008-10-12,10:27:08
39.96616,116.302457,0,266,39733.4355324074,2008-10-12,10:27:10
39.966142,116.302447,0,267,39733.4355555556,2008-10-12,10:27:12
39.966128,116.302439,0,268,39733.4355787037,2008-10-12,10:27:14
39.966094,116.302436,0,271,39733.4356018519,2008-10-12,10:27:16
39.966087,116.302433,0,271,39733.435625,2008-10-12,10:27:18
39.966077,116.302431,0,273,39733.4356481481,2008-10-12,10:27:20
39.96608,116.302421,0,273,39733.4356712963,2008-10-12,10:27:22
39.966077,116.302417,0,273,39733.4356944444,2008-10-12,10:27:24
39.966058,116.302418,0,273,39733.4357175926,2008-10-12,10:27:26
39.966054,116.302423,0,273,39733.4357407407,2008-10-12,10:27:28
39.966042,116.302418,0,273,39733.4357638889,2008-10-12,10:27:30
39.966043,116.302424,0,273,39733.435787037,2008-10-12,10:27:32
39.966008,116.30243,0,273,39733.4358101852,2008-10-12,10:27:34
39.966013,116.302416,0,274,39733.4358333333,2008-10-12,10:27:36
39.965985,116.3024,0,273,39733.4358564815,2008-10-12,10:27:38
39.965972,116.302395,0,274,39733.4358796296,2008-10-12,10:27:40
39.965969,116.302395,0,274,39733.4359027778,2008-10-12,10:27:42
39.965966,116.302396,0,274,39733.4359259259,2008-10-12,10:27:44
39.965962,116.302397,0,274,39733.4359490741,2008-10-12,10:27:46
39.965971,116.302366,0,273,39733.4359722222,2008-10-12,10:27:48
39.965966,116.302337,0,273,39733.4359953704,2008-10-12,10:27:50
39.965988,116.302256,0,270,39733.4360185185,2008-10-12,10:27:52
39.965959,116.302234,0,271,39733.4360416667,2008-10-12,10:27:54
39.965886,116.302179,0,271,39733.4360648148,2008-10-12,10:27:56
39.965866,116.302166,0,271,39733.436087963,2008-10-12,10:27:58
39.965847,116.302156,0,270,39733.4361111111,2008-10-12,10:28:00
39.965844,116.302122,0,271,39733.4361342593,2008-10-12,10:28:02
39.965775,116.302097,0,272,39733.4361574074,2008-10-12,10:28:04
39.965727,116.302101,0,273,39733.4361805556,2008-10-12,10:28:06
39.96564,116.302045,0,274,39733.4362037037,2008-10-12,10:28:08
39.965582,116.302034,0,274,39733.4362268519,2008-10-12,10:28:10
39.965572,116.302041,0,274,39733.43625,2008-10-12,10:28:12
39.965568,116.302048,0,274,39733.4362731481,2008-10-12,10:28:14
39.965569,116.302048,0,274,39733.4362962963,2008-10-12,10:28:16
39.96557,116.302047,0,274,39733.4363194444,2008-10-12,10:28:18
39.965566,116.302049,0,274,39733.4363425926,2008-10-12,10:28:20
39.965563,116.30205,0,274,39733.4363657407,2008-10-12,10:28:22
39.965561,116.302051,0,274,39733.4363888889,2008-10-12,10:28:24
39.965561,116.302051,0,274,39733.436412037,2008-10-12,10:28:26
39.965562,116.302051,0,275,39733.4364351852,2008-10-12,10:28:28
39.965563,116.302051,0,275,39733.4364583333,2008-10-12,10:28:30
39.965565,116.30205,0,275,39733.4364814815,2008-10-12,10:28:32
39.965568,116.302049,0,275,39733.4365046296,2008-10-12,10:28:34
39.965571,116.302048,0,275,39733.4365277778,2008-10-12,10:28:36
39.965573,116.302047,0,275,39733.4365509259,2008-10-12,10:28:38
39.965575,116.302046,0,275,39733.4365740741,2008-10-12,10:28:40
39.965575,116.302045,0,275,39733.4365972222,2008-10-12,10:28:42
39.965576,116.302045,0,275,39733.4366203704,2008-10-12,10:28:44
39.966647,116.301268,0,204,39733.5177083333,2008-10-12,12:25:30
39.966673,116.301111,0,229,39733.5177314815,2008-10-12,12:25:32
39.966549,116.301136,0,259,39733.5177546296,2008-10-12,12:25:34
39.966526,116.301118,0,261,39733.5177777778,2008-10-12,12:25:36
39.966543,116.301106,0,262,39733.5178009259,2008-10-12,12:25:38
39.966613,116.301081,0,261,39733.5178240741,2008-10-12,12:25:40
39.966641,116.30107,0,264,39733.5178472222,2008-10-12,12:25:42
39.96665,116.301085,0,263,39733.5178703704,2008-10-12,12:25:44
39.966664,116.301114,0,255,39733.5178935185,2008-10-12,12:25:46
39.966678,116.301163,0,248,39733.5179166667,2008-10-12,12:25:48
39.966679,116.301179,0,234,39733.5179398148,2008-10-12,12:25:50
39.966691,116.30117,0,236,39733.517962963,2008-10-12,12:25:52
39.966704,116.301162,0,239,39733.5179861111,2008-10-12,12:25:54
39.966699,116.301161,0,241,39733.5180092593,2008-10-12,12:25:56
39.96672,116.301182,0,237,39733.5180324074,2008-10-12,12:25:58
39.96676,116.301248,0,219,39733.5180555556,2008-10-12,12:26:00
39.966762,116.301204,0,221,39733.5180787037,2008-10-12,12:26:02
39.96677,116.301207,0,223,39733.5181018518,2008-10-12,12:26:04
39.966802,116.301237,0,223,39733.518125,2008-10-12,12:26:06
39.966829,116.301222,0,223,39733.5181481481,2008-10-12,12:26:08
39.966868,116.301206,0,222,39733.5181712963,2008-10-12,12:26:10
39.966877,116.301202,0,224,39733.5181944444,2008-10-12,12:26:12
39.966897,116.301193,0,227,39733.5182175926,2008-10-12,12:26:14
39.966923,116.301187,0,227,39733.5182407407,2008-10-12,12:26:16
39.966929,116.301171,0,231,39733.5182638889,2008-10-12,12:26:18
39.96697,116.301163,0,232,39733.518287037,2008-10-12,12:26:20
39.967001,116.301157,0,232,39733.5183101852,2008-10-12,12:26:22
39.967025,116.301148,0,234,39733.5183333333,2008-10-12,12:26:24
39.967033,116.301146,0,237,39733.5183564815,2008-10-12,12:26:26
39.967033,116.301135,0,239,39733.5183796296,2008-10-12,12:26:28
39.967045,116.301132,0,241,39733.5184027778,2008-10-12,12:26:30
39.967049,116.301127,0,243,39733.5184259259,2008-10-12,12:26:32
39.967064,116.301118,0,244,39733.5184490741,2008-10-12,12:26:34
39.967073,116.301122,0,244,39733.5184722222,2008-10-12,12:26:36
39.967081,116.30113,0,246,39733.5184953704,2008-10-12,12:26:38
39.967088,116.301139,0,247,39733.5185185185,2008-10-12,12:26:40
39.967117,116.301133,0,248,39733.5185416667,2008-10-12,12:26:42
39.967141,116.30112,0,248,39733.5185648148,2008-10-12,12:26:44
39.967177,116.301108,0,247,39733.518587963,2008-10-12,12:26:46
39.967189,116.301102,0,248,39733.5186111111,2008-10-12,12:26:48
39.967205,116.301096,0,249,39733.5186342593,2008-10-12,12:26:50
39.967213,116.301102,0,250,39733.5186574074,2008-10-12,12:26:52
39.967218,116.301092,0,250,39733.5186805556,2008-10-12,12:26:54
39.967242,116.301087,0,251,39733.5187037037,2008-10-12,12:26:56
39.967276,116.301089,0,251,39733.5187268518,2008-10-12,12:26:58
39.967287,116.301088,0,252,39733.51875,2008-10-12,12:27:00
39.967306,116.301084,0,252,39733.5187731481,2008-10-12,12:27:02
39.967331,116.301082,0,253,39733.5187962963,2008-10-12,12:27:04
39.967351,116.301079,0,253,39733.5188194444,2008-10-12,12:27:06
39.967375,116.301081,0,253,39733.5188425926,2008-10-12,12:27:08
39.967394,116.301074,0,254,39733.5188657407,2008-10-12,12:27:10
39.967406,116.30107,0,255,39733.5188888889,2008-10-12,12:27:12
39.967416,116.301063,0,256,39733.518912037,2008-10-12,12:27:14
39.967433,116.301069,0,257,39733.5189351852,2008-10-12,12:27:16
39.967442,116.301064,0,258,39733.5189583333,2008-10-12,12:27:18
39.96745,116.301056,0,260,39733.5189814815,2008-10-12,12:27:20
39.967461,116.301054,0,261,39733.5190046296,2008-10-12,12:27:22
39.967484,116.301054,0,262,39733.5190277778,2008-10-12,12:27:24
39.967504,116.301053,0,263,39733.5190509259,2008-10-12,12:27:26
39.967515,116.301052,0,264,39733.5190740741,2008-10-12,12:27:28
39.967532,116.30106,0,265,39733.5190972222,2008-10-12,12:27:30
39.967525,116.301123,0,263,39733.5191203704,2008-10-12,12:27:32
39.967538,116.301131,0,264,39733.5191435185,2008-10-12,12:27:34
39.967555,116.301144,0,266,39733.5191666667,2008-10-12,12:27:36
39.967563,116.301178,0,267,39733.5191898148,2008-10-12,12:27:38
39.967572,116.301189,0,269,39733.519212963,2008-10-12,12:27:40
39.96757,116.30122,0,273,39733.5192361111,2008-10-12,12:27:42
39.967593,116.301368,0,272,39733.5192592593,2008-10-12,12:27:44
39.967611,116.301398,0,273,39733.5192824074,2008-10-12,12:27:46
39.967632,116.301419,0,273,39733.5193055556,2008-10-12,12:27:48
39.967628,116.301426,0,273,39733.5193287037,2008-10-12,12:27:50
39.967623,116.301433,0,272,39733.5193518519,2008-10-12,12:27:52
39.967621,116.301434,0,272,39733.519375,2008-10-12,12:27:54
39.967619,116.301437,0,272,39733.5193981482,2008-10-12,12:27:56
39.967618,116.301438,0,272,39733.5194212963,2008-10-12,12:27:58
39.967622,116.301437,0,273,39733.5194444444,2008-10-12,12:28:00
39.967635,116.301449,0,272,39733.5194675926,2008-10-12,12:28:02
39.967643,116.301458,0,272,39733.5194907407,2008-10-12,12:28:04
39.967651,116.301465,0,271,39733.5195138889,2008-10-12,12:28:06
39.967629,116.301521,0,273,39733.519537037,2008-10-12,12:28:08
39.967602,116.301579,0,274,39733.5195601852,2008-10-12,12:28:10
39.967591,116.301618,0,274,39733.5195833333,2008-10-12,12:28:12
39.967594,116.301641,0,273,39733.5196064815,2008-10-12,12:28:14
39.967599,116.301665,0,273,39733.5196296296,2008-10-12,12:28:16
39.967599,116.301702,0,273,39733.5196527778,2008-10-12,12:28:18
39.96759,116.301729,0,273,39733.5196759259,2008-10-12,12:28:20
39.967602,116.301748,0,272,39733.5196990741,2008-10-12,12:28:22
39.96762,116.301785,0,271,39733.5197222222,2008-10-12,12:28:24
39.967686,116.301865,0,269,39733.5197453704,2008-10-12,12:28:26
39.967686,116.301918,0,269,39733.5197685185,2008-10-12,12:28:28
39.967701,116.301906,0,268,39733.5197916667,2008-10-12,12:28:30
39.967703,116.301907,0,267,39733.5198148148,2008-10-12,12:28:32
39.967705,116.301907,0,267,39733.519837963,2008-10-12,12:28:34
39.967706,116.301907,0,267,39733.5198611111,2008-10-12,12:28:36
39.967706,116.301925,0,267,39733.5198842593,2008-10-12,12:28:38
39.967634,116.30196,0,270,39733.5199074074,2008-10-12,12:28:40
39.967638,116.301985,0,270,39733.5199305556,2008-10-12,12:28:42
39.967628,116.302012,0,271,39733.5199537037,2008-10-12,12:28:44
39.967648,116.302029,0,270,39733.5199768519,2008-10-12,12:28:46
39.96765,116.302048,0,270,39733.52,2008-10-12,12:28:48
39.967634,116.302072,0,269,39733.5200231481,2008-10-12,12:28:50
39.967621,116.302099,0,269,39733.5200462963,2008-10-12,12:28:52
39.967612,116.302122,0,268,39733.5200694444,2008-10-12,12:28:54
39.967528,116.302164,0,266,39733.5200925926,2008-10-12,12:28:56
39.967408,116.302218,0,262,39733.5201157407,2008-10-12,12:28:58
39.967407,116.302258,0,260,39733.5201388889,2008-10-12,12:29:00
39.967432,116.302287,0,261,39733.520162037,2008-10-12,12:29:02
39.967432,116.302289,0,259,39733.5201851852,2008-10-12,12:29:04
39.967444,116.302321,0,257,39733.5202083333,2008-10-12,12:29:06
39.967451,116.30234,0,256,39733.5202314815,2008-10-12,12:29:08
39.96747,116.302355,0,256,39733.5202546296,2008-10-12,12:29:10
39.967539,116.302426,0,255,39733.5202777778,2008-10-12,12:29:12
39.967599,116.302413,0,254,39733.5203009259,2008-10-12,12:29:14
39.967673,116.302423,0,253,39733.5203240741,2008-10-12,12:29:16
39.967664,116.30243,0,249,39733.5203472222,2008-10-12,12:29:18
39.967669,116.302427,0,247,39733.5203703704,2008-10-12,12:29:20
39.967666,116.302428,0,247,39733.5203935185,2008-10-12,12:29:22
39.967665,116.30243,0,247,39733.5204166667,2008-10-12,12:29:24
39.967664,116.302431,0,247,39733.5204398148,2008-10-12,12:29:26
39.967674,116.302445,0,248,39733.520462963,2008-10-12,12:29:28
39.967691,116.302471,0,245,39733.5204861111,2008-10-12,12:29:30
39.967685,116.30249,0,245,39733.5205092593,2008-10-12,12:29:32
39.967698,116.30251,0,245,39733.5205324074,2008-10-12,12:29:34
39.967699,116.302533,0,246,39733.5205555556,2008-10-12,12:29:36
39.967714,116.302556,0,246,39733.5205787037,2008-10-12,12:29:38
39.967698,116.302588,0,248,39733.5206018519,2008-10-12,12:29:40
39.967698,116.302608,0,249,39733.520625,2008-10-12,12:29:42
39.967711,116.302626,0,248,39733.5206481481,2008-10-12,12:29:44
39.967708,116.302656,0,250,39733.5206712963,2008-10-12,12:29:46
39.967705,116.302674,0,251,39733.5206944444,2008-10-12,12:29:48
39.96771,116.302681,0,251,39733.5207175926,2008-10-12,12:29:50
39.967718,116.302701,0,251,39733.5207407407,2008-10-12,12:29:52
39.967729,116.302725,0,251,39733.5207638889,2008-10-12,12:29:54
39.967753,116.302755,0,250,39733.520787037,2008-10-12,12:29:56
39.967753,116.302784,0,250,39733.5208101852,2008-10-12,12:29:58
39.967761,116.302812,0,250,39733.5208333333,2008-10-12,12:30:00
39.967762,116.302833,0,251,39733.5208564815,2008-10-12,12:30:02
39.967771,116.302857,0,251,39733.5208796296,2008-10-12,12:30:04
39.967777,116.302886,0,251,39733.5209027778,2008-10-12,12:30:06
39.967774,116.302912,0,251,39733.5209259259,2008-10-12,12:30:08
39.967776,116.302932,0,252,39733.5209490741,2008-10-12,12:30:10
39.967776,116.302955,0,253,39733.5209722222,2008-10-12,12:30:12
39.967777,116.302978,0,253,39733.5209953704,2008-10-12,12:30:14
39.967779,116.302996,0,254,39733.5210185185,2008-10-12,12:30:16
39.967781,116.303021,0,254,39733.5210416667,2008-10-12,12:30:18
39.967784,116.30304,0,255,39733.5210648148,2008-10-12,12:30:20
39.967786,116.303061,0,255,39733.521087963,2008-10-12,12:30:22
39.96779,116.30308,0,256,39733.5211111111,2008-10-12,12:30:24
39.967794,116.303098,0,256,39733.5211342593,2008-10-12,12:30:26
39.967799,116.303114,0,257,39733.5211574074,2008-10-12,12:30:28
39.9678,116.303135,0,258,39733.5211805556,2008-10-12,12:30:30
39.967796,116.303157,0,258,39733.5212037037,2008-10-12,12:30:32
39.967786,116.303174,0,259,39733.5212268519,2008-10-12,12:30:34
39.967785,116.303181,0,259,39733.52125,2008-10-12,12:30:36
39.967786,116.303181,0,259,39733.5212731481,2008-10-12,12:30:38
39.967787,116.303182,0,260,39733.5212962963,2008-10-12,12:30:40
39.967788,116.303183,0,260,39733.5213194444,2008-10-12,12:30:42
39.967791,116.303183,0,261,39733.5213425926,2008-10-12,12:30:44
39.967793,116.303183,0,261,39733.5213657407,2008-10-12,12:30:46
39.967795,116.303182,0,261,39733.5213888889,2008-10-12,12:30:48
39.967795,116.303183,0,262,39733.521412037,2008-10-12,12:30:50
39.967796,116.303183,0,262,39733.5214351852,2008-10-12,12:30:52
39.967798,116.303183,0,262,39733.5214583333,2008-10-12,12:30:54
39.967801,116.303182,0,262,39733.5214814815,2008-10-12,12:30:56
39.967805,116.30318,0,262,39733.5215046296,2008-10-12,12:30:58
39.967818,116.303201,0,263,39733.5215277778,2008-10-12,12:31:00
39.967825,116.303208,0,263,39733.5215509259,2008-10-12,12:31:02
39.96784,116.303221,0,262,39733.5215740741,2008-10-12,12:31:04
39.967829,116.303251,0,262,39733.5215972222,2008-10-12,12:31:06
39.967823,116.303279,0,262,39733.5216203704,2008-10-12,12:31:08
39.967826,116.3033,0,263,39733.5216435185,2008-10-12,12:31:10
39.967836,116.303312,0,263,39733.5216666667,2008-10-12,12:31:12
39.967863,116.303316,0,263,39733.5216898148,2008-10-12,12:31:14
39.967876,116.303339,0,263,39733.521712963,2008-10-12,12:31:16
39.967886,116.303353,0,264,39733.5217361111,2008-10-12,12:31:18
39.967897,116.303363,0,264,39733.5217592593,2008-10-12,12:31:20
39.967917,116.303343,0,267,39733.5217824074,2008-10-12,12:31:22
39.967939,116.303354,0,268,39733.5218055556,2008-10-12,12:31:24
39.967958,116.303343,0,270,39733.5218287037,2008-10-12,12:31:26
39.967976,116.303354,0,272,39733.5218518519,2008-10-12,12:31:28
39.967987,116.303344,0,270,39733.521875,2008-10-12,12:31:30
39.967997,116.303327,0,267,39733.5218981481,2008-10-12,12:31:32
39.968013,116.303297,0,261,39733.5219212963,2008-10-12,12:31:34
39.968035,116.30329,0,255,39733.5219444444,2008-10-12,12:31:36
39.968065,116.303277,0,250,39733.5219675926,2008-10-12,12:31:38
39.968306,116.303428,0,244,39733.5237268518,2008-10-12,12:34:10
39.968318,116.303436,0,244,39733.52375,2008-10-12,12:34:12
39.968327,116.303448,0,240,39733.5237731481,2008-10-12,12:34:14
39.968343,116.303463,0,239,39733.5237962963,2008-10-12,12:34:16
39.968358,116.303481,0,236,39733.5238194444,2008-10-12,12:34:18
39.968377,116.303503,0,234,39733.5238425926,2008-10-12,12:34:20
39.968379,116.303507,0,232,39733.5238657407,2008-10-12,12:34:22
39.968388,116.3035,0,231,39733.5238888889,2008-10-12,12:34:24
39.968408,116.303523,0,230,39733.523912037,2008-10-12,12:34:26
39.968419,116.303527,0,231,39733.5239351852,2008-10-12,12:34:28
39.968428,116.303544,0,232,39733.5239583333,2008-10-12,12:34:30
39.96843,116.30355,0,232,39733.5239814815,2008-10-12,12:34:32
39.968435,116.303551,0,232,39733.5240046296,2008-10-12,12:34:34
39.968445,116.303562,0,233,39733.5240277778,2008-10-12,12:34:36
39.968477,116.303578,0,232,39733.5240509259,2008-10-12,12:34:38
39.968506,116.303606,0,232,39733.5240740741,2008-10-12,12:34:40
39.968639,116.303531,0,232,39733.5240972222,2008-10-12,12:34:42
39.968714,116.303399,0,234,39733.5241203704,2008-10-12,12:34:44
39.968652,116.303391,0,232,39733.5241435185,2008-10-12,12:34:46
39.96865,116.303366,0,226,39733.5241666667,2008-10-12,12:34:48
39.968613,116.303355,0,229,39733.5241898148,2008-10-12,12:34:50
39.968604,116.303347,0,228,39733.524212963,2008-10-12,12:34:52
39.968579,116.303355,0,230,39733.5242361111,2008-10-12,12:34:54
39.968585,116.303355,0,228,39733.5242592593,2008-10-12,12:34:56
39.968585,116.303357,0,228,39733.5242824074,2008-10-12,12:34:58
39.968583,116.303348,0,230,39733.5243055556,2008-10-12,12:35:00
39.968589,116.303347,0,229,39733.5243287037,2008-10-12,12:35:02
39.96861,116.303363,0,224,39733.5243518518,2008-10-12,12:35:04
39.968671,116.303389,0,218,39733.524375,2008-10-12,12:35:06
39.968694,116.303395,0,214,39733.5243981481,2008-10-12,12:35:08
39.96871,116.303422,0,211,39733.5244212963,2008-10-12,12:35:10
39.968716,116.30343,0,209,39733.5244444444,2008-10-12,12:35:12
39.968732,116.303448,0,205,39733.5244675926,2008-10-12,12:35:14
39.968747,116.303458,0,202,39733.5244907407,2008-10-12,12:35:16
39.968765,116.303475,0,199,39733.5245138889,2008-10-12,12:35:18
39.968783,116.303488,0,196,39733.524537037,2008-10-12,12:35:20
39.968798,116.303513,0,193,39733.5245601852,2008-10-12,12:35:22
39.968806,116.303533,0,192,39733.5245833333,2008-10-12,12:35:24
39.968809,116.303555,0,189,39733.5246064815,2008-10-12,12:35:26
39.968816,116.303571,0,187,39733.5246296296,2008-10-12,12:35:28
39.968818,116.303595,0,185,39733.5246527778,2008-10-12,12:35:30
39.96878,116.30364,0,181,39733.5246759259,2008-10-12,12:35:32
39.968775,116.303666,0,179,39733.5246990741,2008-10-12,12:35:34
39.968789,116.303693,0,178,39733.5247222222,2008-10-12,12:35:36
39.968793,116.303713,0,177,39733.5247453704,2008-10-12,12:35:38
39.9688,116.303735,0,176,39733.5247685185,2008-10-12,12:35:40
39.9688,116.303761,0,175,39733.5247916667,2008-10-12,12:35:42
39.968803,116.303787,0,173,39733.5248148148,2008-10-12,12:35:44
39.968808,116.303813,0,173,39733.524837963,2008-10-12,12:35:46
39.968795,116.303834,0,173,39733.5248611111,2008-10-12,12:35:48
39.968801,116.303854,0,172,39733.5248842593,2008-10-12,12:35:50
39.968804,116.303877,0,172,39733.5249074074,2008-10-12,12:35:52
39.968812,116.303894,0,171,39733.5249305556,2008-10-12,12:35:54
39.968827,116.303916,0,171,39733.5249537037,2008-10-12,12:35:56
39.968834,116.303903,0,168,39733.5249768518,2008-10-12,12:35:58
39.968837,116.303918,0,167,39733.525,2008-10-12,12:36:00
39.968864,116.303929,0,164,39733.5250231481,2008-10-12,12:36:02
39.968863,116.303945,0,161,39733.5250462963,2008-10-12,12:36:04
39.968869,116.303964,0,158,39733.5250694444,2008-10-12,12:36:06
39.968851,116.303999,0,156,39733.5250925926,2008-10-12,12:36:08
39.968859,116.304019,0,155,39733.5251157407,2008-10-12,12:36:10
39.968861,116.304038,0,155,39733.5251388889,2008-10-12,12:36:12
39.96887,116.304052,0,155,39733.525162037,2008-10-12,12:36:14
39.968878,116.304071,0,154,39733.5251851852,2008-10-12,12:36:16
39.96888,116.304091,0,153,39733.5252083333,2008-10-12,12:36:18
39.968894,116.304102,0,154,39733.5252314815,2008-10-12,12:36:20
39.96891,116.304124,0,155,39733.5252546296,2008-10-12,12:36:22
39.968926,116.304153,0,154,39733.5252777778,2008-10-12,12:36:24
39.968931,116.30418,0,154,39733.5253009259,2008-10-12,12:36:26
39.968944,116.304197,0,151,39733.5253240741,2008-10-12,12:36:28
39.968955,116.304212,0,152,39733.5253472222,2008-10-12,12:36:30
39.968969,116.30423,0,153,39733.5253703704,2008-10-12,12:36:32
39.968967,116.304259,0,154,39733.5253935185,2008-10-12,12:36:34
39.968976,116.304278,0,154,39733.5254166667,2008-10-12,12:36:36
39.968992,116.304293,0,153,39733.5254398148,2008-10-12,12:36:38
39.969007,116.304298,0,153,39733.525462963,2008-10-12,12:36:40
39.96902,116.304319,0,152,39733.5254861111,2008-10-12,12:36:42
39.96902,116.304338,0,152,39733.5255092593,2008-10-12,12:36:44
39.96903,116.30435,0,153,39733.5255324074,2008-10-12,12:36:46
39.969045,116.304361,0,152,39733.5255555556,2008-10-12,12:36:48
39.969081,116.304375,0,152,39733.5255787037,2008-10-12,12:36:50
39.969096,116.304386,0,152,39733.5256018518,2008-10-12,12:36:52
39.969098,116.304398,0,152,39733.525625,2008-10-12,12:36:54
39.969094,116.304412,0,153,39733.5256481481,2008-10-12,12:36:56
39.969097,116.304416,0,153,39733.5256712963,2008-10-12,12:36:58
39.969099,116.304416,0,153,39733.5256944444,2008-10-12,12:37:00
39.969101,116.304416,0,153,39733.5257175926,2008-10-12,12:37:02
39.969117,116.304411,0,153,39733.5257407407,2008-10-12,12:37:04
39.969142,116.304416,0,154,39733.5257638889,2008-10-12,12:37:06
39.969163,116.304418,0,154,39733.525787037,2008-10-12,12:37:08
39.969178,116.304422,0,155,39733.5258101852,2008-10-12,12:37:10
39.969208,116.30442,0,156,39733.5258333333,2008-10-12,12:37:12
39.969235,116.304428,0,157,39733.5258564815,2008-10-12,12:37:14
39.969253,116.304444,0,157,39733.5258796296,2008-10-12,12:37:16
39.969273,116.304477,0,157,39733.5259027778,2008-10-12,12:37:18
39.969274,116.30448,0,155,39733.5259259259,2008-10-12,12:37:20
39.969288,116.304471,0,155,39733.5259490741,2008-10-12,12:37:22
39.969307,116.304474,0,157,39733.5259722222,2008-10-12,12:37:24
39.969316,116.304479,0,157,39733.5259953704,2008-10-12,12:37:26
39.969334,116.304471,0,158,39733.5260185185,2008-10-12,12:37:28
39.969351,116.304456,0,158,39733.5260416667,2008-10-12,12:37:30
39.96937,116.304456,0,159,39733.5260648148,2008-10-12,12:37:32
39.969392,116.304451,0,163,39733.526087963,2008-10-12,12:37:34
39.969402,116.304455,0,162,39733.5261111111,2008-10-12,12:37:36
39.969456,116.304485,0,154,39733.5261342593,2008-10-12,12:37:38
39.969469,116.304479,0,154,39733.5261574074,2008-10-12,12:37:40
39.969479,116.304477,0,155,39733.5261805556,2008-10-12,12:37:42
39.969489,116.304459,0,154,39733.5262037037,2008-10-12,12:37:44
39.969499,116.30445,0,154,39733.5262268518,2008-10-12,12:37:46
39.969521,116.304439,0,156,39733.52625,2008-10-12,12:37:48
39.969547,116.304428,0,156,39733.5262731481,2008-10-12,12:37:50
39.969576,116.304425,0,157,39733.5262962963,2008-10-12,12:37:52
39.969594,116.304419,0,159,39733.5263194444,2008-10-12,12:37:54
39.969614,116.304419,0,158,39733.5263425926,2008-10-12,12:37:56
39.969626,116.304416,0,162,39733.5263657407,2008-10-12,12:37:58
39.969631,116.304401,0,161,39733.5263888889,2008-10-12,12:38:00
39.969659,116.304407,0,158,39733.526412037,2008-10-12,12:38:02
39.969673,116.304404,0,160,39733.5264351852,2008-10-12,12:38:04
39.969675,116.304396,0,160,39733.5264583333,2008-10-12,12:38:06
39.969683,116.304396,0,160,39733.5264814815,2008-10-12,12:38:08
39.9697,116.304394,0,163,39733.5265046296,2008-10-12,12:38:10
39.969715,116.304385,0,166,39733.5265277778,2008-10-12,12:38:12
39.969742,116.304392,0,167,39733.5265509259,2008-10-12,12:38:14
39.969752,116.304398,0,169,39733.5265740741,2008-10-12,12:38:16
39.969778,116.304414,0,168,39733.5265972222,2008-10-12,12:38:18
39.969781,116.304397,0,171,39733.5266203704,2008-10-12,12:38:20
39.969819,116.304381,0,173,39733.5266435185,2008-10-12,12:38:22
39.969836,116.304357,0,171,39733.5266666667,2008-10-12,12:38:24
39.969859,116.304341,0,171,39733.5266898148,2008-10-12,12:38:26
39.969877,116.30433,0,170,39733.526712963,2008-10-12,12:38:28
39.96989,116.304337,0,170,39733.5267361111,2008-10-12,12:38:30
39.9699,116.304357,0,167,39733.5267592593,2008-10-12,12:38:32
39.969913,116.304357,0,167,39733.5267824074,2008-10-12,12:38:34
39.969926,116.304376,0,167,39733.5268055556,2008-10-12,12:38:36
39.969925,116.304379,0,169,39733.5268287037,2008-10-12,12:38:38
39.969926,116.30438,0,172,39733.5268518519,2008-10-12,12:38:40
39.969918,116.304376,0,172,39733.526875,2008-10-12,12:38:42
39.969921,116.304375,0,173,39733.5268981481,2008-10-12,12:38:44
39.969894,116.304394,0,173,39733.5269212963,2008-10-12,12:38:46
39.969925,116.304366,0,176,39733.5269444444,2008-10-12,12:38:48
39.969937,116.304362,0,177,39733.5269675926,2008-10-12,12:38:50
39.969948,116.304362,0,178,39733.5269907407,2008-10-12,12:38:52
39.969959,116.30434,0,179,39733.5270138889,2008-10-12,12:38:54
39.969976,116.304355,0,177,39733.527037037,2008-10-12,12:38:56
39.969977,116.304346,0,179,39733.5270601852,2008-10-12,12:38:58
39.969984,116.304319,0,175,39733.5270833333,2008-10-12,12:39:00
39.970004,116.30431,0,175,39733.5271064815,2008-10-12,12:39:02
39.970021,116.304299,0,175,39733.5271296296,2008-10-12,12:39:04
39.970027,116.304294,0,175,39733.5271527778,2008-10-12,12:39:06
39.970035,116.304285,0,174,39733.5271759259,2008-10-12,12:39:08
39.970046,116.304271,0,173,39733.5271990741,2008-10-12,12:39:10
39.970075,116.304274,0,173,39733.5272222222,2008-10-12,12:39:12
39.970091,116.304275,0,173,39733.5272453704,2008-10-12,12:39:14
39.970088,116.304274,0,173,39733.5272685185,2008-10-12,12:39:16
39.970096,116.304274,0,173,39733.5272916667,2008-10-12,12:39:18
39.970114,116.304252,0,173,39733.5273148148,2008-10-12,12:39:20
39.970124,116.304257,0,173,39733.527337963,2008-10-12,12:39:22
39.970139,116.304254,0,174,39733.5273611111,2008-10-12,12:39:24
39.970155,116.304258,0,175,39733.5273842593,2008-10-12,12:39:26
39.970174,116.304258,0,175,39733.5274074074,2008-10-12,12:39:28
39.970184,116.304256,0,176,39733.5274305556,2008-10-12,12:39:30
39.970193,116.304267,0,176,39733.5274537037,2008-10-12,12:39:32
39.970213,116.304258,0,175,39733.5274768519,2008-10-12,12:39:34
39.970221,116.304253,0,175,39733.5275,2008-10-12,12:39:36
39.970239,116.304249,0,175,39733.5275231482,2008-10-12,12:39:38
39.97025,116.304253,0,175,39733.5275462963,2008-10-12,12:39:40
39.970265,116.30425,0,176,39733.5275694444,2008-10-12,12:39:42
39.970293,116.304267,0,174,39733.5275925926,2008-10-12,12:39:44
39.970311,116.304279,0,172,39733.5276157407,2008-10-12,12:39:46
39.970331,116.304288,0,172,39733.5276388889,2008-10-12,12:39:48
39.970344,116.304288,0,170,39733.527662037,2008-10-12,12:39:50
39.97036,116.304277,0,173,39733.5276851852,2008-10-12,12:39:52
39.970378,116.304268,0,172,39733.5277083333,2008-10-12,12:39:54
39.970393,116.304246,0,169,39733.5277314815,2008-10-12,12:39:56
39.970408,116.304239,0,170,39733.5277546296,2008-10-12,12:39:58
39.970414,116.304245,0,172,39733.5277777778,2008-10-12,12:40:00
39.97044,116.304239,0,174,39733.5278009259,2008-10-12,12:40:02
39.970457,116.304242,0,175,39733.5278240741,2008-10-12,12:40:04
39.970466,116.30425,0,177,39733.5278472222,2008-10-12,12:40:06
39.970478,116.304254,0,178,39733.5278703704,2008-10-12,12:40:08
39.970499,116.304253,0,179,39733.5278935185,2008-10-12,12:40:10
39.970522,116.304249,0,180,39733.5279166667,2008-10-12,12:40:12
39.970558,116.304246,0,181,39733.5279398148,2008-10-12,12:40:14
39.970568,116.304254,0,183,39733.527962963,2008-10-12,12:40:16
39.970588,116.304235,0,182,39733.5279861111,2008-10-12,12:40:18
39.970581,116.304209,0,182,39733.5280092593,2008-10-12,12:40:20
39.970605,116.30421,0,182,39733.5280324074,2008-10-12,12:40:22
39.970626,116.304207,0,182,39733.5280555556,2008-10-12,12:40:24
39.970644,116.304214,0,184,39733.5280787037,2008-10-12,12:40:26
39.970656,116.304199,0,183,39733.5281018519,2008-10-12,12:40:28
39.970683,116.304181,0,183,39733.528125,2008-10-12,12:40:30
39.970699,116.304175,0,182,39733.5281481481,2008-10-12,12:40:32
39.970714,116.304174,0,182,39733.5281712963,2008-10-12,12:40:34
39.97072,116.304124,0,185,39733.5281944444,2008-10-12,12:40:36
39.970736,116.304103,0,188,39733.5282175926,2008-10-12,12:40:38
39.970748,116.304083,0,189,39733.5282407407,2008-10-12,12:40:40
39.970765,116.304069,0,189,39733.5282638889,2008-10-12,12:40:42
39.970774,116.304056,0,190,39733.528287037,2008-10-12,12:40:44
39.970789,116.30405,0,191,39733.5283101852,2008-10-12,12:40:46
39.970813,116.304047,0,191,39733.5283333333,2008-10-12,12:40:48
39.970823,116.30405,0,192,39733.5283564815,2008-10-12,12:40:50
39.970832,116.304043,0,192,39733.5283796296,2008-10-12,12:40:52
39.970846,116.304048,0,192,39733.5284027778,2008-10-12,12:40:54
39.970864,116.304063,0,193,39733.5284259259,2008-10-12,12:40:56
39.970903,116.304104,0,194,39733.5284490741,2008-10-12,12:40:58
39.970938,116.304128,0,195,39733.5284722222,2008-10-12,12:41:00
39.970967,116.304139,0,195,39733.5284953704,2008-10-12,12:41:02
39.970988,116.304143,0,196,39733.5285185185,2008-10-12,12:41:04
39.971057,116.304168,0,194,39733.5285416667,2008-10-12,12:41:06
39.971061,116.304172,0,195,39733.5285648148,2008-10-12,12:41:08
39.971073,116.304174,0,197,39733.528587963,2008-10-12,12:41:10
39.971076,116.304175,0,199,39733.5286111111,2008-10-12,12:41:12
39.971081,116.304178,0,199,39733.5286342593,2008-10-12,12:41:14
39.971082,116.304181,0,200,39733.5286574074,2008-10-12,12:41:16
39.971084,116.304181,0,200,39733.5286805556,2008-10-12,12:41:18
39.971086,116.30418,0,200,39733.5287037037,2008-10-12,12:41:20
39.971085,116.304181,0,200,39733.5287268519,2008-10-12,12:41:22
39.971082,116.304183,0,200,39733.52875,2008-10-12,12:41:24
39.971079,116.304185,0,201,39733.5287731481,2008-10-12,12:41:26
39.971075,116.304188,0,201,39733.5287962963,2008-10-12,12:41:28
39.971072,116.30419,0,201,39733.5288194444,2008-10-12,12:41:30
39.971069,116.304192,0,201,39733.5288425926,2008-10-12,12:41:32
39.971067,116.304194,0,201,39733.5288657407,2008-10-12,12:41:34
39.971064,116.304196,0,201,39733.5288888889,2008-10-12,12:41:36
39.971063,116.304199,0,201,39733.528912037,2008-10-12,12:41:38
39.971063,116.304201,0,201,39733.5289351852,2008-10-12,12:41:40
39.971062,116.304203,0,201,39733.5289583333,2008-10-12,12:41:42
39.97106,116.304205,0,201,39733.5289814815,2008-10-12,12:41:44
39.971058,116.304207,0,201,39733.5290046296,2008-10-12,12:41:46
39.971058,116.304208,0,201,39733.5290277778,2008-10-12,12:41:48
39.971058,116.304211,0,201,39733.5290509259,2008-10-12,12:41:50
39.971057,116.304213,0,201,39733.5290740741,2008-10-12,12:41:52
39.971055,116.304215,0,201,39733.5290972222,2008-10-12,12:41:54
39.971054,116.304218,0,201,39733.5291203704,2008-10-12,12:41:56
39.971058,116.304257,0,201,39733.5291435185,2008-10-12,12:41:58
39.971086,116.304343,0,198,39733.5291666667,2008-10-12,12:42:00
39.971105,116.304406,0,197,39733.5291898148,2008-10-12,12:42:02
39.971103,116.304457,0,197,39733.529212963,2008-10-12,12:42:04
39.971099,116.30449,0,197,39733.5292361111,2008-10-12,12:42:06
39.9711,116.304521,0,197,39733.5292592593,2008-10-12,12:42:08
39.971097,116.304547,0,197,39733.5292824074,2008-10-12,12:42:10
39.971091,116.30457,0,197,39733.5293055556,2008-10-12,12:42:12
39.97109,116.304585,0,197,39733.5293287037,2008-10-12,12:42:14
39.971092,116.304598,0,197,39733.5293518519,2008-10-12,12:42:16
39.971094,116.304605,0,196,39733.529375,2008-10-12,12:42:18
39.971094,116.304611,0,196,39733.5293981481,2008-10-12,12:42:20
39.971094,116.304612,0,196,39733.5294212963,2008-10-12,12:42:22
39.971094,116.304612,0,196,39733.5294444444,2008-10-12,12:42:24
