# Supplementary material for: Research on differential privacy protection method based on user tendency
Source: PLoS One. 2023 Oct 26;18(10):e0288823. doi: 10.1371/journal.pone.0288823 (PMC10602288; doi:10.1371/journal.pone.0288823)
Supplement: S3 Data — (ZIP) [file pone.0288823.s003.zip › Data 5-3/052/Trajectory/20081017050637.plt]

Geolife trajectory
WGS 84
Altitude is in Feet
Reserved 3
0,2,255,My Track,0,0,2,8421376
0
39.969674,116.299475,0,214,39738.2129282407,2008-10-17,05:06:37
39.969913,116.299362,0,215,39738.2129513889,2008-10-17,05:06:39
39.97078,116.29897,0,220,39738.212974537,2008-10-17,05:06:41
39.971017,116.298855,0,218,39738.2129976852,2008-10-17,05:06:43
39.971543,116.298618,0,219,39738.2130208333,2008-10-17,05:06:45
39.972065,116.298372,0,210,39738.2130439815,2008-10-17,05:06:47
39.971966,116.298395,0,190,39738.2130671296,2008-10-17,05:06:49
39.971722,116.298499,0,188,39738.2130902778,2008-10-17,05:06:51
39.971805,116.298446,0,182,39738.2131134259,2008-10-17,05:06:53
39.971707,116.298483,0,176,39738.2131365741,2008-10-17,05:06:55
39.9716,116.298522,0,170,39738.2131597222,2008-10-17,05:06:57
39.971451,116.298585,0,162,39738.2131828704,2008-10-17,05:06:59
39.971495,116.298565,0,163,39738.2132060185,2008-10-17,05:07:01
39.971456,116.298578,0,161,39738.2132291667,2008-10-17,05:07:03
39.969271,116.299507,0,90,39738.213275463,2008-10-17,05:07:07
39.96904,116.299669,0,123,39738.2143171296,2008-10-17,05:08:37
39.969031,116.299669,0,124,39738.2143402778,2008-10-17,05:08:39
39.969035,116.29966,0,126,39738.2143634259,2008-10-17,05:08:41
39.969045,116.299663,0,129,39738.2143865741,2008-10-17,05:08:43
39.969066,116.299645,0,128,39738.2144097222,2008-10-17,05:08:45
39.969078,116.299638,0,131,39738.2144328704,2008-10-17,05:08:47
39.969096,116.299627,0,132,39738.2144560185,2008-10-17,05:08:49
39.969073,116.299614,0,135,39738.2144791667,2008-10-17,05:08:51
39.969087,116.299607,0,135,39738.2145023148,2008-10-17,05:08:53
39.969084,116.299616,0,136,39738.214525463,2008-10-17,05:08:55
39.969082,116.299623,0,136,39738.2145486111,2008-10-17,05:08:57
39.969075,116.299621,0,136,39738.2145717593,2008-10-17,05:08:59
39.969075,116.299619,0,136,39738.2145949074,2008-10-17,05:09:01
39.969074,116.299618,0,136,39738.2146180556,2008-10-17,05:09:03
39.969073,116.299616,0,136,39738.2146412037,2008-10-17,05:09:05
39.969072,116.299612,0,136,39738.2146643519,2008-10-17,05:09:07
39.969064,116.299604,0,138,39738.2146875,2008-10-17,05:09:09
39.969059,116.299599,0,139,39738.2147106482,2008-10-17,05:09:11
39.969053,116.299596,0,141,39738.2147337963,2008-10-17,05:09:13
39.969059,116.2996,0,142,39738.2147569444,2008-10-17,05:09:15
39.96906,116.299599,0,143,39738.2147800926,2008-10-17,05:09:17
39.969045,116.299602,0,145,39738.2148032407,2008-10-17,05:09:19
39.969035,116.299599,0,147,39738.2148263889,2008-10-17,05:09:21
39.969035,116.299595,0,148,39738.214849537,2008-10-17,05:09:23
39.969038,116.299581,0,148,39738.2148726852,2008-10-17,05:09:25
39.969025,116.299586,0,150,39738.2148958333,2008-10-17,05:09:27
39.969048,116.2996,0,149,39738.2149189815,2008-10-17,05:09:29
39.969067,116.299599,0,150,39738.2149421296,2008-10-17,05:09:31
39.969086,116.29958,0,149,39738.2149652778,2008-10-17,05:09:33
39.969089,116.299565,0,148,39738.2149884259,2008-10-17,05:09:35
39.9691,116.299551,0,148,39738.2150115741,2008-10-17,05:09:37
39.969125,116.299532,0,148,39738.2150347222,2008-10-17,05:09:39
39.969135,116.299522,0,149,39738.2150578704,2008-10-17,05:09:41
39.969139,116.299509,0,149,39738.2150810185,2008-10-17,05:09:43
39.969138,116.2995,0,149,39738.2151041667,2008-10-17,05:09:45
39.969146,116.299491,0,149,39738.2151273148,2008-10-17,05:09:47
39.969148,116.299485,0,149,39738.215150463,2008-10-17,05:09:49
39.969143,116.299486,0,149,39738.2151736111,2008-10-17,05:09:51
39.969154,116.299499,0,150,39738.2151967593,2008-10-17,05:09:53
39.969178,116.299497,0,150,39738.2152199074,2008-10-17,05:09:55
39.96919,116.299503,0,150,39738.2152430556,2008-10-17,05:09:57
39.969195,116.299504,0,150,39738.2152662037,2008-10-17,05:09:59
39.969214,116.299498,0,150,39738.2152893519,2008-10-17,05:10:01
39.969225,116.299512,0,150,39738.2153125,2008-10-17,05:10:03
39.969229,116.299511,0,151,39738.2153356481,2008-10-17,05:10:05
39.96924,116.29954,0,151,39738.2153587963,2008-10-17,05:10:07
39.969149,116.299856,0,186,39738.2179282407,2008-10-17,05:13:49
39.969125,116.299889,0,186,39738.2179513889,2008-10-17,05:13:51
39.969114,116.299924,0,186,39738.217974537,2008-10-17,05:13:53
39.969105,116.299935,0,186,39738.2179976852,2008-10-17,05:13:55
39.969099,116.299927,0,186,39738.2180208333,2008-10-17,05:13:57
39.969087,116.299936,0,186,39738.2180439815,2008-10-17,05:13:59
39.969085,116.299939,0,186,39738.2180671296,2008-10-17,05:14:01
39.969076,116.299942,0,186,39738.2180902778,2008-10-17,05:14:03
39.969057,116.29995,0,187,39738.2181134259,2008-10-17,05:14:05
39.969036,116.299966,0,186,39738.2181365741,2008-10-17,05:14:07
39.969017,116.29999,0,185,39738.2181597222,2008-10-17,05:14:09
39.969001,116.300014,0,185,39738.2181828704,2008-10-17,05:14:11
39.968993,116.300039,0,185,39738.2182060185,2008-10-17,05:14:13
39.968988,116.300061,0,185,39738.2182291667,2008-10-17,05:14:15
39.96898,116.300068,0,185,39738.2182523148,2008-10-17,05:14:17
39.968954,116.300083,0,185,39738.218275463,2008-10-17,05:14:19
39.968912,116.300111,0,185,39738.2182986111,2008-10-17,05:14:21
39.968869,116.300153,0,186,39738.2183217593,2008-10-17,05:14:23
39.968811,116.300209,0,186,39738.2183449074,2008-10-17,05:14:25
39.968736,116.300226,0,187,39738.2183680556,2008-10-17,05:14:27
39.968646,116.300274,0,188,39738.2183912037,2008-10-17,05:14:29
39.96856,116.300324,0,189,39738.2184143519,2008-10-17,05:14:31
39.96848,116.300348,0,189,39738.2184375,2008-10-17,05:14:33
39.968384,116.300395,0,190,39738.2184606481,2008-10-17,05:14:35
39.968268,116.300453,0,191,39738.2184837963,2008-10-17,05:14:37
39.968128,116.300524,0,193,39738.2185069444,2008-10-17,05:14:39
39.968005,116.300572,0,194,39738.2185300926,2008-10-17,05:14:41
39.967869,116.300632,0,195,39738.2185532407,2008-10-17,05:14:43
39.967717,116.300641,0,196,39738.2185763889,2008-10-17,05:14:45
39.967579,116.300639,0,197,39738.218599537,2008-10-17,05:14:47
39.967472,116.30062,0,197,39738.2186226852,2008-10-17,05:14:49
39.967346,116.300626,0,197,39738.2186458333,2008-10-17,05:14:51
39.967208,116.300641,0,197,39738.2186689815,2008-10-17,05:14:53
39.967074,116.300679,0,198,39738.2186921296,2008-10-17,05:14:55
39.966945,116.300753,0,199,39738.2187152778,2008-10-17,05:14:57
39.966829,116.300885,0,202,39738.2187384259,2008-10-17,05:14:59
39.966684,116.300902,0,205,39738.2187615741,2008-10-17,05:15:01
39.966562,116.300915,0,207,39738.2187847222,2008-10-17,05:15:03
39.966447,116.300924,0,203,39738.2188078704,2008-10-17,05:15:05
39.966354,116.300928,0,203,39738.2188310185,2008-10-17,05:15:07
39.966276,116.300944,0,201,39738.2188541667,2008-10-17,05:15:09
39.966213,116.300947,0,200,39738.2188773148,2008-10-17,05:15:11
39.966175,116.300963,0,203,39738.218900463,2008-10-17,05:15:13
39.966153,116.300962,0,205,39738.2189236111,2008-10-17,05:15:15
39.966142,116.300971,0,205,39738.2189467593,2008-10-17,05:15:17
39.96613,116.300975,0,205,39738.2189699074,2008-10-17,05:15:19
39.966126,116.300978,0,207,39738.2189930556,2008-10-17,05:15:21
39.966129,116.300983,0,208,39738.2190162037,2008-10-17,05:15:23
39.966129,116.300996,0,210,39738.2190393518,2008-10-17,05:15:25
39.966128,116.301011,0,211,39738.2190625,2008-10-17,05:15:27
39.966129,116.301024,0,212,39738.2190856481,2008-10-17,05:15:29
39.966127,116.301037,0,215,39738.2191087963,2008-10-17,05:15:31
39.966127,116.301057,0,217,39738.2191319444,2008-10-17,05:15:33
39.966113,116.301065,0,221,39738.2191550926,2008-10-17,05:15:35
39.966082,116.301076,0,223,39738.2191782407,2008-10-17,05:15:37
39.96603,116.301109,0,226,39738.2192013889,2008-10-17,05:15:39
39.965997,116.301121,0,229,39738.219224537,2008-10-17,05:15:41
39.965975,116.301137,0,232,39738.2192476852,2008-10-17,05:15:43
39.965951,116.30113,0,235,39738.2192708333,2008-10-17,05:15:45
39.965937,116.301129,0,237,39738.2192939815,2008-10-17,05:15:47
39.965934,116.301117,0,241,39738.2193171296,2008-10-17,05:15:49
39.965936,116.301117,0,242,39738.2193402778,2008-10-17,05:15:51
39.96594,116.301125,0,244,39738.2193634259,2008-10-17,05:15:53
39.96595,116.301119,0,244,39738.2193865741,2008-10-17,05:15:55
39.965953,116.301116,0,244,39738.2194097222,2008-10-17,05:15:57
39.965975,116.301101,0,244,39738.2194328704,2008-10-17,05:15:59
39.965993,116.301083,0,244,39738.2194560185,2008-10-17,05:16:01
39.965995,116.301068,0,243,39738.2194791667,2008-10-17,05:16:03
39.965996,116.301043,0,243,39738.2195023148,2008-10-17,05:16:05
39.965997,116.301039,0,242,39738.219525463,2008-10-17,05:16:07
39.965999,116.301023,0,241,39738.2195486111,2008-10-17,05:16:09
39.966011,116.301002,0,240,39738.2195717593,2008-10-17,05:16:11
39.96601,116.300985,0,240,39738.2195949074,2008-10-17,05:16:13
39.966012,116.300976,0,238,39738.2196180556,2008-10-17,05:16:15
39.965979,116.300978,0,237,39738.2196412037,2008-10-17,05:16:17
39.965923,116.300986,0,236,39738.2196643518,2008-10-17,05:16:19
39.965853,116.300982,0,235,39738.2196875,2008-10-17,05:16:21
39.965775,116.30096,0,231,39738.2197106481,2008-10-17,05:16:23
39.96569,116.300963,0,228,39738.2197337963,2008-10-17,05:16:25
39.965573,116.300973,0,226,39738.2197569444,2008-10-17,05:16:27
39.965417,116.30099,0,223,39738.2197800926,2008-10-17,05:16:29
39.965273,116.300995,0,220,39738.2198032407,2008-10-17,05:16:31
39.965121,116.301018,0,219,39738.2198263889,2008-10-17,05:16:33
39.964984,116.301037,0,218,39738.219849537,2008-10-17,05:16:35
39.964866,116.301044,0,217,39738.2198726852,2008-10-17,05:16:37
39.964747,116.30106,0,216,39738.2198958333,2008-10-17,05:16:39
39.964606,116.301092,0,216,39738.2199189815,2008-10-17,05:16:41
39.96447,116.301134,0,216,39738.2199421296,2008-10-17,05:16:43
39.964323,116.301195,0,215,39738.2199652778,2008-10-17,05:16:45
39.964165,116.30123,0,215,39738.2199884259,2008-10-17,05:16:47
39.964002,116.301268,0,215,39738.2200115741,2008-10-17,05:16:49
39.963827,116.301346,0,215,39738.2200347222,2008-10-17,05:16:51
39.963668,116.301388,0,214,39738.2200578704,2008-10-17,05:16:53
39.96351,116.301417,0,214,39738.2200810185,2008-10-17,05:16:55
39.963337,116.301449,0,213,39738.2201041667,2008-10-17,05:16:57
39.963153,116.301489,0,212,39738.2201273148,2008-10-17,05:16:59
39.962964,116.301517,0,211,39738.220150463,2008-10-17,05:17:01
39.962785,116.301548,0,210,39738.2201736111,2008-10-17,05:17:03
39.962611,116.30157,0,210,39738.2201967593,2008-10-17,05:17:05
39.96245,116.301593,0,209,39738.2202199074,2008-10-17,05:17:07
39.962308,116.301624,0,209,39738.2202430556,2008-10-17,05:17:09
39.96219,116.301652,0,208,39738.2202662037,2008-10-17,05:17:11
39.962085,116.301673,0,207,39738.2202893518,2008-10-17,05:17:13
39.962002,116.301678,0,207,39738.2203125,2008-10-17,05:17:15
39.961918,116.301695,0,206,39738.2203356481,2008-10-17,05:17:17
39.961839,116.3017,0,205,39738.2203587963,2008-10-17,05:17:19
39.961762,116.301712,0,204,39738.2203819444,2008-10-17,05:17:21
39.961688,116.301713,0,203,39738.2204050926,2008-10-17,05:17:23
39.961616,116.301727,0,203,39738.2204282407,2008-10-17,05:17:25
39.961545,116.301745,0,202,39738.2204513889,2008-10-17,05:17:27
39.961475,116.301771,0,202,39738.220474537,2008-10-17,05:17:29
39.961417,116.301785,0,203,39738.2204976852,2008-10-17,05:17:31
39.961181,116.301833,0,205,39738.2219097222,2008-10-17,05:19:33
39.961078,116.301873,0,204,39738.2219328704,2008-10-17,05:19:35
39.960954,116.301894,0,206,39738.2219560185,2008-10-17,05:19:37
39.960834,116.301915,0,209,39738.2219791667,2008-10-17,05:19:39
39.960703,116.301937,0,213,39738.2220023148,2008-10-17,05:19:41
39.960579,116.301952,0,217,39738.222025463,2008-10-17,05:19:43
39.960446,116.301972,0,221,39738.2220486111,2008-10-17,05:19:45
39.960304,116.301989,0,225,39738.2220717593,2008-10-17,05:19:47
39.960172,116.301993,0,227,39738.2220949074,2008-10-17,05:19:49
39.960041,116.302007,0,227,39738.2221180556,2008-10-17,05:19:51
39.959896,116.302003,0,229,39738.2221412037,2008-10-17,05:19:53
39.959752,116.302002,0,231,39738.2221643519,2008-10-17,05:19:55
39.959611,116.302012,0,232,39738.2221875,2008-10-17,05:19:57
39.959482,116.302041,0,233,39738.2222106481,2008-10-17,05:19:59
39.95933,116.302138,0,234,39738.2222337963,2008-10-17,05:20:01
39.959181,116.302245,0,235,39738.2222569444,2008-10-17,05:20:03
39.959045,116.302368,0,235,39738.2222800926,2008-10-17,05:20:05
39.958914,116.30246,0,237,39738.2223032407,2008-10-17,05:20:07
39.958794,116.302521,0,241,39738.2223263889,2008-10-17,05:20:09
39.958669,116.302562,0,246,39738.222349537,2008-10-17,05:20:11
39.958515,116.302607,0,253,39738.2223726852,2008-10-17,05:20:13
39.958388,116.302633,0,258,39738.2223958333,2008-10-17,05:20:15
39.958264,116.302633,0,260,39738.2224189815,2008-10-17,05:20:17
39.958161,116.302635,0,260,39738.2224421296,2008-10-17,05:20:19
39.95806,116.302622,0,261,39738.2224652778,2008-10-17,05:20:21
39.95796,116.302622,0,261,39738.2224884259,2008-10-17,05:20:23
39.957844,116.302627,0,263,39738.2225115741,2008-10-17,05:20:25
39.957705,116.302644,0,264,39738.2225347222,2008-10-17,05:20:27
39.957558,116.30265,0,266,39738.2225578704,2008-10-17,05:20:29
39.957416,116.302675,0,268,39738.2225810185,2008-10-17,05:20:31
39.957278,116.30271,0,270,39738.2226041667,2008-10-17,05:20:33
39.957149,116.302748,0,273,39738.2226273148,2008-10-17,05:20:35
39.957014,116.302792,0,275,39738.222650463,2008-10-17,05:20:37
39.956865,116.302848,0,278,39738.2226736111,2008-10-17,05:20:39
39.956711,116.302907,0,281,39738.2226967593,2008-10-17,05:20:41
39.95656,116.302947,0,284,39738.2227199074,2008-10-17,05:20:43
39.956423,116.302996,0,286,39738.2227430556,2008-10-17,05:20:45
39.956302,116.303044,0,288,39738.2227662037,2008-10-17,05:20:47
39.956195,116.303068,0,290,39738.2227893519,2008-10-17,05:20:49
39.956099,116.303067,0,291,39738.2228125,2008-10-17,05:20:51
39.956029,116.303107,0,291,39738.2228356482,2008-10-17,05:20:53
39.955953,116.303098,0,294,39738.2228587963,2008-10-17,05:20:55
39.955899,116.303076,0,296,39738.2228819444,2008-10-17,05:20:57
39.955846,116.303106,0,299,39738.2229050926,2008-10-17,05:20:59
39.95579,116.303142,0,302,39738.2229282407,2008-10-17,05:21:01
39.955771,116.303315,0,301,39738.2229513889,2008-10-17,05:21:03
39.955743,116.303428,0,301,39738.222974537,2008-10-17,05:21:05
39.955734,116.303523,0,303,39738.2229976852,2008-10-17,05:21:07
39.955664,116.303684,0,301,39738.2230208333,2008-10-17,05:21:09
39.955629,116.303848,0,301,39738.2230439815,2008-10-17,05:21:11
39.955612,116.304008,0,301,39738.2230671296,2008-10-17,05:21:13
39.955606,116.304188,0,304,39738.2230902778,2008-10-17,05:21:15
39.955598,116.304352,0,307,39738.2231134259,2008-10-17,05:21:17
39.955588,116.304506,0,310,39738.2231365741,2008-10-17,05:21:19
39.955569,116.304666,0,313,39738.2231597222,2008-10-17,05:21:21
39.955539,116.304803,0,315,39738.2231828704,2008-10-17,05:21:23
39.955509,116.304914,0,315,39738.2232060185,2008-10-17,05:21:25
39.95555,116.304984,0,317,39738.2232291667,2008-10-17,05:21:27
39.955566,116.305022,0,319,39738.2232523148,2008-10-17,05:21:29
39.955576,116.305033,0,320,39738.223275463,2008-10-17,05:21:31
39.955587,116.305033,0,319,39738.2232986111,2008-10-17,05:21:33
39.955592,116.305027,0,321,39738.2233217593,2008-10-17,05:21:35
39.955601,116.305024,0,322,39738.2233449074,2008-10-17,05:21:37
39.955609,116.30502,0,323,39738.2233680556,2008-10-17,05:21:39
39.955611,116.305018,0,323,39738.2233912037,2008-10-17,05:21:41
39.95561,116.305011,0,324,39738.2234143519,2008-10-17,05:21:43
39.955609,116.305001,0,324,39738.2234375,2008-10-17,05:21:45
39.955609,116.304994,0,324,39738.2234606481,2008-10-17,05:21:47
39.955608,116.30499,0,324,39738.2234837963,2008-10-17,05:21:49
39.955606,116.304986,0,324,39738.2235069444,2008-10-17,05:21:51
39.955605,116.304986,0,324,39738.2235300926,2008-10-17,05:21:53
39.955601,116.304988,0,324,39738.2235532407,2008-10-17,05:21:55
39.955594,116.304993,0,324,39738.2235763889,2008-10-17,05:21:57
39.955584,116.304998,0,324,39738.223599537,2008-10-17,05:21:59
39.955576,116.305003,0,324,39738.2236226852,2008-10-17,05:22:01
39.955571,116.305006,0,324,39738.2236458333,2008-10-17,05:22:03
39.955566,116.305008,0,324,39738.2236689815,2008-10-17,05:22:05
39.955562,116.305012,0,325,39738.2236921296,2008-10-17,05:22:07
39.955558,116.305016,0,325,39738.2237152778,2008-10-17,05:22:09
39.955554,116.305022,0,325,39738.2237384259,2008-10-17,05:22:11
39.95555,116.305029,0,325,39738.2237615741,2008-10-17,05:22:13
39.955546,116.305041,0,325,39738.2237847222,2008-10-17,05:22:15
39.955543,116.305058,0,325,39738.2238078704,2008-10-17,05:22:17
39.95555,116.305094,0,325,39738.2238310185,2008-10-17,05:22:19
39.955564,116.305151,0,324,39738.2238541667,2008-10-17,05:22:21
39.955575,116.305212,0,323,39738.2238773148,2008-10-17,05:22:23
39.955586,116.305291,0,322,39738.223900463,2008-10-17,05:22:25
39.95563,116.305373,0,321,39738.2239236111,2008-10-17,05:22:27
39.955644,116.305484,0,320,39738.2239467593,2008-10-17,05:22:29
39.955647,116.30563,0,322,39738.2239699074,2008-10-17,05:22:31
39.955649,116.305808,0,323,39738.2239930556,2008-10-17,05:22:33
39.955644,116.30601,0,325,39738.2240162037,2008-10-17,05:22:35
39.955636,116.306216,0,327,39738.2240393519,2008-10-17,05:22:37
39.95564,116.306416,0,329,39738.2240625,2008-10-17,05:22:39
39.955649,116.306631,0,332,39738.2240856481,2008-10-17,05:22:41
39.955671,116.306847,0,335,39738.2241087963,2008-10-17,05:22:43
39.955686,116.307085,0,338,39738.2241319444,2008-10-17,05:22:45
39.955701,116.307316,0,342,39738.2241550926,2008-10-17,05:22:47
39.955707,116.30757,0,345,39738.2241782407,2008-10-17,05:22:49
39.955712,116.307823,0,348,39738.2242013889,2008-10-17,05:22:51
39.955711,116.308086,0,351,39738.224224537,2008-10-17,05:22:53
39.95573,116.308336,0,355,39738.2242476852,2008-10-17,05:22:55
39.955741,116.308567,0,357,39738.2242708333,2008-10-17,05:22:57
39.95574,116.308803,0,360,39738.2242939815,2008-10-17,05:22:59
39.955731,116.309053,0,363,39738.2243171296,2008-10-17,05:23:01
39.955734,116.309279,0,367,39738.2243402778,2008-10-17,05:23:03
39.955706,116.309517,0,371,39738.2243634259,2008-10-17,05:23:05
39.955678,116.309758,0,373,39738.2243865741,2008-10-17,05:23:07
39.955663,116.310062,0,372,39738.2244097222,2008-10-17,05:23:09
39.95565,116.310369,0,371,39738.2244328704,2008-10-17,05:23:11
39.955599,116.310673,0,369,39738.2244560185,2008-10-17,05:23:13
39.955602,116.31094,0,367,39738.2244791667,2008-10-17,05:23:15
39.955611,116.311165,0,367,39738.2245023148,2008-10-17,05:23:17
39.95559,116.311396,0,368,39738.224525463,2008-10-17,05:23:19
39.955575,116.3116,0,369,39738.2245486111,2008-10-17,05:23:21
39.955574,116.311766,0,368,39738.2245717593,2008-10-17,05:23:23
39.955576,116.311883,0,367,39738.2245949074,2008-10-17,05:23:25
39.955562,116.311965,0,364,39738.2246180556,2008-10-17,05:23:27
39.95558,116.311992,0,364,39738.2246412037,2008-10-17,05:23:29
39.955579,116.312004,0,364,39738.2246643519,2008-10-17,05:23:31
39.955575,116.311986,0,366,39738.2246875,2008-10-17,05:23:33
39.955569,116.312008,0,365,39738.2247106481,2008-10-17,05:23:35
39.955563,116.312022,0,364,39738.2247337963,2008-10-17,05:23:37
39.955563,116.312041,0,361,39738.2247569444,2008-10-17,05:23:39
39.955538,116.312086,0,358,39738.2247800926,2008-10-17,05:23:41
39.955567,116.312102,0,356,39738.2248032407,2008-10-17,05:23:43
39.955576,116.312093,0,355,39738.2248263889,2008-10-17,05:23:45
39.955578,116.312083,0,355,39738.224849537,2008-10-17,05:23:47
39.95557,116.312093,0,355,39738.2248726852,2008-10-17,05:23:49
39.955552,116.312113,0,355,39738.2248958333,2008-10-17,05:23:51
39.955539,116.312121,0,353,39738.2249189815,2008-10-17,05:23:53
39.955535,116.312127,0,353,39738.2249421296,2008-10-17,05:23:55
39.955505,116.312138,0,352,39738.2249652778,2008-10-17,05:23:57
39.955493,116.312152,0,351,39738.2249884259,2008-10-17,05:23:59
39.955501,116.312158,0,350,39738.2250115741,2008-10-17,05:24:01
39.955513,116.31216,0,348,39738.2250347222,2008-10-17,05:24:03
39.955508,116.312176,0,347,39738.2250578704,2008-10-17,05:24:05
39.955496,116.31218,0,346,39738.2250810185,2008-10-17,05:24:07
39.955483,116.312173,0,346,39738.2251041667,2008-10-17,05:24:09
39.955485,116.31217,0,346,39738.2251273148,2008-10-17,05:24:11
39.95549,116.312189,0,346,39738.225150463,2008-10-17,05:24:13
39.955496,116.312223,0,346,39738.2251736111,2008-10-17,05:24:15
39.955517,116.31225,0,347,39738.2251967593,2008-10-17,05:24:17
39.955528,116.312287,0,347,39738.2252199074,2008-10-17,05:24:19
39.955533,116.312365,0,347,39738.2252430556,2008-10-17,05:24:21
39.95552,116.312487,0,348,39738.2252662037,2008-10-17,05:24:23
39.955501,116.312643,0,349,39738.2252893519,2008-10-17,05:24:25
39.955489,116.312831,0,349,39738.2253125,2008-10-17,05:24:27
39.955477,116.313021,0,350,39738.2253356481,2008-10-17,05:24:29
39.955479,116.313206,0,351,39738.2253587963,2008-10-17,05:24:31
39.955461,116.313403,0,352,39738.2253819444,2008-10-17,05:24:33
39.95545,116.313589,0,352,39738.2254050926,2008-10-17,05:24:35
39.955444,116.313773,0,354,39738.2254282407,2008-10-17,05:24:37
39.955439,116.313961,0,355,39738.2254513889,2008-10-17,05:24:39
39.955431,116.314155,0,357,39738.225474537,2008-10-17,05:24:41
39.955399,116.314372,0,360,39738.2254976852,2008-10-17,05:24:43
39.955389,116.314574,0,363,39738.2255208333,2008-10-17,05:24:45
39.955361,116.314776,0,366,39738.2255439815,2008-10-17,05:24:47
39.955365,116.314977,0,369,39738.2255671296,2008-10-17,05:24:49
39.955369,116.315206,0,371,39738.2255902778,2008-10-17,05:24:51
39.955381,116.315454,0,370,39738.2256134259,2008-10-17,05:24:53
39.955392,116.31569,0,370,39738.2256365741,2008-10-17,05:24:55
39.955384,116.31584,0,372,39738.2256597222,2008-10-17,05:24:57
39.955374,116.315986,0,372,39738.2256828704,2008-10-17,05:24:59
39.955397,116.316307,0,358,39738.2257060185,2008-10-17,05:25:01
39.955379,116.316514,0,355,39738.2257291667,2008-10-17,05:25:03
39.95538,116.316652,0,355,39738.2257523148,2008-10-17,05:25:05
39.955401,116.316757,0,356,39738.225775463,2008-10-17,05:25:07
39.955383,116.316884,0,356,39738.2257986111,2008-10-17,05:25:09
39.955347,116.31702,0,356,39738.2258217593,2008-10-17,05:25:11
39.955304,116.317157,0,354,39738.2258449074,2008-10-17,05:25:13
39.955273,116.317221,0,352,39738.2258680556,2008-10-17,05:25:15
39.955196,116.317308,0,351,39738.2258912037,2008-10-17,05:25:17
39.955081,116.317364,0,350,39738.2259143519,2008-10-17,05:25:19
39.954936,116.317384,0,349,39738.2259375,2008-10-17,05:25:21
39.954788,116.317395,0,348,39738.2259606481,2008-10-17,05:25:23
39.954627,116.317398,0,347,39738.2259837963,2008-10-17,05:25:25
39.954444,116.317385,0,345,39738.2260069444,2008-10-17,05:25:27
39.954246,116.317335,0,341,39738.2260300926,2008-10-17,05:25:29
39.954067,116.317338,0,341,39738.2260532407,2008-10-17,05:25:31
39.953892,116.317334,0,341,39738.2260763889,2008-10-17,05:25:33
39.953705,116.317351,0,341,39738.226099537,2008-10-17,05:25:35
39.953528,116.317374,0,339,39738.2261226852,2008-10-17,05:25:37
39.953357,116.31742,0,339,39738.2261458333,2008-10-17,05:25:39
39.953218,116.317437,0,340,39738.2261689815,2008-10-17,05:25:41
39.953065,116.317474,0,343,39738.2261921296,2008-10-17,05:25:43
39.952901,116.31752,0,345,39738.2262152778,2008-10-17,05:25:45
39.952706,116.317474,0,343,39738.2262384259,2008-10-17,05:25:47
39.952548,116.317475,0,344,39738.2262615741,2008-10-17,05:25:49
39.952386,116.317478,0,346,39738.2262847222,2008-10-17,05:25:51
39.952253,116.317488,0,348,39738.2263078704,2008-10-17,05:25:53
39.95211,116.317494,0,350,39738.2263310185,2008-10-17,05:25:55
39.951999,116.317462,0,351,39738.2263541667,2008-10-17,05:25:57
39.951883,116.317442,0,353,39738.2263773148,2008-10-17,05:25:59
39.951759,116.317446,0,355,39738.226400463,2008-10-17,05:26:01
39.951672,116.317458,0,356,39738.2264236111,2008-10-17,05:26:03
39.951614,116.31746,0,357,39738.2264467593,2008-10-17,05:26:05
39.951592,116.31745,0,357,39738.2264699074,2008-10-17,05:26:07
39.951593,116.317456,0,358,39738.2264930556,2008-10-17,05:26:09
39.9516,116.317467,0,357,39738.2265162037,2008-10-17,05:26:11
39.9516,116.317479,0,358,39738.2265393519,2008-10-17,05:26:13
39.951595,116.317492,0,359,39738.2265625,2008-10-17,05:26:15
39.951583,116.317498,0,360,39738.2265856481,2008-10-17,05:26:17
39.95159,116.317536,0,360,39738.2266087963,2008-10-17,05:26:19
39.951611,116.317581,0,361,39738.2266319444,2008-10-17,05:26:21
39.951601,116.317634,0,362,39738.2266550926,2008-10-17,05:26:23
39.951604,116.317646,0,362,39738.2266782407,2008-10-17,05:26:25
39.951608,116.317649,0,362,39738.2267013889,2008-10-17,05:26:27
39.951616,116.317634,0,362,39738.226724537,2008-10-17,05:26:29
39.951611,116.31761,0,362,39738.2267476852,2008-10-17,05:26:31
39.951612,116.317623,0,362,39738.2267708333,2008-10-17,05:26:33
39.951535,116.317636,0,362,39738.2267939815,2008-10-17,05:26:35
39.951457,116.317643,0,362,39738.2268171296,2008-10-17,05:26:37
39.951353,116.317674,0,363,39738.2268402778,2008-10-17,05:26:39
39.951265,116.317707,0,363,39738.2268634259,2008-10-17,05:26:41
39.951163,116.317731,0,363,39738.2268865741,2008-10-17,05:26:43
39.951042,116.317777,0,363,39738.2269097222,2008-10-17,05:26:45
39.95092,116.317818,0,363,39738.2269328704,2008-10-17,05:26:47
39.950761,116.317843,0,364,39738.2269560185,2008-10-17,05:26:49
39.950633,116.317853,0,365,39738.2269791667,2008-10-17,05:26:51
39.950501,116.317845,0,365,39738.2270023148,2008-10-17,05:26:53
39.950405,116.317855,0,364,39738.227025463,2008-10-17,05:26:55
39.950294,116.317853,0,364,39738.2270486111,2008-10-17,05:26:57
39.950171,116.317863,0,364,39738.2270717593,2008-10-17,05:26:59
39.950051,116.31789,0,365,39738.2270949074,2008-10-17,05:27:01
39.949908,116.317929,0,365,39738.2271180556,2008-10-17,05:27:03
39.949739,116.317959,0,365,39738.2271412037,2008-10-17,05:27:05
39.949547,116.317997,0,366,39738.2271643518,2008-10-17,05:27:07
39.949372,116.318029,0,367,39738.2271875,2008-10-17,05:27:09
39.949199,116.318047,0,367,39738.2272106481,2008-10-17,05:27:11
39.949013,116.318069,0,368,39738.2272337963,2008-10-17,05:27:13
39.948817,116.318096,0,369,39738.2272569444,2008-10-17,05:27:15
39.948633,116.318115,0,370,39738.2272800926,2008-10-17,05:27:17
39.948449,116.31813,0,371,39738.2273032407,2008-10-17,05:27:19
39.948286,116.318152,0,372,39738.2273263889,2008-10-17,05:27:21
39.948125,116.318167,0,373,39738.227349537,2008-10-17,05:27:23
39.947953,116.318191,0,373,39738.2273726852,2008-10-17,05:27:25
39.947798,116.318202,0,373,39738.2273958333,2008-10-17,05:27:27
39.94766,116.318207,0,373,39738.2274189815,2008-10-17,05:27:29
39.947532,116.318204,0,371,39738.2274421296,2008-10-17,05:27:31
39.947404,116.318202,0,369,39738.2274652778,2008-10-17,05:27:33
39.947292,116.318212,0,369,39738.2274884259,2008-10-17,05:27:35
39.947245,116.31819,0,367,39738.2275115741,2008-10-17,05:27:37
39.94721,116.318165,0,365,39738.2275347222,2008-10-17,05:27:39
39.947209,116.318147,0,365,39738.2275578704,2008-10-17,05:27:41
39.9472,116.318129,0,365,39738.2275810185,2008-10-17,05:27:43
39.947188,116.318106,0,366,39738.2276041667,2008-10-17,05:27:45
39.947165,116.318094,0,368,39738.2276273148,2008-10-17,05:27:47
39.94712,116.318112,0,370,39738.227650463,2008-10-17,05:27:49
39.947089,116.318107,0,370,39738.2276736111,2008-10-17,05:27:51
39.947089,116.318111,0,370,39738.2276967593,2008-10-17,05:27:53
39.947085,116.31811,0,369,39738.2277199074,2008-10-17,05:27:55
39.947089,116.318113,0,368,39738.2277430556,2008-10-17,05:27:57
39.947086,116.318104,0,368,39738.2277662037,2008-10-17,05:27:59
39.947087,116.318112,0,366,39738.2277893518,2008-10-17,05:28:01
39.947087,116.31812,0,365,39738.2278125,2008-10-17,05:28:03
39.947087,116.318113,0,364,39738.2278356481,2008-10-17,05:28:05
39.947076,116.318123,0,364,39738.2278587963,2008-10-17,05:28:07
39.947076,116.318123,0,364,39738.2278819444,2008-10-17,05:28:09
39.947063,116.318139,0,364,39738.2279050926,2008-10-17,05:28:11
39.947004,116.318166,0,367,39738.2279282407,2008-10-17,05:28:13
39.946953,116.318199,0,369,39738.2279513889,2008-10-17,05:28:15
39.946893,116.318254,0,373,39738.227974537,2008-10-17,05:28:17
39.94681,116.318328,0,378,39738.2279976852,2008-10-17,05:28:19
39.94672,116.318387,0,383,39738.2280208333,2008-10-17,05:28:21
39.946623,116.318429,0,385,39738.2280439815,2008-10-17,05:28:23
39.94652,116.31847,0,386,39738.2280671296,2008-10-17,05:28:25
39.946417,116.318532,0,388,39738.2280902778,2008-10-17,05:28:27
39.946319,116.318587,0,388,39738.2281134259,2008-10-17,05:28:29
39.946211,116.318554,0,391,39738.2281365741,2008-10-17,05:28:31
39.946119,116.318528,0,393,39738.2281597222,2008-10-17,05:28:33
39.946021,116.318447,0,394,39738.2281828704,2008-10-17,05:28:35
39.945961,116.318444,0,395,39738.2282060185,2008-10-17,05:28:37
39.945904,116.318444,0,394,39738.2282291667,2008-10-17,05:28:39
39.945856,116.318448,0,393,39738.2282523148,2008-10-17,05:28:41
39.94582,116.318439,0,392,39738.228275463,2008-10-17,05:28:43
39.945787,116.318413,0,391,39738.2282986111,2008-10-17,05:28:45
39.94577,116.318416,0,391,39738.2283217593,2008-10-17,05:28:47
39.945741,116.318396,0,389,39738.2283449074,2008-10-17,05:28:49
39.945714,116.318367,0,388,39738.2283680556,2008-10-17,05:28:51
39.945687,116.318337,0,387,39738.2283912037,2008-10-17,05:28:53
39.945637,116.318284,0,389,39738.2284143518,2008-10-17,05:28:55
39.945564,116.31825,0,389,39738.2284375,2008-10-17,05:28:57
39.945466,116.318205,0,392,39738.2284606481,2008-10-17,05:28:59
39.945338,116.318199,0,394,39738.2284837963,2008-10-17,05:29:01
39.945232,116.31823,0,395,39738.2285069444,2008-10-17,05:29:03
39.945094,116.318298,0,396,39738.2285300926,2008-10-17,05:29:05
39.944956,116.318349,0,398,39738.2285532407,2008-10-17,05:29:07
39.944795,116.318389,0,401,39738.2285763889,2008-10-17,05:29:09
39.944624,116.318426,0,404,39738.228599537,2008-10-17,05:29:11
39.944453,116.318459,0,407,39738.2286226852,2008-10-17,05:29:13
39.944266,116.318519,0,410,39738.2286458333,2008-10-17,05:29:15
39.944053,116.318594,0,414,39738.2286689815,2008-10-17,05:29:17
39.943861,116.31865,0,417,39738.2286921296,2008-10-17,05:29:19
39.943681,116.318741,0,417,39738.2287152778,2008-10-17,05:29:21
39.943516,116.318794,0,417,39738.2287384259,2008-10-17,05:29:23
39.943385,116.318838,0,417,39738.2287615741,2008-10-17,05:29:25
39.943273,116.318887,0,415,39738.2287847222,2008-10-17,05:29:27
39.943184,116.318928,0,414,39738.2288078704,2008-10-17,05:29:29
39.943104,116.318977,0,410,39738.2288310185,2008-10-17,05:29:31
39.943035,116.318998,0,406,39738.2288541667,2008-10-17,05:29:33
39.942976,116.319005,0,402,39738.2288773148,2008-10-17,05:29:35
39.942921,116.319006,0,399,39738.228900463,2008-10-17,05:29:37
39.94289,116.319024,0,397,39738.2289236111,2008-10-17,05:29:39
39.942879,116.319036,0,394,39738.2289467593,2008-10-17,05:29:41
39.942871,116.319043,0,393,39738.2289699074,2008-10-17,05:29:43
39.942872,116.319049,0,392,39738.2289930556,2008-10-17,05:29:45
39.942871,116.319056,0,392,39738.2290162037,2008-10-17,05:29:47
39.942863,116.319059,0,391,39738.2290393518,2008-10-17,05:29:49
39.942863,116.319061,0,391,39738.2290625,2008-10-17,05:29:51
39.942862,116.319061,0,391,39738.2290856481,2008-10-17,05:29:53
39.942862,116.319057,0,391,39738.2291087963,2008-10-17,05:29:55
39.942861,116.319052,0,391,39738.2291319444,2008-10-17,05:29:57
39.942861,116.319046,0,391,39738.2291550926,2008-10-17,05:29:59
39.942857,116.319039,0,391,39738.2291782407,2008-10-17,05:30:01
39.942845,116.319038,0,391,39738.2292013889,2008-10-17,05:30:03
39.942773,116.319058,0,388,39738.229224537,2008-10-17,05:30:05
39.942667,116.319092,0,388,39738.2292476852,2008-10-17,05:30:07
39.942539,116.319115,0,387,39738.2292708333,2008-10-17,05:30:09
39.942387,116.319148,0,385,39738.2292939815,2008-10-17,05:30:11
39.942229,116.319174,0,383,39738.2293171296,2008-10-17,05:30:13
39.942033,116.319207,0,379,39738.2293402778,2008-10-17,05:30:15
39.941843,116.319236,0,377,39738.2293634259,2008-10-17,05:30:17
39.941625,116.319267,0,373,39738.2293865741,2008-10-17,05:30:19
39.941411,116.319289,0,371,39738.2294097222,2008-10-17,05:30:21
39.94121,116.31931,0,372,39738.2294328704,2008-10-17,05:30:23
39.941017,116.319331,0,371,39738.2294560185,2008-10-17,05:30:25
39.940829,116.319344,0,367,39738.2294791667,2008-10-17,05:30:27
39.94066,116.319358,0,364,39738.2295023148,2008-10-17,05:30:29
39.940496,116.319367,0,363,39738.229525463,2008-10-17,05:30:31
39.940326,116.319391,0,360,39738.2295486111,2008-10-17,05:30:33
39.940173,116.319415,0,358,39738.2295717593,2008-10-17,05:30:35
39.940021,116.31941,0,357,39738.2295949074,2008-10-17,05:30:37
39.939856,116.319426,0,354,39738.2296180556,2008-10-17,05:30:39
39.939724,116.319422,0,353,39738.2296412037,2008-10-17,05:30:41
39.939622,116.319423,0,351,39738.2296643518,2008-10-17,05:30:43
39.939515,116.319431,0,347,39738.2296875,2008-10-17,05:30:45
39.939405,116.319431,0,341,39738.2297106481,2008-10-17,05:30:47
39.939284,116.319453,0,338,39738.2297337963,2008-10-17,05:30:49
39.939162,116.319472,0,337,39738.2297569444,2008-10-17,05:30:51
39.939031,116.319477,0,336,39738.2297800926,2008-10-17,05:30:53
39.938893,116.319482,0,335,39738.2298032407,2008-10-17,05:30:55
39.938749,116.319491,0,333,39738.2298263889,2008-10-17,05:30:57
39.938615,116.319498,0,330,39738.229849537,2008-10-17,05:30:59
39.938502,116.319503,0,329,39738.2298726852,2008-10-17,05:31:01
39.938413,116.319503,0,328,39738.2298958333,2008-10-17,05:31:03
39.938343,116.319503,0,328,39738.2299189815,2008-10-17,05:31:05
39.938295,116.319505,0,327,39738.2299421296,2008-10-17,05:31:07
39.938283,116.319501,0,324,39738.2299652778,2008-10-17,05:31:09
39.938282,116.319479,0,321,39738.2299884259,2008-10-17,05:31:11
39.93828,116.319473,0,320,39738.2300115741,2008-10-17,05:31:13
39.938286,116.31948,0,320,39738.2300347222,2008-10-17,05:31:15
39.938292,116.319493,0,319,39738.2300578704,2008-10-17,05:31:17
39.938298,116.319506,0,319,39738.2300810185,2008-10-17,05:31:19
39.938302,116.319513,0,318,39738.2301041667,2008-10-17,05:31:21
39.938304,116.319522,0,318,39738.2301273148,2008-10-17,05:31:23
39.938301,116.319528,0,318,39738.230150463,2008-10-17,05:31:25
39.938296,116.319525,0,317,39738.2301736111,2008-10-17,05:31:27
39.938285,116.31952,0,317,39738.2301967593,2008-10-17,05:31:29
39.938278,116.319512,0,316,39738.2302199074,2008-10-17,05:31:31
39.938278,116.319501,0,315,39738.2302430556,2008-10-17,05:31:33
39.938279,116.31948,0,315,39738.2302662037,2008-10-17,05:31:35
39.938274,116.319441,0,314,39738.2302893519,2008-10-17,05:31:37
39.93826,116.319405,0,314,39738.2303125,2008-10-17,05:31:39
39.938258,116.319385,0,313,39738.2303356482,2008-10-17,05:31:41
39.938267,116.319387,0,312,39738.2303587963,2008-10-17,05:31:43
39.938274,116.319397,0,311,39738.2303819444,2008-10-17,05:31:45
39.938288,116.31941,0,311,39738.2304050926,2008-10-17,05:31:47
39.938307,116.319446,0,311,39738.2304282407,2008-10-17,05:31:49
39.938328,116.319485,0,309,39738.2304513889,2008-10-17,05:31:51
39.938335,116.319521,0,307,39738.230474537,2008-10-17,05:31:53
39.938324,116.319534,0,303,39738.2304976852,2008-10-17,05:31:55
39.938307,116.319544,0,299,39738.2305208333,2008-10-17,05:31:57
39.938295,116.319556,0,295,39738.2305439815,2008-10-17,05:31:59
39.93828,116.319559,0,291,39738.2305671296,2008-10-17,05:32:01
39.938269,116.319549,0,285,39738.2305902778,2008-10-17,05:32:03
39.938257,116.31954,0,281,39738.2306134259,2008-10-17,05:32:05
39.938237,116.319533,0,278,39738.2306365741,2008-10-17,05:32:07
39.938193,116.319534,0,275,39738.2306597222,2008-10-17,05:32:09
39.938145,116.319538,0,273,39738.2306828704,2008-10-17,05:32:11
39.938063,116.319543,0,272,39738.2307060185,2008-10-17,05:32:13
39.937966,116.31954,0,270,39738.2307291667,2008-10-17,05:32:15
39.937869,116.31954,0,268,39738.2307523148,2008-10-17,05:32:17
39.937786,116.319508,0,267,39738.230775463,2008-10-17,05:32:19
39.937664,116.319514,0,268,39738.2307986111,2008-10-17,05:32:21
39.937541,116.319547,0,268,39738.2308217593,2008-10-17,05:32:23
39.937427,116.319585,0,266,39738.2308449074,2008-10-17,05:32:25
39.937322,116.319623,0,267,39738.2308680556,2008-10-17,05:32:27
39.937227,116.319701,0,263,39738.2308912037,2008-10-17,05:32:29
39.937176,116.319806,0,253,39738.2309143519,2008-10-17,05:32:31
39.937169,116.319894,0,249,39738.2309375,2008-10-17,05:32:33
39.937184,116.32,0,243,39738.2309606481,2008-10-17,05:32:35
39.937218,116.320136,0,236,39738.2309837963,2008-10-17,05:32:37
39.937284,116.320221,0,234,39738.2310069444,2008-10-17,05:32:39
39.937355,116.320329,0,231,39738.2310300926,2008-10-17,05:32:41
39.937387,116.320481,0,227,39738.2310532407,2008-10-17,05:32:43
39.937361,116.320655,0,223,39738.2310763889,2008-10-17,05:32:45
39.937327,116.320835,0,220,39738.231099537,2008-10-17,05:32:47
39.937314,116.321011,0,216,39738.2311226852,2008-10-17,05:32:49
39.937321,116.321185,0,211,39738.2311458333,2008-10-17,05:32:51
39.937324,116.321353,0,207,39738.2311689815,2008-10-17,05:32:53
39.937291,116.321511,0,199,39738.2311921296,2008-10-17,05:32:55
39.937241,116.321663,0,193,39738.2312152778,2008-10-17,05:32:57
39.937168,116.321813,0,184,39738.2312384259,2008-10-17,05:32:59
39.937143,116.321913,0,179,39738.2312615741,2008-10-17,05:33:01
39.937132,116.321974,0,175,39738.2312847222,2008-10-17,05:33:03
39.937123,116.322003,0,171,39738.2313078704,2008-10-17,05:33:05
39.937126,116.322012,0,170,39738.2313310185,2008-10-17,05:33:07
39.937129,116.322003,0,169,39738.2313541667,2008-10-17,05:33:09
39.937129,116.322,0,168,39738.2313773148,2008-10-17,05:33:11
39.93713,116.322,0,167,39738.231400463,2008-10-17,05:33:13
39.937128,116.322003,0,167,39738.2314236111,2008-10-17,05:33:15
39.937126,116.322002,0,167,39738.2314467593,2008-10-17,05:33:17
39.937124,116.321999,0,167,39738.2314699074,2008-10-17,05:33:19
39.937122,116.321997,0,167,39738.2314930556,2008-10-17,05:33:21
39.937121,116.321997,0,167,39738.2315162037,2008-10-17,05:33:23
39.937125,116.322001,0,167,39738.2315393519,2008-10-17,05:33:25
39.937126,116.322011,0,167,39738.2315625,2008-10-17,05:33:27
39.937112,116.322043,0,168,39738.2315856481,2008-10-17,05:33:29
39.937071,116.322108,0,170,39738.2316087963,2008-10-17,05:33:31
39.937013,116.322182,0,166,39738.2316319444,2008-10-17,05:33:33
39.936954,116.322243,0,167,39738.2316550926,2008-10-17,05:33:35
39.936892,116.322311,0,162,39738.2316782407,2008-10-17,05:33:37
39.936823,116.32237,0,164,39738.2317013889,2008-10-17,05:33:39
39.936736,116.322438,0,156,39738.231724537,2008-10-17,05:33:41
39.936662,116.322488,0,153,39738.2317476852,2008-10-17,05:33:43
39.936567,116.322541,0,145,39738.2317708333,2008-10-17,05:33:45
39.936453,116.322618,0,143,39738.2317939815,2008-10-17,05:33:47
39.936357,116.322706,0,136,39738.2318171296,2008-10-17,05:33:49
39.93627,116.322803,0,130,39738.2318402778,2008-10-17,05:33:51
39.936174,116.322888,0,125,39738.2318634259,2008-10-17,05:33:53
39.936088,116.32297,0,122,39738.2318865741,2008-10-17,05:33:55
39.936013,116.323089,0,117,39738.2319097222,2008-10-17,05:33:57
39.935943,116.323226,0,113,39738.2319328704,2008-10-17,05:33:59
39.935866,116.323337,0,112,39738.2319560185,2008-10-17,05:34:01
39.935784,116.32344,0,110,39738.2319791667,2008-10-17,05:34:03
39.935694,116.323556,0,105,39738.2320023148,2008-10-17,05:34:05
39.935775,116.323873,0,104,39738.232025463,2008-10-17,05:34:07
39.935913,116.324141,0,105,39738.2320486111,2008-10-17,05:34:09
39.935871,116.325216,0,115,39738.2320717593,2008-10-17,05:34:11
39.935858,116.32587,0,126,39738.2320949074,2008-10-17,05:34:13
39.935955,116.326232,0,133,39738.2321180556,2008-10-17,05:34:15
39.936162,116.327112,0,125,39738.2321412037,2008-10-17,05:34:17
39.936305,116.327991,0,128,39738.2321643519,2008-10-17,05:34:19
39.93642,116.328454,0,128,39738.2321875,2008-10-17,05:34:21
39.936481,116.328805,0,127,39738.2322106481,2008-10-17,05:34:23
39.936567,116.32904,0,131,39738.2322337963,2008-10-17,05:34:25
39.936592,116.329238,0,126,39738.2322569444,2008-10-17,05:34:27
39.936603,116.329417,0,124,39738.2322800926,2008-10-17,05:34:29
39.936614,116.32958,0,124,39738.2323032407,2008-10-17,05:34:31
39.936615,116.329727,0,125,39738.2323263889,2008-10-17,05:34:33
39.936635,116.329805,0,119,39738.232349537,2008-10-17,05:34:35
39.936642,116.329926,0,119,39738.2323726852,2008-10-17,05:34:37
39.936639,116.330031,0,113,39738.2323958333,2008-10-17,05:34:39
39.936641,116.330105,0,114,39738.2324189815,2008-10-17,05:34:41
39.936629,116.330154,0,109,39738.2324421296,2008-10-17,05:34:43
39.936628,116.330193,0,108,39738.2324652778,2008-10-17,05:34:45
39.936628,116.330181,0,95,39738.2324884259,2008-10-17,05:34:47
39.93662,116.330192,0,93,39738.2325115741,2008-10-17,05:34:49
39.936611,116.330175,0,93,39738.2325347222,2008-10-17,05:34:51
39.936608,116.330173,0,90,39738.2325578704,2008-10-17,05:34:53
39.936608,116.33017,0,89,39738.2325810185,2008-10-17,05:34:55
39.936612,116.330166,0,88,39738.2326041667,2008-10-17,05:34:57
39.936614,116.330162,0,88,39738.2326273148,2008-10-17,05:34:59
39.936617,116.330161,0,87,39738.232650463,2008-10-17,05:35:01
39.936616,116.330163,0,87,39738.2326736111,2008-10-17,05:35:03
39.936613,116.330165,0,87,39738.2326967593,2008-10-17,05:35:05
39.936609,116.330164,0,87,39738.2327199074,2008-10-17,05:35:07
39.936605,116.33016,0,87,39738.2327430556,2008-10-17,05:35:09
39.936602,116.330156,0,87,39738.2327662037,2008-10-17,05:35:11
39.936597,116.330152,0,87,39738.2327893519,2008-10-17,05:35:13
39.936593,116.330152,0,87,39738.2328125,2008-10-17,05:35:15
39.936585,116.330151,0,87,39738.2328356481,2008-10-17,05:35:17
39.936575,116.330154,0,87,39738.2328587963,2008-10-17,05:35:19
39.936572,116.330167,0,87,39738.2328819444,2008-10-17,05:35:21
39.936617,116.330246,0,90,39738.2329050926,2008-10-17,05:35:23
39.936656,116.330361,0,92,39738.2329282407,2008-10-17,05:35:25
39.936702,116.330534,0,92,39738.2329513889,2008-10-17,05:35:27
39.936742,116.330747,0,91,39738.232974537,2008-10-17,05:35:29
39.936773,116.330984,0,93,39738.2329976852,2008-10-17,05:35:31
39.936782,116.331233,0,93,39738.2330208333,2008-10-17,05:35:33
39.936782,116.331478,0,96,39738.2330439815,2008-10-17,05:35:35
39.93678,116.331703,0,96,39738.2330671296,2008-10-17,05:35:37
39.936769,116.331925,0,95,39738.2330902778,2008-10-17,05:35:39
39.936752,116.332153,0,95,39738.2331134259,2008-10-17,05:35:41
39.936745,116.33237,0,93,39738.2331365741,2008-10-17,05:35:43
39.936746,116.33259,0,90,39738.2331597222,2008-10-17,05:35:45
39.936754,116.332827,0,88,39738.2331828704,2008-10-17,05:35:47
39.93678,116.333091,0,85,39738.2332060185,2008-10-17,05:35:49
39.93681,116.333356,0,85,39738.2332291667,2008-10-17,05:35:51
39.936836,116.333633,0,86,39738.2332523148,2008-10-17,05:35:53
39.936852,116.333918,0,88,39738.233275463,2008-10-17,05:35:55
39.936868,116.33424,0,90,39738.2332986111,2008-10-17,05:35:57
39.936881,116.334583,0,92,39738.2333217593,2008-10-17,05:35:59
39.936905,116.334945,0,93,39738.2333449074,2008-10-17,05:36:01
39.936925,116.335314,0,94,39738.2333680556,2008-10-17,05:36:03
39.936947,116.335677,0,93,39738.2333912037,2008-10-17,05:36:05
39.936966,116.33605,0,92,39738.2334143519,2008-10-17,05:36:07
39.936978,116.336415,0,91,39738.2334375,2008-10-17,05:36:09
39.936976,116.336786,0,88,39738.2334606481,2008-10-17,05:36:11
39.936965,116.33716,0,87,39738.2334837963,2008-10-17,05:36:13
39.936971,116.337511,0,87,39738.2335069444,2008-10-17,05:36:15
39.937004,116.337857,0,90,39738.2335300926,2008-10-17,05:36:17
39.937045,116.338201,0,97,39738.2335532407,2008-10-17,05:36:19
39.937077,116.338519,0,102,39738.2335763889,2008-10-17,05:36:21
39.937142,116.33881,0,104,39738.233599537,2008-10-17,05:36:23
39.937179,116.3391,0,107,39738.2336226852,2008-10-17,05:36:25
39.937211,116.33937,0,109,39738.2336458333,2008-10-17,05:36:27
39.937225,116.339624,0,112,39738.2336689815,2008-10-17,05:36:29
39.937249,116.339877,0,119,39738.2336921296,2008-10-17,05:36:31
39.937308,116.340114,0,122,39738.2337152778,2008-10-17,05:36:33
39.937434,116.340338,0,125,39738.2337384259,2008-10-17,05:36:35
39.937503,116.34057,0,126,39738.2337615741,2008-10-17,05:36:37
39.937586,116.340793,0,127,39738.2337847222,2008-10-17,05:36:39
39.937667,116.341012,0,127,39738.2338078704,2008-10-17,05:36:41
39.937751,116.341243,0,127,39738.2338310185,2008-10-17,05:36:43
39.937825,116.341468,0,127,39738.2338541667,2008-10-17,05:36:45
39.93791,116.341683,0,128,39738.2338773148,2008-10-17,05:36:47
39.93799,116.341895,0,129,39738.233900463,2008-10-17,05:36:49
39.938059,116.342101,0,131,39738.2339236111,2008-10-17,05:36:51
39.93813,116.342303,0,133,39738.2339467593,2008-10-17,05:36:53
39.938171,116.342501,0,133,39738.2339699074,2008-10-17,05:36:55
39.938223,116.342684,0,132,39738.2339930556,2008-10-17,05:36:57
39.938245,116.342864,0,127,39738.2340162037,2008-10-17,05:36:59
39.938283,116.343052,0,124,39738.2340393519,2008-10-17,05:37:01
39.938307,116.343263,0,121,39738.2340625,2008-10-17,05:37:03
39.93834,116.343497,0,122,39738.2340856481,2008-10-17,05:37:05
39.938337,116.34372,0,121,39738.2341087963,2008-10-17,05:37:07
39.938333,116.343902,0,119,39738.2341319444,2008-10-17,05:37:09
39.938324,116.34408,0,122,39738.2341550926,2008-10-17,05:37:11
39.93832,116.344185,0,126,39738.2341782407,2008-10-17,05:37:13
39.938327,116.344243,0,133,39738.2342013889,2008-10-17,05:37:15
39.938323,116.344265,0,136,39738.234224537,2008-10-17,05:37:17
39.938326,116.344264,0,140,39738.2342476852,2008-10-17,05:37:19
39.938329,116.344257,0,143,39738.2342708333,2008-10-17,05:37:21
39.938331,116.344264,0,146,39738.2342939815,2008-10-17,05:37:23
39.938333,116.344266,0,148,39738.2343171296,2008-10-17,05:37:25
39.93833,116.344277,0,149,39738.2343402778,2008-10-17,05:37:27
39.938327,116.344278,0,150,39738.2343634259,2008-10-17,05:37:29
39.938328,116.344276,0,151,39738.2343865741,2008-10-17,05:37:31
39.93833,116.344276,0,152,39738.2344097222,2008-10-17,05:37:33
39.938332,116.344277,0,153,39738.2344328704,2008-10-17,05:37:35
39.938332,116.344277,0,153,39738.2344560185,2008-10-17,05:37:37
39.938328,116.344272,0,154,39738.2344791667,2008-10-17,05:37:39
39.938321,116.344263,0,154,39738.2345023148,2008-10-17,05:37:41
39.938317,116.344254,0,154,39738.234525463,2008-10-17,05:37:43
39.93832,116.34426,0,154,39738.2345486111,2008-10-17,05:37:45
39.938314,116.344319,0,153,39738.2345717593,2008-10-17,05:37:47
39.938326,116.344404,0,153,39738.2345949074,2008-10-17,05:37:49
39.938344,116.344527,0,151,39738.2346180556,2008-10-17,05:37:51
39.938363,116.344677,0,152,39738.2346412037,2008-10-17,05:37:53
39.938382,116.344816,0,155,39738.2346643518,2008-10-17,05:37:55
39.938402,116.34497,0,161,39738.2346875,2008-10-17,05:37:57
39.938425,116.345096,0,160,39738.2347106481,2008-10-17,05:37:59
39.938452,116.345202,0,160,39738.2347337963,2008-10-17,05:38:01
39.938479,116.345273,0,157,39738.2347569444,2008-10-17,05:38:03
39.938483,116.345329,0,160,39738.2347800926,2008-10-17,05:38:05
39.938487,116.345362,0,163,39738.2348032407,2008-10-17,05:38:07
39.938488,116.345389,0,166,39738.2348263889,2008-10-17,05:38:09
39.938493,116.345428,0,166,39738.234849537,2008-10-17,05:38:11
39.938498,116.345475,0,167,39738.2348726852,2008-10-17,05:38:13
39.938508,116.345525,0,167,39738.2348958333,2008-10-17,05:38:15
39.938524,116.34558,0,167,39738.2349189815,2008-10-17,05:38:17
39.938536,116.345623,0,168,39738.2349421296,2008-10-17,05:38:19
39.938543,116.345664,0,170,39738.2349652778,2008-10-17,05:38:21
39.938567,116.345692,0,170,39738.2349884259,2008-10-17,05:38:23
39.938579,116.345722,0,170,39738.2350115741,2008-10-17,05:38:25
39.938568,116.345782,0,171,39738.2350347222,2008-10-17,05:38:27
39.938559,116.345856,0,169,39738.2350578704,2008-10-17,05:38:29
39.93856,116.345889,0,166,39738.2350810185,2008-10-17,05:38:31
39.938537,116.345916,0,166,39738.2351041667,2008-10-17,05:38:33
39.938509,116.34596,0,167,39738.2351273148,2008-10-17,05:38:35
39.938478,116.34598,0,166,39738.235150463,2008-10-17,05:38:37
39.938432,116.345995,0,164,39738.2351736111,2008-10-17,05:38:39
39.938341,116.346021,0,164,39738.2351967593,2008-10-17,05:38:41
39.938215,116.346045,0,165,39738.2352199074,2008-10-17,05:38:43
39.938105,116.346053,0,165,39738.2352430556,2008-10-17,05:38:45
39.937972,116.346067,0,165,39738.2352662037,2008-10-17,05:38:47
39.937849,116.346067,0,165,39738.2352893518,2008-10-17,05:38:49
39.937748,116.346063,0,165,39738.2353125,2008-10-17,05:38:51
39.937678,116.346047,0,165,39738.2353356481,2008-10-17,05:38:53
39.937639,116.346043,0,165,39738.2353587963,2008-10-17,05:38:55
39.937632,116.34603,0,165,39738.2353819444,2008-10-17,05:38:57
39.937615,116.346012,0,164,39738.2354050926,2008-10-17,05:38:59
39.9376,116.345994,0,166,39738.2354282407,2008-10-17,05:39:01
39.9376,116.345993,0,166,39738.2354513889,2008-10-17,05:39:03
39.937604,116.345985,0,167,39738.235474537,2008-10-17,05:39:05
39.937608,116.345982,0,169,39738.2354976852,2008-10-17,05:39:07
39.937609,116.345975,0,169,39738.2355208333,2008-10-17,05:39:09
39.937604,116.345962,0,170,39738.2355439815,2008-10-17,05:39:11
39.937604,116.345954,0,171,39738.2355671296,2008-10-17,05:39:13
39.937597,116.345949,0,172,39738.2355902778,2008-10-17,05:39:15
39.937591,116.345947,0,173,39738.2356134259,2008-10-17,05:39:17
39.937588,116.345946,0,174,39738.2356365741,2008-10-17,05:39:19
39.937586,116.345952,0,174,39738.2356597222,2008-10-17,05:39:21
39.937586,116.345951,0,175,39738.2356828704,2008-10-17,05:39:23
39.937583,116.345953,0,175,39738.2357060185,2008-10-17,05:39:25
39.937579,116.345955,0,175,39738.2357291667,2008-10-17,05:39:27
39.937574,116.345953,0,175,39738.2357523148,2008-10-17,05:39:29
39.937569,116.345951,0,176,39738.235775463,2008-10-17,05:39:31
39.937555,116.34595,0,176,39738.2357986111,2008-10-17,05:39:33
39.937544,116.345966,0,182,39738.2358217593,2008-10-17,05:39:35
39.93753,116.345987,0,189,39738.2358449074,2008-10-17,05:39:37
39.937509,116.34599,0,198,39738.2358680556,2008-10-17,05:39:39
39.93749,116.345993,0,207,39738.2358912037,2008-10-17,05:39:41
39.937468,116.345989,0,210,39738.2359143518,2008-10-17,05:39:43
39.937448,116.345973,0,218,39738.2359375,2008-10-17,05:39:45
39.937424,116.345995,0,221,39738.2359606481,2008-10-17,05:39:47
39.937426,116.345993,0,220,39738.2359837963,2008-10-17,05:39:49
39.93742,116.345991,0,219,39738.2360069444,2008-10-17,05:39:51
39.937417,116.345991,0,219,39738.2360300926,2008-10-17,05:39:53
39.937414,116.34599,0,219,39738.2360532407,2008-10-17,05:39:55
39.937409,116.345976,0,219,39738.2360763889,2008-10-17,05:39:57
39.937404,116.34599,0,220,39738.236099537,2008-10-17,05:39:59
39.937357,116.345995,0,220,39738.2361226852,2008-10-17,05:40:01
39.937327,116.346033,0,220,39738.2361458333,2008-10-17,05:40:03
39.937321,116.346036,0,220,39738.2361689815,2008-10-17,05:40:05
39.937322,116.346031,0,220,39738.2361921296,2008-10-17,05:40:07
39.93732,116.346026,0,220,39738.2362152778,2008-10-17,05:40:09
39.937311,116.346002,0,221,39738.2362384259,2008-10-17,05:40:11
39.937311,116.346001,0,221,39738.2362615741,2008-10-17,05:40:13
39.93731,116.345999,0,221,39738.2362847222,2008-10-17,05:40:15
39.937308,116.345994,0,221,39738.2363078704,2008-10-17,05:40:17
39.937306,116.345989,0,221,39738.2363310185,2008-10-17,05:40:19
39.937307,116.345977,0,221,39738.2363541667,2008-10-17,05:40:21
39.9373,116.345964,0,222,39738.2363773148,2008-10-17,05:40:23
39.937285,116.345977,0,222,39738.236400463,2008-10-17,05:40:25
39.937277,116.346015,0,222,39738.2364236111,2008-10-17,05:40:27
39.937265,116.346031,0,222,39738.2364467593,2008-10-17,05:40:29
39.937269,116.346012,0,220,39738.2364699074,2008-10-17,05:40:31
39.937248,116.346017,0,220,39738.2364930556,2008-10-17,05:40:33
39.937232,116.346028,0,218,39738.2365162037,2008-10-17,05:40:35
39.93722,116.346041,0,218,39738.2365393518,2008-10-17,05:40:37
39.937223,116.346089,0,220,39738.2365625,2008-10-17,05:40:39
39.937217,116.346094,0,220,39738.2365856481,2008-10-17,05:40:41
39.937215,116.346094,0,220,39738.2366087963,2008-10-17,05:40:43
39.937213,116.346093,0,219,39738.2366319444,2008-10-17,05:40:45
39.937212,116.346094,0,220,39738.2366550926,2008-10-17,05:40:47
39.937212,116.346094,0,220,39738.2366782407,2008-10-17,05:40:49
39.937209,116.346095,0,220,39738.2367013889,2008-10-17,05:40:51
39.937207,116.346096,0,219,39738.236724537,2008-10-17,05:40:53
39.937207,116.346093,0,220,39738.2367476852,2008-10-17,05:40:55
39.937216,116.346095,0,219,39738.2367708333,2008-10-17,05:40:57
39.937214,116.346113,0,220,39738.2367939815,2008-10-17,05:40:59
39.937223,116.346103,0,221,39738.2368171296,2008-10-17,05:41:01
39.937228,116.346082,0,222,39738.2368402778,2008-10-17,05:41:03
39.937232,116.346082,0,222,39738.2368634259,2008-10-17,05:41:05
39.937232,116.346083,0,222,39738.2368865741,2008-10-17,05:41:07
39.937224,116.346087,0,222,39738.2369097222,2008-10-17,05:41:09
39.937212,116.346097,0,222,39738.2369328704,2008-10-17,05:41:11
39.937183,116.34611,0,221,39738.2369560185,2008-10-17,05:41:13
39.937162,116.346168,0,220,39738.2369791667,2008-10-17,05:41:15
39.937138,116.34618,0,219,39738.2370023148,2008-10-17,05:41:17
39.937118,116.346192,0,219,39738.237025463,2008-10-17,05:41:19
39.937085,116.346193,0,217,39738.2370486111,2008-10-17,05:41:21
39.937067,116.346221,0,216,39738.2370717593,2008-10-17,05:41:23
39.937047,116.346225,0,217,39738.2370949074,2008-10-17,05:41:25
39.937031,116.346243,0,214,39738.2371180556,2008-10-17,05:41:27
39.937003,116.346235,0,215,39738.2371412037,2008-10-17,05:41:29
39.936978,116.346239,0,214,39738.2371643518,2008-10-17,05:41:31
39.936949,116.346258,0,213,39738.2371875,2008-10-17,05:41:33
39.936922,116.346255,0,210,39738.2372106481,2008-10-17,05:41:35
39.936895,116.346232,0,216,39738.2372337963,2008-10-17,05:41:37
39.936881,116.346257,0,216,39738.2372569444,2008-10-17,05:41:39
39.936857,116.346261,0,219,39738.2372800926,2008-10-17,05:41:41
39.936834,116.34627,0,219,39738.2373032407,2008-10-17,05:41:43
39.936812,116.346283,0,218,39738.2373263889,2008-10-17,05:41:45
39.936793,116.346325,0,211,39738.237349537,2008-10-17,05:41:47
39.93677,116.346337,0,210,39738.2373726852,2008-10-17,05:41:49
39.936746,116.346339,0,207,39738.2373958333,2008-10-17,05:41:51
39.936721,116.346356,0,205,39738.2374189815,2008-10-17,05:41:53
39.936702,116.346369,0,200,39738.2374421296,2008-10-17,05:41:55
39.936682,116.346387,0,197,39738.2374652778,2008-10-17,05:41:57
39.936668,116.346396,0,195,39738.2374884259,2008-10-17,05:41:59
39.936644,116.346415,0,193,39738.2375115741,2008-10-17,05:42:01
39.936623,116.346418,0,192,39738.2375347222,2008-10-17,05:42:03
39.936603,116.346424,0,190,39738.2375578704,2008-10-17,05:42:05
39.936579,116.346424,0,189,39738.2375810185,2008-10-17,05:42:07
39.936566,116.346434,0,186,39738.2376041667,2008-10-17,05:42:09
39.936546,116.346441,0,184,39738.2376273148,2008-10-17,05:42:11
39.936506,116.34648,0,184,39738.237650463,2008-10-17,05:42:13
39.93648,116.346475,0,183,39738.2376736111,2008-10-17,05:42:15
39.936454,116.346472,0,184,39738.2376967593,2008-10-17,05:42:17
39.936429,116.34642,0,184,39738.2377199074,2008-10-17,05:42:19
39.936409,116.346426,0,182,39738.2377430556,2008-10-17,05:42:21
39.936384,116.346444,0,181,39738.2377662037,2008-10-17,05:42:23
39.936358,116.346446,0,178,39738.2377893519,2008-10-17,05:42:25
39.936337,116.346445,0,177,39738.2378125,2008-10-17,05:42:27
39.936323,116.346435,0,179,39738.2378356481,2008-10-17,05:42:29
39.936302,116.346449,0,177,39738.2378587963,2008-10-17,05:42:31
39.936282,116.346465,0,175,39738.2378819444,2008-10-17,05:42:33
39.936258,116.346474,0,172,39738.2379050926,2008-10-17,05:42:35
39.936239,116.346475,0,170,39738.2379282407,2008-10-17,05:42:37
39.936202,116.346503,0,167,39738.2379513889,2008-10-17,05:42:39
39.93617,116.346499,0,164,39738.237974537,2008-10-17,05:42:41
39.936141,116.346501,0,163,39738.2379976852,2008-10-17,05:42:43
39.936127,116.346491,0,159,39738.2380208333,2008-10-17,05:42:45
39.936112,116.346489,0,157,39738.2380439815,2008-10-17,05:42:47
39.936092,116.346483,0,156,39738.2380671296,2008-10-17,05:42:49
39.936067,116.34649,0,154,39738.2380902778,2008-10-17,05:42:51
39.936044,116.346498,0,152,39738.2381134259,2008-10-17,05:42:53
39.93603,116.346504,0,149,39738.2381365741,2008-10-17,05:42:55
39.936014,116.346517,0,145,39738.2381597222,2008-10-17,05:42:57
39.935989,116.346523,0,141,39738.2381828704,2008-10-17,05:42:59
39.935965,116.346529,0,139,39738.2382060185,2008-10-17,05:43:01
39.935935,116.346533,0,139,39738.2382291667,2008-10-17,05:43:03
39.935881,116.346586,0,143,39738.2382523148,2008-10-17,05:43:05
39.935859,116.346587,0,142,39738.238275463,2008-10-17,05:43:07
39.935832,116.346591,0,142,39738.2382986111,2008-10-17,05:43:09
39.935799,116.346598,0,142,39738.2383217593,2008-10-17,05:43:11
39.935778,116.346603,0,141,39738.2383449074,2008-10-17,05:43:13
39.935756,116.346597,0,140,39738.2383680556,2008-10-17,05:43:15
39.935738,116.346596,0,139,39738.2383912037,2008-10-17,05:43:17
39.935719,116.346592,0,139,39738.2384143519,2008-10-17,05:43:19
39.93569,116.346595,0,138,39738.2384375,2008-10-17,05:43:21
39.935666,116.346588,0,138,39738.2384606482,2008-10-17,05:43:23
39.935642,116.346608,0,137,39738.2384837963,2008-10-17,05:43:25
39.935611,116.346575,0,137,39738.2385069444,2008-10-17,05:43:27
39.93559,116.346563,0,136,39738.2385300926,2008-10-17,05:43:29
39.935565,116.346549,0,136,39738.2385532407,2008-10-17,05:43:31
39.935558,116.346541,0,135,39738.2385763889,2008-10-17,05:43:33
39.935551,116.346536,0,135,39738.238599537,2008-10-17,05:43:35
39.935535,116.346539,0,134,39738.2386226852,2008-10-17,05:43:37
39.935512,116.34655,0,134,39738.2386458333,2008-10-17,05:43:39
39.935473,116.34661,0,136,39738.2386689815,2008-10-17,05:43:41
39.935455,116.346643,0,136,39738.2386921296,2008-10-17,05:43:43
39.935445,116.346661,0,136,39738.2387152778,2008-10-17,05:43:45
39.935416,116.346673,0,137,39738.2387384259,2008-10-17,05:43:47
39.935388,116.346672,0,136,39738.2387615741,2008-10-17,05:43:49
39.935356,116.346656,0,136,39738.2387847222,2008-10-17,05:43:51
39.935313,116.346694,0,138,39738.2388078704,2008-10-17,05:43:53
39.935299,116.346768,0,139,39738.2388310185,2008-10-17,05:43:55
39.935268,116.346772,0,138,39738.2388541667,2008-10-17,05:43:57
39.935239,116.346799,0,137,39738.2388773148,2008-10-17,05:43:59
39.935212,116.346816,0,134,39738.238900463,2008-10-17,05:44:01
39.935188,116.346825,0,132,39738.2389236111,2008-10-17,05:44:03
39.935153,116.346838,0,130,39738.2389467593,2008-10-17,05:44:05
39.935126,116.346843,0,128,39738.2389699074,2008-10-17,05:44:07
39.935113,116.346844,0,130,39738.2389930556,2008-10-17,05:44:09
39.935096,116.34683,0,131,39738.2390162037,2008-10-17,05:44:11
39.935074,116.346858,0,131,39738.2390393519,2008-10-17,05:44:13
39.935041,116.346856,0,129,39738.2390625,2008-10-17,05:44:15
39.93501,116.346879,0,129,39738.2390856481,2008-10-17,05:44:17
39.934981,116.346884,0,129,39738.2391087963,2008-10-17,05:44:19
39.93495,116.346882,0,128,39738.2391319444,2008-10-17,05:44:21
39.934918,116.346888,0,128,39738.2391550926,2008-10-17,05:44:23
39.934884,116.346892,0,129,39738.2391782407,2008-10-17,05:44:25
39.934861,116.346897,0,128,39738.2392013889,2008-10-17,05:44:27
39.934837,116.346903,0,127,39738.239224537,2008-10-17,05:44:29
39.934814,116.346905,0,126,39738.2392476852,2008-10-17,05:44:31
39.934787,116.346923,0,123,39738.2392708333,2008-10-17,05:44:33
39.934756,116.346918,0,124,39738.2392939815,2008-10-17,05:44:35
39.934724,116.346913,0,122,39738.2393171296,2008-10-17,05:44:37
39.9347,116.346914,0,121,39738.2393402778,2008-10-17,05:44:39
39.93468,116.346923,0,119,39738.2393634259,2008-10-17,05:44:41
39.934657,116.346939,0,116,39738.2393865741,2008-10-17,05:44:43
39.934637,116.346947,0,115,39738.2394097222,2008-10-17,05:44:45
39.934615,116.346957,0,113,39738.2394328704,2008-10-17,05:44:47
39.934606,116.346954,0,114,39738.2394560185,2008-10-17,05:44:49
39.934607,116.347003,0,123,39738.2394791667,2008-10-17,05:44:51
39.934589,116.347044,0,113,39738.2395023148,2008-10-17,05:44:53
39.934565,116.347046,0,113,39738.239525463,2008-10-17,05:44:55
39.934545,116.347053,0,114,39738.2395486111,2008-10-17,05:44:57
39.934525,116.347061,0,116,39738.2395717593,2008-10-17,05:44:59
39.934497,116.347065,0,118,39738.2395949074,2008-10-17,05:45:01
39.93447,116.347066,0,118,39738.2396180556,2008-10-17,05:45:03
39.93445,116.34706,0,120,39738.2396412037,2008-10-17,05:45:05
39.934437,116.347061,0,123,39738.2396643519,2008-10-17,05:45:07
39.934409,116.347073,0,122,39738.2396875,2008-10-17,05:45:09
39.934389,116.347074,0,124,39738.2397106481,2008-10-17,05:45:11
39.934367,116.347081,0,122,39738.2397337963,2008-10-17,05:45:13
39.934628,116.347068,0,113,39738.2408217593,2008-10-17,05:46:47
39.934645,116.347067,0,113,39738.2408449074,2008-10-17,05:46:49
39.934655,116.347054,0,113,39738.2408680556,2008-10-17,05:46:51
39.934671,116.347051,0,114,39738.2408912037,2008-10-17,05:46:53
39.934683,116.347035,0,116,39738.2409143519,2008-10-17,05:46:55
39.934692,116.347029,0,117,39738.2409375,2008-10-17,05:46:57
39.934701,116.347012,0,117,39738.2409606481,2008-10-17,05:46:59
39.934724,116.346963,0,120,39738.2409837963,2008-10-17,05:47:01
39.934741,116.346933,0,120,39738.2410069444,2008-10-17,05:47:03
39.93475,116.346909,0,121,39738.2410300926,2008-10-17,05:47:05
39.934775,116.346912,0,123,39738.2410532407,2008-10-17,05:47:07
39.934803,116.346876,0,123,39738.2410763889,2008-10-17,05:47:09
39.934829,116.346858,0,125,39738.241099537,2008-10-17,05:47:11
39.934872,116.34689,0,130,39738.2411226852,2008-10-17,05:47:13
39.934894,116.346881,0,131,39738.2411458333,2008-10-17,05:47:15
39.934926,116.346853,0,134,39738.2411689815,2008-10-17,05:47:17
39.934957,116.346865,0,137,39738.2411921296,2008-10-17,05:47:19
39.934969,116.34685,0,138,39738.2412152778,2008-10-17,05:47:21
39.93499,116.346849,0,140,39738.2412384259,2008-10-17,05:47:23
39.935038,116.346838,0,145,39738.2412615741,2008-10-17,05:47:25
39.935059,116.34683,0,147,39738.2412847222,2008-10-17,05:47:27
39.935081,116.346827,0,149,39738.2413078704,2008-10-17,05:47:29
39.935098,116.346828,0,149,39738.2413310185,2008-10-17,05:47:31
39.935124,116.346814,0,150,39738.2413541667,2008-10-17,05:47:33
39.935198,116.346782,0,150,39738.2413773148,2008-10-17,05:47:35
39.935223,116.346773,0,151,39738.241400463,2008-10-17,05:47:37
39.935269,116.346723,0,149,39738.2414236111,2008-10-17,05:47:39
39.935293,116.346664,0,151,39738.2414467593,2008-10-17,05:47:41
39.935318,116.346637,0,151,39738.2414699074,2008-10-17,05:47:43
39.935365,116.346643,0,152,39738.2414930556,2008-10-17,05:47:45
39.935396,116.346662,0,148,39738.2415162037,2008-10-17,05:47:47
39.935416,116.346653,0,146,39738.2415393519,2008-10-17,05:47:49
39.935436,116.346642,0,147,39738.2415625,2008-10-17,05:47:51
39.935461,116.346653,0,147,39738.2415856481,2008-10-17,05:47:53
39.935477,116.346645,0,148,39738.2416087963,2008-10-17,05:47:55
39.935495,116.346646,0,150,39738.2416319444,2008-10-17,05:47:57
39.935506,116.346648,0,150,39738.2416550926,2008-10-17,05:47:59
39.935514,116.346624,0,152,39738.2416782407,2008-10-17,05:48:01
39.935537,116.346603,0,154,39738.2417013889,2008-10-17,05:48:03
39.935563,116.346601,0,155,39738.241724537,2008-10-17,05:48:05
39.935575,116.346578,0,156,39738.2417476852,2008-10-17,05:48:07
39.935622,116.346617,0,158,39738.2417708333,2008-10-17,05:48:09
39.935653,116.346609,0,159,39738.2417939815,2008-10-17,05:48:11
39.935679,116.346615,0,161,39738.2418171296,2008-10-17,05:48:13
39.935707,116.346634,0,163,39738.2418402778,2008-10-17,05:48:15
39.935759,116.346545,0,159,39738.2418634259,2008-10-17,05:48:17
39.93579,116.346487,0,159,39738.2418865741,2008-10-17,05:48:19
39.935798,116.346432,0,160,39738.2419097222,2008-10-17,05:48:21
39.935827,116.346414,0,159,39738.2419328704,2008-10-17,05:48:23
39.935834,116.346342,0,160,39738.2419560185,2008-10-17,05:48:25
39.935861,116.34631,0,161,39738.2419791667,2008-10-17,05:48:27
39.935876,116.346278,0,162,39738.2420023148,2008-10-17,05:48:29
39.935878,116.346203,0,165,39738.242025463,2008-10-17,05:48:31
39.935916,116.346204,0,166,39738.2420486111,2008-10-17,05:48:33
39.935974,116.346279,0,159,39738.2420717593,2008-10-17,05:48:35
39.935993,116.346312,0,159,39738.2420949074,2008-10-17,05:48:37
39.936003,116.346329,0,161,39738.2421180556,2008-10-17,05:48:39
39.936033,116.346365,0,162,39738.2421412037,2008-10-17,05:48:41
39.936086,116.34643,0,160,39738.2421643519,2008-10-17,05:48:43
39.936137,116.346484,0,161,39738.2421875,2008-10-17,05:48:45
39.936174,116.346535,0,161,39738.2422106481,2008-10-17,05:48:47
39.936184,116.346563,0,161,39738.2422337963,2008-10-17,05:48:49
39.936187,116.346564,0,162,39738.2422569444,2008-10-17,05:48:51
39.936189,116.346566,0,162,39738.2422800926,2008-10-17,05:48:53
39.936193,116.346588,0,162,39738.2423032407,2008-10-17,05:48:55
39.936197,116.346617,0,159,39738.2423263889,2008-10-17,05:48:57
39.936193,116.346632,0,159,39738.242349537,2008-10-17,05:48:59
39.936193,116.346637,0,159,39738.2423726852,2008-10-17,05:49:01
39.936194,116.346638,0,159,39738.2423958333,2008-10-17,05:49:03
39.936192,116.346638,0,159,39738.2424189815,2008-10-17,05:49:05
39.936187,116.346639,0,159,39738.2424421296,2008-10-17,05:49:07
39.936185,116.346639,0,159,39738.2424652778,2008-10-17,05:49:09
39.936184,116.34664,0,159,39738.2424884259,2008-10-17,05:49:11
39.936184,116.34664,0,159,39738.2425115741,2008-10-17,05:49:13
39.936183,116.346641,0,159,39738.2425347222,2008-10-17,05:49:15
39.936183,116.346641,0,159,39738.2425578704,2008-10-17,05:49:17
39.936184,116.346641,0,159,39738.2425810185,2008-10-17,05:49:19
39.936185,116.346641,0,159,39738.2426041667,2008-10-17,05:49:21
39.936183,116.346641,0,159,39738.2426273148,2008-10-17,05:49:23
39.93618,116.346642,0,159,39738.242650463,2008-10-17,05:49:25
39.936173,116.346652,0,157,39738.2426736111,2008-10-17,05:49:27
39.936167,116.346662,0,158,39738.2426967593,2008-10-17,05:49:29
39.936166,116.346662,0,158,39738.2427199074,2008-10-17,05:49:31
39.936166,116.346662,0,158,39738.2427430556,2008-10-17,05:49:33
39.936172,116.346683,0,159,39738.2427662037,2008-10-17,05:49:35
39.936173,116.346701,0,158,39738.2427893518,2008-10-17,05:49:37
39.936184,116.346693,0,154,39738.2428125,2008-10-17,05:49:39
39.936191,116.346705,0,151,39738.2428356481,2008-10-17,05:49:41
39.936204,116.346698,0,151,39738.2428587963,2008-10-17,05:49:43
39.936235,116.346679,0,150,39738.2428819444,2008-10-17,05:49:45
39.936262,116.346651,0,146,39738.2429050926,2008-10-17,05:49:47
39.93628,116.346628,0,145,39738.2429282407,2008-10-17,05:49:49
39.936296,116.346602,0,147,39738.2429513889,2008-10-17,05:49:51
39.93632,116.34659,0,155,39738.242974537,2008-10-17,05:49:53
39.936339,116.346575,0,158,39738.2429976852,2008-10-17,05:49:55
39.936345,116.346559,0,162,39738.2430208333,2008-10-17,05:49:57
39.936376,116.346556,0,169,39738.2430439815,2008-10-17,05:49:59
39.936405,116.346532,0,173,39738.2430671296,2008-10-17,05:50:01
39.936418,116.346519,0,177,39738.2430902778,2008-10-17,05:50:03
39.936431,116.34652,0,183,39738.2431134259,2008-10-17,05:50:05
39.93645,116.346531,0,189,39738.2431365741,2008-10-17,05:50:07
39.936466,116.346539,0,194,39738.2431597222,2008-10-17,05:50:09
39.936478,116.346518,0,194,39738.2431828704,2008-10-17,05:50:11
39.936494,116.346504,0,197,39738.2432060185,2008-10-17,05:50:13
39.936513,116.3465,0,198,39738.2432291667,2008-10-17,05:50:15
39.936542,116.346488,0,202,39738.2432523148,2008-10-17,05:50:17
39.936583,116.346461,0,204,39738.243275463,2008-10-17,05:50:19
39.936623,116.346536,0,204,39738.2432986111,2008-10-17,05:50:21
39.936678,116.346493,0,202,39738.2433217593,2008-10-17,05:50:23
39.936732,116.346484,0,200,39738.2433449074,2008-10-17,05:50:25
39.936781,116.346449,0,198,39738.2433680556,2008-10-17,05:50:27
39.936809,116.346444,0,199,39738.2433912037,2008-10-17,05:50:29
39.936828,116.346416,0,199,39738.2434143518,2008-10-17,05:50:31
39.936842,116.346382,0,197,39738.2434375,2008-10-17,05:50:33
39.936866,116.346354,0,196,39738.2434606481,2008-10-17,05:50:35
39.936896,116.346336,0,194,39738.2434837963,2008-10-17,05:50:37
39.936925,116.346343,0,195,39738.2435069444,2008-10-17,05:50:39
39.936945,116.346323,0,194,39738.2435300926,2008-10-17,05:50:41
39.936959,116.346306,0,194,39738.2435532407,2008-10-17,05:50:43
39.936982,116.346313,0,192,39738.2435763889,2008-10-17,05:50:45
39.937003,116.346304,0,191,39738.243599537,2008-10-17,05:50:47
39.937025,116.346325,0,189,39738.2436226852,2008-10-17,05:50:49
39.937058,116.346346,0,184,39738.2436458333,2008-10-17,05:50:51
39.937117,116.346426,0,183,39738.2436689815,2008-10-17,05:50:53
39.937147,116.346429,0,182,39738.2436921296,2008-10-17,05:50:55
39.937164,116.346434,0,180,39738.2437152778,2008-10-17,05:50:57
39.937184,116.346427,0,180,39738.2437384259,2008-10-17,05:50:59
39.93721,116.346403,0,177,39738.2437615741,2008-10-17,05:51:01
39.937248,116.346399,0,174,39738.2437847222,2008-10-17,05:51:03
39.93727,116.346385,0,174,39738.2438078704,2008-10-17,05:51:05
39.937291,116.346381,0,170,39738.2438310185,2008-10-17,05:51:07
39.937312,116.346357,0,171,39738.2438541667,2008-10-17,05:51:09
39.937337,116.346345,0,167,39738.2438773148,2008-10-17,05:51:11
39.937366,116.346333,0,165,39738.243900463,2008-10-17,05:51:13
39.937384,116.346336,0,165,39738.2439236111,2008-10-17,05:51:15
39.937407,116.346333,0,164,39738.2439467593,2008-10-17,05:51:17
39.937429,116.346333,0,164,39738.2439699074,2008-10-17,05:51:19
39.937449,116.346317,0,163,39738.2439930556,2008-10-17,05:51:21
39.937468,116.346302,0,163,39738.2440162037,2008-10-17,05:51:23
39.93749,116.34631,0,166,39738.2440393518,2008-10-17,05:51:25
39.937503,116.346301,0,166,39738.2440625,2008-10-17,05:51:27
39.937529,116.346308,0,170,39738.2440856481,2008-10-17,05:51:29
39.937572,116.346307,0,171,39738.2441087963,2008-10-17,05:51:31
39.937611,116.34634,0,161,39738.2441319444,2008-10-17,05:51:33
39.93763,116.34635,0,162,39738.2441550926,2008-10-17,05:51:35
39.937651,116.346357,0,162,39738.2441782407,2008-10-17,05:51:37
39.937714,116.346426,0,161,39738.2442013889,2008-10-17,05:51:39
39.93774,116.346457,0,158,39738.244224537,2008-10-17,05:51:41
39.937761,116.346467,0,157,39738.2442476852,2008-10-17,05:51:43
39.937794,116.346526,0,149,39738.2442708333,2008-10-17,05:51:45
39.937795,116.346522,0,149,39738.2442939815,2008-10-17,05:51:47
39.937785,116.346488,0,149,39738.2443171296,2008-10-17,05:51:49
39.937783,116.34646,0,149,39738.2443402778,2008-10-17,05:51:51
39.93778,116.346456,0,149,39738.2443634259,2008-10-17,05:51:53
39.937767,116.346465,0,150,39738.2443865741,2008-10-17,05:51:55
39.937768,116.346469,0,151,39738.2444097222,2008-10-17,05:51:57
39.93777,116.346458,0,151,39738.2444328704,2008-10-17,05:51:59
39.937771,116.346439,0,152,39738.2444560185,2008-10-17,05:52:01
39.937781,116.346429,0,153,39738.2444791667,2008-10-17,05:52:03
39.937827,116.346479,0,154,39738.2445023148,2008-10-17,05:52:05
39.937852,116.346479,0,154,39738.244525463,2008-10-17,05:52:07
39.93788,116.346468,0,157,39738.2445486111,2008-10-17,05:52:09
39.937908,116.346443,0,163,39738.2445717593,2008-10-17,05:52:11
39.937939,116.346431,0,164,39738.2445949074,2008-10-17,05:52:13
39.937973,116.346413,0,165,39738.2446180556,2008-10-17,05:52:15
39.938024,116.34636,0,166,39738.2446412037,2008-10-17,05:52:17
39.938065,116.346337,0,167,39738.2446643518,2008-10-17,05:52:19
39.93812,116.346238,0,166,39738.2446875,2008-10-17,05:52:21
39.938162,116.34619,0,166,39738.2447106481,2008-10-17,05:52:23
39.938195,116.346167,0,164,39738.2447337963,2008-10-17,05:52:25
39.938212,116.346082,0,180,39738.2447569444,2008-10-17,05:52:27
39.93823,116.346052,0,192,39738.2447800926,2008-10-17,05:52:29
39.938256,116.346043,0,196,39738.2448032407,2008-10-17,05:52:31
39.938284,116.346048,0,193,39738.2448263889,2008-10-17,05:52:33
39.938312,116.346045,0,195,39738.244849537,2008-10-17,05:52:35
39.938342,116.346026,0,195,39738.2448726852,2008-10-17,05:52:37
39.938366,116.346038,0,193,39738.2448958333,2008-10-17,05:52:39
39.938392,116.346055,0,193,39738.2449189815,2008-10-17,05:52:41
39.938419,116.346098,0,187,39738.2449421296,2008-10-17,05:52:43
39.938455,116.34615,0,168,39738.2449652778,2008-10-17,05:52:45
39.938467,116.34614,0,176,39738.2449884259,2008-10-17,05:52:47
39.938473,116.346139,0,172,39738.2450115741,2008-10-17,05:52:49
39.93848,116.346147,0,172,39738.2450347222,2008-10-17,05:52:51
39.93849,116.346151,0,171,39738.2450578704,2008-10-17,05:52:53
39.938488,116.346164,0,167,39738.2450810185,2008-10-17,05:52:55
39.93849,116.346165,0,167,39738.2451041667,2008-10-17,05:52:57
39.938491,116.346165,0,167,39738.2451273148,2008-10-17,05:52:59
39.938492,116.346165,0,166,39738.245150463,2008-10-17,05:53:01
39.938493,116.346165,0,166,39738.2451736111,2008-10-17,05:53:03
39.938494,116.346165,0,166,39738.2451967593,2008-10-17,05:53:05
39.938493,116.346165,0,166,39738.2452199074,2008-10-17,05:53:07
39.938493,116.346165,0,165,39738.2452430556,2008-10-17,05:53:09
39.938494,116.346165,0,165,39738.2452662037,2008-10-17,05:53:11
39.938495,116.346165,0,165,39738.2452893518,2008-10-17,05:53:13
39.938495,116.346165,0,165,39738.2453125,2008-10-17,05:53:15
39.938493,116.346164,0,164,39738.2453356481,2008-10-17,05:53:17
39.93848,116.346146,0,159,39738.2453587963,2008-10-17,05:53:19
39.938482,116.346137,0,159,39738.2453819444,2008-10-17,05:53:21
39.938485,116.346132,0,160,39738.2454050926,2008-10-17,05:53:23
39.938486,116.346133,0,160,39738.2454282407,2008-10-17,05:53:25
39.938503,116.346135,0,159,39738.2454513889,2008-10-17,05:53:27
39.938516,116.346131,0,160,39738.245474537,2008-10-17,05:53:29
39.938523,116.346128,0,159,39738.2454976852,2008-10-17,05:53:31
39.938516,116.346135,0,158,39738.2455208333,2008-10-17,05:53:33
39.938516,116.346137,0,157,39738.2455439815,2008-10-17,05:53:35
39.938515,116.346146,0,156,39738.2455671296,2008-10-17,05:53:37
39.938516,116.346146,0,156,39738.2455902778,2008-10-17,05:53:39
39.938515,116.346146,0,156,39738.2456134259,2008-10-17,05:53:41
39.938528,116.346153,0,157,39738.2456365741,2008-10-17,05:53:43
39.938539,116.346175,0,156,39738.2456597222,2008-10-17,05:53:45
39.938561,116.346204,0,157,39738.2456828704,2008-10-17,05:53:47
39.938572,116.346238,0,154,39738.2457060185,2008-10-17,05:53:49
39.938586,116.346273,0,155,39738.2457291667,2008-10-17,05:53:51
39.93859,116.346299,0,153,39738.2457523148,2008-10-17,05:53:53
39.938603,116.346328,0,152,39738.245775463,2008-10-17,05:53:55
39.938607,116.34635,0,151,39738.2457986111,2008-10-17,05:53:57
39.938611,116.346378,0,146,39738.2458217593,2008-10-17,05:53:59
39.938607,116.346394,0,143,39738.2458449074,2008-10-17,05:54:01
39.938599,116.346413,0,139,39738.2458680556,2008-10-17,05:54:03
39.938611,116.346435,0,138,39738.2458912037,2008-10-17,05:54:05
39.938608,116.346452,0,135,39738.2459143519,2008-10-17,05:54:07
39.938598,116.346476,0,133,39738.2459375,2008-10-17,05:54:09
39.938596,116.346496,0,132,39738.2459606482,2008-10-17,05:54:11
39.938592,116.346522,0,129,39738.2459837963,2008-10-17,05:54:13
39.938596,116.346555,0,128,39738.2460069444,2008-10-17,05:54:15
39.938591,116.346565,0,126,39738.2460300926,2008-10-17,05:54:17
39.938589,116.346575,0,125,39738.2460532407,2008-10-17,05:54:19
39.938588,116.346585,0,125,39738.2460763889,2008-10-17,05:54:21
39.938587,116.346597,0,125,39738.246099537,2008-10-17,05:54:23
39.93859,116.346629,0,125,39738.2461226852,2008-10-17,05:54:25
39.938601,116.346684,0,122,39738.2461458333,2008-10-17,05:54:27
39.938598,116.346722,0,121,39738.2461689815,2008-10-17,05:54:29
39.938604,116.346753,0,121,39738.2461921296,2008-10-17,05:54:31
39.938608,116.346777,0,120,39738.2462152778,2008-10-17,05:54:33
39.9386,116.346788,0,119,39738.2462384259,2008-10-17,05:54:35
39.938608,116.346832,0,117,39738.2462615741,2008-10-17,05:54:37
39.938604,116.34687,0,117,39738.2462847222,2008-10-17,05:54:39
39.93862,116.346891,0,114,39738.2463078704,2008-10-17,05:54:41
39.938613,116.346924,0,114,39738.2463310185,2008-10-17,05:54:43
39.938619,116.346945,0,113,39738.2463541667,2008-10-17,05:54:45
39.938606,116.346967,0,115,39738.2463773148,2008-10-17,05:54:47
39.938604,116.346981,0,115,39738.246400463,2008-10-17,05:54:49
39.938586,116.346992,0,115,39738.2464236111,2008-10-17,05:54:51
39.93858,116.346996,0,116,39738.2464467593,2008-10-17,05:54:53
39.938588,116.347012,0,116,39738.2464699074,2008-10-17,05:54:55
39.938591,116.347031,0,115,39738.2464930556,2008-10-17,05:54:57
39.93859,116.347032,0,115,39738.2465162037,2008-10-17,05:54:59
39.93856,116.347039,0,120,39738.2465393519,2008-10-17,05:55:01
39.938631,116.347099,0,122,39738.2465625,2008-10-17,05:55:03
39.938662,116.347174,0,124,39738.2465856481,2008-10-17,05:55:05
39.938653,116.347198,0,127,39738.2466087963,2008-10-17,05:55:07
39.938652,116.347217,0,129,39738.2466319444,2008-10-17,05:55:09
39.938681,116.347259,0,130,39738.2466550926,2008-10-17,05:55:11
39.938664,116.347266,0,131,39738.2466782407,2008-10-17,05:55:13
39.938648,116.347275,0,132,39738.2467013889,2008-10-17,05:55:15
39.93868,116.347274,0,132,39738.246724537,2008-10-17,05:55:17
39.938676,116.347272,0,133,39738.2467476852,2008-10-17,05:55:19
39.938653,116.347263,0,133,39738.2467708333,2008-10-17,05:55:21
39.938632,116.347249,0,134,39738.2467939815,2008-10-17,05:55:23
39.938614,116.347251,0,135,39738.2468171296,2008-10-17,05:55:25
39.938609,116.347267,0,137,39738.2468402778,2008-10-17,05:55:27
39.938592,116.347279,0,138,39738.2468634259,2008-10-17,05:55:29
39.938562,116.347271,0,139,39738.2468865741,2008-10-17,05:55:31
39.938545,116.34727,0,140,39738.2469097222,2008-10-17,05:55:33
39.938514,116.347262,0,141,39738.2469328704,2008-10-17,05:55:35
39.93849,116.347252,0,142,39738.2469560185,2008-10-17,05:55:37
39.938456,116.34725,0,143,39738.2469791667,2008-10-17,05:55:39
39.938404,116.347246,0,144,39738.2470023148,2008-10-17,05:55:41
39.938318,116.34725,0,144,39738.247025463,2008-10-17,05:55:43
39.938251,116.347251,0,145,39738.2470486111,2008-10-17,05:55:45
39.938164,116.347257,0,145,39738.2470717593,2008-10-17,05:55:47
39.938107,116.347253,0,146,39738.2470949074,2008-10-17,05:55:49
39.938053,116.347246,0,146,39738.2471180556,2008-10-17,05:55:51
39.937977,116.347251,0,146,39738.2471412037,2008-10-17,05:55:53
39.937922,116.347249,0,147,39738.2471643519,2008-10-17,05:55:55
39.937896,116.347238,0,148,39738.2471875,2008-10-17,05:55:57
39.937876,116.347232,0,148,39738.2472106481,2008-10-17,05:55:59
39.937846,116.347231,0,149,39738.2472337963,2008-10-17,05:56:01
39.937813,116.347227,0,149,39738.2472569444,2008-10-17,05:56:03
39.937779,116.347235,0,150,39738.2472800926,2008-10-17,05:56:05
39.937721,116.347246,0,151,39738.2473032407,2008-10-17,05:56:07
39.937683,116.347247,0,151,39738.2473263889,2008-10-17,05:56:09
39.937658,116.347247,0,152,39738.247349537,2008-10-17,05:56:11
39.937644,116.34726,0,153,39738.2473726852,2008-10-17,05:56:13
39.937636,116.347279,0,154,39738.2473958333,2008-10-17,05:56:15
39.937614,116.347264,0,157,39738.2474189815,2008-10-17,05:56:17
39.937586,116.347264,0,159,39738.2474421296,2008-10-17,05:56:19
39.937556,116.347281,0,161,39738.2474652778,2008-10-17,05:56:21
39.937522,116.347296,0,163,39738.2474884259,2008-10-17,05:56:23
39.937481,116.347318,0,165,39738.2475115741,2008-10-17,05:56:25
39.937428,116.347351,0,167,39738.2475347222,2008-10-17,05:56:27
39.937383,116.347363,0,168,39738.2475578704,2008-10-17,05:56:29
39.937356,116.347379,0,172,39738.2475810185,2008-10-17,05:56:31
39.937333,116.347404,0,176,39738.2476041667,2008-10-17,05:56:33
39.937442,116.347369,0,193,39738.2476273148,2008-10-17,05:56:35
39.937416,116.347426,0,199,39738.247650463,2008-10-17,05:56:37
39.937339,116.347491,0,200,39738.2476736111,2008-10-17,05:56:39
39.9373,116.347514,0,203,39738.2476967593,2008-10-17,05:56:41
39.93728,116.347527,0,206,39738.2477199074,2008-10-17,05:56:43
39.937264,116.347525,0,208,39738.2477430556,2008-10-17,05:56:45
39.937182,116.34762,0,206,39738.2477662037,2008-10-17,05:56:47
39.937189,116.347568,0,211,39738.2477893519,2008-10-17,05:56:49
39.937147,116.347593,0,210,39738.2478125,2008-10-17,05:56:51
39.937107,116.347646,0,217,39738.2478356481,2008-10-17,05:56:53
39.937073,116.347679,0,213,39738.2478587963,2008-10-17,05:56:55
39.937058,116.347677,0,213,39738.2478819444,2008-10-17,05:56:57
39.937046,116.347667,0,215,39738.2479050926,2008-10-17,05:56:59
39.937023,116.347669,0,218,39738.2479282407,2008-10-17,05:57:01
39.936993,116.347666,0,221,39738.2479513889,2008-10-17,05:57:03
39.936974,116.347659,0,224,39738.247974537,2008-10-17,05:57:05
39.936944,116.347647,0,226,39738.2479976852,2008-10-17,05:57:07
39.93691,116.347627,0,227,39738.2480208333,2008-10-17,05:57:09
39.936886,116.347613,0,230,39738.2480439815,2008-10-17,05:57:11
39.936855,116.347602,0,234,39738.2480671296,2008-10-17,05:57:13
39.936837,116.347586,0,237,39738.2480902778,2008-10-17,05:57:15
39.936821,116.347568,0,240,39738.2481134259,2008-10-17,05:57:17
39.936804,116.347549,0,244,39738.2481365741,2008-10-17,05:57:19
39.936782,116.347531,0,248,39738.2481597222,2008-10-17,05:57:21
39.936776,116.347507,0,252,39738.2481828704,2008-10-17,05:57:23
39.936773,116.347502,0,253,39738.2482060185,2008-10-17,05:57:25
39.936768,116.347491,0,251,39738.2482291667,2008-10-17,05:57:27
39.9368,116.347421,0,246,39738.2482523148,2008-10-17,05:57:29
39.936793,116.347403,0,245,39738.248275463,2008-10-17,05:57:31
39.936789,116.347409,0,244,39738.2482986111,2008-10-17,05:57:33
39.936778,116.347425,0,245,39738.2483217593,2008-10-17,05:57:35
39.936757,116.347437,0,244,39738.2483449074,2008-10-17,05:57:37
39.936732,116.347455,0,245,39738.2483680556,2008-10-17,05:57:39
39.9367,116.347464,0,246,39738.2483912037,2008-10-17,05:57:41
39.936653,116.347479,0,250,39738.2484143519,2008-10-17,05:57:43
39.936635,116.347463,0,252,39738.2484375,2008-10-17,05:57:45
39.936623,116.347464,0,253,39738.2484606481,2008-10-17,05:57:47
39.936589,116.34748,0,257,39738.2484837963,2008-10-17,05:57:49
39.936561,116.347504,0,258,39738.2485069444,2008-10-17,05:57:51
39.936543,116.347491,0,257,39738.2485300926,2008-10-17,05:57:53
39.936528,116.347504,0,260,39738.2485532407,2008-10-17,05:57:55
39.936468,116.347584,0,265,39738.2485763889,2008-10-17,05:57:57
39.936451,116.347555,0,268,39738.248599537,2008-10-17,05:57:59
39.936434,116.347533,0,271,39738.2486226852,2008-10-17,05:58:01
39.936431,116.347499,0,273,39738.2486458333,2008-10-17,05:58:03
39.936422,116.34748,0,280,39738.2486689815,2008-10-17,05:58:05
39.936407,116.347475,0,281,39738.2486921296,2008-10-17,05:58:07
39.936391,116.347492,0,282,39738.2487152778,2008-10-17,05:58:09
39.93639,116.3475,0,282,39738.2487384259,2008-10-17,05:58:11
39.936463,116.347711,0,280,39738.2487615741,2008-10-17,05:58:13
39.936527,116.347769,0,279,39738.2487847222,2008-10-17,05:58:15
39.936573,116.347798,0,279,39738.2488078704,2008-10-17,05:58:17
39.93659,116.347817,0,279,39738.2488310185,2008-10-17,05:58:19
39.936622,116.3478,0,279,39738.2488541667,2008-10-17,05:58:21
39.936636,116.347807,0,279,39738.2488773148,2008-10-17,05:58:23
39.936648,116.347855,0,279,39738.248900463,2008-10-17,05:58:25
39.936669,116.347893,0,279,39738.2489236111,2008-10-17,05:58:27
39.936641,116.347921,0,279,39738.2489467593,2008-10-17,05:58:29
39.936639,116.347935,0,280,39738.2489699074,2008-10-17,05:58:31
39.936633,116.347971,0,280,39738.2489930556,2008-10-17,05:58:33
39.936647,116.348002,0,279,39738.2490162037,2008-10-17,05:58:35
39.936614,116.348026,0,279,39738.2490393519,2008-10-17,05:58:37
39.936617,116.348076,0,279,39738.2490625,2008-10-17,05:58:39
39.93661,116.348111,0,279,39738.2490856481,2008-10-17,05:58:41
39.936566,116.34811,0,280,39738.2491087963,2008-10-17,05:58:43
39.936567,116.348176,0,280,39738.2491319444,2008-10-17,05:58:45
39.936561,116.348217,0,280,39738.2491550926,2008-10-17,05:58:47
39.936548,116.348231,0,280,39738.2491782407,2008-10-17,05:58:49
39.936533,116.348249,0,281,39738.2492013889,2008-10-17,05:58:51
39.936489,116.348288,0,282,39738.249224537,2008-10-17,05:58:53
39.936477,116.348324,0,281,39738.2492476852,2008-10-17,05:58:55
39.936467,116.348342,0,282,39738.2492708333,2008-10-17,05:58:57
39.936414,116.34837,0,282,39738.2492939815,2008-10-17,05:58:59
39.936388,116.348383,0,281,39738.2493171296,2008-10-17,05:59:01
39.936353,116.348385,0,280,39738.2493402778,2008-10-17,05:59:03
39.936343,116.348407,0,282,39738.2493634259,2008-10-17,05:59:05
39.936306,116.348405,0,281,39738.2493865741,2008-10-17,05:59:07
39.936266,116.348385,0,283,39738.2494097222,2008-10-17,05:59:09
39.936244,116.348383,0,288,39738.2494328704,2008-10-17,05:59:11
39.936226,116.348418,0,287,39738.2494560185,2008-10-17,05:59:13
39.936201,116.348427,0,288,39738.2494791667,2008-10-17,05:59:15
39.936189,116.348436,0,290,39738.2495023148,2008-10-17,05:59:17
39.936171,116.348422,0,293,39738.249525463,2008-10-17,05:59:19
39.936155,116.348425,0,294,39738.2495486111,2008-10-17,05:59:21
39.936139,116.348425,0,293,39738.2495717593,2008-10-17,05:59:23
39.936131,116.348427,0,294,39738.2495949074,2008-10-17,05:59:25
39.936135,116.34843,0,295,39738.2496180556,2008-10-17,05:59:27
39.936131,116.348434,0,296,39738.2496412037,2008-10-17,05:59:29
39.936127,116.348435,0,296,39738.2496643519,2008-10-17,05:59:31
39.936125,116.348435,0,296,39738.2496875,2008-10-17,05:59:33
39.93616,116.348385,0,290,39738.2497106481,2008-10-17,05:59:35
39.936195,116.348399,0,285,39738.2497337963,2008-10-17,05:59:37
39.936209,116.348414,0,285,39738.2497569444,2008-10-17,05:59:39
39.936219,116.348431,0,285,39738.2497800926,2008-10-17,05:59:41
39.936249,116.348465,0,285,39738.2498032407,2008-10-17,05:59:43
39.936299,116.348569,0,283,39738.2498263889,2008-10-17,05:59:45
39.936309,116.348593,0,283,39738.249849537,2008-10-17,05:59:47
39.936333,116.348662,0,283,39738.2498726852,2008-10-17,05:59:49
39.936357,116.348715,0,281,39738.2498958333,2008-10-17,05:59:51
39.93638,116.348762,0,277,39738.2499189815,2008-10-17,05:59:53
39.936406,116.348855,0,272,39738.2499421296,2008-10-17,05:59:55
39.936415,116.348878,0,271,39738.2499652778,2008-10-17,05:59:57
39.936416,116.34889,0,270,39738.2499884259,2008-10-17,05:59:59
39.936417,116.34889,0,270,39738.2500115741,2008-10-17,06:00:01
39.936418,116.348891,0,270,39738.2500347222,2008-10-17,06:00:03
39.936417,116.34889,0,270,39738.2500578704,2008-10-17,06:00:05
39.936414,116.348891,0,269,39738.2500810185,2008-10-17,06:00:07
39.936413,116.348892,0,269,39738.2501041667,2008-10-17,06:00:09
39.936411,116.348893,0,269,39738.2501273148,2008-10-17,06:00:11
39.936409,116.348894,0,269,39738.250150463,2008-10-17,06:00:13
39.936406,116.348894,0,269,39738.2501736111,2008-10-17,06:00:15
39.936402,116.348895,0,269,39738.2501967593,2008-10-17,06:00:17
39.936397,116.348896,0,269,39738.2502199074,2008-10-17,06:00:19
39.936395,116.348896,0,269,39738.2502430556,2008-10-17,06:00:21
39.936394,116.348896,0,269,39738.2502662037,2008-10-17,06:00:23
39.936391,116.348896,0,269,39738.2502893518,2008-10-17,06:00:25
39.936387,116.348897,0,269,39738.2503125,2008-10-17,06:00:27
39.936413,116.348972,0,271,39738.2503356481,2008-10-17,06:00:29
39.936415,116.349006,0,269,39738.2503587963,2008-10-17,06:00:31
39.936418,116.349042,0,263,39738.2503819444,2008-10-17,06:00:33
39.936415,116.349074,0,259,39738.2504050926,2008-10-17,06:00:35
39.936414,116.349087,0,258,39738.2504282407,2008-10-17,06:00:37
39.936413,116.349087,0,257,39738.2504513889,2008-10-17,06:00:39
39.936404,116.349103,0,255,39738.250474537,2008-10-17,06:00:41
39.936382,116.349124,0,248,39738.2504976852,2008-10-17,06:00:43
39.936635,116.349201,0,143,39738.2520486111,2008-10-17,06:02:57
39.936663,116.349204,0,146,39738.2520717593,2008-10-17,06:02:59
39.93671,116.349197,0,150,39738.2520949074,2008-10-17,06:03:01
39.936754,116.349191,0,153,39738.2521180556,2008-10-17,06:03:03
39.936774,116.349191,0,156,39738.2521412037,2008-10-17,06:03:05
39.936785,116.349203,0,158,39738.2521643518,2008-10-17,06:03:07
39.936773,116.349216,0,152,39738.2521875,2008-10-17,06:03:09
39.936798,116.349218,0,153,39738.2522106481,2008-10-17,06:03:11
39.936824,116.349218,0,154,39738.2522337963,2008-10-17,06:03:13
39.936839,116.349232,0,158,39738.2522569444,2008-10-17,06:03:15
39.936865,116.349219,0,156,39738.2522800926,2008-10-17,06:03:17
39.936905,116.349213,0,163,39738.2523032407,2008-10-17,06:03:19
39.936925,116.349205,0,158,39738.2523263889,2008-10-17,06:03:21
39.936978,116.349162,0,152,39738.252349537,2008-10-17,06:03:23
39.937007,116.349158,0,151,39738.2523726852,2008-10-17,06:03:25
39.937073,116.349101,0,139,39738.2523958333,2008-10-17,06:03:27
39.937107,116.349086,0,136,39738.2524189815,2008-10-17,06:03:29
39.937131,116.349079,0,134,39738.2524421296,2008-10-17,06:03:31
39.937145,116.349084,0,136,39738.2524652778,2008-10-17,06:03:33
39.937163,116.349083,0,135,39738.2524884259,2008-10-17,06:03:35
39.937168,116.349084,0,137,39738.2525115741,2008-10-17,06:03:37
39.93719,116.349082,0,131,39738.2525347222,2008-10-17,06:03:39
39.937207,116.349073,0,126,39738.2525578704,2008-10-17,06:03:41
39.937229,116.349069,0,122,39738.2525810185,2008-10-17,06:03:43
39.937243,116.349068,0,120,39738.2526041667,2008-10-17,06:03:45
39.93726,116.34908,0,118,39738.2526273148,2008-10-17,06:03:47
39.937271,116.349079,0,114,39738.252650463,2008-10-17,06:03:49
39.93729,116.349079,0,112,39738.2526736111,2008-10-17,06:03:51
39.937309,116.349075,0,113,39738.2526967593,2008-10-17,06:03:53
39.937344,116.349067,0,116,39738.2527199074,2008-10-17,06:03:55
39.937366,116.349054,0,116,39738.2527430556,2008-10-17,06:03:57
39.937384,116.349043,0,116,39738.2527662037,2008-10-17,06:03:59
39.937405,116.349037,0,114,39738.2527893518,2008-10-17,06:04:01
39.937422,116.349035,0,113,39738.2528125,2008-10-17,06:04:03
39.937429,116.349032,0,112,39738.2528356481,2008-10-17,06:04:05
39.937451,116.34904,0,110,39738.2528587963,2008-10-17,06:04:07
39.937449,116.349047,0,108,39738.2528819444,2008-10-17,06:04:09
39.937468,116.349037,0,108,39738.2529050926,2008-10-17,06:04:11
39.937482,116.349054,0,106,39738.2529282407,2008-10-17,06:04:13
39.937504,116.349049,0,106,39738.2529513889,2008-10-17,06:04:15
39.937514,116.349038,0,106,39738.252974537,2008-10-17,06:04:17
39.937528,116.349054,0,106,39738.2529976852,2008-10-17,06:04:19
39.937537,116.349058,0,105,39738.2530208333,2008-10-17,06:04:21
39.937532,116.349071,0,105,39738.2530439815,2008-10-17,06:04:23
39.937542,116.349088,0,104,39738.2530671296,2008-10-17,06:04:25
39.93756,116.349096,0,103,39738.2530902778,2008-10-17,06:04:27
39.93757,116.349113,0,105,39738.2531134259,2008-10-17,06:04:29
39.937579,116.349125,0,107,39738.2531365741,2008-10-17,06:04:31
39.937602,116.34913,0,109,39738.2531597222,2008-10-17,06:04:33
39.937622,116.349128,0,108,39738.2531828704,2008-10-17,06:04:35
39.937623,116.349137,0,109,39738.2532060185,2008-10-17,06:04:37
39.937631,116.349148,0,109,39738.2532291667,2008-10-17,06:04:39
39.937642,116.349152,0,109,39738.2532523148,2008-10-17,06:04:41
39.937667,116.349135,0,105,39738.253275463,2008-10-17,06:04:43
39.937694,116.349118,0,102,39738.2532986111,2008-10-17,06:04:45
39.937729,116.3491,0,96,39738.2533217593,2008-10-17,06:04:47
39.937796,116.349031,0,89,39738.2533449074,2008-10-17,06:04:49
39.937823,116.349032,0,92,39738.2533680556,2008-10-17,06:04:51
39.937832,116.349053,0,92,39738.2533912037,2008-10-17,06:04:53
39.937848,116.349079,0,94,39738.2534143519,2008-10-17,06:04:55
39.937854,116.349084,0,95,39738.2534375,2008-10-17,06:04:57
39.937878,116.349108,0,96,39738.2534606481,2008-10-17,06:04:59
39.937897,116.349105,0,94,39738.2534837963,2008-10-17,06:05:01
39.937909,116.349108,0,94,39738.2535069444,2008-10-17,06:05:03
39.937926,116.34911,0,96,39738.2535300926,2008-10-17,06:05:05
39.937935,116.349117,0,97,39738.2535532407,2008-10-17,06:05:07
39.937948,116.34913,0,98,39738.2535763889,2008-10-17,06:05:09
39.937956,116.349137,0,98,39738.253599537,2008-10-17,06:05:11
39.937961,116.349146,0,99,39738.2536226852,2008-10-17,06:05:13
39.937956,116.349137,0,104,39738.2536458333,2008-10-17,06:05:15
39.937956,116.349129,0,108,39738.2536689815,2008-10-17,06:05:17
39.937957,116.349128,0,108,39738.2536921296,2008-10-17,06:05:19
39.937958,116.349128,0,108,39738.2537152778,2008-10-17,06:05:21
39.937961,116.349129,0,109,39738.2537384259,2008-10-17,06:05:23
39.937965,116.349128,0,109,39738.2537615741,2008-10-17,06:05:25
39.937974,116.349123,0,109,39738.2537847222,2008-10-17,06:05:27
39.937983,116.349115,0,110,39738.2538078704,2008-10-17,06:05:29
39.937988,116.349114,0,110,39738.2538310185,2008-10-17,06:05:31
39.938017,116.349051,0,107,39738.2538541667,2008-10-17,06:05:33
39.938032,116.349044,0,107,39738.2538773148,2008-10-17,06:05:35
39.938046,116.349034,0,107,39738.253900463,2008-10-17,06:05:37
39.938061,116.349018,0,107,39738.2539236111,2008-10-17,06:05:39
39.938073,116.349008,0,107,39738.2539467593,2008-10-17,06:05:41
39.938074,116.348999,0,106,39738.2539699074,2008-10-17,06:05:43
39.938086,116.348985,0,107,39738.2539930556,2008-10-17,06:05:45
39.938098,116.34897,0,107,39738.2540162037,2008-10-17,06:05:47
39.938103,116.348964,0,103,39738.2540393519,2008-10-17,06:05:49
39.938102,116.348965,0,102,39738.2540625,2008-10-17,06:05:51
39.938104,116.348969,0,103,39738.2540856482,2008-10-17,06:05:53
39.938117,116.348955,0,103,39738.2541087963,2008-10-17,06:05:55
39.938139,116.348932,0,102,39738.2541319444,2008-10-17,06:05:57
39.938161,116.348916,0,102,39738.2541550926,2008-10-17,06:05:59
39.938177,116.348898,0,102,39738.2541782407,2008-10-17,06:06:01
39.937919,116.348974,0,149,39738.2557986111,2008-10-17,06:08:21
39.937898,116.348963,0,151,39738.2558217593,2008-10-17,06:08:23
39.937881,116.34895,0,156,39738.2558449074,2008-10-17,06:08:25
39.93786,116.34896,0,158,39738.2558680556,2008-10-17,06:08:27
39.937837,116.348958,0,164,39738.2558912037,2008-10-17,06:08:29
39.937828,116.348953,0,168,39738.2559143519,2008-10-17,06:08:31
39.93782,116.348962,0,174,39738.2559375,2008-10-17,06:08:33
39.93781,116.348964,0,177,39738.2559606481,2008-10-17,06:08:35
39.937804,116.348966,0,180,39738.2559837963,2008-10-17,06:08:37
39.937735,116.348972,0,180,39738.2560069444,2008-10-17,06:08:39
39.937705,116.348958,0,182,39738.2560300926,2008-10-17,06:08:41
39.937665,116.34895,0,183,39738.2560532407,2008-10-17,06:08:43
39.93764,116.348946,0,185,39738.2560763889,2008-10-17,06:08:45
39.937605,116.348937,0,185,39738.256099537,2008-10-17,06:08:47
39.937581,116.34894,0,187,39738.2561226852,2008-10-17,06:08:49
39.937558,116.348966,0,189,39738.2561458333,2008-10-17,06:08:51
39.937536,116.348986,0,191,39738.2561689815,2008-10-17,06:08:53
39.937506,116.34901,0,193,39738.2561921296,2008-10-17,06:08:55
39.937462,116.349037,0,195,39738.2562152778,2008-10-17,06:08:57
39.937436,116.349058,0,198,39738.2562384259,2008-10-17,06:08:59
39.937415,116.349062,0,201,39738.2562615741,2008-10-17,06:09:01
39.937399,116.349077,0,205,39738.2562847222,2008-10-17,06:09:03
39.937378,116.349093,0,209,39738.2563078704,2008-10-17,06:09:05
39.937342,116.349106,0,214,39738.2563310185,2008-10-17,06:09:07
39.937319,116.349106,0,216,39738.2563541667,2008-10-17,06:09:09
39.937289,116.349119,0,219,39738.2563773148,2008-10-17,06:09:11
39.937272,116.349111,0,223,39738.256400463,2008-10-17,06:09:13
39.937285,116.349063,0,218,39738.2564236111,2008-10-17,06:09:15
39.937277,116.34901,0,212,39738.2564467593,2008-10-17,06:09:17
39.937262,116.348998,0,212,39738.2564699074,2008-10-17,06:09:19
39.937233,116.349006,0,214,39738.2564930556,2008-10-17,06:09:21
39.937203,116.349013,0,213,39738.2565162037,2008-10-17,06:09:23
39.937168,116.34903,0,209,39738.2565393519,2008-10-17,06:09:25
39.937143,116.349021,0,204,39738.2565625,2008-10-17,06:09:27
39.937113,116.349033,0,203,39738.2565856481,2008-10-17,06:09:29
39.937091,116.349036,0,197,39738.2566087963,2008-10-17,06:09:31
39.937068,116.349035,0,192,39738.2566319444,2008-10-17,06:09:33
39.937047,116.349039,0,191,39738.2566550926,2008-10-17,06:09:35
39.93702,116.349026,0,185,39738.2566782407,2008-10-17,06:09:37
39.936986,116.349,0,182,39738.2567013889,2008-10-17,06:09:39
39.936964,116.348978,0,184,39738.256724537,2008-10-17,06:09:41
39.936935,116.34898,0,181,39738.2567476852,2008-10-17,06:09:43
39.936897,116.348937,0,179,39738.2567708333,2008-10-17,06:09:45
39.936861,116.348932,0,169,39738.2567939815,2008-10-17,06:09:47
39.936833,116.348953,0,158,39738.2568171296,2008-10-17,06:09:49
39.936815,116.348953,0,147,39738.2568402778,2008-10-17,06:09:51
39.936783,116.348977,0,143,39738.2568634259,2008-10-17,06:09:53
39.936754,116.349002,0,138,39738.2568865741,2008-10-17,06:09:55
39.936731,116.349004,0,131,39738.2569097222,2008-10-17,06:09:57
39.936705,116.349004,0,126,39738.2569328704,2008-10-17,06:09:59
39.936671,116.349006,0,118,39738.2569560185,2008-10-17,06:10:01
39.936646,116.349008,0,116,39738.2569791667,2008-10-17,06:10:03
39.936621,116.349013,0,112,39738.2570023148,2008-10-17,06:10:05
39.936606,116.349012,0,110,39738.257025463,2008-10-17,06:10:07
39.936588,116.349025,0,108,39738.2570486111,2008-10-17,06:10:09
39.936582,116.349013,0,106,39738.2570717593,2008-10-17,06:10:11
39.936549,116.349027,0,104,39738.2570949074,2008-10-17,06:10:13
39.936541,116.349019,0,103,39738.2571180556,2008-10-17,06:10:15
39.936516,116.349026,0,104,39738.2571412037,2008-10-17,06:10:17
39.936508,116.349036,0,106,39738.2571643519,2008-10-17,06:10:19
39.936504,116.349033,0,105,39738.2571875,2008-10-17,06:10:21
39.936492,116.349025,0,104,39738.2572106481,2008-10-17,06:10:23
39.936475,116.349021,0,103,39738.2572337963,2008-10-17,06:10:25
39.936459,116.349017,0,102,39738.2572569444,2008-10-17,06:10:27
39.936433,116.349021,0,102,39738.2572800926,2008-10-17,06:10:29
39.936413,116.349034,0,102,39738.2573032407,2008-10-17,06:10:31
39.936392,116.349042,0,101,39738.2573263889,2008-10-17,06:10:33
39.936366,116.349047,0,100,39738.257349537,2008-10-17,06:10:35
39.936331,116.349075,0,100,39738.2573726852,2008-10-17,06:10:37
39.936325,116.349063,0,98,39738.2573958333,2008-10-17,06:10:39
39.936305,116.349077,0,100,39738.2574189815,2008-10-17,06:10:41
39.936291,116.349076,0,99,39738.2574421296,2008-10-17,06:10:43
39.93628,116.349069,0,98,39738.2574652778,2008-10-17,06:10:45
39.936271,116.349084,0,97,39738.2574884259,2008-10-17,06:10:47
39.936255,116.349087,0,97,39738.2575115741,2008-10-17,06:10:49
39.936238,116.349096,0,96,39738.2575347222,2008-10-17,06:10:51
39.936201,116.349106,0,96,39738.2575578704,2008-10-17,06:10:53
39.936176,116.349104,0,96,39738.2575810185,2008-10-17,06:10:55
39.936135,116.349098,0,97,39738.2576041667,2008-10-17,06:10:57
39.936102,116.349112,0,97,39738.2576273148,2008-10-17,06:10:59
39.936084,116.349099,0,95,39738.257650463,2008-10-17,06:11:01
39.936066,116.349096,0,93,39738.2576736111,2008-10-17,06:11:03
39.93604,116.3491,0,92,39738.2576967593,2008-10-17,06:11:05
39.936017,116.349102,0,90,39738.2577199074,2008-10-17,06:11:07
39.935983,116.349111,0,91,39738.2577430556,2008-10-17,06:11:09
39.93595,116.349109,0,91,39738.2577662037,2008-10-17,06:11:11
39.935919,116.349111,0,88,39738.2577893519,2008-10-17,06:11:13
39.935903,116.349115,0,90,39738.2578125,2008-10-17,06:11:15
39.935885,116.349099,0,91,39738.2578356481,2008-10-17,06:11:17
39.935862,116.349091,0,92,39738.2578587963,2008-10-17,06:11:19
39.93584,116.349082,0,93,39738.2578819444,2008-10-17,06:11:21
39.935818,116.349078,0,93,39738.2579050926,2008-10-17,06:11:23
39.935796,116.349092,0,95,39738.2579282407,2008-10-17,06:11:25
39.935766,116.349074,0,95,39738.2579513889,2008-10-17,06:11:27
39.935747,116.349078,0,96,39738.257974537,2008-10-17,06:11:29
39.935711,116.349082,0,98,39738.2579976852,2008-10-17,06:11:31
39.935695,116.349088,0,99,39738.2580208333,2008-10-17,06:11:33
39.93567,116.349081,0,100,39738.2580439815,2008-10-17,06:11:35
39.935664,116.349081,0,101,39738.2580671296,2008-10-17,06:11:37
39.935624,116.349066,0,105,39738.2580902778,2008-10-17,06:11:39
39.935591,116.349056,0,107,39738.2581134259,2008-10-17,06:11:41
39.935556,116.349069,0,108,39738.2581365741,2008-10-17,06:11:43
39.935531,116.349081,0,109,39738.2581597222,2008-10-17,06:11:45
39.935493,116.349076,0,110,39738.2581828704,2008-10-17,06:11:47
39.93547,116.34908,0,111,39738.2582060185,2008-10-17,06:11:49
39.935453,116.34908,0,111,39738.2582291667,2008-10-17,06:11:51
39.935421,116.349078,0,112,39738.2582523148,2008-10-17,06:11:53
39.935398,116.349082,0,112,39738.258275463,2008-10-17,06:11:55
39.935336,116.349073,0,114,39738.2582986111,2008-10-17,06:11:57
39.935323,116.349092,0,114,39738.2583217593,2008-10-17,06:11:59
39.935318,116.34912,0,114,39738.2583449074,2008-10-17,06:12:01
39.935292,116.349142,0,112,39738.2583680556,2008-10-17,06:12:03
39.935277,116.349142,0,110,39738.2583912037,2008-10-17,06:12:05
39.935258,116.349149,0,110,39738.2584143518,2008-10-17,06:12:07
39.935258,116.349148,0,111,39738.2584375,2008-10-17,06:12:09
39.935256,116.349148,0,111,39738.2584606481,2008-10-17,06:12:11
39.935256,116.349147,0,110,39738.2584837963,2008-10-17,06:12:13
39.935258,116.349147,0,110,39738.2585069444,2008-10-17,06:12:15
39.935259,116.349148,0,110,39738.2585300926,2008-10-17,06:12:17
39.935258,116.349148,0,110,39738.2585532407,2008-10-17,06:12:19
39.935247,116.349152,0,110,39738.2585763889,2008-10-17,06:12:21
39.935235,116.349156,0,110,39738.258599537,2008-10-17,06:12:23
39.935228,116.349171,0,110,39738.2586226852,2008-10-17,06:12:25
39.935213,116.349162,0,110,39738.2586458333,2008-10-17,06:12:27
39.935197,116.34915,0,110,39738.2586689815,2008-10-17,06:12:29
39.935183,116.349142,0,110,39738.2586921296,2008-10-17,06:12:31
39.935167,116.349145,0,110,39738.2587152778,2008-10-17,06:12:33
39.935144,116.349149,0,111,39738.2587384259,2008-10-17,06:12:35
39.935128,116.349176,0,111,39738.2587615741,2008-10-17,06:12:37
39.935098,116.3492,0,111,39738.2587847222,2008-10-17,06:12:39
39.935077,116.349208,0,111,39738.2588078704,2008-10-17,06:12:41
39.935055,116.349217,0,112,39738.2588310185,2008-10-17,06:12:43
39.93504,116.349228,0,112,39738.2588541667,2008-10-17,06:12:45
39.935033,116.349217,0,111,39738.2588773148,2008-10-17,06:12:47
39.935016,116.349216,0,111,39738.258900463,2008-10-17,06:12:49
39.934988,116.349215,0,111,39738.2589236111,2008-10-17,06:12:51
39.934964,116.349209,0,110,39738.2589467593,2008-10-17,06:12:53
39.934908,116.349207,0,107,39738.2589699074,2008-10-17,06:12:55
39.934878,116.349216,0,108,39738.2589930556,2008-10-17,06:12:57
39.934861,116.349214,0,108,39738.2590162037,2008-10-17,06:12:59
39.934857,116.349223,0,108,39738.2590393518,2008-10-17,06:13:01
39.934846,116.349234,0,107,39738.2590625,2008-10-17,06:13:03
39.934834,116.349232,0,107,39738.2590856481,2008-10-17,06:13:05
39.934823,116.349234,0,107,39738.2591087963,2008-10-17,06:13:07
39.934813,116.349237,0,106,39738.2591319444,2008-10-17,06:13:09
39.934803,116.349246,0,106,39738.2591550926,2008-10-17,06:13:11
39.934716,116.349247,0,113,39738.2591782407,2008-10-17,06:13:13
39.934666,116.349228,0,122,39738.2592013889,2008-10-17,06:13:15
39.934648,116.349226,0,122,39738.259224537,2008-10-17,06:13:17
39.934628,116.349234,0,123,39738.2592476852,2008-10-17,06:13:19
39.93461,116.349236,0,123,39738.2592708333,2008-10-17,06:13:21
39.934589,116.349217,0,124,39738.2592939815,2008-10-17,06:13:23
39.934579,116.349223,0,124,39738.2593171296,2008-10-17,06:13:25
39.934515,116.349225,0,123,39738.2593402778,2008-10-17,06:13:27
39.934503,116.349224,0,124,39738.2593634259,2008-10-17,06:13:29
39.934472,116.349225,0,124,39738.2593865741,2008-10-17,06:13:31
39.934455,116.34922,0,125,39738.2594097222,2008-10-17,06:13:33
39.934412,116.349242,0,122,39738.2594328704,2008-10-17,06:13:35
39.934389,116.34924,0,123,39738.2594560185,2008-10-17,06:13:37
39.934377,116.349219,0,124,39738.2594791667,2008-10-17,06:13:39
39.934347,116.349193,0,126,39738.2595023148,2008-10-17,06:13:41
39.934348,116.349193,0,127,39738.259525463,2008-10-17,06:13:43
39.934354,116.34919,0,129,39738.2595486111,2008-10-17,06:13:45
39.934343,116.349196,0,129,39738.2595717593,2008-10-17,06:13:47
39.934336,116.349185,0,129,39738.2595949074,2008-10-17,06:13:49
39.93434,116.349169,0,129,39738.2596180556,2008-10-17,06:13:51
39.934341,116.349162,0,129,39738.2596412037,2008-10-17,06:13:53
39.934337,116.34916,0,128,39738.2596643518,2008-10-17,06:13:55
39.934338,116.349158,0,129,39738.2596875,2008-10-17,06:13:57
39.934321,116.349174,0,131,39738.2597106481,2008-10-17,06:13:59
39.93433,116.349168,0,131,39738.2597337963,2008-10-17,06:14:01
39.934318,116.349175,0,132,39738.2597569444,2008-10-17,06:14:03
39.934307,116.349181,0,133,39738.2597800926,2008-10-17,06:14:05
39.934309,116.349179,0,133,39738.2598032407,2008-10-17,06:14:07
39.934322,116.349177,0,133,39738.2598263889,2008-10-17,06:14:09
39.93432,116.349177,0,133,39738.259849537,2008-10-17,06:14:11
39.934343,116.34917,0,135,39738.2598726852,2008-10-17,06:14:13
39.934328,116.349162,0,136,39738.2598958333,2008-10-17,06:14:15
39.934338,116.349165,0,137,39738.2599189815,2008-10-17,06:14:17
39.934324,116.349168,0,138,39738.2599421296,2008-10-17,06:14:19
39.934306,116.349174,0,139,39738.2599652778,2008-10-17,06:14:21
39.934258,116.349186,0,140,39738.2599884259,2008-10-17,06:14:23
39.934215,116.349211,0,142,39738.2600115741,2008-10-17,06:14:25
39.934156,116.34924,0,144,39738.2600347222,2008-10-17,06:14:27
39.934115,116.349272,0,146,39738.2600578704,2008-10-17,06:14:29
39.934079,116.349299,0,147,39738.2600810185,2008-10-17,06:14:31
39.934054,116.349344,0,151,39738.2601041667,2008-10-17,06:14:33
39.934035,116.349345,0,152,39738.2601273148,2008-10-17,06:14:35
39.934004,116.349355,0,154,39738.260150463,2008-10-17,06:14:37
39.933964,116.349349,0,157,39738.2601736111,2008-10-17,06:14:39
39.933831,116.34934,0,162,39738.2601967593,2008-10-17,06:14:41
39.933777,116.349336,0,164,39738.2602199074,2008-10-17,06:14:43
39.933763,116.349327,0,165,39738.2602430556,2008-10-17,06:14:45
39.933746,116.349297,0,167,39738.2602662037,2008-10-17,06:14:47
39.933701,116.349327,0,169,39738.2602893518,2008-10-17,06:14:49
39.933699,116.349321,0,171,39738.2603125,2008-10-17,06:14:51
39.933703,116.349321,0,171,39738.2603356481,2008-10-17,06:14:53
39.933705,116.349322,0,171,39738.2603587963,2008-10-17,06:14:55
39.933703,116.349323,0,171,39738.2603819444,2008-10-17,06:14:57
39.933699,116.349324,0,171,39738.2604050926,2008-10-17,06:14:59
39.933698,116.349325,0,171,39738.2604282407,2008-10-17,06:15:01
39.93364,116.349401,0,172,39738.2604513889,2008-10-17,06:15:03
39.933596,116.349492,0,177,39738.260474537,2008-10-17,06:15:05
39.933582,116.349503,0,178,39738.2604976852,2008-10-17,06:15:07
39.933556,116.34957,0,179,39738.2605208333,2008-10-17,06:15:09
39.933536,116.349621,0,181,39738.2605439815,2008-10-17,06:15:11
39.933517,116.349641,0,181,39738.2605671296,2008-10-17,06:15:13
39.933509,116.349651,0,181,39738.2605902778,2008-10-17,06:15:15
39.933505,116.349651,0,181,39738.2606134259,2008-10-17,06:15:17
39.933505,116.349651,0,181,39738.2606365741,2008-10-17,06:15:19
39.933506,116.349651,0,181,39738.2606597222,2008-10-17,06:15:21
39.933506,116.349651,0,181,39738.2606828704,2008-10-17,06:15:23
39.933507,116.349651,0,181,39738.2607060185,2008-10-17,06:15:25
39.933506,116.349652,0,181,39738.2607291667,2008-10-17,06:15:27
39.933504,116.349653,0,181,39738.2607523148,2008-10-17,06:15:29
39.933502,116.349653,0,181,39738.260775463,2008-10-17,06:15:31
39.9335,116.349654,0,181,39738.2607986111,2008-10-17,06:15:33
39.933499,116.349654,0,181,39738.2608217593,2008-10-17,06:15:35
39.9335,116.349655,0,181,39738.2608449074,2008-10-17,06:15:37
39.9335,116.349655,0,181,39738.2608680556,2008-10-17,06:15:39
39.933476,116.349659,0,182,39738.2608912037,2008-10-17,06:15:41
39.933443,116.349656,0,185,39738.2609143518,2008-10-17,06:15:43
39.933417,116.34966,0,185,39738.2609375,2008-10-17,06:15:45
39.933395,116.349673,0,186,39738.2609606481,2008-10-17,06:15:47
39.933343,116.349698,0,187,39738.2609837963,2008-10-17,06:15:49
39.933308,116.349702,0,188,39738.2610069444,2008-10-17,06:15:51
39.933282,116.349701,0,190,39738.2610300926,2008-10-17,06:15:53
39.933286,116.349681,0,193,39738.2610532407,2008-10-17,06:15:55
39.933267,116.349702,0,191,39738.2610763889,2008-10-17,06:15:57
39.933263,116.349711,0,191,39738.261099537,2008-10-17,06:15:59
39.933266,116.349713,0,190,39738.2611226852,2008-10-17,06:16:01
39.933266,116.349712,0,190,39738.2611458333,2008-10-17,06:16:03
39.933255,116.349704,0,188,39738.2611689815,2008-10-17,06:16:05
39.933284,116.34962,0,191,39738.2611921296,2008-10-17,06:16:07
39.933289,116.349588,0,194,39738.2612152778,2008-10-17,06:16:09
39.9333,116.349585,0,196,39738.2612384259,2008-10-17,06:16:11
39.933351,116.349502,0,200,39738.2612615741,2008-10-17,06:16:13
39.933361,116.349474,0,205,39738.2612847222,2008-10-17,06:16:15
39.933357,116.349474,0,206,39738.2613078704,2008-10-17,06:16:17
39.933352,116.34946,0,207,39738.2613310185,2008-10-17,06:16:19
39.933345,116.349447,0,208,39738.2613541667,2008-10-17,06:16:21
39.93334,116.349441,0,211,39738.2613773148,2008-10-17,06:16:23
39.933349,116.349412,0,215,39738.261400463,2008-10-17,06:16:25
39.933365,116.349378,0,228,39738.2614236111,2008-10-17,06:16:27
39.933372,116.349347,0,234,39738.2614467593,2008-10-17,06:16:29
39.933371,116.349347,0,234,39738.2614699074,2008-10-17,06:16:31
39.93337,116.349347,0,234,39738.2614930556,2008-10-17,06:16:33
39.933369,116.349346,0,235,39738.2615162037,2008-10-17,06:16:35
39.933367,116.349346,0,235,39738.2615393519,2008-10-17,06:16:37
39.933365,116.349346,0,235,39738.2615625,2008-10-17,06:16:39
39.933363,116.349346,0,235,39738.2615856482,2008-10-17,06:16:41
39.933361,116.349345,0,235,39738.2616087963,2008-10-17,06:16:43
39.93336,116.349345,0,235,39738.2616319444,2008-10-17,06:16:45
39.933358,116.349345,0,235,39738.2616550926,2008-10-17,06:16:47
39.933356,116.349346,0,235,39738.2616782407,2008-10-17,06:16:49
39.933354,116.349345,0,235,39738.2617013889,2008-10-17,06:16:51
39.933351,116.349345,0,236,39738.261724537,2008-10-17,06:16:53
39.933359,116.349342,0,237,39738.2617476852,2008-10-17,06:16:55
39.933351,116.349344,0,239,39738.2617708333,2008-10-17,06:16:57
39.933349,116.349333,0,242,39738.2617939815,2008-10-17,06:16:59
39.933337,116.349334,0,244,39738.2618171296,2008-10-17,06:17:01
39.933331,116.349313,0,245,39738.2618402778,2008-10-17,06:17:03
39.933322,116.349308,0,248,39738.2618634259,2008-10-17,06:17:05
39.933316,116.34931,0,249,39738.2618865741,2008-10-17,06:17:07
39.933314,116.349308,0,251,39738.2619097222,2008-10-17,06:17:09
39.933328,116.349286,0,254,39738.2619328704,2008-10-17,06:17:11
39.933399,116.349204,0,257,39738.2619560185,2008-10-17,06:17:13
39.933391,116.349186,0,258,39738.2619791667,2008-10-17,06:17:15
39.933438,116.349156,0,260,39738.2620023148,2008-10-17,06:17:17
39.933441,116.349166,0,259,39738.262025463,2008-10-17,06:17:19
39.933449,116.349175,0,256,39738.2620486111,2008-10-17,06:17:21
39.933468,116.349167,0,256,39738.2620717593,2008-10-17,06:17:23
39.933546,116.349117,0,258,39738.2620949074,2008-10-17,06:17:25
39.933594,116.349083,0,258,39738.2621180556,2008-10-17,06:17:27
39.933579,116.349096,0,255,39738.2621412037,2008-10-17,06:17:29
39.933607,116.34908,0,253,39738.2621643519,2008-10-17,06:17:31
39.933591,116.349099,0,250,39738.2621875,2008-10-17,06:17:33
39.933545,116.349122,0,250,39738.2622106481,2008-10-17,06:17:35
39.933522,116.349153,0,245,39738.2622337963,2008-10-17,06:17:37
39.93349,116.349198,0,240,39738.2622569444,2008-10-17,06:17:39
39.933481,116.349227,0,235,39738.2622800926,2008-10-17,06:17:41
39.933481,116.349236,0,234,39738.2623032407,2008-10-17,06:17:43
39.933484,116.349241,0,235,39738.2623263889,2008-10-17,06:17:45
39.933495,116.349245,0,235,39738.262349537,2008-10-17,06:17:47
39.933498,116.349249,0,235,39738.2623726852,2008-10-17,06:17:49
39.933497,116.349243,0,236,39738.2623958333,2008-10-17,06:17:51
39.933485,116.349239,0,237,39738.2624189815,2008-10-17,06:17:53
39.933467,116.349239,0,237,39738.2624421296,2008-10-17,06:17:55
39.933431,116.349229,0,239,39738.2624652778,2008-10-17,06:17:57
39.933399,116.349209,0,239,39738.2624884259,2008-10-17,06:17:59
39.933336,116.349271,0,238,39738.2625115741,2008-10-17,06:18:01
39.93328,116.349296,0,236,39738.2625347222,2008-10-17,06:18:03
39.93322,116.349313,0,234,39738.2625578704,2008-10-17,06:18:05
39.933175,116.349317,0,233,39738.2625810185,2008-10-17,06:18:07
39.933136,116.349322,0,231,39738.2626041667,2008-10-17,06:18:09
39.93307,116.349336,0,227,39738.2626273148,2008-10-17,06:18:11
39.933013,116.349356,0,224,39738.262650463,2008-10-17,06:18:13
39.932965,116.34937,0,221,39738.2626736111,2008-10-17,06:18:15
39.932923,116.349371,0,220,39738.2626967593,2008-10-17,06:18:17
39.932872,116.349387,0,217,39738.2627199074,2008-10-17,06:18:19
39.932833,116.349395,0,215,39738.2627430556,2008-10-17,06:18:21
39.932768,116.349409,0,214,39738.2627662037,2008-10-17,06:18:23
39.93274,116.349407,0,212,39738.2627893519,2008-10-17,06:18:25
39.932703,116.349405,0,210,39738.2628125,2008-10-17,06:18:27
39.932677,116.34939,0,209,39738.2628356481,2008-10-17,06:18:29
39.932562,116.349382,0,209,39738.2628587963,2008-10-17,06:18:31
39.932497,116.349384,0,209,39738.2628819444,2008-10-17,06:18:33
39.932459,116.349381,0,207,39738.2629050926,2008-10-17,06:18:35
39.932435,116.349377,0,205,39738.2629282407,2008-10-17,06:18:37
39.932406,116.349371,0,204,39738.2629513889,2008-10-17,06:18:39
39.932348,116.349374,0,202,39738.262974537,2008-10-17,06:18:41
39.932319,116.349366,0,201,39738.2629976852,2008-10-17,06:18:43
39.932292,116.349368,0,199,39738.2630208333,2008-10-17,06:18:45
39.932264,116.349363,0,198,39738.2630439815,2008-10-17,06:18:47
39.932229,116.349366,0,196,39738.2630671296,2008-10-17,06:18:49
39.932198,116.349371,0,195,39738.2630902778,2008-10-17,06:18:51
39.932193,116.34934,0,194,39738.2631134259,2008-10-17,06:18:53
39.932171,116.349328,0,193,39738.2631365741,2008-10-17,06:18:55
39.932153,116.349311,0,191,39738.2631597222,2008-10-17,06:18:57
39.932126,116.349305,0,190,39738.2631828704,2008-10-17,06:18:59
39.932111,116.349287,0,188,39738.2632060185,2008-10-17,06:19:01
39.932091,116.349283,0,188,39738.2632291667,2008-10-17,06:19:03
39.932052,116.349293,0,187,39738.2632523148,2008-10-17,06:19:05
39.932016,116.349299,0,186,39738.263275463,2008-10-17,06:19:07
39.931986,116.349292,0,185,39738.2632986111,2008-10-17,06:19:09
39.931946,116.349298,0,184,39738.2633217593,2008-10-17,06:19:11
39.931922,116.349277,0,185,39738.2633449074,2008-10-17,06:19:13
39.931878,116.349264,0,185,39738.2633680556,2008-10-17,06:19:15
39.931858,116.349252,0,185,39738.2633912037,2008-10-17,06:19:17
39.931835,116.349241,0,185,39738.2634143519,2008-10-17,06:19:19
39.9318,116.349246,0,184,39738.2634375,2008-10-17,06:19:21
39.931768,116.349242,0,184,39738.2634606481,2008-10-17,06:19:23
39.931742,116.349243,0,184,39738.2634837963,2008-10-17,06:19:25
39.931716,116.349246,0,183,39738.2635069444,2008-10-17,06:19:27
39.931706,116.349236,0,182,39738.2635300926,2008-10-17,06:19:29
39.931675,116.349237,0,181,39738.2635532407,2008-10-17,06:19:31
39.931658,116.34923,0,181,39738.2635763889,2008-10-17,06:19:33
39.931614,116.349237,0,181,39738.263599537,2008-10-17,06:19:35
39.931599,116.349232,0,181,39738.2636226852,2008-10-17,06:19:37
39.931557,116.349238,0,179,39738.2636458333,2008-10-17,06:19:39
39.931536,116.349241,0,178,39738.2636689815,2008-10-17,06:19:41
39.931546,116.349163,0,184,39738.2636921296,2008-10-17,06:19:43
39.931497,116.349203,0,186,39738.2637152778,2008-10-17,06:19:45
39.931485,116.349188,0,186,39738.2637384259,2008-10-17,06:19:47
39.931503,116.349208,0,191,39738.2637615741,2008-10-17,06:19:49
39.931492,116.349162,0,198,39738.2637847222,2008-10-17,06:19:51
39.931443,116.349243,0,200,39738.2638078704,2008-10-17,06:19:53
39.931407,116.349214,0,203,39738.2638310185,2008-10-17,06:19:55
39.931383,116.349214,0,202,39738.2638541667,2008-10-17,06:19:57
39.931383,116.349209,0,205,39738.2638773148,2008-10-17,06:19:59
39.931358,116.349222,0,206,39738.263900463,2008-10-17,06:20:01
39.931347,116.349212,0,212,39738.2639236111,2008-10-17,06:20:03
39.93132,116.349211,0,215,39738.2639467593,2008-10-17,06:20:05
39.931216,116.349527,0,134,39738.2658217593,2008-10-17,06:22:47
39.931247,116.349595,0,138,39738.2658449074,2008-10-17,06:22:49
39.931257,116.34961,0,140,39738.2658680556,2008-10-17,06:22:51
39.931247,116.349624,0,142,39738.2658912037,2008-10-17,06:22:53
39.931257,116.349636,0,146,39738.2659143518,2008-10-17,06:22:55
39.931253,116.349637,0,145,39738.2659375,2008-10-17,06:22:57
39.931247,116.34966,0,146,39738.2659606481,2008-10-17,06:22:59
39.931243,116.349677,0,149,39738.2659837963,2008-10-17,06:23:01
39.931241,116.349686,0,152,39738.2660069444,2008-10-17,06:23:03
39.93124,116.349704,0,156,39738.2660300926,2008-10-17,06:23:05
39.931241,116.349704,0,156,39738.2660532407,2008-10-17,06:23:07
39.931247,116.349712,0,155,39738.2660763889,2008-10-17,06:23:09
39.931255,116.349715,0,155,39738.266099537,2008-10-17,06:23:11
39.931263,116.349713,0,156,39738.2661226852,2008-10-17,06:23:13
39.931277,116.349722,0,158,39738.2661458333,2008-10-17,06:23:15
39.931285,116.349708,0,159,39738.2661689815,2008-10-17,06:23:17
39.931294,116.3497,0,159,39738.2661921296,2008-10-17,06:23:19
39.931308,116.349708,0,162,39738.2662152778,2008-10-17,06:23:21
39.931322,116.349709,0,165,39738.2662384259,2008-10-17,06:23:23
39.931326,116.349741,0,171,39738.2662615741,2008-10-17,06:23:25
39.931327,116.34977,0,178,39738.2662847222,2008-10-17,06:23:27
39.931336,116.349764,0,183,39738.2663078704,2008-10-17,06:23:29
39.931339,116.349742,0,187,39738.2663310185,2008-10-17,06:23:31
39.931353,116.349734,0,192,39738.2663541667,2008-10-17,06:23:33
39.931364,116.349732,0,195,39738.2663773148,2008-10-17,06:23:35
39.93139,116.349735,0,201,39738.266400463,2008-10-17,06:23:37
39.93139,116.349713,0,206,39738.2664236111,2008-10-17,06:23:39
39.931404,116.34971,0,209,39738.2664467593,2008-10-17,06:23:41
39.931415,116.349708,0,213,39738.2664699074,2008-10-17,06:23:43
39.931435,116.349705,0,216,39738.2664930556,2008-10-17,06:23:45
39.931452,116.349701,0,220,39738.2665162037,2008-10-17,06:23:47
39.931469,116.3497,0,224,39738.2665393518,2008-10-17,06:23:49
39.931493,116.349704,0,228,39738.2665625,2008-10-17,06:23:51
39.931513,116.349687,0,228,39738.2665856481,2008-10-17,06:23:53
39.931529,116.349684,0,231,39738.2666087963,2008-10-17,06:23:55
39.931551,116.349684,0,235,39738.2666319444,2008-10-17,06:23:57
39.93157,116.349672,0,239,39738.2666550926,2008-10-17,06:23:59
39.931591,116.349664,0,242,39738.2666782407,2008-10-17,06:24:01
39.931609,116.349661,0,244,39738.2667013889,2008-10-17,06:24:03
39.931633,116.349676,0,247,39738.266724537,2008-10-17,06:24:05
39.931669,116.349691,0,251,39738.2667476852,2008-10-17,06:24:07
39.931685,116.349707,0,254,39738.2667708333,2008-10-17,06:24:09
39.931699,116.349699,0,258,39738.2667939815,2008-10-17,06:24:11
39.93172,116.349697,0,261,39738.2668171296,2008-10-17,06:24:13
39.93175,116.349675,0,264,39738.2668402778,2008-10-17,06:24:15
39.931778,116.349701,0,266,39738.2668634259,2008-10-17,06:24:17
39.931803,116.349731,0,269,39738.2668865741,2008-10-17,06:24:19
39.931843,116.349725,0,273,39738.2669097222,2008-10-17,06:24:21
39.931868,116.349735,0,275,39738.2669328704,2008-10-17,06:24:23
39.931883,116.349742,0,279,39738.2669560185,2008-10-17,06:24:25
39.931916,116.349752,0,281,39738.2669791667,2008-10-17,06:24:27
39.931949,116.349774,0,280,39738.2670023148,2008-10-17,06:24:29
39.931976,116.349783,0,281,39738.267025463,2008-10-17,06:24:31
39.932012,116.349787,0,281,39738.2670486111,2008-10-17,06:24:33
39.932051,116.3498,0,280,39738.2670717593,2008-10-17,06:24:35
39.932077,116.349825,0,282,39738.2670949074,2008-10-17,06:24:37
39.932121,116.34983,0,279,39738.2671180556,2008-10-17,06:24:39
39.932153,116.349836,0,276,39738.2671412037,2008-10-17,06:24:41
39.93219,116.34985,0,275,39738.2671643518,2008-10-17,06:24:43
39.932234,116.34989,0,273,39738.2671875,2008-10-17,06:24:45
39.932268,116.349897,0,272,39738.2672106481,2008-10-17,06:24:47
39.932299,116.349922,0,270,39738.2672337963,2008-10-17,06:24:49
39.932325,116.349936,0,269,39738.2672569444,2008-10-17,06:24:51
39.932336,116.349965,0,275,39738.2672800926,2008-10-17,06:24:53
39.932356,116.349972,0,277,39738.2673032407,2008-10-17,06:24:55
39.932379,116.349977,0,274,39738.2673263889,2008-10-17,06:24:57
39.932411,116.349984,0,273,39738.267349537,2008-10-17,06:24:59
39.932447,116.349981,0,272,39738.2673726852,2008-10-17,06:25:01
39.932471,116.349994,0,274,39738.2673958333,2008-10-17,06:25:03
39.932495,116.350002,0,272,39738.2674189815,2008-10-17,06:25:05
39.932527,116.350009,0,270,39738.2674421296,2008-10-17,06:25:07
39.932548,116.350017,0,270,39738.2674652778,2008-10-17,06:25:09
39.932574,116.350022,0,269,39738.2674884259,2008-10-17,06:25:11
39.93261,116.350028,0,269,39738.2675115741,2008-10-17,06:25:13
39.932655,116.350021,0,270,39738.2675347222,2008-10-17,06:25:15
39.932689,116.350037,0,268,39738.2675578704,2008-10-17,06:25:17
39.932709,116.350041,0,269,39738.2675810185,2008-10-17,06:25:19
39.932737,116.350039,0,268,39738.2676041667,2008-10-17,06:25:21
39.932771,116.350045,0,267,39738.2676273148,2008-10-17,06:25:23
39.932799,116.350047,0,265,39738.267650463,2008-10-17,06:25:25
39.932828,116.350046,0,263,39738.2676736111,2008-10-17,06:25:27
39.932859,116.350044,0,259,39738.2676967593,2008-10-17,06:25:29
39.932897,116.350033,0,250,39738.2677199074,2008-10-17,06:25:31
39.93294,116.350012,0,239,39738.2677430556,2008-10-17,06:25:33
39.932988,116.349806,0,199,39738.2677662037,2008-10-17,06:25:35
39.93302,116.349773,0,189,39738.2677893518,2008-10-17,06:25:37
39.933053,116.349748,0,180,39738.2678125,2008-10-17,06:25:39
39.933097,116.349757,0,174,39738.2678356481,2008-10-17,06:25:41
39.933127,116.349769,0,166,39738.2678587963,2008-10-17,06:25:43
39.933165,116.349769,0,161,39738.2678819444,2008-10-17,06:25:45
39.933187,116.349792,0,161,39738.2679050926,2008-10-17,06:25:47
39.933218,116.349812,0,158,39738.2679282407,2008-10-17,06:25:49
39.933241,116.349817,0,153,39738.2679513889,2008-10-17,06:25:51
39.933273,116.349824,0,152,39738.267974537,2008-10-17,06:25:53
39.933299,116.349839,0,150,39738.2679976852,2008-10-17,06:25:55
39.933316,116.349846,0,150,39738.2680208333,2008-10-17,06:25:57
39.933341,116.349853,0,149,39738.2680439815,2008-10-17,06:25:59
39.933361,116.34986,0,147,39738.2680671296,2008-10-17,06:26:01
39.933385,116.349866,0,147,39738.2680902778,2008-10-17,06:26:03
39.933409,116.349871,0,146,39738.2681134259,2008-10-17,06:26:05
39.933419,116.349886,0,144,39738.2681365741,2008-10-17,06:26:07
39.933435,116.349893,0,144,39738.2681597222,2008-10-17,06:26:09
39.933451,116.349903,0,144,39738.2681828704,2008-10-17,06:26:11
39.933472,116.349911,0,143,39738.2682060185,2008-10-17,06:26:13
39.933486,116.349917,0,142,39738.2682291667,2008-10-17,06:26:15
39.933508,116.349926,0,142,39738.2682523148,2008-10-17,06:26:17
39.933539,116.349936,0,141,39738.268275463,2008-10-17,06:26:19
39.933552,116.349949,0,141,39738.2682986111,2008-10-17,06:26:21
39.933592,116.349956,0,141,39738.2683217593,2008-10-17,06:26:23
39.933617,116.349975,0,140,39738.2683449074,2008-10-17,06:26:25
39.933645,116.349989,0,140,39738.2683680556,2008-10-17,06:26:27
39.933671,116.35,0,141,39738.2683912037,2008-10-17,06:26:29
39.933698,116.349998,0,143,39738.2684143518,2008-10-17,06:26:31
39.93372,116.349997,0,144,39738.2684375,2008-10-17,06:26:33
39.933749,116.350006,0,145,39738.2684606481,2008-10-17,06:26:35
39.933779,116.349978,0,148,39738.2684837963,2008-10-17,06:26:37
39.933804,116.349977,0,149,39738.2685069444,2008-10-17,06:26:39
39.933829,116.349973,0,150,39738.2685300926,2008-10-17,06:26:41
39.93385,116.349964,0,150,39738.2685532407,2008-10-17,06:26:43
39.933878,116.349956,0,151,39738.2685763889,2008-10-17,06:26:45
39.933885,116.349803,0,142,39738.268599537,2008-10-17,06:26:47
39.933913,116.349804,0,142,39738.2686226852,2008-10-17,06:26:49
39.933937,116.349783,0,140,39738.2686458333,2008-10-17,06:26:51
39.933965,116.34978,0,138,39738.2686689815,2008-10-17,06:26:53
39.933996,116.349782,0,137,39738.2686921296,2008-10-17,06:26:55
39.934025,116.349785,0,138,39738.2687152778,2008-10-17,06:26:57
39.934056,116.349751,0,136,39738.2687384259,2008-10-17,06:26:59
39.93408,116.349737,0,134,39738.2687615741,2008-10-17,06:27:01
39.934105,116.349713,0,133,39738.2687847222,2008-10-17,06:27:03
39.934123,116.349708,0,131,39738.2688078704,2008-10-17,06:27:05
39.934147,116.349714,0,132,39738.2688310185,2008-10-17,06:27:07
39.934183,116.349733,0,133,39738.2688541667,2008-10-17,06:27:09
39.934209,116.349747,0,134,39738.2688773148,2008-10-17,06:27:11
39.934232,116.349757,0,136,39738.268900463,2008-10-17,06:27:13
39.934265,116.349769,0,137,39738.2689236111,2008-10-17,06:27:15
39.934284,116.349766,0,138,39738.2689467593,2008-10-17,06:27:17
39.934305,116.349771,0,138,39738.2689699074,2008-10-17,06:27:19
39.934338,116.349784,0,141,39738.2689930556,2008-10-17,06:27:21
39.934364,116.349797,0,144,39738.2690162037,2008-10-17,06:27:23
39.934449,116.349897,0,143,39738.2690393519,2008-10-17,06:27:25
39.934465,116.34992,0,147,39738.2690625,2008-10-17,06:27:27
39.934474,116.349921,0,149,39738.2690856481,2008-10-17,06:27:29
39.934496,116.349931,0,149,39738.2691087963,2008-10-17,06:27:31
39.934521,116.349932,0,151,39738.2691319444,2008-10-17,06:27:33
39.934539,116.349931,0,154,39738.2691550926,2008-10-17,06:27:35
39.934567,116.349933,0,157,39738.2691782407,2008-10-17,06:27:37
39.934593,116.34994,0,161,39738.2692013889,2008-10-17,06:27:39
39.934615,116.349926,0,164,39738.269224537,2008-10-17,06:27:41
39.934644,116.34993,0,165,39738.2692476852,2008-10-17,06:27:43
39.934683,116.349924,0,165,39738.2692708333,2008-10-17,06:27:45
39.934709,116.349934,0,166,39738.2692939815,2008-10-17,06:27:47
39.934741,116.349938,0,168,39738.2693171296,2008-10-17,06:27:49
39.934777,116.349925,0,166,39738.2693402778,2008-10-17,06:27:51
39.934778,116.34992,0,171,39738.2693634259,2008-10-17,06:27:53
39.934799,116.349946,0,172,39738.2693865741,2008-10-17,06:27:55
39.934829,116.349945,0,172,39738.2694097222,2008-10-17,06:27:57
39.934852,116.349848,0,160,39738.2694328704,2008-10-17,06:27:59
39.934876,116.349827,0,157,39738.2694560185,2008-10-17,06:28:01
39.934893,116.349822,0,155,39738.2694791667,2008-10-17,06:28:03
39.934912,116.349812,0,156,39738.2695023148,2008-10-17,06:28:05
39.934951,116.349844,0,156,39738.269525463,2008-10-17,06:28:07
39.934989,116.349854,0,151,39738.2695486111,2008-10-17,06:28:09
39.935037,116.349863,0,143,39738.2695717593,2008-10-17,06:28:11
39.935094,116.349909,0,137,39738.2695949074,2008-10-17,06:28:13
39.935138,116.34993,0,134,39738.2696180556,2008-10-17,06:28:15
39.935171,116.34994,0,130,39738.2696412037,2008-10-17,06:28:17
39.935201,116.349948,0,130,39738.2696643519,2008-10-17,06:28:19
39.935226,116.349956,0,127,39738.2696875,2008-10-17,06:28:21
39.935245,116.349968,0,127,39738.2697106482,2008-10-17,06:28:23
39.935269,116.349964,0,125,39738.2697337963,2008-10-17,06:28:25
39.935297,116.349954,0,126,39738.2697569444,2008-10-17,06:28:27
39.935322,116.349923,0,121,39738.2697800926,2008-10-17,06:28:29
39.935335,116.349908,0,119,39738.2698032407,2008-10-17,06:28:31
39.93535,116.349907,0,120,39738.2698263889,2008-10-17,06:28:33
39.93537,116.349898,0,120,39738.269849537,2008-10-17,06:28:35
39.935391,116.349884,0,121,39738.2698726852,2008-10-17,06:28:37
39.935417,116.349866,0,120,39738.2698958333,2008-10-17,06:28:39
39.935432,116.349859,0,121,39738.2699189815,2008-10-17,06:28:41
39.935456,116.349858,0,120,39738.2699421296,2008-10-17,06:28:43
39.935481,116.349848,0,115,39738.2699652778,2008-10-17,06:28:45
39.935502,116.349855,0,115,39738.2699884259,2008-10-17,06:28:47
39.935526,116.349825,0,110,39738.2700115741,2008-10-17,06:28:49
39.935546,116.34981,0,110,39738.2700347222,2008-10-17,06:28:51
39.935566,116.349797,0,112,39738.2700578704,2008-10-17,06:28:53
39.935575,116.34979,0,114,39738.2700810185,2008-10-17,06:28:55
39.935585,116.349786,0,114,39738.2701041667,2008-10-17,06:28:57
39.935607,116.349778,0,116,39738.2701273148,2008-10-17,06:28:59
39.935663,116.34983,0,115,39738.270150463,2008-10-17,06:29:01
39.935714,116.34983,0,111,39738.2701736111,2008-10-17,06:29:03
39.935781,116.349881,0,110,39738.2701967593,2008-10-17,06:29:05
39.935809,116.349894,0,108,39738.2702199074,2008-10-17,06:29:07
39.935828,116.349917,0,113,39738.2702430556,2008-10-17,06:29:09
39.935861,116.34992,0,112,39738.2702662037,2008-10-17,06:29:11
39.935893,116.349909,0,109,39738.2702893519,2008-10-17,06:29:13
39.935909,116.349934,0,111,39738.2703125,2008-10-17,06:29:15
39.935924,116.349952,0,112,39738.2703356481,2008-10-17,06:29:17
39.935947,116.34993,0,112,39738.2703587963,2008-10-17,06:29:19
39.935972,116.349922,0,116,39738.2703819444,2008-10-17,06:29:21
39.935988,116.349917,0,117,39738.2704050926,2008-10-17,06:29:23
39.936028,116.349878,0,116,39738.2704282407,2008-10-17,06:29:25
39.93606,116.349896,0,116,39738.2704513889,2008-10-17,06:29:27
39.936081,116.349916,0,118,39738.270474537,2008-10-17,06:29:29
39.936101,116.349941,0,120,39738.2704976852,2008-10-17,06:29:31
39.936119,116.349947,0,121,39738.2705208333,2008-10-17,06:29:33
39.936137,116.349947,0,124,39738.2705439815,2008-10-17,06:29:35
39.936157,116.349943,0,126,39738.2705671296,2008-10-17,06:29:37
39.936178,116.349947,0,128,39738.2705902778,2008-10-17,06:29:39
39.936209,116.349938,0,137,39738.2706134259,2008-10-17,06:29:41
39.93623,116.349931,0,143,39738.2706365741,2008-10-17,06:29:43
39.936258,116.349931,0,145,39738.2706597222,2008-10-17,06:29:45
39.936293,116.349912,0,145,39738.2706828704,2008-10-17,06:29:47
39.936311,116.349906,0,145,39738.2707060185,2008-10-17,06:29:49
39.93633,116.349887,0,146,39738.2707291667,2008-10-17,06:29:51
39.936345,116.349888,0,148,39738.2707523148,2008-10-17,06:29:53
39.936364,116.349925,0,149,39738.270775463,2008-10-17,06:29:55
39.936387,116.34995,0,151,39738.2707986111,2008-10-17,06:29:57
39.936398,116.349942,0,149,39738.2708217593,2008-10-17,06:29:59
39.936402,116.349942,0,150,39738.2708449074,2008-10-17,06:30:01
39.936407,116.349941,0,152,39738.2708680556,2008-10-17,06:30:03
39.936411,116.349941,0,153,39738.2708912037,2008-10-17,06:30:05
39.936423,116.349942,0,156,39738.2709143519,2008-10-17,06:30:07
39.936427,116.349927,0,157,39738.2709375,2008-10-17,06:30:09
39.93642,116.349922,0,158,39738.2709606481,2008-10-17,06:30:11
39.936415,116.349921,0,161,39738.2709837963,2008-10-17,06:30:13
39.936416,116.349922,0,162,39738.2710069444,2008-10-17,06:30:15
39.93642,116.349931,0,162,39738.2710300926,2008-10-17,06:30:17
39.936425,116.349931,0,163,39738.2710532407,2008-10-17,06:30:19
39.936434,116.349934,0,163,39738.2710763889,2008-10-17,06:30:21
39.936441,116.349933,0,164,39738.271099537,2008-10-17,06:30:23
39.936444,116.349933,0,165,39738.2711226852,2008-10-17,06:30:25
39.936447,116.349933,0,167,39738.2711458333,2008-10-17,06:30:27
39.936452,116.349933,0,168,39738.2711689815,2008-10-17,06:30:29
39.936465,116.349929,0,161,39738.2711921296,2008-10-17,06:30:31
39.936491,116.349908,0,145,39738.2712152778,2008-10-17,06:30:33
39.936467,116.349907,0,123,39738.2712384259,2008-10-17,06:30:35
39.936468,116.349888,0,111,39738.2712615741,2008-10-17,06:30:37
39.936491,116.349888,0,101,39738.2712847222,2008-10-17,06:30:39
39.93652,116.34989,0,97,39738.2713078704,2008-10-17,06:30:41
39.936549,116.34989,0,93,39738.2713310185,2008-10-17,06:30:43
39.936572,116.349881,0,90,39738.2713541667,2008-10-17,06:30:45
39.936601,116.349879,0,86,39738.2713773148,2008-10-17,06:30:47
39.93663,116.349875,0,85,39738.271400463,2008-10-17,06:30:49
39.936649,116.34988,0,85,39738.2714236111,2008-10-17,06:30:51
39.936673,116.349876,0,83,39738.2714467593,2008-10-17,06:30:53
39.936689,116.349868,0,83,39738.2714699074,2008-10-17,06:30:55
39.936707,116.349852,0,80,39738.2714930556,2008-10-17,06:30:57
39.936728,116.349843,0,79,39738.2715162037,2008-10-17,06:30:59
39.936745,116.349855,0,82,39738.2715393519,2008-10-17,06:31:01
39.936769,116.349842,0,83,39738.2715625,2008-10-17,06:31:03
39.936788,116.349831,0,82,39738.2715856481,2008-10-17,06:31:05
39.936784,116.349784,0,81,39738.2716087963,2008-10-17,06:31:07
39.936806,116.349804,0,83,39738.2716319444,2008-10-17,06:31:09
39.936831,116.349817,0,84,39738.2716550926,2008-10-17,06:31:11
39.936854,116.349829,0,85,39738.2716782407,2008-10-17,06:31:13
39.936872,116.349828,0,88,39738.2717013889,2008-10-17,06:31:15
39.936887,116.349842,0,89,39738.271724537,2008-10-17,06:31:17
39.936903,116.34984,0,92,39738.2717476852,2008-10-17,06:31:19
39.936917,116.349833,0,95,39738.2717708333,2008-10-17,06:31:21
39.936952,116.349852,0,94,39738.2717939815,2008-10-17,06:31:23
39.936978,116.349859,0,96,39738.2718171296,2008-10-17,06:31:25
39.936994,116.34985,0,99,39738.2718402778,2008-10-17,06:31:27
39.937006,116.349845,0,100,39738.2718634259,2008-10-17,06:31:29
39.93703,116.349836,0,100,39738.2718865741,2008-10-17,06:31:31
39.937051,116.349825,0,102,39738.2719097222,2008-10-17,06:31:33
39.937073,116.349838,0,104,39738.2719328704,2008-10-17,06:31:35
39.9371,116.34985,0,110,39738.2719560185,2008-10-17,06:31:37
39.937126,116.349856,0,114,39738.2719791667,2008-10-17,06:31:39
39.937148,116.349856,0,118,39738.2720023148,2008-10-17,06:31:41
39.937172,116.349863,0,120,39738.272025463,2008-10-17,06:31:43
39.93719,116.349865,0,123,39738.2720486111,2008-10-17,06:31:45
39.937213,116.349866,0,125,39738.2720717593,2008-10-17,06:31:47
39.937236,116.34987,0,127,39738.2720949074,2008-10-17,06:31:49
39.937256,116.349871,0,130,39738.2721180556,2008-10-17,06:31:51
39.937277,116.349865,0,133,39738.2721412037,2008-10-17,06:31:53
39.937296,116.349875,0,137,39738.2721643519,2008-10-17,06:31:55
39.937316,116.349886,0,141,39738.2721875,2008-10-17,06:31:57
39.937336,116.349896,0,143,39738.2722106481,2008-10-17,06:31:59
39.9374,116.34983,0,120,39738.2722337963,2008-10-17,06:32:01
39.937418,116.349794,0,117,39738.2722569444,2008-10-17,06:32:03
39.93745,116.34977,0,104,39738.2722800926,2008-10-17,06:32:05
39.937473,116.34976,0,101,39738.2723032407,2008-10-17,06:32:07
39.937491,116.34976,0,101,39738.2723263889,2008-10-17,06:32:09
39.937515,116.349763,0,100,39738.272349537,2008-10-17,06:32:11
39.937542,116.349773,0,97,39738.2723726852,2008-10-17,06:32:13
39.937567,116.349767,0,96,39738.2723958333,2008-10-17,06:32:15
39.937599,116.349793,0,94,39738.2724189815,2008-10-17,06:32:17
39.937619,116.349809,0,92,39738.2724421296,2008-10-17,06:32:19
39.937632,116.349822,0,91,39738.2724652778,2008-10-17,06:32:21
39.937664,116.349858,0,90,39738.2724884259,2008-10-17,06:32:23
39.937665,116.349867,0,90,39738.2725115741,2008-10-17,06:32:25
39.937663,116.349864,0,88,39738.2725347222,2008-10-17,06:32:27
39.937665,116.349864,0,88,39738.2725578704,2008-10-17,06:32:29
39.937668,116.349865,0,88,39738.2725810185,2008-10-17,06:32:31
39.937677,116.349853,0,88,39738.2726041667,2008-10-17,06:32:33
39.937692,116.349847,0,86,39738.2726273148,2008-10-17,06:32:35
39.937709,116.349868,0,86,39738.272650463,2008-10-17,06:32:37
39.937716,116.349882,0,86,39738.2726736111,2008-10-17,06:32:39
39.937716,116.349883,0,84,39738.2726967593,2008-10-17,06:32:41
39.937715,116.349883,0,84,39738.2727199074,2008-10-17,06:32:43
39.937713,116.349883,0,84,39738.2727430556,2008-10-17,06:32:45
39.937714,116.349883,0,84,39738.2727662037,2008-10-17,06:32:47
39.937735,116.349885,0,85,39738.2727893519,2008-10-17,06:32:49
39.937762,116.349879,0,87,39738.2728125,2008-10-17,06:32:51
39.937784,116.349884,0,89,39738.2728356481,2008-10-17,06:32:53
39.937803,116.349922,0,94,39738.2728587963,2008-10-17,06:32:55
39.937832,116.349934,0,95,39738.2728819444,2008-10-17,06:32:57
39.937853,116.349945,0,99,39738.2729050926,2008-10-17,06:32:59
39.937859,116.349947,0,101,39738.2729282407,2008-10-17,06:33:01
39.937877,116.349946,0,103,39738.2729513889,2008-10-17,06:33:03
39.937928,116.349976,0,99,39738.272974537,2008-10-17,06:33:05
39.93796,116.349987,0,98,39738.2729976852,2008-10-17,06:33:07
39.937983,116.349993,0,96,39738.2730208333,2008-10-17,06:33:09
39.938003,116.349994,0,96,39738.2730439815,2008-10-17,06:33:11
39.938021,116.349993,0,94,39738.2730671296,2008-10-17,06:33:13
39.938046,116.349994,0,93,39738.2730902778,2008-10-17,06:33:15
39.938068,116.349999,0,97,39738.2731134259,2008-10-17,06:33:17
39.938086,116.350009,0,98,39738.2731365741,2008-10-17,06:33:19
39.938103,116.350017,0,99,39738.2731597222,2008-10-17,06:33:21
39.938122,116.350017,0,103,39738.2731828704,2008-10-17,06:33:23
39.938137,116.350024,0,103,39738.2732060185,2008-10-17,06:33:25
39.938154,116.350028,0,106,39738.2732291667,2008-10-17,06:33:27
39.938159,116.350061,0,110,39738.2732523148,2008-10-17,06:33:29
39.938164,116.350092,0,114,39738.273275463,2008-10-17,06:33:31
39.938195,116.350108,0,113,39738.2732986111,2008-10-17,06:33:33
39.938252,116.350068,0,97,39738.2733217593,2008-10-17,06:33:35
39.938277,116.35007,0,90,39738.2733449074,2008-10-17,06:33:37
39.938295,116.350081,0,88,39738.2733680556,2008-10-17,06:33:39
39.93831,116.350088,0,83,39738.2733912037,2008-10-17,06:33:41
39.93833,116.350103,0,81,39738.2734143519,2008-10-17,06:33:43
39.938348,116.350109,0,80,39738.2734375,2008-10-17,06:33:45
39.938365,116.350124,0,80,39738.2734606481,2008-10-17,06:33:47
39.938379,116.35013,0,80,39738.2734837963,2008-10-17,06:33:49
39.938386,116.350149,0,78,39738.2735069444,2008-10-17,06:33:51
39.938412,116.350193,0,79,39738.2735300926,2008-10-17,06:33:53
39.938437,116.350216,0,78,39738.2735532407,2008-10-17,06:33:55
39.938449,116.350231,0,78,39738.2735763889,2008-10-17,06:33:57
39.938445,116.350256,0,73,39738.273599537,2008-10-17,06:33:59
39.938461,116.350278,0,73,39738.2736226852,2008-10-17,06:34:01
39.938488,116.350324,0,74,39738.2736458333,2008-10-17,06:34:03
39.938505,116.350354,0,76,39738.2736689815,2008-10-17,06:34:05
39.938522,116.350371,0,76,39738.2736921296,2008-10-17,06:34:07
39.938543,116.350383,0,74,39738.2737152778,2008-10-17,06:34:09
39.938564,116.350405,0,74,39738.2737384259,2008-10-17,06:34:11
39.938576,116.350449,0,76,39738.2737615741,2008-10-17,06:34:13
39.938598,116.350476,0,74,39738.2737847222,2008-10-17,06:34:15
39.938614,116.350495,0,74,39738.2738078704,2008-10-17,06:34:17
39.938626,116.350509,0,73,39738.2738310185,2008-10-17,06:34:19
39.938629,116.350558,0,76,39738.2738541667,2008-10-17,06:34:21
39.938642,116.350571,0,75,39738.2738773148,2008-10-17,06:34:23
39.938649,116.350604,0,76,39738.273900463,2008-10-17,06:34:25
39.938658,116.350623,0,72,39738.2739236111,2008-10-17,06:34:27
39.938676,116.35064,0,71,39738.2739467593,2008-10-17,06:34:29
39.938698,116.350665,0,72,39738.2739699074,2008-10-17,06:34:31
39.938717,116.35069,0,74,39738.2739930556,2008-10-17,06:34:33
39.938717,116.350734,0,78,39738.2740162037,2008-10-17,06:34:35
39.938714,116.35075,0,78,39738.2740393518,2008-10-17,06:34:37
39.938732,116.35077,0,79,39738.2740625,2008-10-17,06:34:39
39.938745,116.350793,0,80,39738.2740856481,2008-10-17,06:34:41
39.938768,116.350802,0,79,39738.2741087963,2008-10-17,06:34:43
39.938785,116.350802,0,75,39738.2741319444,2008-10-17,06:34:45
39.938794,116.350798,0,72,39738.2741550926,2008-10-17,06:34:47
39.938834,116.350776,0,83,39738.2741782407,2008-10-17,06:34:49
39.938831,116.350753,0,81,39738.2742013889,2008-10-17,06:34:51
39.938824,116.350753,0,83,39738.274224537,2008-10-17,06:34:53
39.938828,116.350726,0,83,39738.2742476852,2008-10-17,06:34:55
39.938809,116.350718,0,86,39738.2742708333,2008-10-17,06:34:57
39.938812,116.35068,0,86,39738.2742939815,2008-10-17,06:34:59
39.938811,116.350662,0,85,39738.2743171296,2008-10-17,06:35:01
39.938812,116.350661,0,85,39738.2743402778,2008-10-17,06:35:03
39.938821,116.350656,0,85,39738.2743634259,2008-10-17,06:35:05
39.938831,116.350648,0,86,39738.2743865741,2008-10-17,06:35:07
39.938839,116.350641,0,87,39738.2744097222,2008-10-17,06:35:09
39.938892,116.350594,0,94,39738.2744328704,2008-10-17,06:35:11
39.93891,116.350593,0,98,39738.2744560185,2008-10-17,06:35:13
39.938931,116.350594,0,102,39738.2744791667,2008-10-17,06:35:15
39.938934,116.350593,0,103,39738.2745023148,2008-10-17,06:35:17
39.938937,116.350594,0,103,39738.274525463,2008-10-17,06:35:19
39.938942,116.350595,0,104,39738.2745486111,2008-10-17,06:35:21
39.938947,116.350596,0,106,39738.2745717593,2008-10-17,06:35:23
39.939022,116.350927,0,103,39738.2759143518,2008-10-17,06:37:19
39.939021,116.350966,0,102,39738.2759375,2008-10-17,06:37:21
39.93903,116.350993,0,103,39738.2759606481,2008-10-17,06:37:23
39.939026,116.35102,0,101,39738.2759837963,2008-10-17,06:37:25
39.93903,116.351039,0,104,39738.2760069444,2008-10-17,06:37:27
39.939026,116.351071,0,107,39738.2760300926,2008-10-17,06:37:29
39.939023,116.351106,0,109,39738.2760532407,2008-10-17,06:37:31
39.939009,116.351129,0,107,39738.2760763889,2008-10-17,06:37:33
39.939012,116.351146,0,106,39738.276099537,2008-10-17,06:37:35
39.939018,116.351169,0,105,39738.2761226852,2008-10-17,06:37:37
39.939008,116.351194,0,104,39738.2761458333,2008-10-17,06:37:39
39.939011,116.351215,0,106,39738.2761689815,2008-10-17,06:37:41
39.939019,116.35124,0,107,39738.2761921296,2008-10-17,06:37:43
39.939031,116.351261,0,108,39738.2762152778,2008-10-17,06:37:45
39.939042,116.351278,0,109,39738.2762384259,2008-10-17,06:37:47
39.939006,116.351314,0,106,39738.2762615741,2008-10-17,06:37:49
39.939013,116.351338,0,107,39738.2762847222,2008-10-17,06:37:51
39.939034,116.35136,0,108,39738.2763078704,2008-10-17,06:37:53
39.939044,116.351388,0,110,39738.2763310185,2008-10-17,06:37:55
39.939051,116.351409,0,111,39738.2763541667,2008-10-17,06:37:57
39.93905,116.351434,0,112,39738.2763773148,2008-10-17,06:37:59
39.939031,116.351464,0,113,39738.276400463,2008-10-17,06:38:01
39.938972,116.351508,0,112,39738.2764236111,2008-10-17,06:38:03
39.938972,116.351531,0,113,39738.2764467593,2008-10-17,06:38:05
39.938945,116.351553,0,112,39738.2764699074,2008-10-17,06:38:07
39.9389,116.35162,0,108,39738.2764930556,2008-10-17,06:38:09
39.93889,116.351645,0,106,39738.2765162037,2008-10-17,06:38:11
39.938865,116.351684,0,104,39738.2765393518,2008-10-17,06:38:13
39.938884,116.351798,0,100,39738.2765625,2008-10-17,06:38:15
39.938858,116.351883,0,98,39738.2765856481,2008-10-17,06:38:17
39.938872,116.351919,0,98,39738.2766087963,2008-10-17,06:38:19
39.938877,116.351961,0,97,39738.2766319444,2008-10-17,06:38:21
39.938923,116.351982,0,99,39738.2766550926,2008-10-17,06:38:23
39.938947,116.35203,0,99,39738.2766782407,2008-10-17,06:38:25
39.938993,116.352076,0,99,39738.2767013889,2008-10-17,06:38:27
39.939003,116.352105,0,98,39738.276724537,2008-10-17,06:38:29
39.939021,116.352163,0,98,39738.2767476852,2008-10-17,06:38:31
39.939055,116.352241,0,95,39738.2767708333,2008-10-17,06:38:33
39.939098,116.352278,0,95,39738.2767939815,2008-10-17,06:38:35
39.939136,116.352314,0,96,39738.2768171296,2008-10-17,06:38:37
39.93918,116.35233,0,96,39738.2768402778,2008-10-17,06:38:39
39.939213,116.352342,0,96,39738.2768634259,2008-10-17,06:38:41
39.939232,116.352341,0,99,39738.2768865741,2008-10-17,06:38:43
39.939274,116.352327,0,104,39738.2769097222,2008-10-17,06:38:45
39.939307,116.352296,0,108,39738.2769328704,2008-10-17,06:38:47
39.939327,116.35226,0,109,39738.2769560185,2008-10-17,06:38:49
39.939341,116.352217,0,112,39738.2769791667,2008-10-17,06:38:51
39.939355,116.352174,0,116,39738.2770023148,2008-10-17,06:38:53
39.93936,116.352154,0,117,39738.277025463,2008-10-17,06:38:55
39.939359,116.352118,0,117,39738.2770486111,2008-10-17,06:38:57
39.939375,116.352077,0,115,39738.2770717593,2008-10-17,06:38:59
39.939374,116.352056,0,118,39738.2770949074,2008-10-17,06:39:01
39.939375,116.352032,0,125,39738.2771180556,2008-10-17,06:39:03
39.939385,116.352021,0,134,39738.2771412037,2008-10-17,06:39:05
39.939397,116.352001,0,138,39738.2771643519,2008-10-17,06:39:07
39.93938,116.351988,0,149,39738.2771875,2008-10-17,06:39:09
39.939351,116.35197,0,153,39738.2772106482,2008-10-17,06:39:11
39.939321,116.351968,0,160,39738.2772337963,2008-10-17,06:39:13
39.9393,116.351958,0,163,39738.2772569444,2008-10-17,06:39:15
39.939288,116.351931,0,166,39738.2772800926,2008-10-17,06:39:17
39.93929,116.351886,0,167,39738.2773032407,2008-10-17,06:39:19
39.939277,116.351851,0,170,39738.2773263889,2008-10-17,06:39:21
39.939275,116.351824,0,172,39738.277349537,2008-10-17,06:39:23
39.939301,116.351744,0,170,39738.2773726852,2008-10-17,06:39:25
39.939311,116.351694,0,168,39738.2773958333,2008-10-17,06:39:27
39.939325,116.351636,0,167,39738.2774189815,2008-10-17,06:39:29
39.939369,116.35159,0,169,39738.2774421296,2008-10-17,06:39:31
39.939385,116.351566,0,167,39738.2774652778,2008-10-17,06:39:33
39.939405,116.351551,0,168,39738.2774884259,2008-10-17,06:39:35
39.939419,116.351529,0,170,39738.2775115741,2008-10-17,06:39:37
39.939416,116.351507,0,170,39738.2775347222,2008-10-17,06:39:39
39.939401,116.351444,0,172,39738.2775578704,2008-10-17,06:39:41
39.939399,116.351415,0,175,39738.2775810185,2008-10-17,06:39:43
39.939411,116.351408,0,180,39738.2776041667,2008-10-17,06:39:45
39.939408,116.351416,0,183,39738.2776273148,2008-10-17,06:39:47
39.939438,116.351385,0,188,39738.277650463,2008-10-17,06:39:49
39.939419,116.351353,0,190,39738.2776736111,2008-10-17,06:39:51
39.939428,116.3513,0,191,39738.2776967593,2008-10-17,06:39:53
39.939401,116.351275,0,193,39738.2777199074,2008-10-17,06:39:55
39.93942,116.351248,0,198,39738.2777430556,2008-10-17,06:39:57
39.939392,116.351196,0,198,39738.2777662037,2008-10-17,06:39:59
39.939389,116.351147,0,195,39738.2777893519,2008-10-17,06:40:01
39.939396,116.351114,0,193,39738.2778125,2008-10-17,06:40:03
39.939402,116.35107,0,189,39738.2778356481,2008-10-17,06:40:05
39.939409,116.351033,0,188,39738.2778587963,2008-10-17,06:40:07
39.93942,116.351011,0,188,39738.2778819444,2008-10-17,06:40:09
39.939434,116.35098,0,188,39738.2779050926,2008-10-17,06:40:11
39.939449,116.350947,0,184,39738.2779282407,2008-10-17,06:40:13
39.93945,116.350927,0,179,39738.2779513889,2008-10-17,06:40:15
39.939445,116.350898,0,177,39738.277974537,2008-10-17,06:40:17
39.939457,116.350854,0,172,39738.2779976852,2008-10-17,06:40:19
39.939466,116.350826,0,168,39738.2780208333,2008-10-17,06:40:21
39.93947,116.350806,0,167,39738.2780439815,2008-10-17,06:40:23
39.939474,116.35079,0,164,39738.2780671296,2008-10-17,06:40:25
39.939473,116.35078,0,162,39738.2780902778,2008-10-17,06:40:27
39.939474,116.350781,0,159,39738.2781134259,2008-10-17,06:40:29
39.93948,116.350776,0,159,39738.2781365741,2008-10-17,06:40:31
39.939482,116.350776,0,157,39738.2781597222,2008-10-17,06:40:33
39.939484,116.350775,0,156,39738.2781828704,2008-10-17,06:40:35
39.939497,116.350771,0,155,39738.2782060185,2008-10-17,06:40:37
39.939517,116.350759,0,154,39738.2782291667,2008-10-17,06:40:39
39.939533,116.35074,0,153,39738.2782523148,2008-10-17,06:40:41
39.939564,116.350719,0,152,39738.278275463,2008-10-17,06:40:43
39.939582,116.35072,0,152,39738.2782986111,2008-10-17,06:40:45
39.939615,116.350693,0,151,39738.2783217593,2008-10-17,06:40:47
39.939629,116.350679,0,150,39738.2783449074,2008-10-17,06:40:49
39.939655,116.350653,0,150,39738.2783680556,2008-10-17,06:40:51
39.939674,116.350647,0,148,39738.2783912037,2008-10-17,06:40:53
39.939699,116.350621,0,147,39738.2784143519,2008-10-17,06:40:55
39.939712,116.350599,0,146,39738.2784375,2008-10-17,06:40:57
39.939725,116.350604,0,145,39738.2784606481,2008-10-17,06:40:59
39.939726,116.350578,0,143,39738.2784837963,2008-10-17,06:41:01
39.939737,116.350575,0,142,39738.2785069444,2008-10-17,06:41:03
39.939751,116.350547,0,141,39738.2785300926,2008-10-17,06:41:05
39.939826,116.350422,0,142,39738.2785532407,2008-10-17,06:41:07
39.939852,116.350355,0,142,39738.2785763889,2008-10-17,06:41:09
39.939858,116.350332,0,141,39738.278599537,2008-10-17,06:41:11
39.939873,116.3503,0,140,39738.2786226852,2008-10-17,06:41:13
39.939905,116.350236,0,137,39738.2786458333,2008-10-17,06:41:15
39.939935,116.350183,0,133,39738.2786689815,2008-10-17,06:41:17
39.939952,116.350143,0,128,39738.2786921296,2008-10-17,06:41:19
39.939962,116.35011,0,126,39738.2787152778,2008-10-17,06:41:21
39.939971,116.350077,0,123,39738.2787384259,2008-10-17,06:41:23
39.94,116.350053,0,121,39738.2787615741,2008-10-17,06:41:25
39.940019,116.350037,0,120,39738.2787847222,2008-10-17,06:41:27
39.940037,116.350019,0,119,39738.2788078704,2008-10-17,06:41:29
39.940055,116.349996,0,118,39738.2788310185,2008-10-17,06:41:31
39.94007,116.349967,0,114,39738.2788541667,2008-10-17,06:41:33
39.940088,116.349948,0,116,39738.2788773148,2008-10-17,06:41:35
39.940098,116.349929,0,117,39738.278900463,2008-10-17,06:41:37
39.940108,116.349915,0,118,39738.2789236111,2008-10-17,06:41:39
39.940121,116.349895,0,119,39738.2789467593,2008-10-17,06:41:41
39.940136,116.349883,0,121,39738.2789699074,2008-10-17,06:41:43
39.940149,116.349879,0,121,39738.2789930556,2008-10-17,06:41:45
39.940186,116.34991,0,119,39738.2790162037,2008-10-17,06:41:47
39.940202,116.34991,0,120,39738.2790393519,2008-10-17,06:41:49
39.940229,116.349904,0,121,39738.2790625,2008-10-17,06:41:51
39.940252,116.3499,0,122,39738.2790856481,2008-10-17,06:41:53
39.940277,116.349895,0,125,39738.2791087963,2008-10-17,06:41:55
39.940299,116.349889,0,127,39738.2791319444,2008-10-17,06:41:57
39.940323,116.349877,0,129,39738.2791550926,2008-10-17,06:41:59
39.940349,116.349884,0,131,39738.2791782407,2008-10-17,06:42:01
39.940373,116.34989,0,135,39738.2792013889,2008-10-17,06:42:03
39.940394,116.349883,0,137,39738.279224537,2008-10-17,06:42:05
39.940415,116.349869,0,138,39738.2792476852,2008-10-17,06:42:07
39.940438,116.349871,0,140,39738.2792708333,2008-10-17,06:42:09
39.940462,116.349877,0,140,39738.2792939815,2008-10-17,06:42:11
39.94049,116.349869,0,142,39738.2793171296,2008-10-17,06:42:13
39.940519,116.349873,0,143,39738.2793402778,2008-10-17,06:42:15
39.940541,116.349883,0,145,39738.2793634259,2008-10-17,06:42:17
39.940564,116.34989,0,148,39738.2793865741,2008-10-17,06:42:19
39.940586,116.349886,0,151,39738.2794097222,2008-10-17,06:42:21
39.940601,116.349897,0,152,39738.2794328704,2008-10-17,06:42:23
39.940621,116.349913,0,153,39738.2794560185,2008-10-17,06:42:25
39.940649,116.349909,0,154,39738.2794791667,2008-10-17,06:42:27
39.940678,116.349902,0,154,39738.2795023148,2008-10-17,06:42:29
39.94071,116.349898,0,151,39738.279525463,2008-10-17,06:42:31
39.940742,116.34989,0,146,39738.2795486111,2008-10-17,06:42:33
39.940765,116.349904,0,143,39738.2795717593,2008-10-17,06:42:35
39.940785,116.349914,0,143,39738.2795949074,2008-10-17,06:42:37
39.940807,116.349924,0,141,39738.2796180556,2008-10-17,06:42:39
39.94083,116.349927,0,141,39738.2796412037,2008-10-17,06:42:41
39.940858,116.349933,0,138,39738.2796643519,2008-10-17,06:42:43
39.940881,116.349948,0,137,39738.2796875,2008-10-17,06:42:45
39.940902,116.349952,0,135,39738.2797106481,2008-10-17,06:42:47
39.940921,116.349955,0,133,39738.2797337963,2008-10-17,06:42:49
39.940947,116.34996,0,134,39738.2797569444,2008-10-17,06:42:51
39.940965,116.349961,0,132,39738.2797800926,2008-10-17,06:42:53
39.940984,116.349967,0,128,39738.2798032407,2008-10-17,06:42:55
39.941011,116.349981,0,129,39738.2798263889,2008-10-17,06:42:57
39.941033,116.349995,0,128,39738.279849537,2008-10-17,06:42:59
39.941058,116.350022,0,128,39738.2798726852,2008-10-17,06:43:01
39.941098,116.350033,0,124,39738.2798958333,2008-10-17,06:43:03
39.941124,116.350056,0,122,39738.2799189815,2008-10-17,06:43:05
39.941154,116.35006,0,121,39738.2799421296,2008-10-17,06:43:07
39.941181,116.350045,0,115,39738.2799652778,2008-10-17,06:43:09
39.941205,116.350046,0,104,39738.2799884259,2008-10-17,06:43:11
39.941235,116.350063,0,101,39738.2800115741,2008-10-17,06:43:13
39.941261,116.350078,0,110,39738.2800347222,2008-10-17,06:43:15
39.941284,116.35008,0,113,39738.2800578704,2008-10-17,06:43:17
39.941309,116.350092,0,116,39738.2800810185,2008-10-17,06:43:19
39.941333,116.350109,0,113,39738.2801041667,2008-10-17,06:43:21
39.941352,116.350126,0,114,39738.2801273148,2008-10-17,06:43:23
39.941369,116.35014,0,113,39738.280150463,2008-10-17,06:43:25
39.941388,116.350143,0,112,39738.2801736111,2008-10-17,06:43:27
39.941423,116.350128,0,106,39738.2801967593,2008-10-17,06:43:29
39.941443,116.350148,0,107,39738.2802199074,2008-10-17,06:43:31
39.941448,116.350181,0,113,39738.2802430556,2008-10-17,06:43:33
39.941459,116.350202,0,118,39738.2802662037,2008-10-17,06:43:35
39.941474,116.350203,0,118,39738.2802893519,2008-10-17,06:43:37
39.941489,116.3502,0,117,39738.2803125,2008-10-17,06:43:39
39.941514,116.350191,0,113,39738.2803356481,2008-10-17,06:43:41
39.941533,116.35021,0,112,39738.2803587963,2008-10-17,06:43:43
39.941557,116.350212,0,110,39738.2803819444,2008-10-17,06:43:45
39.941595,116.350227,0,105,39738.2804050926,2008-10-17,06:43:47
39.941623,116.350223,0,99,39738.2804282407,2008-10-17,06:43:49
39.941652,116.350237,0,102,39738.2804513889,2008-10-17,06:43:51
39.941665,116.350241,0,101,39738.280474537,2008-10-17,06:43:53
39.941681,116.350254,0,100,39738.2804976852,2008-10-17,06:43:55
39.941693,116.350276,0,98,39738.2805208333,2008-10-17,06:43:57
39.941713,116.350282,0,97,39738.2805439815,2008-10-17,06:43:59
39.941729,116.350287,0,96,39738.2805671296,2008-10-17,06:44:01
39.941737,116.350305,0,97,39738.2805902778,2008-10-17,06:44:03
39.941758,116.350302,0,97,39738.2806134259,2008-10-17,06:44:05
39.941789,116.350315,0,98,39738.2806365741,2008-10-17,06:44:07
39.941811,116.350309,0,98,39738.2806597222,2008-10-17,06:44:09
39.941828,116.350338,0,101,39738.2806828704,2008-10-17,06:44:11
39.941845,116.350355,0,102,39738.2807060185,2008-10-17,06:44:13
39.941852,116.350364,0,106,39738.2807291667,2008-10-17,06:44:15
39.941871,116.350363,0,105,39738.2807523148,2008-10-17,06:44:17
39.941892,116.350364,0,104,39738.280775463,2008-10-17,06:44:19
39.941916,116.350366,0,103,39738.2807986111,2008-10-17,06:44:21
39.941949,116.350368,0,104,39738.2808217593,2008-10-17,06:44:23
39.941968,116.350367,0,116,39738.2808449074,2008-10-17,06:44:25
39.941982,116.350364,0,118,39738.2808680556,2008-10-17,06:44:27
39.94199,116.350378,0,125,39738.2808912037,2008-10-17,06:44:29
39.941996,116.350383,0,128,39738.2809143519,2008-10-17,06:44:31
39.942015,116.350395,0,129,39738.2809375,2008-10-17,06:44:33
39.942031,116.350386,0,128,39738.2809606481,2008-10-17,06:44:35
39.942056,116.350358,0,124,39738.2809837963,2008-10-17,06:44:37
39.942071,116.350363,0,126,39738.2810069444,2008-10-17,06:44:39
39.942101,116.350365,0,128,39738.2810300926,2008-10-17,06:44:41
39.942137,116.350302,0,125,39738.2810532407,2008-10-17,06:44:43
39.942166,116.350264,0,125,39738.2810763889,2008-10-17,06:44:45
39.942187,116.350255,0,126,39738.281099537,2008-10-17,06:44:47
39.942234,116.350214,0,126,39738.2811226852,2008-10-17,06:44:49
39.942276,116.350221,0,125,39738.2811458333,2008-10-17,06:44:51
39.942315,116.350239,0,124,39738.2811689815,2008-10-17,06:44:53
39.94235,116.350251,0,119,39738.2811921296,2008-10-17,06:44:55
39.942376,116.350258,0,120,39738.2812152778,2008-10-17,06:44:57
39.942407,116.350259,0,122,39738.2812384259,2008-10-17,06:44:59
39.942438,116.350262,0,120,39738.2812615741,2008-10-17,06:45:01
39.942473,116.350266,0,119,39738.2812847222,2008-10-17,06:45:03
39.942512,116.350264,0,119,39738.2813078704,2008-10-17,06:45:05
39.942538,116.350269,0,118,39738.2813310185,2008-10-17,06:45:07
39.942563,116.35027,0,122,39738.2813541667,2008-10-17,06:45:09
39.942586,116.350275,0,127,39738.2813773148,2008-10-17,06:45:11
39.942608,116.350279,0,127,39738.281400463,2008-10-17,06:45:13
39.942631,116.350285,0,128,39738.2814236111,2008-10-17,06:45:15
39.942658,116.350299,0,127,39738.2814467593,2008-10-17,06:45:17
39.942686,116.350298,0,125,39738.2814699074,2008-10-17,06:45:19
39.942715,116.350286,0,125,39738.2814930556,2008-10-17,06:45:21
39.942732,116.350282,0,123,39738.2815162037,2008-10-17,06:45:23
39.942748,116.350287,0,122,39738.2815393518,2008-10-17,06:45:25
39.942757,116.350304,0,123,39738.2815625,2008-10-17,06:45:27
39.942784,116.350301,0,123,39738.2815856481,2008-10-17,06:45:29
39.94281,116.350298,0,123,39738.2816087963,2008-10-17,06:45:31
39.942849,116.350278,0,116,39738.2816319444,2008-10-17,06:45:33
39.94289,116.350255,0,112,39738.2816550926,2008-10-17,06:45:35
39.942917,116.350255,0,113,39738.2816782407,2008-10-17,06:45:37
39.942938,116.350246,0,115,39738.2817013889,2008-10-17,06:45:39
39.942995,116.350274,0,101,39738.281724537,2008-10-17,06:45:41
39.943021,116.350291,0,95,39738.2817476852,2008-10-17,06:45:43
39.943041,116.350303,0,94,39738.2817708333,2008-10-17,06:45:45
39.943058,116.350303,0,91,39738.2817939815,2008-10-17,06:45:47
39.943081,116.350302,0,90,39738.2818171296,2008-10-17,06:45:49
39.943104,116.350304,0,90,39738.2818402778,2008-10-17,06:45:51
39.943128,116.350304,0,89,39738.2818634259,2008-10-17,06:45:53
39.943138,116.350298,0,86,39738.2818865741,2008-10-17,06:45:55
39.943157,116.350302,0,89,39738.2819097222,2008-10-17,06:45:57
39.943178,116.350301,0,92,39738.2819328704,2008-10-17,06:45:59
39.943207,116.350301,0,91,39738.2819560185,2008-10-17,06:46:01
39.943237,116.350297,0,86,39738.2819791667,2008-10-17,06:46:03
39.943256,116.350294,0,82,39738.2820023148,2008-10-17,06:46:05
39.94328,116.350287,0,77,39738.282025463,2008-10-17,06:46:07
39.943296,116.350289,0,74,39738.2820486111,2008-10-17,06:46:09
39.943311,116.350287,0,75,39738.2820717593,2008-10-17,06:46:11
39.94333,116.350273,0,76,39738.2820949074,2008-10-17,06:46:13
39.943346,116.350266,0,75,39738.2821180556,2008-10-17,06:46:15
39.943354,116.350276,0,79,39738.2821412037,2008-10-17,06:46:17
39.943365,116.350263,0,76,39738.2821643518,2008-10-17,06:46:19
39.943381,116.350265,0,76,39738.2821875,2008-10-17,06:46:21
39.943401,116.350284,0,76,39738.2822106481,2008-10-17,06:46:23
39.943422,116.350277,0,73,39738.2822337963,2008-10-17,06:46:25
39.943432,116.350278,0,74,39738.2822569444,2008-10-17,06:46:27
39.943447,116.350269,0,73,39738.2822800926,2008-10-17,06:46:29
39.943459,116.350262,0,74,39738.2823032407,2008-10-17,06:46:31
39.943469,116.350261,0,74,39738.2823263889,2008-10-17,06:46:33
39.943478,116.350269,0,75,39738.282349537,2008-10-17,06:46:35
39.943494,116.350266,0,77,39738.2823726852,2008-10-17,06:46:37
39.943507,116.350273,0,79,39738.2823958333,2008-10-17,06:46:39
39.943519,116.350295,0,83,39738.2824189815,2008-10-17,06:46:41
39.943533,116.3503,0,85,39738.2824421296,2008-10-17,06:46:43
39.943553,116.3503,0,86,39738.2824652778,2008-10-17,06:46:45
39.943573,116.350306,0,88,39738.2824884259,2008-10-17,06:46:47
39.943588,116.350312,0,91,39738.2825115741,2008-10-17,06:46:49
39.943597,116.350326,0,95,39738.2825347222,2008-10-17,06:46:51
39.943612,116.350359,0,99,39738.2825578704,2008-10-17,06:46:53
39.943664,116.350376,0,96,39738.2825810185,2008-10-17,06:46:55
39.943694,116.350377,0,97,39738.2826041667,2008-10-17,06:46:57
39.94372,116.350384,0,98,39738.2826273148,2008-10-17,06:46:59
39.943741,116.350399,0,99,39738.282650463,2008-10-17,06:47:01
39.943781,116.350385,0,95,39738.2826736111,2008-10-17,06:47:03
39.943802,116.350363,0,95,39738.2826967593,2008-10-17,06:47:05
39.943825,116.350359,0,96,39738.2827199074,2008-10-17,06:47:07
39.943836,116.350375,0,102,39738.2827430556,2008-10-17,06:47:09
39.943862,116.350371,0,105,39738.2827662037,2008-10-17,06:47:11
39.943894,116.350338,0,104,39738.2827893518,2008-10-17,06:47:13
39.94391,116.350339,0,106,39738.2828125,2008-10-17,06:47:15
39.943926,116.350334,0,108,39738.2828356481,2008-10-17,06:47:17
39.943932,116.350359,0,111,39738.2828587963,2008-10-17,06:47:19
39.943949,116.350379,0,115,39738.2828819444,2008-10-17,06:47:21
39.943963,116.350385,0,118,39738.2829050926,2008-10-17,06:47:23
39.943974,116.350391,0,124,39738.2829282407,2008-10-17,06:47:25
39.943993,116.350383,0,125,39738.2829513889,2008-10-17,06:47:27
39.944013,116.350386,0,122,39738.282974537,2008-10-17,06:47:29
39.944049,116.35043,0,115,39738.2829976852,2008-10-17,06:47:31
39.944075,116.35045,0,115,39738.2830208333,2008-10-17,06:47:33
39.944096,116.350477,0,115,39738.2830439815,2008-10-17,06:47:35
39.944104,116.350505,0,121,39738.2830671296,2008-10-17,06:47:37
39.944122,116.350536,0,122,39738.2830902778,2008-10-17,06:47:39
39.944127,116.350606,0,126,39738.2831134259,2008-10-17,06:47:41
39.944142,116.350625,0,130,39738.2831365741,2008-10-17,06:47:43
39.94416,116.350632,0,138,39738.2831597222,2008-10-17,06:47:45
39.944174,116.35062,0,146,39738.2831828704,2008-10-17,06:47:47
39.944189,116.350612,0,148,39738.2832060185,2008-10-17,06:47:49
39.944212,116.35062,0,151,39738.2832291667,2008-10-17,06:47:51
39.944227,116.350618,0,153,39738.2832523148,2008-10-17,06:47:53
39.944237,116.350626,0,160,39738.283275463,2008-10-17,06:47:55
39.944272,116.350653,0,162,39738.2832986111,2008-10-17,06:47:57
39.944312,116.35068,0,163,39738.2833217593,2008-10-17,06:47:59
39.944337,116.350688,0,165,39738.2833449074,2008-10-17,06:48:01
39.944367,116.35069,0,166,39738.2833680556,2008-10-17,06:48:03
39.944388,116.350702,0,169,39738.2833912037,2008-10-17,06:48:05
39.944405,116.35073,0,174,39738.2834143518,2008-10-17,06:48:07
39.944423,116.350744,0,179,39738.2834375,2008-10-17,06:48:09
39.944445,116.350751,0,183,39738.2834606481,2008-10-17,06:48:11
39.944461,116.350748,0,187,39738.2834837963,2008-10-17,06:48:13
39.944514,116.350678,0,180,39738.2835069444,2008-10-17,06:48:15
39.944547,116.350639,0,177,39738.2835300926,2008-10-17,06:48:17
39.944588,116.350598,0,175,39738.2835532407,2008-10-17,06:48:19
39.944618,116.350545,0,163,39738.2835763889,2008-10-17,06:48:21
39.944634,116.350531,0,160,39738.283599537,2008-10-17,06:48:23
39.944652,116.35053,0,160,39738.2836226852,2008-10-17,06:48:25
39.944655,116.350551,0,163,39738.2836458333,2008-10-17,06:48:27
39.944655,116.350593,0,163,39738.2836689815,2008-10-17,06:48:29
39.944668,116.350621,0,159,39738.2836921296,2008-10-17,06:48:31
39.944694,116.350639,0,155,39738.2837152778,2008-10-17,06:48:33
39.944705,116.350623,0,155,39738.2837384259,2008-10-17,06:48:35
39.944722,116.35061,0,155,39738.2837615741,2008-10-17,06:48:37
39.944741,116.350596,0,155,39738.2837847222,2008-10-17,06:48:39
39.944767,116.350588,0,157,39738.2838078704,2008-10-17,06:48:41
39.94478,116.350626,0,161,39738.2838310185,2008-10-17,06:48:43
39.94481,116.350632,0,161,39738.2838541667,2008-10-17,06:48:45
39.944823,116.35063,0,162,39738.2838773148,2008-10-17,06:48:47
39.944838,116.35062,0,163,39738.283900463,2008-10-17,06:48:49
39.944866,116.350599,0,164,39738.2839236111,2008-10-17,06:48:51
39.9449,116.350583,0,161,39738.2839467593,2008-10-17,06:48:53
39.944926,116.350581,0,160,39738.2839699074,2008-10-17,06:48:55
39.944945,116.350576,0,162,39738.2839930556,2008-10-17,06:48:57
39.944958,116.350578,0,161,39738.2840162037,2008-10-17,06:48:59
39.944983,116.350579,0,162,39738.2840393518,2008-10-17,06:49:01
39.945014,116.350583,0,163,39738.2840625,2008-10-17,06:49:03
39.945066,116.350598,0,161,39738.2840856481,2008-10-17,06:49:05
39.945081,116.350633,0,164,39738.2841087963,2008-10-17,06:49:07
39.945123,116.350606,0,158,39738.2841319444,2008-10-17,06:49:09
39.945154,116.350576,0,154,39738.2841550926,2008-10-17,06:49:11
39.945176,116.350576,0,152,39738.2841782407,2008-10-17,06:49:13
39.945227,116.350526,0,139,39738.2842013889,2008-10-17,06:49:15
39.945256,116.350575,0,141,39738.284224537,2008-10-17,06:49:17
39.945278,116.350581,0,136,39738.2842476852,2008-10-17,06:49:19
39.945299,116.350632,0,138,39738.2842708333,2008-10-17,06:49:21
39.945334,116.350635,0,132,39738.2842939815,2008-10-17,06:49:23
39.945363,116.350645,0,129,39738.2843171296,2008-10-17,06:49:25
39.945393,116.350673,0,133,39738.2843402778,2008-10-17,06:49:27
39.945427,116.350694,0,132,39738.2843634259,2008-10-17,06:49:29
39.945455,116.35072,0,132,39738.2843865741,2008-10-17,06:49:31
39.945479,116.350745,0,133,39738.2844097222,2008-10-17,06:49:33
39.945509,116.350757,0,131,39738.2844328704,2008-10-17,06:49:35
39.945556,116.35077,0,127,39738.2844560185,2008-10-17,06:49:37
39.945589,116.350762,0,127,39738.2844791667,2008-10-17,06:49:39
39.945603,116.350836,0,133,39738.2845023148,2008-10-17,06:49:41
39.945626,116.350876,0,137,39738.284525463,2008-10-17,06:49:43
39.945645,116.350911,0,141,39738.2845486111,2008-10-17,06:49:45
39.945663,116.350928,0,142,39738.2845717593,2008-10-17,06:49:47
39.945683,116.35093,0,141,39738.2845949074,2008-10-17,06:49:49
39.945701,116.350935,0,144,39738.2846180556,2008-10-17,06:49:51
39.94572,116.350933,0,147,39738.2846412037,2008-10-17,06:49:53
39.945735,116.350933,0,151,39738.2846643519,2008-10-17,06:49:55
39.945757,116.350884,0,148,39738.2847106481,2008-10-17,06:49:59
39.945774,116.350921,0,153,39738.2847337963,2008-10-17,06:50:01
39.945782,116.350971,0,163,39738.2847569444,2008-10-17,06:50:03
39.94581,116.35096,0,163,39738.2847800926,2008-10-17,06:50:05
39.945923,116.351054,0,164,39738.2848032407,2008-10-17,06:50:07
39.945948,116.351018,0,161,39738.2848263889,2008-10-17,06:50:09
39.945973,116.351027,0,168,39738.284849537,2008-10-17,06:50:11
39.945987,116.350994,0,161,39738.2848726852,2008-10-17,06:50:13
39.946025,116.351001,0,154,39738.2848958333,2008-10-17,06:50:15
39.946043,116.35102,0,157,39738.2849189815,2008-10-17,06:50:17
39.946061,116.350999,0,158,39738.2849421296,2008-10-17,06:50:19
39.946068,116.350988,0,163,39738.2849652778,2008-10-17,06:50:21
39.946071,116.350964,0,168,39738.2849884259,2008-10-17,06:50:23
39.946068,116.350898,0,171,39738.2850115741,2008-10-17,06:50:25
39.946069,116.350906,0,174,39738.2850347222,2008-10-17,06:50:27
39.946065,116.350882,0,178,39738.2850578704,2008-10-17,06:50:29
39.94608,116.350813,0,179,39738.2850810185,2008-10-17,06:50:31
39.946091,116.350807,0,176,39738.2851041667,2008-10-17,06:50:33
39.946105,116.350803,0,175,39738.2851273148,2008-10-17,06:50:35
39.946115,116.350759,0,167,39738.285150463,2008-10-17,06:50:37
39.946142,116.350713,0,158,39738.2851736111,2008-10-17,06:50:39
39.946157,116.350691,0,156,39738.2851967593,2008-10-17,06:50:41
39.946158,116.350685,0,152,39738.2852199074,2008-10-17,06:50:43
39.946159,116.350681,0,149,39738.2852430556,2008-10-17,06:50:45
39.946157,116.350682,0,148,39738.2852662037,2008-10-17,06:50:47
39.946154,116.350683,0,148,39738.2852893519,2008-10-17,06:50:49
39.946157,116.350678,0,146,39738.2853125,2008-10-17,06:50:51
39.94616,116.350671,0,145,39738.2853356482,2008-10-17,06:50:53
39.946163,116.350669,0,144,39738.2853587963,2008-10-17,06:50:55
39.946165,116.350669,0,144,39738.2853819444,2008-10-17,06:50:57
39.946165,116.350669,0,144,39738.2854050926,2008-10-17,06:50:59
39.94617,116.350693,0,142,39738.2854282407,2008-10-17,06:51:01
39.946163,116.350723,0,135,39738.2854513889,2008-10-17,06:51:03
39.946166,116.350759,0,134,39738.285474537,2008-10-17,06:51:05
39.946165,116.350797,0,130,39738.2854976852,2008-10-17,06:51:07
39.946146,116.350831,0,124,39738.2855208333,2008-10-17,06:51:09
39.94613,116.350832,0,119,39738.2855439815,2008-10-17,06:51:11
39.94611,116.35083,0,117,39738.2855671296,2008-10-17,06:51:13
39.946087,116.350843,0,111,39738.2855902778,2008-10-17,06:51:15
39.946061,116.35085,0,107,39738.2856134259,2008-10-17,06:51:17
39.946042,116.350842,0,104,39738.2856365741,2008-10-17,06:51:19
39.946013,116.350832,0,103,39738.2856597222,2008-10-17,06:51:21
39.945993,116.350825,0,100,39738.2856828704,2008-10-17,06:51:23
39.945978,116.350826,0,100,39738.2857060185,2008-10-17,06:51:25
39.945963,116.350816,0,99,39738.2857291667,2008-10-17,06:51:27
39.945932,116.350812,0,98,39738.2857523148,2008-10-17,06:51:29
39.945902,116.350823,0,94,39738.285775463,2008-10-17,06:51:31
39.945874,116.350812,0,91,39738.2857986111,2008-10-17,06:51:33
39.945856,116.35082,0,90,39738.2858217593,2008-10-17,06:51:35
39.945843,116.350822,0,89,39738.2858449074,2008-10-17,06:51:37
39.945832,116.350815,0,88,39738.2858680556,2008-10-17,06:51:39
39.945837,116.350823,0,87,39738.2858912037,2008-10-17,06:51:41
39.945836,116.350838,0,84,39738.2859143519,2008-10-17,06:51:43
39.945848,116.350871,0,79,39738.2859375,2008-10-17,06:51:45
39.945863,116.350886,0,77,39738.2859606481,2008-10-17,06:51:47
39.94588,116.350899,0,74,39738.2859837963,2008-10-17,06:51:49
39.945891,116.350917,0,72,39738.2860069444,2008-10-17,06:51:51
39.9459,116.35091,0,68,39738.2860300926,2008-10-17,06:51:53
39.945903,116.350913,0,67,39738.2860532407,2008-10-17,06:51:55
39.945904,116.350913,0,66,39738.2860763889,2008-10-17,06:51:57
39.945904,116.350913,0,66,39738.286099537,2008-10-17,06:51:59
39.945904,116.350913,0,66,39738.2861226852,2008-10-17,06:52:01
39.945907,116.350912,0,65,39738.2861458333,2008-10-17,06:52:03
39.945911,116.350911,0,65,39738.2861689815,2008-10-17,06:52:05
39.945915,116.35091,0,65,39738.2861921296,2008-10-17,06:52:07
39.945915,116.350909,0,64,39738.2862152778,2008-10-17,06:52:09
39.945898,116.350877,0,64,39738.2862384259,2008-10-17,06:52:11
39.945886,116.350863,0,64,39738.2862615741,2008-10-17,06:52:13
39.945878,116.350847,0,63,39738.2862847222,2008-10-17,06:52:15
39.945873,116.350823,0,63,39738.2863078704,2008-10-17,06:52:17
39.945871,116.350802,0,63,39738.2863310185,2008-10-17,06:52:19
39.945874,116.350781,0,63,39738.2863541667,2008-10-17,06:52:21
39.945882,116.350749,0,62,39738.2863773148,2008-10-17,06:52:23
39.94589,116.350722,0,62,39738.286400463,2008-10-17,06:52:25
39.945894,116.350684,0,62,39738.2864236111,2008-10-17,06:52:27
39.945896,116.350654,0,62,39738.2864467593,2008-10-17,06:52:29
39.945895,116.350627,0,62,39738.2864699074,2008-10-17,06:52:31
39.945894,116.350602,0,62,39738.2864930556,2008-10-17,06:52:33
39.945893,116.350579,0,62,39738.2865162037,2008-10-17,06:52:35
39.945895,116.35056,0,62,39738.2865393519,2008-10-17,06:52:37
39.945902,116.350544,0,62,39738.2865625,2008-10-17,06:52:39
39.94591,116.350531,0,62,39738.2865856481,2008-10-17,06:52:41
39.945904,116.350504,0,62,39738.2866087963,2008-10-17,06:52:43
39.945895,116.35048,0,62,39738.2866319444,2008-10-17,06:52:45
39.946142,116.351826,0,65,39738.2875347222,2008-10-17,06:54:03
39.946351,116.351656,0,66,39738.2875578704,2008-10-17,06:54:05
39.946311,116.351547,0,66,39738.2875810185,2008-10-17,06:54:07
39.946267,116.351518,0,66,39738.2876041667,2008-10-17,06:54:09
39.946225,116.35146,0,66,39738.2876273148,2008-10-17,06:54:11
39.946201,116.351436,0,66,39738.287650463,2008-10-17,06:54:13
39.94618,116.351438,0,66,39738.2876736111,2008-10-17,06:54:15
39.946159,116.35144,0,66,39738.2876967593,2008-10-17,06:54:17
39.946118,116.351467,0,65,39738.2877199074,2008-10-17,06:54:19
39.946077,116.351491,0,63,39738.2877430556,2008-10-17,06:54:21
39.946045,116.351512,0,62,39738.2877662037,2008-10-17,06:54:23
39.946021,116.351644,0,63,39738.2877893519,2008-10-17,06:54:25
39.945998,116.351602,0,63,39738.2878125,2008-10-17,06:54:27
39.945976,116.351485,0,63,39738.2878356481,2008-10-17,06:54:29
39.945964,116.351316,0,62,39738.2878587963,2008-10-17,06:54:31
39.945955,116.351276,0,61,39738.2878819444,2008-10-17,06:54:33
39.945954,116.351255,0,60,39738.2879050926,2008-10-17,06:54:35
39.945951,116.35124,0,60,39738.2879282407,2008-10-17,06:54:37
39.945931,116.35122,0,60,39738.2879513889,2008-10-17,06:54:39
39.945905,116.351183,0,60,39738.287974537,2008-10-17,06:54:41
39.945874,116.351135,0,60,39738.2879976852,2008-10-17,06:54:43
39.945857,116.351107,0,60,39738.2880208333,2008-10-17,06:54:45
39.945836,116.351117,0,60,39738.2880439815,2008-10-17,06:54:47
39.945817,116.351121,0,61,39738.2880671296,2008-10-17,06:54:49
39.9458,116.351096,0,61,39738.2880902778,2008-10-17,06:54:51
39.945792,116.351077,0,61,39738.2881134259,2008-10-17,06:54:53
39.945784,116.351049,0,61,39738.2881365741,2008-10-17,06:54:55
39.945773,116.351016,0,61,39738.2881597222,2008-10-17,06:54:57
39.945763,116.350666,0,64,39738.2899421296,2008-10-17,06:57:31
39.945759,116.350653,0,64,39738.2899652778,2008-10-17,06:57:33
39.945755,116.350653,0,64,39738.2899884259,2008-10-17,06:57:35
39.945751,116.350654,0,64,39738.2900115741,2008-10-17,06:57:37
39.945747,116.350653,0,64,39738.2900347222,2008-10-17,06:57:39
39.945744,116.350653,0,64,39738.2900578704,2008-10-17,06:57:41
39.94574,116.350654,0,64,39738.2900810185,2008-10-17,06:57:43
39.945739,116.350661,0,64,39738.2901041667,2008-10-17,06:57:45
39.945735,116.350661,0,64,39738.2901273148,2008-10-17,06:57:47
39.945734,116.350668,0,64,39738.290150463,2008-10-17,06:57:49
39.945727,116.350681,0,63,39738.2901736111,2008-10-17,06:57:51
39.945734,116.350679,0,63,39738.2901967593,2008-10-17,06:57:53
39.945751,116.350725,0,63,39738.2902199074,2008-10-17,06:57:55
39.945759,116.350755,0,63,39738.2902430556,2008-10-17,06:57:57
39.945755,116.350756,0,63,39738.2902662037,2008-10-17,06:57:59
39.945753,116.350769,0,63,39738.2902893518,2008-10-17,06:58:01
39.945754,116.350809,0,63,39738.2903125,2008-10-17,06:58:03
39.94573,116.350817,0,63,39738.2903356481,2008-10-17,06:58:05
39.946089,116.350089,0,63,39738.2905208333,2008-10-17,06:58:21
39.94609,116.350118,0,63,39738.2905439815,2008-10-17,06:58:23
39.946109,116.350116,0,63,39738.2905671296,2008-10-17,06:58:25
39.946082,116.350233,0,63,39738.2905902778,2008-10-17,06:58:27
39.946027,116.350288,0,63,39738.2906134259,2008-10-17,06:58:29
39.945985,116.350273,0,63,39738.2906365741,2008-10-17,06:58:31
39.945933,116.350298,0,63,39738.2906597222,2008-10-17,06:58:33
39.945913,116.350299,0,63,39738.2906828704,2008-10-17,06:58:35
39.945892,116.350314,0,63,39738.2907060185,2008-10-17,06:58:37
39.945868,116.35032,0,63,39738.2907291667,2008-10-17,06:58:39
39.945847,116.350322,0,63,39738.2907523148,2008-10-17,06:58:41
39.945831,116.350305,0,63,39738.290775463,2008-10-17,06:58:43
39.945813,116.350312,0,63,39738.2907986111,2008-10-17,06:58:45
39.945797,116.350333,0,63,39738.2908217593,2008-10-17,06:58:47
39.945784,116.350329,0,63,39738.2908449074,2008-10-17,06:58:49
39.945776,116.350361,0,63,39738.2908680556,2008-10-17,06:58:51
39.945787,116.350408,0,63,39738.2908912037,2008-10-17,06:58:53
39.945839,116.350523,0,63,39738.2909143518,2008-10-17,06:58:55
39.945849,116.350561,0,63,39738.2909375,2008-10-17,06:58:57
39.945845,116.350626,0,63,39738.2909606481,2008-10-17,06:58:59
39.945829,116.350711,0,63,39738.2909837963,2008-10-17,06:59:01
39.945805,116.350766,0,63,39738.2910069444,2008-10-17,06:59:03
39.945793,116.350823,0,63,39738.2910300926,2008-10-17,06:59:05
39.9458,116.35088,0,63,39738.2910532407,2008-10-17,06:59:07
39.945809,116.350918,0,63,39738.2910763889,2008-10-17,06:59:09
39.945788,116.350914,0,63,39738.291099537,2008-10-17,06:59:11
39.945783,116.350928,0,63,39738.2911226852,2008-10-17,06:59:13
39.945792,116.350911,0,63,39738.2911458333,2008-10-17,06:59:15
39.945798,116.350896,0,63,39738.2911689815,2008-10-17,06:59:17
39.945793,116.350892,0,62,39738.2911921296,2008-10-17,06:59:19
39.94579,116.350886,0,63,39738.2912152778,2008-10-17,06:59:21
39.945783,116.350863,0,62,39738.2912384259,2008-10-17,06:59:23
39.94579,116.350847,0,62,39738.2912615741,2008-10-17,06:59:25
39.9458,116.350829,0,62,39738.2912847222,2008-10-17,06:59:27
39.945801,116.350817,0,62,39738.2913078704,2008-10-17,06:59:29
39.94582,116.350759,0,62,39738.2913310185,2008-10-17,06:59:31
39.945822,116.350717,0,62,39738.2913541667,2008-10-17,06:59:33
39.945825,116.350659,0,62,39738.2913773148,2008-10-17,06:59:35
39.945819,116.350642,0,62,39738.291400463,2008-10-17,06:59:37
39.945819,116.350607,0,62,39738.2914236111,2008-10-17,06:59:39
39.945816,116.350588,0,62,39738.2914467593,2008-10-17,06:59:41
39.945851,116.351383,0,73,39738.2918865741,2008-10-17,07:00:19
39.945854,116.351366,0,74,39738.2919097222,2008-10-17,07:00:21
39.945852,116.35135,0,73,39738.2919328704,2008-10-17,07:00:23
39.9458,116.350888,0,51,39738.2919560185,2008-10-17,07:00:25
39.945823,116.350412,0,70,39738.2919791667,2008-10-17,07:00:27
39.945824,116.350437,0,67,39738.2920023148,2008-10-17,07:00:29
39.945817,116.350498,0,64,39738.292025463,2008-10-17,07:00:31
39.945806,116.350586,0,57,39738.2920486111,2008-10-17,07:00:33
39.945807,116.350604,0,46,39738.2920717593,2008-10-17,07:00:35
39.945816,116.350659,0,40,39738.2920949074,2008-10-17,07:00:37
39.945827,116.350725,0,37,39738.2921180556,2008-10-17,07:00:39
39.945832,116.350776,0,34,39738.2921412037,2008-10-17,07:00:41
39.945829,116.350777,0,34,39738.2921643518,2008-10-17,07:00:43
39.945825,116.350779,0,34,39738.2921875,2008-10-17,07:00:45
39.945823,116.350821,0,34,39738.2922106481,2008-10-17,07:00:47
39.945814,116.35084,0,41,39738.2922337963,2008-10-17,07:00:49
39.945816,116.350868,0,49,39738.2922569444,2008-10-17,07:00:51
39.945804,116.350848,0,59,39738.2922800926,2008-10-17,07:00:53
39.945781,116.35082,0,74,39738.2923032407,2008-10-17,07:00:55
39.945718,116.350774,0,88,39738.2923263889,2008-10-17,07:00:57
39.945702,116.350818,0,99,39738.292349537,2008-10-17,07:00:59
39.945684,116.350829,0,97,39738.2923726852,2008-10-17,07:01:01
39.94565,116.35077,0,90,39738.2923958333,2008-10-17,07:01:03
39.945638,116.350785,0,87,39738.2924189815,2008-10-17,07:01:05
39.945626,116.350801,0,86,39738.2924421296,2008-10-17,07:01:07
39.945618,116.350807,0,83,39738.2924652778,2008-10-17,07:01:09
39.945619,116.350819,0,81,39738.2924884259,2008-10-17,07:01:11
39.945624,116.350834,0,78,39738.2925115741,2008-10-17,07:01:13
39.945615,116.350845,0,76,39738.2925347222,2008-10-17,07:01:15
39.945623,116.350853,0,74,39738.2925578704,2008-10-17,07:01:17
39.945627,116.350851,0,72,39738.2925810185,2008-10-17,07:01:19
39.945621,116.350868,0,71,39738.2926041667,2008-10-17,07:01:21
39.945619,116.350873,0,70,39738.2926273148,2008-10-17,07:01:23
39.945609,116.350888,0,70,39738.292650463,2008-10-17,07:01:25
39.945603,116.350914,0,70,39738.2926736111,2008-10-17,07:01:27
39.945596,116.350937,0,69,39738.2926967593,2008-10-17,07:01:29
39.945602,116.350977,0,70,39738.2927199074,2008-10-17,07:01:31
39.945611,116.350954,0,70,39738.2927430556,2008-10-17,07:01:33
39.94562,116.350956,0,71,39738.2927662037,2008-10-17,07:01:35
39.945623,116.350956,0,71,39738.2927893519,2008-10-17,07:01:37
39.945621,116.35097,0,71,39738.2928125,2008-10-17,07:01:39
39.945621,116.350995,0,70,39738.2928356482,2008-10-17,07:01:41
39.945638,116.351008,0,70,39738.2928587963,2008-10-17,07:01:43
39.94566,116.351041,0,69,39738.2928819444,2008-10-17,07:01:45
39.945693,116.351074,0,69,39738.2929050926,2008-10-17,07:01:47
39.946045,116.350483,0,49,39738.2931134259,2008-10-17,07:02:05
39.945916,116.350532,0,46,39738.2931365741,2008-10-17,07:02:07
39.945857,116.350586,0,53,39738.2931597222,2008-10-17,07:02:09
39.945811,116.350612,0,53,39738.2931828704,2008-10-17,07:02:11
39.945792,116.350659,0,47,39738.2932060185,2008-10-17,07:02:13
39.945788,116.350709,0,39,39738.2932291667,2008-10-17,07:02:15
39.945793,116.35076,0,35,39738.2932523148,2008-10-17,07:02:17
39.945798,116.350767,0,30,39738.293275463,2008-10-17,07:02:19
39.945812,116.3508,0,18,39738.2932986111,2008-10-17,07:02:21
39.945818,116.350814,0,10,39738.2933217593,2008-10-17,07:02:23
39.945827,116.350815,0,-6,39738.2933449074,2008-10-17,07:02:25
39.945842,116.350822,0,-14,39738.2933680556,2008-10-17,07:02:27
39.945843,116.350796,0,-11,39738.2933912037,2008-10-17,07:02:29
39.945859,116.350817,0,-17,39738.2934143519,2008-10-17,07:02:31
39.945866,116.350801,0,-14,39738.2934375,2008-10-17,07:02:33
39.945854,116.350767,0,-3,39738.2934606481,2008-10-17,07:02:35
39.94584,116.350771,0,-2,39738.2934837963,2008-10-17,07:02:37
39.945795,116.350727,0,32,39738.2935069444,2008-10-17,07:02:39
39.945783,116.350694,0,56,39738.2935300926,2008-10-17,07:02:41
39.945795,116.350652,0,63,39738.2935532407,2008-10-17,07:02:43
39.94581,116.350658,0,63,39738.2935763889,2008-10-17,07:02:45
39.945817,116.350643,0,63,39738.293599537,2008-10-17,07:02:47
39.945827,116.350621,0,63,39738.2936226852,2008-10-17,07:02:49
39.945842,116.350627,0,63,39738.2936458333,2008-10-17,07:02:51
39.945862,116.35064,0,56,39738.2936689815,2008-10-17,07:02:53
39.945861,116.350628,0,50,39738.2936921296,2008-10-17,07:02:55
39.945877,116.350656,0,35,39738.2937152778,2008-10-17,07:02:57
39.9459,116.350707,0,13,39738.2937384259,2008-10-17,07:02:59
39.945908,116.350724,0,-3,39738.2937615741,2008-10-17,07:03:01
39.945902,116.350727,0,-13,39738.2937847222,2008-10-17,07:03:03
39.945898,116.350718,0,-18,39738.2938078704,2008-10-17,07:03:05
39.945901,116.350732,0,-21,39738.2938310185,2008-10-17,07:03:07
39.945905,116.350759,0,-28,39738.2938541667,2008-10-17,07:03:09
39.945907,116.35076,0,-28,39738.2938773148,2008-10-17,07:03:11
39.945908,116.350763,0,-27,39738.293900463,2008-10-17,07:03:13
39.945908,116.350857,0,-15,39738.2939236111,2008-10-17,07:03:15
39.945903,116.350891,0,-9,39738.2939467593,2008-10-17,07:03:17
39.945892,116.350931,0,-10,39738.2939699074,2008-10-17,07:03:19
39.945876,116.350959,0,-7,39738.2939930556,2008-10-17,07:03:21
39.945869,116.350989,0,-4,39738.2940162037,2008-10-17,07:03:23
39.945864,116.350995,0,-4,39738.2940393519,2008-10-17,07:03:25
39.945855,116.351016,0,-3,39738.2940625,2008-10-17,07:03:27
39.945846,116.351041,0,-4,39738.2940856481,2008-10-17,07:03:29
39.945833,116.351067,0,-5,39738.2941087963,2008-10-17,07:03:31
39.945832,116.351134,0,-7,39738.2941319444,2008-10-17,07:03:33
39.945832,116.351182,0,-8,39738.2941550926,2008-10-17,07:03:35
39.945832,116.351226,0,-3,39738.2941782407,2008-10-17,07:03:37
39.945839,116.351255,0,-1,39738.2942013889,2008-10-17,07:03:39
39.945854,116.351289,0,0,39738.294224537,2008-10-17,07:03:41
39.945873,116.351314,0,0,39738.2942476852,2008-10-17,07:03:43
39.945891,116.3513,0,-1,39738.2942708333,2008-10-17,07:03:45
39.945903,116.351275,0,0,39738.2942939815,2008-10-17,07:03:47
39.945915,116.351295,0,-1,39738.2943171296,2008-10-17,07:03:49
39.945928,116.35133,0,-1,39738.2943402778,2008-10-17,07:03:51
39.945949,116.351365,0,0,39738.2943634259,2008-10-17,07:03:53
39.945973,116.351402,0,3,39738.2943865741,2008-10-17,07:03:55
39.945991,116.351425,0,6,39738.2944097222,2008-10-17,07:03:57
39.945998,116.351433,0,11,39738.2944328704,2008-10-17,07:03:59
39.945982,116.351393,0,14,39738.2944560185,2008-10-17,07:04:01
39.945969,116.351334,0,19,39738.2944791667,2008-10-17,07:04:03
39.945963,116.351288,0,24,39738.2945023148,2008-10-17,07:04:05
39.945952,116.351235,0,29,39738.294525463,2008-10-17,07:04:07
39.945934,116.351159,0,32,39738.2945486111,2008-10-17,07:04:09
39.945931,116.351149,0,34,39738.2945717593,2008-10-17,07:04:11
39.945937,116.35111,0,42,39738.2945949074,2008-10-17,07:04:13
39.945952,116.351094,0,47,39738.2946180556,2008-10-17,07:04:15
39.945945,116.351075,0,53,39738.2946412037,2008-10-17,07:04:17
39.945924,116.35105,0,58,39738.2946643519,2008-10-17,07:04:19
39.945897,116.351019,0,64,39738.2946875,2008-10-17,07:04:21
39.945858,116.350977,0,69,39738.2947106481,2008-10-17,07:04:23
39.94582,116.350944,0,74,39738.2947337963,2008-10-17,07:04:25
39.945782,116.350926,0,80,39738.2947569444,2008-10-17,07:04:27
39.945739,116.350899,0,86,39738.2947800926,2008-10-17,07:04:29
39.945694,116.350875,0,93,39738.2948032407,2008-10-17,07:04:31
39.945649,116.350854,0,99,39738.2948263889,2008-10-17,07:04:33
39.94564,116.350838,0,105,39738.294849537,2008-10-17,07:04:35
39.94562,116.350803,0,111,39738.2948726852,2008-10-17,07:04:37
39.945598,116.350769,0,117,39738.2948958333,2008-10-17,07:04:39
39.945604,116.350753,0,121,39738.2949189815,2008-10-17,07:04:41
39.945603,116.350856,0,129,39738.2949421296,2008-10-17,07:04:43
39.945606,116.350897,0,135,39738.2949652778,2008-10-17,07:04:45
39.945593,116.350895,0,140,39738.2949884259,2008-10-17,07:04:47
39.945598,116.350871,0,143,39738.2950115741,2008-10-17,07:04:49
39.945603,116.350848,0,147,39738.2950347222,2008-10-17,07:04:51
39.945602,116.35083,0,151,39738.2950578704,2008-10-17,07:04:53
39.945596,116.350793,0,156,39738.2950810185,2008-10-17,07:04:55
39.945601,116.350757,0,160,39738.2951041667,2008-10-17,07:04:57
39.945603,116.350745,0,161,39738.2951273148,2008-10-17,07:04:59
39.945604,116.350744,0,162,39738.295150463,2008-10-17,07:05:01
39.945603,116.350709,0,167,39738.2951736111,2008-10-17,07:05:03
39.9456,116.350688,0,171,39738.2951967593,2008-10-17,07:05:05
39.945598,116.350661,0,175,39738.2952199074,2008-10-17,07:05:07
39.945595,116.35066,0,175,39738.2952430556,2008-10-17,07:05:09
39.945592,116.350658,0,176,39738.2952662037,2008-10-17,07:05:11
39.945594,116.350633,0,178,39738.2952893519,2008-10-17,07:05:13
39.945601,116.350605,0,180,39738.2953125,2008-10-17,07:05:15
39.945612,116.350583,0,181,39738.2953356481,2008-10-17,07:05:17
39.945625,116.350622,0,181,39738.2953587963,2008-10-17,07:05:19
39.945643,116.35067,0,181,39738.2953819444,2008-10-17,07:05:21
39.945668,116.350709,0,178,39738.2954050926,2008-10-17,07:05:23
39.94569,116.350742,0,176,39738.2954282407,2008-10-17,07:05:25
39.945713,116.350773,0,173,39738.295474537,2008-10-17,07:05:29
39.945714,116.350773,0,173,39738.2954976852,2008-10-17,07:05:31
39.945715,116.350773,0,173,39738.2955208333,2008-10-17,07:05:33
39.945715,116.350775,0,173,39738.2955439815,2008-10-17,07:05:35
39.945715,116.350776,0,174,39738.2955671296,2008-10-17,07:05:37
39.945715,116.350777,0,174,39738.2955902778,2008-10-17,07:05:39
39.945715,116.350778,0,174,39738.2956134259,2008-10-17,07:05:41
39.945713,116.35066,0,168,39738.2956365741,2008-10-17,07:05:43
39.945703,116.35054,0,162,39738.2956597222,2008-10-17,07:05:45
39.945687,116.350469,0,156,39738.2956828704,2008-10-17,07:05:47
39.945617,116.350189,0,135,39738.2966782407,2008-10-17,07:07:13
39.945594,116.350111,0,134,39738.2967013889,2008-10-17,07:07:15
39.945581,116.350028,0,133,39738.296724537,2008-10-17,07:07:17
39.945599,116.350027,0,133,39738.2967476852,2008-10-17,07:07:19
39.945639,116.350062,0,133,39738.2967708333,2008-10-17,07:07:21
39.945707,116.350155,0,136,39738.2967939815,2008-10-17,07:07:23
39.945725,116.350203,0,137,39738.2968171296,2008-10-17,07:07:25
39.945725,116.350244,0,138,39738.2968402778,2008-10-17,07:07:27
39.945725,116.350245,0,138,39738.2968634259,2008-10-17,07:07:29
39.945723,116.350248,0,138,39738.2968865741,2008-10-17,07:07:31
39.945721,116.350277,0,139,39738.2969097222,2008-10-17,07:07:33
39.945703,116.350272,0,137,39738.2969328704,2008-10-17,07:07:35
39.94569,116.350302,0,133,39738.2969560185,2008-10-17,07:07:37
39.945671,116.350385,0,133,39738.2969791667,2008-10-17,07:07:39
39.945658,116.350494,0,134,39738.2970023148,2008-10-17,07:07:41
39.945661,116.350518,0,133,39738.297025463,2008-10-17,07:07:43
39.945659,116.350549,0,132,39738.2970486111,2008-10-17,07:07:45
39.945662,116.350571,0,130,39738.2970717593,2008-10-17,07:07:47
39.94567,116.350588,0,128,39738.2970949074,2008-10-17,07:07:49
39.945681,116.35061,0,125,39738.2971180556,2008-10-17,07:07:51
39.945681,116.350644,0,122,39738.2971412037,2008-10-17,07:07:53
39.945686,116.35073,0,119,39738.2971643518,2008-10-17,07:07:55
39.945722,116.350765,0,114,39738.2971875,2008-10-17,07:07:57
39.945748,116.350747,0,111,39738.2972106481,2008-10-17,07:07:59
39.945749,116.350754,0,108,39738.2972337963,2008-10-17,07:08:01
39.945761,116.350748,0,107,39738.2972569444,2008-10-17,07:08:03
39.945777,116.350741,0,105,39738.2972800926,2008-10-17,07:08:05
39.945813,116.350745,0,104,39738.2973032407,2008-10-17,07:08:07
39.94584,116.350753,0,104,39738.2973263889,2008-10-17,07:08:09
39.945855,116.350742,0,103,39738.297349537,2008-10-17,07:08:11
39.945861,116.35078,0,102,39738.2973726852,2008-10-17,07:08:13
39.945861,116.350784,0,102,39738.2973958333,2008-10-17,07:08:15
39.945858,116.350793,0,101,39738.2974189815,2008-10-17,07:08:17
39.94585,116.350804,0,101,39738.2974421296,2008-10-17,07:08:19
39.945842,116.350817,0,100,39738.2974652778,2008-10-17,07:08:21
39.945844,116.350838,0,99,39738.2974884259,2008-10-17,07:08:23
39.945857,116.35085,0,98,39738.2975115741,2008-10-17,07:08:25
39.945869,116.350857,0,97,39738.2975347222,2008-10-17,07:08:27
39.945881,116.350853,0,96,39738.2975578704,2008-10-17,07:08:29
39.94589,116.350835,0,96,39738.2975810185,2008-10-17,07:08:31
39.945905,116.350836,0,95,39738.2976041667,2008-10-17,07:08:33
39.945921,116.350856,0,93,39738.2976273148,2008-10-17,07:08:35
39.945935,116.350878,0,92,39738.297650463,2008-10-17,07:08:37
39.945946,116.350911,0,91,39738.2976736111,2008-10-17,07:08:39
39.945964,116.350939,0,90,39738.2976967593,2008-10-17,07:08:41
39.945989,116.35097,0,89,39738.2977199074,2008-10-17,07:08:43
39.946014,116.351013,0,87,39738.2977430556,2008-10-17,07:08:45
39.946041,116.35107,0,87,39738.2977662037,2008-10-17,07:08:47
39.946067,116.351128,0,86,39738.2977893518,2008-10-17,07:08:49
39.946084,116.351184,0,85,39738.2978125,2008-10-17,07:08:51
39.946102,116.351241,0,84,39738.2978356481,2008-10-17,07:08:53
39.946121,116.351293,0,83,39738.2978587963,2008-10-17,07:08:55
39.946139,116.351338,0,82,39738.2978819444,2008-10-17,07:08:57
39.946156,116.351381,0,82,39738.2979050926,2008-10-17,07:08:59
39.946174,116.351436,0,81,39738.2979282407,2008-10-17,07:09:01
39.946193,116.351475,0,81,39738.2979513889,2008-10-17,07:09:03
39.946208,116.35151,0,81,39738.297974537,2008-10-17,07:09:05
39.94622,116.351538,0,81,39738.2979976852,2008-10-17,07:09:07
39.946227,116.351553,0,81,39738.2980208333,2008-10-17,07:09:09
39.946229,116.351544,0,82,39738.2980439815,2008-10-17,07:09:11
39.946225,116.351516,0,83,39738.2980671296,2008-10-17,07:09:13
39.946211,116.35148,0,84,39738.2980902778,2008-10-17,07:09:15
39.946186,116.351432,0,85,39738.2981134259,2008-10-17,07:09:17
39.946174,116.351401,0,86,39738.2981365741,2008-10-17,07:09:19
39.946175,116.351399,0,86,39738.2981597222,2008-10-17,07:09:21
39.946143,116.351345,0,87,39738.2981828704,2008-10-17,07:09:23
39.946084,116.351242,0,89,39738.2982060185,2008-10-17,07:09:25
39.946004,116.351178,0,92,39738.2982291667,2008-10-17,07:09:27
39.945947,116.351077,0,95,39738.2982523148,2008-10-17,07:09:29
39.945894,116.350963,0,98,39738.298275463,2008-10-17,07:09:31
39.945859,116.350874,0,99,39738.2982986111,2008-10-17,07:09:33
39.945833,116.35079,0,101,39738.2983217593,2008-10-17,07:09:35
39.945789,116.350707,0,104,39738.2983449074,2008-10-17,07:09:37
39.945739,116.350612,0,107,39738.2983680556,2008-10-17,07:09:39
39.94569,116.35051,0,111,39738.2983912037,2008-10-17,07:09:41
39.945642,116.350411,0,113,39738.2984143518,2008-10-17,07:09:43
39.945588,116.350333,0,115,39738.2984375,2008-10-17,07:09:45
39.94555,116.35028,0,117,39738.2984606481,2008-10-17,07:09:47
39.945509,116.350213,0,119,39738.2984837963,2008-10-17,07:09:49
39.945607,116.350447,0,125,39738.2985069444,2008-10-17,07:09:51
39.945747,116.350785,0,133,39738.2985300926,2008-10-17,07:09:53
39.945624,116.350474,0,153,39738.3007986111,2008-10-17,07:13:09
39.945577,116.350398,0,156,39738.3008217593,2008-10-17,07:13:11
39.945526,116.350334,0,160,39738.3008449074,2008-10-17,07:13:13
39.945465,116.350258,0,164,39738.3008680556,2008-10-17,07:13:15
39.945402,116.350179,0,168,39738.3008912037,2008-10-17,07:13:17
39.945342,116.350081,0,172,39738.3009143519,2008-10-17,07:13:19
39.945293,116.349978,0,175,39738.3009375,2008-10-17,07:13:21
39.945258,116.349901,0,177,39738.3009606482,2008-10-17,07:13:23
39.945257,116.349903,0,180,39738.3009837963,2008-10-17,07:13:25
39.945267,116.349917,0,181,39738.3010069444,2008-10-17,07:13:27
39.945271,116.349916,0,183,39738.3010300926,2008-10-17,07:13:29
39.94528,116.349906,0,186,39738.3010532407,2008-10-17,07:13:31
39.945289,116.349896,0,188,39738.3010763889,2008-10-17,07:13:33
39.945305,116.349899,0,189,39738.301099537,2008-10-17,07:13:35
39.945319,116.349922,0,189,39738.3011226852,2008-10-17,07:13:37
39.945339,116.349935,0,190,39738.3011458333,2008-10-17,07:13:39
39.945332,116.34991,0,186,39738.3011689815,2008-10-17,07:13:41
39.945336,116.349907,0,188,39738.3011921296,2008-10-17,07:13:43
39.945344,116.349901,0,190,39738.3012152778,2008-10-17,07:13:45
39.945349,116.349878,0,191,39738.3012384259,2008-10-17,07:13:47
39.945342,116.349833,0,192,39738.3012615741,2008-10-17,07:13:49
39.945337,116.349794,0,193,39738.3012847222,2008-10-17,07:13:51
39.945316,116.349753,0,195,39738.3013078704,2008-10-17,07:13:53
39.945305,116.349727,0,196,39738.3013310185,2008-10-17,07:13:55
39.945306,116.3497,0,197,39738.3013541667,2008-10-17,07:13:57
39.945307,116.349646,0,194,39738.3013773148,2008-10-17,07:13:59
39.945309,116.349606,0,195,39738.301400463,2008-10-17,07:14:01
39.945294,116.349549,0,193,39738.3014236111,2008-10-17,07:14:03
39.945277,116.349494,0,192,39738.3014467593,2008-10-17,07:14:05
39.945269,116.349456,0,192,39738.3014699074,2008-10-17,07:14:07
39.945259,116.349407,0,193,39738.3014930556,2008-10-17,07:14:09
39.945253,116.34936,0,192,39738.3015162037,2008-10-17,07:14:11
39.945254,116.34931,0,189,39738.3015393519,2008-10-17,07:14:13
39.945252,116.349269,0,185,39738.3015625,2008-10-17,07:14:15
39.945249,116.349237,0,182,39738.3015856481,2008-10-17,07:14:17
39.945477,116.349787,0,192,39738.3016087963,2008-10-17,07:14:19
39.945558,116.35001,0,196,39738.3016319444,2008-10-17,07:14:21
39.945596,116.350136,0,198,39738.3016550926,2008-10-17,07:14:23
39.945658,116.350286,0,202,39738.3016782407,2008-10-17,07:14:25
39.945704,116.350364,0,204,39738.3017013889,2008-10-17,07:14:27
39.945728,116.350399,0,207,39738.301724537,2008-10-17,07:14:29
39.945745,116.350439,0,208,39738.3017476852,2008-10-17,07:14:31
39.945743,116.350441,0,208,39738.3017708333,2008-10-17,07:14:33
39.945755,116.350495,0,210,39738.3017939815,2008-10-17,07:14:35
39.945762,116.350536,0,211,39738.3018171296,2008-10-17,07:14:37
39.945758,116.350533,0,212,39738.3018402778,2008-10-17,07:14:39
39.945746,116.350549,0,212,39738.3018634259,2008-10-17,07:14:41
39.945722,116.350534,0,212,39738.3018865741,2008-10-17,07:14:43
39.945696,116.350489,0,212,39738.3019097222,2008-10-17,07:14:45
39.945673,116.350449,0,212,39738.3019328704,2008-10-17,07:14:47
39.945638,116.350389,0,211,39738.3019560185,2008-10-17,07:14:49
39.945604,116.350355,0,211,39738.3019791667,2008-10-17,07:14:51
39.945574,116.350313,0,211,39738.3020023148,2008-10-17,07:14:53
39.945545,116.350274,0,210,39738.302025463,2008-10-17,07:14:55
39.945516,116.350235,0,210,39738.3020486111,2008-10-17,07:14:57
39.945487,116.350194,0,211,39738.3020717593,2008-10-17,07:14:59
39.945454,116.350159,0,212,39738.3020949074,2008-10-17,07:15:01
39.94542,116.350138,0,214,39738.3021180556,2008-10-17,07:15:03
39.945391,116.35012,0,217,39738.3021412037,2008-10-17,07:15:05
39.945369,116.350108,0,220,39738.3021643519,2008-10-17,07:15:07
39.94535,116.350133,0,223,39738.3021875,2008-10-17,07:15:09
39.945336,116.350149,0,226,39738.3022106481,2008-10-17,07:15:11
39.945331,116.350132,0,229,39738.3022337963,2008-10-17,07:15:13
39.945323,116.350112,0,230,39738.3022569444,2008-10-17,07:15:15
39.945313,116.350109,0,230,39738.3022800926,2008-10-17,07:15:17
39.945297,116.350083,0,234,39738.3023032407,2008-10-17,07:15:19
39.945277,116.350075,0,239,39738.3023263889,2008-10-17,07:15:21
39.94526,116.350081,0,244,39738.302349537,2008-10-17,07:15:23
39.945244,116.350066,0,250,39738.3023726852,2008-10-17,07:15:25
39.945237,116.35008,0,252,39738.3023958333,2008-10-17,07:15:27
39.945253,116.350157,0,248,39738.3024189815,2008-10-17,07:15:29
39.945264,116.350198,0,252,39738.3024421296,2008-10-17,07:15:31
39.945277,116.350218,0,254,39738.3024652778,2008-10-17,07:15:33
39.945284,116.350229,0,256,39738.3024884259,2008-10-17,07:15:35
39.945282,116.35023,0,257,39738.3025115741,2008-10-17,07:15:37
39.945287,116.350302,0,262,39738.3025347222,2008-10-17,07:15:39
39.945302,116.350341,0,267,39738.3025578704,2008-10-17,07:15:41
39.945324,116.350351,0,268,39738.3025810185,2008-10-17,07:15:43
39.945334,116.350352,0,267,39738.3026041667,2008-10-17,07:15:45
39.945333,116.350351,0,269,39738.3026273148,2008-10-17,07:15:47
39.945315,116.350338,0,268,39738.302650463,2008-10-17,07:15:49
39.94531,116.350332,0,268,39738.3026736111,2008-10-17,07:15:51
39.945282,116.350316,0,268,39738.3026967593,2008-10-17,07:15:53
39.945279,116.350291,0,269,39738.3027199074,2008-10-17,07:15:55
39.945279,116.350284,0,268,39738.3027430556,2008-10-17,07:15:57
39.945253,116.350291,0,266,39738.3027662037,2008-10-17,07:15:59
39.945262,116.35029,0,265,39738.3027893519,2008-10-17,07:16:01
39.945288,116.350295,0,265,39738.3028125,2008-10-17,07:16:03
39.945318,116.350332,0,264,39738.3028356481,2008-10-17,07:16:05
39.945348,116.350363,0,262,39738.3028587963,2008-10-17,07:16:07
39.945431,116.350384,0,261,39738.3028819444,2008-10-17,07:16:09
39.945469,116.350397,0,261,39738.3029050926,2008-10-17,07:16:11
39.945504,116.350431,0,261,39738.3029282407,2008-10-17,07:16:13
39.945525,116.35048,0,262,39738.3029513889,2008-10-17,07:16:15
39.945553,116.350545,0,262,39738.302974537,2008-10-17,07:16:17
39.94556,116.350557,0,263,39738.3029976852,2008-10-17,07:16:19
39.945559,116.350612,0,264,39738.3030208333,2008-10-17,07:16:21
39.945552,116.350647,0,265,39738.3030439815,2008-10-17,07:16:23
39.945538,116.350689,0,266,39738.3030671296,2008-10-17,07:16:25
39.94555,116.350771,0,262,39738.3030902778,2008-10-17,07:16:27
39.94555,116.350802,0,259,39738.3031134259,2008-10-17,07:16:29
39.945522,116.350817,0,259,39738.3031365741,2008-10-17,07:16:31
39.945499,116.350838,0,260,39738.3031597222,2008-10-17,07:16:33
39.945483,116.350871,0,260,39738.3031828704,2008-10-17,07:16:35
39.945484,116.350905,0,261,39738.3032060185,2008-10-17,07:16:37
39.945497,116.350917,0,262,39738.3032291667,2008-10-17,07:16:39
39.945501,116.350927,0,263,39738.3032523148,2008-10-17,07:16:41
39.945529,116.350963,0,264,39738.303275463,2008-10-17,07:16:43
39.945569,116.350996,0,265,39738.3032986111,2008-10-17,07:16:45
39.945633,116.351067,0,262,39738.3033217593,2008-10-17,07:16:47
39.945675,116.351115,0,261,39738.3033449074,2008-10-17,07:16:49
39.945714,116.351153,0,260,39738.3033680556,2008-10-17,07:16:51
39.945732,116.351179,0,262,39738.3033912037,2008-10-17,07:16:53
39.945758,116.351219,0,260,39738.3034143519,2008-10-17,07:16:55
39.945783,116.351254,0,258,39738.3034375,2008-10-17,07:16:57
39.945803,116.351257,0,255,39738.3034606481,2008-10-17,07:16:59
39.945824,116.351216,0,254,39738.3034837963,2008-10-17,07:17:01
39.945828,116.351212,0,254,39738.3035069444,2008-10-17,07:17:03
39.945854,116.351169,0,254,39738.3035300926,2008-10-17,07:17:05
39.945874,116.351188,0,254,39738.3035532407,2008-10-17,07:17:07
39.945896,116.351243,0,253,39738.3035763889,2008-10-17,07:17:09
39.945912,116.351275,0,253,39738.303599537,2008-10-17,07:17:11
39.945929,116.351302,0,248,39738.3036226852,2008-10-17,07:17:13
39.945937,116.351339,0,245,39738.3036458333,2008-10-17,07:17:15
39.945947,116.35138,0,240,39738.3036689815,2008-10-17,07:17:17
39.945946,116.351408,0,238,39738.3036921296,2008-10-17,07:17:19
39.945936,116.351431,0,235,39738.3037152778,2008-10-17,07:17:21
39.945924,116.351458,0,233,39738.3037384259,2008-10-17,07:17:23
39.945898,116.351436,0,231,39738.3037615741,2008-10-17,07:17:25
39.945861,116.351389,0,228,39738.3037847222,2008-10-17,07:17:27
39.945841,116.351359,0,226,39738.3038078704,2008-10-17,07:17:29
39.945792,116.351334,0,225,39738.3038310185,2008-10-17,07:17:31
39.945764,116.351295,0,223,39738.3038541667,2008-10-17,07:17:33
39.945753,116.351265,0,222,39738.3038773148,2008-10-17,07:17:35
39.945754,116.351264,0,222,39738.303900463,2008-10-17,07:17:37
39.945759,116.351263,0,223,39738.3039236111,2008-10-17,07:17:39
39.945769,116.351212,0,222,39738.3039467593,2008-10-17,07:17:41
39.945776,116.351184,0,222,39738.3039699074,2008-10-17,07:17:43
39.945785,116.351169,0,221,39738.3039930556,2008-10-17,07:17:45
39.945795,116.351169,0,221,39738.3040162037,2008-10-17,07:17:47
39.945797,116.351168,0,221,39738.3040393519,2008-10-17,07:17:49
39.945818,116.351136,0,220,39738.3040625,2008-10-17,07:17:51
39.945832,116.351132,0,220,39738.3040856481,2008-10-17,07:17:53
39.945833,116.351161,0,219,39738.3041087963,2008-10-17,07:17:55
39.94583,116.351158,0,219,39738.3041319444,2008-10-17,07:17:57
39.945819,116.351111,0,219,39738.3041550926,2008-10-17,07:17:59
39.945813,116.35109,0,218,39738.3041782407,2008-10-17,07:18:01
39.945815,116.351089,0,219,39738.3042013889,2008-10-17,07:18:03
39.945818,116.351088,0,219,39738.304224537,2008-10-17,07:18:05
39.945821,116.351086,0,219,39738.3042476852,2008-10-17,07:18:07
39.945825,116.351084,0,220,39738.3042708333,2008-10-17,07:18:09
39.945825,116.350997,0,218,39738.3042939815,2008-10-17,07:18:11
39.945816,116.350929,0,217,39738.3043171296,2008-10-17,07:18:13
39.945807,116.35087,0,215,39738.3043402778,2008-10-17,07:18:15
39.9458,116.350821,0,214,39738.3043634259,2008-10-17,07:18:17
39.945795,116.35079,0,212,39738.3043865741,2008-10-17,07:18:19
39.945792,116.350756,0,210,39738.3044097222,2008-10-17,07:18:21
39.945776,116.350718,0,209,39738.3044328704,2008-10-17,07:18:23
39.945759,116.350684,0,209,39738.3044560185,2008-10-17,07:18:25
39.945751,116.350634,0,209,39738.3044791667,2008-10-17,07:18:27
39.945742,116.350566,0,209,39738.3045023148,2008-10-17,07:18:29
39.945733,116.350507,0,209,39738.304525463,2008-10-17,07:18:31
39.945732,116.350454,0,210,39738.3045486111,2008-10-17,07:18:33
39.94574,116.350383,0,211,39738.3045717593,2008-10-17,07:18:35
39.945753,116.350324,0,211,39738.3045949074,2008-10-17,07:18:37
39.945759,116.350308,0,212,39738.3046180556,2008-10-17,07:18:39
39.94576,116.350321,0,212,39738.3046412037,2008-10-17,07:18:41
39.945762,116.350338,0,213,39738.3046643519,2008-10-17,07:18:43
39.945768,116.350363,0,215,39738.3046875,2008-10-17,07:18:45
39.945779,116.350385,0,216,39738.3047106481,2008-10-17,07:18:47
39.94579,116.350417,0,215,39738.3047337963,2008-10-17,07:18:49
39.945804,116.350427,0,213,39738.3047569444,2008-10-17,07:18:51
39.94582,116.350449,0,210,39738.3047800926,2008-10-17,07:18:53
39.945835,116.350472,0,208,39738.3048032407,2008-10-17,07:18:55
39.945849,116.350472,0,206,39738.3048263889,2008-10-17,07:18:57
39.945864,116.350481,0,204,39738.304849537,2008-10-17,07:18:59
39.945875,116.350515,0,202,39738.3048726852,2008-10-17,07:19:01
39.945899,116.350567,0,199,39738.3048958333,2008-10-17,07:19:03
39.945928,116.350611,0,197,39738.3049189815,2008-10-17,07:19:05
39.945957,116.350666,0,195,39738.3049421296,2008-10-17,07:19:07
39.945979,116.350698,0,193,39738.3049652778,2008-10-17,07:19:09
39.945995,116.350752,0,192,39738.3049884259,2008-10-17,07:19:11
39.945996,116.350803,0,190,39738.3050115741,2008-10-17,07:19:13
39.945986,116.350865,0,188,39738.3050347222,2008-10-17,07:19:15
39.94597,116.350842,0,186,39738.3050578704,2008-10-17,07:19:17
39.945953,116.350844,0,183,39738.3050810185,2008-10-17,07:19:19
39.945931,116.350849,0,180,39738.3051041667,2008-10-17,07:19:21
39.9459,116.350845,0,178,39738.3051273148,2008-10-17,07:19:23
39.945865,116.350833,0,177,39738.305150463,2008-10-17,07:19:25
39.945829,116.350805,0,176,39738.3051736111,2008-10-17,07:19:27
39.94579,116.350772,0,175,39738.3051967593,2008-10-17,07:19:29
39.945749,116.350742,0,174,39738.3052199074,2008-10-17,07:19:31
39.945706,116.350729,0,173,39738.3052430556,2008-10-17,07:19:33
39.945578,116.351005,0,123,39738.3061921296,2008-10-17,07:20:55
39.945574,116.35106,0,123,39738.3062152778,2008-10-17,07:20:57
39.94558,116.351091,0,124,39738.3062384259,2008-10-17,07:20:59
39.945582,116.351141,0,124,39738.3062615741,2008-10-17,07:21:01
39.945583,116.351176,0,125,39738.3062847222,2008-10-17,07:21:03
39.945581,116.351218,0,125,39738.3063078704,2008-10-17,07:21:05
39.945566,116.351247,0,126,39738.3063310185,2008-10-17,07:21:07
39.945541,116.351261,0,127,39738.3063541667,2008-10-17,07:21:09
39.945509,116.35126,0,128,39738.3063773148,2008-10-17,07:21:11
39.945485,116.351242,0,128,39738.306400463,2008-10-17,07:21:13
39.945453,116.351233,0,128,39738.3064236111,2008-10-17,07:21:15
39.94543,116.351192,0,128,39738.3064467593,2008-10-17,07:21:17
39.945404,116.35115,0,128,39738.3064699074,2008-10-17,07:21:19
39.945372,116.351091,0,129,39738.3064930556,2008-10-17,07:21:21
39.945343,116.351057,0,131,39738.3065162037,2008-10-17,07:21:23
39.945327,116.35101,0,131,39738.3065393518,2008-10-17,07:21:25
39.945321,116.350971,0,133,39738.3065625,2008-10-17,07:21:27
39.945321,116.35095,0,135,39738.3065856481,2008-10-17,07:21:29
39.9453,116.350939,0,137,39738.3066087963,2008-10-17,07:21:31
39.945283,116.350938,0,139,39738.3066319444,2008-10-17,07:21:33
39.945269,116.350914,0,140,39738.3066550926,2008-10-17,07:21:35
39.945268,116.350881,0,142,39738.3066782407,2008-10-17,07:21:37
39.945264,116.350847,0,144,39738.3067013889,2008-10-17,07:21:39
39.945256,116.350833,0,147,39738.306724537,2008-10-17,07:21:41
39.945255,116.350824,0,149,39738.3067476852,2008-10-17,07:21:43
39.94526,116.350822,0,151,39738.3067708333,2008-10-17,07:21:45
39.945267,116.350826,0,152,39738.3067939815,2008-10-17,07:21:47
39.945276,116.350854,0,149,39738.3068171296,2008-10-17,07:21:49
39.945283,116.350871,0,152,39738.3068402778,2008-10-17,07:21:51
39.945303,116.350887,0,153,39738.3068634259,2008-10-17,07:21:53
39.945343,116.350896,0,153,39738.3068865741,2008-10-17,07:21:55
39.945381,116.350905,0,154,39738.3069097222,2008-10-17,07:21:57
39.945431,116.350935,0,154,39738.3069328704,2008-10-17,07:21:59
39.945451,116.350947,0,156,39738.3069560185,2008-10-17,07:22:01
39.94547,116.350938,0,157,39738.3069791667,2008-10-17,07:22:03
39.945496,116.350945,0,159,39738.3070023148,2008-10-17,07:22:05
39.945519,116.350973,0,161,39738.307025463,2008-10-17,07:22:07
39.945543,116.350993,0,163,39738.3070486111,2008-10-17,07:22:09
39.945568,116.351003,0,165,39738.3070717593,2008-10-17,07:22:11
39.945614,116.351013,0,166,39738.3070949074,2008-10-17,07:22:13
39.945655,116.351038,0,167,39738.3071180556,2008-10-17,07:22:15
39.94569,116.351108,0,169,39738.3071412037,2008-10-17,07:22:17
39.94572,116.351136,0,171,39738.3071643518,2008-10-17,07:22:19
39.945741,116.351128,0,172,39738.3071875,2008-10-17,07:22:21
39.945756,116.351151,0,169,39738.3072106481,2008-10-17,07:22:23
39.945757,116.351162,0,170,39738.3072337963,2008-10-17,07:22:25
39.945757,116.351191,0,171,39738.3072569444,2008-10-17,07:22:27
39.94577,116.351217,0,170,39738.3072800926,2008-10-17,07:22:29
39.945793,116.351241,0,168,39738.3073032407,2008-10-17,07:22:31
39.945793,116.351263,0,167,39738.3073263889,2008-10-17,07:22:33
39.945796,116.351288,0,169,39738.307349537,2008-10-17,07:22:35
39.945796,116.351305,0,170,39738.3073726852,2008-10-17,07:22:37
39.94577,116.351226,0,171,39738.3073958333,2008-10-17,07:22:39
39.945739,116.351124,0,169,39738.3074189815,2008-10-17,07:22:41
39.945709,116.351009,0,168,39738.3074421296,2008-10-17,07:22:43
39.945693,116.350942,0,167,39738.3074652778,2008-10-17,07:22:45
39.945684,116.350894,0,166,39738.3074884259,2008-10-17,07:22:47
39.945676,116.350825,0,165,39738.3075115741,2008-10-17,07:22:49
39.945664,116.35074,0,164,39738.3075347222,2008-10-17,07:22:51
39.945645,116.350684,0,164,39738.3075578704,2008-10-17,07:22:53
39.945633,116.350656,0,164,39738.3075810185,2008-10-17,07:22:55
39.945628,116.350607,0,164,39738.3076041667,2008-10-17,07:22:57
39.945626,116.35057,0,166,39738.3076273148,2008-10-17,07:22:59
39.945625,116.350566,0,167,39738.307650463,2008-10-17,07:23:01
39.945623,116.350591,0,169,39738.3076736111,2008-10-17,07:23:03
39.945628,116.350601,0,170,39738.3076967593,2008-10-17,07:23:05
39.945637,116.350601,0,170,39738.3077199074,2008-10-17,07:23:07
39.945639,116.350602,0,170,39738.3077430556,2008-10-17,07:23:09
39.945639,116.350601,0,171,39738.3077662037,2008-10-17,07:23:11
39.945638,116.350601,0,171,39738.3077893518,2008-10-17,07:23:13
39.945664,116.350609,0,172,39738.3078125,2008-10-17,07:23:15
39.9457,116.350623,0,174,39738.3078356481,2008-10-17,07:23:17
39.945731,116.350673,0,174,39738.3078587963,2008-10-17,07:23:19
39.945751,116.350777,0,175,39738.3078819444,2008-10-17,07:23:21
39.945777,116.350839,0,176,39738.3079050926,2008-10-17,07:23:23
39.945808,116.350914,0,176,39738.3079282407,2008-10-17,07:23:25
39.945829,116.350965,0,176,39738.3079513889,2008-10-17,07:23:27
39.94586,116.351073,0,177,39738.307974537,2008-10-17,07:23:29
39.945891,116.35118,0,177,39738.3079976852,2008-10-17,07:23:31
39.945925,116.351299,0,178,39738.3080208333,2008-10-17,07:23:33
39.945967,116.351391,0,179,39738.3080439815,2008-10-17,07:23:35
39.946003,116.351483,0,181,39738.3080671296,2008-10-17,07:23:37
39.946041,116.351586,0,184,39738.3080902778,2008-10-17,07:23:39
39.946075,116.351686,0,188,39738.3081134259,2008-10-17,07:23:41
39.946102,116.351762,0,193,39738.3081365741,2008-10-17,07:23:43
39.946137,116.351836,0,199,39738.3081597222,2008-10-17,07:23:45
39.94618,116.351945,0,205,39738.3081828704,2008-10-17,07:23:47
39.946195,116.351997,0,210,39738.3082060185,2008-10-17,07:23:49
39.946212,116.352053,0,215,39738.3082291667,2008-10-17,07:23:51
39.946229,116.352107,0,220,39738.3082523148,2008-10-17,07:23:53
39.946246,116.352158,0,224,39738.308275463,2008-10-17,07:23:55
39.946263,116.352216,0,229,39738.3082986111,2008-10-17,07:23:57
39.946275,116.35227,0,233,39738.3083217593,2008-10-17,07:23:59
39.94629,116.352313,0,238,39738.3083449074,2008-10-17,07:24:01
39.946304,116.352332,0,243,39738.3083680556,2008-10-17,07:24:03
39.946319,116.352329,0,249,39738.3083912037,2008-10-17,07:24:05
39.946321,116.352327,0,255,39738.3084143519,2008-10-17,07:24:07
39.946319,116.35231,0,262,39738.3084375,2008-10-17,07:24:09
39.946309,116.352291,0,269,39738.3084606482,2008-10-17,07:24:11
39.946281,116.352255,0,277,39738.3084837963,2008-10-17,07:24:13
39.946247,116.352207,0,284,39738.3085069444,2008-10-17,07:24:15
39.946222,116.352172,0,286,39738.3085300926,2008-10-17,07:24:17
39.946212,116.352134,0,287,39738.3085532407,2008-10-17,07:24:19
39.946189,116.352059,0,294,39738.3085763889,2008-10-17,07:24:21
39.946173,116.352038,0,300,39738.308599537,2008-10-17,07:24:23
39.946176,116.352045,0,305,39738.3086226852,2008-10-17,07:24:25
39.946169,116.352013,0,310,39738.3086458333,2008-10-17,07:24:27
39.946143,116.351949,0,317,39738.3086689815,2008-10-17,07:24:29
39.946144,116.351948,0,322,39738.3086921296,2008-10-17,07:24:31
39.94614,116.351946,0,325,39738.3087152778,2008-10-17,07:24:33
39.94613,116.351938,0,327,39738.3087384259,2008-10-17,07:24:35
39.946084,116.351823,0,331,39738.3087615741,2008-10-17,07:24:37
39.946014,116.351608,0,338,39738.3087847222,2008-10-17,07:24:39
39.946008,116.351512,0,320,39738.3088078704,2008-10-17,07:24:41
39.945994,116.351436,0,305,39738.3088310185,2008-10-17,07:24:43
39.945975,116.351381,0,293,39738.3088541667,2008-10-17,07:24:45
39.945958,116.351328,0,283,39738.3088773148,2008-10-17,07:24:47
39.94594,116.35124,0,273,39738.308900463,2008-10-17,07:24:49
39.945908,116.351148,0,268,39738.3089236111,2008-10-17,07:24:51
39.945887,116.351125,0,264,39738.3089467593,2008-10-17,07:24:53
39.945878,116.351108,0,261,39738.3089699074,2008-10-17,07:24:55
39.945864,116.351055,0,257,39738.3089930556,2008-10-17,07:24:57
39.94586,116.351025,0,254,39738.3090162037,2008-10-17,07:24:59
39.945835,116.350976,0,251,39738.3090393519,2008-10-17,07:25:01
39.945824,116.350941,0,249,39738.3090625,2008-10-17,07:25:03
39.945822,116.35094,0,246,39738.3090856481,2008-10-17,07:25:05
39.945817,116.350928,0,242,39738.3091087963,2008-10-17,07:25:07
39.945819,116.350927,0,239,39738.3091319444,2008-10-17,07:25:09
39.945822,116.350953,0,236,39738.3091550926,2008-10-17,07:25:11
39.94581,116.350987,0,233,39738.3091782407,2008-10-17,07:25:13
39.945807,116.351002,0,230,39738.3092013889,2008-10-17,07:25:15
39.945801,116.350999,0,228,39738.309224537,2008-10-17,07:25:17
39.94579,116.350991,0,226,39738.3092476852,2008-10-17,07:25:19
39.945794,116.350997,0,224,39738.3092708333,2008-10-17,07:25:21
39.945808,116.350993,0,220,39738.3092939815,2008-10-17,07:25:23
39.945808,116.350971,0,216,39738.3093171296,2008-10-17,07:25:25
39.945816,116.35095,0,213,39738.3093402778,2008-10-17,07:25:27
39.945825,116.350957,0,210,39738.3093634259,2008-10-17,07:25:29
39.945847,116.350988,0,208,39738.3093865741,2008-10-17,07:25:31
39.945868,116.351014,0,205,39738.3094097222,2008-10-17,07:25:33
39.945873,116.351001,0,202,39738.3094328704,2008-10-17,07:25:35
39.94586,116.350961,0,200,39738.3094560185,2008-10-17,07:25:37
39.945858,116.350955,0,198,39738.3094791667,2008-10-17,07:25:39
39.945872,116.350974,0,196,39738.3095023148,2008-10-17,07:25:41
39.945884,116.350979,0,193,39738.309525463,2008-10-17,07:25:43
39.945886,116.350979,0,190,39738.3095486111,2008-10-17,07:25:45
39.945877,116.350967,0,187,39738.3095717593,2008-10-17,07:25:47
39.945859,116.350927,0,185,39738.3095949074,2008-10-17,07:25:49
39.945842,116.350904,0,183,39738.3096180556,2008-10-17,07:25:51
39.945833,116.350906,0,183,39738.3096412037,2008-10-17,07:25:53
39.945814,116.350869,0,184,39738.3096643519,2008-10-17,07:25:55
39.945797,116.350838,0,185,39738.3096875,2008-10-17,07:25:57
39.945774,116.350785,0,186,39738.3097106481,2008-10-17,07:25:59
39.945755,116.350745,0,187,39738.3097337963,2008-10-17,07:26:01
39.945733,116.350676,0,188,39738.3097569444,2008-10-17,07:26:03
39.945698,116.350596,0,189,39738.3097800926,2008-10-17,07:26:05
39.945659,116.350518,0,191,39738.3098032407,2008-10-17,07:26:07
39.945612,116.350422,0,192,39738.3098263889,2008-10-17,07:26:09
39.94555,116.350302,0,194,39738.309849537,2008-10-17,07:26:11
39.945504,116.35023,0,196,39738.3098726852,2008-10-17,07:26:13
39.945481,116.350206,0,197,39738.3098958333,2008-10-17,07:26:15
39.945467,116.350186,0,199,39738.3099189815,2008-10-17,07:26:17
39.945452,116.3502,0,201,39738.3099421296,2008-10-17,07:26:19
39.945443,116.350231,0,203,39738.3099652778,2008-10-17,07:26:21
39.945454,116.350266,0,205,39738.3099884259,2008-10-17,07:26:23
39.945463,116.35029,0,206,39738.3100115741,2008-10-17,07:26:25
39.945481,116.350333,0,208,39738.3100347222,2008-10-17,07:26:27
39.945492,116.350371,0,210,39738.3100578704,2008-10-17,07:26:29
39.945504,116.350398,0,211,39738.3100810185,2008-10-17,07:26:31
39.945515,116.350421,0,213,39738.3101041667,2008-10-17,07:26:33
39.945518,116.350441,0,214,39738.3101273148,2008-10-17,07:26:35
39.945528,116.350487,0,216,39738.310150463,2008-10-17,07:26:37
39.945548,116.350537,0,217,39738.3101736111,2008-10-17,07:26:39
39.945577,116.35057,0,218,39738.3101967593,2008-10-17,07:26:41
39.945613,116.350603,0,219,39738.3102199074,2008-10-17,07:26:43
39.945634,116.350653,0,219,39738.3102430556,2008-10-17,07:26:45
39.945647,116.350724,0,220,39738.3102662037,2008-10-17,07:26:47
39.945663,116.350775,0,220,39738.3102893519,2008-10-17,07:26:49
39.945667,116.350798,0,220,39738.3103125,2008-10-17,07:26:51
39.945654,116.350786,0,221,39738.3103356481,2008-10-17,07:26:53
39.94564,116.350764,0,222,39738.3103587963,2008-10-17,07:26:55
39.945615,116.35069,0,221,39738.3103819444,2008-10-17,07:26:57
39.945572,116.350576,0,218,39738.3104050926,2008-10-17,07:26:59
39.945535,116.350479,0,217,39738.3104282407,2008-10-17,07:27:01
39.945528,116.35044,0,217,39738.3104513889,2008-10-17,07:27:03
39.945524,116.350428,0,217,39738.310474537,2008-10-17,07:27:05
39.945524,116.350423,0,217,39738.3104976852,2008-10-17,07:27:07
39.945529,116.35042,0,217,39738.3105208333,2008-10-17,07:27:09
39.945535,116.350432,0,216,39738.3105439815,2008-10-17,07:27:11
39.94555,116.350444,0,216,39738.3105671296,2008-10-17,07:27:13
39.945566,116.350441,0,215,39738.3105902778,2008-10-17,07:27:15
39.945574,116.350442,0,214,39738.3106134259,2008-10-17,07:27:17
39.945588,116.35046,0,211,39738.3106365741,2008-10-17,07:27:19
39.945587,116.35046,0,211,39738.3106597222,2008-10-17,07:27:21
39.945588,116.35046,0,212,39738.3106828704,2008-10-17,07:27:23
39.94559,116.35046,0,212,39738.3107060185,2008-10-17,07:27:25
39.945598,116.350457,0,211,39738.3107291667,2008-10-17,07:27:27
39.945608,116.350455,0,208,39738.3107523148,2008-10-17,07:27:29
39.945612,116.350467,0,208,39738.310775463,2008-10-17,07:27:31
39.945615,116.35046,0,207,39738.3107986111,2008-10-17,07:27:33
39.945617,116.350459,0,207,39738.3108217593,2008-10-17,07:27:35
39.945616,116.350458,0,207,39738.3108449074,2008-10-17,07:27:37
39.945613,116.350457,0,207,39738.3108680556,2008-10-17,07:27:39
39.945606,116.350443,0,208,39738.3108912037,2008-10-17,07:27:41
39.945594,116.350418,0,208,39738.3109143519,2008-10-17,07:27:43
39.945578,116.350389,0,209,39738.3109375,2008-10-17,07:27:45
39.945562,116.350354,0,210,39738.3109606481,2008-10-17,07:27:47
39.945544,116.350303,0,211,39738.3109837963,2008-10-17,07:27:49
39.945527,116.350249,0,213,39738.3110069444,2008-10-17,07:27:51
39.945511,116.350215,0,215,39738.3110300926,2008-10-17,07:27:53
39.945521,116.350208,0,216,39738.3110532407,2008-10-17,07:27:55
39.945541,116.350194,0,217,39738.3110763889,2008-10-17,07:27:57
39.945565,116.350172,0,218,39738.311099537,2008-10-17,07:27:59
39.94559,116.350147,0,218,39738.3111226852,2008-10-17,07:28:01
39.94562,116.350144,0,218,39738.3111458333,2008-10-17,07:28:03
39.94565,116.350139,0,219,39738.3111689815,2008-10-17,07:28:05
39.945678,116.350135,0,219,39738.3111921296,2008-10-17,07:28:07
39.945697,116.350138,0,220,39738.3112152778,2008-10-17,07:28:09
39.945709,116.350152,0,221,39738.3112384259,2008-10-17,07:28:11
39.945722,116.350135,0,222,39738.3112615741,2008-10-17,07:28:13
39.945731,116.350103,0,223,39738.3112847222,2008-10-17,07:28:15
39.945734,116.350057,0,225,39738.3113078704,2008-10-17,07:28:17
39.945743,116.350027,0,227,39738.3113310185,2008-10-17,07:28:19
39.945758,116.350072,0,228,39738.3113541667,2008-10-17,07:28:21
39.945792,116.350104,0,228,39738.3113773148,2008-10-17,07:28:23
39.945402,116.349506,0,214,39738.3133680556,2008-10-17,07:31:15
39.945502,116.349642,0,214,39738.3133912037,2008-10-17,07:31:17
39.945531,116.349655,0,214,39738.3134143518,2008-10-17,07:31:19
39.945548,116.349642,0,214,39738.3134375,2008-10-17,07:31:21
39.945564,116.349712,0,214,39738.3134606481,2008-10-17,07:31:23
39.945556,116.349762,0,214,39738.3134837963,2008-10-17,07:31:25
39.945555,116.34978,0,214,39738.3135069444,2008-10-17,07:31:27
39.94554,116.349777,0,214,39738.3135300926,2008-10-17,07:31:29
39.945524,116.349776,0,214,39738.3135532407,2008-10-17,07:31:31
39.945514,116.349791,0,214,39738.3135763889,2008-10-17,07:31:33
39.945516,116.349806,0,214,39738.313599537,2008-10-17,07:31:35
39.945514,116.349824,0,214,39738.3136226852,2008-10-17,07:31:37
39.945512,116.349831,0,214,39738.3136458333,2008-10-17,07:31:39
39.945496,116.349796,0,214,39738.3136689815,2008-10-17,07:31:41
39.945485,116.349786,0,214,39738.3136921296,2008-10-17,07:31:43
39.945459,116.34978,0,214,39738.3137152778,2008-10-17,07:31:45
39.945456,116.349774,0,214,39738.3137384259,2008-10-17,07:31:47
39.945448,116.349776,0,214,39738.3137615741,2008-10-17,07:31:49
39.945449,116.349738,0,216,39738.3137847222,2008-10-17,07:31:51
39.945425,116.349742,0,217,39738.3138078704,2008-10-17,07:31:53
39.945424,116.349627,0,221,39738.3138310185,2008-10-17,07:31:55
39.945414,116.349576,0,221,39738.3138541667,2008-10-17,07:31:57
39.9454,116.349482,0,223,39738.3138773148,2008-10-17,07:31:59
39.945384,116.349451,0,223,39738.313900463,2008-10-17,07:32:01
39.945373,116.349389,0,224,39738.3139236111,2008-10-17,07:32:03
39.94537,116.349348,0,224,39738.3139467593,2008-10-17,07:32:05
39.945363,116.349324,0,224,39738.3139699074,2008-10-17,07:32:07
39.945372,116.349321,0,224,39738.3139930556,2008-10-17,07:32:09
39.945363,116.349213,0,226,39738.3140162037,2008-10-17,07:32:11
39.945341,116.349096,0,227,39738.3140393518,2008-10-17,07:32:13
39.94532,116.348963,0,228,39738.3140625,2008-10-17,07:32:15
39.94582,116.350735,0,211,39738.3185069444,2008-10-17,07:38:39
39.945816,116.350746,0,212,39738.3185300926,2008-10-17,07:38:41
39.945811,116.350753,0,212,39738.3185532407,2008-10-17,07:38:43
39.94581,116.350753,0,213,39738.3185763889,2008-10-17,07:38:45
39.945809,116.350753,0,214,39738.318599537,2008-10-17,07:38:47
39.945807,116.350754,0,215,39738.3186226852,2008-10-17,07:38:49
39.945794,116.350791,0,215,39738.3186458333,2008-10-17,07:38:51
39.94578,116.350817,0,216,39738.3186689815,2008-10-17,07:38:53
39.945769,116.350818,0,217,39738.3186921296,2008-10-17,07:38:55
39.945766,116.350816,0,217,39738.3187152778,2008-10-17,07:38:57
39.945769,116.350825,0,218,39738.3187384259,2008-10-17,07:38:59
39.945755,116.350834,0,217,39738.3187615741,2008-10-17,07:39:01
39.94574,116.350842,0,216,39738.3187847222,2008-10-17,07:39:03
39.945728,116.350841,0,217,39738.3188078704,2008-10-17,07:39:05
39.945721,116.350832,0,217,39738.3188310185,2008-10-17,07:39:07
39.945714,116.350844,0,218,39738.3188541667,2008-10-17,07:39:09
39.945714,116.35086,0,217,39738.3188773148,2008-10-17,07:39:11
39.945717,116.350875,0,216,39738.318900463,2008-10-17,07:39:13
39.945725,116.350906,0,216,39738.3189236111,2008-10-17,07:39:15
39.945721,116.350911,0,216,39738.3189467593,2008-10-17,07:39:17
39.945709,116.350909,0,217,39738.3189699074,2008-10-17,07:39:19
39.945709,116.350901,0,217,39738.3189930556,2008-10-17,07:39:21
39.945707,116.350885,0,216,39738.3190162037,2008-10-17,07:39:23
39.945707,116.350894,0,214,39738.3190393519,2008-10-17,07:39:25
39.945697,116.350906,0,215,39738.3190625,2008-10-17,07:39:27
39.945688,116.350913,0,216,39738.3190856481,2008-10-17,07:39:29
39.945682,116.350941,0,214,39738.3191087963,2008-10-17,07:39:31
39.945672,116.350955,0,215,39738.3191319444,2008-10-17,07:39:33
39.945669,116.350941,0,215,39738.3191550926,2008-10-17,07:39:35
39.945669,116.350937,0,216,39738.3191782407,2008-10-17,07:39:37
39.945668,116.350937,0,216,39738.3192013889,2008-10-17,07:39:39
39.945665,116.350936,0,216,39738.319224537,2008-10-17,07:39:41
39.94566,116.350929,0,215,39738.3192476852,2008-10-17,07:39:43
39.945655,116.350947,0,215,39738.3192708333,2008-10-17,07:39:45
39.945652,116.350966,0,214,39738.3192939815,2008-10-17,07:39:47
39.945647,116.35099,0,213,39738.3193171296,2008-10-17,07:39:49
39.945653,116.351038,0,211,39738.3193402778,2008-10-17,07:39:51
39.945668,116.351105,0,208,39738.3193634259,2008-10-17,07:39:53
39.945674,116.351154,0,208,39738.3193865741,2008-10-17,07:39:55
39.945705,116.351186,0,205,39738.3194097222,2008-10-17,07:39:57
39.945737,116.351176,0,206,39738.3194328704,2008-10-17,07:39:59
39.945771,116.351168,0,205,39738.3194560185,2008-10-17,07:40:01
39.945796,116.351153,0,205,39738.3194791667,2008-10-17,07:40:03
39.945811,116.351137,0,207,39738.3195023148,2008-10-17,07:40:05
39.945828,116.351148,0,209,39738.319525463,2008-10-17,07:40:07
39.945843,116.351168,0,212,39738.3195486111,2008-10-17,07:40:09
39.945853,116.351211,0,214,39738.3195717593,2008-10-17,07:40:11
39.945857,116.351283,0,217,39738.3195949074,2008-10-17,07:40:13
39.945861,116.351345,0,220,39738.3196180556,2008-10-17,07:40:15
39.945866,116.351385,0,223,39738.3196412037,2008-10-17,07:40:17
39.945866,116.351415,0,226,39738.3196643519,2008-10-17,07:40:19
39.945866,116.35145,0,229,39738.3196875,2008-10-17,07:40:21
39.945866,116.351482,0,232,39738.3197106481,2008-10-17,07:40:23
39.945869,116.351516,0,234,39738.3197337963,2008-10-17,07:40:25
39.945871,116.351543,0,236,39738.3197569444,2008-10-17,07:40:27
39.94588,116.351561,0,239,39738.3197800926,2008-10-17,07:40:29
39.945879,116.351593,0,242,39738.3198032407,2008-10-17,07:40:31
39.945888,116.3516,0,244,39738.3198263889,2008-10-17,07:40:33
39.945907,116.351631,0,249,39738.3198726852,2008-10-17,07:40:37
39.945913,116.351639,0,250,39738.3198958333,2008-10-17,07:40:39
39.945917,116.351639,0,250,39738.3199189815,2008-10-17,07:40:41
39.945928,116.351701,0,247,39738.3200578704,2008-10-17,07:40:53
39.945941,116.351708,0,247,39738.3201041667,2008-10-17,07:40:57
39.945945,116.351708,0,247,39738.3201273148,2008-10-17,07:40:59
39.945938,116.351728,0,246,39738.320150463,2008-10-17,07:41:01
39.945933,116.351746,0,245,39738.3201736111,2008-10-17,07:41:03
39.945899,116.35164,0,244,39738.3201967593,2008-10-17,07:41:05
39.945874,116.351675,0,243,39738.3202199074,2008-10-17,07:41:07
39.945853,116.351718,0,243,39738.3202430556,2008-10-17,07:41:09
39.945848,116.351714,0,242,39738.3202662037,2008-10-17,07:41:11
39.945807,116.351473,0,241,39738.3202893519,2008-10-17,07:41:13
39.945818,116.351464,0,240,39738.3203125,2008-10-17,07:41:15
39.945818,116.35146,0,240,39738.3203356481,2008-10-17,07:41:17
39.945823,116.351438,0,239,39738.3203587963,2008-10-17,07:41:19
39.945837,116.351406,0,239,39738.3203819444,2008-10-17,07:41:21
39.945861,116.351402,0,239,39738.3204050926,2008-10-17,07:41:23
39.94587,116.35142,0,238,39738.3204282407,2008-10-17,07:41:25
39.945874,116.351448,0,239,39738.3204513889,2008-10-17,07:41:27
39.945874,116.351449,0,239,39738.320474537,2008-10-17,07:41:29
39.945872,116.351449,0,239,39738.3204976852,2008-10-17,07:41:31
39.945871,116.35145,0,239,39738.3205208333,2008-10-17,07:41:33
39.945863,116.351463,0,239,39738.3205439815,2008-10-17,07:41:35
39.945866,116.351466,0,238,39738.3205671296,2008-10-17,07:41:37
39.945875,116.351434,0,237,39738.3205902778,2008-10-17,07:41:39
39.945897,116.351412,0,237,39738.3206134259,2008-10-17,07:41:41
39.945911,116.351412,0,236,39738.3206365741,2008-10-17,07:41:43
39.945918,116.35143,0,236,39738.3206597222,2008-10-17,07:41:45
39.945854,116.351104,0,235,39738.3206828704,2008-10-17,07:41:47
39.945844,116.351097,0,235,39738.3207060185,2008-10-17,07:41:49
39.94584,116.351066,0,235,39738.3207291667,2008-10-17,07:41:51
39.945841,116.351035,0,235,39738.3207523148,2008-10-17,07:41:53
39.945849,116.351039,0,234,39738.320775463,2008-10-17,07:41:55
39.945859,116.351046,0,234,39738.3207986111,2008-10-17,07:41:57
39.945866,116.351036,0,234,39738.3208217593,2008-10-17,07:41:59
39.945965,116.351222,0,226,39738.3323958333,2008-10-17,07:58:39
39.945914,116.351149,0,226,39738.3324189815,2008-10-17,07:58:41
39.945876,116.351117,0,225,39738.3324421296,2008-10-17,07:58:43
39.945838,116.351106,0,225,39738.3324652778,2008-10-17,07:58:45
39.945796,116.351084,0,225,39738.3324884259,2008-10-17,07:58:47
39.945771,116.351082,0,224,39738.3325115741,2008-10-17,07:58:49
39.945761,116.351129,0,224,39738.3325347222,2008-10-17,07:58:51
39.945746,116.35114,0,224,39738.3325578704,2008-10-17,07:58:53
39.945722,116.351102,0,224,39738.3325810185,2008-10-17,07:58:55
39.945706,116.351097,0,224,39738.3326041667,2008-10-17,07:58:57
39.945688,116.351082,0,225,39738.3326273148,2008-10-17,07:58:59
39.945667,116.351028,0,225,39738.332650463,2008-10-17,07:59:01
39.945638,116.350945,0,225,39738.3326736111,2008-10-17,07:59:03
39.945616,116.350868,0,226,39738.3326967593,2008-10-17,07:59:05
39.945595,116.350774,0,226,39738.3327199074,2008-10-17,07:59:07
39.945579,116.350711,0,226,39738.3327430556,2008-10-17,07:59:09
39.945569,116.350675,0,227,39738.3327662037,2008-10-17,07:59:11
39.945552,116.350624,0,227,39738.3327893519,2008-10-17,07:59:13
39.945529,116.350556,0,227,39738.3328125,2008-10-17,07:59:15
39.945512,116.350516,0,228,39738.3328356481,2008-10-17,07:59:17
39.945502,116.350493,0,228,39738.3328587963,2008-10-17,07:59:19
39.945488,116.350469,0,229,39738.3328819444,2008-10-17,07:59:21
39.945476,116.350465,0,229,39738.3329050926,2008-10-17,07:59:23
39.945476,116.350513,0,229,39738.3329282407,2008-10-17,07:59:25
39.945478,116.35058,0,230,39738.3329513889,2008-10-17,07:59:27
39.945487,116.35065,0,230,39738.332974537,2008-10-17,07:59:29
39.945511,116.350712,0,231,39738.3329976852,2008-10-17,07:59:31
39.945525,116.350738,0,231,39738.3330208333,2008-10-17,07:59:33
39.945535,116.35077,0,231,39738.3330439815,2008-10-17,07:59:35
39.945543,116.350797,0,231,39738.3330671296,2008-10-17,07:59:37
39.945547,116.350799,0,231,39738.3330902778,2008-10-17,07:59:39
39.945551,116.350801,0,231,39738.3331134259,2008-10-17,07:59:41
39.945554,116.350801,0,231,39738.3331365741,2008-10-17,07:59:43
39.945554,116.350803,0,232,39738.3331597222,2008-10-17,07:59:45
39.945554,116.350803,0,232,39738.3331828704,2008-10-17,07:59:47
39.945556,116.350802,0,232,39738.3332060185,2008-10-17,07:59:49
39.945567,116.350765,0,231,39738.3332291667,2008-10-17,07:59:51
39.945575,116.350722,0,231,39738.3332523148,2008-10-17,07:59:53
39.945579,116.350659,0,230,39738.333275463,2008-10-17,07:59:55
39.945582,116.350599,0,230,39738.3332986111,2008-10-17,07:59:57
39.945607,116.350556,0,230,39738.3333217593,2008-10-17,07:59:59
39.945629,116.350501,0,230,39738.3333449074,2008-10-17,08:00:01
39.945628,116.350415,0,230,39738.3333680556,2008-10-17,08:00:03
39.945624,116.350333,0,230,39738.3333912037,2008-10-17,08:00:05
39.945621,116.350251,0,229,39738.3334143519,2008-10-17,08:00:07
39.945616,116.350177,0,229,39738.3334375,2008-10-17,08:00:09
39.945602,116.350098,0,229,39738.3334606481,2008-10-17,08:00:11
39.945582,116.350024,0,229,39738.3334837963,2008-10-17,08:00:13
39.94556,116.349961,0,229,39738.3335069444,2008-10-17,08:00:15
39.945538,116.349902,0,228,39738.3335300926,2008-10-17,08:00:17
39.945515,116.349855,0,228,39738.3335532407,2008-10-17,08:00:19
39.945487,116.349811,0,229,39738.3335763889,2008-10-17,08:00:21
39.945461,116.34977,0,229,39738.333599537,2008-10-17,08:00:23
39.945447,116.349744,0,229,39738.3336226852,2008-10-17,08:00:25
39.945436,116.34972,0,229,39738.3336458333,2008-10-17,08:00:27
39.945429,116.349699,0,229,39738.3336689815,2008-10-17,08:00:29
39.945423,116.349695,0,229,39738.3336921296,2008-10-17,08:00:31
39.945424,116.349674,0,230,39738.3337152778,2008-10-17,08:00:33
39.945433,116.34967,0,230,39738.3337384259,2008-10-17,08:00:35
39.945451,116.349693,0,230,39738.3337615741,2008-10-17,08:00:37
39.945468,116.349716,0,231,39738.3337847222,2008-10-17,08:00:39
39.945482,116.349737,0,231,39738.3338078704,2008-10-17,08:00:41
39.945491,116.349758,0,232,39738.3338310185,2008-10-17,08:00:43
39.945496,116.349767,0,232,39738.3338541667,2008-10-17,08:00:45
39.945497,116.349746,0,233,39738.3338773148,2008-10-17,08:00:47
39.945501,116.349757,0,234,39738.333900463,2008-10-17,08:00:49
39.945509,116.349765,0,234,39738.3339236111,2008-10-17,08:00:51
39.945524,116.349799,0,235,39738.3339467593,2008-10-17,08:00:53
39.94554,116.349833,0,235,39738.3339699074,2008-10-17,08:00:55
39.94556,116.349864,0,235,39738.3339930556,2008-10-17,08:00:57
39.945581,116.349898,0,236,39738.3340162037,2008-10-17,08:00:59
39.945581,116.349944,0,236,39738.3340393519,2008-10-17,08:01:01
39.945578,116.349992,0,236,39738.3340625,2008-10-17,08:01:03
39.945576,116.350017,0,236,39738.3340856481,2008-10-17,08:01:05
39.945578,116.350018,0,236,39738.3341087963,2008-10-17,08:01:07
39.945592,116.350047,0,236,39738.3341319444,2008-10-17,08:01:09
39.945614,116.350095,0,236,39738.3341550926,2008-10-17,08:01:11
39.945634,116.350151,0,236,39738.3341782407,2008-10-17,08:01:13
39.945644,116.350182,0,235,39738.3342013889,2008-10-17,08:01:15
39.945661,116.350225,0,234,39738.334224537,2008-10-17,08:01:17
39.945627,116.350245,0,232,39738.3342476852,2008-10-17,08:01:19
39.945647,116.35028,0,231,39738.3342708333,2008-10-17,08:01:21
39.945631,116.350287,0,229,39738.3342939815,2008-10-17,08:01:23
39.945637,116.350291,0,228,39738.3343171296,2008-10-17,08:01:25
39.945644,116.350306,0,227,39738.3343402778,2008-10-17,08:01:27
39.945654,116.350427,0,229,39738.3343634259,2008-10-17,08:01:29
39.945676,116.350546,0,231,39738.3343865741,2008-10-17,08:01:31
39.945693,116.350653,0,233,39738.3344097222,2008-10-17,08:01:33
39.945708,116.350767,0,234,39738.3344328704,2008-10-17,08:01:35
39.94572,116.350859,0,235,39738.3344560185,2008-10-17,08:01:37
39.945732,116.350912,0,234,39738.3344791667,2008-10-17,08:01:39
39.94575,116.350967,0,233,39738.3345023148,2008-10-17,08:01:41
39.945769,116.351014,0,231,39738.334525463,2008-10-17,08:01:43
39.945793,116.351085,0,230,39738.3345486111,2008-10-17,08:01:45
39.945814,116.351178,0,230,39738.3345717593,2008-10-17,08:01:47
39.94584,116.351257,0,229,39738.3345949074,2008-10-17,08:01:49
39.945869,116.351328,0,229,39738.3346180556,2008-10-17,08:01:51
39.945886,116.351427,0,231,39738.3346412037,2008-10-17,08:01:53
39.9459,116.351539,0,233,39738.3346643519,2008-10-17,08:01:55
39.945914,116.351638,0,236,39738.3346875,2008-10-17,08:01:57
39.945926,116.351735,0,239,39738.3347106481,2008-10-17,08:01:59
39.945939,116.351814,0,242,39738.3347337963,2008-10-17,08:02:01
39.945951,116.351875,0,245,39738.3347569444,2008-10-17,08:02:03
39.945971,116.351913,0,248,39738.3347800926,2008-10-17,08:02:05
39.945993,116.351955,0,251,39738.3348032407,2008-10-17,08:02:07
39.946014,116.351987,0,253,39738.3348263889,2008-10-17,08:02:09
39.946034,116.352006,0,256,39738.334849537,2008-10-17,08:02:11
39.946047,116.352022,0,259,39738.3348726852,2008-10-17,08:02:13
39.946049,116.352024,0,262,39738.3348958333,2008-10-17,08:02:15
39.946054,116.352006,0,265,39738.3349189815,2008-10-17,08:02:17
39.946055,116.351979,0,267,39738.3349421296,2008-10-17,08:02:19
39.946047,116.351972,0,269,39738.3349652778,2008-10-17,08:02:21
39.946035,116.35197,0,271,39738.3349884259,2008-10-17,08:02:23
39.946013,116.351925,0,273,39738.3350115741,2008-10-17,08:02:25
39.945992,116.351905,0,275,39738.3350347222,2008-10-17,08:02:27
39.945973,116.351893,0,278,39738.3350578704,2008-10-17,08:02:29
39.945961,116.351874,0,281,39738.3350810185,2008-10-17,08:02:31
39.945934,116.351871,0,286,39738.3351041667,2008-10-17,08:02:33
39.945918,116.351888,0,289,39738.3351273148,2008-10-17,08:02:35
39.945906,116.3519,0,292,39738.335150463,2008-10-17,08:02:37
39.945906,116.351912,0,296,39738.3351736111,2008-10-17,08:02:39
39.945909,116.351929,0,298,39738.3351967593,2008-10-17,08:02:41
39.945917,116.351951,0,301,39738.3352199074,2008-10-17,08:02:43
39.945924,116.351971,0,304,39738.3352430556,2008-10-17,08:02:45
39.945776,116.350057,0,289,39738.3369328704,2008-10-17,08:05:11
39.945822,116.350095,0,283,39738.3369560185,2008-10-17,08:05:13
39.945805,116.350229,0,266,39738.3369791667,2008-10-17,08:05:15
39.945755,116.350302,0,269,39738.3370023148,2008-10-17,08:05:17
39.94578,116.350324,0,269,39738.337025463,2008-10-17,08:05:19
39.945758,116.350374,0,266,39738.3370486111,2008-10-17,08:05:21
39.945729,116.350383,0,258,39738.3370717593,2008-10-17,08:05:23
39.945712,116.350391,0,257,39738.3370949074,2008-10-17,08:05:25
39.945723,116.350399,0,256,39738.3371180556,2008-10-17,08:05:27
39.945733,116.350395,0,254,39738.3371412037,2008-10-17,08:05:29
39.945731,116.35039,0,253,39738.3371643518,2008-10-17,08:05:31
39.945723,116.350378,0,252,39738.3371875,2008-10-17,08:05:33
39.945702,116.350387,0,250,39738.3372106481,2008-10-17,08:05:35
39.94567,116.350396,0,249,39738.3372337963,2008-10-17,08:05:37
39.945652,116.350386,0,249,39738.3372569444,2008-10-17,08:05:39
39.945623,116.350378,0,248,39738.3372800926,2008-10-17,08:05:41
39.945602,116.350376,0,248,39738.3373032407,2008-10-17,08:05:43
39.945596,116.350371,0,249,39738.3373263889,2008-10-17,08:05:45
39.945585,116.350367,0,249,39738.337349537,2008-10-17,08:05:47
39.945574,116.35036,0,249,39738.3373726852,2008-10-17,08:05:49
39.94556,116.350356,0,249,39738.3373958333,2008-10-17,08:05:51
39.945555,116.350355,0,249,39738.3374189815,2008-10-17,08:05:53
39.945529,116.350358,0,250,39738.3374421296,2008-10-17,08:05:55
39.945501,116.350362,0,250,39738.3374652778,2008-10-17,08:05:57
39.945482,116.350365,0,250,39738.3374884259,2008-10-17,08:05:59
39.94546,116.350375,0,250,39738.3375115741,2008-10-17,08:06:01
39.945444,116.350386,0,250,39738.3375347222,2008-10-17,08:06:03
39.94545,116.350376,0,251,39738.3375578704,2008-10-17,08:06:05
39.945442,116.350379,0,252,39738.3375810185,2008-10-17,08:06:07
39.945441,116.350379,0,252,39738.3376041667,2008-10-17,08:06:09
39.945435,116.350379,0,252,39738.3376273148,2008-10-17,08:06:11
39.945412,116.350388,0,252,39738.337650463,2008-10-17,08:06:13
39.945406,116.350399,0,252,39738.3376736111,2008-10-17,08:06:15
39.945374,116.350405,0,253,39738.3376967593,2008-10-17,08:06:17
39.945361,116.350396,0,253,39738.3377199074,2008-10-17,08:06:19
39.94537,116.350387,0,253,39738.3377430556,2008-10-17,08:06:21
39.945366,116.350394,0,254,39738.3377662037,2008-10-17,08:06:23
39.945367,116.350395,0,254,39738.3377893518,2008-10-17,08:06:25
39.945364,116.350395,0,254,39738.3378125,2008-10-17,08:06:27
39.945363,116.350396,0,254,39738.3378356481,2008-10-17,08:06:29
39.945361,116.350396,0,254,39738.3378587963,2008-10-17,08:06:31
39.945361,116.350397,0,254,39738.3378819444,2008-10-17,08:06:33
39.94536,116.350398,0,254,39738.3379050926,2008-10-17,08:06:35
39.945356,116.3504,0,254,39738.3379282407,2008-10-17,08:06:37
39.945334,116.35042,0,254,39738.3379513889,2008-10-17,08:06:39
39.945315,116.350465,0,254,39738.337974537,2008-10-17,08:06:41
39.94531,116.350495,0,254,39738.3379976852,2008-10-17,08:06:43
39.945316,116.350502,0,255,39738.3380208333,2008-10-17,08:06:45
39.945302,116.35051,0,258,39738.3380439815,2008-10-17,08:06:47
39.945297,116.350487,0,258,39738.3380671296,2008-10-17,08:06:49
39.94527,116.350464,0,258,39738.3380902778,2008-10-17,08:06:51
39.945274,116.350432,0,258,39738.3381134259,2008-10-17,08:06:53
39.945276,116.350419,0,259,39738.3381365741,2008-10-17,08:06:55
39.945221,116.350403,0,259,39738.3381597222,2008-10-17,08:06:57
39.945229,116.350364,0,259,39738.3381828704,2008-10-17,08:06:59
39.945228,116.350375,0,260,39738.3382060185,2008-10-17,08:07:01
39.945233,116.350353,0,260,39738.3382291667,2008-10-17,08:07:03
39.945238,116.350356,0,261,39738.3382523148,2008-10-17,08:07:05
39.945239,116.350339,0,261,39738.338275463,2008-10-17,08:07:07
39.945235,116.350336,0,261,39738.3382986111,2008-10-17,08:07:09
39.945141,116.350334,0,260,39738.3383217593,2008-10-17,08:07:11
39.94509,116.350322,0,260,39738.3383449074,2008-10-17,08:07:13
39.945076,116.350324,0,260,39738.3383680556,2008-10-17,08:07:15
39.945042,116.350319,0,259,39738.3383912037,2008-10-17,08:07:17
39.944994,116.350315,0,258,39738.3384143518,2008-10-17,08:07:19
39.944935,116.350309,0,258,39738.3384375,2008-10-17,08:07:21
39.944898,116.350292,0,257,39738.3384606481,2008-10-17,08:07:23
39.944848,116.350286,0,256,39738.3384837963,2008-10-17,08:07:25
39.944812,116.350283,0,256,39738.3385069444,2008-10-17,08:07:27
39.944777,116.350267,0,255,39738.3385300926,2008-10-17,08:07:29
39.944749,116.35026,0,254,39738.3385532407,2008-10-17,08:07:31
39.944701,116.350265,0,254,39738.3385763889,2008-10-17,08:07:33
39.944672,116.350269,0,253,39738.338599537,2008-10-17,08:07:35
39.944642,116.350282,0,252,39738.3386226852,2008-10-17,08:07:37
39.944621,116.350293,0,252,39738.3386458333,2008-10-17,08:07:39
39.944589,116.350295,0,252,39738.3386689815,2008-10-17,08:07:41
39.944573,116.35029,0,251,39738.3386921296,2008-10-17,08:07:43
39.944554,116.350302,0,251,39738.3387152778,2008-10-17,08:07:45
39.94454,116.350303,0,250,39738.3387384259,2008-10-17,08:07:47
39.944527,116.350302,0,250,39738.3387615741,2008-10-17,08:07:49
39.944513,116.350291,0,250,39738.3387847222,2008-10-17,08:07:51
39.944485,116.35029,0,249,39738.3388078704,2008-10-17,08:07:53
39.944453,116.350279,0,248,39738.3388310185,2008-10-17,08:07:55
39.944431,116.350284,0,248,39738.3388541667,2008-10-17,08:07:57
39.944412,116.350269,0,248,39738.3388773148,2008-10-17,08:07:59
39.944387,116.350247,0,247,39738.338900463,2008-10-17,08:08:01
39.94435,116.350231,0,247,39738.3389236111,2008-10-17,08:08:03
39.944313,116.350223,0,247,39738.3389467593,2008-10-17,08:08:05
39.944294,116.350215,0,247,39738.3389699074,2008-10-17,08:08:07
39.944277,116.350204,0,246,39738.3389930556,2008-10-17,08:08:09
39.944256,116.350191,0,245,39738.3390162037,2008-10-17,08:08:11
39.944234,116.350176,0,245,39738.3390393518,2008-10-17,08:08:13
39.944219,116.35015,0,245,39738.3390625,2008-10-17,08:08:15
39.944195,116.350129,0,245,39738.3390856481,2008-10-17,08:08:17
39.944169,116.350125,0,245,39738.3391087963,2008-10-17,08:08:19
39.944168,116.350106,0,245,39738.3391319444,2008-10-17,08:08:21
39.944152,116.350093,0,245,39738.3391550926,2008-10-17,08:08:23
39.944136,116.350075,0,244,39738.3391782407,2008-10-17,08:08:25
39.944117,116.350055,0,244,39738.3392013889,2008-10-17,08:08:27
39.94409,116.350034,0,244,39738.339224537,2008-10-17,08:08:29
39.944069,116.350014,0,245,39738.3392476852,2008-10-17,08:08:31
39.944045,116.350001,0,245,39738.3392708333,2008-10-17,08:08:33
39.944022,116.349982,0,246,39738.3392939815,2008-10-17,08:08:35
39.944005,116.349964,0,246,39738.3393171296,2008-10-17,08:08:37
39.94399,116.349947,0,247,39738.3393402778,2008-10-17,08:08:39
39.943985,116.349923,0,248,39738.3393634259,2008-10-17,08:08:41
39.94396,116.349914,0,248,39738.3393865741,2008-10-17,08:08:43
39.943945,116.3499,0,249,39738.3394097222,2008-10-17,08:08:45
39.943925,116.349887,0,250,39738.3394328704,2008-10-17,08:08:47
39.943914,116.34987,0,250,39738.3394560185,2008-10-17,08:08:49
39.943896,116.349861,0,251,39738.3394791667,2008-10-17,08:08:51
39.943885,116.349848,0,251,39738.3395023148,2008-10-17,08:08:53
39.943869,116.349844,0,252,39738.339525463,2008-10-17,08:08:55
39.943854,116.349846,0,252,39738.3395486111,2008-10-17,08:08:57
39.943841,116.349836,0,253,39738.3395717593,2008-10-17,08:08:59
39.943825,116.349821,0,253,39738.3395949074,2008-10-17,08:09:01
39.943797,116.349819,0,254,39738.3396180556,2008-10-17,08:09:03
39.943781,116.349807,0,254,39738.3396412037,2008-10-17,08:09:05
39.943766,116.349812,0,255,39738.3396643519,2008-10-17,08:09:07
39.943746,116.349809,0,255,39738.3396875,2008-10-17,08:09:09
39.943738,116.349784,0,256,39738.3397106482,2008-10-17,08:09:11
39.943721,116.349772,0,257,39738.3397337963,2008-10-17,08:09:13
39.943715,116.34977,0,259,39738.3397569444,2008-10-17,08:09:15
39.943719,116.349788,0,260,39738.3397800926,2008-10-17,08:09:17
39.943715,116.349811,0,259,39738.3398032407,2008-10-17,08:09:19
39.943718,116.349813,0,260,39738.3398263889,2008-10-17,08:09:21
39.94372,116.349813,0,261,39738.339849537,2008-10-17,08:09:23
39.943724,116.349813,0,262,39738.3398726852,2008-10-17,08:09:25
39.943724,116.349813,0,263,39738.3398958333,2008-10-17,08:09:27
39.943707,116.349823,0,264,39738.3399189815,2008-10-17,08:09:29
39.943692,116.349824,0,264,39738.3399421296,2008-10-17,08:09:31
39.943684,116.34984,0,265,39738.3399652778,2008-10-17,08:09:33
39.943688,116.349855,0,265,39738.3399884259,2008-10-17,08:09:35
39.943661,116.349875,0,266,39738.3400115741,2008-10-17,08:09:37
39.943638,116.349916,0,265,39738.3400347222,2008-10-17,08:09:39
39.94363,116.349932,0,265,39738.3400578704,2008-10-17,08:09:41
39.943634,116.349947,0,265,39738.3400810185,2008-10-17,08:09:43
39.943644,116.349992,0,264,39738.3401041667,2008-10-17,08:09:45
39.943641,116.350001,0,265,39738.3401273148,2008-10-17,08:09:47
39.943644,116.350067,0,263,39738.340150463,2008-10-17,08:09:49
39.943617,116.350107,0,262,39738.3401736111,2008-10-17,08:09:51
39.943615,116.350107,0,262,39738.3401967593,2008-10-17,08:09:53
39.943614,116.350107,0,263,39738.3402199074,2008-10-17,08:09:55
39.943609,116.350091,0,263,39738.3402430556,2008-10-17,08:09:57
39.943607,116.350065,0,263,39738.3402662037,2008-10-17,08:09:59
39.943605,116.350061,0,262,39738.3402893519,2008-10-17,08:10:01
39.943607,116.350061,0,263,39738.3403125,2008-10-17,08:10:03
39.943608,116.350061,0,263,39738.3403356481,2008-10-17,08:10:05
39.943609,116.350061,0,263,39738.3403587963,2008-10-17,08:10:07
39.94361,116.350062,0,263,39738.3403819444,2008-10-17,08:10:09
39.94361,116.350063,0,264,39738.3404050926,2008-10-17,08:10:11
39.943607,116.350063,0,264,39738.3404282407,2008-10-17,08:10:13
39.943593,116.350021,0,265,39738.3404513889,2008-10-17,08:10:15
39.943588,116.349993,0,265,39738.340474537,2008-10-17,08:10:17
39.94355,116.349966,0,266,39738.3404976852,2008-10-17,08:10:19
39.943489,116.349968,0,266,39738.3405208333,2008-10-17,08:10:21
39.943386,116.349928,0,266,39738.3405439815,2008-10-17,08:10:23
39.943325,116.349921,0,266,39738.3405671296,2008-10-17,08:10:25
39.943128,116.350133,0,270,39738.3418171296,2008-10-17,08:12:13
39.943118,116.350158,0,270,39738.3418402778,2008-10-17,08:12:15
39.943112,116.350184,0,270,39738.3418634259,2008-10-17,08:12:17
39.943126,116.350249,0,270,39738.3418865741,2008-10-17,08:12:19
39.9432,116.350437,0,270,39738.3419097222,2008-10-17,08:12:21
39.9432,116.350491,0,270,39738.3419328704,2008-10-17,08:12:23
39.943194,116.350534,0,270,39738.3419560185,2008-10-17,08:12:25
39.943188,116.350591,0,269,39738.3419791667,2008-10-17,08:12:27
39.943191,116.350643,0,269,39738.3420023148,2008-10-17,08:12:29
39.943189,116.350698,0,269,39738.342025463,2008-10-17,08:12:31
39.943185,116.350752,0,269,39738.3420486111,2008-10-17,08:12:33
39.943178,116.350794,0,269,39738.3420717593,2008-10-17,08:12:35
39.943167,116.350819,0,269,39738.3420949074,2008-10-17,08:12:37
39.943155,116.35085,0,269,39738.3421180556,2008-10-17,08:12:39
39.943099,116.350886,0,268,39738.3421412037,2008-10-17,08:12:41
39.943069,116.350927,0,268,39738.3421643519,2008-10-17,08:12:43
39.943067,116.350958,0,268,39738.3421875,2008-10-17,08:12:45
39.943072,116.350995,0,268,39738.3422106481,2008-10-17,08:12:47
39.943048,116.35104,0,268,39738.3422337963,2008-10-17,08:12:49
39.943052,116.351062,0,268,39738.3422569444,2008-10-17,08:12:51
39.943047,116.351098,0,268,39738.3422800926,2008-10-17,08:12:53
39.943041,116.351142,0,267,39738.3423032407,2008-10-17,08:12:55
39.943041,116.351174,0,267,39738.3423263889,2008-10-17,08:12:57
39.943046,116.35122,0,266,39738.342349537,2008-10-17,08:12:59
39.943048,116.351252,0,266,39738.3423726852,2008-10-17,08:13:01
39.943054,116.351279,0,266,39738.3423958333,2008-10-17,08:13:03
39.943062,116.3513,0,266,39738.3424189815,2008-10-17,08:13:05
39.943073,116.351319,0,266,39738.3424421296,2008-10-17,08:13:07
39.943072,116.351333,0,266,39738.3424652778,2008-10-17,08:13:09
39.943074,116.35134,0,265,39738.3424884259,2008-10-17,08:13:11
39.943074,116.351341,0,265,39738.3425115741,2008-10-17,08:13:13
39.943073,116.351341,0,265,39738.3425347222,2008-10-17,08:13:15
39.943071,116.351342,0,265,39738.3425578704,2008-10-17,08:13:17
39.943069,116.351342,0,265,39738.3425810185,2008-10-17,08:13:19
39.943065,116.351342,0,265,39738.3426041667,2008-10-17,08:13:21
39.943061,116.351342,0,265,39738.3426273148,2008-10-17,08:13:23
39.943056,116.351341,0,265,39738.342650463,2008-10-17,08:13:25
39.943046,116.351317,0,264,39738.3426736111,2008-10-17,08:13:27
39.94304,116.351304,0,264,39738.3426967593,2008-10-17,08:13:29
39.943043,116.351281,0,264,39738.3427199074,2008-10-17,08:13:31
39.943041,116.351266,0,263,39738.3427430556,2008-10-17,08:13:33
39.943042,116.351245,0,263,39738.3427662037,2008-10-17,08:13:35
39.943047,116.351227,0,263,39738.3427893519,2008-10-17,08:13:37
39.943049,116.351196,0,263,39738.3428125,2008-10-17,08:13:39
39.943046,116.351163,0,262,39738.3428356481,2008-10-17,08:13:41
39.943017,116.351135,0,262,39738.3428587963,2008-10-17,08:13:43
39.943012,116.351088,0,261,39738.3428819444,2008-10-17,08:13:45
39.943021,116.351052,0,262,39738.3429050926,2008-10-17,08:13:47
39.943021,116.351036,0,262,39738.3429282407,2008-10-17,08:13:49
39.943019,116.351009,0,263,39738.3429513889,2008-10-17,08:13:51
39.943031,116.350988,0,264,39738.342974537,2008-10-17,08:13:53
39.943027,116.350965,0,265,39738.3429976852,2008-10-17,08:13:55
39.943036,116.350931,0,266,39738.3430208333,2008-10-17,08:13:57
39.943038,116.350901,0,267,39738.3430439815,2008-10-17,08:13:59
39.943038,116.350867,0,268,39738.3430671296,2008-10-17,08:14:01
39.943039,116.350826,0,269,39738.3430902778,2008-10-17,08:14:03
39.943048,116.350801,0,270,39738.3431134259,2008-10-17,08:14:05
39.94303,116.350775,0,270,39738.3431365741,2008-10-17,08:14:07
39.943033,116.350755,0,270,39738.3431597222,2008-10-17,08:14:09
39.943016,116.350738,0,270,39738.3431828704,2008-10-17,08:14:11
39.943002,116.35072,0,270,39738.3432060185,2008-10-17,08:14:13
39.942988,116.350704,0,270,39738.3432291667,2008-10-17,08:14:15
39.942984,116.350703,0,270,39738.3432523148,2008-10-17,08:14:17
39.942982,116.350689,0,270,39738.343275463,2008-10-17,08:14:19
39.942973,116.350661,0,270,39738.3432986111,2008-10-17,08:14:21
39.942966,116.350641,0,269,39738.3433217593,2008-10-17,08:14:23
39.942971,116.350624,0,269,39738.3433449074,2008-10-17,08:14:25
39.942965,116.350596,0,269,39738.3433680556,2008-10-17,08:14:27
39.942969,116.350555,0,269,39738.3433912037,2008-10-17,08:14:29
39.942964,116.35053,0,268,39738.3434143519,2008-10-17,08:14:31
39.942959,116.350507,0,268,39738.3434375,2008-10-17,08:14:33
39.942966,116.35047,0,268,39738.3434606481,2008-10-17,08:14:35
39.942958,116.350426,0,267,39738.3434837963,2008-10-17,08:14:37
39.942949,116.350398,0,267,39738.3435069444,2008-10-17,08:14:39
39.94296,116.350352,0,267,39738.3435300926,2008-10-17,08:14:41
39.94295,116.350311,0,267,39738.3435532407,2008-10-17,08:14:43
39.942928,116.350283,0,267,39738.3435763889,2008-10-17,08:14:45
39.942896,116.350251,0,267,39738.343599537,2008-10-17,08:14:47
39.942875,116.350211,0,266,39738.3436226852,2008-10-17,08:14:49
39.94283,116.350194,0,266,39738.3436458333,2008-10-17,08:14:51
39.942807,116.350152,0,267,39738.3436689815,2008-10-17,08:14:53
39.942779,116.350138,0,268,39738.3436921296,2008-10-17,08:14:55
39.94276,116.350117,0,269,39738.3437152778,2008-10-17,08:14:57
39.94275,116.350093,0,270,39738.3437384259,2008-10-17,08:14:59
39.942733,116.350067,0,272,39738.3437615741,2008-10-17,08:15:01
39.942713,116.350048,0,272,39738.3437847222,2008-10-17,08:15:03
39.942698,116.350029,0,273,39738.3438078704,2008-10-17,08:15:05
39.942684,116.349999,0,275,39738.3438310185,2008-10-17,08:15:07
39.942678,116.349968,0,275,39738.3438541667,2008-10-17,08:15:09
39.942672,116.34995,0,275,39738.3438773148,2008-10-17,08:15:11
39.942664,116.349926,0,275,39738.343900463,2008-10-17,08:15:13
39.942664,116.349911,0,275,39738.3439236111,2008-10-17,08:15:15
39.942664,116.349897,0,275,39738.3439467593,2008-10-17,08:15:17
39.942658,116.349874,0,275,39738.3439699074,2008-10-17,08:15:19
39.94265,116.349847,0,275,39738.3439930556,2008-10-17,08:15:21
39.942645,116.34983,0,275,39738.3440162037,2008-10-17,08:15:23
39.94263,116.34982,0,275,39738.3440393518,2008-10-17,08:15:25
39.942611,116.349802,0,274,39738.3440625,2008-10-17,08:15:27
39.942596,116.349785,0,274,39738.3440856481,2008-10-17,08:15:29
39.942584,116.349768,0,274,39738.3441087963,2008-10-17,08:15:31
39.942576,116.349757,0,274,39738.3441319444,2008-10-17,08:15:33
39.94256,116.34975,0,273,39738.3441550926,2008-10-17,08:15:35
39.94255,116.349743,0,273,39738.3441782407,2008-10-17,08:15:37
39.942539,116.349737,0,273,39738.3442013889,2008-10-17,08:15:39
39.942534,116.349717,0,273,39738.344224537,2008-10-17,08:15:41
39.942536,116.349708,0,273,39738.3442476852,2008-10-17,08:15:43
39.942533,116.349695,0,273,39738.3442708333,2008-10-17,08:15:45
39.942525,116.34969,0,273,39738.3442939815,2008-10-17,08:15:47
39.942516,116.349685,0,273,39738.3443171296,2008-10-17,08:15:49
39.942507,116.34968,0,273,39738.3443402778,2008-10-17,08:15:51
39.942498,116.349678,0,273,39738.3443634259,2008-10-17,08:15:53
39.942491,116.349679,0,273,39738.3443865741,2008-10-17,08:15:55
39.942494,116.349669,0,273,39738.3444097222,2008-10-17,08:15:57
39.942478,116.349651,0,273,39738.3444328704,2008-10-17,08:15:59
39.942434,116.34962,0,273,39738.3444560185,2008-10-17,08:16:01
39.942394,116.349595,0,272,39738.3444791667,2008-10-17,08:16:03
39.942386,116.349569,0,272,39738.3445023148,2008-10-17,08:16:05
39.942377,116.349552,0,273,39738.344525463,2008-10-17,08:16:07
39.942346,116.349564,0,275,39738.3445486111,2008-10-17,08:16:09
39.942308,116.349583,0,277,39738.3445717593,2008-10-17,08:16:11
39.942294,116.349579,0,280,39738.3445949074,2008-10-17,08:16:13
39.942297,116.349535,0,281,39738.3446180556,2008-10-17,08:16:15
39.942395,116.349422,0,278,39738.3446412037,2008-10-17,08:16:17
39.942394,116.34942,0,278,39738.3446643518,2008-10-17,08:16:19
39.942465,116.349334,0,276,39738.3446875,2008-10-17,08:16:21
39.942522,116.349244,0,274,39738.3447106481,2008-10-17,08:16:23
39.942546,116.349186,0,272,39738.3447337963,2008-10-17,08:16:25
39.942567,116.349153,0,271,39738.3447569444,2008-10-17,08:16:27
39.942567,116.349114,0,270,39738.3447800926,2008-10-17,08:16:29
39.942565,116.349089,0,269,39738.3448032407,2008-10-17,08:16:31
39.942563,116.349088,0,269,39738.3448263889,2008-10-17,08:16:33
39.942542,116.349072,0,268,39738.344849537,2008-10-17,08:16:35
39.942523,116.349057,0,268,39738.3448726852,2008-10-17,08:16:37
39.942509,116.349062,0,266,39738.3448958333,2008-10-17,08:16:39
39.942502,116.349047,0,266,39738.3449189815,2008-10-17,08:16:41
39.942512,116.349028,0,264,39738.3449421296,2008-10-17,08:16:43
39.942491,116.34901,0,262,39738.3449652778,2008-10-17,08:16:45
39.942458,116.348997,0,262,39738.3449884259,2008-10-17,08:16:47
39.942454,116.348997,0,261,39738.3450115741,2008-10-17,08:16:49
39.942382,116.348965,0,257,39738.3450347222,2008-10-17,08:16:51
39.942351,116.348963,0,256,39738.3450578704,2008-10-17,08:16:53
39.942334,116.348944,0,254,39738.3450810185,2008-10-17,08:16:55
39.942332,116.348932,0,252,39738.3451041667,2008-10-17,08:16:57
39.94232,116.348934,0,250,39738.3451273148,2008-10-17,08:16:59
39.942321,116.348931,0,248,39738.345150463,2008-10-17,08:17:01
39.942324,116.348926,0,247,39738.3451736111,2008-10-17,08:17:03
39.94231,116.348918,0,247,39738.3451967593,2008-10-17,08:17:05
39.94231,116.348913,0,246,39738.3452199074,2008-10-17,08:17:07
39.9423,116.348904,0,245,39738.3452430556,2008-10-17,08:17:09
39.942282,116.348891,0,246,39738.3452662037,2008-10-17,08:17:11
39.942273,116.348882,0,246,39738.3452893518,2008-10-17,08:17:13
39.942245,116.348877,0,245,39738.3453125,2008-10-17,08:17:15
39.94223,116.348856,0,245,39738.3453356481,2008-10-17,08:17:17
39.942208,116.348848,0,245,39738.3453587963,2008-10-17,08:17:19
39.942184,116.348843,0,244,39738.3453819444,2008-10-17,08:17:21
39.942175,116.348843,0,244,39738.3454050926,2008-10-17,08:17:23
39.942133,116.348832,0,243,39738.3454282407,2008-10-17,08:17:25
39.942089,116.348825,0,242,39738.3454513889,2008-10-17,08:17:27
39.942049,116.348822,0,241,39738.345474537,2008-10-17,08:17:29
39.941934,116.348817,0,237,39738.3454976852,2008-10-17,08:17:31
39.941914,116.348818,0,237,39738.3455208333,2008-10-17,08:17:33
39.941863,116.348796,0,236,39738.3455439815,2008-10-17,08:17:35
39.941824,116.348792,0,235,39738.3455671296,2008-10-17,08:17:37
39.941819,116.348789,0,235,39738.3455902778,2008-10-17,08:17:39
39.941813,116.348778,0,235,39738.3456134259,2008-10-17,08:17:41
39.94181,116.34877,0,235,39738.3456365741,2008-10-17,08:17:43
39.941735,116.348772,0,232,39738.3456597222,2008-10-17,08:17:45
39.94173,116.348776,0,233,39738.3456828704,2008-10-17,08:17:47
39.941673,116.348773,0,231,39738.3457060185,2008-10-17,08:17:49
39.941644,116.348784,0,232,39738.3457291667,2008-10-17,08:17:51
39.941613,116.348794,0,233,39738.3457523148,2008-10-17,08:17:53
39.941523,116.348793,0,230,39738.345775463,2008-10-17,08:17:55
39.941462,116.348796,0,227,39738.3457986111,2008-10-17,08:17:57
39.941426,116.348794,0,225,39738.3458217593,2008-10-17,08:17:59
39.941418,116.348795,0,224,39738.3458449074,2008-10-17,08:18:01
39.941419,116.348795,0,224,39738.3458680556,2008-10-17,08:18:03
39.941419,116.348795,0,225,39738.3458912037,2008-10-17,08:18:05
39.941418,116.348795,0,225,39738.3459143518,2008-10-17,08:18:07
39.941415,116.348795,0,225,39738.3459375,2008-10-17,08:18:09
39.9414,116.348789,0,225,39738.3459606481,2008-10-17,08:18:11
39.941382,116.348777,0,224,39738.3459837963,2008-10-17,08:18:13
39.941369,116.348762,0,223,39738.3460069444,2008-10-17,08:18:15
39.941362,116.34876,0,222,39738.3460300926,2008-10-17,08:18:17
39.941365,116.348759,0,222,39738.3460532407,2008-10-17,08:18:19
39.941364,116.348759,0,222,39738.3460763889,2008-10-17,08:18:21
39.941357,116.348754,0,219,39738.346099537,2008-10-17,08:18:23
39.941342,116.348717,0,215,39738.3461226852,2008-10-17,08:18:25
39.941325,116.348711,0,212,39738.3461458333,2008-10-17,08:18:27
39.941317,116.348714,0,210,39738.3461689815,2008-10-17,08:18:29
39.941309,116.348714,0,209,39738.3461921296,2008-10-17,08:18:31
39.941302,116.348717,0,209,39738.3462152778,2008-10-17,08:18:33
39.941299,116.348718,0,208,39738.3462384259,2008-10-17,08:18:35
39.941295,116.348718,0,208,39738.3462615741,2008-10-17,08:18:37
39.941215,116.348695,0,208,39738.3462847222,2008-10-17,08:18:39
39.94119,116.348676,0,208,39738.3463078704,2008-10-17,08:18:41
39.941174,116.348686,0,208,39738.3463310185,2008-10-17,08:18:43
39.941157,116.348684,0,209,39738.3463541667,2008-10-17,08:18:45
39.941125,116.348691,0,209,39738.3463773148,2008-10-17,08:18:47
39.94104,116.348708,0,209,39738.346400463,2008-10-17,08:18:49
39.941026,116.348704,0,210,39738.3464236111,2008-10-17,08:18:51
39.941017,116.348697,0,210,39738.3464467593,2008-10-17,08:18:53
39.941017,116.348712,0,210,39738.3464699074,2008-10-17,08:18:55
39.941006,116.34872,0,210,39738.3464930556,2008-10-17,08:18:57
39.940982,116.348725,0,210,39738.3465162037,2008-10-17,08:18:59
39.940955,116.348715,0,210,39738.3465393518,2008-10-17,08:19:01
39.940939,116.348715,0,210,39738.3465625,2008-10-17,08:19:03
39.940716,116.348556,0,227,39738.3478125,2008-10-17,08:20:51
39.940665,116.348588,0,228,39738.3478356482,2008-10-17,08:20:53
39.940593,116.348676,0,229,39738.3478587963,2008-10-17,08:20:55
39.940566,116.348702,0,230,39738.3478819444,2008-10-17,08:20:57
39.94051,116.348695,0,230,39738.3479050926,2008-10-17,08:20:59
39.940442,116.348697,0,231,39738.3479282407,2008-10-17,08:21:01
39.940417,116.348696,0,231,39738.3479513889,2008-10-17,08:21:03
39.94036,116.348696,0,231,39738.347974537,2008-10-17,08:21:05
39.940301,116.348699,0,231,39738.3479976852,2008-10-17,08:21:07
39.940262,116.348687,0,231,39738.3480208333,2008-10-17,08:21:09
39.940219,116.348689,0,232,39738.3480439815,2008-10-17,08:21:11
39.940186,116.348674,0,232,39738.3480671296,2008-10-17,08:21:13
39.940149,116.348663,0,232,39738.3480902778,2008-10-17,08:21:15
39.940101,116.348655,0,233,39738.3481134259,2008-10-17,08:21:17
39.940057,116.348637,0,233,39738.3481365741,2008-10-17,08:21:19
39.940011,116.348624,0,233,39738.3481597222,2008-10-17,08:21:21
39.939995,116.348579,0,234,39738.3481828704,2008-10-17,08:21:23
39.939982,116.348561,0,234,39738.3482060185,2008-10-17,08:21:25
39.939959,116.348555,0,234,39738.3482291667,2008-10-17,08:21:27
39.939946,116.348546,0,234,39738.3482523148,2008-10-17,08:21:29
39.939902,116.348529,0,234,39738.348275463,2008-10-17,08:21:31
39.939903,116.34843,0,235,39738.3482986111,2008-10-17,08:21:33
39.939841,116.348409,0,234,39738.3483217593,2008-10-17,08:21:35
39.939793,116.3484,0,233,39738.3483449074,2008-10-17,08:21:37
39.939733,116.34839,0,232,39738.3483680556,2008-10-17,08:21:39
39.939708,116.348384,0,232,39738.3483912037,2008-10-17,08:21:41
39.9397,116.348364,0,231,39738.3484143519,2008-10-17,08:21:43
39.939684,116.348349,0,231,39738.3484375,2008-10-17,08:21:45
39.939652,116.348355,0,231,39738.3484606481,2008-10-17,08:21:47
39.939635,116.348355,0,231,39738.3484837963,2008-10-17,08:21:49
39.93961,116.348358,0,231,39738.3485069444,2008-10-17,08:21:51
39.939598,116.348334,0,230,39738.3485300926,2008-10-17,08:21:53
39.939573,116.348318,0,230,39738.3485532407,2008-10-17,08:21:55
39.939556,116.34828,0,229,39738.3485763889,2008-10-17,08:21:57
39.939549,116.348246,0,228,39738.348599537,2008-10-17,08:21:59
39.939554,116.348219,0,228,39738.3486226852,2008-10-17,08:22:01
39.939538,116.34819,0,228,39738.3486458333,2008-10-17,08:22:03
39.939529,116.348156,0,227,39738.3486689815,2008-10-17,08:22:05
39.939522,116.348128,0,227,39738.3486921296,2008-10-17,08:22:07
39.939521,116.348097,0,227,39738.3487152778,2008-10-17,08:22:09
39.939528,116.34807,0,227,39738.3487384259,2008-10-17,08:22:11
39.93954,116.348049,0,227,39738.3487615741,2008-10-17,08:22:13
39.939541,116.348035,0,227,39738.3487847222,2008-10-17,08:22:15
39.939545,116.348017,0,227,39738.3488078704,2008-10-17,08:22:17
39.939567,116.34798,0,227,39738.3488310185,2008-10-17,08:22:19
39.939557,116.347969,0,227,39738.3488541667,2008-10-17,08:22:21
39.939562,116.347947,0,228,39738.3488773148,2008-10-17,08:22:23
39.939565,116.347935,0,228,39738.348900463,2008-10-17,08:22:25
39.939558,116.347932,0,228,39738.3489236111,2008-10-17,08:22:27
39.939555,116.347933,0,228,39738.3489467593,2008-10-17,08:22:29
39.939553,116.347933,0,228,39738.3489699074,2008-10-17,08:22:31
39.93955,116.347933,0,228,39738.3489930556,2008-10-17,08:22:33
39.939548,116.347932,0,228,39738.3490162037,2008-10-17,08:22:35
39.939543,116.347932,0,228,39738.3490393519,2008-10-17,08:22:37
39.939541,116.347932,0,228,39738.3490625,2008-10-17,08:22:39
39.939546,116.34792,0,229,39738.3490856481,2008-10-17,08:22:41
39.939562,116.347889,0,230,39738.3491087963,2008-10-17,08:22:43
39.939563,116.347873,0,230,39738.3491319444,2008-10-17,08:22:45
39.939571,116.347853,0,230,39738.3491550926,2008-10-17,08:22:47
39.939558,116.347843,0,231,39738.3491782407,2008-10-17,08:22:49
39.939556,116.347825,0,231,39738.3492013889,2008-10-17,08:22:51
39.93955,116.347814,0,231,39738.349224537,2008-10-17,08:22:53
39.939575,116.34777,0,232,39738.3492476852,2008-10-17,08:22:55
39.939558,116.347756,0,232,39738.3492708333,2008-10-17,08:22:57
39.939574,116.347719,0,232,39738.3492939815,2008-10-17,08:22:59
39.939566,116.3477,0,232,39738.3493171296,2008-10-17,08:23:01
39.93956,116.347686,0,232,39738.3493402778,2008-10-17,08:23:03
39.939549,116.347662,0,232,39738.3493634259,2008-10-17,08:23:05
39.939545,116.347641,0,232,39738.3493865741,2008-10-17,08:23:07
39.939544,116.34764,0,232,39738.3494097222,2008-10-17,08:23:09
39.939535,116.347632,0,232,39738.3494328704,2008-10-17,08:23:11
39.939437,116.347613,0,230,39738.3494560185,2008-10-17,08:23:13
39.939418,116.347567,0,230,39738.3494791667,2008-10-17,08:23:15
39.939418,116.347543,0,230,39738.3495023148,2008-10-17,08:23:17
39.939444,116.347511,0,230,39738.349525463,2008-10-17,08:23:19
39.939471,116.347473,0,230,39738.3495486111,2008-10-17,08:23:21
39.939472,116.347472,0,230,39738.3495717593,2008-10-17,08:23:23
39.93948,116.347436,0,229,39738.3495949074,2008-10-17,08:23:25
39.939475,116.347399,0,229,39738.3496180556,2008-10-17,08:23:27
39.939456,116.347389,0,229,39738.3496412037,2008-10-17,08:23:29
39.939455,116.347388,0,229,39738.3496643519,2008-10-17,08:23:31
39.939453,116.347387,0,229,39738.3496875,2008-10-17,08:23:33
39.939452,116.347385,0,229,39738.3497106481,2008-10-17,08:23:35
39.939449,116.347384,0,229,39738.3497337963,2008-10-17,08:23:37
39.939455,116.347347,0,228,39738.3497569444,2008-10-17,08:23:39
39.939458,116.347309,0,228,39738.3497800926,2008-10-17,08:23:41
39.939461,116.347277,0,228,39738.3498032407,2008-10-17,08:23:43
39.939442,116.347264,0,229,39738.3498263889,2008-10-17,08:23:45
39.939462,116.347188,0,228,39738.349849537,2008-10-17,08:23:47
39.939453,116.347158,0,229,39738.3498726852,2008-10-17,08:23:49
39.939439,116.347141,0,229,39738.3498958333,2008-10-17,08:23:51
39.939443,116.347096,0,229,39738.3499189815,2008-10-17,08:23:53
39.939446,116.347066,0,230,39738.3499421296,2008-10-17,08:23:55
39.939439,116.34705,0,230,39738.3499652778,2008-10-17,08:23:57
39.939412,116.346993,0,229,39738.3499884259,2008-10-17,08:23:59
39.93941,116.346937,0,229,39738.3500115741,2008-10-17,08:24:01
39.93941,116.346878,0,229,39738.3500347222,2008-10-17,08:24:03
39.9394,116.346852,0,229,39738.3500578704,2008-10-17,08:24:05
39.939384,116.346814,0,228,39738.3500810185,2008-10-17,08:24:07
39.939385,116.346769,0,228,39738.3501041667,2008-10-17,08:24:09
39.939371,116.346738,0,227,39738.3501273148,2008-10-17,08:24:11
39.939373,116.346716,0,227,39738.350150463,2008-10-17,08:24:13
39.939394,116.346671,0,227,39738.3501736111,2008-10-17,08:24:15
39.939398,116.346645,0,226,39738.3501967593,2008-10-17,08:24:17
39.939405,116.346613,0,226,39738.3502199074,2008-10-17,08:24:19
39.939424,116.346597,0,226,39738.3502430556,2008-10-17,08:24:21
39.939432,116.346595,0,226,39738.3502662037,2008-10-17,08:24:23
39.939444,116.346584,0,226,39738.3502893519,2008-10-17,08:24:25
39.939453,116.346577,0,226,39738.3503125,2008-10-17,08:24:27
39.939455,116.346574,0,227,39738.3503356481,2008-10-17,08:24:29
39.93946,116.34657,0,228,39738.3503587963,2008-10-17,08:24:31
39.939477,116.346535,0,229,39738.3503819444,2008-10-17,08:24:33
39.939473,116.346541,0,231,39738.3504050926,2008-10-17,08:24:35
39.939479,116.346538,0,231,39738.3504282407,2008-10-17,08:24:37
39.939483,116.346538,0,231,39738.3504513889,2008-10-17,08:24:39
39.939488,116.346538,0,232,39738.350474537,2008-10-17,08:24:41
39.93949,116.346536,0,233,39738.3504976852,2008-10-17,08:24:43
39.939486,116.346528,0,234,39738.3505208333,2008-10-17,08:24:45
39.939503,116.346496,0,237,39738.3505439815,2008-10-17,08:24:47
39.939507,116.346495,0,238,39738.3505671296,2008-10-17,08:24:49
39.939509,116.346495,0,238,39738.3505902778,2008-10-17,08:24:51
39.939512,116.346495,0,239,39738.3506134259,2008-10-17,08:24:53
39.939513,116.346495,0,240,39738.3506365741,2008-10-17,08:24:55
39.939513,116.346495,0,241,39738.3506597222,2008-10-17,08:24:57
39.939516,116.346494,0,242,39738.3506828704,2008-10-17,08:24:59
39.939519,116.346494,0,243,39738.3507060185,2008-10-17,08:25:01
39.939523,116.346494,0,244,39738.3507291667,2008-10-17,08:25:03
39.939527,116.346493,0,246,39738.3507523148,2008-10-17,08:25:05
39.93953,116.346493,0,247,39738.350775463,2008-10-17,08:25:07
39.939529,116.346488,0,250,39738.3507986111,2008-10-17,08:25:09
39.939527,116.346467,0,254,39738.3508217593,2008-10-17,08:25:11
39.939529,116.346466,0,251,39738.3508449074,2008-10-17,08:25:13
39.939529,116.346465,0,252,39738.3508680556,2008-10-17,08:25:15
39.939505,116.346424,0,253,39738.3508912037,2008-10-17,08:25:17
39.939463,116.34638,0,252,39738.3509143519,2008-10-17,08:25:19
39.939452,116.346349,0,253,39738.3509375,2008-10-17,08:25:21
39.939408,116.346314,0,252,39738.3509606481,2008-10-17,08:25:23
39.93937,116.346281,0,250,39738.3509837963,2008-10-17,08:25:25
39.939363,116.346217,0,250,39738.3510069444,2008-10-17,08:25:27
39.939374,116.346188,0,249,39738.3510300926,2008-10-17,08:25:29
39.939415,116.346128,0,243,39738.3510532407,2008-10-17,08:25:31
39.939409,116.346093,0,240,39738.3510763889,2008-10-17,08:25:33
39.939426,116.346055,0,237,39738.351099537,2008-10-17,08:25:35
39.939448,116.346032,0,232,39738.3511226852,2008-10-17,08:25:37
39.939428,116.346035,0,218,39738.3511458333,2008-10-17,08:25:39
39.939431,116.346018,0,212,39738.3511689815,2008-10-17,08:25:41
39.939467,116.345995,0,206,39738.3511921296,2008-10-17,08:25:43
39.939484,116.345987,0,202,39738.3512152778,2008-10-17,08:25:45
39.939484,116.345979,0,199,39738.3512384259,2008-10-17,08:25:47
39.939481,116.345976,0,197,39738.3512615741,2008-10-17,08:25:49
39.939457,116.346003,0,198,39738.3512847222,2008-10-17,08:25:51
39.939451,116.346011,0,197,39738.3513078704,2008-10-17,08:25:53
39.939446,116.346023,0,196,39738.3513310185,2008-10-17,08:25:55
39.939448,116.346031,0,195,39738.3513541667,2008-10-17,08:25:57
39.939455,116.346032,0,195,39738.3513773148,2008-10-17,08:25:59
39.939462,116.346026,0,194,39738.351400463,2008-10-17,08:26:01
39.939469,116.346022,0,194,39738.3514236111,2008-10-17,08:26:03
39.939475,116.346011,0,194,39738.3514467593,2008-10-17,08:26:05
39.939483,116.345997,0,194,39738.3514699074,2008-10-17,08:26:07
39.93949,116.345991,0,194,39738.3514930556,2008-10-17,08:26:09
39.9395,116.345987,0,194,39738.3515162037,2008-10-17,08:26:11
39.939515,116.345978,0,194,39738.3515393519,2008-10-17,08:26:13
39.939526,116.345974,0,194,39738.3515625,2008-10-17,08:26:15
39.939545,116.345972,0,194,39738.3515856481,2008-10-17,08:26:17
39.939565,116.345947,0,194,39738.3516087963,2008-10-17,08:26:19
39.93958,116.345942,0,195,39738.3516319444,2008-10-17,08:26:21
39.939597,116.345949,0,195,39738.3516550926,2008-10-17,08:26:23
39.939619,116.345948,0,195,39738.3516782407,2008-10-17,08:26:25
39.939642,116.345941,0,196,39738.3517013889,2008-10-17,08:26:27
39.939663,116.345943,0,197,39738.351724537,2008-10-17,08:26:29
39.939681,116.345945,0,197,39738.3517476852,2008-10-17,08:26:31
39.939698,116.34594,0,197,39738.3517708333,2008-10-17,08:26:33
39.939719,116.345908,0,198,39738.3517939815,2008-10-17,08:26:35
39.939748,116.345847,0,198,39738.3518171296,2008-10-17,08:26:37
39.939752,116.345839,0,198,39738.3518402778,2008-10-17,08:26:39
39.939763,116.345814,0,200,39738.3518634259,2008-10-17,08:26:41
39.939766,116.345816,0,200,39738.3518865741,2008-10-17,08:26:43
39.939778,116.345807,0,200,39738.3519097222,2008-10-17,08:26:45
39.939814,116.345891,0,199,39738.3519328704,2008-10-17,08:26:47
39.939841,116.345904,0,198,39738.3519560185,2008-10-17,08:26:49
39.939852,116.345897,0,198,39738.3519791667,2008-10-17,08:26:51
39.939878,116.345871,0,198,39738.3520023148,2008-10-17,08:26:53
39.9399,116.345859,0,199,39738.352025463,2008-10-17,08:26:55
39.939913,116.345863,0,199,39738.3520486111,2008-10-17,08:26:57
39.939932,116.345849,0,198,39738.3520717593,2008-10-17,08:26:59
39.939954,116.345838,0,199,39738.3520949074,2008-10-17,08:27:01
39.939952,116.345864,0,200,39738.3521180556,2008-10-17,08:27:03
39.939981,116.34585,0,201,39738.3521412037,2008-10-17,08:27:05
39.939977,116.345866,0,201,39738.3521643518,2008-10-17,08:27:07
39.939962,116.345905,0,200,39738.3521875,2008-10-17,08:27:09
39.939953,116.345924,0,199,39738.3522106481,2008-10-17,08:27:11
39.939943,116.345947,0,199,39738.3522337963,2008-10-17,08:27:13
39.939937,116.345959,0,199,39738.3522569444,2008-10-17,08:27:15
39.939932,116.345965,0,199,39738.3522800926,2008-10-17,08:27:17
39.939933,116.345959,0,199,39738.3523032407,2008-10-17,08:27:19
39.939939,116.345954,0,202,39738.3523263889,2008-10-17,08:27:21
39.939925,116.345943,0,205,39738.352349537,2008-10-17,08:27:23
39.939927,116.345938,0,206,39738.3523726852,2008-10-17,08:27:25
39.939926,116.345937,0,206,39738.3523958333,2008-10-17,08:27:27
39.939926,116.345937,0,206,39738.3524189815,2008-10-17,08:27:29
39.939927,116.345937,0,206,39738.3524421296,2008-10-17,08:27:31
39.939928,116.345936,0,206,39738.3524652778,2008-10-17,08:27:33
39.939928,116.345935,0,206,39738.3524884259,2008-10-17,08:27:35
39.939928,116.345934,0,206,39738.3525115741,2008-10-17,08:27:37
39.93993,116.345933,0,206,39738.3525347222,2008-10-17,08:27:39
39.939931,116.345931,0,206,39738.3525578704,2008-10-17,08:27:41
39.939933,116.34593,0,206,39738.3525810185,2008-10-17,08:27:43
39.939932,116.345929,0,206,39738.3526041667,2008-10-17,08:27:45
39.939933,116.345928,0,206,39738.3526273148,2008-10-17,08:27:47
39.939937,116.345927,0,206,39738.352650463,2008-10-17,08:27:49
39.939942,116.345927,0,206,39738.3526736111,2008-10-17,08:27:51
39.939945,116.345926,0,206,39738.3526967593,2008-10-17,08:27:53
39.939972,116.345873,0,207,39738.3527199074,2008-10-17,08:27:55
39.940006,116.34581,0,209,39738.3527430556,2008-10-17,08:27:57
39.940024,116.345767,0,210,39738.3527662037,2008-10-17,08:27:59
39.94003,116.345765,0,210,39738.3527893518,2008-10-17,08:28:01
39.940077,116.345721,0,211,39738.3528125,2008-10-17,08:28:03
39.940112,116.34569,0,212,39738.3528356481,2008-10-17,08:28:05
39.940126,116.345686,0,212,39738.3528587963,2008-10-17,08:28:07
39.940136,116.34569,0,212,39738.3528819444,2008-10-17,08:28:09
39.94014,116.345682,0,212,39738.3529050926,2008-10-17,08:28:11
39.940147,116.34566,0,213,39738.3529282407,2008-10-17,08:28:13
39.940154,116.345645,0,213,39738.3529513889,2008-10-17,08:28:15
39.940323,116.345907,0,224,39738.3548032407,2008-10-17,08:30:55
39.94042,116.345899,0,225,39738.3548263889,2008-10-17,08:30:57
39.940544,116.345866,0,225,39738.354849537,2008-10-17,08:30:59
39.940665,116.345834,0,226,39738.3548726852,2008-10-17,08:31:01
39.940783,116.345816,0,226,39738.3548958333,2008-10-17,08:31:03
39.940912,116.345767,0,225,39738.3549189815,2008-10-17,08:31:05
39.941056,116.345725,0,225,39738.3549421296,2008-10-17,08:31:07
39.941213,116.345678,0,226,39738.3549652778,2008-10-17,08:31:09
39.94136,116.345651,0,227,39738.3549884259,2008-10-17,08:31:11
39.941508,116.345623,0,227,39738.3550115741,2008-10-17,08:31:13
39.941649,116.345618,0,228,39738.3550347222,2008-10-17,08:31:15
39.941794,116.345598,0,229,39738.3550578704,2008-10-17,08:31:17
39.942018,116.345603,0,229,39738.3550810185,2008-10-17,08:31:19
39.942191,116.345459,0,230,39738.3551041667,2008-10-17,08:31:21
39.942345,116.34527,0,231,39738.3551273148,2008-10-17,08:31:23
39.942468,116.345103,0,231,39738.355150463,2008-10-17,08:31:25
39.942569,116.344913,0,231,39738.3551736111,2008-10-17,08:31:27
39.942647,116.344731,0,231,39738.3551967593,2008-10-17,08:31:29
39.94271,116.344555,0,231,39738.3552199074,2008-10-17,08:31:31
39.942755,116.344387,0,232,39738.3552430556,2008-10-17,08:31:33
39.942777,116.344203,0,232,39738.3552662037,2008-10-17,08:31:35
39.942807,116.344037,0,233,39738.3552893519,2008-10-17,08:31:37
39.942858,116.343894,0,233,39738.3553125,2008-10-17,08:31:39
39.942946,116.343772,0,234,39738.3553356482,2008-10-17,08:31:41
39.943061,116.343681,0,235,39738.3553587963,2008-10-17,08:31:43
39.943147,116.343635,0,236,39738.3553819444,2008-10-17,08:31:45
39.943241,116.343554,0,237,39738.3554050926,2008-10-17,08:31:47
39.943368,116.343423,0,237,39738.3554282407,2008-10-17,08:31:49
39.943525,116.343249,0,237,39738.3554513889,2008-10-17,08:31:51
39.943654,116.343076,0,238,39738.355474537,2008-10-17,08:31:53
39.943708,116.342871,0,239,39738.3554976852,2008-10-17,08:31:55
39.943767,116.342683,0,239,39738.3555208333,2008-10-17,08:31:57
39.943798,116.342517,0,239,39738.3555439815,2008-10-17,08:31:59
39.943799,116.342388,0,240,39738.3555671296,2008-10-17,08:32:01
39.943815,116.342329,0,240,39738.3555902778,2008-10-17,08:32:03
39.943834,116.342303,0,240,39738.3556134259,2008-10-17,08:32:05
39.943827,116.342269,0,241,39738.3556365741,2008-10-17,08:32:07
39.943837,116.342256,0,242,39738.3556597222,2008-10-17,08:32:09
39.943843,116.342254,0,242,39738.3556828704,2008-10-17,08:32:11
39.943848,116.342253,0,243,39738.3557060185,2008-10-17,08:32:13
39.943856,116.342253,0,244,39738.3557291667,2008-10-17,08:32:15
39.943858,116.342252,0,246,39738.3557523148,2008-10-17,08:32:17
39.943874,116.342208,0,246,39738.355775463,2008-10-17,08:32:19
39.943893,116.342135,0,247,39738.3557986111,2008-10-17,08:32:21
39.943937,116.342035,0,247,39738.3558217593,2008-10-17,08:32:23
39.943993,116.34192,0,248,39738.3558449074,2008-10-17,08:32:25
39.944044,116.341792,0,248,39738.3558680556,2008-10-17,08:32:27
39.944061,116.341641,0,247,39738.3558912037,2008-10-17,08:32:29
39.944078,116.3415,0,247,39738.3559143519,2008-10-17,08:32:31
39.944104,116.341341,0,246,39738.3559375,2008-10-17,08:32:33
39.944158,116.341178,0,245,39738.3559606481,2008-10-17,08:32:35
39.94422,116.340988,0,245,39738.3559837963,2008-10-17,08:32:37
39.94429,116.340793,0,244,39738.3560069444,2008-10-17,08:32:39
39.94436,116.340592,0,244,39738.3560300926,2008-10-17,08:32:41
39.944432,116.340382,0,244,39738.3560532407,2008-10-17,08:32:43
39.944497,116.340167,0,243,39738.3560763889,2008-10-17,08:32:45
39.944544,116.339939,0,243,39738.356099537,2008-10-17,08:32:47
39.944608,116.339725,0,243,39738.3561226852,2008-10-17,08:32:49
39.944672,116.339503,0,242,39738.3561458333,2008-10-17,08:32:51
39.944753,116.339271,0,242,39738.3561689815,2008-10-17,08:32:53
39.94485,116.339052,0,241,39738.3561921296,2008-10-17,08:32:55
39.944927,116.338846,0,241,39738.3562152778,2008-10-17,08:32:57
39.945009,116.338645,0,240,39738.3562384259,2008-10-17,08:32:59
39.945123,116.338423,0,239,39738.3562615741,2008-10-17,08:33:01
39.945196,116.338205,0,237,39738.3562847222,2008-10-17,08:33:03
39.945251,116.338014,0,236,39738.3563078704,2008-10-17,08:33:05
39.945317,116.337825,0,234,39738.3563310185,2008-10-17,08:33:07
39.945373,116.337661,0,233,39738.3563541667,2008-10-17,08:33:09
39.945364,116.337517,0,229,39738.3563773148,2008-10-17,08:33:11
39.945405,116.337379,0,227,39738.356400463,2008-10-17,08:33:13
39.945437,116.337274,0,225,39738.3564236111,2008-10-17,08:33:15
39.945455,116.337221,0,223,39738.3564467593,2008-10-17,08:33:17
39.945456,116.337207,0,221,39738.3564699074,2008-10-17,08:33:19
39.945461,116.337216,0,220,39738.3564930556,2008-10-17,08:33:21
39.945487,116.337211,0,218,39738.3565162037,2008-10-17,08:33:23
39.945494,116.337207,0,218,39738.3565393519,2008-10-17,08:33:25
39.945491,116.337207,0,217,39738.3565625,2008-10-17,08:33:27
39.945487,116.337207,0,217,39738.3565856481,2008-10-17,08:33:29
39.945482,116.337198,0,216,39738.3566087963,2008-10-17,08:33:31
39.945509,116.33716,0,214,39738.3566319444,2008-10-17,08:33:33
39.945532,116.337108,0,211,39738.3566550926,2008-10-17,08:33:35
39.945539,116.337033,0,208,39738.3566782407,2008-10-17,08:33:37
39.945567,116.336933,0,206,39738.3567013889,2008-10-17,08:33:39
39.945603,116.336819,0,202,39738.356724537,2008-10-17,08:33:41
39.945632,116.336695,0,200,39738.3567476852,2008-10-17,08:33:43
39.945648,116.336593,0,196,39738.3567708333,2008-10-17,08:33:45
39.945684,116.336464,0,192,39738.3567939815,2008-10-17,08:33:47
39.945766,116.336311,0,189,39738.3568171296,2008-10-17,08:33:49
39.945861,116.336168,0,186,39738.3568402778,2008-10-17,08:33:51
39.945942,116.336036,0,182,39738.3568634259,2008-10-17,08:33:53
39.946,116.335931,0,180,39738.3568865741,2008-10-17,08:33:55
39.946067,116.335877,0,178,39738.3569097222,2008-10-17,08:33:57
39.946155,116.335897,0,177,39738.3569328704,2008-10-17,08:33:59
39.946219,116.335884,0,175,39738.3569560185,2008-10-17,08:34:01
39.946283,116.335858,0,173,39738.3569791667,2008-10-17,08:34:03
39.946382,116.335826,0,170,39738.3570023148,2008-10-17,08:34:05
39.946516,116.335763,0,167,39738.357025463,2008-10-17,08:34:07
39.946579,116.335615,0,164,39738.3570486111,2008-10-17,08:34:09
39.946607,116.335456,0,161,39738.3570717593,2008-10-17,08:34:11
39.946624,116.335305,0,158,39738.3570949074,2008-10-17,08:34:13
39.946655,116.335182,0,156,39738.3571180556,2008-10-17,08:34:15
39.946738,116.335073,0,154,39738.3571412037,2008-10-17,08:34:17
39.946802,116.33496,0,154,39738.3571643519,2008-10-17,08:34:19
39.946854,116.334862,0,153,39738.3571875,2008-10-17,08:34:21
39.94688,116.334784,0,153,39738.3572106481,2008-10-17,08:34:23
39.946961,116.334662,0,153,39738.3572337963,2008-10-17,08:34:25
39.947046,116.334522,0,151,39738.3572569444,2008-10-17,08:34:27
39.947093,116.334323,0,147,39738.3572800926,2008-10-17,08:34:29
39.94716,116.334152,0,143,39738.3573032407,2008-10-17,08:34:31
39.947229,116.333988,0,140,39738.3573263889,2008-10-17,08:34:33
39.947344,116.333822,0,137,39738.357349537,2008-10-17,08:34:35
39.947449,116.333642,0,135,39738.3573726852,2008-10-17,08:34:37
39.947608,116.333432,0,134,39738.3573958333,2008-10-17,08:34:39
39.947742,116.33322,0,132,39738.3574189815,2008-10-17,08:34:41
39.94791,116.332989,0,129,39738.3574421296,2008-10-17,08:34:43
39.948091,116.33271,0,128,39738.3574652778,2008-10-17,08:34:45
39.948258,116.332492,0,126,39738.3574884259,2008-10-17,08:34:47
39.948398,116.332272,0,124,39738.3575115741,2008-10-17,08:34:49
39.948525,116.332057,0,122,39738.3575347222,2008-10-17,08:34:51
39.94863,116.331857,0,120,39738.3575578704,2008-10-17,08:34:53
39.948697,116.331672,0,115,39738.3575810185,2008-10-17,08:34:55
39.948811,116.33153,0,112,39738.3576041667,2008-10-17,08:34:57
39.948941,116.331403,0,110,39738.3576273148,2008-10-17,08:34:59
39.949093,116.331318,0,108,39738.357650463,2008-10-17,08:35:01
39.949175,116.33123,0,105,39738.3576736111,2008-10-17,08:35:03
39.949243,116.331177,0,103,39738.3576967593,2008-10-17,08:35:05
39.94927,116.331133,0,101,39738.3577199074,2008-10-17,08:35:07
39.949271,116.331097,0,98,39738.3577430556,2008-10-17,08:35:09
39.949258,116.331108,0,97,39738.3577662037,2008-10-17,08:35:11
39.949223,116.3311,0,98,39738.3577893519,2008-10-17,08:35:13
39.949219,116.3311,0,96,39738.3578125,2008-10-17,08:35:15
39.949212,116.3311,0,95,39738.3578356481,2008-10-17,08:35:17
39.949204,116.331098,0,95,39738.3578587963,2008-10-17,08:35:19
39.949199,116.331098,0,94,39738.3578819444,2008-10-17,08:35:21
39.949198,116.331099,0,93,39738.3579050926,2008-10-17,08:35:23
39.949198,116.331099,0,93,39738.3579282407,2008-10-17,08:35:25
39.949199,116.331099,0,92,39738.3579513889,2008-10-17,08:35:27
39.949209,116.331098,0,92,39738.357974537,2008-10-17,08:35:29
39.949214,116.331099,0,91,39738.3579976852,2008-10-17,08:35:31
39.949214,116.331099,0,91,39738.3580208333,2008-10-17,08:35:33
39.949216,116.331099,0,91,39738.3580439815,2008-10-17,08:35:35
39.949218,116.331099,0,90,39738.3580671296,2008-10-17,08:35:37
39.949221,116.331082,0,90,39738.3580902778,2008-10-17,08:35:39
39.949231,116.33106,0,89,39738.3581134259,2008-10-17,08:35:41
39.949261,116.331043,0,89,39738.3581365741,2008-10-17,08:35:43
39.949308,116.331006,0,89,39738.3581597222,2008-10-17,08:35:45
39.949389,116.330951,0,90,39738.3581828704,2008-10-17,08:35:47
39.949528,116.33088,0,92,39738.3582060185,2008-10-17,08:35:49
39.949636,116.330832,0,92,39738.3582291667,2008-10-17,08:35:51
39.949744,116.330783,0,93,39738.3582523148,2008-10-17,08:35:53
39.949899,116.330708,0,96,39738.358275463,2008-10-17,08:35:55
39.950051,116.330639,0,96,39738.3582986111,2008-10-17,08:35:57
39.950197,116.330569,0,95,39738.3583217593,2008-10-17,08:35:59
39.950333,116.330508,0,94,39738.3583449074,2008-10-17,08:36:01
39.950473,116.330423,0,94,39738.3583680556,2008-10-17,08:36:03
39.950594,116.330323,0,95,39738.3583912037,2008-10-17,08:36:05
39.950693,116.330266,0,96,39738.3584143519,2008-10-17,08:36:07
39.950764,116.330219,0,98,39738.3584375,2008-10-17,08:36:09
39.950768,116.330195,0,100,39738.3584606481,2008-10-17,08:36:11
39.9508,116.33017,0,102,39738.3584837963,2008-10-17,08:36:13
39.950825,116.330132,0,104,39738.3585069444,2008-10-17,08:36:15
39.950835,116.330113,0,106,39738.3585300926,2008-10-17,08:36:17
39.950841,116.330114,0,109,39738.3585532407,2008-10-17,08:36:19
39.950854,116.330103,0,112,39738.3585763889,2008-10-17,08:36:21
39.950886,116.33007,0,114,39738.358599537,2008-10-17,08:36:23
39.950917,116.330058,0,116,39738.3586226852,2008-10-17,08:36:25
39.950908,116.330037,0,114,39738.3586458333,2008-10-17,08:36:27
39.950889,116.33004,0,112,39738.3586689815,2008-10-17,08:36:29
39.950885,116.330039,0,111,39738.3586921296,2008-10-17,08:36:31
39.950888,116.330039,0,111,39738.3587152778,2008-10-17,08:36:33
39.950892,116.330038,0,109,39738.3587384259,2008-10-17,08:36:35
39.950898,116.330038,0,108,39738.3587615741,2008-10-17,08:36:37
39.950903,116.330037,0,107,39738.3587847222,2008-10-17,08:36:39
39.950903,116.330037,0,106,39738.3588078704,2008-10-17,08:36:41
39.950911,116.330029,0,105,39738.3588310185,2008-10-17,08:36:43
39.950927,116.330023,0,103,39738.3588541667,2008-10-17,08:36:45
39.950939,116.330018,0,102,39738.3588773148,2008-10-17,08:36:47
39.950937,116.330019,0,102,39738.358900463,2008-10-17,08:36:49
39.950938,116.330019,0,101,39738.3589236111,2008-10-17,08:36:51
39.950972,116.329978,0,101,39738.3589467593,2008-10-17,08:36:53
39.950975,116.329919,0,101,39738.3589699074,2008-10-17,08:36:55
39.950985,116.329801,0,103,39738.3589930556,2008-10-17,08:36:57
39.951055,116.329639,0,110,39738.3590162037,2008-10-17,08:36:59
39.951061,116.329513,0,113,39738.3590393519,2008-10-17,08:37:01
39.951078,116.329354,0,118,39738.3590625,2008-10-17,08:37:03
39.951078,116.329195,0,122,39738.3590856481,2008-10-17,08:37:05
39.951064,116.329025,0,125,39738.3591087963,2008-10-17,08:37:07
39.95105,116.328857,0,129,39738.3591319444,2008-10-17,08:37:09
39.95103,116.328687,0,131,39738.3591550926,2008-10-17,08:37:11
39.951046,116.328503,0,133,39738.3591782407,2008-10-17,08:37:13
39.951037,116.328336,0,136,39738.3592013889,2008-10-17,08:37:15
39.951028,116.328136,0,139,39738.359224537,2008-10-17,08:37:17
39.951021,116.327917,0,143,39738.3592476852,2008-10-17,08:37:19
39.951007,116.327706,0,146,39738.3592708333,2008-10-17,08:37:21
39.95101,116.327461,0,148,39738.3592939815,2008-10-17,08:37:23
39.951025,116.327181,0,153,39738.3593171296,2008-10-17,08:37:25
39.95102,116.326941,0,157,39738.3593402778,2008-10-17,08:37:27
39.951005,116.326696,0,161,39738.3593634259,2008-10-17,08:37:29
39.951006,116.326442,0,165,39738.3593865741,2008-10-17,08:37:31
39.950989,116.326199,0,168,39738.3594097222,2008-10-17,08:37:33
39.950972,116.325968,0,171,39738.3594328704,2008-10-17,08:37:35
39.950956,116.32576,0,173,39738.3594560185,2008-10-17,08:37:37
39.950941,116.325547,0,177,39738.3594791667,2008-10-17,08:37:39
39.950932,116.325375,0,178,39738.3595023148,2008-10-17,08:37:41
39.950914,116.325254,0,179,39738.359525463,2008-10-17,08:37:43
39.950886,116.325192,0,180,39738.3595486111,2008-10-17,08:37:45
39.950839,116.325202,0,181,39738.3595717593,2008-10-17,08:37:47
39.950839,116.3252,0,181,39738.3595949074,2008-10-17,08:37:49
39.950832,116.325207,0,182,39738.3596180556,2008-10-17,08:37:51
39.950836,116.325207,0,183,39738.3596412037,2008-10-17,08:37:53
39.950833,116.325208,0,184,39738.3596643518,2008-10-17,08:37:55
39.950829,116.325209,0,185,39738.3596875,2008-10-17,08:37:57
39.950823,116.325209,0,186,39738.3597106481,2008-10-17,08:37:59
39.950818,116.325209,0,186,39738.3597337963,2008-10-17,08:38:01
39.950812,116.325212,0,187,39738.3597569444,2008-10-17,08:38:03
39.950813,116.325212,0,187,39738.3597800926,2008-10-17,08:38:05
39.950823,116.3252,0,186,39738.3598032407,2008-10-17,08:38:07
39.950819,116.325146,0,185,39738.3598263889,2008-10-17,08:38:09
39.950839,116.325069,0,184,39738.359849537,2008-10-17,08:38:11
39.950858,116.32498,0,185,39738.3598726852,2008-10-17,08:38:13
39.950859,116.32487,0,185,39738.3598958333,2008-10-17,08:38:15
39.950879,116.324714,0,190,39738.3599189815,2008-10-17,08:38:17
39.95086,116.324567,0,194,39738.3599421296,2008-10-17,08:38:19
39.950837,116.324423,0,197,39738.3599652778,2008-10-17,08:38:21
39.950804,116.324255,0,199,39738.3599884259,2008-10-17,08:38:23
39.95079,116.32406,0,200,39738.3600115741,2008-10-17,08:38:25
39.950763,116.323853,0,200,39738.3600347222,2008-10-17,08:38:27
39.950743,116.323637,0,202,39738.3600578704,2008-10-17,08:38:29
39.95071,116.323435,0,204,39738.3600810185,2008-10-17,08:38:31
39.950681,116.323231,0,205,39738.3601041667,2008-10-17,08:38:33
39.950654,116.322982,0,209,39738.3601273148,2008-10-17,08:38:35
39.95061,116.322729,0,213,39738.360150463,2008-10-17,08:38:37
39.950586,116.322508,0,213,39738.3601736111,2008-10-17,08:38:39
39.95056,116.322297,0,210,39738.3601967593,2008-10-17,08:38:41
39.950538,116.322099,0,209,39738.3602199074,2008-10-17,08:38:43
39.950522,116.321892,0,209,39738.3602430556,2008-10-17,08:38:45
39.950503,116.321681,0,213,39738.3602662037,2008-10-17,08:38:47
39.950482,116.321567,0,212,39738.3602893518,2008-10-17,08:38:49
39.950463,116.321494,0,212,39738.3603125,2008-10-17,08:38:51
39.95046,116.321463,0,211,39738.3603356481,2008-10-17,08:38:53
39.950467,116.321456,0,211,39738.3603587963,2008-10-17,08:38:55
39.950467,116.321446,0,212,39738.3603819444,2008-10-17,08:38:57
39.950457,116.321437,0,214,39738.3604050926,2008-10-17,08:38:59
39.950445,116.321429,0,215,39738.3604282407,2008-10-17,08:39:01
39.950434,116.321426,0,214,39738.3604513889,2008-10-17,08:39:03
39.950449,116.321428,0,214,39738.360474537,2008-10-17,08:39:05
39.950478,116.321407,0,212,39738.3604976852,2008-10-17,08:39:07
39.950489,116.321381,0,212,39738.3605208333,2008-10-17,08:39:09
39.950485,116.321338,0,212,39738.3605439815,2008-10-17,08:39:11
39.950487,116.321274,0,212,39738.3605671296,2008-10-17,08:39:13
39.950479,116.321192,0,211,39738.3605902778,2008-10-17,08:39:15
39.95048,116.321096,0,211,39738.3606134259,2008-10-17,08:39:17
39.950469,116.321,0,210,39738.3606365741,2008-10-17,08:39:19
39.95048,116.320899,0,210,39738.3606597222,2008-10-17,08:39:21
39.950464,116.320809,0,210,39738.3606828704,2008-10-17,08:39:23
39.950461,116.320694,0,211,39738.3607060185,2008-10-17,08:39:25
39.95048,116.320535,0,216,39738.3607291667,2008-10-17,08:39:27
39.950479,116.320427,0,220,39738.3607523148,2008-10-17,08:39:29
39.950466,116.320357,0,223,39738.360775463,2008-10-17,08:39:31
39.950431,116.320267,0,223,39738.3607986111,2008-10-17,08:39:33
39.950409,116.320183,0,225,39738.3608217593,2008-10-17,08:39:35
39.950394,116.320074,0,225,39738.3608449074,2008-10-17,08:39:37
39.950361,116.319966,0,225,39738.3608680556,2008-10-17,08:39:39
39.950353,116.319864,0,224,39738.3608912037,2008-10-17,08:39:41
39.950456,116.319551,0,207,39738.3618402778,2008-10-17,08:41:03
39.950493,116.319518,0,204,39738.3618634259,2008-10-17,08:41:05
39.950513,116.319502,0,202,39738.3618865741,2008-10-17,08:41:07
39.950515,116.319502,0,201,39738.3619097222,2008-10-17,08:41:09
39.950534,116.319506,0,200,39738.3619328704,2008-10-17,08:41:11
39.95057,116.319501,0,200,39738.3619560185,2008-10-17,08:41:13
39.950614,116.319483,0,198,39738.3619791667,2008-10-17,08:41:15
39.950647,116.319461,0,196,39738.3620023148,2008-10-17,08:41:17
39.950645,116.319447,0,196,39738.362025463,2008-10-17,08:41:19
39.950625,116.319422,0,196,39738.3620486111,2008-10-17,08:41:21
39.950624,116.319385,0,197,39738.3620717593,2008-10-17,08:41:23
39.950634,116.319314,0,203,39738.3620949074,2008-10-17,08:41:25
39.950642,116.319219,0,210,39738.3621180556,2008-10-17,08:41:27
39.950637,116.319131,0,213,39738.3621412037,2008-10-17,08:41:29
39.950651,116.319013,0,214,39738.3621643518,2008-10-17,08:41:31
39.950713,116.31884,0,220,39738.3621875,2008-10-17,08:41:33
39.950769,116.318679,0,223,39738.3622106481,2008-10-17,08:41:35
39.950835,116.318517,0,227,39738.3622337963,2008-10-17,08:41:37
39.950896,116.318376,0,232,39738.3622569444,2008-10-17,08:41:39
39.950948,116.318247,0,237,39738.3622800926,2008-10-17,08:41:41
39.950879,116.318216,0,253,39738.3623032407,2008-10-17,08:41:43
39.950852,116.318229,0,268,39738.3623263889,2008-10-17,08:41:45
39.950858,116.318215,0,272,39738.362349537,2008-10-17,08:41:47
39.950866,116.318205,0,275,39738.3623726852,2008-10-17,08:41:49
39.950872,116.31822,0,278,39738.3623958333,2008-10-17,08:41:51
39.950951,116.31829,0,275,39738.3624189815,2008-10-17,08:41:53
39.950996,116.318308,0,272,39738.3624421296,2008-10-17,08:41:55
39.951027,116.318302,0,268,39738.3624652778,2008-10-17,08:41:57
39.951055,116.318281,0,265,39738.3624884259,2008-10-17,08:41:59
39.951035,116.318288,0,262,39738.3625115741,2008-10-17,08:42:01
39.951008,116.318301,0,262,39738.3625347222,2008-10-17,08:42:03
39.950976,116.318319,0,262,39738.3625578704,2008-10-17,08:42:05
39.950957,116.318328,0,261,39738.3625810185,2008-10-17,08:42:07
39.950936,116.318342,0,260,39738.3626041667,2008-10-17,08:42:09
39.950917,116.318374,0,261,39738.3626273148,2008-10-17,08:42:11
39.950904,116.318398,0,262,39738.362650463,2008-10-17,08:42:13
39.950914,116.318397,0,262,39738.3626736111,2008-10-17,08:42:15
39.95093,116.31841,0,262,39738.3626967593,2008-10-17,08:42:17
39.950929,116.318418,0,262,39738.3627199074,2008-10-17,08:42:19
39.950933,116.318442,0,263,39738.3627430556,2008-10-17,08:42:21
39.950943,116.318439,0,265,39738.3627662037,2008-10-17,08:42:23
39.950945,116.318438,0,267,39738.3627893519,2008-10-17,08:42:25
39.950949,116.318444,0,270,39738.3628125,2008-10-17,08:42:27
39.950965,116.318439,0,273,39738.3628356481,2008-10-17,08:42:29
39.950984,116.318432,0,274,39738.3628587963,2008-10-17,08:42:31
39.951014,116.318419,0,275,39738.3628819444,2008-10-17,08:42:33
39.951035,116.318409,0,277,39738.3629050926,2008-10-17,08:42:35
39.95106,116.318394,0,278,39738.3629282407,2008-10-17,08:42:37
39.951089,116.318366,0,278,39738.3629513889,2008-10-17,08:42:39
39.951111,116.318343,0,280,39738.362974537,2008-10-17,08:42:41
39.951115,116.31833,0,282,39738.3629976852,2008-10-17,08:42:43
39.951159,116.318304,0,282,39738.3630208333,2008-10-17,08:42:45
39.951206,116.318317,0,282,39738.3630439815,2008-10-17,08:42:47
39.951244,116.318364,0,284,39738.3630671296,2008-10-17,08:42:49
39.951295,116.318355,0,285,39738.3630902778,2008-10-17,08:42:51
39.951377,116.318318,0,284,39738.3631134259,2008-10-17,08:42:53
39.951472,116.318313,0,279,39738.3631365741,2008-10-17,08:42:55
39.951589,116.318324,0,269,39738.3631597222,2008-10-17,08:42:57
39.951709,116.318342,0,260,39738.3631828704,2008-10-17,08:42:59
39.95181,116.318383,0,252,39738.3632060185,2008-10-17,08:43:01
39.951903,116.318405,0,247,39738.3632291667,2008-10-17,08:43:03
39.952065,116.318402,0,233,39738.3632523148,2008-10-17,08:43:05
39.952285,116.318394,0,207,39738.363275463,2008-10-17,08:43:07
39.952464,116.318318,0,183,39738.3632986111,2008-10-17,08:43:09
39.95264,116.318281,0,169,39738.3633217593,2008-10-17,08:43:11
39.952787,116.318283,0,163,39738.3633449074,2008-10-17,08:43:13
39.952953,116.318281,0,153,39738.3633680556,2008-10-17,08:43:15
39.953165,116.318263,0,145,39738.3633912037,2008-10-17,08:43:17
39.953348,116.318246,0,143,39738.3634143519,2008-10-17,08:43:19
39.953526,116.318221,0,141,39738.3634375,2008-10-17,08:43:21
39.953663,116.318213,0,136,39738.3634606482,2008-10-17,08:43:23
39.953838,116.318179,0,124,39738.3634837963,2008-10-17,08:43:25
39.9539,116.318151,0,125,39738.3635069444,2008-10-17,08:43:27
39.953929,116.318136,0,122,39738.3635300926,2008-10-17,08:43:29
39.953958,116.318109,0,123,39738.3635532407,2008-10-17,08:43:31
39.953957,116.318108,0,123,39738.3635763889,2008-10-17,08:43:33
39.953968,116.318093,0,123,39738.363599537,2008-10-17,08:43:35
39.953979,116.318081,0,123,39738.3636226852,2008-10-17,08:43:37
39.95404,116.317996,0,122,39738.3636458333,2008-10-17,08:43:39
39.954186,116.31781,0,122,39738.3636689815,2008-10-17,08:43:41
39.954314,116.317724,0,115,39738.3636921296,2008-10-17,08:43:43
39.954399,116.317678,0,106,39738.3637152778,2008-10-17,08:43:45
39.954498,116.317642,0,104,39738.3637384259,2008-10-17,08:43:47
39.9546,116.31761,0,100,39738.3637615741,2008-10-17,08:43:49
39.954706,116.317564,0,98,39738.3637847222,2008-10-17,08:43:51
39.954838,116.317519,0,96,39738.3638078704,2008-10-17,08:43:53
39.955024,116.317509,0,94,39738.3638310185,2008-10-17,08:43:55
39.955219,116.317545,0,93,39738.3638541667,2008-10-17,08:43:57
39.95539,116.317543,0,92,39738.3638773148,2008-10-17,08:43:59
39.955593,116.317523,0,89,39738.363900463,2008-10-17,08:44:01
39.955788,116.317508,0,86,39738.3639236111,2008-10-17,08:44:03
39.955945,116.317496,0,84,39738.3639467593,2008-10-17,08:44:05
39.956155,116.317446,0,79,39738.3639699074,2008-10-17,08:44:07
39.956377,116.317383,0,74,39738.3639930556,2008-10-17,08:44:09
39.956597,116.317353,0,69,39738.3640162037,2008-10-17,08:44:11
39.956819,116.317316,0,63,39738.3640393519,2008-10-17,08:44:13
39.957038,116.317266,0,56,39738.3640625,2008-10-17,08:44:15
39.957239,116.317229,0,53,39738.3640856481,2008-10-17,08:44:17
39.957437,116.317188,0,46,39738.3641087963,2008-10-17,08:44:19
39.957632,116.317134,0,40,39738.3641319444,2008-10-17,08:44:21
39.957838,116.317079,0,39,39738.3641550926,2008-10-17,08:44:23
39.958072,116.317047,0,41,39738.3641782407,2008-10-17,08:44:25
39.958363,116.31707,0,56,39738.3642013889,2008-10-17,08:44:27
39.958605,116.317042,0,58,39738.364224537,2008-10-17,08:44:29
39.958816,116.31701,0,64,39738.3642476852,2008-10-17,08:44:31
39.959025,116.316967,0,72,39738.3642708333,2008-10-17,08:44:33
39.959236,116.316918,0,72,39738.3642939815,2008-10-17,08:44:35
39.959424,116.316882,0,70,39738.3643171296,2008-10-17,08:44:37
39.959566,116.31684,0,69,39738.3643402778,2008-10-17,08:44:39
39.959713,116.31688,0,84,39738.3643634259,2008-10-17,08:44:41
39.959725,116.316901,0,81,39738.3643865741,2008-10-17,08:44:43
39.959764,116.31692,0,88,39738.3644097222,2008-10-17,08:44:45
39.959781,116.316916,0,92,39738.3644328704,2008-10-17,08:44:47
39.959801,116.316897,0,96,39738.3644560185,2008-10-17,08:44:49
39.9598,116.316894,0,96,39738.3644791667,2008-10-17,08:44:51
39.959795,116.316887,0,98,39738.3645023148,2008-10-17,08:44:53
39.959791,116.316889,0,97,39738.364525463,2008-10-17,08:44:55
39.959792,116.316888,0,98,39738.3645486111,2008-10-17,08:44:57
39.959787,116.316889,0,99,39738.3645717593,2008-10-17,08:44:59
39.959782,116.316895,0,99,39738.3645949074,2008-10-17,08:45:01
39.959772,116.316892,0,100,39738.3646180556,2008-10-17,08:45:03
39.959757,116.316885,0,100,39738.3646412037,2008-10-17,08:45:05
39.95975,116.316882,0,100,39738.3646643519,2008-10-17,08:45:07
39.959748,116.316882,0,100,39738.3646875,2008-10-17,08:45:09
39.959749,116.316882,0,99,39738.3647106481,2008-10-17,08:45:11
39.959753,116.316883,0,99,39738.3647337963,2008-10-17,08:45:13
39.959761,116.316883,0,99,39738.3647569444,2008-10-17,08:45:15
39.95977,116.316877,0,99,39738.3647800926,2008-10-17,08:45:17
39.959786,116.31687,0,99,39738.3648032407,2008-10-17,08:45:19
39.959798,116.316855,0,99,39738.3648263889,2008-10-17,08:45:21
39.959851,116.316873,0,100,39738.364849537,2008-10-17,08:45:23
39.959903,116.316881,0,101,39738.3648726852,2008-10-17,08:45:25
39.95997,116.316899,0,102,39738.3648958333,2008-10-17,08:45:27
39.960081,116.317044,0,109,39738.3649189815,2008-10-17,08:45:29
39.96032,116.317119,0,109,39738.3649421296,2008-10-17,08:45:31
39.960339,116.317188,0,112,39738.3649652778,2008-10-17,08:45:33
39.960438,116.317204,0,111,39738.3649884259,2008-10-17,08:45:35
39.960449,116.317259,0,110,39738.3650115741,2008-10-17,08:45:37
39.960601,116.317256,0,111,39738.3650347222,2008-10-17,08:45:39
39.96078,116.317244,0,111,39738.3650578704,2008-10-17,08:45:41
39.960949,116.317235,0,119,39738.3650810185,2008-10-17,08:45:43
39.961152,116.317197,0,128,39738.3651041667,2008-10-17,08:45:45
39.961394,116.317154,0,128,39738.3651273148,2008-10-17,08:45:47
39.961607,116.317089,0,133,39738.365150463,2008-10-17,08:45:49
39.961812,116.31703,0,139,39738.3651736111,2008-10-17,08:45:51
39.962008,116.317012,0,139,39738.3651967593,2008-10-17,08:45:53
39.962242,116.316911,0,141,39738.3652199074,2008-10-17,08:45:55
39.962442,116.316817,0,155,39738.3652430556,2008-10-17,08:45:57
39.962638,116.31671,0,166,39738.3652662037,2008-10-17,08:45:59
39.96282,116.31664,0,177,39738.3652893519,2008-10-17,08:46:01
39.963016,116.316557,0,186,39738.3653125,2008-10-17,08:46:03
39.963199,116.316481,0,194,39738.3653356481,2008-10-17,08:46:05
39.963395,116.316412,0,199,39738.3653587963,2008-10-17,08:46:07
39.963602,116.316318,0,203,39738.3653819444,2008-10-17,08:46:09
39.963785,116.316243,0,208,39738.3654050926,2008-10-17,08:46:11
39.963971,116.316135,0,209,39738.3654282407,2008-10-17,08:46:13
39.964141,116.316036,0,207,39738.3654513889,2008-10-17,08:46:15
39.964323,116.315966,0,207,39738.365474537,2008-10-17,08:46:17
39.964451,116.315943,0,219,39738.3654976852,2008-10-17,08:46:19
39.964554,116.315882,0,226,39738.3655208333,2008-10-17,08:46:21
39.964674,116.315834,0,231,39738.3655439815,2008-10-17,08:46:23
39.96493,116.315814,0,234,39738.3655671296,2008-10-17,08:46:25
39.965105,116.315759,0,236,39738.3655902778,2008-10-17,08:46:27
39.965218,116.315719,0,242,39738.3656134259,2008-10-17,08:46:29
39.965298,116.315714,0,249,39738.3656365741,2008-10-17,08:46:31
39.965333,116.315731,0,257,39738.3656597222,2008-10-17,08:46:33
39.965354,116.315722,0,261,39738.3656828704,2008-10-17,08:46:35
39.965402,116.315707,0,266,39738.3657060185,2008-10-17,08:46:37
39.965417,116.315716,0,271,39738.3657291667,2008-10-17,08:46:39
39.965425,116.315715,0,275,39738.3657523148,2008-10-17,08:46:41
39.965432,116.315714,0,278,39738.365775463,2008-10-17,08:46:43
39.965443,116.315717,0,282,39738.3657986111,2008-10-17,08:46:45
39.965456,116.315717,0,286,39738.3658217593,2008-10-17,08:46:47
39.965465,116.315719,0,289,39738.3658449074,2008-10-17,08:46:49
39.965579,116.315663,0,278,39738.3658680556,2008-10-17,08:46:51
39.965595,116.315673,0,274,39738.3658912037,2008-10-17,08:46:53
39.965575,116.31567,0,271,39738.3659143519,2008-10-17,08:46:55
39.965519,116.315675,0,270,39738.3659375,2008-10-17,08:46:57
39.965421,116.31567,0,269,39738.3659606481,2008-10-17,08:46:59
39.965369,116.315613,0,284,39738.3659837963,2008-10-17,08:47:01
39.965372,116.315438,0,284,39738.3660069444,2008-10-17,08:47:03
39.965326,116.315294,0,284,39738.3660300926,2008-10-17,08:47:05
39.965531,116.314818,0,285,39738.3660532407,2008-10-17,08:47:07
39.965597,116.314545,0,285,39738.3660763889,2008-10-17,08:47:09
39.965618,116.314304,0,285,39738.366099537,2008-10-17,08:47:11
39.965564,116.314041,0,285,39738.3661226852,2008-10-17,08:47:13
39.965515,116.31382,0,286,39738.3661458333,2008-10-17,08:47:15
39.965471,116.313625,0,286,39738.3661689815,2008-10-17,08:47:17
39.96541,116.313441,0,286,39738.3661921296,2008-10-17,08:47:19
39.96533,116.313269,0,286,39738.3662152778,2008-10-17,08:47:21
39.965236,116.313128,0,285,39738.3662384259,2008-10-17,08:47:23
39.965145,116.313031,0,284,39738.3662615741,2008-10-17,08:47:25
39.965139,116.312937,0,283,39738.3662847222,2008-10-17,08:47:27
39.965151,116.312871,0,280,39738.3663078704,2008-10-17,08:47:29
39.965193,116.31284,0,278,39738.3663310185,2008-10-17,08:47:31
39.96522,116.312831,0,277,39738.3663541667,2008-10-17,08:47:33
39.965219,116.312831,0,277,39738.3663773148,2008-10-17,08:47:35
39.965216,116.312832,0,277,39738.366400463,2008-10-17,08:47:37
39.965216,116.312831,0,278,39738.3664236111,2008-10-17,08:47:39
39.965212,116.312798,0,277,39738.3664467593,2008-10-17,08:47:41
39.965182,116.312739,0,277,39738.3664699074,2008-10-17,08:47:43
39.965098,116.312647,0,275,39738.3664930556,2008-10-17,08:47:45
39.965034,116.31253,0,274,39738.3665162037,2008-10-17,08:47:47
39.964992,116.31239,0,273,39738.3665393519,2008-10-17,08:47:49
39.964959,116.312175,0,273,39738.3665625,2008-10-17,08:47:51
39.964882,116.311958,0,272,39738.3665856481,2008-10-17,08:47:53
39.964805,116.311762,0,270,39738.3666087963,2008-10-17,08:47:55
39.96472,116.311497,0,272,39738.3666319444,2008-10-17,08:47:57
39.964668,116.311247,0,269,39738.3666550926,2008-10-17,08:47:59
39.964613,116.310992,0,269,39738.3666782407,2008-10-17,08:48:01
39.96454,116.310738,0,269,39738.3667013889,2008-10-17,08:48:03
39.964431,116.310491,0,267,39738.366724537,2008-10-17,08:48:05
39.964304,116.31024,0,265,39738.3667476852,2008-10-17,08:48:07
39.964198,116.309974,0,266,39738.3667708333,2008-10-17,08:48:09
39.964111,116.309684,0,267,39738.3667939815,2008-10-17,08:48:11
39.964029,116.309421,0,266,39738.3668171296,2008-10-17,08:48:13
39.963929,116.30917,0,264,39738.3668402778,2008-10-17,08:48:15
39.963833,116.30892,0,260,39738.3668634259,2008-10-17,08:48:17
39.963743,116.30869,0,259,39738.3668865741,2008-10-17,08:48:19
39.963655,116.308485,0,256,39738.3669097222,2008-10-17,08:48:21
39.963575,116.308305,0,254,39738.3669328704,2008-10-17,08:48:23
39.963505,116.308183,0,251,39738.3669560185,2008-10-17,08:48:25
39.963458,116.308104,0,248,39738.3669791667,2008-10-17,08:48:27
39.963456,116.308065,0,246,39738.3670023148,2008-10-17,08:48:29
39.963469,116.308051,0,245,39738.367025463,2008-10-17,08:48:31
39.963475,116.308053,0,245,39738.3670486111,2008-10-17,08:48:33
39.963469,116.308053,0,245,39738.3670717593,2008-10-17,08:48:35
39.96346,116.308053,0,244,39738.3670949074,2008-10-17,08:48:37
39.963452,116.308024,0,242,39738.3671180556,2008-10-17,08:48:39
39.963427,116.307978,0,239,39738.3671412037,2008-10-17,08:48:41
39.963367,116.307909,0,237,39738.3671643519,2008-10-17,08:48:43
39.96326,116.307824,0,241,39738.3671875,2008-10-17,08:48:45
39.963182,116.307705,0,246,39738.3672106481,2008-10-17,08:48:47
39.963131,116.307574,0,254,39738.3672337963,2008-10-17,08:48:49
39.963054,116.307485,0,268,39738.3672569444,2008-10-17,08:48:51
39.96302,116.307422,0,278,39738.3672800926,2008-10-17,08:48:53
39.962982,116.307391,0,287,39738.3673032407,2008-10-17,08:48:55
39.962948,116.307383,0,298,39738.3673263889,2008-10-17,08:48:57
39.962936,116.30737,0,304,39738.367349537,2008-10-17,08:48:59
39.962933,116.307364,0,307,39738.3673726852,2008-10-17,08:49:01
39.962934,116.307364,0,308,39738.3673958333,2008-10-17,08:49:03
39.962934,116.307364,0,309,39738.3674189815,2008-10-17,08:49:05
39.962932,116.307365,0,310,39738.3674421296,2008-10-17,08:49:07
39.962925,116.30736,0,311,39738.3674652778,2008-10-17,08:49:09
39.962902,116.307331,0,314,39738.3674884259,2008-10-17,08:49:11
39.962862,116.307279,0,320,39738.3675115741,2008-10-17,08:49:13
39.962822,116.307201,0,328,39738.3675347222,2008-10-17,08:49:15
39.962767,116.307084,0,340,39738.3675578704,2008-10-17,08:49:17
39.962717,116.306938,0,354,39738.3675810185,2008-10-17,08:49:19
39.962663,116.306767,0,371,39738.3676041667,2008-10-17,08:49:21
39.9626,116.30661,0,385,39738.3676273148,2008-10-17,08:49:23
39.962562,116.306419,0,398,39738.367650463,2008-10-17,08:49:25
39.962532,116.306186,0,405,39738.3676736111,2008-10-17,08:49:27
39.962474,116.305951,0,410,39738.3676967593,2008-10-17,08:49:29
39.962406,116.305709,0,414,39738.3677199074,2008-10-17,08:49:31
39.962338,116.305456,0,419,39738.3677430556,2008-10-17,08:49:33
39.962259,116.305195,0,421,39738.3677662037,2008-10-17,08:49:35
39.9622,116.304945,0,426,39738.3677893518,2008-10-17,08:49:37
39.962141,116.304705,0,431,39738.3678125,2008-10-17,08:49:39
39.962083,116.304488,0,435,39738.3678356481,2008-10-17,08:49:41
39.962049,116.304317,0,434,39738.3678587963,2008-10-17,08:49:43
39.962083,116.304225,0,431,39738.3678819444,2008-10-17,08:49:45
39.96214,116.304136,0,422,39738.3679050926,2008-10-17,08:49:47
39.962171,116.304059,0,419,39738.3679282407,2008-10-17,08:49:49
39.962194,116.303933,0,400,39738.3679513889,2008-10-17,08:49:51
39.962219,116.303836,0,385,39738.367974537,2008-10-17,08:49:53
39.962242,116.303783,0,383,39738.3679976852,2008-10-17,08:49:55
39.962225,116.303734,0,381,39738.3680208333,2008-10-17,08:49:57
39.962228,116.303679,0,385,39738.3680439815,2008-10-17,08:49:59
39.962187,116.303621,0,370,39738.3680671296,2008-10-17,08:50:01
39.962178,116.303543,0,361,39738.3680902778,2008-10-17,08:50:03
39.962168,116.303452,0,351,39738.3681134259,2008-10-17,08:50:05
39.962121,116.303361,0,337,39738.3681365741,2008-10-17,08:50:07
39.962153,116.303187,0,295,39738.3681597222,2008-10-17,08:50:09
39.962168,116.303088,0,290,39738.3681828704,2008-10-17,08:50:11
39.962187,116.302986,0,288,39738.3682060185,2008-10-17,08:50:13
39.962225,116.302876,0,287,39738.3682291667,2008-10-17,08:50:15
39.962283,116.30277,0,287,39738.3682523148,2008-10-17,08:50:17
39.962357,116.302661,0,288,39738.368275463,2008-10-17,08:50:19
39.962435,116.302589,0,291,39738.3682986111,2008-10-17,08:50:21
39.962517,116.302527,0,291,39738.3683217593,2008-10-17,08:50:23
39.962589,116.302449,0,294,39738.3683449074,2008-10-17,08:50:25
39.962643,116.302393,0,295,39738.3683680556,2008-10-17,08:50:27
39.962725,116.302342,0,297,39738.3683912037,2008-10-17,08:50:29
39.962843,116.30233,0,301,39738.3684143518,2008-10-17,08:50:31
39.962944,116.3023,0,303,39738.3684375,2008-10-17,08:50:33
39.963036,116.302248,0,307,39738.3684606481,2008-10-17,08:50:35
39.963177,116.302179,0,306,39738.3684837963,2008-10-17,08:50:37
39.963344,116.30209,0,303,39738.3685069444,2008-10-17,08:50:39
39.963454,116.302059,0,301,39738.3685300926,2008-10-17,08:50:41
39.963541,116.302051,0,301,39738.3685532407,2008-10-17,08:50:43
39.963578,116.302062,0,300,39738.3685763889,2008-10-17,08:50:45
39.963591,116.302023,0,301,39738.368599537,2008-10-17,08:50:47
39.963619,116.301969,0,303,39738.3686226852,2008-10-17,08:50:49
39.963624,116.301919,0,302,39738.3686458333,2008-10-17,08:50:51
39.963665,116.301872,0,300,39738.3686689815,2008-10-17,08:50:53
39.963749,116.301805,0,296,39738.3686921296,2008-10-17,08:50:55
39.96375,116.3018,0,296,39738.3687152778,2008-10-17,08:50:57
39.96377,116.301787,0,296,39738.3687384259,2008-10-17,08:50:59
39.963762,116.301713,0,296,39738.3687615741,2008-10-17,08:51:01
39.963799,116.301672,0,296,39738.3687847222,2008-10-17,08:51:03
39.96386,116.301647,0,296,39738.3688078704,2008-10-17,08:51:05
39.963927,116.30165,0,296,39738.3688310185,2008-10-17,08:51:07
39.964034,116.301641,0,296,39738.3688541667,2008-10-17,08:51:09
39.964138,116.301623,0,297,39738.3688773148,2008-10-17,08:51:11
39.964243,116.301603,0,298,39738.368900463,2008-10-17,08:51:13
39.964348,116.301534,0,298,39738.3689236111,2008-10-17,08:51:15
39.964477,116.301465,0,298,39738.3689467593,2008-10-17,08:51:17
39.964605,116.301435,0,299,39738.3689699074,2008-10-17,08:51:19
39.964745,116.301392,0,300,39738.3689930556,2008-10-17,08:51:21
39.964877,116.301343,0,300,39738.3690162037,2008-10-17,08:51:23
39.964997,116.301314,0,301,39738.3690393518,2008-10-17,08:51:25
39.965102,116.301245,0,301,39738.3690625,2008-10-17,08:51:27
39.965222,116.301171,0,301,39738.3690856481,2008-10-17,08:51:29
39.965356,116.301264,0,301,39738.3691087963,2008-10-17,08:51:31
39.965487,116.30137,0,299,39738.3691319444,2008-10-17,08:51:33
39.965648,116.301451,0,296,39738.3691550926,2008-10-17,08:51:35
39.965788,116.30143,0,295,39738.3691782407,2008-10-17,08:51:37
39.96595,116.301413,0,293,39738.3692013889,2008-10-17,08:51:39
39.966117,116.301409,0,291,39738.369224537,2008-10-17,08:51:41
39.966357,116.301356,0,288,39738.3692476852,2008-10-17,08:51:43
39.966547,116.301334,0,286,39738.3692708333,2008-10-17,08:51:45
39.966739,116.301316,0,284,39738.3692939815,2008-10-17,08:51:47
39.966934,116.301285,0,280,39738.3693171296,2008-10-17,08:51:49
39.967114,116.301272,0,277,39738.3693402778,2008-10-17,08:51:51
39.967313,116.301253,0,275,39738.3693634259,2008-10-17,08:51:53
39.967532,116.301233,0,274,39738.3693865741,2008-10-17,08:51:55
39.967758,116.301216,0,272,39738.3694097222,2008-10-17,08:51:57
39.967978,116.301187,0,271,39738.3694328704,2008-10-17,08:51:59
39.968249,116.301201,0,270,39738.3694560185,2008-10-17,08:52:01
39.968467,116.30115,0,267,39738.3694791667,2008-10-17,08:52:03
39.968656,116.301109,0,266,39738.3695023148,2008-10-17,08:52:05
39.968836,116.301063,0,264,39738.369525463,2008-10-17,08:52:07
39.968993,116.300991,0,263,39738.3695486111,2008-10-17,08:52:09
39.969141,116.300936,0,262,39738.3695717593,2008-10-17,08:52:11
39.969249,116.300911,0,260,39738.3695949074,2008-10-17,08:52:13
39.969365,116.300855,0,259,39738.3696180556,2008-10-17,08:52:15
39.969429,116.300815,0,258,39738.3696412037,2008-10-17,08:52:17
39.969479,116.300799,0,256,39738.3696643518,2008-10-17,08:52:19
39.969498,116.300781,0,255,39738.3696875,2008-10-17,08:52:21
39.969497,116.300804,0,254,39738.3697106481,2008-10-17,08:52:23
39.969505,116.300808,0,253,39738.3697337963,2008-10-17,08:52:25
39.969504,116.300809,0,253,39738.3697569444,2008-10-17,08:52:27
39.969506,116.300809,0,253,39738.3697800926,2008-10-17,08:52:29
39.96951,116.30081,0,253,39738.3698032407,2008-10-17,08:52:31
39.969515,116.30081,0,253,39738.3698263889,2008-10-17,08:52:33
39.969525,116.300808,0,254,39738.369849537,2008-10-17,08:52:35
39.969535,116.300809,0,254,39738.3698726852,2008-10-17,08:52:37
39.969566,116.300806,0,254,39738.3698958333,2008-10-17,08:52:39
39.969624,116.300805,0,251,39738.3699189815,2008-10-17,08:52:41
39.969687,116.300796,0,249,39738.3699421296,2008-10-17,08:52:43
39.969757,116.300776,0,248,39738.3699652778,2008-10-17,08:52:45
39.969844,116.300764,0,245,39738.3699884259,2008-10-17,08:52:47
39.969947,116.300752,0,244,39738.3700115741,2008-10-17,08:52:49
39.97007,116.300738,0,243,39738.3700347222,2008-10-17,08:52:51
39.970199,116.300728,0,242,39738.3700578704,2008-10-17,08:52:53
39.970336,116.300711,0,240,39738.3700810185,2008-10-17,08:52:55
39.970335,116.300657,0,224,39738.3701041667,2008-10-17,08:52:57
39.970371,116.300629,0,222,39738.3701273148,2008-10-17,08:52:59
39.970388,116.300618,0,220,39738.370150463,2008-10-17,08:53:01
39.970382,116.300651,0,219,39738.3701736111,2008-10-17,08:53:03
39.970369,116.300746,0,218,39738.3701967593,2008-10-17,08:53:05
39.970323,116.300745,0,211,39738.3702199074,2008-10-17,08:53:07
39.970317,116.300738,0,210,39738.3702430556,2008-10-17,08:53:09
39.970304,116.300732,0,209,39738.3702662037,2008-10-17,08:53:11
39.970291,116.300726,0,208,39738.3702893518,2008-10-17,08:53:13
39.970278,116.300726,0,208,39738.3703125,2008-10-17,08:53:15
39.970264,116.300724,0,207,39738.3703356481,2008-10-17,08:53:17
39.97025,116.300723,0,207,39738.3703587963,2008-10-17,08:53:19
39.970238,116.300722,0,206,39738.3703819444,2008-10-17,08:53:21
39.970173,116.300704,0,209,39738.3704050926,2008-10-17,08:53:23
39.970127,116.300678,0,214,39738.3704282407,2008-10-17,08:53:25
39.970099,116.300667,0,217,39738.3704513889,2008-10-17,08:53:27
39.970067,116.30064,0,219,39738.370474537,2008-10-17,08:53:29
39.970042,116.300629,0,222,39738.3704976852,2008-10-17,08:53:31
39.970024,116.300621,0,223,39738.3705208333,2008-10-17,08:53:33
39.969988,116.300614,0,226,39738.3705439815,2008-10-17,08:53:35
39.969956,116.300616,0,228,39738.3705671296,2008-10-17,08:53:37
39.969924,116.300613,0,230,39738.3705902778,2008-10-17,08:53:39
39.9699,116.300606,0,232,39738.3706134259,2008-10-17,08:53:41
39.969883,116.300608,0,236,39738.3706365741,2008-10-17,08:53:43
39.969857,116.300613,0,237,39738.3706597222,2008-10-17,08:53:45
39.969839,116.30061,0,238,39738.3706828704,2008-10-17,08:53:47
39.969829,116.300598,0,241,39738.3707060185,2008-10-17,08:53:49
39.969808,116.300579,0,243,39738.3707291667,2008-10-17,08:53:51
39.969771,116.300581,0,246,39738.3707523148,2008-10-17,08:53:53
39.969777,116.300569,0,253,39738.370775463,2008-10-17,08:53:55
39.969757,116.300564,0,255,39738.3707986111,2008-10-17,08:53:57
39.969735,116.300553,0,257,39738.3708217593,2008-10-17,08:53:59
39.969726,116.300543,0,258,39738.3708449074,2008-10-17,08:54:01
39.969697,116.300529,0,259,39738.3708680556,2008-10-17,08:54:03
39.969683,116.300536,0,259,39738.3708912037,2008-10-17,08:54:05
39.969672,116.300558,0,259,39738.3709143519,2008-10-17,08:54:07
39.969674,116.300575,0,258,39738.3709375,2008-10-17,08:54:09
39.969656,116.300592,0,257,39738.3709606482,2008-10-17,08:54:11
39.969694,116.300568,0,252,39738.3709837963,2008-10-17,08:54:13
39.969686,116.300584,0,250,39738.3710069444,2008-10-17,08:54:15
39.969678,116.300608,0,246,39738.3710300926,2008-10-17,08:54:17
39.969666,116.300645,0,244,39738.3710532407,2008-10-17,08:54:19
39.969645,116.300694,0,242,39738.3710763889,2008-10-17,08:54:21
39.969629,116.300754,0,240,39738.371099537,2008-10-17,08:54:23
39.969628,116.300814,0,236,39738.3711226852,2008-10-17,08:54:25
39.969603,116.300931,0,228,39738.3711458333,2008-10-17,08:54:27
39.969587,116.300992,0,225,39738.3711689815,2008-10-17,08:54:29
39.969572,116.301079,0,219,39738.3711921296,2008-10-17,08:54:31
39.969566,116.301113,0,217,39738.3712152778,2008-10-17,08:54:33
39.96956,116.301153,0,214,39738.3712384259,2008-10-17,08:54:35
39.969554,116.301183,0,213,39738.3712615741,2008-10-17,08:54:37
39.969549,116.301218,0,211,39738.3712847222,2008-10-17,08:54:39
39.969552,116.301274,0,206,39738.3713078704,2008-10-17,08:54:41
39.969544,116.30131,0,204,39738.3713310185,2008-10-17,08:54:43
39.969547,116.301363,0,201,39738.3713541667,2008-10-17,08:54:45
39.96954,116.301396,0,197,39738.3713773148,2008-10-17,08:54:47
39.969547,116.301413,0,196,39738.371400463,2008-10-17,08:54:49
39.969545,116.301467,0,191,39738.3714236111,2008-10-17,08:54:51
39.96952,116.301534,0,188,39738.3714467593,2008-10-17,08:54:53
39.969469,116.301613,0,187,39738.3714699074,2008-10-17,08:54:55
39.969462,116.301655,0,182,39738.3714930556,2008-10-17,08:54:57
39.969461,116.301693,0,177,39738.3715162037,2008-10-17,08:54:59
39.969443,116.30174,0,172,39738.3715393519,2008-10-17,08:55:01
39.969418,116.301787,0,169,39738.3715625,2008-10-17,08:55:03
39.969414,116.301834,0,165,39738.3715856481,2008-10-17,08:55:05
39.969406,116.301877,0,161,39738.3716087963,2008-10-17,08:55:07
39.969401,116.30191,0,157,39738.3716319444,2008-10-17,08:55:09
39.969387,116.301958,0,152,39738.3716550926,2008-10-17,08:55:11
39.969359,116.302014,0,148,39738.3716782407,2008-10-17,08:55:13
39.969342,116.302043,0,144,39738.3717013889,2008-10-17,08:55:15
39.969338,116.302064,0,141,39738.371724537,2008-10-17,08:55:17
39.969337,116.302074,0,138,39738.3717476852,2008-10-17,08:55:19
39.969344,116.302082,0,135,39738.3717708333,2008-10-17,08:55:21
39.969356,116.302097,0,131,39738.3717939815,2008-10-17,08:55:23
39.969358,116.302104,0,130,39738.3718171296,2008-10-17,08:55:25
39.969384,116.302102,0,127,39738.3718402778,2008-10-17,08:55:27
39.969425,116.302116,0,127,39738.3718634259,2008-10-17,08:55:29
39.969435,116.302127,0,126,39738.3718865741,2008-10-17,08:55:31
39.969444,116.302136,0,124,39738.3719097222,2008-10-17,08:55:33
39.969454,116.302138,0,122,39738.3719328704,2008-10-17,08:55:35
39.969463,116.302142,0,122,39738.3719560185,2008-10-17,08:55:37
39.969461,116.302159,0,122,39738.3719791667,2008-10-17,08:55:39
39.969374,116.302217,0,121,39738.3720023148,2008-10-17,08:55:41
39.969314,116.302254,0,121,39738.372025463,2008-10-17,08:55:43
39.969283,116.302282,0,119,39738.3720486111,2008-10-17,08:55:45
39.969288,116.302325,0,117,39738.3720717593,2008-10-17,08:55:47
39.969277,116.302385,0,116,39738.3720949074,2008-10-17,08:55:49
39.969288,116.302419,0,116,39738.3721180556,2008-10-17,08:55:51
39.969299,116.302462,0,116,39738.3721412037,2008-10-17,08:55:53
39.969298,116.302496,0,117,39738.3721643519,2008-10-17,08:55:55
39.969299,116.302525,0,120,39738.3721875,2008-10-17,08:55:57
39.969301,116.302555,0,122,39738.3722106481,2008-10-17,08:55:59
39.969337,116.30259,0,127,39738.3722337963,2008-10-17,08:56:01
39.969354,116.302629,0,129,39738.3722569444,2008-10-17,08:56:03
39.969361,116.302652,0,132,39738.3722800926,2008-10-17,08:56:05
39.969385,116.302673,0,138,39738.3723032407,2008-10-17,08:56:07
39.969385,116.302673,0,139,39738.3723263889,2008-10-17,08:56:09
39.969363,116.302662,0,139,39738.372349537,2008-10-17,08:56:11
39.969359,116.302662,0,140,39738.3723726852,2008-10-17,08:56:13
39.969356,116.302662,0,140,39738.3723958333,2008-10-17,08:56:15
39.969268,116.302607,0,142,39738.3724189815,2008-10-17,08:56:17
39.969229,116.302562,0,144,39738.3724421296,2008-10-17,08:56:19
39.969218,116.302542,0,143,39738.3724652778,2008-10-17,08:56:21
39.969204,116.302524,0,144,39738.3724884259,2008-10-17,08:56:23
39.969192,116.302511,0,144,39738.3725115741,2008-10-17,08:56:25
39.96919,116.302511,0,144,39738.3725347222,2008-10-17,08:56:27
39.969187,116.302511,0,144,39738.3725578704,2008-10-17,08:56:29
39.969172,116.302502,0,145,39738.3725810185,2008-10-17,08:56:31
39.969151,116.30248,0,145,39738.3726041667,2008-10-17,08:56:33
39.969135,116.302448,0,145,39738.3726273148,2008-10-17,08:56:35
39.969108,116.302417,0,146,39738.372650463,2008-10-17,08:56:37
39.969063,116.302399,0,146,39738.3726736111,2008-10-17,08:56:39
39.969043,116.302364,0,147,39738.3726967593,2008-10-17,08:56:41
39.969031,116.302338,0,147,39738.3727199074,2008-10-17,08:56:43
39.969018,116.302315,0,147,39738.3727430556,2008-10-17,08:56:45
39.969028,116.302268,0,147,39738.3727662037,2008-10-17,08:56:47
39.969025,116.302267,0,148,39738.3727893519,2008-10-17,08:56:49
39.969025,116.302267,0,148,39738.3728125,2008-10-17,08:56:51
39.96902,116.302267,0,148,39738.3728356481,2008-10-17,08:56:53
39.969015,116.302266,0,148,39738.3728587963,2008-10-17,08:56:55
39.969012,116.302266,0,148,39738.3728819444,2008-10-17,08:56:57
39.969011,116.302266,0,148,39738.3729050926,2008-10-17,08:56:59
39.969013,116.302265,0,148,39738.3729282407,2008-10-17,08:57:01
39.969015,116.302264,0,148,39738.3729513889,2008-10-17,08:57:03
39.969018,116.302264,0,148,39738.372974537,2008-10-17,08:57:05
39.969021,116.302263,0,148,39738.3729976852,2008-10-17,08:57:07
39.969024,116.302263,0,148,39738.3730208333,2008-10-17,08:57:09
39.969027,116.302263,0,148,39738.3730439815,2008-10-17,08:57:11
39.969031,116.302263,0,149,39738.3730671296,2008-10-17,08:57:13
39.969035,116.302263,0,149,39738.3730902778,2008-10-17,08:57:15
39.969031,116.302282,0,150,39738.3731134259,2008-10-17,08:57:17
39.969024,116.302387,0,152,39738.3731365741,2008-10-17,08:57:19
39.969017,116.302399,0,153,39738.3731597222,2008-10-17,08:57:21
39.969242,116.303788,0,157,39738.3731828704,2008-10-17,08:57:23
39.969974,116.30396,0,164,39738.3732060185,2008-10-17,08:57:25
39.970026,116.303873,0,166,39738.3732291667,2008-10-17,08:57:27
39.970056,116.303832,0,167,39738.3732523148,2008-10-17,08:57:29
39.970073,116.303798,0,169,39738.373275463,2008-10-17,08:57:31
39.970101,116.303734,0,172,39738.3732986111,2008-10-17,08:57:33
39.970111,116.303697,0,175,39738.3733217593,2008-10-17,08:57:35
39.970138,116.303655,0,179,39738.3733449074,2008-10-17,08:57:37
39.970172,116.303619,0,182,39738.3733680556,2008-10-17,08:57:39
39.970179,116.303619,0,185,39738.3733912037,2008-10-17,08:57:41
39.970179,116.303621,0,188,39738.3734143519,2008-10-17,08:57:43
39.970198,116.303595,0,191,39738.3734375,2008-10-17,08:57:45
39.970221,116.303567,0,194,39738.3734606481,2008-10-17,08:57:47
39.970252,116.303536,0,197,39738.3734837963,2008-10-17,08:57:49
39.970294,116.303489,0,202,39738.3735069444,2008-10-17,08:57:51
39.970316,116.303444,0,205,39738.3735300926,2008-10-17,08:57:53
39.970343,116.303418,0,208,39738.3735532407,2008-10-17,08:57:55
39.97034,116.303394,0,213,39738.3735763889,2008-10-17,08:57:57
39.970388,116.303329,0,218,39738.373599537,2008-10-17,08:57:59
39.970408,116.303287,0,223,39738.3736226852,2008-10-17,08:58:01
39.970424,116.303248,0,228,39738.3736458333,2008-10-17,08:58:03
39.970407,116.303263,0,233,39738.3736689815,2008-10-17,08:58:05
39.970402,116.303283,0,235,39738.3736921296,2008-10-17,08:58:07
39.970399,116.303287,0,236,39738.3737152778,2008-10-17,08:58:09
39.970395,116.303288,0,236,39738.3737384259,2008-10-17,08:58:11
39.970386,116.303301,0,238,39738.3737615741,2008-10-17,08:58:13
39.970382,116.303322,0,239,39738.3737847222,2008-10-17,08:58:15
39.970379,116.303342,0,240,39738.3738078704,2008-10-17,08:58:17
39.970382,116.30336,0,241,39738.3738310185,2008-10-17,08:58:19
39.970379,116.30336,0,241,39738.3738541667,2008-10-17,08:58:21
39.970377,116.30336,0,241,39738.3738773148,2008-10-17,08:58:23
39.970375,116.30336,0,241,39738.373900463,2008-10-17,08:58:25
39.970374,116.30336,0,241,39738.3739236111,2008-10-17,08:58:27
39.970374,116.30336,0,241,39738.3739467593,2008-10-17,08:58:29
39.971024,116.3037,0,228,39738.3852199074,2008-10-17,09:14:43
39.971122,116.303694,0,263,39738.3852430556,2008-10-17,09:14:45
39.971154,116.303697,0,254,39738.3852662037,2008-10-17,09:14:47
39.971174,116.30367,0,242,39738.3852893518,2008-10-17,09:14:49
39.971173,116.303676,0,250,39738.3853125,2008-10-17,09:14:51
39.971179,116.303705,0,253,39738.3853356481,2008-10-17,09:14:53
39.971195,116.303673,0,258,39738.3853587963,2008-10-17,09:14:55
39.971196,116.303677,0,257,39738.3853819444,2008-10-17,09:14:57
39.971183,116.303682,0,254,39738.3854050926,2008-10-17,09:14:59
39.971168,116.303688,0,255,39738.3854282407,2008-10-17,09:15:01
39.971155,116.303699,0,259,39738.3854513889,2008-10-17,09:15:03
39.971146,116.303713,0,261,39738.385474537,2008-10-17,09:15:05
39.971143,116.303733,0,265,39738.3854976852,2008-10-17,09:15:07
39.971138,116.303773,0,266,39738.3855208333,2008-10-17,09:15:09
39.971145,116.303814,0,270,39738.3855439815,2008-10-17,09:15:11
39.971142,116.303858,0,273,39738.3855671296,2008-10-17,09:15:13
39.971132,116.303907,0,277,39738.3855902778,2008-10-17,09:15:15
39.971154,116.303916,0,278,39738.3856134259,2008-10-17,09:15:17
39.971169,116.303918,0,280,39738.3856365741,2008-10-17,09:15:19
39.971266,116.303771,0,278,39738.3856597222,2008-10-17,09:15:21
39.971288,116.303742,0,273,39738.3856828704,2008-10-17,09:15:23
39.971298,116.303734,0,274,39738.3857060185,2008-10-17,09:15:25
39.971316,116.303737,0,273,39738.3857291667,2008-10-17,09:15:27
39.971328,116.303752,0,274,39738.3857523148,2008-10-17,09:15:29
39.971335,116.303774,0,276,39738.385775463,2008-10-17,09:15:31
39.971324,116.303809,0,279,39738.3857986111,2008-10-17,09:15:33
39.971336,116.303831,0,279,39738.3858217593,2008-10-17,09:15:35
39.971331,116.303848,0,282,39738.3858449074,2008-10-17,09:15:37
39.971277,116.303882,0,282,39738.3858680556,2008-10-17,09:15:39
39.971283,116.303886,0,283,39738.3858912037,2008-10-17,09:15:41
39.971287,116.303882,0,284,39738.3859143518,2008-10-17,09:15:43
39.971308,116.303872,0,285,39738.3859375,2008-10-17,09:15:45
39.971314,116.303876,0,285,39738.3859606481,2008-10-17,09:15:47
39.971322,116.303885,0,285,39738.3859837963,2008-10-17,09:15:49
39.971327,116.303922,0,282,39738.3860069444,2008-10-17,09:15:51
39.971311,116.30395,0,285,39738.3860300926,2008-10-17,09:15:53
39.971307,116.303951,0,285,39738.3860532407,2008-10-17,09:15:55
39.971292,116.303983,0,286,39738.3860763889,2008-10-17,09:15:57
39.971243,116.30404,0,285,39738.386099537,2008-10-17,09:15:59
39.971207,116.304055,0,285,39738.3861226852,2008-10-17,09:16:01
39.971162,116.30408,0,282,39738.3861458333,2008-10-17,09:16:03
39.971126,116.304097,0,283,39738.3861689815,2008-10-17,09:16:05
39.971102,116.304111,0,286,39738.3861921296,2008-10-17,09:16:07
39.971097,116.304118,0,285,39738.3862152778,2008-10-17,09:16:09
39.971066,116.304132,0,286,39738.3862384259,2008-10-17,09:16:11
39.971047,116.30411,0,287,39738.3862615741,2008-10-17,09:16:13
39.971044,116.304076,0,289,39738.3862847222,2008-10-17,09:16:15
39.971028,116.304107,0,291,39738.3863078704,2008-10-17,09:16:17
39.971011,116.304138,0,291,39738.3863310185,2008-10-17,09:16:19
39.970958,116.304205,0,292,39738.3863541667,2008-10-17,09:16:21
39.970947,116.304245,0,290,39738.3863773148,2008-10-17,09:16:23
39.970939,116.30426,0,289,39738.386400463,2008-10-17,09:16:25
39.970934,116.304286,0,287,39738.3864236111,2008-10-17,09:16:27
39.970924,116.304311,0,286,39738.3864467593,2008-10-17,09:16:29
39.970915,116.304331,0,285,39738.3864699074,2008-10-17,09:16:31
39.970904,116.30435,0,284,39738.3864930556,2008-10-17,09:16:33
39.970893,116.304372,0,284,39738.3865162037,2008-10-17,09:16:35
39.970882,116.304395,0,284,39738.3865393519,2008-10-17,09:16:37
39.970879,116.304422,0,284,39738.3865625,2008-10-17,09:16:39
39.970878,116.304444,0,284,39738.3865856482,2008-10-17,09:16:41
39.970885,116.304474,0,284,39738.3866087963,2008-10-17,09:16:43
39.970893,116.304512,0,283,39738.3866319444,2008-10-17,09:16:45
39.970908,116.30455,0,282,39738.3866550926,2008-10-17,09:16:47
39.970906,116.304579,0,282,39738.3866782407,2008-10-17,09:16:49
39.970904,116.304606,0,281,39738.3867013889,2008-10-17,09:16:51
39.970912,116.304644,0,281,39738.386724537,2008-10-17,09:16:53
39.970916,116.304661,0,281,39738.3867476852,2008-10-17,09:16:55
39.970912,116.304705,0,280,39738.3867708333,2008-10-17,09:16:57
39.97092,116.30473,0,279,39738.3867939815,2008-10-17,09:16:59
39.970921,116.304754,0,278,39738.3868171296,2008-10-17,09:17:01
39.970922,116.304769,0,278,39738.3868402778,2008-10-17,09:17:03
39.970924,116.304783,0,277,39738.3868634259,2008-10-17,09:17:05
39.97093,116.30479,0,277,39738.3868865741,2008-10-17,09:17:07
39.970933,116.304794,0,277,39738.3869097222,2008-10-17,09:17:09
39.970935,116.304795,0,276,39738.3869328704,2008-10-17,09:17:11
39.970937,116.304794,0,276,39738.3869560185,2008-10-17,09:17:13
39.97094,116.304794,0,276,39738.3869791667,2008-10-17,09:17:15
39.977944,116.304441,0,587,39738.3880208333,2008-10-17,09:18:45
39.974576,116.304655,0,621,39738.3880439815,2008-10-17,09:18:47
39.973184,116.304787,0,627,39738.3880671296,2008-10-17,09:18:49
39.972189,116.304418,0,375,39738.3880902778,2008-10-17,09:18:51
39.971803,116.304385,0,317,39738.3881134259,2008-10-17,09:18:53
39.97163,116.304415,0,297,39738.3881365741,2008-10-17,09:18:55
39.971518,116.304448,0,288,39738.3881597222,2008-10-17,09:18:57
39.971428,116.304494,0,283,39738.3881828704,2008-10-17,09:18:59
39.971282,116.304529,0,283,39738.3882060185,2008-10-17,09:19:01
39.971157,116.304571,0,283,39738.3882291667,2008-10-17,09:19:03
39.971091,116.304592,0,282,39738.3882523148,2008-10-17,09:19:05
39.97106,116.304599,0,282,39738.388275463,2008-10-17,09:19:07
39.971055,116.304603,0,282,39738.3882986111,2008-10-17,09:19:09
39.971061,116.304609,0,281,39738.3883217593,2008-10-17,09:19:11
39.97107,116.304612,0,280,39738.3883449074,2008-10-17,09:19:13
39.971077,116.304616,0,280,39738.3883680556,2008-10-17,09:19:15
39.971081,116.304623,0,279,39738.3883912037,2008-10-17,09:19:17
39.971081,116.30463,0,279,39738.3884143519,2008-10-17,09:19:19
39.971057,116.304645,0,279,39738.3884375,2008-10-17,09:19:21
39.971053,116.304646,0,279,39738.3884606481,2008-10-17,09:19:23
39.971051,116.304645,0,279,39738.3884837963,2008-10-17,09:19:25
39.971048,116.304646,0,279,39738.3885069444,2008-10-17,09:19:27
39.971046,116.304646,0,279,39738.3885300926,2008-10-17,09:19:29
39.971046,116.304646,0,279,39738.3885532407,2008-10-17,09:19:31
39.971047,116.304646,0,279,39738.3885763889,2008-10-17,09:19:33
39.971048,116.304646,0,279,39738.388599537,2008-10-17,09:19:35
39.97105,116.304646,0,279,39738.3886226852,2008-10-17,09:19:37
39.971052,116.304646,0,279,39738.3886458333,2008-10-17,09:19:39
39.971057,116.304646,0,279,39738.3886689815,2008-10-17,09:19:41
39.971154,116.304623,0,279,39738.3886921296,2008-10-17,09:19:43
39.971221,116.304612,0,279,39738.3887152778,2008-10-17,09:19:45
39.971258,116.304605,0,279,39738.3887384259,2008-10-17,09:19:47
39.97128,116.304598,0,279,39738.3887615741,2008-10-17,09:19:49
39.971304,116.304579,0,280,39738.3887847222,2008-10-17,09:19:51
39.971325,116.304561,0,280,39738.3888078704,2008-10-17,09:19:53
39.971347,116.304555,0,280,39738.3888310185,2008-10-17,09:19:55
39.971371,116.304555,0,280,39738.3888541667,2008-10-17,09:19:57
39.97139,116.304546,0,280,39738.3888773148,2008-10-17,09:19:59
39.971422,116.304517,0,281,39738.388900463,2008-10-17,09:20:01
39.971458,116.304493,0,281,39738.3889236111,2008-10-17,09:20:03
39.971532,116.30445,0,281,39738.3889930556,2008-10-17,09:20:09
39.971511,116.304528,0,281,39738.3890162037,2008-10-17,09:20:11
39.971498,116.304582,0,281,39738.3890393519,2008-10-17,09:20:13
39.971494,116.30462,0,281,39738.3890625,2008-10-17,09:20:15
39.971498,116.304631,0,281,39738.3890856481,2008-10-17,09:20:17
39.971501,116.304642,0,282,39738.3891087963,2008-10-17,09:20:19
39.970997,116.304654,0,-178,39738.4000347222,2008-10-17,09:36:03
39.971042,116.304782,0,-59,39738.4000578704,2008-10-17,09:36:05
39.971055,116.304652,0,-41,39738.4000810185,2008-10-17,09:36:07
39.97108,116.304765,0,-39,39738.4001041667,2008-10-17,09:36:09
39.971096,116.304827,0,-36,39738.4001273148,2008-10-17,09:36:11
39.971057,116.304892,0,-38,39738.400150463,2008-10-17,09:36:13
39.971033,116.304937,0,-37,39738.4001736111,2008-10-17,09:36:15
39.97102,116.304975,0,-35,39738.4001967593,2008-10-17,09:36:17
39.971001,116.305017,0,-34,39738.4002199074,2008-10-17,09:36:19
39.971001,116.305046,0,-33,39738.4002430556,2008-10-17,09:36:21
39.970999,116.305069,0,-32,39738.4002662037,2008-10-17,09:36:23
39.970981,116.305089,0,-30,39738.4002893518,2008-10-17,09:36:25
39.97098,116.30507,0,-17,39738.4003125,2008-10-17,09:36:27
39.970979,116.305066,0,-17,39738.4003356481,2008-10-17,09:36:29
39.970982,116.305067,0,-18,39738.4003587963,2008-10-17,09:36:31
39.971,116.305076,0,-14,39738.4003819444,2008-10-17,09:36:33
39.971032,116.305071,0,-9,39738.4004050926,2008-10-17,09:36:35
39.971055,116.305081,0,-5,39738.4004282407,2008-10-17,09:36:37
39.971082,116.305075,0,8,39738.4004513889,2008-10-17,09:36:39
39.971076,116.305102,0,16,39738.400474537,2008-10-17,09:36:41
39.971068,116.305105,0,21,39738.4004976852,2008-10-17,09:36:43
39.971089,116.30509,0,23,39738.4005208333,2008-10-17,09:36:45
39.97109,116.30509,0,23,39738.4005439815,2008-10-17,09:36:47
39.971087,116.305091,0,24,39738.4005671296,2008-10-17,09:36:49
39.971089,116.305091,0,24,39738.4005902778,2008-10-17,09:36:51
39.971126,116.305094,0,25,39738.4006134259,2008-10-17,09:36:53
39.971151,116.305107,0,27,39738.4006365741,2008-10-17,09:36:55
39.971147,116.305144,0,32,39738.4006597222,2008-10-17,09:36:57
39.971209,116.305168,0,35,39738.4006828704,2008-10-17,09:36:59
39.971253,116.305281,0,32,39738.4007060185,2008-10-17,09:37:01
39.971283,116.305361,0,31,39738.4007291667,2008-10-17,09:37:03
39.971252,116.305434,0,30,39738.4007523148,2008-10-17,09:37:05
39.971293,116.305439,0,31,39738.400775463,2008-10-17,09:37:07
39.97129,116.30546,0,32,39738.4007986111,2008-10-17,09:37:09
39.971289,116.30546,0,32,39738.4008217593,2008-10-17,09:37:11
39.971284,116.305461,0,32,39738.4008449074,2008-10-17,09:37:13
39.97128,116.305462,0,32,39738.4008680556,2008-10-17,09:37:15
39.971278,116.305463,0,32,39738.4008912037,2008-10-17,09:37:17
39.971226,116.305496,0,37,39738.4009143518,2008-10-17,09:37:19
39.971196,116.305546,0,47,39738.4009375,2008-10-17,09:37:21
39.97119,116.305579,0,59,39738.4009606481,2008-10-17,09:37:23
39.971192,116.305585,0,63,39738.4009837963,2008-10-17,09:37:25
39.9712,116.305587,0,65,39738.4010069444,2008-10-17,09:37:27
39.971214,116.305588,0,67,39738.4010300926,2008-10-17,09:37:29
39.971258,116.305592,0,66,39738.4010532407,2008-10-17,09:37:31
39.971319,116.305597,0,64,39738.4010763889,2008-10-17,09:37:33
39.971367,116.3056,0,61,39738.401099537,2008-10-17,09:37:35
39.971402,116.305607,0,60,39738.4011226852,2008-10-17,09:37:37
39.971415,116.305616,0,62,39738.4011458333,2008-10-17,09:37:39
39.971417,116.305663,0,65,39738.4011689815,2008-10-17,09:37:41
39.971418,116.305704,0,64,39738.4011921296,2008-10-17,09:37:43
39.971418,116.30575,0,66,39738.4012152778,2008-10-17,09:37:45
39.971442,116.305807,0,78,39738.4012384259,2008-10-17,09:37:47
39.971457,116.305831,0,78,39738.4012615741,2008-10-17,09:37:49
39.971463,116.305883,0,78,39738.4012847222,2008-10-17,09:37:51
39.971471,116.3059,0,80,39738.4013078704,2008-10-17,09:37:53
39.97147,116.305919,0,83,39738.4013310185,2008-10-17,09:37:55
39.971479,116.305932,0,86,39738.4013541667,2008-10-17,09:37:57
39.971316,116.305653,0,161,39738.4032986111,2008-10-17,09:40:45
39.971313,116.305621,0,160,39738.4033217593,2008-10-17,09:40:47
39.971282,116.305611,0,163,39738.4033449074,2008-10-17,09:40:49
39.971269,116.305598,0,167,39738.4033680556,2008-10-17,09:40:51
39.971256,116.30558,0,170,39738.4033912037,2008-10-17,09:40:53
39.971259,116.305494,0,167,39738.4034143519,2008-10-17,09:40:55
39.971323,116.305418,0,165,39738.4034375,2008-10-17,09:40:57
39.971302,116.305418,0,167,39738.4034606481,2008-10-17,09:40:59
39.971291,116.305418,0,169,39738.4034837963,2008-10-17,09:41:01
39.971287,116.305418,0,169,39738.4035069444,2008-10-17,09:41:03
39.971283,116.305418,0,169,39738.4035300926,2008-10-17,09:41:05
39.971274,116.305412,0,169,39738.4035532407,2008-10-17,09:41:07
39.971255,116.305399,0,167,39738.4035763889,2008-10-17,09:41:09
39.971243,116.305397,0,167,39738.403599537,2008-10-17,09:41:11
39.97122,116.305386,0,168,39738.4036226852,2008-10-17,09:41:13
39.971197,116.305381,0,168,39738.4036458333,2008-10-17,09:41:15
39.97118,116.305397,0,172,39738.4036689815,2008-10-17,09:41:17
39.971175,116.305397,0,174,39738.4036921296,2008-10-17,09:41:19
39.971174,116.305383,0,177,39738.4037152778,2008-10-17,09:41:21
39.971163,116.305369,0,178,39738.4037384259,2008-10-17,09:41:23
39.971133,116.305385,0,172,39738.4037615741,2008-10-17,09:41:25
39.971135,116.305368,0,173,39738.4037847222,2008-10-17,09:41:27
39.971115,116.305359,0,172,39738.4038078704,2008-10-17,09:41:29
39.971109,116.305342,0,172,39738.4038310185,2008-10-17,09:41:31
39.971098,116.305325,0,170,39738.4038541667,2008-10-17,09:41:33
39.971096,116.305292,0,168,39738.4038773148,2008-10-17,09:41:35
39.971099,116.305275,0,169,39738.403900463,2008-10-17,09:41:37
39.971094,116.305265,0,168,39738.4039236111,2008-10-17,09:41:39
39.97108,116.305242,0,168,39738.4039467593,2008-10-17,09:41:41
39.971064,116.30523,0,168,39738.4039699074,2008-10-17,09:41:43
39.971054,116.305223,0,168,39738.4039930556,2008-10-17,09:41:45
39.971034,116.305229,0,169,39738.4040162037,2008-10-17,09:41:47
39.971028,116.305229,0,169,39738.4040393519,2008-10-17,09:41:49
39.971022,116.30523,0,169,39738.4040625,2008-10-17,09:41:51
39.971018,116.305228,0,169,39738.4040856481,2008-10-17,09:41:53
39.971017,116.305226,0,168,39738.4041087963,2008-10-17,09:41:55
39.971015,116.305226,0,168,39738.4041319444,2008-10-17,09:41:57
39.971015,116.30522,0,168,39738.4041550926,2008-10-17,09:41:59
39.97101,116.305218,0,168,39738.4041782407,2008-10-17,09:42:01
39.971005,116.305218,0,168,39738.4042013889,2008-10-17,09:42:03
39.971027,116.304991,0,476,39738.4266550926,2008-10-17,10:14:23
39.9712,116.304543,0,313,39738.4266782407,2008-10-17,10:14:25
39.971251,116.304411,0,255,39738.4267013889,2008-10-17,10:14:27
39.971258,116.304372,0,230,39738.426724537,2008-10-17,10:14:29
39.971261,116.304323,0,200,39738.4267476852,2008-10-17,10:14:31
39.971243,116.304314,0,181,39738.4267708333,2008-10-17,10:14:33
39.971213,116.304324,0,174,39738.4267939815,2008-10-17,10:14:35
39.971182,116.304323,0,172,39738.4268171296,2008-10-17,10:14:37
39.971157,116.304311,0,170,39738.4268402778,2008-10-17,10:14:39
39.971125,116.30429,0,169,39738.4268634259,2008-10-17,10:14:41
39.971102,116.30425,0,168,39738.4268865741,2008-10-17,10:14:43
39.971066,116.304199,0,167,39738.4269097222,2008-10-17,10:14:45
39.971018,116.304149,0,166,39738.4269328704,2008-10-17,10:14:47
39.970969,116.304106,0,166,39738.4269560185,2008-10-17,10:14:49
39.970933,116.304063,0,165,39738.4269791667,2008-10-17,10:14:51
39.970937,116.303991,0,162,39738.4270023148,2008-10-17,10:14:53
39.970921,116.303941,0,161,39738.427025463,2008-10-17,10:14:55
39.970889,116.303917,0,160,39738.4270486111,2008-10-17,10:14:57
39.970867,116.303889,0,159,39738.4270717593,2008-10-17,10:14:59
39.970864,116.303867,0,158,39738.4270949074,2008-10-17,10:15:01
39.970873,116.303855,0,158,39738.4271180556,2008-10-17,10:15:03
39.970887,116.303851,0,157,39738.4271412037,2008-10-17,10:15:05
39.970898,116.303858,0,157,39738.4271643519,2008-10-17,10:15:07
39.970922,116.303872,0,157,39738.4271875,2008-10-17,10:15:09
39.970949,116.303892,0,158,39738.4272106481,2008-10-17,10:15:11
39.970986,116.303913,0,158,39738.4272337963,2008-10-17,10:15:13
39.971009,116.303939,0,159,39738.4272569444,2008-10-17,10:15:15
39.970993,116.303958,0,160,39738.4272800926,2008-10-17,10:15:17
39.970991,116.303985,0,160,39738.4273032407,2008-10-17,10:15:19
39.970997,116.30402,0,161,39738.4273263889,2008-10-17,10:15:21
39.971013,116.304075,0,162,39738.427349537,2008-10-17,10:15:23
39.971054,116.304133,0,163,39738.4273726852,2008-10-17,10:15:25
39.971089,116.304176,0,164,39738.4273958333,2008-10-17,10:15:27
39.97111,116.30422,0,165,39738.4274189815,2008-10-17,10:15:29
