# Supplementary material for: Research on differential privacy protection method based on user tendency
Source: PLoS One. 2023 Oct 26;18(10):e0288823. doi: 10.1371/journal.pone.0288823 (PMC10602288; doi:10.1371/journal.pone.0288823)
Supplement: S3 Data — (ZIP) [file pone.0288823.s003.zip › Data 5-3/052/Trajectory/20081030050200.plt]

Geolife trajectory
WGS 84
Altitude is in Feet
Reserved 3
0,2,255,My Track,0,0,2,8421376
0
39.971241,116.304832,0,492,39751.2097222222,2008-10-30,05:02:00
39.97142,116.305228,0,492,39751.2097453704,2008-10-30,05:02:02
39.971449,116.305478,0,492,39751.2097685185,2008-10-30,05:02:04
39.971494,116.30562,0,491,39751.2097916667,2008-10-30,05:02:06
39.971542,116.305825,0,491,39751.2098148148,2008-10-30,05:02:08
39.971506,116.305825,0,491,39751.209837963,2008-10-30,05:02:10
39.97147,116.305761,0,491,39751.2098611111,2008-10-30,05:02:12
39.971444,116.305672,0,491,39751.2098842593,2008-10-30,05:02:14
39.971414,116.30559,0,491,39751.2099074074,2008-10-30,05:02:16
39.971368,116.305388,0,492,39751.2099305556,2008-10-30,05:02:18
39.971303,116.305158,0,492,39751.2099537037,2008-10-30,05:02:20
39.971227,116.304842,0,493,39751.2099768519,2008-10-30,05:02:22
39.971137,116.304601,0,493,39751.21,2008-10-30,05:02:24
39.970999,116.304162,0,494,39751.2100231481,2008-10-30,05:02:26
39.970931,116.303938,0,494,39751.2100462963,2008-10-30,05:02:28
39.970846,116.303651,0,493,39751.2100694444,2008-10-30,05:02:30
39.970789,116.303534,0,493,39751.2100925926,2008-10-30,05:02:32
39.970778,116.303466,0,493,39751.2101157407,2008-10-30,05:02:34
39.970787,116.30346,0,493,39751.2101388889,2008-10-30,05:02:36
39.970775,116.303347,0,493,39751.210162037,2008-10-30,05:02:38
39.970776,116.303411,0,493,39751.2101851852,2008-10-30,05:02:40
39.970795,116.303432,0,493,39751.2102083333,2008-10-30,05:02:42
39.970817,116.303564,0,494,39751.2102314815,2008-10-30,05:02:44
39.970832,116.303635,0,494,39751.2102546296,2008-10-30,05:02:46
39.970861,116.30375,0,494,39751.2102777778,2008-10-30,05:02:48
39.970887,116.303799,0,495,39751.2103009259,2008-10-30,05:02:50
39.9709,116.303858,0,496,39751.2103240741,2008-10-30,05:02:52
39.970911,116.303881,0,496,39751.2103472222,2008-10-30,05:02:54
39.970947,116.303937,0,497,39751.2103703704,2008-10-30,05:02:56
39.97096,116.304027,0,498,39751.2103935185,2008-10-30,05:02:58
39.970945,116.30401,0,498,39751.2104166667,2008-10-30,05:03:00
39.970943,116.304012,0,499,39751.2104398148,2008-10-30,05:03:02
39.97096,116.304048,0,500,39751.210462963,2008-10-30,05:03:04
39.971065,116.303899,0,254,39751.2104861111,2008-10-30,05:03:06
39.971072,116.303912,0,242,39751.2105092593,2008-10-30,05:03:08
39.97111,116.303989,0,237,39751.2105324074,2008-10-30,05:03:10
39.971123,116.304006,0,235,39751.2105555556,2008-10-30,05:03:12
39.971173,116.304133,0,235,39751.2105787037,2008-10-30,05:03:14
39.971198,116.304198,0,236,39751.2106018519,2008-10-30,05:03:16
39.97124,116.304333,0,237,39751.210625,2008-10-30,05:03:18
39.971256,116.304397,0,240,39751.2106481481,2008-10-30,05:03:20
39.971287,116.304506,0,239,39751.2106712963,2008-10-30,05:03:22
39.971327,116.304635,0,239,39751.2106944444,2008-10-30,05:03:24
39.971364,116.304766,0,241,39751.2107175926,2008-10-30,05:03:26
39.971371,116.304759,0,240,39751.2107407407,2008-10-30,05:03:28
39.971396,116.304829,0,239,39751.2107638889,2008-10-30,05:03:30
39.971427,116.304897,0,237,39751.210787037,2008-10-30,05:03:32
39.97144,116.304934,0,236,39751.2108101852,2008-10-30,05:03:34
39.971445,116.304958,0,238,39751.2108333333,2008-10-30,05:03:36
39.971432,116.304916,0,236,39751.2108564815,2008-10-30,05:03:38
39.971424,116.304899,0,233,39751.2108796296,2008-10-30,05:03:40
39.971413,116.304859,0,232,39751.2109027778,2008-10-30,05:03:42
39.971407,116.30482,0,231,39751.2109259259,2008-10-30,05:03:44
39.971379,116.304761,0,230,39751.2109490741,2008-10-30,05:03:46
39.971337,116.304676,0,230,39751.2109722222,2008-10-30,05:03:48
39.971291,116.304567,0,230,39751.2109953704,2008-10-30,05:03:50
39.97125,116.304462,0,230,39751.2110185185,2008-10-30,05:03:52
39.971201,116.304321,0,231,39751.2110416667,2008-10-30,05:03:54
39.971165,116.304215,0,234,39751.2110648148,2008-10-30,05:03:56
39.971135,116.304117,0,235,39751.211087963,2008-10-30,05:03:58
39.971096,116.303982,0,240,39751.2111111111,2008-10-30,05:04:00
39.971091,116.303952,0,243,39751.2111342593,2008-10-30,05:04:02
39.97108,116.303955,0,246,39751.2111574074,2008-10-30,05:04:04
39.971083,116.303964,0,248,39751.2111805556,2008-10-30,05:04:06
39.971099,116.304015,0,250,39751.2112037037,2008-10-30,05:04:08
39.971144,116.304156,0,250,39751.2112268518,2008-10-30,05:04:10
39.971182,116.304304,0,252,39751.21125,2008-10-30,05:04:12
39.971218,116.304391,0,249,39751.2112731481,2008-10-30,05:04:14
39.97124,116.304467,0,247,39751.2112962963,2008-10-30,05:04:16
39.97126,116.304503,0,245,39751.2113194444,2008-10-30,05:04:18
39.971282,116.304519,0,243,39751.2113425926,2008-10-30,05:04:20
39.971292,116.304548,0,240,39751.2113657407,2008-10-30,05:04:22
39.971304,116.304594,0,237,39751.2113888889,2008-10-30,05:04:24
39.971305,116.304615,0,235,39751.211412037,2008-10-30,05:04:26
39.971307,116.30463,0,236,39751.2114351852,2008-10-30,05:04:28
39.971319,116.304681,0,234,39751.2114583333,2008-10-30,05:04:30
39.97132,116.304721,0,235,39751.2114814815,2008-10-30,05:04:32
39.971321,116.304741,0,233,39751.2115046296,2008-10-30,05:04:34
39.97131,116.30473,0,231,39751.2115277778,2008-10-30,05:04:36
39.971295,116.304719,0,232,39751.2115509259,2008-10-30,05:04:38
39.971293,116.304733,0,232,39751.2115740741,2008-10-30,05:04:40
39.971294,116.304748,0,232,39751.2115972222,2008-10-30,05:04:42
39.971283,116.304715,0,234,39751.2116203704,2008-10-30,05:04:44
39.971256,116.304651,0,236,39751.2116435185,2008-10-30,05:04:46
39.971231,116.304585,0,237,39751.2116666667,2008-10-30,05:04:48
39.971204,116.304498,0,237,39751.2116898148,2008-10-30,05:04:50
39.971179,116.304435,0,237,39751.211712963,2008-10-30,05:04:52
39.971161,116.304389,0,234,39751.2117361111,2008-10-30,05:04:54
39.971141,116.304337,0,235,39751.2117592593,2008-10-30,05:04:56
39.971134,116.304315,0,237,39751.2117824074,2008-10-30,05:04:58
39.971126,116.304277,0,238,39751.2118055556,2008-10-30,05:05:00
39.971124,116.304264,0,239,39751.2118287037,2008-10-30,05:05:02
39.971124,116.304278,0,243,39751.2118518518,2008-10-30,05:05:04
39.971144,116.304342,0,244,39751.211875,2008-10-30,05:05:06
39.971191,116.304494,0,245,39751.2118981481,2008-10-30,05:05:08
39.971255,116.304675,0,243,39751.2119212963,2008-10-30,05:05:10
39.971295,116.304799,0,244,39751.2119444444,2008-10-30,05:05:12
39.97131,116.304822,0,243,39751.2119675926,2008-10-30,05:05:14
39.971315,116.304824,0,240,39751.2119907407,2008-10-30,05:05:16
39.971328,116.304874,0,237,39751.2120138889,2008-10-30,05:05:18
39.971325,116.304882,0,237,39751.212037037,2008-10-30,05:05:20
39.971308,116.304872,0,237,39751.2120601852,2008-10-30,05:05:22
39.971302,116.304838,0,236,39751.2120833333,2008-10-30,05:05:24
39.971283,116.304806,0,235,39751.2121064815,2008-10-30,05:05:26
39.971267,116.304757,0,234,39751.2121296296,2008-10-30,05:05:28
39.971249,116.304688,0,233,39751.2121527778,2008-10-30,05:05:30
39.971223,116.304586,0,232,39751.2121759259,2008-10-30,05:05:32
39.971181,116.304447,0,231,39751.2121990741,2008-10-30,05:05:34
39.97113,116.304297,0,231,39751.2122222222,2008-10-30,05:05:36
39.971102,116.304189,0,231,39751.2122453704,2008-10-30,05:05:38
39.971079,116.304126,0,231,39751.2122685185,2008-10-30,05:05:40
39.971062,116.304068,0,234,39751.2122916667,2008-10-30,05:05:42
39.971045,116.304016,0,235,39751.2123148148,2008-10-30,05:05:44
39.971026,116.303993,0,235,39751.212337963,2008-10-30,05:05:46
39.971031,116.303971,0,235,39751.2123611111,2008-10-30,05:05:48
39.971032,116.303938,0,234,39751.2123842593,2008-10-30,05:05:50
39.971017,116.303884,0,235,39751.2124074074,2008-10-30,05:05:52
39.97101,116.303859,0,235,39751.2124305556,2008-10-30,05:05:54
39.971014,116.303866,0,236,39751.2124537037,2008-10-30,05:05:56
39.971003,116.303846,0,237,39751.2124768518,2008-10-30,05:05:58
39.971015,116.303844,0,237,39751.2125,2008-10-30,05:06:00
39.971015,116.303834,0,238,39751.2125231481,2008-10-30,05:06:02
39.971011,116.303829,0,237,39751.2125462963,2008-10-30,05:06:04
39.97101,116.303846,0,238,39751.2125694444,2008-10-30,05:06:06
39.971017,116.30389,0,239,39751.2125925926,2008-10-30,05:06:08
39.971042,116.303976,0,239,39751.2126157407,2008-10-30,05:06:10
39.971066,116.304051,0,239,39751.2126388889,2008-10-30,05:06:12
39.971083,116.304126,0,239,39751.212662037,2008-10-30,05:06:14
39.97113,116.304285,0,239,39751.2126851852,2008-10-30,05:06:16
39.971189,116.304462,0,239,39751.2127083333,2008-10-30,05:06:18
39.97124,116.304621,0,240,39751.2127314815,2008-10-30,05:06:20
39.971284,116.304797,0,240,39751.2127546296,2008-10-30,05:06:22
39.971349,116.304981,0,240,39751.2127777778,2008-10-30,05:06:24
39.971396,116.305134,0,241,39751.2128009259,2008-10-30,05:06:26
39.971447,116.30528,0,238,39751.2128240741,2008-10-30,05:06:28
39.971484,116.30538,0,237,39751.2128472222,2008-10-30,05:06:30
39.971508,116.305453,0,236,39751.2128703704,2008-10-30,05:06:32
39.971551,116.305569,0,233,39751.2128935185,2008-10-30,05:06:34
39.971605,116.305715,0,232,39751.2129166667,2008-10-30,05:06:36
39.971646,116.305817,0,232,39751.2129398148,2008-10-30,05:06:38
39.971678,116.305897,0,232,39751.212962963,2008-10-30,05:06:40
39.971703,116.305949,0,234,39751.2129861111,2008-10-30,05:06:42
39.971724,116.306023,0,234,39751.2130092593,2008-10-30,05:06:44
39.971741,116.306069,0,235,39751.2130324074,2008-10-30,05:06:46
39.97176,116.306115,0,237,39751.2130555556,2008-10-30,05:06:48
39.971776,116.306155,0,238,39751.2130787037,2008-10-30,05:06:50
39.97179,116.306203,0,240,39751.2131018518,2008-10-30,05:06:52
39.9718,116.306224,0,240,39751.213125,2008-10-30,05:06:54
39.971782,116.306208,0,240,39751.2131481481,2008-10-30,05:06:56
39.971776,116.306162,0,241,39751.2131712963,2008-10-30,05:06:58
39.971763,116.306112,0,241,39751.2131944444,2008-10-30,05:07:00
39.971761,116.306088,0,240,39751.2132175926,2008-10-30,05:07:02
39.971756,116.306091,0,240,39751.2132407407,2008-10-30,05:07:04
39.97175,116.30608,0,240,39751.2132638889,2008-10-30,05:07:06
39.971759,116.306105,0,241,39751.213287037,2008-10-30,05:07:08
39.971763,116.30613,0,240,39751.2133101852,2008-10-30,05:07:10
39.971767,116.306154,0,242,39751.2133333333,2008-10-30,05:07:12
39.971758,116.306122,0,245,39751.2133564815,2008-10-30,05:07:14
39.971742,116.306072,0,246,39751.2133796296,2008-10-30,05:07:16
39.971726,116.306021,0,248,39751.2134027778,2008-10-30,05:07:18
39.97172,116.306022,0,250,39751.2134259259,2008-10-30,05:07:20
39.971726,116.306001,0,251,39751.2134490741,2008-10-30,05:07:22
39.971717,116.305981,0,252,39751.2134722222,2008-10-30,05:07:24
39.971705,116.305963,0,252,39751.2134953704,2008-10-30,05:07:26
39.971698,116.305929,0,251,39751.2135185185,2008-10-30,05:07:28
39.971705,116.305959,0,250,39751.2135416667,2008-10-30,05:07:30
39.971724,116.306016,0,250,39751.2135648148,2008-10-30,05:07:32
39.97176,116.306165,0,251,39751.213587963,2008-10-30,05:07:34
39.971739,116.306136,0,250,39751.2136111111,2008-10-30,05:07:36
39.971744,116.306148,0,251,39751.2136342593,2008-10-30,05:07:38
39.971743,116.306142,0,251,39751.2136574074,2008-10-30,05:07:40
39.971753,116.306151,0,251,39751.2136805556,2008-10-30,05:07:42
39.971762,116.306182,0,251,39751.2137037037,2008-10-30,05:07:44
39.971767,116.306215,0,251,39751.2137268518,2008-10-30,05:07:46
39.971769,116.30622,0,252,39751.21375,2008-10-30,05:07:48
39.971765,116.306212,0,253,39751.2137731481,2008-10-30,05:07:50
39.971752,116.306167,0,251,39751.2137962963,2008-10-30,05:07:52
39.971737,116.306103,0,248,39751.2138194444,2008-10-30,05:07:54
39.971711,116.306039,0,248,39751.2138425926,2008-10-30,05:07:56
39.971668,116.305913,0,248,39751.2138657407,2008-10-30,05:07:58
39.971627,116.305774,0,245,39751.2138888889,2008-10-30,05:08:00
39.97158,116.305621,0,243,39751.213912037,2008-10-30,05:08:02
39.97154,116.305476,0,239,39751.2139351852,2008-10-30,05:08:04
39.971512,116.305397,0,237,39751.2139583333,2008-10-30,05:08:06
39.971491,116.30534,0,238,39751.2139814815,2008-10-30,05:08:08
39.971494,116.305353,0,236,39751.2140046296,2008-10-30,05:08:10
39.97147,116.305248,0,238,39751.2140277778,2008-10-30,05:08:12
39.971428,116.305123,0,241,39751.2140509259,2008-10-30,05:08:14
39.971416,116.305076,0,241,39751.2140740741,2008-10-30,05:08:16
39.971406,116.305016,0,239,39751.2140972222,2008-10-30,05:08:18
39.971389,116.304973,0,235,39751.2141203704,2008-10-30,05:08:20
39.971379,116.304945,0,231,39751.2141435185,2008-10-30,05:08:22
39.971374,116.304892,0,229,39751.2141666667,2008-10-30,05:08:24
39.971334,116.30475,0,228,39751.2141898148,2008-10-30,05:08:26
39.971285,116.304625,0,227,39751.214212963,2008-10-30,05:08:28
39.971257,116.304529,0,224,39751.2142361111,2008-10-30,05:08:30
39.971212,116.304393,0,222,39751.2142592593,2008-10-30,05:08:32
39.971171,116.304267,0,219,39751.2142824074,2008-10-30,05:08:34
39.971138,116.304159,0,216,39751.2143055556,2008-10-30,05:08:36
39.971102,116.304075,0,216,39751.2143287037,2008-10-30,05:08:38
39.971079,116.304014,0,215,39751.2143518519,2008-10-30,05:08:40
39.971106,116.304113,0,216,39751.214375,2008-10-30,05:08:42
39.971164,116.304285,0,215,39751.2143981481,2008-10-30,05:08:44
39.971198,116.304399,0,217,39751.2144212963,2008-10-30,05:08:46
39.971282,116.304633,0,220,39751.2144444444,2008-10-30,05:08:48
39.971333,116.304776,0,224,39751.2144675926,2008-10-30,05:08:50
39.971397,116.30498,0,229,39751.2144907407,2008-10-30,05:08:52
39.971432,116.30509,0,231,39751.2145138889,2008-10-30,05:08:54
39.971473,116.305225,0,234,39751.214537037,2008-10-30,05:08:56
39.971483,116.305276,0,235,39751.2145601852,2008-10-30,05:08:58
39.971498,116.305329,0,235,39751.2145833333,2008-10-30,05:09:00
39.9715,116.305351,0,238,39751.2146064815,2008-10-30,05:09:02
39.97149,116.305342,0,241,39751.2146296296,2008-10-30,05:09:04
39.971493,116.305396,0,244,39751.2146527778,2008-10-30,05:09:06
39.971504,116.305418,0,243,39751.2146759259,2008-10-30,05:09:08
39.971512,116.30542,0,243,39751.2146990741,2008-10-30,05:09:10
39.971495,116.305354,0,245,39751.2147222222,2008-10-30,05:09:12
39.971479,116.305281,0,246,39751.2147453704,2008-10-30,05:09:14
39.971456,116.305237,0,247,39751.2147685185,2008-10-30,05:09:16
39.971438,116.305187,0,248,39751.2147916667,2008-10-30,05:09:18
39.971427,116.305135,0,248,39751.2148148148,2008-10-30,05:09:20
39.97144,116.305174,0,248,39751.214837963,2008-10-30,05:09:22
39.971461,116.305241,0,249,39751.2148611111,2008-10-30,05:09:24
39.971471,116.305284,0,250,39751.2148842593,2008-10-30,05:09:26
39.971487,116.30536,0,251,39751.2149074074,2008-10-30,05:09:28
39.971504,116.305404,0,251,39751.2149305556,2008-10-30,05:09:30
39.97151,116.305418,0,251,39751.2149537037,2008-10-30,05:09:32
39.971562,116.305513,0,253,39751.2149768519,2008-10-30,05:09:34
39.971592,116.305578,0,253,39751.215,2008-10-30,05:09:36
39.971621,116.305631,0,253,39751.2150231482,2008-10-30,05:09:38
39.971626,116.305677,0,252,39751.2150462963,2008-10-30,05:09:40
39.971624,116.305707,0,250,39751.2150694444,2008-10-30,05:09:42
39.971616,116.305727,0,251,39751.2150925926,2008-10-30,05:09:44
39.971604,116.305694,0,249,39751.2151157407,2008-10-30,05:09:46
39.971588,116.305675,0,247,39751.2151388889,2008-10-30,05:09:48
39.971557,116.305584,0,249,39751.215162037,2008-10-30,05:09:50
39.971537,116.305521,0,248,39751.2151851852,2008-10-30,05:09:52
39.971522,116.305452,0,249,39751.2152083333,2008-10-30,05:09:54
39.971507,116.305418,0,251,39751.2152314815,2008-10-30,05:09:56
39.971492,116.30539,0,253,39751.2152546296,2008-10-30,05:09:58
39.971474,116.305349,0,253,39751.2152777778,2008-10-30,05:10:00
39.971478,116.305339,0,254,39751.2153009259,2008-10-30,05:10:02
39.971488,116.305355,0,254,39751.2153240741,2008-10-30,05:10:04
39.971486,116.30537,0,255,39751.2153472222,2008-10-30,05:10:06
39.971519,116.305448,0,258,39751.2153703704,2008-10-30,05:10:08
39.971543,116.305501,0,261,39751.2153935185,2008-10-30,05:10:10
39.97155,116.305499,0,263,39751.2154166667,2008-10-30,05:10:12
39.971549,116.30546,0,264,39751.2154398148,2008-10-30,05:10:14
39.971557,116.305492,0,266,39751.215462963,2008-10-30,05:10:16
39.971559,116.30552,0,263,39751.2154861111,2008-10-30,05:10:18
39.971554,116.305533,0,260,39751.2155092593,2008-10-30,05:10:20
39.971538,116.305481,0,261,39751.2155324074,2008-10-30,05:10:22
39.971538,116.305485,0,262,39751.2155555556,2008-10-30,05:10:24
39.971529,116.305489,0,261,39751.2155787037,2008-10-30,05:10:26
39.971527,116.305466,0,260,39751.2156018519,2008-10-30,05:10:28
39.971519,116.305443,0,260,39751.215625,2008-10-30,05:10:30
39.971518,116.305443,0,258,39751.2156481481,2008-10-30,05:10:32
39.971504,116.305404,0,258,39751.2156712963,2008-10-30,05:10:34
39.971487,116.305399,0,257,39751.2156944444,2008-10-30,05:10:36
39.971463,116.305353,0,256,39751.2157175926,2008-10-30,05:10:38
39.971452,116.305329,0,255,39751.2157407407,2008-10-30,05:10:40
39.97142,116.305198,0,257,39751.2157638889,2008-10-30,05:10:42
39.971409,116.305141,0,256,39751.215787037,2008-10-30,05:10:44
39.97138,116.305064,0,258,39751.2158101852,2008-10-30,05:10:46
39.971376,116.305036,0,257,39751.2158333333,2008-10-30,05:10:48
39.971369,116.305024,0,256,39751.2158564815,2008-10-30,05:10:50
39.971367,116.304988,0,255,39751.2158796296,2008-10-30,05:10:52
39.971394,116.305024,0,252,39751.2159027778,2008-10-30,05:10:54
39.971389,116.305011,0,251,39751.2159259259,2008-10-30,05:10:56
39.971361,116.304953,0,251,39751.2159490741,2008-10-30,05:10:58
39.971346,116.304907,0,251,39751.2159722222,2008-10-30,05:11:00
39.971339,116.304855,0,251,39751.2159953704,2008-10-30,05:11:02
39.971355,116.304899,0,250,39751.2160185185,2008-10-30,05:11:04
39.971341,116.304853,0,251,39751.2160416667,2008-10-30,05:11:06
39.97134,116.304856,0,250,39751.2160648148,2008-10-30,05:11:08
39.971357,116.304897,0,249,39751.216087963,2008-10-30,05:11:10
39.971352,116.304903,0,248,39751.2161111111,2008-10-30,05:11:12
39.971365,116.304956,0,247,39751.2161342593,2008-10-30,05:11:14
39.971372,116.304971,0,247,39751.2161574074,2008-10-30,05:11:16
39.971376,116.30501,0,248,39751.2161805556,2008-10-30,05:11:18
39.971386,116.305002,0,249,39751.2162037037,2008-10-30,05:11:20
39.971385,116.304972,0,247,39751.2162268519,2008-10-30,05:11:22
39.971392,116.305,0,245,39751.21625,2008-10-30,05:11:24
39.971385,116.304973,0,245,39751.2162731481,2008-10-30,05:11:26
39.971391,116.304965,0,243,39751.2162962963,2008-10-30,05:11:28
39.971392,116.304988,0,241,39751.2163194444,2008-10-30,05:11:30
39.971363,116.304911,0,240,39751.2163425926,2008-10-30,05:11:32
39.971326,116.304814,0,240,39751.2163657407,2008-10-30,05:11:34
39.971323,116.304753,0,238,39751.2163888889,2008-10-30,05:11:36
39.971292,116.304668,0,237,39751.216412037,2008-10-30,05:11:38
39.971278,116.304591,0,234,39751.2164351852,2008-10-30,05:11:40
39.971257,116.304511,0,232,39751.2164583333,2008-10-30,05:11:42
39.97124,116.304487,0,228,39751.2164814815,2008-10-30,05:11:44
39.971239,116.304474,0,226,39751.2165046296,2008-10-30,05:11:46
39.971228,116.30444,0,226,39751.2165277778,2008-10-30,05:11:48
39.971223,116.304476,0,225,39751.2165509259,2008-10-30,05:11:50
39.971245,116.304541,0,226,39751.2165740741,2008-10-30,05:11:52
39.971296,116.304703,0,225,39751.2165972222,2008-10-30,05:11:54
39.97129,116.304742,0,226,39751.2166203704,2008-10-30,05:11:56
39.971303,116.304788,0,226,39751.2166435185,2008-10-30,05:11:58
39.971324,116.304828,0,223,39751.2166666667,2008-10-30,05:12:00
39.97136,116.304927,0,221,39751.2166898148,2008-10-30,05:12:02
39.97136,116.304888,0,218,39751.216712963,2008-10-30,05:12:04
39.971374,116.30487,0,216,39751.2167361111,2008-10-30,05:12:06
39.971376,116.304854,0,213,39751.2167592593,2008-10-30,05:12:08
39.971366,116.304786,0,211,39751.2167824074,2008-10-30,05:12:10
39.971371,116.304782,0,208,39751.2168055556,2008-10-30,05:12:12
39.971361,116.30475,0,205,39751.2168287037,2008-10-30,05:12:14
39.971374,116.304768,0,202,39751.2168518519,2008-10-30,05:12:16
39.971353,116.304695,0,200,39751.216875,2008-10-30,05:12:18
39.971346,116.304699,0,198,39751.2168981481,2008-10-30,05:12:20
39.971331,116.304699,0,197,39751.2169212963,2008-10-30,05:12:22
39.971307,116.304694,0,197,39751.2169444444,2008-10-30,05:12:24
39.971276,116.304649,0,199,39751.2169675926,2008-10-30,05:12:26
39.971258,116.304625,0,202,39751.2169907407,2008-10-30,05:12:28
39.971251,116.304648,0,205,39751.2170138889,2008-10-30,05:12:30
39.971254,116.304679,0,207,39751.217037037,2008-10-30,05:12:32
39.971262,116.304744,0,212,39751.2170601852,2008-10-30,05:12:34
39.971295,116.304867,0,216,39751.2170833333,2008-10-30,05:12:36
39.971309,116.304907,0,220,39751.2171064815,2008-10-30,05:12:38
39.971342,116.305014,0,223,39751.2171296296,2008-10-30,05:12:40
39.971372,116.305091,0,226,39751.2171527778,2008-10-30,05:12:42
39.97137,116.305097,0,228,39751.2171759259,2008-10-30,05:12:44
39.971383,116.305161,0,227,39751.2171990741,2008-10-30,05:12:46
39.971396,116.305188,0,226,39751.2172222222,2008-10-30,05:12:48
39.971382,116.305168,0,227,39751.2172453704,2008-10-30,05:12:50
39.971386,116.305143,0,225,39751.2172685185,2008-10-30,05:12:52
39.971386,116.305128,0,225,39751.2172916667,2008-10-30,05:12:54
39.971383,116.305098,0,225,39751.2173148148,2008-10-30,05:12:56
39.971373,116.305033,0,226,39751.217337963,2008-10-30,05:12:58
39.971372,116.305049,0,226,39751.2173611111,2008-10-30,05:13:00
39.971357,116.305008,0,227,39751.2173842593,2008-10-30,05:13:02
39.971341,116.304969,0,228,39751.2174074074,2008-10-30,05:13:04
39.971289,116.304813,0,229,39751.2174305556,2008-10-30,05:13:06
39.971236,116.304665,0,231,39751.2174537037,2008-10-30,05:13:08
39.971218,116.304634,0,231,39751.2174768519,2008-10-30,05:13:10
39.971207,116.304607,0,230,39751.2175,2008-10-30,05:13:12
39.971178,116.304557,0,229,39751.2175231481,2008-10-30,05:13:14
39.97118,116.304557,0,229,39751.2175462963,2008-10-30,05:13:16
39.971159,116.304486,0,230,39751.2175694444,2008-10-30,05:13:18
39.971161,116.304467,0,232,39751.2175925926,2008-10-30,05:13:20
39.971172,116.304465,0,232,39751.2176157407,2008-10-30,05:13:22
39.971153,116.304378,0,232,39751.2176388889,2008-10-30,05:13:24
39.971149,116.30434,0,233,39751.217662037,2008-10-30,05:13:26
39.971158,116.304329,0,231,39751.2176851852,2008-10-30,05:13:28
39.971144,116.304254,0,229,39751.2177083333,2008-10-30,05:13:30
39.971154,116.304236,0,226,39751.2177314815,2008-10-30,05:13:32
39.971138,116.304185,0,225,39751.2177546296,2008-10-30,05:13:34
39.971136,116.304148,0,222,39751.2177777778,2008-10-30,05:13:36
39.971135,116.304123,0,220,39751.2178009259,2008-10-30,05:13:38
39.97114,116.304159,0,219,39751.2178240741,2008-10-30,05:13:40
39.971149,116.304211,0,220,39751.2178472222,2008-10-30,05:13:42
39.971187,116.304297,0,220,39751.2178703704,2008-10-30,05:13:44
39.971207,116.304365,0,219,39751.2178935185,2008-10-30,05:13:46
39.971222,116.30446,0,222,39751.2179166667,2008-10-30,05:13:48
39.971214,116.304475,0,222,39751.2179398148,2008-10-30,05:13:50
39.971239,116.304559,0,223,39751.217962963,2008-10-30,05:13:52
39.971273,116.304655,0,222,39751.2179861111,2008-10-30,05:13:54
39.971274,116.304694,0,223,39751.2180092593,2008-10-30,05:13:56
39.9713,116.304771,0,225,39751.2180324074,2008-10-30,05:13:58
39.971324,116.304885,0,226,39751.2180555556,2008-10-30,05:14:00
39.971354,116.305021,0,227,39751.2180787037,2008-10-30,05:14:02
39.971392,116.305187,0,228,39751.2181018519,2008-10-30,05:14:04
39.971443,116.305378,0,227,39751.218125,2008-10-30,05:14:06
39.971495,116.305521,0,226,39751.2181481481,2008-10-30,05:14:08
39.971527,116.305633,0,224,39751.2181712963,2008-10-30,05:14:10
39.971539,116.305673,0,222,39751.2181944444,2008-10-30,05:14:12
39.971564,116.305738,0,220,39751.2182175926,2008-10-30,05:14:14
39.971563,116.305732,0,218,39751.2182407407,2008-10-30,05:14:16
39.971565,116.30573,0,215,39751.2182638889,2008-10-30,05:14:18
39.971576,116.305755,0,212,39751.218287037,2008-10-30,05:14:20
39.971595,116.305807,0,208,39751.2183101852,2008-10-30,05:14:22
39.971584,116.305746,0,205,39751.2183333333,2008-10-30,05:14:24
39.971567,116.305649,0,201,39751.2183564815,2008-10-30,05:14:26
39.971544,116.305562,0,199,39751.2183796296,2008-10-30,05:14:28
39.971491,116.305344,0,197,39751.2184027778,2008-10-30,05:14:30
39.971433,116.305136,0,197,39751.2184259259,2008-10-30,05:14:32
39.971393,116.304973,0,197,39751.2184490741,2008-10-30,05:14:34
39.971352,116.304836,0,198,39751.2184722222,2008-10-30,05:14:36
39.971342,116.304787,0,199,39751.2184953704,2008-10-30,05:14:38
39.971302,116.304649,0,200,39751.2185185185,2008-10-30,05:14:40
39.971293,116.304593,0,200,39751.2185416667,2008-10-30,05:14:42
39.971247,116.304438,0,202,39751.2185648148,2008-10-30,05:14:44
39.971196,116.304278,0,202,39751.218587963,2008-10-30,05:14:46
39.971179,116.304241,0,202,39751.2186111111,2008-10-30,05:14:48
39.971155,116.304165,0,202,39751.2186342593,2008-10-30,05:14:50
39.971144,116.304173,0,202,39751.2186574074,2008-10-30,05:14:52
39.971124,116.304119,0,202,39751.2186805556,2008-10-30,05:14:54
39.971097,116.304022,0,202,39751.2187037037,2008-10-30,05:14:56
39.971098,116.304043,0,200,39751.2187268519,2008-10-30,05:14:58
39.971102,116.304107,0,198,39751.21875,2008-10-30,05:15:00
39.971101,116.3041,0,196,39751.2187731481,2008-10-30,05:15:02
39.971117,116.304135,0,194,39751.2187962963,2008-10-30,05:15:04
39.971134,116.304213,0,192,39751.2188194444,2008-10-30,05:15:06
39.971152,116.304259,0,189,39751.2188425926,2008-10-30,05:15:08
39.971163,116.304256,0,187,39751.2188657407,2008-10-30,05:15:10
39.971175,116.304271,0,186,39751.2188888889,2008-10-30,05:15:12
39.971168,116.304283,0,188,39751.218912037,2008-10-30,05:15:14
39.971155,116.304266,0,189,39751.2189351852,2008-10-30,05:15:16
39.971159,116.304293,0,190,39751.2189583333,2008-10-30,05:15:18
39.971169,116.304304,0,191,39751.2189814815,2008-10-30,05:15:20
39.97117,116.304298,0,194,39751.2190046296,2008-10-30,05:15:22
39.971175,116.304289,0,195,39751.2190277778,2008-10-30,05:15:24
39.971168,116.304247,0,195,39751.2190509259,2008-10-30,05:15:26
39.971172,116.304238,0,195,39751.2190740741,2008-10-30,05:15:28
39.971171,116.304235,0,193,39751.2190972222,2008-10-30,05:15:30
39.971176,116.304238,0,193,39751.2191203704,2008-10-30,05:15:32
39.971178,116.304235,0,192,39751.2191435185,2008-10-30,05:15:34
39.971195,116.304295,0,193,39751.2191666667,2008-10-30,05:15:36
39.971207,116.304326,0,195,39751.2191898148,2008-10-30,05:15:38
39.9712,116.304312,0,196,39751.219212963,2008-10-30,05:15:40
39.971208,116.304325,0,195,39751.2192361111,2008-10-30,05:15:42
39.971183,116.304256,0,194,39751.2192592593,2008-10-30,05:15:44
39.97117,116.304242,0,194,39751.2192824074,2008-10-30,05:15:46
39.971175,116.304324,0,196,39751.2193055556,2008-10-30,05:15:48
39.971192,116.304402,0,197,39751.2193287037,2008-10-30,05:15:50
39.971201,116.304461,0,200,39751.2193518518,2008-10-30,05:15:52
39.971222,116.304544,0,202,39751.219375,2008-10-30,05:15:54
39.971232,116.304608,0,203,39751.2193981481,2008-10-30,05:15:56
39.971243,116.304675,0,205,39751.2194212963,2008-10-30,05:15:58
39.971249,116.304694,0,208,39751.2194444444,2008-10-30,05:16:00
39.971269,116.304772,0,208,39751.2194675926,2008-10-30,05:16:02
39.97129,116.304831,0,209,39751.2194907407,2008-10-30,05:16:04
39.971283,116.304787,0,211,39751.2195138889,2008-10-30,05:16:06
39.971299,116.304783,0,212,39751.219537037,2008-10-30,05:16:08
39.971311,116.304795,0,210,39751.2195601852,2008-10-30,05:16:10
39.971302,116.304771,0,208,39751.2195833333,2008-10-30,05:16:12
39.97129,116.304727,0,206,39751.2196064815,2008-10-30,05:16:14
39.971274,116.304671,0,205,39751.2196296296,2008-10-30,05:16:16
39.971262,116.304621,0,204,39751.2196527778,2008-10-30,05:16:18
39.971252,116.304562,0,204,39751.2196759259,2008-10-30,05:16:20
39.971247,116.304489,0,202,39751.2196990741,2008-10-30,05:16:22
39.971208,116.304388,0,202,39751.2197222222,2008-10-30,05:16:24
39.971165,116.304258,0,202,39751.2197453704,2008-10-30,05:16:26
39.971131,116.304164,0,202,39751.2197685185,2008-10-30,05:16:28
39.971107,116.304084,0,202,39751.2197916667,2008-10-30,05:16:30
39.971085,116.304019,0,203,39751.2198148148,2008-10-30,05:16:32
39.971079,116.303983,0,203,39751.219837963,2008-10-30,05:16:34
39.971078,116.304005,0,204,39751.2198611111,2008-10-30,05:16:36
39.971093,116.304037,0,205,39751.2198842593,2008-10-30,05:16:38
39.971093,116.304052,0,207,39751.2199074074,2008-10-30,05:16:40
39.971115,116.304128,0,210,39751.2199305556,2008-10-30,05:16:42
39.971138,116.30422,0,211,39751.2199537037,2008-10-30,05:16:44
39.971151,116.304259,0,210,39751.2199768518,2008-10-30,05:16:46
39.971158,116.304306,0,211,39751.22,2008-10-30,05:16:48
39.971176,116.304339,0,209,39751.2200231481,2008-10-30,05:16:50
39.971168,116.304317,0,207,39751.2200462963,2008-10-30,05:16:52
39.971181,116.304361,0,203,39751.2200694444,2008-10-30,05:16:54
39.971181,116.304373,0,201,39751.2200925926,2008-10-30,05:16:56
39.97118,116.304386,0,203,39751.2201157407,2008-10-30,05:16:58
39.971181,116.30437,0,202,39751.2201388889,2008-10-30,05:17:00
39.971176,116.30436,0,202,39751.220162037,2008-10-30,05:17:02
39.971184,116.304343,0,201,39751.2201851852,2008-10-30,05:17:04
39.971181,116.304353,0,203,39751.2202083333,2008-10-30,05:17:06
39.971187,116.304346,0,203,39751.2202314815,2008-10-30,05:17:08
39.971198,116.304376,0,203,39751.2202546296,2008-10-30,05:17:10
39.971198,116.304377,0,203,39751.2202777778,2008-10-30,05:17:12
39.971195,116.304392,0,203,39751.2203009259,2008-10-30,05:17:14
39.971205,116.304426,0,204,39751.2203240741,2008-10-30,05:17:16
39.97121,116.304441,0,204,39751.2203472222,2008-10-30,05:17:18
39.971216,116.304447,0,206,39751.2203703704,2008-10-30,05:17:20
39.971219,116.304498,0,208,39751.2203935185,2008-10-30,05:17:22
39.971235,116.304553,0,210,39751.2204166667,2008-10-30,05:17:24
39.971248,116.304561,0,211,39751.2204398148,2008-10-30,05:17:26
39.971261,116.304635,0,213,39751.220462963,2008-10-30,05:17:28
39.971276,116.304689,0,214,39751.2204861111,2008-10-30,05:17:30
39.971276,116.304687,0,214,39751.2205092593,2008-10-30,05:17:32
39.971283,116.304716,0,213,39751.2205324074,2008-10-30,05:17:34
39.971294,116.304758,0,213,39751.2205555556,2008-10-30,05:17:36
39.971328,116.304851,0,214,39751.2205787037,2008-10-30,05:17:38
39.971349,116.304904,0,214,39751.2206018518,2008-10-30,05:17:40
39.97137,116.30495,0,216,39751.220625,2008-10-30,05:17:42
39.971375,116.304964,0,216,39751.2206481481,2008-10-30,05:17:44
39.97139,116.304994,0,216,39751.2206712963,2008-10-30,05:17:46
39.971393,116.30499,0,216,39751.2206944444,2008-10-30,05:17:48
39.971374,116.304954,0,217,39751.2207175926,2008-10-30,05:17:50
39.971365,116.304927,0,217,39751.2207407407,2008-10-30,05:17:52
39.971348,116.304895,0,219,39751.2207638889,2008-10-30,05:17:54
39.971314,116.3048,0,221,39751.220787037,2008-10-30,05:17:56
39.971292,116.304752,0,223,39751.2208101852,2008-10-30,05:17:58
39.971262,116.304654,0,225,39751.2208333333,2008-10-30,05:18:00
39.971251,116.304586,0,225,39751.2208564815,2008-10-30,05:18:02
39.97124,116.304528,0,226,39751.2208796296,2008-10-30,05:18:04
39.971207,116.304443,0,228,39751.2209027778,2008-10-30,05:18:06
39.971188,116.304361,0,228,39751.2209259259,2008-10-30,05:18:08
39.97118,116.304333,0,229,39751.2209490741,2008-10-30,05:18:10
39.971175,116.304298,0,229,39751.2209722222,2008-10-30,05:18:12
39.971165,116.304231,0,229,39751.2209953704,2008-10-30,05:18:14
39.971149,116.304178,0,229,39751.2210185185,2008-10-30,05:18:16
39.971136,116.304094,0,230,39751.2210416667,2008-10-30,05:18:18
39.971127,116.304048,0,231,39751.2210648148,2008-10-30,05:18:20
39.971106,116.303997,0,232,39751.221087963,2008-10-30,05:18:22
39.971102,116.30397,0,232,39751.2211111111,2008-10-30,05:18:24
39.971081,116.303919,0,233,39751.2211342593,2008-10-30,05:18:26
39.971064,116.303875,0,233,39751.2211574074,2008-10-30,05:18:28
39.971054,116.303825,0,233,39751.2211805556,2008-10-30,05:18:30
39.971053,116.303833,0,236,39751.2212037037,2008-10-30,05:18:32
39.971061,116.303869,0,238,39751.2212268518,2008-10-30,05:18:34
39.971056,116.30389,0,240,39751.22125,2008-10-30,05:18:36
39.97105,116.303905,0,242,39751.2212731481,2008-10-30,05:18:38
39.971041,116.3039,0,244,39751.2212962963,2008-10-30,05:18:40
39.971043,116.303906,0,243,39751.2213194444,2008-10-30,05:18:42
39.971044,116.303913,0,243,39751.2213425926,2008-10-30,05:18:44
39.971063,116.303933,0,244,39751.2213657407,2008-10-30,05:18:46
39.971079,116.303942,0,244,39751.2213888889,2008-10-30,05:18:48
39.971073,116.303954,0,245,39751.221412037,2008-10-30,05:18:50
39.971065,116.303932,0,245,39751.2214351852,2008-10-30,05:18:52
39.971072,116.303938,0,245,39751.2214583333,2008-10-30,05:18:54
39.971072,116.303921,0,244,39751.2214814815,2008-10-30,05:18:56
39.971085,116.303929,0,243,39751.2215046296,2008-10-30,05:18:58
39.971091,116.303948,0,243,39751.2215277778,2008-10-30,05:19:00
39.971083,116.303951,0,242,39751.2215509259,2008-10-30,05:19:02
39.971075,116.303958,0,242,39751.2215740741,2008-10-30,05:19:04
39.971101,116.304024,0,242,39751.2215972222,2008-10-30,05:19:06
39.971121,116.304098,0,242,39751.2216203704,2008-10-30,05:19:08
39.971157,116.30421,0,244,39751.2216435185,2008-10-30,05:19:10
39.971187,116.304333,0,246,39751.2216666667,2008-10-30,05:19:12
39.971208,116.304442,0,247,39751.2216898148,2008-10-30,05:19:14
39.971217,116.30449,0,246,39751.221712963,2008-10-30,05:19:16
39.971246,116.304568,0,248,39751.2217361111,2008-10-30,05:19:18
39.971268,116.304602,0,248,39751.2217592593,2008-10-30,05:19:20
39.971265,116.3046,0,248,39751.2217824074,2008-10-30,05:19:22
39.971281,116.304602,0,247,39751.2218055556,2008-10-30,05:19:24
39.971288,116.304619,0,246,39751.2218287037,2008-10-30,05:19:26
39.971293,116.304627,0,244,39751.2218518518,2008-10-30,05:19:28
39.971293,116.30462,0,243,39751.221875,2008-10-30,05:19:30
39.971299,116.304607,0,241,39751.2218981481,2008-10-30,05:19:32
39.971294,116.304602,0,239,39751.2219212963,2008-10-30,05:19:34
39.971292,116.304594,0,238,39751.2219444444,2008-10-30,05:19:36
39.971285,116.304606,0,237,39751.2219675926,2008-10-30,05:19:38
39.971278,116.304615,0,235,39751.2219907407,2008-10-30,05:19:40
39.971267,116.304606,0,234,39751.2220138889,2008-10-30,05:19:42
39.971271,116.304601,0,234,39751.222037037,2008-10-30,05:19:44
39.971271,116.304599,0,234,39751.2220601852,2008-10-30,05:19:46
39.971276,116.304624,0,233,39751.2220833333,2008-10-30,05:19:48
39.971295,116.304682,0,234,39751.2221064815,2008-10-30,05:19:50
39.971315,116.304727,0,235,39751.2221296296,2008-10-30,05:19:52
39.971333,116.304798,0,237,39751.2221527778,2008-10-30,05:19:54
39.971342,116.304861,0,238,39751.2221759259,2008-10-30,05:19:56
39.971354,116.3049,0,240,39751.2221990741,2008-10-30,05:19:58
39.971253,116.304677,0,258,39751.224212963,2008-10-30,05:22:52
39.971238,116.304572,0,260,39751.2242361111,2008-10-30,05:22:54
39.971222,116.304522,0,262,39751.2242592593,2008-10-30,05:22:56
39.971198,116.304403,0,263,39751.2242824074,2008-10-30,05:22:58
39.971215,116.304429,0,264,39751.2243055556,2008-10-30,05:23:00
39.971224,116.304451,0,264,39751.2243287037,2008-10-30,05:23:02
39.9712,116.304394,0,264,39751.2243518519,2008-10-30,05:23:04
39.971222,116.304473,0,266,39751.224375,2008-10-30,05:23:06
39.971228,116.304557,0,266,39751.2243981481,2008-10-30,05:23:08
39.971235,116.304598,0,267,39751.2244212963,2008-10-30,05:23:10
39.97123,116.304578,0,267,39751.2244444444,2008-10-30,05:23:12
39.971238,116.304589,0,267,39751.2244675926,2008-10-30,05:23:14
39.971249,116.304627,0,267,39751.2244907407,2008-10-30,05:23:16
39.971253,116.304636,0,267,39751.2245138889,2008-10-30,05:23:18
39.971243,116.30461,0,267,39751.224537037,2008-10-30,05:23:20
39.97124,116.304603,0,266,39751.2245601852,2008-10-30,05:23:22
39.971237,116.304603,0,265,39751.2245833333,2008-10-30,05:23:24
39.971243,116.304624,0,265,39751.2246064815,2008-10-30,05:23:26
39.971247,116.304615,0,266,39751.2246296296,2008-10-30,05:23:28
39.971226,116.304556,0,267,39751.2246527778,2008-10-30,05:23:30
39.971217,116.304483,0,267,39751.2246759259,2008-10-30,05:23:32
39.971213,116.304442,0,267,39751.2246990741,2008-10-30,05:23:34
39.971212,116.304445,0,268,39751.2247222222,2008-10-30,05:23:36
39.971211,116.304462,0,268,39751.2247453704,2008-10-30,05:23:38
39.97121,116.304477,0,269,39751.2247685185,2008-10-30,05:23:40
39.971206,116.304518,0,270,39751.2247916667,2008-10-30,05:23:42
39.971203,116.304522,0,270,39751.2248148148,2008-10-30,05:23:44
39.971206,116.304534,0,270,39751.224837963,2008-10-30,05:23:46
39.971208,116.304545,0,270,39751.2248611111,2008-10-30,05:23:48
39.971226,116.304597,0,272,39751.2248842593,2008-10-30,05:23:50
39.971231,116.304605,0,272,39751.2249074074,2008-10-30,05:23:52
39.971241,116.304632,0,273,39751.2249305556,2008-10-30,05:23:54
39.97124,116.304626,0,273,39751.2249537037,2008-10-30,05:23:56
39.971243,116.304635,0,274,39751.2249768519,2008-10-30,05:23:58
39.971255,116.304695,0,274,39751.225,2008-10-30,05:24:00
39.971259,116.304697,0,274,39751.2250231481,2008-10-30,05:24:02
39.971265,116.304748,0,275,39751.2250462963,2008-10-30,05:24:04
39.971275,116.304775,0,274,39751.2250694444,2008-10-30,05:24:06
39.971278,116.30479,0,273,39751.2250925926,2008-10-30,05:24:08
39.971284,116.304821,0,272,39751.2251157407,2008-10-30,05:24:10
39.971288,116.304849,0,271,39751.2251388889,2008-10-30,05:24:12
39.97129,116.304872,0,270,39751.225162037,2008-10-30,05:24:14
39.971291,116.304901,0,267,39751.2251851852,2008-10-30,05:24:16
39.971298,116.304934,0,267,39751.2252083333,2008-10-30,05:24:18
39.97129,116.304944,0,266,39751.2252314815,2008-10-30,05:24:20
39.97129,116.304935,0,265,39751.2252546296,2008-10-30,05:24:22
39.971284,116.304914,0,266,39751.2252777778,2008-10-30,05:24:24
39.971288,116.304939,0,268,39751.2253009259,2008-10-30,05:24:26
39.971274,116.304894,0,269,39751.2253240741,2008-10-30,05:24:28
39.971273,116.3049,0,270,39751.2253472222,2008-10-30,05:24:30
39.971277,116.304897,0,271,39751.2253703704,2008-10-30,05:24:32
39.971265,116.304872,0,271,39751.2253935185,2008-10-30,05:24:34
39.971269,116.30488,0,272,39751.2254166667,2008-10-30,05:24:36
39.971271,116.304844,0,271,39751.2254398148,2008-10-30,05:24:38
39.971275,116.304815,0,270,39751.225462963,2008-10-30,05:24:40
39.971285,116.304824,0,271,39751.2254861111,2008-10-30,05:24:42
39.971283,116.304811,0,272,39751.2255092593,2008-10-30,05:24:44
39.971287,116.304824,0,272,39751.2255324074,2008-10-30,05:24:46
39.971293,116.304847,0,270,39751.2255555556,2008-10-30,05:24:48
39.971285,116.304824,0,270,39751.2255787037,2008-10-30,05:24:50
39.971297,116.304849,0,269,39751.2256018519,2008-10-30,05:24:52
39.971314,116.304866,0,269,39751.225625,2008-10-30,05:24:54
39.971313,116.304869,0,268,39751.2256481481,2008-10-30,05:24:56
39.971306,116.304849,0,267,39751.2256712963,2008-10-30,05:24:58
39.971302,116.304826,0,265,39751.2256944444,2008-10-30,05:25:00
39.971289,116.304791,0,264,39751.2257175926,2008-10-30,05:25:02
39.971289,116.304783,0,264,39751.2257407407,2008-10-30,05:25:04
39.971297,116.304778,0,264,39751.2257638889,2008-10-30,05:25:06
39.97131,116.304782,0,263,39751.225787037,2008-10-30,05:25:08
39.971311,116.304782,0,263,39751.2258101852,2008-10-30,05:25:10
39.971323,116.304796,0,263,39751.2258333333,2008-10-30,05:25:12
39.971337,116.304821,0,263,39751.2258564815,2008-10-30,05:25:14
39.971343,116.304835,0,262,39751.2258796296,2008-10-30,05:25:16
39.971335,116.304846,0,263,39751.2259027778,2008-10-30,05:25:18
39.971338,116.304877,0,264,39751.2259259259,2008-10-30,05:25:20
39.971325,116.304865,0,264,39751.2259490741,2008-10-30,05:25:22
39.971319,116.30486,0,264,39751.2259722222,2008-10-30,05:25:24
39.971294,116.304828,0,265,39751.2259953704,2008-10-30,05:25:26
39.971295,116.304828,0,265,39751.2260185185,2008-10-30,05:25:28
39.971287,116.304842,0,266,39751.2260416667,2008-10-30,05:25:30
39.971276,116.304823,0,266,39751.2260648148,2008-10-30,05:25:32
39.971279,116.304829,0,267,39751.226087963,2008-10-30,05:25:34
39.971276,116.304839,0,267,39751.2261111111,2008-10-30,05:25:36
39.971264,116.304806,0,267,39751.2261342593,2008-10-30,05:25:38
39.971262,116.304787,0,267,39751.2261574074,2008-10-30,05:25:40
39.971266,116.304794,0,266,39751.2261805556,2008-10-30,05:25:42
39.971255,116.30472,0,264,39751.2262037037,2008-10-30,05:25:44
39.971255,116.304711,0,264,39751.2262268519,2008-10-30,05:25:46
39.971201,116.30439,0,245,39751.2293287037,2008-10-30,05:30:14
39.971182,116.304329,0,243,39751.2293518518,2008-10-30,05:30:16
39.971155,116.304264,0,241,39751.229375,2008-10-30,05:30:18
39.971139,116.304208,0,239,39751.2293981481,2008-10-30,05:30:20
39.971134,116.304172,0,237,39751.2294212963,2008-10-30,05:30:22
39.971122,116.304149,0,236,39751.2294444444,2008-10-30,05:30:24
39.971118,116.304132,0,233,39751.2294675926,2008-10-30,05:30:26
39.971116,116.304118,0,229,39751.2294907407,2008-10-30,05:30:28
39.971119,116.304103,0,227,39751.2295138889,2008-10-30,05:30:30
39.971117,116.304084,0,226,39751.229537037,2008-10-30,05:30:32
39.971111,116.304079,0,224,39751.2295601852,2008-10-30,05:30:34
39.971109,116.304086,0,222,39751.2295833333,2008-10-30,05:30:36
39.9711,116.304082,0,221,39751.2296064815,2008-10-30,05:30:38
39.971095,116.304064,0,220,39751.2296296296,2008-10-30,05:30:40
39.971086,116.30405,0,219,39751.2296527778,2008-10-30,05:30:42
39.971094,116.304044,0,219,39751.2296759259,2008-10-30,05:30:44
39.971096,116.304033,0,218,39751.2296990741,2008-10-30,05:30:46
39.971092,116.304018,0,218,39751.2297222222,2008-10-30,05:30:48
39.971079,116.303996,0,218,39751.2297453704,2008-10-30,05:30:50
39.971077,116.303982,0,218,39751.2297685185,2008-10-30,05:30:52
39.971076,116.30398,0,217,39751.2297916667,2008-10-30,05:30:54
39.971072,116.303976,0,216,39751.2298148148,2008-10-30,05:30:56
39.971078,116.303983,0,215,39751.229837963,2008-10-30,05:30:58
39.971082,116.303987,0,214,39751.2298611111,2008-10-30,05:31:00
39.971079,116.303986,0,214,39751.2298842593,2008-10-30,05:31:02
39.971077,116.303987,0,214,39751.2299074074,2008-10-30,05:31:04
39.971074,116.30399,0,214,39751.2299305556,2008-10-30,05:31:06
39.971071,116.303994,0,214,39751.2299537037,2008-10-30,05:31:08
39.97107,116.304,0,214,39751.2299768519,2008-10-30,05:31:10
39.971069,116.304003,0,214,39751.23,2008-10-30,05:31:12
39.971066,116.304003,0,214,39751.2300231481,2008-10-30,05:31:14
39.971065,116.304001,0,214,39751.2300462963,2008-10-30,05:31:16
39.971065,116.304002,0,214,39751.2300694444,2008-10-30,05:31:18
39.971066,116.304007,0,214,39751.2300925926,2008-10-30,05:31:20
39.971076,116.304024,0,213,39751.2301157407,2008-10-30,05:31:22
39.971082,116.304052,0,213,39751.2301388889,2008-10-30,05:31:24
39.971082,116.304057,0,213,39751.230162037,2008-10-30,05:31:26
39.971094,116.304094,0,212,39751.2301851852,2008-10-30,05:31:28
39.971088,116.304087,0,213,39751.2302083333,2008-10-30,05:31:30
39.971104,116.304123,0,213,39751.2302314815,2008-10-30,05:31:32
39.971106,116.304108,0,213,39751.2302546296,2008-10-30,05:31:34
39.971108,116.304099,0,214,39751.2302777778,2008-10-30,05:31:36
39.971116,116.304125,0,213,39751.2303009259,2008-10-30,05:31:38
39.971118,116.304139,0,213,39751.2303240741,2008-10-30,05:31:40
39.971127,116.304181,0,213,39751.2303472222,2008-10-30,05:31:42
39.971136,116.304223,0,213,39751.2303703704,2008-10-30,05:31:44
39.971144,116.304258,0,213,39751.2303935185,2008-10-30,05:31:46
39.971157,116.304308,0,214,39751.2304166667,2008-10-30,05:31:48
39.971186,116.304389,0,214,39751.2304398148,2008-10-30,05:31:50
39.971195,116.304432,0,215,39751.230462963,2008-10-30,05:31:52
39.971208,116.304475,0,215,39751.2304861111,2008-10-30,05:31:54
39.971206,116.30449,0,216,39751.2305092593,2008-10-30,05:31:56
39.971225,116.304562,0,216,39751.2305324074,2008-10-30,05:31:58
39.971238,116.304603,0,217,39751.2305555556,2008-10-30,05:32:00
39.97125,116.304625,0,218,39751.2305787037,2008-10-30,05:32:02
39.971246,116.304644,0,219,39751.2306018519,2008-10-30,05:32:04
39.971254,116.304664,0,219,39751.230625,2008-10-30,05:32:06
39.971255,116.304654,0,220,39751.2306481482,2008-10-30,05:32:08
39.971252,116.304637,0,221,39751.2306712963,2008-10-30,05:32:10
39.97125,116.304588,0,221,39751.2306944444,2008-10-30,05:32:12
39.971242,116.304545,0,222,39751.2307175926,2008-10-30,05:32:14
39.971234,116.304506,0,223,39751.2307407407,2008-10-30,05:32:16
39.971222,116.304454,0,223,39751.2307638889,2008-10-30,05:32:18
39.971224,116.304444,0,224,39751.230787037,2008-10-30,05:32:20
39.971205,116.304375,0,223,39751.2308101852,2008-10-30,05:32:22
39.971192,116.304306,0,224,39751.2308333333,2008-10-30,05:32:24
39.971184,116.304287,0,224,39751.2308564815,2008-10-30,05:32:26
39.971172,116.304244,0,224,39751.2308796296,2008-10-30,05:32:28
39.971165,116.304213,0,225,39751.2309027778,2008-10-30,05:32:30
39.971161,116.304213,0,225,39751.2309259259,2008-10-30,05:32:32
39.971162,116.304258,0,226,39751.2309490741,2008-10-30,05:32:34
39.971164,116.30429,0,227,39751.2309722222,2008-10-30,05:32:36
39.971164,116.304313,0,227,39751.2309953704,2008-10-30,05:32:38
39.971174,116.304342,0,227,39751.2310185185,2008-10-30,05:32:40
39.971179,116.304363,0,227,39751.2310416667,2008-10-30,05:32:42
39.971191,116.304434,0,227,39751.2310648148,2008-10-30,05:32:44
39.971203,116.304503,0,227,39751.231087963,2008-10-30,05:32:46
39.971216,116.304571,0,228,39751.2311111111,2008-10-30,05:32:48
39.971216,116.304617,0,228,39751.2311342593,2008-10-30,05:32:50
39.971237,116.30468,0,229,39751.2311574074,2008-10-30,05:32:52
39.971243,116.304706,0,229,39751.2311805556,2008-10-30,05:32:54
39.971244,116.304713,0,228,39751.2312037037,2008-10-30,05:32:56
39.971251,116.304729,0,230,39751.2312268519,2008-10-30,05:32:58
39.971253,116.304731,0,230,39751.23125,2008-10-30,05:33:00
39.971254,116.304731,0,230,39751.2312731481,2008-10-30,05:33:02
39.971255,116.304731,0,230,39751.2312962963,2008-10-30,05:33:04
39.971257,116.304733,0,230,39751.2313194444,2008-10-30,05:33:06
39.971258,116.304735,0,230,39751.2313425926,2008-10-30,05:33:08
39.971259,116.304739,0,230,39751.2313657407,2008-10-30,05:33:10
39.971265,116.304739,0,230,39751.2313888889,2008-10-30,05:33:12
39.971261,116.304722,0,231,39751.231412037,2008-10-30,05:33:14
39.971261,116.304726,0,232,39751.2314351852,2008-10-30,05:33:16
39.971253,116.304718,0,232,39751.2314583333,2008-10-30,05:33:18
39.971248,116.304716,0,232,39751.2314814815,2008-10-30,05:33:20
39.971239,116.304684,0,232,39751.2315046296,2008-10-30,05:33:22
39.97124,116.304674,0,232,39751.2315277778,2008-10-30,05:33:24
39.971223,116.304624,0,231,39751.2315509259,2008-10-30,05:33:26
39.971213,116.304589,0,231,39751.2315740741,2008-10-30,05:33:28
39.971207,116.304575,0,231,39751.2315972222,2008-10-30,05:33:30
39.971198,116.304563,0,230,39751.2316203704,2008-10-30,05:33:32
39.971193,116.304559,0,230,39751.2316435185,2008-10-30,05:33:34
39.971186,116.304555,0,230,39751.2316666667,2008-10-30,05:33:36
39.971166,116.304529,0,230,39751.2316898148,2008-10-30,05:33:38
39.971145,116.30448,0,230,39751.231712963,2008-10-30,05:33:40
39.971148,116.30447,0,230,39751.2317361111,2008-10-30,05:33:42
39.971146,116.304466,0,230,39751.2317592593,2008-10-30,05:33:44
39.971145,116.304463,0,230,39751.2317824074,2008-10-30,05:33:46
39.971139,116.304424,0,230,39751.2318055556,2008-10-30,05:33:48
39.971141,116.304405,0,231,39751.2318287037,2008-10-30,05:33:50
39.971147,116.304389,0,232,39751.2318518519,2008-10-30,05:33:52
39.971137,116.304343,0,232,39751.231875,2008-10-30,05:33:54
39.971146,116.304338,0,232,39751.2318981481,2008-10-30,05:33:56
39.97113,116.304298,0,232,39751.2319212963,2008-10-30,05:33:58
39.971144,116.304327,0,233,39751.2319444444,2008-10-30,05:34:00
39.971159,116.304366,0,234,39751.2319675926,2008-10-30,05:34:02
39.971178,116.304394,0,235,39751.2319907407,2008-10-30,05:34:04
39.971182,116.304411,0,235,39751.2320138889,2008-10-30,05:34:06
39.971197,116.30447,0,236,39751.232037037,2008-10-30,05:34:08
39.971211,116.304516,0,236,39751.2320601852,2008-10-30,05:34:10
39.971229,116.304562,0,237,39751.2320833333,2008-10-30,05:34:12
39.971244,116.304584,0,238,39751.2321064815,2008-10-30,05:34:14
39.971246,116.304588,0,238,39751.2321296296,2008-10-30,05:34:16
39.971248,116.304594,0,238,39751.2321527778,2008-10-30,05:34:18
39.971248,116.304599,0,238,39751.2321759259,2008-10-30,05:34:20
39.971248,116.304601,0,238,39751.2321990741,2008-10-30,05:34:22
39.971247,116.304601,0,238,39751.2322222222,2008-10-30,05:34:24
39.971243,116.304603,0,238,39751.2322453704,2008-10-30,05:34:26
39.97124,116.304603,0,239,39751.2322685185,2008-10-30,05:34:28
39.971239,116.304601,0,239,39751.2322916667,2008-10-30,05:34:30
39.971235,116.304589,0,239,39751.2323148148,2008-10-30,05:34:32
39.971236,116.304585,0,238,39751.232337963,2008-10-30,05:34:34
39.971228,116.30457,0,238,39751.2323611111,2008-10-30,05:34:36
39.971233,116.304574,0,238,39751.2323842593,2008-10-30,05:34:38
39.971228,116.304563,0,238,39751.2324074074,2008-10-30,05:34:40
39.971221,116.304536,0,238,39751.2324305556,2008-10-30,05:34:42
39.971223,116.304515,0,238,39751.2324537037,2008-10-30,05:34:44
39.971212,116.30449,0,238,39751.2324768519,2008-10-30,05:34:46
39.971206,116.304459,0,237,39751.2325,2008-10-30,05:34:48
39.971203,116.304447,0,237,39751.2325231481,2008-10-30,05:34:50
39.971196,116.304459,0,236,39751.2325462963,2008-10-30,05:34:52
39.971203,116.304476,0,236,39751.2325694444,2008-10-30,05:34:54
39.971196,116.304483,0,236,39751.2325925926,2008-10-30,05:34:56
39.971187,116.304472,0,236,39751.2326157407,2008-10-30,05:34:58
39.971179,116.304468,0,236,39751.2326388889,2008-10-30,05:35:00
39.97117,116.304445,0,237,39751.232662037,2008-10-30,05:35:02
39.971171,116.304446,0,236,39751.2326851852,2008-10-30,05:35:04
39.971171,116.30444,0,237,39751.2327083333,2008-10-30,05:35:06
39.97118,116.304449,0,237,39751.2327314815,2008-10-30,05:35:08
39.971185,116.30444,0,237,39751.2327546296,2008-10-30,05:35:10
39.971179,116.30442,0,238,39751.2327777778,2008-10-30,05:35:12
39.971181,116.304417,0,238,39751.2328009259,2008-10-30,05:35:14
39.971183,116.304414,0,238,39751.2328240741,2008-10-30,05:35:16
39.971184,116.304412,0,238,39751.2328472222,2008-10-30,05:35:18
39.971179,116.304365,0,237,39751.2328703704,2008-10-30,05:35:20
39.971157,116.304259,0,237,39751.2328935185,2008-10-30,05:35:22
39.971154,116.304183,0,237,39751.2329166667,2008-10-30,05:35:24
39.971232,116.304502,0,219,39751.2342592593,2008-10-30,05:37:20
39.971241,116.304547,0,219,39751.2342824074,2008-10-30,05:37:22
39.971243,116.304553,0,219,39751.2343055556,2008-10-30,05:37:24
39.97124,116.304563,0,219,39751.2343287037,2008-10-30,05:37:26
39.971253,116.304597,0,219,39751.2343518519,2008-10-30,05:37:28
39.971245,116.304584,0,218,39751.234375,2008-10-30,05:37:30
39.971246,116.304561,0,219,39751.2343981481,2008-10-30,05:37:32
39.971243,116.304573,0,219,39751.2344212963,2008-10-30,05:37:34
39.971237,116.304547,0,219,39751.2344444444,2008-10-30,05:37:36
39.97124,116.304539,0,219,39751.2344675926,2008-10-30,05:37:38
39.971259,116.304573,0,220,39751.2344907407,2008-10-30,05:37:40
39.971268,116.304606,0,219,39751.2345138889,2008-10-30,05:37:42
39.971271,116.304638,0,218,39751.234537037,2008-10-30,05:37:44
39.971263,116.304636,0,218,39751.2345601852,2008-10-30,05:37:46
39.971262,116.304694,0,217,39751.2345833333,2008-10-30,05:37:48
39.971259,116.304718,0,216,39751.2346064815,2008-10-30,05:37:50
39.971255,116.304706,0,216,39751.2346296296,2008-10-30,05:37:52
39.971244,116.304681,0,216,39751.2346527778,2008-10-30,05:37:54
39.97124,116.304672,0,216,39751.2346759259,2008-10-30,05:37:56
39.97124,116.304671,0,216,39751.2346990741,2008-10-30,05:37:58
39.971243,116.304669,0,215,39751.2347222222,2008-10-30,05:38:00
39.971252,116.304668,0,215,39751.2347453704,2008-10-30,05:38:02
39.971252,116.304658,0,215,39751.2347685185,2008-10-30,05:38:04
39.971241,116.304627,0,215,39751.2347916667,2008-10-30,05:38:06
39.97124,116.304623,0,215,39751.2348148148,2008-10-30,05:38:08
39.971239,116.304623,0,215,39751.234837963,2008-10-30,05:38:10
39.971238,116.304623,0,215,39751.2348611111,2008-10-30,05:38:12
39.971235,116.304621,0,215,39751.2348842593,2008-10-30,05:38:14
39.971233,116.304618,0,215,39751.2349074074,2008-10-30,05:38:16
39.971236,116.304614,0,215,39751.2349305556,2008-10-30,05:38:18
39.971246,116.304603,0,215,39751.2349537037,2008-10-30,05:38:20
39.971244,116.304573,0,216,39751.2349768518,2008-10-30,05:38:22
39.971232,116.30455,0,216,39751.235,2008-10-30,05:38:24
39.971232,116.304546,0,216,39751.2350231481,2008-10-30,05:38:26
39.971233,116.304541,0,216,39751.2350462963,2008-10-30,05:38:28
39.971224,116.304506,0,217,39751.2350694444,2008-10-30,05:38:30
39.97122,116.304491,0,218,39751.2350925926,2008-10-30,05:38:32
39.971227,116.304489,0,218,39751.2351157407,2008-10-30,05:38:34
39.971228,116.304481,0,219,39751.2351388889,2008-10-30,05:38:36
39.97122,116.304472,0,219,39751.235162037,2008-10-30,05:38:38
39.971217,116.304481,0,219,39751.2351851852,2008-10-30,05:38:40
39.97122,116.304471,0,219,39751.2352083333,2008-10-30,05:38:42
39.971223,116.304462,0,220,39751.2352314815,2008-10-30,05:38:44
39.971217,116.304456,0,220,39751.2352546296,2008-10-30,05:38:46
39.97121,116.304449,0,221,39751.2352777778,2008-10-30,05:38:48
39.971208,116.304449,0,221,39751.2353009259,2008-10-30,05:38:50
39.971204,116.304446,0,221,39751.2353240741,2008-10-30,05:38:52
39.971203,116.304442,0,221,39751.2353472222,2008-10-30,05:38:54
39.971197,116.304399,0,220,39751.2353703704,2008-10-30,05:38:56
39.971183,116.304332,0,218,39751.2353935185,2008-10-30,05:38:58
39.971164,116.304269,0,217,39751.2354166667,2008-10-30,05:39:00
39.971148,116.304224,0,217,39751.2354398148,2008-10-30,05:39:02
39.971135,116.304187,0,217,39751.235462963,2008-10-30,05:39:04
39.971131,116.304158,0,216,39751.2354861111,2008-10-30,05:39:06
39.971126,116.304126,0,216,39751.2355092593,2008-10-30,05:39:08
39.971134,116.304103,0,214,39751.2355324074,2008-10-30,05:39:10
39.971136,116.304077,0,213,39751.2355555556,2008-10-30,05:39:12
39.97113,116.30405,0,213,39751.2355787037,2008-10-30,05:39:14
39.971134,116.304024,0,211,39751.2356018518,2008-10-30,05:39:16
39.971195,116.304304,0,189,39751.2366435185,2008-10-30,05:40:46
39.97122,116.304408,0,188,39751.2366666667,2008-10-30,05:40:48
39.971222,116.304436,0,188,39751.2366898148,2008-10-30,05:40:50
39.971218,116.304416,0,188,39751.236712963,2008-10-30,05:40:52
39.971221,116.30443,0,189,39751.2367361111,2008-10-30,05:40:54
39.971235,116.304463,0,189,39751.2367592593,2008-10-30,05:40:56
39.971243,116.304485,0,189,39751.2367824074,2008-10-30,05:40:58
39.971257,116.304529,0,190,39751.2368055556,2008-10-30,05:41:00
39.971262,116.304561,0,190,39751.2368287037,2008-10-30,05:41:02
39.971255,116.304556,0,191,39751.2368518518,2008-10-30,05:41:04
39.971254,116.304595,0,191,39751.236875,2008-10-30,05:41:06
39.971259,116.304633,0,192,39751.2368981481,2008-10-30,05:41:08
39.971255,116.304678,0,192,39751.2369212963,2008-10-30,05:41:10
39.971236,116.304642,0,194,39751.2369444444,2008-10-30,05:41:12
39.971226,116.304645,0,195,39751.2369675926,2008-10-30,05:41:14
39.971218,116.304643,0,195,39751.2369907407,2008-10-30,05:41:16
39.971219,116.304653,0,195,39751.2370138889,2008-10-30,05:41:18
39.971218,116.304665,0,196,39751.237037037,2008-10-30,05:41:20
39.971214,116.304714,0,196,39751.2370601852,2008-10-30,05:41:22
39.971204,116.304719,0,196,39751.2370833333,2008-10-30,05:41:24
39.971208,116.304767,0,196,39751.2371064815,2008-10-30,05:41:26
39.971211,116.304781,0,196,39751.2371296296,2008-10-30,05:41:28
39.97122,116.304809,0,196,39751.2371527778,2008-10-30,05:41:30
39.971224,116.304817,0,195,39751.2371759259,2008-10-30,05:41:32
39.971228,116.304788,0,195,39751.2371990741,2008-10-30,05:41:34
39.971234,116.30472,0,194,39751.2372222222,2008-10-30,05:41:36
39.971243,116.304736,0,194,39751.2372453704,2008-10-30,05:41:38
39.971242,116.304732,0,193,39751.2372685185,2008-10-30,05:41:40
39.97124,116.304728,0,193,39751.2372916667,2008-10-30,05:41:42
39.971241,116.304707,0,194,39751.2373148148,2008-10-30,05:41:44
39.97124,116.304712,0,194,39751.237337963,2008-10-30,05:41:46
39.97124,116.304713,0,194,39751.2373611111,2008-10-30,05:41:48
39.971241,116.304711,0,193,39751.2373842593,2008-10-30,05:41:50
39.971241,116.304711,0,193,39751.2374074074,2008-10-30,05:41:52
39.971242,116.304713,0,193,39751.2374305556,2008-10-30,05:41:54
39.971243,116.304715,0,193,39751.2374537037,2008-10-30,05:41:56
39.971242,116.304715,0,193,39751.2374768518,2008-10-30,05:41:58
39.971241,116.304717,0,193,39751.2375,2008-10-30,05:42:00
39.971239,116.304718,0,193,39751.2375231481,2008-10-30,05:42:02
39.971239,116.304716,0,193,39751.2375462963,2008-10-30,05:42:04
39.971234,116.304718,0,193,39751.2375694444,2008-10-30,05:42:06
39.971232,116.304721,0,193,39751.2375925926,2008-10-30,05:42:08
39.97123,116.304725,0,193,39751.2376157407,2008-10-30,05:42:10
39.971229,116.304726,0,193,39751.2376388889,2008-10-30,05:42:12
39.971228,116.304726,0,193,39751.237662037,2008-10-30,05:42:14
39.971224,116.304726,0,193,39751.2376851852,2008-10-30,05:42:16
39.971244,116.304438,0,198,39751.2386805556,2008-10-30,05:43:42
39.971214,116.30428,0,194,39751.2387037037,2008-10-30,05:43:44
39.971201,116.304208,0,191,39751.2387268519,2008-10-30,05:43:46
39.971189,116.304148,0,190,39751.23875,2008-10-30,05:43:48
39.971178,116.304102,0,189,39751.2387731481,2008-10-30,05:43:50
39.971164,116.304061,0,188,39751.2387962963,2008-10-30,05:43:52
39.971158,116.304025,0,187,39751.2388194444,2008-10-30,05:43:54
39.971156,116.304016,0,187,39751.2388425926,2008-10-30,05:43:56
39.971159,116.304008,0,185,39751.2388657407,2008-10-30,05:43:58
39.971156,116.303995,0,185,39751.2388888889,2008-10-30,05:44:00
39.971155,116.303992,0,185,39751.238912037,2008-10-30,05:44:02
39.971155,116.30399,0,185,39751.2389351852,2008-10-30,05:44:04
39.971156,116.303986,0,185,39751.2389583333,2008-10-30,05:44:06
39.971157,116.303981,0,185,39751.2389814815,2008-10-30,05:44:08
39.97116,116.303978,0,185,39751.2390046296,2008-10-30,05:44:10
39.971164,116.303981,0,185,39751.2390277778,2008-10-30,05:44:12
39.971166,116.303982,0,185,39751.2390509259,2008-10-30,05:44:14
39.971168,116.303984,0,185,39751.2390740741,2008-10-30,05:44:16
39.971169,116.303988,0,185,39751.2390972222,2008-10-30,05:44:18
39.971171,116.303997,0,184,39751.2391203704,2008-10-30,05:44:20
39.971176,116.304009,0,183,39751.2391435185,2008-10-30,05:44:22
39.971184,116.304016,0,181,39751.2391666667,2008-10-30,05:44:24
39.971181,116.304002,0,181,39751.2391898148,2008-10-30,05:44:26
39.971184,116.303988,0,180,39751.239212963,2008-10-30,05:44:28
39.971173,116.303973,0,181,39751.2392361111,2008-10-30,05:44:30
39.971173,116.303972,0,181,39751.2392592593,2008-10-30,05:44:32
39.971172,116.303969,0,181,39751.2392824074,2008-10-30,05:44:34
39.971172,116.303966,0,180,39751.2393055556,2008-10-30,05:44:36
39.971172,116.303965,0,180,39751.2393287037,2008-10-30,05:44:38
39.971173,116.303965,0,180,39751.2393518519,2008-10-30,05:44:40
39.971174,116.303963,0,180,39751.239375,2008-10-30,05:44:42
39.971179,116.30398,0,179,39751.2393981481,2008-10-30,05:44:44
39.97118,116.304023,0,178,39751.2394212963,2008-10-30,05:44:46
39.971183,116.304078,0,177,39751.2394444444,2008-10-30,05:44:48
39.97119,116.304132,0,176,39751.2394675926,2008-10-30,05:44:50
39.971203,116.304171,0,176,39751.2394907407,2008-10-30,05:44:52
39.97121,116.304214,0,176,39751.2395138889,2008-10-30,05:44:54
39.971221,116.30424,0,176,39751.239537037,2008-10-30,05:44:56
39.971236,116.304262,0,175,39751.2395601852,2008-10-30,05:44:58
39.971237,116.304282,0,176,39751.2395833333,2008-10-30,05:45:00
39.971227,116.304283,0,176,39751.2396064815,2008-10-30,05:45:02
39.97122,116.30426,0,176,39751.2396296296,2008-10-30,05:45:04
39.971209,116.30423,0,176,39751.2396527778,2008-10-30,05:45:06
39.971196,116.304201,0,176,39751.2396759259,2008-10-30,05:45:08
39.971114,116.303873,0,161,39751.2420138889,2008-10-30,05:48:30
39.971111,116.303864,0,160,39751.242037037,2008-10-30,05:48:32
39.971106,116.303868,0,160,39751.2420601852,2008-10-30,05:48:34
39.971116,116.30389,0,158,39751.2420833333,2008-10-30,05:48:36
39.971125,116.303917,0,157,39751.2421064815,2008-10-30,05:48:38
39.971139,116.303935,0,157,39751.2421296296,2008-10-30,05:48:40
39.971141,116.303939,0,157,39751.2421527778,2008-10-30,05:48:42
39.971142,116.303943,0,157,39751.2421759259,2008-10-30,05:48:44
39.971141,116.30395,0,157,39751.2421990741,2008-10-30,05:48:46
39.971149,116.303967,0,157,39751.2422222222,2008-10-30,05:48:48
39.971168,116.303991,0,157,39751.2422453704,2008-10-30,05:48:50
39.971194,116.304064,0,157,39751.2422685185,2008-10-30,05:48:52
39.971216,116.30411,0,157,39751.2422916667,2008-10-30,05:48:54
39.971235,116.304174,0,157,39751.2423148148,2008-10-30,05:48:56
39.971255,116.304214,0,158,39751.242337963,2008-10-30,05:48:58
39.971262,116.304241,0,158,39751.2423611111,2008-10-30,05:49:00
39.971272,116.304259,0,159,39751.2423842593,2008-10-30,05:49:02
39.971272,116.30426,0,159,39751.2424074074,2008-10-30,05:49:04
39.971269,116.304269,0,159,39751.2424305556,2008-10-30,05:49:06
39.971259,116.304275,0,159,39751.2424537037,2008-10-30,05:49:08
39.971247,116.304261,0,159,39751.2424768518,2008-10-30,05:49:10
39.971241,116.304243,0,159,39751.2425,2008-10-30,05:49:12
39.971231,116.304231,0,159,39751.2425231481,2008-10-30,05:49:14
39.971215,116.304226,0,159,39751.2425462963,2008-10-30,05:49:16
39.971206,116.304221,0,159,39751.2425694444,2008-10-30,05:49:18
39.971202,116.304209,0,159,39751.2425925926,2008-10-30,05:49:20
39.9712,116.304205,0,159,39751.2426157407,2008-10-30,05:49:22
39.971197,116.30419,0,160,39751.2426388889,2008-10-30,05:49:24
39.971198,116.304186,0,160,39751.242662037,2008-10-30,05:49:26
39.971202,116.304181,0,160,39751.2426851852,2008-10-30,05:49:28
39.971205,116.304175,0,160,39751.2427083333,2008-10-30,05:49:30
39.971205,116.304169,0,160,39751.2427314815,2008-10-30,05:49:32
39.971205,116.304163,0,160,39751.2427546296,2008-10-30,05:49:34
39.971205,116.304155,0,160,39751.2427777778,2008-10-30,05:49:36
39.971202,116.304089,0,159,39751.2428009259,2008-10-30,05:49:38
39.971201,116.304058,0,158,39751.2428240741,2008-10-30,05:49:40
39.97119,116.304041,0,158,39751.2428472222,2008-10-30,05:49:42
39.971176,116.304022,0,158,39751.2428703704,2008-10-30,05:49:44
39.971174,116.304016,0,158,39751.2428935185,2008-10-30,05:49:46
39.971174,116.304011,0,158,39751.2429166667,2008-10-30,05:49:48
39.971175,116.304001,0,158,39751.2429398148,2008-10-30,05:49:50
39.971172,116.303994,0,158,39751.242962963,2008-10-30,05:49:52
39.971178,116.303992,0,157,39751.2429861111,2008-10-30,05:49:54
39.971181,116.303991,0,157,39751.2430092593,2008-10-30,05:49:56
39.971183,116.303989,0,157,39751.2430324074,2008-10-30,05:49:58
39.971185,116.303984,0,157,39751.2430555556,2008-10-30,05:50:00
39.971187,116.303982,0,157,39751.2430787037,2008-10-30,05:50:02
39.971188,116.303981,0,157,39751.2431018518,2008-10-30,05:50:04
39.971188,116.303978,0,157,39751.243125,2008-10-30,05:50:06
39.971189,116.303974,0,157,39751.2431481481,2008-10-30,05:50:08
39.97119,116.30397,0,157,39751.2431712963,2008-10-30,05:50:10
39.971193,116.30397,0,157,39751.2431944444,2008-10-30,05:50:12
39.971193,116.303964,0,156,39751.2432175926,2008-10-30,05:50:14
39.971193,116.303954,0,156,39751.2432407407,2008-10-30,05:50:16
39.9712,116.30395,0,156,39751.2432638889,2008-10-30,05:50:18
39.971207,116.303948,0,157,39751.243287037,2008-10-30,05:50:20
39.971207,116.303941,0,157,39751.2433101852,2008-10-30,05:50:22
39.97121,116.303943,0,157,39751.2433333333,2008-10-30,05:50:24
39.971202,116.303934,0,157,39751.2433564815,2008-10-30,05:50:26
39.971198,116.303925,0,157,39751.2433796296,2008-10-30,05:50:28
39.971193,116.30392,0,157,39751.2434027778,2008-10-30,05:50:30
39.971182,116.30391,0,157,39751.2434259259,2008-10-30,05:50:32
39.971173,116.303908,0,157,39751.2434490741,2008-10-30,05:50:34
39.971175,116.303907,0,158,39751.2434722222,2008-10-30,05:50:36
39.971171,116.303909,0,160,39751.2434953704,2008-10-30,05:50:38
39.971184,116.303907,0,160,39751.2435185185,2008-10-30,05:50:40
39.971184,116.303914,0,160,39751.2435416667,2008-10-30,05:50:42
39.971182,116.303913,0,160,39751.2435648148,2008-10-30,05:50:44
39.971184,116.303917,0,160,39751.243587963,2008-10-30,05:50:46
39.971185,116.303914,0,160,39751.2436111111,2008-10-30,05:50:48
39.971187,116.303915,0,160,39751.2436342593,2008-10-30,05:50:50
39.971195,116.303921,0,159,39751.2436574074,2008-10-30,05:50:52
39.971201,116.303931,0,157,39751.2436805556,2008-10-30,05:50:54
39.971197,116.303942,0,156,39751.2437037037,2008-10-30,05:50:56
39.97119,116.303949,0,156,39751.2437268518,2008-10-30,05:50:58
39.971194,116.303954,0,155,39751.24375,2008-10-30,05:51:00
39.971197,116.303955,0,155,39751.2437731481,2008-10-30,05:51:02
39.971201,116.303955,0,155,39751.2437962963,2008-10-30,05:51:04
39.971206,116.30396,0,153,39751.2438194444,2008-10-30,05:51:06
39.971217,116.303956,0,151,39751.2438425926,2008-10-30,05:51:08
39.971223,116.303954,0,150,39751.2438657407,2008-10-30,05:51:10
39.97122,116.303956,0,149,39751.2438888889,2008-10-30,05:51:12
39.971214,116.303953,0,148,39751.243912037,2008-10-30,05:51:14
39.971213,116.303952,0,148,39751.2439351852,2008-10-30,05:51:16
39.971212,116.303952,0,148,39751.2439583333,2008-10-30,05:51:18
39.971218,116.303952,0,148,39751.2439814815,2008-10-30,05:51:20
39.97121,116.303949,0,147,39751.2440046296,2008-10-30,05:51:22
39.971201,116.303941,0,146,39751.2440277778,2008-10-30,05:51:24
39.971206,116.30394,0,145,39751.2440509259,2008-10-30,05:51:26
39.971196,116.303936,0,145,39751.2440740741,2008-10-30,05:51:28
39.971197,116.303935,0,145,39751.2440972222,2008-10-30,05:51:30
39.971198,116.303943,0,144,39751.2441203704,2008-10-30,05:51:32
39.971201,116.303957,0,143,39751.2441435185,2008-10-30,05:51:34
39.971194,116.303967,0,143,39751.2441666667,2008-10-30,05:51:36
39.971194,116.303968,0,142,39751.2441898148,2008-10-30,05:51:38
39.971191,116.303969,0,143,39751.244212963,2008-10-30,05:51:40
39.971191,116.303965,0,142,39751.2442361111,2008-10-30,05:51:42
39.9712,116.303964,0,141,39751.2442592593,2008-10-30,05:51:44
39.971199,116.303965,0,140,39751.2442824074,2008-10-30,05:51:46
39.971206,116.303954,0,140,39751.2443055556,2008-10-30,05:51:48
39.971208,116.303953,0,140,39751.2443287037,2008-10-30,05:51:50
39.971208,116.303959,0,140,39751.2443518518,2008-10-30,05:51:52
39.971223,116.304276,0,147,39751.2492824074,2008-10-30,05:58:58
39.971231,116.304316,0,146,39751.2493055556,2008-10-30,05:59:00
39.971248,116.304336,0,146,39751.2493287037,2008-10-30,05:59:02
39.97124,116.30432,0,146,39751.2493518519,2008-10-30,05:59:04
39.971231,116.304289,0,147,39751.249375,2008-10-30,05:59:06
39.971235,116.304301,0,146,39751.2493981481,2008-10-30,05:59:08
39.971233,116.304319,0,146,39751.2494212963,2008-10-30,05:59:10
39.971239,116.304344,0,147,39751.2494444444,2008-10-30,05:59:12
39.971244,116.304366,0,147,39751.2494675926,2008-10-30,05:59:14
39.971249,116.30439,0,147,39751.2494907407,2008-10-30,05:59:16
39.971246,116.304392,0,147,39751.2495138889,2008-10-30,05:59:18
39.971245,116.30439,0,147,39751.249537037,2008-10-30,05:59:20
39.971241,116.304386,0,147,39751.2495601852,2008-10-30,05:59:22
39.971238,116.304385,0,147,39751.2495833333,2008-10-30,05:59:24
39.971237,116.304387,0,147,39751.2496064815,2008-10-30,05:59:26
39.971236,116.304386,0,147,39751.2496296296,2008-10-30,05:59:28
39.971237,116.304386,0,147,39751.2496527778,2008-10-30,05:59:30
39.971239,116.304389,0,147,39751.2496759259,2008-10-30,05:59:32
39.97124,116.304394,0,147,39751.2496990741,2008-10-30,05:59:34
39.971241,116.304398,0,147,39751.2497222222,2008-10-30,05:59:36
39.971241,116.304403,0,147,39751.2497453704,2008-10-30,05:59:38
39.971243,116.304403,0,147,39751.2497685185,2008-10-30,05:59:40
39.971247,116.304401,0,147,39751.2497916667,2008-10-30,05:59:42
39.971251,116.3044,0,147,39751.2498148148,2008-10-30,05:59:44
39.971255,116.304398,0,147,39751.249837963,2008-10-30,05:59:46
39.971238,116.304367,0,149,39751.2498611111,2008-10-30,05:59:48
39.97122,116.304347,0,151,39751.2498842593,2008-10-30,05:59:50
39.971215,116.304325,0,151,39751.2499074074,2008-10-30,05:59:52
39.971213,116.304278,0,151,39751.2499305556,2008-10-30,05:59:54
39.971207,116.304239,0,152,39751.2499537037,2008-10-30,05:59:56
39.971207,116.304214,0,153,39751.2499768519,2008-10-30,05:59:58
39.971201,116.304196,0,153,39751.25,2008-10-30,06:00:00
39.971195,116.30418,0,154,39751.2500231481,2008-10-30,06:00:02
39.971189,116.304163,0,154,39751.2500462963,2008-10-30,06:00:04
39.971192,116.304179,0,156,39751.2500694444,2008-10-30,06:00:06
39.971198,116.304215,0,156,39751.2500925926,2008-10-30,06:00:08
39.971196,116.30426,0,157,39751.2501157407,2008-10-30,06:00:10
39.971201,116.304262,0,158,39751.2501388889,2008-10-30,06:00:12
39.971197,116.304278,0,159,39751.250162037,2008-10-30,06:00:14
39.971192,116.3043,0,160,39751.2501851852,2008-10-30,06:00:16
39.971188,116.304303,0,161,39751.2502083333,2008-10-30,06:00:18
39.971191,116.304303,0,161,39751.2502314815,2008-10-30,06:00:20
39.971191,116.304305,0,161,39751.2502546296,2008-10-30,06:00:22
39.971189,116.304309,0,161,39751.2502777778,2008-10-30,06:00:24
39.971187,116.304314,0,161,39751.2503009259,2008-10-30,06:00:26
39.971185,116.304314,0,161,39751.2503240741,2008-10-30,06:00:28
39.971185,116.304315,0,161,39751.2503472222,2008-10-30,06:00:30
39.971185,116.304319,0,161,39751.2503703704,2008-10-30,06:00:32
39.971187,116.304324,0,161,39751.2503935185,2008-10-30,06:00:34
39.97119,116.304326,0,161,39751.2504166667,2008-10-30,06:00:36
39.971191,116.304324,0,161,39751.2504398148,2008-10-30,06:00:38
39.971193,116.304288,0,161,39751.250462963,2008-10-30,06:00:40
39.971188,116.304233,0,162,39751.2504861111,2008-10-30,06:00:42
39.971185,116.30415,0,163,39751.2505092593,2008-10-30,06:00:44
39.971179,116.304054,0,163,39751.2505324074,2008-10-30,06:00:46
39.971176,116.304008,0,165,39751.2505555556,2008-10-30,06:00:48
39.971171,116.303985,0,167,39751.2505787037,2008-10-30,06:00:50
39.971168,116.304007,0,170,39751.2506018518,2008-10-30,06:00:52
39.971176,116.304023,0,171,39751.250625,2008-10-30,06:00:54
39.971186,116.30406,0,174,39751.2506481481,2008-10-30,06:00:56
39.971193,116.304069,0,175,39751.2506712963,2008-10-30,06:00:58
39.971204,116.304118,0,176,39751.2506944444,2008-10-30,06:01:00
39.971222,116.304149,0,177,39751.2507175926,2008-10-30,06:01:02
39.971236,116.304208,0,178,39751.2507407407,2008-10-30,06:01:04
39.971237,116.30427,0,178,39751.2507638889,2008-10-30,06:01:06
39.971248,116.30433,0,179,39751.250787037,2008-10-30,06:01:08
39.97125,116.304382,0,180,39751.2508101852,2008-10-30,06:01:10
39.971251,116.304418,0,181,39751.2508333333,2008-10-30,06:01:12
39.971237,116.304423,0,181,39751.2508564815,2008-10-30,06:01:14
39.971244,116.304441,0,181,39751.2508796296,2008-10-30,06:01:16
39.971229,116.304415,0,181,39751.2509027778,2008-10-30,06:01:18
39.971215,116.304401,0,182,39751.2509259259,2008-10-30,06:01:20
39.971203,116.304396,0,183,39751.2509490741,2008-10-30,06:01:22
39.971202,116.304381,0,183,39751.2509722222,2008-10-30,06:01:24
39.971202,116.30437,0,184,39751.2509953704,2008-10-30,06:01:26
39.971199,116.304369,0,184,39751.2510185185,2008-10-30,06:01:28
39.971201,116.304418,0,186,39751.2510416667,2008-10-30,06:01:30
39.971206,116.304473,0,187,39751.2510648148,2008-10-30,06:01:32
39.971216,116.30454,0,188,39751.251087963,2008-10-30,06:01:34
39.971217,116.304487,0,187,39751.2511111111,2008-10-30,06:01:36
39.971205,116.304411,0,185,39751.2511342593,2008-10-30,06:01:38
39.971209,116.304423,0,186,39751.2511574074,2008-10-30,06:01:40
39.971208,116.304441,0,186,39751.2511805556,2008-10-30,06:01:42
39.971212,116.304443,0,186,39751.2512037037,2008-10-30,06:01:44
39.971214,116.304445,0,186,39751.2512268518,2008-10-30,06:01:46
39.971225,116.304458,0,186,39751.25125,2008-10-30,06:01:48
39.971226,116.304457,0,186,39751.2512731481,2008-10-30,06:01:50
39.971228,116.304455,0,186,39751.2512962963,2008-10-30,06:01:52
39.971228,116.304449,0,186,39751.2513194444,2008-10-30,06:01:54
39.971227,116.304445,0,186,39751.2513425926,2008-10-30,06:01:56
39.971226,116.30444,0,186,39751.2513657407,2008-10-30,06:01:58
39.971225,116.304434,0,186,39751.2513888889,2008-10-30,06:02:00
39.971216,116.304348,0,184,39751.251412037,2008-10-30,06:02:02
39.97121,116.304338,0,185,39751.2514351852,2008-10-30,06:02:04
39.971207,116.304328,0,186,39751.2514583333,2008-10-30,06:02:06
39.971207,116.304329,0,186,39751.2514814815,2008-10-30,06:02:08
39.971206,116.304329,0,186,39751.2515046296,2008-10-30,06:02:10
39.971204,116.304329,0,186,39751.2515277778,2008-10-30,06:02:12
39.9712,116.304291,0,185,39751.2515509259,2008-10-30,06:02:14
39.971193,116.304258,0,185,39751.2515740741,2008-10-30,06:02:16
39.971189,116.30424,0,185,39751.2515972222,2008-10-30,06:02:18
39.971187,116.304237,0,185,39751.2516203704,2008-10-30,06:02:20
39.971184,116.304232,0,185,39751.2516435185,2008-10-30,06:02:22
39.971183,116.304227,0,185,39751.2516666667,2008-10-30,06:02:24
39.971183,116.304223,0,185,39751.2516898148,2008-10-30,06:02:26
39.971182,116.304219,0,185,39751.251712963,2008-10-30,06:02:28
39.971182,116.304215,0,185,39751.2517361111,2008-10-30,06:02:30
39.971189,116.304207,0,184,39751.2517592593,2008-10-30,06:02:32
39.971197,116.30422,0,182,39751.2517824074,2008-10-30,06:02:34
39.971209,116.304224,0,180,39751.2518055556,2008-10-30,06:02:36
39.971208,116.304238,0,179,39751.2518287037,2008-10-30,06:02:38
39.971209,116.304237,0,179,39751.2518518518,2008-10-30,06:02:40
39.971209,116.304241,0,179,39751.251875,2008-10-30,06:02:42
39.971211,116.304242,0,178,39751.2518981481,2008-10-30,06:02:44
39.971202,116.30424,0,178,39751.2519212963,2008-10-30,06:02:46
39.971203,116.304242,0,178,39751.2519444444,2008-10-30,06:02:48
39.971205,116.304251,0,177,39751.2519675926,2008-10-30,06:02:50
39.971206,116.304252,0,177,39751.2519907407,2008-10-30,06:02:52
39.971207,116.30425,0,177,39751.2520138889,2008-10-30,06:02:54
39.971208,116.304248,0,177,39751.252037037,2008-10-30,06:02:56
39.971211,116.30425,0,177,39751.2520601852,2008-10-30,06:02:58
39.971214,116.304254,0,177,39751.2520833333,2008-10-30,06:03:00
39.971215,116.304259,0,177,39751.2521064815,2008-10-30,06:03:02
39.971214,116.304266,0,177,39751.2521296296,2008-10-30,06:03:04
39.971213,116.304295,0,177,39751.2521527778,2008-10-30,06:03:06
39.971223,116.304302,0,177,39751.2521759259,2008-10-30,06:03:08
39.97123,116.304312,0,177,39751.2521990741,2008-10-30,06:03:10
39.971239,116.304325,0,177,39751.2522222222,2008-10-30,06:03:12
39.971243,116.304336,0,178,39751.2522453704,2008-10-30,06:03:14
39.971245,116.304348,0,178,39751.2522685185,2008-10-30,06:03:16
39.971243,116.304358,0,180,39751.2522916667,2008-10-30,06:03:18
39.971245,116.30436,0,181,39751.2523148148,2008-10-30,06:03:20
39.971244,116.304361,0,181,39751.252337963,2008-10-30,06:03:22
39.971241,116.304361,0,181,39751.2523611111,2008-10-30,06:03:24
39.971238,116.304358,0,180,39751.2523842593,2008-10-30,06:03:26
39.971239,116.304355,0,180,39751.2524074074,2008-10-30,06:03:28
39.971243,116.304354,0,180,39751.2524305556,2008-10-30,06:03:30
39.971243,116.304353,0,180,39751.2524537037,2008-10-30,06:03:32
39.971243,116.304346,0,180,39751.2524768518,2008-10-30,06:03:34
39.971238,116.304295,0,178,39751.2525,2008-10-30,06:03:36
39.971235,116.304257,0,177,39751.2525231481,2008-10-30,06:03:38
39.971233,116.304239,0,176,39751.2525462963,2008-10-30,06:03:40
39.971231,116.304233,0,175,39751.2525694444,2008-10-30,06:03:42
39.971232,116.304233,0,175,39751.2525925926,2008-10-30,06:03:44
39.971234,116.304232,0,175,39751.2526157407,2008-10-30,06:03:46
39.971229,116.304214,0,174,39751.2526388889,2008-10-30,06:03:48
39.971223,116.304188,0,174,39751.252662037,2008-10-30,06:03:50
39.971222,116.304172,0,174,39751.2526851852,2008-10-30,06:03:52
39.97122,116.304169,0,174,39751.2527083333,2008-10-30,06:03:54
39.971218,116.304166,0,174,39751.2527314815,2008-10-30,06:03:56
39.971217,116.304164,0,174,39751.2527546296,2008-10-30,06:03:58
39.971217,116.304159,0,174,39751.2527777778,2008-10-30,06:04:00
39.971224,116.304147,0,174,39751.2528009259,2008-10-30,06:04:02
39.97122,116.304136,0,174,39751.2528240741,2008-10-30,06:04:04
39.97122,116.304138,0,174,39751.2528472222,2008-10-30,06:04:06
39.971222,116.304141,0,174,39751.2528703704,2008-10-30,06:04:08
39.971226,116.304144,0,174,39751.2528935185,2008-10-30,06:04:10
39.971229,116.304146,0,174,39751.2529166667,2008-10-30,06:04:12
39.971229,116.304144,0,174,39751.2529398148,2008-10-30,06:04:14
39.971221,116.304141,0,174,39751.252962963,2008-10-30,06:04:16
39.97122,116.304136,0,174,39751.2529861111,2008-10-30,06:04:18
39.971219,116.304137,0,173,39751.2530092593,2008-10-30,06:04:20
39.971212,116.304146,0,172,39751.2530324074,2008-10-30,06:04:22
39.97121,116.30416,0,170,39751.2530555556,2008-10-30,06:04:24
39.971209,116.304163,0,170,39751.2530787037,2008-10-30,06:04:26
39.971208,116.304164,0,170,39751.2531018518,2008-10-30,06:04:28
39.971207,116.30416,0,170,39751.253125,2008-10-30,06:04:30
39.9712,116.304162,0,170,39751.2531481481,2008-10-30,06:04:32
39.971198,116.304161,0,169,39751.2531712963,2008-10-30,06:04:34
39.971201,116.304164,0,169,39751.2531944444,2008-10-30,06:04:36
39.97121,116.304172,0,168,39751.2532175926,2008-10-30,06:04:38
39.971213,116.30417,0,168,39751.2532407407,2008-10-30,06:04:40
39.971212,116.304171,0,168,39751.2532638889,2008-10-30,06:04:42
39.971211,116.304174,0,168,39751.253287037,2008-10-30,06:04:44
39.971212,116.304176,0,168,39751.2533101852,2008-10-30,06:04:46
39.971212,116.304175,0,168,39751.2533333333,2008-10-30,06:04:48
39.971212,116.304175,0,168,39751.2533564815,2008-10-30,06:04:50
39.971216,116.304173,0,168,39751.2533796296,2008-10-30,06:04:52
39.971219,116.304173,0,168,39751.2534027778,2008-10-30,06:04:54
39.971221,116.304177,0,169,39751.2534259259,2008-10-30,06:04:56
39.971225,116.304187,0,169,39751.2534490741,2008-10-30,06:04:58
39.971235,116.304215,0,169,39751.2534722222,2008-10-30,06:05:00
39.971238,116.304236,0,169,39751.2534953704,2008-10-30,06:05:02
39.971233,116.30427,0,169,39751.2535185185,2008-10-30,06:05:04
39.97123,116.304324,0,169,39751.2535416667,2008-10-30,06:05:06
39.971221,116.304345,0,169,39751.2535648148,2008-10-30,06:05:08
39.971233,116.304374,0,168,39751.253587963,2008-10-30,06:05:10
39.971243,116.304403,0,168,39751.2536111111,2008-10-30,06:05:12
39.971247,116.304398,0,167,39751.2536342593,2008-10-30,06:05:14
39.971235,116.304368,0,167,39751.2536574074,2008-10-30,06:05:16
39.971226,116.304349,0,167,39751.2536805556,2008-10-30,06:05:18
39.971228,116.304337,0,167,39751.2537037037,2008-10-30,06:05:20
39.97123,116.304335,0,167,39751.2537268519,2008-10-30,06:05:22
39.97123,116.304332,0,167,39751.25375,2008-10-30,06:05:24
39.971228,116.30433,0,167,39751.2537731482,2008-10-30,06:05:26
39.971228,116.304329,0,167,39751.2537962963,2008-10-30,06:05:28
39.97123,116.304328,0,167,39751.2538194444,2008-10-30,06:05:30
39.971231,116.304327,0,167,39751.2538425926,2008-10-30,06:05:32
39.97123,116.304326,0,167,39751.2538657407,2008-10-30,06:05:34
39.971229,116.304325,0,167,39751.2538888889,2008-10-30,06:05:36
39.971231,116.30432,0,167,39751.253912037,2008-10-30,06:05:38
39.971234,116.304317,0,167,39751.2539351852,2008-10-30,06:05:40
39.971238,116.304314,0,167,39751.2539583333,2008-10-30,06:05:42
39.97124,116.304312,0,167,39751.2539814815,2008-10-30,06:05:44
39.971242,116.304316,0,167,39751.2540046296,2008-10-30,06:05:46
39.971247,116.304345,0,166,39751.2540277778,2008-10-30,06:05:48
39.971251,116.304326,0,165,39751.2540509259,2008-10-30,06:05:50
39.971245,116.304307,0,164,39751.2540740741,2008-10-30,06:05:52
39.971245,116.304303,0,164,39751.2540972222,2008-10-30,06:05:54
39.971237,116.304283,0,164,39751.2541203704,2008-10-30,06:05:56
39.971228,116.304254,0,165,39751.2541435185,2008-10-30,06:05:58
39.971224,116.304214,0,166,39751.2541666667,2008-10-30,06:06:00
39.971212,116.30418,0,167,39751.2541898148,2008-10-30,06:06:02
39.971209,116.304144,0,168,39751.254212963,2008-10-30,06:06:04
39.971178,116.303807,0,154,39751.2608564815,2008-10-30,06:15:38
39.971189,116.303782,0,155,39751.2608796296,2008-10-30,06:15:40
39.971201,116.303773,0,155,39751.2609027778,2008-10-30,06:15:42
39.971208,116.303748,0,156,39751.2609259259,2008-10-30,06:15:44
39.971215,116.303737,0,156,39751.2609490741,2008-10-30,06:15:46
39.971213,116.303729,0,156,39751.2609722222,2008-10-30,06:15:48
39.971225,116.303738,0,156,39751.2609953704,2008-10-30,06:15:50
39.971225,116.303738,0,156,39751.2610185185,2008-10-30,06:15:52
39.971225,116.303739,0,156,39751.2610416667,2008-10-30,06:15:54
39.971226,116.303742,0,156,39751.2610648148,2008-10-30,06:15:56
39.971226,116.303746,0,156,39751.261087963,2008-10-30,06:15:58
39.971215,116.303744,0,156,39751.2611111111,2008-10-30,06:16:00
39.971203,116.303742,0,156,39751.2611342593,2008-10-30,06:16:02
39.971185,116.30373,0,156,39751.2611574074,2008-10-30,06:16:04
39.971171,116.303719,0,155,39751.2611805556,2008-10-30,06:16:06
39.971168,116.303718,0,155,39751.2612037037,2008-10-30,06:16:08
39.971166,116.303717,0,155,39751.2612268519,2008-10-30,06:16:10
39.97116,116.303706,0,156,39751.26125,2008-10-30,06:16:12
39.971158,116.303687,0,156,39751.2612731481,2008-10-30,06:16:14
39.971169,116.303673,0,156,39751.2612962963,2008-10-30,06:16:16
39.971172,116.303673,0,156,39751.2613194444,2008-10-30,06:16:18
39.971172,116.303672,0,156,39751.2613425926,2008-10-30,06:16:20
39.971172,116.303669,0,156,39751.2613657407,2008-10-30,06:16:22
39.971171,116.303663,0,156,39751.2613888889,2008-10-30,06:16:24
39.971173,116.303657,0,156,39751.261412037,2008-10-30,06:16:26
39.971177,116.303654,0,156,39751.2614351852,2008-10-30,06:16:28
39.971198,116.303635,0,156,39751.2614583333,2008-10-30,06:16:30
39.971212,116.303619,0,156,39751.2614814815,2008-10-30,06:16:32
39.97122,116.303611,0,156,39751.2615046296,2008-10-30,06:16:34
39.971241,116.303574,0,156,39751.2615277778,2008-10-30,06:16:36
39.971242,116.30354,0,156,39751.2615509259,2008-10-30,06:16:38
39.971245,116.303513,0,156,39751.2615740741,2008-10-30,06:16:40
39.971254,116.303484,0,156,39751.2615972222,2008-10-30,06:16:42
39.971243,116.303456,0,156,39751.2616203704,2008-10-30,06:16:44
39.971227,116.303448,0,156,39751.2616435185,2008-10-30,06:16:46
39.971219,116.303455,0,156,39751.2616666667,2008-10-30,06:16:48
39.971218,116.303471,0,155,39751.2616898148,2008-10-30,06:16:50
39.971213,116.30348,0,155,39751.261712963,2008-10-30,06:16:52
39.971212,116.303483,0,155,39751.2617361111,2008-10-30,06:16:54
39.971213,116.30348,0,155,39751.2617592593,2008-10-30,06:16:56
39.971207,116.303481,0,155,39751.2617824074,2008-10-30,06:16:58
39.971199,116.303472,0,155,39751.2618055556,2008-10-30,06:17:00
39.971189,116.30349,0,155,39751.2618287037,2008-10-30,06:17:02
39.971188,116.303504,0,155,39751.2618518519,2008-10-30,06:17:04
39.971184,116.303532,0,154,39751.261875,2008-10-30,06:17:06
39.97118,116.303562,0,153,39751.2618981482,2008-10-30,06:17:08
39.971192,116.3036,0,153,39751.2619212963,2008-10-30,06:17:10
39.971188,116.30363,0,151,39751.2619444444,2008-10-30,06:17:12
39.971192,116.303685,0,151,39751.2619675926,2008-10-30,06:17:14
39.9712,116.303736,0,151,39751.2619907407,2008-10-30,06:17:16
39.971201,116.303776,0,151,39751.2620138889,2008-10-30,06:17:18
39.971207,116.303807,0,151,39751.262037037,2008-10-30,06:17:20
39.971205,116.30381,0,151,39751.2620601852,2008-10-30,06:17:22
39.971209,116.303817,0,151,39751.2620833333,2008-10-30,06:17:24
39.971215,116.303821,0,151,39751.2621064815,2008-10-30,06:17:26
39.971219,116.303824,0,151,39751.2621296296,2008-10-30,06:17:28
39.97122,116.303827,0,151,39751.2621527778,2008-10-30,06:17:30
39.97122,116.303832,0,151,39751.2621759259,2008-10-30,06:17:32
39.971223,116.303836,0,151,39751.2621990741,2008-10-30,06:17:34
39.971236,116.303837,0,151,39751.2622222222,2008-10-30,06:17:36
39.971239,116.303849,0,151,39751.2622453704,2008-10-30,06:17:38
39.971237,116.303855,0,151,39751.2622685185,2008-10-30,06:17:40
39.971236,116.303878,0,150,39751.2622916667,2008-10-30,06:17:42
39.971218,116.303872,0,150,39751.2623148148,2008-10-30,06:17:44
39.971214,116.303869,0,150,39751.262337963,2008-10-30,06:17:46
39.971211,116.303868,0,150,39751.2623611111,2008-10-30,06:17:48
39.971208,116.303869,0,150,39751.2623842593,2008-10-30,06:17:50
39.971204,116.30387,0,150,39751.2624074074,2008-10-30,06:17:52
39.971194,116.303912,0,150,39751.2624305556,2008-10-30,06:17:54
39.971182,116.303917,0,150,39751.2624537037,2008-10-30,06:17:56
39.971175,116.303939,0,150,39751.2624768519,2008-10-30,06:17:58
39.97118,116.303964,0,150,39751.2625,2008-10-30,06:18:00
39.971185,116.303971,0,150,39751.2625231481,2008-10-30,06:18:02
39.971189,116.303964,0,150,39751.2625462963,2008-10-30,06:18:04
39.971189,116.303964,0,150,39751.2625694444,2008-10-30,06:18:06
39.971191,116.303968,0,150,39751.2625925926,2008-10-30,06:18:08
39.971192,116.303961,0,150,39751.2626157407,2008-10-30,06:18:10
39.971197,116.303957,0,150,39751.2626388889,2008-10-30,06:18:12
39.971202,116.303949,0,150,39751.262662037,2008-10-30,06:18:14
39.971202,116.303951,0,150,39751.2626851852,2008-10-30,06:18:16
39.971205,116.303953,0,150,39751.2627083333,2008-10-30,06:18:18
39.971208,116.303954,0,150,39751.2627314815,2008-10-30,06:18:20
39.971212,116.303952,0,150,39751.2627546296,2008-10-30,06:18:22
39.971223,116.30395,0,150,39751.2627777778,2008-10-30,06:18:24
39.971242,116.30393,0,150,39751.2628009259,2008-10-30,06:18:26
39.971262,116.303914,0,150,39751.2628240741,2008-10-30,06:18:28
39.971282,116.3039,0,151,39751.2628472222,2008-10-30,06:18:30
39.9713,116.303879,0,151,39751.2628703704,2008-10-30,06:18:32
39.971317,116.303862,0,151,39751.2628935185,2008-10-30,06:18:34
39.971314,116.303834,0,151,39751.2629166667,2008-10-30,06:18:36
39.971319,116.303835,0,151,39751.2629398148,2008-10-30,06:18:38
39.971318,116.303826,0,151,39751.262962963,2008-10-30,06:18:40
39.971326,116.303832,0,151,39751.2629861111,2008-10-30,06:18:42
39.971323,116.303813,0,151,39751.2630092593,2008-10-30,06:18:44
39.971313,116.303812,0,151,39751.2630324074,2008-10-30,06:18:46
39.9713,116.303801,0,151,39751.2630555556,2008-10-30,06:18:48
39.971286,116.303792,0,151,39751.2630787037,2008-10-30,06:18:50
39.971271,116.30377,0,151,39751.2631018519,2008-10-30,06:18:52
39.97125,116.303763,0,150,39751.263125,2008-10-30,06:18:54
39.971223,116.303761,0,151,39751.2631481481,2008-10-30,06:18:56
39.971221,116.303783,0,151,39751.2631712963,2008-10-30,06:18:58
39.971219,116.30378,0,151,39751.2631944444,2008-10-30,06:19:00
39.971216,116.303781,0,151,39751.2632175926,2008-10-30,06:19:02
39.971214,116.303788,0,151,39751.2632407407,2008-10-30,06:19:04
39.97121,116.303792,0,151,39751.2632638889,2008-10-30,06:19:06
39.971191,116.303809,0,152,39751.263287037,2008-10-30,06:19:08
39.971187,116.303817,0,153,39751.2633101852,2008-10-30,06:19:10
39.971184,116.303837,0,154,39751.2633333333,2008-10-30,06:19:12
39.971177,116.303852,0,155,39751.2633564815,2008-10-30,06:19:14
39.971179,116.303857,0,155,39751.2633796296,2008-10-30,06:19:16
39.971187,116.303865,0,155,39751.2634027778,2008-10-30,06:19:18
39.971191,116.303869,0,155,39751.2634259259,2008-10-30,06:19:20
39.971195,116.303871,0,155,39751.2634490741,2008-10-30,06:19:22
39.971199,116.303872,0,155,39751.2634722222,2008-10-30,06:19:24
39.971201,116.303872,0,156,39751.2634953704,2008-10-30,06:19:26
39.971204,116.303871,0,156,39751.2635185185,2008-10-30,06:19:28
39.971208,116.30387,0,156,39751.2635416667,2008-10-30,06:19:30
39.971212,116.303868,0,156,39751.2635648148,2008-10-30,06:19:32
39.97122,116.30387,0,156,39751.263587963,2008-10-30,06:19:34
39.971232,116.30388,0,156,39751.2636111111,2008-10-30,06:19:36
39.971231,116.303888,0,156,39751.2636342593,2008-10-30,06:19:38
39.971223,116.30389,0,156,39751.2636574074,2008-10-30,06:19:40
39.971226,116.303894,0,156,39751.2636805556,2008-10-30,06:19:42
39.971217,116.303909,0,156,39751.2637037037,2008-10-30,06:19:44
39.971196,116.303925,0,157,39751.2637268519,2008-10-30,06:19:46
39.971198,116.30393,0,156,39751.26375,2008-10-30,06:19:48
39.9712,116.303934,0,156,39751.2637731481,2008-10-30,06:19:50
39.9712,116.303935,0,156,39751.2637962963,2008-10-30,06:19:52
39.971198,116.30395,0,157,39751.2638194444,2008-10-30,06:19:54
39.971199,116.303971,0,157,39751.2638425926,2008-10-30,06:19:56
39.971197,116.303982,0,156,39751.2638657407,2008-10-30,06:19:58
39.971198,116.303999,0,156,39751.2638888889,2008-10-30,06:20:00
39.971201,116.304012,0,155,39751.263912037,2008-10-30,06:20:02
39.971201,116.304023,0,153,39751.2639351852,2008-10-30,06:20:04
39.9712,116.304024,0,151,39751.2639583333,2008-10-30,06:20:06
39.971206,116.30402,0,151,39751.2639814815,2008-10-30,06:20:08
39.971199,116.30401,0,149,39751.2640046296,2008-10-30,06:20:10
39.971203,116.304001,0,149,39751.2640277778,2008-10-30,06:20:12
39.971207,116.304001,0,149,39751.2640509259,2008-10-30,06:20:14
39.971212,116.303995,0,148,39751.2640740741,2008-10-30,06:20:16
39.971217,116.303971,0,146,39751.2640972222,2008-10-30,06:20:18
39.971219,116.303948,0,144,39751.2641203704,2008-10-30,06:20:20
39.971228,116.303932,0,142,39751.2641435185,2008-10-30,06:20:22
39.971242,116.303926,0,141,39751.2641666667,2008-10-30,06:20:24
39.971254,116.30392,0,139,39751.2641898148,2008-10-30,06:20:26
39.971266,116.303913,0,138,39751.264212963,2008-10-30,06:20:28
39.971266,116.303912,0,138,39751.2642361111,2008-10-30,06:20:30
39.97127,116.303913,0,137,39751.2642592593,2008-10-30,06:20:32
39.971278,116.303914,0,137,39751.2642824074,2008-10-30,06:20:34
39.971279,116.30391,0,137,39751.2643055556,2008-10-30,06:20:36
39.971273,116.303905,0,137,39751.2643287037,2008-10-30,06:20:38
39.971269,116.303893,0,137,39751.2643518519,2008-10-30,06:20:40
39.971268,116.303885,0,137,39751.264375,2008-10-30,06:20:42
39.97127,116.303883,0,137,39751.2643981481,2008-10-30,06:20:44
39.971271,116.303879,0,137,39751.2644212963,2008-10-30,06:20:46
39.971271,116.303877,0,137,39751.2644444444,2008-10-30,06:20:48
39.971271,116.303875,0,137,39751.2644675926,2008-10-30,06:20:50
39.97127,116.303873,0,137,39751.2644907407,2008-10-30,06:20:52
39.971249,116.303867,0,137,39751.2645138889,2008-10-30,06:20:54
39.971228,116.303873,0,137,39751.264537037,2008-10-30,06:20:56
39.971208,116.303892,0,136,39751.2645601852,2008-10-30,06:20:58
39.971188,116.303908,0,136,39751.2645833333,2008-10-30,06:21:00
39.971179,116.303923,0,135,39751.2646064815,2008-10-30,06:21:02
39.971179,116.30395,0,133,39751.2646296296,2008-10-30,06:21:04
39.971185,116.303968,0,130,39751.2646527778,2008-10-30,06:21:06
39.971188,116.303972,0,128,39751.2646759259,2008-10-30,06:21:08
39.971203,116.30397,0,126,39751.2646990741,2008-10-30,06:21:10
39.971209,116.303966,0,126,39751.2647222222,2008-10-30,06:21:12
39.971213,116.303962,0,126,39751.2647453704,2008-10-30,06:21:14
39.971224,116.303968,0,124,39751.2647685185,2008-10-30,06:21:16
39.971238,116.30398,0,123,39751.2647916667,2008-10-30,06:21:18
39.97125,116.303978,0,122,39751.2648148148,2008-10-30,06:21:20
39.97126,116.303972,0,121,39751.264837963,2008-10-30,06:21:22
39.971267,116.303967,0,120,39751.2648611111,2008-10-30,06:21:24
39.971277,116.303954,0,119,39751.2648842593,2008-10-30,06:21:26
39.971288,116.303945,0,117,39751.2649074074,2008-10-30,06:21:28
39.971298,116.303938,0,116,39751.2649305556,2008-10-30,06:21:30
39.9713,116.303941,0,116,39751.2649537037,2008-10-30,06:21:32
39.971302,116.303948,0,116,39751.2649768519,2008-10-30,06:21:34
39.971297,116.303966,0,116,39751.265,2008-10-30,06:21:36
39.97128,116.303971,0,116,39751.2650231481,2008-10-30,06:21:38
39.971271,116.303975,0,117,39751.2650462963,2008-10-30,06:21:40
39.971271,116.303978,0,117,39751.2650694444,2008-10-30,06:21:42
39.971271,116.30398,0,117,39751.2650925926,2008-10-30,06:21:44
39.97127,116.303983,0,117,39751.2651157407,2008-10-30,06:21:46
39.97127,116.303986,0,117,39751.2651388889,2008-10-30,06:21:48
39.971272,116.303988,0,117,39751.265162037,2008-10-30,06:21:50
39.971275,116.303987,0,117,39751.2651851852,2008-10-30,06:21:52
39.971279,116.303988,0,117,39751.2652083333,2008-10-30,06:21:54
39.971281,116.303989,0,117,39751.2652314815,2008-10-30,06:21:56
39.971281,116.303987,0,117,39751.2652546296,2008-10-30,06:21:58
39.971279,116.303984,0,117,39751.2652777778,2008-10-30,06:22:00
39.971278,116.30398,0,117,39751.2653009259,2008-10-30,06:22:02
39.971274,116.303976,0,117,39751.2653240741,2008-10-30,06:22:04
39.97127,116.303976,0,117,39751.2653472222,2008-10-30,06:22:06
39.971265,116.303993,0,117,39751.2653703704,2008-10-30,06:22:08
39.971259,116.30402,0,117,39751.2653935185,2008-10-30,06:22:10
39.971255,116.304049,0,117,39751.2654166667,2008-10-30,06:22:12
39.97126,116.304084,0,117,39751.2654398148,2008-10-30,06:22:14
39.971265,116.304104,0,116,39751.265462963,2008-10-30,06:22:16
39.971271,116.304106,0,116,39751.2654861111,2008-10-30,06:22:18
39.971281,116.304114,0,116,39751.2655092593,2008-10-30,06:22:20
39.971295,116.304126,0,116,39751.2655324074,2008-10-30,06:22:22
39.971309,116.304134,0,116,39751.2655555556,2008-10-30,06:22:24
39.971328,116.304127,0,115,39751.2655787037,2008-10-30,06:22:26
39.971341,116.304105,0,113,39751.2656018519,2008-10-30,06:22:28
39.971342,116.304095,0,111,39751.265625,2008-10-30,06:22:30
39.971337,116.304095,0,109,39751.2656481481,2008-10-30,06:22:32
39.971333,116.304098,0,109,39751.2656712963,2008-10-30,06:22:34
39.971327,116.304079,0,107,39751.2656944444,2008-10-30,06:22:36
39.971319,116.304064,0,105,39751.2657175926,2008-10-30,06:22:38
39.971316,116.304064,0,105,39751.2657407407,2008-10-30,06:22:40
39.971312,116.304063,0,105,39751.2657638889,2008-10-30,06:22:42
39.971307,116.304048,0,104,39751.265787037,2008-10-30,06:22:44
39.9713,116.304029,0,103,39751.2658101852,2008-10-30,06:22:46
39.97129,116.304014,0,103,39751.2658333333,2008-10-30,06:22:48
39.971294,116.304009,0,103,39751.2658564815,2008-10-30,06:22:50
39.971292,116.304004,0,102,39751.2658796296,2008-10-30,06:22:52
39.971291,116.303992,0,103,39751.2659027778,2008-10-30,06:22:54
39.971288,116.303985,0,103,39751.2659259259,2008-10-30,06:22:56
39.971281,116.303971,0,104,39751.2659490741,2008-10-30,06:22:58
39.971278,116.30397,0,104,39751.2659722222,2008-10-30,06:23:00
39.971279,116.303972,0,104,39751.2659953704,2008-10-30,06:23:02
39.971281,116.303973,0,104,39751.2660185185,2008-10-30,06:23:04
39.971282,116.303971,0,104,39751.2660416667,2008-10-30,06:23:06
39.971285,116.30397,0,104,39751.2660648148,2008-10-30,06:23:08
39.971287,116.303969,0,104,39751.266087963,2008-10-30,06:23:10
39.971286,116.303967,0,104,39751.2661111111,2008-10-30,06:23:12
39.971283,116.303965,0,104,39751.2661342593,2008-10-30,06:23:14
39.971278,116.303948,0,104,39751.2661574074,2008-10-30,06:23:16
39.971285,116.30392,0,105,39751.2661805556,2008-10-30,06:23:18
39.971289,116.303902,0,105,39751.2662037037,2008-10-30,06:23:20
39.971291,116.303884,0,106,39751.2662268518,2008-10-30,06:23:22
39.971297,116.303879,0,106,39751.26625,2008-10-30,06:23:24
39.971299,116.303879,0,106,39751.2662731481,2008-10-30,06:23:26
39.971296,116.303877,0,107,39751.2662962963,2008-10-30,06:23:28
39.971292,116.303889,0,107,39751.2663194444,2008-10-30,06:23:30
39.97129,116.30389,0,107,39751.2663425926,2008-10-30,06:23:32
39.971286,116.303884,0,107,39751.2663657407,2008-10-30,06:23:34
39.971285,116.303882,0,108,39751.2663888889,2008-10-30,06:23:36
39.971288,116.303897,0,108,39751.266412037,2008-10-30,06:23:38
39.971284,116.303906,0,108,39751.2664351852,2008-10-30,06:23:40
39.971283,116.303911,0,108,39751.2664583333,2008-10-30,06:23:42
39.971267,116.303942,0,108,39751.2664814815,2008-10-30,06:23:44
39.971262,116.303955,0,108,39751.2665046296,2008-10-30,06:23:46
39.971259,116.303951,0,108,39751.2665277778,2008-10-30,06:23:48
39.971241,116.303958,0,107,39751.2665509259,2008-10-30,06:23:50
39.971241,116.303958,0,107,39751.2665740741,2008-10-30,06:23:52
39.971242,116.30396,0,107,39751.2665972222,2008-10-30,06:23:54
39.971241,116.303963,0,107,39751.2666203704,2008-10-30,06:23:56
39.971227,116.30399,0,106,39751.2666435185,2008-10-30,06:23:58
39.971224,116.30401,0,104,39751.2666666667,2008-10-30,06:24:00
39.971219,116.304014,0,104,39751.2666898148,2008-10-30,06:24:02
39.971231,116.304027,0,102,39751.266712963,2008-10-30,06:24:04
39.971224,116.304029,0,101,39751.2667361111,2008-10-30,06:24:06
39.971223,116.304032,0,101,39751.2667592593,2008-10-30,06:24:08
39.971224,116.304033,0,101,39751.2667824074,2008-10-30,06:24:10
39.971226,116.304034,0,101,39751.2668055556,2008-10-30,06:24:12
39.971228,116.304034,0,101,39751.2668287037,2008-10-30,06:24:14
39.971231,116.30403,0,101,39751.2668518518,2008-10-30,06:24:16
39.971233,116.304025,0,101,39751.266875,2008-10-30,06:24:18
39.971242,116.303987,0,101,39751.2668981481,2008-10-30,06:24:20
39.97125,116.303967,0,101,39751.2669212963,2008-10-30,06:24:22
39.971256,116.303947,0,100,39751.2669444444,2008-10-30,06:24:24
39.971254,116.303941,0,100,39751.2669675926,2008-10-30,06:24:26
39.971256,116.303941,0,100,39751.2669907407,2008-10-30,06:24:28
39.971264,116.303935,0,100,39751.2670138889,2008-10-30,06:24:30
39.971268,116.303922,0,100,39751.267037037,2008-10-30,06:24:32
39.971286,116.303913,0,100,39751.2670601852,2008-10-30,06:24:34
39.971298,116.303903,0,100,39751.2670833333,2008-10-30,06:24:36
39.9713,116.303885,0,100,39751.2671064815,2008-10-30,06:24:38
39.971294,116.30388,0,100,39751.2671296296,2008-10-30,06:24:40
39.971287,116.30389,0,100,39751.2671527778,2008-10-30,06:24:42
39.971289,116.303891,0,100,39751.2671759259,2008-10-30,06:24:44
39.971292,116.303892,0,100,39751.2671990741,2008-10-30,06:24:46
39.971294,116.303895,0,100,39751.2672222222,2008-10-30,06:24:48
39.971292,116.303917,0,99,39751.2672453704,2008-10-30,06:24:50
39.971289,116.303928,0,99,39751.2672685185,2008-10-30,06:24:52
39.97128,116.303956,0,98,39751.2672916667,2008-10-30,06:24:54
39.971275,116.303957,0,98,39751.2673148148,2008-10-30,06:24:56
39.971277,116.303949,0,98,39751.267337963,2008-10-30,06:24:58
39.971277,116.303941,0,98,39751.2673611111,2008-10-30,06:25:00
39.971277,116.30395,0,97,39751.2673842593,2008-10-30,06:25:02
39.971279,116.303951,0,97,39751.2674074074,2008-10-30,06:25:04
39.971279,116.303953,0,97,39751.2674305556,2008-10-30,06:25:06
39.97128,116.303956,0,97,39751.2674537037,2008-10-30,06:25:08
39.971283,116.30396,0,97,39751.2674768518,2008-10-30,06:25:10
39.971391,116.304083,0,8,39751.2678240741,2008-10-30,06:25:40
39.971398,116.304063,0,5,39751.2678472222,2008-10-30,06:25:42
39.971603,116.3035,0,-187,39751.2680787037,2008-10-30,06:26:02
39.971779,116.303354,0,-333,39751.2681018518,2008-10-30,06:26:04
39.971953,116.303349,0,-470,39751.268125,2008-10-30,06:26:06
39.972046,116.303566,0,-543,39751.2681481481,2008-10-30,06:26:08
39.972112,116.303542,0,-601,39751.2681712963,2008-10-30,06:26:10
39.97211,116.303536,0,-612,39751.2681944444,2008-10-30,06:26:12
39.97211,116.303537,0,-613,39751.2682175926,2008-10-30,06:26:14
39.972115,116.303539,0,-614,39751.2682407407,2008-10-30,06:26:16
39.972305,116.303458,0,-662,39751.2682638889,2008-10-30,06:26:18
39.972044,116.303497,0,-418,39751.273287037,2008-10-30,06:33:32
39.972034,116.303509,0,-418,39751.2733101852,2008-10-30,06:33:34
39.972031,116.303522,0,-418,39751.2733333333,2008-10-30,06:33:36
39.972033,116.303526,0,-418,39751.2733564815,2008-10-30,06:33:38
39.972034,116.303528,0,-418,39751.2733796296,2008-10-30,06:33:40
39.972037,116.303531,0,-418,39751.2734027778,2008-10-30,06:33:42
39.972041,116.303546,0,-418,39751.2734259259,2008-10-30,06:33:44
39.972045,116.303561,0,-417,39751.2734490741,2008-10-30,06:33:46
39.972034,116.303569,0,-417,39751.2734722222,2008-10-30,06:33:48
39.972017,116.303582,0,-417,39751.2734953704,2008-10-30,06:33:50
39.972002,116.303585,0,-417,39751.2735185185,2008-10-30,06:33:52
39.971997,116.303586,0,-417,39751.2735416667,2008-10-30,06:33:54
39.971982,116.30358,0,-418,39751.2735648148,2008-10-30,06:33:56
39.971961,116.303567,0,-416,39751.273587963,2008-10-30,06:33:58
39.971952,116.303561,0,-416,39751.2736111111,2008-10-30,06:34:00
39.971954,116.303558,0,-415,39751.2736342593,2008-10-30,06:34:02
39.971963,116.303552,0,-416,39751.2736574074,2008-10-30,06:34:04
39.971534,116.303867,0,-180,39751.2736805556,2008-10-30,06:34:06
39.971417,116.303921,0,-142,39751.2737037037,2008-10-30,06:34:08
39.971316,116.303967,0,-105,39751.2737268518,2008-10-30,06:34:10
39.97129,116.303976,0,-96,39751.27375,2008-10-30,06:34:12
39.971262,116.303993,0,-85,39751.2737731481,2008-10-30,06:34:14
39.971239,116.303992,0,-82,39751.2737962963,2008-10-30,06:34:16
39.971227,116.303987,0,-81,39751.2738194444,2008-10-30,06:34:18
39.971236,116.303991,0,-80,39751.2738425926,2008-10-30,06:34:20
39.971255,116.303992,0,-80,39751.2738657407,2008-10-30,06:34:22
39.971266,116.303995,0,-80,39751.2738888889,2008-10-30,06:34:24
39.971302,116.304002,0,-64,39751.273912037,2008-10-30,06:34:26
39.971342,116.304008,0,-37,39751.2739351852,2008-10-30,06:34:28
39.971357,116.304001,0,-26,39751.2739583333,2008-10-30,06:34:30
39.971369,116.304005,0,-18,39751.2739814815,2008-10-30,06:34:32
39.971378,116.304009,0,-12,39751.2740046296,2008-10-30,06:34:34
39.971385,116.304005,0,-5,39751.2740277778,2008-10-30,06:34:36
39.9714,116.304015,0,3,39751.2740509259,2008-10-30,06:34:38
39.971424,116.304027,0,13,39751.2740740741,2008-10-30,06:34:40
39.971452,116.304052,0,23,39751.2740972222,2008-10-30,06:34:42
39.971458,116.304075,0,26,39751.2741203704,2008-10-30,06:34:44
39.971472,116.304093,0,32,39751.2741435185,2008-10-30,06:34:46
39.971486,116.304105,0,37,39751.2741666667,2008-10-30,06:34:48
39.971511,116.30413,0,43,39751.2741898148,2008-10-30,06:34:50
39.971509,116.304136,0,47,39751.274212963,2008-10-30,06:34:52
39.97152,116.30414,0,51,39751.2742361111,2008-10-30,06:34:54
39.971549,116.304157,0,56,39751.2742592593,2008-10-30,06:34:56
39.971573,116.304164,0,59,39751.2742824074,2008-10-30,06:34:58
39.971595,116.304164,0,61,39751.2743055556,2008-10-30,06:35:00
39.971625,116.304172,0,64,39751.2743287037,2008-10-30,06:35:02
39.971639,116.304169,0,66,39751.2743518518,2008-10-30,06:35:04
39.971666,116.304176,0,68,39751.274375,2008-10-30,06:35:06
39.971699,116.304188,0,70,39751.2743981481,2008-10-30,06:35:08
39.976268,116.305436,0,-598,39751.275787037,2008-10-30,06:37:08
39.976126,116.305405,0,-571,39751.2758101852,2008-10-30,06:37:10
39.975962,116.305353,0,-553,39751.2758333333,2008-10-30,06:37:12
39.975964,116.30536,0,-553,39751.2758564815,2008-10-30,06:37:14
39.975968,116.305357,0,-562,39751.2758796296,2008-10-30,06:37:16
39.975975,116.305342,0,-561,39751.2759027778,2008-10-30,06:37:18
39.97597,116.305327,0,-556,39751.2759259259,2008-10-30,06:37:20
39.975968,116.305327,0,-556,39751.2759490741,2008-10-30,06:37:22
39.975967,116.305329,0,-555,39751.2759722222,2008-10-30,06:37:24
39.975969,116.305333,0,-555,39751.2759953704,2008-10-30,06:37:26
39.975979,116.305359,0,-536,39751.2760185185,2008-10-30,06:37:28
39.975998,116.305361,0,-530,39751.2760416667,2008-10-30,06:37:30
39.975996,116.305378,0,-515,39751.2760648148,2008-10-30,06:37:32
39.975998,116.305378,0,-501,39751.276087963,2008-10-30,06:37:34
39.975999,116.305389,0,-491,39751.2761111111,2008-10-30,06:37:36
39.976194,116.305446,0,-477,39751.2761342593,2008-10-30,06:37:38
39.972,116.304321,0,-161,39751.2761805556,2008-10-30,06:37:42
39.971946,116.304274,0,-128,39751.2762037037,2008-10-30,06:37:44
39.972038,116.304275,0,-101,39751.2762268518,2008-10-30,06:37:46
39.972101,116.304291,0,-78,39751.27625,2008-10-30,06:37:48
39.972004,116.304264,0,-52,39751.2762731481,2008-10-30,06:37:50
39.971896,116.304224,0,-25,39751.2762962963,2008-10-30,06:37:52
39.971785,116.304179,0,3,39751.2763194444,2008-10-30,06:37:54
39.971611,116.30411,0,14,39751.2763425926,2008-10-30,06:37:56
39.971541,116.304071,0,40,39751.2763657407,2008-10-30,06:37:58
39.97152,116.304051,0,57,39751.2763888889,2008-10-30,06:38:00
39.971514,116.304035,0,75,39751.276412037,2008-10-30,06:38:02
39.971501,116.30402,0,86,39751.2764351852,2008-10-30,06:38:04
39.971496,116.304015,0,91,39751.2764583333,2008-10-30,06:38:06
39.971505,116.30401,0,92,39751.2764814815,2008-10-30,06:38:08
39.971511,116.304002,0,94,39751.2765046296,2008-10-30,06:38:10
39.97151,116.303997,0,94,39751.2765277778,2008-10-30,06:38:12
39.971509,116.303995,0,94,39751.2765509259,2008-10-30,06:38:14
39.971505,116.303996,0,94,39751.2765740741,2008-10-30,06:38:16
39.971503,116.303999,0,95,39751.2765972222,2008-10-30,06:38:18
39.971499,116.304003,0,95,39751.2766203704,2008-10-30,06:38:20
39.971487,116.304028,0,99,39751.2766435185,2008-10-30,06:38:22
39.971471,116.304046,0,109,39751.2766666667,2008-10-30,06:38:24
39.971466,116.30406,0,115,39751.2766898148,2008-10-30,06:38:26
39.971453,116.304072,0,123,39751.276712963,2008-10-30,06:38:28
39.971449,116.304076,0,123,39751.2767361111,2008-10-30,06:38:30
39.971413,116.304077,0,128,39751.2767592593,2008-10-30,06:38:32
39.971387,116.304079,0,135,39751.2767824074,2008-10-30,06:38:34
39.971355,116.304072,0,143,39751.2768055556,2008-10-30,06:38:36
39.971325,116.304057,0,150,39751.2768287037,2008-10-30,06:38:38
39.97131,116.304051,0,157,39751.2768518519,2008-10-30,06:38:40
39.971295,116.304049,0,164,39751.276875,2008-10-30,06:38:42
39.971293,116.304057,0,170,39751.2768981481,2008-10-30,06:38:44
39.971303,116.304061,0,174,39751.2769212963,2008-10-30,06:38:46
39.971309,116.304055,0,176,39751.2769444444,2008-10-30,06:38:48
39.971315,116.304045,0,179,39751.2769675926,2008-10-30,06:38:50
39.971318,116.304033,0,184,39751.2769907407,2008-10-30,06:38:52
39.971327,116.304027,0,186,39751.2770138889,2008-10-30,06:38:54
39.971338,116.304028,0,186,39751.277037037,2008-10-30,06:38:56
39.971341,116.304025,0,186,39751.2770601852,2008-10-30,06:38:58
39.971343,116.304021,0,186,39751.2770833333,2008-10-30,06:39:00
39.971346,116.304016,0,186,39751.2771064815,2008-10-30,06:39:02
39.971349,116.304012,0,186,39751.2771296296,2008-10-30,06:39:04
39.971351,116.304007,0,186,39751.2771527778,2008-10-30,06:39:06
39.971352,116.304003,0,186,39751.2771759259,2008-10-30,06:39:08
39.97135,116.304,0,186,39751.2771990741,2008-10-30,06:39:10
39.971347,116.303998,0,186,39751.2772222222,2008-10-30,06:39:12
39.971342,116.303997,0,186,39751.2772453704,2008-10-30,06:39:14
39.971316,116.303994,0,191,39751.2772685185,2008-10-30,06:39:16
39.971285,116.30399,0,197,39751.2772916667,2008-10-30,06:39:18
39.97125,116.303991,0,200,39751.2773148148,2008-10-30,06:39:20
39.971206,116.303986,0,203,39751.277337963,2008-10-30,06:39:22
39.971174,116.303989,0,207,39751.2773611111,2008-10-30,06:39:24
39.971153,116.303989,0,210,39751.2773842593,2008-10-30,06:39:26
39.971132,116.303993,0,211,39751.2774074074,2008-10-30,06:39:28
39.97112,116.303997,0,211,39751.2774305556,2008-10-30,06:39:30
39.971122,116.304,0,211,39751.2774537037,2008-10-30,06:39:32
39.971124,116.304011,0,211,39751.2774768519,2008-10-30,06:39:34
39.971125,116.304017,0,210,39751.2775,2008-10-30,06:39:36
39.971122,116.304018,0,210,39751.2775231482,2008-10-30,06:39:38
39.97112,116.304023,0,209,39751.2775462963,2008-10-30,06:39:40
39.971125,116.304023,0,210,39751.2775694444,2008-10-30,06:39:42
39.971128,116.304017,0,210,39751.2775925926,2008-10-30,06:39:44
39.971119,116.304012,0,209,39751.2776157407,2008-10-30,06:39:46
39.971107,116.304009,0,208,39751.2776388889,2008-10-30,06:39:48
39.971102,116.304004,0,208,39751.277662037,2008-10-30,06:39:50
39.971097,116.304003,0,207,39751.2776851852,2008-10-30,06:39:52
39.971096,116.304001,0,207,39751.2777083333,2008-10-30,06:39:54
39.971093,116.303997,0,207,39751.2777314815,2008-10-30,06:39:56
39.971089,116.303995,0,207,39751.2777546296,2008-10-30,06:39:58
39.971088,116.303993,0,208,39751.2777777778,2008-10-30,06:40:00
39.971079,116.303987,0,208,39751.2778009259,2008-10-30,06:40:02
39.971071,116.303982,0,209,39751.2778240741,2008-10-30,06:40:04
39.971066,116.303979,0,209,39751.2778472222,2008-10-30,06:40:06
39.971061,116.303979,0,209,39751.2778703704,2008-10-30,06:40:08
39.971051,116.303975,0,210,39751.2778935185,2008-10-30,06:40:10
39.971033,116.303972,0,210,39751.2779166667,2008-10-30,06:40:12
39.971027,116.303973,0,210,39751.2779398148,2008-10-30,06:40:14
39.97104,116.303985,0,211,39751.277962963,2008-10-30,06:40:16
39.971057,116.304004,0,211,39751.2779861111,2008-10-30,06:40:18
39.971071,116.304026,0,211,39751.2780092593,2008-10-30,06:40:20
39.971087,116.304033,0,211,39751.2780324074,2008-10-30,06:40:22
39.97109,116.304033,0,211,39751.2780555556,2008-10-30,06:40:24
39.971087,116.304032,0,211,39751.2780787037,2008-10-30,06:40:26
39.971086,116.304037,0,211,39751.2781018519,2008-10-30,06:40:28
39.971083,116.30404,0,211,39751.278125,2008-10-30,06:40:30
39.97108,116.304032,0,211,39751.2781481481,2008-10-30,06:40:32
39.971073,116.304021,0,212,39751.2781712963,2008-10-30,06:40:34
39.971061,116.304014,0,212,39751.2781944444,2008-10-30,06:40:36
39.971054,116.304009,0,214,39751.2782175926,2008-10-30,06:40:38
39.97106,116.303996,0,215,39751.2782407407,2008-10-30,06:40:40
39.971079,116.30398,0,217,39751.2782638889,2008-10-30,06:40:42
39.971101,116.303972,0,218,39751.278287037,2008-10-30,06:40:44
39.971119,116.303973,0,219,39751.2783101852,2008-10-30,06:40:46
39.971117,116.303969,0,219,39751.2783333333,2008-10-30,06:40:48
39.971112,116.303968,0,219,39751.2783564815,2008-10-30,06:40:50
39.971122,116.303985,0,220,39751.2783796296,2008-10-30,06:40:52
39.971126,116.303997,0,222,39751.2784027778,2008-10-30,06:40:54
39.971133,116.304011,0,223,39751.2784259259,2008-10-30,06:40:56
39.971132,116.304011,0,223,39751.2784490741,2008-10-30,06:40:58
39.971131,116.304012,0,223,39751.2784722222,2008-10-30,06:41:00
39.971129,116.304014,0,223,39751.2784953704,2008-10-30,06:41:02
39.971129,116.304017,0,223,39751.2785185185,2008-10-30,06:41:04
39.971138,116.304038,0,225,39751.2785416667,2008-10-30,06:41:06
39.971152,116.304073,0,227,39751.2785648148,2008-10-30,06:41:08
39.971168,116.30408,0,228,39751.278587963,2008-10-30,06:41:10
39.971179,116.304091,0,228,39751.2786111111,2008-10-30,06:41:12
39.971191,116.304096,0,230,39751.2786342593,2008-10-30,06:41:14
39.971205,116.304096,0,231,39751.2786574074,2008-10-30,06:41:16
39.971237,116.304103,0,233,39751.2786805556,2008-10-30,06:41:18
39.971257,116.304115,0,235,39751.2787037037,2008-10-30,06:41:20
39.971245,116.304108,0,236,39751.2787268519,2008-10-30,06:41:22
39.971212,116.304094,0,237,39751.27875,2008-10-30,06:41:24
39.971189,116.304091,0,238,39751.2787731481,2008-10-30,06:41:26
39.971172,116.304088,0,239,39751.2787962963,2008-10-30,06:41:28
39.971135,116.30407,0,240,39751.2788194444,2008-10-30,06:41:30
39.97112,116.304047,0,241,39751.2788425926,2008-10-30,06:41:32
39.971104,116.30402,0,242,39751.2788657407,2008-10-30,06:41:34
39.971087,116.303981,0,243,39751.2788888889,2008-10-30,06:41:36
39.971082,116.303967,0,244,39751.278912037,2008-10-30,06:41:38
39.971058,116.303953,0,245,39751.2789351852,2008-10-30,06:41:40
39.97103,116.303953,0,247,39751.2789583333,2008-10-30,06:41:42
39.971042,116.303956,0,250,39751.2789814815,2008-10-30,06:41:44
39.971088,116.303973,0,251,39751.2790046296,2008-10-30,06:41:46
39.971167,116.304013,0,254,39751.2790277778,2008-10-30,06:41:48
39.971236,116.304043,0,258,39751.2790509259,2008-10-30,06:41:50
39.971239,116.304044,0,261,39751.2790740741,2008-10-30,06:41:52
39.971209,116.30404,0,263,39751.2790972222,2008-10-30,06:41:54
39.971176,116.304032,0,264,39751.2791203704,2008-10-30,06:41:56
39.971158,116.304041,0,266,39751.2791435185,2008-10-30,06:41:58
39.971137,116.304046,0,267,39751.2791666667,2008-10-30,06:42:00
39.971105,116.304046,0,269,39751.2791898148,2008-10-30,06:42:02
39.971065,116.304059,0,271,39751.279212963,2008-10-30,06:42:04
39.971086,116.30409,0,272,39751.2792361111,2008-10-30,06:42:06
39.971111,116.304116,0,273,39751.2792592593,2008-10-30,06:42:08
39.971133,116.304139,0,274,39751.2792824074,2008-10-30,06:42:10
39.971153,116.304162,0,274,39751.2793055556,2008-10-30,06:42:12
39.971177,116.304182,0,275,39751.2793287037,2008-10-30,06:42:14
39.97119,116.304192,0,275,39751.2793518519,2008-10-30,06:42:16
39.971199,116.304198,0,275,39751.279375,2008-10-30,06:42:18
39.971207,116.304204,0,276,39751.2793981481,2008-10-30,06:42:20
39.971211,116.30421,0,276,39751.2794212963,2008-10-30,06:42:22
39.971214,116.304215,0,276,39751.2794444444,2008-10-30,06:42:24
39.971213,116.304219,0,276,39751.2794675926,2008-10-30,06:42:26
39.971213,116.304221,0,275,39751.2794907407,2008-10-30,06:42:28
39.97122,116.304224,0,275,39751.2795138889,2008-10-30,06:42:30
39.971222,116.304206,0,275,39751.279537037,2008-10-30,06:42:32
39.97122,116.304178,0,279,39751.2795601852,2008-10-30,06:42:34
39.97122,116.304174,0,279,39751.2795833333,2008-10-30,06:42:36
39.971219,116.304167,0,279,39751.2796064815,2008-10-30,06:42:38
39.971169,116.30413,0,280,39751.2796296296,2008-10-30,06:42:40
39.971102,116.304112,0,280,39751.2796527778,2008-10-30,06:42:42
39.971051,116.304101,0,281,39751.2796759259,2008-10-30,06:42:44
39.971029,116.304068,0,280,39751.2796990741,2008-10-30,06:42:46
39.971,116.304046,0,280,39751.2797222222,2008-10-30,06:42:48
39.970981,116.30403,0,280,39751.2797453704,2008-10-30,06:42:50
39.970965,116.304017,0,280,39751.2797685185,2008-10-30,06:42:52
39.970954,116.304006,0,279,39751.2797916667,2008-10-30,06:42:54
39.970934,116.303999,0,279,39751.2798148148,2008-10-30,06:42:56
39.970923,116.303999,0,280,39751.279837963,2008-10-30,06:42:58
39.970925,116.304009,0,280,39751.2798611111,2008-10-30,06:43:00
39.970929,116.304022,0,280,39751.2798842593,2008-10-30,06:43:02
39.970955,116.30403,0,280,39751.2799074074,2008-10-30,06:43:04
39.970966,116.30404,0,280,39751.2799305556,2008-10-30,06:43:06
39.970959,116.304049,0,281,39751.2799537037,2008-10-30,06:43:08
39.970959,116.304045,0,281,39751.2799768519,2008-10-30,06:43:10
39.970948,116.304038,0,281,39751.28,2008-10-30,06:43:12
39.972194,116.305159,0,1578,39751.2802777778,2008-10-30,06:43:36
39.97087,116.304186,0,1673,39751.2803240741,2008-10-30,06:43:40
39.970831,116.30415,0,1674,39751.2803472222,2008-10-30,06:43:42
39.970823,116.304138,0,1676,39751.2803703704,2008-10-30,06:43:44
39.970804,116.304125,0,1678,39751.2803935185,2008-10-30,06:43:46
39.970776,116.304109,0,1677,39751.2804166667,2008-10-30,06:43:48
39.970755,116.304105,0,1646,39751.2804398148,2008-10-30,06:43:50
39.970726,116.304104,0,1650,39751.280462963,2008-10-30,06:43:52
39.970721,116.304111,0,1656,39751.2804861111,2008-10-30,06:43:54
39.970723,116.304118,0,1661,39751.2805092593,2008-10-30,06:43:56
39.970729,116.304124,0,1668,39751.2805324074,2008-10-30,06:43:58
39.970724,116.304121,0,1670,39751.2805555556,2008-10-30,06:44:00
39.970739,116.304122,0,1633,39751.2805787037,2008-10-30,06:44:02
39.970943,116.3041,0,1051,39751.2806018519,2008-10-30,06:44:04
39.971047,116.304078,0,746,39751.280625,2008-10-30,06:44:06
39.971049,116.304067,0,736,39751.2806481481,2008-10-30,06:44:08
39.971048,116.304067,0,732,39751.2806712963,2008-10-30,06:44:10
39.971061,116.304061,0,660,39751.2806944444,2008-10-30,06:44:12
39.971113,116.304101,0,581,39751.2807175926,2008-10-30,06:44:14
39.971325,116.304052,0,559,39751.2807407407,2008-10-30,06:44:16
39.971153,116.304031,0,518,39751.2807638889,2008-10-30,06:44:18
39.971121,116.304033,0,516,39751.280787037,2008-10-30,06:44:20
39.971106,116.304036,0,519,39751.2808101852,2008-10-30,06:44:22
39.971086,116.304027,0,526,39751.2808333333,2008-10-30,06:44:24
39.971068,116.304023,0,534,39751.2808564815,2008-10-30,06:44:26
39.971066,116.304025,0,538,39751.2808796296,2008-10-30,06:44:28
39.971067,116.304025,0,540,39751.2809027778,2008-10-30,06:44:30
39.971064,116.304028,0,541,39751.2809259259,2008-10-30,06:44:32
39.971069,116.304044,0,544,39751.2809490741,2008-10-30,06:44:34
39.971076,116.304058,0,545,39751.2809722222,2008-10-30,06:44:36
39.971093,116.304062,0,548,39751.2809953704,2008-10-30,06:44:38
39.97111,116.304067,0,551,39751.2810185185,2008-10-30,06:44:40
39.971122,116.304064,0,553,39751.2810416667,2008-10-30,06:44:42
39.971133,116.304058,0,555,39751.2810648148,2008-10-30,06:44:44
39.971138,116.30406,0,557,39751.281087963,2008-10-30,06:44:46
39.971155,116.304064,0,559,39751.2811111111,2008-10-30,06:44:48
39.971169,116.304072,0,564,39751.2811342593,2008-10-30,06:44:50
39.971179,116.304074,0,569,39751.2811574074,2008-10-30,06:44:52
39.971189,116.304071,0,573,39751.2811805556,2008-10-30,06:44:54
39.971195,116.304065,0,575,39751.2812037037,2008-10-30,06:44:56
39.971199,116.304057,0,580,39751.2812268519,2008-10-30,06:44:58
39.971202,116.304047,0,586,39751.28125,2008-10-30,06:45:00
39.971203,116.304034,0,583,39751.2812731481,2008-10-30,06:45:02
39.971209,116.304044,0,586,39751.2812962963,2008-10-30,06:45:04
39.9712,116.304051,0,586,39751.2813194444,2008-10-30,06:45:06
39.971178,116.304066,0,586,39751.2813425926,2008-10-30,06:45:08
39.971161,116.304069,0,586,39751.2813657407,2008-10-30,06:45:10
39.971147,116.304071,0,585,39751.2813888889,2008-10-30,06:45:12
39.971128,116.304071,0,583,39751.281412037,2008-10-30,06:45:14
39.97112,116.304066,0,500,39751.2814351852,2008-10-30,06:45:16
39.971121,116.304056,0,466,39751.2814583333,2008-10-30,06:45:18
39.971115,116.304043,0,442,39751.2814814815,2008-10-30,06:45:20
39.97109,116.304031,0,391,39751.2815046296,2008-10-30,06:45:22
39.971062,116.304009,0,338,39751.2815277778,2008-10-30,06:45:24
39.971032,116.304004,0,305,39751.2815509259,2008-10-30,06:45:26
39.971007,116.303998,0,281,39751.2815740741,2008-10-30,06:45:28
39.971005,116.303985,0,276,39751.2815972222,2008-10-30,06:45:30
39.970998,116.303966,0,272,39751.2816203704,2008-10-30,06:45:32
39.970985,116.303922,0,270,39751.2816435185,2008-10-30,06:45:34
39.970968,116.303884,0,269,39751.2816666667,2008-10-30,06:45:36
39.970952,116.303873,0,267,39751.2816898148,2008-10-30,06:45:38
39.970933,116.303876,0,266,39751.281712963,2008-10-30,06:45:40
39.970914,116.303878,0,264,39751.2817361111,2008-10-30,06:45:42
39.970893,116.303874,0,261,39751.2817592593,2008-10-30,06:45:44
39.970878,116.303869,0,260,39751.2817824074,2008-10-30,06:45:46
39.970858,116.303863,0,257,39751.2818055556,2008-10-30,06:45:48
39.970815,116.303835,0,254,39751.2818287037,2008-10-30,06:45:50
39.970774,116.303804,0,249,39751.2818518518,2008-10-30,06:45:52
39.971011,116.303969,0,210,39751.283125,2008-10-30,06:47:42
39.971026,116.303963,0,210,39751.2831481481,2008-10-30,06:47:44
39.971032,116.303963,0,209,39751.2831712963,2008-10-30,06:47:46
39.971047,116.303962,0,208,39751.2831944444,2008-10-30,06:47:48
39.971046,116.30396,0,208,39751.2832175926,2008-10-30,06:47:50
39.971041,116.303966,0,208,39751.2832407407,2008-10-30,06:47:52
39.971036,116.303981,0,208,39751.2832638889,2008-10-30,06:47:54
39.97103,116.303988,0,208,39751.283287037,2008-10-30,06:47:56
39.971033,116.304008,0,208,39751.2833101852,2008-10-30,06:47:58
39.971041,116.304026,0,208,39751.2833333333,2008-10-30,06:48:00
39.971049,116.304046,0,208,39751.2833564815,2008-10-30,06:48:02
39.971056,116.304061,0,208,39751.2833796296,2008-10-30,06:48:04
39.971066,116.304082,0,210,39751.2834027778,2008-10-30,06:48:06
39.971078,116.304098,0,210,39751.2834259259,2008-10-30,06:48:08
39.97108,116.304111,0,210,39751.2834490741,2008-10-30,06:48:10
39.97109,116.304131,0,210,39751.2834722222,2008-10-30,06:48:12
39.971101,116.304153,0,211,39751.2834953704,2008-10-30,06:48:14
39.971109,116.304164,0,211,39751.2835185185,2008-10-30,06:48:16
39.971112,116.304179,0,211,39751.2835416667,2008-10-30,06:48:18
39.971113,116.304188,0,211,39751.2835648148,2008-10-30,06:48:20
39.971117,116.304216,0,212,39751.283587963,2008-10-30,06:48:22
39.971122,116.304241,0,211,39751.2836111111,2008-10-30,06:48:24
39.971131,116.304268,0,211,39751.2836342593,2008-10-30,06:48:26
39.971141,116.304289,0,211,39751.2836574074,2008-10-30,06:48:28
39.971149,116.304301,0,210,39751.2836805556,2008-10-30,06:48:30
39.971155,116.304279,0,209,39751.2837037037,2008-10-30,06:48:32
39.971151,116.304294,0,209,39751.2837268518,2008-10-30,06:48:34
39.971151,116.304325,0,208,39751.28375,2008-10-30,06:48:36
39.971159,116.304369,0,208,39751.2837731481,2008-10-30,06:48:38
39.97116,116.304424,0,208,39751.2837962963,2008-10-30,06:48:40
39.971167,116.30447,0,208,39751.2838194444,2008-10-30,06:48:42
39.971181,116.304497,0,207,39751.2838425926,2008-10-30,06:48:44
39.97119,116.304541,0,206,39751.2838657407,2008-10-30,06:48:46
39.971194,116.304557,0,205,39751.2838888889,2008-10-30,06:48:48
39.971196,116.304569,0,204,39751.283912037,2008-10-30,06:48:50
39.971189,116.304576,0,203,39751.2839351852,2008-10-30,06:48:52
39.971181,116.304589,0,202,39751.2839583333,2008-10-30,06:48:54
39.971177,116.304598,0,202,39751.2839814815,2008-10-30,06:48:56
39.971182,116.304611,0,201,39751.2840046296,2008-10-30,06:48:58
39.971178,116.304597,0,200,39751.2840277778,2008-10-30,06:49:00
39.971171,116.304581,0,201,39751.2840509259,2008-10-30,06:49:02
39.971166,116.30454,0,200,39751.2840740741,2008-10-30,06:49:04
39.971161,116.304501,0,200,39751.2840972222,2008-10-30,06:49:06
39.971152,116.304473,0,200,39751.2841203704,2008-10-30,06:49:08
39.971151,116.304472,0,200,39751.2841435185,2008-10-30,06:49:10
39.97115,116.304471,0,200,39751.2841666667,2008-10-30,06:49:12
39.971151,116.30447,0,200,39751.2841898148,2008-10-30,06:49:14
39.971151,116.304467,0,200,39751.284212963,2008-10-30,06:49:16
39.971147,116.304394,0,200,39751.2842361111,2008-10-30,06:49:18
39.97114,116.304324,0,200,39751.2842592593,2008-10-30,06:49:20
39.971133,116.304247,0,200,39751.2842824074,2008-10-30,06:49:22
39.971128,116.304179,0,200,39751.2843055556,2008-10-30,06:49:24
39.971121,116.304159,0,200,39751.2843287037,2008-10-30,06:49:26
39.971112,116.304144,0,202,39751.2843518518,2008-10-30,06:49:28
39.971114,116.304146,0,203,39751.284375,2008-10-30,06:49:30
39.971106,116.304142,0,204,39751.2843981481,2008-10-30,06:49:32
39.971099,116.304128,0,205,39751.2844212963,2008-10-30,06:49:34
39.971077,116.304101,0,207,39751.2844444444,2008-10-30,06:49:36
39.97106,116.304096,0,208,39751.2844675926,2008-10-30,06:49:38
39.971053,116.304088,0,208,39751.2844907407,2008-10-30,06:49:40
39.971041,116.304066,0,209,39751.2845138889,2008-10-30,06:49:42
39.97103,116.304059,0,210,39751.284537037,2008-10-30,06:49:44
39.971024,116.30405,0,210,39751.2845601852,2008-10-30,06:49:46
39.971027,116.304037,0,211,39751.2845833333,2008-10-30,06:49:48
39.971017,116.304023,0,211,39751.2846064815,2008-10-30,06:49:50
39.971008,116.304016,0,212,39751.2846296296,2008-10-30,06:49:52
39.971007,116.30401,0,212,39751.2846527778,2008-10-30,06:49:54
39.970994,116.303978,0,212,39751.2846759259,2008-10-30,06:49:56
39.970964,116.303901,0,213,39751.2846990741,2008-10-30,06:49:58
39.970951,116.303857,0,214,39751.2847222222,2008-10-30,06:50:00
39.970953,116.303842,0,215,39751.2847453704,2008-10-30,06:50:02
39.97109,116.304139,0,224,39751.2857638889,2008-10-30,06:51:30
39.971084,116.304165,0,224,39751.285787037,2008-10-30,06:51:32
39.971082,116.304178,0,225,39751.2858101852,2008-10-30,06:51:34
39.971087,116.304188,0,224,39751.2858333333,2008-10-30,06:51:36
39.97109,116.304197,0,225,39751.2858564815,2008-10-30,06:51:38
39.971101,116.304204,0,225,39751.2858796296,2008-10-30,06:51:40
39.971104,116.304219,0,225,39751.2859027778,2008-10-30,06:51:42
39.971108,116.304218,0,225,39751.2859259259,2008-10-30,06:51:44
39.971106,116.304192,0,223,39751.2859490741,2008-10-30,06:51:46
39.97111,116.304187,0,223,39751.2859722222,2008-10-30,06:51:48
39.97111,116.304185,0,223,39751.2859953704,2008-10-30,06:51:50
39.971109,116.304186,0,223,39751.2860185185,2008-10-30,06:51:52
39.97111,116.304184,0,223,39751.2860416667,2008-10-30,06:51:54
39.971108,116.304182,0,223,39751.2860648148,2008-10-30,06:51:56
39.97111,116.304182,0,223,39751.286087963,2008-10-30,06:51:58
39.97111,116.304181,0,223,39751.2861111111,2008-10-30,06:52:00
39.97111,116.30418,0,223,39751.2861342593,2008-10-30,06:52:02
39.971111,116.304178,0,223,39751.2861574074,2008-10-30,06:52:04
39.971112,116.304148,0,223,39751.2861805556,2008-10-30,06:52:06
39.97113,116.304094,0,223,39751.2862037037,2008-10-30,06:52:08
39.971142,116.304033,0,223,39751.2862268519,2008-10-30,06:52:10
39.971157,116.303997,0,222,39751.28625,2008-10-30,06:52:12
39.971159,116.303973,0,222,39751.2862731481,2008-10-30,06:52:14
39.971151,116.303947,0,222,39751.2862962963,2008-10-30,06:52:16
39.97114,116.303938,0,222,39751.2863194444,2008-10-30,06:52:18
39.971139,116.303935,0,222,39751.2863425926,2008-10-30,06:52:20
39.971139,116.303936,0,222,39751.2863657407,2008-10-30,06:52:22
39.971139,116.303939,0,222,39751.2863888889,2008-10-30,06:52:24
39.971138,116.303943,0,222,39751.286412037,2008-10-30,06:52:26
39.971122,116.303955,0,223,39751.2864351852,2008-10-30,06:52:28
39.971108,116.303959,0,223,39751.2864583333,2008-10-30,06:52:30
39.971089,116.303956,0,223,39751.2864814815,2008-10-30,06:52:32
39.971077,116.303965,0,221,39751.2865046296,2008-10-30,06:52:34
39.971081,116.303984,0,220,39751.2865277778,2008-10-30,06:52:36
39.971077,116.304015,0,218,39751.2865509259,2008-10-30,06:52:38
39.971075,116.304048,0,217,39751.2865740741,2008-10-30,06:52:40
39.971083,116.304075,0,216,39751.2865972222,2008-10-30,06:52:42
39.971091,116.30409,0,215,39751.2866203704,2008-10-30,06:52:44
39.971098,116.304091,0,214,39751.2866435185,2008-10-30,06:52:46
39.971106,116.304096,0,214,39751.2866666667,2008-10-30,06:52:48
39.971114,116.304116,0,213,39751.2866898148,2008-10-30,06:52:50
39.971117,116.304124,0,212,39751.286712963,2008-10-30,06:52:52
39.97111,116.304103,0,213,39751.2867361111,2008-10-30,06:52:54
39.971114,116.304084,0,214,39751.2867592593,2008-10-30,06:52:56
39.971117,116.304083,0,214,39751.2867824074,2008-10-30,06:52:58
39.971157,116.304063,0,213,39751.2868055556,2008-10-30,06:53:00
39.97117,116.30407,0,213,39751.2868287037,2008-10-30,06:53:02
39.97213,116.30473,0,466,39751.2958680556,2008-10-30,07:06:03
39.970791,116.304266,0,341,39751.2959143519,2008-10-30,07:06:07
39.970707,116.304228,0,303,39751.2959375,2008-10-30,07:06:09
39.970642,116.304102,0,278,39751.2959606481,2008-10-30,07:06:11
39.970638,116.303983,0,265,39751.2959837963,2008-10-30,07:06:13
39.970591,116.303902,0,261,39751.2960069444,2008-10-30,07:06:15
39.970645,116.303876,0,224,39751.2960300926,2008-10-30,07:06:17
39.97071,116.30385,0,203,39751.2960532407,2008-10-30,07:06:19
39.97075,116.303826,0,196,39751.2960763889,2008-10-30,07:06:21
39.97079,116.303791,0,190,39751.296099537,2008-10-30,07:06:23
39.97083,116.303768,0,186,39751.2961226852,2008-10-30,07:06:25
39.970874,116.303746,0,182,39751.2961458333,2008-10-30,07:06:27
39.970928,116.303736,0,179,39751.2961689815,2008-10-30,07:06:29
39.970961,116.303718,0,174,39751.2961921296,2008-10-30,07:06:31
39.970976,116.303707,0,168,39751.2962152778,2008-10-30,07:06:33
39.971026,116.303705,0,171,39751.2962615741,2008-10-30,07:06:37
39.970987,116.303662,0,169,39751.2962847222,2008-10-30,07:06:39
39.97094,116.303592,0,176,39751.2963078704,2008-10-30,07:06:41
39.970927,116.30353,0,176,39751.2963310185,2008-10-30,07:06:43
39.970944,116.30349,0,172,39751.2963541667,2008-10-30,07:06:45
39.971025,116.303474,0,165,39751.2963773148,2008-10-30,07:06:47
39.971054,116.303447,0,163,39751.296400463,2008-10-30,07:06:49
39.971052,116.303372,0,169,39751.2964236111,2008-10-30,07:06:51
39.971069,116.30336,0,165,39751.2964467593,2008-10-30,07:06:53
39.971156,116.303327,0,160,39751.2964699074,2008-10-30,07:06:55
39.971162,116.303237,0,158,39751.2964930556,2008-10-30,07:06:57
39.97116,116.303202,0,156,39751.2965162037,2008-10-30,07:06:59
39.971012,116.303146,0,164,39751.2965393519,2008-10-30,07:07:01
39.971005,116.303136,0,169,39751.2965625,2008-10-30,07:07:03
39.971018,116.303114,0,171,39751.2965856481,2008-10-30,07:07:05
39.970909,116.303054,0,176,39751.2966087963,2008-10-30,07:07:07
39.970908,116.303033,0,177,39751.2966319444,2008-10-30,07:07:09
39.97092,116.303011,0,177,39751.2966550926,2008-10-30,07:07:11
39.970927,116.302989,0,175,39751.2966782407,2008-10-30,07:07:13
39.970951,116.302983,0,174,39751.2967013889,2008-10-30,07:07:15
39.970976,116.302964,0,172,39751.296724537,2008-10-30,07:07:17
39.971005,116.302956,0,171,39751.2967476852,2008-10-30,07:07:19
39.971032,116.302943,0,170,39751.2967708333,2008-10-30,07:07:21
39.97107,116.302902,0,169,39751.2967939815,2008-10-30,07:07:23
39.971135,116.302877,0,168,39751.2968171296,2008-10-30,07:07:25
39.971229,116.302817,0,169,39751.2968402778,2008-10-30,07:07:27
39.971236,116.302775,0,167,39751.2968634259,2008-10-30,07:07:29
39.971311,116.302755,0,169,39751.2968865741,2008-10-30,07:07:31
39.971321,116.30272,0,168,39751.2969097222,2008-10-30,07:07:33
39.97139,116.302704,0,170,39751.2969328704,2008-10-30,07:07:35
39.97143,116.302686,0,171,39751.2969560185,2008-10-30,07:07:37
39.971438,116.302648,0,171,39751.2969791667,2008-10-30,07:07:39
39.971497,116.302643,0,173,39751.2970023148,2008-10-30,07:07:41
39.971607,116.302666,0,178,39751.297025463,2008-10-30,07:07:43
39.971656,116.302671,0,181,39751.2970486111,2008-10-30,07:07:45
39.971697,116.302639,0,183,39751.2970717593,2008-10-30,07:07:47
39.971741,116.302571,0,185,39751.2970949074,2008-10-30,07:07:49
39.971758,116.30256,0,193,39751.2971180556,2008-10-30,07:07:51
39.971775,116.302567,0,195,39751.2971412037,2008-10-30,07:07:53
39.969425,116.301013,0,230,39751.2974189815,2008-10-30,07:08:17
39.968248,116.302171,0,1190,39751.2974652778,2008-10-30,07:08:21
39.968431,116.302114,0,1091,39751.2974884259,2008-10-30,07:08:23
39.968508,116.302139,0,1032,39751.2975115741,2008-10-30,07:08:25
39.968527,116.302126,0,1019,39751.2975347222,2008-10-30,07:08:27
39.968537,116.302095,0,1012,39751.2975578704,2008-10-30,07:08:29
39.96857,116.302066,0,991,39751.2975810185,2008-10-30,07:08:31
39.968552,116.302057,0,991,39751.2976041667,2008-10-30,07:08:33
39.968858,116.301894,0,988,39751.2976273148,2008-10-30,07:08:35
39.968895,116.301843,0,978,39751.297650463,2008-10-30,07:08:37
39.968889,116.301815,0,964,39751.2976736111,2008-10-30,07:08:39
39.968869,116.301797,0,962,39751.2976967593,2008-10-30,07:08:41
39.968869,116.30178,0,957,39751.2977199074,2008-10-30,07:08:43
39.968895,116.301746,0,960,39751.2977430556,2008-10-30,07:08:45
39.968917,116.301721,0,959,39751.2977662037,2008-10-30,07:08:47
39.968957,116.301682,0,955,39751.2977893518,2008-10-30,07:08:49
39.96899,116.301674,0,931,39751.2978125,2008-10-30,07:08:51
39.968998,116.301672,0,916,39751.2978356481,2008-10-30,07:08:53
39.969004,116.301659,0,903,39751.2978587963,2008-10-30,07:08:55
39.969028,116.301654,0,887,39751.2978819444,2008-10-30,07:08:57
39.96904,116.301652,0,871,39751.2979050926,2008-10-30,07:08:59
39.969032,116.301659,0,856,39751.2979282407,2008-10-30,07:09:01
39.969007,116.301667,0,853,39751.2979513889,2008-10-30,07:09:03
39.969026,116.301655,0,837,39751.297974537,2008-10-30,07:09:05
39.969053,116.301666,0,814,39751.2979976852,2008-10-30,07:09:07
39.96907,116.301676,0,799,39751.2980208333,2008-10-30,07:09:09
39.969057,116.30167,0,792,39751.2980439815,2008-10-30,07:09:11
39.969049,116.301665,0,782,39751.2980671296,2008-10-30,07:09:13
39.969031,116.301664,0,773,39751.2980902778,2008-10-30,07:09:15
39.969011,116.301651,0,765,39751.2981134259,2008-10-30,07:09:17
39.969026,116.301644,0,752,39751.2981365741,2008-10-30,07:09:19
39.969041,116.301618,0,746,39751.2981597222,2008-10-30,07:09:21
39.969005,116.301573,0,736,39751.2981828704,2008-10-30,07:09:23
39.969021,116.301572,0,716,39751.2982060185,2008-10-30,07:09:25
39.969039,116.301559,0,652,39751.2982291667,2008-10-30,07:09:27
39.96907,116.30147,0,649,39751.2982523148,2008-10-30,07:09:29
39.969087,116.301436,0,644,39751.298275463,2008-10-30,07:09:31
39.969086,116.301411,0,638,39751.2982986111,2008-10-30,07:09:33
39.969105,116.301337,0,602,39751.2983217593,2008-10-30,07:09:35
39.969118,116.301265,0,563,39751.2983449074,2008-10-30,07:09:37
39.969134,116.301209,0,541,39751.2983680556,2008-10-30,07:09:39
39.969155,116.301153,0,521,39751.2983912037,2008-10-30,07:09:41
39.969162,116.301111,0,505,39751.2984143518,2008-10-30,07:09:43
39.969166,116.30108,0,492,39751.2984375,2008-10-30,07:09:45
39.969186,116.301039,0,475,39751.2984606481,2008-10-30,07:09:47
39.969188,116.300999,0,459,39751.2984837963,2008-10-30,07:09:49
39.96919,116.300962,0,448,39751.2985069444,2008-10-30,07:09:51
39.969191,116.300927,0,441,39751.2985300926,2008-10-30,07:09:53
39.969213,116.30089,0,428,39751.2985532407,2008-10-30,07:09:55
39.969225,116.300869,0,425,39751.2985763889,2008-10-30,07:09:57
39.969259,116.300876,0,411,39751.298599537,2008-10-30,07:09:59
39.969291,116.300882,0,404,39751.2986226852,2008-10-30,07:10:01
39.96931,116.300875,0,401,39751.2986458333,2008-10-30,07:10:03
39.96935,116.300884,0,386,39751.2986689815,2008-10-30,07:10:05
39.969385,116.300898,0,384,39751.2986921296,2008-10-30,07:10:07
39.969393,116.300887,0,384,39751.2987152778,2008-10-30,07:10:09
39.969412,116.300883,0,383,39751.2987384259,2008-10-30,07:10:11
39.969412,116.300909,0,384,39751.2987615741,2008-10-30,07:10:13
39.96944,116.300907,0,383,39751.2987847222,2008-10-30,07:10:15
39.969481,116.300902,0,382,39751.2988078704,2008-10-30,07:10:17
39.969498,116.300897,0,384,39751.2988310185,2008-10-30,07:10:19
39.969516,116.300915,0,391,39751.2988541667,2008-10-30,07:10:21
39.969522,116.300918,0,393,39751.2988773148,2008-10-30,07:10:23
39.969534,116.30094,0,397,39751.298900463,2008-10-30,07:10:25
39.969557,116.300956,0,400,39751.2989236111,2008-10-30,07:10:27
39.969569,116.300969,0,403,39751.2989467593,2008-10-30,07:10:29
39.969578,116.300989,0,404,39751.2989699074,2008-10-30,07:10:31
39.969596,116.301009,0,408,39751.2989930556,2008-10-30,07:10:33
39.96962,116.300996,0,407,39751.2990162037,2008-10-30,07:10:35
39.969638,116.301013,0,407,39751.2990393518,2008-10-30,07:10:37
39.969719,116.300963,0,405,39751.2990625,2008-10-30,07:10:39
39.969749,116.300964,0,407,39751.2990856481,2008-10-30,07:10:41
39.96978,116.300947,0,407,39751.2991087963,2008-10-30,07:10:43
39.969808,116.300918,0,406,39751.2991319444,2008-10-30,07:10:45
39.969837,116.300897,0,406,39751.2991550926,2008-10-30,07:10:47
39.969861,116.300866,0,405,39751.2991782407,2008-10-30,07:10:49
39.969889,116.30083,0,404,39751.2992013889,2008-10-30,07:10:51
39.969917,116.300803,0,401,39751.299224537,2008-10-30,07:10:53
39.969955,116.300751,0,399,39751.2992476852,2008-10-30,07:10:55
39.969995,116.300715,0,398,39751.2992708333,2008-10-30,07:10:57
39.969839,116.300433,0,445,39751.3007986111,2008-10-30,07:13:09
39.969851,116.300388,0,445,39751.3008217593,2008-10-30,07:13:11
39.969877,116.300345,0,445,39751.3008449074,2008-10-30,07:13:13
39.969885,116.300324,0,444,39751.3008680556,2008-10-30,07:13:15
39.969903,116.300319,0,445,39751.3008912037,2008-10-30,07:13:17
39.969884,116.300351,0,446,39751.3009143519,2008-10-30,07:13:19
39.969908,116.300373,0,445,39751.3009375,2008-10-30,07:13:21
39.969924,116.300392,0,446,39751.3009606482,2008-10-30,07:13:23
39.969921,116.300391,0,447,39751.3009837963,2008-10-30,07:13:25
39.96992,116.300393,0,447,39751.3010069444,2008-10-30,07:13:27
39.97003,116.300375,0,449,39751.3010300926,2008-10-30,07:13:29
39.970019,116.300458,0,452,39751.3010532407,2008-10-30,07:13:31
39.97001,116.300488,0,451,39751.3010763889,2008-10-30,07:13:33
39.970008,116.300515,0,451,39751.301099537,2008-10-30,07:13:35
39.97002,116.300548,0,453,39751.3011226852,2008-10-30,07:13:37
39.970028,116.300532,0,452,39751.3011458333,2008-10-30,07:13:39
39.970038,116.300516,0,453,39751.3011689815,2008-10-30,07:13:41
39.970042,116.300489,0,454,39751.3011921296,2008-10-30,07:13:43
39.970031,116.30046,0,454,39751.3012152778,2008-10-30,07:13:45
39.970034,116.300435,0,456,39751.3012384259,2008-10-30,07:13:47
39.970032,116.300437,0,456,39751.3012615741,2008-10-30,07:13:49
39.970038,116.3004,0,456,39751.3012847222,2008-10-30,07:13:51
39.970034,116.30037,0,456,39751.3013078704,2008-10-30,07:13:53
39.970029,116.300338,0,456,39751.3013310185,2008-10-30,07:13:55
39.970027,116.30031,0,457,39751.3013541667,2008-10-30,07:13:57
39.970033,116.300284,0,456,39751.3013773148,2008-10-30,07:13:59
39.970036,116.300248,0,455,39751.301400463,2008-10-30,07:14:01
39.970023,116.300236,0,455,39751.3014236111,2008-10-30,07:14:03
39.970026,116.30022,0,454,39751.3014467593,2008-10-30,07:14:05
39.97002,116.300217,0,454,39751.3014699074,2008-10-30,07:14:07
39.97003,116.3002,0,455,39751.3014930556,2008-10-30,07:14:09
39.970044,116.300159,0,453,39751.3015162037,2008-10-30,07:14:11
39.970053,116.300134,0,452,39751.3015393519,2008-10-30,07:14:13
39.97005,116.300127,0,452,39751.3015625,2008-10-30,07:14:15
39.970052,116.30011,0,453,39751.3015856481,2008-10-30,07:14:17
39.970048,116.300104,0,453,39751.3016087963,2008-10-30,07:14:19
39.97004,116.300097,0,454,39751.3016319444,2008-10-30,07:14:21
39.970036,116.300082,0,454,39751.3016550926,2008-10-30,07:14:23
39.970039,116.300069,0,453,39751.3016782407,2008-10-30,07:14:25
39.97004,116.30006,0,452,39751.3017013889,2008-10-30,07:14:27
39.970026,116.300068,0,454,39751.301724537,2008-10-30,07:14:29
39.970035,116.300062,0,453,39751.3017476852,2008-10-30,07:14:31
39.97003,116.300058,0,454,39751.3017708333,2008-10-30,07:14:33
39.970027,116.300054,0,454,39751.3017939815,2008-10-30,07:14:35
39.970031,116.300055,0,455,39751.3018171296,2008-10-30,07:14:37
39.970026,116.300069,0,454,39751.3018402778,2008-10-30,07:14:39
39.970019,116.300095,0,453,39751.3018634259,2008-10-30,07:14:41
39.970006,116.300119,0,452,39751.3018865741,2008-10-30,07:14:43
39.969987,116.300148,0,451,39751.3019097222,2008-10-30,07:14:45
39.969985,116.300167,0,452,39751.3019328704,2008-10-30,07:14:47
39.969987,116.300167,0,451,39751.3019560185,2008-10-30,07:14:49
39.969989,116.300173,0,451,39751.3019791667,2008-10-30,07:14:51
39.969999,116.300195,0,453,39751.3020023148,2008-10-30,07:14:53
39.970003,116.300205,0,454,39751.302025463,2008-10-30,07:14:55
39.970011,116.300228,0,455,39751.3020486111,2008-10-30,07:14:57
39.97002,116.300233,0,455,39751.3020717593,2008-10-30,07:14:59
39.970025,116.300232,0,455,39751.3020949074,2008-10-30,07:15:01
39.970025,116.300233,0,455,39751.3021180556,2008-10-30,07:15:03
39.970026,116.300236,0,455,39751.3021412037,2008-10-30,07:15:05
39.970031,116.300238,0,455,39751.3021643519,2008-10-30,07:15:07
39.970036,116.300237,0,454,39751.3021875,2008-10-30,07:15:09
39.970039,116.300236,0,454,39751.3022106481,2008-10-30,07:15:11
39.970042,116.300235,0,454,39751.3022337963,2008-10-30,07:15:13
39.970045,116.300234,0,454,39751.3022569444,2008-10-30,07:15:15
39.970052,116.300221,0,453,39751.3022800926,2008-10-30,07:15:17
39.970048,116.300213,0,453,39751.3023032407,2008-10-30,07:15:19
39.970034,116.300219,0,452,39751.3023263889,2008-10-30,07:15:21
39.970096,116.300356,0,407,39751.3045949074,2008-10-30,07:18:37
39.97031,116.299901,0,402,39751.3047337963,2008-10-30,07:18:49
39.970304,116.300037,0,289,39751.3047569444,2008-10-30,07:18:51
39.970352,116.300061,0,235,39751.3047800926,2008-10-30,07:18:53
39.970435,116.300094,0,227,39751.3048148148,2008-10-30,07:18:56
39.970442,116.300118,0,226,39751.304837963,2008-10-30,07:18:58
39.970425,116.30014,0,222,39751.3048726852,2008-10-30,07:19:01
39.970434,116.300151,0,217,39751.3048958333,2008-10-30,07:19:03
39.970431,116.300178,0,216,39751.3049189815,2008-10-30,07:19:05
39.970423,116.300228,0,217,39751.3049421296,2008-10-30,07:19:07
39.970411,116.300243,0,218,39751.3049652778,2008-10-30,07:19:09
39.97041,116.300247,0,231,39751.3049884259,2008-10-30,07:19:11
39.970393,116.300258,0,245,39751.3050115741,2008-10-30,07:19:13
39.97034,116.30028,0,270,39751.3050347222,2008-10-30,07:19:15
39.970341,116.300272,0,278,39751.3050578704,2008-10-30,07:19:17
39.97034,116.300307,0,278,39751.3050810185,2008-10-30,07:19:19
39.970331,116.300326,0,275,39751.3051041667,2008-10-30,07:19:21
39.970343,116.300332,0,266,39751.3051273148,2008-10-30,07:19:23
39.970353,116.300348,0,266,39751.305150463,2008-10-30,07:19:25
39.97037,116.30039,0,263,39751.3051736111,2008-10-30,07:19:27
39.970353,116.300312,0,261,39751.3051967593,2008-10-30,07:19:29
39.970338,116.300318,0,262,39751.3052199074,2008-10-30,07:19:31
39.970337,116.300356,0,262,39751.3052430556,2008-10-30,07:19:33
39.970338,116.300372,0,261,39751.3052662037,2008-10-30,07:19:35
39.970342,116.300407,0,259,39751.3052893518,2008-10-30,07:19:37
39.970354,116.300434,0,257,39751.3053125,2008-10-30,07:19:39
39.970332,116.300487,0,255,39751.3053356481,2008-10-30,07:19:41
39.970324,116.300507,0,252,39751.3053587963,2008-10-30,07:19:43
39.970339,116.300509,0,251,39751.3053819444,2008-10-30,07:19:45
39.970324,116.300495,0,248,39751.3054050926,2008-10-30,07:19:47
39.970266,116.300528,0,244,39751.3054282407,2008-10-30,07:19:49
39.970235,116.300534,0,245,39751.3054513889,2008-10-30,07:19:51
39.970206,116.30054,0,245,39751.305474537,2008-10-30,07:19:53
39.970195,116.300525,0,245,39751.3054976852,2008-10-30,07:19:55
39.970196,116.300514,0,246,39751.3055208333,2008-10-30,07:19:57
39.970205,116.300486,0,246,39751.3055439815,2008-10-30,07:19:59
39.970203,116.300463,0,246,39751.3055671296,2008-10-30,07:20:01
39.970201,116.300453,0,245,39751.3055902778,2008-10-30,07:20:03
39.9702,116.300456,0,244,39751.3056134259,2008-10-30,07:20:05
39.9702,116.300459,0,243,39751.3056365741,2008-10-30,07:20:07
39.970201,116.300459,0,243,39751.3056597222,2008-10-30,07:20:09
39.970202,116.300458,0,243,39751.3056828704,2008-10-30,07:20:11
39.970203,116.300457,0,243,39751.3057060185,2008-10-30,07:20:13
39.970204,116.300453,0,242,39751.3057291667,2008-10-30,07:20:15
39.970204,116.30045,0,242,39751.3057523148,2008-10-30,07:20:17
39.970204,116.300447,0,242,39751.305775463,2008-10-30,07:20:19
39.970206,116.300445,0,242,39751.3057986111,2008-10-30,07:20:21
39.970207,116.300443,0,242,39751.3058217593,2008-10-30,07:20:23
39.970208,116.300441,0,242,39751.3058449074,2008-10-30,07:20:25
39.970209,116.300438,0,242,39751.3058680556,2008-10-30,07:20:27
39.970211,116.300442,0,242,39751.3058912037,2008-10-30,07:20:29
39.970212,116.300448,0,242,39751.3059143518,2008-10-30,07:20:31
39.970209,116.300444,0,241,39751.3059375,2008-10-30,07:20:33
39.970213,116.30043,0,240,39751.3059606481,2008-10-30,07:20:35
39.970214,116.300429,0,240,39751.3059837963,2008-10-30,07:20:37
39.970215,116.300424,0,240,39751.3060069444,2008-10-30,07:20:39
39.970217,116.300422,0,240,39751.3060300926,2008-10-30,07:20:41
39.970218,116.300422,0,240,39751.3060532407,2008-10-30,07:20:43
39.970219,116.30042,0,240,39751.3060763889,2008-10-30,07:20:45
39.970218,116.300421,0,240,39751.306099537,2008-10-30,07:20:47
39.970218,116.300422,0,240,39751.3061226852,2008-10-30,07:20:49
39.970218,116.300421,0,240,39751.3061458333,2008-10-30,07:20:51
39.970215,116.300419,0,240,39751.3061689815,2008-10-30,07:20:53
39.970201,116.300399,0,241,39751.3061921296,2008-10-30,07:20:55
39.970206,116.3004,0,239,39751.3062152778,2008-10-30,07:20:57
39.970212,116.300401,0,240,39751.3062384259,2008-10-30,07:20:59
39.970212,116.300403,0,240,39751.3062615741,2008-10-30,07:21:01
39.97021,116.300408,0,240,39751.3062847222,2008-10-30,07:21:03
39.97021,116.300409,0,240,39751.3063078704,2008-10-30,07:21:05
39.970212,116.300411,0,240,39751.3063310185,2008-10-30,07:21:07
39.970213,116.300416,0,240,39751.3063541667,2008-10-30,07:21:09
39.970217,116.300415,0,239,39751.3063773148,2008-10-30,07:21:11
39.970212,116.300428,0,239,39751.306400463,2008-10-30,07:21:13
39.970206,116.300432,0,236,39751.3064236111,2008-10-30,07:21:15
39.970189,116.300445,0,235,39751.3064467593,2008-10-30,07:21:17
39.970197,116.300437,0,233,39751.3064699074,2008-10-30,07:21:19
39.970211,116.300441,0,232,39751.3064930556,2008-10-30,07:21:21
39.970203,116.300432,0,236,39751.3065162037,2008-10-30,07:21:23
39.970202,116.300431,0,236,39751.3065393518,2008-10-30,07:21:25
39.970201,116.30043,0,236,39751.3065625,2008-10-30,07:21:27
39.9702,116.30043,0,236,39751.3065856481,2008-10-30,07:21:29
39.970198,116.300429,0,236,39751.3066087963,2008-10-30,07:21:31
39.970198,116.300431,0,236,39751.3066319444,2008-10-30,07:21:33
39.970198,116.300432,0,237,39751.3066550926,2008-10-30,07:21:35
39.970196,116.300435,0,237,39751.3066782407,2008-10-30,07:21:37
39.970193,116.300439,0,237,39751.3067013889,2008-10-30,07:21:39
39.97017,116.300472,0,237,39751.306724537,2008-10-30,07:21:41
39.970155,116.300505,0,236,39751.3067476852,2008-10-30,07:21:43
39.970144,116.300529,0,237,39751.3067708333,2008-10-30,07:21:45
39.970178,116.300506,0,237,39751.3067939815,2008-10-30,07:21:47
39.970165,116.300489,0,236,39751.3068171296,2008-10-30,07:21:49
39.970147,116.300483,0,237,39751.3068402778,2008-10-30,07:21:51
39.970137,116.300485,0,238,39751.3068634259,2008-10-30,07:21:53
39.970122,116.300495,0,239,39751.3068865741,2008-10-30,07:21:55
39.970108,116.300509,0,241,39751.3069097222,2008-10-30,07:21:57
39.970103,116.300513,0,243,39751.3069328704,2008-10-30,07:21:59
39.970099,116.30051,0,242,39751.3069560185,2008-10-30,07:22:01
39.9701,116.300496,0,242,39751.3069791667,2008-10-30,07:22:03
39.970106,116.300488,0,242,39751.3070023148,2008-10-30,07:22:05
39.970123,116.300476,0,243,39751.307025463,2008-10-30,07:22:07
39.970131,116.300497,0,243,39751.3070486111,2008-10-30,07:22:09
39.97013,116.300499,0,243,39751.3070717593,2008-10-30,07:22:11
39.970164,116.300468,0,243,39751.3070949074,2008-10-30,07:22:13
39.970187,116.300458,0,242,39751.3071180556,2008-10-30,07:22:15
39.970189,116.300453,0,242,39751.3071412037,2008-10-30,07:22:17
39.970191,116.300448,0,242,39751.3071643518,2008-10-30,07:22:19
39.970199,116.300445,0,243,39751.3071875,2008-10-30,07:22:21
39.970212,116.30045,0,244,39751.3072106481,2008-10-30,07:22:23
39.970218,116.300444,0,244,39751.3072337963,2008-10-30,07:22:25
39.970221,116.300434,0,244,39751.3072569444,2008-10-30,07:22:27
39.970222,116.30043,0,244,39751.3072800926,2008-10-30,07:22:29
39.970224,116.300426,0,244,39751.3073032407,2008-10-30,07:22:31
39.970227,116.300422,0,244,39751.3073263889,2008-10-30,07:22:33
39.970242,116.300421,0,244,39751.307349537,2008-10-30,07:22:35
39.97029,116.300424,0,244,39751.3073726852,2008-10-30,07:22:37
39.970358,116.300404,0,244,39751.3073958333,2008-10-30,07:22:39
39.970426,116.300398,0,244,39751.3074189815,2008-10-30,07:22:41
39.970495,116.300403,0,245,39751.3074421296,2008-10-30,07:22:43
39.97057,116.300409,0,246,39751.3074652778,2008-10-30,07:22:45
39.970667,116.300428,0,248,39751.3074884259,2008-10-30,07:22:47
39.97077,116.300442,0,249,39751.3075115741,2008-10-30,07:22:49
39.970883,116.300454,0,251,39751.3075347222,2008-10-30,07:22:51
39.971005,116.300488,0,253,39751.3075578704,2008-10-30,07:22:53
39.971151,116.300533,0,253,39751.3075810185,2008-10-30,07:22:55
39.971314,116.300544,0,254,39751.3076041667,2008-10-30,07:22:57
39.971479,116.300529,0,255,39751.3076273148,2008-10-30,07:22:59
39.971651,116.3005,0,256,39751.307650463,2008-10-30,07:23:01
39.97188,116.300436,0,260,39751.3076736111,2008-10-30,07:23:03
39.972084,116.300399,0,260,39751.3076967593,2008-10-30,07:23:05
39.972278,116.300388,0,261,39751.3077199074,2008-10-30,07:23:07
39.972455,116.300362,0,260,39751.3077430556,2008-10-30,07:23:09
39.972631,116.300371,0,259,39751.3077662037,2008-10-30,07:23:11
39.972803,116.300358,0,256,39751.3077893518,2008-10-30,07:23:13
39.973016,116.300319,0,257,39751.3078125,2008-10-30,07:23:15
39.97319,116.30032,0,254,39751.3078356481,2008-10-30,07:23:17
39.973323,116.300312,0,253,39751.3078587963,2008-10-30,07:23:19
39.973431,116.300288,0,252,39751.3078819444,2008-10-30,07:23:21
39.97353,116.30027,0,252,39751.3079050926,2008-10-30,07:23:23
39.973614,116.300318,0,241,39751.3079282407,2008-10-30,07:23:25
39.973827,116.300189,0,173,39751.3091782407,2008-10-30,07:25:13
39.973888,116.300196,0,172,39751.3092013889,2008-10-30,07:25:15
39.973965,116.300197,0,175,39751.309224537,2008-10-30,07:25:17
39.974045,116.3002,0,175,39751.3092476852,2008-10-30,07:25:19
39.974128,116.300201,0,174,39751.3092708333,2008-10-30,07:25:21
39.974203,116.300234,0,172,39751.3092939815,2008-10-30,07:25:23
39.974256,116.300262,0,171,39751.3093171296,2008-10-30,07:25:25
39.974293,116.300333,0,169,39751.3093402778,2008-10-30,07:25:27
39.974306,116.30042,0,168,39751.3093634259,2008-10-30,07:25:29
39.974311,116.300519,0,170,39751.3093865741,2008-10-30,07:25:31
39.974322,116.300644,0,169,39751.3094097222,2008-10-30,07:25:33
39.974331,116.300769,0,168,39751.3094328704,2008-10-30,07:25:35
39.974322,116.300903,0,166,39751.3094560185,2008-10-30,07:25:37
39.974304,116.301053,0,164,39751.3094791667,2008-10-30,07:25:39
39.974285,116.301209,0,164,39751.3095023148,2008-10-30,07:25:41
39.974265,116.301381,0,164,39751.309525463,2008-10-30,07:25:43
39.97425,116.301552,0,165,39751.3095486111,2008-10-30,07:25:45
39.97425,116.301726,0,165,39751.3095717593,2008-10-30,07:25:47
39.974263,116.301864,0,166,39751.3095949074,2008-10-30,07:25:49
39.974301,116.301953,0,166,39751.3096180556,2008-10-30,07:25:51
39.974323,116.301999,0,166,39751.3096412037,2008-10-30,07:25:53
39.974322,116.302022,0,162,39751.3096643519,2008-10-30,07:25:55
39.974315,116.302024,0,161,39751.3096875,2008-10-30,07:25:57
39.974317,116.302025,0,160,39751.3097106481,2008-10-30,07:25:59
39.974309,116.302027,0,159,39751.3097337963,2008-10-30,07:26:01
39.974303,116.30203,0,159,39751.3097569444,2008-10-30,07:26:03
39.974294,116.302031,0,158,39751.3097800926,2008-10-30,07:26:05
39.974289,116.302031,0,157,39751.3098032407,2008-10-30,07:26:07
39.974287,116.302043,0,157,39751.3098263889,2008-10-30,07:26:09
39.974297,116.302115,0,155,39751.309849537,2008-10-30,07:26:11
39.974297,116.302198,0,154,39751.3098726852,2008-10-30,07:26:13
39.974299,116.302314,0,152,39751.3098958333,2008-10-30,07:26:15
39.974334,116.302436,0,151,39751.3099189815,2008-10-30,07:26:17
39.974384,116.302578,0,151,39751.3099421296,2008-10-30,07:26:19
39.974454,116.302748,0,150,39751.3099652778,2008-10-30,07:26:21
39.974479,116.302912,0,150,39751.3099884259,2008-10-30,07:26:23
39.974485,116.303071,0,149,39751.3100115741,2008-10-30,07:26:25
39.974477,116.303242,0,147,39751.3100347222,2008-10-30,07:26:27
39.974504,116.30342,0,146,39751.3100578704,2008-10-30,07:26:29
39.974555,116.303606,0,146,39751.3100810185,2008-10-30,07:26:31
39.974566,116.303824,0,145,39751.3101041667,2008-10-30,07:26:33
39.974546,116.30406,0,144,39751.3101273148,2008-10-30,07:26:35
39.974528,116.304297,0,144,39751.310150463,2008-10-30,07:26:37
39.97453,116.304528,0,144,39751.3101736111,2008-10-30,07:26:39
39.974515,116.304774,0,144,39751.3101967593,2008-10-30,07:26:41
39.974523,116.305023,0,144,39751.3102199074,2008-10-30,07:26:43
39.974522,116.305276,0,144,39751.3102430556,2008-10-30,07:26:45
39.974511,116.305528,0,145,39751.3102662037,2008-10-30,07:26:47
39.974525,116.30576,0,148,39751.3102893519,2008-10-30,07:26:49
39.974542,116.305999,0,150,39751.3103125,2008-10-30,07:26:51
39.974551,116.30625,0,151,39751.3103356481,2008-10-30,07:26:53
39.974521,116.306522,0,151,39751.3103587963,2008-10-30,07:26:55
39.974507,116.30678,0,151,39751.3103819444,2008-10-30,07:26:57
39.974509,116.307036,0,151,39751.3104050926,2008-10-30,07:26:59
39.974505,116.3073,0,150,39751.3104282407,2008-10-30,07:27:01
39.974506,116.307562,0,149,39751.3104513889,2008-10-30,07:27:03
39.974492,116.307819,0,147,39751.310474537,2008-10-30,07:27:05
39.974494,116.308061,0,145,39751.3104976852,2008-10-30,07:27:07
39.974505,116.30832,0,143,39751.3105208333,2008-10-30,07:27:09
39.97453,116.308559,0,139,39751.3105439815,2008-10-30,07:27:11
39.974551,116.308808,0,137,39751.3105671296,2008-10-30,07:27:13
39.974558,116.309049,0,136,39751.3105902778,2008-10-30,07:27:15
39.974554,116.309259,0,136,39751.3106134259,2008-10-30,07:27:17
39.974559,116.309469,0,136,39751.3106365741,2008-10-30,07:27:19
39.974572,116.309681,0,138,39751.3106597222,2008-10-30,07:27:21
39.974561,116.30988,0,138,39751.3106828704,2008-10-30,07:27:23
39.974581,116.31007,0,140,39751.3107060185,2008-10-30,07:27:25
39.974581,116.310241,0,139,39751.3107291667,2008-10-30,07:27:27
39.974574,116.310412,0,137,39751.3107523148,2008-10-30,07:27:29
39.974582,116.310555,0,133,39751.310775463,2008-10-30,07:27:31
39.974583,116.310654,0,133,39751.3107986111,2008-10-30,07:27:33
39.97457,116.310695,0,130,39751.3108217593,2008-10-30,07:27:35
39.974575,116.310689,0,130,39751.3108449074,2008-10-30,07:27:37
39.974573,116.310682,0,133,39751.3108680556,2008-10-30,07:27:39
39.974571,116.310677,0,132,39751.3108912037,2008-10-30,07:27:41
39.974569,116.310675,0,132,39751.3109143519,2008-10-30,07:27:43
39.974569,116.310672,0,132,39751.3109375,2008-10-30,07:27:45
39.974571,116.310669,0,131,39751.3109606481,2008-10-30,07:27:47
39.974574,116.310665,0,131,39751.3109837963,2008-10-30,07:27:49
39.974577,116.310658,0,131,39751.3110069444,2008-10-30,07:27:51
39.97458,116.310651,0,131,39751.3110300926,2008-10-30,07:27:53
39.974581,116.310644,0,131,39751.3110532407,2008-10-30,07:27:55
39.974582,116.310637,0,130,39751.3110763889,2008-10-30,07:27:57
39.974583,116.310634,0,130,39751.311099537,2008-10-30,07:27:59
39.974583,116.310633,0,130,39751.3111226852,2008-10-30,07:28:01
39.974584,116.310631,0,130,39751.3111458333,2008-10-30,07:28:03
39.974584,116.310631,0,130,39751.3111689815,2008-10-30,07:28:05
39.974582,116.310631,0,130,39751.3111921296,2008-10-30,07:28:07
39.974579,116.310634,0,130,39751.3112152778,2008-10-30,07:28:09
39.974581,116.310638,0,130,39751.3112384259,2008-10-30,07:28:11
39.974585,116.310641,0,130,39751.3112615741,2008-10-30,07:28:13
39.974589,116.310641,0,130,39751.3112847222,2008-10-30,07:28:15
39.974593,116.310639,0,130,39751.3113078704,2008-10-30,07:28:17
39.974596,116.310637,0,130,39751.3113310185,2008-10-30,07:28:19
39.974602,116.310649,0,130,39751.3113541667,2008-10-30,07:28:21
39.974597,116.310708,0,129,39751.3113773148,2008-10-30,07:28:23
39.974593,116.310793,0,129,39751.311400463,2008-10-30,07:28:25
39.974593,116.310892,0,129,39751.3114236111,2008-10-30,07:28:27
39.974555,116.311005,0,128,39751.3114467593,2008-10-30,07:28:29
39.974522,116.31114,0,126,39751.3114699074,2008-10-30,07:28:31
39.974488,116.31127,0,124,39751.3114930556,2008-10-30,07:28:33
39.974463,116.311418,0,121,39751.3115162037,2008-10-30,07:28:35
39.974472,116.311579,0,120,39751.3115393519,2008-10-30,07:28:37
39.974537,116.311746,0,119,39751.3115625,2008-10-30,07:28:39
39.974576,116.311912,0,120,39751.3115856481,2008-10-30,07:28:41
39.974588,116.312071,0,119,39751.3116087963,2008-10-30,07:28:43
39.974593,116.312229,0,119,39751.3116319444,2008-10-30,07:28:45
39.974598,116.312381,0,117,39751.3116550926,2008-10-30,07:28:47
39.974601,116.312584,0,128,39751.3116782407,2008-10-30,07:28:49
39.974613,116.312737,0,129,39751.3117013889,2008-10-30,07:28:51
39.974614,116.312899,0,132,39751.311724537,2008-10-30,07:28:53
39.974619,116.313055,0,132,39751.3117476852,2008-10-30,07:28:55
39.974619,116.313183,0,133,39751.3117708333,2008-10-30,07:28:57
39.974627,116.313277,0,135,39751.3117939815,2008-10-30,07:28:59
39.974649,116.313318,0,140,39751.3118171296,2008-10-30,07:29:01
39.974657,116.31333,0,145,39751.3118402778,2008-10-30,07:29:03
39.974659,116.313328,0,145,39751.3118634259,2008-10-30,07:29:05
39.974665,116.313329,0,145,39751.3118865741,2008-10-30,07:29:07
39.97467,116.313333,0,145,39751.3119097222,2008-10-30,07:29:09
39.974677,116.313339,0,145,39751.3119328704,2008-10-30,07:29:11
39.974684,116.313344,0,146,39751.3119560185,2008-10-30,07:29:13
39.974692,116.313346,0,146,39751.3119791667,2008-10-30,07:29:15
39.974702,116.313348,0,146,39751.3120023148,2008-10-30,07:29:17
39.974714,116.313352,0,146,39751.312025463,2008-10-30,07:29:19
39.97473,116.313358,0,146,39751.3120486111,2008-10-30,07:29:21
39.974746,116.313364,0,147,39751.3120717593,2008-10-30,07:29:23
39.97476,116.313372,0,147,39751.3120949074,2008-10-30,07:29:25
39.9748,116.313444,0,153,39751.3121180556,2008-10-30,07:29:27
39.974891,116.313493,0,163,39751.3121412037,2008-10-30,07:29:29
39.974896,116.31364,0,172,39751.3121643519,2008-10-30,07:29:31
39.974911,116.31376,0,175,39751.3121875,2008-10-30,07:29:33
39.974908,116.313894,0,180,39751.3122106481,2008-10-30,07:29:35
39.974883,116.314063,0,192,39751.3122337963,2008-10-30,07:29:37
39.974899,116.314213,0,197,39751.3122569444,2008-10-30,07:29:39
39.974952,116.314407,0,210,39751.3122800926,2008-10-30,07:29:41
39.97497,116.314621,0,217,39751.3123032407,2008-10-30,07:29:43
39.974931,116.31487,0,230,39751.3123263889,2008-10-30,07:29:45
39.974923,116.315093,0,240,39751.312349537,2008-10-30,07:29:47
39.974902,116.315322,0,246,39751.3123726852,2008-10-30,07:29:49
39.974906,116.31554,0,249,39751.3123958333,2008-10-30,07:29:51
39.974908,116.31576,0,254,39751.3124189815,2008-10-30,07:29:53
39.974888,116.315991,0,262,39751.3124421296,2008-10-30,07:29:55
39.974892,116.316204,0,268,39751.3124652778,2008-10-30,07:29:57
39.974909,116.316409,0,272,39751.3124884259,2008-10-30,07:29:59
39.974927,116.316594,0,284,39751.3125115741,2008-10-30,07:30:01
39.97491,116.316796,0,284,39751.3125347222,2008-10-30,07:30:03
39.974897,116.316988,0,286,39751.3125578704,2008-10-30,07:30:05
39.974881,116.317187,0,287,39751.3125810185,2008-10-30,07:30:07
39.974859,116.317388,0,287,39751.3126041667,2008-10-30,07:30:09
39.974851,116.317559,0,289,39751.3126273148,2008-10-30,07:30:11
39.974833,116.317737,0,290,39751.312650463,2008-10-30,07:30:13
39.974826,116.317936,0,289,39751.3126736111,2008-10-30,07:30:15
39.974812,116.318125,0,289,39751.3126967593,2008-10-30,07:30:17
39.974811,116.318306,0,288,39751.3127199074,2008-10-30,07:30:19
39.974834,116.318435,0,288,39751.3127430556,2008-10-30,07:30:21
39.974854,116.318544,0,287,39751.3127662037,2008-10-30,07:30:23
39.974858,116.318624,0,286,39751.3127893518,2008-10-30,07:30:25
39.974853,116.318674,0,286,39751.3128125,2008-10-30,07:30:27
39.974907,116.318704,0,285,39751.3128356481,2008-10-30,07:30:29
39.974921,116.318715,0,284,39751.3128587963,2008-10-30,07:30:31
39.974933,116.318708,0,283,39751.3128819444,2008-10-30,07:30:33
39.974934,116.318703,0,282,39751.3129050926,2008-10-30,07:30:35
39.974926,116.318699,0,281,39751.3129282407,2008-10-30,07:30:37
39.974924,116.318691,0,280,39751.3129513889,2008-10-30,07:30:39
39.974918,116.318691,0,280,39751.312974537,2008-10-30,07:30:41
39.974916,116.318686,0,279,39751.3129976852,2008-10-30,07:30:43
39.974912,116.318688,0,278,39751.3130208333,2008-10-30,07:30:45
39.974909,116.318691,0,278,39751.3130439815,2008-10-30,07:30:47
39.974904,116.318699,0,278,39751.3130671296,2008-10-30,07:30:49
39.974908,116.318704,0,278,39751.3130902778,2008-10-30,07:30:51
39.974916,116.3187,0,278,39751.3131134259,2008-10-30,07:30:53
39.974921,116.318702,0,278,39751.3131365741,2008-10-30,07:30:55
39.974925,116.318707,0,278,39751.3131597222,2008-10-30,07:30:57
39.974905,116.318744,0,279,39751.3131828704,2008-10-30,07:30:59
39.97492,116.318817,0,279,39751.3132060185,2008-10-30,07:31:01
39.974926,116.318935,0,280,39751.3132291667,2008-10-30,07:31:03
39.974915,116.31906,0,281,39751.3132523148,2008-10-30,07:31:05
39.974903,116.319186,0,281,39751.313275463,2008-10-30,07:31:07
39.974921,116.31934,0,281,39751.3132986111,2008-10-30,07:31:09
39.974906,116.319486,0,280,39751.3133217593,2008-10-30,07:31:11
39.974897,116.319656,0,277,39751.3133449074,2008-10-30,07:31:13
39.974877,116.319863,0,273,39751.3133680556,2008-10-30,07:31:15
39.974871,116.320051,0,270,39751.3133912037,2008-10-30,07:31:17
39.97488,116.320253,0,266,39751.3134143518,2008-10-30,07:31:19
39.974875,116.320436,0,263,39751.3134375,2008-10-30,07:31:21
39.97489,116.3206,0,262,39751.3134606481,2008-10-30,07:31:23
39.974888,116.320721,0,260,39751.3134837963,2008-10-30,07:31:25
39.974884,116.320782,0,259,39751.3135069444,2008-10-30,07:31:27
39.974902,116.3208,0,258,39751.3135300926,2008-10-30,07:31:29
39.974923,116.320794,0,255,39751.3135532407,2008-10-30,07:31:31
39.974931,116.320785,0,254,39751.3135763889,2008-10-30,07:31:33
39.974932,116.320784,0,254,39751.313599537,2008-10-30,07:31:35
39.974934,116.320786,0,254,39751.3136226852,2008-10-30,07:31:37
39.974943,116.320822,0,253,39751.3136458333,2008-10-30,07:31:39
39.974943,116.320885,0,253,39751.3136689815,2008-10-30,07:31:41
39.974931,116.32096,0,252,39751.3136921296,2008-10-30,07:31:43
39.974888,116.32108,0,249,39751.3137152778,2008-10-30,07:31:45
39.974859,116.321185,0,249,39751.3137384259,2008-10-30,07:31:47
39.974907,116.321351,0,242,39751.3137615741,2008-10-30,07:31:49
39.974945,116.321516,0,237,39751.3137847222,2008-10-30,07:31:51
39.974955,116.321738,0,232,39751.3138078704,2008-10-30,07:31:53
39.97496,116.321925,0,213,39751.3138310185,2008-10-30,07:31:55
39.974955,116.322127,0,204,39751.3138541667,2008-10-30,07:31:57
39.974951,116.322349,0,194,39751.3138773148,2008-10-30,07:31:59
39.974953,116.322577,0,185,39751.313900463,2008-10-30,07:32:01
39.974965,116.322806,0,182,39751.3139236111,2008-10-30,07:32:03
39.97497,116.323045,0,176,39751.3139467593,2008-10-30,07:32:05
39.974972,116.323293,0,173,39751.3139699074,2008-10-30,07:32:07
39.974948,116.323558,0,165,39751.3139930556,2008-10-30,07:32:09
39.974955,116.323799,0,160,39751.3140162037,2008-10-30,07:32:11
39.974967,116.32404,0,154,39751.3140393518,2008-10-30,07:32:13
39.974955,116.32427,0,149,39751.3140625,2008-10-30,07:32:15
39.974962,116.324496,0,144,39751.3140856481,2008-10-30,07:32:17
39.974965,116.324721,0,139,39751.3141087963,2008-10-30,07:32:19
39.974952,116.324954,0,137,39751.3141319444,2008-10-30,07:32:21
39.97496,116.3252,0,134,39751.3141550926,2008-10-30,07:32:23
39.974979,116.325435,0,131,39751.3141782407,2008-10-30,07:32:25
39.975004,116.32564,0,127,39751.3142013889,2008-10-30,07:32:27
39.975003,116.325821,0,123,39751.314224537,2008-10-30,07:32:29
39.975004,116.325912,0,119,39751.3142476852,2008-10-30,07:32:31
39.975049,116.325908,0,120,39751.3142708333,2008-10-30,07:32:33
39.975036,116.325895,0,120,39751.3142939815,2008-10-30,07:32:35
39.975039,116.32589,0,119,39751.3143171296,2008-10-30,07:32:37
39.975047,116.325881,0,119,39751.3143402778,2008-10-30,07:32:39
39.975048,116.325882,0,118,39751.3143634259,2008-10-30,07:32:41
39.975046,116.325881,0,117,39751.3143865741,2008-10-30,07:32:43
39.975042,116.32588,0,116,39751.3144097222,2008-10-30,07:32:45
39.975038,116.325878,0,116,39751.3144328704,2008-10-30,07:32:47
39.975036,116.325874,0,116,39751.3144560185,2008-10-30,07:32:49
39.975034,116.325869,0,116,39751.3144791667,2008-10-30,07:32:51
39.975034,116.325867,0,116,39751.3145023148,2008-10-30,07:32:53
39.975036,116.325865,0,116,39751.314525463,2008-10-30,07:32:55
39.975036,116.325865,0,116,39751.3145486111,2008-10-30,07:32:57
39.975035,116.32586,0,115,39751.3145717593,2008-10-30,07:32:59
39.975036,116.325855,0,115,39751.3145949074,2008-10-30,07:33:01
39.975042,116.32585,0,115,39751.3146180556,2008-10-30,07:33:03
39.975049,116.325844,0,115,39751.3146412037,2008-10-30,07:33:05
39.975053,116.325837,0,115,39751.3146643518,2008-10-30,07:33:07
39.975056,116.325833,0,115,39751.3146875,2008-10-30,07:33:09
39.975059,116.32583,0,115,39751.3147106481,2008-10-30,07:33:11
39.975059,116.325829,0,115,39751.3147337963,2008-10-30,07:33:13
39.975058,116.325828,0,115,39751.3147569444,2008-10-30,07:33:15
39.975056,116.325825,0,115,39751.3147800926,2008-10-30,07:33:17
39.975054,116.325822,0,115,39751.3148032407,2008-10-30,07:33:19
39.975054,116.32582,0,115,39751.3148263889,2008-10-30,07:33:21
39.975053,116.325816,0,115,39751.314849537,2008-10-30,07:33:23
39.975051,116.325811,0,116,39751.3148726852,2008-10-30,07:33:25
39.975049,116.325808,0,116,39751.3148958333,2008-10-30,07:33:27
39.97505,116.325806,0,116,39751.3149189815,2008-10-30,07:33:29
39.975053,116.325802,0,116,39751.3149421296,2008-10-30,07:33:31
39.975055,116.3258,0,116,39751.3149652778,2008-10-30,07:33:33
39.975058,116.325799,0,116,39751.3149884259,2008-10-30,07:33:35
39.975058,116.325804,0,116,39751.3150115741,2008-10-30,07:33:37
39.97506,116.325817,0,116,39751.3150347222,2008-10-30,07:33:39
39.975039,116.325904,0,117,39751.3150578704,2008-10-30,07:33:41
39.975068,116.326003,0,116,39751.3150810185,2008-10-30,07:33:43
39.975063,116.326117,0,116,39751.3151041667,2008-10-30,07:33:45
39.975037,116.326258,0,116,39751.3151273148,2008-10-30,07:33:47
39.975036,116.326415,0,115,39751.315150463,2008-10-30,07:33:49
39.975023,116.326594,0,113,39751.3151736111,2008-10-30,07:33:51
39.975062,116.326772,0,113,39751.3151967593,2008-10-30,07:33:53
39.975079,116.32696,0,112,39751.3152199074,2008-10-30,07:33:55
39.975104,116.327148,0,111,39751.3152430556,2008-10-30,07:33:57
39.975111,116.32734,0,109,39751.3152662037,2008-10-30,07:33:59
39.975111,116.327542,0,105,39751.3152893518,2008-10-30,07:34:01
39.975126,116.327712,0,105,39751.3153125,2008-10-30,07:34:03
39.97516,116.327825,0,106,39751.3153356481,2008-10-30,07:34:05
39.975155,116.327919,0,108,39751.3153587963,2008-10-30,07:34:07
39.975146,116.328011,0,109,39751.3153819444,2008-10-30,07:34:09
39.975145,116.328123,0,111,39751.3154050926,2008-10-30,07:34:11
39.97515,116.328262,0,107,39751.3154282407,2008-10-30,07:34:13
39.97516,116.328423,0,103,39751.3154513889,2008-10-30,07:34:15
39.975162,116.328607,0,102,39751.315474537,2008-10-30,07:34:17
39.975169,116.328795,0,105,39751.3154976852,2008-10-30,07:34:19
39.975163,116.328986,0,106,39751.3155208333,2008-10-30,07:34:21
39.975176,116.329141,0,108,39751.3155439815,2008-10-30,07:34:23
39.975194,116.329262,0,115,39751.3155671296,2008-10-30,07:34:25
39.975187,116.329391,0,125,39751.3155902778,2008-10-30,07:34:27
39.975195,116.32948,0,131,39751.3156134259,2008-10-30,07:34:29
39.975206,116.329512,0,136,39751.3156365741,2008-10-30,07:34:31
39.975204,116.329509,0,141,39751.3156597222,2008-10-30,07:34:33
39.975192,116.329494,0,140,39751.3156828704,2008-10-30,07:34:35
39.975185,116.32949,0,140,39751.3157060185,2008-10-30,07:34:37
39.975173,116.329488,0,140,39751.3157291667,2008-10-30,07:34:39
39.975161,116.329477,0,140,39751.3157523148,2008-10-30,07:34:41
39.975156,116.329461,0,140,39751.315775463,2008-10-30,07:34:43
39.975151,116.329371,0,145,39751.3157986111,2008-10-30,07:34:45
39.975153,116.329309,0,147,39751.3158217593,2008-10-30,07:34:47
39.97514,116.329231,0,150,39751.3158449074,2008-10-30,07:34:49
39.975127,116.329187,0,144,39751.3158680556,2008-10-30,07:34:51
39.975135,116.32914,0,139,39751.3158912037,2008-10-30,07:34:53
39.975151,116.329124,0,133,39751.3159143519,2008-10-30,07:34:55
39.97517,116.329106,0,129,39751.3159375,2008-10-30,07:34:57
39.97519,116.329102,0,124,39751.3159606481,2008-10-30,07:34:59
39.975218,116.329093,0,119,39751.3159837963,2008-10-30,07:35:01
39.975234,116.329097,0,117,39751.3160069444,2008-10-30,07:35:03
39.97525,116.329115,0,112,39751.3160300926,2008-10-30,07:35:05
39.975261,116.329142,0,103,39751.3160532407,2008-10-30,07:35:07
39.975272,116.32918,0,97,39751.3160763889,2008-10-30,07:35:09
39.975281,116.329216,0,91,39751.316099537,2008-10-30,07:35:11
39.975286,116.329258,0,88,39751.3161226852,2008-10-30,07:35:13
39.975296,116.3293,0,83,39751.3161458333,2008-10-30,07:35:15
39.975303,116.329352,0,82,39751.3161689815,2008-10-30,07:35:17
39.975313,116.329384,0,81,39751.3161921296,2008-10-30,07:35:19
39.975346,116.329399,0,89,39751.3162152778,2008-10-30,07:35:21
39.975352,116.32945,0,86,39751.3162384259,2008-10-30,07:35:23
39.975352,116.329485,0,88,39751.3162615741,2008-10-30,07:35:25
39.975358,116.32952,0,90,39751.3162847222,2008-10-30,07:35:27
39.97534,116.329551,0,91,39751.3163078704,2008-10-30,07:35:29
39.975334,116.329583,0,93,39751.3163310185,2008-10-30,07:35:31
39.97534,116.329609,0,92,39751.3163541667,2008-10-30,07:35:33
39.975336,116.329659,0,97,39751.3163773148,2008-10-30,07:35:35
39.975331,116.329698,0,101,39751.316400463,2008-10-30,07:35:37
39.97533,116.32972,0,105,39751.3164236111,2008-10-30,07:35:39
39.975341,116.329753,0,108,39751.3164467593,2008-10-30,07:35:41
39.97534,116.32979,0,111,39751.3164699074,2008-10-30,07:35:43
39.975331,116.329822,0,115,39751.3164930556,2008-10-30,07:35:45
39.975326,116.329852,0,118,39751.3165162037,2008-10-30,07:35:47
39.97532,116.329893,0,124,39751.3165393519,2008-10-30,07:35:49
39.975318,116.329924,0,127,39751.3165625,2008-10-30,07:35:51
39.975323,116.329956,0,129,39751.3165856482,2008-10-30,07:35:53
39.975327,116.32998,0,131,39751.3166087963,2008-10-30,07:35:55
39.975308,116.330012,0,133,39751.3166319444,2008-10-30,07:35:57
39.975305,116.330054,0,135,39751.3166550926,2008-10-30,07:35:59
39.975302,116.330104,0,136,39751.3166782407,2008-10-30,07:36:01
39.975309,116.330124,0,136,39751.3167013889,2008-10-30,07:36:03
39.975311,116.330158,0,138,39751.316724537,2008-10-30,07:36:05
39.975317,116.330196,0,139,39751.3167476852,2008-10-30,07:36:07
39.97531,116.330235,0,138,39751.3167708333,2008-10-30,07:36:09
39.975324,116.330269,0,138,39751.3167939815,2008-10-30,07:36:11
39.975333,116.330297,0,136,39751.3168171296,2008-10-30,07:36:13
39.975349,116.330331,0,136,39751.3168402778,2008-10-30,07:36:15
39.975364,116.330377,0,138,39751.3168634259,2008-10-30,07:36:17
39.975375,116.330414,0,141,39751.3168865741,2008-10-30,07:36:19
39.975395,116.330446,0,142,39751.3169097222,2008-10-30,07:36:21
39.975404,116.330481,0,144,39751.3169328704,2008-10-30,07:36:23
39.975414,116.330514,0,146,39751.3169560185,2008-10-30,07:36:25
39.975421,116.330551,0,147,39751.3169791667,2008-10-30,07:36:27
39.975436,116.330584,0,149,39751.3170023148,2008-10-30,07:36:29
39.97544,116.33062,0,151,39751.317025463,2008-10-30,07:36:31
39.975437,116.330657,0,152,39751.3170486111,2008-10-30,07:36:33
39.975443,116.330688,0,154,39751.3170717593,2008-10-30,07:36:35
39.975445,116.330731,0,157,39751.3170949074,2008-10-30,07:36:37
39.975449,116.330763,0,158,39751.3171180556,2008-10-30,07:36:39
39.975448,116.330808,0,160,39751.3171412037,2008-10-30,07:36:41
39.975462,116.330826,0,157,39751.3171643519,2008-10-30,07:36:43
39.975479,116.330829,0,160,39751.3171875,2008-10-30,07:36:45
39.975508,116.330834,0,164,39751.3172106481,2008-10-30,07:36:47
39.975529,116.330839,0,164,39751.3172337963,2008-10-30,07:36:49
39.975559,116.330844,0,165,39751.3172569444,2008-10-30,07:36:51
39.975573,116.330847,0,166,39751.3172800926,2008-10-30,07:36:53
39.975593,116.330848,0,166,39751.3173032407,2008-10-30,07:36:55
39.975607,116.330849,0,165,39751.3173263889,2008-10-30,07:36:57
39.975622,116.330853,0,164,39751.317349537,2008-10-30,07:36:59
39.975633,116.330858,0,167,39751.3173726852,2008-10-30,07:37:01
39.975644,116.330863,0,169,39751.3173958333,2008-10-30,07:37:03
39.975654,116.330866,0,170,39751.3174189815,2008-10-30,07:37:05
39.97566,116.330869,0,172,39751.3174421296,2008-10-30,07:37:07
39.975658,116.330871,0,173,39751.3174652778,2008-10-30,07:37:09
39.975653,116.330883,0,174,39751.3174884259,2008-10-30,07:37:11
39.975655,116.330892,0,175,39751.3175115741,2008-10-30,07:37:13
39.975658,116.330902,0,176,39751.3175347222,2008-10-30,07:37:15
39.975666,116.330914,0,177,39751.3175578704,2008-10-30,07:37:17
39.975676,116.33093,0,178,39751.3175810185,2008-10-30,07:37:19
39.975689,116.330943,0,179,39751.3176041667,2008-10-30,07:37:21
39.975703,116.330949,0,179,39751.3176273148,2008-10-30,07:37:23
39.975721,116.330951,0,180,39751.317650463,2008-10-30,07:37:25
