# Supplementary material for: Research on differential privacy protection method based on user tendency
Source: PLoS One. 2023 Oct 26;18(10):e0288823. doi: 10.1371/journal.pone.0288823 (PMC10602288; doi:10.1371/journal.pone.0288823)
Supplement: S3 Data — (ZIP) [file pone.0288823.s003.zip › Data 5-3/052/labels.txt]

Start Time	End Time	Transportation Mode
2008/05/20 09:39:00	2008/05/20 09:56:00	bus
2008/05/20 12:15:00	2008/05/20 12:25:00	bus
2008/05/20 12:25:00	2008/05/20 14:15:00	walk
2008/05/20 14:15:00	2008/05/20 14:23:00	taxi
2008/05/21 03:24:00	2008/05/21 03:35:00	bus
2008/05/21 03:35:00	2008/05/21 07:25:00	walk
2008/05/21 07:26:00	2008/05/21 07:35:00	bus
2008/05/21 10:10:00	2008/05/21 10:36:00	bus
2008/05/21 10:36:00	2008/05/21 11:25:00	subway
2008/05/21 11:25:00	2008/05/21 12:35:00	walk
2008/05/21 12:35:00	2008/05/21 12:38:00	bus
2008/05/21 12:38:00	2008/05/21 13:50:00	walk
2008/05/21 13:50:00	2008/05/21 14:35:00	bus
2008/05/22 09:00:00	2008/05/22 09:10:50	bus
2008/05/22 09:10:50	2008/05/22 10:00:00	walk
2008/05/22 10:00:00	2008/05/22 10:39:40	bus
2008/05/23 04:45:00	2008/05/23 05:10:16	bus
2008/05/23 05:10:16	2008/05/23 06:44:34	walk
2008/05/23 06:44:34	2008/05/23 06:56:20	bus
2008/05/25 05:31:29	2008/05/25 05:41:05	bus
2008/05/25 05:41:05	2008/05/25 09:02:57	walk
2008/05/25 09:02:57	2008/05/25 09:34:57	bus
2008/05/25 09:34:57	2008/05/25 10:51:49	walk
2008/05/25 10:51:49	2008/05/25 11:28:39	bus
2008/05/25 11:28:39	2008/05/25 12:58:31	walk
2008/05/25 12:58:31	2008/05/25 13:08:51	bus
2008/05/25 16:44:57	2008/05/25 17:01:59	taxi
2008/05/26 12:40:07	2008/05/26 12:51:37	bus
2008/05/27 07:44:52	2008/05/27 08:57:23	bus
2008/05/27 08:57:23	2008/05/27 10:15:27	walk
2008/05/27 10:15:27	2008/05/27 11:35:07	bus
2008/05/28 09:23:35	2008/05/28 09:50:06	bus
2008/05/28 09:50:06	2008/05/28 11:34:20	walk
2008/05/28 11:34:20	2008/05/28 11:45:22	bus
2008/05/28 11:45:22	2008/05/28 12:10:00	walk
2008/05/29 06:43:53	2008/05/29 06:51:15	bus
2008/05/29 06:51:15	2008/05/29 07:30:00	walk
2008/05/29 07:30:00	2008/05/29 08:00:00	bus
2008/05/30 10:08:05	2008/05/30 11:32:19	bus
2008/05/31 03:42:26	2008/05/31 03:58:48	bus
2008/05/31 03:58:48	2008/05/31 07:07:00	walk
2008/05/31 07:07:00	2008/05/31 07:35:16	bus
2008/05/31 09:29:00	2008/05/31 10:04:04	taxi
2008/05/31 10:04:04	2008/05/31 10:38:00	walk
2008/05/31 10:38:00	2008/05/31 11:01:16	bus
2008/05/31 11:01:16	2008/05/31 12:58:26	walk
2008/05/31 12:58:26	2008/05/31 13:19:12	bus
2008/06/01 09:47:24	2008/06/01 10:30:10	bus
2008/06/01 13:32:08	2008/06/01 14:07:46	bus
2008/06/02 03:46:06	2008/06/02 04:06:44	bus
2008/06/02 04:06:44	2008/06/02 06:18:18	walk
2008/06/02 06:18:18	2008/06/02 06:45:52	bus
2008/06/03 00:22:35	2008/06/03 01:30:43	bus
2008/06/03 03:51:58	2008/06/03 05:05:38	bus
2008/06/03 09:25:27	2008/06/03 10:35:23	bus
2008/06/03 13:03:43	2008/06/03 13:46:25	subway
2008/06/03 13:46:25	2008/06/03 14:19:15	bus
2008/06/04 08:45:01	2008/06/04 09:46:07	bus
2008/06/04 12:15:59	2008/06/04 13:53:37	bus
2008/06/05 08:40:23	2008/06/05 09:48:49	bus
2008/06/06 03:50:50	2008/06/06 04:28:16	bus
2008/06/06 08:49:38	2008/06/06 09:15:50	bus
2008/06/06 09:15:50	2008/06/06 13:15:32	walk
2008/06/06 13:15:32	2008/06/06 13:28:28	bus
2008/06/07 09:33:13	2008/06/07 09:55:09	bus
2008/06/07 11:04:43	2008/06/07 11:09:07	bus
2008/06/07 11:49:53	2008/06/07 12:15:55	walk
2008/06/07 12:43:35	2008/06/07 13:13:53	bus
2008/06/09 03:48:05	2008/06/09 04:00:00	bus
2008/06/09 07:46:31	2008/06/09 07:53:21	bus
2008/06/09 09:20:59	2008/06/09 10:08:49	walk
2008/06/09 10:08:49	2008/06/09 10:36:59	bus
2008/06/09 10:36:59	2008/06/09 12:27:45	walk
2008/06/09 12:27:45	2008/06/09 12:42:15	bus
2008/06/10 11:13:00	2008/06/10 11:30:00	bus
2008/06/10 11:30:00	2008/06/10 13:30:11	walk
2008/06/10 13:30:11	2008/06/10 13:46:22	bus
2008/06/12 04:14:00	2008/06/12 05:13:00	bus
2008/06/12 08:52:37	2008/06/12 09:11:02	bus
2008/06/12 22:20:00	2008/06/12 23:38:51	bus
2008/06/13 01:53:06	2008/06/13 03:19:00	bus
2008/06/13 05:14:00	2008/06/13 06:17:11	bus
2008/06/14 08:59:05	2008/06/14 09:43:25	bus
2008/06/14 13:02:57	2008/06/14 13:33:32	bus
2008/06/15 06:50:00	2008/06/15 07:10:00	bus
2008/06/15 07:10:00	2008/06/15 14:28:00	walk
2008/06/15 14:28:00	2008/06/15 14:35:00	taxi
2008/06/16 05:07:30	2008/06/16 05:19:10	bus
2008/06/16 05:19:10	2008/06/16 06:59:08	walk
2008/06/16 06:59:08	2008/06/16 07:24:13	bus
2008/06/17 04:27:23	2008/06/17 05:16:53	bus
2008/06/17 07:23:08	2008/06/17 08:09:28	bus
2008/06/20 01:31:37	2008/06/20 01:46:02	bus
2008/06/20 01:46:02	2008/06/20 02:10:22	subway
2008/06/20 02:10:22	2008/06/20 04:16:07	walk
2008/06/20 04:16:07	2008/06/20 04:36:47	subway
2008/06/20 04:36:47	2008/06/20 04:48:22	bus
2008/06/20 10:06:36	2008/06/20 10:39:26	bus
2008/06/20 10:39:26	2008/06/20 11:12:41	walk
2008/06/20 11:12:41	2008/06/20 12:01:06	taxi
2008/06/21 01:38:06	2008/06/21 01:52:06	bus
2008/06/21 10:15:07	2008/06/21 10:50:02	walk
2008/06/21 12:45:03	2008/06/21 13:02:43	walk
2008/06/21 16:08:03	2008/06/21 16:17:33	taxi
2008/06/25 05:26:37	2008/06/25 05:38:47	bus
2008/06/25 05:38:47	2008/06/25 06:38:22	walk
2008/06/25 06:38:22	2008/06/25 06:48:12	bus
2008/06/25 06:48:12	2008/06/25 07:25:37	walk
2008/06/25 12:48:23	2008/06/25 13:04:23	taxi
2008/06/26 20:43:00	2008/06/26 20:51:00	taxi
2008/06/26 20:51:00	2008/06/26 21:30:00	walk
2008/06/26 21:30:00	2008/06/26 22:23:31	bus
2008/06/26 22:23:31	2008/06/26 23:40:00	walk
2008/06/26 23:40:00	2008/06/27 01:58:26	airplane
2008/06/27 01:58:26	2008/06/27 03:08:36	bus
2008/06/27 03:08:36	2008/06/27 03:36:41	taxi
2008/06/27 03:36:41	2008/06/27 05:00:46	walk
2008/06/28 23:26:55	2008/06/28 23:59:45	walk
2008/06/28 23:59:45	2008/06/29 00:54:40	bus
2008/06/29 02:22:49	2008/06/29 04:23:17	airplane
2008/06/29 04:23:17	2008/06/29 05:48:52	bus
2008/06/29 05:48:52	2008/06/29 06:16:12	walk
2008/06/29 06:16:12	2008/06/29 06:42:17	bus
2008/06/29 06:42:17	2008/06/29 08:37:57	walk
2008/06/29 08:37:57	2008/06/29 09:02:57	bus
2008/06/29 09:02:57	2008/06/29 09:10:17	walk
2008/06/29 09:10:17	2008/06/29 09:25:42	bus
2008/07/01 09:11:44	2008/07/01 10:50:09	bus
2008/07/02 09:49:00	2008/07/02 10:00:23	bus
2008/07/02 10:00:23	2008/07/02 12:37:13	walk
2008/07/02 12:37:13	2008/07/02 12:45:48	bus
2008/07/02 17:59:24	2008/07/02 18:11:54	taxi
2008/07/03 06:39:02	2008/07/03 06:49:07	bus
2008/07/03 06:49:07	2008/07/03 11:45:57	walk
2008/07/03 11:45:57	2008/07/03 11:56:02	bus
2008/07/03 15:02:07	2008/07/03 15:13:47	taxi
2008/07/06 09:02:06	2008/07/06 09:16:21	bus
2008/07/06 09:16:51	2008/07/06 09:35:31	subway
2008/07/06 09:35:31	2008/07/06 11:03:56	walk
2008/07/06 11:03:56	2008/07/06 11:19:41	subway
2008/07/06 11:19:41	2008/07/06 11:35:51	bus
2008/07/07 06:40:53	2008/07/07 06:49:38	bus
2008/07/08 12:53:25	2008/07/08 13:22:35	bus
2008/07/09 02:05:11	2008/07/09 02:37:01	bus
2008/07/09 02:37:01	2008/07/09 03:55:56	walk
2008/07/09 03:55:56	2008/07/09 04:27:06	bus
2008/07/09 04:27:06	2008/07/09 04:45:31	walk
2008/07/09 09:59:02	2008/07/09 10:08:07	bus
2008/07/09 10:08:07	2008/07/09 13:09:37	walk
2008/07/09 13:09:37	2008/07/09 13:16:52	taxi
2008/07/09 14:32:47	2008/07/09 14:44:32	taxi
2008/07/09 15:44:07	2008/07/09 15:50:37	taxi
2008/07/09 18:54:47	2008/07/09 19:00:47	taxi
2008/07/09 21:22:05	2008/07/09 21:28:35	taxi
2008/07/09 21:28:35	2008/07/09 21:54:35	subway
2008/07/09 21:54:35	2008/07/09 22:05:40	bus
2008/07/09 22:05:40	2008/07/09 23:16:35	walk
2008/07/09 23:16:35	2008/07/09 23:21:55	bus
2008/07/09 23:21:55	2008/07/09 23:50:35	subway
2008/07/09 23:55:30	2008/07/10 00:14:25	bus
2008/07/10 09:11:08	2008/07/10 09:39:13	bus
2008/07/10 09:39:13	2008/07/10 13:39:33	walk
2008/07/10 13:39:33	2008/07/10 13:51:58	bus
2008/07/11 01:58:36	2008/07/11 02:10:06	bus
2008/07/11 02:10:06	2008/07/11 02:36:01	subway
2008/07/11 02:36:01	2008/07/11 04:15:51	walk
2008/07/11 04:15:51	2008/07/11 04:39:31	subway
2008/07/11 04:39:31	2008/07/11 05:14:01	taxi
2008/07/11 05:14:01	2008/07/11 06:35:06	walk
2008/07/11 06:35:06	2008/07/11 07:05:21	bus
2008/07/11 07:05:21	2008/07/11 09:39:01	walk
2008/07/11 09:39:01	2008/07/11 10:29:11	bus
2008/07/11 10:29:11	2008/07/11 10:42:16	walk
2008/07/11 10:42:16	2008/07/11 10:55:31	bus
2008/07/11 10:55:31	2008/07/11 13:23:31	walk
2008/07/11 13:23:31	2008/07/11 13:37:31	bus
2008/07/15 10:47:08	2008/07/15 11:52:29	taxi
2008/07/16 08:32:31	2008/07/16 09:53:31	bus
2008/07/17 01:18:59	2008/07/17 01:59:34	bus
2008/07/17 01:59:34	2008/07/17 03:22:14	subway
2008/07/17 03:22:14	2008/07/17 07:34:56	walk
2008/07/17 07:34:56	2008/07/17 08:35:31	subway
2008/07/17 08:35:31	2008/07/17 08:58:16	bus
2008/07/17 09:34:56	2008/07/17 10:03:56	bus
2008/07/17 10:03:56	2008/07/17 12:11:06	walk
2008/07/17 12:11:06	2008/07/17 12:24:36	taxi
2008/07/18 04:52:00	2008/07/18 05:20:50	bus
2008/07/18 05:20:50	2008/07/18 06:25:00	walk
2008/07/18 06:00:25	2008/07/18 06:30:05	bus
2008/07/19 04:45:36	2008/07/19 05:29:41	bus
2008/07/19 05:29:41	2008/07/19 05:34:51	walk
2008/07/19 05:34:51	2008/07/19 05:52:41	bus
2008/07/19 05:52:41	2008/07/19 09:31:21	walk
2008/07/19 09:31:21	2008/07/19 09:38:46	bus
2008/07/19 16:25:01	2008/07/19 16:35:41	taxi
2008/07/20 04:49:08	2008/07/20 05:54:33	bus
2008/07/20 05:54:33	2008/07/20 07:40:38	walk
2008/07/20 07:40:38	2008/07/20 09:03:58	bus
2008/07/20 09:03:58	2008/07/20 09:36:28	subway
2008/07/20 09:36:28	2008/07/20 09:42:13	bus
2008/07/20 09:42:13	2008/07/20 10:06:53	walk
2008/07/20 10:06:53	2008/07/20 11:05:38	bus
2008/07/21 04:15:46	2008/07/21 04:56:51	bus
2008/07/21 04:56:51	2008/07/21 05:42:06	walk
2008/07/21 07:16:36	2008/07/21 07:49:41	subway
2008/07/21 07:49:41	2008/07/21 09:39:41	taxi
2008/07/21 09:39:41	2008/07/21 12:32:16	walk
2008/07/21 12:32:16	2008/07/21 12:48:06	taxi
2008/07/22 04:15:59	2008/07/22 04:53:49	bus
2008/07/22 04:53:49	2008/07/22 07:39:39	walk
2008/07/22 07:39:39	2008/07/22 07:58:59	bus
2008/07/22 07:58:59	2008/07/22 08:10:19	walk
2008/07/22 08:56:04	2008/07/22 09:19:29	bike
2008/07/22 09:19:29	2008/07/22 09:48:04	bike
2008/07/23 08:29:32	2008/07/23 10:24:12	bus
2008/07/23 10:24:12	2008/07/23 12:02:52	walk
2008/07/23 12:02:52	2008/07/23 12:26:37	bus
2008/07/23 12:26:37	2008/07/23 12:41:17	walk
2008/07/24 01:35:35	2008/07/24 02:17:20	bus
2008/07/24 02:17:20	2008/07/24 05:01:45	walk
2008/07/24 05:01:45	2008/07/24 05:09:15	taxi
2008/07/24 05:09:15	2008/07/24 06:28:55	walk
2008/07/24 06:28:55	2008/07/24 06:42:10	bus
2008/07/24 06:42:10	2008/07/24 06:55:52	walk
2008/07/25 00:28:26	2008/07/25 01:29:31	bus
2008/07/25 01:29:31	2008/07/25 07:12:24	walk
2008/07/25 07:12:24	2008/07/25 07:27:54	taxi
2008/07/25 07:27:54	2008/07/25 08:04:44	subway
2008/07/25 08:04:44	2008/07/25 08:20:34	bus
2008/07/25 08:20:34	2008/07/25 08:32:54	walk
2008/07/25 17:21:16	2008/07/25 17:42:26	taxi
2008/07/26 08:39:36	2008/07/26 09:15:06	bus
2008/07/26 09:15:06	2008/07/26 12:29:06	walk
2008/07/26 12:29:06	2008/07/26 12:34:06	bus
2008/07/27 03:35:56	2008/07/27 04:06:06	bus
2008/07/27 04:06:06	2008/07/27 09:23:02	walk
2008/07/27 09:23:02	2008/07/27 09:49:42	bus
2008/07/27 11:26:09	2008/07/27 12:01:19	bus
2008/07/27 16:50:49	2008/07/27 17:17:54	bus
2008/07/29 10:49:26	2008/07/29 11:18:21	bus
2008/07/29 11:18:21	2008/07/29 12:52:01	walk
2008/07/29 12:52:01	2008/07/29 13:18:11	bus
2008/07/29 13:18:11	2008/07/29 13:29:16	walk
2008/07/30 09:23:19	2008/07/30 09:52:29	bus
2008/07/30 09:52:29	2008/07/30 12:02:19	walk
2008/07/30 12:02:19	2008/07/30 12:09:29	bus
2008/07/30 12:09:29	2008/07/30 13:27:04	walk
2008/07/30 13:27:04	2008/07/30 13:55:39	bus
2008/07/30 13:55:39	2008/07/30 14:01:59	walk
2008/07/31 00:15:22	2008/07/31 02:24:32	airplane
2008/07/31 02:24:32	2008/07/31 03:53:07	bus
2008/07/31 03:53:07	2008/07/31 07:35:12	walk
2008/07/31 07:35:12	2008/07/31 08:21:57	bus
2008/08/12 08:48:12	2008/08/12 08:56:47	bus
2008/08/12 08:56:47	2008/08/12 09:29:12	walk
2008/08/12 09:29:12	2008/08/12 10:40:37	bus
2008/08/12 10:40:37	2008/08/12 11:46:57	walk
2008/08/12 11:46:57	2008/08/12 12:15:52	bus
2008/08/15 07:00:34	2008/08/15 07:40:15	bus
2008/08/15 07:40:15	2008/08/15 08:35:55	walk
2008/08/15 08:35:55	2008/08/15 09:25:20	bus
2008/08/16 08:19:59	2008/08/16 08:39:59	bus
2008/08/16 08:39:59	2008/08/16 13:52:04	walk
2008/08/16 16:00:49	2008/08/16 16:48:24	walk
2008/08/18 08:47:30	2008/08/18 09:19:40	bus
2008/08/18 09:19:40	2008/08/18 14:54:42	walk
2008/08/18 14:54:42	2008/08/18 15:12:52	bus
2008/08/18 15:12:52	2008/08/18 15:23:27	walk
2008/08/20 10:57:25	2008/08/20 11:08:40	bus
2008/08/20 11:08:40	2008/08/20 11:22:00	subway
2008/08/20 11:22:00	2008/08/20 12:01:40	walk
2008/08/20 12:01:40	2008/08/20 12:18:15	subway
2008/08/20 12:18:15	2008/08/20 13:09:35	bus
2008/08/22 09:11:06	2008/08/22 09:49:31	bus
2008/08/22 09:49:31	2008/08/22 12:09:26	walk
2008/08/22 12:09:26	2008/08/22 12:43:16	bus
2008/08/25 14:09:53	2008/08/25 14:12:53	bus
2008/08/25 14:12:53	2008/08/25 15:44:23	walk
2008/08/26 02:33:08	2008/08/26 02:55:33	bus
2008/08/28 05:11:01	2008/08/28 05:20:51	bus
2008/08/28 05:20:51	2008/08/28 06:50:41	walk
2008/08/28 06:50:41	2008/08/28 07:20:21	bus
2008/08/28 07:20:21	2008/08/28 08:48:41	walk
2008/08/28 08:48:41	2008/08/28 09:17:46	bus
2008/08/28 09:17:46	2008/08/28 10:08:06	walk
2008/08/28 10:08:06	2008/08/28 10:42:01	bus
2008/08/29 06:33:52	2008/08/29 06:55:07	bus
2008/08/29 06:55:07	2008/08/29 08:00:32	walk
2008/08/29 08:00:32	2008/08/29 08:16:02	bus
2008/08/29 09:37:37	2008/08/29 10:23:27	bike
2008/08/29 10:23:27	2008/08/29 13:31:17	walk
2008/08/29 13:31:17	2008/08/29 14:31:22	bike
2008/09/01 05:06:58	2008/09/01 05:20:18	bus
2008/09/01 05:20:18	2008/09/01 05:44:18	subway
2008/09/01 05:44:18	2008/09/01 08:22:18	walk
2008/09/01 08:22:18	2008/09/01 09:00:23	subway
2008/09/01 09:00:23	2008/09/01 09:55:53	walk
2008/09/01 09:55:53	2008/09/01 10:19:43	bus
2008/09/02 05:07:17	2008/09/02 05:52:17	bus
2008/09/02 05:52:17	2008/09/02 07:23:42	walk
2008/09/02 07:23:42	2008/09/02 07:48:47	subway
2008/09/02 07:50:57	2008/09/02 08:05:07	bus
2008/09/06 02:57:08	2008/09/06 03:18:43	bus
2008/09/06 03:18:43	2008/09/06 08:31:39	walk
2008/09/06 08:31:39	2008/09/06 08:56:24	bus
2008/09/06 08:56:24	2008/09/06 09:25:44	walk
2008/09/07 09:36:02	2008/09/07 09:59:42	bus
2008/09/07 09:59:42	2008/09/07 12:51:47	walk
2008/09/07 12:51:47	2008/09/07 13:16:52	bus
2008/09/08 04:17:01	2008/09/08 04:35:01	bike
2008/09/08 04:35:01	2008/09/08 04:46:01	walk
2008/09/08 04:46:01	2008/09/08 04:54:11	bus
2008/09/08 04:54:11	2008/09/08 05:29:41	walk
2008/09/08 05:29:41	2008/09/08 05:39:36	bus
2008/09/08 05:39:36	2008/09/08 06:15:46	walk
2008/09/08 06:15:46	2008/09/08 06:48:06	subway
2008/09/08 06:48:06	2008/09/08 11:34:22	walk
2008/09/10 04:35:37	2008/09/10 05:07:57	bus
2008/09/10 05:36:07	2008/09/10 06:27:17	bus
2008/09/10 06:27:17	2008/09/10 07:52:47	walk
2008/09/10 07:52:47	2008/09/10 08:18:43	bus
2008/09/10 09:47:42	2008/09/10 10:16:16	bus
2008/09/10 10:16:16	2008/09/10 13:25:43	walk
2008/09/10 13:25:43	2008/09/10 14:58:15	bus
2008/09/12 05:39:46	2008/09/12 05:55:31	bus
2008/09/12 05:55:31	2008/09/12 06:25:31	walk
2008/09/12 06:25:31	2008/09/12 06:45:36	bus
2008/09/12 07:14:46	2008/09/12 07:55:36	bus
2008/09/12 07:55:36	2008/09/12 08:44:59	walk
2008/09/12 08:44:59	2008/09/12 09:13:19	bus
2008/09/12 09:13:19	2008/09/12 09:21:49	walk
2008/09/12 12:41:24	2008/09/12 13:05:59	bus
2008/09/12 23:59:06	2008/09/13 00:05:22	bus
2008/09/13 00:05:22	2008/09/13 00:50:40	subway
2008/09/13 00:51:30	2008/09/13 01:27:30	subway
2008/09/13 01:27:30	2008/09/13 01:34:55	taxi
2008/09/13 22:37:35	2008/09/13 22:49:30	bus
2008/09/13 22:49:30	2008/09/13 23:17:15	subway
2008/09/13 23:17:15	2008/09/13 23:35:00	walk
2008/09/13 23:35:00	2008/09/13 23:42:55	subway
2008/09/13 23:42:55	2008/09/14 00:31:20	walk
2008/09/14 00:31:20	2008/09/14 01:38:50	bus
2008/09/14 01:38:50	2008/09/14 02:58:55	walk
2008/09/14 02:58:55	2008/09/14 03:02:05	bus
2008/09/14 04:19:47	2008/09/14 04:58:52	bus
2008/09/14 07:30:34	2008/09/14 10:28:54	bus
2008/09/14 10:28:54	2008/09/14 10:43:39	walk
2008/09/15 09:10:35	2008/09/15 09:30:20	bus
2008/09/15 09:30:20	2008/09/15 10:05:30	subway
2008/09/15 10:05:30	2008/09/15 10:56:05	walk
2008/09/15 10:56:05	2008/09/15 11:43:35	subway
2008/09/15 11:43:35	2008/09/15 12:43:45	walk
2008/09/15 12:43:45	2008/09/15 12:49:30	bus
2008/09/15 12:49:30	2008/09/15 14:00:50	walk
2008/09/15 14:00:50	2008/09/15 14:13:00	bus
2008/09/16 07:44:32	2008/09/16 08:04:12	bus
2008/09/16 08:04:12	2008/09/16 08:39:47	walk
2008/09/16 08:39:47	2008/09/16 09:01:22	bus
2008/09/16 09:01:22	2008/09/16 10:19:42	walk
2008/09/16 12:18:57	2008/09/16 12:46:22	bus
2008/09/17 09:22:08	2008/09/17 10:01:18	bus
2008/09/17 12:48:39	2008/09/17 13:06:39	bus
2008/09/18 06:34:54	2008/09/18 07:36:20	bus
2008/09/18 07:36:20	2008/09/18 07:55:35	walk
2008/09/18 07:55:35	2008/09/18 08:48:20	bus
2008/09/18 08:48:20	2008/09/18 10:30:05	walk
2008/09/18 10:30:05	2008/09/18 10:36:55	bus
2008/09/18 10:36:55	2008/09/18 13:10:59	walk
2008/09/18 13:10:59	2008/09/18 13:17:59	bus
2008/09/18 13:17:59	2008/09/18 13:47:24	walk
2008/09/18 13:47:24	2008/09/18 14:21:14	bus
2008/09/19 07:26:09	2008/09/19 08:00:44	bus
2008/09/19 16:59:25	2008/09/19 17:04:50	taxi
2008/09/20 03:12:05	2008/09/20 03:17:35	bus
2008/09/20 09:06:16	2008/09/20 09:14:06	bus
2008/09/20 09:14:06	2008/09/20 10:19:56	walk
2008/09/20 10:19:56	2008/09/20 10:38:01	bus
2008/09/22 03:44:23	2008/09/22 03:50:08	bus
2008/09/22 03:50:08	2008/09/22 05:15:07	walk
2008/09/22 05:15:07	2008/09/22 06:07:02	bus
2008/09/22 06:07:02	2008/09/22 07:12:57	walk
2008/09/22 07:12:57	2008/09/22 08:07:57	bus
2008/09/22 08:07:57	2008/09/22 08:17:03	walk
2008/09/23 02:40:37	2008/09/23 02:54:17	bus
2008/09/23 02:54:17	2008/09/23 03:18:42	subway
2008/09/23 06:45:34	2008/09/23 07:07:52	bus
2008/09/23 08:12:42	2008/09/23 08:43:07	bus
2008/09/23 13:11:32	2008/09/23 13:28:57	taxi
2008/09/25 02:31:56	2008/09/25 04:15:36	bus
2008/09/25 07:52:51	2008/09/25 10:17:21	bus
2008/09/26 06:46:58	2008/09/26 07:14:48	bus
2008/09/26 14:23:37	2008/09/26 14:59:17	bus
2008/09/28 06:04:25	2008/09/28 07:29:01	bike
2008/09/28 12:28:47	2008/09/28 12:56:02	bike
2008/09/29 05:14:03	2008/09/29 05:35:58	bus
2008/09/29 09:21:44	2008/09/29 10:05:39	bus
2008/10/01 22:48:37	2008/10/02 06:26:27	bus
2008/10/02 06:26:27	2008/10/02 10:51:57	walk
2008/10/02 10:51:57	2008/10/02 12:45:07	subway
2008/10/02 12:50:22	2008/10/02 13:34:47	subway
2008/10/02 13:34:47	2008/10/02 14:34:02	walk
2008/10/02 14:34:02	2008/10/02 14:46:52	taxi
2008/10/03 04:24:35	2008/10/03 04:47:25	bus
2008/10/03 04:47:25	2008/10/03 06:58:15	walk
2008/10/03 06:58:15	2008/10/03 07:26:55	bus
2008/10/05 09:49:23	2008/10/05 10:13:20	bus
2008/10/05 10:13:20	2008/10/05 13:50:12	walk
2008/10/05 13:50:12	2008/10/05 14:21:42	bus
2008/10/06 03:24:37	2008/10/06 03:43:22	bus
2008/10/06 13:56:32	2008/10/06 14:10:42	bus
2008/10/06 23:59:10	2008/10/07 00:10:45	bus
2008/10/07 00:10:45	2008/10/07 00:20:10	walk
2008/10/07 00:20:10	2008/10/07 00:44:20	subway
2008/10/07 02:02:18	2008/10/07 02:15:43	bus
2008/10/07 02:15:43	2008/10/07 02:30:48	walk
2008/10/07 02:30:48	2008/10/07 02:41:18	bus
2008/10/07 11:19:38	2008/10/07 11:50:43	bus
2008/10/08 03:51:38	2008/10/08 04:14:38	bus
2008/10/08 04:14:38	2008/10/08 06:38:29	walk
2008/10/08 06:38:29	2008/10/08 07:14:07	bus
2008/10/10 01:17:27	2008/10/10 01:30:57	bus
2008/10/10 01:30:57	2008/10/10 01:55:07	subway
2008/10/10 04:53:31	2008/10/10 05:01:06	bus
2008/10/10 12:07:07	2008/10/10 13:06:37	walk
2008/10/10 13:06:37	2008/10/10 13:21:37	taxi
