# Supplementary material for: Research on differential privacy protection method based on user tendency
Source: PLoS One. 2023 Oct 26;18(10):e0288823. doi: 10.1371/journal.pone.0288823 (PMC10602288; doi:10.1371/journal.pone.0288823)
Supplement: S3 Data — (ZIP) [file pone.0288823.s003.zip › Data 5-3/053/Trajectory/20080429082134.plt]

Geolife trajectory
WGS 84
Altitude is in Feet
Reserved 3
0,2,255,My Track,0,0,2,8421376
0
39.9763,116.330383333333,0,157.48031496063,39567.3483101852,2008-04-29,08:21:34
39.9752333333333,116.330066666667,0,154.199475065617,39567.3856944444,2008-04-29,09:15:24
39.9759166666667,116.3303,0,154.199475065617,39567.386087963,2008-04-29,09:15:58
