# Supplementary material for: Research on differential privacy protection method based on user tendency
Source: PLoS One. 2023 Oct 26;18(10):e0288823. doi: 10.1371/journal.pone.0288823 (PMC10602288; doi:10.1371/journal.pone.0288823)
Supplement: S3 Data — (ZIP) [file pone.0288823.s003.zip › Data 5-3/053/Trajectory/20080430133934.plt]

Geolife trajectory
WGS 84
Altitude is in Feet
Reserved 3
0,2,255,My Track,0,0,2,8421376
0
39.9785666666667,116.330283333333,0,183.727034120735,39568.5691435185,2008-04-30,13:39:34
39.9706666666667,116.346816666667,0,183.727034120735,39568.5736342593,2008-04-30,13:46:02
39.96625,116.35105,0,187.007874015748,39568.5753587963,2008-04-30,13:48:31
39.9661166666667,116.351733333333,0,187.007874015748,39568.5754976852,2008-04-30,13:48:43
39.9660666666667,116.352433333333,0,144.356955380577,39568.576099537,2008-04-30,13:49:35
39.9659666666667,116.353416666667,0,157.48031496063,39568.5768634259,2008-04-30,13:50:41
39.966,116.3542,0,183.727034120735,39568.5775115741,2008-04-30,13:51:37
39.96545,116.354233333333,0,187.007874015748,39568.5780787037,2008-04-30,13:52:26
39.9649333333333,116.354283333333,0,187.007874015748,39568.5786226852,2008-04-30,13:53:13
39.9643333333333,116.3543,0,223.097112860892,39568.5793055556,2008-04-30,13:54:12
39.9638333333333,116.35445,0,203.412073490814,39568.5798032407,2008-04-30,13:54:55
39.9632,116.354733333333,0,144.356955380577,39568.5805324074,2008-04-30,13:55:58
39.9627,116.354583333333,0,173.884514435696,39568.5813541667,2008-04-30,13:57:09
39.9621833333333,116.35435,0,177.165354330709,39568.5821759259,2008-04-30,13:58:20
39.9615166666667,116.354266666667,0,170.603674540682,39568.5829398148,2008-04-30,13:59:26
