# Supplementary material for: Research on differential privacy protection method based on user tendency
Source: PLoS One. 2023 Oct 26;18(10):e0288823. doi: 10.1371/journal.pone.0288823 (PMC10602288; doi:10.1371/journal.pone.0288823)
Supplement: S3 Data — (ZIP) [file pone.0288823.s003.zip › Data 5-3/053/Trajectory/20080502002838.plt]

Geolife trajectory
WGS 84
Altitude is in Feet
Reserved 3
0,2,255,My Track,0,0,2,8421376
0
39.8195166666667,119.47575,0,3.28083989501312,39570.0198842593,2008-05-02,00:28:38
39.8179,119.4797,0,3.28083989501312,39570.0200925926,2008-05-02,00:28:56
39.81765,119.478766666667,0,3.28083989501312,39570.0208101852,2008-05-02,00:29:58
39.8171666666667,119.478166666667,0,3.28083989501312,39570.0214814815,2008-05-02,00:30:56
39.8167333333333,119.477533333333,0,3.28083989501312,39570.0221527778,2008-05-02,00:31:54
39.8158666666667,119.4773,0,3.28083989501312,39570.0230555556,2008-05-02,00:33:12
39.8152166666667,119.477066666667,0,3.28083989501312,39570.0237847222,2008-05-02,00:34:15
39.8147,119.476916666667,0,3.28083989501312,39570.0260532407,2008-05-02,00:37:31
39.8147,119.47765,0,3.28083989501312,39570.0310648148,2008-05-02,00:44:44
39.8143666666667,119.478033333333,0,3.28083989501312,39570.0317824074,2008-05-02,00:45:46
39.8138833333333,119.478416666667,0,3.28083989501312,39570.0327430556,2008-05-02,00:47:09
39.8143,119.478116666667,0,29.5275590551181,39570.0384027778,2008-05-02,00:55:18
39.8149,119.4778,0,13.1233595800525,39570.0411805556,2008-05-02,00:59:18
39.8151,119.47715,0,13.1233595800525,39570.0427199074,2008-05-02,01:01:31
39.81575,119.477183333333,0,0,39570.0458796296,2008-05-02,01:06:04
39.8161666666667,119.4774,0,13.1233595800525,39570.0468402778,2008-05-02,01:07:27
39.8168166666667,119.4773,0,9.84251968503937,39570.0478819444,2008-05-02,01:08:57
39.8171,119.477816666667,0,9.84251968503937,39570.0487037037,2008-05-02,01:10:08
39.8174666666667,119.478333333333,0,9.84251968503937,39570.0493055556,2008-05-02,01:11:00
39.8175666666667,119.478883333333,0,9.84251968503937,39570.0500115741,2008-05-02,01:12:01
39.8177166666667,119.4797,0,78.740157480315,39570.0507523148,2008-05-02,01:13:05
39.8180833333333,119.4806,0,52.49343832021,39570.0515740741,2008-05-02,01:14:16
39.8179333333333,119.480583333333,0,0,39570.1127314815,2008-05-02,02:42:20
39.8178333333333,119.480116666667,0,0,39570.1169328704,2008-05-02,02:48:23
39.8176333333333,119.479316666667,0,3.28083989501312,39570.1181481481,2008-05-02,02:50:08
39.8174666666667,119.478516666667,0,19.6850393700787,39570.1192476852,2008-05-02,02:51:43
39.81735,119.4779,0,13.1233595800525,39570.12,2008-05-02,02:52:48
39.8172,119.477383333333,0,3.28083989501312,39570.1209027778,2008-05-02,02:54:06
39.8163166666667,119.477366666667,0,0,39570.1234953704,2008-05-02,02:57:50
39.8152666666667,119.477533333333,0,0,39570.1257523148,2008-05-02,03:01:05
39.81455,119.477983333333,0,0,39570.1270023148,2008-05-02,03:02:53
39.81405,119.478266666667,0,0,39570.1283680556,2008-05-02,03:04:51
39.8136,119.478416666667,0,13.1233595800525,39570.1319097222,2008-05-02,03:09:57
39.8142166666667,119.47795,0,29.5275590551181,39570.1347453704,2008-05-02,03:14:02
39.8137833333333,119.4782,0,3.28083989501312,39570.1358912037,2008-05-02,03:15:41
39.8135833333333,119.478483333333,0,13.1233595800525,39570.1392824074,2008-05-02,03:20:34
39.8133,119.479066666667,0,39.3700787401575,39570.1434606481,2008-05-02,03:26:35
39.8129333333333,119.479666666667,0,39.3700787401575,39570.1445486111,2008-05-02,03:28:09
39.8127333333333,119.480066666667,0,29.5275590551181,39570.1486458333,2008-05-02,03:34:03
39.8127,119.48085,0,22.9658792650919,39570.1501273148,2008-05-02,03:36:11
39.8128,119.481316666667,0,16.4041994750656,39570.1516319444,2008-05-02,03:38:21
39.8129333333333,119.481716666667,0,26.246719160105,39570.1555092593,2008-05-02,03:43:56
39.8129666666667,119.4822,0,42.6509186351706,39570.1564351852,2008-05-02,03:45:16
39.8127666666667,119.482733333333,0,49.2125984251968,39570.1631018519,2008-05-02,03:54:52
39.8125666666667,119.483716666667,0,75.4593175853018,39570.1657523148,2008-05-02,03:58:41
39.8127,119.4846,0,39.3700787401575,39570.1687962963,2008-05-02,04:03:04
39.8128333333333,119.48535,0,29.5275590551181,39570.1740509259,2008-05-02,04:10:38
39.8126166666667,119.48445,0,68.8976377952756,39570.1764351852,2008-05-02,04:14:04
39.8128,119.482333333333,0,49.2125984251968,39570.2304166667,2008-05-02,05:31:48
39.813,119.481583333333,0,6.56167979002625,39570.2318287037,2008-05-02,05:33:50
39.8128,119.4805,0,39.3700787401575,39570.2343402778,2008-05-02,05:37:27
39.81295,119.479866666667,0,22.9658792650919,39570.2353587963,2008-05-02,05:38:55
39.8134666666667,119.478933333333,0,6.56167979002625,39570.237025463,2008-05-02,05:41:19
39.8136666666667,119.478333333333,0,39.3700787401575,39570.2518287037,2008-05-02,06:02:38
39.8140666666667,119.477966666667,0,16.4041994750656,39570.2582291667,2008-05-02,06:11:51
39.8144166666667,119.47785,0,42.6509186351706,39570.2594675926,2008-05-02,06:13:38
39.8146,119.477233333333,0,13.1233595800525,39570.2636689815,2008-05-02,06:19:41
39.81505,119.476816666667,0,19.6850393700787,39570.2665509259,2008-05-02,06:23:50
39.8156833333333,119.476816666667,0,52.49343832021,39570.2691898148,2008-05-02,06:27:38
39.8160833333333,119.477,0,55.7742782152231,39570.2706712963,2008-05-02,06:29:46
39.8166333333333,119.4772,0,68.8976377952756,39570.2718865741,2008-05-02,06:31:31
39.8173666666667,119.4786,0,209.97375328084,39570.2748611111,2008-05-02,06:35:48
39.8178833333333,119.480116666667,0,173.884514435696,39570.277037037,2008-05-02,06:38:56
39.8176833333333,119.4807,0,16.4041994750656,39570.2783796296,2008-05-02,06:40:52
39.8165166666667,119.481416666667,0,16.4041994750656,39570.2793287037,2008-05-02,06:42:14
39.8177,119.480783333333,0,16.4041994750656,39570.2808796296,2008-05-02,06:44:28
39.8180666666667,119.480816666667,0,9.84251968503937,39570.2851157407,2008-05-02,06:50:34
39.81755,119.480883333333,0,9.84251968503937,39570.2863657407,2008-05-02,06:52:22
39.8169833333333,119.477366666667,0,59.0551181102362,39570.2900578704,2008-05-02,06:57:41
39.8250666666667,119.500933333333,0,78.740157480315,39570.2963541667,2008-05-02,07:06:45
39.8258166666667,119.501266666667,0,88.5826771653543,39570.2975578704,2008-05-02,07:08:29
39.82625,119.501366666667,0,124.671916010499,39570.2984722222,2008-05-02,07:09:48
39.8256833333333,119.50115,0,203.412073490814,39570.2997106481,2008-05-02,07:11:35
39.82505,119.500933333333,0,229.658792650919,39570.300474537,2008-05-02,07:12:41
39.82595,119.500816666667,0,239.501312335958,39570.30125,2008-05-02,07:13:48
39.8248333333333,119.50105,0,141.076115485564,39570.3013194444,2008-05-02,07:13:54
39.8244833333333,119.500766666667,0,68.8976377952756,39570.3038888889,2008-05-02,07:17:36
39.8288833333333,119.502116666667,0,19.6850393700787,39570.324224537,2008-05-02,07:46:53
39.8290333333333,119.508016666667,0,3.28083989501312,39570.3249884259,2008-05-02,07:47:59
39.83355,119.51075,0,0,39570.3254513889,2008-05-02,07:48:39
39.8882,119.531133333333,0,19.6850393700787,39570.329537037,2008-05-02,07:54:32
39.8922333333333,119.534983333333,0,29.5275590551181,39570.3299074074,2008-05-02,07:55:04
39.89385,119.535216666667,0,45.9317585301837,39570.3302546296,2008-05-02,07:55:34
39.8981333333333,119.531283333333,0,49.2125984251968,39570.3307986111,2008-05-02,07:56:21
39.9014666666667,119.535516666667,0,19.6850393700787,39570.3312962963,2008-05-02,07:57:04
39.90675,119.542116666667,0,22.9658792650919,39570.3318865741,2008-05-02,07:57:55
39.9105166666667,119.548666666667,0,36.0892388451444,39570.3324884259,2008-05-02,07:58:47
39.9231666666667,119.569533333333,0,13.1233595800525,39570.3342939815,2008-05-02,08:01:23
39.9264666666667,119.5676,0,13.1233595800525,39570.3349305556,2008-05-02,08:02:18
39.9390166666667,119.566933333333,0,36.0892388451444,39570.3365393518,2008-05-02,08:04:37
39.9427666666667,119.57035,0,26.246719160105,39570.3373726852,2008-05-02,08:05:49
39.9450666666667,119.571233333333,0,26.246719160105,39570.3378009259,2008-05-02,08:06:26
39.9468166666667,119.5709,0,13.1233595800525,39570.3380555556,2008-05-02,08:06:48
39.9581,119.5667,0,42.6509186351706,39570.3398263889,2008-05-02,08:09:21
39.9555833333333,119.557833333333,0,39.3700787401575,39570.3405671296,2008-05-02,08:10:25
39.9595333333333,119.555333333333,0,39.3700787401575,39570.3409953704,2008-05-02,08:11:02
39.97025,119.545216666667,0,62.3359580052493,39570.3427662037,2008-05-02,08:13:35
39.9705,119.544916666667,0,52.49343832021,39570.3452199074,2008-05-02,08:17:07
39.9682333333333,119.547133333333,0,45.9317585301837,39570.358125,2008-05-02,08:35:42
39.9586,119.555966666667,0,39.3700787401575,39570.3593287037,2008-05-02,08:37:26
39.9556166666667,119.5576,0,52.49343832021,39570.3605671296,2008-05-02,08:39:13
39.9582166666667,119.56615,0,42.6509186351706,39570.3619907407,2008-05-02,08:41:16
39.9616166666667,119.5791,0,78.740157480315,39570.3632407407,2008-05-02,08:43:04
39.9627833333333,119.582266666667,0,68.8976377952756,39570.363599537,2008-05-02,08:43:35
39.9629,119.585316666667,0,65.6167979002625,39570.3640740741,2008-05-02,08:44:16
39.9630166666667,119.5844,0,114.829396325459,39570.3646296296,2008-05-02,08:45:04
39.9629333333333,119.585116666667,0,118.110236220472,39570.3650694444,2008-05-02,08:45:42
39.9618,119.586316666667,0,98.4251968503937,39570.3653587963,2008-05-02,08:46:07
39.9597,119.586716666667,0,88.5826771653543,39570.3656712963,2008-05-02,08:46:34
39.9596333333333,119.587183333333,0,55.7742782152231,39570.3710069444,2008-05-02,08:54:15
39.9618333333333,119.586566666667,0,108.267716535433,39570.3793171296,2008-05-02,09:06:13
39.9624833333333,119.587333333333,0,108.267716535433,39570.3795023148,2008-05-02,09:06:29
39.9629,119.58225,0,104.98687664042,39570.3801273148,2008-05-02,09:07:23
39.9601166666667,119.573633333333,0,101.706036745407,39570.3807638889,2008-05-02,09:08:18
39.9559,119.558583333333,0,62.3359580052493,39570.3818981481,2008-05-02,09:09:56
39.9556,119.5578,0,45.9317585301837,39570.3822222222,2008-05-02,09:10:24
39.9585833333333,119.556183333333,0,49.2125984251968,39570.3826273148,2008-05-02,09:10:59
39.9695333333333,119.54605,0,65.6167979002625,39570.3840856481,2008-05-02,09:13:05
39.9720666666667,119.543616666667,0,75.4593175853018,39570.3843634259,2008-05-02,09:13:29
39.9728166666667,119.53815,0,82.0209973753281,39570.3846990741,2008-05-02,09:13:58
39.97445,119.536433333333,0,78.740157480315,39570.3849305556,2008-05-02,09:14:18
39.9794833333333,119.536283333333,0,62.3359580052493,39570.3856712963,2008-05-02,09:15:22
39.9783333333333,119.53345,0,65.6167979002625,39570.3859722222,2008-05-02,09:15:48
39.9722833333333,119.5194,0,75.4593175853018,39570.386712963,2008-05-02,09:16:52
39.9483333333333,119.424916666667,0,190.288713910761,39570.390775463,2008-05-02,09:22:43
39.9429833333333,119.410033333333,0,183.727034120735,39570.391400463,2008-05-02,09:23:37
39.9334166666667,119.389733333333,0,111.548556430446,39570.3922916667,2008-05-02,09:24:54
39.9308,119.377316666667,0,104.98687664042,39570.3927662037,2008-05-02,09:25:35
39.9287,119.241083333333,0,144.356955380577,39570.3981481481,2008-05-02,09:33:20
39.9246333333333,119.222533333333,0,114.829396325459,39570.3988425926,2008-05-02,09:34:20
