# Supplementary material for: Research on differential privacy protection method based on user tendency
Source: PLoS One. 2023 Oct 26;18(10):e0288823. doi: 10.1371/journal.pone.0288823 (PMC10602288; doi:10.1371/journal.pone.0288823)
Supplement: S3 Data — (ZIP) [file pone.0288823.s003.zip › Data 5-3/053/Trajectory/20080505141846.plt]

Geolife trajectory
WGS 84
Altitude is in Feet
Reserved 3
0,2,255,My Track,0,0,2,8421376
0
39.9749666666667,116.329316666667,0,157.48031496063,39573.5963657407,2008-05-05,14:18:46
39.97525,116.338183333333,0,141.076115485564,39573.5977083333,2008-05-05,14:20:42
39.9754166666667,116.339016666667,0,236.220472440945,39573.5981365741,2008-05-05,14:21:19
39.97525,116.3427,0,239.501312335958,39573.5986342593,2008-05-05,14:22:02
39.9753333333333,116.344916666667,0,239.501312335958,39573.5988541667,2008-05-05,14:22:21
39.9751,116.346916666667,0,157.48031496063,39573.5991550926,2008-05-05,14:22:47
39.9711833333333,116.346816666667,0,154.199475065617,39573.6000115741,2008-05-05,14:24:01
39.9675833333333,116.347333333333,0,147.637795275591,39573.6005671296,2008-05-05,14:24:49
39.9654,116.34735,0,141.076115485564,39573.6008101852,2008-05-05,14:25:10
39.9639,116.346983333333,0,137.795275590551,39573.6010300926,2008-05-05,14:25:29
39.9589,116.347316666667,0,150.918635170604,39573.601875,2008-05-05,14:26:42
39.9571166666667,116.34825,0,144.356955380577,39573.6026736111,2008-05-05,14:27:51
39.9566666666667,116.35035,0,91.8635170603674,39573.6033796296,2008-05-05,14:28:52
39.95665,116.3523,0,111.548556430446,39573.6037615741,2008-05-05,14:29:25
39.9570333333333,116.3518,0,164.041994750656,39573.6044560185,2008-05-05,14:30:25
39.9584333333333,116.351016666667,0,180.446194225722,39573.6063888889,2008-05-05,14:33:12
39.9594833333333,116.351,0,200.131233595801,39573.6075462963,2008-05-05,14:34:52
39.9616333333333,116.351,0,147.637795275591,39573.6099189815,2008-05-05,14:38:17
39.96205,116.35115,0,173.884514435696,39573.6111921296,2008-05-05,14:40:07
39.9623,116.349933333333,0,173.884514435696,39573.6112152778,2008-05-05,14:40:09
39.9622833333333,116.35045,0,173.884514435696,39573.6117361111,2008-05-05,14:40:54
39.9625166666667,116.351316666667,0,167.322834645669,39573.6142013889,2008-05-05,14:44:27
39.96245,116.352066666667,0,111.548556430446,39573.6148611111,2008-05-05,14:45:24
39.9618666666667,116.352483333333,0,259.186351706037,39573.6158217593,2008-05-05,14:46:47
39.9616333333333,116.353233333333,0,167.322834645669,39573.6164583333,2008-05-05,14:47:42
39.9616833333333,116.3541,0,124.671916010499,39573.6171875,2008-05-05,14:48:45
39.9613333333333,116.354233333333,0,157.48031496063,39573.6176736111,2008-05-05,14:49:27
