# Supplementary material for: Research on differential privacy protection method based on user tendency
Source: PLoS One. 2023 Oct 26;18(10):e0288823. doi: 10.1371/journal.pone.0288823 (PMC10602288; doi:10.1371/journal.pone.0288823)
Supplement: S3 Data — (ZIP) [file pone.0288823.s003.zip › Data 5-3/053/Trajectory/20080505235814.plt]

Geolife trajectory
WGS 84
Altitude is in Feet
Reserved 3
0,2,255,My Track,0,0,2,8421376
0
39.9621833333333,116.360433333333,0,157.48031496063,39573.9987731481,2008-05-05,23:58:14
39.9612666666667,116.354383333333,0,157.48031496063,39573.9988657407,2008-05-05,23:58:22
39.9622666666667,116.354233333333,0,157.48031496063,39573.9999305556,2008-05-05,23:59:54
39.9621833333333,116.355333333333,0,157.48031496063,39574.0008449074,2008-05-06,00:01:13
39.9628833333333,116.354966666667,0,157.48031496063,39574.00125,2008-05-06,00:01:48
39.9634166666667,116.355066666667,0,157.48031496063,39574.0025578704,2008-05-06,00:03:41
39.96355,116.355666666667,0,157.48031496063,39574.0025925926,2008-05-06,00:03:44
39.9639833333333,116.355166666667,0,157.48031496063,39574.0027083333,2008-05-06,00:03:54
39.96445,116.355283333333,0,157.48031496063,39574.0030208333,2008-05-06,00:04:21
39.9652,116.35525,0,157.48031496063,39574.0039467593,2008-05-06,00:05:41
39.9657833333333,116.35495,0,157.48031496063,39574.0044328704,2008-05-06,00:06:23
39.96595,116.3542,0,157.48031496063,39574.0050231481,2008-05-06,00:07:14
39.9664,116.35385,0,157.48031496063,39574.0057638889,2008-05-06,00:08:18
39.9668,116.353716666667,0,157.48031496063,39574.0068981481,2008-05-06,00:09:56
39.9751333333333,116.338216666667,0,164.041994750656,39574.022037037,2008-05-06,00:31:44
39.9755833333333,116.337866666667,0,164.041994750656,39574.0224305556,2008-05-06,00:32:18
39.9752166666667,116.337583333333,0,173.884514435696,39574.0227083333,2008-05-06,00:32:42
39.9753666666667,116.33675,0,193.569553805774,39574.0233796296,2008-05-06,00:33:40
39.9754166666667,116.335833333333,0,187.007874015748,39574.0240509259,2008-05-06,00:34:38
39.9754166666667,116.334916666667,0,170.603674540682,39574.0246875,2008-05-06,00:35:33
39.9754166666667,116.334283333333,0,170.603674540682,39574.0257060185,2008-05-06,00:37:01
39.97535,116.33355,0,170.603674540682,39574.0257407407,2008-05-06,00:37:04
39.9754333333333,116.332833333333,0,170.603674540682,39574.0264467593,2008-05-06,00:38:05
39.9755,116.332133333333,0,170.603674540682,39574.0270023148,2008-05-06,00:38:53
39.9756833333333,116.331416666667,0,170.603674540682,39574.0276388889,2008-05-06,00:39:48
