# Supplementary material for: Research on differential privacy protection method based on user tendency
Source: PLoS One. 2023 Oct 26;18(10):e0288823. doi: 10.1371/journal.pone.0288823 (PMC10602288; doi:10.1371/journal.pone.0288823)
Supplement: S3 Data — (ZIP) [file pone.0288823.s003.zip › Data 5-3/053/Trajectory/20080506141238.plt]

Geolife trajectory
WGS 84
Altitude is in Feet
Reserved 3
0,2,255,My Track,0,0,2,8421376
0
39.9648666666667,116.34295,0,170.603674540682,39574.5921064815,2008-05-06,14:12:38
39.97535,116.330266666667,0,170.603674540682,39574.5928587963,2008-05-06,14:13:43
39.9754666666667,116.329366666667,0,170.603674540682,39574.5934953704,2008-05-06,14:14:38
39.9749833333333,116.329683333333,0,170.603674540682,39574.5944560185,2008-05-06,14:16:01
39.9756333333333,116.332416666667,0,170.603674540682,39574.595162037,2008-05-06,14:17:02
39.9753666666667,116.334266666667,0,170.603674540682,39574.5953125,2008-05-06,14:17:15
39.9751833333333,116.33705,0,170.603674540682,39574.5956134259,2008-05-06,14:17:41
39.9751166666667,116.33815,0,173.884514435696,39574.5958564815,2008-05-06,14:18:02
39.9753166666667,116.34155,0,150.918635170604,39574.5967013889,2008-05-06,14:19:15
39.9753833333333,116.346583333333,0,150.918635170604,39574.597337963,2008-05-06,14:20:10
39.9721333333333,116.345783333333,0,147.637795275591,39574.5990856481,2008-05-06,14:22:41
39.96515,116.347383333333,0,147.637795275591,39574.5993634259,2008-05-06,14:23:05
39.9663333333333,116.346716666667,0,118.110236220472,39574.5996990741,2008-05-06,14:23:34
39.9660833333333,116.35165,0,118.110236220472,39574.6003472222,2008-05-06,14:24:30
39.96605,116.353,0,154.199475065617,39574.6013310185,2008-05-06,14:25:55
39.9660666666667,116.354133333333,0,180.446194225722,39574.6022453704,2008-05-06,14:27:14
39.9649333333333,116.354483333333,0,206.692913385827,39574.6034259259,2008-05-06,14:28:56
39.9643833333333,116.35435,0,196.850393700787,39574.6040625,2008-05-06,14:29:51
39.9639,116.354516666667,0,216.535433070866,39574.6045023148,2008-05-06,14:30:29
39.9633333333333,116.354616666667,0,269.028871391076,39574.6051157407,2008-05-06,14:31:22
39.9626166666667,116.354616666667,0,305.11811023622,39574.6059027778,2008-05-06,14:32:30
39.9622,116.354733333333,0,403.543307086614,39574.6062037037,2008-05-06,14:32:56
39.9615666666667,116.354966666667,0,196.850393700787,39574.6068287037,2008-05-06,14:33:50
39.96135,116.354416666667,0,134.514435695538,39574.607337963,2008-05-06,14:34:34
