# Supplementary material for: Research on differential privacy protection method based on user tendency
Source: PLoS One. 2023 Oct 26;18(10):e0288823. doi: 10.1371/journal.pone.0288823 (PMC10602288; doi:10.1371/journal.pone.0288823)
Supplement: S3 Data — (ZIP) [file pone.0288823.s003.zip › Data 5-3/053/Trajectory/20080507004638.plt]

Geolife trajectory
WGS 84
Altitude is in Feet
Reserved 3
0,2,255,My Track,0,0,2,8421376
0
39.9610833333333,116.354616666667,0,127.952755905512,39575.0323842593,2008-05-07,00:46:38
39.9615666666667,116.354533333333,0,131.233595800525,39575.0331018518,2008-05-07,00:47:40
39.9639666666667,116.355666666667,0,131.233595800525,39575.0344212963,2008-05-07,00:49:34
39.96315,116.354816666667,0,131.233595800525,39575.0344675926,2008-05-07,00:49:38
39.96335,116.355316666667,0,131.233595800525,39575.0348726852,2008-05-07,00:50:13
39.9637166666667,116.35585,0,131.233595800525,39575.0352430556,2008-05-07,00:50:45
39.9642833333333,116.355783333333,0,131.233595800525,39575.0358333333,2008-05-07,00:51:36
39.9648166666667,116.355633333333,0,213.254593175853,39575.0362152778,2008-05-07,00:52:09
39.96505,116.3549,0,196.850393700787,39575.0364699074,2008-05-07,00:52:31
39.96595,116.354583333333,0,196.850393700787,39575.0374305556,2008-05-07,00:53:54
39.96605,116.353833333333,0,170.603674540682,39575.0380787037,2008-05-07,00:54:50
39.9663166666667,116.353466666667,0,170.603674540682,39575.0385763889,2008-05-07,00:55:33
39.9666666666667,116.350633333333,0,150.918635170604,39575.0429861111,2008-05-07,01:01:54
39.9753166666667,116.348183333333,0,203.412073490814,39575.0459837963,2008-05-07,01:06:13
39.9753833333333,116.336733333333,0,124.671916010499,39575.0465625,2008-05-07,01:07:03
39.9752833333333,116.3353,0,124.671916010499,39575.0475810185,2008-05-07,01:08:31
39.9752166666667,116.334483333333,0,121.391076115486,39575.0486342593,2008-05-07,01:10:02
39.9754,116.332983333333,0,200.131233595801,39575.0492824074,2008-05-07,01:10:58
39.9754,116.332083333333,0,164.041994750656,39575.0498726852,2008-05-07,01:11:49
39.9757333333333,116.331116666667,0,108.267716535433,39575.0507638889,2008-05-07,01:13:06
