# Supplementary material for: Research on differential privacy protection method based on user tendency
Source: PLoS One. 2023 Oct 26;18(10):e0288823. doi: 10.1371/journal.pone.0288823 (PMC10602288; doi:10.1371/journal.pone.0288823)
Supplement: S3 Data — (ZIP) [file pone.0288823.s003.zip › Data 5-3/053/Trajectory/20080507095245.plt]

Geolife trajectory
WGS 84
Altitude is in Feet
Reserved 3
0,2,255,My Track,0,0,2,8421376
0
39.9736666666667,116.33045,0,0,39575.4116319444,2008-05-07,09:52:45
39.9755833333333,116.330816666667,0,170.603674540682,39575.4118055556,2008-05-07,09:53:00
39.9752333333333,116.330333333333,0,160.761154855643,39575.412349537,2008-05-07,09:53:47
39.9753166666667,116.329666666667,0,157.48031496063,39575.4126967593,2008-05-07,09:54:17
39.97515,116.32915,0,134.514435695538,39575.4132291667,2008-05-07,09:55:03
39.9750666666667,116.329533333333,0,141.076115485564,39575.4220486111,2008-05-07,10:07:45
39.9662,116.352116666667,0,141.076115485564,39575.4223958333,2008-05-07,10:08:15
39.9661833333333,116.353383333333,0,131.233595800525,39575.4233912037,2008-05-07,10:09:41
39.9660333333333,116.354416666667,0,114.829396325459,39575.4241087963,2008-05-07,10:10:43
39.9655166666667,116.354483333333,0,160.761154855643,39575.4246643518,2008-05-07,10:11:31
39.9646166666667,116.354566666667,0,131.233595800525,39575.4254050926,2008-05-07,10:12:35
39.964,116.354316666667,0,127.952755905512,39575.426099537,2008-05-07,10:13:35
39.9640333333333,116.353566666667,0,131.233595800525,39575.4266782407,2008-05-07,10:14:25
39.9640833333333,116.352733333333,0,131.233595800525,39575.4272800926,2008-05-07,10:15:17
39.9637833333333,116.351983333333,0,127.952755905512,39575.4278356481,2008-05-07,10:16:05
39.9637,116.3513,0,180.446194225722,39575.4283564815,2008-05-07,10:16:50
39.9633,116.350883333333,0,209.97375328084,39575.4293171296,2008-05-07,10:18:13
39.9627833333333,116.350966666667,0,170.603674540682,39575.4297569444,2008-05-07,10:18:51
39.9625,116.351816666667,0,62.3359580052493,39575.430462963,2008-05-07,10:19:52
39.9623333333333,116.352416666667,0,36.0892388451444,39575.4309722222,2008-05-07,10:20:36
39.9590833333333,116.350966666667,0,36.0892388451444,39575.4989814815,2008-05-07,11:58:32
39.9597166666667,116.351116666667,0,180.446194225722,39575.499375,2008-05-07,11:59:06
39.9605333333333,116.350966666667,0,219.816272965879,39575.500150463,2008-05-07,12:00:13
39.9609833333333,116.350933333333,0,183.727034120735,39575.500625,2008-05-07,12:00:54
39.9614833333333,116.350983333333,0,249.343832020997,39575.5010763889,2008-05-07,12:01:33
39.9620833333333,116.350816666667,0,209.97375328084,39575.5016666667,2008-05-07,12:02:24
39.987,116.3448,0,223.097112860892,39575.5042824074,2008-05-07,12:06:10
39.9911833333333,116.343766666667,0,223.097112860892,39575.5071527778,2008-05-07,12:10:18
