# Supplementary material for: Research on differential privacy protection method based on user tendency
Source: PLoS One. 2023 Oct 26;18(10):e0288823. doi: 10.1371/journal.pone.0288823 (PMC10602288; doi:10.1371/journal.pone.0288823)
Supplement: S3 Data — (ZIP) [file pone.0288823.s003.zip › Data 5-3/054/Trajectory/20090620122232.plt]

Geolife trajectory
WGS 84
Altitude is in Feet
Reserved 3
0,2,255,My Track,0,0,2,8421376
0
39.885055,116.269877,0,490.710341207349,39984.5156481481,2009-06-20,12:22:32
39.885112,116.269907,0,490.233353018373,39984.5156597222,2009-06-20,12:22:33
39.885185,116.269934,0,490.985830052493,39984.5156712963,2009-06-20,12:22:34
39.885143,116.269896,0,489.934635826772,39984.5157291667,2009-06-20,12:22:39
39.885196,116.269911,0,489.392467191601,39984.515775463,2009-06-20,12:22:43
39.885247,116.269918,0,488.678389107612,39984.5158101852,2009-06-20,12:22:46
39.885305,116.269929,0,487.35751312336,39984.5158796296,2009-06-20,12:22:52
39.885361,116.269925,0,486.366591207349,39984.5159375,2009-06-20,12:22:57
39.885408,116.269915,0,486.241689632546,39984.5161226852,2009-06-20,12:23:13
39.885463,116.26991,0,485.016079396325,39984.5161921296,2009-06-20,12:23:19
39.885468,116.26985,0,483.382467191601,39984.5162847222,2009-06-20,12:23:27
39.88542,116.269824,0,482.77842519685,39984.5163194444,2009-06-20,12:23:30
39.885464,116.269812,0,482.54498687664,39984.516400463,2009-06-20,12:23:37
39.885442,116.26976,0,481.69343832021,39984.5164930556,2009-06-20,12:23:45
39.885394,116.269737,0,481.350065616798,39984.5165509259,2009-06-20,12:23:50
39.885349,116.269739,0,481.179206036745,39984.5165740741,2009-06-20,12:23:52
39.885597,116.269652,0,481.116377952756,39984.5165856481,2009-06-20,12:23:53
39.88532,116.269677,0,481.077227690289,39984.5166087963,2009-06-20,12:23:55
39.885283,116.26963,0,481.034977034121,39984.5166435185,2009-06-20,12:23:58
39.885245,116.269575,0,481.027368766404,39984.5166782407,2009-06-20,12:24:01
39.883443,116.268838,0,422.518822178478,39984.516724537,2009-06-20,12:24:05
39.883395,116.268824,0,420.597555774278,39984.5167361111,2009-06-20,12:24:06
39.882863,116.269187,0,172.037227690289,39984.5168634259,2009-06-20,12:24:17
39.882814,116.269221,0,174.201190944882,39984.5169212963,2009-06-20,12:24:22
39.882838,116.269186,0,185.584520997375,39984.5174305556,2009-06-20,12:25:06
39.882884,116.269201,0,185.943188976378,39984.5178356481,2009-06-20,12:25:41
39.882922,116.26917,0,188.104124015748,39984.5179513889,2009-06-20,12:25:51
39.882968,116.269156,0,188.714212598425,39984.5180555556,2009-06-20,12:26:00
39.883011,116.269136,0,188.792020997375,39984.5180902778,2009-06-20,12:26:03
39.883081,116.269097,0,188.821194225722,39984.518125,2009-06-20,12:26:06
39.883142,116.26907,0,188.905072178478,39984.5181481481,2009-06-20,12:26:08
39.883186,116.269055,0,188.83438648294,39984.5181597222,2009-06-20,12:26:09
39.883236,116.269036,0,188.875272309711,39984.5181712963,2009-06-20,12:26:10
39.883293,116.269016,0,188.985708661417,39984.5181828704,2009-06-20,12:26:11
39.883354,116.268996,0,189.285830052493,39984.5181944444,2009-06-20,12:26:12
39.883425,116.268962,0,189.209160104987,39984.5182060185,2009-06-20,12:26:13
39.883488,116.268937,0,189.386689632546,39984.5182175926,2009-06-20,12:26:14
39.883552,116.268917,0,189.490820209974,39984.5182291667,2009-06-20,12:26:15
39.883622,116.268896,0,189.411496062992,39984.5182407407,2009-06-20,12:26:16
39.883694,116.268881,0,189.772992125984,39984.5182523148,2009-06-20,12:26:17
39.88377,116.268853,0,189.824767060367,39984.5182638889,2009-06-20,12:26:18
39.883862,116.268814,0,189.444612860892,39984.518275463,2009-06-20,12:26:19
39.883949,116.268794,0,189.608713910761,39984.518287037,2009-06-20,12:26:20
39.884035,116.268777,0,190.210456036745,39984.5182986111,2009-06-20,12:26:21
39.884126,116.268766,0,190.50405511811,39984.5183101852,2009-06-20,12:26:22
39.884221,116.268752,0,190.913871391076,39984.5183217593,2009-06-20,12:26:23
39.884321,116.268736,0,191.720252624672,39984.5183333333,2009-06-20,12:26:24
39.884419,116.268718,0,192.155564304462,39984.5183449074,2009-06-20,12:26:25
39.884522,116.2687,0,192.998024934383,39984.5183564815,2009-06-20,12:26:26
39.884631,116.268673,0,194.429724409449,39984.5183680556,2009-06-20,12:26:27
39.884722,116.268655,0,194.753648293963,39984.5183796296,2009-06-20,12:26:28
39.884809,116.268636,0,196.193195538058,39984.5183912037,2009-06-20,12:26:29
39.884892,116.26862,0,197.696184383202,39984.5184027778,2009-06-20,12:26:30
39.884972,116.26861,0,198.333257874016,39984.5184143518,2009-06-20,12:26:31
39.885045,116.268601,0,199.305203412074,39984.5184259259,2009-06-20,12:26:32
39.885113,116.268587,0,201.096171259843,39984.5184375,2009-06-20,12:26:33
39.885183,116.268573,0,203.723556430446,39984.5184490741,2009-06-20,12:26:34
39.885249,116.268561,0,204.977775590551,39984.5184606481,2009-06-20,12:26:35
39.885311,116.268548,0,205.344727690289,39984.5184722222,2009-06-20,12:26:36
39.885381,116.268536,0,206.328628608924,39984.5184837963,2009-06-20,12:26:37
39.885452,116.268527,0,207.000118110236,39984.5184953704,2009-06-20,12:26:38
39.885527,116.268515,0,207.55000656168,39984.5185069444,2009-06-20,12:26:39
39.885599,116.268508,0,206.778254593176,39984.5185185185,2009-06-20,12:26:40
39.885676,116.268499,0,206.787956036745,39984.5185300926,2009-06-20,12:26:41
39.885755,116.26849,0,207.822828083989,39984.5185416667,2009-06-20,12:26:42
39.885846,116.268469,0,209.621007217848,39984.5185532407,2009-06-20,12:26:43
39.885934,116.268449,0,210.231295931759,39984.5185648148,2009-06-20,12:26:44
39.886023,116.26843,0,211.473225065617,39984.5185763889,2009-06-20,12:26:45
39.886113,116.268417,0,211.019465223097,39984.518587963,2009-06-20,12:26:46
39.886198,116.268403,0,210.105239501312,39984.518599537,2009-06-20,12:26:47
39.886285,116.268388,0,210.915111548556,39984.5186111111,2009-06-20,12:26:48
39.886372,116.268375,0,211.096535433071,39984.5186226852,2009-06-20,12:26:49
39.886458,116.268369,0,211.058513779528,39984.5186342593,2009-06-20,12:26:50
39.886549,116.268354,0,212.002227690289,39984.5186458333,2009-06-20,12:26:51
39.886642,116.268337,0,212.191459973753,39984.5186574074,2009-06-20,12:26:52
39.886734,116.268323,0,213.206184383202,39984.5186689815,2009-06-20,12:26:53
39.886827,116.268304,0,212.665416666667,39984.5186805556,2009-06-20,12:26:54
39.886927,116.268295,0,214.626305774278,39984.5186921296,2009-06-20,12:26:55
39.88703,116.26828,0,215.40123687664,39984.5187037037,2009-06-20,12:26:56
39.887119,116.268266,0,215.515177165354,39984.5187152778,2009-06-20,12:26:57
39.887205,116.268258,0,216.540239501312,39984.5187268518,2009-06-20,12:26:58
39.887286,116.268253,0,216.159268372703,39984.5187384259,2009-06-20,12:26:59
39.887368,116.268236,0,216.155288713911,39984.51875,2009-06-20,12:27:00
39.887441,116.268237,0,216.872372047244,39984.5187615741,2009-06-20,12:27:01
39.887518,116.268238,0,218.897066929134,39984.5187731481,2009-06-20,12:27:02
39.887612,116.268223,0,215.920200131234,39984.5187847222,2009-06-20,12:27:03
39.887702,116.26822,0,215.084347112861,39984.5187962963,2009-06-20,12:27:04
39.887794,116.268216,0,218.387362204724,39984.5188078704,2009-06-20,12:27:05
39.887886,116.268212,0,219.192329396325,39984.5188194444,2009-06-20,12:27:06
39.88798,116.268214,0,221.411961942257,39984.5188310185,2009-06-20,12:27:07
39.888074,116.268212,0,220.542916666667,39984.5188425926,2009-06-20,12:27:08
39.888175,116.268217,0,220.106479658793,39984.5188541667,2009-06-20,12:27:09
39.88828,116.268228,0,221.867900262467,39984.5188657407,2009-06-20,12:27:10
39.88838,116.268224,0,225.817739501312,39984.5188773148,2009-06-20,12:27:11
39.888483,116.268229,0,227.025974409449,39984.5188888889,2009-06-20,12:27:12
39.888582,116.268232,0,227.012785433071,39984.518900463,2009-06-20,12:27:13
39.888676,116.268241,0,224.130160761155,39984.518912037,2009-06-20,12:27:14
39.888769,116.268246,0,225.757037401575,39984.5189236111,2009-06-20,12:27:15
39.888856,116.268246,0,225.435442913386,39984.5189351852,2009-06-20,12:27:16
39.888926,116.268255,0,224.117595144357,39984.5189467593,2009-06-20,12:27:17
39.888998,116.26828,0,220.78436351706,39984.5189699074,2009-06-20,12:27:19
39.889044,116.268288,0,220.349104330709,39984.5190046296,2009-06-20,12:27:22
39.889113,116.268275,0,223.899977034121,39984.5191550926,2009-06-20,12:27:35
39.889176,116.268267,0,221.549858923885,39984.5191782407,2009-06-20,12:27:37
39.889264,116.268255,0,219.403838582677,39984.5192013889,2009-06-20,12:27:39
39.889313,116.268241,0,213.314868766404,39984.519212963,2009-06-20,12:27:40
39.889367,116.268241,0,209.728589238845,39984.519224537,2009-06-20,12:27:41
39.889421,116.268241,0,207.863454724409,39984.5192361111,2009-06-20,12:27:42
39.889473,116.26824,0,205.827473753281,39984.5192476852,2009-06-20,12:27:43
39.889536,116.268245,0,203.587125984252,39984.5192592593,2009-06-20,12:27:44
39.889596,116.268246,0,202.012349081365,39984.5192708333,2009-06-20,12:27:45
39.88966,116.268246,0,200.151145013123,39984.5192824074,2009-06-20,12:27:46
39.889731,116.268246,0,199.574261811024,39984.5192939815,2009-06-20,12:27:47
39.889807,116.268249,0,199.078336614173,39984.5193055556,2009-06-20,12:27:48
39.889888,116.26825,0,199.718664698163,39984.5193171296,2009-06-20,12:27:49
39.889972,116.268252,0,199.002381889764,39984.5193287037,2009-06-20,12:27:50
39.890065,116.268253,0,197.483661417323,39984.5193402778,2009-06-20,12:27:51
39.890161,116.268252,0,196.428599081365,39984.5193518519,2009-06-20,12:27:52
39.890262,116.268253,0,197.22500656168,39984.5193634259,2009-06-20,12:27:53
39.890365,116.268254,0,195.04657152231,39984.519375,2009-06-20,12:27:54
39.890469,116.268251,0,194.490075459318,39984.5193865741,2009-06-20,12:27:55
39.890577,116.268253,0,193.612004593176,39984.5193981482,2009-06-20,12:27:56
39.890682,116.268263,0,192.026729002625,39984.5194097222,2009-06-20,12:27:57
39.890794,116.268269,0,191.155255905512,39984.5194212963,2009-06-20,12:27:58
39.890905,116.268268,0,190.88843832021,39984.5194328704,2009-06-20,12:27:59
39.891017,116.268267,0,190.796689632546,39984.5194444444,2009-06-20,12:28:00
39.891133,116.26827,0,190.948651574803,39984.5194560185,2009-06-20,12:28:01
39.891253,116.268268,0,191.87530511811,39984.5194675926,2009-06-20,12:28:02
39.891369,116.268264,0,191.369320866142,39984.5194791667,2009-06-20,12:28:03
39.891482,116.268261,0,193.340961286089,39984.5194907407,2009-06-20,12:28:04
39.891599,116.268259,0,194.47124015748,39984.5195023148,2009-06-20,12:28:05
39.891711,116.268259,0,195.895731627297,39984.5195138889,2009-06-20,12:28:06
39.891817,116.268261,0,195.821814304462,39984.519525463,2009-06-20,12:28:07
39.891915,116.268269,0,200.219767060367,39984.519537037,2009-06-20,12:28:08
39.892006,116.268287,0,198.931843832021,39984.5195486111,2009-06-20,12:28:09
39.892084,116.2683,0,196.195561023622,39984.5195601852,2009-06-20,12:28:10
39.892152,116.268318,0,197.398707349081,39984.5195717593,2009-06-20,12:28:11
39.892204,116.268327,0,200.274435695538,39984.5195833333,2009-06-20,12:28:12
39.892277,116.268331,0,200.167240813648,39984.5196064815,2009-06-20,12:28:14
39.892331,116.26833,0,200.630524934383,39984.5198032407,2009-06-20,12:28:31
39.892379,116.268346,0,202.168592519685,39984.5198263889,2009-06-20,12:28:33
39.892422,116.268378,0,202.165475721785,39984.519849537,2009-06-20,12:28:35
39.892482,116.268382,0,201.886118766404,39984.5198611111,2009-06-20,12:28:36
39.892554,116.268381,0,200.432969160105,39984.5198726852,2009-06-20,12:28:37
39.892626,116.268377,0,199.354727690289,39984.5198842593,2009-06-20,12:28:38
39.892699,116.268371,0,199.246758530184,39984.5198958333,2009-06-20,12:28:39
39.892785,116.268362,0,198.897450787402,39984.5199074074,2009-06-20,12:28:40
39.892868,116.268355,0,200.74717847769,39984.5199189815,2009-06-20,12:28:41
39.892964,116.268345,0,200.811145013123,39984.5199305556,2009-06-20,12:28:42
39.893065,116.268347,0,201.991325459318,39984.5199421296,2009-06-20,12:28:43
39.893169,116.268357,0,205.126709317585,39984.5199537037,2009-06-20,12:28:44
39.893277,116.26837,0,206.000672572178,39984.5199652778,2009-06-20,12:28:45
39.893388,116.268392,0,207.238083989501,39984.5199768519,2009-06-20,12:28:46
39.893498,116.268415,0,207.011381233596,39984.5199884259,2009-06-20,12:28:47
39.893603,116.268438,0,206.13249671916,39984.52,2009-06-20,12:28:48
39.893714,116.268463,0,205.115695538058,39984.5200115741,2009-06-20,12:28:49
39.893823,116.268494,0,205.675872703412,39984.5200231481,2009-06-20,12:28:50
39.893935,116.268529,0,204.157690288714,39984.5200347222,2009-06-20,12:28:51
39.89405,116.268558,0,206.697480314961,39984.5200462963,2009-06-20,12:28:52
39.894166,116.268591,0,208.372244094488,39984.5200578704,2009-06-20,12:28:53
39.894279,116.268624,0,209.940360892388,39984.5200694444,2009-06-20,12:28:54
39.894392,116.26866,0,208.952719816273,39984.5200810185,2009-06-20,12:28:55
39.894504,116.268698,0,208.393018372703,39984.5200925926,2009-06-20,12:28:56
39.894612,116.268741,0,208.752273622047,39984.5201041667,2009-06-20,12:28:57
39.894713,116.268781,0,211.184517716535,39984.5201157407,2009-06-20,12:28:58
39.894809,116.268831,0,213.539019028871,39984.5201273148,2009-06-20,12:28:59
39.894894,116.268895,0,213.789550524934,39984.5201388889,2009-06-20,12:29:00
39.894976,116.26897,0,213.023858267717,39984.520150463,2009-06-20,12:29:01
39.895041,116.269061,0,211.085547900262,39984.520162037,2009-06-20,12:29:02
39.895093,116.269163,0,210.990331364829,39984.5201736111,2009-06-20,12:29:03
39.895138,116.269275,0,210.742224409449,39984.5201851852,2009-06-20,12:29:04
39.895172,116.269392,0,210.754114173228,39984.5201967593,2009-06-20,12:29:05
39.895192,116.269509,0,211.354229002625,39984.5202083333,2009-06-20,12:29:06
39.895208,116.269633,0,213.842440944882,39984.5202199074,2009-06-20,12:29:07
39.895223,116.269755,0,213.699291338583,39984.5202314815,2009-06-20,12:29:08
39.895246,116.269876,0,213.500121391076,39984.5202430556,2009-06-20,12:29:09
39.895266,116.269986,0,212.418087270341,39984.5202546296,2009-06-20,12:29:10
39.895285,116.270074,0,212.194563648294,39984.5202662037,2009-06-20,12:29:11
39.895322,116.270139,0,214.648684383202,39984.5202777778,2009-06-20,12:29:12
39.895359,116.270184,0,216.603067585302,39984.5202893519,2009-06-20,12:29:13
39.895436,116.270219,0,219.427293307087,39984.5203125,2009-06-20,12:29:15
39.895484,116.270225,0,219.348946850394,39984.5203240741,2009-06-20,12:29:16
39.895529,116.270217,0,220.080374015748,39984.5203356481,2009-06-20,12:29:17
39.895587,116.27019,0,221.587204724409,39984.5203587963,2009-06-20,12:29:19
39.895624,116.270223,0,229.166335301837,39984.5204166667,2009-06-20,12:29:24
39.895704,116.27021,0,226.759573490814,39984.5204398148,2009-06-20,12:29:26
39.895761,116.270191,0,224.338064304462,39984.5204513889,2009-06-20,12:29:27
39.895851,116.270163,0,223.673772965879,39984.520474537,2009-06-20,12:29:29
39.895917,116.270184,0,226.101961942257,39984.5204861111,2009-06-20,12:29:30
39.895965,116.270191,0,227.184419291339,39984.5204976852,2009-06-20,12:29:31
39.896013,116.270202,0,229.122355643045,39984.5205092593,2009-06-20,12:29:32
39.896066,116.270213,0,229.267011154856,39984.5205208333,2009-06-20,12:29:33
39.896116,116.270203,0,229.739242125984,39984.5205324074,2009-06-20,12:29:34
39.896179,116.270205,0,232.25719160105,39984.5205439815,2009-06-20,12:29:35
39.896237,116.270203,0,231.879625984252,39984.5205555556,2009-06-20,12:29:36
39.896293,116.270206,0,227.398484251969,39984.5205671296,2009-06-20,12:29:37
39.896391,116.270215,0,224.417762467192,39984.5205902778,2009-06-20,12:29:39
39.896454,116.270215,0,221.722919947507,39984.5206018519,2009-06-20,12:29:40
39.896521,116.27021,0,214.325912073491,39984.5206134259,2009-06-20,12:29:41
39.896583,116.270211,0,214.812611548556,39984.520625,2009-06-20,12:29:42
39.896658,116.270219,0,213.925770997375,39984.5206365741,2009-06-20,12:29:43
39.896735,116.270241,0,213.524301181102,39984.5206481481,2009-06-20,12:29:44
39.896796,116.270219,0,214.520902230971,39984.5206597222,2009-06-20,12:29:45
39.896852,116.27018,0,215.476830708661,39984.5206712963,2009-06-20,12:29:46
39.896891,116.270119,0,215.851765091864,39984.5206828704,2009-06-20,12:29:47
39.896923,116.270047,0,217.583897637795,39984.5206944444,2009-06-20,12:29:48
39.896956,116.269968,0,217.361049868766,39984.5207060185,2009-06-20,12:29:49
39.896986,116.269887,0,216.973172572178,39984.5207175926,2009-06-20,12:29:50
39.897017,116.269806,0,217.665649606299,39984.5207291667,2009-06-20,12:29:51
39.897051,116.269719,0,215.507467191601,39984.5207407407,2009-06-20,12:29:52
39.897081,116.269634,0,212.921456692913,39984.5207523148,2009-06-20,12:29:53
39.897109,116.269544,0,213.685374015748,39984.5207638889,2009-06-20,12:29:54
39.897136,116.269448,0,213.235971128609,39984.520775463,2009-06-20,12:29:55
39.897163,116.269348,0,213.232516404199,39984.520787037,2009-06-20,12:29:56
39.897204,116.269247,0,215.328671259842,39984.5207986111,2009-06-20,12:29:57
39.89724,116.269148,0,214.786305774278,39984.5208101852,2009-06-20,12:29:58
39.897278,116.269045,0,210.417575459318,39984.5208217593,2009-06-20,12:29:59
39.897332,116.268941,0,206.720472440945,39984.5208333333,2009-06-20,12:30:00
39.897382,116.268842,0,204.147565616798,39984.5208449074,2009-06-20,12:30:01
39.897436,116.268748,0,204.062322834646,39984.5208564815,2009-06-20,12:30:02
39.897501,116.268664,0,205.784583333333,39984.5208680556,2009-06-20,12:30:03
39.897575,116.268587,0,207.339196194226,39984.5208796296,2009-06-20,12:30:04
39.897652,116.268521,0,209.143730314961,39984.5208912037,2009-06-20,12:30:05
39.897715,116.268475,0,211.02094160105,39984.5209027778,2009-06-20,12:30:06
39.897772,116.268458,0,214.346338582677,39984.5209143519,2009-06-20,12:30:07
39.897839,116.268435,0,217.22813648294,39984.5209259259,2009-06-20,12:30:08
39.897909,116.268415,0,220.0556167979,39984.5209375,2009-06-20,12:30:09
39.897969,116.268406,0,222.313497375328,39984.5209490741,2009-06-20,12:30:10
39.898018,116.268398,0,223.912342519685,39984.5209606481,2009-06-20,12:30:11
39.898063,116.26839,0,225.997532808399,39984.5209722222,2009-06-20,12:30:12
39.898125,116.268384,0,225.972703412073,39984.5209953704,2009-06-20,12:30:14
39.898163,116.268378,0,236.588225065617,39984.5210763889,2009-06-20,12:30:21
39.89823,116.268371,0,239.450574146982,39984.5213425926,2009-06-20,12:30:44
39.89828,116.268385,0,240.364648950131,39984.5213657407,2009-06-20,12:30:46
39.898338,116.268379,0,244.164104330709,39984.5213888889,2009-06-20,12:30:48
39.898406,116.268363,0,246.448815616798,39984.521412037,2009-06-20,12:30:50
39.898488,116.268357,0,248.765193569554,39984.5214351852,2009-06-20,12:30:52
39.898585,116.268374,0,251.384294619423,39984.5214583333,2009-06-20,12:30:54
39.898642,116.268383,0,252.968018372703,39984.5214699074,2009-06-20,12:30:55
39.898698,116.268372,0,255.397011154856,39984.5214814815,2009-06-20,12:30:56
39.898755,116.268363,0,258.278910761155,39984.5214930556,2009-06-20,12:30:57
39.898819,116.268367,0,260.439445538058,39984.5215046296,2009-06-20,12:30:58
39.898895,116.268371,0,260.44282480315,39984.5215162037,2009-06-20,12:30:59
39.898968,116.268371,0,261.327864173228,39984.5215277778,2009-06-20,12:31:00
39.899045,116.268376,0,263.178818897638,39984.5215393519,2009-06-20,12:31:01
39.899128,116.26837,0,266.420160761155,39984.5215509259,2009-06-20,12:31:02
39.899212,116.26837,0,264.830853018373,39984.5215625,2009-06-20,12:31:03
39.899303,116.268363,0,264.717112860892,39984.5215740741,2009-06-20,12:31:04
39.899403,116.26836,0,264.719015748032,39984.5215856481,2009-06-20,12:31:05
39.899499,116.26835,0,264.829199475066,39984.5215972222,2009-06-20,12:31:06
39.899602,116.268348,0,263.229281496063,39984.5216087963,2009-06-20,12:31:07
39.899698,116.268345,0,262.008953412073,39984.5216203704,2009-06-20,12:31:08
39.899794,116.26835,0,260.224704724409,39984.5216319444,2009-06-20,12:31:09
39.899901,116.268347,0,255.768241469816,39984.5216435185,2009-06-20,12:31:10
39.899987,116.268354,0,254.462559055118,39984.5216550926,2009-06-20,12:31:11
39.900079,116.268359,0,252.552910104987,39984.5216666667,2009-06-20,12:31:12
39.900168,116.268363,0,249.63781824147,39984.5216782407,2009-06-20,12:31:13
39.900236,116.268361,0,249.591761811024,39984.5216898148,2009-06-20,12:31:14
39.90028,116.268356,0,245.300652887139,39984.5217013889,2009-06-20,12:31:15
39.900318,116.268354,0,235.583061023622,39984.5217592593,2009-06-20,12:31:20
39.900363,116.268354,0,235.856525590551,39984.5218402778,2009-06-20,12:31:27
39.900423,116.268341,0,232.31311023622,39984.5218634259,2009-06-20,12:31:29
39.900492,116.268326,0,229.373891076115,39984.5218865741,2009-06-20,12:31:31
39.900541,116.268317,0,227.642536089239,39984.5218981481,2009-06-20,12:31:32
39.900639,116.268303,0,226.865101706037,39984.5219212963,2009-06-20,12:31:34
39.900703,116.268295,0,225.949225721785,39984.5219328704,2009-06-20,12:31:35
39.900768,116.268288,0,225.637365485564,39984.5219444444,2009-06-20,12:31:36
39.900835,116.268285,0,225.969826115486,39984.5219560185,2009-06-20,12:31:37
39.900902,116.26828,0,225.28655839895,39984.5219675926,2009-06-20,12:31:38
39.900973,116.268273,0,225.477342519685,39984.5219791667,2009-06-20,12:31:39
39.901041,116.268268,0,225.409084645669,39984.5219907407,2009-06-20,12:31:40
39.901112,116.268261,0,225.530334645669,39984.5220023148,2009-06-20,12:31:41
39.901185,116.268257,0,225.530209973753,39984.5220138889,2009-06-20,12:31:42
39.901265,116.268256,0,225.903218503937,39984.522025463,2009-06-20,12:31:43
39.901351,116.268251,0,226.69031167979,39984.522037037,2009-06-20,12:31:44
39.901437,116.268245,0,227.888087270341,39984.5220486111,2009-06-20,12:31:45
39.901527,116.268244,0,227.400236220472,39984.5220601852,2009-06-20,12:31:46
39.901624,116.26824,0,227.327746062992,39984.5220717593,2009-06-20,12:31:47
39.901731,116.268234,0,231.669393044619,39984.5220833333,2009-06-20,12:31:48
39.901842,116.268233,0,233.538569553806,39984.5220949074,2009-06-20,12:31:49
39.901954,116.268233,0,234.572342519685,39984.5221064815,2009-06-20,12:31:50
39.902061,116.268233,0,234.902073490814,39984.5221180556,2009-06-20,12:31:51
39.902169,116.268233,0,234.466112204724,39984.5221296296,2009-06-20,12:31:52
39.902281,116.26823,0,235.047076771654,39984.5221412037,2009-06-20,12:31:53
39.902385,116.268227,0,234.098910761155,39984.5221527778,2009-06-20,12:31:54
39.90249,116.268224,0,236.338267716535,39984.5221643519,2009-06-20,12:31:55
39.902604,116.26823,0,234.167844488189,39984.5221759259,2009-06-20,12:31:56
39.902713,116.26823,0,233.175774278215,39984.5221875,2009-06-20,12:31:57
39.902821,116.268229,0,235.45062335958,39984.5221990741,2009-06-20,12:31:58
39.902926,116.268228,0,235.327296587927,39984.5222106481,2009-06-20,12:31:59
39.903022,116.268224,0,240.24500328084,39984.5222222222,2009-06-20,12:32:00
39.903089,116.268229,0,236.747923228346,39984.5222337963,2009-06-20,12:32:01
39.903136,116.268233,0,233.789028871391,39984.5222453704,2009-06-20,12:32:02
39.903183,116.268231,0,230.952135826772,39984.5222685185,2009-06-20,12:32:04
39.90317,116.268279,0,222.758221784777,39984.5224305556,2009-06-20,12:32:18
39.90316,116.268337,0,223.453953412074,39984.5226736111,2009-06-20,12:32:39
39.903152,116.268397,0,224.266627296588,39984.5228819444,2009-06-20,12:32:57
39.903208,116.26841,0,223.547693569554,39984.5229282407,2009-06-20,12:33:01
39.903264,116.268415,0,223.285669291339,39984.5229513889,2009-06-20,12:33:03
39.903338,116.268424,0,224.36780183727,39984.522974537,2009-06-20,12:33:05
39.903432,116.268422,0,226.91250984252,39984.5229976852,2009-06-20,12:33:07
39.903492,116.268419,0,228.258868110236,39984.5230092593,2009-06-20,12:33:08
39.903563,116.26842,0,229.455465879265,39984.5230208333,2009-06-20,12:33:09
39.903628,116.268418,0,230.085567585302,39984.5230324074,2009-06-20,12:33:10
39.903695,116.268423,0,230.56593503937,39984.5230439815,2009-06-20,12:33:11
39.903764,116.268445,0,233.21031496063,39984.5230555556,2009-06-20,12:33:12
39.903836,116.268461,0,235.097388451444,39984.5230671296,2009-06-20,12:33:13
39.903925,116.268483,0,237.7106332021,39984.5230787037,2009-06-20,12:33:14
39.903997,116.268518,0,241.334120734908,39984.5230902778,2009-06-20,12:33:15
39.904062,116.268543,0,243.358034776903,39984.5231018519,2009-06-20,12:33:16
39.904136,116.268551,0,243.118891076115,39984.5231134259,2009-06-20,12:33:17
39.904216,116.268568,0,244.517565616798,39984.523125,2009-06-20,12:33:18
39.90429,116.268599,0,244.265754593176,39984.5231365741,2009-06-20,12:33:19
39.90435,116.268626,0,245.369839238845,39984.5231481481,2009-06-20,12:33:20
39.904388,116.26866,0,245.408087270341,39984.5231597222,2009-06-20,12:33:21
39.904424,116.268703,0,245.951706036745,39984.5231712963,2009-06-20,12:33:22
39.904457,116.268752,0,250.647411417323,39984.5231828704,2009-06-20,12:33:23
39.904512,116.268755,0,253.604176509186,39984.5231944444,2009-06-20,12:33:24
39.904567,116.26875,0,262.204166666667,39984.5232060185,2009-06-20,12:33:25
39.904642,116.268767,0,263.037267060367,39984.5232291667,2009-06-20,12:33:27
39.904713,116.268776,0,267.45656167979,39984.5232523148,2009-06-20,12:33:29
39.904759,116.268757,0,268.079153543307,39984.523275463,2009-06-20,12:33:31
39.904797,116.268771,0,279.983008530184,39984.5233796296,2009-06-20,12:33:40
39.904831,116.268733,0,289.630813648294,39984.5234722222,2009-06-20,12:33:48
39.904888,116.26872,0,295.63062664042,39984.5235300926,2009-06-20,12:33:53
39.90493,116.26869,0,298.002349081365,39984.5235532407,2009-06-20,12:33:55
39.904974,116.268665,0,293.895892388451,39984.5235763889,2009-06-20,12:33:57
39.90502,116.26864,0,289.155830052493,39984.5236226852,2009-06-20,12:34:01
39.905066,116.268619,0,284.295570866142,39984.5236574074,2009-06-20,12:34:04
39.905122,116.268599,0,280.158024934383,39984.5237152778,2009-06-20,12:34:09
39.905167,116.268588,0,279.682539370079,39984.52375,2009-06-20,12:34:12
39.905205,116.268554,0,278.581758530184,39984.5237847222,2009-06-20,12:34:15
39.905257,116.268542,0,281.493720472441,39984.5238310185,2009-06-20,12:34:19
39.905302,116.268527,0,284.414242125984,39984.5238657407,2009-06-20,12:34:22
39.905355,116.268502,0,286.264970472441,39984.523900463,2009-06-20,12:34:25
39.905398,116.268489,0,282.580708661417,39984.5239467593,2009-06-20,12:34:29
39.905446,116.268477,0,280.609356955381,39984.5239930556,2009-06-20,12:34:33
39.905498,116.26846,0,274.430797244094,39984.5240509259,2009-06-20,12:34:38
39.905547,116.268459,0,270.584963910761,39984.5240972222,2009-06-20,12:34:42
39.905602,116.268444,0,267.084025590551,39984.5241435185,2009-06-20,12:34:46
39.905656,116.268441,0,262.54313648294,39984.5241782407,2009-06-20,12:34:49
39.905704,116.268437,0,256.29656824147,39984.524224537,2009-06-20,12:34:53
39.905756,116.268442,0,251.187450787402,39984.5242708333,2009-06-20,12:34:57
39.90581,116.268446,0,252.655232939633,39984.5243171296,2009-06-20,12:35:01
39.905863,116.268447,0,249.86657480315,39984.5243518518,2009-06-20,12:35:04
39.905918,116.268445,0,250.008700787402,39984.5243981481,2009-06-20,12:35:08
39.905956,116.26844,0,240.878631889764,39984.5244560185,2009-06-20,12:35:13
39.906002,116.268454,0,237.78404855643,39984.5245023148,2009-06-20,12:35:17
39.906022,116.268508,0,236.858356299213,39984.5246296296,2009-06-20,12:35:28
39.905991,116.268558,0,235.60000984252,39984.5248148148,2009-06-20,12:35:44
39.934432,116.450824,0,155.540101706037,39984.5631712963,2009-06-20,13:30:58
39.934397,116.450802,0,196.513192257218,39984.5631828704,2009-06-20,13:30:59
39.934426,116.450848,0,183.583818897638,39984.5632291667,2009-06-20,13:31:03
39.934476,116.450861,0,175.292372047244,39984.5632638889,2009-06-20,13:31:06
39.934522,116.45086,0,169.230459317585,39984.5633101852,2009-06-20,13:31:10
39.934559,116.450846,0,154.515262467192,39984.5633333333,2009-06-20,13:31:12
39.934604,116.450826,0,153.357624671916,39984.5634259259,2009-06-20,13:31:20
39.93465,116.450848,0,141.417634514436,39984.5634722222,2009-06-20,13:31:24
39.934698,116.450895,0,142.779662073491,39984.5635185185,2009-06-20,13:31:28
39.934747,116.450904,0,146.849537401575,39984.5636111111,2009-06-20,13:31:36
39.934798,116.450918,0,140.533248031496,39984.5636921296,2009-06-20,13:31:43
39.934845,116.450906,0,138.498041338583,39984.5637384259,2009-06-20,13:31:47
39.934886,116.45093,0,134.105393700787,39984.5638194444,2009-06-20,13:31:54
39.934949,116.450918,0,132.480469160105,39984.5638657407,2009-06-20,13:31:58
39.934997,116.450911,0,125.145400262467,39984.563900463,2009-06-20,13:32:01
39.935041,116.450928,0,121.582585301837,39984.5639351852,2009-06-20,13:32:04
39.935076,116.450905,0,112.488927165354,39984.5639814815,2009-06-20,13:32:08
39.935112,116.450876,0,105.37188976378,39984.5640393518,2009-06-20,13:32:13
39.935156,116.450883,0,112.789498031496,39984.5640740741,2009-06-20,13:32:16
39.935179,116.450845,0,123.050042650919,39984.5641087963,2009-06-20,13:32:19
39.935221,116.450815,0,126.795016404199,39984.5641550926,2009-06-20,13:32:23
39.935198,116.45077,0,115.263805774278,39984.5643055556,2009-06-20,13:32:36
39.935228,116.450792,0,104.044317585302,39984.5644791667,2009-06-20,13:32:51
39.935197,116.450844,0,103.137122703412,39984.5645138889,2009-06-20,13:32:54
39.93525,116.450843,0,104.35969816273,39984.5647800926,2009-06-20,13:33:17
39.935298,116.45082,0,105.547089895013,39984.5648842593,2009-06-20,13:33:26
39.935354,116.450813,0,105.640469160105,39984.5649884259,2009-06-20,13:33:35
39.935423,116.450418,0,109.613772965879,39984.5653125,2009-06-20,13:34:03
39.935354,116.450464,0,110.656269685039,39984.5653240741,2009-06-20,13:34:04
39.935301,116.450505,0,111.650380577428,39984.5653356481,2009-06-20,13:34:05
39.935247,116.450554,0,113.280751312336,39984.5653587963,2009-06-20,13:34:07
39.935215,116.450596,0,114.860472440945,39984.5653819444,2009-06-20,13:34:09
39.935227,116.450654,0,118.595547900262,39984.565462963,2009-06-20,13:34:16
39.935249,116.450708,0,124.868093832021,39984.5660763889,2009-06-20,13:35:09
39.935278,116.450749,0,135.262582020997,39984.5667476852,2009-06-20,13:36:07
39.93524,116.450786,0,138.491594488189,39984.5669097222,2009-06-20,13:36:21
39.935193,116.450834,0,138.57813976378,39984.5669560185,2009-06-20,13:36:25
39.935158,116.450888,0,138.631919291339,39984.5670138889,2009-06-20,13:36:30
39.935199,116.450933,0,138.257782152231,39984.5671296296,2009-06-20,13:36:40
39.935242,116.450909,0,137.700095144357,39984.5671990741,2009-06-20,13:36:46
39.935291,116.450917,0,137.542375328084,39984.5672916667,2009-06-20,13:36:54
39.935285,116.450981,0,136.245892388451,39984.5676157407,2009-06-20,13:37:22
39.935289,116.451053,0,133.115187007874,39984.5679166667,2009-06-20,13:37:48
39.935242,116.451024,0,132.104130577428,39984.5683217593,2009-06-20,13:38:23
39.935283,116.450995,0,131.528307086614,39984.5684722222,2009-06-20,13:38:36
39.935298,116.451057,0,131.791545275591,39984.5685763889,2009-06-20,13:38:45
39.935031,116.451088,0,155.435196850394,39984.5738194444,2009-06-20,13:46:18
39.934961,116.451246,0,154.678953412073,39984.5738310185,2009-06-20,13:46:19
39.934919,116.451435,0,153.397263779528,39984.5738425926,2009-06-20,13:46:20
39.934892,116.451559,0,152.430908792651,39984.5738541667,2009-06-20,13:46:21
39.934922,116.451501,0,149.553868110236,39984.5738888889,2009-06-20,13:46:24
39.934949,116.451411,0,148.531118766404,39984.573900463,2009-06-20,13:46:25
39.934975,116.451314,0,147.747391732283,39984.573912037,2009-06-20,13:46:26
39.93503,116.451104,0,146.838710629921,39984.5739236111,2009-06-20,13:46:27
39.935056,116.450992,0,145.967677165354,39984.5739351852,2009-06-20,13:46:28
39.935005,116.451572,0,121.157112860892,39984.5740856482,2009-06-20,13:46:41
39.935001,116.451648,0,115.121368110236,39984.5741203704,2009-06-20,13:46:44
39.934957,116.45168,0,116.999793307087,39984.5741782407,2009-06-20,13:46:49
39.93493,116.451747,0,116.190498687664,39984.5741898148,2009-06-20,13:46:50
39.934915,116.451703,0,127.898677821522,39984.5742592593,2009-06-20,13:46:56
39.934917,116.451762,0,136.31874343832,39984.5743287037,2009-06-20,13:47:02
39.934892,116.451804,0,148.765797244094,39984.574375,2009-06-20,13:47:06
39.934924,116.451676,0,155.354222440945,39984.5744097222,2009-06-20,13:47:09
39.934955,116.451581,0,156.560219816273,39984.5744212963,2009-06-20,13:47:10
39.934986,116.451467,0,157.906138451444,39984.5744328704,2009-06-20,13:47:11
39.935037,116.45131,0,159.454320866142,39984.5744444444,2009-06-20,13:47:12
39.935128,116.451011,0,161.02217519685,39984.5744560185,2009-06-20,13:47:13
39.935188,116.450835,0,163.672125984252,39984.5744675926,2009-06-20,13:47:14
39.935273,116.450561,0,166.223343175853,39984.5744791667,2009-06-20,13:47:15
39.935294,116.450484,0,167.402283464567,39984.5744907407,2009-06-20,13:47:16
39.935251,116.450677,0,169.14969816273,39984.5745138889,2009-06-20,13:47:18
39.935231,116.450818,0,171.836729002625,39984.574525463,2009-06-20,13:47:19
39.935162,116.451085,0,174.719642388451,39984.574537037,2009-06-20,13:47:20
39.935133,116.45119,0,176.34157808399,39984.5745486111,2009-06-20,13:47:21
39.935112,116.451241,0,178.227086614173,39984.5745601852,2009-06-20,13:47:22
39.935196,116.450911,0,181.357329396325,39984.5745717593,2009-06-20,13:47:23
39.93526,116.450664,0,184.064901574803,39984.5745833333,2009-06-20,13:47:24
39.93533,116.45039,0,185.505223097113,39984.5745949074,2009-06-20,13:47:25
39.935349,116.450304,0,185.53032808399,39984.5746064815,2009-06-20,13:47:26
39.935302,116.450193,0,193.076108923885,39984.5746296296,2009-06-20,13:47:28
39.935291,116.450119,0,207.177660761155,39984.5746527778,2009-06-20,13:47:30
39.935301,116.45004,0,211.785659448819,39984.5746875,2009-06-20,13:47:33
39.93529,116.450133,0,224.691000656168,39984.5747222222,2009-06-20,13:47:36
39.935273,116.450212,0,231.385918635171,39984.5747569444,2009-06-20,13:47:39
39.935221,116.450451,0,235.08750328084,39984.5747685185,2009-06-20,13:47:40
39.935193,116.450586,0,238.797444225722,39984.5747800926,2009-06-20,13:47:41
39.935157,116.450734,0,242.958018372703,39984.5747916667,2009-06-20,13:47:42
39.935136,116.450886,0,247.058392388451,39984.5748032407,2009-06-20,13:47:43
39.935136,116.450946,0,251.209153543307,39984.5748148148,2009-06-20,13:47:44
39.935172,116.450855,0,256.53813976378,39984.5748263889,2009-06-20,13:47:45
39.93516,116.450933,0,272.121053149606,39984.5748611111,2009-06-20,13:47:48
39.93514,116.45101,0,270.99844816273,39984.5748958333,2009-06-20,13:47:51
39.935111,116.451078,0,271.813851706037,39984.5749074074,2009-06-20,13:47:52
39.935079,116.451153,0,272.773832020997,39984.5749189815,2009-06-20,13:47:53
39.935036,116.451281,0,276.625902230971,39984.5749421296,2009-06-20,13:47:55
39.935059,116.451217,0,278.549520997375,39984.5749537037,2009-06-20,13:47:56
39.935071,116.451134,0,287.521391076115,39984.5749768519,2009-06-20,13:47:58
39.935196,116.45074,0,299.470980971129,39984.5750231481,2009-06-20,13:48:02
39.935247,116.450577,0,301.573694225722,39984.5750347222,2009-06-20,13:48:03
39.935284,116.450449,0,303.788398950131,39984.5750462963,2009-06-20,13:48:04
39.935328,116.450308,0,305.407867454068,39984.5750578704,2009-06-20,13:48:05
39.935369,116.450165,0,306.934921259843,39984.5750694444,2009-06-20,13:48:06
39.935405,116.450027,0,309.025770997375,39984.5750810185,2009-06-20,13:48:07
39.935457,116.449792,0,311.948070866142,39984.5750925926,2009-06-20,13:48:08
39.935501,116.44957,0,315.638914041995,39984.5751041667,2009-06-20,13:48:09
39.935559,116.449305,0,318.460515091864,39984.5751157407,2009-06-20,13:48:10
39.935602,116.449072,0,321.024520997375,39984.5751273148,2009-06-20,13:48:11
39.935665,116.44869,0,324.794488188976,39984.5751388889,2009-06-20,13:48:12
39.935684,116.448408,0,327.66907808399,39984.575150463,2009-06-20,13:48:13
39.93483,116.450171,0,293.558074146982,39984.5753009259,2009-06-20,13:48:26
39.934738,116.450588,0,291.641791338583,39984.5753125,2009-06-20,13:48:27
39.934754,116.45066,0,293.3468667979,39984.5753472222,2009-06-20,13:48:30
39.934779,116.4507,0,305.549340551181,39984.5754398148,2009-06-20,13:48:38
39.93484,116.45071,0,307.966968503937,39984.575462963,2009-06-20,13:48:40
39.934877,116.450678,0,312.652286745407,39984.5755092593,2009-06-20,13:48:44
39.935431,116.451081,0,263.195239501312,39984.5777314815,2009-06-20,13:51:56
39.93545,116.451111,0,276.07342191601,39984.5777430556,2009-06-20,13:51:57
39.935503,116.451124,0,286.900026246719,39984.5777662037,2009-06-20,13:51:59
39.935555,116.45111,0,290.11125656168,39984.5778240741,2009-06-20,13:52:04
39.935971,116.451233,0,280.74529855643,39984.5792592593,2009-06-20,13:54:08
39.93595,116.451182,0,287.524596456693,39984.5792824074,2009-06-20,13:54:10
39.935896,116.451183,0,291.092588582677,39984.5793287037,2009-06-20,13:54:14
39.935848,116.451187,0,291.966991469816,39984.5793518518,2009-06-20,13:54:16
39.935801,116.45114,0,289.369468503937,39984.5793981481,2009-06-20,13:54:20
39.935652,116.451066,0,259.204448818898,39984.5794328704,2009-06-20,13:54:23
39.935549,116.451021,0,246.669314304462,39984.5794560185,2009-06-20,13:54:25
39.935434,116.450968,0,236.641689632546,39984.5794791667,2009-06-20,13:54:27
39.935374,116.450881,0,227.815374015748,39984.5795023148,2009-06-20,13:54:29
39.935392,116.450808,0,226.616820866142,39984.5795138889,2009-06-20,13:54:30
39.935425,116.450748,0,225.860164041995,39984.579525463,2009-06-20,13:54:31
39.935415,116.450679,0,218.554294619423,39984.579537037,2009-06-20,13:54:32
39.935435,116.450584,0,217.659242125984,39984.5795486111,2009-06-20,13:54:33
39.935458,116.45049,0,217.170390419947,39984.5795601852,2009-06-20,13:54:34
39.935478,116.450419,0,215.986958661417,39984.5795717593,2009-06-20,13:54:35
39.935509,116.450357,0,214.90562664042,39984.5795833333,2009-06-20,13:54:36
39.935542,116.450298,0,213.877434383202,39984.5795949074,2009-06-20,13:54:37
39.935563,116.450244,0,212.806315616798,39984.5796064815,2009-06-20,13:54:38
39.935574,116.450187,0,211.134281496063,39984.5796180556,2009-06-20,13:54:39
39.93559,116.450127,0,209.077936351706,39984.5796296296,2009-06-20,13:54:40
39.93563,116.450002,0,206.505846456693,39984.5796527778,2009-06-20,13:54:42
39.935656,116.449941,0,205.123667979003,39984.5796643518,2009-06-20,13:54:43
39.935669,116.449834,0,204.401141732283,39984.5796875,2009-06-20,13:54:45
39.935643,116.449773,0,206.371118766404,39984.5797222222,2009-06-20,13:54:48
39.93563,116.44966,0,203.059977034121,39984.5797453704,2009-06-20,13:54:50
39.93559,116.449748,0,193.961597769029,39984.5797916667,2009-06-20,13:54:54
39.935584,116.449684,0,189.822703412073,39984.5798148148,2009-06-20,13:54:56
39.935478,116.449815,0,182.208353018373,39984.5798611111,2009-06-20,13:55:00
39.935431,116.449918,0,177.272723097113,39984.5798726852,2009-06-20,13:55:01
39.935389,116.449951,0,167.965062335958,39984.5798958333,2009-06-20,13:55:03
39.935371,116.450022,0,160.433202099738,39984.5799189815,2009-06-20,13:55:05
39.935346,116.450179,0,151.154862204724,39984.5799421296,2009-06-20,13:55:07
39.935308,116.450263,0,143.762034120735,39984.5799652778,2009-06-20,13:55:09
39.935275,116.450294,0,130.862339238845,39984.58,2009-06-20,13:55:12
39.935245,116.450345,0,125.23500984252,39984.5800231481,2009-06-20,13:55:14
39.935213,116.450396,0,120.034757217848,39984.5800810185,2009-06-20,13:55:19
39.935195,116.45046,0,126.503008530184,39984.5801041667,2009-06-20,13:55:21
39.935176,116.450543,0,132.413021653543,39984.5801388889,2009-06-20,13:55:24
39.935171,116.450604,0,138.983727034121,39984.5801851852,2009-06-20,13:55:28
39.935194,116.450658,0,143.978651574803,39984.5802199074,2009-06-20,13:55:31
39.935238,116.450699,0,144.143405511811,39984.5802662037,2009-06-20,13:55:35
39.935172,116.450728,0,141.64969816273,39984.5803472222,2009-06-20,13:55:42
39.935112,116.450748,0,143.637906824147,39984.5803703704,2009-06-20,13:55:44
39.935121,116.45081,0,145.751899606299,39984.5804166667,2009-06-20,13:55:48
39.935076,116.450886,0,145.729908136483,39984.5804513889,2009-06-20,13:55:51
39.935031,116.450954,0,144.709150262467,39984.580474537,2009-06-20,13:55:53
39.934995,116.450995,0,144.67563648294,39984.5804976852,2009-06-20,13:55:55
39.934974,116.451061,0,144.52657808399,39984.5805324074,2009-06-20,13:55:58
39.934992,116.451001,0,145.236112204724,39984.5805787037,2009-06-20,13:56:02
39.93494,116.451026,0,145.11595144357,39984.5806134259,2009-06-20,13:56:05
39.934989,116.451026,0,142.365692257218,39984.5806944444,2009-06-20,13:56:12
39.934982,116.450979,0,131.819015748031,39984.580787037,2009-06-20,13:56:20
39.935011,116.450875,0,127.09750328084,39984.5808101852,2009-06-20,13:56:22
39.935028,116.45082,0,125.093083989501,39984.5808217593,2009-06-20,13:56:23
39.935055,116.450762,0,123.051945538058,39984.5808333333,2009-06-20,13:56:24
39.935104,116.450652,0,121.321364829396,39984.5808449074,2009-06-20,13:56:25
39.935134,116.450596,0,119.544402887139,39984.5808564815,2009-06-20,13:56:26
39.935188,116.450555,0,116.439803149606,39984.5808796296,2009-06-20,13:56:28
39.935257,116.450542,0,115.863106955381,39984.5809027778,2009-06-20,13:56:30
39.935313,116.450573,0,113.518471128609,39984.5809259259,2009-06-20,13:56:32
39.935358,116.450545,0,102.27719160105,39984.5810069444,2009-06-20,13:56:39
39.935396,116.450519,0,96.946906167979,39984.5810300926,2009-06-20,13:56:41
39.935405,116.450575,0,90.7052526246719,39984.5810648148,2009-06-20,13:56:44
39.935417,116.450637,0,88.3806332020997,39984.581087963,2009-06-20,13:56:46
39.935391,116.450688,0,87.28093832021,39984.5811111111,2009-06-20,13:56:48
39.93535,116.45072,0,86.4510597112861,39984.5811342593,2009-06-20,13:56:50
39.935342,116.45079,0,90.7817290026247,39984.58125,2009-06-20,13:57:00
39.935339,116.450871,0,91.4296817585302,39984.5812847222,2009-06-20,13:57:03
39.935344,116.450931,0,87.739032152231,39984.5813194444,2009-06-20,13:57:06
39.935386,116.450951,0,77.1244553805774,39984.5813425926,2009-06-20,13:57:08
39.935425,116.450964,0,67.8274311023622,39984.5814236111,2009-06-20,13:57:15
39.935429,116.450936,0,53.4287467191601,39984.5815393519,2009-06-20,13:57:25
39.935474,116.450915,0,43.4906135170604,39984.5815740741,2009-06-20,13:57:28
39.93546,116.450976,0,34.9243241469816,39984.5816203704,2009-06-20,13:57:32
39.935443,116.451034,0,30.2370964566929,39984.5816435185,2009-06-20,13:57:34
39.935392,116.451037,0,35.1021030183727,39984.581724537,2009-06-20,13:57:41
39.93536,116.45109,0,38.2012598425197,39984.5818055556,2009-06-20,13:57:48
39.935372,116.451006,0,32.2713713910761,39984.5818981482,2009-06-20,13:57:56
39.935326,116.451062,0,22.071407480315,39984.5819907407,2009-06-20,13:58:04
39.935304,116.451006,0,27.1604035433071,39984.5820601852,2009-06-20,13:58:10
39.935345,116.450961,0,30.130062335958,39984.5820949074,2009-06-20,13:58:13
39.935379,116.450999,0,33.1916469816273,39984.5821643519,2009-06-20,13:58:19
39.935383,116.451174,0,33.8272080052493,39984.5821875,2009-06-20,13:58:21
39.935382,116.451284,0,34.1879921259843,39984.5821990741,2009-06-20,13:58:22
39.935385,116.45141,0,34.816374671916,39984.5822106482,2009-06-20,13:58:23
39.935406,116.451506,0,35.4591469816273,39984.5822222222,2009-06-20,13:58:24
39.935432,116.451577,0,35.8875656167979,39984.5822337963,2009-06-20,13:58:25
39.935482,116.451733,0,36.7230675853018,39984.5822453704,2009-06-20,13:58:26
39.935517,116.451869,0,37.5522769028871,39984.5822569444,2009-06-20,13:58:27
39.935508,116.452049,0,38.3162401574803,39984.5822685185,2009-06-20,13:58:28
39.935475,116.452266,0,39.0613943569554,39984.5822800926,2009-06-20,13:58:29
39.935457,116.452384,0,39.7691666666667,39984.5822916667,2009-06-20,13:58:30
39.935435,116.452545,0,40.3343996062992,39984.5823032407,2009-06-20,13:58:31
39.935433,116.45263,0,40.8498064304462,39984.5823148148,2009-06-20,13:58:32
39.935423,116.452702,0,42.1615846456693,39984.582349537,2009-06-20,13:58:35
39.935405,116.452769,0,42.5039468503937,39984.5823611111,2009-06-20,13:58:36
39.935379,116.452843,0,42.8181102362205,39984.5823726852,2009-06-20,13:58:37
39.935337,116.453,0,43.5550426509186,39984.5823842593,2009-06-20,13:58:38
39.935309,116.453146,0,44.1537368766404,39984.5823958333,2009-06-20,13:58:39
39.935262,116.453325,0,45.544530839895,39984.5824074074,2009-06-20,13:58:40
39.935704,116.451822,0,55.1770997375328,39984.5824421296,2009-06-20,13:58:43
39.935738,116.451242,0,59.4973622047244,39984.5824537037,2009-06-20,13:58:44
39.935737,116.451174,0,64.2441272965879,39984.5825,2009-06-20,13:58:48
39.935709,116.451137,0,74.1839730971129,39984.5826736111,2009-06-20,13:59:03
39.935667,116.451062,0,77.5853215223097,39984.5827199074,2009-06-20,13:59:07
39.935684,116.451002,0,77.5189107611548,39984.5827546296,2009-06-20,13:59:10
39.935669,116.450939,0,83.9475065616798,39984.5828009259,2009-06-20,13:59:14
39.935642,116.450882,0,94.0118175853018,39984.5828472222,2009-06-20,13:59:18
39.935609,116.450838,0,106.368517060367,39984.5829166667,2009-06-20,13:59:24
39.935565,116.450843,0,118.720098425197,39984.582974537,2009-06-20,13:59:29
39.935524,116.450854,0,125.233031496063,39984.5830439815,2009-06-20,13:59:35
39.935483,116.45088,0,133.553415354331,39984.5832523148,2009-06-20,13:59:53
39.93545,116.450821,0,133.763461286089,39984.583287037,2009-06-20,13:59:56
39.9354,116.45086,0,141.131909448819,39984.5833912037,2009-06-20,14:00:05
39.935426,116.450798,0,139.38718503937,39984.5835300926,2009-06-20,14:00:17
39.93538,116.450745,0,148.481335301837,39984.5836458333,2009-06-20,14:00:27
39.935332,116.450732,0,149.16532480315,39984.5836689815,2009-06-20,14:00:29
39.935272,116.450739,0,146.49937007874,39984.5837037037,2009-06-20,14:00:32
39.935237,116.450755,0,135.868402230971,39984.58375,2009-06-20,14:00:36
39.93521,116.450793,0,126.163366141732,39984.5837962963,2009-06-20,14:00:40
39.935155,116.450819,0,115.225396981627,39984.5838310185,2009-06-20,14:00:43
39.935106,116.450807,0,114.511791338583,39984.5838888889,2009-06-20,14:00:48
39.935142,116.450808,0,125.514527559055,39984.5840509259,2009-06-20,14:01:02
39.935161,116.450786,0,139.849819553806,39984.5841435185,2009-06-20,14:01:10
39.935211,116.450761,0,144.008963254593,39984.5841782407,2009-06-20,14:01:13
39.93526,116.450786,0,148.287545931759,39984.5842476852,2009-06-20,14:01:19
39.935286,116.450834,0,157.599835958005,39984.5842939815,2009-06-20,14:01:23
39.935335,116.450778,0,162.353251312336,39984.5843287037,2009-06-20,14:01:26
39.935294,116.45077,0,172.864570209974,39984.5844212963,2009-06-20,14:01:34
39.935342,116.450772,0,180.881017060367,39984.5844907407,2009-06-20,14:01:40
39.935295,116.450772,0,190.745839895013,39984.5845486111,2009-06-20,14:01:45
39.93532,116.450821,0,196.224173228346,39984.5845833333,2009-06-20,14:01:48
39.935281,116.450838,0,204.627933070866,39984.5846412037,2009-06-20,14:01:53
39.935253,116.450772,0,212.322568897638,39984.5846875,2009-06-20,14:01:57
39.935241,116.450658,0,215.428418635171,39984.5847106481,2009-06-20,14:01:59
39.935207,116.450583,0,216.791499343832,39984.5847222222,2009-06-20,14:02:00
39.935141,116.450492,0,218.086843832021,39984.5847337963,2009-06-20,14:02:01
39.935075,116.450438,0,219.256384514436,39984.5847453704,2009-06-20,14:02:02
39.934984,116.450322,0,220.370331364829,39984.5847569444,2009-06-20,14:02:03
39.934878,116.450195,0,221.448208661417,39984.5847685185,2009-06-20,14:02:04
39.934755,116.450099,0,222.475797244095,39984.5847800926,2009-06-20,14:02:05
39.934611,116.45004,0,223.425341207349,39984.5847916667,2009-06-20,14:02:06
39.934481,116.449976,0,224.306325459318,39984.5848032407,2009-06-20,14:02:07
39.934346,116.449916,0,225.133546587927,39984.5848148148,2009-06-20,14:02:08
39.934211,116.449851,0,225.961689632546,39984.5848263889,2009-06-20,14:02:09
39.93407,116.449792,0,226.703326771654,39984.584837963,2009-06-20,14:02:10
39.935021,116.450457,0,-175.774980314961,39984.5886574074,2009-06-20,14:07:40
39.935148,116.450676,0,15.3908727034121,39984.5886689815,2009-06-20,14:07:41
39.935148,116.450676,0,15.3908727034121,39984.5886805556,2009-06-20,14:07:42
39.935143,116.450683,0,32.2877165354331,39984.5887037037,2009-06-20,14:07:44
39.935205,116.450727,0,84.4244553805774,39984.5887384259,2009-06-20,14:07:47
39.93522,116.450776,0,113.707841207349,39984.58875,2009-06-20,14:07:48
39.93522,116.450801,0,132.636797900262,39984.5887615741,2009-06-20,14:07:49
39.935192,116.45084,0,145.724878608924,39984.5887731481,2009-06-20,14:07:50
39.935202,116.450773,0,141.943884514436,39984.5887962963,2009-06-20,14:07:52
39.935191,116.450763,0,122.957578740157,39984.5888888889,2009-06-20,14:08:00
39.935208,116.450822,0,119.697539370079,39984.588912037,2009-06-20,14:08:02
39.935234,116.450916,0,119.084711286089,39984.5889351852,2009-06-20,14:08:04
39.935304,116.450948,0,118.862148950131,39984.5889583333,2009-06-20,14:08:06
39.935364,116.450966,0,113.375994094488,39984.5889814815,2009-06-20,14:08:08
39.935395,116.451026,0,110.031187664042,39984.5890162037,2009-06-20,14:08:11
39.935442,116.451051,0,122.628185695538,39984.5890509259,2009-06-20,14:08:14
39.935493,116.451086,0,125.720807086614,39984.5890856481,2009-06-20,14:08:17
39.935537,116.451131,0,119.237611548556,39984.5891203704,2009-06-20,14:08:20
39.935583,116.451114,0,113.328612204724,39984.5891550926,2009-06-20,14:08:23
39.93561,116.451046,0,108.59032480315,39984.5891782407,2009-06-20,14:08:25
39.935659,116.450984,0,115.259963910761,39984.5892592593,2009-06-20,14:08:32
39.935673,116.450915,0,120.160685695538,39984.5893055556,2009-06-20,14:08:36
39.935713,116.45085,0,122.311686351706,39984.5893287037,2009-06-20,14:08:38
39.935722,116.450789,0,129.401213910761,39984.5894097222,2009-06-20,14:08:45
39.935729,116.450718,0,135.190656167979,39984.5894907407,2009-06-20,14:08:52
39.935734,116.450656,0,143.040383858268,39984.5895138889,2009-06-20,14:08:54
39.935737,116.450618,0,156.30406496063,39984.5895717593,2009-06-20,14:08:59
39.935733,116.450542,0,160.201364829396,39984.5896064815,2009-06-20,14:09:02
39.935759,116.450473,0,163.234662073491,39984.5896296296,2009-06-20,14:09:04
39.935798,116.450498,0,170.434790026247,39984.5896759259,2009-06-20,14:09:08
39.935765,116.450453,0,172.284957349081,39984.5896990741,2009-06-20,14:09:10
39.935738,116.450404,0,173.568914041995,39984.5897569444,2009-06-20,14:09:15
39.935675,116.450408,0,173.254212598425,39984.5897916667,2009-06-20,14:09:18
39.935623,116.450457,0,177.658861548556,39984.5898263889,2009-06-20,14:09:21
39.935667,116.450428,0,183.12282808399,39984.5898611111,2009-06-20,14:09:24
39.935642,116.450485,0,189.765544619423,39984.5898958333,2009-06-20,14:09:27
39.935603,116.450442,0,192.313333333333,39984.5899421296,2009-06-20,14:09:31
39.935545,116.450434,0,193.100990813648,39984.5899652778,2009-06-20,14:09:33
39.935496,116.450509,0,190.814137139108,39984.5900115741,2009-06-20,14:09:37
39.935494,116.450604,0,190.601325459318,39984.5900347222,2009-06-20,14:09:39
39.935454,116.450654,0,191.376190944882,39984.5900694444,2009-06-20,14:09:42
39.935412,116.450705,0,193.822303149606,39984.5901157407,2009-06-20,14:09:46
39.935369,116.450747,0,199.407280183727,39984.5901388889,2009-06-20,14:09:48
39.9353,116.450816,0,207.416778215223,39984.590162037,2009-06-20,14:09:50
39.935261,116.45086,0,211.930337926509,39984.5901736111,2009-06-20,14:09:51
39.93521,116.450923,0,216.767066929134,39984.5901851852,2009-06-20,14:09:52
39.935161,116.450982,0,222.05500328084,39984.5901967593,2009-06-20,14:09:53
39.93511,116.451041,0,226.785278871391,39984.5902083333,2009-06-20,14:09:54
39.935055,116.451104,0,232.520091863517,39984.5902199074,2009-06-20,14:09:55
39.935016,116.451161,0,237.981417322835,39984.5902314815,2009-06-20,14:09:56
39.93497,116.451236,0,243.076689632546,39984.5902546296,2009-06-20,14:09:58
39.934953,116.451255,0,257.541227034121,39984.5903009259,2009-06-20,14:10:02
39.934976,116.451246,0,271.63906167979,39984.5903819444,2009-06-20,14:10:09
39.93502,116.451237,0,279.078346456693,39984.5904282407,2009-06-20,14:10:13
39.935054,116.451201,0,284.7993667979,39984.590462963,2009-06-20,14:10:16
39.935098,116.451156,0,288.512962598425,39984.5905092593,2009-06-20,14:10:20
39.935144,116.451145,0,290.005449475066,39984.5905324074,2009-06-20,14:10:22
39.9352,116.451147,0,289.997467191601,39984.5905787037,2009-06-20,14:10:26
39.935244,116.451114,0,289.121961942257,39984.590625,2009-06-20,14:10:30
39.935283,116.451071,0,289.3081167979,39984.5906828704,2009-06-20,14:10:35
39.935329,116.451064,0,287.620990813648,39984.5907175926,2009-06-20,14:10:38
39.935347,116.451013,0,282.918776246719,39984.5908217593,2009-06-20,14:10:47
39.935393,116.450992,0,281.836768372703,39984.5908680556,2009-06-20,14:10:51
39.935377,116.450934,0,281.320104986877,39984.5909259259,2009-06-20,14:10:56
39.935366,116.450855,0,280.237372047244,39984.5909722222,2009-06-20,14:11:00
39.935334,116.450809,0,279.947942913386,39984.5912731481,2009-06-20,14:11:26
39.93532,116.45087,0,282.490721784777,39984.5913657407,2009-06-20,14:11:34
39.935326,116.450935,0,286.119015748031,39984.5914814815,2009-06-20,14:11:44
39.935287,116.451033,0,286.236735564304,39984.5915046296,2009-06-20,14:11:46
39.935262,116.451103,0,283.128832020997,39984.5915277778,2009-06-20,14:11:48
39.935298,116.451055,0,268.279973753281,39984.5915972222,2009-06-20,14:11:54
39.935328,116.450998,0,261.080383858268,39984.5916435185,2009-06-20,14:11:58
39.935381,116.451042,0,257.834488188976,39984.5916782407,2009-06-20,14:12:01
39.935307,116.451048,0,254.00219160105,39984.5917708333,2009-06-20,14:12:09
39.935281,116.450992,0,254.183943569554,39984.5918055556,2009-06-20,14:12:12
39.935239,116.45096,0,254.10687335958,39984.5918518519,2009-06-20,14:12:16
39.935193,116.450947,0,252.939107611549,39984.5919097222,2009-06-20,14:12:21
39.935147,116.450915,0,252.594583333333,39984.5919212963,2009-06-20,14:12:22
39.935088,116.450882,0,252.924816272966,39984.5919328704,2009-06-20,14:12:23
39.935029,116.450844,0,253.436945538058,39984.5919444444,2009-06-20,14:12:24
39.934983,116.45081,0,254.386617454068,39984.5919560185,2009-06-20,14:12:25
39.934913,116.450761,0,256.400797244094,39984.5919791667,2009-06-20,14:12:27
39.934873,116.450733,0,259.044150262467,39984.5919907407,2009-06-20,14:12:28
39.934803,116.450707,0,265.965698818898,39984.5920138889,2009-06-20,14:12:30
39.934777,116.450752,0,276.434314304462,39984.5920486111,2009-06-20,14:12:33
39.934796,116.450807,0,284.646676509186,39984.5920949074,2009-06-20,14:12:37
39.934824,116.450827,0,299.10873687664,39984.5921412037,2009-06-20,14:12:41
39.934835,116.450882,0,306.151807742782,39984.5921643519,2009-06-20,14:12:43
39.934877,116.450896,0,317.609265091864,39984.5922222222,2009-06-20,14:12:48
39.934941,116.450889,0,323.843343175853,39984.5922800926,2009-06-20,14:12:53
39.934954,116.45095,0,323.156397637795,39984.5923148148,2009-06-20,14:12:56
39.934999,116.450944,0,321.592470472441,39984.592337963,2009-06-20,14:12:58
39.935002,116.450992,0,311.188684383202,39984.5924074074,2009-06-20,14:13:04
39.934997,116.451058,0,305.137608267717,39984.5924305556,2009-06-20,14:13:06
39.934982,116.451122,0,302.428323490814,39984.5924537037,2009-06-20,14:13:08
39.935032,116.451158,0,292.933530183727,39984.5925115741,2009-06-20,14:13:13
39.935038,116.451232,0,289.374199475066,39984.5925347222,2009-06-20,14:13:15
39.935022,116.451304,0,285.572742782152,39984.5925578704,2009-06-20,14:13:17
39.935039,116.451358,0,281.939117454068,39984.5925810185,2009-06-20,14:13:19
39.935086,116.451333,0,278.946935695538,39984.5926041667,2009-06-20,14:13:21
39.935134,116.451271,0,276.152719816273,39984.5926273148,2009-06-20,14:13:23
39.935167,116.451204,0,273.850908792651,39984.592650463,2009-06-20,14:13:25
39.935212,116.451206,0,270.670793963255,39984.5926967593,2009-06-20,14:13:29
39.935233,116.451265,0,268.070291994751,39984.5927314815,2009-06-20,14:13:32
39.935181,116.451296,0,266.567063648294,39984.5927777778,2009-06-20,14:13:36
39.935135,116.451292,0,265.74157480315,39984.5928240741,2009-06-20,14:13:40
39.935109,116.451227,0,263.265022965879,39984.5930092593,2009-06-20,14:13:56
39.935134,116.451147,0,256.016046587927,39984.5932175926,2009-06-20,14:14:14
39.935197,116.451041,0,257.145262467192,39984.5932407407,2009-06-20,14:14:16
39.935188,116.451099,0,254.99123687664,39984.5932986111,2009-06-20,14:14:21
39.935138,116.451087,0,254.07250328084,39984.5933333333,2009-06-20,14:14:24
39.935079,116.45111,0,253.4668832021,39984.5933564815,2009-06-20,14:14:26
39.935086,116.45104,0,254.239435695538,39984.5933680556,2009-06-20,14:14:27
39.935009,116.451071,0,253.739268372703,39984.5933912037,2009-06-20,14:14:29
39.934969,116.451107,0,253.395521653543,39984.5934027778,2009-06-20,14:14:30
39.93493,116.451144,0,253.032424540682,39984.5934143519,2009-06-20,14:14:31
39.934873,116.45123,0,252.373536745407,39984.5934375,2009-06-20,14:14:33
39.935404,116.453155,0,-106.781387795276,39984.5942824074,2009-06-20,14:15:46
39.935445,116.450998,0,-86.9306003937008,39984.5943171296,2009-06-20,14:15:49
39.93547,116.450872,0,-99.4005413385827,39984.5943402778,2009-06-20,14:15:51
39.935518,116.450866,0,2.69775918635171,39984.594375,2009-06-20,14:15:54
39.935553,116.450864,0,58.3247440944882,39984.5943865741,2009-06-20,14:15:55
39.935575,116.450867,0,92.1856692913386,39984.5943981481,2009-06-20,14:15:56
39.935588,116.450867,0,114.077857611549,39984.5944097222,2009-06-20,14:15:57
39.935612,116.450857,0,128.567424540682,39984.5944212963,2009-06-20,14:15:58
39.935658,116.450818,0,145.920593832021,39984.5944444444,2009-06-20,14:16:00
39.935689,116.450786,0,155.585570866142,39984.5944791667,2009-06-20,14:16:03
39.935642,116.450794,0,154.525790682415,39984.5945833333,2009-06-20,14:16:12
39.935578,116.45079,0,146.648566272966,39984.5946412037,2009-06-20,14:16:17
39.935546,116.450747,0,147.269855643045,39984.5947106481,2009-06-20,14:16:23
39.935493,116.450726,0,148.351286089239,39984.5948032407,2009-06-20,14:16:31
39.935438,116.450757,0,149.191033464567,39984.594849537,2009-06-20,14:16:35
39.935414,116.450816,0,148.536676509186,39984.5948842593,2009-06-20,14:16:38
39.93537,116.450843,0,140.378031496063,39984.5949305556,2009-06-20,14:16:42
39.935347,116.450895,0,129.590436351706,39984.5949537037,2009-06-20,14:16:44
39.935373,116.450888,0,143.75375,39984.5952314815,2009-06-20,14:17:08
39.935408,116.450823,0,148.683231627297,39984.5952546296,2009-06-20,14:17:10
39.935401,116.450754,0,159.078832020997,39984.5952893518,2009-06-20,14:17:13
39.935372,116.450799,0,166.604576771654,39984.5953703704,2009-06-20,14:17:20
39.93532,116.45082,0,163.336587926509,39984.5953935185,2009-06-20,14:17:22
39.935289,116.450865,0,158.082368766404,39984.5954166667,2009-06-20,14:17:24
39.935267,116.450938,0,152.53749015748,39984.5954398148,2009-06-20,14:17:26
39.935312,116.450923,0,152.034596456693,39984.5955092593,2009-06-20,14:17:32
39.935358,116.450898,0,160.50749343832,39984.5955324074,2009-06-20,14:17:34
39.935397,116.45087,0,165.161423884514,39984.5955902778,2009-06-20,14:17:39
39.935435,116.450832,0,167.24719160105,39984.595625,2009-06-20,14:17:42
39.935445,116.450911,0,171.749609580052,39984.5956828704,2009-06-20,14:17:47
39.935457,116.450978,0,176.659081364829,39984.5957638889,2009-06-20,14:17:54
39.935498,116.451017,0,183.855580708661,39984.5958101852,2009-06-20,14:17:58
39.935529,116.451054,0,193.787660761155,39984.5958912037,2009-06-20,14:18:05
39.935535,116.451101,0,204.071299212598,39984.5959259259,2009-06-20,14:18:08
39.935583,116.451128,0,214.681000656168,39984.5959722222,2009-06-20,14:18:12
39.935633,116.451169,0,212.276387795276,39984.5959953704,2009-06-20,14:18:14
39.935645,116.451228,0,210.261233595801,39984.5960300926,2009-06-20,14:18:17
39.935696,116.451219,0,213.536013779528,39984.596087963,2009-06-20,14:18:22
39.935708,116.451162,0,214.236528871391,39984.5961111111,2009-06-20,14:18:24
39.935713,116.451097,0,216.272985564304,39984.5961574074,2009-06-20,14:18:28
39.935681,116.451141,0,223.623359580052,39984.5962268518,2009-06-20,14:18:34
39.935636,116.451158,0,226.187293307087,39984.5962615741,2009-06-20,14:18:37
39.935575,116.451153,0,232.801010498688,39984.5963888889,2009-06-20,14:18:48
39.935542,116.451109,0,231.909888451444,39984.5964351852,2009-06-20,14:18:52
39.935511,116.451067,0,234.631640419948,39984.5964814815,2009-06-20,14:18:56
39.935465,116.45106,0,238.6731167979,39984.5965393518,2009-06-20,14:19:01
39.935411,116.451052,0,239.583812335958,39984.5965856481,2009-06-20,14:19:05
39.935362,116.45103,0,241.543776246719,39984.5966203704,2009-06-20,14:19:08
39.93531,116.451021,0,238.681778215223,39984.5967361111,2009-06-20,14:19:18
39.935258,116.450954,0,226.50563648294,39984.5968518518,2009-06-20,14:19:28
39.935232,116.450934,0,212.930495406824,39984.5968634259,2009-06-20,14:19:29
39.935211,116.450881,0,207.108412073491,39984.5968981481,2009-06-20,14:19:32
39.935213,116.450823,0,199.54125656168,39984.5969444444,2009-06-20,14:19:36
39.935223,116.450758,0,195.912326115486,39984.5970023148,2009-06-20,14:19:41
39.935206,116.450696,0,194.382716535433,39984.5970717593,2009-06-20,14:19:47
39.935196,116.450639,0,193.493835301837,39984.5971180556,2009-06-20,14:19:51
39.935204,116.450574,0,192.793648293963,39984.5971875,2009-06-20,14:19:57
39.935194,116.450507,0,191.741227034121,39984.5972453704,2009-06-20,14:20:02
39.935206,116.450434,0,191.702404855643,39984.5973148148,2009-06-20,14:20:08
39.935185,116.450378,0,190.903369422572,39984.5973726852,2009-06-20,14:20:13
39.935178,116.450307,0,190.639232283465,39984.5974421296,2009-06-20,14:20:19
39.935188,116.450248,0,191.387440944882,39984.5974884259,2009-06-20,14:20:23
39.935209,116.45019,0,190.821420603675,39984.5975347222,2009-06-20,14:20:27
39.935211,116.450128,0,190.73562664042,39984.5975810185,2009-06-20,14:20:31
39.935204,116.450061,0,192.260180446194,39984.5976388889,2009-06-20,14:20:36
39.9352,116.450003,0,195.196118766404,39984.5976967593,2009-06-20,14:20:41
39.935204,116.44994,0,196.904786745407,39984.5977430556,2009-06-20,14:20:45
39.935188,116.449863,0,201.446115485564,39984.5977893519,2009-06-20,14:20:49
39.935194,116.449798,0,198.114012467192,39984.5978472222,2009-06-20,14:20:54
39.935201,116.44974,0,196.359826115486,39984.5978935185,2009-06-20,14:20:58
39.935223,116.449688,0,193.881925853018,39984.5979513889,2009-06-20,14:21:03
39.935218,116.449618,0,186.501161417323,39984.5980208333,2009-06-20,14:21:09
39.935196,116.449567,0,185.45062007874,39984.5980671296,2009-06-20,14:21:13
39.935191,116.449503,0,183.045144356955,39984.5981365741,2009-06-20,14:21:19
39.935188,116.449443,0,182.927037401575,39984.5982175926,2009-06-20,14:21:26
39.935181,116.449374,0,183.237004593176,39984.598287037,2009-06-20,14:21:32
39.935156,116.449325,0,183.224977034121,39984.5983333333,2009-06-20,14:21:36
39.935182,116.449263,0,182.93937664042,39984.5984027778,2009-06-20,14:21:42
39.935159,116.449213,0,183.783353018373,39984.5984837963,2009-06-20,14:21:49
39.935123,116.449175,0,182.665889107612,39984.5985300926,2009-06-20,14:21:53
39.935066,116.449148,0,182.277135826772,39984.5985648148,2009-06-20,14:21:56
39.935034,116.449106,0,174.543464566929,39984.5986342593,2009-06-20,14:22:02
39.934984,116.449082,0,176.153395669291,39984.5987268519,2009-06-20,14:22:10
39.934939,116.449076,0,170.930101706037,39984.5987847222,2009-06-20,14:22:15
39.93489,116.449079,0,169.922211286089,39984.5988425926,2009-06-20,14:22:20
39.934845,116.449071,0,163.522680446194,39984.5989351852,2009-06-20,14:22:28
39.934812,116.449128,0,162.813805774278,39984.5990509259,2009-06-20,14:22:38
39.934764,116.449156,0,159.745780839895,39984.5991666667,2009-06-20,14:22:48
39.934713,116.449158,0,158.208047900262,39984.599224537,2009-06-20,14:22:53
39.934684,116.449211,0,154.51717847769,39984.5992708333,2009-06-20,14:22:57
39.934633,116.449218,0,151.923822178478,39984.5993287037,2009-06-20,14:23:02
39.934577,116.449212,0,151.669734251968,39984.5993634259,2009-06-20,14:23:05
39.934527,116.449239,0,153.183625328084,39984.5994097222,2009-06-20,14:23:09
39.934491,116.449172,0,153.069885170604,39984.5994907407,2009-06-20,14:23:16
39.934456,116.449119,0,152.926207349081,39984.5995486111,2009-06-20,14:23:21
39.934405,116.449055,0,152.002982283465,39984.5996064815,2009-06-20,14:23:26
39.934365,116.449017,0,150.428520341207,39984.5997106481,2009-06-20,14:23:35
39.934312,116.449021,0,149.685879265092,39984.5997800926,2009-06-20,14:23:41
39.93427,116.448998,0,148.917857611549,39984.599849537,2009-06-20,14:23:47
39.934224,116.449015,0,148.222703412073,39984.5999189815,2009-06-20,14:23:53
39.934187,116.449051,0,148.332349081365,39984.5999537037,2009-06-20,14:23:56
39.934142,116.44904,0,147.423392388451,39984.6000462963,2009-06-20,14:24:04
39.934088,116.449025,0,147.143723753281,39984.6001157407,2009-06-20,14:24:10
39.934043,116.449051,0,147.02999671916,39984.6001851852,2009-06-20,14:24:16
39.933991,116.449063,0,146.465728346457,39984.6002314815,2009-06-20,14:24:20
39.933946,116.449037,0,145.891033464567,39984.6002893519,2009-06-20,14:24:25
39.933898,116.44904,0,145.708956692913,39984.6003472222,2009-06-20,14:24:30
39.933851,116.449046,0,145.642913385827,39984.6004050926,2009-06-20,14:24:35
39.933806,116.449052,0,144.963677821522,39984.600474537,2009-06-20,14:24:41
39.933748,116.449055,0,144.566938976378,39984.6005439815,2009-06-20,14:24:47
39.933696,116.449076,0,143.911394356955,39984.6006134259,2009-06-20,14:24:53
39.933633,116.448954,0,143.035839895013,39984.6006944444,2009-06-20,14:25:00
39.933569,116.448951,0,143.132834645669,39984.6007523148,2009-06-20,14:25:05
39.933528,116.448982,0,140.260423228346,39984.6008333333,2009-06-20,14:25:12
39.933486,116.449009,0,141.165026246719,39984.6008912037,2009-06-20,14:25:17
39.933457,116.44906,0,140.870374015748,39984.6009375,2009-06-20,14:25:21
39.933396,116.449065,0,140.709940944882,39984.6010069444,2009-06-20,14:25:27
39.933339,116.449045,0,141.088943569554,39984.6010763889,2009-06-20,14:25:33
39.933287,116.449073,0,141.994747375328,39984.6011689815,2009-06-20,14:25:41
39.933265,116.449126,0,142.341486220472,39984.6012615741,2009-06-20,14:25:49
39.933241,116.449176,0,142.672368766404,39984.6013425926,2009-06-20,14:25:56
39.933211,116.449125,0,142.131528871391,39984.6014236111,2009-06-20,14:26:03
39.933178,116.449086,0,141.873323490814,39984.6014699074,2009-06-20,14:26:07
39.93316,116.44903,0,142.762631233596,39984.6015162037,2009-06-20,14:26:11
39.933115,116.448987,0,143.493792650919,39984.6015509259,2009-06-20,14:26:14
39.934495,116.447769,0,133.251079396325,39984.6052777778,2009-06-20,14:31:36
39.934437,116.447808,0,140.205068897638,39984.6053009259,2009-06-20,14:31:38
39.934355,116.447872,0,164.625101706037,39984.6053125,2009-06-20,14:31:39
39.934389,116.447871,0,116.933162729659,39984.6053240741,2009-06-20,14:31:40
39.934346,116.447891,0,120.430367454068,39984.6054166667,2009-06-20,14:31:48
39.934292,116.44792,0,124.14094816273,39984.6054398148,2009-06-20,14:31:50
39.934237,116.447957,0,128.472358923885,39984.605462963,2009-06-20,14:31:52
39.934187,116.447989,0,132.486689632546,39984.6054976852,2009-06-20,14:31:55
39.934137,116.448006,0,133.603891076115,39984.6055324074,2009-06-20,14:31:58
39.934091,116.448033,0,133.799957349081,39984.6055555556,2009-06-20,14:32:00
39.934047,116.448055,0,134.181276246719,39984.6055787037,2009-06-20,14:32:02
39.934012,116.448097,0,134.662431102362,39984.6056018519,2009-06-20,14:32:04
39.933969,116.448122,0,133.557293307087,39984.6056365741,2009-06-20,14:32:07
39.933923,116.448133,0,133.578293963255,39984.6056712963,2009-06-20,14:32:10
39.933867,116.448135,0,134.301722440945,39984.6057175926,2009-06-20,14:32:14
39.933817,116.448134,0,135.899642388451,39984.6057523148,2009-06-20,14:32:17
39.933766,116.448171,0,137.221492782152,39984.605787037,2009-06-20,14:32:20
39.933723,116.448196,0,137.26626312336,39984.6058217593,2009-06-20,14:32:23
39.933737,116.44817,0,121.969251968504,39984.6060648148,2009-06-20,14:32:44
39.93376,116.448108,0,120.614268372703,39984.6061574074,2009-06-20,14:32:52
39.933694,116.448132,0,120.738546587926,39984.6061921296,2009-06-20,14:32:55
39.933524,116.445769,0,93.5463188976378,39984.6093981481,2009-06-20,14:37:32
39.93352,116.445879,0,83.6572867454068,39984.6094212963,2009-06-20,14:37:34
39.933507,116.445941,0,81.2445111548556,39984.6094444444,2009-06-20,14:37:36
39.933483,116.448292,0,59.9203510498688,39984.6094907407,2009-06-20,14:37:40
39.933534,116.448321,0,73.339032152231,39984.6095023148,2009-06-20,14:37:41
39.933576,116.448375,0,77.3987795275591,39984.609525463,2009-06-20,14:37:43
39.933586,116.448426,0,59.2583300524934,39984.6095717593,2009-06-20,14:37:47
39.933625,116.448453,0,68.2387467191601,39984.6096064815,2009-06-20,14:37:50
39.93363,116.448467,0,85.6632381889764,39984.6096412037,2009-06-20,14:37:53
39.9336,116.448412,0,78.6465846456693,39984.6096875,2009-06-20,14:37:57
39.933621,116.448373,0,88.7261023622047,39984.6097453704,2009-06-20,14:38:02
39.933631,116.448359,0,104.431587926509,39984.6097916667,2009-06-20,14:38:06
39.933681,116.44841,0,108.838156167979,39984.6098263889,2009-06-20,14:38:09
39.933698,116.448456,0,123.311115485564,39984.6098611111,2009-06-20,14:38:12
39.933744,116.448494,0,124.29592847769,39984.6099305556,2009-06-20,14:38:18
39.933741,116.448549,0,114.316391076115,39984.6100115741,2009-06-20,14:38:25
39.93376,116.448591,0,104.203779527559,39984.6100694444,2009-06-20,14:38:30
39.93378,116.448603,0,87.879842519685,39984.6102314815,2009-06-20,14:38:44
39.933746,116.448525,0,89.184655511811,39984.6103009259,2009-06-20,14:38:50
39.933763,116.448474,0,81.7862204724409,39984.6103703704,2009-06-20,14:38:56
39.933801,116.44844,0,79.2451213910761,39984.6103935185,2009-06-20,14:38:58
39.933779,116.448497,0,77.4085170603674,39984.6104282407,2009-06-20,14:39:01
39.933742,116.44845,0,75.6929166666667,39984.6105439815,2009-06-20,14:39:11
39.933698,116.448372,0,76.8262270341207,39984.6105671296,2009-06-20,14:39:13
39.933691,116.448318,0,67.7858202099738,39984.6106712963,2009-06-20,14:39:22
39.933706,116.448261,0,74.382342519685,39984.6107175926,2009-06-20,14:39:26
39.933713,116.448225,0,87.5474770341207,39984.610787037,2009-06-20,14:39:32
39.933756,116.44819,0,95.8603937007874,39984.6109143518,2009-06-20,14:39:43
39.933795,116.44814,0,100.126646981627,39984.6110763889,2009-06-20,14:39:57
39.933846,116.448119,0,100.136315616798,39984.6111805556,2009-06-20,14:40:06
39.933819,116.448145,0,111.480698818898,39984.6113194444,2009-06-20,14:40:18
39.933789,116.448088,0,117.157477034121,39984.6115393518,2009-06-20,14:40:37
39.933797,116.448026,0,121.001407480315,39984.6115740741,2009-06-20,14:40:40
39.933839,116.447985,0,125.022073490814,39984.6116087963,2009-06-20,14:40:43
39.933857,116.44793,0,124.996489501312,39984.6116550926,2009-06-20,14:40:47
39.933925,116.447971,0,129.979150262467,39984.6117592593,2009-06-20,14:40:56
39.93396,116.448027,0,129.95499671916,39984.6117939815,2009-06-20,14:40:59
39.934011,116.448043,0,130.371007217848,39984.6118634259,2009-06-20,14:41:05
39.93404,116.448101,0,139.004714566929,39984.6119560185,2009-06-20,14:41:13
39.934077,116.44805,0,139.730206692913,39984.6120138889,2009-06-20,14:41:18
39.934113,116.448012,0,139.901354986877,39984.612037037,2009-06-20,14:41:20
39.934148,116.447973,0,139.662549212598,39984.6120601852,2009-06-20,14:41:22
39.934153,116.447915,0,139.771335301837,39984.6120833333,2009-06-20,14:41:24
39.934172,116.448,0,140.282211286089,39984.6121296296,2009-06-20,14:41:28
39.934124,116.448003,0,140.381158136483,39984.6121875,2009-06-20,14:41:33
39.934077,116.447963,0,140.281473097113,39984.6122222222,2009-06-20,14:41:36
39.934035,116.447934,0,140.515912073491,39984.6122800926,2009-06-20,14:41:41
39.933999,116.447984,0,141.523339895013,39984.6123263889,2009-06-20,14:41:45
39.933952,116.447945,0,142.224179790026,39984.6125925926,2009-06-20,14:42:08
39.933906,116.447939,0,141.252483595801,39984.6126388889,2009-06-20,14:42:12
39.933933,116.448007,0,140.699901574803,39984.6126967593,2009-06-20,14:42:17
39.933907,116.448054,0,139.813950131234,39984.6127777778,2009-06-20,14:42:24
39.933942,116.447993,0,135.625065616798,39984.6130092593,2009-06-20,14:42:44
39.933973,116.447936,0,134.833064304462,39984.6130439815,2009-06-20,14:42:47
39.934016,116.447884,0,133.775124671916,39984.6130902778,2009-06-20,14:42:51
39.934054,116.447836,0,132.370859580053,39984.6131481482,2009-06-20,14:42:56
39.934098,116.447808,0,128.72063976378,39984.6131944444,2009-06-20,14:43:00
39.934113,116.447747,0,127.627716535433,39984.613287037,2009-06-20,14:43:08
39.93412,116.447761,0,144.615961286089,39984.6134606482,2009-06-20,14:43:23
39.934186,116.447775,0,151.175862860892,39984.6135416667,2009-06-20,14:43:30
39.934255,116.447766,0,154.329120734908,39984.6135763889,2009-06-20,14:43:33
39.934289,116.447742,0,163.050374015748,39984.6136574074,2009-06-20,14:43:40
39.934328,116.447743,0,174.459924540682,39984.6137037037,2009-06-20,14:43:44
39.934328,116.447743,0,174.459924540682,39984.6137731481,2009-06-20,14:43:50
39.934328,116.447749,0,192.482552493438,39984.6137962963,2009-06-20,14:43:52
39.934373,116.447778,0,201.816459973753,39984.6138425926,2009-06-20,14:43:56
39.934249,116.447866,0,201.681893044619,39984.6138888889,2009-06-20,14:44:00
39.934136,116.447902,0,203.071679790026,39984.6139583333,2009-06-20,14:44:06
39.93406,116.447929,0,201.128723753281,39984.6139814815,2009-06-20,14:44:08
39.933991,116.447964,0,198.562641076115,39984.6140046296,2009-06-20,14:44:10
39.933919,116.448031,0,195.006824146982,39984.6140393519,2009-06-20,14:44:13
39.93388,116.448065,0,196.096778215223,39984.6140740741,2009-06-20,14:44:16
39.933836,116.44809,0,196.2693667979,39984.6140972222,2009-06-20,14:44:18
39.93379,116.448098,0,195.100652887139,39984.6141203704,2009-06-20,14:44:20
39.933743,116.448122,0,190.987936351706,39984.6141550926,2009-06-20,14:44:23
39.933701,116.448171,0,188.879140419948,39984.6142361111,2009-06-20,14:44:30
39.933626,116.448158,0,188.31748687664,39984.6142824074,2009-06-20,14:44:34
39.933576,116.448186,0,185.976604330709,39984.6143055556,2009-06-20,14:44:36
39.933597,116.448265,0,181.587998687664,39984.6143518519,2009-06-20,14:44:40
39.933636,116.448305,0,179.009488188976,39984.614375,2009-06-20,14:44:42
39.933635,116.448244,0,171.654757217848,39984.6144675926,2009-06-20,14:44:50
39.933635,116.448181,0,169.718172572178,39984.6145023148,2009-06-20,14:44:53
39.933644,116.448109,0,166.989012467192,39984.6145486111,2009-06-20,14:44:57
39.933619,116.448054,0,166.346194225722,39984.6145949074,2009-06-20,14:45:01
39.933585,116.448099,0,169.468300524934,39984.6146759259,2009-06-20,14:45:08
39.933548,116.448138,0,164.547004593176,39984.6147685185,2009-06-20,14:45:16
39.933494,116.448132,0,165.379091207349,39984.6148032407,2009-06-20,14:45:19
39.933449,116.448134,0,163.269642388451,39984.6148726852,2009-06-20,14:45:25
39.933459,116.448176,0,151.857378608924,39984.6151736111,2009-06-20,14:45:51
39.933513,116.448187,0,149.519839238845,39984.6151967593,2009-06-20,14:45:53
39.933561,116.448233,0,151.343920603675,39984.6152314815,2009-06-20,14:45:56
39.933594,116.448273,0,151.811709317585,39984.6152662037,2009-06-20,14:45:59
39.933617,116.44831,0,140.522834645669,39984.6153472222,2009-06-20,14:46:06
39.933594,116.448353,0,131.120718503937,39984.6153935185,2009-06-20,14:46:10
39.933594,116.448353,0,131.120718503937,39984.6154513889,2009-06-20,14:46:15
39.933592,116.448346,0,112.318405511811,39984.615474537,2009-06-20,14:46:17
39.933614,116.448381,0,96.4135072178478,39984.6155324074,2009-06-20,14:46:22
39.933653,116.448402,0,90.0570603674541,39984.6155787037,2009-06-20,14:46:26
39.933709,116.448417,0,82.3687270341207,39984.6156018519,2009-06-20,14:46:28
39.93372,116.448361,0,79.4879724409449,39984.6156481481,2009-06-20,14:46:32
39.933766,116.44833,0,71.4840288713911,39984.6157175926,2009-06-20,14:46:38
39.933764,116.448375,0,56.4096719160105,39984.6158449074,2009-06-20,14:46:49
39.933773,116.448422,0,42.7043996062992,39984.6159375,2009-06-20,14:46:57
39.93375,116.448447,0,29.4115748031496,39984.6160532407,2009-06-20,14:47:07
39.93371,116.448475,0,18.5660104986877,39984.6161342593,2009-06-20,14:47:14
39.933663,116.448501,0,13.8683792650919,39984.6162384259,2009-06-20,14:47:23
39.933657,116.448526,0,-0.90755249343832,39984.6163425926,2009-06-20,14:47:32
39.933677,116.448567,0,-11.7877919947507,39984.6164351852,2009-06-20,14:47:40
39.93364,116.44859,0,-18.9500328083989,39984.6165393519,2009-06-20,14:47:49
39.933671,116.448539,0,-18.7476968503937,39984.6165972222,2009-06-20,14:47:54
39.933682,116.448466,0,-22.2439238845144,39984.6166666667,2009-06-20,14:48:00
39.933671,116.448523,0,-31.6575426509186,39984.6168287037,2009-06-20,14:48:14
39.933699,116.448573,0,-29.6555019685039,39984.6169675926,2009-06-20,14:48:26
39.933651,116.448564,0,-23.2743274278215,39984.6170717593,2009-06-20,14:48:35
39.933618,116.448558,0,-10.6782841207349,39984.6171527778,2009-06-20,14:48:42
39.933594,116.44851,0,-5.61470472440945,39984.6171759259,2009-06-20,14:48:44
39.933583,116.448465,0,5.73159120734908,39984.6172337963,2009-06-20,14:48:49
39.933617,116.448491,0,16.0290026246719,39984.6173032407,2009-06-20,14:48:55
39.933652,116.448453,0,25.0213320209974,39984.6173611111,2009-06-20,14:49:00
39.933699,116.448482,0,27.7073392388451,39984.6173842593,2009-06-20,14:49:02
39.933748,116.44852,0,28.3092355643045,39984.6174421296,2009-06-20,14:49:07
39.933786,116.44846,0,32.313625328084,39984.6175,2009-06-20,14:49:12
39.933823,116.448406,0,34.110813648294,39984.6175578704,2009-06-20,14:49:17
39.933839,116.448351,0,36.3969652230971,39984.6175925926,2009-06-20,14:49:20
39.93389,116.448297,0,40.1459284776903,39984.6176273148,2009-06-20,14:49:23
39.933888,116.448317,0,56.2448884514436,39984.6177083333,2009-06-20,14:49:30
39.933926,116.44833,0,64.4196620734908,39984.6177662037,2009-06-20,14:49:35
39.933967,116.448369,0,67.5492782152231,39984.6178009259,2009-06-20,14:49:38
39.93402,116.448396,0,74.5408497375328,39984.6178703704,2009-06-20,14:49:44
39.933939,116.448483,0,68.7374278215223,39984.6179282407,2009-06-20,14:49:49
39.933897,116.448523,0,66.4979396325459,39984.6179513889,2009-06-20,14:49:51
39.93385,116.448625,0,60.918375984252,39984.617974537,2009-06-20,14:49:53
39.933803,116.448667,0,58.0944783464567,39984.6180555556,2009-06-20,14:50:00
39.933759,116.448682,0,59.943467847769,39984.6180787037,2009-06-20,14:50:02
39.933715,116.448666,0,60.3301771653543,39984.6180902778,2009-06-20,14:50:03
39.933665,116.448673,0,62.1361942257218,39984.6181134259,2009-06-20,14:50:05
39.933616,116.448661,0,62.6755643044619,39984.6181365741,2009-06-20,14:50:07
39.933544,116.44863,0,63.9926049868766,39984.6181597222,2009-06-20,14:50:09
39.933509,116.448586,0,62.8083595800525,39984.6182175926,2009-06-20,14:50:14
39.93347,116.448552,0,62.292749343832,39984.6182523148,2009-06-20,14:50:17
39.93353,116.448548,0,53.953592519685,39984.6183564815,2009-06-20,14:50:26
39.933585,116.448527,0,50.2561384514436,39984.6183912037,2009-06-20,14:50:29
39.933628,116.448536,0,43.9347211286089,39984.6184375,2009-06-20,14:50:33
39.933582,116.448488,0,43.7593503937008,39984.6184722222,2009-06-20,14:50:36
39.93354,116.448466,0,44.8239960629921,39984.6184837963,2009-06-20,14:50:37
39.933474,116.448444,0,44.4052723097113,39984.6185300926,2009-06-20,14:50:41
39.933423,116.44842,0,42.2102919947507,39984.6185763889,2009-06-20,14:50:45
39.933394,116.448362,0,40.4552723097113,39984.6186458333,2009-06-20,14:50:51
39.933348,116.44831,0,44.7728674540682,39984.6186921296,2009-06-20,14:50:55
39.933308,116.448277,0,44.4855183727034,39984.6187268518,2009-06-20,14:50:58
39.933265,116.448234,0,43.2496719160105,39984.6187615741,2009-06-20,14:51:01
39.933226,116.448199,0,42.9826312335958,39984.6187731481,2009-06-20,14:51:02
39.933169,116.448165,0,42.6231397637795,39984.6187847222,2009-06-20,14:51:03
39.933097,116.448128,0,42.2602624671916,39984.6187962963,2009-06-20,14:51:04
39.933031,116.448096,0,41.8682939632546,39984.6188078704,2009-06-20,14:51:05
39.932967,116.448054,0,41.4347604986877,39984.6188194444,2009-06-20,14:51:06
39.932914,116.448022,0,41.0484416010499,39984.6188310185,2009-06-20,14:51:07
39.932848,116.44798,0,40.9521456692913,39984.6188425926,2009-06-20,14:51:08
39.932769,116.447937,0,42.3719127296588,39984.6188657407,2009-06-20,14:51:10
39.932726,116.447901,0,43.1416601049869,39984.6188773148,2009-06-20,14:51:11
39.93267,116.447852,0,44.6982250656168,39984.618900463,2009-06-20,14:51:13
39.932704,116.447902,0,49.7988057742782,39984.6189814815,2009-06-20,14:51:20
39.93274,116.447939,0,50.5056036745407,39984.6189930556,2009-06-20,14:51:21
39.932785,116.44799,0,51.2099803149606,39984.6190046296,2009-06-20,14:51:22
39.93283,116.448042,0,52.9171161417323,39984.6190277778,2009-06-20,14:51:24
39.932869,116.448099,0,54.6147244094488,39984.6190509259,2009-06-20,14:51:26
39.932902,116.44814,0,57.3377099737533,39984.6190856481,2009-06-20,14:51:29
39.932936,116.448179,0,59.1702395013123,39984.6191087963,2009-06-20,14:51:31
39.932994,116.448217,0,60.9415977690289,39984.6191319444,2009-06-20,14:51:33
39.932959,116.448178,0,68.2166633858268,39984.6192361111,2009-06-20,14:51:42
39.932968,116.448116,0,71.3061909448819,39984.6193171296,2009-06-20,14:51:49
39.932952,116.448059,0,70.5709612860892,39984.6193402778,2009-06-20,14:51:51
39.932902,116.447996,0,70.3081430446194,39984.6193518518,2009-06-20,14:51:52
39.932851,116.44794,0,70.0121227034121,39984.619375,2009-06-20,14:51:54
39.932819,116.447901,0,73.5471948818898,39984.6194212963,2009-06-20,14:51:58
39.93289,116.448007,0,71.174780183727,39984.6195138889,2009-06-20,14:52:06
39.932933,116.447986,0,70.6112926509186,39984.6195486111,2009-06-20,14:52:09
39.932945,116.447929,0,68.7568011811024,39984.6196180556,2009-06-20,14:52:15
39.932889,116.447911,0,68.1452919947507,39984.6196990741,2009-06-20,14:52:22
39.932935,116.447958,0,67.7572900262467,39984.6198032407,2009-06-20,14:52:31
39.932972,116.448042,0,65.1908858267716,39984.619849537,2009-06-20,14:52:35
39.933012,116.448078,0,61.6399868766404,39984.6198726852,2009-06-20,14:52:37
39.933066,116.448123,0,53.2863287401575,39984.6199189815,2009-06-20,14:52:41
39.933113,116.448162,0,48.1079166666667,39984.6199421296,2009-06-20,14:52:43
39.933149,116.448195,0,42.9206725721785,39984.6199768518,2009-06-20,14:52:46
39.933171,116.448253,0,40.2770898950131,39984.6200231481,2009-06-20,14:52:50
39.93321,116.448276,0,52.7560564304462,39984.6201736111,2009-06-20,14:53:03
39.933272,116.448281,0,56.1191404199475,39984.6202199074,2009-06-20,14:53:07
39.93332,116.448287,0,58.0929461942257,39984.6202893518,2009-06-20,14:53:13
39.933357,116.448323,0,59.1777755905512,39984.6203125,2009-06-20,14:53:15
39.933406,116.448362,0,61.675875984252,39984.6203472222,2009-06-20,14:53:18
39.933439,116.448404,0,65.8685072178478,39984.6203935185,2009-06-20,14:53:22
39.933484,116.448408,0,69.7999671916011,39984.6204398148,2009-06-20,14:53:26
39.933535,116.448463,0,66.3907939632546,39984.620462963,2009-06-20,14:53:28
39.933569,116.448503,0,66.3330118110236,39984.6205208333,2009-06-20,14:53:33
39.933614,116.44853,0,69.6096128608924,39984.6205555556,2009-06-20,14:53:36
39.933661,116.44857,0,79.5058070866142,39984.6206481481,2009-06-20,14:53:44
39.933698,116.448589,0,88.6768996062992,39984.6207523148,2009-06-20,14:53:53
39.933744,116.448607,0,91.6123326771653,39984.620787037,2009-06-20,14:53:56
39.933772,116.448665,0,88.1893602362205,39984.6209027778,2009-06-20,14:54:06
39.933814,116.448691,0,91.9154133858268,39984.6209606482,2009-06-20,14:54:11
39.933868,116.448675,0,91.3948031496063,39984.6210069444,2009-06-20,14:54:15
39.933913,116.448685,0,94.7278379265092,39984.6210648148,2009-06-20,14:54:20
39.933923,116.448739,0,89.2529724409449,39984.6211805556,2009-06-20,14:54:30
39.933887,116.44876,0,78.0738254593176,39984.6213888889,2009-06-20,14:54:48
39.933845,116.448794,0,79.6223064304462,39984.6214236111,2009-06-20,14:54:51
39.933805,116.448817,0,84.4061581364829,39984.6214930556,2009-06-20,14:54:57
39.933755,116.448832,0,85.1888287401575,39984.6215625,2009-06-20,14:55:03
39.933701,116.448844,0,87.0555905511811,39984.6216087963,2009-06-20,14:55:07
39.933756,116.448874,0,89.9605052493438,39984.6216782407,2009-06-20,14:55:13
39.933805,116.44891,0,91.6522244094488,39984.621712963,2009-06-20,14:55:16
39.93384,116.44896,0,103.278861548556,39984.621875,2009-06-20,14:55:30
39.933786,116.44898,0,115.126663385827,39984.6219328704,2009-06-20,14:55:35
39.93373,116.448977,0,117.98811023622,39984.6219444444,2009-06-20,14:55:36
39.933686,116.448953,0,121.61937007874,39984.6219560185,2009-06-20,14:55:37
39.933612,116.448966,0,125.904347112861,39984.6219791667,2009-06-20,14:55:39
39.933582,116.44902,0,130.297867454068,39984.6220023148,2009-06-20,14:55:41
39.933519,116.449024,0,135.316099081365,39984.622037037,2009-06-20,14:55:44
39.93347,116.448995,0,136.613671259843,39984.6220486111,2009-06-20,14:55:45
39.933405,116.448966,0,137.972368766404,39984.6220601852,2009-06-20,14:55:46
39.933361,116.448931,0,139.500600393701,39984.6220717593,2009-06-20,14:55:47
39.933369,116.448879,0,149.002926509186,39984.6221527778,2009-06-20,14:55:54
39.93342,116.448878,0,150.01468503937,39984.6221875,2009-06-20,14:55:57
39.933461,116.448837,0,153.366774934383,39984.6222453704,2009-06-20,14:56:02
39.933435,116.448779,0,154.996043307087,39984.6223263889,2009-06-20,14:56:09
39.933516,116.448807,0,171.582116141732,39984.6223726852,2009-06-20,14:56:13
39.933574,116.448828,0,176.833408792651,39984.6223842593,2009-06-20,14:56:14
39.933618,116.448835,0,181.608963254593,39984.6223958333,2009-06-20,14:56:15
39.933675,116.448854,0,188.320439632546,39984.6224189815,2009-06-20,14:56:17
39.933714,116.448819,0,188.938225065617,39984.6224768519,2009-06-20,14:56:22
39.933759,116.44881,0,195.420144356955,39984.6225694444,2009-06-20,14:56:30
39.933808,116.448839,0,190.810282152231,39984.6226157407,2009-06-20,14:56:34
39.933849,116.448819,0,186.608182414698,39984.6226388889,2009-06-20,14:56:36
39.933888,116.448844,0,180.344455380577,39984.6226851852,2009-06-20,14:56:40
39.933935,116.448827,0,175.15092519685,39984.6227199074,2009-06-20,14:56:43
39.933921,116.448797,0,160.071656824147,39984.6228240741,2009-06-20,14:56:52
39.933888,116.448735,0,149.499799868766,39984.6229050926,2009-06-20,14:56:59
39.933833,116.448722,0,147.104790026247,39984.6229282407,2009-06-20,14:57:01
39.933786,116.448687,0,144.162365485564,39984.622962963,2009-06-20,14:57:04
39.933729,116.448654,0,145.140469160105,39984.6229976852,2009-06-20,14:57:07
39.933683,116.448627,0,141.042660761155,39984.6230439815,2009-06-20,14:57:11
39.933696,116.44859,0,127.019130577428,39984.6232060185,2009-06-20,14:57:25
39.93373,116.448626,0,122.000275590551,39984.6232407407,2009-06-20,14:57:28
39.933748,116.448674,0,115.229274934383,39984.6233217593,2009-06-20,14:57:35
39.933705,116.4487,0,109.345606955381,39984.6234027778,2009-06-20,14:57:42
39.933723,116.448757,0,106.450377296588,39984.6234375,2009-06-20,14:57:45
39.93368,116.44877,0,97.7198359580052,39984.6235069444,2009-06-20,14:57:51
39.933631,116.448741,0,95.3253248031496,39984.6235532407,2009-06-20,14:57:55
39.933574,116.448713,0,91.5586909448819,39984.6235763889,2009-06-20,14:57:57
39.933543,116.448669,0,84.6482020997375,39984.6236689815,2009-06-20,14:58:05
39.933513,116.448626,0,90.1892355643045,39984.6237847222,2009-06-20,14:58:15
39.933463,116.448617,0,84.7169422572178,39984.623912037,2009-06-20,14:58:26
39.933481,116.448596,0,70.7166076115486,39984.6240856481,2009-06-20,14:58:41
39.933513,116.448575,0,59.5289402887139,39984.6242361111,2009-06-20,14:58:54
39.933471,116.44861,0,65.937624671916,39984.6243287037,2009-06-20,14:59:02
39.933428,116.448583,0,66.9301968503937,39984.6243402778,2009-06-20,14:59:03
39.933363,116.44801,0,205.745708661417,39984.6252546296,2009-06-20,15:00:22
39.933359,116.448106,0,201.407742782152,39984.6253356481,2009-06-20,15:00:29
39.933474,116.448286,0,194.421227034121,39984.6253703704,2009-06-20,15:00:32
39.933597,116.448455,0,185.772591863517,39984.6254050926,2009-06-20,15:00:35
39.933645,116.448507,0,182.199127296588,39984.6254282407,2009-06-20,15:00:37
39.933678,116.448549,0,178.370725065617,39984.6254513889,2009-06-20,15:00:39
39.933723,116.448621,0,178.194609580052,39984.6254861111,2009-06-20,15:00:42
39.933749,116.448674,0,171.32343503937,39984.6256018518,2009-06-20,15:00:52
39.933721,116.44871,0,161.481279527559,39984.6256481481,2009-06-20,15:00:56
39.933754,116.448751,0,158.642221128609,39984.6257060185,2009-06-20,15:01:01
39.933799,116.448796,0,152.557290026247,39984.6257638889,2009-06-20,15:01:06
39.93374,116.448731,0,140.759888451444,39984.6259375,2009-06-20,15:01:21
39.933773,116.448767,0,133.386459973753,39984.6259837963,2009-06-20,15:01:25
39.933716,116.44873,0,131.225872703412,39984.6259953704,2009-06-20,15:01:26
39.933628,116.448686,0,128.658963254593,39984.6260300926,2009-06-20,15:01:29
39.933586,116.44869,0,117.63404855643,39984.626087963,2009-06-20,15:01:34
39.933539,116.448645,0,107.134970472441,39984.6261342593,2009-06-20,15:01:38
39.933481,116.448607,0,94.9398359580052,39984.6261689815,2009-06-20,15:01:41
39.933439,116.448565,0,91.9441535433071,39984.6261921296,2009-06-20,15:01:43
39.933397,116.448538,0,90.3144652230971,39984.6262268518,2009-06-20,15:01:46
39.933346,116.448528,0,94.1071686351706,39984.6262731481,2009-06-20,15:01:50
39.933381,116.448564,0,91.3854461942257,39984.6266666667,2009-06-20,15:02:24
39.933357,116.448508,0,92.2164009186352,39984.6268634259,2009-06-20,15:02:41
39.933407,116.448488,0,91.9070898950131,39984.6269212963,2009-06-20,15:02:46
39.93345,116.448514,0,91.5125295275591,39984.6269328704,2009-06-20,15:02:47
39.933483,116.448557,0,90.663375984252,39984.6270023148,2009-06-20,15:02:53
39.933518,116.448595,0,92.0312106299213,39984.6270833333,2009-06-20,15:03:00
39.933467,116.448576,0,91.3982119422572,39984.6272916667,2009-06-20,15:03:18
39.933504,116.448621,0,92.2285662729659,39984.6273842593,2009-06-20,15:03:26
39.933554,116.448621,0,85.8714895013123,39984.6277083333,2009-06-20,15:03:54
39.933595,116.448645,0,85.2433595800525,39984.6277777778,2009-06-20,15:04:00
39.933572,116.448597,0,74.2929002624672,39984.6284143519,2009-06-20,15:04:55
39.933549,116.448543,0,74.5587532808399,39984.6284722222,2009-06-20,15:05:00
39.933595,116.448579,0,73.7590912073491,39984.6286574074,2009-06-20,15:05:16
39.93364,116.448576,0,71.8394586614173,39984.6286921296,2009-06-20,15:05:19
39.933573,116.448536,0,69.3911581364829,39984.628900463,2009-06-20,15:05:37
39.933578,116.448597,0,69.1460859580052,39984.6290972222,2009-06-20,15:05:54
39.933543,116.448569,0,76.9036712598425,39984.6293055556,2009-06-20,15:06:12
39.933581,116.44852,0,77.4423720472441,39984.6294907407,2009-06-20,15:06:28
39.933579,116.448464,0,72.8888221784777,39984.6295833333,2009-06-20,15:06:36
39.933537,116.448498,0,69.6587828083989,39984.6296412037,2009-06-20,15:06:41
39.933567,116.448517,0,57.3639402887139,39984.6298148148,2009-06-20,15:06:56
39.933532,116.448556,0,56.177093175853,39984.6298611111,2009-06-20,15:07:00
39.933479,116.448556,0,54.2435072178478,39984.6299074074,2009-06-20,15:07:04
39.933438,116.448514,0,55.8839206036745,39984.6299884259,2009-06-20,15:07:11
39.933416,116.448461,0,62.7243307086614,39984.630150463,2009-06-20,15:07:25
39.933385,116.44841,0,65.740718503937,39984.6302199074,2009-06-20,15:07:31
39.933341,116.448429,0,70.4504232283465,39984.6303472222,2009-06-20,15:07:42
39.933367,116.448485,0,68.0915190288714,39984.6307407407,2009-06-20,15:08:16
39.933365,116.448414,0,61.2328182414698,39984.6310763889,2009-06-20,15:08:45
39.933396,116.448362,0,57.0041929133858,39984.6311342593,2009-06-20,15:08:50
39.933435,116.448334,0,52.7653412073491,39984.6311921296,2009-06-20,15:08:55
39.933402,116.448362,0,41.7585039370079,39984.6313194444,2009-06-20,15:09:06
39.933354,116.448358,0,40.0211384514436,39984.6313310185,2009-06-20,15:09:07
39.933263,116.448337,0,37.7550196850394,39984.6313541667,2009-06-20,15:09:09
39.933283,116.448283,0,31.6951640419948,39984.631412037,2009-06-20,15:09:14
39.933261,116.448227,0,29.2502755905512,39984.6314236111,2009-06-20,15:09:15
39.933303,116.448273,0,27.4957086614173,39984.6314699074,2009-06-20,15:09:19
39.933226,116.448231,0,24.6093799212598,39984.6314930556,2009-06-20,15:09:21
39.933204,116.448187,0,16.648467847769,39984.6315856481,2009-06-20,15:09:29
39.933152,116.44818,0,13.4662270341207,39984.6316087963,2009-06-20,15:09:31
39.933129,116.448177,0,-2.70512795275591,39984.6317361111,2009-06-20,15:09:42
39.933082,116.4482,0,-8.04521981627297,39984.6317939815,2009-06-20,15:09:47
39.933109,116.448237,0,-16.0712795275591,39984.631875,2009-06-20,15:09:54
39.93313,116.448287,0,-30.5510859580052,39984.6320138889,2009-06-20,15:10:06
39.933168,116.448341,0,-30.5985203412073,39984.6320486111,2009-06-20,15:10:09
39.933248,116.448346,0,-41.0680150918635,39984.6321527778,2009-06-20,15:10:18
39.933292,116.448347,0,-45.5188779527559,39984.6321759259,2009-06-20,15:10:20
39.933331,116.448373,0,-51.4911089238845,39984.6322106481,2009-06-20,15:10:23
39.933361,116.448418,0,-49.916938976378,39984.6322569444,2009-06-20,15:10:27
39.933416,116.448436,0,-54.4562237532808,39984.6323148148,2009-06-20,15:10:32
39.933467,116.448457,0,-58.1576706036745,39984.6323611111,2009-06-20,15:10:36
39.933513,116.448471,0,-57.6339173228346,39984.6325115741,2009-06-20,15:10:49
39.933557,116.448484,0,-56.2015682414698,39984.6325925926,2009-06-20,15:10:56
39.933518,116.448494,0,-48.3260170603675,39984.6329861111,2009-06-20,15:11:30
39.933474,116.448516,0,-46.61406167979,39984.6331481481,2009-06-20,15:11:44
39.933429,116.448553,0,-44.1202132545932,39984.6331828704,2009-06-20,15:11:47
39.933418,116.448606,0,-37.2681430446194,39984.6333449074,2009-06-20,15:12:01
39.933442,116.448666,0,-38.1749343832021,39984.6334143518,2009-06-20,15:12:07
39.933494,116.448669,0,-38.8249442257218,39984.6334722222,2009-06-20,15:12:12
39.933539,116.448647,0,-37.9893503937008,39984.633587963,2009-06-20,15:12:22
39.933539,116.448587,0,-40.7975492125984,39984.6338078704,2009-06-20,15:12:41
39.933562,116.448531,0,-45.3411318897638,39984.6340162037,2009-06-20,15:12:59
39.933519,116.448552,0,-41.7584416010499,39984.6347916667,2009-06-20,15:14:06
39.933475,116.448514,0,-40.7061351706037,39984.6349884259,2009-06-20,15:14:23
39.933503,116.448468,0,-40.5501017060367,39984.6351273148,2009-06-20,15:14:35
39.933453,116.448489,0,-38.9488156167979,39984.6352777778,2009-06-20,15:14:48
39.933411,116.448523,0,-39.4119028871391,39984.6353935185,2009-06-20,15:14:58
39.93337,116.448554,0,-42.5409087926509,39984.635474537,2009-06-20,15:15:05
39.933328,116.448517,0,-43.8955643044619,39984.6355324074,2009-06-20,15:15:10
39.933291,116.448569,0,-46.4365780839895,39984.635625,2009-06-20,15:15:18
39.93324,116.448523,0,-44.5858103674541,39984.6358101852,2009-06-20,15:15:34
39.933226,116.448464,0,-40.2617388451444,39984.6358333333,2009-06-20,15:15:36
39.93321,116.44839,0,-32.6892716535433,39984.6358680556,2009-06-20,15:15:39
39.93318,116.448334,0,-25.5703969816273,39984.6359027778,2009-06-20,15:15:42
39.933193,116.448283,0,-15.3726148293963,39984.6359490741,2009-06-20,15:15:46
39.933179,116.448227,0,-6.84452099737533,39984.6359953704,2009-06-20,15:15:50
39.933211,116.448173,0,-7.00541010498688,39984.6361226852,2009-06-20,15:16:01
39.933248,116.448134,0,-7.29918307086614,39984.6361574074,2009-06-20,15:16:04
39.933295,116.448124,0,-7.59538385826772,39984.6362152778,2009-06-20,15:16:09
39.93334,116.448181,0,-6.67497375328084,39984.6363194444,2009-06-20,15:16:18
39.933398,116.448197,0,-7.2426312335958,39984.6363541667,2009-06-20,15:16:21
39.933449,116.448217,0,-7.59041010498688,39984.636400463,2009-06-20,15:16:25
39.933498,116.448239,0,-7.94353018372703,39984.6364583333,2009-06-20,15:16:30
39.933537,116.448282,0,-7.79130577427821,39984.6365162037,2009-06-20,15:16:35
39.933588,116.448323,0,-8.43212926509186,39984.6365740741,2009-06-20,15:16:40
39.93358,116.448364,0,-8.88887795275591,39984.6366550926,2009-06-20,15:16:47
39.933543,116.448408,0,-9.13332020997375,39984.6366898148,2009-06-20,15:16:50
39.933526,116.448483,0,-9.31018372703412,39984.6368171296,2009-06-20,15:17:01
39.933528,116.44855,0,-9.74358267716535,39984.6368634259,2009-06-20,15:17:05
39.933504,116.448611,0,-12.1906167979003,39984.6371064815,2009-06-20,15:17:26
39.933489,116.44864,0,-26.0080380577428,39984.637337963,2009-06-20,15:17:46
39.933514,116.448688,0,-27.9843011811024,39984.6374074074,2009-06-20,15:17:52
39.93355,116.448742,0,-28.6818897637795,39984.6374768519,2009-06-20,15:17:58
39.933575,116.448689,0,-34.891499343832,39984.6377546296,2009-06-20,15:18:22
39.933613,116.448646,0,-36.2579888451444,39984.6378356481,2009-06-20,15:18:29
39.933666,116.448605,0,-36.6454035433071,39984.6378935185,2009-06-20,15:18:34
39.933634,116.448562,0,-39.7891207349081,39984.637974537,2009-06-20,15:18:41
39.933595,116.448502,0,-37.822687007874,39984.6380787037,2009-06-20,15:18:50
39.933546,116.448464,0,-37.9133070866142,39984.638125,2009-06-20,15:18:54
39.933501,116.448433,0,-35.2259711286089,39984.6381597222,2009-06-20,15:18:57
39.933468,116.448391,0,-35.8371948818898,39984.6381944444,2009-06-20,15:19:00
39.933414,116.448373,0,-32.0081791338583,39984.6382407407,2009-06-20,15:19:04
39.933362,116.44835,0,-25.5181988188976,39984.6383101852,2009-06-20,15:19:10
39.933331,116.448283,0,-16.9092322834646,39984.6383680556,2009-06-20,15:19:15
39.933379,116.448309,0,-15.1751279527559,39984.6385532407,2009-06-20,15:19:31
39.933423,116.448324,0,-15.4710859580052,39984.638599537,2009-06-20,15:19:35
39.933444,116.448384,0,-14.1583530183727,39984.6386458333,2009-06-20,15:19:39
39.933463,116.448449,0,-14.5541469816273,39984.6387268519,2009-06-20,15:19:46
39.933464,116.448508,0,-15.4793372703412,39984.6387962963,2009-06-20,15:19:52
39.93345,116.448566,0,-20.9443274278215,39984.638900463,2009-06-20,15:20:01
39.933393,116.448562,0,-23.0693077427822,39984.6389583333,2009-06-20,15:20:06
39.933341,116.448554,0,-24.4702723097113,39984.6390162037,2009-06-20,15:20:11
39.93329,116.448577,0,-24.7787959317585,39984.6390509259,2009-06-20,15:20:14
39.933247,116.448554,0,-25.234967191601,39984.6390972222,2009-06-20,15:20:18
39.933288,116.448583,0,-27.6572047244095,39984.6391550926,2009-06-20,15:20:23
39.933351,116.448594,0,-29.2529724409449,39984.6391898148,2009-06-20,15:20:26
39.933399,116.448574,0,-30.4064829396325,39984.6392361111,2009-06-20,15:20:30
39.933441,116.448543,0,-31.5578805774278,39984.639375,2009-06-20,15:20:42
39.933487,116.448531,0,-33.8025196850394,39984.6396296296,2009-06-20,15:21:04
39.933527,116.448491,0,-38.8637893700787,39984.6399652778,2009-06-20,15:21:33
39.933556,116.448443,0,-39.2828280839895,39984.6400578704,2009-06-20,15:21:41
39.9336,116.448486,0,-37.7666699475066,39984.6402199074,2009-06-20,15:21:55
39.933634,116.448538,0,-40.6138353018373,39984.640474537,2009-06-20,15:22:17
39.933602,116.448576,0,-45.2356299212598,39984.6406712963,2009-06-20,15:22:34
39.93355,116.448598,0,-38.7238188976378,39984.6410416667,2009-06-20,15:23:06
39.933513,116.448641,0,-41.6108005249344,39984.6411921296,2009-06-20,15:23:19
39.933511,116.448695,0,-51.9608333333333,39984.6414236111,2009-06-20,15:23:39
39.933515,116.448753,0,-53.8718044619423,39984.6416319444,2009-06-20,15:23:57
39.933509,116.448692,0,-53.9563385826772,39984.6417592593,2009-06-20,15:24:08
39.93354,116.448644,0,-53.8458300524934,39984.6418171296,2009-06-20,15:24:13
39.933501,116.448609,0,-58.3740157480315,39984.6421180556,2009-06-20,15:24:39
39.933472,116.448642,0,-67.8833333333333,39984.6424537037,2009-06-20,15:25:08
39.933446,116.448685,0,-74.1354297900262,39984.6426157407,2009-06-20,15:25:22
39.933487,116.448707,0,-76.1773523622047,39984.6428703704,2009-06-20,15:25:44
39.933518,116.44875,0,-79.3450262467192,39984.6432407407,2009-06-20,15:26:16
39.933556,116.448783,0,-78.7083923884514,39984.6433217593,2009-06-20,15:26:23
39.9336,116.448808,0,-78.5825459317585,39984.6433564815,2009-06-20,15:26:26
39.933643,116.448807,0,-85.2100295275591,39984.6439930556,2009-06-20,15:27:21
39.9336,116.448786,0,-88.4758530183727,39984.6447800926,2009-06-20,15:28:29
39.933575,116.448738,0,-92.6006922572178,39984.6454282407,2009-06-20,15:29:25
39.933536,116.448706,0,-92.9169947506562,39984.6456597222,2009-06-20,15:29:45
39.933497,116.448738,0,-92.4892125984252,39984.6463078704,2009-06-20,15:30:41
39.933542,116.448742,0,-93.7204396325459,39984.6468634259,2009-06-20,15:31:29
39.933498,116.448744,0,-98.0367618110236,39984.6473148148,2009-06-20,15:32:08
39.933463,116.448708,0,-95.7424311023622,39984.6476851852,2009-06-20,15:32:40
39.933428,116.448669,0,-93.5324606299212,39984.6478819444,2009-06-20,15:32:57
39.933448,116.448724,0,-92.9956102362205,39984.6482638889,2009-06-20,15:33:30
39.933483,116.44877,0,-97.6162204724409,39984.6485185185,2009-06-20,15:33:52
39.933505,116.448826,0,-100.21093832021,39984.6486226852,2009-06-20,15:34:01
39.933531,116.448875,0,-102.230039370079,39984.6487384259,2009-06-20,15:34:11
39.93358,116.448889,0,-101.517854330709,39984.6489583333,2009-06-20,15:34:30
39.933627,116.448893,0,-101.695738188976,39984.6490509259,2009-06-20,15:34:38
39.933606,116.448826,0,-105.811729002625,39984.6493518518,2009-06-20,15:35:04
39.933586,116.448773,0,-107.326581364829,39984.6496643518,2009-06-20,15:35:31
39.933596,116.448848,0,-110.694806430446,39984.6499189815,2009-06-20,15:35:53
39.933548,116.448837,0,-112.085416666667,39984.6501041667,2009-06-20,15:36:09
39.933524,116.44879,0,-118.539288057743,39984.6509143518,2009-06-20,15:37:19
39.933504,116.448736,0,-119.678690944882,39984.651099537,2009-06-20,15:37:35
39.933514,116.448669,0,-120.713854986877,39984.6511689815,2009-06-20,15:37:41
39.933479,116.448622,0,-120.692742782152,39984.6512268518,2009-06-20,15:37:46
39.933524,116.448625,0,-125.750994094488,39984.6514699074,2009-06-20,15:38:07
39.933554,116.448668,0,-129.48812007874,39984.651712963,2009-06-20,15:38:28
39.933598,116.448701,0,-132.23999671916,39984.6519444444,2009-06-20,15:38:48
39.933644,116.448723,0,-133.581525590551,39984.6521759259,2009-06-20,15:39:08
39.933677,116.448834,0,-131.622900262467,39984.6523842593,2009-06-20,15:39:26
39.933674,116.448987,0,-132.404438976378,39984.6523958333,2009-06-20,15:39:27
39.933674,116.449046,0,-134.586748687664,39984.6524421296,2009-06-20,15:39:31
39.933719,116.449059,0,-135.706364829396,39984.6524884259,2009-06-20,15:39:35
39.933679,116.449099,0,-137.504753937008,39984.6527314815,2009-06-20,15:39:56
39.933639,116.449071,0,-135.859028871391,39984.6528703704,2009-06-20,15:40:08
39.933676,116.449025,0,-135.889589895013,39984.6532175926,2009-06-20,15:40:38
39.933654,116.448971,0,-134.980485564304,39984.6533333333,2009-06-20,15:40:48
39.933618,116.448921,0,-134.291587926509,39984.6535532407,2009-06-20,15:41:07
39.933563,116.448918,0,-131.412342519685,39984.6536805556,2009-06-20,15:41:18
39.933513,116.448909,0,-128.091200787402,39984.6537384259,2009-06-20,15:41:23
39.933555,116.448934,0,-128.039501312336,39984.6538194444,2009-06-20,15:41:30
39.93359,116.448974,0,-128.97218503937,39984.6538657407,2009-06-20,15:41:34
39.933635,116.44896,0,-131.802408136483,39984.6540972222,2009-06-20,15:41:54
39.933594,116.448935,0,-130.803815616798,39984.6542708333,2009-06-20,15:42:09
39.933544,116.448944,0,-130.037073490814,39984.654375,2009-06-20,15:42:18
39.9335,116.44896,0,-123.093871391076,39984.6544444444,2009-06-20,15:42:24
39.933457,116.448978,0,-120.804891732283,39984.6544675926,2009-06-20,15:42:26
39.933414,116.448933,0,-108.724278215223,39984.6545601852,2009-06-20,15:42:34
39.933182,116.448793,0,128.222099737533,39984.6613194444,2009-06-20,15:52:18
39.933162,116.448731,0,128.268845144357,39984.6613773148,2009-06-20,15:52:23
39.933191,116.448717,0,140.975203412073,39984.6618287037,2009-06-20,15:53:02
39.933235,116.448729,0,147.669520997375,39984.6619560185,2009-06-20,15:53:13
39.933232,116.448787,0,160.723169291339,39984.6625115741,2009-06-20,15:54:01
39.933238,116.448845,0,163.359780183727,39984.6625578704,2009-06-20,15:54:05
39.933186,116.448815,0,169.767732939633,39984.6627546296,2009-06-20,15:54:22
39.933145,116.448779,0,171.134402887139,39984.6627893519,2009-06-20,15:54:25
39.933109,116.448727,0,171.733051181102,39984.6628819444,2009-06-20,15:54:33
39.933066,116.4487,0,172.216961942257,39984.662974537,2009-06-20,15:54:41
39.933065,116.448628,0,174.085098425197,39984.6630787037,2009-06-20,15:54:50
39.933095,116.448584,0,173.056981627297,39984.6631712963,2009-06-20,15:54:58
39.933087,116.44865,0,173.809422572178,39984.6633564815,2009-06-20,15:55:14
39.933063,116.448696,0,179.073402230971,39984.6634837963,2009-06-20,15:55:25
39.933115,116.448705,0,180.965095144357,39984.6637152778,2009-06-20,15:55:45
39.933124,116.448649,0,186.104261811024,39984.6640856481,2009-06-20,15:56:17
39.933141,116.448606,0,195.292286745407,39984.6644328704,2009-06-20,15:56:47
39.933189,116.448616,0,197.73030183727,39984.6647800926,2009-06-20,15:57:17
39.933186,116.448677,0,200.826538713911,39984.6648958333,2009-06-20,15:57:27
39.933232,116.4487,0,203.572083333333,39984.6650925926,2009-06-20,15:57:44
39.933205,116.448656,0,208.879041994751,39984.6652314815,2009-06-20,15:57:56
39.933174,116.448597,0,216.347575459318,39984.6657060185,2009-06-20,15:58:37
39.933141,116.448551,0,223.819127296588,39984.6658333333,2009-06-20,15:58:48
39.933106,116.448511,0,226.130797244094,39984.6659490741,2009-06-20,15:58:58
39.933139,116.448555,0,228.272936351706,39984.6664814815,2009-06-20,15:59:44
39.933171,116.448607,0,228.750173884514,39984.6665740741,2009-06-20,15:59:52
39.933197,116.448673,0,230.755643044619,39984.6666087963,2009-06-20,15:59:55
39.933188,116.448731,0,233.084337270341,39984.6672222222,2009-06-20,16:00:48
39.933214,116.448785,0,234.544658792651,39984.667349537,2009-06-20,16:00:59
39.933245,116.448841,0,236.502421259842,39984.6673958333,2009-06-20,16:01:03
39.933283,116.448894,0,238.624481627297,39984.6674537037,2009-06-20,16:01:08
39.933277,116.448835,0,241.233645013123,39984.6681018519,2009-06-20,16:02:04
39.93325,116.448785,0,243.396384514436,39984.6681481482,2009-06-20,16:02:08
39.933226,116.448735,0,246.072828083989,39984.6681828704,2009-06-20,16:02:11
39.933188,116.448689,0,252.931299212598,39984.6682638889,2009-06-20,16:02:18
39.933204,116.448746,0,263.739133858268,39984.6684722222,2009-06-20,16:02:36
39.933225,116.448759,0,278.355856299213,39984.6688194444,2009-06-20,16:03:06
39.933242,116.448783,0,292.141955380577,39984.669837963,2009-06-20,16:04:34
39.933251,116.448837,0,299.151463254593,39984.6703819444,2009-06-20,16:05:21
39.933224,116.44878,0,302.911519028871,39984.6711921296,2009-06-20,16:06:31
39.933263,116.448825,0,303.25000984252,39984.6715162037,2009-06-20,16:06:59
39.933227,116.448783,0,303.843339895013,39984.671724537,2009-06-20,16:07:17
39.933229,116.448847,0,309.428241469816,39984.6722685185,2009-06-20,16:08:04
39.933269,116.448891,0,312.168090551181,39984.672349537,2009-06-20,16:08:11
39.933265,116.448831,0,314.822834645669,39984.6724768518,2009-06-20,16:08:22
39.933313,116.448882,0,318.826440288714,39984.6726157407,2009-06-20,16:08:34
39.933303,116.448803,0,323.124356955381,39984.6731828704,2009-06-20,16:09:23
39.933288,116.448872,0,321.267421259842,39984.6737962963,2009-06-20,16:10:16
39.933288,116.448937,0,322.652575459318,39984.6738657407,2009-06-20,16:10:22
39.933239,116.448881,0,326.188205380577,39984.6740972222,2009-06-20,16:10:42
39.933248,116.448808,0,327.488782808399,39984.6741898148,2009-06-20,16:10:50
39.933269,116.448751,0,329.88748687664,39984.6742476852,2009-06-20,16:10:55
39.933239,116.44867,0,332.070974409449,39984.674375,2009-06-20,16:11:06
39.933201,116.448632,0,333.138887795276,39984.6744212963,2009-06-20,16:11:10
39.933151,116.448642,0,336.143313648294,39984.6744907407,2009-06-20,16:11:16
39.933151,116.448642,0,336.143313648294,39984.6746875,2009-06-20,16:11:33
39.933146,116.448648,0,352.439028871391,39984.6747106481,2009-06-20,16:11:35
39.933145,116.448595,0,361.690646325459,39984.6752430556,2009-06-20,16:12:21
39.933133,116.448532,0,368.065695538058,39984.6753125,2009-06-20,16:12:27
39.933167,116.448524,0,380.958395669291,39984.6757638889,2009-06-20,16:13:06
39.933134,116.448583,0,380.567791994751,39984.6759953704,2009-06-20,16:13:26
39.933113,116.448526,0,380.917772309711,39984.6762731481,2009-06-20,16:13:50
39.933071,116.44855,0,384.46373687664,39984.6764583333,2009-06-20,16:14:06
39.933046,116.448597,0,387.312647637795,39984.6765393519,2009-06-20,16:14:13
39.933088,116.448615,0,389.710098425197,39984.6767361111,2009-06-20,16:14:30
39.93313,116.44863,0,394.684399606299,39984.676875,2009-06-20,16:14:42
39.933139,116.448692,0,401.447877296588,39984.6771064815,2009-06-20,16:15:02
39.933195,116.448685,0,403.04188976378,39984.6772685185,2009-06-20,16:15:16
39.933222,116.448634,0,402.873507217848,39984.6774074074,2009-06-20,16:15:28
39.933192,116.44859,0,403.90875656168,39984.6775578704,2009-06-20,16:15:41
39.933145,116.448574,0,409.103802493438,39984.677662037,2009-06-20,16:15:50
39.933083,116.448582,0,413.470958005249,39984.6777199074,2009-06-20,16:15:55
39.933029,116.448548,0,417.672106299213,39984.6777662037,2009-06-20,16:15:59
39.933059,116.448508,0,423.357355643045,39984.6778935185,2009-06-20,16:16:10
39.933084,116.44846,0,426.195098425197,39984.677974537,2009-06-20,16:16:17
39.933129,116.448441,0,427.932837926509,39984.6780555556,2009-06-20,16:16:24
39.933098,116.448414,0,437.32625656168,39984.6786689815,2009-06-20,16:17:17
39.933046,116.448366,0,438.98720144357,39984.6787731481,2009-06-20,16:17:26
39.933025,116.448318,0,445.916033464567,39984.6790625,2009-06-20,16:17:51
39.933002,116.448282,0,459.879425853018,39984.6797222222,2009-06-20,16:18:48
39.933208,116.448202,0,351.258976377953,39984.6943171296,2009-06-20,16:39:49
39.933299,116.448257,0,351.513362860892,39984.6943287037,2009-06-20,16:39:50
39.93337,116.448279,0,351.751309055118,39984.6943402778,2009-06-20,16:39:51
39.933417,116.448318,0,352.158333333333,39984.6943518519,2009-06-20,16:39:52
39.933501,116.448386,0,352.978543307087,39984.694375,2009-06-20,16:39:54
39.933494,116.448453,0,352.950485564304,39984.6944560185,2009-06-20,16:40:01
39.933495,116.448513,0,354.212837926509,39984.694525463,2009-06-20,16:40:07
39.933492,116.448449,0,350.922913385827,39984.6947453704,2009-06-20,16:40:26
39.933526,116.448411,0,347.936433727034,39984.6948032407,2009-06-20,16:40:31
39.933485,116.448382,0,345.886784776903,39984.6948611111,2009-06-20,16:40:36
39.933437,116.448367,0,346.661466535433,39984.6951157407,2009-06-20,16:40:58
39.933387,116.448376,0,345.294908136483,39984.6952777778,2009-06-20,16:41:12
39.93335,116.448365,0,334.502644356955,39984.6953240741,2009-06-20,16:41:16
39.933305,116.448324,0,326.457887139108,39984.6953703704,2009-06-20,16:41:20
39.933272,116.44828,0,321.272103018373,39984.6954050926,2009-06-20,16:41:23
39.933252,116.44823,0,313.039714566929,39984.6954398148,2009-06-20,16:41:26
39.933225,116.448174,0,303.485200131234,39984.6954861111,2009-06-20,16:41:30
39.933207,116.448123,0,292.157352362205,39984.6955555556,2009-06-20,16:41:36
39.933189,116.448091,0,277.869757217848,39984.6958449074,2009-06-20,16:42:01
39.93315,116.44808,0,267.920380577428,39984.6959143518,2009-06-20,16:42:07
39.933125,116.448034,0,262.157611548556,39984.6959722222,2009-06-20,16:42:12
39.93308,116.447976,0,259.714478346457,39984.6960416667,2009-06-20,16:42:18
39.93305,116.44793,0,260.007339238845,39984.696087963,2009-06-20,16:42:22
39.933089,116.447964,0,260.296417322835,39984.6961921296,2009-06-20,16:42:31
39.933129,116.448024,0,262.17593175853,39984.69625,2009-06-20,16:42:36
39.933186,116.448118,0,263.453605643045,39984.6962731481,2009-06-20,16:42:38
39.933249,116.448204,0,264.299396325459,39984.6963541667,2009-06-20,16:42:45
39.933281,116.44825,0,265.538572834646,39984.696412037,2009-06-20,16:42:50
39.93331,116.448296,0,268.585875984252,39984.6964583333,2009-06-20,16:42:54
39.933338,116.448361,0,273.365285433071,39984.6965393518,2009-06-20,16:43:01
39.933366,116.448425,0,274.228572834646,39984.6965625,2009-06-20,16:43:03
39.933386,116.448486,0,274.786535433071,39984.6965856481,2009-06-20,16:43:05
39.933396,116.448544,0,274.090679133858,39984.6966435185,2009-06-20,16:43:10
39.933408,116.448599,0,264.949422572178,39984.6968287037,2009-06-20,16:43:26
39.93337,116.448569,0,259.423645013123,39984.6969097222,2009-06-20,16:43:33
39.933325,116.448501,0,257.215974409449,39984.6969791667,2009-06-20,16:43:39
39.93328,116.448459,0,256.189412729659,39984.697025463,2009-06-20,16:43:43
39.933241,116.44842,0,254.963602362205,39984.6970833333,2009-06-20,16:43:48
39.933207,116.448357,0,252.723392388451,39984.6971527778,2009-06-20,16:43:54
39.933173,116.448315,0,250.547739501312,39984.6971875,2009-06-20,16:43:57
39.933155,116.448246,0,249.460777559055,39984.6972106481,2009-06-20,16:43:59
39.933197,116.448322,0,249.181781496063,39984.6972569444,2009-06-20,16:44:03
39.933241,116.448357,0,250.111676509186,39984.6973148148,2009-06-20,16:44:08
39.933246,116.448288,0,246.641453412073,39984.6974421296,2009-06-20,16:44:19
39.933233,116.448208,0,244.700039370079,39984.6974652778,2009-06-20,16:44:21
39.933248,116.448275,0,239.879904855643,39984.6976388889,2009-06-20,16:44:36
39.933215,116.448199,0,237.797263779528,39984.6977777778,2009-06-20,16:44:48
39.933173,116.448142,0,237.065912073491,39984.6978009259,2009-06-20,16:44:50
39.933135,116.448085,0,236.436161417323,39984.6978240741,2009-06-20,16:44:52
39.933081,116.44806,0,235.462565616798,39984.6978935185,2009-06-20,16:44:58
39.933048,116.448018,0,234.824104330709,39984.6979282407,2009-06-20,16:45:01
39.933091,116.448045,0,231.292929790026,39984.6980439815,2009-06-20,16:45:11
39.933121,116.448092,0,230.215603674541,39984.6980902778,2009-06-20,16:45:15
39.933168,116.448215,0,228.744015748031,39984.698275463,2009-06-20,16:45:31
39.933197,116.448267,0,228.483822178478,39984.698287037,2009-06-20,16:45:32
39.933225,116.448314,0,226.895715223097,39984.6983564815,2009-06-20,16:45:38
39.933252,116.448369,0,225.611509186352,39984.6983796296,2009-06-20,16:45:40
39.933268,116.448428,0,224.324399606299,39984.6984143518,2009-06-20,16:45:43
39.933293,116.448479,0,221.863996062992,39984.6984490741,2009-06-20,16:45:46
39.933307,116.448535,0,219.494927821522,39984.6985185185,2009-06-20,16:45:52
39.933331,116.448598,0,215.602007874016,39984.6986342593,2009-06-20,16:46:02
39.933328,116.448533,0,211.603608923885,39984.6987268519,2009-06-20,16:46:10
39.933373,116.448576,0,209.076423884514,39984.6988078704,2009-06-20,16:46:17
39.933394,116.448587,0,194.624028871391,39984.6989930556,2009-06-20,16:46:33
39.933416,116.448635,0,183.406377952756,39984.6993402778,2009-06-20,16:47:03
39.93342,116.448569,0,187.026233595801,39984.6994560185,2009-06-20,16:47:13
39.933391,116.448519,0,184.571085958005,39984.6995023148,2009-06-20,16:47:17
39.933365,116.448447,0,177.866528871391,39984.699537037,2009-06-20,16:47:20
39.933336,116.448403,0,176.998087270341,39984.6995601852,2009-06-20,16:47:22
39.933316,116.448346,0,169.953599081365,39984.6996180556,2009-06-20,16:47:27
39.933269,116.448288,0,164.569143700787,39984.6996759259,2009-06-20,16:47:32
39.933229,116.448251,0,163.156843832021,39984.6997453704,2009-06-20,16:47:38
39.933064,116.448075,0,133.517408136483,39984.7061111111,2009-06-20,16:56:48
39.933018,116.448012,0,133.758343175853,39984.7061689815,2009-06-20,16:56:53
39.933059,116.448039,0,133.758566272966,39984.7062268518,2009-06-20,16:56:58
39.933081,116.44809,0,133.052536089239,39984.70625,2009-06-20,16:57:00
39.933122,116.448162,0,134.73967519685,39984.7062847222,2009-06-20,16:57:03
39.933149,116.448216,0,134.38187335958,39984.7063078704,2009-06-20,16:57:05
39.933171,116.448269,0,133.736604330709,39984.7063310185,2009-06-20,16:57:07
39.933199,116.448332,0,132.730239501312,39984.7063657407,2009-06-20,16:57:10
39.933223,116.448383,0,130.827034120735,39984.706400463,2009-06-20,16:57:13
39.933245,116.448328,0,128.225567585302,39984.7066087963,2009-06-20,16:57:31
39.933251,116.448268,0,129.34967519685,39984.7067013889,2009-06-20,16:57:39
39.93321,116.44821,0,129.57781824147,39984.7067592593,2009-06-20,16:57:44
39.933165,116.448157,0,128.663067585302,39984.7067939815,2009-06-20,16:57:47
39.93312,116.448151,0,131.783684383202,39984.7068518519,2009-06-20,16:57:52
39.933135,116.448093,0,140.160374015748,39984.7071759259,2009-06-20,16:58:20
39.933162,116.448137,0,147.721135170604,39984.7076851852,2009-06-20,16:59:04
39.933163,116.448196,0,149.428851706037,39984.7078009259,2009-06-20,16:59:14
39.93312,116.448172,0,150.363149606299,39984.7078472222,2009-06-20,16:59:18
39.933078,116.448172,0,142.299160104987,39984.7082986111,2009-06-20,16:59:57
39.933075,116.448103,0,139.125777559055,39984.7085069444,2009-06-20,17:00:15
39.933125,116.448119,0,138.270121391076,39984.7086111111,2009-06-20,17:00:24
39.933173,116.44816,0,132.04124015748,39984.7088078704,2009-06-20,17:00:41
39.933197,116.448212,0,131.204196194226,39984.7088541667,2009-06-20,17:00:45
39.933177,116.448155,0,129.245223097113,39984.7090625,2009-06-20,17:01:03
39.933134,116.448133,0,127.727880577428,39984.7091087963,2009-06-20,17:01:07
39.93309,116.448122,0,121.503562992126,39984.7092476852,2009-06-20,17:01:19
39.933072,116.448062,0,121.911092519685,39984.709375,2009-06-20,17:01:30
39.933101,116.448113,0,124.039826115486,39984.7095138889,2009-06-20,17:01:42
39.93314,116.44815,0,123.646328740157,39984.7095601852,2009-06-20,17:01:46
39.933158,116.448223,0,123.355784120735,39984.7096180556,2009-06-20,17:01:51
39.933179,116.448295,0,123.029917979003,39984.7096412037,2009-06-20,17:01:53
39.933151,116.44824,0,121.419586614173,39984.7098726852,2009-06-20,17:02:13
39.933117,116.448274,0,127.830229658793,39984.7104398148,2009-06-20,17:03:02
39.933123,116.4482,0,133.665879265092,39984.7109143519,2009-06-20,17:03:43
39.933095,116.448259,0,135.215823490814,39984.7111226852,2009-06-20,17:04:01
39.933105,116.44833,0,136.625173884514,39984.7112384259,2009-06-20,17:04:11
39.93312,116.448272,0,133.383943569554,39984.7114583333,2009-06-20,17:04:30
