# Supplementary material for: Research on differential privacy protection method based on user tendency
Source: PLoS One. 2023 Oct 26;18(10):e0288823. doi: 10.1371/journal.pone.0288823 (PMC10602288; doi:10.1371/journal.pone.0288823)
Supplement: S3 Data — (ZIP) [file pone.0288823.s003.zip › Data 5-3/054/Trajectory/20090628174508.plt]

Geolife trajectory
WGS 84
Altitude is in Feet
Reserved 3
0,2,255,My Track,0,0,2,8421376
0
39.981272,116.309435,0,423.29437664042,39992.7396759259,2009-06-28,17:45:08
39.981449,116.309411,0,492.947096456693,39992.7396875,2009-06-28,17:45:09
39.981478,116.30934,0,635.533270997375,39992.7396990741,2009-06-28,17:45:10
39.981537,116.309316,0,591.97468503937,39992.7397106481,2009-06-28,17:45:11
39.981593,116.309281,0,571.007214566929,39992.7397222222,2009-06-28,17:45:12
39.981526,116.309326,0,552.773664698163,39992.7397337963,2009-06-28,17:45:13
39.981456,116.309369,0,538.932119422572,39992.7397453704,2009-06-28,17:45:14
39.981417,116.309431,0,539.037900262467,39992.7397685185,2009-06-28,17:45:16
39.981408,116.309492,0,539.799337270341,39992.7398032407,2009-06-28,17:45:19
39.981419,116.309556,0,539.852454068242,39992.739849537,2009-06-28,17:45:23
39.981391,116.30962,0,539.061778215223,39992.7398726852,2009-06-28,17:45:25
39.981401,116.309677,0,539.48344816273,39992.7399305556,2009-06-28,17:45:30
39.98137,116.309722,0,539.541220472441,39992.7399421296,2009-06-28,17:45:31
39.981336,116.309778,0,539.393087270341,39992.7399652778,2009-06-28,17:45:33
39.981291,116.309862,0,538.680561023622,39992.74,2009-06-28,17:45:36
39.981265,116.309918,0,537.861450131234,39992.7400462963,2009-06-28,17:45:40
39.981246,116.309973,0,536.943221784777,39992.7400810185,2009-06-28,17:45:43
39.981216,116.310028,0,535.436515748032,39992.7401273148,2009-06-28,17:45:47
39.98118,116.310076,0,534.737903543307,39992.740150463,2009-06-28,17:45:49
39.981185,116.310141,0,534.498608923884,39992.740162037,2009-06-28,17:45:50
39.981129,116.310211,0,533.836745406824,39992.7401851852,2009-06-28,17:45:52
39.98107,116.310235,0,532.373543307087,39992.7402083333,2009-06-28,17:45:54
39.980997,116.310296,0,533.601204068241,39992.7402199074,2009-06-28,17:45:55
39.980916,116.310319,0,532.919914698163,39992.7402314815,2009-06-28,17:45:56
39.980878,116.310379,0,533.139284776903,39992.7402430556,2009-06-28,17:45:57
39.980802,116.310431,0,532.069317585302,39992.7402546296,2009-06-28,17:45:58
39.980734,116.310466,0,531.684094488189,39992.7402662037,2009-06-28,17:45:59
39.98069,116.310498,0,531.015521653543,39992.7402777778,2009-06-28,17:46:00
39.980633,116.31053,0,530.626541994751,39992.7402893519,2009-06-28,17:46:01
39.98059,116.310557,0,530.31125328084,39992.7403009259,2009-06-28,17:46:02
39.980504,116.310624,0,529.050652887139,39992.7403240741,2009-06-28,17:46:04
39.980423,116.310658,0,526.779704724409,39992.7403587963,2009-06-28,17:46:07
39.980376,116.310654,0,524.318523622047,39992.7403935185,2009-06-28,17:46:10
39.980314,116.310682,0,523.153139763779,39992.7404166667,2009-06-28,17:46:12
39.980223,116.310728,0,521.864803149606,39992.7404513889,2009-06-28,17:46:15
39.980166,116.310729,0,520.993280839895,39992.740474537,2009-06-28,17:46:17
39.980101,116.310768,0,520.556092519685,39992.7404976852,2009-06-28,17:46:19
39.980058,116.310798,0,520.025488845144,39992.7405092593,2009-06-28,17:46:20
39.980007,116.310838,0,519.728070866142,39992.7405208333,2009-06-28,17:46:21
39.979931,116.310894,0,519.438264435695,39992.7405439815,2009-06-28,17:46:23
39.979866,116.310945,0,518.847988845144,39992.7405671296,2009-06-28,17:46:25
39.979812,116.310972,0,519.041325459318,39992.7405787037,2009-06-28,17:46:26
39.979636,116.310848,0,519.153566272966,39992.7406018519,2009-06-28,17:46:28
39.979581,116.310901,0,518.861003937008,39992.7406134259,2009-06-28,17:46:29
39.979526,116.31092,0,518.864458661417,39992.7406365741,2009-06-28,17:46:31
39.979487,116.310962,0,518.958274278215,39992.7406481481,2009-06-28,17:46:32
39.979432,116.311,0,517.547388451444,39992.7406712963,2009-06-28,17:46:34
39.979392,116.311044,0,516.804721128609,39992.7406828704,2009-06-28,17:46:35
39.979354,116.311078,0,516.847473753281,39992.7406944444,2009-06-28,17:46:36
39.979293,116.311109,0,515.591679790026,39992.7407175926,2009-06-28,17:46:38
39.979245,116.31107,0,513.475574146982,39992.7407523148,2009-06-28,17:46:41
39.979192,116.311043,0,509.312696850394,39992.740787037,2009-06-28,17:46:44
39.979146,116.311046,0,507.252109580052,39992.7408217593,2009-06-28,17:46:47
39.979104,116.311077,0,505.738346456693,39992.7408564815,2009-06-28,17:46:50
39.979129,116.311138,0,503.068707349081,39992.7408680556,2009-06-28,17:46:51
39.978997,116.311246,0,501.284812992126,39992.7408912037,2009-06-28,17:46:53
39.978933,116.311288,0,499.249504593176,39992.7409027778,2009-06-28,17:46:54
39.978892,116.311318,0,497.344458661417,39992.7409375,2009-06-28,17:46:57
39.978838,116.311385,0,494.934291338583,39992.7409953704,2009-06-28,17:47:02
39.978809,116.311218,0,484.062355643045,39992.741087963,2009-06-28,17:47:10
39.978822,116.311113,0,479.864835958005,39992.741099537,2009-06-28,17:47:11
39.979286,116.310313,0,456.661062992126,39992.7411342593,2009-06-28,17:47:14
39.979472,116.30997,0,449.005538057743,39992.7411458333,2009-06-28,17:47:15
39.979483,116.309852,0,429.739514435695,39992.7411689815,2009-06-28,17:47:17
39.979498,116.309777,0,424.742162073491,39992.7411921296,2009-06-28,17:47:19
39.979518,116.309705,0,419.918520341207,39992.7412037037,2009-06-28,17:47:20
39.979509,116.309677,0,390.368484251968,39992.7412268519,2009-06-28,17:47:22
39.979486,116.309659,0,372.483412073491,39992.74125,2009-06-28,17:47:24
39.979491,116.309712,0,353.737454068241,39992.7412847222,2009-06-28,17:47:27
39.979491,116.309778,0,339.516916010499,39992.7413310185,2009-06-28,17:47:31
39.979513,116.309831,0,335.540019685039,39992.7413425926,2009-06-28,17:47:32
39.979584,116.309884,0,329.348146325459,39992.7413657407,2009-06-28,17:47:34
39.979626,116.309925,0,327.839937664042,39992.741412037,2009-06-28,17:47:38
39.979641,116.309958,0,315.207158792651,39992.7414467593,2009-06-28,17:47:41
39.979686,116.309968,0,309.903579396325,39992.7414814815,2009-06-28,17:47:44
39.979758,116.309976,0,306.67124671916,39992.7415162037,2009-06-28,17:47:47
39.979808,116.310017,0,271.837431102362,39992.7415393519,2009-06-28,17:47:49
39.979806,116.310079,0,262.852467191601,39992.7416550926,2009-06-28,17:47:59
39.979778,116.31014,0,257.801397637795,39992.741712963,2009-06-28,17:48:04
39.979752,116.310176,0,246.077234251968,39992.7417361111,2009-06-28,17:48:06
39.979689,116.31021,0,241.51499343832,39992.7417708333,2009-06-28,17:48:09
39.979652,116.310258,0,237.097103018373,39992.7418055556,2009-06-28,17:48:12
39.9796,116.3103,0,232.099648950131,39992.7418402778,2009-06-28,17:48:15
39.979561,116.310329,0,228.862112860892,39992.741875,2009-06-28,17:48:18
39.979501,116.310364,0,223.784534120735,39992.7419212963,2009-06-28,17:48:22
39.979451,116.310377,0,219.230800524934,39992.7419791667,2009-06-28,17:48:27
39.97941,116.310414,0,216.494957349081,39992.7420486111,2009-06-28,17:48:33
39.979362,116.310419,0,213.32187664042,39992.7421296296,2009-06-28,17:48:40
39.979311,116.310453,0,212.237565616798,39992.7421990741,2009-06-28,17:48:46
39.97926,116.310452,0,207.436541994751,39992.7422453704,2009-06-28,17:48:50
39.979214,116.310448,0,203.792467191601,39992.7423032407,2009-06-28,17:48:55
39.979182,116.310401,0,202.128356299213,39992.7423842593,2009-06-28,17:49:02
39.979128,116.310388,0,200.668782808399,39992.7424421296,2009-06-28,17:49:07
39.97908,116.310392,0,202.14375,39992.7425115741,2009-06-28,17:49:13
39.979014,116.310386,0,204.049934383202,39992.7426041667,2009-06-28,17:49:21
39.978969,116.310379,0,205.104534120735,39992.742662037,2009-06-28,17:49:26
39.978916,116.310381,0,205.536791338583,39992.7427546296,2009-06-28,17:49:34
39.978867,116.310374,0,204.626394356955,39992.7428240741,2009-06-28,17:49:40
39.978822,116.31038,0,202.581725721785,39992.7428819444,2009-06-28,17:49:45
39.978773,116.310395,0,201.09718503937,39992.742962963,2009-06-28,17:49:52
39.978724,116.31041,0,199.870288713911,39992.7430324074,2009-06-28,17:49:58
39.978677,116.31042,0,198.866351706037,39992.7431134259,2009-06-28,17:50:05
39.978639,116.310456,0,200.514153543307,39992.7432175926,2009-06-28,17:50:14
39.978594,116.310443,0,200.434806430446,39992.7432638889,2009-06-28,17:50:18
39.978549,116.310421,0,199.428192257218,39992.7433333333,2009-06-28,17:50:24
39.978499,116.310405,0,198.725426509186,39992.7434143518,2009-06-28,17:50:31
39.978445,116.310394,0,197.669727690289,39992.7434837963,2009-06-28,17:50:37
39.978394,116.310392,0,196.672162073491,39992.7435416667,2009-06-28,17:50:42
39.978345,116.310394,0,194.528221784777,39992.743599537,2009-06-28,17:50:47
39.978299,116.310398,0,193.795482283465,39992.7436458333,2009-06-28,17:50:51
39.978251,116.310408,0,189.884967191601,39992.7437037037,2009-06-28,17:50:56
39.978205,116.310414,0,186.982769028871,39992.7437731481,2009-06-28,17:51:02
39.978157,116.31042,0,182.899301181102,39992.7438310185,2009-06-28,17:51:07
39.978109,116.310427,0,177.968018372703,39992.743900463,2009-06-28,17:51:13
39.978056,116.310437,0,174.29063976378,39992.7439583333,2009-06-28,17:51:18
39.97801,116.310448,0,167.908605643045,39992.7440162037,2009-06-28,17:51:23
39.977974,116.310412,0,169.196692913386,39992.7440625,2009-06-28,17:51:27
39.977931,116.310412,0,163.697844488189,39992.7441319444,2009-06-28,17:51:33
39.977887,116.310398,0,156.907247375328,39992.7442013889,2009-06-28,17:51:39
39.977847,116.310402,0,148.151102362205,39992.7442939815,2009-06-28,17:51:47
39.977805,116.310422,0,141.705826771654,39992.7443634259,2009-06-28,17:51:53
39.977756,116.310462,0,137.602913385827,39992.7444212963,2009-06-28,17:51:58
39.977706,116.310473,0,131.847588582677,39992.744525463,2009-06-28,17:52:07
39.977648,116.310431,0,129.468261154856,39992.7446064815,2009-06-28,17:52:14
39.977603,116.310411,0,126.781801181102,39992.7446643518,2009-06-28,17:52:19
39.977553,116.310403,0,124.665744750656,39992.7447106481,2009-06-28,17:52:23
39.977498,116.310395,0,123.257112860892,39992.7447569444,2009-06-28,17:52:27
39.977443,116.310397,0,121.220777559055,39992.7448148148,2009-06-28,17:52:32
39.977398,116.310415,0,118.007034120735,39992.7448958333,2009-06-28,17:52:39
39.977348,116.310401,0,116.024081364829,39992.7449537037,2009-06-28,17:52:44
39.977288,116.310381,0,115.97188976378,39992.7449884259,2009-06-28,17:52:47
39.977237,116.310401,0,114.297841207349,39992.7450462963,2009-06-28,17:52:52
39.977188,116.310397,0,113.355331364829,39992.7450925926,2009-06-28,17:52:56
39.97714,116.310413,0,109.645150918635,39992.7451851852,2009-06-28,17:53:04
39.977096,116.310436,0,111.799616141732,39992.7452430556,2009-06-28,17:53:09
39.977049,116.310449,0,110.440767716535,39992.7453009259,2009-06-28,17:53:14
39.977002,116.31046,0,111.307447506562,39992.7453587963,2009-06-28,17:53:19
39.976966,116.310415,0,113.063471128609,39992.7453819444,2009-06-28,17:53:21
39.976917,116.31044,0,111.732559055118,39992.745462963,2009-06-28,17:53:28
39.976877,116.310465,0,108.357778871391,39992.7455439815,2009-06-28,17:53:35
39.976827,116.310455,0,105.228234908136,39992.7456134259,2009-06-28,17:53:41
39.976865,116.310397,0,101.186453412073,39992.7457523148,2009-06-28,17:53:53
39.976893,116.310347,0,100.611771653543,39992.7457986111,2009-06-28,17:53:57
39.976936,116.310323,0,100.107575459318,39992.7458449074,2009-06-28,17:54:01
39.976978,116.310282,0,99.8620111548556,39992.7458912037,2009-06-28,17:54:05
39.977019,116.310234,0,99.9426148293963,39992.7459490741,2009-06-28,17:54:10
39.977052,116.310185,0,99.8018044619423,39992.7459953704,2009-06-28,17:54:14
39.977041,116.310119,0,99.3307250656168,39992.7460763889,2009-06-28,17:54:21
39.977048,116.310059,0,99.1342749343832,39992.7461458333,2009-06-28,17:54:27
39.977078,116.310013,0,98.8147769028871,39992.7462268519,2009-06-28,17:54:34
39.977086,116.309953,0,98.2729790026247,39992.7463078704,2009-06-28,17:54:41
39.977089,116.309892,0,97.6047539370079,39992.7463773148,2009-06-28,17:54:47
39.977695,116.310061,0,278.614573490814,39992.7740393518,2009-06-28,18:34:37
39.977176,116.309917,0,187.138261154856,39992.7740509259,2009-06-28,18:34:38
39.977121,116.309904,0,171.042450787402,39992.7740740741,2009-06-28,18:34:40
39.977164,116.309952,0,171.184265091863,39992.7741087963,2009-06-28,18:34:43
39.977203,116.309983,0,167.643992782152,39992.7741550926,2009-06-28,18:34:47
39.977239,116.310004,0,157.906164698163,39992.7742013889,2009-06-28,18:34:51
39.977269,116.310024,0,172.344081364829,39992.7748032407,2009-06-28,18:35:43
39.977267,116.310086,0,174.366958661417,39992.7748842593,2009-06-28,18:35:50
39.977239,116.310144,0,176.502614829396,39992.7750231481,2009-06-28,18:36:02
39.977205,116.310104,0,176.807877296588,39992.7750462963,2009-06-28,18:36:04
39.977393,116.310027,0,176.882155511811,39992.7778472222,2009-06-28,18:40:06
39.977496,116.309997,0,168.224045275591,39992.7778703704,2009-06-28,18:40:08
39.977256,116.309799,0,174.65343503937,39992.7778935185,2009-06-28,18:40:10
39.977286,116.3095,0,77.4442880577428,39992.7779050926,2009-06-28,18:40:11
39.977352,116.309487,0,84.6948097112861,39992.7779166667,2009-06-28,18:40:12
39.97735,116.309546,0,102.676407480315,39992.7779398148,2009-06-28,18:40:14
39.977626,116.309689,0,116.04844816273,39992.7779513889,2009-06-28,18:40:15
39.977581,116.309736,0,115.77093175853,39992.777962963,2009-06-28,18:40:16
39.977558,116.30979,0,134.770702099738,39992.7779861111,2009-06-28,18:40:18
39.977609,116.309851,0,153.015918635171,39992.7780092593,2009-06-28,18:40:20
39.97757,116.309873,0,170.468293963255,39992.7780324074,2009-06-28,18:40:22
39.977514,116.309914,0,190.779081364829,39992.7780787037,2009-06-28,18:40:26
39.977478,116.309979,0,207.486827427822,39992.7781018519,2009-06-28,18:40:28
39.977446,116.310015,0,218.34375984252,39992.7781481481,2009-06-28,18:40:32
39.977383,116.310015,0,218.546958661417,39992.7781828704,2009-06-28,18:40:35
39.977343,116.309983,0,221.13499671916,39992.7782523148,2009-06-28,18:40:41
39.97739,116.3099,0,213.400574146982,39992.778275463,2009-06-28,18:40:43
39.97738,116.309956,0,219.915045931759,39992.7783680556,2009-06-28,18:40:51
39.977364,116.310004,0,231.194632545932,39992.7784490741,2009-06-28,18:40:58
39.977414,116.309962,0,243.363517060367,39992.7784722222,2009-06-28,18:41:00
39.977496,116.309987,0,244.903940288714,39992.7785416667,2009-06-28,18:41:06
39.977549,116.309998,0,247.424917979003,39992.7785763889,2009-06-28,18:41:09
39.977591,116.310034,0,239.348323490814,39992.7786342593,2009-06-28,18:41:14
39.977637,116.310045,0,236.332687007874,39992.7786921296,2009-06-28,18:41:19
39.977684,116.310075,0,235.766765091864,39992.77875,2009-06-28,18:41:24
39.977725,116.310094,0,229.299924540682,39992.7788310185,2009-06-28,18:41:31
39.977722,116.310142,0,217.564301181102,39992.7788657407,2009-06-28,18:41:34
39.977704,116.310179,0,203.237158792651,39992.778900463,2009-06-28,18:41:37
39.97769,116.310214,0,190.742696850394,39992.7790625,2009-06-28,18:41:51
39.977737,116.310252,0,184.516056430446,39992.7791087963,2009-06-28,18:41:55
39.977789,116.310268,0,181.081902887139,39992.7791666667,2009-06-28,18:42:00
39.977731,116.310233,0,183.11437992126,39992.7792592593,2009-06-28,18:42:08
39.977697,116.31016,0,184.593576115486,39992.7793055556,2009-06-28,18:42:12
39.977686,116.310092,0,181.96780511811,39992.7793518519,2009-06-28,18:42:16
39.977729,116.310082,0,174.904658792651,39992.7794328704,2009-06-28,18:42:23
39.977743,116.310028,0,169.071624015748,39992.7794907407,2009-06-28,18:42:28
39.977744,116.309968,0,163.42967847769,39992.7795717593,2009-06-28,18:42:35
39.97775,116.309907,0,158.079839238845,39992.7797106481,2009-06-28,18:42:47
39.977763,116.309847,0,160.373166010499,39992.7797800926,2009-06-28,18:42:53
39.977789,116.309793,0,159.569937664042,39992.779837963,2009-06-28,18:42:58
39.977822,116.309748,0,156.431473097113,39992.7798958333,2009-06-28,18:43:03
39.977864,116.309722,0,154.154343832021,39992.7799537037,2009-06-28,18:43:08
39.977904,116.309679,0,152.235019685039,39992.7800231481,2009-06-28,18:43:14
39.977937,116.309639,0,148.948786089239,39992.7800810185,2009-06-28,18:43:19
39.977973,116.309594,0,145.687870734908,39992.780150463,2009-06-28,18:43:25
39.977998,116.309543,0,143.137890419948,39992.7802083333,2009-06-28,18:43:30
39.978019,116.309481,0,142.547001312336,39992.7802662037,2009-06-28,18:43:35
39.978049,116.309429,0,140.258395669291,39992.7803472222,2009-06-28,18:43:42
39.978058,116.309368,0,137.482427821522,39992.7804166667,2009-06-28,18:43:48
39.97808,116.309309,0,143.76530183727,39992.780462963,2009-06-28,18:43:52
39.978099,116.309235,0,146.128799212598,39992.7805439815,2009-06-28,18:43:59
39.978114,116.309178,0,142.629878608924,39992.7806481481,2009-06-28,18:44:08
39.97814,116.309121,0,144.586738845144,39992.7807291667,2009-06-28,18:44:15
39.978167,116.309075,0,147.431965223097,39992.780787037,2009-06-28,18:44:20
39.978196,116.309025,0,146.689603018373,39992.7808564815,2009-06-28,18:44:26
39.978221,116.308973,0,145.802536089239,39992.7809490741,2009-06-28,18:44:34
39.97825,116.308921,0,144.647975721785,39992.7810069444,2009-06-28,18:44:39
39.978282,116.308867,0,144.453510498688,39992.7810763889,2009-06-28,18:44:45
39.978313,116.30881,0,141.634589895013,39992.7811342593,2009-06-28,18:44:50
39.978326,116.308751,0,139.117867454068,39992.7812037037,2009-06-28,18:44:56
39.978322,116.308685,0,139.803021653543,39992.7812962963,2009-06-28,18:45:04
39.978309,116.308626,0,142.210098425197,39992.7814467593,2009-06-28,18:45:17
39.978309,116.308562,0,144.070026246719,39992.7815277778,2009-06-28,18:45:24
39.978296,116.308499,0,153.007545931759,39992.7815972222,2009-06-28,18:45:30
39.978317,116.308442,0,154.443812335958,39992.7816550926,2009-06-28,18:45:35
39.978312,116.308366,0,156.796348425197,39992.7817361111,2009-06-28,18:45:42
39.978351,116.308332,0,157.010587270341,39992.7817939815,2009-06-28,18:45:47
39.978372,116.308267,0,169.730209973753,39992.7818171296,2009-06-28,18:45:49
39.97838,116.308207,0,170.570446194226,39992.7819212963,2009-06-28,18:45:58
39.978387,116.308143,0,171.178533464567,39992.7819675926,2009-06-28,18:46:02
39.978354,116.308086,0,173.441669947507,39992.782025463,2009-06-28,18:46:07
39.978321,116.308041,0,174.712283464567,39992.7820486111,2009-06-28,18:46:09
39.978305,116.307975,0,176.195574146982,39992.7820949074,2009-06-28,18:46:13
39.978302,116.307913,0,178.187125984252,39992.7821643518,2009-06-28,18:46:19
39.978275,116.307863,0,178.510459317585,39992.7821990741,2009-06-28,18:46:22
39.978252,116.307781,0,179.42656496063,39992.7822569444,2009-06-28,18:46:27
39.978231,116.307719,0,180.279402887139,39992.7823032407,2009-06-28,18:46:31
39.978188,116.30769,0,181.69092847769,39992.7823611111,2009-06-28,18:46:36
39.978203,116.307632,0,182.654461942257,39992.7824189815,2009-06-28,18:46:41
39.97822,116.307568,0,184.651824146982,39992.7824652778,2009-06-28,18:46:45
39.978242,116.307514,0,184.884947506562,39992.7825,2009-06-28,18:46:48
39.978283,116.307433,0,186.466181102362,39992.7825462963,2009-06-28,18:46:52
39.978308,116.30737,0,188.147477034121,39992.7825925926,2009-06-28,18:46:56
39.978323,116.307316,0,191.045157480315,39992.782650463,2009-06-28,18:47:01
39.978398,116.307371,0,194.576079396325,39992.7826736111,2009-06-28,18:47:03
39.978453,116.307386,0,197.65469816273,39992.7827199074,2009-06-28,18:47:07
39.978554,116.307386,0,201.834206036745,39992.7827777778,2009-06-28,18:47:12
39.978604,116.307391,0,207.222290026247,39992.7828009259,2009-06-28,18:47:14
39.978644,116.307369,0,211.857998687664,39992.7828240741,2009-06-28,18:47:16
39.978682,116.307329,0,215.490095144357,39992.7828935185,2009-06-28,18:47:22
39.978726,116.307279,0,214.249868766404,39992.7829398148,2009-06-28,18:47:26
39.978762,116.307237,0,217.390387139108,39992.7829976852,2009-06-28,18:47:31
39.978762,116.307167,0,225.094947506562,39992.7830902778,2009-06-28,18:47:39
39.978754,116.307117,0,233.2775,39992.7831365741,2009-06-28,18:47:43
39.9788,116.30707,0,234.106443569554,39992.7831597222,2009-06-28,18:47:45
39.97885,116.307034,0,238.099937664042,39992.7831944444,2009-06-28,18:47:48
39.9789,116.307006,0,240.406049868766,39992.7832291667,2009-06-28,18:47:51
39.978914,116.306944,0,245.060731627297,39992.7832523148,2009-06-28,18:47:53
39.978934,116.306885,0,244.47656496063,39992.7833101852,2009-06-28,18:47:58
39.978929,116.306821,0,252.049639107612,39992.7833449074,2009-06-28,18:48:01
39.978971,116.306796,0,245.155275590551,39992.7833796296,2009-06-28,18:48:04
39.97901,116.306751,0,249.087014435696,39992.7834259259,2009-06-28,18:48:08
39.979042,116.306732,0,264.583697506562,39992.7834606481,2009-06-28,18:48:11
39.979087,116.306735,0,262.304189632546,39992.7834953704,2009-06-28,18:48:14
39.979132,116.30675,0,268.704596456693,39992.7835300926,2009-06-28,18:48:17
39.979165,116.306701,0,270.694596456693,39992.7836111111,2009-06-28,18:48:24
39.979233,116.306679,0,269.401830708661,39992.7836689815,2009-06-28,18:48:29
39.97928,116.306651,0,261.76375,39992.7836921296,2009-06-28,18:48:31
39.979326,116.306617,0,261.394396325459,39992.7837615741,2009-06-28,18:48:37
39.979366,116.306588,0,254.746610892388,39992.7837847222,2009-06-28,18:48:39
39.979359,116.306525,0,258.050501968504,39992.7838657407,2009-06-28,18:48:46
39.979355,116.306466,0,255.773848425197,39992.7839351852,2009-06-28,18:48:52
39.97933,116.306413,0,249.526056430446,39992.7840046296,2009-06-28,18:48:58
39.97929,116.306404,0,232.459842519685,39992.7840740741,2009-06-28,18:49:04
39.979255,116.306415,0,219.960849737533,39992.7841550926,2009-06-28,18:49:11
39.979249,116.306352,0,215.407670603675,39992.7843865741,2009-06-28,18:49:31
39.97924,116.306298,0,209.158474409449,39992.7844444444,2009-06-28,18:49:36
39.979217,116.30624,0,206.345534776903,39992.7845023148,2009-06-28,18:49:41
39.979178,116.306193,0,201.897985564304,39992.7845601852,2009-06-28,18:49:46
39.979136,116.306161,0,197.931138451444,39992.7845833333,2009-06-28,18:49:48
39.979115,116.306093,0,193.552043963255,39992.7846412037,2009-06-28,18:49:53
39.979092,116.306036,0,190.53844488189,39992.7846875,2009-06-28,18:49:57
39.979076,116.30598,0,185.568713910761,39992.7847337963,2009-06-28,18:50:01
39.979092,116.305923,0,182.867477034121,39992.7848032407,2009-06-28,18:50:07
39.979048,116.305928,0,175.368228346457,39992.7848726852,2009-06-28,18:50:13
39.979037,116.30586,0,171.924799868766,39992.7849537037,2009-06-28,18:50:20
39.979048,116.305795,0,169.747395013123,39992.785,2009-06-28,18:50:24
39.979082,116.305751,0,173.084530839895,39992.7850578704,2009-06-28,18:50:29
39.97908,116.305692,0,173.054881889764,39992.7851041667,2009-06-28,18:50:33
39.979095,116.305626,0,174.900915354331,39992.785162037,2009-06-28,18:50:38
39.9791,116.305559,0,174.319612860892,39992.7852199074,2009-06-28,18:50:43
39.979089,116.30549,0,175.43405839895,39992.7852777778,2009-06-28,18:50:48
39.97907,116.305433,0,180.127539370079,39992.7853240741,2009-06-28,18:50:52
39.979033,116.305393,0,177.386476377953,39992.7853472222,2009-06-28,18:50:54
39.979003,116.305332,0,177.401896325459,39992.7853935185,2009-06-28,18:50:58
39.978981,116.305278,0,173.053841863517,39992.7854398148,2009-06-28,18:51:02
39.978969,116.305218,0,171.725820209974,39992.7854861111,2009-06-28,18:51:06
39.978943,116.305172,0,164.125646325459,39992.7855208333,2009-06-28,18:51:09
39.978905,116.305118,0,156.833254593176,39992.7855671296,2009-06-28,18:51:13
39.978897,116.305054,0,152.256056430446,39992.785625,2009-06-28,18:51:18
39.978938,116.305016,0,155.332270341207,39992.7857060185,2009-06-28,18:51:25
39.978982,116.304999,0,162.295118110236,39992.7857523148,2009-06-28,18:51:29
39.97903,116.304997,0,162.738704068241,39992.7858101852,2009-06-28,18:51:34
39.97908,116.305004,0,161.851184383202,39992.7858564815,2009-06-28,18:51:38
39.979126,116.305029,0,159.745679133858,39992.7859027778,2009-06-28,18:51:42
39.979162,116.305055,0,152.080515091864,39992.7859606481,2009-06-28,18:51:47
39.97919,116.305048,0,138.444586614173,39992.7864467593,2009-06-28,18:52:29
39.979241,116.305035,0,135.090606955381,39992.7865162037,2009-06-28,18:52:35
39.97929,116.305032,0,137.515242782152,39992.7865856481,2009-06-28,18:52:41
39.979338,116.305043,0,137.671597769029,39992.7866666667,2009-06-28,18:52:48
39.97939,116.305044,0,138.012604986877,39992.7867476852,2009-06-28,18:52:55
39.979435,116.305044,0,128.774530839895,39992.7868287037,2009-06-28,18:53:02
39.979482,116.305036,0,123.289763779528,39992.7868981481,2009-06-28,18:53:08
39.979532,116.30504,0,126.295127952756,39992.7869560185,2009-06-28,18:53:13
39.979581,116.305039,0,128.03873687664,39992.7870138889,2009-06-28,18:53:18
39.979631,116.305059,0,126.023241469816,39992.7871296296,2009-06-28,18:53:28
39.979684,116.305063,0,128.226932414698,39992.7871759259,2009-06-28,18:53:32
39.979733,116.305051,0,128.019261811024,39992.7872222222,2009-06-28,18:53:36
39.979781,116.305054,0,131.201105643045,39992.7872916667,2009-06-28,18:53:42
39.979827,116.305055,0,134.003480971129,39992.7873611111,2009-06-28,18:53:48
39.9799,116.305046,0,139.727831364829,39992.7874421296,2009-06-28,18:53:55
39.97995,116.305048,0,144.0456332021,39992.7875,2009-06-28,18:54:00
39.980002,116.305044,0,143.741771653543,39992.7875578704,2009-06-28,18:54:05
39.980051,116.305055,0,142.164494750656,39992.7876041667,2009-06-28,18:54:09
39.980089,116.305077,0,149.089770341207,39992.787662037,2009-06-28,18:54:14
39.980146,116.305099,0,149.029294619423,39992.7877199074,2009-06-28,18:54:19
39.98019,116.305077,0,146.434012467192,39992.7878009259,2009-06-28,18:54:26
39.980236,116.30508,0,145.637719816273,39992.7878587963,2009-06-28,18:54:31
39.98029,116.305082,0,144.742454068241,39992.7879282407,2009-06-28,18:54:37
39.980342,116.305068,0,141.895387139108,39992.787974537,2009-06-28,18:54:41
39.980391,116.30506,0,142.033093832021,39992.7880208333,2009-06-28,18:54:45
39.980443,116.305053,0,137.561400918635,39992.7880902778,2009-06-28,18:54:51
39.980494,116.305053,0,136.763592519685,39992.7881597222,2009-06-28,18:54:57
39.98054,116.30505,0,137.702060367454,39992.7882175926,2009-06-28,18:55:02
39.980593,116.305036,0,136.046286089239,39992.788287037,2009-06-28,18:55:08
39.980646,116.305032,0,135.234796587927,39992.7883449074,2009-06-28,18:55:13
39.980697,116.305049,0,136.29874671916,39992.7884143519,2009-06-28,18:55:19
39.980746,116.305049,0,135.980354330709,39992.7884722222,2009-06-28,18:55:24
39.980792,116.305052,0,135.273093832021,39992.7885300926,2009-06-28,18:55:29
39.980848,116.305062,0,131.168051181102,39992.788599537,2009-06-28,18:55:35
39.9809,116.305039,0,129.791332020997,39992.7886689815,2009-06-28,18:55:41
39.980945,116.305034,0,127.583625328084,39992.7887152778,2009-06-28,18:55:45
39.980975,116.304985,0,128.288631889764,39992.7887962963,2009-06-28,18:55:52
39.980993,116.304919,0,129.233582677165,39992.7888657407,2009-06-28,18:55:58
39.980994,116.304861,0,131.137103018373,39992.788912037,2009-06-28,18:56:02
39.980995,116.304802,0,134.74812335958,39992.7889699074,2009-06-28,18:56:07
39.981037,116.30477,0,137.744452099738,39992.7890162037,2009-06-28,18:56:11
39.981075,116.30473,0,136.24311351706,39992.7890740741,2009-06-28,18:56:16
39.981122,116.30472,0,135.967437664042,39992.7891435185,2009-06-28,18:56:22
39.981169,116.304719,0,132.491069553806,39992.7892361111,2009-06-28,18:56:30
39.981221,116.304735,0,133.116138451444,39992.7893171296,2009-06-28,18:56:37
39.981274,116.304741,0,132.760088582677,39992.7893634259,2009-06-28,18:56:41
39.981322,116.304756,0,137.278953412073,39992.7894444444,2009-06-28,18:56:48
39.981369,116.304765,0,139.124012467192,39992.7895138889,2009-06-28,18:56:54
39.981424,116.304754,0,138.850587270341,39992.7895717593,2009-06-28,18:56:59
39.98147,116.304741,0,136.537365485564,39992.7896180556,2009-06-28,18:57:03
39.981513,116.304715,0,134.754468503937,39992.7896875,2009-06-28,18:57:09
39.981553,116.304687,0,132.646299212598,39992.7897453704,2009-06-28,18:57:14
39.981611,116.304675,0,129.890078740157,39992.7897916667,2009-06-28,18:57:18
39.981664,116.304658,0,130.419704724409,39992.789837963,2009-06-28,18:57:22
39.98171,116.304647,0,131.356135170604,39992.7899305556,2009-06-28,18:57:30
39.981773,116.304633,0,131.566679790026,39992.7899768518,2009-06-28,18:57:34
39.981815,116.304633,0,125.205160761155,39992.7900925926,2009-06-28,18:57:44
39.981862,116.304636,0,124.330659448819,39992.7902083333,2009-06-28,18:57:54
39.98191,116.304644,0,126.588238188976,39992.7902546296,2009-06-28,18:57:58
39.981966,116.304645,0,126.683592519685,39992.7903009259,2009-06-28,18:58:02
39.98202,116.304638,0,124.820410104987,39992.7903472222,2009-06-28,18:58:06
39.982072,116.304617,0,124.784491469816,39992.7904166667,2009-06-28,18:58:12
39.982113,116.304593,0,122.883838582677,39992.790462963,2009-06-28,18:58:16
39.982169,116.304585,0,122.102050524934,39992.7904976852,2009-06-28,18:58:19
39.982222,116.304557,0,118.43782808399,39992.7905439815,2009-06-28,18:58:23
39.982269,116.304554,0,115.049393044619,39992.7906134259,2009-06-28,18:58:29
39.982298,116.304492,0,108.962647637795,39992.7906597222,2009-06-28,18:58:33
39.982341,116.304481,0,102.14092847769,39992.7907060185,2009-06-28,18:58:37
39.982348,116.304552,0,97.3382020997375,39992.7907638889,2009-06-28,18:58:42
39.982356,116.304614,0,96.6409547244094,39992.7908217593,2009-06-28,18:58:47
39.982394,116.304646,0,90.6027887139108,39992.7909027778,2009-06-28,18:58:54
39.982451,116.304643,0,89.0977985564304,39992.7909837963,2009-06-28,18:59:01
39.982508,116.304645,0,91.4724278215223,39992.7910185185,2009-06-28,18:59:04
39.982551,116.304631,0,96.1725164041995,39992.7910416667,2009-06-28,18:59:06
39.98261,116.30462,0,97.4494881889764,39992.791087963,2009-06-28,18:59:10
39.982657,116.304619,0,103.397011154856,39992.7911226852,2009-06-28,18:59:13
39.9827,116.304606,0,108.29093175853,39992.7911574074,2009-06-28,18:59:16
39.982745,116.304592,0,112.59813648294,39992.7912268518,2009-06-28,18:59:22
39.982792,116.304568,0,117.5093832021,39992.7912962963,2009-06-28,18:59:28
39.982788,116.304509,0,120.945679133858,39992.7913773148,2009-06-28,18:59:35
39.982777,116.304451,0,124.679750656168,39992.7914467593,2009-06-28,18:59:41
39.982777,116.304391,0,126.98999671916,39992.7914814815,2009-06-28,18:59:44
39.982787,116.304325,0,124.49718832021,39992.7915509259,2009-06-28,18:59:50
39.982822,116.304281,0,123.875898950131,39992.7915856481,2009-06-28,18:59:53
39.982833,116.304224,0,121.760082020997,39992.7916550926,2009-06-28,18:59:59
39.982795,116.304223,0,130.903914041995,39992.791712963,2009-06-28,19:00:04
39.982813,116.304257,0,146.101190944882,39992.7917824074,2009-06-28,19:00:10
39.982799,116.304321,0,159.794625984252,39992.7918402778,2009-06-28,19:00:15
39.982837,116.304283,0,163.317165354331,39992.7918865741,2009-06-28,19:00:19
39.98287,116.304228,0,174.749255249344,39992.7919675926,2009-06-28,19:00:26
39.982836,116.304166,0,180.75093175853,39992.792025463,2009-06-28,19:00:31
39.982773,116.304137,0,181.761302493438,39992.7920717593,2009-06-28,19:00:35
39.982719,116.304125,0,181.278382545932,39992.7920833333,2009-06-28,19:00:36
39.982691,116.304057,0,184.385144356955,39992.7921296296,2009-06-28,19:00:40
39.982686,116.303996,0,187.948182414698,39992.7921527778,2009-06-28,19:00:42
39.982646,116.303939,0,188.604603018373,39992.7921875,2009-06-28,19:00:45
39.982669,116.303869,0,195.385052493438,39992.7922106481,2009-06-28,19:00:47
39.98266,116.303807,0,199.663031496063,39992.7922337963,2009-06-28,19:00:49
39.982612,116.303764,0,203.659616141732,39992.7922569444,2009-06-28,19:00:51
39.982567,116.303731,0,208.338375984252,39992.7923032407,2009-06-28,19:00:55
39.982585,116.303749,0,224.386925853018,39992.7923842593,2009-06-28,19:01:02
39.982581,116.303687,0,226.946302493438,39992.7925115741,2009-06-28,19:01:13
39.982581,116.303627,0,227.390049212598,39992.7925578704,2009-06-28,19:01:17
39.982573,116.303558,0,228.219294619423,39992.7926041667,2009-06-28,19:01:21
39.982539,116.303511,0,230.359130577428,39992.792650463,2009-06-28,19:01:25
39.982507,116.303448,0,231.689593175853,39992.7926967593,2009-06-28,19:01:29
39.982463,116.3034,0,232.045705380577,39992.7927430556,2009-06-28,19:01:33
39.98242,116.303381,0,233.393766404199,39992.7927777778,2009-06-28,19:01:36
39.982377,116.30334,0,234.853815616798,39992.7928703704,2009-06-28,19:01:44
39.982343,116.30329,0,236.517414698163,39992.792974537,2009-06-28,19:01:53
39.982296,116.303201,0,237.01687664042,39992.7930208333,2009-06-28,19:01:57
39.982269,116.303138,0,237.269540682415,39992.7930324074,2009-06-28,19:01:58
39.982244,116.303051,0,238.330544619423,39992.7930555556,2009-06-28,19:02:00
39.98225,116.302988,0,239.830593832021,39992.7931134259,2009-06-28,19:02:05
39.982351,116.30287,0,246.104091207349,39992.793125,2009-06-28,19:02:06
39.982428,116.302792,0,244.552057086614,39992.7931481482,2009-06-28,19:02:08
39.982497,116.302685,0,246.260383858268,39992.7931828704,2009-06-28,19:02:11
39.982544,116.302624,0,246.542732939633,39992.7931944444,2009-06-28,19:02:12
39.982579,116.302583,0,248.921512467192,39992.7932175926,2009-06-28,19:02:14
39.982608,116.302537,0,249.513540026247,39992.7932291667,2009-06-28,19:02:15
39.982644,116.302464,0,249.74687992126,39992.7932407407,2009-06-28,19:02:16
39.982671,116.302375,0,251.174537401575,39992.7932523148,2009-06-28,19:02:17
39.9827,116.302299,0,254.794717847769,39992.793275463,2009-06-28,19:02:19
39.982746,116.3022,0,257.72780511811,39992.7932986111,2009-06-28,19:02:21
39.982758,116.302133,0,259.641437007874,39992.7933101852,2009-06-28,19:02:22
39.982791,116.302182,0,249.424232283465,39992.7933564815,2009-06-28,19:02:26
39.982829,116.30225,0,240.827545931759,39992.7933912037,2009-06-28,19:02:29
39.982873,116.302226,0,237.703923884514,39992.7934259259,2009-06-28,19:02:32
39.982918,116.302217,0,236.029662073491,39992.7934606481,2009-06-28,19:02:35
39.982958,116.302188,0,232.420242782152,39992.7934953704,2009-06-28,19:02:38
39.982953,116.302118,0,238.914114173228,39992.7935532407,2009-06-28,19:02:43
39.983006,116.302095,0,246.354799868766,39992.7936458333,2009-06-28,19:02:51
39.983042,116.302059,0,246.103766404199,39992.7936805556,2009-06-28,19:02:54
39.983063,116.302003,0,245.275721784777,39992.7937268519,2009-06-28,19:02:58
39.98313,116.302023,0,244.74063976378,39992.7937384259,2009-06-28,19:02:59
39.983164,116.301984,0,245.183257874016,39992.7937847222,2009-06-28,19:03:03
39.983174,116.301908,0,245.88967847769,39992.7938425926,2009-06-28,19:03:08
39.98323,116.301927,0,246.87999671916,39992.7938773148,2009-06-28,19:03:11
39.983274,116.301877,0,246.518103674541,39992.7939351852,2009-06-28,19:03:16
39.983309,116.301839,0,249.747880577428,39992.7939699074,2009-06-28,19:03:19
39.983354,116.301803,0,251.907437664042,39992.7940046296,2009-06-28,19:03:22
39.983384,116.301753,0,255.445521653543,39992.7940509259,2009-06-28,19:03:26
39.98339,116.301695,0,258.633346456693,39992.7941087963,2009-06-28,19:03:31
39.9834,116.301637,0,263.51968832021,39992.7941666667,2009-06-28,19:03:36
39.983369,116.301578,0,267.811646981627,39992.7942013889,2009-06-28,19:03:39
39.983384,116.301518,0,273.656318897638,39992.7943055556,2009-06-28,19:03:48
39.983427,116.3015,0,276.901965223097,39992.794375,2009-06-28,19:03:54
39.98348,116.30151,0,283.477211286089,39992.7947222222,2009-06-28,19:04:24
39.983523,116.301538,0,283.701689632546,39992.7947685185,2009-06-28,19:04:28
39.983571,116.301533,0,283.69938648294,39992.7948263889,2009-06-28,19:04:33
39.983618,116.30153,0,283.575134514436,39992.794849537,2009-06-28,19:04:35
39.983664,116.301529,0,283.611729002625,39992.7949305556,2009-06-28,19:04:42
39.983725,116.301562,0,282.977247375328,39992.7949768519,2009-06-28,19:04:46
39.983783,116.301594,0,282.184271653543,39992.795,2009-06-28,19:04:48
39.983855,116.301641,0,281.315977690289,39992.7950231481,2009-06-28,19:04:50
39.983903,116.301611,0,280.764146981627,39992.7950810185,2009-06-28,19:04:55
39.983931,116.301662,0,279.540141076115,39992.7951967593,2009-06-28,19:05:05
39.983978,116.301644,0,278.947611548556,39992.7953009259,2009-06-28,19:05:14
39.983934,116.301698,0,278.562234251969,39992.7953587963,2009-06-28,19:05:19
39.983885,116.301679,0,278.346069553806,39992.7953935185,2009-06-28,19:05:22
39.983816,116.30168,0,278.15218175853,39992.7954282407,2009-06-28,19:05:25
39.983782,116.301635,0,278.095436351706,39992.795462963,2009-06-28,19:05:28
39.983722,116.301651,0,277.976364829396,39992.7955555556,2009-06-28,19:05:36
39.983647,116.301624,0,271.015167322835,39992.7955671296,2009-06-28,19:05:37
39.98359,116.301641,0,270.259711286089,39992.7955787037,2009-06-28,19:05:38
39.983547,116.301663,0,272.569081364829,39992.7955902778,2009-06-28,19:05:39
39.9835,116.301705,0,272.820065616798,39992.7956018519,2009-06-28,19:05:40
39.983432,116.301749,0,270.976971784777,39992.795625,2009-06-28,19:05:42
39.98337,116.301805,0,270.068051181102,39992.7956481481,2009-06-28,19:05:44
39.983297,116.30189,0,269.439251968504,39992.7956712963,2009-06-28,19:05:46
39.98325,116.301934,0,269.176502624672,39992.7956944444,2009-06-28,19:05:48
39.983209,116.301967,0,269.093825459318,39992.7957175926,2009-06-28,19:05:50
39.98317,116.302009,0,269.425534776903,39992.795775463,2009-06-28,19:05:55
39.983179,116.302081,0,270.712693569554,39992.7959143519,2009-06-28,19:06:07
39.983194,116.302137,0,270.962552493438,39992.7959375,2009-06-28,19:06:09
39.983245,116.30217,0,271.11812007874,39992.7959606481,2009-06-28,19:06:11
39.983371,116.302131,0,270.806108923884,39992.7959837963,2009-06-28,19:06:13
39.98344,116.30211,0,270.533648293963,39992.7959953704,2009-06-28,19:06:14
39.983491,116.302099,0,270.311975065617,39992.7960069444,2009-06-28,19:06:15
39.983544,116.302076,0,270.034409448819,39992.7960185185,2009-06-28,19:06:16
39.983594,116.302115,0,270.08249343832,39992.7960532407,2009-06-28,19:06:19
39.983647,116.302114,0,270.012759186352,39992.796099537,2009-06-28,19:06:23
39.983669,116.302172,0,269.935262467192,39992.7961458333,2009-06-28,19:06:27
39.983714,116.30217,0,269.854862204724,39992.7961805556,2009-06-28,19:06:30
39.983756,116.302109,0,268.820465879265,39992.7962384259,2009-06-28,19:06:35
39.983716,116.302142,0,266.820853018373,39992.7964236111,2009-06-28,19:06:51
39.983667,116.30217,0,266.613671259842,39992.7964467593,2009-06-28,19:06:53
39.983252,116.301369,0,116.129311023622,39992.8274537037,2009-06-28,19:51:32
39.983144,116.30136,0,111.845659448819,39992.8274652778,2009-06-28,19:51:33
39.983214,116.301346,0,119.167837926509,39992.8274768519,2009-06-28,19:51:34
39.983279,116.301334,0,118.866630577428,39992.8274884259,2009-06-28,19:51:35
39.983437,116.301319,0,134.96563976378,39992.8275,2009-06-28,19:51:36
39.983486,116.30132,0,122.902837926509,39992.8275578704,2009-06-28,19:51:41
39.983532,116.30128,0,120.809809711286,39992.8276273148,2009-06-28,19:51:47
39.983543,116.301222,0,119.997673884514,39992.8277083333,2009-06-28,19:51:54
39.983571,116.301165,0,121.051719160105,39992.8277777778,2009-06-28,19:52:00
39.983577,116.301107,0,117.872142388451,39992.8278472222,2009-06-28,19:52:06
39.983512,116.30102,0,118.656469816273,39992.8279282407,2009-06-28,19:52:13
39.983465,116.300967,0,119.372214566929,39992.827974537,2009-06-28,19:52:17
39.983463,116.300907,0,117.448822178478,39992.8280324074,2009-06-28,19:52:22
39.98346,116.300848,0,119.832693569554,39992.8280787037,2009-06-28,19:52:26
39.983437,116.300785,0,122.057585301837,39992.8281481481,2009-06-28,19:52:32
39.983454,116.300724,0,123.239101049869,39992.8282060185,2009-06-28,19:52:37
39.983462,116.300662,0,127.557004593176,39992.8282638889,2009-06-28,19:52:42
39.98346,116.300604,0,124.99250984252,39992.8283449074,2009-06-28,19:52:49
39.983445,116.300552,0,129.499937664042,39992.8284027778,2009-06-28,19:52:54
39.98346,116.300474,0,133.639245406824,39992.8284606481,2009-06-28,19:52:59
39.983486,116.300421,0,137.230567585302,39992.8285185185,2009-06-28,19:53:04
39.983524,116.300373,0,140.965479002625,39992.8285648148,2009-06-28,19:53:08
39.983502,116.300326,0,148.590882545932,39992.8286226852,2009-06-28,19:53:13
39.983535,116.300293,0,158.735511811024,39992.8287152778,2009-06-28,19:53:21
39.983534,116.300238,0,169.011525590551,39992.8287962963,2009-06-28,19:53:28
39.983519,116.300178,0,171.173549868766,39992.8288657407,2009-06-28,19:53:34
39.983521,116.300102,0,171.626322178478,39992.8289351852,2009-06-28,19:53:40
39.983546,116.300041,0,171.589737532808,39992.8289699074,2009-06-28,19:53:43
39.983553,116.29998,0,172.728077427822,39992.8290393518,2009-06-28,19:53:49
39.983541,116.299923,0,171.128559711286,39992.8290856481,2009-06-28,19:53:53
39.983522,116.299854,0,170.537867454068,39992.8291435185,2009-06-28,19:53:58
39.983561,116.299815,0,167.875390419948,39992.8291898148,2009-06-28,19:54:02
39.983615,116.299805,0,166.039278215223,39992.829224537,2009-06-28,19:54:05
39.983665,116.299811,0,169.588211942257,39992.8292592593,2009-06-28,19:54:08
39.983716,116.299804,0,173.074202755906,39992.8293287037,2009-06-28,19:54:14
39.98376,116.29975,0,177.040213254593,39992.8294907407,2009-06-28,19:54:28
39.983845,116.299642,0,173.957778871391,39992.8295486111,2009-06-28,19:54:33
39.983938,116.299746,0,168.122417979003,39992.8295601852,2009-06-28,19:54:34
39.984032,116.299757,0,168.350764435696,39992.8295717593,2009-06-28,19:54:35
39.984107,116.299746,0,164.874783464567,39992.8296064815,2009-06-28,19:54:38
39.984203,116.299739,0,164.38311351706,39992.8296180556,2009-06-28,19:54:39
39.984288,116.299723,0,164.655088582677,39992.8296412037,2009-06-28,19:54:41
39.984349,116.299721,0,164.281489501312,39992.8296527778,2009-06-28,19:54:42
39.984413,116.299708,0,165.483645013123,39992.8296759259,2009-06-28,19:54:44
39.984474,116.299707,0,161.725505249344,39992.8296990741,2009-06-28,19:54:46
39.984521,116.299706,0,160.781279527559,39992.8297337963,2009-06-28,19:54:49
39.984597,116.299689,0,158.678789370079,39992.8297916667,2009-06-28,19:54:54
39.984642,116.299664,0,161.13499015748,39992.829837963,2009-06-28,19:54:58
39.984588,116.299635,0,160.718077427822,39992.8298958333,2009-06-28,19:55:03
39.98454,116.299638,0,159.838093832021,39992.8299189815,2009-06-28,19:55:05
39.984495,116.299635,0,159.7225,39992.8299305556,2009-06-28,19:55:06
39.984479,116.299571,0,163.793887795276,39992.8300694444,2009-06-28,19:55:18
39.984458,116.29952,0,158.036761811024,39992.8301157407,2009-06-28,19:55:22
39.984431,116.299466,0,149.948041338583,39992.830162037,2009-06-28,19:55:26
39.98441,116.299404,0,142.265078740157,39992.8302199074,2009-06-28,19:55:31
39.984403,116.299356,0,128.050488845144,39992.8302662037,2009-06-28,19:55:35
39.984363,116.299313,0,120.902949475066,39992.8303009259,2009-06-28,19:55:38
39.984349,116.29925,0,114.993622047244,39992.8303356481,2009-06-28,19:55:41
39.984323,116.299201,0,108.202575459318,39992.8303819444,2009-06-28,19:55:45
39.984288,116.299156,0,103.194268372703,39992.8304166667,2009-06-28,19:55:48
39.984253,116.299119,0,96.5177296587926,39992.8304513889,2009-06-28,19:55:51
39.98423,116.299069,0,89.6530150918635,39992.8304976852,2009-06-28,19:55:55
39.984222,116.299013,0,83.8766961942257,39992.8305555556,2009-06-28,19:56:00
39.984177,116.299011,0,87.1437106299212,39992.8307407407,2009-06-28,19:56:16
39.984144,116.298953,0,87.8055380577428,39992.830787037,2009-06-28,19:56:20
39.984112,116.298853,0,87.9259120734908,39992.8308101852,2009-06-28,19:56:22
39.984092,116.29877,0,88.1722211286089,39992.8308217593,2009-06-28,19:56:23
39.984087,116.298673,0,88.194875328084,39992.8308333333,2009-06-28,19:56:24
39.98408,116.298568,0,88.1712007874016,39992.8308449074,2009-06-28,19:56:25
39.984079,116.298453,0,88.2318832020997,39992.8308564815,2009-06-28,19:56:26
39.984078,116.298334,0,88.326437007874,39992.8308680556,2009-06-28,19:56:27
39.984078,116.298206,0,88.4733858267716,39992.8308796296,2009-06-28,19:56:28
39.984079,116.298061,0,88.9740354330709,39992.8308912037,2009-06-28,19:56:29
39.984079,116.297912,0,89.316374671916,39992.8309027778,2009-06-28,19:56:30
39.984089,116.29776,0,90.2568635170604,39992.8309143518,2009-06-28,19:56:31
39.984104,116.297607,0,91.7275492125984,39992.8309259259,2009-06-28,19:56:32
39.98412,116.297451,0,93.2360433070866,39992.8309375,2009-06-28,19:56:33
39.984112,116.297297,0,93.8781922572178,39992.8309490741,2009-06-28,19:56:34
39.984098,116.297137,0,94.1607775590551,39992.8309606481,2009-06-28,19:56:35
39.984106,116.296991,0,95.1699081364829,39992.8309722222,2009-06-28,19:56:36
39.98412,116.296853,0,96.1330380577428,39992.8309837963,2009-06-28,19:56:37
39.984136,116.296719,0,96.9658825459317,39992.8309953704,2009-06-28,19:56:38
39.984154,116.296591,0,97.8694619422572,39992.8310069444,2009-06-28,19:56:39
39.984181,116.296465,0,99.1124540682415,39992.8310185185,2009-06-28,19:56:40
39.984205,116.296327,0,98.6894422572178,39992.8310300926,2009-06-28,19:56:41
39.984225,116.296192,0,100.018822178478,39992.8310416667,2009-06-28,19:56:42
39.984245,116.296049,0,101.361617454068,39992.8310532407,2009-06-28,19:56:43
39.984274,116.295896,0,103.083546587927,39992.8310648148,2009-06-28,19:56:44
39.984299,116.295748,0,104.371761811024,39992.8310763889,2009-06-28,19:56:45
39.984301,116.295592,0,104.962401574803,39992.831087963,2009-06-28,19:56:46
39.984301,116.295435,0,105.405728346457,39992.831099537,2009-06-28,19:56:47
39.984298,116.295281,0,105.74748687664,39992.8311111111,2009-06-28,19:56:48
39.984312,116.295139,0,106.544895013123,39992.8311226852,2009-06-28,19:56:49
39.984326,116.295002,0,107.522162073491,39992.8311342593,2009-06-28,19:56:50
39.984328,116.294871,0,107.962414698163,39992.8311458333,2009-06-28,19:56:51
39.984324,116.294741,0,108.358992782152,39992.8311574074,2009-06-28,19:56:52
39.984323,116.294601,0,107.191653543307,39992.8311689815,2009-06-28,19:56:53
39.984317,116.29446,0,105.574012467192,39992.8311805556,2009-06-28,19:56:54
39.9843,116.294319,0,106.460203412073,39992.8311921296,2009-06-28,19:56:55
39.984254,116.294174,0,105.876220472441,39992.8312037037,2009-06-28,19:56:56
39.984235,116.294034,0,106.193238188976,39992.8312152778,2009-06-28,19:56:57
39.984231,116.293888,0,105.689980314961,39992.8312268518,2009-06-28,19:56:58
39.984229,116.293752,0,106.076017060367,39992.8312384259,2009-06-28,19:56:59
39.984227,116.293611,0,106.096830708661,39992.83125,2009-06-28,19:57:00
39.984218,116.293462,0,106.374248687664,39992.8312615741,2009-06-28,19:57:01
39.984203,116.293312,0,107.364041994751,39992.8312731481,2009-06-28,19:57:02
39.98419,116.293164,0,107.713520341207,39992.8312847222,2009-06-28,19:57:03
39.984182,116.293006,0,108.289229002625,39992.8312962963,2009-06-28,19:57:04
39.984166,116.292855,0,108.482129265092,39992.8313078704,2009-06-28,19:57:05
39.984157,116.292703,0,109.186072834646,39992.8313194444,2009-06-28,19:57:06
39.984147,116.292548,0,110.184901574803,39992.8313310185,2009-06-28,19:57:07
39.984141,116.292395,0,109.194206036745,39992.8313425926,2009-06-28,19:57:08
39.98413,116.292247,0,109.593372703412,39992.8313541667,2009-06-28,19:57:09
39.984113,116.292106,0,110.148195538058,39992.8313657407,2009-06-28,19:57:10
39.984085,116.29195,0,111.596916010499,39992.8313773148,2009-06-28,19:57:11
39.984052,116.291816,0,111.870377296588,39992.8313888889,2009-06-28,19:57:12
39.984018,116.291692,0,110.629297900262,39992.831400463,2009-06-28,19:57:13
39.983963,116.291585,0,109.487017716535,39992.831412037,2009-06-28,19:57:14
39.983923,116.291487,0,109.659291338583,39992.8314236111,2009-06-28,19:57:15
39.983884,116.291396,0,109.890190288714,39992.8314351852,2009-06-28,19:57:16
39.983841,116.291309,0,110.38436023622,39992.8314467593,2009-06-28,19:57:17
39.983787,116.291221,0,110.656633858268,39992.8314583333,2009-06-28,19:57:18
39.98372,116.29113,0,110.161486220472,39992.8314699074,2009-06-28,19:57:19
39.983656,116.291046,0,109.706738845144,39992.8314814815,2009-06-28,19:57:20
39.983594,116.290961,0,109.800416666667,39992.8314930556,2009-06-28,19:57:21
39.983536,116.290877,0,109.818402230971,39992.8315046296,2009-06-28,19:57:22
39.98348,116.290794,0,109.896348425197,39992.8315162037,2009-06-28,19:57:23
39.983427,116.290711,0,110.398704068241,39992.8315277778,2009-06-28,19:57:24
39.983372,116.290622,0,111.390187007874,39992.8315393519,2009-06-28,19:57:25
39.983321,116.290533,0,112.337290026247,39992.8315509259,2009-06-28,19:57:26
39.983272,116.290439,0,113.071545275591,39992.8315625,2009-06-28,19:57:27
39.983225,116.290346,0,113.445016404199,39992.8315740741,2009-06-28,19:57:28
39.983184,116.29025,0,114.769311023622,39992.8315856481,2009-06-28,19:57:29
39.98313,116.290158,0,116.854202755906,39992.8315972222,2009-06-28,19:57:30
39.983091,116.29005,0,117.418234908136,39992.8316087963,2009-06-28,19:57:31
39.983057,116.289938,0,118.706896325459,39992.8316203704,2009-06-28,19:57:32
39.983016,116.289823,0,119.099842519685,39992.8316319444,2009-06-28,19:57:33
39.982972,116.289702,0,119.011384514436,39992.8316435185,2009-06-28,19:57:34
39.982919,116.289578,0,118.334350393701,39992.8316550926,2009-06-28,19:57:35
39.982866,116.289456,0,119.272004593176,39992.8316666667,2009-06-28,19:57:36
39.982809,116.28933,0,119.901466535433,39992.8316782407,2009-06-28,19:57:37
39.982744,116.289208,0,121.648556430446,39992.8316898148,2009-06-28,19:57:38
39.982677,116.289089,0,120.898645013123,39992.8317013889,2009-06-28,19:57:39
39.9826,116.288962,0,120.026046587927,39992.831712963,2009-06-28,19:57:40
39.982518,116.288833,0,117.437368766404,39992.831724537,2009-06-28,19:57:41
39.982444,116.288696,0,116.639186351706,39992.8317361111,2009-06-28,19:57:42
39.98237,116.28855,0,115.381036745407,39992.8317476852,2009-06-28,19:57:43
39.982292,116.288406,0,115.639770341207,39992.8317592593,2009-06-28,19:57:44
39.982209,116.28825,0,116.072614829396,39992.8317708333,2009-06-28,19:57:45
39.982124,116.288097,0,116.232286745407,39992.8317824074,2009-06-28,19:57:46
39.982026,116.287937,0,115.338959973753,39992.8317939815,2009-06-28,19:57:47
39.981927,116.287786,0,114.857555774278,39992.8318055556,2009-06-28,19:57:48
39.981829,116.287639,0,116.409041994751,39992.8318171296,2009-06-28,19:57:49
39.981722,116.28749,0,116.850734908136,39992.8318287037,2009-06-28,19:57:50
39.981613,116.28734,0,122.216528871391,39992.8318402778,2009-06-28,19:57:51
39.981502,116.287185,0,124.473359580053,39992.8318518519,2009-06-28,19:57:52
39.98139,116.287029,0,125.253205380577,39992.8318634259,2009-06-28,19:57:53
39.981277,116.286875,0,126.769022309711,39992.831875,2009-06-28,19:57:54
39.981159,116.286719,0,128.966453412073,39992.8318865741,2009-06-28,19:57:55
39.981034,116.286557,0,132.503333333333,39992.8318981482,2009-06-28,19:57:56
39.980909,116.2864,0,135.569347112861,39992.8319097222,2009-06-28,19:57:57
39.980777,116.286244,0,137.395895669291,39992.8319212963,2009-06-28,19:57:58
39.980639,116.286093,0,137.923195538058,39992.8319328704,2009-06-28,19:57:59
39.980502,116.285941,0,139.031033464567,39992.8319444444,2009-06-28,19:58:00
39.980363,116.285791,0,138.509117454068,39992.8319560185,2009-06-28,19:58:01
39.980223,116.285641,0,138.089862204724,39992.8319675926,2009-06-28,19:58:02
39.98008,116.285492,0,138.354901574803,39992.8319791667,2009-06-28,19:58:03
39.979931,116.28534,0,138.293188976378,39992.8319907407,2009-06-28,19:58:04
39.979782,116.285186,0,137.668320209974,39992.8320023148,2009-06-28,19:58:05
39.979635,116.285036,0,139.179117454068,39992.8320138889,2009-06-28,19:58:06
39.979488,116.284889,0,137.500236220472,39992.832025463,2009-06-28,19:58:07
39.979341,116.284744,0,137.634665354331,39992.832037037,2009-06-28,19:58:08
39.979196,116.284603,0,135.458083989501,39992.8320486111,2009-06-28,19:58:09
39.979053,116.28446,0,134.46157152231,39992.8320601852,2009-06-28,19:58:10
39.978909,116.284321,0,132.697749343832,39992.8320717593,2009-06-28,19:58:11
39.978763,116.284177,0,132.759297900262,39992.8320833333,2009-06-28,19:58:12
39.978621,116.28404,0,131.261617454068,39992.8320949074,2009-06-28,19:58:13
39.978484,116.283907,0,130.898106955381,39992.8321064815,2009-06-28,19:58:14
39.97834,116.283777,0,126.444711286089,39992.8321180556,2009-06-28,19:58:15
39.978201,116.283647,0,125.944809711286,39992.8321296296,2009-06-28,19:58:16
39.978062,116.283511,0,125.014537401575,39992.8321412037,2009-06-28,19:58:17
39.97792,116.283372,0,124.01155183727,39992.8321527778,2009-06-28,19:58:18
39.977775,116.283229,0,125.152732939633,39992.8321643519,2009-06-28,19:58:19
39.977636,116.283088,0,124.147657480315,39992.8321759259,2009-06-28,19:58:20
39.977499,116.282952,0,123.826410761155,39992.8321875,2009-06-28,19:58:21
39.977361,116.282816,0,123.078379265092,39992.8321990741,2009-06-28,19:58:22
39.977223,116.282679,0,123.587417979003,39992.8322106482,2009-06-28,19:58:23
39.977089,116.282549,0,123.668667979003,39992.8322222222,2009-06-28,19:58:24
39.976957,116.282417,0,124.634983595801,39992.8322337963,2009-06-28,19:58:25
39.976827,116.28229,0,124.196230314961,39992.8322453704,2009-06-28,19:58:26
39.976702,116.282166,0,126.679412729659,39992.8322569444,2009-06-28,19:58:27
39.976579,116.282047,0,127.593175853018,39992.8322685185,2009-06-28,19:58:28
39.97646,116.281929,0,129.339212598425,39992.8322800926,2009-06-28,19:58:29
39.976345,116.281811,0,131.280016404199,39992.8322916667,2009-06-28,19:58:30
39.97623,116.281691,0,132.481345144357,39992.8323032407,2009-06-28,19:58:31
39.976116,116.281562,0,133.485456036745,39992.8323148148,2009-06-28,19:58:32
39.976,116.281431,0,134.097709973753,39992.8323263889,2009-06-28,19:58:33
39.975883,116.281302,0,135.483241469816,39992.832337963,2009-06-28,19:58:34
39.975768,116.281177,0,139.668582677165,39992.832349537,2009-06-28,19:58:35
39.975649,116.281047,0,142.206105643045,39992.8323611111,2009-06-28,19:58:36
39.975531,116.280906,0,143.00937007874,39992.8323726852,2009-06-28,19:58:37
39.975412,116.280764,0,145.002549212598,39992.8323842593,2009-06-28,19:58:38
39.975291,116.280617,0,146.42499015748,39992.8323958333,2009-06-28,19:58:39
39.975173,116.280473,0,147.842034120735,39992.8324074074,2009-06-28,19:58:40
39.975055,116.280324,0,148.782368766404,39992.8324189815,2009-06-28,19:58:41
39.974937,116.280175,0,149.530462598425,39992.8324305556,2009-06-28,19:58:42
39.974819,116.280026,0,151.718694225722,39992.8324421296,2009-06-28,19:58:43
39.974701,116.279871,0,153.585744750656,39992.8324537037,2009-06-28,19:58:44
39.974584,116.279715,0,154.468556430446,39992.8324652778,2009-06-28,19:58:45
39.974468,116.279558,0,155.534343832021,39992.8324768519,2009-06-28,19:58:46
39.974353,116.279399,0,157.014927821522,39992.8324884259,2009-06-28,19:58:47
39.97424,116.279231,0,157.787519685039,39992.8325,2009-06-28,19:58:48
39.974126,116.279063,0,158.432549212598,39992.8325115741,2009-06-28,19:58:49
39.974013,116.278895,0,158.769776902887,39992.8325231481,2009-06-28,19:58:50
39.973897,116.278719,0,158.903080708661,39992.8325347222,2009-06-28,19:58:51
39.973784,116.278543,0,158.078287401575,39992.8325462963,2009-06-28,19:58:52
39.973668,116.278359,0,157.796653543307,39992.8325578704,2009-06-28,19:58:53
39.973555,116.278175,0,158.234481627297,39992.8325694444,2009-06-28,19:58:54
39.973441,116.277988,0,158.420045931759,39992.8325810185,2009-06-28,19:58:55
39.973328,116.277793,0,159.309242125984,39992.8325925926,2009-06-28,19:58:56
39.973212,116.277596,0,159.39187007874,39992.8326041667,2009-06-28,19:58:57
39.973095,116.277386,0,157.212972440945,39992.8326157407,2009-06-28,19:58:58
39.972979,116.277174,0,156.685036089239,39992.8326273148,2009-06-28,19:58:59
39.972863,116.276959,0,156.213654855643,39992.8326388889,2009-06-28,19:59:00
39.972753,116.276741,0,154.259648950131,39992.832650463,2009-06-28,19:59:01
39.972645,116.276522,0,154.121978346457,39992.832662037,2009-06-28,19:59:02
39.972536,116.276299,0,152.918270997375,39992.8326736111,2009-06-28,19:59:03
39.972428,116.276077,0,151.602614829396,39992.8326851852,2009-06-28,19:59:04
39.972317,116.275852,0,149.930492125984,39992.8326967593,2009-06-28,19:59:05
39.972205,116.275623,0,148.680492125984,39992.8327083333,2009-06-28,19:59:06
39.972089,116.275386,0,147.637257217848,39992.8327199074,2009-06-28,19:59:07
39.971976,116.275158,0,147.557647637795,39992.8327314815,2009-06-28,19:59:08
39.971861,116.274928,0,147.358238188976,39992.8327430556,2009-06-28,19:59:09
39.971746,116.274693,0,146.485114829396,39992.8327546296,2009-06-28,19:59:10
39.971635,116.274465,0,147.358051181102,39992.8327662037,2009-06-28,19:59:11
39.971523,116.274237,0,147.780672572178,39992.8327777778,2009-06-28,19:59:12
39.971409,116.274004,0,147.182270341207,39992.8327893519,2009-06-28,19:59:13
39.971298,116.273774,0,146.185170603675,39992.8328009259,2009-06-28,19:59:14
39.971191,116.273542,0,144.725134514436,39992.8328125,2009-06-28,19:59:15
39.971082,116.273308,0,144.030905511811,39992.8328240741,2009-06-28,19:59:16
39.970972,116.273076,0,144.769425853018,39992.8328356481,2009-06-28,19:59:17
39.970864,116.272841,0,143.602739501312,39992.8328472222,2009-06-28,19:59:18
39.970755,116.272611,0,143.640974409449,39992.8328587963,2009-06-28,19:59:19
39.970647,116.27238,0,144.486938976378,39992.8328703704,2009-06-28,19:59:20
39.970537,116.272151,0,145.325823490814,39992.8328819444,2009-06-28,19:59:21
39.970428,116.271931,0,147.782972440945,39992.8328935185,2009-06-28,19:59:22
39.970318,116.271709,0,148.919409448819,39992.8329050926,2009-06-28,19:59:23
39.970203,116.271499,0,152.709816272966,39992.8329166667,2009-06-28,19:59:24
39.970086,116.271279,0,153.884826115486,39992.8329282407,2009-06-28,19:59:25
39.969964,116.271061,0,155.049921259843,39992.8329398148,2009-06-28,19:59:26
39.969836,116.270856,0,155.132860892388,39992.8329513889,2009-06-28,19:59:27
39.969702,116.270657,0,156.024534120735,39992.832962963,2009-06-28,19:59:28
39.969557,116.270464,0,159.495521653543,39992.832974537,2009-06-28,19:59:29
39.969409,116.270283,0,162.543412073491,39992.8329861111,2009-06-28,19:59:30
39.969255,116.270109,0,166.900990813648,39992.8329976852,2009-06-28,19:59:31
39.969098,116.269938,0,170.063858267717,39992.8330092593,2009-06-28,19:59:32
39.968938,116.269782,0,172.836036745407,39992.8330208333,2009-06-28,19:59:33
39.968771,116.269622,0,176.574977034121,39992.8330324074,2009-06-28,19:59:34
39.968594,116.269473,0,179.798986220472,39992.8330439815,2009-06-28,19:59:35
39.968421,116.269344,0,180.516617454068,39992.8330555556,2009-06-28,19:59:36
39.968245,116.269219,0,181.156692913386,39992.8330671296,2009-06-28,19:59:37
39.968071,116.269108,0,180.993418635171,39992.8330787037,2009-06-28,19:59:38
39.967891,116.269012,0,178.820403543307,39992.8330902778,2009-06-28,19:59:39
39.967708,116.268921,0,179.92376312336,39992.8331018519,2009-06-28,19:59:40
39.967533,116.268839,0,179.58907480315,39992.8331134259,2009-06-28,19:59:41
39.967351,116.268769,0,176.241404199475,39992.833125,2009-06-28,19:59:42
39.967167,116.268703,0,174.964005905512,39992.8331365741,2009-06-28,19:59:43
39.966988,116.268641,0,173.860396981627,39992.8331481481,2009-06-28,19:59:44
39.966803,116.268589,0,173.330157480315,39992.8331597222,2009-06-28,19:59:45
39.966615,116.268544,0,172.523500656168,39992.8331712963,2009-06-28,19:59:46
39.966421,116.268508,0,171.468864829396,39992.8331828704,2009-06-28,19:59:47
39.966221,116.268478,0,170.583523622047,39992.8331944444,2009-06-28,19:59:48
39.966025,116.268458,0,170.138513779528,39992.8332060185,2009-06-28,19:59:49
39.965825,116.268448,0,171.268480971129,39992.8332175926,2009-06-28,19:59:50
39.965617,116.268449,0,172.634639107612,39992.8332291667,2009-06-28,19:59:51
39.965413,116.268455,0,172.171381233596,39992.8332407407,2009-06-28,19:59:52
39.96521,116.268467,0,172.173618766404,39992.8332523148,2009-06-28,19:59:53
39.965009,116.268485,0,173.592555774278,39992.8332638889,2009-06-28,19:59:54
39.964807,116.268505,0,173.752312992126,39992.833275463,2009-06-28,19:59:55
39.964601,116.268533,0,175.338353018373,39992.833287037,2009-06-28,19:59:56
39.964392,116.268564,0,176.589356955381,39992.8332986111,2009-06-28,19:59:57
39.964183,116.268596,0,177.856794619423,39992.8333101852,2009-06-28,19:59:58
39.963973,116.268625,0,178.474803149606,39992.8333217593,2009-06-28,19:59:59
39.963764,116.26865,0,179.522769028871,39992.8333333333,2009-06-28,20:00:00
39.963558,116.268674,0,179.432470472441,39992.8333449074,2009-06-28,20:00:01
39.963352,116.268701,0,179.668799212598,39992.8333564815,2009-06-28,20:00:02
39.963149,116.268722,0,179.380531496063,39992.8333680556,2009-06-28,20:00:03
39.962951,116.268743,0,178.753697506562,39992.8333796296,2009-06-28,20:00:04
39.962751,116.268765,0,178.22374671916,39992.8333912037,2009-06-28,20:00:05
39.962548,116.268788,0,178.846361548556,39992.8334027778,2009-06-28,20:00:06
39.962348,116.268814,0,176.985259186352,39992.8334143519,2009-06-28,20:00:07
39.96215,116.268841,0,176.755823490814,39992.8334259259,2009-06-28,20:00:08
39.96195,116.268864,0,175.291797900262,39992.8334375,2009-06-28,20:00:09
39.961754,116.268888,0,174.732772309711,39992.8334490741,2009-06-28,20:00:10
39.961558,116.268916,0,175.17499015748,39992.8334606481,2009-06-28,20:00:11
39.961364,116.268947,0,171.771699475066,39992.8334722222,2009-06-28,20:00:12
39.961167,116.268962,0,171.814842519685,39992.8334837963,2009-06-28,20:00:13
39.960966,116.268982,0,169.866666666667,39992.8334953704,2009-06-28,20:00:14
39.960761,116.269001,0,166.629081364829,39992.8335069444,2009-06-28,20:00:15
39.960554,116.269025,0,167.512280183727,39992.8335185185,2009-06-28,20:00:16
39.960357,116.269062,0,166.496177821522,39992.8335300926,2009-06-28,20:00:17
39.960157,116.269088,0,165.742139107612,39992.8335416667,2009-06-28,20:00:18
39.959962,116.269113,0,163.325698818898,39992.8335532407,2009-06-28,20:00:19
39.95976,116.269134,0,164.643812335958,39992.8335648148,2009-06-28,20:00:20
39.959561,116.269155,0,164.395505249344,39992.8335763889,2009-06-28,20:00:21
39.959366,116.269177,0,163.621578083989,39992.833587963,2009-06-28,20:00:22
39.95917,116.2692,0,164.556679790026,39992.833599537,2009-06-28,20:00:23
39.958975,116.269223,0,164.245984251969,39992.8336111111,2009-06-28,20:00:24
39.95878,116.269245,0,164.848287401575,39992.8336226852,2009-06-28,20:00:25
39.95859,116.269267,0,164.189652230971,39992.8336342593,2009-06-28,20:00:26
39.958401,116.269291,0,164.571233595801,39992.8336458333,2009-06-28,20:00:27
39.958212,116.269317,0,164.086049868766,39992.8336574074,2009-06-28,20:00:28
39.958023,116.269347,0,165.941171259842,39992.8336689815,2009-06-28,20:00:29
39.957832,116.269369,0,168.051030183727,39992.8336805556,2009-06-28,20:00:30
39.957649,116.269403,0,167.58124015748,39992.8336921296,2009-06-28,20:00:31
39.957461,116.269427,0,168.03561351706,39992.8337037037,2009-06-28,20:00:32
39.957274,116.269441,0,167.839219160105,39992.8337152778,2009-06-28,20:00:33
39.957083,116.269462,0,169.24781824147,39992.8337268519,2009-06-28,20:00:34
39.956891,116.269483,0,169.955738188976,39992.8337384259,2009-06-28,20:00:35
39.9567,116.269499,0,170.559806430446,39992.83375,2009-06-28,20:00:36
39.956503,116.269511,0,171.146581364829,39992.8337615741,2009-06-28,20:00:37
39.956302,116.269525,0,171.300784120735,39992.8337731481,2009-06-28,20:00:38
39.956104,116.269541,0,169.109245406824,39992.8337847222,2009-06-28,20:00:39
39.955906,116.269554,0,167.327076771654,39992.8337962963,2009-06-28,20:00:40
39.955706,116.269564,0,166.781079396325,39992.8338078704,2009-06-28,20:00:41
39.95551,116.269578,0,166.63624015748,39992.8338194444,2009-06-28,20:00:42
39.955311,116.269598,0,166.01562664042,39992.8338310185,2009-06-28,20:00:43
39.955111,116.269619,0,165.754114173228,39992.8338425926,2009-06-28,20:00:44
39.954916,116.26964,0,165.832237532808,39992.8338541667,2009-06-28,20:00:45
39.954711,116.26966,0,165.902211286089,39992.8338657407,2009-06-28,20:00:46
39.954515,116.269675,0,163.565744750656,39992.8338773148,2009-06-28,20:00:47
39.954313,116.269696,0,163.247880577428,39992.8338888889,2009-06-28,20:00:48
39.954108,116.269706,0,164.230262467192,39992.833900463,2009-06-28,20:00:49
39.953904,116.26971,0,164.263904199475,39992.833912037,2009-06-28,20:00:50
39.953699,116.269712,0,163.225839895013,39992.8339236111,2009-06-28,20:00:51
39.953491,116.269712,0,164.17063976378,39992.8339351852,2009-06-28,20:00:52
39.953284,116.269698,0,165.040410104987,39992.8339467593,2009-06-28,20:00:53
39.953074,116.269678,0,165.13812007874,39992.8339583333,2009-06-28,20:00:54
39.95287,116.269661,0,165.324186351706,39992.8339699074,2009-06-28,20:00:55
39.952665,116.269634,0,165.609301181102,39992.8339814815,2009-06-28,20:00:56
39.952459,116.269594,0,165.242860892388,39992.8339930556,2009-06-28,20:00:57
39.952257,116.269569,0,164.992139107612,39992.8340046296,2009-06-28,20:00:58
39.952047,116.269539,0,164.966820866142,39992.8340162037,2009-06-28,20:00:59
39.951839,116.269502,0,164.846322178478,39992.8340277778,2009-06-28,20:01:00
39.951634,116.269458,0,165.834002624672,39992.8340393519,2009-06-28,20:01:01
39.951427,116.269416,0,165.455223097113,39992.8340509259,2009-06-28,20:01:02
39.951223,116.269377,0,166.142568897638,39992.8340625,2009-06-28,20:01:03
39.951015,116.269342,0,165.752086614173,39992.8340740741,2009-06-28,20:01:04
39.950806,116.269313,0,165.034931102362,39992.8340856481,2009-06-28,20:01:05
39.950598,116.269283,0,164.506115485564,39992.8340972222,2009-06-28,20:01:06
39.950393,116.269256,0,163.217303149606,39992.8341087963,2009-06-28,20:01:07
39.950191,116.269231,0,162.380872703412,39992.8341203704,2009-06-28,20:01:08
39.949993,116.269208,0,162.110692257218,39992.8341319444,2009-06-28,20:01:09
39.949794,116.269177,0,157.9218832021,39992.8341435185,2009-06-28,20:01:10
39.949599,116.26915,0,154.448996062992,39992.8341550926,2009-06-28,20:01:11
39.949403,116.269124,0,153.251108923885,39992.8341666667,2009-06-28,20:01:12
39.949208,116.269094,0,151.934524278215,39992.8341782407,2009-06-28,20:01:13
39.949012,116.269064,0,150.70125656168,39992.8341898148,2009-06-28,20:01:14
39.948813,116.269039,0,151.806164698163,39992.8342013889,2009-06-28,20:01:15
39.948615,116.269011,0,151.739146981627,39992.834212963,2009-06-28,20:01:16
39.948416,116.268984,0,152.651955380577,39992.834224537,2009-06-28,20:01:17
39.948218,116.268957,0,153.89093175853,39992.8342361111,2009-06-28,20:01:18
39.948024,116.268929,0,158.524163385827,39992.8342476852,2009-06-28,20:01:19
39.947834,116.2689,0,162.474416010499,39992.8342592593,2009-06-28,20:01:20
39.947646,116.26887,0,165.296026902887,39992.8342708333,2009-06-28,20:01:21
39.947461,116.268839,0,169.103166010499,39992.8342824074,2009-06-28,20:01:22
39.947275,116.268807,0,170.974757217848,39992.8342939815,2009-06-28,20:01:23
39.947096,116.26878,0,175.592555774278,39992.8343055556,2009-06-28,20:01:24
39.946919,116.268753,0,177.730387139108,39992.8343171296,2009-06-28,20:01:25
39.946747,116.268728,0,180.020393700787,39992.8343287037,2009-06-28,20:01:26
39.94658,116.268701,0,181.561479658793,39992.8343402778,2009-06-28,20:01:27
39.946413,116.268673,0,181.842575459318,39992.8343518519,2009-06-28,20:01:28
39.946252,116.268649,0,184.307024278215,39992.8343634259,2009-06-28,20:01:29
39.946092,116.268627,0,185.230597112861,39992.834375,2009-06-28,20:01:30
39.945933,116.268603,0,185.527162073491,39992.8343865741,2009-06-28,20:01:31
39.945776,116.268583,0,186.174186351706,39992.8343981481,2009-06-28,20:01:32
39.945617,116.268561,0,186.237375328084,39992.8344097222,2009-06-28,20:01:33
39.945462,116.268538,0,186.615754593176,39992.8344212963,2009-06-28,20:01:34
39.945307,116.268516,0,186.612660761155,39992.8344328704,2009-06-28,20:01:35
39.945157,116.268492,0,186.176223753281,39992.8344444444,2009-06-28,20:01:36
39.945008,116.268469,0,185.628914041995,39992.8344560185,2009-06-28,20:01:37
39.944861,116.268448,0,184.935748031496,39992.8344675926,2009-06-28,20:01:38
39.944714,116.268429,0,184.935485564304,39992.8344791667,2009-06-28,20:01:39
39.944569,116.268411,0,184.650108267717,39992.8344907407,2009-06-28,20:01:40
39.944423,116.268392,0,184.504603018373,39992.8345023148,2009-06-28,20:01:41
39.944277,116.268373,0,183.629888451444,39992.8345138889,2009-06-28,20:01:42
39.944131,116.268354,0,182.5993832021,39992.834525463,2009-06-28,20:01:43
39.943986,116.268336,0,181.228008530184,39992.834537037,2009-06-28,20:01:44
39.943842,116.268318,0,179.746945538058,39992.8345486111,2009-06-28,20:01:45
39.943699,116.268302,0,177.517237532808,39992.8345601852,2009-06-28,20:01:46
39.943558,116.268286,0,175.428891076115,39992.8345717593,2009-06-28,20:01:47
39.943415,116.268268,0,173.607834645669,39992.8345833333,2009-06-28,20:01:48
39.943269,116.268252,0,171.945088582677,39992.8345949074,2009-06-28,20:01:49
39.943121,116.268236,0,170.776686351706,39992.8346064815,2009-06-28,20:01:50
39.942974,116.26822,0,168.612785433071,39992.8346180556,2009-06-28,20:01:51
39.942828,116.268206,0,168.117687007874,39992.8346296296,2009-06-28,20:01:52
39.942683,116.268192,0,167.205141076115,39992.8346412037,2009-06-28,20:01:53
39.942538,116.268179,0,166.869189632546,39992.8346527778,2009-06-28,20:01:54
39.94239,116.268168,0,166.383379265092,39992.8346643519,2009-06-28,20:01:55
39.94224,116.268158,0,166.645524934383,39992.8346759259,2009-06-28,20:01:56
39.942095,116.268143,0,166.558005249344,39992.8346875,2009-06-28,20:01:57
39.94195,116.268131,0,166.989862204724,39992.8346990741,2009-06-28,20:01:58
39.941809,116.268117,0,168.057290026247,39992.8347106481,2009-06-28,20:01:59
39.941663,116.268112,0,169.032001312336,39992.8347222222,2009-06-28,20:02:00
39.941519,116.268104,0,170.802933070866,39992.8347337963,2009-06-28,20:02:01
39.941371,116.2681,0,172.233369422572,39992.8347453704,2009-06-28,20:02:02
39.941218,116.268099,0,173.832775590551,39992.8347569444,2009-06-28,20:02:03
39.941067,116.268093,0,173.341033464567,39992.8347685185,2009-06-28,20:02:04
39.940914,116.268088,0,173.60375656168,39992.8347800926,2009-06-28,20:02:05
39.940765,116.268077,0,175.021929133858,39992.8347916667,2009-06-28,20:02:06
39.940614,116.268067,0,173.938579396325,39992.8348032407,2009-06-28,20:02:07
39.940463,116.268059,0,174.052257217848,39992.8348148148,2009-06-28,20:02:08
39.940315,116.268055,0,173.279570209974,39992.8348263889,2009-06-28,20:02:09
39.940168,116.268052,0,172.933854986877,39992.834837963,2009-06-28,20:02:10
39.940023,116.268048,0,172.686601049869,39992.834849537,2009-06-28,20:02:11
39.939878,116.268039,0,173.079022309711,39992.8348611111,2009-06-28,20:02:12
39.939724,116.268039,0,173.190961286089,39992.8348726852,2009-06-28,20:02:13
39.939576,116.268037,0,173.788333333333,39992.8348842593,2009-06-28,20:02:14
39.939422,116.26804,0,174.254445538058,39992.8348958333,2009-06-28,20:02:15
39.939273,116.268052,0,172.611948818898,39992.8349074074,2009-06-28,20:02:16
39.939124,116.26806,0,171.946089238845,39992.8349189815,2009-06-28,20:02:17
39.938977,116.268065,0,171.631804461942,39992.8349305556,2009-06-28,20:02:18
39.93883,116.268069,0,171.374573490814,39992.8349421296,2009-06-28,20:02:19
39.938684,116.268069,0,171.720075459318,39992.8349537037,2009-06-28,20:02:20
39.938534,116.268079,0,170.411286089239,39992.8349652778,2009-06-28,20:02:21
39.938387,116.268078,0,168.648766404199,39992.8349768519,2009-06-28,20:02:22
39.938238,116.268083,0,167.762362204724,39992.8349884259,2009-06-28,20:02:23
39.93809,116.268081,0,168.757650918635,39992.835,2009-06-28,20:02:24
39.93794,116.268088,0,168.48719488189,39992.8350115741,2009-06-28,20:02:25
39.93779,116.268091,0,168.619419291339,39992.8350231481,2009-06-28,20:02:26
39.937641,116.268095,0,169.056105643045,39992.8350347222,2009-06-28,20:02:27
39.937493,116.268094,0,171.220472440945,39992.8350462963,2009-06-28,20:02:28
39.937343,116.26809,0,172.842004593176,39992.8350578704,2009-06-28,20:02:29
39.937187,116.268086,0,173.062250656168,39992.8350694444,2009-06-28,20:02:30
39.937029,116.268089,0,173.433996062992,39992.8350810185,2009-06-28,20:02:31
39.936872,116.268097,0,174.502050524934,39992.8350925926,2009-06-28,20:02:32
39.936715,116.268098,0,175.300695538058,39992.8351041667,2009-06-28,20:02:33
39.936558,116.268105,0,176.938047900262,39992.8351157407,2009-06-28,20:02:34
39.936398,116.268113,0,178.990839895013,39992.8351273148,2009-06-28,20:02:35
39.936237,116.268126,0,180.949488188976,39992.8351388889,2009-06-28,20:02:36
39.936074,116.268138,0,182.247099737533,39992.835150463,2009-06-28,20:02:37
39.935913,116.268152,0,181.252237532808,39992.835162037,2009-06-28,20:02:38
39.935752,116.268161,0,181.785269028871,39992.8351736111,2009-06-28,20:02:39
39.935588,116.268174,0,181.114330708661,39992.8351851852,2009-06-28,20:02:40
39.935425,116.268186,0,180.621610892388,39992.8351967593,2009-06-28,20:02:41
39.935266,116.268201,0,180.740994094488,39992.8352083333,2009-06-28,20:02:42
39.935108,116.268216,0,179.534458661417,39992.8352199074,2009-06-28,20:02:43
39.93495,116.268232,0,180.725538057743,39992.8352314815,2009-06-28,20:02:44
39.934786,116.268249,0,180.567933070866,39992.8352430556,2009-06-28,20:02:45
39.934619,116.268266,0,181.240022965879,39992.8352546296,2009-06-28,20:02:46
39.93445,116.268285,0,181.523884514436,39992.8352662037,2009-06-28,20:02:47
39.93428,116.268305,0,182.142896981627,39992.8352777778,2009-06-28,20:02:48
39.934108,116.268327,0,183.306541994751,39992.8352893519,2009-06-28,20:02:49
39.933933,116.268351,0,184.492975721785,39992.8353009259,2009-06-28,20:02:50
39.93376,116.268374,0,185.88029855643,39992.8353125,2009-06-28,20:02:51
39.933586,116.268395,0,188.601099081365,39992.8353240741,2009-06-28,20:02:52
39.933414,116.268419,0,190.828868110236,39992.8353356481,2009-06-28,20:02:53
39.933243,116.268443,0,192.593375984252,39992.8353472222,2009-06-28,20:02:54
39.933076,116.268459,0,194.41281824147,39992.8353587963,2009-06-28,20:02:55
39.932916,116.268483,0,196.707906824147,39992.8353703704,2009-06-28,20:02:56
39.93276,116.268506,0,199.22749671916,39992.8353819444,2009-06-28,20:02:57
39.932604,116.26853,0,201.590354330709,39992.8353935185,2009-06-28,20:02:58
39.932446,116.268548,0,204.743300524934,39992.8354050926,2009-06-28,20:02:59
39.932294,116.26857,0,207.345567585302,39992.8354166667,2009-06-28,20:03:00
39.932143,116.268591,0,209.405177165354,39992.8354282407,2009-06-28,20:03:01
39.932001,116.268612,0,211.848937007874,39992.8354398148,2009-06-28,20:03:02
39.931863,116.268631,0,213.543323490814,39992.8354513889,2009-06-28,20:03:03
39.931722,116.268649,0,214.209343832021,39992.835462963,2009-06-28,20:03:04
39.931581,116.268671,0,215.82873687664,39992.835474537,2009-06-28,20:03:05
39.931441,116.268693,0,218.244035433071,39992.8354861111,2009-06-28,20:03:06
39.931302,116.268713,0,219.506768372703,39992.8354976852,2009-06-28,20:03:07
39.931166,116.268733,0,222.087293307087,39992.8355092593,2009-06-28,20:03:08
39.93103,116.268753,0,223.290400262467,39992.8355208333,2009-06-28,20:03:09
39.930892,116.268776,0,223.722982283465,39992.8355324074,2009-06-28,20:03:10
39.930752,116.268795,0,225.405078740157,39992.8355439815,2009-06-28,20:03:11
39.930614,116.268811,0,226.23532808399,39992.8355555556,2009-06-28,20:03:12
39.930478,116.26883,0,227.193733595801,39992.8355671296,2009-06-28,20:03:13
39.930338,116.268846,0,227.393477690289,39992.8355787037,2009-06-28,20:03:14
39.930199,116.268863,0,227.618881233596,39992.8355902778,2009-06-28,20:03:15
39.930057,116.26888,0,228.011463254593,39992.8356018519,2009-06-28,20:03:16
39.929913,116.268898,0,228.295590551181,39992.8356134259,2009-06-28,20:03:17
39.929772,116.268917,0,227.761532152231,39992.835625,2009-06-28,20:03:18
39.929635,116.268932,0,227.882030839895,39992.8356365741,2009-06-28,20:03:19
39.929498,116.268948,0,229.231617454068,39992.8356481481,2009-06-28,20:03:20
39.929357,116.268965,0,231.713198818898,39992.8356597222,2009-06-28,20:03:21
39.929217,116.268989,0,234.264438976378,39992.8356712963,2009-06-28,20:03:22
39.929074,116.26901,0,236.280597112861,39992.8356828704,2009-06-28,20:03:23
39.92893,116.269031,0,236.601266404199,39992.8356944444,2009-06-28,20:03:24
39.928783,116.269049,0,237.55812007874,39992.8357060185,2009-06-28,20:03:25
39.928632,116.269064,0,239.137588582677,39992.8357175926,2009-06-28,20:03:26
39.92848,116.269075,0,240.028887795276,39992.8357291667,2009-06-28,20:03:27
39.928328,116.269085,0,240.951046587927,39992.8357407407,2009-06-28,20:03:28
39.928174,116.269095,0,242.179911417323,39992.8357523148,2009-06-28,20:03:29
39.928016,116.269106,0,242.864353674541,39992.8357638889,2009-06-28,20:03:30
39.927856,116.269114,0,243.239140419947,39992.835775463,2009-06-28,20:03:31
39.927695,116.269127,0,243.744461942257,39992.835787037,2009-06-28,20:03:32
39.927534,116.269143,0,244.048261154856,39992.8357986111,2009-06-28,20:03:33
39.927369,116.269158,0,242.515098425197,39992.8358101852,2009-06-28,20:03:34
39.9272,116.269174,0,239.697828083989,39992.8358217593,2009-06-28,20:03:35
39.927029,116.269183,0,238.075282152231,39992.8358333333,2009-06-28,20:03:36
39.926854,116.269196,0,238.122037401575,39992.8358449074,2009-06-28,20:03:37
39.926679,116.269205,0,238.61687335958,39992.8358564815,2009-06-28,20:03:38
39.926502,116.269213,0,237.190367454068,39992.8358680556,2009-06-28,20:03:39
39.926324,116.269219,0,236.98248687664,39992.8358796296,2009-06-28,20:03:40
39.926152,116.269226,0,236.169209317585,39992.8358912037,2009-06-28,20:03:41
39.925978,116.269231,0,234.979219160105,39992.8359027778,2009-06-28,20:03:42
39.925804,116.269236,0,235.164648950131,39992.8359143519,2009-06-28,20:03:43
39.925628,116.26924,0,234.305590551181,39992.8359259259,2009-06-28,20:03:44
39.92545,116.269243,0,234.26311351706,39992.8359375,2009-06-28,20:03:45
39.925273,116.269244,0,233.102759186352,39992.8359490741,2009-06-28,20:03:46
39.925092,116.269245,0,232.861512467192,39992.8359606481,2009-06-28,20:03:47
39.924912,116.269242,0,231.988612204724,39992.8359722222,2009-06-28,20:03:48
39.924729,116.269246,0,230.592693569554,39992.8359837963,2009-06-28,20:03:49
39.924542,116.269244,0,229.168664698163,39992.8359953704,2009-06-28,20:03:50
39.92435,116.269242,0,226.800022965879,39992.8360069444,2009-06-28,20:03:51
39.92416,116.269235,0,225.743221784777,39992.8360185185,2009-06-28,20:03:52
39.923971,116.269227,0,224.854002624672,39992.8360300926,2009-06-28,20:03:53
39.92378,116.269219,0,224.723841863517,39992.8360416667,2009-06-28,20:03:54
39.923588,116.269212,0,224.506522309711,39992.8360532407,2009-06-28,20:03:55
39.923397,116.269204,0,224.248507217848,39992.8360648148,2009-06-28,20:03:56
39.923209,116.269192,0,223.747014435696,39992.8360763889,2009-06-28,20:03:57
39.923024,116.26918,0,223.187575459318,39992.836087963,2009-06-28,20:03:58
39.922838,116.269169,0,222.910206692913,39992.836099537,2009-06-28,20:03:59
39.92265,116.269156,0,222.478051181102,39992.8361111111,2009-06-28,20:04:00
39.922466,116.269141,0,221.826299212598,39992.8361226852,2009-06-28,20:04:01
39.922281,116.269132,0,221.819163385827,39992.8361342593,2009-06-28,20:04:02
39.922104,116.269136,0,220.603366141732,39992.8361458333,2009-06-28,20:04:03
39.921921,116.269131,0,220.695331364829,39992.8361574074,2009-06-28,20:04:04
39.921739,116.269123,0,219.23092847769,39992.8361689815,2009-06-28,20:04:05
39.921557,116.269118,0,219.230875984252,39992.8361805556,2009-06-28,20:04:06
39.921371,116.269109,0,219.237559055118,39992.8361921296,2009-06-28,20:04:07
39.921186,116.2691,0,219.829288057743,39992.8362037037,2009-06-28,20:04:08
39.921005,116.26909,0,219.968536745407,39992.8362152778,2009-06-28,20:04:09
39.920815,116.269084,0,220.368251312336,39992.8362268518,2009-06-28,20:04:10
39.920623,116.269079,0,220.752148950131,39992.8362384259,2009-06-28,20:04:11
39.920431,116.269079,0,220.743891076115,39992.83625,2009-06-28,20:04:12
39.920243,116.269072,0,220.951971784777,39992.8362615741,2009-06-28,20:04:13
39.920057,116.269068,0,220.502316272966,39992.8362731481,2009-06-28,20:04:14
39.919868,116.269059,0,220.209255249344,39992.8362847222,2009-06-28,20:04:15
39.919679,116.269062,0,220.577536089239,39992.8362962963,2009-06-28,20:04:16
39.919499,116.269057,0,219.460485564304,39992.8363078704,2009-06-28,20:04:17
39.919322,116.269044,0,217.560997375328,39992.8363194444,2009-06-28,20:04:18
39.919142,116.269042,0,217.944543963255,39992.8363310185,2009-06-28,20:04:19
39.918966,116.269037,0,216.964261811024,39992.8363425926,2009-06-28,20:04:20
39.918784,116.269026,0,217.877585301837,39992.8363541667,2009-06-28,20:04:21
39.918604,116.26902,0,217.825748031496,39992.8363657407,2009-06-28,20:04:22
39.918423,116.269008,0,217.441374671916,39992.8363773148,2009-06-28,20:04:23
39.918246,116.268995,0,218.323057742782,39992.8363888889,2009-06-28,20:04:24
39.918066,116.26898,0,217.662772309711,39992.836400463,2009-06-28,20:04:25
39.917889,116.268965,0,218.542355643045,39992.836412037,2009-06-28,20:04:26
39.917714,116.268948,0,217.847998687664,39992.8364236111,2009-06-28,20:04:27
39.917534,116.268937,0,216.593077427822,39992.8364351852,2009-06-28,20:04:28
39.917354,116.268917,0,213.499494750656,39992.8364467593,2009-06-28,20:04:29
39.917177,116.268894,0,208.702975721785,39992.8364583333,2009-06-28,20:04:30
39.916998,116.268876,0,206.911932414698,39992.8364699074,2009-06-28,20:04:31
39.916822,116.268856,0,205.540980971129,39992.8364814815,2009-06-28,20:04:32
39.916645,116.268833,0,205.419081364829,39992.8364930556,2009-06-28,20:04:33
39.916466,116.268802,0,202.901368110236,39992.8365046296,2009-06-28,20:04:34
39.916285,116.268775,0,200.278339895013,39992.8365162037,2009-06-28,20:04:35
39.916103,116.268751,0,202.071811023622,39992.8365277778,2009-06-28,20:04:36
39.915924,116.268721,0,201.963927165354,39992.8365393518,2009-06-28,20:04:37
39.915741,116.268691,0,199.331797900262,39992.8365509259,2009-06-28,20:04:38
39.915559,116.268662,0,198.226387795276,39992.8365625,2009-06-28,20:04:39
39.915377,116.26863,0,195.27874671916,39992.8365740741,2009-06-28,20:04:40
39.915199,116.268594,0,194.083825459318,39992.8365856481,2009-06-28,20:04:41
39.915024,116.268561,0,193.21405511811,39992.8365972222,2009-06-28,20:04:42
39.914849,116.268526,0,190.895961286089,39992.8366087963,2009-06-28,20:04:43
39.914674,116.268484,0,186.141971784777,39992.8366203704,2009-06-28,20:04:44
39.914502,116.268445,0,183.542270341207,39992.8366319444,2009-06-28,20:04:45
39.914331,116.268405,0,179.196994750656,39992.8366435185,2009-06-28,20:04:46
39.914162,116.26837,0,176.03969160105,39992.8366550926,2009-06-28,20:04:47
39.913994,116.268342,0,176.208638451444,39992.8366666667,2009-06-28,20:04:48
39.913827,116.268311,0,174.790705380577,39992.8366782407,2009-06-28,20:04:49
39.91366,116.268282,0,174.655452755906,39992.8366898148,2009-06-28,20:04:50
39.913491,116.268256,0,172.580082020997,39992.8367013889,2009-06-28,20:04:51
39.91333,116.268233,0,171.724806430446,39992.836712963,2009-06-28,20:04:52
39.913165,116.26821,0,170.168375984252,39992.836724537,2009-06-28,20:04:53
39.913003,116.26819,0,170.130167322835,39992.8367361111,2009-06-28,20:04:54
39.91284,116.268168,0,170.953067585302,39992.8367476852,2009-06-28,20:04:55
39.912675,116.268146,0,171.670711942257,39992.8367592593,2009-06-28,20:04:56
39.912509,116.268125,0,172.546742125984,39992.8367708333,2009-06-28,20:04:57
39.912341,116.268104,0,173.043979658793,39992.8367824074,2009-06-28,20:04:58
39.912177,116.268083,0,173.155567585302,39992.8367939815,2009-06-28,20:04:59
39.912009,116.268061,0,173.836994750656,39992.8368055556,2009-06-28,20:05:00
39.911841,116.268042,0,174.725360892388,39992.8368171296,2009-06-28,20:05:01
39.91167,116.268025,0,175.362683727034,39992.8368287037,2009-06-28,20:05:02
39.911497,116.268008,0,176.016391076116,39992.8368402778,2009-06-28,20:05:03
39.911323,116.267995,0,176.691607611549,39992.8368518518,2009-06-28,20:05:04
39.91115,116.267986,0,176.242454068241,39992.8368634259,2009-06-28,20:05:05
39.910978,116.267971,0,177.241961942257,39992.836875,2009-06-28,20:05:06
39.910807,116.267967,0,176.602847769029,39992.8368865741,2009-06-28,20:05:07
39.910634,116.267961,0,176.674662073491,39992.8368981481,2009-06-28,20:05:08
39.910464,116.267947,0,179.286653543307,39992.8369097222,2009-06-28,20:05:09
39.910297,116.26794,0,180.484891732283,39992.8369212963,2009-06-28,20:05:10
39.910131,116.267929,0,181.680826771654,39992.8369328704,2009-06-28,20:05:11
39.909966,116.267905,0,185.228822178478,39992.8369444444,2009-06-28,20:05:12
39.909799,116.267901,0,185.744504593176,39992.8369560185,2009-06-28,20:05:13
39.909628,116.267888,0,188.218490813648,39992.8369675926,2009-06-28,20:05:14
39.909461,116.267881,0,191.121840551181,39992.8369791667,2009-06-28,20:05:15
39.909294,116.26788,0,193.217145669291,39992.8369907407,2009-06-28,20:05:16
39.909129,116.267881,0,195.520068897638,39992.8370023148,2009-06-28,20:05:17
39.908958,116.267869,0,198.906952099738,39992.8370138889,2009-06-28,20:05:18
39.908789,116.267862,0,201.455853018373,39992.837025463,2009-06-28,20:05:19
39.908626,116.267863,0,203.977582020997,39992.837037037,2009-06-28,20:05:20
39.908465,116.267864,0,206.259580052493,39992.8370486111,2009-06-28,20:05:21
39.908307,116.267864,0,208.787116141732,39992.8370601852,2009-06-28,20:05:22
39.908148,116.267866,0,211.408195538058,39992.8370717593,2009-06-28,20:05:23
39.907991,116.26787,0,213.793005249344,39992.8370833333,2009-06-28,20:05:24
39.907835,116.267877,0,216.403221784777,39992.8370949074,2009-06-28,20:05:25
39.907677,116.26788,0,219.225246062992,39992.8371064815,2009-06-28,20:05:26
39.907518,116.26788,0,221.307483595801,39992.8371180556,2009-06-28,20:05:27
39.907359,116.267886,0,223.827437664042,39992.8371296296,2009-06-28,20:05:28
39.907199,116.267886,0,226.441131889764,39992.8371412037,2009-06-28,20:05:29
39.907035,116.267874,0,230.075278871391,39992.8371527778,2009-06-28,20:05:30
39.906886,116.267901,0,231.329524278215,39992.8371643518,2009-06-28,20:05:31
39.906731,116.267895,0,234.578576115486,39992.8371759259,2009-06-28,20:05:32
39.90658,116.267902,0,237.510410104987,39992.8371875,2009-06-28,20:05:33
39.906423,116.2679,0,239.291729002625,39992.8371990741,2009-06-28,20:05:34
39.906267,116.267905,0,240.957529527559,39992.8372106481,2009-06-28,20:05:35
39.906108,116.267906,0,241.349488188976,39992.8372222222,2009-06-28,20:05:36
39.90595,116.267907,0,241.242404855643,39992.8372337963,2009-06-28,20:05:37
39.905794,116.26791,0,242.86905839895,39992.8372453704,2009-06-28,20:05:38
39.905637,116.26791,0,242.522030839895,39992.8372569444,2009-06-28,20:05:39
39.905481,116.26792,0,241.344455380577,39992.8372685185,2009-06-28,20:05:40
39.90532,116.26792,0,243.456581364829,39992.8372800926,2009-06-28,20:05:41
39.90516,116.267922,0,243.951692913386,39992.8372916667,2009-06-28,20:05:42
39.904997,116.267924,0,242.954412729659,39992.8373032407,2009-06-28,20:05:43
39.904833,116.267929,0,245.569507874016,39992.8373148148,2009-06-28,20:05:44
39.904664,116.267928,0,246.586587926509,39992.8373263889,2009-06-28,20:05:45
39.904492,116.267924,0,245.764750656168,39992.837337963,2009-06-28,20:05:46
39.904324,116.267924,0,246.312073490814,39992.837349537,2009-06-28,20:05:47
39.904156,116.267925,0,247.818179133858,39992.8373611111,2009-06-28,20:05:48
39.903985,116.267922,0,248.594284776903,39992.8373726852,2009-06-28,20:05:49
39.903812,116.267922,0,249.223008530184,39992.8373842593,2009-06-28,20:05:50
39.903644,116.26793,0,252.189235564304,39992.8373958333,2009-06-28,20:05:51
39.903473,116.267939,0,256.83500656168,39992.8374074074,2009-06-28,20:05:52
39.903298,116.267932,0,250.128723753281,39992.8374189815,2009-06-28,20:05:53
39.903124,116.267932,0,249.57186351706,39992.8374305556,2009-06-28,20:05:54
39.90295,116.267933,0,248.571656824147,39992.8374421296,2009-06-28,20:05:55
39.902776,116.267932,0,248.037923228346,39992.8374537037,2009-06-28,20:05:56
39.902601,116.267931,0,242.304288057743,39992.8374652778,2009-06-28,20:05:57
39.902428,116.267934,0,240.752401574803,39992.8374768518,2009-06-28,20:05:58
39.902253,116.26793,0,238.153175853018,39992.8374884259,2009-06-28,20:05:59
39.902078,116.267926,0,234.32874343832,39992.8375,2009-06-28,20:06:00
39.901906,116.267925,0,229.462877296588,39992.8375115741,2009-06-28,20:06:01
39.901736,116.267923,0,226.626158136483,39992.8375231481,2009-06-28,20:06:02
39.901569,116.267921,0,223.986482939633,39992.8375347222,2009-06-28,20:06:03
39.901402,116.26792,0,223.680856299213,39992.8375462963,2009-06-28,20:06:04
39.901233,116.267918,0,221.285708661417,39992.8375578704,2009-06-28,20:06:05
39.901066,116.267919,0,220.571476377953,39992.8375694444,2009-06-28,20:06:06
39.9009,116.267916,0,219.034160104987,39992.8375810185,2009-06-28,20:06:07
39.900742,116.26792,0,219.278510498688,39992.8375925926,2009-06-28,20:06:08
39.900585,116.267921,0,219.705662729659,39992.8376041667,2009-06-28,20:06:09
39.900434,116.267931,0,219.813645013123,39992.8376157407,2009-06-28,20:06:10
39.900282,116.267934,0,220.787444225722,39992.8376273148,2009-06-28,20:06:11
39.900133,116.267939,0,222.083713910761,39992.8376388889,2009-06-28,20:06:12
39.899983,116.267935,0,222.736269685039,39992.837650463,2009-06-28,20:06:13
39.899835,116.267932,0,223.851916010499,39992.837662037,2009-06-28,20:06:14
39.899688,116.267928,0,224.630725065617,39992.8376736111,2009-06-28,20:06:15
39.899542,116.267926,0,225.062434383202,39992.8376851852,2009-06-28,20:06:16
39.899395,116.267918,0,226.303910761155,39992.8376967593,2009-06-28,20:06:17
39.899245,116.267911,0,226.552867454068,39992.8377083333,2009-06-28,20:06:18
39.899093,116.267906,0,227.475954724409,39992.8377199074,2009-06-28,20:06:19
39.898937,116.267903,0,227.997096456693,39992.8377314815,2009-06-28,20:06:20
39.89878,116.267903,0,228.329481627297,39992.8377430556,2009-06-28,20:06:21
39.898619,116.2679,0,226.789960629921,39992.8377546296,2009-06-28,20:06:22
39.898455,116.267895,0,226.39374671916,39992.8377662037,2009-06-28,20:06:23
39.898289,116.267895,0,227.613950131234,39992.8377777778,2009-06-28,20:06:24
39.898122,116.267896,0,225.459747375328,39992.8377893518,2009-06-28,20:06:25
39.897954,116.267894,0,222.307739501312,39992.8378009259,2009-06-28,20:06:26
39.897782,116.267894,0,220.660137795276,39992.8378125,2009-06-28,20:06:27
39.897609,116.267895,0,219.852716535433,39992.8378240741,2009-06-28,20:06:28
39.897438,116.267897,0,217.717437664042,39992.8378356481,2009-06-28,20:06:29
39.897268,116.267895,0,214.93501312336,39992.8378472222,2009-06-28,20:06:30
39.897099,116.267896,0,214.131197506562,39992.8378587963,2009-06-28,20:06:31
39.896928,116.267894,0,211.494977034121,39992.8378703704,2009-06-28,20:06:32
39.896753,116.267892,0,210.200082020997,39992.8378819444,2009-06-28,20:06:33
39.896577,116.267891,0,208.448576115486,39992.8378935185,2009-06-28,20:06:34
39.896399,116.26789,0,207.016712598425,39992.8379050926,2009-06-28,20:06:35
39.896217,116.267893,0,205.0618667979,39992.8379166667,2009-06-28,20:06:36
39.896035,116.267896,0,203.360059055118,39992.8379282407,2009-06-28,20:06:37
39.89586,116.267899,0,202.597795275591,39992.8379398148,2009-06-28,20:06:38
39.895691,116.267898,0,201.662582020997,39992.8379513889,2009-06-28,20:06:39
39.895516,116.267894,0,200.571112204724,39992.837962963,2009-06-28,20:06:40
39.895321,116.26789,0,199.405390419947,39992.837974537,2009-06-28,20:06:41
39.895129,116.267894,0,198.534967191601,39992.8379861111,2009-06-28,20:06:42
39.894937,116.267908,0,196.652673884514,39992.8379976852,2009-06-28,20:06:43
39.89474,116.267914,0,195.442972440945,39992.8380092593,2009-06-28,20:06:44
39.894543,116.267913,0,194.182919947507,39992.8380208333,2009-06-28,20:06:45
39.894345,116.267918,0,192.398861548556,39992.8380324074,2009-06-28,20:06:46
39.894148,116.267921,0,191.245291994751,39992.8380439815,2009-06-28,20:06:47
39.893953,116.267922,0,189.960423228346,39992.8380555556,2009-06-28,20:06:48
39.893754,116.267918,0,190.388461286089,39992.8380671296,2009-06-28,20:06:49
39.893557,116.26792,0,191.060528215223,39992.8380787037,2009-06-28,20:06:50
39.893363,116.267917,0,191.500482283465,39992.8380902778,2009-06-28,20:06:51
39.893173,116.267918,0,191.05906167979,39992.8381018518,2009-06-28,20:06:52
39.892985,116.267926,0,190.872995406824,39992.8381134259,2009-06-28,20:06:53
39.892799,116.267929,0,191.754744094488,39992.838125,2009-06-28,20:06:54
39.892615,116.267934,0,192.030206692913,39992.8381365741,2009-06-28,20:06:55
39.892431,116.267933,0,192.668658136483,39992.8381481481,2009-06-28,20:06:56
39.892246,116.267927,0,193.658536745407,39992.8381597222,2009-06-28,20:06:57
39.892065,116.267923,0,194.63156167979,39992.8381712963,2009-06-28,20:06:58
39.891886,116.267922,0,195.792267060367,39992.8381828704,2009-06-28,20:06:59
39.891712,116.267922,0,196.716817585302,39992.8381944444,2009-06-28,20:07:00
39.89154,116.26792,0,197.435275590551,39992.8382060185,2009-06-28,20:07:01
39.891373,116.26791,0,196.734150262467,39992.8382175926,2009-06-28,20:07:02
39.891211,116.267909,0,197.762017716535,39992.8382291667,2009-06-28,20:07:03
39.891056,116.267912,0,200.081072834646,39992.8382407407,2009-06-28,20:07:04
39.8909,116.267918,0,201.338146325459,39992.8382523148,2009-06-28,20:07:05
39.890749,116.267915,0,201.907007874016,39992.8382638889,2009-06-28,20:07:06
39.890592,116.26791,0,203.181400918635,39992.838275463,2009-06-28,20:07:07
39.890433,116.267904,0,203.562345800525,39992.838287037,2009-06-28,20:07:08
39.890267,116.267894,0,201.087736220472,39992.8382986111,2009-06-28,20:07:09
39.890101,116.267884,0,202.066177821522,39992.8383101852,2009-06-28,20:07:10
39.88994,116.267878,0,203.881338582677,39992.8383217593,2009-06-28,20:07:11
39.889784,116.267877,0,206.399265091864,39992.8383333333,2009-06-28,20:07:12
39.889623,116.26787,0,206.202660761155,39992.8383449074,2009-06-28,20:07:13
39.889464,116.267871,0,207.576765091864,39992.8383564815,2009-06-28,20:07:14
39.889304,116.26787,0,207.900849737533,39992.8383680556,2009-06-28,20:07:15
39.889143,116.267871,0,208.29623687664,39992.8383796296,2009-06-28,20:07:16
39.88898,116.267875,0,209.210902230971,39992.8383912037,2009-06-28,20:07:17
39.888816,116.267888,0,209.342125984252,39992.8384027778,2009-06-28,20:07:18
39.888647,116.267899,0,209.440357611549,39992.8384143518,2009-06-28,20:07:19
39.888475,116.267909,0,209.760439632546,39992.8384259259,2009-06-28,20:07:20
39.8883,116.267921,0,208.690597112861,39992.8384375,2009-06-28,20:07:21
39.888114,116.267903,0,203.780515091864,39992.8384490741,2009-06-28,20:07:22
39.887936,116.267904,0,204.110797244095,39992.8384606481,2009-06-28,20:07:23
39.887757,116.267907,0,204.567447506562,39992.8384722222,2009-06-28,20:07:24
39.887579,116.267909,0,205.630278871391,39992.8384837963,2009-06-28,20:07:25
39.887399,116.267914,0,206.32657480315,39992.8384953704,2009-06-28,20:07:26
39.887217,116.267919,0,207.040328083989,39992.8385069444,2009-06-28,20:07:27
39.887038,116.267927,0,207.679589895013,39992.8385185185,2009-06-28,20:07:28
39.886858,116.267932,0,208.459212598425,39992.8385300926,2009-06-28,20:07:29
39.886673,116.267931,0,209.171338582677,39992.8385416667,2009-06-28,20:07:30
39.886492,116.26793,0,209.964668635171,39992.8385532407,2009-06-28,20:07:31
39.886309,116.267933,0,210.892060367454,39992.8385648148,2009-06-28,20:07:32
39.88613,116.267948,0,211.808589238845,39992.8385763889,2009-06-28,20:07:33
39.885963,116.267979,0,212.856302493438,39992.838587963,2009-06-28,20:07:34
39.885754,116.268007,0,214.230045931759,39992.838599537,2009-06-28,20:07:35
39.885596,116.268037,0,214.856164698163,39992.8386111111,2009-06-28,20:07:36
39.885419,116.268066,0,216.045554461942,39992.8386226852,2009-06-28,20:07:37
39.88524,116.268104,0,216.611000656168,39992.8386342593,2009-06-28,20:07:38
39.885054,116.268135,0,214.96124343832,39992.8386458333,2009-06-28,20:07:39
39.884872,116.268161,0,214.342007874016,39992.8386574074,2009-06-28,20:07:40
39.884699,116.268194,0,213.791230314961,39992.8386689815,2009-06-28,20:07:41
39.884525,116.268237,0,212.577759186352,39992.8386805556,2009-06-28,20:07:42
39.88435,116.268277,0,211.356781496063,39992.8386921296,2009-06-28,20:07:43
39.884187,116.268308,0,210.266814304462,39992.8387037037,2009-06-28,20:07:44
39.884034,116.268331,0,206.713011811024,39992.8387152778,2009-06-28,20:07:45
39.883879,116.268367,0,206.257903543307,39992.8387268518,2009-06-28,20:07:46
39.88372,116.268409,0,205.763254593176,39992.8387384259,2009-06-28,20:07:47
39.88357,116.268454,0,205.887322834646,39992.83875,2009-06-28,20:07:48
39.883426,116.268491,0,205.756446850394,39992.8387615741,2009-06-28,20:07:49
39.883285,116.26853,0,205.716961942257,39992.8387731481,2009-06-28,20:07:50
39.88314,116.268573,0,204.377362204724,39992.8387847222,2009-06-28,20:07:51
39.882999,116.268618,0,204.23717847769,39992.8387962963,2009-06-28,20:07:52
39.88286,116.268669,0,205.771354986877,39992.8388078704,2009-06-28,20:07:53
39.88272,116.268714,0,206.548585958005,39992.8388194444,2009-06-28,20:07:54
39.882579,116.268762,0,205.924002624672,39992.8388310185,2009-06-28,20:07:55
39.882439,116.268811,0,206.013024934383,39992.8388425926,2009-06-28,20:07:56
39.882298,116.268852,0,204.162549212598,39992.8388541667,2009-06-28,20:07:57
39.882158,116.268875,0,201.767047244094,39992.8388657407,2009-06-28,20:07:58
39.882021,116.268895,0,199.770150918635,39992.8388773148,2009-06-28,20:07:59
39.881885,116.268916,0,199.702066929134,39992.8388888889,2009-06-28,20:08:00
39.881756,116.268948,0,198.95094160105,39992.838900463,2009-06-28,20:08:01
39.881629,116.268989,0,198.174950787402,39992.838912037,2009-06-28,20:08:02
39.881506,116.26903,0,196.274173228346,39992.8389236111,2009-06-28,20:08:03
39.881384,116.269073,0,196.282532808399,39992.8389351852,2009-06-28,20:08:04
39.881264,116.269119,0,196.391377952756,39992.8389467593,2009-06-28,20:08:05
39.88115,116.269161,0,196.992355643045,39992.8389583333,2009-06-28,20:08:06
39.881041,116.2692,0,195.071702755906,39992.8389699074,2009-06-28,20:08:07
39.880933,116.269238,0,195.459780183727,39992.8389814815,2009-06-28,20:08:08
39.880829,116.269274,0,194.468221784777,39992.8389930556,2009-06-28,20:08:09
39.880729,116.269308,0,194.10250984252,39992.8390046296,2009-06-28,20:08:10
39.880633,116.269343,0,193.972326115486,39992.8390162037,2009-06-28,20:08:11
39.880542,116.269376,0,194.331017060367,39992.8390277778,2009-06-28,20:08:12
39.880449,116.269408,0,193.292624671916,39992.8390393518,2009-06-28,20:08:13
39.880358,116.269439,0,193.098661417323,39992.8390509259,2009-06-28,20:08:14
39.880266,116.269471,0,191.773330052493,39992.8390625,2009-06-28,20:08:15
39.880176,116.269502,0,191.309196194226,39992.8390740741,2009-06-28,20:08:16
39.880088,116.269534,0,190.908353018373,39992.8390856481,2009-06-28,20:08:17
39.879997,116.269564,0,190.869629265092,39992.8390972222,2009-06-28,20:08:18
39.879914,116.269599,0,191.294002624672,39992.8391087963,2009-06-28,20:08:19
39.879839,116.269638,0,191.58250656168,39992.8391203704,2009-06-28,20:08:20
39.87976,116.269672,0,191.780738188976,39992.8391319444,2009-06-28,20:08:21
39.879678,116.269702,0,191.455101706037,39992.8391435185,2009-06-28,20:08:22
39.879605,116.269732,0,190.656341863517,39992.8391550926,2009-06-28,20:08:23
39.879537,116.269755,0,190.751535433071,39992.8391666667,2009-06-28,20:08:24
39.879474,116.269777,0,190.601286089239,39992.8391782407,2009-06-28,20:08:25
39.879412,116.269799,0,192.573815616798,39992.8391898148,2009-06-28,20:08:26
39.879357,116.269819,0,191.401660104987,39992.8392013889,2009-06-28,20:08:27
39.879309,116.269844,0,191.870974409449,39992.839212963,2009-06-28,20:08:28
39.879263,116.269875,0,190.814137139108,39992.839224537,2009-06-28,20:08:29
39.879218,116.269902,0,189.900147637795,39992.8392361111,2009-06-28,20:08:30
39.87917,116.269916,0,189.059212598425,39992.8392476852,2009-06-28,20:08:31
39.879125,116.269933,0,188.282355643045,39992.8392592593,2009-06-28,20:08:32
39.879074,116.269946,0,187.517001312336,39992.8392708333,2009-06-28,20:08:33
39.879015,116.269953,0,186.807552493438,39992.8392824074,2009-06-28,20:08:34
39.878958,116.269966,0,186.229553805774,39992.8392939815,2009-06-28,20:08:35
39.878994,116.27001,0,184.96280511811,39992.8393171296,2009-06-28,20:08:37
39.879087,116.270107,0,185.034770341207,39992.8393287037,2009-06-28,20:08:38
39.879236,116.270173,0,184.276722440945,39992.8393518519,2009-06-28,20:08:40
39.879406,116.27025,0,184.388510498688,39992.8393634259,2009-06-28,20:08:41
39.879529,116.270274,0,184.989101049869,39992.839375,2009-06-28,20:08:42
39.879735,116.270362,0,193.268284120735,39992.8393865741,2009-06-28,20:08:43
39.879843,116.270353,0,196.343982939633,39992.8393981481,2009-06-28,20:08:44
39.879944,116.270286,0,198.629947506562,39992.8394097222,2009-06-28,20:08:45
39.880039,116.27025,0,200.759730971129,39992.8394212963,2009-06-28,20:08:46
39.880139,116.270212,0,202.737293307087,39992.8394328704,2009-06-28,20:08:47
39.880239,116.27017,0,200.778369422572,39992.8394444444,2009-06-28,20:08:48
39.880343,116.27013,0,201.833215223097,39992.8394560185,2009-06-28,20:08:49
39.880444,116.270089,0,201.85843503937,39992.8394675926,2009-06-28,20:08:50
39.880546,116.270049,0,201.671017060367,39992.8394791667,2009-06-28,20:08:51
39.880671,116.269977,0,197.287746062992,39992.8394907407,2009-06-28,20:08:52
39.880779,116.269933,0,197.02845144357,39992.8395023148,2009-06-28,20:08:53
39.880877,116.269898,0,198.334245406824,39992.8395138889,2009-06-28,20:08:54
39.880972,116.269867,0,196.392467191601,39992.839525463,2009-06-28,20:08:55
39.881064,116.269832,0,196.51218832021,39992.839537037,2009-06-28,20:08:56
39.881148,116.269801,0,195.873215223097,39992.8395486111,2009-06-28,20:08:57
39.881216,116.269781,0,195.401082677165,39992.8395601852,2009-06-28,20:08:58
39.881274,116.269764,0,194.199028871391,39992.8395717593,2009-06-28,20:08:59
39.881353,116.269757,0,194.176502624672,39992.8395949074,2009-06-28,20:09:01
39.881422,116.269753,0,191.532844488189,39992.8396180556,2009-06-28,20:09:03
39.881459,116.269789,0,192.53687007874,39992.839837963,2009-06-28,20:09:22
39.88142,116.269814,0,184.832844488189,39992.8400925926,2009-06-28,20:09:44
39.881399,116.269876,0,187.30468832021,39992.8401736111,2009-06-28,20:09:51
39.881386,116.269932,0,185.190711942257,39992.8402314815,2009-06-28,20:09:56
39.881392,116.26999,0,182.041683070866,39992.8403009259,2009-06-28,20:10:02
39.881402,116.270047,0,181.02970144357,39992.8403587963,2009-06-28,20:10:07
39.88141,116.270111,0,176.984530839895,39992.8404166667,2009-06-28,20:10:12
39.881423,116.270175,0,174.584852362205,39992.840474537,2009-06-28,20:10:17
39.881431,116.27024,0,172.757450787402,39992.8405324074,2009-06-28,20:10:22
39.881435,116.270305,0,171.626958661417,39992.8405902778,2009-06-28,20:10:27
39.88144,116.270377,0,173.124041994751,39992.8406481481,2009-06-28,20:10:32
39.881456,116.27044,0,175.024019028871,39992.8406944444,2009-06-28,20:10:36
39.881448,116.270512,0,174.880439632546,39992.8407523148,2009-06-28,20:10:41
39.881443,116.270575,0,174.243569553806,39992.8408101852,2009-06-28,20:10:46
39.881439,116.270633,0,171.446975065617,39992.8408564815,2009-06-28,20:10:50
39.881431,116.270702,0,167.863838582677,39992.8409259259,2009-06-28,20:10:56
39.88143,116.270768,0,163.477349081365,39992.8409953704,2009-06-28,20:11:02
39.881418,116.270836,0,161.478464566929,39992.8410532407,2009-06-28,20:11:07
39.881408,116.270895,0,160.456528871391,39992.8411226852,2009-06-28,20:11:13
39.881393,116.270955,0,157.788618766404,39992.8411921296,2009-06-28,20:11:19
39.881393,116.271016,0,154.76905183727,39992.8412615741,2009-06-28,20:11:25
39.881389,116.271074,0,152.88936023622,39992.8413194444,2009-06-28,20:11:30
39.881386,116.27114,0,151.586856955381,39992.8413773148,2009-06-28,20:11:35
39.8814,116.271205,0,150.209448818898,39992.8414351852,2009-06-28,20:11:40
39.881419,116.271259,0,148.650278871391,39992.8414930556,2009-06-28,20:11:45
39.88142,116.27133,0,147.775065616798,39992.8415509259,2009-06-28,20:11:50
39.881409,116.271392,0,146.87062664042,39992.8416087963,2009-06-28,20:11:55
39.881454,116.271438,0,145.902857611549,39992.8416550926,2009-06-28,20:11:59
39.881435,116.2715,0,143.434255249344,39992.841724537,2009-06-28,20:12:05
39.881408,116.271552,0,142.513937007874,39992.8417708333,2009-06-28,20:12:09
39.881366,116.271583,0,138.364852362205,39992.8418287037,2009-06-28,20:12:14
39.881311,116.271599,0,134.681026902887,39992.8418865741,2009-06-28,20:12:19
39.881255,116.271609,0,132.7656332021,39992.8419328704,2009-06-28,20:12:23
39.881205,116.271617,0,131.927673884514,39992.8419791667,2009-06-28,20:12:27
39.881154,116.27162,0,129.613789370079,39992.842025463,2009-06-28,20:12:31
39.881103,116.271621,0,126.55467191601,39992.8420717593,2009-06-28,20:12:35
39.88105,116.271609,0,124.397427821522,39992.8421180556,2009-06-28,20:12:39
39.881006,116.271622,0,123.704750656168,39992.8421643519,2009-06-28,20:12:43
39.880959,116.271638,0,124.493244750656,39992.8422222222,2009-06-28,20:12:48
39.880906,116.271648,0,125.189829396325,39992.8422800926,2009-06-28,20:12:53
39.880875,116.271703,0,124.83154855643,39992.842337963,2009-06-28,20:12:58
39.880826,116.271717,0,126.793326771654,39992.8423958333,2009-06-28,20:13:03
39.880779,116.27173,0,128.249258530184,39992.8424537037,2009-06-28,20:13:08
39.880724,116.271738,0,127.044448818898,39992.8425115741,2009-06-28,20:13:13
39.880682,116.271776,0,123.060019685039,39992.8425578704,2009-06-28,20:13:17
39.88066,116.271848,0,120.309855643045,39992.8426041667,2009-06-28,20:13:21
39.880634,116.271902,0,122.958832020997,39992.842662037,2009-06-28,20:13:26
39.88064,116.271967,0,123.238474409449,39992.8427083333,2009-06-28,20:13:30
39.880651,116.272029,0,118.457851049869,39992.8427662037,2009-06-28,20:13:35
39.880659,116.272091,0,119.118979658793,39992.8428240741,2009-06-28,20:13:40
39.880625,116.272128,0,122.471443569554,39992.8428819444,2009-06-28,20:13:45
39.880569,116.272138,0,122.338566272966,39992.8429050926,2009-06-28,20:13:47
39.880616,116.272137,0,122.874665354331,39992.8431712963,2009-06-28,20:14:10
39.880636,116.272081,0,124.410905511811,39992.8432638889,2009-06-28,20:14:18
39.878986,116.272552,0,359.839416010499,39992.8442361111,2009-06-28,20:15:42
39.879071,116.272864,0,272.224881889764,39992.8442476852,2009-06-28,20:15:43
39.879092,116.272912,0,239.796499343832,39992.8442592593,2009-06-28,20:15:44
39.879025,116.272816,0,259.937552493438,39992.8442708333,2009-06-28,20:15:45
39.879049,116.27275,0,273.485757874016,39992.8443055556,2009-06-28,20:15:48
39.879063,116.272694,0,276.363602362205,39992.8443287037,2009-06-28,20:15:50
39.879072,116.272635,0,278.874419291339,39992.8443865741,2009-06-28,20:15:55
39.879116,116.272658,0,278.396181102362,39992.8445023148,2009-06-28,20:16:05
39.879156,116.272631,0,278.02282152231,39992.8445949074,2009-06-28,20:16:13
39.879111,116.272676,0,277.669662073491,39992.8446527778,2009-06-28,20:16:18
39.879065,116.272665,0,277.519927821522,39992.8448263889,2009-06-28,20:16:33
39.879017,116.272655,0,277.475498687664,39992.8448611111,2009-06-28,20:16:36
39.878966,116.27266,0,277.443782808399,39992.8448842593,2009-06-28,20:16:38
39.87892,116.272661,0,277.462933070866,39992.8449305556,2009-06-28,20:16:42
39.879123,116.272501,0,398.960564304462,39992.8452199074,2009-06-28,20:17:07
39.879005,116.272387,0,353.205022965879,39992.8452314815,2009-06-28,20:17:08
39.878911,116.272282,0,323.294468503937,39992.8452430556,2009-06-28,20:17:09
39.878838,116.2722,0,308.035777559055,39992.8452546296,2009-06-28,20:17:10
39.87879,116.272138,0,309.69094160105,39992.8452662037,2009-06-28,20:17:11
39.878748,116.272104,0,310.262919947507,39992.8452893518,2009-06-28,20:17:13
39.878714,116.27205,0,312.028595800525,39992.8453125,2009-06-28,20:17:15
39.878696,116.271991,0,313.75061351706,39992.8453587963,2009-06-28,20:17:19
39.878707,116.271919,0,313.080390419947,39992.8456018518,2009-06-28,20:17:40
39.878703,116.271858,0,310.897050524934,39992.8456712963,2009-06-28,20:17:46
39.878714,116.271802,0,307.72875,39992.8458217593,2009-06-28,20:17:59
39.878745,116.271753,0,307.095095144357,39992.8459259259,2009-06-28,20:18:08
39.878769,116.271691,0,306.730971128609,39992.8459606481,2009-06-28,20:18:11
39.878795,116.271628,0,306.3956332021,39992.8460069444,2009-06-28,20:18:15
39.878822,116.271562,0,306.294084645669,39992.8460532407,2009-06-28,20:18:19
39.878845,116.27151,0,306.09781824147,39992.8461111111,2009-06-28,20:18:24
39.878871,116.271448,0,305.63594816273,39992.8461805556,2009-06-28,20:18:30
39.878002,116.271283,0,302.115236220472,39992.8466203704,2009-06-28,20:19:08
39.878047,116.271323,0,302.092785433071,39992.8466782407,2009-06-28,20:19:13
39.878261,116.271558,0,301.727434383202,39992.846724537,2009-06-28,20:19:17
39.878312,116.271587,0,300.674763779528,39992.8467361111,2009-06-28,20:19:18
39.878477,116.271731,0,300.802070209974,39992.8467476852,2009-06-28,20:19:19
39.878818,116.271668,0,300.564304461942,39992.8467708333,2009-06-28,20:19:21
39.878912,116.271621,0,299.107283464567,39992.8467824074,2009-06-28,20:19:22
39.87887,116.271744,0,298.897024278215,39992.8467939815,2009-06-28,20:19:23
39.878835,116.271859,0,298.458835301837,39992.8468055556,2009-06-28,20:19:24
39.878849,116.271975,0,293.857119422572,39992.8468287037,2009-06-28,20:19:26
39.878883,116.272016,0,290.529898293963,39992.8468402778,2009-06-28,20:19:27
39.878929,116.272048,0,278.545088582677,39992.8470023148,2009-06-28,20:19:41
39.878979,116.272024,0,274.695049212598,39992.8471064815,2009-06-28,20:19:50
39.87901,116.272068,0,272.355518372703,39992.8471412037,2009-06-28,20:19:53
39.878992,116.272128,0,269.514819553806,39992.8471643519,2009-06-28,20:19:55
39.878962,116.272185,0,269.948228346457,39992.8471875,2009-06-28,20:19:57
39.878932,116.272264,0,264.247933070866,39992.8473263889,2009-06-28,20:20:09
39.878913,116.272321,0,265.257378608924,39992.8473611111,2009-06-28,20:20:12
39.878886,116.272375,0,267.641587926509,39992.8473958333,2009-06-28,20:20:15
39.878823,116.272397,0,268.522047244094,39992.8474189815,2009-06-28,20:20:17
39.878828,116.272331,0,270.227421259843,39992.8475578704,2009-06-28,20:20:29
39.878805,116.272257,0,271.587923228346,39992.8475925926,2009-06-28,20:20:32
39.878786,116.272198,0,270.955167322835,39992.8476157407,2009-06-28,20:20:34
39.878767,116.272147,0,276.369635826772,39992.847650463,2009-06-28,20:20:37
39.878787,116.272209,0,282.964304461942,39992.8477314815,2009-06-28,20:20:44
39.878815,116.27226,0,280.964494750656,39992.8477546296,2009-06-28,20:20:46
39.87886,116.272312,0,272.853782808399,39992.8477893519,2009-06-28,20:20:49
39.878923,116.272328,0,269.589812992126,39992.8478240741,2009-06-28,20:20:52
39.878968,116.27233,0,269.272296587927,39992.8479282407,2009-06-28,20:21:01
39.879009,116.272288,0,264.616161417323,39992.847974537,2009-06-28,20:21:05
39.878954,116.272325,0,257.177828083989,39992.8481134259,2009-06-28,20:21:17
39.878906,116.272323,0,256.533333333333,39992.8481597222,2009-06-28,20:21:21
39.878856,116.272345,0,258.671066272966,39992.8482175926,2009-06-28,20:21:26
39.878858,116.272413,0,265.474268372703,39992.8482523148,2009-06-28,20:21:29
39.878842,116.272492,0,266.511322178478,39992.8483101852,2009-06-28,20:21:34
39.878831,116.27256,0,267.126630577428,39992.8483449074,2009-06-28,20:21:37
39.878821,116.27262,0,273.566433727034,39992.8484027778,2009-06-28,20:21:42
39.878818,116.272674,0,285.463208661417,39992.8484375,2009-06-28,20:21:45
39.878799,116.272683,0,300.682900262467,39992.8485300926,2009-06-28,20:21:53
39.87879,116.272647,0,313.118963254593,39992.8486689815,2009-06-28,20:22:05
39.878836,116.2726,0,314.075764435696,39992.8487384259,2009-06-28,20:22:11
39.878883,116.272587,0,313.480255905512,39992.8487731481,2009-06-28,20:22:14
39.878879,116.27264,0,305.415652887139,39992.848912037,2009-06-28,20:22:26
39.878925,116.272607,0,300.342355643045,39992.8491087963,2009-06-28,20:22:43
39.878962,116.272664,0,302.433503937008,39992.8491666667,2009-06-28,20:22:48
39.878983,116.272594,0,302.457732939633,39992.8494097222,2009-06-28,20:23:09
39.879027,116.272562,0,304.345534776903,39992.8494444444,2009-06-28,20:23:12
39.879065,116.27251,0,305.937719816273,39992.8494791667,2009-06-28,20:23:15
39.879089,116.272455,0,306.095439632546,39992.8495138889,2009-06-28,20:23:18
39.879089,116.272518,0,305.972562335958,39992.8495949074,2009-06-28,20:23:25
39.87907,116.272583,0,305.556223753281,39992.8496180556,2009-06-28,20:23:27
39.879035,116.272542,0,308.121532152231,39992.8497800926,2009-06-28,20:23:41
39.879014,116.272485,0,311.47719160105,39992.8498611111,2009-06-28,20:23:48
39.879029,116.272424,0,312.274347112861,39992.8499074074,2009-06-28,20:23:52
39.87906,116.27237,0,312.330439632546,39992.8499537037,2009-06-28,20:23:56
39.879107,116.272322,0,311.308884514436,39992.8499884259,2009-06-28,20:23:59
39.879144,116.272266,0,310.513379265092,39992.8500231481,2009-06-28,20:24:02
39.879165,116.272212,0,310.083723753281,39992.8500578704,2009-06-28,20:24:05
39.879146,116.27215,0,308.416948818898,39992.8501157407,2009-06-28,20:24:10
39.879147,116.272077,0,306.880679133858,39992.8501273148,2009-06-28,20:24:11
39.879103,116.272052,0,305.832690288714,39992.8502430556,2009-06-28,20:24:21
39.879059,116.272088,0,305.916768372703,39992.8503009259,2009-06-28,20:24:26
39.879052,116.272174,0,305.599327427821,39992.8503703704,2009-06-28,20:24:32
39.879102,116.272178,0,306.352378608924,39992.8504861111,2009-06-28,20:24:42
39.879154,116.272163,0,305.664708005249,39992.8505439815,2009-06-28,20:24:47
39.879215,116.272139,0,304.686177821522,39992.8506712963,2009-06-28,20:24:58
39.879194,116.272191,0,302.874796587926,39992.8507407407,2009-06-28,20:25:04
39.879141,116.272207,0,298.606115485564,39992.8508217593,2009-06-28,20:25:11
39.87911,116.272162,0,296.275045931758,39992.8509490741,2009-06-28,20:25:22
39.87911,116.272096,0,295.794002624672,39992.8510069444,2009-06-28,20:25:27
39.87909,116.27218,0,295.545072178478,39992.8510532407,2009-06-28,20:25:31
39.879077,116.272247,0,295.546774934383,39992.851087963,2009-06-28,20:25:34
39.880519,116.272406,0,222.161984908136,39992.8517592593,2009-06-28,20:26:32
39.879192,116.272566,0,239.162595144357,39992.8517939815,2009-06-28,20:26:35
39.878958,116.272567,0,253.153874671916,39992.8518055556,2009-06-28,20:26:36
39.878922,116.272554,0,243.579284776903,39992.8518518518,2009-06-28,20:26:40
39.87892,116.272462,0,241.581850393701,39992.8519791667,2009-06-28,20:26:51
39.878949,116.272417,0,239.888264435696,39992.8519907407,2009-06-28,20:26:52
39.878979,116.272366,0,238.729763779528,39992.852025463,2009-06-28,20:26:55
39.878993,116.27231,0,238.51374671916,39992.8521990741,2009-06-28,20:27:10
39.879029,116.272262,0,238.169849081365,39992.8522800926,2009-06-28,20:27:17
39.879062,116.27211,0,235.659757217848,39992.8523611111,2009-06-28,20:27:24
39.879079,116.272018,0,234.239858923885,39992.8523842593,2009-06-28,20:27:26
39.879105,116.271964,0,233.393891076115,39992.8524305556,2009-06-28,20:27:30
39.879167,116.271994,0,233.47186351706,39992.8526388889,2009-06-28,20:27:48
39.879217,116.272009,0,233.928700787402,39992.852662037,2009-06-28,20:27:50
39.879273,116.272017,0,234.965853018373,39992.8527083333,2009-06-28,20:27:54
39.879326,116.272013,0,235.352952755906,39992.8527546296,2009-06-28,20:27:58
39.879387,116.272019,0,237.226811023622,39992.8528009259,2009-06-28,20:28:02
39.879436,116.272027,0,237.724875328084,39992.8528240741,2009-06-28,20:28:04
39.879463,116.272078,0,240.126131889764,39992.8528819444,2009-06-28,20:28:09
39.879497,116.272122,0,241.03750328084,39992.8529282407,2009-06-28,20:28:13
39.879526,116.272171,0,242.022417979003,39992.852974537,2009-06-28,20:28:17
39.879516,116.272227,0,243.29375656168,39992.8530324074,2009-06-28,20:28:22
39.87945,116.272263,0,243.828966535433,39992.8530555556,2009-06-28,20:28:24
39.879405,116.272285,0,244.41281167979,39992.8530787037,2009-06-28,20:28:26
39.879358,116.272325,0,245.374143700787,39992.853125,2009-06-28,20:28:30
39.879311,116.272347,0,246.985803805774,39992.8532060185,2009-06-28,20:28:37
39.879256,116.272373,0,247.542614829396,39992.8532523148,2009-06-28,20:28:41
39.879207,116.27241,0,248.572283464567,39992.8533101852,2009-06-28,20:28:46
39.879159,116.272425,0,249.135902230971,39992.8533449074,2009-06-28,20:28:49
39.879116,116.272448,0,249.91656167979,39992.8533912037,2009-06-28,20:28:53
39.87907,116.27249,0,250.741026902887,39992.8534375,2009-06-28,20:28:57
39.879028,116.272513,0,251.400866141732,39992.8534722222,2009-06-28,20:29:00
39.878982,116.272524,0,252.499891732283,39992.8535300926,2009-06-28,20:29:05
39.878934,116.272526,0,254.492896981627,39992.8536574074,2009-06-28,20:29:16
39.878981,116.272536,0,255.922457349081,39992.85375,2009-06-28,20:29:24
39.878936,116.27256,0,256.061679790026,39992.8537731481,2009-06-28,20:29:26
39.878881,116.272587,0,256.786696194226,39992.8538310185,2009-06-28,20:29:31
39.878938,116.272536,0,257.140357611549,39992.8538773148,2009-06-28,20:29:35
39.878974,116.272487,0,257.417874015748,39992.853912037,2009-06-28,20:29:38
39.878988,116.272548,0,257.935711942257,39992.8541087963,2009-06-28,20:29:55
39.879016,116.2726,0,258.230774278215,39992.8541782407,2009-06-28,20:30:01
39.878957,116.272624,0,258.653520341207,39992.8542476852,2009-06-28,20:30:07
39.878898,116.272662,0,258.928284120735,39992.8543287037,2009-06-28,20:30:14
39.878866,116.272707,0,258.926758530184,39992.8543402778,2009-06-28,20:30:15
39.878826,116.272758,0,259.018618766404,39992.8543634259,2009-06-28,20:30:17
39.878798,116.272816,0,259.103825459318,39992.8543865741,2009-06-28,20:30:19
39.878765,116.272873,0,259.296010498688,39992.8544328704,2009-06-28,20:30:23
39.878728,116.272935,0,259.426522309711,39992.8544675926,2009-06-28,20:30:26
39.880519,116.270943,0,505.535846456693,39992.8559722222,2009-06-28,20:32:36
39.880574,116.270868,0,491.555032808399,39992.8559953704,2009-06-28,20:32:38
39.880519,116.270672,0,393.156768372703,39992.8560069444,2009-06-28,20:32:39
39.880484,116.270579,0,343.579494750656,39992.8560185185,2009-06-28,20:32:40
39.880479,116.270528,0,325.747211286089,39992.8560300926,2009-06-28,20:32:41
39.880411,116.27055,0,308.051522309711,39992.8560416667,2009-06-28,20:32:42
39.88036,116.270552,0,288.601771653543,39992.8560648148,2009-06-28,20:32:44
39.880326,116.270577,0,279.502417979003,39992.856087963,2009-06-28,20:32:46
39.880138,116.270876,0,279.809596456693,39992.856099537,2009-06-28,20:32:47
39.879159,116.27212,0,264.836833989501,39992.8564236111,2009-06-28,20:33:15
39.879115,116.27216,0,264.897460629921,39992.8564699074,2009-06-28,20:33:19
39.879079,116.272229,0,264.793356299213,39992.8564930556,2009-06-28,20:33:21
39.878991,116.272401,0,264.735209973753,39992.8565277778,2009-06-28,20:33:24
39.878959,116.272475,0,265.20501312336,39992.8565509259,2009-06-28,20:33:26
39.878917,116.272545,0,265.733612204724,39992.8565740741,2009-06-28,20:33:28
39.878871,116.272581,0,265.947001312336,39992.8565972222,2009-06-28,20:33:30
39.878843,116.272669,0,266.232454068241,39992.8566203704,2009-06-28,20:33:32
39.878781,116.272707,0,266.578228346457,39992.8566435185,2009-06-28,20:33:34
39.878732,116.272752,0,266.551971784777,39992.8566550926,2009-06-28,20:33:35
39.878684,116.272784,0,266.65312007874,39992.8566782407,2009-06-28,20:33:37
39.878623,116.272838,0,266.570144356955,39992.8566898148,2009-06-28,20:33:38
39.878562,116.272868,0,266.600456036745,39992.8567476852,2009-06-28,20:33:43
39.87855,116.272927,0,266.397381889764,39992.8567824074,2009-06-28,20:33:46
39.878548,116.273005,0,266.23593175853,39992.8568171296,2009-06-28,20:33:49
39.878559,116.27308,0,266.171377952756,39992.8568518519,2009-06-28,20:33:52
39.878584,116.27314,0,266.086624015748,39992.856875,2009-06-28,20:33:54
39.878602,116.2732,0,265.948326771654,39992.8568981481,2009-06-28,20:33:56
39.878649,116.273261,0,269.488687664042,39992.8571875,2009-06-28,20:34:21
39.878698,116.273238,0,272.696138451444,39992.8572453704,2009-06-28,20:34:26
39.878752,116.273159,0,273.756594488189,39992.8572916667,2009-06-28,20:34:30
39.878697,116.273169,0,275.269229002625,39992.8573726852,2009-06-28,20:34:37
39.878643,116.273217,0,276.016427165354,39992.8573958333,2009-06-28,20:34:39
39.878699,116.27315,0,278.324291338583,39992.8575231481,2009-06-28,20:34:50
39.878731,116.273095,0,278.131929133858,39992.8575462963,2009-06-28,20:34:52
39.878761,116.273029,0,279.143677821522,39992.8575694444,2009-06-28,20:34:54
39.8787,116.273071,0,281.861072834646,39992.8576388889,2009-06-28,20:35:00
39.878769,116.273057,0,282.516305774278,39992.8576736111,2009-06-28,20:35:03
39.878821,116.273013,0,283.516486220472,39992.8576967593,2009-06-28,20:35:05
39.878795,116.27311,0,285.158858267717,39992.8577314815,2009-06-28,20:35:08
39.878771,116.273172,0,286.428221784777,39992.8577662037,2009-06-28,20:35:11
39.878739,116.273226,0,287.466272965879,39992.8577777778,2009-06-28,20:35:12
39.878782,116.273301,0,288.216646981627,39992.8578240741,2009-06-28,20:35:16
39.878832,116.273283,0,283.660889107612,39992.8578703704,2009-06-28,20:35:20
39.878876,116.273255,0,279.924212598425,39992.857962963,2009-06-28,20:35:28
39.878675,116.273303,0,281.330419947507,39992.8584837963,2009-06-28,20:36:13
39.878619,116.2733,0,282.69312335958,39992.8589351852,2009-06-28,20:36:52
39.878563,116.273389,0,284.021033464567,39992.8589583333,2009-06-28,20:36:54
39.878505,116.27347,0,284.811430446194,39992.8589699074,2009-06-28,20:36:55
39.878466,116.273514,0,284.947473753281,39992.8589814815,2009-06-28,20:36:56
39.87841,116.273575,0,285.471643700787,39992.8589930556,2009-06-28,20:36:57
39.878286,116.273625,0,290.282316272966,39992.8590046296,2009-06-28,20:36:58
39.878188,116.273705,0,294.95687335958,39992.8590162037,2009-06-28,20:36:59
39.878133,116.273775,0,296.666204068241,39992.8590856481,2009-06-28,20:37:05
39.878543,116.273004,0,295.877857611549,39992.8591087963,2009-06-28,20:37:07
39.87868,116.272612,0,295.521794619423,39992.8591203704,2009-06-28,20:37:08
39.878728,116.272539,0,295.639212598425,39992.8591550926,2009-06-28,20:37:11
39.878766,116.272468,0,295.56687335958,39992.8591666667,2009-06-28,20:37:12
39.878851,116.272387,0,294.939475065617,39992.8591782407,2009-06-28,20:37:13
39.878924,116.272356,0,296.97906167979,39992.8592013889,2009-06-28,20:37:15
39.878996,116.272316,0,298.135561023622,39992.8592708333,2009-06-28,20:37:21
39.879072,116.272305,0,299.394186351706,39992.8593518519,2009-06-28,20:37:28
39.879131,116.272237,0,299.397542650919,39992.8593865741,2009-06-28,20:37:31
39.879181,116.272201,0,302.210580708661,39992.8594328704,2009-06-28,20:37:35
39.879214,116.272157,0,304.542401574803,39992.8594675926,2009-06-28,20:37:38
39.879264,116.272132,0,307.645272309711,39992.8594907407,2009-06-28,20:37:40
39.87934,116.272135,0,312.683349737533,39992.859525463,2009-06-28,20:37:43
39.879302,116.272187,0,313.395577427821,39992.8595717593,2009-06-28,20:37:47
39.879393,116.272215,0,317.228270997375,39992.8596296296,2009-06-28,20:37:52
39.879455,116.272237,0,319.940262467192,39992.8596412037,2009-06-28,20:37:53
39.879518,116.272256,0,322.324872047244,39992.8596643518,2009-06-28,20:37:55
39.87957,116.272275,0,323.630905511811,39992.8596759259,2009-06-28,20:37:56
39.879691,116.272235,0,333.669340551181,39992.8596990741,2009-06-28,20:37:58
39.879749,116.272199,0,338.71530511811,39992.8597106481,2009-06-28,20:37:59
39.879793,116.272133,0,344.155452755906,39992.8597337963,2009-06-28,20:38:01
39.879847,116.272096,0,349.06344816273,39992.8597569444,2009-06-28,20:38:03
39.879894,116.272087,0,347.305682414698,39992.8598263889,2009-06-28,20:38:09
39.879839,116.272115,0,353.170479002625,39992.8599305556,2009-06-28,20:38:18
39.879788,116.272128,0,355.258175853018,39992.8599537037,2009-06-28,20:38:20
39.879775,116.272184,0,360.944176509186,39992.86,2009-06-28,20:38:24
39.879816,116.272216,0,370.205229658793,39992.8600462963,2009-06-28,20:38:28
39.879793,116.27222,0,384.50781824147,39992.8601273148,2009-06-28,20:38:35
39.879744,116.272273,0,388.047276902887,39992.860150463,2009-06-28,20:38:37
39.879672,116.272293,0,390.925118110236,39992.8601736111,2009-06-28,20:38:39
39.879713,116.272303,0,405.315039370079,39992.8602314815,2009-06-28,20:38:44
39.87976,116.272285,0,408.718904199475,39992.8602430556,2009-06-28,20:38:45
39.879813,116.272265,0,414.066791338583,39992.8602662037,2009-06-28,20:38:47
39.879869,116.272235,0,417.248507217848,39992.8602893518,2009-06-28,20:38:49
39.879935,116.272242,0,428.848517060367,39992.860474537,2009-06-28,20:39:05
39.879986,116.272219,0,430.737644356955,39992.8604861111,2009-06-28,20:39:06
39.880033,116.272197,0,432.415157480315,39992.8604976852,2009-06-28,20:39:07
39.880081,116.272171,0,433.173241469816,39992.8605092593,2009-06-28,20:39:08
39.88013,116.272144,0,433.422099737533,39992.8605324074,2009-06-28,20:39:10
39.880063,116.272209,0,430.709858923884,39992.8605439815,2009-06-28,20:39:11
39.880071,116.272271,0,436.172585301837,39992.8608449074,2009-06-28,20:39:37
39.880029,116.272294,0,441.11156824147,39992.8609259259,2009-06-28,20:39:44
39.880029,116.272346,0,449.862693569554,39992.8610532407,2009-06-28,20:39:55
39.879965,116.272337,0,454.204288057743,39992.8611458333,2009-06-28,20:40:03
39.879905,116.272363,0,450.682050524934,39992.8611689815,2009-06-28,20:40:05
39.879836,116.272363,0,449.741341863517,39992.8611921296,2009-06-28,20:40:07
39.879785,116.272319,0,447.258835301837,39992.8612152778,2009-06-28,20:40:09
39.879737,116.272288,0,446.238179133858,39992.8612384259,2009-06-28,20:40:11
39.879688,116.272271,0,447.680505249344,39992.8612731481,2009-06-28,20:40:14
39.879674,116.272321,0,459.671269685039,39992.8613541667,2009-06-28,20:40:21
39.879631,116.272331,0,464.736656824147,39992.8613888889,2009-06-28,20:40:24
39.879579,116.272348,0,465.555465879265,39992.8614351852,2009-06-28,20:40:28
39.879569,116.272394,0,475.871017060367,39992.8615856481,2009-06-28,20:40:41
39.87951,116.272382,0,470.990557742782,39992.8617824074,2009-06-28,20:40:58
39.87947,116.272348,0,471.473152887139,39992.8619097222,2009-06-28,20:41:09
39.879514,116.272386,0,480.138772965879,39992.8620023148,2009-06-28,20:41:17
39.879562,116.272401,0,482.129425853018,39992.8620138889,2009-06-28,20:41:18
39.879614,116.272411,0,485.225085301837,39992.8620486111,2009-06-28,20:41:21
39.879593,116.272354,0,483.971794619423,39992.8621064815,2009-06-28,20:41:26
39.879555,116.272394,0,480.290659448819,39992.8621990741,2009-06-28,20:41:34
39.87951,116.272351,0,479.384494750656,39992.8622453704,2009-06-28,20:41:38
39.879465,116.272325,0,478.210049212598,39992.8622800926,2009-06-28,20:41:41
39.879496,116.272374,0,475.404192913386,39992.8624884259,2009-06-28,20:41:59
39.879549,116.272411,0,476.44717847769,39992.8625578704,2009-06-28,20:42:05
39.879552,116.272485,0,478.262414698163,39992.8626157407,2009-06-28,20:42:10
39.879575,116.27257,0,477.7225,39992.8626388889,2009-06-28,20:42:12
39.879528,116.272545,0,474.119261811024,39992.8626851852,2009-06-28,20:42:16
39.879483,116.272518,0,472.266128608924,39992.8627199074,2009-06-28,20:42:19
39.879442,116.272488,0,469.749081364829,39992.8627546296,2009-06-28,20:42:22
39.879493,116.272459,0,470.391522309711,39992.8628935185,2009-06-28,20:42:34
39.879452,116.272407,0,467.481738845144,39992.862974537,2009-06-28,20:42:41
39.879451,116.272347,0,460.031062992126,39992.8630439815,2009-06-28,20:42:47
39.879447,116.272283,0,462.560679133858,39992.8631712963,2009-06-28,20:42:58
39.879413,116.272308,0,471.81407152231,39992.8632407407,2009-06-28,20:43:04
39.879437,116.272393,0,473.606128608924,39992.8632986111,2009-06-28,20:43:09
39.879477,116.272428,0,475.821305774278,39992.8633217593,2009-06-28,20:43:11
39.879445,116.272469,0,482.961499343832,39992.8634953704,2009-06-28,20:43:26
39.879398,116.272479,0,484.024107611549,39992.8635300926,2009-06-28,20:43:29
39.879353,116.272496,0,486.884881889764,39992.8635763889,2009-06-28,20:43:33
39.879302,116.272495,0,488.289862204724,39992.863599537,2009-06-28,20:43:35
39.879244,116.272491,0,489.376148293963,39992.8636226852,2009-06-28,20:43:37
39.879194,116.272475,0,492.452785433071,39992.8636689815,2009-06-28,20:43:41
39.879137,116.272457,0,494.110728346457,39992.8636921296,2009-06-28,20:43:43
39.879085,116.272439,0,494.923730314961,39992.8637037037,2009-06-28,20:43:44
39.879031,116.272428,0,495.88030839895,39992.8637152778,2009-06-28,20:43:45
39.878952,116.272403,0,494.623608923885,39992.8637384259,2009-06-28,20:43:47
39.878896,116.272393,0,494.236282808399,39992.86375,2009-06-28,20:43:48
39.878824,116.272374,0,493.864524278215,39992.8637615741,2009-06-28,20:43:49
39.878766,116.272348,0,494.317982283465,39992.8637731481,2009-06-28,20:43:50
39.878698,116.272316,0,494.022618110236,39992.8637847222,2009-06-28,20:43:51
39.878622,116.27227,0,493.823625328084,39992.8637962963,2009-06-28,20:43:52
39.878574,116.272246,0,493.117204724409,39992.8638078704,2009-06-28,20:43:53
39.87858,116.272305,0,496.84749671916,39992.8638657407,2009-06-28,20:43:58
39.878506,116.272296,0,498.83594816273,39992.863912037,2009-06-28,20:44:02
39.87845,116.272285,0,498.383490813648,39992.8639351852,2009-06-28,20:44:04
39.878353,116.272274,0,498.074160104987,39992.8639583333,2009-06-28,20:44:06
39.87828,116.272272,0,498.26499343832,39992.8639699074,2009-06-28,20:44:07
39.878218,116.272272,0,498.973717191601,39992.8639814815,2009-06-28,20:44:08
39.878157,116.272282,0,499.000698818898,39992.8639930556,2009-06-28,20:44:09
39.878096,116.272294,0,499.056817585302,39992.8640046296,2009-06-28,20:44:10
39.878044,116.272308,0,499.76719488189,39992.8640162037,2009-06-28,20:44:11
39.87799,116.272328,0,499.793526902887,39992.8640277778,2009-06-28,20:44:12
39.877942,116.272343,0,500.741643700787,39992.8640393519,2009-06-28,20:44:13
39.87783,116.272363,0,502.997572178478,39992.8640625,2009-06-28,20:44:15
39.87776,116.272381,0,503.420492125984,39992.8640740741,2009-06-28,20:44:16
39.877672,116.272423,0,505.268467847769,39992.8640972222,2009-06-28,20:44:18
39.877614,116.272433,0,506.110354330709,39992.8641087963,2009-06-28,20:44:19
39.877563,116.27241,0,509.034455380577,39992.8641319444,2009-06-28,20:44:21
39.877435,116.272388,0,510.182919947506,39992.8641435185,2009-06-28,20:44:22
39.877321,116.272381,0,511.038070866142,39992.8641550926,2009-06-28,20:44:23
39.877245,116.272374,0,512.564301181102,39992.8641666667,2009-06-28,20:44:24
39.877185,116.27238,0,513.492893700787,39992.8641782407,2009-06-28,20:44:25
39.877133,116.272376,0,514.435856299213,39992.8641898148,2009-06-28,20:44:26
39.877052,116.272341,0,515.768795931759,39992.8642013889,2009-06-28,20:44:27
39.876998,116.272336,0,516.760016404199,39992.864212963,2009-06-28,20:44:28
39.876955,116.272397,0,517.566709317585,39992.864224537,2009-06-28,20:44:29
39.876906,116.272434,0,518.409248687664,39992.8642361111,2009-06-28,20:44:30
39.876857,116.272445,0,519.3706332021,39992.8642476852,2009-06-28,20:44:31
39.876732,116.272441,0,520.42187664042,39992.8642592593,2009-06-28,20:44:32
39.876669,116.272444,0,521.349169947507,39992.8642708333,2009-06-28,20:44:33
39.876588,116.272447,0,522.368172572178,39992.8642824074,2009-06-28,20:44:34
39.876459,116.272433,0,524.032322834646,39992.8642939815,2009-06-28,20:44:35
39.876368,116.272424,0,525.047673884514,39992.8643055556,2009-06-28,20:44:36
39.876304,116.272408,0,526.068080708661,39992.8643171296,2009-06-28,20:44:37
39.87617,116.272379,0,527.834855643045,39992.8643287037,2009-06-28,20:44:38
39.876112,116.272357,0,528.86717519685,39992.8643402778,2009-06-28,20:44:39
39.875993,116.272368,0,529.914816272966,39992.8643518519,2009-06-28,20:44:40
39.875873,116.272293,0,532.438274278215,39992.8643634259,2009-06-28,20:44:41
39.875647,116.272116,0,534.420114829396,39992.864375,2009-06-28,20:44:42
39.875546,116.272093,0,535.583146325459,39992.8643865741,2009-06-28,20:44:43
39.875368,116.271874,0,538.390603674541,39992.8643981481,2009-06-28,20:44:44
39.875552,116.27215,0,540.518474409449,39992.8644097222,2009-06-28,20:44:45
39.87546,116.272166,0,543.066459973753,39992.8644212963,2009-06-28,20:44:46
39.87529,116.272094,0,545.542309711286,39992.8644328704,2009-06-28,20:44:47
39.875227,116.272093,0,547.002208005249,39992.8644444444,2009-06-28,20:44:48
39.878231,116.273451,0,795.215196850394,39992.8645717593,2009-06-28,20:44:59
39.878393,116.273398,0,779.983891076115,39992.8645833333,2009-06-28,20:45:00
39.8784,116.273317,0,758.096289370079,39992.8645949074,2009-06-28,20:45:01
39.878361,116.273342,0,751.427979002625,39992.8647222222,2009-06-28,20:45:12
39.878408,116.273385,0,753.480554461942,39992.8647800926,2009-06-28,20:45:17
39.878503,116.273321,0,754.357385170604,39992.8648032407,2009-06-28,20:45:19
39.878659,116.273266,0,754.814097769029,39992.8648263889,2009-06-28,20:45:21
39.878805,116.273249,0,753.075606955381,39992.864837963,2009-06-28,20:45:22
39.878858,116.273213,0,754.666266404199,39992.8648611111,2009-06-28,20:45:24
39.878823,116.273165,0,754.071732283464,39992.8649189815,2009-06-28,20:45:29
39.878786,116.273126,0,751.061525590551,39992.8649537037,2009-06-28,20:45:32
39.87884,116.273137,0,747.836154855643,39992.8650462963,2009-06-28,20:45:40
39.878898,116.273152,0,746.101968503937,39992.8653819444,2009-06-28,20:46:09
39.878884,116.273093,0,744.995108267717,39992.8654282407,2009-06-28,20:46:13
39.878938,116.273073,0,743.960331364829,39992.8663310185,2009-06-28,20:47:31
39.878893,116.273065,0,743.760485564304,39992.8664467593,2009-06-28,20:47:41
39.878937,116.273095,0,743.80249015748,39992.8665740741,2009-06-28,20:47:52
39.878901,116.273058,0,743.805393700787,39992.8666550926,2009-06-28,20:47:59
39.878941,116.273098,0,743.778658136483,39992.8667708333,2009-06-28,20:48:09
39.878984,116.273137,0,743.759084645669,39992.8667939815,2009-06-28,20:48:11
39.879038,116.273145,0,743.64719816273,39992.8668402778,2009-06-28,20:48:15
39.879023,116.273082,0,743.633179133858,39992.8668865741,2009-06-28,20:48:19
39.879068,116.273051,0,743.108782808399,39992.8672685185,2009-06-28,20:48:52
39.879014,116.273051,0,742.178087270341,39992.8676736111,2009-06-28,20:49:27
39.878953,116.273041,0,742.331427165354,39992.8677546296,2009-06-28,20:49:34
39.878812,116.27301,0,740.031745406824,39992.867962963,2009-06-28,20:49:52
39.878738,116.273007,0,739.758710629921,39992.8679861111,2009-06-28,20:49:54
39.878689,116.273024,0,739.705091863517,39992.8679976852,2009-06-28,20:49:55
39.87875,116.273061,0,740.056374671916,39992.8680439815,2009-06-28,20:49:59
39.87869,116.273045,0,740.209114173228,39992.8681597222,2009-06-28,20:50:09
39.878645,116.273055,0,739.618536745407,39992.8682638889,2009-06-28,20:50:18
39.878724,116.273045,0,738.219763779528,39992.8683333333,2009-06-28,20:50:24
39.878776,116.273033,0,737.556748687664,39992.8683564815,2009-06-28,20:50:26
39.878842,116.273028,0,736.930075459318,39992.8683680556,2009-06-28,20:50:27
39.878895,116.273022,0,735.876978346457,39992.8684027778,2009-06-28,20:50:30
39.878948,116.273019,0,734.372227690289,39992.8685532407,2009-06-28,20:50:43
39.878995,116.273002,0,733.299304461942,39992.8686111111,2009-06-28,20:50:48
39.879042,116.273025,0,732.703520341207,39992.8686458333,2009-06-28,20:50:51
39.878995,116.272999,0,729.661325459317,39992.8690393518,2009-06-28,20:51:25
39.87894,116.272999,0,728.658540026247,39992.8690740741,2009-06-28,20:51:28
39.878984,116.273012,0,727.970895669291,39992.8696412037,2009-06-28,20:52:17
39.878642,116.273058,0,727.281646981627,39992.869837963,2009-06-28,20:52:34
39.87858,116.273055,0,726.995442913386,39992.869849537,2009-06-28,20:52:35
39.878524,116.273047,0,726.892267060367,39992.8698842593,2009-06-28,20:52:38
39.87858,116.273047,0,727.138818897638,39992.8698958333,2009-06-28,20:52:39
39.878631,116.27304,0,727.413959973753,39992.8699074074,2009-06-28,20:52:40
39.878676,116.27303,0,727.576509186352,39992.8699189815,2009-06-28,20:52:41
39.878721,116.273042,0,727.711624015748,39992.8701388889,2009-06-28,20:53:00
39.878764,116.273013,0,727.732201443569,39992.8702662037,2009-06-28,20:53:11
39.878813,116.272979,0,725.412795275591,39992.8702777778,2009-06-28,20:53:12
39.87888,116.272926,0,721.624829396325,39992.8703009259,2009-06-28,20:53:14
39.878923,116.27288,0,718.273602362205,39992.8703240741,2009-06-28,20:53:16
39.878975,116.272855,0,715.008582677165,39992.8703472222,2009-06-28,20:53:18
39.879017,116.272821,0,713.755839895013,39992.8704166667,2009-06-28,20:53:24
39.879011,116.272896,0,711.79812992126,39992.8705439815,2009-06-28,20:53:35
39.879016,116.272957,0,711.687942913386,39992.8706018519,2009-06-28,20:53:40
39.879027,116.272901,0,707.246725721785,39992.8725231481,2009-06-28,20:56:26
39.879086,116.272926,0,707.134937664042,39992.8734259259,2009-06-28,20:57:44
39.879132,116.272945,0,707.084625984252,39992.8734837963,2009-06-28,20:57:49
39.87918,116.272966,0,707.012837926509,39992.8735185185,2009-06-28,20:57:52
39.879207,116.273023,0,706.774494750656,39992.873599537,2009-06-28,20:57:59
39.879267,116.273016,0,706.510469160105,39992.8736921296,2009-06-28,20:58:07
39.879304,116.273052,0,705.915085301837,39992.8742939815,2009-06-28,20:58:59
39.879352,116.273084,0,705.60655511811,39992.8745717593,2009-06-28,20:59:23
39.879403,116.273103,0,705.801095800525,39992.8746064815,2009-06-28,20:59:26
39.879464,116.273125,0,705.959140419947,39992.8746412037,2009-06-28,20:59:29
39.879504,116.273154,0,705.986722440945,39992.8746643519,2009-06-28,20:59:31
39.87955,116.273191,0,705.934760498688,39992.8747106481,2009-06-28,20:59:35
39.879594,116.273212,0,705.687355643045,39992.8747685185,2009-06-28,20:59:40
39.879556,116.273179,0,705.440551181102,39992.8749189815,2009-06-28,20:59:53
39.879521,116.273139,0,705.601601049869,39992.8750115741,2009-06-28,21:00:01
39.879532,116.273079,0,706.005695538058,39992.8751273148,2009-06-28,21:00:11
39.879558,116.27303,0,706.502709973753,39992.8752083333,2009-06-28,21:00:18
39.879515,116.273009,0,706.714468503937,39992.8752546296,2009-06-28,21:00:22
39.879455,116.272998,0,706.725734908136,39992.8752893518,2009-06-28,21:00:25
39.879401,116.272987,0,706.845229658793,39992.8753240741,2009-06-28,21:00:28
39.879348,116.27296,0,706.988608923885,39992.8753587963,2009-06-28,21:00:31
39.879306,116.272917,0,707.098143044619,39992.8754050926,2009-06-28,21:00:35
39.879261,116.272934,0,702.264839238845,39992.8754398148,2009-06-28,21:00:38
39.879209,116.272917,0,698.62906496063,39992.8754976852,2009-06-28,21:00:43
39.879182,116.272864,0,699.755,39992.8756365741,2009-06-28,21:00:55
39.879231,116.272874,0,702.532368766404,39992.8757523148,2009-06-28,21:01:05
39.879275,116.272889,0,703.766190944882,39992.8760069444,2009-06-28,21:01:27
39.879283,116.27296,0,703.207401574803,39992.8760532407,2009-06-28,21:01:31
39.879282,116.273009,0,694.116456692913,39992.8761111111,2009-06-28,21:01:36
39.879351,116.273046,0,694.852312992126,39992.8762615741,2009-06-28,21:01:49
39.879392,116.273086,0,695.84718832021,39992.8762962963,2009-06-28,21:01:52
39.87944,116.273108,0,696.782339238845,39992.8763541667,2009-06-28,21:01:57
39.879497,116.273148,0,696.058799212598,39992.8763888889,2009-06-28,21:02:00
39.879539,116.273181,0,697.196948818898,39992.876412037,2009-06-28,21:02:02
39.879578,116.273213,0,692.995177165354,39992.8764467593,2009-06-28,21:02:05
39.879539,116.273248,0,685.683523622047,39992.8764814815,2009-06-28,21:02:08
39.879561,116.27327,0,668.494356955381,39992.8765277778,2009-06-28,21:02:12
39.879681,116.272673,0,635.3818832021,39992.8765625,2009-06-28,21:02:15
39.879708,116.272551,0,628.704160104987,39992.8765740741,2009-06-28,21:02:16
39.879731,116.272445,0,627.015131233596,39992.8765856481,2009-06-28,21:02:17
39.879758,116.272339,0,613.707896981627,39992.8765972222,2009-06-28,21:02:18
39.879779,116.272259,0,598.25031167979,39992.8766087963,2009-06-28,21:02:19
39.879734,116.272168,0,581.599507874016,39992.8766203704,2009-06-28,21:02:20
39.879718,116.27212,0,564.975337926509,39992.8766319444,2009-06-28,21:02:21
39.87973,116.272057,0,559.618943569554,39992.8766550926,2009-06-28,21:02:23
39.879768,116.272021,0,556.211545275591,39992.8766782407,2009-06-28,21:02:25
39.879796,116.271972,0,552.691961942257,39992.8767013889,2009-06-28,21:02:27
39.879871,116.271988,0,548.177204724409,39992.8767592593,2009-06-28,21:02:32
39.879933,116.27202,0,546.47030183727,39992.8767824074,2009-06-28,21:02:34
39.879955,116.271972,0,541.959796587926,39992.8768865741,2009-06-28,21:02:43
39.879895,116.271919,0,535.728825459318,39992.8770486111,2009-06-28,21:02:57
39.879853,116.271858,0,530.063599081365,39992.8771412037,2009-06-28,21:03:05
39.879775,116.271822,0,525.9506332021,39992.8771527778,2009-06-28,21:03:06
39.879703,116.271778,0,521.636272965879,39992.8771759259,2009-06-28,21:03:08
39.879672,116.271733,0,518.490898950131,39992.8772106481,2009-06-28,21:03:11
39.87974,116.271768,0,515.644445538058,39992.8773032407,2009-06-28,21:03:19
39.879686,116.271746,0,512.484353674541,39992.8773263889,2009-06-28,21:03:21
39.879643,116.271744,0,505.855839895013,39992.8773958333,2009-06-28,21:03:27
39.879691,116.271739,0,501.221384514436,39992.8774305556,2009-06-28,21:03:30
39.879731,116.271778,0,498.30123687664,39992.8774884259,2009-06-28,21:03:35
39.879779,116.27184,0,498.133480971129,39992.8775231481,2009-06-28,21:03:38
39.879798,116.271868,0,485.054727690289,39992.8775462963,2009-06-28,21:03:40
39.879843,116.271871,0,482.862627952756,39992.8775694444,2009-06-28,21:03:42
39.879863,116.271858,0,466.40280839895,39992.8776157407,2009-06-28,21:03:46
39.879898,116.271882,0,451.651594488189,39992.8776388889,2009-06-28,21:03:48
39.879961,116.27191,0,436.091135170604,39992.8776736111,2009-06-28,21:03:51
39.880003,116.271938,0,432.356788057743,39992.8776851852,2009-06-28,21:03:52
39.88005,116.27198,0,431.550295275591,39992.8776967593,2009-06-28,21:03:53
39.880122,116.272039,0,429.479242125984,39992.8777199074,2009-06-28,21:03:55
39.880164,116.272061,0,417.676010498688,39992.8777314815,2009-06-28,21:03:56
39.88022,116.272101,0,404.537257217848,39992.8777777778,2009-06-28,21:04:00
39.88027,116.272135,0,395.151699475066,39992.8778125,2009-06-28,21:04:03
39.880325,116.27208,0,396.069002624672,39992.8778587963,2009-06-28,21:04:07
39.880272,116.272076,0,392.922552493438,39992.8778935185,2009-06-28,21:04:10
39.880264,116.272123,0,376.451095800525,39992.8779282407,2009-06-28,21:04:13
39.880201,116.272075,0,374.691856955381,39992.877962963,2009-06-28,21:04:16
39.880154,116.272047,0,373.840606955381,39992.877974537,2009-06-28,21:04:17
39.880109,116.272023,0,373.105377296588,39992.8779861111,2009-06-28,21:04:18
39.88004,116.271968,0,366.897332677165,39992.8779976852,2009-06-28,21:04:19
39.880001,116.27193,0,359.693812335958,39992.8780092593,2009-06-28,21:04:20
39.880052,116.271953,0,348.175856299213,39992.8780439815,2009-06-28,21:04:23
39.88004,116.2719,0,339.556066272966,39992.8781365741,2009-06-28,21:04:31
39.879988,116.271858,0,336.210971128609,39992.8781597222,2009-06-28,21:04:33
39.880008,116.271831,0,314.669547244094,39992.8781944444,2009-06-28,21:04:36
39.880037,116.271822,0,296.646778215223,39992.8782407407,2009-06-28,21:04:40
39.880094,116.27185,0,287.155291994751,39992.8782638889,2009-06-28,21:04:42
39.880171,116.271887,0,279.422043963255,39992.878287037,2009-06-28,21:04:44
39.880214,116.271915,0,275.721538713911,39992.8782986111,2009-06-28,21:04:45
39.880271,116.271948,0,270.379107611549,39992.8783217593,2009-06-28,21:04:47
39.880216,116.271891,0,264.96969816273,39992.8783680556,2009-06-28,21:04:51
39.880253,116.271928,0,267.650449475066,39992.8784722222,2009-06-28,21:05:00
39.880275,116.271978,0,272.765797244094,39992.8785185185,2009-06-28,21:05:04
39.880319,116.272005,0,277.761499343832,39992.8786574074,2009-06-28,21:05:16
39.88029,116.27203,0,290.444041994751,39992.8788078704,2009-06-28,21:05:29
39.880228,116.272023,0,296.205160761155,39992.878900463,2009-06-28,21:05:37
39.880162,116.27198,0,296.978687664042,39992.8789236111,2009-06-28,21:05:39
39.880128,116.271913,0,296.749406167979,39992.8789699074,2009-06-28,21:05:43
39.880091,116.271958,0,297.398152887139,39992.879212963,2009-06-28,21:06:04
39.880042,116.272008,0,296.57251312336,39992.8792476852,2009-06-28,21:06:07
39.880019,116.272075,0,296.528858267717,39992.8792708333,2009-06-28,21:06:09
39.879992,116.272123,0,297.42593832021,39992.8792939815,2009-06-28,21:06:11
39.87996,116.272186,0,297.840600393701,39992.8793287037,2009-06-28,21:06:14
39.879948,116.27225,0,297.618549868766,39992.8793634259,2009-06-28,21:06:17
39.879998,116.272226,0,297.853940288714,39992.8794328704,2009-06-28,21:06:23
39.879944,116.272191,0,297.420856299213,39992.8794560185,2009-06-28,21:06:25
39.880002,116.272206,0,295.963162729659,39992.8795486111,2009-06-28,21:06:33
39.88005,116.272168,0,294.449199475066,39992.8796180556,2009-06-28,21:06:39
39.880044,116.27211,0,293.427765748032,39992.8796643519,2009-06-28,21:06:43
39.880041,116.272044,0,293.154553805774,39992.8796990741,2009-06-28,21:06:46
39.880053,116.271984,0,293.086496062992,39992.8797222222,2009-06-28,21:06:48
39.880048,116.271914,0,293.106092519685,39992.8797453704,2009-06-28,21:06:50
39.880095,116.271931,0,293.571092519685,39992.8797685185,2009-06-28,21:06:52
39.880141,116.271952,0,293.749511154856,39992.8797800926,2009-06-28,21:06:53
39.880179,116.271992,0,294.079642388451,39992.8798032407,2009-06-28,21:06:55
39.88022,116.272033,0,294.135360892388,39992.879837963,2009-06-28,21:06:58
39.880305,116.272062,0,294.048303805774,39992.8798611111,2009-06-28,21:07:00
39.880352,116.272098,0,294.093008530184,39992.8798726852,2009-06-28,21:07:01
39.880392,116.272184,0,292.317696850394,39992.880150463,2009-06-28,21:07:25
39.880375,116.272241,0,291.856056430446,39992.8802083333,2009-06-28,21:07:30
39.880419,116.272279,0,291.885291994751,39992.8802662037,2009-06-28,21:07:35
39.88036,116.272275,0,291.544721128609,39992.8803009259,2009-06-28,21:07:38
39.880331,116.272218,0,291.164980314961,39992.8803356481,2009-06-28,21:07:41
39.880298,116.272134,0,290.985406824147,39992.8803587963,2009-06-28,21:07:43
39.880262,116.272099,0,290.918149606299,39992.8803935185,2009-06-28,21:07:46
39.880211,116.272052,0,291.014442257218,39992.8804166667,2009-06-28,21:07:48
39.880174,116.272014,0,291.167582020997,39992.8804398148,2009-06-28,21:07:50
39.880145,116.271964,0,291.12094816273,39992.880462963,2009-06-28,21:07:52
39.880195,116.272017,0,291.157545931759,39992.8805902778,2009-06-28,21:08:03
39.880209,116.272093,0,291.506975065617,39992.8806944444,2009-06-28,21:08:12
39.880245,116.272172,0,291.532381889764,39992.8807291667,2009-06-28,21:08:15
39.880262,116.272226,0,291.608274278215,39992.8807986111,2009-06-28,21:08:21
39.880216,116.272211,0,291.717132545932,39992.8808912037,2009-06-28,21:08:29
39.880169,116.272212,0,291.679862204724,39992.8809722222,2009-06-28,21:08:36
39.880139,116.272261,0,291.660088582677,39992.8810185185,2009-06-28,21:08:40
39.880089,116.272604,0,396.097788713911,39992.8812615741,2009-06-28,21:09:01
39.880157,116.272547,0,358.913576115486,39992.8812731481,2009-06-28,21:09:02
39.880151,116.272472,0,335.10375984252,39992.8812847222,2009-06-28,21:09:03
39.880173,116.272432,0,319.284980314961,39992.8812962963,2009-06-28,21:09:04
39.880148,116.272371,0,312.566505905512,39992.8813194444,2009-06-28,21:09:06
39.880108,116.272353,0,319.066286089239,39992.8813773148,2009-06-28,21:09:11
39.880061,116.272367,0,321.740603674541,39992.881400463,2009-06-28,21:09:13
39.880031,116.272417,0,324.09467847769,39992.8814351852,2009-06-28,21:09:16
39.879988,116.272441,0,326.165177165354,39992.8814699074,2009-06-28,21:09:19
39.88003,116.272474,0,325.90312992126,39992.8815509259,2009-06-28,21:09:26
39.880004,116.272417,0,328.441377952756,39992.8816319444,2009-06-28,21:09:33
39.880032,116.272369,0,331.464002624672,39992.881724537,2009-06-28,21:09:41
39.880074,116.272344,0,327.60031824147,39992.8817708333,2009-06-28,21:09:45
39.880108,116.272303,0,323.310587270341,39992.8817939815,2009-06-28,21:09:47
39.880095,116.27226,0,336.17187335958,39992.8819791667,2009-06-28,21:10:03
39.880053,116.272221,0,340.312247375328,39992.882037037,2009-06-28,21:10:08
39.880283,116.272232,0,295.527450787402,39992.8871412037,2009-06-28,21:17:29
39.880333,116.272247,0,293.918720472441,39992.8872222222,2009-06-28,21:17:36
39.880296,116.272192,0,292.875561023622,39992.8873148148,2009-06-28,21:17:44
39.880251,116.272186,0,292.67250984252,39992.8873263889,2009-06-28,21:17:45
39.880303,116.272185,0,291.716509186352,39992.8874189815,2009-06-28,21:17:53
39.880243,116.272193,0,286.984330708661,39992.8875115741,2009-06-28,21:18:01
39.880222,116.272142,0,290.933369422572,39992.8875578704,2009-06-28,21:18:05
39.880184,116.27218,0,295.296391076115,39992.8876851852,2009-06-28,21:18:16
39.880114,116.272174,0,299.40937992126,39992.8877777778,2009-06-28,21:18:24
39.880068,116.272161,0,300.624727690289,39992.8878125,2009-06-28,21:18:27
39.880122,116.272156,0,298.136965223097,39992.8878819444,2009-06-28,21:18:33
39.880106,116.272212,0,303.786069553806,39992.887962963,2009-06-28,21:18:40
39.880136,116.272185,0,313.871587926509,39992.8880787037,2009-06-28,21:18:50
39.880088,116.27212,0,319.747949475066,39992.8881712963,2009-06-28,21:18:58
39.879988,116.27205,0,322.178467847769,39992.8881944444,2009-06-28,21:19:00
39.879942,116.272026,0,322.382942913386,39992.8882060185,2009-06-28,21:19:01
39.879881,116.272021,0,322.031010498688,39992.8882291667,2009-06-28,21:19:03
39.879934,116.27208,0,321.425915354331,39992.8882523148,2009-06-28,21:19:05
39.879984,116.272085,0,321.842903543307,39992.8882638889,2009-06-28,21:19:06
39.880026,116.272142,0,321.632444225722,39992.8882986111,2009-06-28,21:19:09
39.880091,116.272155,0,321.920150918635,39992.8883101852,2009-06-28,21:19:10
39.88013,116.272197,0,322.151059711286,39992.8883333333,2009-06-28,21:19:12
39.880089,116.272241,0,321.761230314961,39992.8883796296,2009-06-28,21:19:16
39.880174,116.272223,0,321.955718503937,39992.8884027778,2009-06-28,21:19:18
39.880224,116.272195,0,321.855393700787,39992.8884953704,2009-06-28,21:19:26
39.880179,116.272209,0,321.462162073491,39992.8885300926,2009-06-28,21:19:29
39.880217,116.272172,0,322.682988845144,39992.8886805556,2009-06-28,21:19:42
39.880259,116.272196,0,320.475095144357,39992.8888078704,2009-06-28,21:19:53
39.880299,116.272163,0,318.83968175853,39992.8889583333,2009-06-28,21:20:06
39.880301,116.272102,0,315.842867454068,39992.8893518519,2009-06-28,21:20:40
39.880269,116.27214,0,309.959498031496,39992.8894907407,2009-06-28,21:20:52
39.880223,116.272128,0,309.216758530184,39992.889525463,2009-06-28,21:20:55
39.880178,116.272166,0,303.493959973753,39992.8896527778,2009-06-28,21:21:06
39.880224,116.27214,0,302.75124671916,39992.8897916667,2009-06-28,21:21:18
39.88019,116.272186,0,302.487919947507,39992.8899074074,2009-06-28,21:21:28
39.880167,116.272146,0,292.050544619423,39992.8900347222,2009-06-28,21:21:39
39.880203,116.272163,0,279.851847112861,39992.8902199074,2009-06-28,21:21:55
39.880238,116.272125,0,272.82532152231,39992.8903125,2009-06-28,21:22:03
39.880266,116.2721,0,261.390839895013,39992.8907407407,2009-06-28,21:22:40
39.880221,116.272062,0,259.691397637795,39992.8910532407,2009-06-28,21:23:07
39.880258,116.272094,0,261.606482939633,39992.8915046296,2009-06-28,21:23:46
39.880306,116.272117,0,261.276499343832,39992.8921412037,2009-06-28,21:24:41
39.880344,116.27208,0,255.360088582677,39992.8923148148,2009-06-28,21:24:56
39.880392,116.27208,0,256.203677821522,39992.8923611111,2009-06-28,21:25:00
39.880406,116.27214,0,254.738651574803,39992.8926851852,2009-06-28,21:25:28
39.880367,116.272108,0,255.358238188976,39992.8928009259,2009-06-28,21:25:38
39.880311,116.272102,0,255.513503937008,39992.8928472222,2009-06-28,21:25:42
39.880261,116.272134,0,257.437549212598,39992.892962963,2009-06-28,21:25:52
39.880308,116.272146,0,254.243490813648,39992.8931481481,2009-06-28,21:26:08
39.880349,116.272104,0,257.152949475066,39992.8944097222,2009-06-28,21:27:57
39.880297,116.272091,0,256.785019685039,39992.8946990741,2009-06-28,21:28:22
39.88025,116.27208,0,256.150964566929,39992.8947800926,2009-06-28,21:28:29
39.880076,116.272279,0,224.030813648294,39992.9075578704,2009-06-28,21:46:53
39.88003,116.272298,0,225.936509186352,39992.9075810185,2009-06-28,21:46:55
39.87998,116.272314,0,229.020780839895,39992.9076273148,2009-06-28,21:46:59
39.879934,116.272327,0,231.828415354331,39992.907662037,2009-06-28,21:47:02
39.879889,116.27233,0,236.144727690289,39992.9076967593,2009-06-28,21:47:05
39.879838,116.272322,0,244.375439632546,39992.9077546296,2009-06-28,21:47:10
39.879799,116.272299,0,254.535800524934,39992.9078240741,2009-06-28,21:47:16
39.879772,116.272265,0,264.486702755906,39992.9079282407,2009-06-28,21:47:25
39.879819,116.272297,0,275.930393700787,39992.9080092593,2009-06-28,21:47:32
39.879883,116.272298,0,280.570734908137,39992.9080324074,2009-06-28,21:47:34
39.87993,116.272286,0,284.428083989501,39992.9080787037,2009-06-28,21:47:38
39.879898,116.272229,0,287.955101706037,39992.9081481481,2009-06-28,21:47:44
39.879903,116.272287,0,288.887851049869,39992.9083796296,2009-06-28,21:48:04
39.879924,116.272239,0,283.526748687664,39992.908599537,2009-06-28,21:48:23
39.879883,116.27221,0,282.179012467192,39992.9086574074,2009-06-28,21:48:28
39.879926,116.272237,0,290.104973753281,39992.9088310185,2009-06-28,21:48:43
39.879962,116.272204,0,295.404222440945,39992.9088888889,2009-06-28,21:48:48
39.879969,116.272217,0,312.758543307087,39992.9089467593,2009-06-28,21:48:53
39.879938,116.272206,0,325.930187007874,39992.9089814815,2009-06-28,21:48:56
39.879939,116.272174,0,339.940390419948,39992.9090393518,2009-06-28,21:49:01
39.879853,116.272239,0,352.0981332021,39992.9091319444,2009-06-28,21:49:09
39.8798,116.272286,0,354.939209317585,39992.9091550926,2009-06-28,21:49:11
39.879752,116.272304,0,360.456325459318,39992.9091782407,2009-06-28,21:49:13
39.879713,116.272372,0,363.23282152231,39992.9092939815,2009-06-28,21:49:23
39.879737,116.272373,0,341.549143700787,39992.909375,2009-06-28,21:49:30
39.879675,116.272366,0,334.951620734908,39992.9094444444,2009-06-28,21:49:36
39.879631,116.272341,0,322.730121391076,39992.9095023148,2009-06-28,21:49:41
39.879675,116.272317,0,325.193080708661,39992.9095949074,2009-06-28,21:49:49
39.879626,116.272322,0,331.613786089239,39992.9096412037,2009-06-28,21:49:53
39.879677,116.272319,0,320.209442257218,39992.9096875,2009-06-28,21:49:57
39.879742,116.272321,0,317.029901574803,39992.9097106481,2009-06-28,21:49:59
39.879751,116.272379,0,312.173622047244,39992.9097569444,2009-06-28,21:50:03
39.879708,116.272387,0,308.15562664042,39992.9097800926,2009-06-28,21:50:05
39.879768,116.272407,0,297.663782808399,39992.909849537,2009-06-28,21:50:11
39.879828,116.272388,0,296.352440944882,39992.9098611111,2009-06-28,21:50:12
39.879867,116.272359,0,292.741545275591,39992.9098958333,2009-06-28,21:50:15
39.879812,116.27236,0,291.460669291339,39992.9100462963,2009-06-28,21:50:28
39.879761,116.272375,0,292.350213254593,39992.9100694444,2009-06-28,21:50:30
39.879667,116.272394,0,293.722401574803,39992.9101041667,2009-06-28,21:50:33
39.879627,116.272433,0,298.009832677165,39992.910150463,2009-06-28,21:50:37
39.879573,116.272439,0,300.437522965879,39992.9102314815,2009-06-28,21:50:44
39.87964,116.272445,0,297.891486220472,39992.9103009259,2009-06-28,21:50:50
39.879691,116.27245,0,297.479402887139,39992.9103935185,2009-06-28,21:50:58
39.879735,116.272432,0,296.995082020997,39992.9104398148,2009-06-28,21:51:02
39.879772,116.272384,0,299.293838582677,39992.9104861111,2009-06-28,21:51:06
39.879825,116.272378,0,301.216105643045,39992.9105324074,2009-06-28,21:51:10
39.879773,116.272373,0,302.128704068241,39992.9105902778,2009-06-28,21:51:15
39.879732,116.272353,0,307.458917322835,39992.9106365741,2009-06-28,21:51:19
39.879716,116.272303,0,314.550075459318,39992.9107407407,2009-06-28,21:51:28
39.879661,116.272307,0,319.543372703412,39992.9108217593,2009-06-28,21:51:35
39.879624,116.272339,0,313.37124671916,39992.9109259259,2009-06-28,21:51:44
39.879609,116.272403,0,313.182365485564,39992.9110416667,2009-06-28,21:51:54
39.879669,116.27244,0,304.062434383202,39992.9111458333,2009-06-28,21:52:03
39.879716,116.272444,0,302.543815616798,39992.9111689815,2009-06-28,21:52:05
39.879759,116.272419,0,301.43720144357,39992.9112037037,2009-06-28,21:52:08
39.8798,116.272393,0,299.911824146982,39992.9112268519,2009-06-28,21:52:10
39.879759,116.272368,0,289.928907480315,39992.9114351852,2009-06-28,21:52:28
39.879711,116.272381,0,286.033809055118,39992.9115509259,2009-06-28,21:52:38
39.879751,116.272387,0,276.126686351706,39992.9116319444,2009-06-28,21:52:45
39.879798,116.272369,0,274.367270341207,39992.9116550926,2009-06-28,21:52:47
39.879747,116.272419,0,270.316181102362,39992.9117013889,2009-06-28,21:52:51
39.879718,116.272471,0,265.563628608924,39992.9117592593,2009-06-28,21:52:56
39.879661,116.272523,0,262.086397637795,39992.9118055556,2009-06-28,21:53:00
39.879613,116.272543,0,260.370032808399,39992.9118287037,2009-06-28,21:53:02
39.879664,116.272456,0,254.737224409449,39992.9118981481,2009-06-28,21:53:08
39.879731,116.272402,0,252.877532808399,39992.9119212963,2009-06-28,21:53:10
39.879788,116.272359,0,251.328375984252,39992.9119444444,2009-06-28,21:53:12
39.879849,116.272343,0,250.317457349081,39992.9119675926,2009-06-28,21:53:14
39.879906,116.272309,0,249.757791994751,39992.9119791667,2009-06-28,21:53:15
39.879991,116.27227,0,249.450213254593,39992.9119907407,2009-06-28,21:53:16
39.880051,116.272242,0,248.856532152231,39992.9120023148,2009-06-28,21:53:17
39.880167,116.27218,0,248.486650262467,39992.9120138889,2009-06-28,21:53:18
39.880239,116.27215,0,248.117522965879,39992.912025463,2009-06-28,21:53:19
39.880283,116.272129,0,247.570374015748,39992.912037037,2009-06-28,21:53:20
39.880204,116.272158,0,245.62062335958,39992.9120833333,2009-06-28,21:53:24
39.880167,116.272195,0,244.340472440945,39992.9121180556,2009-06-28,21:53:27
39.88013,116.272259,0,241.638569553806,39992.9121875,2009-06-28,21:53:33
39.880086,116.272278,0,239.456607611549,39992.9124189815,2009-06-28,21:53:53
39.880042,116.272305,0,239.541410761155,39992.9124305556,2009-06-28,21:53:54
39.879985,116.272362,0,239.704238845144,39992.9124537037,2009-06-28,21:53:56
39.879938,116.272384,0,239.820429790026,39992.9124768519,2009-06-28,21:53:58
39.87986,116.272433,0,239.853645013123,39992.9125,2009-06-28,21:54:00
39.87982,116.272461,0,239.642385170604,39992.9125694444,2009-06-28,21:54:06
39.879764,116.272474,0,239.467896981627,39992.9126273148,2009-06-28,21:54:11
39.879805,116.272449,0,239.160918635171,39992.9126736111,2009-06-28,21:54:15
39.879849,116.272501,0,238.630465879265,39992.9127662037,2009-06-28,21:54:23
39.879924,116.272534,0,239.211505905512,39992.9128009259,2009-06-28,21:54:26
39.880019,116.272495,0,239.606190944882,39992.9128240741,2009-06-28,21:54:28
39.880073,116.272447,0,240.175593832021,39992.9128587963,2009-06-28,21:54:31
39.880142,116.272357,0,241.511686351706,39992.9128819444,2009-06-28,21:54:33
39.880191,116.272294,0,242.644507874016,39992.9129050926,2009-06-28,21:54:35
39.880234,116.272279,0,245.718969816273,39992.912962963,2009-06-28,21:54:40
39.880186,116.272289,0,249.467683727034,39992.9130324074,2009-06-28,21:54:46
39.880129,116.272299,0,250.392372047244,39992.9130671296,2009-06-28,21:54:49
39.880088,116.272326,0,251.527795275591,39992.9130902778,2009-06-28,21:54:51
39.880045,116.272352,0,253.151046587926,39992.9131134259,2009-06-28,21:54:53
39.879985,116.272359,0,255.204547244094,39992.9131944444,2009-06-28,21:55:00
39.879892,116.272376,0,255.278090551181,39992.9132175926,2009-06-28,21:55:02
39.879824,116.272391,0,255.931669947507,39992.9132291667,2009-06-28,21:55:03
39.87977,116.272357,0,255.470400262467,39992.9132407407,2009-06-28,21:55:04
39.8797,116.272401,0,257.524957349081,39992.9132638889,2009-06-28,21:55:06
39.87969,116.272462,0,263.086453412073,39992.913287037,2009-06-28,21:55:08
39.879654,116.272509,0,266.830465879265,39992.9134953704,2009-06-28,21:55:26
39.879682,116.272463,0,269.954311023622,39992.9135532407,2009-06-28,21:55:31
39.879639,116.272484,0,273.772611548556,39992.9136921296,2009-06-28,21:55:43
39.879592,116.272508,0,273.14844488189,39992.9137962963,2009-06-28,21:55:52
39.879541,116.272543,0,273.176053149606,39992.9138310185,2009-06-28,21:55:55
39.879493,116.272562,0,273.097106299213,39992.9138425926,2009-06-28,21:55:56
39.879398,116.272598,0,272.929924540682,39992.9138541667,2009-06-28,21:55:57
39.879434,116.272554,0,273.254524278215,39992.9139583333,2009-06-28,21:56:06
39.879472,116.272607,0,272.989471784777,39992.9141203704,2009-06-28,21:56:20
39.879518,116.272598,0,273.417326115486,39992.9141550926,2009-06-28,21:56:23
39.879563,116.272569,0,274.084169947507,39992.9141782407,2009-06-28,21:56:25
39.879606,116.27254,0,274.810265748032,39992.9141898148,2009-06-28,21:56:26
39.87965,116.272522,0,275.534081364829,39992.914212963,2009-06-28,21:56:28
39.879688,116.272485,0,277.174327427822,39992.9142592593,2009-06-28,21:56:32
39.879741,116.27246,0,276.742293307087,39992.9142824074,2009-06-28,21:56:34
39.879694,116.272482,0,274.804356955381,39992.9144444444,2009-06-28,21:56:48
39.879646,116.272478,0,274.323015091864,39992.914525463,2009-06-28,21:56:55
39.879601,116.272519,0,275.786141732283,39992.9145601852,2009-06-28,21:56:58
39.879556,116.272512,0,272.018077427821,39992.9148263889,2009-06-28,21:57:21
39.879506,116.272522,0,272.002083333333,39992.9148842593,2009-06-28,21:57:26
39.879412,116.272556,0,271.845764435696,39992.9149189815,2009-06-28,21:57:29
39.879364,116.272601,0,271.797729658793,39992.9149537037,2009-06-28,21:57:32
39.879317,116.272641,0,271.69530511811,39992.9149884259,2009-06-28,21:57:35
39.879196,116.272743,0,271.608198818898,39992.9150115741,2009-06-28,21:57:37
39.87914,116.272778,0,271.606771653543,39992.9150347222,2009-06-28,21:57:39
39.879095,116.272825,0,271.569550524934,39992.9150578704,2009-06-28,21:57:41
39.879042,116.272861,0,271.513530183727,39992.9150810185,2009-06-28,21:57:43
39.878997,116.272887,0,271.431204068241,39992.9151041667,2009-06-28,21:57:45
39.878947,116.272925,0,271.391279527559,39992.9151273148,2009-06-28,21:57:47
39.878748,116.273002,0,268.474163385827,39992.9152777778,2009-06-28,21:58:00
39.878791,116.272962,0,267.689747375328,39992.9152893518,2009-06-28,21:58:01
39.878744,116.272934,0,262.861200787402,39992.9153240741,2009-06-28,21:58:04
39.878683,116.272965,0,259.610600393701,39992.9153356481,2009-06-28,21:58:05
39.878613,116.273006,0,261.633038057743,39992.9153472222,2009-06-28,21:58:06
39.878562,116.27303,0,261.309790026247,39992.9153587963,2009-06-28,21:58:07
39.878505,116.273053,0,262.633146325459,39992.9153703704,2009-06-28,21:58:08
39.878452,116.273091,0,264.145757874016,39992.9153819444,2009-06-28,21:58:09
39.878404,116.27314,0,266.478156167979,39992.9153935185,2009-06-28,21:58:10
39.878342,116.273189,0,272.365278871391,39992.9154050926,2009-06-28,21:58:11
39.880197,116.272144,0,272.74782480315,39992.915625,2009-06-28,21:58:30
39.880246,116.272176,0,275.117667322835,39992.9156481481,2009-06-28,21:58:32
39.880268,116.272221,0,285.253923884514,39992.9157175926,2009-06-28,21:58:38
39.880194,116.272201,0,362.508802493438,39992.9157291667,2009-06-28,21:58:39
39.880253,116.272279,0,333.803733595801,39992.915787037,2009-06-28,21:58:44
39.880281,116.272309,0,316.594891732283,39992.9157986111,2009-06-28,21:58:45
39.880321,116.272339,0,306.532726377953,39992.9158101852,2009-06-28,21:58:46
39.880345,116.272311,0,291.515961286089,39992.9158449074,2009-06-28,21:58:49
39.880314,116.27224,0,286.770216535433,39992.9158680556,2009-06-28,21:58:51
39.880361,116.272278,0,285.576197506562,39992.9159027778,2009-06-28,21:58:54
39.880406,116.272272,0,285.644081364829,39992.9159259259,2009-06-28,21:58:56
39.880306,116.272318,0,313.636601049869,39992.9160300926,2009-06-28,21:59:05
39.880254,116.272303,0,335.642647637795,39992.9160416667,2009-06-28,21:59:06
39.880213,116.272284,0,354.209934383202,39992.9160532407,2009-06-28,21:59:07
39.880135,116.272329,0,350.887217847769,39992.9160648148,2009-06-28,21:59:08
39.880185,116.272345,0,338.463546587926,39992.916087963,2009-06-28,21:59:10
39.880117,116.272385,0,334.263923884514,39992.9161111111,2009-06-28,21:59:12
39.880078,116.272399,0,322.850744750656,39992.9161458333,2009-06-28,21:59:15
39.880051,116.272444,0,312.209166666667,39992.9162037037,2009-06-28,21:59:20
39.880174,116.27239,0,304.354796587927,39992.9162615741,2009-06-28,21:59:25
39.880225,116.272365,0,302.442516404199,39992.9162731481,2009-06-28,21:59:26
39.880282,116.272338,0,300.291692913386,39992.9162962963,2009-06-28,21:59:28
39.880314,116.272387,0,298.151656824147,39992.9163425926,2009-06-28,21:59:32
39.880192,116.272393,0,300.006617454068,39992.9163657407,2009-06-28,21:59:34
39.880119,116.272433,0,297.867608267717,39992.9163888889,2009-06-28,21:59:36
39.880029,116.272438,0,292.375918635171,39992.916400463,2009-06-28,21:59:37
39.879964,116.272449,0,287.118097112861,39992.916412037,2009-06-28,21:59:38
39.879872,116.272446,0,284.908976377953,39992.9164236111,2009-06-28,21:59:39
39.879803,116.272451,0,285.87749343832,39992.9164467593,2009-06-28,21:59:41
39.879749,116.272466,0,287.725144356955,39992.9164699074,2009-06-28,21:59:43
39.87971,116.272492,0,283.718310367454,39992.9164814815,2009-06-28,21:59:44
39.87964,116.272531,0,284.637214566929,39992.9165162037,2009-06-28,21:59:47
39.879574,116.272562,0,280.633635170604,39992.9165277778,2009-06-28,21:59:48
39.879545,116.272674,0,279.063704068241,39992.9165625,2009-06-28,21:59:51
39.879498,116.272695,0,287.119422572178,39992.9167361111,2009-06-28,22:00:06
39.879463,116.272665,0,279.656407480315,39992.9167824074,2009-06-28,22:00:10
39.879411,116.272684,0,275.009560367454,39992.9168865741,2009-06-28,22:00:19
39.879397,116.272735,0,267.416184383202,39992.9169560185,2009-06-28,22:00:25
39.879427,116.272693,0,257.820793963255,39992.9170717593,2009-06-28,22:00:35
39.87948,116.272665,0,257.85468832021,39992.9171296296,2009-06-28,22:00:40
39.879521,116.272627,0,257.407162073491,39992.9171412037,2009-06-28,22:00:41
39.879566,116.27259,0,262.297782152231,39992.9171875,2009-06-28,22:00:45
39.879623,116.272576,0,263.249904855643,39992.9172222222,2009-06-28,22:00:48
39.879671,116.272559,0,264.954829396325,39992.9172569444,2009-06-28,22:00:51
39.879718,116.272554,0,267.277040682415,39992.9172800926,2009-06-28,22:00:53
39.879724,116.272617,0,260.494311023622,39992.9173032407,2009-06-28,22:00:55
39.879679,116.272676,0,254.579527559055,39992.9173263889,2009-06-28,22:00:57
39.879726,116.272676,0,250.511095800525,39992.9173842593,2009-06-28,22:01:02
39.879672,116.272674,0,252.826043307087,39992.9174421296,2009-06-28,22:01:07
39.879724,116.272659,0,253.17219488189,39992.9174884259,2009-06-28,22:01:11
39.879798,116.272632,0,253.443028215223,39992.9175115741,2009-06-28,22:01:13
39.879857,116.272613,0,253.857788713911,39992.9175347222,2009-06-28,22:01:15
39.879886,116.272561,0,254.103717191601,39992.9175694444,2009-06-28,22:01:18
39.879843,116.272581,0,255.096341863517,39992.9176736111,2009-06-28,22:01:27
39.879804,116.272589,0,242.724908136483,39992.9176851852,2009-06-28,22:01:28
39.879788,116.272544,0,232.415688976378,39992.9177662037,2009-06-28,22:01:35
39.879755,116.272555,0,217.773832020997,39992.9178703704,2009-06-28,22:01:44
39.879707,116.272569,0,212.765866141732,39992.9179050926,2009-06-28,22:01:47
39.879667,116.272614,0,211.344166666667,39992.9179513889,2009-06-28,22:01:51
39.879626,116.272669,0,210.983795931759,39992.917974537,2009-06-28,22:01:53
39.879588,116.272704,0,210.390390419948,39992.9180555556,2009-06-28,22:02:00
39.879593,116.27263,0,211.189124015748,39992.9181481482,2009-06-28,22:02:08
39.879605,116.272554,0,210.101584645669,39992.9181944444,2009-06-28,22:02:12
39.879567,116.272505,0,209.676912729659,39992.9182523148,2009-06-28,22:02:17
39.879626,116.272463,0,212.039222440945,39992.918287037,2009-06-28,22:02:20
39.879673,116.272443,0,212.582440944882,39992.9183217593,2009-06-28,22:02:23
39.87973,116.2724,0,211.488543307087,39992.9183449074,2009-06-28,22:02:25
39.879805,116.272355,0,218.167693569554,39992.9183680556,2009-06-28,22:02:27
39.879848,116.272293,0,223.078766404199,39992.9184027778,2009-06-28,22:02:30
39.879811,116.272326,0,226.943825459318,39992.9184722222,2009-06-28,22:02:36
39.879833,116.272375,0,236.43000656168,39992.9185300926,2009-06-28,22:02:41
39.879813,116.272439,0,237.565528215223,39992.918587963,2009-06-28,22:02:46
39.879805,116.272486,0,228.216492782152,39992.9186805556,2009-06-28,22:02:54
39.879843,116.27253,0,225.265206692913,39992.9187268519,2009-06-28,22:02:58
39.879901,116.272487,0,220.948490813648,39992.91875,2009-06-28,22:03:00
39.879936,116.272447,0,219.823605643045,39992.9187615741,2009-06-28,22:03:01
39.880008,116.272417,0,216.362644356955,39992.9188773148,2009-06-28,22:03:11
39.880059,116.272366,0,219.253379265092,39992.918900463,2009-06-28,22:03:13
39.880107,116.272326,0,221.321902887139,39992.918912037,2009-06-28,22:03:14
39.880161,116.272282,0,225.087939632546,39992.9189351852,2009-06-28,22:03:16
39.880212,116.272234,0,227.101994750656,39992.9189467593,2009-06-28,22:03:17
39.880259,116.272192,0,232.041627296588,39992.9189699074,2009-06-28,22:03:19
39.880306,116.272158,0,236.658234908136,39992.9189930556,2009-06-28,22:03:21
39.880386,116.272106,0,241.246712598425,39992.9190277778,2009-06-28,22:03:24
39.880442,116.272055,0,244.823389107612,39992.9190509259,2009-06-28,22:03:26
39.880493,116.272064,0,249.011673228346,39992.9190856481,2009-06-28,22:03:29
39.880539,116.272119,0,254.538904199475,39992.9191319444,2009-06-28,22:03:33
39.880491,116.272145,0,256.367982283465,39992.9191550926,2009-06-28,22:03:35
39.880429,116.272183,0,260.840088582677,39992.9191782407,2009-06-28,22:03:37
39.880379,116.272222,0,261.084963910761,39992.9191898148,2009-06-28,22:03:38
39.880326,116.272234,0,262.272227690289,39992.919212963,2009-06-28,22:03:40
39.880259,116.272258,0,266.269199475066,39992.9192476852,2009-06-28,22:03:43
39.880209,116.272276,0,272.081581364829,39992.9193865741,2009-06-28,22:03:55
39.880212,116.272216,0,275.659662073491,39992.9194560185,2009-06-28,22:04:01
39.880231,116.272159,0,282.018868110236,39992.9195138889,2009-06-28,22:04:06
39.880258,116.272112,0,287.115718503937,39992.9195486111,2009-06-28,22:04:09
39.880209,116.27216,0,297.577424540682,39992.9196064815,2009-06-28,22:04:14
39.880165,116.272221,0,302.07749015748,39992.9196296296,2009-06-28,22:04:16
39.880122,116.272221,0,306.398487532808,39992.9196527778,2009-06-28,22:04:18
39.880071,116.272218,0,310.245249343832,39992.9196759259,2009-06-28,22:04:20
39.880018,116.272201,0,315.246158136483,39992.9196990741,2009-06-28,22:04:22
39.880039,116.272138,0,319.946968503937,39992.9197337963,2009-06-28,22:04:25
39.880001,116.272187,0,324.462578740157,39992.9197685185,2009-06-28,22:04:28
39.879942,116.272227,0,327.409160104987,39992.9197916667,2009-06-28,22:04:30
39.879892,116.272271,0,326.585242782152,39992.9198148148,2009-06-28,22:04:32
39.879847,116.272307,0,326.035265748032,39992.9198263889,2009-06-28,22:04:33
39.879806,116.272341,0,323.227709973753,39992.9198611111,2009-06-28,22:04:36
39.879743,116.272422,0,320.506758530184,39992.9198958333,2009-06-28,22:04:39
39.879697,116.272461,0,317.962352362205,39992.9199189815,2009-06-28,22:04:41
39.879705,116.272521,0,320.098681102362,39992.9199421296,2009-06-28,22:04:43
39.87973,116.27255,0,307.077047244094,39992.9200231481,2009-06-28,22:04:50
39.879792,116.272495,0,304.080859580053,39992.9200578704,2009-06-28,22:04:53
39.879835,116.272475,0,302.489547244094,39992.9201041667,2009-06-28,22:04:57
39.879886,116.272459,0,302.593976377953,39992.9201388889,2009-06-28,22:05:00
39.879839,116.272452,0,302.108503937008,39992.9201967593,2009-06-28,22:05:05
39.879911,116.272417,0,301.644534120735,39992.9203125,2009-06-28,22:05:15
39.879946,116.27236,0,302.44717191601,39992.9203472222,2009-06-28,22:05:18
39.879988,116.272302,0,303.246755249344,39992.9203819444,2009-06-28,22:05:21
39.880052,116.272271,0,304.111847112861,39992.9204050926,2009-06-28,22:05:23
39.880072,116.272239,0,316.165088582677,39992.9204861111,2009-06-28,22:05:30
39.88009,116.272169,0,319.955203412073,39992.9205092593,2009-06-28,22:05:32
39.880132,116.272112,0,325.078940288714,39992.9205555556,2009-06-28,22:05:36
39.880088,116.272112,0,319.670705380577,39992.9205902778,2009-06-28,22:05:39
39.88015,116.272082,0,320.153950131234,39992.9206365741,2009-06-28,22:05:43
39.880212,116.272048,0,322.658257874016,39992.9206712963,2009-06-28,22:05:46
39.88027,116.271995,0,323.404025590551,39992.9206944444,2009-06-28,22:05:48
39.880313,116.271934,0,323.315892388451,39992.9207291667,2009-06-28,22:05:51
39.880361,116.271875,0,317.977244094488,39992.9207638889,2009-06-28,22:05:54
39.880411,116.271854,0,307.197595144357,39992.9208217593,2009-06-28,22:05:59
39.880449,116.27189,0,295.23874671916,39992.9209027778,2009-06-28,22:06:06
39.880383,116.271905,0,288.34187664042,39992.9209837963,2009-06-28,22:06:13
39.880339,116.271922,0,286.123297244094,39992.9210069444,2009-06-28,22:06:15
39.880294,116.271947,0,277.387837926509,39992.9210532407,2009-06-28,22:06:19
39.880346,116.271965,0,266.322214566929,39992.9211574074,2009-06-28,22:06:28
39.880352,116.272033,0,264.609402887139,39992.9212615741,2009-06-28,22:06:37
39.880337,116.272073,0,275.556984908136,39992.9213657407,2009-06-28,22:06:46
39.880382,116.27205,0,268.159875328084,39992.9214236111,2009-06-28,22:06:51
39.880413,116.272007,0,261.463881233596,39992.9214930556,2009-06-28,22:06:57
39.880339,116.272042,0,262.914642388451,39992.9216203704,2009-06-28,22:07:08
39.880282,116.272086,0,262.806135170604,39992.9216435185,2009-06-28,22:07:10
39.880222,116.27212,0,263.191833989501,39992.9216666667,2009-06-28,22:07:12
39.880158,116.272156,0,258.074356955381,39992.9217013889,2009-06-28,22:07:15
39.880175,116.272107,0,249.389662073491,39992.9217476852,2009-06-28,22:07:19
39.880185,116.272049,0,246.01813648294,39992.9217708333,2009-06-28,22:07:21
39.880219,116.272001,0,241.172844488189,39992.9218055556,2009-06-28,22:07:24
39.880173,116.272008,0,236.965839895013,39992.9218171296,2009-06-28,22:07:25
39.880223,116.272021,0,234.03813648294,39992.9219212963,2009-06-28,22:07:34
39.880257,116.272052,0,241.084035433071,39992.9220023148,2009-06-28,22:07:41
39.880233,116.27212,0,246.288270997375,39992.922037037,2009-06-28,22:07:44
39.880203,116.272171,0,250.096207349081,39992.9222453704,2009-06-28,22:08:02
39.880144,116.27219,0,252.566751968504,39992.9222916667,2009-06-28,22:08:06
39.880183,116.272185,0,261.443782808399,39992.9224421296,2009-06-28,22:08:19
39.880253,116.272165,0,263.146751968504,39992.9224768518,2009-06-28,22:08:22
39.880303,116.272132,0,264.933054461942,39992.9225347222,2009-06-28,22:08:27
39.880253,116.272108,0,266.716049868766,39992.9225925926,2009-06-28,22:08:32
39.88021,116.272133,0,269.414747375328,39992.9226157407,2009-06-28,22:08:34
39.880127,116.272144,0,275.131961942257,39992.9226851852,2009-06-28,22:08:40
39.880053,116.272145,0,279.770272309711,39992.9227199074,2009-06-28,22:08:43
39.879996,116.272171,0,282.365367454068,39992.9227546296,2009-06-28,22:08:46
39.880041,116.272149,0,283.96438648294,39992.9228703704,2009-06-28,22:08:56
39.880001,116.272169,0,291.786194225722,39992.922974537,2009-06-28,22:09:05
39.880017,116.272195,0,306.008330052493,39992.9230902778,2009-06-28,22:09:15
39.880055,116.272163,0,311.931801181102,39992.9232060185,2009-06-28,22:09:25
39.880068,116.272187,0,326.269580052493,39992.9234837963,2009-06-28,22:09:49
39.880114,116.272197,0,326.905364173228,39992.9235763889,2009-06-28,22:09:57
39.880163,116.272203,0,326.956525590551,39992.9236342593,2009-06-28,22:10:02
39.880221,116.272167,0,327.704297900262,39992.9237962963,2009-06-28,22:10:16
39.880248,116.272118,0,325.58311023622,39992.9238773148,2009-06-28,22:10:23
39.880218,116.272168,0,326.417664041995,39992.9240856481,2009-06-28,22:10:41
39.88016,116.272185,0,328.008497375328,39992.9241550926,2009-06-28,22:10:47
39.880219,116.27218,0,323.193717191601,39992.9243518518,2009-06-28,22:11:04
39.88026,116.272146,0,321.370748031496,39992.9244097222,2009-06-28,22:11:09
39.880306,116.27213,0,320.514343832021,39992.9245023148,2009-06-28,22:11:17
39.880268,116.27217,0,321.682332677165,39992.9246412037,2009-06-28,22:11:29
39.880218,116.27222,0,321.161440288714,39992.9246527778,2009-06-28,22:11:30
39.880153,116.272259,0,320.777893700787,39992.9246759259,2009-06-28,22:11:32
39.880095,116.272276,0,320.804199475066,39992.9247106481,2009-06-28,22:11:35
39.880082,116.272356,0,321.368520341207,39992.9253356481,2009-06-28,22:12:29
39.880054,116.272415,0,321.950511811024,39992.9254861111,2009-06-28,22:12:42
39.880031,116.272466,0,322.081722440945,39992.9255092593,2009-06-28,22:12:44
39.879996,116.272508,0,322.724015748031,39992.9255439815,2009-06-28,22:12:47
39.879957,116.272461,0,326.533779527559,39992.9257291667,2009-06-28,22:13:03
39.879911,116.272443,0,327.055849737533,39992.9257638889,2009-06-28,22:13:06
39.879958,116.272388,0,327.97157480315,39992.9258217593,2009-06-28,22:13:11
39.879991,116.272347,0,329.338333333333,39992.9259027778,2009-06-28,22:13:18
39.880008,116.272288,0,329.13751312336,39992.9259953704,2009-06-28,22:13:26
39.879951,116.272281,0,326.974173228346,39992.9260532407,2009-06-28,22:13:31
39.879901,116.272266,0,324.384084645669,39992.9261111111,2009-06-28,22:13:36
39.87987,116.272316,0,322.520764435696,39992.9262615741,2009-06-28,22:13:49
39.879822,116.272328,0,321.907985564304,39992.9263194444,2009-06-28,22:13:54
39.879771,116.272305,0,323.289333989501,39992.9263888889,2009-06-28,22:14:00
39.879806,116.272266,0,327.08688648294,39992.9264351852,2009-06-28,22:14:04
39.879873,116.272266,0,328.791610892388,39992.9264699074,2009-06-28,22:14:07
39.87993,116.272292,0,330.460790682415,39992.9265046296,2009-06-28,22:14:10
39.879972,116.272324,0,331.453838582677,39992.9265972222,2009-06-28,22:14:18
39.879932,116.272293,0,331.767549212598,39992.9266898148,2009-06-28,22:14:26
39.87988,116.272256,0,332.713238188976,39992.926712963,2009-06-28,22:14:28
39.879831,116.272222,0,334.172037401575,39992.9267361111,2009-06-28,22:14:30
39.879792,116.272191,0,337.379461942257,39992.9267939815,2009-06-28,22:14:35
39.879835,116.272147,0,341.45092519685,39992.9270023148,2009-06-28,22:14:53
39.879803,116.272188,0,340.434872047244,39992.9270601852,2009-06-28,22:14:58
39.879827,116.272136,0,340.426587926509,39992.9271296296,2009-06-28,22:15:04
39.879768,116.272144,0,342.93625328084,39992.9271643519,2009-06-28,22:15:07
39.879834,116.272133,0,348.241459973753,39992.9272106481,2009-06-28,22:15:11
39.879873,116.27209,0,350.853877952756,39992.9272337963,2009-06-28,22:15:13
39.879828,116.272126,0,355.716364829396,39992.9272800926,2009-06-28,22:15:17
39.879793,116.272162,0,358.769799868766,39992.9273263889,2009-06-28,22:15:21
39.879766,116.272216,0,359.646804461942,39992.927349537,2009-06-28,22:15:23
39.879774,116.272277,0,362.314465223097,39992.9273958333,2009-06-28,22:15:27
39.879842,116.272281,0,367.225462598425,39992.9274537037,2009-06-28,22:15:32
39.879898,116.272283,0,371.329265091864,39992.9274884259,2009-06-28,22:15:35
39.879931,116.272323,0,374.584822834646,39992.9275347222,2009-06-28,22:15:39
39.879961,116.272368,0,376.553772965879,39992.9275810185,2009-06-28,22:15:43
39.879997,116.272403,0,381.048733595801,39992.927650463,2009-06-28,22:15:49
39.879997,116.272466,0,380.965131233596,39992.9276967593,2009-06-28,22:15:53
39.880039,116.272436,0,372.091528871391,39992.9277430556,2009-06-28,22:15:57
39.880067,116.272407,0,361.433579396325,39992.9277662037,2009-06-28,22:15:59
39.880033,116.272369,0,351.514967191601,39992.9278009259,2009-06-28,22:16:02
39.879973,116.272374,0,347.063333333333,39992.9278240741,2009-06-28,22:16:04
39.879929,116.272362,0,345.04842847769,39992.9278472222,2009-06-28,22:16:06
39.879894,116.272318,0,342.395262467192,39992.9278935185,2009-06-28,22:16:10
39.879844,116.272334,0,341.947358923885,39992.9279166667,2009-06-28,22:16:12
39.879792,116.272369,0,341.370426509186,39992.9279513889,2009-06-28,22:16:15
39.87975,116.272401,0,342.42655183727,39992.9280671296,2009-06-28,22:16:25
39.879595,116.272171,0,336.60125328084,39992.9315740741,2009-06-28,22:21:28
39.8795,116.2722,0,339.150442913386,39992.9315972222,2009-06-28,22:21:30
39.87942,116.272268,0,339.964242125984,39992.9316087963,2009-06-28,22:21:31
39.879376,116.272304,0,341.821706036745,39992.9316319444,2009-06-28,22:21:33
39.879328,116.272355,0,342.283874671916,39992.9316550926,2009-06-28,22:21:35
39.879277,116.272389,0,342.729573490814,39992.9316898148,2009-06-28,22:21:38
39.879158,116.272454,0,344.091151574803,39992.931875,2009-06-28,22:21:54
39.879082,116.272483,0,344.04717191601,39992.9318865741,2009-06-28,22:21:55
39.879036,116.2725,0,344.159107611549,39992.9318981481,2009-06-28,22:21:56
39.879093,116.272487,0,344.268969816273,39992.9319212963,2009-06-28,22:21:58
39.879158,116.272473,0,344.385511811024,39992.9319328704,2009-06-28,22:21:59
39.879345,116.272423,0,344.308093832021,39992.9319444444,2009-06-28,22:22:00
39.879449,116.272391,0,344.740725065617,39992.9319675926,2009-06-28,22:22:02
39.879507,116.272367,0,345.414153543307,39992.9319907407,2009-06-28,22:22:04
39.879601,116.272328,0,345.476456692913,39992.9320138889,2009-06-28,22:22:06
39.879655,116.272303,0,345.54061023622,39992.932025463,2009-06-28,22:22:07
39.879698,116.272261,0,345.199038713911,39992.9320486111,2009-06-28,22:22:09
39.879758,116.27222,0,344.100987532808,39992.9320833333,2009-06-28,22:22:12
39.879817,116.272219,0,342.524845800525,39992.9321296296,2009-06-28,22:22:16
39.879868,116.272233,0,340.254025590551,39992.9321759259,2009-06-28,22:22:20
39.879913,116.27221,0,338.580439632546,39992.9322569444,2009-06-28,22:22:27
39.87994,116.272161,0,341.742782152231,39992.9324305556,2009-06-28,22:22:42
39.879891,116.272167,0,339.355367454068,39992.9325231481,2009-06-28,22:22:50
39.879845,116.272205,0,344.355101706037,39992.9328356481,2009-06-28,22:23:17
39.879802,116.272251,0,344.1125,39992.9329398148,2009-06-28,22:23:26
39.879769,116.27229,0,346.873950131234,39992.9331134259,2009-06-28,22:23:41
39.879813,116.272276,0,349.133382545932,39992.9332523148,2009-06-28,22:23:53
39.879771,116.272294,0,352.608963254593,39992.9333449074,2009-06-28,22:24:01
39.879737,116.272331,0,357.203070866142,39992.9334259259,2009-06-28,22:24:08
39.879672,116.272349,0,358.437565616798,39992.9335416667,2009-06-28,22:24:18
39.879613,116.272334,0,361.141945538058,39992.9336226852,2009-06-28,22:24:25
39.879561,116.272347,0,361.540711942257,39992.9336574074,2009-06-28,22:24:28
39.879586,116.272295,0,361.266499343832,39992.9338078704,2009-06-28,22:24:41
39.879567,116.27235,0,362.941036745407,39992.9339699074,2009-06-28,22:24:55
39.879616,116.272323,0,363.076778215223,39992.9340277778,2009-06-28,22:25:00
39.879579,116.272359,0,365.988887795276,39992.9340972222,2009-06-28,22:25:06
39.879603,116.2723,0,370.307831364829,39992.934212963,2009-06-28,22:25:16
39.879559,116.272285,0,371.914835958005,39992.9342939815,2009-06-28,22:25:23
39.879507,116.272318,0,373.450127952756,39992.9343518519,2009-06-28,22:25:28
39.879461,116.272355,0,373.696381233596,39992.9344444444,2009-06-28,22:25:36
39.87942,116.272389,0,374.072093175853,39992.9345023148,2009-06-28,22:25:41
39.879361,116.272409,0,374.455964566929,39992.9345486111,2009-06-28,22:25:45
39.879423,116.272399,0,378.703346456693,39992.9346759259,2009-06-28,22:25:56
39.879476,116.27237,0,379.807155511811,39992.9346990741,2009-06-28,22:25:58
39.879508,116.272323,0,381.517959317585,39992.9347453704,2009-06-28,22:26:02
39.879549,116.272295,0,384.55470144357,39992.9350347222,2009-06-28,22:26:27
39.879595,116.272293,0,383.85406167979,39992.9350810185,2009-06-28,22:26:31
39.879645,116.272296,0,383.284812992126,39992.9351157407,2009-06-28,22:26:34
39.879626,116.272352,0,376.349822834646,39992.9353009259,2009-06-28,22:26:50
39.879578,116.272403,0,376.96032480315,39992.9353356481,2009-06-28,22:26:53
39.87955,116.272448,0,377.474957349081,39992.9353819444,2009-06-28,22:26:57
39.879524,116.272402,0,373.337762467192,39992.9354861111,2009-06-28,22:27:06
39.879552,116.272349,0,372.485187007874,39992.9355439815,2009-06-28,22:27:11
39.87951,116.272371,0,372.209498031496,39992.9355787037,2009-06-28,22:27:14
39.879556,116.272356,0,372.735971128609,39992.935625,2009-06-28,22:27:18
39.87962,116.272326,0,373.443992782152,39992.9356597222,2009-06-28,22:27:21
39.879664,116.272348,0,373.576932414698,39992.9357407407,2009-06-28,22:27:28
39.879711,116.2723,0,372.384665354331,39992.9357986111,2009-06-28,22:27:33
39.879653,116.272305,0,372.245068897638,39992.9358912037,2009-06-28,22:27:41
39.879602,116.272344,0,372.980898950131,39992.9359953704,2009-06-28,22:27:50
39.879543,116.272368,0,373.078894356955,39992.9360185185,2009-06-28,22:27:52
39.8795,116.272389,0,373.094238845144,39992.9360416667,2009-06-28,22:27:54
39.879452,116.272417,0,373.013562992126,39992.9360648148,2009-06-28,22:27:56
39.879505,116.272398,0,372.452296587926,39992.9360763889,2009-06-28,22:27:57
39.87958,116.272388,0,371.965498687664,39992.936099537,2009-06-28,22:27:59
39.879628,116.272399,0,371.027667322835,39992.9362615741,2009-06-28,22:28:13
39.879686,116.272398,0,372.639327427822,39992.9363078704,2009-06-28,22:28:17
39.879723,116.272338,0,374.633284120735,39992.9363657407,2009-06-28,22:28:22
39.879784,116.272315,0,374.856509186352,39992.936412037,2009-06-28,22:28:26
39.879735,116.272308,0,372.624458661417,39992.9365046296,2009-06-28,22:28:34
39.87967,116.272334,0,375.152096456693,39992.9366782407,2009-06-28,22:28:49
39.879621,116.272325,0,376.749087926509,39992.936712963,2009-06-28,22:28:52
39.879645,116.272271,0,380.257985564304,39992.9367824074,2009-06-28,22:28:58
39.879691,116.272248,0,381.123599081365,39992.9368518519,2009-06-28,22:29:04
39.879733,116.272218,0,381.983034776903,39992.9369328704,2009-06-28,22:29:11
39.879781,116.272217,0,378.136771653543,39992.9371759259,2009-06-28,22:29:32
39.879833,116.272263,0,375.970505249344,39992.9372685185,2009-06-28,22:29:40
39.879891,116.272252,0,372.536650262467,39992.9373032407,2009-06-28,22:29:43
39.879933,116.272217,0,368.702529527559,39992.9373611111,2009-06-28,22:29:48
39.879985,116.272212,0,363.99999015748,39992.9374537037,2009-06-28,22:29:56
39.880019,116.272171,0,362.648727034121,39992.9374884259,2009-06-28,22:29:59
39.880067,116.272145,0,362.157647637795,39992.9376273148,2009-06-28,22:30:11
39.880116,116.272115,0,363.088494094488,39992.937650463,2009-06-28,22:30:13
39.880163,116.272071,0,362.988293963255,39992.9376967593,2009-06-28,22:30:17
39.880119,116.272099,0,362.549504593176,39992.9378009259,2009-06-28,22:30:26
39.880083,116.272133,0,355.66282480315,39992.9380439815,2009-06-28,22:30:47
39.880051,116.27218,0,354.779662073491,39992.9381018518,2009-06-28,22:30:52
39.880016,116.272129,0,357.410351049869,39992.9382986111,2009-06-28,22:31:09
39.88005,116.272178,0,355.869327427821,39992.9385532407,2009-06-28,22:31:31
39.88011,116.272166,0,355.314619422572,39992.9385763889,2009-06-28,22:31:33
39.880164,116.272149,0,354.890098425197,39992.938599537,2009-06-28,22:31:35
39.880212,116.27214,0,353.380364173228,39992.9386342593,2009-06-28,22:31:38
39.880147,116.272167,0,351.951702755906,39992.9386458333,2009-06-28,22:31:39
39.8801,116.272166,0,350.743943569554,39992.9386805556,2009-06-28,22:31:42
39.880049,116.272196,0,349.661184383202,39992.9387268518,2009-06-28,22:31:46
39.879991,116.272188,0,349.194858923885,39992.9388078704,2009-06-28,22:31:53
39.879943,116.272166,0,349.428973097113,39992.9389699074,2009-06-28,22:32:07
39.879899,116.272221,0,348.83123687664,39992.9390046296,2009-06-28,22:32:10
39.879952,116.272202,0,348.437375328084,39992.9391782407,2009-06-28,22:32:25
39.879919,116.272244,0,347.727427821522,39992.9392013889,2009-06-28,22:32:27
39.879941,116.272307,0,347.594888451444,39992.9392708333,2009-06-28,22:32:33
39.879985,116.272327,0,343.322004593176,39992.9394560185,2009-06-28,22:32:49
39.879943,116.272301,0,345.926633858268,39992.9395949074,2009-06-28,22:33:01
39.879986,116.272265,0,346.604596456693,39992.9397337963,2009-06-28,22:33:13
39.880027,116.272229,0,346.723540026247,39992.9397685185,2009-06-28,22:33:16
39.879985,116.272208,0,347.291541994751,39992.9400231481,2009-06-28,22:33:38
39.879938,116.272218,0,348.737595144357,39992.9400694444,2009-06-28,22:33:42
39.879986,116.272182,0,349.83967847769,39992.9401736111,2009-06-28,22:33:51
39.880031,116.272155,0,350.934727690289,39992.9402083333,2009-06-28,22:33:54
39.880069,116.272124,0,353.639032152231,39992.9402662037,2009-06-28,22:33:59
39.880013,116.272122,0,355.960065616798,39992.9404166667,2009-06-28,22:34:12
39.879962,116.27216,0,356.755269028871,39992.9404513889,2009-06-28,22:34:15
39.879928,116.272211,0,357.257988845144,39992.9404861111,2009-06-28,22:34:18
39.879909,116.272266,0,358.125905511811,39992.9406018518,2009-06-28,22:34:28
39.879867,116.272219,0,359.192145669291,39992.9406712963,2009-06-28,22:34:34
39.879821,116.272228,0,358.466450131234,39992.9406944444,2009-06-28,22:34:36
39.879868,116.272209,0,357.556781496063,39992.9407638889,2009-06-28,22:34:42
39.879824,116.272224,0,355.721269685039,39992.9408680556,2009-06-28,22:34:51
39.879825,116.272144,0,355.760295275591,39992.9409027778,2009-06-28,22:34:54
39.878996,116.272863,0,205.258510498688,39992.9435648148,2009-06-28,22:38:44
39.878938,116.272882,0,208.532841207349,39992.943599537,2009-06-28,22:38:47
39.878917,116.27282,0,278.897224409449,39992.9436111111,2009-06-28,22:38:48
39.878907,116.272786,0,314.920882545932,39992.9436226852,2009-06-28,22:38:49
39.878873,116.272812,0,333.378106955381,39992.9436342593,2009-06-28,22:38:50
39.878836,116.272859,0,347.804648950131,39992.9436574074,2009-06-28,22:38:52
39.878806,116.27291,0,353.576279527559,39992.9437384259,2009-06-28,22:38:59
39.878756,116.272978,0,354.625495406824,39992.9437847222,2009-06-28,22:39:03
39.878762,116.272913,0,355.580748031496,39992.9439814815,2009-06-28,22:39:20
39.878769,116.272796,0,356.042965879265,39992.9441203704,2009-06-28,22:39:32
39.878835,116.272767,0,356.132526246719,39992.9441435185,2009-06-28,22:39:34
39.878948,116.272725,0,356.229222440945,39992.9441550926,2009-06-28,22:39:35
39.878998,116.272694,0,356.423585958005,39992.944224537,2009-06-28,22:39:41
39.879058,116.272693,0,356.427214566929,39992.9442939815,2009-06-28,22:39:47
39.879104,116.272639,0,356.521856955381,39992.9443287037,2009-06-28,22:39:50
39.879109,116.272571,0,356.23405183727,39992.9444097222,2009-06-28,22:39:57
39.879098,116.272507,0,356.150374015748,39992.9444560185,2009-06-28,22:40:01
39.87905,116.272512,0,356.03095144357,39992.9445023148,2009-06-28,22:40:05
39.880443,116.271883,0,353.525118110236,39992.9461689815,2009-06-28,22:42:29
39.88022,116.272043,0,352.70032480315,39992.9461921296,2009-06-28,22:42:31
39.880156,116.272087,0,352.56530839895,39992.9462152778,2009-06-28,22:42:33
39.8801,116.27212,0,352.683005249344,39992.9462268518,2009-06-28,22:42:34
39.880048,116.272145,0,352.460606955381,39992.94625,2009-06-28,22:42:36
39.879992,116.27218,0,352.798622047244,39992.9462731481,2009-06-28,22:42:38
39.879931,116.272223,0,353.080518372703,39992.9462962963,2009-06-28,22:42:40
39.879887,116.272245,0,354.351108923885,39992.9463425926,2009-06-28,22:42:44
39.87984,116.272275,0,355.580246062992,39992.9463888889,2009-06-28,22:42:48
39.879803,116.272321,0,355.321227034121,39992.9464236111,2009-06-28,22:42:51
39.879867,116.272324,0,360.178658136483,39992.9464814815,2009-06-28,22:42:56
39.879873,116.272259,0,369.280892388451,39992.9465393518,2009-06-28,22:43:01
39.879839,116.272239,0,378.646801181102,39992.9466203704,2009-06-28,22:43:08
39.879791,116.272269,0,382.798362860892,39992.9466666667,2009-06-28,22:43:12
39.879741,116.272288,0,390.45218832021,39992.9467708333,2009-06-28,22:43:21
39.879692,116.272307,0,392.67187007874,39992.9468055556,2009-06-28,22:43:24
39.879652,116.272342,0,395.360905511811,39992.9468287037,2009-06-28,22:43:26
39.879589,116.272352,0,398.916433727034,39992.946875,2009-06-28,22:43:30
39.879532,116.272345,0,401.338143044619,39992.9469212963,2009-06-28,22:43:34
39.879478,116.272344,0,403.896991469816,39992.9469560185,2009-06-28,22:43:37
39.879426,116.27241,0,405.143303805774,39992.9469791667,2009-06-28,22:43:39
39.879389,116.272444,0,406.216975065617,39992.9469907407,2009-06-28,22:43:40
39.87934,116.27245,0,410.137375328084,39992.9470138889,2009-06-28,22:43:42
39.879279,116.272445,0,413.544097769029,39992.9470486111,2009-06-28,22:43:45
39.87921,116.272449,0,417.892450787402,39992.9470717593,2009-06-28,22:43:47
39.879166,116.272464,0,419.369668635171,39992.9470833333,2009-06-28,22:43:48
39.879116,116.272487,0,420.567470472441,39992.9470949074,2009-06-28,22:43:49
39.879068,116.272526,0,421.736509186352,39992.9471064815,2009-06-28,22:43:50
39.879025,116.272564,0,422.926525590551,39992.9471180556,2009-06-28,22:43:51
39.878963,116.272656,0,412.398986220472,39992.9471412037,2009-06-28,22:43:53
39.87892,116.272678,0,412.755649606299,39992.9471527778,2009-06-28,22:43:54
39.878866,116.272705,0,412.778605643045,39992.9471643518,2009-06-28,22:43:55
39.878823,116.272771,0,400.968612204724,39992.9471759259,2009-06-28,22:43:56
39.878764,116.272801,0,400.776000656168,39992.9471875,2009-06-28,22:43:57
39.878712,116.272837,0,400.72125656168,39992.9472106481,2009-06-28,22:43:59
39.878675,116.272879,0,401.051338582677,39992.9472569444,2009-06-28,22:44:03
39.878641,116.272923,0,402.091069553806,39992.9473263889,2009-06-28,22:44:09
39.878626,116.273019,0,400.942680446194,39992.947337963,2009-06-28,22:44:10
39.878679,116.273016,0,399.551141732283,39992.9473726852,2009-06-28,22:44:13
39.878671,116.273075,0,396.936496062992,39992.9473958333,2009-06-28,22:44:15
39.87872,116.273087,0,394.084858923885,39992.9474305556,2009-06-28,22:44:18
39.878711,116.273158,0,374.323375984252,39992.9474768518,2009-06-28,22:44:22
39.878727,116.273215,0,364.693369422572,39992.9474884259,2009-06-28,22:44:23
39.878733,116.273253,0,346.980055774278,39992.9475,2009-06-28,22:44:24
39.878725,116.273282,0,332.442204724409,39992.9475115741,2009-06-28,22:44:25
39.87879,116.273262,0,332.469465223097,39992.9475347222,2009-06-28,22:44:27
39.878837,116.273237,0,335.139425853018,39992.9475462963,2009-06-28,22:44:28
39.878902,116.27318,0,339.564576771654,39992.9475694444,2009-06-28,22:44:30
39.878941,116.273146,0,345.038366141732,39992.9475925926,2009-06-28,22:44:32
39.878981,116.273099,0,349.46406496063,39992.9476388889,2009-06-28,22:44:36
39.879029,116.273039,0,347.444904855643,39992.947662037,2009-06-28,22:44:38
39.87901,116.27309,0,354.275590551181,39992.9477314815,2009-06-28,22:44:44
39.879062,116.273081,0,350.270810367454,39992.9478009259,2009-06-28,22:44:50
39.879101,116.273042,0,352.883326771654,39992.9478935185,2009-06-28,22:44:58
39.879145,116.273028,0,353.533152887139,39992.9479050926,2009-06-28,22:44:59
39.879248,116.272999,0,355.410364173228,39992.9479282407,2009-06-28,22:45:01
39.879377,116.272905,0,355.272142388451,39992.9479398148,2009-06-28,22:45:02
39.879437,116.272882,0,356.827332677165,39992.9479513889,2009-06-28,22:45:03
39.879502,116.272851,0,358.366377952756,39992.947962963,2009-06-28,22:45:04
39.879598,116.272794,0,360.154504593176,39992.947974537,2009-06-28,22:45:05
39.879649,116.272766,0,362.320797244094,39992.9479861111,2009-06-28,22:45:06
39.879712,116.272725,0,364.337755905512,39992.9479976852,2009-06-28,22:45:07
39.879818,116.27265,0,365.501440288714,39992.9480092593,2009-06-28,22:45:08
39.879889,116.272607,0,367.982142388451,39992.9480208333,2009-06-28,22:45:09
39.879952,116.272568,0,370.975980971129,39992.9480324074,2009-06-28,22:45:10
39.880094,116.272459,0,372.237257217848,39992.9480439815,2009-06-28,22:45:11
39.880194,116.272382,0,373.592552493438,39992.9480555556,2009-06-28,22:45:12
39.880266,116.27231,0,376.079288057743,39992.9480671296,2009-06-28,22:45:13
39.880333,116.272247,0,377.593254593176,39992.9480787037,2009-06-28,22:45:14
39.880408,116.272189,0,379.211722440945,39992.9480902778,2009-06-28,22:45:15
39.880454,116.27215,0,380.102591863517,39992.9481018518,2009-06-28,22:45:16
39.880516,116.272108,0,380.455803805774,39992.948125,2009-06-28,22:45:18
39.880556,116.27207,0,381.48937664042,39992.9481365741,2009-06-28,22:45:19
39.880604,116.272029,0,382.991151574803,39992.9481481481,2009-06-28,22:45:20
39.880651,116.271989,0,384.815646325459,39992.9481712963,2009-06-28,22:45:22
39.880702,116.271945,0,386.600643044619,39992.9481944444,2009-06-28,22:45:24
39.880662,116.271916,0,392.220515091863,39992.9482523148,2009-06-28,22:45:29
39.880615,116.271951,0,396.705761154856,39992.9484837963,2009-06-28,22:45:49
39.880522,116.271987,0,400.682460629921,39992.9485648148,2009-06-28,22:45:56
39.880461,116.272009,0,402.245383858268,39992.948587963,2009-06-28,22:45:58
39.880516,116.272006,0,404.03093175853,39992.9486805556,2009-06-28,22:46:06
39.880513,116.271945,0,401.310833333333,39992.94875,2009-06-28,22:46:12
39.880453,116.271961,0,400.105800524934,39992.9489236111,2009-06-28,22:46:27
39.880511,116.271948,0,399.095705380577,39992.9489699074,2009-06-28,22:46:31
39.880563,116.271918,0,398.824921259842,39992.9490162037,2009-06-28,22:46:35
39.880612,116.271894,0,397.662841207349,39992.9490509259,2009-06-28,22:46:38
39.88061,116.271834,0,401.050587270341,39992.9491666667,2009-06-28,22:46:48
39.880682,116.271749,0,402.735561023622,39992.9497800926,2009-06-28,22:47:41
39.880619,116.271785,0,402.755987532808,39992.9498263889,2009-06-28,22:47:45
39.880573,116.271807,0,402.73623687664,39992.949849537,2009-06-28,22:47:47
39.880492,116.271862,0,402.943645013123,39992.9498958333,2009-06-28,22:47:51
39.880427,116.271873,0,403.010426509186,39992.9499074074,2009-06-28,22:47:52
39.880369,116.271875,0,403.100462598425,39992.9499189815,2009-06-28,22:47:53
39.880298,116.271899,0,403.222112860892,39992.9499305556,2009-06-28,22:47:54
39.880243,116.271889,0,403.350118110236,39992.9499537037,2009-06-28,22:47:56
39.880138,116.271971,0,403.455974409449,39992.9499652778,2009-06-28,22:47:57
39.880055,116.272006,0,403.542306430446,39992.9499768519,2009-06-28,22:47:58
39.879984,116.27204,0,403.706358267717,39992.9499884259,2009-06-28,22:47:59
39.879925,116.272074,0,403.850485564304,39992.95,2009-06-28,22:48:00
39.879885,116.27211,0,404.13718832021,39992.9500462963,2009-06-28,22:48:04
39.879948,116.272098,0,404.331827427822,39992.9500925926,2009-06-28,22:48:08
39.8799,116.272189,0,397.466774934383,39992.9501041667,2009-06-28,22:48:09
39.879874,116.27225,0,397.289307742782,39992.950162037,2009-06-28,22:48:14
39.879827,116.272263,0,397.062627952756,39992.9502199074,2009-06-28,22:48:19
39.879682,116.272345,0,390.336545275591,39992.9502314815,2009-06-28,22:48:20
39.879632,116.272399,0,390.60780511811,39992.9502546296,2009-06-28,22:48:22
39.879599,116.272444,0,391.023464566929,39992.9502777778,2009-06-28,22:48:24
39.879525,116.272512,0,385.567874015748,39992.9503009259,2009-06-28,22:48:26
39.879428,116.2726,0,381.474206036745,39992.9503356481,2009-06-28,22:48:29
39.879378,116.272631,0,382.79748687664,39992.9503703704,2009-06-28,22:48:32
39.879332,116.272651,0,380.627365485564,39992.9503935185,2009-06-28,22:48:34
39.879288,116.272663,0,382.363976377953,39992.9504282407,2009-06-28,22:48:37
39.879225,116.272669,0,385.56812335958,39992.9505208333,2009-06-28,22:48:45
39.87918,116.272688,0,386.680518372703,39992.9505555556,2009-06-28,22:48:48
39.879213,116.27264,0,388.930564304462,39992.9506018519,2009-06-28,22:48:52
39.879222,116.272573,0,393.693254593176,39992.9506712963,2009-06-28,22:48:58
39.879221,116.272514,0,396.26970144357,39992.9507175926,2009-06-28,22:49:02
39.879218,116.272451,0,396.575528215223,39992.9508449074,2009-06-28,22:49:13
39.879251,116.272435,0,379.008395669291,39992.9508796296,2009-06-28,22:49:16
39.879272,116.272417,0,394.685200131234,39992.9509027778,2009-06-28,22:49:18
39.879305,116.272362,0,394.754311023622,39992.9509375,2009-06-28,22:49:21
39.879333,116.272306,0,394.891978346457,39992.9509722222,2009-06-28,22:49:24
39.879322,116.272406,0,400.667089895013,39992.9512384259,2009-06-28,22:49:47
