# Supplementary material for: Research on differential privacy protection method based on user tendency
Source: PLoS One. 2023 Oct 26;18(10):e0288823. doi: 10.1371/journal.pone.0288823 (PMC10602288; doi:10.1371/journal.pone.0288823)
Supplement: S3 Data — (ZIP) [file pone.0288823.s003.zip › Data 5-3/054/Trajectory/20090629062806.plt]

Geolife trajectory
WGS 84
Altitude is in Feet
Reserved 3
0,2,255,My Track,0,0,2,8421376
0
39.880429,116.272057,0,78.689094488189,39993.2695138889,2009-06-29,06:28:06
39.880376,116.272018,0,48.3044881889764,39993.269525463,2009-06-29,06:28:07
39.88039,116.272017,0,103.536266404199,39993.269537037,2009-06-29,06:28:08
39.880341,116.271976,0,113.858851706037,39993.2695601852,2009-06-29,06:28:10
39.880292,116.271929,0,86.9460990813648,39993.2695833333,2009-06-29,06:28:12
39.880306,116.271931,0,110.351345144357,39993.2696180556,2009-06-29,06:28:15
39.88032,116.27195,0,126.033779527559,39993.2696296296,2009-06-29,06:28:16
39.880333,116.271963,0,142.248684383202,39993.2696412037,2009-06-29,06:28:17
39.880381,116.271993,0,159.163323490814,39993.2696875,2009-06-29,06:28:21
39.880384,116.271989,0,182.748001968504,39993.2697106482,2009-06-29,06:28:23
39.880392,116.272005,0,203.863641732283,39993.2697337963,2009-06-29,06:28:25
39.880404,116.272027,0,230.748284120735,39993.2697569444,2009-06-29,06:28:27
39.88041,116.272041,0,261.098681102362,39993.2697800926,2009-06-29,06:28:29
39.880407,116.272059,0,279.729596456693,39993.2698032407,2009-06-29,06:28:31
39.880423,116.27208,0,295.67748687664,39993.269849537,2009-06-29,06:28:35
39.88045,116.2721,0,312.278953412073,39993.2698726852,2009-06-29,06:28:37
39.880477,116.27212,0,326.773500656168,39993.2698958333,2009-06-29,06:28:39
39.880514,116.272149,0,348.460479002625,39993.2699189815,2009-06-29,06:28:41
39.88055,116.272176,0,362.158697506562,39993.2699421296,2009-06-29,06:28:43
39.880581,116.272186,0,383.246138451444,39993.2699884259,2009-06-29,06:28:47
39.880622,116.272198,0,389.59998687664,39993.2701967593,2009-06-29,06:29:05
39.880671,116.272212,0,379.711112204724,39993.2723032407,2009-06-29,06:32:07
39.880644,116.2722,0,365.422417979003,39993.2728819444,2009-06-29,06:32:57
39.880615,116.27216,0,357.83842847769,39993.2729166667,2009-06-29,06:33:00
39.880613,116.272203,0,346.549652230971,39993.2731365741,2009-06-29,06:33:19
39.880647,116.272243,0,343.317447506562,39993.2735763889,2009-06-29,06:33:57
39.88062,116.272283,0,335.333090551181,39993.2753472222,2009-06-29,06:36:30
39.880559,116.272262,0,333.819727690289,39993.275462963,2009-06-29,06:36:40
39.880507,116.272242,0,335.688579396325,39993.2756481481,2009-06-29,06:36:56
39.880518,116.272185,0,337.394803149606,39993.2760069444,2009-06-29,06:37:27
39.880566,116.272216,0,334.295036089239,39993.2770138889,2009-06-29,06:38:54
39.880568,116.272195,0,317.638851706037,39993.2771412037,2009-06-29,06:39:05
39.880523,116.272201,0,311.552709973753,39993.2774884259,2009-06-29,06:39:35
39.880562,116.27223,0,315.247283464567,39993.2781134259,2009-06-29,06:40:29
39.88062,116.272268,0,314.835524934383,39993.2781597222,2009-06-29,06:40:33
39.880659,116.272297,0,315.082654199475,39993.2781944444,2009-06-29,06:40:36
39.880711,116.272332,0,315.401272965879,39993.2782291667,2009-06-29,06:40:39
39.88076,116.272354,0,315.874130577428,39993.278287037,2009-06-29,06:40:44
39.880791,116.272402,0,314.150784120735,39993.2783680556,2009-06-29,06:40:51
39.880746,116.272389,0,314.945534776903,39993.27875,2009-06-29,06:41:24
39.880737,116.272324,0,315.4106332021,39993.2789236111,2009-06-29,06:41:39
39.880694,116.272307,0,317.718927165354,39993.2793865741,2009-06-29,06:42:19
39.880659,116.272345,0,318.415459317585,39993.2798611111,2009-06-29,06:43:00
39.880618,116.27237,0,317.471020341207,39993.2803240741,2009-06-29,06:43:40
39.88057,116.272364,0,318.328976377953,39993.280787037,2009-06-29,06:44:20
39.880523,116.272343,0,314.282746062992,39993.2810069444,2009-06-29,06:44:39
39.880504,116.272288,0,311.557988845144,39993.2811111111,2009-06-29,06:44:48
39.880493,116.272232,0,308.316322178478,39993.28125,2009-06-29,06:45:00
39.880538,116.27225,0,307.839737532808,39993.2814930556,2009-06-29,06:45:21
39.880599,116.272258,0,308.806525590551,39993.2815509259,2009-06-29,06:45:26
39.880639,116.272287,0,307.864668635171,39993.2816203704,2009-06-29,06:45:32
39.880686,116.272284,0,307.29594160105,39993.2817013889,2009-06-29,06:45:39
39.880723,116.272315,0,303.766394356955,39993.2818171296,2009-06-29,06:45:49
39.880679,116.272305,0,301.063218503937,39993.2819212963,2009-06-29,06:45:58
39.880634,116.272314,0,299.479593175853,39993.2819791667,2009-06-29,06:46:03
39.880589,116.272344,0,297.646709317585,39993.2821759259,2009-06-29,06:46:20
39.880544,116.272364,0,300.113923884514,39993.2823148148,2009-06-29,06:46:32
39.880498,116.272359,0,301.616397637795,39993.282349537,2009-06-29,06:46:35
39.880436,116.27234,0,302.93031496063,39993.2823842593,2009-06-29,06:46:38
39.880391,116.272328,0,303.383776246719,39993.2824189815,2009-06-29,06:46:41
39.880354,116.272294,0,304.939491469816,39993.2825,2009-06-29,06:46:48
39.880344,116.272229,0,305.988881233596,39993.2825810185,2009-06-29,06:46:55
39.880392,116.272209,0,306.342844488189,39993.282650463,2009-06-29,06:47:01
39.880447,116.272232,0,305.760275590551,39993.2826851852,2009-06-29,06:47:04
39.880496,116.272252,0,304.639671916011,39993.2827199074,2009-06-29,06:47:07
39.880545,116.272286,0,303.967119422572,39993.2827662037,2009-06-29,06:47:11
39.880599,116.272313,0,302.704012467192,39993.2828125,2009-06-29,06:47:15
39.880644,116.272334,0,302.482089895013,39993.2828472222,2009-06-29,06:47:18
39.880691,116.272375,0,301.852988845144,39993.2828819444,2009-06-29,06:47:21
39.880733,116.272416,0,301.917595144357,39993.2829282407,2009-06-29,06:47:25
39.880653,116.27235,0,298.453402230971,39993.282974537,2009-06-29,06:47:29
39.880607,116.27231,0,296.962240813648,39993.2829861111,2009-06-29,06:47:30
39.88055,116.272273,0,294.743461286089,39993.2830208333,2009-06-29,06:47:33
39.880504,116.272285,0,293.890259186352,39993.283125,2009-06-29,06:47:42
39.880445,116.272246,0,294.515505249344,39993.2831944444,2009-06-29,06:47:48
39.880393,116.272229,0,294.285396981627,39993.2832175926,2009-06-29,06:47:50
39.880342,116.27223,0,295.859160104987,39993.2832638889,2009-06-29,06:47:54
39.8803,116.272254,0,296.483904199475,39993.2833101852,2009-06-29,06:47:58
39.880256,116.272273,0,296.43063648294,39993.2833796296,2009-06-29,06:48:04
39.880216,116.272313,0,295.594281496063,39993.2834606481,2009-06-29,06:48:11
39.880173,116.272343,0,296.185036089239,39993.2835185185,2009-06-29,06:48:16
39.880141,116.272299,0,299.00312992126,39993.2836574074,2009-06-29,06:48:28
39.880175,116.272343,0,297.406765091863,39993.2838773148,2009-06-29,06:48:47
39.880156,116.272276,0,299.171538713911,39993.2841319444,2009-06-29,06:49:09
39.880196,116.272299,0,304.239104330709,39993.2843055556,2009-06-29,06:49:24
39.880243,116.272293,0,307.848772965879,39993.2845138889,2009-06-29,06:49:42
39.880261,116.272237,0,308.922145669291,39993.2846064815,2009-06-29,06:49:50
39.880293,116.272191,0,309.802053805774,39993.2847337963,2009-06-29,06:50:01
39.880339,116.272183,0,309.895518372703,39993.2847800926,2009-06-29,06:50:05
39.880386,116.272187,0,309.908608923885,39993.284837963,2009-06-29,06:50:10
39.880339,116.272157,0,311.761289370079,39993.2851273148,2009-06-29,06:50:35
39.88029,116.272146,0,312.579973753281,39993.285162037,2009-06-29,06:50:38
39.880235,116.272144,0,313.121791338583,39993.2852083333,2009-06-29,06:50:42
39.880242,116.272203,0,314.153812335958,39993.2854282407,2009-06-29,06:51:01
39.880183,116.272246,0,314.466820866142,39993.2855555556,2009-06-29,06:51:12
39.88013,116.272246,0,314.992995406824,39993.2856018519,2009-06-29,06:51:16
39.880117,116.272307,0,315.59405839895,39993.2856597222,2009-06-29,06:51:21
39.880073,116.272326,0,316.254271653543,39993.2857060185,2009-06-29,06:51:25
39.880044,116.272381,0,316.261207349081,39993.2857638889,2009-06-29,06:51:30
39.879997,116.272382,0,316.29687664042,39993.2858101852,2009-06-29,06:51:34
39.879965,116.27232,0,317.680505249344,39993.2859375,2009-06-29,06:51:45
39.879995,116.272371,0,320.009169947507,39993.2860300926,2009-06-29,06:51:53
39.879994,116.272431,0,321.12469488189,39993.2863194444,2009-06-29,06:52:18
39.880242,116.272172,0,317.254904855643,39993.2872569444,2009-06-29,06:53:39
39.880187,116.272149,0,317.246194225722,39993.2872685185,2009-06-29,06:53:40
39.880235,116.272153,0,317.240889107612,39993.2872800926,2009-06-29,06:53:41
39.880271,116.2722,0,317.654849081365,39993.2876157407,2009-06-29,06:54:10
39.880215,116.272197,0,317.837874015748,39993.2877083333,2009-06-29,06:54:18
39.880202,116.272135,0,317.890236220472,39993.2877777778,2009-06-29,06:54:24
39.880249,116.272132,0,317.205219816273,39993.2878356481,2009-06-29,06:54:29
39.880296,116.272182,0,314.225475721785,39993.2884027778,2009-06-29,06:55:18
39.880342,116.272199,0,314.336335301837,39993.2884722222,2009-06-29,06:55:24
39.880293,116.272222,0,313.969760498688,39993.2886226852,2009-06-29,06:55:37
39.880299,116.272282,0,313.700501968504,39993.28875,2009-06-29,06:55:48
39.880258,116.27232,0,313.735095144357,39993.2887847222,2009-06-29,06:55:51
39.880241,116.272381,0,313.825531496063,39993.2888541667,2009-06-29,06:55:57
39.880225,116.272442,0,313.806758530184,39993.2888888889,2009-06-29,06:56:00
39.880175,116.272416,0,312.765577427822,39993.2890393519,2009-06-29,06:56:13
39.880211,116.272474,0,313.324340551181,39993.2893634259,2009-06-29,06:56:41
39.880155,116.272513,0,312.876338582677,39993.2901157407,2009-06-29,06:57:46
39.880112,116.272551,0,312.372969160105,39993.290150463,2009-06-29,06:57:49
39.880082,116.272604,0,312.054776902887,39993.2901851852,2009-06-29,06:57:52
39.880036,116.272641,0,311.550905511811,39993.2903125,2009-06-29,06:58:03
39.880004,116.272598,0,311.254416010499,39993.2905208333,2009-06-29,06:58:21
39.880008,116.272536,0,311.207332677165,39993.2906365741,2009-06-29,06:58:31
39.880037,116.272487,0,311.536689632546,39993.2907638889,2009-06-29,06:58:42
39.880057,116.272429,0,311.820364173228,39993.2909490741,2009-06-29,06:58:58
39.880093,116.272386,0,311.941312335958,39993.2910069444,2009-06-29,06:59:03
39.880136,116.272371,0,312.438723753281,39993.291099537,2009-06-29,06:59:11
39.880179,116.272336,0,312.29437335958,39993.29125,2009-06-29,06:59:24
39.880208,116.272291,0,312.211469816273,39993.2913425926,2009-06-29,06:59:32
39.88023,116.272239,0,312.229816272966,39993.291412037,2009-06-29,06:59:38
39.880245,116.272304,0,311.412286745407,39993.2918865741,2009-06-29,07:00:19
39.880268,116.272363,0,311.288707349081,39993.2920023148,2009-06-29,07:00:29
39.880303,116.272406,0,311.226981627297,39993.2920717593,2009-06-29,07:00:35
39.880248,116.272424,0,311.070688976378,39993.292349537,2009-06-29,07:00:59
39.880183,116.272418,0,311.133894356955,39993.2923958333,2009-06-29,07:01:03
39.880124,116.272418,0,311.150538057743,39993.2924421296,2009-06-29,07:01:07
39.880052,116.272402,0,311.178874671916,39993.2925925926,2009-06-29,07:01:20
39.879993,116.272424,0,311.26094816273,39993.2926736111,2009-06-29,07:01:27
39.879936,116.272439,0,311.346981627297,39993.2926967593,2009-06-29,07:01:29
39.879884,116.272429,0,311.382624671916,39993.2927199074,2009-06-29,07:01:31
39.879791,116.272432,0,311.413812335958,39993.2927430556,2009-06-29,07:01:33
39.879734,116.272441,0,311.424399606299,39993.2927662037,2009-06-29,07:01:35
39.87972,116.272501,0,311.475387139108,39993.2928240741,2009-06-29,07:01:40
39.879672,116.272517,0,311.465702099738,39993.2929282407,2009-06-29,07:01:49
39.87953,116.272504,0,311.51686351706,39993.292962963,2009-06-29,07:01:52
39.879503,116.272455,0,311.537890419947,39993.2930208333,2009-06-29,07:01:57
39.879456,116.272422,0,311.570055774278,39993.2930439815,2009-06-29,07:01:59
39.879402,116.2724,0,311.608277559055,39993.293125,2009-06-29,07:02:06
39.879352,116.272358,0,311.613782808399,39993.2931481482,2009-06-29,07:02:08
39.879313,116.272322,0,311.58625,39993.2931712963,2009-06-29,07:02:10
39.879245,116.27235,0,311.685971128609,39993.2932523148,2009-06-29,07:02:17
39.879201,116.272377,0,311.803143044619,39993.2932986111,2009-06-29,07:02:21
39.879155,116.272391,0,312.047844488189,39993.2933680556,2009-06-29,07:02:27
39.879108,116.272399,0,312.415196850394,39993.2934490741,2009-06-29,07:02:34
39.879064,116.272424,0,312.449186351706,39993.2938078704,2009-06-29,07:03:05
39.879144,116.272443,0,312.44250328084,39993.2938888889,2009-06-29,07:03:12
39.879207,116.272461,0,312.564504593176,39993.2939236111,2009-06-29,07:03:15
39.879263,116.272475,0,312.7093832021,39993.2939583333,2009-06-29,07:03:18
39.879307,116.272496,0,312.798218503937,39993.2939814815,2009-06-29,07:03:20
39.879376,116.272504,0,312.874635826772,39993.2940277778,2009-06-29,07:03:24
39.879475,116.272505,0,312.98654855643,39993.2940509259,2009-06-29,07:03:26
39.879525,116.272488,0,313.073106955381,39993.2940625,2009-06-29,07:03:27
39.87957,116.272453,0,313.189524278215,39993.2940856481,2009-06-29,07:03:29
39.879565,116.272511,0,310.369176509186,39993.2941782407,2009-06-29,07:03:37
39.879598,116.272562,0,308.785475721785,39993.294224537,2009-06-29,07:03:41
39.879645,116.27257,0,307.554534120735,39993.2942592593,2009-06-29,07:03:44
39.879694,116.272571,0,301.115055774278,39993.2943865741,2009-06-29,07:03:55
39.879743,116.272586,0,299.570652887139,39993.2944212963,2009-06-29,07:03:58
39.879871,116.272661,0,300.635088582677,39993.2945717593,2009-06-29,07:04:11
39.879925,116.272679,0,301.571519028871,39993.2946064815,2009-06-29,07:04:14
39.879984,116.272671,0,301.930085301837,39993.2946296296,2009-06-29,07:04:16
39.880013,116.272717,0,302.858103674541,39993.2946759259,2009-06-29,07:04:20
39.880088,116.272711,0,303.735784120735,39993.2947569444,2009-06-29,07:04:27
39.880139,116.27271,0,304.181505905512,39993.2947800926,2009-06-29,07:04:29
39.880182,116.27269,0,304.761820866142,39993.294849537,2009-06-29,07:04:35
39.880223,116.272653,0,304.778267716535,39993.2949189815,2009-06-29,07:04:41
39.88024,116.27258,0,305.671440288714,39993.2950694444,2009-06-29,07:04:54
39.880204,116.272535,0,301.310748031496,39993.2953356481,2009-06-29,07:05:17
39.880168,116.272576,0,299.188959973753,39993.2955092593,2009-06-29,07:05:32
39.880118,116.272545,0,297.13936023622,39993.2955671296,2009-06-29,07:05:37
39.880111,116.272486,0,298.661984908136,39993.2956134259,2009-06-29,07:05:41
39.880071,116.272468,0,306.054337270341,39993.2957291667,2009-06-29,07:05:51
39.880029,116.272436,0,306.077040682415,39993.2958217593,2009-06-29,07:05:59
39.880034,116.27237,0,307.477565616798,39993.2958912037,2009-06-29,07:06:05
39.880082,116.272387,0,307.929947506562,39993.2959375,2009-06-29,07:06:09
39.880155,116.272399,0,306.21531167979,39993.2959490741,2009-06-29,07:06:10
39.880213,116.272383,0,303.717158792651,39993.2959837963,2009-06-29,07:06:13
39.880152,116.272357,0,300.792434383202,39993.296099537,2009-06-29,07:06:23
39.880118,116.2723,0,300.075875984252,39993.2961458333,2009-06-29,07:06:27
39.880176,116.272231,0,302.258687664042,39993.2969328704,2009-06-29,07:07:35
39.880206,116.272179,0,302.334832677165,39993.2969444444,2009-06-29,07:07:36
39.880269,116.272165,0,302.540587270341,39993.2969675926,2009-06-29,07:07:38
39.880204,116.272109,0,302.331128608924,39993.2971412037,2009-06-29,07:07:53
39.880133,116.272088,0,301.837319553806,39993.2971643518,2009-06-29,07:07:55
39.880064,116.272092,0,301.276630577428,39993.2972222222,2009-06-29,07:08:00
39.880149,116.272089,0,301.683530183727,39993.2972685185,2009-06-29,07:08:04
39.880106,116.272045,0,301.612742782152,39993.297349537,2009-06-29,07:08:11
39.880155,116.272033,0,302.561837270341,39993.2974884259,2009-06-29,07:08:23
39.880209,116.272055,0,302.727867454068,39993.2975115741,2009-06-29,07:08:25
39.880255,116.272067,0,302.908940288714,39993.2975347222,2009-06-29,07:08:27
39.880298,116.272092,0,303.349406167979,39993.2975578704,2009-06-29,07:08:29
39.880246,116.272105,0,303.062404855643,39993.2976388889,2009-06-29,07:08:36
39.8802,116.272125,0,302.51095144357,39993.297662037,2009-06-29,07:08:38
39.880254,116.272144,0,301.570790682415,39993.2977083333,2009-06-29,07:08:42
39.880319,116.272145,0,301.422060367454,39993.2977430556,2009-06-29,07:08:45
39.880278,116.272178,0,299.625898950131,39993.2978703704,2009-06-29,07:08:56
39.880217,116.272159,0,293.155580708661,39993.2979976852,2009-06-29,07:09:07
39.880171,116.272157,0,293.056758530184,39993.2981018518,2009-06-29,07:09:16
39.880223,116.272171,0,292.844573490814,39993.2982175926,2009-06-29,07:09:26
39.88027,116.272182,0,291.006984908136,39993.2982638889,2009-06-29,07:09:30
39.88023,116.272213,0,287.208631889764,39993.2983564815,2009-06-29,07:09:38
39.880133,116.27222,0,286.641007217848,39993.2983912037,2009-06-29,07:09:41
39.880188,116.272225,0,284.133897637795,39993.2984490741,2009-06-29,07:09:46
39.880145,116.27221,0,280.999737532808,39993.2985300926,2009-06-29,07:09:53
39.880029,116.272209,0,283.288631889764,39993.2985416667,2009-06-29,07:09:54
39.879933,116.272211,0,284.94844816273,39993.2985532407,2009-06-29,07:09:55
39.87989,116.272196,0,280.179550524934,39993.2986458333,2009-06-29,07:10:03
39.87992,116.272157,0,267.044353674541,39993.2987731481,2009-06-29,07:10:14
39.879973,116.272156,0,266.893166010499,39993.2987847222,2009-06-29,07:10:15
39.880028,116.272133,0,267.292834645669,39993.2988194444,2009-06-29,07:10:18
39.880037,116.272074,0,266.485465879265,39993.2988888889,2009-06-29,07:10:24
39.880104,116.272077,0,263.034865485564,39993.2989467593,2009-06-29,07:10:29
39.880154,116.272089,0,260.797962598425,39993.2989814815,2009-06-29,07:10:32
39.880176,116.272151,0,258.341637139108,39993.2990625,2009-06-29,07:10:39
39.880222,116.272153,0,257.871456692913,39993.2990740741,2009-06-29,07:10:40
39.880301,116.272146,0,256.004809711286,39993.2990972222,2009-06-29,07:10:42
39.880348,116.272127,0,254.282762467192,39993.2991319444,2009-06-29,07:10:45
39.880343,116.272063,0,252.245278871391,39993.2992013889,2009-06-29,07:10:51
39.880386,116.272077,0,247.434229002625,39993.2992939815,2009-06-29,07:10:59
39.880334,116.272051,0,237.219803149606,39993.2994328704,2009-06-29,07:11:11
39.880284,116.272033,0,235.040793963255,39993.2994791667,2009-06-29,07:11:15
39.880337,116.272075,0,231.568067585302,39993.299525463,2009-06-29,07:11:19
39.880308,116.272135,0,230.565859580052,39993.2996064815,2009-06-29,07:11:26
39.880261,116.272159,0,228.614931102362,39993.2996759259,2009-06-29,07:11:32
39.880299,116.272152,0,218.680449475066,39993.299849537,2009-06-29,07:11:47
39.880343,116.272176,0,209.024609580052,39993.2999421296,2009-06-29,07:11:55
39.880268,116.272175,0,214.121509186352,39993.2999768518,2009-06-29,07:11:58
39.880225,116.272189,0,206.54344160105,39993.3000462963,2009-06-29,07:12:04
39.880232,116.27221,0,188.224422572178,39993.3001851852,2009-06-29,07:12:16
39.880276,116.272223,0,183.733605643045,39993.3002199074,2009-06-29,07:12:19
39.88029,116.272178,0,173.943261154856,39993.3003356481,2009-06-29,07:12:29
39.880347,116.272204,0,165.081725721785,39993.3004513889,2009-06-29,07:12:39
39.880401,116.272223,0,159.843838582677,39993.3004861111,2009-06-29,07:12:42
39.880447,116.272227,0,154.771404199475,39993.3005324074,2009-06-29,07:12:46
39.880494,116.272189,0,153.474094488189,39993.3006018519,2009-06-29,07:12:52
39.880548,116.272175,0,151.218303805774,39993.3006365741,2009-06-29,07:12:55
39.8806,116.272188,0,148.725823490814,39993.3006712963,2009-06-29,07:12:58
39.880649,116.272207,0,149.264209317585,39993.3007060185,2009-06-29,07:13:01
39.880682,116.272246,0,145.977112860892,39993.300775463,2009-06-29,07:13:07
39.88063,116.272181,0,140.533959973753,39993.3008796296,2009-06-29,07:13:16
39.880588,116.272156,0,137.766578083989,39993.3009490741,2009-06-29,07:13:22
39.880622,116.272194,0,134.527450787402,39993.3011226852,2009-06-29,07:13:37
39.880669,116.272216,0,131.829179790026,39993.30125,2009-06-29,07:13:48
39.880708,116.272248,0,126.529829396325,39993.3013541667,2009-06-29,07:13:57
39.880755,116.272242,0,122.265666010499,39993.301400463,2009-06-29,07:14:01
39.880703,116.272239,0,118.031765091864,39993.3014699074,2009-06-29,07:14:07
39.880653,116.272256,0,119.418172572178,39993.3015277778,2009-06-29,07:14:12
39.880719,116.272254,0,117.825761154856,39993.3017013889,2009-06-29,07:14:27
39.880784,116.272266,0,115.751794619423,39993.3017476852,2009-06-29,07:14:31
39.880833,116.272299,0,113.912578740157,39993.3017939815,2009-06-29,07:14:35
39.880883,116.272326,0,112.04531824147,39993.3018634259,2009-06-29,07:14:41
39.880834,116.272338,0,109.900652887139,39993.3019444444,2009-06-29,07:14:48
39.880787,116.272346,0,107.401801181102,39993.3019791667,2009-06-29,07:14:51
39.880742,116.27236,0,104.318379265092,39993.3020023148,2009-06-29,07:14:53
39.880706,116.272324,0,94.9864927821522,39993.3021412037,2009-06-29,07:15:05
39.880666,116.272291,0,93.7788188976378,39993.3021759259,2009-06-29,07:15:08
39.880736,116.272285,0,85.5926640419947,39993.3023611111,2009-06-29,07:15:24
39.880784,116.272298,0,83.9394094488189,39993.3023958333,2009-06-29,07:15:27
39.880732,116.27233,0,89.3419258530184,39993.3024652778,2009-06-29,07:15:33
39.88078,116.272303,0,93.5888845144357,39993.3027430556,2009-06-29,07:15:57
39.88076,116.272359,0,87.1878018372703,39993.3028240741,2009-06-29,07:16:04
39.880756,116.272425,0,84.8442913385827,39993.3028819444,2009-06-29,07:16:09
39.880724,116.272475,0,82.9752427821522,39993.3029398148,2009-06-29,07:16:14
39.880668,116.272478,0,81.0486056430446,39993.302974537,2009-06-29,07:16:17
39.88061,116.272463,0,77.7373654855643,39993.3030092593,2009-06-29,07:16:20
39.880648,116.272433,0,69.749593175853,39993.3030787037,2009-06-29,07:16:26
39.880685,116.27247,0,68.2973786089239,39993.3031597222,2009-06-29,07:16:33
39.880728,116.272485,0,62.9815715223097,39993.3032291667,2009-06-29,07:16:39
39.880746,116.27244,0,51.1338910761155,39993.3033217593,2009-06-29,07:16:47
39.880792,116.27242,0,44.7830872703412,39993.3033680556,2009-06-29,07:16:51
39.880819,116.272469,0,39.2256430446194,39993.3034490741,2009-06-29,07:16:58
39.880851,116.272507,0,32.7316469816273,39993.303599537,2009-06-29,07:17:11
39.880824,116.272507,0,19.2535990813648,39993.3037615741,2009-06-29,07:17:25
39.880794,116.272509,0,6.65483267716535,39993.3039814815,2009-06-29,07:17:44
39.88079,116.27244,0,5.03929461942257,39993.3040509259,2009-06-29,07:17:50
39.880748,116.272462,0,3.07125656167979,39993.3041666667,2009-06-29,07:18:00
39.880699,116.272507,0,2.50416994750656,39993.304212963,2009-06-29,07:18:04
39.88066,116.272548,0,2.2359186351706,39993.3042592593,2009-06-29,07:18:08
39.880711,116.27253,0,0.811072834645669,39993.3043287037,2009-06-29,07:18:14
39.880684,116.272473,0,0.11867782152231,39993.3045023148,2009-06-29,07:18:29
39.880634,116.272485,0,0.253513779527559,39993.3045717593,2009-06-29,07:18:35
39.880672,116.272448,0,0.193979658792651,39993.3046180556,2009-06-29,07:18:39
39.880726,116.272428,0,0.205416666666667,39993.3047800926,2009-06-29,07:18:53
39.880771,116.272431,0,0.286820866141732,39993.3048263889,2009-06-29,07:18:57
39.880726,116.272447,0,0.506696194225722,39993.3051967593,2009-06-29,07:19:29
39.880678,116.27244,0,0.194324146981627,39993.3053240741,2009-06-29,07:19:40
39.880727,116.272462,0,-0.495744750656168,39993.305474537,2009-06-29,07:19:53
39.880551,116.272474,0,-0.269970472440945,39993.305625,2009-06-29,07:20:06
39.880436,116.272471,0,0.30742125984252,39993.3056712963,2009-06-29,07:20:10
39.880473,116.272539,0,0.578667979002625,39993.3057638889,2009-06-29,07:20:18
39.880533,116.272518,0,0.533549868766404,39993.3058564815,2009-06-29,07:20:26
39.880599,116.272509,0,0.521709317585302,39993.3059143518,2009-06-29,07:20:31
39.880659,116.272478,0,0.510029527559055,39993.3059490741,2009-06-29,07:20:34
39.880718,116.272454,0,0.473208661417323,39993.3059722222,2009-06-29,07:20:36
39.880774,116.272446,0,0.618438320209974,39993.3060185185,2009-06-29,07:20:40
39.880725,116.272424,0,2.22171587926509,39993.3064236111,2009-06-29,07:21:15
39.880783,116.272435,0,2.22158464566929,39993.3066435185,2009-06-29,07:21:34
39.880742,116.272411,0,2.15817585301837,39993.3066898148,2009-06-29,07:21:38
39.880758,116.272466,0,1.94299868766404,39993.3068287037,2009-06-29,07:21:50
39.880794,116.272512,0,2.07481955380577,39993.3068865741,2009-06-29,07:21:55
39.880734,116.272525,0,2.05931758530184,39993.3069907407,2009-06-29,07:22:04
39.880682,116.272529,0,1.69548228346457,39993.3074189815,2009-06-29,07:22:41
39.880617,116.272523,0,1.64094816272966,39993.3074652778,2009-06-29,07:22:45
39.880546,116.27253,0,1.735656167979,39993.3075,2009-06-29,07:22:48
39.880507,116.272497,0,1.77735564304462,39993.3075578704,2009-06-29,07:22:53
39.880456,116.27249,0,1.23837926509186,39993.3076736111,2009-06-29,07:23:03
39.880464,116.272549,0,0.300793963254593,39993.3081944444,2009-06-29,07:23:48
39.880525,116.272571,0,0.187053805774278,39993.3082291667,2009-06-29,07:23:51
39.880569,116.272584,0,0.0946292650918635,39993.3082638889,2009-06-29,07:23:54
39.880525,116.272561,0,-0.0736811023622047,39993.3083680556,2009-06-29,07:24:03
39.880579,116.272541,0,-0.290236220472441,39993.3085185185,2009-06-29,07:24:16
39.880631,116.272544,0,-0.267306430446194,39993.3085532407,2009-06-29,07:24:19
39.880693,116.272551,0,-0.247201443569554,39993.308587963,2009-06-29,07:24:22
39.880745,116.272534,0,-0.468818897637795,39993.3086226852,2009-06-29,07:24:25
39.880797,116.272535,0,-0.38237532808399,39993.3088657407,2009-06-29,07:24:46
39.880758,116.272502,0,-0.434376640419947,39993.3090509259,2009-06-29,07:25:02
39.880778,116.272563,0,0.242913385826772,39993.3091550926,2009-06-29,07:25:11
39.880823,116.272611,0,0.609009186351706,39993.3091898148,2009-06-29,07:25:14
39.880858,116.272668,0,1.02324146981627,39993.3092592593,2009-06-29,07:25:20
39.880879,116.272616,0,1.25127296587927,39993.3093634259,2009-06-29,07:25:29
39.880919,116.272583,0,1.20365813648294,39993.3094097222,2009-06-29,07:25:33
39.880963,116.272601,0,1.83624015748031,39993.3094675926,2009-06-29,07:25:38
39.880926,116.272552,0,2.290593832021,39993.3095717593,2009-06-29,07:25:47
39.88097,116.272579,0,2.63541010498688,39993.3096990741,2009-06-29,07:25:58
39.881031,116.272634,0,2.96406496062992,39993.3097453704,2009-06-29,07:26:02
39.881085,116.272643,0,3.00227034120735,39993.3098032407,2009-06-29,07:26:07
39.881042,116.272661,0,2.96411745406824,39993.3098726852,2009-06-29,07:26:13
39.88099,116.272648,0,2.91215551181102,39993.3099074074,2009-06-29,07:26:16
39.880937,116.27264,0,2.90787729658793,39993.3099305556,2009-06-29,07:26:18
39.880818,116.272594,0,3.46073490813648,39993.3099768519,2009-06-29,07:26:22
39.880755,116.272592,0,3.49041338582677,39993.31,2009-06-29,07:26:24
39.880714,116.272621,0,3.46777230971129,39993.3100925926,2009-06-29,07:26:32
39.880661,116.272621,0,3.72347112860892,39993.3102777778,2009-06-29,07:26:48
39.88062,116.272592,0,4.62149934383202,39993.3104166667,2009-06-29,07:27:00
39.880563,116.272598,0,5.21089566929134,39993.3105324074,2009-06-29,07:27:10
39.880523,116.272571,0,5.51687992125984,39993.3105787037,2009-06-29,07:27:14
39.880481,116.272544,0,5.64893700787402,39993.3106134259,2009-06-29,07:27:17
39.880423,116.272531,0,6.12685039370079,39993.3109953704,2009-06-29,07:27:50
39.880364,116.272528,0,6.57073162729659,39993.311099537,2009-06-29,07:27:59
39.880316,116.272504,0,6.69535761154856,39993.3111226852,2009-06-29,07:28:01
39.880275,116.272466,0,6.7292782152231,39993.3111574074,2009-06-29,07:28:04
39.880231,116.272488,0,6.82436351706037,39993.3112152778,2009-06-29,07:28:09
39.880266,116.272543,0,6.72833661417323,39993.3112615741,2009-06-29,07:28:13
39.880283,116.272603,0,6.78768372703412,39993.3113078704,2009-06-29,07:28:17
39.880209,116.272591,0,6.79625656167979,39993.3113888889,2009-06-29,07:28:24
39.880131,116.272568,0,6.94542650918635,39993.311412037,2009-06-29,07:28:26
39.880169,116.272607,0,7.04415682414698,39993.3115393519,2009-06-29,07:28:37
39.880214,116.272621,0,6.97408464566929,39993.3117361111,2009-06-29,07:28:54
39.880259,116.272635,0,7.03113517060367,39993.3118287037,2009-06-29,07:29:02
39.880301,116.272658,0,7.03163385826772,39993.3119097222,2009-06-29,07:29:09
39.88034,116.272698,0,7.04920603674541,39993.3119791667,2009-06-29,07:29:15
39.880387,116.272731,0,6.99389435695538,39993.312025463,2009-06-29,07:29:19
39.880435,116.272784,0,6.98041666666667,39993.3120717593,2009-06-29,07:29:23
39.880475,116.272819,0,6.98806758530184,39993.3122337963,2009-06-29,07:29:37
39.880515,116.272877,0,6.87589566929134,39993.3122685185,2009-06-29,07:29:40
39.880568,116.272901,0,8.48743766404199,39993.3125578704,2009-06-29,07:30:05
39.880552,116.27284,0,9.95784120734908,39993.3126273148,2009-06-29,07:30:11
39.880517,116.272793,0,10.7808103674541,39993.3126851852,2009-06-29,07:30:16
39.880501,116.272854,0,15.2007283464567,39993.3132291667,2009-06-29,07:31:03
39.880489,116.272919,0,15.088251312336,39993.3133796296,2009-06-29,07:31:16
39.880454,116.272964,0,15.2805872703412,39993.3134490741,2009-06-29,07:31:22
39.880409,116.272962,0,15.4744324146982,39993.3135300926,2009-06-29,07:31:29
39.880374,116.273,0,16.2136417322835,39993.3137037037,2009-06-29,07:31:44
39.88033,116.272982,0,17.0876706036745,39993.3137384259,2009-06-29,07:31:47
39.880286,116.272999,0,19.1047736220472,39993.3137847222,2009-06-29,07:31:51
39.880262,116.27294,0,21.2634186351706,39993.3138425926,2009-06-29,07:31:56
39.88022,116.272902,0,21.2666010498688,39993.3138773148,2009-06-29,07:31:59
39.880168,116.272898,0,21.2042257217848,39993.3139236111,2009-06-29,07:32:03
39.880296,116.272609,0,19.1662204724409,39993.3192708333,2009-06-29,07:39:45
39.880353,116.272623,0,20.0462893700787,39993.3192939815,2009-06-29,07:39:47
39.88031,116.272645,0,21.9433858267717,39993.3193171296,2009-06-29,07:39:49
39.880348,116.272616,0,25.8856364829396,39993.3194097222,2009-06-29,07:39:57
39.880297,116.272593,0,24.6226837270341,39993.3194907407,2009-06-29,07:40:04
39.880356,116.27262,0,21.4237368766404,39993.3195949074,2009-06-29,07:40:13
39.880401,116.272661,0,21.3104199475066,39993.3196412037,2009-06-29,07:40:17
39.880443,116.272639,0,20.2513517060367,39993.3197685185,2009-06-29,07:40:28
39.880491,116.272641,0,20.5375328083989,39993.3198611111,2009-06-29,07:40:36
39.880536,116.272664,0,21.3232545931759,39993.3199305556,2009-06-29,07:40:42
39.880582,116.272664,0,25.5110465879265,39993.3202893519,2009-06-29,07:41:13
39.880628,116.272641,0,28.5257742782152,39993.3203472222,2009-06-29,07:41:18
39.880582,116.27262,0,32.1025984251969,39993.3204398148,2009-06-29,07:41:26
39.880565,116.272558,0,34.9307414698163,39993.3204976852,2009-06-29,07:41:31
39.880517,116.272527,0,37.260967847769,39993.3205787037,2009-06-29,07:41:38
39.880472,116.272557,0,38.0790091863517,39993.320625,2009-06-29,07:41:42
39.880506,116.272608,0,38.9594816272966,39993.3207175926,2009-06-29,07:41:50
39.880447,116.272592,0,36.1452591863517,39993.3208449074,2009-06-29,07:42:01
39.8804,116.27257,0,37.2575984251968,39993.3208796296,2009-06-29,07:42:04
39.880347,116.27256,0,38.5065059055118,39993.3209143518,2009-06-29,07:42:07
39.880293,116.272563,0,39.212404855643,39993.3209490741,2009-06-29,07:42:10
39.880248,116.272547,0,41.1454133858268,39993.3209722222,2009-06-29,07:42:12
39.880288,116.272506,0,46.4383202099738,39993.3210532407,2009-06-29,07:42:19
39.880344,116.272499,0,47.4890518372703,39993.321087963,2009-06-29,07:42:22
39.88039,116.272511,0,44.508093832021,39993.3211342593,2009-06-29,07:42:26
39.880435,116.272506,0,43.5700853018373,39993.3211689815,2009-06-29,07:42:29
39.880488,116.27252,0,44.7838057742782,39993.3212037037,2009-06-29,07:42:32
39.88053,116.272494,0,45.0750885826772,39993.3212268518,2009-06-29,07:42:34
39.880575,116.272474,0,45.6508333333333,39993.3212731481,2009-06-29,07:42:38
39.880648,116.272444,0,45.0067388451444,39993.3213194444,2009-06-29,07:42:42
39.880709,116.272416,0,44.8744717847769,39993.3213425926,2009-06-29,07:42:44
39.880677,116.272371,0,41.033687664042,39993.3214930556,2009-06-29,07:42:57
39.880747,116.272379,0,40.4375229658793,39993.3215393518,2009-06-29,07:43:01
39.88079,116.272428,0,40.1174606299213,39993.3215856481,2009-06-29,07:43:05
39.88084,116.272403,0,39.7030019685039,39993.3216782407,2009-06-29,07:43:13
39.880778,116.272412,0,37.8038615485564,39993.321724537,2009-06-29,07:43:17
39.880822,116.272408,0,33.5179494750656,39993.3218287037,2009-06-29,07:43:26
39.880772,116.272374,0,35.8935072178478,39993.3220138889,2009-06-29,07:43:42
39.880816,116.272388,0,37.6969192913386,39993.3221412037,2009-06-29,07:43:53
39.880862,116.272388,0,36.1652460629921,39993.3221990741,2009-06-29,07:43:58
39.880904,116.272366,0,34.6693503937008,39993.3222569444,2009-06-29,07:44:03
39.880859,116.272371,0,32.214124015748,39993.3223263889,2009-06-29,07:44:09
39.880809,116.272382,0,31.2816633858268,39993.3223611111,2009-06-29,07:44:12
39.880763,116.272337,0,30.5719225721785,39993.3224074074,2009-06-29,07:44:16
39.880717,116.272333,0,29.7167946194226,39993.3224537037,2009-06-29,07:44:20
39.880681,116.272397,0,29.7678904199475,39993.3224768518,2009-06-29,07:44:22
39.880653,116.272456,0,29.4638287401575,39993.3225,2009-06-29,07:44:24
39.880645,116.272538,0,28.4317125984252,39993.3225347222,2009-06-29,07:44:27
39.880619,116.272589,0,27.1624901574803,39993.3225810185,2009-06-29,07:44:31
39.880605,116.272651,0,25.9373917322835,39993.3226157407,2009-06-29,07:44:34
39.880559,116.272637,0,22.6607480314961,39993.3227083333,2009-06-29,07:44:42
39.880501,116.272632,0,22.5859350393701,39993.3227314815,2009-06-29,07:44:44
39.880513,116.27256,0,22.4364895013123,39993.3227662037,2009-06-29,07:44:47
39.880478,116.272499,0,22.0133923884514,39993.3228125,2009-06-29,07:44:51
39.880526,116.272467,0,21.2326377952756,39993.3228703704,2009-06-29,07:44:56
39.880583,116.272424,0,21.202719816273,39993.3228935185,2009-06-29,07:44:58
39.880628,116.272403,0,21.1992847769029,39993.3229166667,2009-06-29,07:45:00
39.880688,116.272373,0,21.1801738845144,39993.3229398148,2009-06-29,07:45:02
39.880751,116.272354,0,21.1904724409449,39993.3229513889,2009-06-29,07:45:03
39.880816,116.272308,0,21.2510104986877,39993.322974537,2009-06-29,07:45:05
39.880861,116.272322,0,21.2652887139108,39993.3229976852,2009-06-29,07:45:07
39.880904,116.272272,0,21.5587237532808,39993.3230555556,2009-06-29,07:45:12
39.880895,116.272208,0,20.7292125984252,39993.323125,2009-06-29,07:45:18
39.880834,116.272216,0,20.0698228346457,39993.3231597222,2009-06-29,07:45:21
39.880799,116.272278,0,19.4999146981627,39993.3232060185,2009-06-29,07:45:25
39.880753,116.272342,0,18.2684908136483,39993.3232291667,2009-06-29,07:45:27
39.880692,116.272378,0,13.4602362204724,39993.3232523148,2009-06-29,07:45:29
39.88065,116.272403,0,13.9451902887139,39993.3232638889,2009-06-29,07:45:30
39.880598,116.272437,0,14.0450262467192,39993.323275463,2009-06-29,07:45:31
39.880532,116.272487,0,13.4788385826772,39993.3232986111,2009-06-29,07:45:33
39.880473,116.272521,0,12.081407480315,39993.3233101852,2009-06-29,07:45:34
39.880387,116.272548,0,10.2156167979003,39993.3233217593,2009-06-29,07:45:35
39.88032,116.272583,0,8.52874343832021,39993.3233333333,2009-06-29,07:45:36
39.880239,116.272616,0,6.66700131233596,39993.3233449074,2009-06-29,07:45:37
39.880149,116.272655,0,4.86932086614173,39993.3233564815,2009-06-29,07:45:38
39.880086,116.272688,0,1.98344488188976,39993.3233680556,2009-06-29,07:45:39
39.880031,116.272715,0,-1.01310695538058,39993.3233796296,2009-06-29,07:45:40
39.879949,116.272783,0,-5.43277887139108,39993.3234027778,2009-06-29,07:45:42
39.879911,116.272828,0,-7.09129593175853,39993.3234143518,2009-06-29,07:45:43
39.879944,116.272848,0,-17.3882775590551,39993.3234837963,2009-06-29,07:45:49
39.879981,116.272813,0,-19.9514566929134,39993.3235648148,2009-06-29,07:45:56
39.87992,116.272813,0,-20.1578969816273,39993.323599537,2009-06-29,07:45:59
39.879867,116.27285,0,-20.786154855643,39993.3236226852,2009-06-29,07:46:01
39.879792,116.27288,0,-21.9209776902887,39993.3236458333,2009-06-29,07:46:03
39.879741,116.272908,0,-23.0809087926509,39993.3236574074,2009-06-29,07:46:04
39.879685,116.272948,0,-26.1276509186352,39993.3236805556,2009-06-29,07:46:06
39.87967,116.272994,0,-36.1338057742782,39993.3237615741,2009-06-29,07:46:13
39.879724,116.272984,0,-40.8672473753281,39993.3238657407,2009-06-29,07:46:22
39.879777,116.272954,0,-40.0405905511811,39993.323912037,2009-06-29,07:46:26
39.87981,116.273004,0,-41.7819783464567,39993.3241087963,2009-06-29,07:46:43
39.879773,116.273046,0,-42.1023917322835,39993.3242013889,2009-06-29,07:46:51
39.879722,116.272993,0,-41.9458366141732,39993.3242361111,2009-06-29,07:46:54
39.879666,116.272948,0,-41.6354265091864,39993.3242592593,2009-06-29,07:46:56
39.879616,116.272946,0,-42.1070669291339,39993.3243171296,2009-06-29,07:47:01
39.879576,116.27299,0,-42.1837106299213,39993.3243634259,2009-06-29,07:47:05
39.879529,116.272987,0,-42.4847440944882,39993.3244097222,2009-06-29,07:47:09
39.879483,116.273031,0,-42.3148490813648,39993.3244907407,2009-06-29,07:47:16
39.879434,116.27306,0,-42.1490583989501,39993.3245486111,2009-06-29,07:47:21
39.879484,116.273045,0,-41.6303576115486,39993.3246759259,2009-06-29,07:47:32
39.879526,116.272989,0,-40.7794520997375,39993.3246990741,2009-06-29,07:47:34
39.879466,116.272953,0,-39.723530183727,39993.3248611111,2009-06-29,07:47:48
39.879456,116.272892,0,-40.1778772965879,39993.3249305556,2009-06-29,07:47:54
39.879473,116.272972,0,-39.4403510498688,39993.3250231481,2009-06-29,07:48:02
39.87947,116.273031,0,-39.3005183727034,39993.3250578704,2009-06-29,07:48:05
39.879431,116.273064,0,-38.8576902887139,39993.3251388889,2009-06-29,07:48:12
39.879383,116.27304,0,-38.2835203412074,39993.3251967593,2009-06-29,07:48:17
39.879429,116.273,0,-35.3241699475066,39993.3252314815,2009-06-29,07:48:20
39.879474,116.272942,0,-32.8711778215223,39993.3252546296,2009-06-29,07:48:22
39.879509,116.272888,0,-30.3807709973753,39993.3252777778,2009-06-29,07:48:24
39.879552,116.272865,0,-25.4106299212598,39993.3253240741,2009-06-29,07:48:28
39.879512,116.27289,0,-19.1143044619423,39993.3254050926,2009-06-29,07:48:35
39.879547,116.272851,0,-15.7779593175853,39993.3254282407,2009-06-29,07:48:37
39.879551,116.272755,0,-10.908845144357,39993.3254513889,2009-06-29,07:48:39
39.879589,116.272701,0,-5.12689632545932,39993.325474537,2009-06-29,07:48:41
39.879603,116.272631,0,-0.161922572178478,39993.3254976852,2009-06-29,07:48:43
39.879596,116.272569,0,6.11373359580053,39993.3255208333,2009-06-29,07:48:45
39.879634,116.272529,0,16.8808103674541,39993.3255555556,2009-06-29,07:48:48
39.87967,116.272506,0,30.4529265091864,39993.325625,2009-06-29,07:48:54
39.879689,116.272467,0,41.094438976378,39993.3257523148,2009-06-29,07:49:05
39.879698,116.272524,0,43.7788845144357,39993.325787037,2009-06-29,07:49:08
39.879723,116.272535,0,62.9181496062992,39993.3259259259,2009-06-29,07:49:20
39.879744,116.272491,0,79.8516699475066,39993.3259837963,2009-06-29,07:49:25
39.879727,116.272434,0,91.8657020997375,39993.3260300926,2009-06-29,07:49:29
39.879737,116.272372,0,100.047982283465,39993.3260648148,2009-06-29,07:49:32
39.879691,116.272386,0,107.362139107612,39993.3261342593,2009-06-29,07:49:38
39.879722,116.272428,0,119.180114829396,39993.3262152778,2009-06-29,07:49:45
39.879742,116.272481,0,122.481519028871,39993.32625,2009-06-29,07:49:48
39.879694,116.272456,0,125.415557742782,39993.3263078704,2009-06-29,07:49:53
39.879691,116.27253,0,126.855980971129,39993.3263773148,2009-06-29,07:49:59
39.879647,116.272506,0,127.633776246719,39993.3264583333,2009-06-29,07:50:06
39.879679,116.272553,0,128.083654855643,39993.3265277778,2009-06-29,07:50:12
39.879687,116.272639,0,128.919734251969,39993.3265740741,2009-06-29,07:50:16
39.879722,116.272699,0,129.580072178478,39993.3265972222,2009-06-29,07:50:18
39.879756,116.272748,0,130.465898950131,39993.3266203704,2009-06-29,07:50:20
39.879752,116.272675,0,133.924822834646,39993.3268171296,2009-06-29,07:50:37
39.879714,116.272622,0,135.888513779528,39993.3268865741,2009-06-29,07:50:43
39.879685,116.272564,0,136.977942913386,39993.3269097222,2009-06-29,07:50:45
39.879652,116.27251,0,139.818015091864,39993.3269791667,2009-06-29,07:50:51
39.879666,116.272448,0,145.224849081365,39993.3270486111,2009-06-29,07:50:57
39.879637,116.27239,0,151.473267716535,39993.3271412037,2009-06-29,07:51:05
39.879643,116.272466,0,156.469983595801,39993.327349537,2009-06-29,07:51:23
39.879689,116.272416,0,159.129445538058,39993.3275347222,2009-06-29,07:51:39
39.879737,116.27244,0,162.843280839895,39993.3276157407,2009-06-29,07:51:46
39.879758,116.272389,0,165.311709317585,39993.3276736111,2009-06-29,07:51:51
39.879716,116.272356,0,167.376138451444,39993.3278125,2009-06-29,07:52:03
39.879703,116.272421,0,167.65843503937,39993.3278819444,2009-06-29,07:52:09
39.879714,116.272478,0,166.137673884514,39993.327974537,2009-06-29,07:52:17
39.879744,116.272534,0,165.546696194226,39993.3280208333,2009-06-29,07:52:21
39.879769,116.272597,0,165.022477034121,39993.3280671296,2009-06-29,07:52:25
39.879728,116.272563,0,164.031958661417,39993.3281712963,2009-06-29,07:52:34
39.879694,116.272606,0,162.713582677165,39993.3283217593,2009-06-29,07:52:47
39.879648,116.272557,0,161.89436351706,39993.3284259259,2009-06-29,07:52:56
39.87963,116.272496,0,161.739747375328,39993.3284722222,2009-06-29,07:53:00
39.879573,116.272456,0,161.788270997375,39993.3285300926,2009-06-29,07:53:05
39.879545,116.272385,0,166.979625984252,39993.3286689815,2009-06-29,07:53:17
39.879498,116.272384,0,168.452687007874,39993.3287152778,2009-06-29,07:53:21
39.879487,116.272457,0,171.254652230971,39993.3287615741,2009-06-29,07:53:25
39.879457,116.272515,0,173.840974409449,39993.3288078704,2009-06-29,07:53:29
39.879498,116.272491,0,179.758484251969,39993.3289351852,2009-06-29,07:53:40
39.879535,116.272451,0,183.897457349081,39993.3290162037,2009-06-29,07:53:47
39.879529,116.272505,0,190.524704724409,39993.3290972222,2009-06-29,07:53:54
39.879503,116.272449,0,196.730708661417,39993.3291666667,2009-06-29,07:54:00
39.879517,116.272393,0,202.91906496063,39993.329224537,2009-06-29,07:54:05
39.879564,116.272412,0,210.942772309711,39993.3292708333,2009-06-29,07:54:09
39.879519,116.272435,0,218.805754593176,39993.3293518518,2009-06-29,07:54:16
39.879541,116.27241,0,231.636302493438,39993.3294791667,2009-06-29,07:54:27
39.879566,116.272342,0,237.941217191601,39993.3295138889,2009-06-29,07:54:30
39.879547,116.272282,0,246.098061023622,39993.3295601852,2009-06-29,07:54:34
39.879576,116.272236,0,254.750839895013,39993.3296180556,2009-06-29,07:54:39
39.879571,116.272213,0,269.987979002625,39993.3298032407,2009-06-29,07:54:55
39.879579,116.272157,0,276.848349737533,39993.329837963,2009-06-29,07:54:58
39.879584,116.272198,0,288.970124671916,39993.3299305556,2009-06-29,07:55:06
39.879553,116.272145,0,297.276729002625,39993.3300347222,2009-06-29,07:55:15
39.879564,116.272093,0,305.265465879265,39993.3301273148,2009-06-29,07:55:23
39.879592,116.272152,0,310.029934383202,39993.3302083333,2009-06-29,07:55:30
39.879638,116.272194,0,310.602913385827,39993.3302430556,2009-06-29,07:55:33
39.879683,116.272184,0,312.48936351706,39993.3302893518,2009-06-29,07:55:37
39.879716,116.272146,0,318.391479658793,39993.3303472222,2009-06-29,07:55:42
39.879759,116.272117,0,320.604255249344,39993.3303819444,2009-06-29,07:55:45
39.879795,116.272077,0,327.366755249344,39993.330474537,2009-06-29,07:55:53
39.879834,116.272071,0,335.41499015748,39993.3305439815,2009-06-29,07:55:59
39.879868,116.272123,0,338.752152230971,39993.3306018518,2009-06-29,07:56:04
39.879893,116.272174,0,341.201266404199,39993.3306944444,2009-06-29,07:56:12
39.879867,116.272122,0,347.377572178478,39993.3308680556,2009-06-29,07:56:27
39.879851,116.272065,0,349.235085301837,39993.3309027778,2009-06-29,07:56:30
39.879914,116.272062,0,352.477975721785,39993.3309606481,2009-06-29,07:56:35
39.879869,116.272048,0,356.592319553806,39993.3310185185,2009-06-29,07:56:40
39.879834,116.271982,0,357.733248031496,39993.3310416667,2009-06-29,07:56:42
39.879808,116.271917,0,357.985784120735,39993.3310763889,2009-06-29,07:56:45
39.879775,116.271854,0,357.547670603675,39993.3311226852,2009-06-29,07:56:49
39.879725,116.271847,0,355.692687007874,39993.3311689815,2009-06-29,07:56:53
39.879679,116.271846,0,352.865479002625,39993.3312268518,2009-06-29,07:56:58
39.879628,116.271823,0,352.109648950131,39993.3312962963,2009-06-29,07:57:04
39.879581,116.271821,0,350.327880577428,39993.331400463,2009-06-29,07:57:13
39.879535,116.271773,0,348.287867454068,39993.3314351852,2009-06-29,07:57:16
39.879471,116.271721,0,347.892053805774,39993.3314583333,2009-06-29,07:57:18
39.87943,116.271684,0,347.307309711286,39993.3314814815,2009-06-29,07:57:20
39.879391,116.271651,0,346.712929790026,39993.3315046296,2009-06-29,07:57:22
39.87939,116.271713,0,346.042877296588,39993.3318171296,2009-06-29,07:57:49
39.87941,116.271793,0,346.963861548556,39993.331875,2009-06-29,07:57:54
39.879367,116.271767,0,345.686440288714,39993.3319097222,2009-06-29,07:57:57
39.879375,116.271855,0,346.967342519685,39993.3319444444,2009-06-29,07:58:00
39.879418,116.271919,0,346.532280183727,39993.3319791667,2009-06-29,07:58:03
39.879439,116.271984,0,345.941279527559,39993.3320486111,2009-06-29,07:58:09
39.879481,116.272023,0,345.862532808399,39993.3320833333,2009-06-29,07:58:12
39.879457,116.272084,0,345.139717847769,39993.3321296296,2009-06-29,07:58:16
39.879436,116.272178,0,343.351338582677,39993.3322685185,2009-06-29,07:58:28
39.879426,116.272268,0,344.021387795276,39993.3322916667,2009-06-29,07:58:30
39.879431,116.272345,0,343.133497375328,39993.3323263889,2009-06-29,07:58:33
39.879453,116.272402,0,345.294931102362,39993.3323842593,2009-06-29,07:58:38
39.879408,116.272376,0,350.729475065617,39993.3325694444,2009-06-29,07:58:54
39.87937,116.272329,0,350.775830052493,39993.3326157407,2009-06-29,07:58:58
39.879341,116.272276,0,352.071702755906,39993.3326851852,2009-06-29,07:59:04
39.879386,116.272287,0,353.637555774278,39993.3332523148,2009-06-29,07:59:53
39.879415,116.272328,0,358.922411417323,39993.3335532407,2009-06-29,08:00:19
39.879367,116.272323,0,356.575872703412,39993.3340162037,2009-06-29,08:00:59
39.879319,116.272339,0,358.171663385827,39993.3341435185,2009-06-29,08:01:10
39.879266,116.272311,0,356.947706692913,39993.3342013889,2009-06-29,08:01:15
39.87922,116.272297,0,353.66030839895,39993.3342592593,2009-06-29,08:01:20
39.87918,116.27233,0,349.926686351706,39993.3343402778,2009-06-29,08:01:27
39.879181,116.272287,0,338.236440288714,39993.3346527778,2009-06-29,08:01:54
39.879181,116.272221,0,336.500853018373,39993.3349537037,2009-06-29,08:02:20
39.879159,116.272169,0,336.084717847769,39993.3350694444,2009-06-29,08:02:30
39.879169,116.272099,0,335.033395669291,39993.335150463,2009-06-29,08:02:37
39.87912,116.272072,0,331.079776902887,39993.3352662037,2009-06-29,08:02:47
39.879156,116.272131,0,324.827253937008,39993.3354050926,2009-06-29,08:02:59
39.879199,116.272181,0,323.670554461942,39993.335474537,2009-06-29,08:03:05
39.879233,116.272228,0,323.917532808399,39993.3354976852,2009-06-29,08:03:07
39.879281,116.272287,0,323.24906167979,39993.3355208333,2009-06-29,08:03:09
39.879322,116.272337,0,323.099878608924,39993.3355439815,2009-06-29,08:03:11
39.879353,116.272393,0,322.69094816273,39993.3355671296,2009-06-29,08:03:13
39.879374,116.272447,0,322.648595800525,39993.3355902778,2009-06-29,08:03:15
39.879323,116.27242,0,322.096164698163,39993.3356365741,2009-06-29,08:03:19
39.879256,116.272382,0,319.831476377953,39993.3356712963,2009-06-29,08:03:22
39.879212,116.272364,0,318.38782480315,39993.3356828704,2009-06-29,08:03:23
39.879148,116.272329,0,313.94998687664,39993.3357060185,2009-06-29,08:03:25
39.879074,116.272283,0,309.407992125984,39993.3357291667,2009-06-29,08:03:27
39.879016,116.272262,0,306.889865485564,39993.3357407407,2009-06-29,08:03:28
39.878961,116.272298,0,300.611312335958,39993.3357523148,2009-06-29,08:03:29
39.878987,116.272394,0,290.794297900262,39993.335775463,2009-06-29,08:03:31
39.879001,116.272456,0,287.251233595801,39993.3357986111,2009-06-29,08:03:33
39.879017,116.272514,0,282.842129265092,39993.3358564815,2009-06-29,08:03:38
39.879066,116.272566,0,281.540577427822,39993.3359143519,2009-06-29,08:03:43
39.87911,116.272587,0,281.97311023622,39993.3359259259,2009-06-29,08:03:44
39.879154,116.272604,0,282.554852362205,39993.3359375,2009-06-29,08:03:45
39.879227,116.272621,0,284.070643044619,39993.3359606481,2009-06-29,08:03:47
39.879282,116.272621,0,285.822526246719,39993.3359837963,2009-06-29,08:03:49
39.879339,116.272604,0,285.624107611549,39993.3360185185,2009-06-29,08:03:52
39.879389,116.272636,0,285.386587926509,39993.3360763889,2009-06-29,08:03:57
39.879427,116.272682,0,283.920882545932,39993.3361342593,2009-06-29,08:04:02
39.879459,116.272724,0,282.862982283465,39993.3362037037,2009-06-29,08:04:08
39.879505,116.272743,0,286.508143044619,39993.3363888889,2009-06-29,08:04:24
39.87947,116.27269,0,290.385544619423,39993.3365277778,2009-06-29,08:04:36
39.879433,116.272648,0,289.651916010499,39993.3366319444,2009-06-29,08:04:45
39.879379,116.272646,0,286.263543307087,39993.3367592593,2009-06-29,08:04:56
39.879333,116.272662,0,284.69874015748,39993.3367939815,2009-06-29,08:04:59
39.879291,116.272644,0,279.819409448819,39993.3368634259,2009-06-29,08:05:05
39.879255,116.272613,0,275.029035433071,39993.3369212963,2009-06-29,08:05:10
39.879204,116.27261,0,272.000029527559,39993.3369675926,2009-06-29,08:05:14
39.879145,116.272631,0,268.414616141732,39993.337025463,2009-06-29,08:05:19
39.879192,116.272664,0,261.513792650919,39993.3372337963,2009-06-29,08:05:37
39.879245,116.27269,0,263.473779527559,39993.3372685185,2009-06-29,08:05:40
39.879298,116.272692,0,263.461040026247,39993.3373032407,2009-06-29,08:05:43
39.879347,116.272675,0,259.644967191601,39993.337349537,2009-06-29,08:05:47
39.879353,116.272617,0,257.334947506562,39993.3374074074,2009-06-29,08:05:52
39.879404,116.272627,0,256.092693569554,39993.3375347222,2009-06-29,08:06:03
39.879356,116.272611,0,253.80375,39993.3378240741,2009-06-29,08:06:28
39.879322,116.272569,0,251.435183727034,39993.3378819444,2009-06-29,08:06:33
39.879369,116.272558,0,249.680396981627,39993.3379513889,2009-06-29,08:06:39
39.879391,116.272503,0,247.330052493438,39993.3380787037,2009-06-29,08:06:50
39.879359,116.272458,0,246.687460629921,39993.3381134259,2009-06-29,08:06:53
39.879312,116.27243,0,243.589845800525,39993.3382291667,2009-06-29,08:07:03
39.879258,116.272424,0,241.929225721785,39993.3383564815,2009-06-29,08:07:14
39.879218,116.272448,0,235.412326115486,39993.3384259259,2009-06-29,08:07:20
39.879261,116.272471,0,228.665393700787,39993.3386458333,2009-06-29,08:07:39
39.879295,116.272523,0,228.38595144357,39993.3388773148,2009-06-29,08:07:59
39.879236,116.272515,0,228.854425853018,39993.3392708333,2009-06-29,08:08:33
39.879282,116.272509,0,229.53999671916,39993.3395023148,2009-06-29,08:08:53
39.879252,116.272461,0,229.50532808399,39993.3395717593,2009-06-29,08:08:59
