# Supplementary material for: Research on differential privacy protection method based on user tendency
Source: PLoS One. 2023 Oct 26;18(10):e0288823. doi: 10.1371/journal.pone.0288823 (PMC10602288; doi:10.1371/journal.pone.0288823)
Supplement: S3 Data — (ZIP) [file pone.0288823.s003.zip › Data 5-3/055/Trajectory/20070731105113.plt]

Geolife trajectory
WGS 84
Altitude is in Feet
Reserved 3
0,2,255,My Track,0,0,2,8421376
0
39.9753666666667,116.330916666667,0,157.48031496063,39294.4522337963,2007-07-31,10:51:13
39.9752833333333,116.331733333333,0,157.48031496063,39294.452974537,2007-07-31,10:52:17
39.9765833333333,116.33125,0,157.48031496063,39294.4536689815,2007-07-31,10:53:17
39.9784666666667,116.329266666667,0,157.48031496063,39294.4541550926,2007-07-31,10:53:59
39.9772833333333,116.33,0,157.48031496063,39294.4545833333,2007-07-31,10:54:36
39.9752833333333,116.3309,0,62.3359580052493,39294.5820601852,2007-07-31,13:58:10
39.97555,116.3303,0,173.884514435696,39294.5853125,2007-07-31,14:02:51
39.9754833333333,116.329566666667,0,164.041994750656,39294.5860300926,2007-07-31,14:03:53
39.9754833333333,116.328916666667,0,147.637795275591,39294.586724537,2007-07-31,14:04:53
39.9755,116.327883333333,0,137.795275590551,39294.5876041667,2007-07-31,14:06:09
39.9756,116.326966666667,0,295.275590551181,39294.5883101852,2007-07-31,14:07:10
39.9757166666667,116.326133333333,0,308.398950131234,39294.5890277778,2007-07-31,14:08:12
39.9756,116.325483333333,0,229.658792650919,39294.5898726852,2007-07-31,14:09:25
39.97565,116.32485,0,246.062992125984,39294.5905439815,2007-07-31,14:10:23
39.9753833333333,116.324166666667,0,216.535433070866,39294.5915856481,2007-07-31,14:11:53
39.9753833333333,116.3235,0,216.535433070866,39294.5922222222,2007-07-31,14:12:48
39.9752,116.3228,0,196.850393700787,39294.5927893519,2007-07-31,14:13:37
39.975,116.32165,0,200.131233595801,39294.5937268519,2007-07-31,14:14:58
39.9748833333333,116.3208,0,144.356955380577,39294.594525463,2007-07-31,14:16:07
39.97495,116.319583333333,0,108.267716535433,39294.5956481481,2007-07-31,14:17:44
39.9745,116.319333333333,0,121.391076115486,39294.5963078704,2007-07-31,14:18:41
39.9743166666667,116.319933333333,0,377.296587926509,39294.5973148148,2007-07-31,14:20:08
39.97385,116.320233333333,0,177.165354330709,39294.5981481481,2007-07-31,14:21:20
39.9735666666667,116.320366666667,0,150.918635170604,39294.5984837963,2007-07-31,14:21:49
