# Supplementary material for: Research on differential privacy protection method based on user tendency
Source: PLoS One. 2023 Oct 26;18(10):e0288823. doi: 10.1371/journal.pone.0288823 (PMC10602288; doi:10.1371/journal.pone.0288823)
Supplement: S3 Data — (ZIP) [file pone.0288823.s003.zip › Data 5-3/055/Trajectory/20070802012852.plt]

Geolife trajectory
WGS 84
Altitude is in Feet
Reserved 3
0,2,255,My Track,0,0,2,8421376
0
39.9739166666667,116.31935,0,203.412073490814,39296.061712963,2007-08-02,01:28:52
39.9745166666667,116.31915,0,229.658792650919,39296.0627893518,2007-08-02,01:30:25
39.9749666666667,116.319816666667,0,170.603674540682,39296.0634490741,2007-08-02,01:31:22
39.9749833333333,116.320283333333,0,226.377952755906,39296.0645949074,2007-08-02,01:33:01
39.9750333333333,116.329333333333,0,180.446194225722,39296.0683680556,2007-08-02,01:38:27
39.9753666666667,116.32975,0,219.816272965879,39296.0694791667,2007-08-02,01:40:03
39.9755333333333,116.330516666667,0,269.028871391076,39296.0701736111,2007-08-02,01:41:03
39.9755333333333,116.33015,0,259.186351706037,39296.2055092593,2007-08-02,04:55:56
