# Supplementary material for: Research on differential privacy protection method based on user tendency
Source: PLoS One. 2023 Oct 26;18(10):e0288823. doi: 10.1371/journal.pone.0288823 (PMC10602288; doi:10.1371/journal.pone.0288823)
Supplement: S3 Data — (ZIP) [file pone.0288823.s003.zip › Data 5-3/055/Trajectory/20070802135717.plt]

Geolife trajectory
WGS 84
Altitude is in Feet
Reserved 3
0,2,255,My Track,0,0,2,8421376
0
39.9747,116.327533333333,0,731.627296587926,39296.5814467593,2007-08-02,13:57:17
39.97515,116.327716666667,0,111.548556430446,39296.5822569444,2007-08-02,13:58:27
39.9749666666667,116.327116666667,0,101.706036745407,39296.5843981481,2007-08-02,14:01:32
39.9753333333333,116.326133333333,0,101.706036745407,39296.5855439815,2007-08-02,14:03:11
39.9753833333333,116.32485,0,134.514435695538,39296.5857638889,2007-08-02,14:03:30
39.9752166666667,116.324216666667,0,134.514435695538,39296.5869675926,2007-08-02,14:05:14
39.9752,116.323566666667,0,173.884514435696,39296.5875462963,2007-08-02,14:06:04
39.9749166666667,116.323183333333,0,173.884514435696,39296.5880092593,2007-08-02,14:06:44
39.9749166666667,116.322016666667,0,173.884514435696,39296.5886574074,2007-08-02,14:07:40
39.97485,116.3211,0,177.165354330709,39296.5899652778,2007-08-02,14:09:33
39.9748166666667,116.3203,0,173.884514435696,39296.5909027778,2007-08-02,14:10:54
39.9749,116.319616666667,0,144.356955380577,39296.5918981481,2007-08-02,14:12:20
39.9744666666667,116.31965,0,137.795275590551,39296.5924189815,2007-08-02,14:13:05
39.9740833333333,116.31935,0,180.446194225722,39296.593125,2007-08-02,14:14:06
39.9741333333333,116.32,0,160.761154855643,39296.5938194444,2007-08-02,14:15:06
39.9736333333333,116.32015,0,252.624671916011,39296.5946990741,2007-08-02,14:16:22
39.9733166666667,116.3203,0,242.782152230971,39296.5955555556,2007-08-02,14:17:36
