# Supplementary material for: Research on differential privacy protection method based on user tendency
Source: PLoS One. 2023 Oct 26;18(10):e0288823. doi: 10.1371/journal.pone.0288823 (PMC10602288; doi:10.1371/journal.pone.0288823)
Supplement: S3 Data — (ZIP) [file pone.0288823.s003.zip › Data 5-3/055/Trajectory/20070803011636.plt]

Geolife trajectory
WGS 84
Altitude is in Feet
Reserved 3
0,2,255,My Track,0,0,2,8421376
0
39.9740833333333,116.320033333333,0,242.782152230971,39297.0531944444,2007-08-03,01:16:36
39.9738333333333,116.319366666667,0,200.131233595801,39297.0545138889,2007-08-03,01:18:30
39.9748833333333,116.319366666667,0,200.131233595801,39297.0554861111,2007-08-03,01:19:54
39.97485,116.32005,0,200.131233595801,39297.0562152778,2007-08-03,01:20:57
39.9754333333333,116.325916666667,0,203.412073490814,39297.0602199074,2007-08-03,01:26:43
39.9753,116.326466666667,0,203.412073490814,39297.0603819444,2007-08-03,01:26:57
39.97565,116.329433333333,0,203.412073490814,39297.0611111111,2007-08-03,01:28:00
39.97505,116.32915,0,200.131233595801,39297.0613541667,2007-08-03,01:28:21
39.9755333333333,116.329733333333,0,200.131233595801,39297.0624537037,2007-08-03,01:29:56
39.9753833333333,116.3306,0,200.131233595801,39297.0628472222,2007-08-03,01:30:30
39.9749333333333,116.330533333333,0,200.131233595801,39297.0630324074,2007-08-03,01:30:46
