# Supplementary material for: Research on differential privacy protection method based on user tendency
Source: PLoS One. 2023 Oct 26;18(10):e0288823. doi: 10.1371/journal.pone.0288823 (PMC10602288; doi:10.1371/journal.pone.0288823)
Supplement: S3 Data — (ZIP) [file pone.0288823.s003.zip › Data 5-3/055/Trajectory/20070803101920.plt]

Geolife trajectory
WGS 84
Altitude is in Feet
Reserved 3
0,2,255,My Track,0,0,2,8421376
0
39.9752333333333,116.3307,0,200.131233595801,39297.4300925926,2007-08-03,10:19:20
39.9759333333333,116.329983333333,0,200.131233595801,39297.4302893518,2007-08-03,10:19:37
39.9772333333333,116.328066666667,0,200.131233595801,39297.6466782407,2007-08-03,15:31:13
39.9755666666667,116.33105,0,318.241469816273,39297.6467708333,2007-08-03,15:31:21
39.9753833333333,116.327783333333,0,213.254593175853,39297.6491782407,2007-08-03,15:34:49
39.9751166666667,116.324183333333,0,213.254593175853,39297.6495023148,2007-08-03,15:35:17
39.9751666666667,116.31955,0,213.254593175853,39297.6500347222,2007-08-03,15:36:03
39.9749,116.319466666667,0,213.254593175853,39297.6501388889,2007-08-03,15:36:12
