# Supplementary material for: Research on differential privacy protection method based on user tendency
Source: PLoS One. 2023 Oct 26;18(10):e0288823. doi: 10.1371/journal.pone.0288823 (PMC10602288; doi:10.1371/journal.pone.0288823)
Supplement: S3 Data — (ZIP) [file pone.0288823.s003.zip › Data 5-3/055/Trajectory/20070804054307.plt]

Geolife trajectory
WGS 84
Altitude is in Feet
Reserved 3
0,2,255,My Track,0,0,2,8421376
0
39.97505,116.320533333333,0,213.254593175853,39298.238275463,2007-08-04,05:43:07
39.9751833333333,116.3231,0,209.97375328084,39298.2390972222,2007-08-04,05:44:18
39.975,116.326516666667,0,246.062992125984,39298.2401967593,2007-08-04,05:45:53
39.97505,116.329383333333,0,242.782152230971,39298.2408333333,2007-08-04,05:46:48
39.9764333333333,116.3289,0,341.207349081365,39298.2420833333,2007-08-04,05:48:36
39.9761833333333,116.32965,0,337.926509186352,39298.2423958333,2007-08-04,05:49:03
39.9752833333333,116.330183333333,0,328.083989501312,39298.4745138889,2007-08-04,11:23:18
39.97525,116.3297,0,328.083989501312,39298.475474537,2007-08-04,11:24:41
39.97495,116.330066666667,0,360.892388451444,39298.4771875,2007-08-04,11:27:09
39.97525,116.330716666667,0,360.892388451444,39298.542037037,2007-08-04,13:00:32
39.9755333333333,116.331066666667,0,206.692913385827,39298.6518981481,2007-08-04,15:38:44
39.9755833333333,116.324783333333,0,206.692913385827,39298.6519560185,2007-08-04,15:38:49
39.97575,116.326183333333,0,206.692913385827,39298.6520138889,2007-08-04,15:38:54
39.9757333333333,116.32495,0,206.692913385827,39298.6533333333,2007-08-04,15:40:48
39.9753166666667,116.323483333333,0,206.692913385827,39298.6539930556,2007-08-04,15:41:45
39.9753166666667,116.321966666667,0,206.692913385827,39298.6558333333,2007-08-04,15:44:24
39.9752333333333,116.320733333333,0,206.692913385827,39298.6568634259,2007-08-04,15:45:53
39.9750666666667,116.319833333333,0,206.692913385827,39298.6576851852,2007-08-04,15:47:04
39.9747666666667,116.31935,0,206.692913385827,39298.6584953704,2007-08-04,15:48:14
39.9746,116.318566666667,0,206.692913385827,39298.6592708333,2007-08-04,15:49:21
39.9740833333333,116.3191,0,318.241469816273,39298.6596643519,2007-08-04,15:49:55
39.9735666666667,116.31995,0,328.083989501312,39298.6601273148,2007-08-04,15:50:35
39.9731666666667,116.32025,0,295.275590551181,39298.6617013889,2007-08-04,15:52:51
