# Supplementary material for: Research on differential privacy protection method based on user tendency
Source: PLoS One. 2023 Oct 26;18(10):e0288823. doi: 10.1371/journal.pone.0288823 (PMC10602288; doi:10.1371/journal.pone.0288823)
Supplement: S3 Data — (ZIP) [file pone.0288823.s003.zip › Data 5-3/055/Trajectory/20070805025345.plt]

Geolife trajectory
WGS 84
Altitude is in Feet
Reserved 3
0,2,255,My Track,0,0,2,8421376
0
39.9748833333333,116.312083333333,0,295.275590551181,39299.1206597222,2007-08-05,02:53:45
39.9758833333333,116.3114,0,295.275590551181,39299.1207407407,2007-08-05,02:53:52
39.9747166666667,116.31,0,206.692913385827,39299.1214583333,2007-08-05,02:54:54
39.9742666666667,116.297866666667,0,111.548556430446,39299.1241087963,2007-08-05,02:58:43
39.97345,116.295833333333,0,154.199475065617,39299.1245949074,2007-08-05,02:59:25
39.9893666666667,116.293316666667,0,124.671916010499,39299.1269907407,2007-08-05,03:02:52
39.9892,116.293783333333,0,134.514435695538,39299.1283101852,2007-08-05,03:04:46
39.9894833333333,116.296933333333,0,196.850393700787,39299.1308912037,2007-08-05,03:08:29
39.9895166666667,116.298083333333,0,213.254593175853,39299.131712963,2007-08-05,03:09:40
39.9901833333333,116.2983,0,193.569553805774,39299.1325925926,2007-08-05,03:10:56
39.99075,116.298516666667,0,177.165354330709,39299.1331134259,2007-08-05,03:11:41
39.9915666666667,116.29855,0,196.850393700787,39299.1341203704,2007-08-05,03:13:08
39.9930833333333,116.298333333333,0,141.076115485564,39299.1359837963,2007-08-05,03:15:49
39.9935,116.297566666667,0,213.254593175853,39299.1380671296,2007-08-05,03:18:49
39.9934333333333,116.2967,0,200.131233595801,39299.1386805556,2007-08-05,03:19:42
39.9932833333333,116.295866666667,0,206.692913385827,39299.1393171296,2007-08-05,03:20:37
39.99345,116.294966666667,0,219.816272965879,39299.1412847222,2007-08-05,03:23:27
39.9937166666667,116.2944,0,213.254593175853,39299.1417824074,2007-08-05,03:24:10
39.9937333333333,116.293633333333,0,190.288713910761,39299.1424652778,2007-08-05,03:25:09
39.9930166666667,116.293633333333,0,177.165354330709,39299.1434606481,2007-08-05,03:26:35
39.9924166666667,116.293266666667,0,170.603674540682,39299.1443055556,2007-08-05,03:27:48
39.9928333333333,116.29355,0,219.816272965879,39299.1556944444,2007-08-05,03:44:12
39.9935666666667,116.293483333333,0,187.007874015748,39299.1564351852,2007-08-05,03:45:16
39.99365,116.2941,0,242.782152230971,39299.1570833333,2007-08-05,03:46:12
39.9933166666667,116.29485,0,269.028871391076,39299.1577430556,2007-08-05,03:47:09
39.9917666666667,116.293583333333,0,269.028871391076,39299.1741203704,2007-08-05,04:10:44
39.9912833333333,116.2934,0,269.028871391076,39299.1745949074,2007-08-05,04:11:25
39.9900833333333,116.2936,0,170.603674540682,39299.1758101852,2007-08-05,04:13:10
39.9892833333333,116.293783333333,0,173.884514435696,39299.1766550926,2007-08-05,04:14:23
39.9896833333333,116.293266666667,0,193.569553805774,39299.1774652778,2007-08-05,04:15:33
39.9893666666667,116.29275,0,187.007874015748,39299.178125,2007-08-05,04:16:30
39.9897,116.292366666667,0,167.322834645669,39299.1798958333,2007-08-05,04:19:03
39.987,116.293583333333,0,180.446194225722,39299.1810069444,2007-08-05,04:20:39
39.9817666666667,116.29385,0,177.165354330709,39299.1816550926,2007-08-05,04:21:35
39.9804,116.29455,0,173.884514435696,39299.1816898148,2007-08-05,04:21:38
39.976,116.2947,0,173.884514435696,39299.1826851852,2007-08-05,04:23:04
39.97385,116.294933333333,0,173.884514435696,39299.185,2007-08-05,04:26:24
39.9740833333333,116.297783333333,0,173.884514435696,39299.1850347222,2007-08-05,04:26:27
39.9742833333333,116.299666666667,0,173.884514435696,39299.1853125,2007-08-05,04:26:51
39.97435,116.301783333333,0,173.884514435696,39299.1863773148,2007-08-05,04:28:23
39.9743666666667,116.3044,0,173.884514435696,39299.1866898148,2007-08-05,04:28:50
39.9746166666667,116.307366666667,0,173.884514435696,39299.1870833333,2007-08-05,04:29:24
39.9746333333333,116.310983333333,0,374.015748031496,39299.1880902778,2007-08-05,04:30:51
39.9746,116.3125,0,291.994750656168,39299.1896759259,2007-08-05,04:33:08
39.9746333333333,116.3132,0,291.994750656168,39299.1899421296,2007-08-05,04:33:31
39.9748333333333,116.31385,0,521.653543307087,39299.1913541667,2007-08-05,04:35:33
39.9733833333333,116.315966666667,0,567.58530183727,39299.1937037037,2007-08-05,04:38:56
39.9738833333333,116.315483333333,0,567.58530183727,39299.1940625,2007-08-05,04:39:27
39.9743166666667,116.31455,0,567.58530183727,39299.2009490741,2007-08-05,04:49:22
39.9745333333333,116.31525,0,360.892388451444,39299.2022222222,2007-08-05,04:51:12
39.9750666666667,116.315383333333,0,423.228346456693,39299.2031365741,2007-08-05,04:52:31
39.9748666666667,116.316016666667,0,439.632545931759,39299.2035532407,2007-08-05,04:53:07
39.97465,116.3167,0,524.9343832021,39299.204224537,2007-08-05,04:54:05
39.97445,116.317266666667,0,524.9343832021,39299.2049537037,2007-08-05,04:55:08
39.9747833333333,116.31825,0,223.097112860892,39299.2055208333,2007-08-05,04:55:57
39.9746333333333,116.31875,0,180.446194225722,39299.2061805556,2007-08-05,04:56:54
39.9746833333333,116.319416666667,0,180.446194225722,39299.2067824074,2007-08-05,04:57:46
39.97475,116.320133333333,0,200.131233595801,39299.2073148148,2007-08-05,04:58:32
39.9745833333333,116.3209,0,285.433070866142,39299.2080324074,2007-08-05,04:59:34
39.9746333333333,116.322016666667,0,291.994750656168,39299.2088888889,2007-08-05,05:00:48
39.9746833333333,116.323283333333,0,229.658792650919,39299.2099074074,2007-08-05,05:02:16
39.9746333333333,116.3239,0,180.446194225722,39299.2105208333,2007-08-05,05:03:09
39.9756,116.324366666667,0,180.446194225722,39299.2107523148,2007-08-05,05:03:29
39.97505,116.325,0,229.658792650919,39299.2114699074,2007-08-05,05:04:31
39.9743,116.3249,0,242.782152230971,39299.2119097222,2007-08-05,05:05:09
39.97445,116.325983333333,0,242.782152230971,39299.2126388889,2007-08-05,05:06:12
39.9744,116.326516666667,0,209.97375328084,39299.2131828704,2007-08-05,05:06:59
39.9746666666667,116.327083333333,0,262.46719160105,39299.2135416667,2007-08-05,05:07:30
39.9744166666667,116.327616666667,0,462.59842519685,39299.2140972222,2007-08-05,05:08:18
39.9745666666667,116.3285,0,449.475065616798,39299.2146296296,2007-08-05,05:09:04
39.9749333333333,116.328866666667,0,433.070866141732,39299.2149537037,2007-08-05,05:09:32
39.975,116.3297,0,436.351706036745,39299.215625,2007-08-05,05:10:30
39.9752166666667,116.330416666667,0,377.296587926509,39299.2161342593,2007-08-05,05:11:14
