# Supplementary material for: Research on differential privacy protection method based on user tendency
Source: PLoS One. 2023 Oct 26;18(10):e0288823. doi: 10.1371/journal.pone.0288823 (PMC10602288; doi:10.1371/journal.pone.0288823)
Supplement: S3 Data — (ZIP) [file pone.0288823.s003.zip › Data 5-3/055/Trajectory/20070805112043.plt]

Geolife trajectory
WGS 84
Altitude is in Feet
Reserved 3
0,2,255,My Track,0,0,2,8421376
0
39.9756833333333,116.33,0,344.488188976378,39299.4727199074,2007-08-05,11:20:43
39.9756,116.330533333333,0,344.488188976378,39299.4858333333,2007-08-05,11:39:36
39.9756333333333,116.331383333333,0,344.488188976378,39299.4866898148,2007-08-05,11:40:50
39.9756666666667,116.332033333333,0,344.488188976378,39299.487337963,2007-08-05,11:41:46
39.97545,116.332583333333,0,344.488188976378,39299.4880671296,2007-08-05,11:42:49
39.9755166666667,116.33325,0,344.488188976378,39299.4886342593,2007-08-05,11:43:38
39.9750666666667,116.334333333333,0,344.488188976378,39299.4896180556,2007-08-05,11:45:03
39.9747333333333,116.333416666667,0,344.488188976378,39299.4900578704,2007-08-05,11:45:41
