# Supplementary material for: Research on differential privacy protection method based on user tendency
Source: PLoS One. 2023 Oct 26;18(10):e0288823. doi: 10.1371/journal.pone.0288823 (PMC10602288; doi:10.1371/journal.pone.0288823)
Supplement: S3 Data — (ZIP) [file pone.0288823.s003.zip › Data 5-3/055/Trajectory/20070806153148.plt]

Geolife trajectory
WGS 84
Altitude is in Feet
Reserved 3
0,2,255,My Track,0,0,2,8421376
0
39.9748833333333,116.319483333333,0,344.488188976378,39300.6470833333,2007-08-06,15:31:48
39.97455,116.31895,0,344.488188976378,39300.6481018519,2007-08-06,15:33:16
39.9740333333333,116.3191,0,344.488188976378,39300.6486111111,2007-08-06,15:34:00
39.97405,116.319833333333,0,344.488188976378,39300.6493171296,2007-08-06,15:35:01
39.97345,116.32015,0,344.488188976378,39300.6501041667,2007-08-06,15:36:09
