# Supplementary material for: Research on differential privacy protection method based on user tendency
Source: PLoS One. 2023 Oct 26;18(10):e0288823. doi: 10.1371/journal.pone.0288823 (PMC10602288; doi:10.1371/journal.pone.0288823)
Supplement: S3 Data — (ZIP) [file pone.0288823.s003.zip › Data 5-3/055/Trajectory/20070809003542.plt]

Geolife trajectory
WGS 84
Altitude is in Feet
Reserved 3
0,2,255,My Track,0,0,2,8421376
0
40.03535,116.3633,0,167.322834645669,39303.0247916667,2007-08-09,00:35:42
40.03445,116.360016666667,0,127.952755905512,39303.0261458333,2007-08-09,00:37:39
40.0338,116.358133333333,0,131.233595800525,39303.0264583333,2007-08-09,00:38:06
40.0303833333333,116.359316666667,0,164.041994750656,39303.0270486111,2007-08-09,00:38:57
40.02925,116.353483333333,0,98.4251968503937,39303.0277430556,2007-08-09,00:39:57
40.02925,116.351783333333,0,137.795275590551,39303.0283333333,2007-08-09,00:40:48
40.0327,116.349966666667,0,475.721784776903,39303.0292013889,2007-08-09,00:42:03
40.0349666666667,116.3487,0,164.041994750656,39303.0305439815,2007-08-09,00:43:59
40.0342,116.3437,0,144.356955380577,39303.0314930556,2007-08-09,00:45:21
40.03555,116.343283333333,0,144.356955380577,39303.0319560185,2007-08-09,00:46:01
40.0384666666667,116.34295,0,108.267716535433,39303.0324884259,2007-08-09,00:46:47
40.0388333333333,116.3412,0,187.007874015748,39303.0329398148,2007-08-09,00:47:26
40.0384166666667,116.337033333333,0,131.233595800525,39303.0339699074,2007-08-09,00:48:55
40.0377833333333,116.335433333333,0,150.918635170604,39303.0361111111,2007-08-09,00:52:00
40.0364833333333,116.33575,0,154.199475065617,39303.0364699074,2007-08-09,00:52:31
40.0344166666667,116.337283333333,0,150.918635170604,39303.0373148148,2007-08-09,00:53:44
40.0321666666667,116.338866666667,0,144.356955380577,39303.0375925926,2007-08-09,00:54:08
40.0241,116.345216666667,0,141.076115485564,39303.0410416667,2007-08-09,00:59:06
40.02295,116.3451,0,137.795275590551,39303.0413425926,2007-08-09,00:59:32
40.0220833333333,116.34455,0,147.637795275591,39303.0416898148,2007-08-09,01:00:02
40.0209833333333,116.3454,0,160.761154855643,39303.0420023148,2007-08-09,01:00:29
40.0189,116.3455,0,164.041994750656,39303.0424768519,2007-08-09,01:01:10
40.01705,116.345616666667,0,160.761154855643,39303.043125,2007-08-09,01:02:06
40.01375,116.345733333333,0,144.356955380577,39303.045,2007-08-09,01:04:48
40.0130666666667,116.34575,0,177.165354330709,39303.0465393519,2007-08-09,01:07:01
40.01145,116.345833333333,0,187.007874015748,39303.0490509259,2007-08-09,01:10:38
40.01025,116.3459,0,187.007874015748,39303.0499652778,2007-08-09,01:11:57
40.0096666666667,116.345983333333,0,206.692913385827,39303.0510648148,2007-08-09,01:13:32
40.0083166666667,116.346016666667,0,183.727034120735,39303.0525115741,2007-08-09,01:15:37
40.0064666666667,116.346116666667,0,167.322834645669,39303.0541550926,2007-08-09,01:17:59
40.0039166666667,116.346083333333,0,190.288713910761,39303.0550925926,2007-08-09,01:19:20
39.9927333333333,116.346733333333,0,160.761154855643,39303.0586574074,2007-08-09,01:24:28
39.987,116.347033333333,0,170.603674540682,39303.0603587963,2007-08-09,01:26:55
39.9840833333333,116.347266666667,0,167.322834645669,39303.0607638889,2007-08-09,01:27:30
39.9818666666667,116.3474,0,160.761154855643,39303.0614236111,2007-08-09,01:28:27
39.9759666666667,116.347483333333,0,147.637795275591,39303.0628125,2007-08-09,01:30:27
39.97525,116.346833333333,0,150.918635170604,39303.0630555556,2007-08-09,01:30:48
39.9757,116.330683333333,0,150.918635170604,39303.0664467593,2007-08-09,01:35:41
39.976,116.330683333333,0,150.918635170604,39303.0665046296,2007-08-09,01:35:46
