# Supplementary material for: Research on differential privacy protection method based on user tendency
Source: PLoS One. 2023 Oct 26;18(10):e0288823. doi: 10.1371/journal.pone.0288823 (PMC10602288; doi:10.1371/journal.pone.0288823)
Supplement: S3 Data — (ZIP) [file pone.0288823.s003.zip › Data 5-3/055/Trajectory/20110808215103.plt]

Geolife trajectory
WGS 84
Altitude is in Feet
Reserved 3
0,2,255,My Track,0,0,2,8421376
0
39.978908836,116.310234556,0,492.126433727034,40763.9104513889,2011-08-08,21:51:03
39.978633821,116.310183001,0,492.452286745407,40763.9104861111,2011-08-08,21:51:06
39.978888175,116.310246234,0,492.686325459318,40763.9104976852,2011-08-08,21:51:07
39.978820225,116.310223876,0,493.332070209974,40763.9105555556,2011-08-08,21:51:12
39.978706553,116.310201433,0,493.777969160105,40763.9105902778,2011-08-08,21:51:15
39.97861169,116.310049599,0,493.857467191601,40763.9106134259,2011-08-08,21:51:17
39.978708867,116.310057613,0,494.058664698163,40763.910625,2011-08-08,21:51:18
39.978605624,116.310071878,0,494.31718175853,40763.9106365741,2011-08-08,21:51:19
39.978464646,116.310111871,0,495.166528871391,40763.9106712963,2011-08-08,21:51:22
39.978421876,116.310120127,0,495.934822834646,40763.9107291667,2011-08-08,21:51:27
39.97848096,116.310067425,0,496.222129265092,40763.910787037,2011-08-08,21:51:32
39.97846476,116.310081015,0,494.184570209974,40763.9108449074,2011-08-08,21:51:37
39.978537412,116.310182068,0,494.311525590551,40763.9108912037,2011-08-08,21:51:41
39.978625601,116.310314235,0,494.616400918635,40763.9109375,2011-08-08,21:51:45
39.978659474,116.310362492,0,494.699553805774,40763.9109953704,2011-08-08,21:51:50
39.97866029,116.310406842,0,494.809589895013,40763.9110532407,2011-08-08,21:51:55
39.974362616,116.332222487,0,119.132831364829,40763.9240509259,2011-08-08,22:10:38
39.974669935,116.332215634,0,121.512276902887,40763.9240625,2011-08-08,22:10:39
39.974760597,116.332235305,0,123.648969816273,40763.9240740741,2011-08-08,22:10:40
39.97466614,116.332258286,0,129.419875328084,40763.9241203704,2011-08-08,22:10:44
39.974785141,116.332270645,0,131.494704724409,40763.9241319444,2011-08-08,22:10:45
39.974769508,116.332244953,0,138.522670603675,40763.9241898148,2011-08-08,22:10:50
39.974810056,116.332194245,0,159.074576771654,40763.9242476852,2011-08-08,22:10:55
39.975160414,116.332102256,0,169.271184383202,40763.9242708333,2011-08-08,22:10:57
39.97523012,116.332031828,0,187.520042650919,40763.9243171296,2011-08-08,22:11:01
39.975208664,116.331930273,0,196.791282808399,40763.924375,2011-08-08,22:11:06
39.975293131,116.331867391,0,197.934028871391,40763.9244212963,2011-08-08,22:11:10
39.975337064,116.331784,0,199.324514435696,40763.9244791667,2011-08-08,22:11:15
39.975434759,116.331710758,0,200.637306430446,40763.924537037,2011-08-08,22:11:20
39.975456395,116.331636473,0,202.816827427821,40763.9245949074,2011-08-08,22:11:25
39.975423282,116.331577961,0,205.470246062992,40763.9246527778,2011-08-08,22:11:30
39.975381289,116.33151918,0,208.065803805774,40763.9247106481,2011-08-08,22:11:35
39.975383339,116.331462193,0,210.453093832021,40763.9247685185,2011-08-08,22:11:40
39.975393723,116.331388889,0,212.951771653543,40763.9248263889,2011-08-08,22:11:45
39.975394007,116.331300094,0,216.243047900262,40763.9248842593,2011-08-08,22:11:50
39.975476715,116.331203258,0,217.014471784777,40763.9249189815,2011-08-08,22:11:53
39.975497938,116.331120864,0,218.776043307087,40763.9249768518,2011-08-08,22:11:58
39.975487644,116.331055912,0,221.313868110236,40763.9250347222,2011-08-08,22:12:03
39.975491923,116.330954664,0,222.76187664042,40763.9250925926,2011-08-08,22:12:08
39.975454056,116.330857806,0,224.522769028871,40763.925150463,2011-08-08,22:12:13
39.97540825,116.330806491,0,229.060757874016,40763.9252083333,2011-08-08,22:12:18
39.975607299,116.330759417,0,239.285370734908,40763.9252546296,2011-08-08,22:12:22
39.975659572,116.330663489,0,238.760600393701,40763.9252662037,2011-08-08,22:12:23
39.97566516,116.330655867,0,239.291578083989,40763.9253240741,2011-08-08,22:12:28
39.97566516,116.330655867,0,239.291578083989,40763.9253587963,2011-08-08,22:12:31
39.975661961,116.330651084,0,240.341696194226,40763.9253819444,2011-08-08,22:12:33
39.975642127,116.33065416,0,242.491843832021,40763.9254398148,2011-08-08,22:12:38
39.975589912,116.330660666,0,244.851699475066,40763.9254976852,2011-08-08,22:12:43
39.975534169,116.330705948,0,245.686427165354,40763.9255555556,2011-08-08,22:12:48
39.975528745,116.330792932,0,245.668681102362,40763.9256134259,2011-08-08,22:12:53
39.975558813,116.330874159,0,245.932257217848,40763.9256712963,2011-08-08,22:12:58
39.975635223,116.331006592,0,245.211893044619,40763.9257060185,2011-08-08,22:13:01
39.975552789,116.331068865,0,245.976210629921,40763.9257291667,2011-08-08,22:13:03
39.975606948,116.331210424,0,247.43811023622,40763.925775463,2011-08-08,22:13:07
39.975335932,116.331345785,0,252.222477034121,40763.9257986111,2011-08-08,22:13:09
39.974979968,116.331448822,0,256.877234251969,40763.9258101852,2011-08-08,22:13:10
39.975163334,116.331513673,0,265.874537401575,40763.9258333333,2011-08-08,22:13:12
39.975400558,116.331526553,0,273.322106299213,40763.9258449074,2011-08-08,22:13:13
39.975352808,116.331400286,0,274.111679790026,40763.9258796296,2011-08-08,22:13:16
39.975272102,116.331307119,0,277.694940944882,40763.9259259259,2011-08-08,22:13:20
39.975194033,116.331253009,0,284.295170603674,40763.9259722222,2011-08-08,22:13:24
39.975163431,116.331240247,0,287.512355643045,40763.9260300926,2011-08-08,22:13:29
39.975146781,116.331261686,0,292.272093175853,40763.926087963,2011-08-08,22:13:34
39.975134136,116.331331533,0,296.759842519685,40763.9261458333,2011-08-08,22:13:39
39.975126661,116.331396577,0,301.393848425197,40763.9262037037,2011-08-08,22:13:44
39.975114554,116.331411164,0,304.274596456693,40763.9262615741,2011-08-08,22:13:49
39.975115626,116.331420312,0,306.048654855643,40763.9263194444,2011-08-08,22:13:54
39.975702321,116.330788712,0,594.15967519685,40763.9280671296,2011-08-08,22:16:25
39.975907831,116.330845499,0,597.108707349081,40763.9280787037,2011-08-08,22:16:26
39.976011338,116.330876625,0,595.79343503937,40763.9280902778,2011-08-08,22:16:27
39.976098912,116.330904994,0,592.035209973753,40763.9281018519,2011-08-08,22:16:28
39.976187926,116.330928033,0,590.123353018373,40763.9281134259,2011-08-08,22:16:29
39.976344426,116.330957987,0,584.565561023622,40763.9281365741,2011-08-08,22:16:31
39.975738772,116.330983188,0,455.537529527559,40763.9283796296,2011-08-08,22:16:52
39.975563162,116.331018334,0,426.775062335958,40763.9283912037,2011-08-08,22:16:53
39.975456753,116.331042979,0,404.828362860892,40763.9284143519,2011-08-08,22:16:55
39.975315138,116.331065959,0,383.288316929134,40763.9284375,2011-08-08,22:16:57
39.975157294,116.331090012,0,361.585767716535,40763.9284606481,2011-08-08,22:16:59
39.97499917,116.331122377,0,336.080561023622,40763.9284837963,2011-08-08,22:17:01
39.974908565,116.331128137,0,321.609793307087,40763.9284953704,2011-08-08,22:17:02
39.974818033,116.331088887,0,301.387267060367,40763.9285185185,2011-08-08,22:17:04
39.974732207,116.331081586,0,280.476266404199,40763.9285648148,2011-08-08,22:17:08
39.974684537,116.331133375,0,278.218061023622,40763.9286226852,2011-08-08,22:17:13
39.974670455,116.331184395,0,272.307381889764,40763.9286805556,2011-08-08,22:17:18
39.974670455,116.331184395,0,272.307381889764,40763.9287152778,2011-08-08,22:17:21
39.974671625,116.331184853,0,274.832017716535,40763.9287384259,2011-08-08,22:17:23
39.974623226,116.331176964,0,275.879183070866,40763.9287962963,2011-08-08,22:17:28
39.974600627,116.331199433,0,272.109940944882,40763.9288541667,2011-08-08,22:17:33
39.974636302,116.331182146,0,271.302020997375,40763.928912037,2011-08-08,22:17:38
39.974626168,116.331185115,0,271.854350393701,40763.9289699074,2011-08-08,22:17:43
39.974571893,116.331220372,0,274.619780183727,40763.9290277778,2011-08-08,22:17:48
39.974540243,116.331230292,0,274.721456692913,40763.9290856481,2011-08-08,22:17:53
39.974419963,116.33124162,0,273.81438976378,40763.9291435185,2011-08-08,22:17:58
39.974315025,116.331223855,0,271.925239501312,40763.9291782407,2011-08-08,22:18:01
39.974230199,116.331209426,0,267.569297900262,40763.9292361111,2011-08-08,22:18:06
39.974271658,116.331200058,0,265.517349081365,40763.9292939815,2011-08-08,22:18:11
39.974322515,116.331212451,0,271.701738845144,40763.9293518519,2011-08-08,22:18:16
39.974369331,116.331258844,0,276.574862204724,40763.9294097222,2011-08-08,22:18:21
39.974458545,116.331262764,0,282.84623687664,40763.9294444444,2011-08-08,22:18:24
39.974413828,116.331242166,0,286.248976377953,40763.9295023148,2011-08-08,22:18:29
39.974413828,116.331242166,0,286.248976377953,40763.929537037,2011-08-08,22:18:32
39.974410191,116.331250566,0,290.115285433071,40763.9295601852,2011-08-08,22:18:34
39.974456853,116.331246543,0,293.920396981627,40763.9296180556,2011-08-08,22:18:39
39.974445707,116.331244993,0,296.012972440945,40763.9296759259,2011-08-08,22:18:44
39.974399132,116.331230571,0,298.208277559055,40763.9297337963,2011-08-08,22:18:49
39.974411061,116.331208257,0,299.969747375328,40763.9297916667,2011-08-08,22:18:54
39.974444884,116.331233886,0,301.215429790026,40763.929849537,2011-08-08,22:18:59
39.974496891,116.331234776,0,303.635209973753,40763.9299074074,2011-08-08,22:19:04
39.974517695,116.331221384,0,306.007880577428,40763.9299652778,2011-08-08,22:19:09
39.974573186,116.331198257,0,306.961929133858,40763.9300231481,2011-08-08,22:19:14
39.974635329,116.331197445,0,307.668700787402,40763.9300810185,2011-08-08,22:19:19
39.974635329,116.331197445,0,307.668700787402,40763.9301157407,2011-08-08,22:19:22
39.974628016,116.331192665,0,307.18780839895,40763.9301388889,2011-08-08,22:19:24
39.974566104,116.331183573,0,306.418562992126,40763.9301967593,2011-08-08,22:19:29
39.974539094,116.331148658,0,305.774593175853,40763.9302546296,2011-08-08,22:19:34
39.97454495,116.331166669,0,304.335797244094,40763.9303125,2011-08-08,22:19:39
39.97457716,116.331190412,0,301.42686351706,40763.9303703704,2011-08-08,22:19:44
39.974627636,116.331213022,0,299.279219160105,40763.9304282407,2011-08-08,22:19:49
39.974739112,116.331191092,0,298.989914698163,40763.930474537,2011-08-08,22:19:53
39.974765602,116.331174059,0,296.80217191601,40763.9305324074,2011-08-08,22:19:58
39.974720058,116.331183961,0,293.46311023622,40763.9305902778,2011-08-08,22:20:03
39.9747624,116.331196966,0,293.290246062992,40763.9306481481,2011-08-08,22:20:08
39.974819586,116.331187425,0,294.38061351706,40763.9307060185,2011-08-08,22:20:13
39.97462633,116.331153514,0,283.056519028871,40763.9328472222,2011-08-08,22:23:18
39.97452476,116.331143656,0,280.115347769029,40763.9328935185,2011-08-08,22:23:22
39.974406401,116.331165397,0,277.512444225722,40763.9329282407,2011-08-08,22:23:25
39.974328915,116.331164132,0,273.827329396325,40763.9329861111,2011-08-08,22:23:30
39.974352192,116.331177138,0,271.139271653543,40763.9330439815,2011-08-08,22:23:35
39.974348312,116.331156697,0,270.502460629921,40763.9331018519,2011-08-08,22:23:40
39.97426283,116.331145307,0,266.387995406824,40763.9331597222,2011-08-08,22:23:45
39.974177313,116.331184048,0,256.661519028871,40763.9332060185,2011-08-08,22:23:49
39.974106071,116.33123218,0,241.707280183727,40763.9332523148,2011-08-08,22:23:53
39.974025504,116.331248825,0,223.517480314961,40763.9332986111,2011-08-08,22:23:57
39.973899991,116.33126454,0,210.274248687664,40763.9333333333,2011-08-08,22:24:00
39.9738067,116.331266037,0,195.386817585302,40763.9333680556,2011-08-08,22:24:03
39.973716112,116.331267078,0,173.553858267717,40763.9334143519,2011-08-08,22:24:07
39.973619177,116.331274017,0,155.650275590551,40763.9334490741,2011-08-08,22:24:10
39.973534683,116.331258036,0,129.471988188976,40763.9334953704,2011-08-08,22:24:14
39.973501933,116.331283015,0,100.499543963255,40763.9335532407,2011-08-08,22:24:19
39.973482179,116.331298759,0,72.3911318897638,40763.9336111111,2011-08-08,22:24:24
39.973393819,116.3312805,0,56.9097080052493,40763.9336689815,2011-08-08,22:24:29
39.973363623,116.331282223,0,34.7605971128609,40763.9337268519,2011-08-08,22:24:34
39.973421917,116.331267207,0,27.5900360892388,40763.9337847222,2011-08-08,22:24:39
39.973369196,116.331218501,0,19.3554855643045,40763.9338425926,2011-08-08,22:24:44
39.973256195,116.331194669,0,10.860249343832,40763.9338888889,2011-08-08,22:24:48
39.973247849,116.331124445,0,1.84274934383202,40763.9339467593,2011-08-08,22:24:53
39.973339822,116.331032243,0,-4.30730971128609,40763.9339930556,2011-08-08,22:24:57
39.973422232,116.33095424,0,-6.92588254593176,40763.9340277778,2011-08-08,22:25:00
39.973502782,116.330893325,0,-8.27152887139107,40763.9340625,2011-08-08,22:25:03
39.973560326,116.330858872,0,-13.0713320209974,40763.9341203704,2011-08-08,22:25:08
39.973577377,116.330888961,0,-14.3988910761155,40763.9341782407,2011-08-08,22:25:13
39.97366884,116.330918402,0,-14.1129855643045,40763.9342361111,2011-08-08,22:25:18
39.973739078,116.330933839,0,-18.5324803149606,40763.9342939815,2011-08-08,22:25:23
39.973810073,116.330981787,0,-18.0508398950131,40763.9343518519,2011-08-08,22:25:28
39.973846034,116.331012708,0,-14.3074475065617,40763.9344097222,2011-08-08,22:25:33
39.973880757,116.331013173,0,-13.6400426509186,40763.9344675926,2011-08-08,22:25:38
39.973877656,116.331013866,0,-13.0242782152231,40763.9344791667,2011-08-08,22:25:39
39.9737441,116.331056896,0,-6.33741797900262,40763.9345138889,2011-08-08,22:25:42
39.973633981,116.331107623,0,-1.13615485564304,40763.934537037,2011-08-08,22:25:44
39.973596146,116.331155564,0,3.5335531496063,40763.9345486111,2011-08-08,22:25:45
39.973504474,116.331212804,0,8.19549868766404,40763.9345717593,2011-08-08,22:25:47
39.973376725,116.331274846,0,10.3713385826772,40763.9345949074,2011-08-08,22:25:49
39.973255945,116.331299376,0,9.76071194225722,40763.9346180556,2011-08-08,22:25:51
39.97316191,116.331287478,0,14.9575032808399,40763.9346412037,2011-08-08,22:25:53
39.973069713,116.331289773,0,24.728405511811,40763.9346643519,2011-08-08,22:25:55
39.972932058,116.33133995,0,34.2821620734908,40763.9346990741,2011-08-08,22:25:58
39.973056984,116.331360575,0,37.1990518372703,40763.9347337963,2011-08-08,22:26:01
39.973095912,116.331347233,0,35.1659875328084,40763.9347916667,2011-08-08,22:26:06
39.973073368,116.331336764,0,35.7058628608924,40763.934849537,2011-08-08,22:26:11
39.973062474,116.331325766,0,35.6843405511811,40763.9349074074,2011-08-08,22:26:16
39.973054031,116.33131653,0,35.3215419947507,40763.9349652778,2011-08-08,22:26:21
39.973063071,116.331319486,0,35.2185203412073,40763.9350231481,2011-08-08,22:26:26
39.973063071,116.331319486,0,35.2185203412073,40763.9350578704,2011-08-08,22:26:29
39.973068672,116.331315606,0,35.1324278215223,40763.9350810185,2011-08-08,22:26:31
39.973086311,116.331317724,0,35.0124770341207,40763.9351388889,2011-08-08,22:26:36
39.973103311,116.331311951,0,34.4692913385827,40763.9351967593,2011-08-08,22:26:41
39.973111687,116.331306508,0,34.088592519685,40763.9352546296,2011-08-08,22:26:46
39.973111687,116.331306508,0,34.088592519685,40763.9352893519,2011-08-08,22:26:49
39.973117126,116.33130544,0,33.8805741469816,40763.9353125,2011-08-08,22:26:51
39.973133258,116.331301425,0,33.741345144357,40763.9353703704,2011-08-08,22:26:56
39.973159791,116.331314399,0,33.7811089238845,40763.9354282407,2011-08-08,22:27:01
39.973256186,116.331336542,0,35.1683169291339,40763.935474537,2011-08-08,22:27:05
39.973355537,116.331366265,0,35.9629593175853,40763.9355092593,2011-08-08,22:27:08
39.9734288,116.331458368,0,36.9286450131234,40763.9355555556,2011-08-08,22:27:12
39.973421887,116.331579042,0,43.1902657480315,40763.9355787037,2011-08-08,22:27:14
39.973382564,116.331720902,0,46.5049475065617,40763.9356018519,2011-08-08,22:27:16
39.973329384,116.331815544,0,46.7811023622047,40763.935625,2011-08-08,22:27:18
39.97324686,116.331895228,0,48.3787270341207,40763.9356597222,2011-08-08,22:27:21
39.97314379,116.331978495,0,51.1255118110236,40763.9356944444,2011-08-08,22:27:24
39.972994739,116.33204123,0,53.5491765091863,40763.9357175926,2011-08-08,22:27:26
39.97290768,116.332086481,0,53.9844291338583,40763.9357291667,2011-08-08,22:27:27
39.972833717,116.332207142,0,57.5912139107612,40763.9357523148,2011-08-08,22:27:29
39.972732231,116.33229942,0,63.7234776902887,40763.935775463,2011-08-08,22:27:31
39.972385043,116.33229404,0,65.0350492125984,40763.935787037,2011-08-08,22:27:32
39.971332524,116.332296524,0,68.907874015748,40763.9358101852,2011-08-08,22:27:34
39.971143201,116.332226047,0,73.4374475065617,40763.9358333333,2011-08-08,22:27:36
39.971221889,116.332068662,0,80.2924507874016,40763.9358680556,2011-08-08,22:27:39
39.97127124,116.332022236,0,93.6783005249344,40763.9359259259,2011-08-08,22:27:44
39.971403495,116.331997474,0,96.6936220472441,40763.9359722222,2011-08-08,22:27:48
39.971558409,116.331924524,0,94.0260104986877,40763.9359953704,2011-08-08,22:27:50
39.971690509,116.331876992,0,91.8602559055118,40763.9360069444,2011-08-08,22:27:51
39.971822227,116.331815481,0,89.8343011811024,40763.9360185185,2011-08-08,22:27:52
39.972002427,116.331713215,0,85.6209481627297,40763.9360416667,2011-08-08,22:27:54
39.972137361,116.331652747,0,83.8071227034121,40763.9360532407,2011-08-08,22:27:55
39.972261434,116.331590701,0,82.5364304461942,40763.9360648148,2011-08-08,22:27:56
39.972371698,116.331555821,0,82.1129035433071,40763.9360763889,2011-08-08,22:27:57
39.97248472,116.33152854,0,81.7246686351706,40763.936087963,2011-08-08,22:27:58
39.972580201,116.331508404,0,81.940967847769,40763.936099537,2011-08-08,22:27:59
39.972674472,116.331491539,0,82.6723359580052,40763.9361111111,2011-08-08,22:28:00
39.972827954,116.331457589,0,85.871062992126,40763.9361342593,2011-08-08,22:28:02
39.972960169,116.331417971,0,91.1753149606299,40763.9361574074,2011-08-08,22:28:04
39.973098786,116.331398075,0,98.4216108923884,40763.9361805556,2011-08-08,22:28:06
39.973237653,116.331374594,0,107.288612204724,40763.9362037037,2011-08-08,22:28:08
39.973322942,116.331363153,0,117.358572834646,40763.9362268519,2011-08-08,22:28:10
39.973366732,116.331375537,0,134.526676509186,40763.9362847222,2011-08-08,22:28:15
39.973395452,116.331373817,0,133.77218503937,40763.9363425926,2011-08-08,22:28:20
39.973434229,116.331390666,0,137.541938976378,40763.936400463,2011-08-08,22:28:25
39.9733916,116.331447662,0,116.809320866142,40763.9364583333,2011-08-08,22:28:30
39.973373715,116.331501547,0,114.291309055118,40763.9365162037,2011-08-08,22:28:35
39.973373715,116.331501547,0,114.291309055118,40763.9365509259,2011-08-08,22:28:38
39.973373499,116.331503527,0,124.655269028871,40763.9365740741,2011-08-08,22:28:40
39.973362809,116.331502191,0,136.496174540682,40763.9366319444,2011-08-08,22:28:45
39.973340046,116.331503637,0,145.501351706037,40763.9366898148,2011-08-08,22:28:50
39.97333166,116.331527535,0,154.225242782152,40763.9367476852,2011-08-08,22:28:55
39.973322196,116.331530879,0,159.918828740157,40763.9368055556,2011-08-08,22:29:00
39.973313363,116.331529892,0,160.759452099738,40763.9368634259,2011-08-08,22:29:05
39.973263277,116.331480074,0,164.454402887139,40763.9369212963,2011-08-08,22:29:10
39.973209656,116.331407441,0,173.29999343832,40763.9369791667,2011-08-08,22:29:15
39.973190432,116.331369735,0,177.656646981627,40763.937037037,2011-08-08,22:29:20
39.973169479,116.331353702,0,176.918900918635,40763.9370949074,2011-08-08,22:29:25
39.973190611,116.331381782,0,172.672759186352,40763.9371527778,2011-08-08,22:29:30
39.973199091,116.331371964,0,163.12248687664,40763.9372106481,2011-08-08,22:29:35
39.973186651,116.331409183,0,152.464839238845,40763.9372685185,2011-08-08,22:29:40
39.973128271,116.331458673,0,143.330039370079,40763.9373263889,2011-08-08,22:29:45
39.973058531,116.331492601,0,127.599708005249,40763.9373842593,2011-08-08,22:29:50
39.972995521,116.331532085,0,119.666328740157,40763.9374421296,2011-08-08,22:29:55
39.972939913,116.331549401,0,102.898159448819,40763.9375,2011-08-08,22:30:00
39.97291509,116.331547924,0,87.3487139107611,40763.9375578704,2011-08-08,22:30:05
39.972866253,116.3316392,0,70.6075131233596,40763.9376157407,2011-08-08,22:30:10
39.972783519,116.331667303,0,59.1867880577428,40763.937662037,2011-08-08,22:30:14
39.972694592,116.331677787,0,47.4924901574803,40763.9377199074,2011-08-08,22:30:19
39.972706623,116.331655134,0,41.2703707349081,40763.9377777778,2011-08-08,22:30:24
39.972794133,116.331604679,0,41.9276476377953,40763.9378240741,2011-08-08,22:30:28
39.97289706,116.331519852,0,51.3033727034121,40763.9378587963,2011-08-08,22:30:31
39.972974076,116.331457761,0,62.2400524934383,40763.9378935185,2011-08-08,22:30:34
39.973039981,116.331356729,0,74.2216108923885,40763.9379398148,2011-08-08,22:30:38
39.973078905,116.331263035,0,88.0312237532808,40763.9379861111,2011-08-08,22:30:42
39.973109758,116.331152514,0,107.067775590551,40763.9380439815,2011-08-08,22:30:47
39.973099575,116.331058626,0,128.914901574803,40763.9381018518,2011-08-08,22:30:52
39.973021979,116.33101292,0,132.822627952756,40763.9381597222,2011-08-08,22:30:57
39.972928595,116.33102205,0,132.840498687664,40763.9382060185,2011-08-08,22:31:01
39.972866907,116.331095781,0,146.659603018373,40763.9382638889,2011-08-08,22:31:06
39.972862654,116.331115697,0,157.389704724409,40763.9383217593,2011-08-08,22:31:11
39.972872031,116.331096647,0,166.172217847769,40763.9383796296,2011-08-08,22:31:16
39.972832844,116.331092136,0,160.352050524934,40763.9384375,2011-08-08,22:31:21
39.972780908,116.331174951,0,147.887939632546,40763.9384953704,2011-08-08,22:31:26
39.972756162,116.331291669,0,137.866676509186,40763.9385532407,2011-08-08,22:31:31
39.972739407,116.331407251,0,131.131581364829,40763.9386111111,2011-08-08,22:31:36
39.972754592,116.331472042,0,123.382729658793,40763.9386689815,2011-08-08,22:31:41
39.972789836,116.331507012,0,116.13780839895,40763.9387268518,2011-08-08,22:31:46
39.972818502,116.33153298,0,90.2331102362205,40763.9387847222,2011-08-08,22:31:51
39.9728311,116.331517237,0,81.753907480315,40763.9388425926,2011-08-08,22:31:56
39.972897751,116.331549049,0,68.2407775590551,40763.938900463,2011-08-08,22:32:01
39.972951144,116.331570406,0,56.1354166666667,40763.9389583333,2011-08-08,22:32:06
39.972972729,116.331565335,0,48.6768536745407,40763.9390162037,2011-08-08,22:32:11
39.972995766,116.331537649,0,47.6606496062992,40763.9390740741,2011-08-08,22:32:16
39.973013446,116.331450752,0,70.3820898950131,40763.9391203704,2011-08-08,22:32:20
39.973031505,116.331300296,0,77.4906824146982,40763.9391550926,2011-08-08,22:32:23
39.973108099,116.33123702,0,81.2930380577428,40763.939212963,2011-08-08,22:32:28
39.973232706,116.331252271,0,88.5416502624672,40763.9392592593,2011-08-08,22:32:32
39.973324124,116.33128141,0,91.9495734908136,40763.9392939815,2011-08-08,22:32:35
39.973422435,116.331321978,0,100.276988188976,40763.9393287037,2011-08-08,22:32:38
39.973523528,116.331332129,0,107.934881889764,40763.9393634259,2011-08-08,22:32:41
39.973598245,116.331358182,0,123.404130577428,40763.9394212963,2011-08-08,22:32:46
39.973611656,116.331421787,0,142.003231627297,40763.9394791667,2011-08-08,22:32:51
39.973695935,116.331460042,0,150.626112204724,40763.9395138889,2011-08-08,22:32:54
39.973771115,116.331503231,0,164.625111548556,40763.9395717593,2011-08-08,22:32:59
39.97385021,116.331516271,0,174.940213254593,40763.9396296296,2011-08-08,22:33:04
39.973952153,116.33151244,0,182.04999343832,40763.9396759259,2011-08-08,22:33:08
39.974042928,116.331501502,0,182.851945538058,40763.9396990741,2011-08-08,22:33:10
39.974096765,116.331458555,0,185.896479658793,40763.9397569444,2011-08-08,22:33:15
39.974095218,116.331431761,0,192.69405183727,40763.9398148148,2011-08-08,22:33:20
39.974062998,116.331403734,0,198.041171259843,40763.9398726852,2011-08-08,22:33:25
39.974013968,116.331406747,0,200.15749015748,40763.9399305556,2011-08-08,22:33:30
39.97398456,116.331400334,0,196.468047900262,40763.9399884259,2011-08-08,22:33:35
39.973957338,116.3313985,0,192.701295931759,40763.9400462963,2011-08-08,22:33:40
39.973936924,116.331406908,0,189.986053149606,40763.9401041667,2011-08-08,22:33:45
39.973920118,116.331387431,0,191.055544619423,40763.940162037,2011-08-08,22:33:50
39.973898749,116.331373979,0,189.748234908136,40763.9402199074,2011-08-08,22:33:55
39.973898749,116.331373979,0,189.748234908136,40763.9402546296,2011-08-08,22:33:58
39.973905716,116.331373857,0,186.779442257218,40763.9402777778,2011-08-08,22:34:00
39.97391404,116.331408157,0,183.898057742782,40763.9403356481,2011-08-08,22:34:05
39.973909285,116.33141707,0,183.418166010499,40763.9403935185,2011-08-08,22:34:10
39.973909285,116.33141707,0,183.418166010499,40763.9404282407,2011-08-08,22:34:13
39.973909607,116.331413306,0,183.305351049869,40763.9404513889,2011-08-08,22:34:15
39.973919326,116.331407857,0,183.267280183727,40763.9405092593,2011-08-08,22:34:20
39.973928923,116.331400453,0,183.271473097113,40763.9405671296,2011-08-08,22:34:25
39.973928923,116.331400453,0,183.271473097113,40763.9406018518,2011-08-08,22:34:28
39.973935502,116.331399262,0,183.328343175853,40763.940625,2011-08-08,22:34:30
39.973949051,116.331388924,0,184.227664041995,40763.9406828704,2011-08-08,22:34:35
39.974018185,116.331360879,0,185.613556430446,40763.9407407407,2011-08-08,22:34:40
39.974076074,116.331361579,0,187.298018372703,40763.9407986111,2011-08-08,22:34:45
39.974088527,116.331387278,0,191.956154855643,40763.9408564815,2011-08-08,22:34:50
39.974082685,116.331429176,0,194.587982283465,40763.9409143519,2011-08-08,22:34:55
39.974141948,116.331520921,0,196.32876312336,40763.9409722222,2011-08-08,22:35:00
39.974273017,116.331487291,0,199.199524278215,40763.9409953704,2011-08-08,22:35:02
39.974364452,116.33143376,0,200.781620734908,40763.9410069444,2011-08-08,22:35:03
39.974521929,116.331333855,0,205.321099081365,40763.9410300926,2011-08-08,22:35:05
39.974656148,116.331240221,0,211.025396981627,40763.9410532407,2011-08-08,22:35:07
39.974766241,116.331163479,0,217.124284776903,40763.9410763889,2011-08-08,22:35:09
39.974870092,116.331056511,0,222.194301181102,40763.941099537,2011-08-08,22:35:11
39.974944942,116.330950797,0,235.124248687664,40763.9411342593,2011-08-08,22:35:14
39.97501725,116.330895806,0,250.566161417323,40763.9411689815,2011-08-08,22:35:17
39.975104191,116.330894795,0,267.208179133858,40763.9412037037,2011-08-08,22:35:20
39.975189877,116.330919609,0,276.280374015748,40763.9412268519,2011-08-08,22:35:22
39.975284616,116.330930045,0,284.443175853018,40763.94125,2011-08-08,22:35:24
39.975387544,116.330912568,0,294.339186351706,40763.9412731482,2011-08-08,22:35:26
39.975495182,116.330896677,0,303.812979002625,40763.9412962963,2011-08-08,22:35:28
39.975602317,116.330887286,0,313.916318897638,40763.9413194444,2011-08-08,22:35:30
39.975722759,116.330861218,0,323.60812664042,40763.9413425926,2011-08-08,22:35:32
39.975835353,116.330831823,0,335.895032808399,40763.9413657407,2011-08-08,22:35:34
39.975950487,116.33080381,0,347.411814304462,40763.9413888889,2011-08-08,22:35:36
39.976049586,116.330801227,0,358.656709317585,40763.941412037,2011-08-08,22:35:38
39.97614566,116.330819714,0,366.471082677165,40763.9414351852,2011-08-08,22:35:40
39.97628831,116.33086025,0,363.671486220472,40763.9414583333,2011-08-08,22:35:42
39.976377709,116.330882319,0,360.250849737533,40763.9414699074,2011-08-08,22:35:43
39.976537491,116.330913196,0,356.588664698163,40763.9414930556,2011-08-08,22:35:45
39.976675539,116.330934402,0,357.423966535433,40763.9415162037,2011-08-08,22:35:47
39.976797495,116.330951388,0,359.270915354331,40763.9415393519,2011-08-08,22:35:49
39.976890309,116.330976152,0,360.628687664042,40763.9415625,2011-08-08,22:35:51
39.976986332,116.331023593,0,361.572952755905,40763.9415972222,2011-08-08,22:35:54
39.976976859,116.331144372,0,352.740374015748,40763.9416435185,2011-08-08,22:35:58
39.977072805,116.331222312,0,348.063943569554,40763.9416782407,2011-08-08,22:36:01
39.977149811,116.331305137,0,346.388330052493,40763.941712963,2011-08-08,22:36:04
39.977204733,116.331415087,0,335.510232939633,40763.9417476852,2011-08-08,22:36:07
39.977124262,116.331476262,0,321.708963254593,40763.9417824074,2011-08-08,22:36:10
39.977758763,116.331391322,0,405.075167322835,40763.9423032407,2011-08-08,22:36:55
39.974118243,116.331233317,0,280.442700131234,40763.9423263889,2011-08-08,22:36:57
39.973969203,116.331289099,0,260.721167979003,40763.942337963,2011-08-08,22:36:58
39.973861456,116.331329555,0,250.025095144357,40763.942349537,2011-08-08,22:36:59
39.973744395,116.33135715,0,232.177542650919,40763.9423611111,2011-08-08,22:37:00
39.973642112,116.331386833,0,218.081112204724,40763.9423726852,2011-08-08,22:37:01
39.97351109,116.331418725,0,198.61248687664,40763.9423842593,2011-08-08,22:37:02
39.973420695,116.331417555,0,185.982024278215,40763.9424074074,2011-08-08,22:37:04
39.973806775,116.331290227,0,237.821092519685,40763.9424305556,2011-08-08,22:37:06
39.973952692,116.331236147,0,258.60811351706,40763.9424421296,2011-08-08,22:37:07
39.974112571,116.331198291,0,278.599156824147,40763.9424537037,2011-08-08,22:37:08
39.974210319,116.331171135,0,288.574790026247,40763.9424652778,2011-08-08,22:37:09
39.974321567,116.331150732,0,295.027109580052,40763.9424884259,2011-08-08,22:37:11
39.974412552,116.331145606,0,299.106033464567,40763.9425115741,2011-08-08,22:37:13
39.974500312,116.331160839,0,289.208143044619,40763.9425694444,2011-08-08,22:37:18
39.974592006,116.331197505,0,282.967358923884,40763.9426041667,2011-08-08,22:37:21
39.97471421,116.331225603,0,281.457975721785,40763.9426388889,2011-08-08,22:37:24
39.974844479,116.331232142,0,283.359143700787,40763.9426736111,2011-08-08,22:37:27
39.974975082,116.331219888,0,290.066000656168,40763.9427083333,2011-08-08,22:37:30
39.975093319,116.331210307,0,299.740688976378,40763.9427430556,2011-08-08,22:37:33
39.975191789,116.331194944,0,307.445652887139,40763.9427893519,2011-08-08,22:37:37
39.975273006,116.331180891,0,317.596299212598,40763.9428472222,2011-08-08,22:37:42
39.975349337,116.3311701,0,332.283786089239,40763.9429050926,2011-08-08,22:37:47
39.97539879,116.331159671,0,346.786968503937,40763.942962963,2011-08-08,22:37:52
39.975289966,116.331168828,0,348.20248687664,40763.9430208333,2011-08-08,22:37:57
39.975241139,116.331146622,0,360.650239501312,40763.9430787037,2011-08-08,22:38:02
39.975236216,116.331128651,0,371.756417322835,40763.9431365741,2011-08-08,22:38:07
39.975139519,116.331098578,0,360.425413385827,40763.9431944444,2011-08-08,22:38:12
39.975087923,116.331081222,0,352.018385826772,40763.9432523148,2011-08-08,22:38:17
39.975078292,116.331075696,0,341.272303149606,40763.9433101852,2011-08-08,22:38:22
39.975088111,116.331068929,0,327.807099737533,40763.9433680556,2011-08-08,22:38:27
39.975115383,116.331117389,0,321.311725721785,40763.9434259259,2011-08-08,22:38:32
39.975112279,116.331153549,0,311.717536089239,40763.9434837963,2011-08-08,22:38:37
39.975116904,116.331144391,0,307.154291338583,40763.9435416667,2011-08-08,22:38:42
39.975118397,116.331159868,0,302.513979658793,40763.943599537,2011-08-08,22:38:47
39.975136306,116.33116121,0,300.287736220472,40763.9436574074,2011-08-08,22:38:52
39.975160026,116.331152509,0,301.470918635171,40763.9437152778,2011-08-08,22:38:57
39.975158438,116.331159392,0,303.335364173228,40763.9437731481,2011-08-08,22:39:02
39.975158438,116.331159392,0,303.335364173228,40763.9438078704,2011-08-08,22:39:05
39.975162128,116.331162791,0,302.726591207349,40763.9438310185,2011-08-08,22:39:07
39.975173627,116.33115471,0,301.487690288714,40763.9438888889,2011-08-08,22:39:12
39.975188515,116.331142909,0,302.700958005249,40763.9439467593,2011-08-08,22:39:17
39.975189595,116.331106892,0,303.909498031496,40763.9440046296,2011-08-08,22:39:22
39.975175426,116.331082051,0,305.663280839895,40763.9440625,2011-08-08,22:39:27
39.975161446,116.33105375,0,306.782634514436,40763.9441203704,2011-08-08,22:39:32
39.975173832,116.331029525,0,306.735777559055,40763.9441782407,2011-08-08,22:39:37
39.975172877,116.331015252,0,304.13279855643,40763.9442361111,2011-08-08,22:39:42
39.975119082,116.331032327,0,301.400108267717,40763.9442939815,2011-08-08,22:39:47
39.975054866,116.33106336,0,300.760019685039,40763.9443518519,2011-08-08,22:39:52
39.975054866,116.33106336,0,300.760019685039,40763.9443865741,2011-08-08,22:39:55
39.975050043,116.331070911,0,302.62248687664,40763.9444097222,2011-08-08,22:39:57
39.974994337,116.331096522,0,301.182664041995,40763.9444675926,2011-08-08,22:40:02
39.974905458,116.331187351,0,299.775331364829,40763.9445023148,2011-08-08,22:40:05
39.974799625,116.33125354,0,296.488884514436,40763.944537037,2011-08-08,22:40:08
39.974673797,116.331295894,0,289.049097769029,40763.9445717593,2011-08-08,22:40:11
39.974581648,116.331303396,0,281.658674540682,40763.9445949074,2011-08-08,22:40:13
39.97446888,116.331328937,0,277.84217519685,40763.9446180556,2011-08-08,22:40:15
39.974353615,116.33135315,0,275.73029855643,40763.9446412037,2011-08-08,22:40:17
39.974234692,116.331367659,0,274.231604330709,40763.9446643519,2011-08-08,22:40:19
39.974120253,116.331398302,0,267.683766404199,40763.9446875,2011-08-08,22:40:21
39.974006762,116.331435386,0,260.849225721785,40763.9447106481,2011-08-08,22:40:23
39.973907941,116.331487901,0,254.717723097113,40763.9447337963,2011-08-08,22:40:25
39.973795915,116.331526958,0,245.048093832021,40763.9447685185,2011-08-08,22:40:28
39.97368707,116.331567088,0,225.796811023622,40763.9448148148,2011-08-08,22:40:32
39.973598645,116.331567466,0,215.403287401575,40763.944837963,2011-08-08,22:40:34
39.973510176,116.331563754,0,206.547309711286,40763.9448842593,2011-08-08,22:40:38
39.973412891,116.33156822,0,197.096158136483,40763.9449305556,2011-08-08,22:40:42
39.973339336,116.331552137,0,180.380049212598,40763.9449884259,2011-08-08,22:40:47
39.973364036,116.331514664,0,169.017421259843,40763.9450462963,2011-08-08,22:40:52
39.973364036,116.331514664,0,169.017421259843,40763.9450810185,2011-08-08,22:40:55
39.973360861,116.331512411,0,160.889875328084,40763.9451041667,2011-08-08,22:40:57
39.973342189,116.331523716,0,154.778838582677,40763.945162037,2011-08-08,22:41:02
39.97331644,116.331504514,0,147.991030183727,40763.9452199074,2011-08-08,22:41:07
39.973293072,116.331468391,0,141.25937992126,40763.9452777778,2011-08-08,22:41:12
39.973277971,116.331439686,0,135.004540682415,40763.9453356481,2011-08-08,22:41:17
39.973247629,116.331409344,0,126.610652887139,40763.9453935185,2011-08-08,22:41:22
39.973303319,116.331399852,0,115.323818897638,40763.9454513889,2011-08-08,22:41:27
39.973396067,116.331380961,0,107.217158792651,40763.9454976852,2011-08-08,22:41:31
39.973490937,116.331343581,0,102.471646981627,40763.9455324074,2011-08-08,22:41:34
39.97360155,116.331320015,0,99.3990288713911,40763.9455555556,2011-08-08,22:41:36
39.973728876,116.331300697,0,96.9096751968504,40763.9455787037,2011-08-08,22:41:38
39.973857851,116.33129316,0,100.972276902887,40763.9456018518,2011-08-08,22:41:40
39.974030984,116.331277002,0,109.989612860892,40763.945625,2011-08-08,22:41:42
39.974123453,116.331263136,0,114.754504593176,40763.9456365741,2011-08-08,22:41:43
39.974214366,116.331247918,0,120.273549868766,40763.9456481481,2011-08-08,22:41:44
39.974322207,116.331220535,0,129.233720472441,40763.9456828704,2011-08-08,22:41:47
39.97441991,116.331181289,0,140.879547244094,40763.9457175926,2011-08-08,22:41:50
39.974535519,116.331152346,0,153.83030839895,40763.9457523148,2011-08-08,22:41:53
39.974626255,116.331132825,0,168.254281496063,40763.945787037,2011-08-08,22:41:56
39.974706463,116.331107477,0,191.128034776903,40763.9458217593,2011-08-08,22:41:59
39.974796986,116.331061097,0,201.465190288714,40763.9458680556,2011-08-08,22:42:03
39.974889467,116.331017172,0,218.202385170604,40763.9459027778,2011-08-08,22:42:06
39.974976702,116.331010997,0,242.154704724409,40763.9459490741,2011-08-08,22:42:10
39.974875372,116.331042446,0,253.525082020997,40763.9459953704,2011-08-08,22:42:14
39.974698516,116.331065599,0,272.344504593176,40763.9460185185,2011-08-08,22:42:16
39.974599764,116.331078628,0,281.351269685039,40763.9460300926,2011-08-08,22:42:17
39.974478094,116.331095367,0,291.839783464567,40763.9460416667,2011-08-08,22:42:18
39.974328909,116.331120553,0,289.632693569554,40763.9460532407,2011-08-08,22:42:19
39.974202612,116.331143574,0,294.660859580052,40763.9460648148,2011-08-08,22:42:20
39.974079306,116.331169074,0,299.39719160105,40763.9460763889,2011-08-08,22:42:21
39.973957864,116.331196863,0,303.670826771654,40763.946087963,2011-08-08,22:42:22
39.973811276,116.331221499,0,308.023061023622,40763.946099537,2011-08-08,22:42:23
39.973675401,116.3312483,0,311.981712598425,40763.9461111111,2011-08-08,22:42:24
39.973555551,116.331272635,0,315.642293307087,40763.9461226852,2011-08-08,22:42:25
39.973430392,116.331288332,0,319.334215879265,40763.9461342593,2011-08-08,22:42:26
39.973327608,116.33130732,0,322.524944225722,40763.9461458333,2011-08-08,22:42:27
39.973211655,116.331320384,0,325.798175853018,40763.9461574074,2011-08-08,22:42:28
39.973119183,116.331336258,0,328.701023622047,40763.9461689815,2011-08-08,22:42:29
39.973018066,116.331350413,0,331.423576115486,40763.9461805556,2011-08-08,22:42:30
39.972850756,116.331381829,0,335.694511154856,40763.9462037037,2011-08-08,22:42:32
39.972703172,116.331421022,0,337.759580052493,40763.9462268518,2011-08-08,22:42:34
39.972557598,116.331448544,0,337.891217191601,40763.94625,2011-08-08,22:42:36
39.972444219,116.331476863,0,334.65187664042,40763.9462731481,2011-08-08,22:42:38
39.972358471,116.331516838,0,329.236807742782,40763.9462962963,2011-08-08,22:42:40
39.972300868,116.331535961,0,332.979317585302,40763.9463541667,2011-08-08,22:42:45
39.972286517,116.331542075,0,330.419967191601,40763.946412037,2011-08-08,22:42:50
39.972274509,116.331535634,0,328.531414041995,40763.9464699074,2011-08-08,22:42:55
39.972111204,116.331436445,0,279.767417979003,40763.9465277778,2011-08-08,22:43:00
39.972056199,116.331407162,0,246.918195538058,40763.9465393518,2011-08-08,22:43:01
39.972067454,116.331418816,0,205.648953412073,40763.9465509259,2011-08-08,22:43:02
39.971986128,116.331624097,0,145.842034120735,40763.9465740741,2011-08-08,22:43:04
39.972008421,116.33168002,0,106.390505249344,40763.9465972222,2011-08-08,22:43:06
39.972072831,116.331664279,0,69.7250688976378,40763.9466203704,2011-08-08,22:43:08
39.972123022,116.331615302,0,34.3206528871391,40763.9466666667,2011-08-08,22:43:12
39.972206045,116.331566377,0,15.121811023622,40763.946712963,2011-08-08,22:43:16
39.972227663,116.331568513,0,16.7409580052493,40763.9467708333,2011-08-08,22:43:21
39.972293901,116.331582117,0,12.6700229658793,40763.9468287037,2011-08-08,22:43:26
39.972203807,116.331646987,0,12.2326410761155,40763.9468634259,2011-08-08,22:43:29
39.972191776,116.331733889,0,-1.99298556430446,40763.9469212963,2011-08-08,22:43:34
39.972304045,116.331753757,0,-7.60090551181102,40763.9469444444,2011-08-08,22:43:36
39.972462824,116.331767393,0,-13.1453510498688,40763.9469675926,2011-08-08,22:43:38
39.972668071,116.331769304,0,-18.6731233595801,40763.9469907407,2011-08-08,22:43:40
39.97277671,116.331763286,0,-18.4434120734908,40763.9470023148,2011-08-08,22:43:41
39.972917213,116.331731075,0,-21.3211975065617,40763.9470138889,2011-08-08,22:43:42
39.973077143,116.331696321,0,-22.1791404199475,40763.947025463,2011-08-08,22:43:43
39.973255282,116.331654977,0,-22.0923589238845,40763.947037037,2011-08-08,22:43:44
39.973485239,116.331546976,0,-22.5980807086614,40763.9470486111,2011-08-08,22:43:45
39.973724501,116.331449366,0,-21.5515715223097,40763.9470601852,2011-08-08,22:43:46
39.973969494,116.331313511,0,-26.1520472440945,40763.9470717593,2011-08-08,22:43:47
39.974140428,116.331232498,0,-28.3625984251969,40763.9470833333,2011-08-08,22:43:48
39.974252855,116.331175228,0,-33.5380839895013,40763.9470949074,2011-08-08,22:43:49
39.97436768,116.331121282,0,-38.4695374015748,40763.9471064815,2011-08-08,22:43:50
39.974503277,116.331081023,0,-50.9238845144357,40763.9471296296,2011-08-08,22:43:52
39.974604917,116.331068594,0,-58.0133464566929,40763.9471412037,2011-08-08,22:43:53
39.974530356,116.331108926,0,-80.5868930446194,40763.9471875,2011-08-08,22:43:57
39.974438613,116.331166185,0,-79.3749507874016,40763.9471990741,2011-08-08,22:43:58
39.974337508,116.331203819,0,-91.6913353018373,40763.9472106481,2011-08-08,22:43:59
39.97424969,116.331232552,0,-96.215751312336,40763.9472222222,2011-08-08,22:44:00
39.974113452,116.331270715,0,-106.418802493438,40763.9472453704,2011-08-08,22:44:02
39.974056771,116.331294553,0,-91.3300164041995,40763.9473032407,2011-08-08,22:44:07
39.974127803,116.331275972,0,-66.0852132545932,40763.947337963,2011-08-08,22:44:10
39.974153519,116.331236327,0,-34.5050688976378,40763.9473958333,2011-08-08,22:44:15
39.97409735,116.331208933,0,-23.6806135170604,40763.9474537037,2011-08-08,22:44:20
39.974100606,116.331181312,0,-9.01067913385827,40763.9475115741,2011-08-08,22:44:25
39.974127689,116.331181087,0,4.09198162729659,40763.9475694444,2011-08-08,22:44:30
39.974156992,116.331180452,0,12.1218897637795,40763.9476273148,2011-08-08,22:44:35
39.974154311,116.33119135,0,17.2754461942257,40763.9476851852,2011-08-08,22:44:40
39.974143412,116.331204997,0,19.2356430446194,40763.9477430556,2011-08-08,22:44:45
39.974130609,116.33121563,0,21.0806627296588,40763.9478009259,2011-08-08,22:44:50
39.97412569,116.331229598,0,22.2577034120735,40763.9478587963,2011-08-08,22:44:55
39.97412569,116.331229598,0,22.2577034120735,40763.9478935185,2011-08-08,22:44:58
39.974125485,116.331237347,0,22.7856824146982,40763.9479166667,2011-08-08,22:45:00
39.974126069,116.331249569,0,23.2111154855643,40763.947974537,2011-08-08,22:45:05
39.974126069,116.331249569,0,23.2111154855643,40763.9480092593,2011-08-08,22:45:08
39.974124328,116.331257263,0,23.4163254593176,40763.9480324074,2011-08-08,22:45:10
39.974123149,116.331248092,0,23.4783825459318,40763.9480902778,2011-08-08,22:45:15
39.974108562,116.331222832,0,23.3510728346457,40763.9481481481,2011-08-08,22:45:20
39.973892763,116.331701373,0,3.12224081364829,40763.9481828704,2011-08-08,22:45:23
39.973752536,116.331903175,0,13.1551607611549,40763.9481944444,2011-08-08,22:45:24
39.97365037,116.331989558,0,16.772125984252,40763.9482060185,2011-08-08,22:45:25
39.973510168,116.332057611,0,17.3429035433071,40763.9482175926,2011-08-08,22:45:26
39.973399106,116.332148207,0,15.7872572178478,40763.9482291667,2011-08-08,22:45:27
39.973286415,116.332205706,0,16.9431430446194,40763.9482407407,2011-08-08,22:45:28
39.973160464,116.332270034,0,17.7895209973753,40763.9482523148,2011-08-08,22:45:29
39.973023941,116.332343966,0,18.7949015748031,40763.9482638889,2011-08-08,22:45:30
39.972889336,116.332404439,0,19.3391765091863,40763.948275463,2011-08-08,22:45:31
39.972781332,116.332411662,0,7.03705380577428,40763.948287037,2011-08-08,22:45:32
39.972691267,116.33155014,0,-38.3601837270341,40763.9485648148,2011-08-08,22:45:56
39.972898427,116.331497146,0,-37.2347375328084,40763.9485763889,2011-08-08,22:45:57
39.973027732,116.331439168,0,-36.6221981627297,40763.948587963,2011-08-08,22:45:58
39.973119187,116.331400207,0,-36.5326017060367,40763.948599537,2011-08-08,22:45:59
39.973266642,116.331337141,0,-33.8242618110236,40763.9486226852,2011-08-08,22:46:01
39.973352848,116.331330647,0,-26.3130544619423,40763.9486805556,2011-08-08,22:46:06
39.973404195,116.331354735,0,-20.1490748031496,40763.9487384259,2011-08-08,22:46:11
39.973437521,116.331388383,0,-28.1354954068241,40763.9487962963,2011-08-08,22:46:16
39.973476695,116.331406274,0,-32.1604461942257,40763.9488541667,2011-08-08,22:46:21
39.973457722,116.331437956,0,-21.6104757217848,40763.948912037,2011-08-08,22:46:26
39.973778277,116.331331666,0,-15.1296653543307,40763.9489583333,2011-08-08,22:46:30
39.973897659,116.331339044,0,-6.98558727034121,40763.9489930556,2011-08-08,22:46:33
39.973991671,116.331306183,0,8.42752296587926,40763.9490509259,2011-08-08,22:46:38
39.974051767,116.331264235,0,32.8035104986877,40763.9491087963,2011-08-08,22:46:43
39.974059503,116.331255525,0,41.1714796587926,40763.9491666667,2011-08-08,22:46:48
39.974059503,116.331255525,0,41.1714796587926,40763.9492013889,2011-08-08,22:46:51
39.974062492,116.331255576,0,42.7348458005249,40763.949224537,2011-08-08,22:46:53
39.974079345,116.331260419,0,45.4075557742782,40763.9492824074,2011-08-08,22:46:58
39.974100321,116.331257187,0,48.655813648294,40763.9493402778,2011-08-08,22:47:03
39.974102567,116.331258839,0,61.4863254593176,40763.9493981482,2011-08-08,22:47:08
39.974102567,116.331258839,0,61.4863254593176,40763.9494328704,2011-08-08,22:47:11
39.974103779,116.33126449,0,62.0032283464567,40763.9494560185,2011-08-08,22:47:13
39.974088814,116.331254421,0,67.2133070866142,40763.9495138889,2011-08-08,22:47:18
39.974108207,116.331259028,0,73.740095144357,40763.9495717593,2011-08-08,22:47:23
39.974127948,116.331250691,0,80.0297637795276,40763.9496296296,2011-08-08,22:47:28
39.974158044,116.331247608,0,80.7663713910761,40763.9496875,2011-08-08,22:47:33
39.974150641,116.331253973,0,82.3868536745407,40763.9497453704,2011-08-08,22:47:38
39.974150641,116.331253973,0,82.3868536745407,40763.9497800926,2011-08-08,22:47:41
39.974149788,116.331254707,0,85.1953313648294,40763.9498032407,2011-08-08,22:47:43
39.974145795,116.331267809,0,90.3001738845144,40763.9498611111,2011-08-08,22:47:48
39.974169307,116.331283797,0,95.8074934383202,40763.9499189815,2011-08-08,22:47:53
39.974169307,116.331283797,0,95.8074934383202,40763.9499537037,2011-08-08,22:47:56
39.974174285,116.331286777,0,95.7848392388452,40763.9499768519,2011-08-08,22:47:58
39.974164392,116.331283238,0,95.6726312335958,40763.9500347222,2011-08-08,22:48:03
39.974156222,116.331253142,0,95.0831364829396,40763.9500925926,2011-08-08,22:48:08
39.974156222,116.331253142,0,95.0831364829396,40763.9501273148,2011-08-08,22:48:11
39.974162965,116.331254842,0,95.0699770341207,40763.950150463,2011-08-08,22:48:13
39.974123788,116.331204442,0,95.4090518372703,40763.9502083333,2011-08-08,22:48:18
39.974039123,116.331146766,0,95.8009908136483,40763.9502546296,2011-08-08,22:48:22
39.973942802,116.3311996,0,95.0928051181102,40763.9503125,2011-08-08,22:48:27
39.973848946,116.331251472,0,93.7669356955381,40763.9503587963,2011-08-08,22:48:31
39.973779518,116.331206772,0,93.0689435695538,40763.9504166667,2011-08-08,22:48:36
39.973674002,116.33115694,0,93.4997014435695,40763.9504398148,2011-08-08,22:48:38
39.973590482,116.331083838,0,94.3051607611549,40763.9504861111,2011-08-08,22:48:42
39.97357679,116.331018611,0,94.8326804461942,40763.9505439815,2011-08-08,22:48:47
39.973670055,116.330950118,0,94.5113385826772,40763.9506018519,2011-08-08,22:48:52
39.973743035,116.330984568,0,84.8206135170604,40763.9506597222,2011-08-08,22:48:57
39.973787715,116.331028373,0,75.4624967191601,40763.9507175926,2011-08-08,22:49:02
39.973860363,116.330954209,0,67.1394783464567,40763.9507638889,2011-08-08,22:49:06
39.973874727,116.330827864,0,65.8208694225722,40763.9508101852,2011-08-08,22:49:10
39.973898218,116.330764625,0,66.3481660104987,40763.9508680556,2011-08-08,22:49:15
39.97386502,116.330599005,0,68.0235170603675,40763.9509027778,2011-08-08,22:49:18
39.973862804,116.330479146,0,66.5360236220472,40763.9509259259,2011-08-08,22:49:20
39.973871091,116.330336157,0,65.108654855643,40763.9509490741,2011-08-08,22:49:22
39.97388286,116.330180414,0,62.6986351706037,40763.9509722222,2011-08-08,22:49:24
39.973912324,116.330041114,0,50.9735892388451,40763.9510069444,2011-08-08,22:49:27
39.97388907,116.329926142,0,46.1783398950131,40763.9510416667,2011-08-08,22:49:30
39.974465282,116.331064079,0,98.869625984252,40763.951087963,2011-08-08,22:49:34
39.974596891,116.331031154,0,101.220488845144,40763.9511226852,2011-08-08,22:49:37
39.974664028,116.330997315,0,97.173779527559,40763.9511805556,2011-08-08,22:49:42
39.974554668,116.331034669,0,95.0079330708661,40763.9512384259,2011-08-08,22:49:47
39.974455615,116.331091079,0,94.3729199475066,40763.9512847222,2011-08-08,22:49:51
39.97450002,116.331196744,0,99.8562664041995,40763.9513425926,2011-08-08,22:49:56
39.974610134,116.331273881,0,105.543874671916,40763.9513773148,2011-08-08,22:49:59
39.974700403,116.331292995,0,112.417664041995,40763.951400463,2011-08-08,22:50:01
39.974720678,116.331236336,0,132.42593832021,40763.9514583333,2011-08-08,22:50:06
39.974616439,116.331203431,0,148.08593503937,40763.9515162037,2011-08-08,22:50:11
39.974516231,116.331215504,0,154.815570866142,40763.9515625,2011-08-08,22:50:15
39.974446653,116.33125646,0,156.445892388451,40763.9516203704,2011-08-08,22:50:20
39.974424997,116.331247998,0,163.442795275591,40763.9516782407,2011-08-08,22:50:25
39.974424997,116.331247998,0,163.442795275591,40763.951712963,2011-08-08,22:50:28
39.97442387,116.331242646,0,166.727877296588,40763.9517361111,2011-08-08,22:50:30
39.974392751,116.3312366,0,169.607447506562,40763.9517939815,2011-08-08,22:50:35
39.974452324,116.331352792,0,165.086217191601,40763.9518518519,2011-08-08,22:50:40
39.974540219,116.331417937,0,166.677290026247,40763.9519097222,2011-08-08,22:50:45
39.974569614,116.331395176,0,172.520836614173,40763.9519444444,2011-08-08,22:50:48
39.974654762,116.331314975,0,179.697660761155,40763.9519791667,2011-08-08,22:50:51
39.974769286,116.331317307,0,182.646417322835,40763.9520138889,2011-08-08,22:50:54
39.974990799,116.331225722,0,192.264009186352,40763.952025463,2011-08-08,22:50:55
39.975220189,116.331304187,0,193.699589895013,40763.9520486111,2011-08-08,22:50:57
39.975384338,116.331281832,0,195.195167322835,40763.9520601852,2011-08-08,22:50:58
39.975494993,116.33129755,0,195.498917322835,40763.9520717593,2011-08-08,22:50:59
39.975588811,116.331307955,0,203.423100393701,40763.9520949074,2011-08-08,22:51:01
