# Supplementary material for: Research on differential privacy protection method based on user tendency
Source: PLoS One. 2023 Oct 26;18(10):e0288823. doi: 10.1371/journal.pone.0288823 (PMC10602288; doi:10.1371/journal.pone.0288823)
Supplement: S3 Data — (ZIP) [file pone.0288823.s003.zip › Data 5-3/055/Trajectory/20110809092747.plt]

Geolife trajectory
WGS 84
Altitude is in Feet
Reserved 3
0,2,255,My Track,0,0,2,8421376
0
39.975004193,116.331594374,0,223.611446850394,40764.3942939815,2011-08-09,09:27:47
39.974535414,116.331962641,0,71.5598589238845,40764.3943055556,2011-08-09,09:27:48
39.974533598,116.331946453,0,104.265150918635,40764.3943171296,2011-08-09,09:27:49
39.974590636,116.332006335,0,152.28249015748,40764.3943402778,2011-08-09,09:27:51
39.974662577,116.331971222,0,190.624278215223,40764.394375,2011-08-09,09:27:54
39.974813102,116.331916888,0,197.29531496063,40764.3943981482,2011-08-09,09:27:56
39.974758896,116.331976286,0,201.467929790026,40764.3944560185,2011-08-09,09:28:01
39.97467268,116.332040598,0,203.049816272966,40764.3945023148,2011-08-09,09:28:05
39.97461088,116.332097184,0,203.990849737533,40764.3945601852,2011-08-09,09:28:10
39.97455726,116.332094539,0,204.377073490814,40764.3946180556,2011-08-09,09:28:15
39.974521485,116.332102334,0,204.771122047244,40764.3946759259,2011-08-09,09:28:20
39.97450776,116.332114516,0,206.059960629921,40764.3947337963,2011-08-09,09:28:25
39.974496815,116.332119232,0,206.070846456693,40764.3947916667,2011-08-09,09:28:30
39.974496815,116.332119232,0,206.070846456693,40764.3948263889,2011-08-09,09:28:33
39.974501998,116.332116977,0,207.725810367454,40764.394849537,2011-08-09,09:28:35
39.974361682,116.33199503,0,214.433645013123,40764.3948726852,2011-08-09,09:28:37
39.974479566,116.332014223,0,232.186204068241,40764.3949074074,2011-08-09,09:28:40
39.974352572,116.332090307,0,242.514547244095,40764.3949652778,2011-08-09,09:28:45
39.974449044,116.332150211,0,242.708585958005,40764.3950115741,2011-08-09,09:28:49
39.974548048,116.332168862,0,243.304445538058,40764.3950578704,2011-08-09,09:28:53
39.974563314,116.332136641,0,245.966948818898,40764.3951157407,2011-08-09,09:28:58
39.97455354,116.331977165,0,239.018316929134,40764.3951388889,2011-08-09,09:29:00
39.974608398,116.331885815,0,228.61500656168,40764.395162037,2011-08-09,09:29:02
39.974689467,116.331829879,0,227.795098425197,40764.3951967593,2011-08-09,09:29:05
39.974806585,116.331807565,0,225.454914698163,40764.3952430556,2011-08-09,09:29:09
39.9749149,116.33182936,0,225.108389107612,40764.3953009259,2011-08-09,09:29:14
39.974903765,116.331849064,0,229.93718503937,40764.3953587963,2011-08-09,09:29:19
39.974986447,116.331924636,0,232.989343832021,40764.3954166667,2011-08-09,09:29:24
39.975022819,116.331996298,0,238.504809711286,40764.395474537,2011-08-09,09:29:29
39.975046121,116.332083463,0,239.840803805774,40764.3955324074,2011-08-09,09:29:34
39.975076421,116.332154033,0,242.971837270341,40764.3955902778,2011-08-09,09:29:39
39.975095606,116.332222129,0,249.13187007874,40764.3956481481,2011-08-09,09:29:44
39.975093824,116.332262657,0,261.231620734908,40764.3957060185,2011-08-09,09:29:49
39.975097101,116.332336759,0,268.336919291339,40764.3957638889,2011-08-09,09:29:54
39.975157475,116.332403244,0,268.835032808399,40764.3958217593,2011-08-09,09:29:59
39.975109761,116.332498698,0,273.531391076115,40764.3958796296,2011-08-09,09:30:04
39.975112025,116.332585503,0,276.425954724409,40764.3959375,2011-08-09,09:30:09
39.975076232,116.332680358,0,277.102837926509,40764.3959953704,2011-08-09,09:30:14
39.975125025,116.332809479,0,277.751135170604,40764.3960532407,2011-08-09,09:30:19
39.975119344,116.332874079,0,283.453231627297,40764.3961111111,2011-08-09,09:30:24
39.97513046,116.332955005,0,285.317677165354,40764.3961689815,2011-08-09,09:30:29
39.975096575,116.333024369,0,288.777312992126,40764.3962268519,2011-08-09,09:30:34
39.975079389,116.333139315,0,289.136003937008,40764.3962847222,2011-08-09,09:30:39
39.975115756,116.333239152,0,289.62686023622,40764.3963425926,2011-08-09,09:30:44
39.975110717,116.333300154,0,295.019274934383,40764.396400463,2011-08-09,09:30:49
39.975130509,116.333346357,0,304.03717847769,40764.3964583333,2011-08-09,09:30:54
39.975148548,116.333386143,0,311.216519028871,40764.3965162037,2011-08-09,09:30:59
39.975147593,116.333416409,0,317.554924540682,40764.3965740741,2011-08-09,09:31:04
39.975145181,116.333445823,0,321.865433070866,40764.3966319444,2011-08-09,09:31:09
39.975170749,116.333478941,0,326.865137795276,40764.3966898148,2011-08-09,09:31:14
39.975200797,116.333476376,0,330.94501312336,40764.3967476852,2011-08-09,09:31:19
39.975233036,116.333460579,0,335.025337926509,40764.3968055556,2011-08-09,09:31:24
39.97528342,116.333449935,0,338.904038713911,40764.3968634259,2011-08-09,09:31:29
39.975360743,116.333462937,0,342.747896981627,40764.3969212963,2011-08-09,09:31:34
39.9754271,116.333450733,0,346.720236220472,40764.3969791667,2011-08-09,09:31:39
39.97543659,116.333496667,0,350.572782152231,40764.397037037,2011-08-09,09:31:44
39.975452855,116.333499732,0,354.083730314961,40764.3970949074,2011-08-09,09:31:49
39.975457723,116.333473631,0,357.083248031496,40764.3971527778,2011-08-09,09:31:54
39.975428306,116.333467072,0,360.067522965879,40764.3972106481,2011-08-09,09:31:59
39.975383078,116.333508663,0,359.444481627297,40764.3972685185,2011-08-09,09:32:04
39.97532457,116.333605562,0,360.168671259842,40764.3973148148,2011-08-09,09:32:08
39.97524405,116.333727173,0,360.205593832021,40764.397349537,2011-08-09,09:32:11
39.975194856,116.333822617,0,360.641906167979,40764.3974074074,2011-08-09,09:32:16
39.975157459,116.333945141,0,361.069406167979,40764.3974537037,2011-08-09,09:32:20
39.975183802,116.333844326,0,360.743405511811,40764.4063425926,2011-08-09,09:45:08
