# Supplementary material for: Research on differential privacy protection method based on user tendency
Source: PLoS One. 2023 Oct 26;18(10):e0288823. doi: 10.1371/journal.pone.0288823 (PMC10602288; doi:10.1371/journal.pone.0288823)
Supplement: S3 Data — (ZIP) [file pone.0288823.s003.zip › Data 5-3/055/Trajectory/20110809094530.plt]

Geolife trajectory
WGS 84
Altitude is in Feet
Reserved 3
0,2,255,My Track,0,0,2,8421376
0
39.978591062,116.310305956,0,861.187030839895,40764.4065972222,2011-08-09,09:45:30
39.978473476,116.310312821,0,852.190954724409,40764.4066203704,2011-08-09,09:45:32
39.978314419,116.310101274,0,848.386469816273,40764.4066435185,2011-08-09,09:45:34
39.97825999,116.310204846,0,847.045416666667,40764.4066550926,2011-08-09,09:45:35
39.978294637,116.310087319,0,841.66749671916,40764.4066898148,2011-08-09,09:45:38
39.978280072,116.310033293,0,829.016417322835,40764.4067476852,2011-08-09,09:45:43
39.97832416,116.310011296,0,824.736998031496,40764.4068055556,2011-08-09,09:45:48
39.978269694,116.309903366,0,801.433704068241,40764.4068634259,2011-08-09,09:45:53
39.978238184,116.309896867,0,786.243149606299,40764.4069212963,2011-08-09,09:45:58
39.978238803,116.30982101,0,773.501407480315,40764.4069791667,2011-08-09,09:46:03
39.978233788,116.309770593,0,761.882601706037,40764.407037037,2011-08-09,09:46:08
39.978225853,116.309656623,0,747.51626312336,40764.4070717593,2011-08-09,09:46:11
39.978237726,116.309603767,0,741.499753937008,40764.4071296296,2011-08-09,09:46:16
39.978255176,116.309501334,0,735.61,40764.4071875,2011-08-09,09:46:21
39.978240892,116.309385311,0,726.933566272966,40764.4072453704,2011-08-09,09:46:26
39.978217425,116.309316727,0,711.380816929134,40764.4073032407,2011-08-09,09:46:31
39.97822233,116.30927662,0,701.716115485564,40764.4073611111,2011-08-09,09:46:36
39.978211348,116.309178285,0,698.632017716535,40764.4074189815,2011-08-09,09:46:41
39.978209785,116.309092412,0,691.729166666667,40764.4074768518,2011-08-09,09:46:46
39.97818626,116.308976259,0,676.42562335958,40764.4075347222,2011-08-09,09:46:51
39.978142441,116.308931275,0,644.466469816273,40764.4075925926,2011-08-09,09:46:56
39.978158401,116.308882969,0,639.873215223097,40764.407650463,2011-08-09,09:47:01
39.978146343,116.308775027,0,632.612975721785,40764.4077083333,2011-08-09,09:47:06
39.97813102,116.308652478,0,621.534081364829,40764.4077430556,2011-08-09,09:47:09
39.978085878,116.308572062,0,610.445479002625,40764.4078009259,2011-08-09,09:47:14
39.978054121,116.308529737,0,604.315780839895,40764.4078587963,2011-08-09,09:47:19
39.977949494,116.30851364,0,595.30874015748,40764.4079166667,2011-08-09,09:47:24
39.977902227,116.308449057,0,589.592099737533,40764.407974537,2011-08-09,09:47:29
39.977880306,116.308396853,0,584.975715223097,40764.4080324074,2011-08-09,09:47:34
39.977828171,116.308322646,0,581.378887795276,40764.4080902778,2011-08-09,09:47:39
39.97778858,116.308214877,0,580.121538713911,40764.408125,2011-08-09,09:47:42
39.977703983,116.308161967,0,577.442440944882,40764.4081712963,2011-08-09,09:47:46
39.977592893,116.308139951,0,578.521118766404,40764.4081944444,2011-08-09,09:47:48
39.977438715,116.308064139,0,579.56810695538,40764.4082407407,2011-08-09,09:47:52
39.977290183,116.30806575,0,580.842627952756,40764.4082638889,2011-08-09,09:47:54
39.977191931,116.308073658,0,581.282116141732,40764.4082986111,2011-08-09,09:47:57
39.977055143,116.308089273,0,582.538713910761,40764.4083217593,2011-08-09,09:47:59
39.976960599,116.308105091,0,583.973881233596,40764.4083564815,2011-08-09,09:48:02
39.976938256,116.308106049,0,580.467414698163,40764.4084143518,2011-08-09,09:48:07
39.976950029,116.308081304,0,577.824809711286,40764.4084722222,2011-08-09,09:48:12
39.9769313,116.308009305,0,576.21532808399,40764.4085300926,2011-08-09,09:48:17
39.976921625,116.30795861,0,572.243887795276,40764.408587963,2011-08-09,09:48:22
39.976941875,116.307914389,0,562.147155511811,40764.4086458333,2011-08-09,09:48:27
39.976977329,116.307865122,0,556.854288057743,40764.4087037037,2011-08-09,09:48:32
39.977040996,116.307810795,0,556.509963910761,40764.4087615741,2011-08-09,09:48:37
39.977058426,116.307791197,0,552.337726377953,40764.4088194444,2011-08-09,09:48:42
39.977071925,116.307767405,0,549.216833989501,40764.4088773148,2011-08-09,09:48:47
39.977079057,116.307740829,0,551.055748031496,40764.4089351852,2011-08-09,09:48:52
39.977077785,116.307731495,0,551.623497375328,40764.4089930556,2011-08-09,09:48:57
39.976979084,116.307590521,0,543.637762467192,40764.4090509259,2011-08-09,09:49:02
39.976961216,116.307528306,0,542.036942257218,40764.4091087963,2011-08-09,09:49:07
39.976926191,116.307503661,0,539.954478346457,40764.4091666667,2011-08-09,09:49:12
39.976946916,116.307450698,0,540.196978346457,40764.409224537,2011-08-09,09:49:17
39.977002433,116.307386091,0,540.872208005249,40764.4092824074,2011-08-09,09:49:22
39.977054958,116.307279701,0,542.728343175853,40764.4093287037,2011-08-09,09:49:26
39.97709629,116.307216772,0,541.413225065617,40764.4093865741,2011-08-09,09:49:31
39.977050929,116.307252583,0,535.116722440945,40764.4094444444,2011-08-09,09:49:36
39.977058132,116.307234065,0,531.356942257218,40764.4095023148,2011-08-09,09:49:41
39.977019057,116.307212536,0,532.709858923885,40764.4095601852,2011-08-09,09:49:46
39.976996444,116.307191798,0,533.840849737533,40764.4096180556,2011-08-09,09:49:51
39.976911299,116.307214955,0,534.896650262467,40764.4096759259,2011-08-09,09:49:56
39.976904915,116.307245742,0,540.754662073491,40764.4097337963,2011-08-09,09:50:01
39.976810577,116.307333258,0,541.279711286089,40764.4097916667,2011-08-09,09:50:06
39.976732774,116.307344104,0,541.685810367454,40764.409849537,2011-08-09,09:50:11
39.976704625,116.307326477,0,542.169005905512,40764.4099074074,2011-08-09,09:50:16
39.976674252,116.307293016,0,541.753943569554,40764.4099652778,2011-08-09,09:50:21
39.976608082,116.307270515,0,542.584917979003,40764.4100231482,2011-08-09,09:50:26
39.976563411,116.30723584,0,543.027411417323,40764.4100810185,2011-08-09,09:50:31
39.976508262,116.307176617,0,545.821653543307,40764.4101388889,2011-08-09,09:50:36
39.976604047,116.307065033,0,548.985400262467,40764.4101736111,2011-08-09,09:50:39
39.976649978,116.307001136,0,549.559406167979,40764.4102314815,2011-08-09,09:50:44
39.976874728,116.306364066,0,608.425741469816,40764.4102662037,2011-08-09,09:50:47
39.976961649,116.305907901,0,644.29250656168,40764.4102777778,2011-08-09,09:50:48
39.977091583,116.305764,0,671.029980314961,40764.4102893519,2011-08-09,09:50:49
39.977157444,116.305559392,0,687.270377296588,40764.4103125,2011-08-09,09:50:51
39.977217892,116.305458143,0,694.908982939633,40764.4103356482,2011-08-09,09:50:53
39.977339776,116.305295005,0,705.792834645669,40764.4103587963,2011-08-09,09:50:55
39.977410146,116.30521168,0,706.895892388451,40764.4103703704,2011-08-09,09:50:56
39.977535076,116.30514516,0,702.108897637795,40764.4103819444,2011-08-09,09:50:57
39.977618422,116.305080394,0,697.428635170604,40764.4103935185,2011-08-09,09:50:58
39.97773884,116.305011892,0,693.060856299213,40764.4104166667,2011-08-09,09:51:00
39.977865717,116.30492494,0,689.080757874016,40764.4104398148,2011-08-09,09:51:02
39.977782053,116.304877842,0,594.528179133858,40764.410462963,2011-08-09,09:51:04
39.977717348,116.304740026,0,556.453195538058,40764.410474537,2011-08-09,09:51:05
39.977718076,116.304651518,0,502.552972440945,40764.4104861111,2011-08-09,09:51:06
39.97767022,116.304587563,0,479.912995406824,40764.4104976852,2011-08-09,09:51:07
39.977681732,116.304468577,0,445.753631889764,40764.4105208333,2011-08-09,09:51:09
39.977664168,116.304279948,0,364.124917979003,40764.4105324074,2011-08-09,09:51:10
39.977680161,116.304168291,0,312.368664698163,40764.4105555556,2011-08-09,09:51:12
39.977703548,116.304131913,0,273.152749343832,40764.4105787037,2011-08-09,09:51:14
39.977714781,116.304052066,0,257.133599081365,40764.4106365741,2011-08-09,09:51:19
39.977715095,116.304104706,0,289.748533464567,40764.4106481481,2011-08-09,09:51:20
39.977763473,116.304149599,0,309.028274278215,40764.4107060185,2011-08-09,09:51:25
39.977833004,116.30419524,0,286.836450131234,40764.4107523148,2011-08-09,09:51:29
39.977880221,116.304229136,0,292.145387139108,40764.4108101852,2011-08-09,09:51:34
39.977934432,116.304220518,0,278.278812335958,40764.4108680556,2011-08-09,09:51:39
39.978010497,116.304289882,0,302.644314304462,40764.4109259259,2011-08-09,09:51:44
39.978074796,116.304314112,0,316.402404855643,40764.4109837963,2011-08-09,09:51:49
39.978069024,116.304287296,0,317.72843832021,40764.4110416667,2011-08-09,09:51:54
39.978054198,116.304252877,0,319.288608923885,40764.411099537,2011-08-09,09:51:59
39.978030066,116.304232051,0,326.379891732283,40764.4111574074,2011-08-09,09:52:04
39.97801003,116.304225241,0,330.684540682415,40764.4112152778,2011-08-09,09:52:09
39.978072649,116.304221248,0,335.890052493438,40764.4112731481,2011-08-09,09:52:14
39.978147078,116.304193998,0,340.486735564304,40764.4113310185,2011-08-09,09:52:19
39.978241816,116.304218169,0,322.928215223097,40764.4113773148,2011-08-09,09:52:23
39.9783196,116.304184827,0,312.873684383202,40764.4114351852,2011-08-09,09:52:28
39.978420557,116.304238887,0,303.59375984252,40764.4114814815,2011-08-09,09:52:32
39.978470573,116.304214839,0,301.30656824147,40764.4115393519,2011-08-09,09:52:37
39.978555194,116.304363076,0,324.504356955381,40764.4115509259,2011-08-09,09:52:38
39.978631561,116.304446332,0,346.184954068241,40764.4115625,2011-08-09,09:52:39
39.978680172,116.304598948,0,368.142765748031,40764.4115972222,2011-08-09,09:52:42
39.978744968,116.304674603,0,356.942424540682,40764.4116087963,2011-08-09,09:52:43
39.978777035,116.304800759,0,375.051299212598,40764.4116550926,2011-08-09,09:52:47
39.978842869,116.304891349,0,371.240905511811,40764.4116782407,2011-08-09,09:52:49
39.978867211,116.30490843,0,368.004770341207,40764.4117361111,2011-08-09,09:52:54
39.978918408,116.304713472,0,372.462158792651,40764.4117939815,2011-08-09,09:52:59
39.978903634,116.304635852,0,374.146784776903,40764.4118518519,2011-08-09,09:53:04
39.978922368,116.304608328,0,373.459763779528,40764.4119097222,2011-08-09,09:53:09
39.978976855,116.304547736,0,374.213841863517,40764.4119675926,2011-08-09,09:53:14
39.978983947,116.304540194,0,374.17188976378,40764.412025463,2011-08-09,09:53:19
39.978985649,116.304532308,0,374.20437992126,40764.4120833333,2011-08-09,09:53:24
39.978983287,116.30452656,0,374.297670603675,40764.4121412037,2011-08-09,09:53:29
39.978983287,116.30452656,0,374.297670603675,40764.4121759259,2011-08-09,09:53:32
39.97898235,116.304531456,0,374.567477034121,40764.4121990741,2011-08-09,09:53:34
39.978994093,116.304541076,0,376.797096456693,40764.4122569444,2011-08-09,09:53:39
39.979028497,116.304541825,0,380.759127296588,40764.4123148148,2011-08-09,09:53:44
