# Supplementary material for: Research on differential privacy protection method based on user tendency
Source: PLoS One. 2023 Oct 26;18(10):e0288823. doi: 10.1371/journal.pone.0288823 (PMC10602288; doi:10.1371/journal.pone.0288823)
Supplement: S3 Data — (ZIP) [file pone.0288823.s003.zip › Data 5-3/055/Trajectory/20110809220352.plt]

Geolife trajectory
WGS 84
Altitude is in Feet
Reserved 3
0,2,255,My Track,0,0,2,8421376
0
39.979721648,116.307925822,0,338.972772309711,40764.9193518519,2011-08-09,22:03:52
39.979829048,116.30806675,0,304.924773622047,40764.9193634259,2011-08-09,22:03:53
39.979720532,116.308001854,0,304.848704068241,40764.919375,2011-08-09,22:03:54
39.979743587,116.30791817,0,344.288969816273,40764.9193865741,2011-08-09,22:03:55
39.979841047,116.307902584,0,371.788805774278,40764.9194097222,2011-08-09,22:03:57
39.979713633,116.307936007,0,348.419980314961,40764.9194328704,2011-08-09,22:03:59
39.979617706,116.307999653,0,323.481922572178,40764.9194560185,2011-08-09,22:04:01
39.97959257,116.308022258,0,321.943727034121,40764.9194675926,2011-08-09,22:04:02
39.97955908,116.308102663,0,311.883290682415,40764.9195138889,2011-08-09,22:04:06
39.979612733,116.308232774,0,298.901729002625,40764.9195486111,2011-08-09,22:04:09
39.979661147,116.308336532,0,291.843989501312,40764.9195949074,2011-08-09,22:04:13
39.979687367,116.308401106,0,288.04844160105,40764.9196296296,2011-08-09,22:04:16
39.979642319,116.308440364,0,291.280597112861,40764.9196759259,2011-08-09,22:04:20
39.979595838,116.308442957,0,294.828615485564,40764.9197106481,2011-08-09,22:04:23
39.97960824,116.308520586,0,287.746794619423,40764.9197569444,2011-08-09,22:04:27
39.979591082,116.308564954,0,286.009255249344,40764.9197916667,2011-08-09,22:04:30
39.979531147,116.308603217,0,292.327158792651,40764.919837963,2011-08-09,22:04:34
39.979503005,116.308644959,0,287.894776902887,40764.9198726852,2011-08-09,22:04:37
39.979439471,116.308668464,0,290.392778871391,40764.9199189815,2011-08-09,22:04:41
39.979392967,116.308697092,0,292.710104986877,40764.9199537037,2011-08-09,22:04:44
39.979367928,116.308736707,0,294.862906824147,40764.92,2011-08-09,22:04:48
39.979377449,116.308784144,0,296.512913385827,40764.9200347222,2011-08-09,22:04:51
39.979397768,116.308842959,0,299.349406167979,40764.9200810185,2011-08-09,22:04:55
39.979415936,116.308864722,0,303.31188648294,40764.9201157407,2011-08-09,22:04:58
39.979425658,116.308918884,0,309.766108923884,40764.920162037,2011-08-09,22:05:02
39.979396031,116.308955383,0,313.144668635171,40764.9201967593,2011-08-09,22:05:05
39.979386346,116.308999212,0,315.606276246719,40764.9202430556,2011-08-09,22:05:09
39.979351939,116.309076028,0,308.584078083989,40764.9202777778,2011-08-09,22:05:12
39.979332648,116.309114608,0,309.475275590551,40764.9203240741,2011-08-09,22:05:16
39.979326513,116.309137681,0,311.164980314961,40764.9203587963,2011-08-09,22:05:19
39.979329762,116.309174026,0,314.452480314961,40764.9204050926,2011-08-09,22:05:23
39.979339543,116.309203693,0,315.815807086614,40764.9204398148,2011-08-09,22:05:26
39.979308418,116.309238215,0,317.866131889764,40764.9204861111,2011-08-09,22:05:30
39.979291058,116.309290093,0,319.771302493438,40764.9205324074,2011-08-09,22:05:34
39.979277099,116.309326439,0,320.913385826772,40764.9205671296,2011-08-09,22:05:37
39.979301592,116.309390833,0,320.800521653543,40764.9206134259,2011-08-09,22:05:41
39.979322316,116.309432115,0,321.825157480315,40764.9206481481,2011-08-09,22:05:44
39.979294452,116.309468964,0,321.381610892388,40764.9206944444,2011-08-09,22:05:48
39.979263782,116.30950563,0,322.169206036745,40764.9207291667,2011-08-09,22:05:51
39.978213928,116.309114561,0,306.145124671916,40764.9207638889,2011-08-09,22:05:54
39.97820786,116.309121975,0,306.977749343832,40764.920775463,2011-08-09,22:05:55
39.978089723,116.309067769,0,307.532007874016,40764.9207986111,2011-08-09,22:05:57
39.97806263,116.309051929,0,304.749179790026,40764.9208101852,2011-08-09,22:05:58
39.977959896,116.309051161,0,304.744648950131,40764.9208333333,2011-08-09,22:06:00
39.977923729,116.309068646,0,303.824015748031,40764.9208564815,2011-08-09,22:06:02
39.977878121,116.309109247,0,301.480255905512,40764.9208912037,2011-08-09,22:06:05
39.977846192,116.309173011,0,295.415137795276,40764.9209375,2011-08-09,22:06:09
39.977827315,116.309223935,0,292.427582020997,40764.9209722222,2011-08-09,22:06:12
39.977802666,116.309287362,0,287.153087270341,40764.9210185185,2011-08-09,22:06:16
39.977789777,116.309350096,0,285.241761811024,40764.9210532407,2011-08-09,22:06:19
39.977767401,116.309417908,0,285.887854330709,40764.921099537,2011-08-09,22:06:23
39.977746141,116.309466675,0,281.863474409449,40764.9211342593,2011-08-09,22:06:26
39.977715589,116.309523597,0,279.70874671916,40764.9211805556,2011-08-09,22:06:30
39.977696374,116.309570185,0,277.890882545932,40764.9212152778,2011-08-09,22:06:33
39.977676712,116.309626036,0,275.018946850394,40764.9212615741,2011-08-09,22:06:37
39.977661951,116.309661145,0,270.729091207349,40764.9212962963,2011-08-09,22:06:40
39.977643766,116.309728151,0,267.442267060367,40764.9213425926,2011-08-09,22:06:44
39.977635291,116.30977477,0,268.417742782152,40764.9213773148,2011-08-09,22:06:47
39.977625572,116.309838314,0,268.722470472441,40764.9214236111,2011-08-09,22:06:51
39.977621233,116.309854764,0,266.260813648294,40764.9214583333,2011-08-09,22:06:54
39.977597409,116.309963247,0,247.435580708661,40764.9215046296,2011-08-09,22:06:58
39.977559643,116.310023635,0,237.329212598425,40764.9215393519,2011-08-09,22:07:01
39.977533595,116.310054028,0,231.380488845144,40764.9215856481,2011-08-09,22:07:05
39.977499234,116.31008252,0,223.229199475066,40764.9216203704,2011-08-09,22:07:08
39.977469027,116.310099308,0,221.57844160105,40764.9216666667,2011-08-09,22:07:12
39.977418827,116.310112093,0,220.319944225722,40764.9217013889,2011-08-09,22:07:15
39.97740118,116.310126645,0,220.504570209974,40764.9217476852,2011-08-09,22:07:19
39.977441228,116.310096951,0,217.525403543307,40764.9217824074,2011-08-09,22:07:22
39.977452709,116.31010207,0,210.860669291339,40764.9218287037,2011-08-09,22:07:26
39.977407097,116.310107634,0,206.708471128609,40764.921875,2011-08-09,22:07:30
39.977373662,116.310123155,0,206.853159448819,40764.9219097222,2011-08-09,22:07:33
39.977345828,116.310150657,0,204.70436351706,40764.9219560185,2011-08-09,22:07:37
39.977327129,116.310157254,0,202.509862204724,40764.9219907407,2011-08-09,22:07:40
39.977298331,116.310137271,0,202.342267060367,40764.922037037,2011-08-09,22:07:44
39.977293684,116.310119571,0,201.103293963255,40764.9220717593,2011-08-09,22:07:47
39.977293684,116.310119571,0,201.103293963255,40764.9220949074,2011-08-09,22:07:49
39.97728517,116.310112768,0,197.884891732283,40764.9221180556,2011-08-09,22:07:51
39.977256677,116.310103253,0,193.66717519685,40764.9221527778,2011-08-09,22:07:54
39.977228543,116.310083811,0,188.143723753281,40764.9221990741,2011-08-09,22:07:58
39.977212175,116.310076667,0,188.760918635171,40764.9222337963,2011-08-09,22:08:01
39.97719036,116.310068865,0,191.852952755906,40764.9222800926,2011-08-09,22:08:05
39.977199759,116.310071608,0,191.972975721785,40764.9223148148,2011-08-09,22:08:08
39.977189748,116.310081529,0,192.31219160105,40764.9223611111,2011-08-09,22:08:12
39.977192441,116.31008067,0,190.606643700787,40764.9223958333,2011-08-09,22:08:15
39.977197129,116.310082213,0,190.668080708661,40764.9224421296,2011-08-09,22:08:19
39.977197129,116.310082213,0,190.668080708661,40764.9224537037,2011-08-09,22:08:20
39.977201745,116.31008411,0,190.67313648294,40764.9224768518,2011-08-09,22:08:22
39.977213539,116.310091044,0,190.732122703412,40764.9225231481,2011-08-09,22:08:26
39.977215093,116.310093211,0,190.691722440945,40764.9225578704,2011-08-09,22:08:29
39.977207481,116.310091011,0,190.679520997375,40764.9226041667,2011-08-09,22:08:33
39.977207247,116.310092086,0,190.807516404199,40764.9226388889,2011-08-09,22:08:36
39.977202095,116.31009053,0,190.631797900262,40764.9226851852,2011-08-09,22:08:40
39.977198838,116.310089301,0,190.60093503937,40764.9227199074,2011-08-09,22:08:43
39.977195579,116.310088061,0,190.559648950131,40764.9227662037,2011-08-09,22:08:47
39.977194359,116.310087933,0,190.52405511811,40764.9228009259,2011-08-09,22:08:50
39.977194359,116.310087933,0,190.52405511811,40764.9228240741,2011-08-09,22:08:52
39.977189032,116.310086298,0,190.476532152231,40764.9228472222,2011-08-09,22:08:54
39.977180093,116.310083539,0,190.453966535433,40764.9228935185,2011-08-09,22:08:58
39.977174672,116.310081556,0,190.452089895013,40764.9229282407,2011-08-09,22:09:01
39.977167277,116.310079147,0,190.462027559055,40764.922974537,2011-08-09,22:09:05
39.977167277,116.310079147,0,190.462027559055,40764.9229861111,2011-08-09,22:09:06
39.977161305,116.310077339,0,190.471738845144,40764.9230092593,2011-08-09,22:09:08
39.977144004,116.310079585,0,190.47157808399,40764.9230555556,2011-08-09,22:09:12
39.977112505,116.310084251,0,190.436669947507,40764.9230902778,2011-08-09,22:09:15
39.977067754,116.310080663,0,190.400826771654,40764.9231365741,2011-08-09,22:09:19
39.977035396,116.310082905,0,190.424570209974,40764.9231712963,2011-08-09,22:09:22
39.976987602,116.310092498,0,190.474580052493,40764.9232175926,2011-08-09,22:09:26
39.976987602,116.310092498,0,190.474580052493,40764.9232291667,2011-08-09,22:09:27
39.976989445,116.310085264,0,190.529648950131,40764.9232523148,2011-08-09,22:09:29
39.977019492,116.310057542,0,190.59374015748,40764.9232986111,2011-08-09,22:09:33
39.977043757,116.31006825,0,190.62405183727,40764.9233333333,2011-08-09,22:09:36
39.974891397,116.333868743,0,16.4532086614173,40764.9351967593,2011-08-09,22:26:41
39.974784893,116.333766689,0,58.3141633858268,40764.9352083333,2011-08-09,22:26:42
39.974897418,116.333708603,0,73.6882742782152,40764.9352199074,2011-08-09,22:26:43
39.974808219,116.333622494,0,91.3849212598425,40764.9352314815,2011-08-09,22:26:44
39.974814248,116.333475768,0,221.0437335958,40764.9352893519,2011-08-09,22:26:49
39.974891328,116.333520418,0,224.677158792651,40764.9353125,2011-08-09,22:26:51
39.974826971,116.333613757,0,236.691453412073,40764.9353587963,2011-08-09,22:26:55
39.974825177,116.333629204,0,240.339294619423,40764.9354166667,2011-08-09,22:27:00
39.97477908,116.333624134,0,252.935180446194,40764.935474537,2011-08-09,22:27:05
39.97478999,116.33361751,0,260.242276902887,40764.9355324074,2011-08-09,22:27:10
39.974783901,116.333600473,0,264.150666010499,40764.9355902778,2011-08-09,22:27:15
39.9748494,116.333607064,0,265.834238845144,40764.9356481481,2011-08-09,22:27:20
39.974845935,116.333536807,0,275.034091207349,40764.9357060185,2011-08-09,22:27:25
39.974830112,116.333449415,0,280.139278215223,40764.9357638889,2011-08-09,22:27:30
39.974796148,116.333324206,0,289.094202755906,40764.9358217593,2011-08-09,22:27:35
39.974818515,116.333194312,0,289.403585958005,40764.9358796296,2011-08-09,22:27:40
39.974803889,116.333063783,0,286.026427165354,40764.9359375,2011-08-09,22:27:45
39.974823349,116.332955332,0,275.605393700787,40764.9359837963,2011-08-09,22:27:49
39.97484372,116.332819761,0,267.519563648294,40764.9360416667,2011-08-09,22:27:54
39.974838274,116.33276781,0,266.483661417323,40764.936099537,2011-08-09,22:27:59
39.974855963,116.332656946,0,260.591456692913,40764.9361574074,2011-08-09,22:28:04
39.974846741,116.332548137,0,259.083500656168,40764.9362152778,2011-08-09,22:28:09
39.974843126,116.332455232,0,259.098192257218,40764.9362731481,2011-08-09,22:28:14
39.974826371,116.332347458,0,264.106210629921,40764.9363310185,2011-08-09,22:28:19
39.974828034,116.332264088,0,271.047057086614,40764.9363888889,2011-08-09,22:28:24
39.974951274,116.332217369,0,260.072969160105,40764.9364467593,2011-08-09,22:28:29
39.975001655,116.332111171,0,252.298996062992,40764.9365046296,2011-08-09,22:28:34
39.975028811,116.332073502,0,248.801715879265,40764.9365625,2011-08-09,22:28:39
39.975051219,116.332019598,0,247.173910761155,40764.9366203704,2011-08-09,22:28:44
39.975094508,116.331973555,0,243.895974409449,40764.9366782407,2011-08-09,22:28:49
39.975079548,116.331892413,0,242.594872047244,40764.9367361111,2011-08-09,22:28:54
39.975076098,116.331771492,0,241.035652887139,40764.9367939815,2011-08-09,22:28:59
39.975060337,116.331657812,0,236.155167322835,40764.9368518519,2011-08-09,22:29:04
39.975048423,116.331563627,0,230.116532152231,40764.9369097222,2011-08-09,22:29:09
39.975056937,116.331530452,0,233.213418635171,40764.9369675926,2011-08-09,22:29:14
39.975036209,116.331470166,0,236.020777559055,40764.937025463,2011-08-09,22:29:19
39.9750199,116.331435902,0,236.481069553806,40764.9370833333,2011-08-09,22:29:24
39.974990678,116.331372666,0,239.54406496063,40764.9371412037,2011-08-09,22:29:29
39.975003292,116.331253786,0,238.181312335958,40764.9371990741,2011-08-09,22:29:34
39.974992818,116.33114415,0,235.899278215223,40764.9372569444,2011-08-09,22:29:39
39.975012022,116.331051322,0,238.46656167979,40764.9373148148,2011-08-09,22:29:44
39.974972733,116.33099046,0,238.974438976378,40764.9373726852,2011-08-09,22:29:49
39.974946849,116.33093152,0,241.108592519685,40764.9374305556,2011-08-09,22:29:54
39.974984045,116.330855443,0,245.104835958005,40764.9374884259,2011-08-09,22:29:59
39.975032778,116.33073366,0,249.17905511811,40764.9375462963,2011-08-09,22:30:04
39.975022309,116.330656598,0,256.414261811024,40764.9376041667,2011-08-09,22:30:09
39.97498717,116.330593477,0,255.239291338583,40764.937662037,2011-08-09,22:30:14
39.974984163,116.330519244,0,246.40656496063,40764.9377199074,2011-08-09,22:30:19
39.974984163,116.330519244,0,246.40656496063,40764.9377546296,2011-08-09,22:30:22
39.974980567,116.330516439,0,248.644146981627,40764.9377777778,2011-08-09,22:30:24
39.974970259,116.330525411,0,249.52562992126,40764.9378356481,2011-08-09,22:30:29
39.974970049,116.330535419,0,250.15655839895,40764.9378935185,2011-08-09,22:30:34
39.974922582,116.330535503,0,251.421965223097,40764.9379513889,2011-08-09,22:30:39
39.974922582,116.330535503,0,251.421965223097,40764.9379861111,2011-08-09,22:30:42
39.974919618,116.330537214,0,251.654150262467,40764.9380092593,2011-08-09,22:30:44
39.974857995,116.33053963,0,252.821463254593,40764.9380671296,2011-08-09,22:30:49
39.974802139,116.330595977,0,252.384625984252,40764.938125,2011-08-09,22:30:54
39.974754336,116.330701509,0,246.268822178478,40764.9381828704,2011-08-09,22:30:59
39.974695283,116.330772188,0,244.721190944882,40764.9382407407,2011-08-09,22:31:04
39.974669628,116.330802541,0,244.74749671916,40764.9382986111,2011-08-09,22:31:09
39.974586055,116.330750534,0,240.426351706037,40764.9383449074,2011-08-09,22:31:13
39.97449823,116.330784074,0,235.762683727034,40764.9383912037,2011-08-09,22:31:17
39.974389086,116.330835495,0,231.804284776903,40764.9384259259,2011-08-09,22:31:20
39.974331187,116.330838103,0,228.816679790026,40764.9384837963,2011-08-09,22:31:25
39.974312739,116.33090435,0,229.020882545932,40764.9385416667,2011-08-09,22:31:30
39.974286054,116.330973245,0,232.244826115486,40764.938599537,2011-08-09,22:31:35
39.974260252,116.330990876,0,238.704281496063,40764.9386574074,2011-08-09,22:31:40
39.974245988,116.331001733,0,244.654832677165,40764.9387152778,2011-08-09,22:31:45
39.973565531,116.331295055,0,240.158595800525,40764.9397106481,2011-08-09,22:33:11
39.973594755,116.331298333,0,239.960101706037,40764.9397685185,2011-08-09,22:33:16
39.973594755,116.331298333,0,239.960101706037,40764.9398032407,2011-08-09,22:33:19
39.973593795,116.331299986,0,239.550547900262,40764.9398263889,2011-08-09,22:33:21
39.973702111,116.331276892,0,237.994908136483,40764.9398726852,2011-08-09,22:33:25
39.973847388,116.331265385,0,235.543513779528,40764.9398958333,2011-08-09,22:33:27
39.973953398,116.331271765,0,234.961220472441,40764.9399189815,2011-08-09,22:33:29
39.974060502,116.331256878,0,234.952362204724,40764.9399421296,2011-08-09,22:33:31
39.974149172,116.331280928,0,233.411663385827,40764.9399768518,2011-08-09,22:33:34
39.974274509,116.331283272,0,233.012296587927,40764.9400231481,2011-08-09,22:33:38
39.974374035,116.331270646,0,231.479484908136,40764.9400578704,2011-08-09,22:33:41
39.974476278,116.331246951,0,230.964924540682,40764.9400925926,2011-08-09,22:33:44
39.974712741,116.331124885,0,268.434038713911,40764.9428472222,2011-08-09,22:37:42
39.974770506,116.331123393,0,262.568615485564,40764.9429050926,2011-08-09,22:37:47
39.9748052,116.331103602,0,257.284511154856,40764.942962963,2011-08-09,22:37:52
39.974795237,116.331085508,0,252.704819553806,40764.9430208333,2011-08-09,22:37:57
39.97479536,116.331088603,0,252.215042650919,40764.9430787037,2011-08-09,22:38:02
39.97480056,116.331088848,0,253.834412729659,40764.9431365741,2011-08-09,22:38:07
39.974803088,116.331089857,0,251.383494094488,40764.9431944444,2011-08-09,22:38:12
39.97479801,116.33109101,0,244.609327427822,40764.9432523148,2011-08-09,22:38:17
39.97479801,116.33109101,0,244.609327427822,40764.943287037,2011-08-09,22:38:20
39.974790644,116.331089467,0,244.766794619423,40764.9433101852,2011-08-09,22:38:22
39.974795588,116.331075375,0,242.57281824147,40764.9433680556,2011-08-09,22:38:27
39.974809393,116.33104205,0,242.996066272966,40764.9434259259,2011-08-09,22:38:32
39.974810126,116.331017598,0,240.827168635171,40764.9434837963,2011-08-09,22:38:37
39.974830661,116.331027056,0,234.913562992126,40764.9435416667,2011-08-09,22:38:42
39.974837812,116.331044396,0,232.068684383202,40764.943599537,2011-08-09,22:38:47
39.974841706,116.33104648,0,232.039448818898,40764.9436574074,2011-08-09,22:38:52
39.974839353,116.331044966,0,232.009110892388,40764.9437152778,2011-08-09,22:38:57
39.974837366,116.331043206,0,231.975521653543,40764.9437731481,2011-08-09,22:39:02
39.974839395,116.331043417,0,232.040849737533,40764.9438310185,2011-08-09,22:39:07
39.974841896,116.331043575,0,232.08875984252,40764.9438888889,2011-08-09,22:39:12
39.974841896,116.331043575,0,232.08875984252,40764.9439236111,2011-08-09,22:39:15
39.974847238,116.331045048,0,232.162726377953,40764.9439467593,2011-08-09,22:39:17
39.974838033,116.33104169,0,232.131085958005,40764.9440046296,2011-08-09,22:39:22
39.974831276,116.331040051,0,232.055669291339,40764.9440625,2011-08-09,22:39:27
39.9748311,116.331040195,0,231.928238188976,40764.9441203704,2011-08-09,22:39:32
39.9748311,116.331040195,0,231.928238188976,40764.9441550926,2011-08-09,22:39:35
39.974833076,116.331047886,0,229.348786089239,40764.9441782407,2011-08-09,22:39:37
39.974838262,116.331033006,0,225.101381233596,40764.9442361111,2011-08-09,22:39:42
39.974807254,116.331056912,0,220.855203412073,40764.9442939815,2011-08-09,22:39:47
39.974774237,116.331083306,0,214.318828740157,40764.9443518519,2011-08-09,22:39:52
39.974761997,116.331085939,0,214.448064304462,40764.9444097222,2011-08-09,22:39:57
39.974803631,116.331101159,0,216.048257874016,40764.9444675926,2011-08-09,22:40:02
39.974846084,116.331144964,0,213.662368766404,40764.944525463,2011-08-09,22:40:07
39.974831337,116.331155815,0,213.892004593176,40764.9445833333,2011-08-09,22:40:12
39.974830115,116.331152532,0,214.633917322835,40764.9446412037,2011-08-09,22:40:17
39.97482489,116.331149661,0,214.557447506562,40764.9446990741,2011-08-09,22:40:22
39.97482489,116.331149661,0,214.557447506562,40764.9447337963,2011-08-09,22:40:25
39.974822496,116.331147169,0,214.504356955381,40764.9447569444,2011-08-09,22:40:27
39.97481275,116.331146141,0,213.689229002625,40764.9448148148,2011-08-09,22:40:32
39.974786209,116.331142348,0,214.030974409449,40764.9448726852,2011-08-09,22:40:37
39.974724682,116.331144917,0,215.299662073491,40764.9449305556,2011-08-09,22:40:42
39.974674381,116.331183794,0,218.529662073491,40764.9449884259,2011-08-09,22:40:47
39.974643344,116.331197814,0,218.92375,40764.9450462963,2011-08-09,22:40:52
39.974633722,116.331192953,0,218.996512467192,40764.9451041667,2011-08-09,22:40:57
39.974633071,116.331192995,0,219.068677821522,40764.945162037,2011-08-09,22:41:02
39.974629025,116.331191984,0,219.144596456693,40764.9452199074,2011-08-09,22:41:07
39.974625103,116.331190077,0,219.191204068241,40764.9452777778,2011-08-09,22:41:12
39.974625103,116.331190077,0,219.191204068241,40764.9453125,2011-08-09,22:41:15
39.974622603,116.331181883,0,220.136092519685,40764.9453356481,2011-08-09,22:41:17
39.974609695,116.331169422,0,220.377214566929,40764.9453935185,2011-08-09,22:41:22
39.974609695,116.331169422,0,220.377214566929,40764.9454282407,2011-08-09,22:41:25
39.974611923,116.331170499,0,220.371607611549,40764.9454513889,2011-08-09,22:41:27
39.974571843,116.331137408,0,220.570226377953,40764.9455092593,2011-08-09,22:41:32
39.97457122,116.331070017,0,221.660469160105,40764.9455671296,2011-08-09,22:41:37
39.974577407,116.331075424,0,222.034455380577,40764.945625,2011-08-09,22:41:42
39.974360252,116.331247854,0,178.87842519685,40764.9528009259,2011-08-09,22:52:02
39.974296386,116.331241914,0,179.1468832021,40764.9528587963,2011-08-09,22:52:07
39.974245745,116.331259028,0,179.471794619423,40764.9529166667,2011-08-09,22:52:12
39.974207648,116.331264724,0,179.202299868766,40764.952974537,2011-08-09,22:52:17
39.974155398,116.331261801,0,178.305846456693,40764.9530324074,2011-08-09,22:52:22
39.974155398,116.331261801,0,178.305846456693,40764.9530671296,2011-08-09,22:52:25
39.974157349,116.331262971,0,177.692791994751,40764.9530902778,2011-08-09,22:52:27
39.97413737,116.33128605,0,177.138959973753,40764.9531481481,2011-08-09,22:52:32
39.974077494,116.331309637,0,176.718628608924,40764.9532060185,2011-08-09,22:52:37
39.974040717,116.331293016,0,176.171328740157,40764.9532638889,2011-08-09,22:52:42
39.974099862,116.331268721,0,174.562660761155,40764.9533217593,2011-08-09,22:52:47
39.974183283,116.331263586,0,172.915259186352,40764.9533796296,2011-08-09,22:52:52
39.9742001,116.331259142,0,171.641213910761,40764.9534375,2011-08-09,22:52:57
39.974213743,116.331260138,0,170.760980971129,40764.9534953704,2011-08-09,22:53:02
39.974276307,116.331254203,0,168.814498031496,40764.9535532407,2011-08-09,22:53:07
39.974316325,116.33125258,0,169.373684383202,40764.9536111111,2011-08-09,22:53:12
39.974318068,116.331272711,0,168.613723753281,40764.9536689815,2011-08-09,22:53:17
39.974305035,116.331283289,0,168.378372703412,40764.9537268518,2011-08-09,22:53:22
39.974314887,116.331281405,0,168.032257217848,40764.9537847222,2011-08-09,22:53:27
39.974343675,116.331279504,0,168.066338582677,40764.9538425926,2011-08-09,22:53:32
39.97440885,116.331265794,0,168.289212598425,40764.953900463,2011-08-09,22:53:37
39.97440885,116.331265794,0,168.289212598425,40764.9539351852,2011-08-09,22:53:40
39.974415414,116.331263095,0,167.380344488189,40764.9539583333,2011-08-09,22:53:42
39.974402159,116.33125161,0,166.928074146982,40764.9540162037,2011-08-09,22:53:47
39.974412963,116.331244546,0,167.217303149606,40764.9540740741,2011-08-09,22:53:52
39.974436289,116.33125605,0,167.914963910761,40764.9541319444,2011-08-09,22:53:57
39.974449836,116.331251921,0,168.342726377953,40764.9541898148,2011-08-09,22:54:02
39.974452198,116.331252867,0,168.297772309711,40764.9542476852,2011-08-09,22:54:07
39.974455095,116.331254854,0,168.283992782152,40764.9543055556,2011-08-09,22:54:12
39.974455095,116.331254854,0,168.283992782152,40764.9543402778,2011-08-09,22:54:15
39.974454435,116.331255361,0,168.125485564304,40764.9543634259,2011-08-09,22:54:17
39.974416072,116.331248512,0,167.078982939633,40764.9544212963,2011-08-09,22:54:22
39.974399609,116.331230372,0,166.582047244095,40764.9544791667,2011-08-09,22:54:27
39.974399609,116.331230372,0,166.582047244095,40764.9545138889,2011-08-09,22:54:30
39.974394837,116.331228855,0,166.680682414698,40764.954537037,2011-08-09,22:54:32
39.974351917,116.331245839,0,165.599937664042,40764.9545949074,2011-08-09,22:54:37
39.974333439,116.3312499,0,164.94031496063,40764.9546527778,2011-08-09,22:54:42
39.974303859,116.331253036,0,163.167529527559,40764.9547106481,2011-08-09,22:54:47
39.974303859,116.331253036,0,163.167529527559,40764.9547453704,2011-08-09,22:54:50
39.974301928,116.331252844,0,163.12374015748,40764.9547685185,2011-08-09,22:54:52
39.974310933,116.331256944,0,163.093914041995,40764.9548263889,2011-08-09,22:54:57
39.974318622,116.331260944,0,163.020685695538,40764.9548842593,2011-08-09,22:55:02
39.974319621,116.331261648,0,162.914179790026,40764.9549421296,2011-08-09,22:55:07
39.974322544,116.331262249,0,162.840488845144,40764.955,2011-08-09,22:55:12
39.974330716,116.33126579,0,162.762906824147,40764.9550578704,2011-08-09,22:55:17
39.974330716,116.33126579,0,162.762906824147,40764.9550925926,2011-08-09,22:55:20
39.974339137,116.331267932,0,162.720367454068,40764.9551157407,2011-08-09,22:55:22
39.974351112,116.331270533,0,162.540419947507,40764.9551736111,2011-08-09,22:55:27
39.974333398,116.331276543,0,162.029593175853,40764.9552314815,2011-08-09,22:55:32
39.974328433,116.331276087,0,161.925853018373,40764.9552893518,2011-08-09,22:55:37
39.974325929,116.331275794,0,161.878369422572,40764.9553472222,2011-08-09,22:55:42
39.974325929,116.331275794,0,161.878369422572,40764.9553819444,2011-08-09,22:55:45
39.974324629,116.331274941,0,162.293779527559,40764.9554050926,2011-08-09,22:55:47
39.974335075,116.331271544,0,162.654537401575,40764.955462963,2011-08-09,22:55:52
39.974355103,116.331241883,0,163.377089895013,40764.9555208333,2011-08-09,22:55:57
39.974347301,116.331253259,0,161.74969816273,40764.9555787037,2011-08-09,22:56:02
39.974337999,116.331243389,0,162.072657480315,40764.9556365741,2011-08-09,22:56:07
39.974342459,116.331244973,0,162.134845800525,40764.9556944444,2011-08-09,22:56:12
39.974348804,116.331247639,0,162.079891732283,40764.9557523148,2011-08-09,22:56:17
39.974353822,116.331249564,0,161.982923228346,40764.9558101852,2011-08-09,22:56:22
39.974356107,116.33125081,0,161.878054461942,40764.9558680556,2011-08-09,22:56:27
39.974363957,116.331254755,0,161.738631889764,40764.9559259259,2011-08-09,22:56:32
39.974367641,116.331256902,0,161.566784776903,40764.9559837963,2011-08-09,22:56:37
39.974371295,116.331258602,0,161.417588582677,40764.9560416667,2011-08-09,22:56:42
39.974371295,116.331258602,0,161.417588582677,40764.9560763889,2011-08-09,22:56:45
39.974362948,116.331254623,0,160.726601049869,40764.956099537,2011-08-09,22:56:47
39.974353757,116.331226367,0,159.797066929134,40764.9561574074,2011-08-09,22:56:52
39.974359281,116.331214741,0,160.082204724409,40764.9562152778,2011-08-09,22:56:57
39.974359281,116.331214741,0,160.082204724409,40764.95625,2011-08-09,22:57:00
39.974362743,116.331216712,0,160.067001312336,40764.9562731481,2011-08-09,22:57:02
39.974350625,116.331212904,0,160.038326771654,40764.9563310185,2011-08-09,22:57:07
39.974293988,116.331236296,0,157.779757217848,40764.9563888889,2011-08-09,22:57:12
39.974264283,116.331271762,0,153.414822834646,40764.9564467593,2011-08-09,22:57:17
39.974264505,116.331283305,0,151.040997375328,40764.9565046296,2011-08-09,22:57:22
39.974261181,116.33128242,0,150.887598425197,40764.9565625,2011-08-09,22:57:27
39.974259308,116.33128156,0,150.757112860892,40764.9566203704,2011-08-09,22:57:32
39.974262893,116.331282206,0,150.692080052493,40764.9566782407,2011-08-09,22:57:37
39.974262893,116.331282206,0,150.692080052493,40764.956712963,2011-08-09,22:57:40
39.974261387,116.331281321,0,150.611919291339,40764.9567361111,2011-08-09,22:57:42
39.974275602,116.331274431,0,149.761935695538,40764.9567939815,2011-08-09,22:57:47
39.974248611,116.331245379,0,149.347450787402,40764.9568518519,2011-08-09,22:57:52
39.974252678,116.33123702,0,149.996601049869,40764.9569097222,2011-08-09,22:57:57
39.974253374,116.331237656,0,150.045059055118,40764.9569675926,2011-08-09,22:58:02
39.974253374,116.331237656,0,150.045059055118,40764.9570023148,2011-08-09,22:58:05
39.97425722,116.331238858,0,149.981069553806,40764.957025463,2011-08-09,22:58:07
39.974266664,116.331243127,0,149.855839895013,40764.9570833333,2011-08-09,22:58:12
39.974276902,116.331248087,0,149.728569553806,40764.9571412037,2011-08-09,22:58:17
39.97427832,116.331249099,0,149.630498687664,40764.9571990741,2011-08-09,22:58:22
39.974275416,116.331247028,0,149.623628608924,40764.9572569444,2011-08-09,22:58:27
39.974275416,116.331247028,0,149.623628608924,40764.9572916667,2011-08-09,22:58:30
39.974281942,116.331247266,0,149.767706692913,40764.9573148148,2011-08-09,22:58:32
39.974293538,116.331249783,0,150.052319553806,40764.9573726852,2011-08-09,22:58:37
39.974327409,116.331233299,0,152.478805774278,40764.9574305556,2011-08-09,22:58:42
39.974340652,116.331212481,0,154.314593175853,40764.9574884259,2011-08-09,22:58:47
39.974351378,116.331224378,0,154.433776246719,40764.9575462963,2011-08-09,22:58:52
39.974378394,116.331259436,0,154.795583989501,40764.9576041667,2011-08-09,22:58:57
39.974378394,116.331259436,0,154.795583989501,40764.9576388889,2011-08-09,22:59:00
39.974385248,116.331263218,0,154.631896325459,40764.957662037,2011-08-09,22:59:02
39.974368228,116.331267656,0,149.556482939633,40764.9577199074,2011-08-09,22:59:07
39.974374982,116.33126281,0,151.295374015748,40764.9577777778,2011-08-09,22:59:12
39.974368133,116.331258887,0,151.600150918635,40764.9578356481,2011-08-09,22:59:17
39.974368133,116.331258887,0,151.600150918635,40764.9578703704,2011-08-09,22:59:20
39.97436411,116.331256373,0,151.844888451444,40764.9578935185,2011-08-09,22:59:22
39.974412228,116.331223232,0,155.171046587927,40764.9579513889,2011-08-09,22:59:27
39.974449438,116.331197668,0,158.39220144357,40764.9580092593,2011-08-09,22:59:32
39.974476632,116.331165796,0,165.471030183727,40764.9580671296,2011-08-09,22:59:37
39.974528804,116.331195935,0,168.265708661417,40764.958125,2011-08-09,22:59:42
39.97454401,116.331218185,0,169.390406824147,40764.9581828704,2011-08-09,22:59:47
39.97454401,116.331218185,0,169.390406824147,40764.9582175926,2011-08-09,22:59:50
39.974544069,116.331219579,0,169.605744750656,40764.9582407407,2011-08-09,22:59:52
39.974545632,116.33123438,0,169.665068897638,40764.9582986111,2011-08-09,22:59:57
39.974552182,116.331239045,0,169.351482939633,40764.9583564815,2011-08-09,23:00:02
39.97454857,116.331235684,0,169.427424540682,40764.9584143519,2011-08-09,23:00:07
39.97454857,116.331235684,0,169.427424540682,40764.9584490741,2011-08-09,23:00:10
39.974552713,116.331234488,0,169.725104986877,40764.9584722222,2011-08-09,23:00:12
39.974561426,116.331236528,0,170.316394356955,40764.9585300926,2011-08-09,23:00:17
39.974559817,116.331234636,0,171.071423884514,40764.958587963,2011-08-09,23:00:22
39.974554755,116.331231453,0,171.455748031496,40764.9586458333,2011-08-09,23:00:27
39.974554755,116.331231453,0,171.455748031496,40764.9586805556,2011-08-09,23:00:30
39.974549706,116.331228678,0,171.670574146982,40764.9587037037,2011-08-09,23:00:32
39.974514542,116.331205805,0,174.221040026247,40764.9587615741,2011-08-09,23:00:37
39.974502921,116.331200692,0,174.351453412073,40764.9588194444,2011-08-09,23:00:42
39.974501526,116.331201109,0,174.363553149606,40764.9588773148,2011-08-09,23:00:47
39.974503349,116.331202921,0,174.253467847769,40764.9589351852,2011-08-09,23:00:52
39.974506413,116.331203346,0,174.156335301837,40764.9589930556,2011-08-09,23:00:57
39.974501179,116.331199104,0,174.242942913386,40764.9590509259,2011-08-09,23:01:02
39.974497268,116.331193942,0,174.51156167979,40764.9591087963,2011-08-09,23:01:07
39.974497268,116.331193942,0,174.51156167979,40764.9591435185,2011-08-09,23:01:10
39.974499234,116.331192402,0,174.830803805774,40764.9591666667,2011-08-09,23:01:12
39.974500338,116.331179315,0,175.487677165354,40764.959224537,2011-08-09,23:01:17
39.97450584,116.331158377,0,176.748228346457,40764.9592824074,2011-08-09,23:01:22
39.974515075,116.331160836,0,177.205265748032,40764.9593402778,2011-08-09,23:01:27
39.974515075,116.331160836,0,177.205265748032,40764.959375,2011-08-09,23:01:30
39.974508832,116.331165246,0,176.966797900262,40764.9593981481,2011-08-09,23:01:32
39.974488012,116.331188913,0,174.509271653543,40764.9594560185,2011-08-09,23:01:37
39.974477074,116.331192888,0,174.295646325459,40764.9595138889,2011-08-09,23:01:42
39.974465284,116.331250575,0,173.105541338583,40764.9595717593,2011-08-09,23:01:47
39.974465406,116.331261867,0,173.334648950131,40764.9596296296,2011-08-09,23:01:52
39.974465406,116.331261867,0,173.334648950131,40764.9596643519,2011-08-09,23:01:55
39.974472888,116.331254236,0,175.174176509186,40764.9596875,2011-08-09,23:01:57
39.974483426,116.331242412,0,176.488146325459,40764.9597453704,2011-08-09,23:02:02
39.974489194,116.331241884,0,176.863533464567,40764.9598032407,2011-08-09,23:02:07
39.974495807,116.331242961,0,177.944163385827,40764.9598611111,2011-08-09,23:02:12
39.974495807,116.331242961,0,177.944163385827,40764.9598958333,2011-08-09,23:02:15
39.974497893,116.331242543,0,178.889015748031,40764.9599189815,2011-08-09,23:02:17
39.974473337,116.3312412,0,181.589977034121,40764.9599768519,2011-08-09,23:02:22
39.974436939,116.331235798,0,183.534947506562,40764.9600347222,2011-08-09,23:02:27
39.974433194,116.331237613,0,183.870810367454,40764.9600925926,2011-08-09,23:02:32
39.974434408,116.331238899,0,183.974425853018,40764.960150463,2011-08-09,23:02:37
39.974434408,116.331238899,0,183.974425853018,40764.9601851852,2011-08-09,23:02:40
39.974678742,116.331162373,0,191.154442257218,40764.9625810185,2011-08-09,23:06:07
39.974718986,116.331143738,0,196.612477034121,40764.9626388889,2011-08-09,23:06:12
39.974725357,116.331131583,0,199.994202755905,40764.9626967593,2011-08-09,23:06:17
39.974731038,116.331133822,0,200.275849737533,40764.9627546296,2011-08-09,23:06:22
39.974734909,116.331136365,0,200.502053805774,40764.9628125,2011-08-09,23:06:27
39.974733398,116.331136838,0,200.624803149606,40764.9628703704,2011-08-09,23:06:32
39.974733398,116.331136838,0,200.624803149606,40764.9629050926,2011-08-09,23:06:35
39.974728429,116.331135319,0,200.702736220472,40764.9629282407,2011-08-09,23:06:37
39.974718786,116.33113217,0,200.778907480315,40764.9629861111,2011-08-09,23:06:42
39.974717351,116.331132655,0,200.80530183727,40764.9630439815,2011-08-09,23:06:47
39.974717351,116.331132655,0,200.80530183727,40764.9630787037,2011-08-09,23:06:50
39.974709482,116.33113075,0,200.899278215223,40764.9631018518,2011-08-09,23:06:52
39.974690141,116.331139298,0,201.896994750656,40764.9631597222,2011-08-09,23:06:57
39.974653425,116.33115026,0,202.585242782152,40764.9632175926,2011-08-09,23:07:02
39.974653425,116.33115026,0,202.585242782152,40764.9632523148,2011-08-09,23:07:05
39.974647033,116.331148297,0,202.602864173228,40764.963275463,2011-08-09,23:07:07
39.974603622,116.331155739,0,202.435433070866,40764.9633333333,2011-08-09,23:07:12
39.974542194,116.331150762,0,202.473093832021,40764.9633912037,2011-08-09,23:07:17
39.97448868,116.331150103,0,201.882890419948,40764.9634490741,2011-08-09,23:07:22
39.974470503,116.331142782,0,201.027050524934,40764.9635069444,2011-08-09,23:07:27
39.974447407,116.331143109,0,201.497129265092,40764.9635648148,2011-08-09,23:07:32
39.974424898,116.331155118,0,203.260738188976,40764.9636226852,2011-08-09,23:07:37
39.974428047,116.331159366,0,205.916669947507,40764.9636805556,2011-08-09,23:07:42
39.974430646,116.331161106,0,205.946194225722,40764.9637384259,2011-08-09,23:07:47
39.974436687,116.331164143,0,205.965242782152,40764.9637962963,2011-08-09,23:07:52
39.974439731,116.331166889,0,205.910698818898,40764.9638541667,2011-08-09,23:07:57
39.974438718,116.331167269,0,205.886295931759,40764.963912037,2011-08-09,23:08:02
39.974439698,116.331168502,0,205.851653543307,40764.9639699074,2011-08-09,23:08:07
39.974444508,116.331171272,0,205.873090551181,40764.9640277778,2011-08-09,23:08:12
39.974444508,116.331171272,0,205.873090551181,40764.9640625,2011-08-09,23:08:15
39.974436813,116.331168981,0,205.868572834646,40764.9640856481,2011-08-09,23:08:17
39.974424248,116.331165012,0,205.817998687664,40764.9641435185,2011-08-09,23:08:22
39.974381296,116.331157219,0,205.595538057743,40764.9642013889,2011-08-09,23:08:27
39.974370905,116.331161407,0,205.570367454068,40764.9642592593,2011-08-09,23:08:32
39.974366162,116.331160119,0,205.586151574803,40764.9643171296,2011-08-09,23:08:37
39.974367778,116.331160746,0,205.566364829396,40764.964375,2011-08-09,23:08:42
39.974370552,116.331162149,0,205.531171259843,40764.9644328704,2011-08-09,23:08:47
39.974370849,116.331162763,0,205.444625984252,40764.9644907407,2011-08-09,23:08:52
39.974370849,116.331162763,0,205.444625984252,40764.964525463,2011-08-09,23:08:55
39.974368889,116.331162572,0,205.300036089239,40764.9645486111,2011-08-09,23:08:57
39.974377574,116.33116575,0,205.150052493438,40764.9646064815,2011-08-09,23:09:02
39.974384799,116.331168906,0,205.046059711286,40764.9646643519,2011-08-09,23:09:07
39.974387246,116.331170353,0,204.972795275591,40764.9647222222,2011-08-09,23:09:12
39.974391263,116.331172059,0,204.908992782152,40764.9647800926,2011-08-09,23:09:17
39.974391263,116.331172059,0,204.908992782152,40764.9648148148,2011-08-09,23:09:20
39.974399492,116.331175386,0,204.82342519685,40764.964837963,2011-08-09,23:09:22
39.974468392,116.331173976,0,205.852303149606,40764.9648958333,2011-08-09,23:09:27
39.974550201,116.331154183,0,210.353221784777,40764.9649537037,2011-08-09,23:09:32
39.974579434,116.331157613,0,212.657083333333,40764.9650115741,2011-08-09,23:09:37
39.974606175,116.331155431,0,214.043838582677,40764.9650694444,2011-08-09,23:09:42
39.974851026,116.331285537,0,231.46313976378,40764.9775578704,2011-08-09,23:27:41
39.974889273,116.33126647,0,228.948067585302,40764.9776157407,2011-08-09,23:27:46
39.974904303,116.331278565,0,229.173018372703,40764.9776736111,2011-08-09,23:27:51
39.974904303,116.331278565,0,229.173018372703,40764.9777083333,2011-08-09,23:27:54
39.974909519,116.331280469,0,228.692752624672,40764.9777314815,2011-08-09,23:27:56
39.974904316,116.331260831,0,227.802608267717,40764.9777893518,2011-08-09,23:28:01
39.974900739,116.331244827,0,227.610193569554,40764.9778472222,2011-08-09,23:28:06
39.974827823,116.331229315,0,229.006387795276,40764.9779050926,2011-08-09,23:28:11
39.974750685,116.331209323,0,233.735987532808,40764.977962963,2011-08-09,23:28:16
39.974736791,116.331201351,0,234.729760498688,40764.9780208333,2011-08-09,23:28:21
39.974736791,116.331201351,0,234.729760498688,40764.9780555556,2011-08-09,23:28:24
39.974734613,116.331201598,0,234.721801181102,40764.9780787037,2011-08-09,23:28:26
39.974710566,116.331219391,0,234.54062992126,40764.9781365741,2011-08-09,23:28:31
39.974692407,116.331240479,0,233.474790026247,40764.9781944444,2011-08-09,23:28:36
39.974689529,116.331240131,0,233.516768372703,40764.9782523148,2011-08-09,23:28:41
39.974689891,116.331241666,0,233.537919947507,40764.9783101852,2011-08-09,23:28:46
39.97469407,116.33124419,0,233.669156824147,40764.9783680556,2011-08-09,23:28:51
39.974696322,116.331245354,0,233.845997375328,40764.9784259259,2011-08-09,23:28:56
39.974693166,116.33124441,0,233.882769028871,40764.9784837963,2011-08-09,23:29:01
39.974694687,116.331244945,0,234.012929790026,40764.9785416667,2011-08-09,23:29:06
39.974694687,116.331244945,0,234.012929790026,40764.9785763889,2011-08-09,23:29:09
39.974694937,116.331243331,0,234.17500328084,40764.978599537,2011-08-09,23:29:11
39.974684754,116.33123732,0,234.326942257218,40764.9786574074,2011-08-09,23:29:16
39.974674515,116.331232021,0,234.430669291339,40764.9787152778,2011-08-09,23:29:21
39.97465967,116.331216153,0,234.881975065617,40764.9787731481,2011-08-09,23:29:26
39.974645184,116.331194593,0,235.943156167979,40764.9788310185,2011-08-09,23:29:31
39.97463385,116.331169287,0,234.807106299213,40764.9788888889,2011-08-09,23:29:36
39.974655688,116.331154571,0,233.370213254593,40764.9789467593,2011-08-09,23:29:41
39.97466153,116.331147732,0,233.483704068241,40764.9790046296,2011-08-09,23:29:46
39.97466153,116.331147732,0,233.483704068241,40764.9790393518,2011-08-09,23:29:49
39.97465785,116.331146183,0,233.588832020997,40764.9790625,2011-08-09,23:29:51
39.974701839,116.331156452,0,235.46188976378,40764.9791203704,2011-08-09,23:29:56
39.974763003,116.331199978,0,238.712667322835,40764.9791782407,2011-08-09,23:30:01
39.974803705,116.331216242,0,241.856712598425,40764.9792361111,2011-08-09,23:30:06
39.974808951,116.331229778,0,242.096207349081,40764.9792939815,2011-08-09,23:30:11
39.97480561,116.331229681,0,242.082165354331,40764.9793518518,2011-08-09,23:30:16
39.974797057,116.331226875,0,242.166217191601,40764.9794097222,2011-08-09,23:30:21
39.974791524,116.331224825,0,242.164740813648,40764.9794675926,2011-08-09,23:30:26
39.974783142,116.331221789,0,242.06594488189,40764.979525463,2011-08-09,23:30:31
39.97477845,116.331219446,0,241.964343832021,40764.9795833333,2011-08-09,23:30:36
39.97477845,116.331219446,0,241.964343832021,40764.9796180556,2011-08-09,23:30:39
39.974770247,116.331214563,0,241.782621391076,40764.9796412037,2011-08-09,23:30:41
39.97475425,116.331157339,0,239.58438976378,40764.9796990741,2011-08-09,23:30:46
39.974750302,116.331155427,0,239.654852362205,40764.9797569444,2011-08-09,23:30:51
39.974744483,116.331152143,0,239.920777559055,40764.9798148148,2011-08-09,23:30:56
39.974746433,116.331151694,0,240.130213254593,40764.9798726852,2011-08-09,23:31:01
39.97475428,116.331153476,0,240.355390419948,40764.9799305556,2011-08-09,23:31:06
39.97475428,116.331153476,0,240.355390419948,40764.9799652778,2011-08-09,23:31:09
39.974761533,116.3311554,0,240.556161417323,40764.9799884259,2011-08-09,23:31:11
39.974771317,116.331158344,0,240.621617454068,40764.9800462963,2011-08-09,23:31:16
39.974771317,116.331158344,0,240.621617454068,40764.9800810185,2011-08-09,23:31:19
39.974779684,116.331161113,0,240.635334645669,40764.9801041667,2011-08-09,23:31:21
39.974801383,116.331144969,0,240.33499015748,40764.980162037,2011-08-09,23:31:26
39.974799255,116.33118327,0,238.586512467192,40764.9802199074,2011-08-09,23:31:31
39.97480797,116.331187249,0,238.494196194226,40764.9802777778,2011-08-09,23:31:36
39.974812819,116.33118975,0,238.235429790026,40764.9803356482,2011-08-09,23:31:41
39.974812392,116.331189593,0,238.074980314961,40764.9803935185,2011-08-09,23:31:46
39.974812392,116.331189593,0,238.074980314961,40764.9804282407,2011-08-09,23:31:49
39.97480579,116.331186232,0,238.111076115486,40764.9804513889,2011-08-09,23:31:51
39.974796931,116.33118172,0,238.310068897638,40764.9805092593,2011-08-09,23:31:56
39.974791187,116.331179689,0,238.523733595801,40764.9805671296,2011-08-09,23:32:01
39.974789849,116.331179864,0,238.555347769029,40764.980625,2011-08-09,23:32:06
39.974793423,116.331180659,0,238.577473753281,40764.9806828704,2011-08-09,23:32:11
39.974794551,116.331181053,0,238.671666666667,40764.9807407407,2011-08-09,23:32:16
39.974793201,116.331181312,0,238.835291994751,40764.9807986111,2011-08-09,23:32:21
39.974793846,116.331181691,0,239.057765748031,40764.9808564815,2011-08-09,23:32:26
39.974799833,116.331184109,0,239.390449475066,40764.9809143519,2011-08-09,23:32:31
39.974805372,116.331186767,0,239.812470472441,40764.9809722222,2011-08-09,23:32:36
39.974807297,116.331188033,0,240.069586614173,40764.9810300926,2011-08-09,23:32:41
39.97481193,116.331191381,0,240.175291994751,40764.981087963,2011-08-09,23:32:46
39.97481193,116.331191381,0,240.175291994751,40764.9811226852,2011-08-09,23:32:49
39.974817153,116.331187963,0,240.785544619423,40764.9811458333,2011-08-09,23:32:51
39.974812384,116.331171339,0,242.015482283465,40764.9812037037,2011-08-09,23:32:56
39.974814366,116.331172041,0,242.351473097113,40764.9812615741,2011-08-09,23:33:01
39.974811281,116.331171149,0,242.640853018373,40764.9813194444,2011-08-09,23:33:06
39.974811281,116.331171149,0,242.640853018373,40764.9813541667,2011-08-09,23:33:09
39.974810147,116.331171043,0,242.755593832021,40764.9813773148,2011-08-09,23:33:11
39.974801334,116.331167262,0,242.826807742782,40764.9814351852,2011-08-09,23:33:16
39.974772393,116.331164309,0,243.981154855643,40764.9814930556,2011-08-09,23:33:21
39.974765699,116.331162573,0,244.650101706037,40764.9815509259,2011-08-09,23:33:26
39.974768841,116.331164127,0,244.852375328084,40764.9816087963,2011-08-09,23:33:31
39.974773067,116.331166559,0,245.276624015748,40764.9816666667,2011-08-09,23:33:36
39.974779335,116.331169155,0,246.086269685039,40764.981724537,2011-08-09,23:33:41
39.974783867,116.331171456,0,246.801925853018,40764.9817824074,2011-08-09,23:33:46
39.974782913,116.331172125,0,247.307549212598,40764.9818402778,2011-08-09,23:33:51
39.974782913,116.331172125,0,247.307549212598,40764.981875,2011-08-09,23:33:54
39.974786329,116.33117514,0,247.720859580052,40764.9818981481,2011-08-09,23:33:56
39.974862149,116.331240459,0,252.559865485564,40764.9819328704,2011-08-09,23:33:59
39.974901407,116.33117723,0,256.988070866142,40764.9819907407,2011-08-09,23:34:04
39.974928725,116.331165181,0,262.634120734908,40764.9820486111,2011-08-09,23:34:09
39.974888903,116.331153482,0,268.646125328084,40764.9821064815,2011-08-09,23:34:14
39.974868566,116.33115634,0,271.60782152231,40764.9821643519,2011-08-09,23:34:19
39.974808381,116.331137922,0,275.88499015748,40764.9822222222,2011-08-09,23:34:24
39.9748076,116.331137559,0,276.410459317585,40764.9822800926,2011-08-09,23:34:29
39.974807507,116.331136757,0,276.692034120735,40764.982337963,2011-08-09,23:34:34
39.974807507,116.331136757,0,276.692034120735,40764.9823726852,2011-08-09,23:34:37
39.974801588,116.331133913,0,276.761843832021,40764.9823958333,2011-08-09,23:34:39
39.974789197,116.331131225,0,277.602729658793,40764.9824537037,2011-08-09,23:34:44
39.974754505,116.331131832,0,282.615124671916,40764.9825115741,2011-08-09,23:34:49
39.974748001,116.331131371,0,285.485810367454,40764.9825694444,2011-08-09,23:34:54
39.974741493,116.331129148,0,285.694566929134,40764.9826273148,2011-08-09,23:34:59
39.974738285,116.331127238,0,285.980593832021,40764.9826851852,2011-08-09,23:35:04
39.974738784,116.331125825,0,286.230403543307,40764.9827430556,2011-08-09,23:35:09
39.974738784,116.331125825,0,286.230403543307,40764.9827777778,2011-08-09,23:35:12
39.974743353,116.331126136,0,286.455856299213,40764.9828009259,2011-08-09,23:35:14
39.974754133,116.331129381,0,286.66375984252,40764.9828587963,2011-08-09,23:35:19
39.974799695,116.331138079,0,287.446049868766,40764.9829166667,2011-08-09,23:35:24
39.974865179,116.331122132,0,291.900032808399,40764.982974537,2011-08-09,23:35:29
39.974890783,116.331104362,0,294.349225721785,40764.9830324074,2011-08-09,23:35:34
39.974890783,116.331104362,0,294.349225721785,40764.9830671296,2011-08-09,23:35:37
39.974898667,116.331105692,0,294.93499671916,40764.9830902778,2011-08-09,23:35:39
39.974909381,116.331106827,0,296.276774934383,40764.9831481481,2011-08-09,23:35:44
39.974919125,116.331109248,0,298.553402230971,40764.9832060185,2011-08-09,23:35:49
39.974956529,116.331104743,0,299.238346456693,40764.9832638889,2011-08-09,23:35:54
39.975013066,116.331088741,0,298.25813976378,40764.9833217593,2011-08-09,23:35:59
39.975023869,116.331091537,0,298.256036745407,40764.9833796296,2011-08-09,23:36:04
39.975022549,116.331090646,0,298.143772965879,40764.9834375,2011-08-09,23:36:09
39.975024441,116.331090857,0,298.229078083989,40764.9834953704,2011-08-09,23:36:14
39.975024919,116.331090702,0,298.390501968504,40764.9835532407,2011-08-09,23:36:19
39.975024919,116.331090702,0,298.390501968504,40764.983587963,2011-08-09,23:36:22
39.975027834,116.331091779,0,298.491276246719,40764.9836111111,2011-08-09,23:36:24
39.975016372,116.331100465,0,298.730095144357,40764.9836689815,2011-08-09,23:36:29
39.974976635,116.331125687,0,299.563769685039,40764.9837268519,2011-08-09,23:36:34
39.974976635,116.331125687,0,299.563769685039,40764.9837615741,2011-08-09,23:36:37
39.974974628,116.331126397,0,299.562043963255,40764.9837847222,2011-08-09,23:36:39
39.97497223,116.331137201,0,299.451131889764,40764.9838425926,2011-08-09,23:36:44
39.974976359,116.331140373,0,299.260246062992,40764.983900463,2011-08-09,23:36:49
39.974976359,116.331140373,0,299.260246062992,40764.9839351852,2011-08-09,23:36:52
39.974981109,116.331143153,0,299.240272309711,40764.9839583333,2011-08-09,23:36:54
39.974969717,116.33115125,0,300.089143700787,40764.9840162037,2011-08-09,23:36:59
39.974949579,116.331167596,0,301.171076115486,40764.9840740741,2011-08-09,23:37:04
39.9749447,116.331165852,0,301.235728346457,40764.9841319444,2011-08-09,23:37:09
39.9749447,116.331165852,0,301.235728346457,40764.9841666667,2011-08-09,23:37:12
39.974938571,116.33116406,0,301.034983595801,40764.9841898148,2011-08-09,23:37:14
39.974831038,116.331162199,0,297.911335301837,40764.9842476852,2011-08-09,23:37:19
39.974726489,116.331164389,0,294.756049868766,40764.9842939815,2011-08-09,23:37:23
39.974634456,116.331167092,0,288.008267716535,40764.9843518519,2011-08-09,23:37:28
39.974588835,116.331181643,0,285.382257217848,40764.9844097222,2011-08-09,23:37:33
39.974566001,116.331179075,0,285.209094488189,40764.9844675926,2011-08-09,23:37:38
39.974559988,116.331176181,0,285.137657480315,40764.984525463,2011-08-09,23:37:43
39.974553778,116.33117319,0,285.088097112861,40764.9845833333,2011-08-09,23:37:48
39.974548883,116.331170691,0,285.199356955381,40764.9846412037,2011-08-09,23:37:53
39.974548883,116.331170691,0,285.199356955381,40764.9846759259,2011-08-09,23:37:56
39.974541584,116.331177769,0,283.168631889764,40764.9846990741,2011-08-09,23:37:58
39.974554524,116.331167262,0,279.146453412073,40764.9847569444,2011-08-09,23:38:03
39.974538634,116.331142961,0,277.189970472441,40764.9848148148,2011-08-09,23:38:08
39.974537541,116.33114139,0,276.896059711286,40764.9848726852,2011-08-09,23:38:13
39.974543187,116.33114291,0,276.700767716535,40764.9849305556,2011-08-09,23:38:18
39.97454648,116.33114361,0,276.718940288714,40764.9849884259,2011-08-09,23:38:23
39.974551281,116.331145071,0,276.977057086614,40764.9850462963,2011-08-09,23:38:28
39.97455639,116.331146606,0,277.015731627297,40764.9851041667,2011-08-09,23:38:33
39.97455639,116.331146606,0,277.015731627297,40764.9851388889,2011-08-09,23:38:36
39.974563418,116.331151224,0,276.767726377953,40764.985162037,2011-08-09,23:38:38
39.974572456,116.331156467,0,276.50500328084,40764.9852199074,2011-08-09,23:38:43
39.974572456,116.331156467,0,276.50500328084,40764.9852546296,2011-08-09,23:38:46
39.97457442,116.331157531,0,276.586276246719,40764.9852777778,2011-08-09,23:38:48
39.974583169,116.331160989,0,276.751154855643,40764.9853356481,2011-08-09,23:38:53
39.974583169,116.331160989,0,276.751154855643,40764.9853703704,2011-08-09,23:38:56
39.974585497,116.331161795,0,276.613211942257,40764.9853935185,2011-08-09,23:38:58
39.974597959,116.331170715,0,276.905597112861,40764.9854513889,2011-08-09,23:39:03
39.974599223,116.331136871,0,278.956745406824,40764.9855092593,2011-08-09,23:39:08
39.97459625,116.331134392,0,278.880475721785,40764.9855671296,2011-08-09,23:39:13
39.974596538,116.331133643,0,278.61031824147,40764.985625,2011-08-09,23:39:18
39.974592224,116.331130971,0,278.351276246719,40764.9856828704,2011-08-09,23:39:23
39.974593641,116.331131356,0,278.406069553806,40764.9857407407,2011-08-09,23:39:28
39.974592827,116.331131648,0,278.510695538058,40764.9857986111,2011-08-09,23:39:33
39.97459221,116.331131412,0,278.556679790026,40764.9858564815,2011-08-09,23:39:38
39.974592438,116.331132176,0,278.492900262467,40764.9859143518,2011-08-09,23:39:43
39.974592909,116.331132809,0,278.465866141732,40764.9859722222,2011-08-09,23:39:48
39.974597021,116.331136168,0,278.427395013123,40764.9860300926,2011-08-09,23:39:53
39.974596551,116.331136914,0,278.287696850394,40764.986087963,2011-08-09,23:39:58
39.974594914,116.33113622,0,278.134484908136,40764.9861458333,2011-08-09,23:40:03
39.974591917,116.33113491,0,277.925475721785,40764.9862037037,2011-08-09,23:40:08
39.974591917,116.33113491,0,277.925475721785,40764.9862384259,2011-08-09,23:40:11
39.974584141,116.331130535,0,277.673290682415,40764.9862615741,2011-08-09,23:40:13
39.97457507,116.331126549,0,277.549812992126,40764.9863194444,2011-08-09,23:40:18
39.974566058,116.33112254,0,277.474770341207,40764.9863773148,2011-08-09,23:40:23
39.974575411,116.331134153,0,275.974799868766,40764.9864351852,2011-08-09,23:40:28
39.974577732,116.331136343,0,275.608622047244,40764.9864930556,2011-08-09,23:40:33
39.974572807,116.331135152,0,275.546397637795,40764.9865509259,2011-08-09,23:40:38
39.974570409,116.331135473,0,275.651827427822,40764.9866087963,2011-08-09,23:40:43
39.974570409,116.331135473,0,275.651827427822,40764.9866435185,2011-08-09,23:40:46
39.974576382,116.331137829,0,275.819734251969,40764.9866666667,2011-08-09,23:40:48
39.974604617,116.331109567,0,276.740065616798,40764.986724537,2011-08-09,23:40:53
39.974607752,116.331110417,0,276.496417322835,40764.9867824074,2011-08-09,23:40:58
39.974607657,116.331109264,0,276.080104986877,40764.9868402778,2011-08-09,23:41:03
39.974607657,116.331109264,0,276.080104986877,40764.986875,2011-08-09,23:41:06
39.974612928,116.331109716,0,276.01562335958,40764.9868981481,2011-08-09,23:41:08
39.974651683,116.331116706,0,277.656719160105,40764.9869560185,2011-08-09,23:41:13
39.974736067,116.331105179,0,282.596276246719,40764.9870138889,2011-08-09,23:41:18
39.97476701,116.331091293,0,283.526322178478,40764.9870717593,2011-08-09,23:41:23
39.974762435,116.331087035,0,283.971194225722,40764.9871296296,2011-08-09,23:41:28
39.974762046,116.33108567,0,284.245734908136,40764.9871875,2011-08-09,23:41:33
39.974766247,116.331087667,0,284.439822834646,40764.9872453704,2011-08-09,23:41:38
39.974766116,116.331089231,0,284.622598425197,40764.9873032407,2011-08-09,23:41:43
39.974766116,116.331089231,0,284.622598425197,40764.987337963,2011-08-09,23:41:46
39.974768381,116.331090888,0,284.69874015748,40764.9873611111,2011-08-09,23:41:48
39.974905731,116.331144645,0,286.781955380577,40764.9874074074,2011-08-09,23:41:52
39.975047378,116.331213652,0,289.344737532808,40764.9874305556,2011-08-09,23:41:54
39.975145273,116.331257009,0,290.504438976378,40764.9874537037,2011-08-09,23:41:56
39.975240863,116.331286319,0,292.310564304462,40764.9875115741,2011-08-09,23:42:01
39.975247146,116.331288527,0,292.626204068241,40764.9875694444,2011-08-09,23:42:06
39.975254545,116.331289309,0,293.132726377953,40764.9876273148,2011-08-09,23:42:11
39.97526009,116.331290882,0,293.81687007874,40764.9876851852,2011-08-09,23:42:16
39.97526009,116.331290882,0,293.81687007874,40764.9877199074,2011-08-09,23:42:19
39.975258671,116.331291755,0,294.699156824147,40764.9877430556,2011-08-09,23:42:21
39.975165006,116.331284882,0,306.467723097113,40764.9878009259,2011-08-09,23:42:26
39.975102586,116.331296296,0,315.303251312336,40764.9878587963,2011-08-09,23:42:31
39.975084735,116.331287052,0,316.375396981627,40764.9879166667,2011-08-09,23:42:36
39.97503101,116.331281629,0,319.451358267717,40764.987974537,2011-08-09,23:42:41
39.97503101,116.331281629,0,319.451358267717,40764.9880092593,2011-08-09,23:42:44
39.975022822,116.331278056,0,319.529530839895,40764.9880324074,2011-08-09,23:42:46
39.974954585,116.331262766,0,321.557378608924,40764.9880902778,2011-08-09,23:42:51
39.974895008,116.33127306,0,322.834448818898,40764.9881481482,2011-08-09,23:42:56
39.974879322,116.331260401,0,322.215862860892,40764.9882060185,2011-08-09,23:43:01
39.974823124,116.331226057,0,320.823976377953,40764.9882638889,2011-08-09,23:43:06
39.974784502,116.331226784,0,320.245360892388,40764.9883217593,2011-08-09,23:43:11
39.974756182,116.331215953,0,319.351312335958,40764.9883796296,2011-08-09,23:43:16
39.974756888,116.331196249,0,320.604730971129,40764.9884375,2011-08-09,23:43:21
39.974756888,116.331196249,0,320.604730971129,40764.9884722222,2011-08-09,23:43:24
39.974763881,116.331196711,0,323.384402887139,40764.9884953704,2011-08-09,23:43:26
39.974773339,116.331200715,0,323.663920603675,40764.9885532407,2011-08-09,23:43:31
39.974795653,116.331213353,0,324.562276902887,40764.9886111111,2011-08-09,23:43:36
39.974819106,116.331226641,0,325.543234908136,40764.9886689815,2011-08-09,23:43:41
39.9748217,116.331227747,0,325.421961942257,40764.9887268519,2011-08-09,23:43:46
39.974824747,116.331230419,0,325.567539370079,40764.9887847222,2011-08-09,23:43:51
39.974832015,116.331234281,0,325.721706036745,40764.9888425926,2011-08-09,23:43:56
39.974829994,116.331235544,0,325.705836614173,40764.988900463,2011-08-09,23:44:01
39.974825345,116.331234452,0,325.494950787402,40764.9889583333,2011-08-09,23:44:06
39.974825345,116.331234452,0,325.494950787402,40764.9889930556,2011-08-09,23:44:09
39.974828206,116.331235777,0,325.505764435696,40764.9890162037,2011-08-09,23:44:11
39.974890495,116.331239994,0,325.4725,40764.9890740741,2011-08-09,23:44:16
39.974964503,116.331207078,0,325.490521653543,40764.9891319444,2011-08-09,23:44:21
39.975022516,116.331179485,0,325.648717191601,40764.9891898148,2011-08-09,23:44:26
39.97502096,116.331190912,0,325.942125984252,40764.9892476852,2011-08-09,23:44:31
39.97502096,116.331190912,0,325.942125984252,40764.9892824074,2011-08-09,23:44:34
39.975019286,116.331191849,0,326.214110892388,40764.9893055556,2011-08-09,23:44:36
39.975010603,116.331190724,0,326.363320209974,40764.9893634259,2011-08-09,23:44:41
39.975000624,116.331198121,0,326.478385826772,40764.9894212963,2011-08-09,23:44:46
39.974996298,116.331197455,0,326.546446850394,40764.9894791667,2011-08-09,23:44:51
39.974988397,116.331195409,0,326.548549868766,40764.989537037,2011-08-09,23:44:56
39.974983001,116.331193995,0,326.515032808399,40764.9895949074,2011-08-09,23:45:01
39.974983001,116.331193995,0,326.515032808399,40764.9896296296,2011-08-09,23:45:04
39.974983319,116.331193561,0,326.468500656168,40764.9896527778,2011-08-09,23:45:06
39.974993806,116.331197097,0,326.370679133858,40764.9897106481,2011-08-09,23:45:11
39.975001691,116.331198629,0,326.193385826772,40764.9897685185,2011-08-09,23:45:16
39.975001691,116.331198629,0,326.193385826772,40764.9898032407,2011-08-09,23:45:19
39.974998872,116.33119567,0,325.896722440945,40764.9898263889,2011-08-09,23:45:21
39.974954217,116.331156868,0,322.585695538058,40764.9898842593,2011-08-09,23:45:26
39.974966485,116.331109613,0,318.899330708661,40764.9899421296,2011-08-09,23:45:31
39.974973822,116.331098868,0,318.426971784777,40764.99,2011-08-09,23:45:36
39.974981856,116.331116448,0,319.040328083989,40764.9900578704,2011-08-09,23:45:41
39.97501578,116.33119656,0,321.569143700787,40764.9901157407,2011-08-09,23:45:46
39.97502332,116.331225457,0,324.023989501312,40764.9901736111,2011-08-09,23:45:51
39.975028078,116.331228672,0,324.088169291339,40764.9902314815,2011-08-09,23:45:56
39.975027931,116.331229532,0,324.160734908136,40764.9902893519,2011-08-09,23:46:01
39.975027931,116.331229532,0,324.160734908136,40764.9903240741,2011-08-09,23:46:04
39.975027452,116.331229879,0,324.121984908136,40764.9903472222,2011-08-09,23:46:06
39.974973052,116.33121747,0,324.552267060367,40764.9904050926,2011-08-09,23:46:11
39.974937652,116.331209928,0,325.454002624672,40764.990462963,2011-08-09,23:46:16
39.974877056,116.331199422,0,325.182267060367,40764.9905208333,2011-08-09,23:46:21
39.974828754,116.331201238,0,327.073320209974,40764.9905787037,2011-08-09,23:46:26
39.974824023,116.331199933,0,327.237421259843,40764.9906365741,2011-08-09,23:46:31
39.974825304,116.331200152,0,327.152618110236,40764.9906944444,2011-08-09,23:46:36
39.974825304,116.331200152,0,327.152618110236,40764.9907291667,2011-08-09,23:46:39
39.974817844,116.331197438,0,327.050692257218,40764.9907523148,2011-08-09,23:46:41
39.974743523,116.331148297,0,327.28906167979,40764.9908101852,2011-08-09,23:46:46
39.974691167,116.331126312,0,326.883487532808,40764.9908680556,2011-08-09,23:46:51
39.974643173,116.331070098,0,328.939117454068,40764.9909259259,2011-08-09,23:46:56
39.974876632,116.33113409,0,304.506407480315,40764.9929513889,2011-08-09,23:49:51
39.974906342,116.33115536,0,303.365803805774,40764.9930092593,2011-08-09,23:49:56
39.974918917,116.331163201,0,304.253070866142,40764.9930671296,2011-08-09,23:50:01
39.974907019,116.331164571,0,304.700272309711,40764.993125,2011-08-09,23:50:06
39.974913184,116.331166427,0,304.803474409449,40764.9931828704,2011-08-09,23:50:11
39.974921747,116.331169002,0,304.869229002625,40764.9932407407,2011-08-09,23:50:16
39.974915808,116.331163447,0,304.844573490814,40764.9932986111,2011-08-09,23:50:21
39.974907575,116.331159438,0,304.753234908136,40764.9933564815,2011-08-09,23:50:26
39.974907456,116.331158045,0,304.633287401575,40764.9934143518,2011-08-09,23:50:31
39.974907456,116.331158045,0,304.633287401575,40764.9934490741,2011-08-09,23:50:34
39.974906817,116.33115654,0,304.512290026247,40764.9934722222,2011-08-09,23:50:36
39.974897803,116.331152849,0,304.457447506562,40764.9935300926,2011-08-09,23:50:41
39.974897803,116.331152849,0,304.457447506562,40764.9935648148,2011-08-09,23:50:44
39.974889847,116.331150852,0,304.208015091864,40764.993587963,2011-08-09,23:50:46
39.974879692,116.331146879,0,304.10844160105,40764.9936458333,2011-08-09,23:50:51
39.974879692,116.331146879,0,304.10844160105,40764.9936805556,2011-08-09,23:50:54
39.974878512,116.33114581,0,304.020206692913,40764.9937037037,2011-08-09,23:50:56
39.974916011,116.331141481,0,302.438786089239,40764.9937615741,2011-08-09,23:51:01
39.974947183,116.331120334,0,300.241604330709,40764.9938194444,2011-08-09,23:51:06
39.974950099,116.331119127,0,300.34187992126,40764.9938773148,2011-08-09,23:51:11
39.974945595,116.331118099,0,300.62032152231,40764.9939351852,2011-08-09,23:51:16
39.974941348,116.331116045,0,300.67438976378,40764.9939930556,2011-08-09,23:51:21
39.974935625,116.331112624,0,300.546656824147,40764.9940509259,2011-08-09,23:51:26
39.97493128,116.3311095,0,300.350190288714,40764.9941087963,2011-08-09,23:51:31
39.974924935,116.331106771,0,300.134297900262,40764.9941666667,2011-08-09,23:51:36
39.974924935,116.331106771,0,300.134297900262,40764.9942013889,2011-08-09,23:51:39
39.974920074,116.33110544,0,300.067391732283,40764.994224537,2011-08-09,23:51:41
39.974910715,116.331102794,0,300.035800524934,40764.9942824074,2011-08-09,23:51:46
39.974906402,116.331101022,0,300.072896981627,40764.9943402778,2011-08-09,23:51:51
39.97490109,116.331098946,0,300.051371391076,40764.9943981481,2011-08-09,23:51:56
39.974900403,116.331098508,0,300.031696194226,40764.9944560185,2011-08-09,23:52:01
39.974899652,116.331098562,0,299.953950131234,40764.9945138889,2011-08-09,23:52:06
39.974897666,116.331098995,0,299.857257217848,40764.9945717593,2011-08-09,23:52:11
39.974898513,116.331101225,0,299.73843503937,40764.9946296296,2011-08-09,23:52:16
39.974906459,116.331106194,0,299.599816272966,40764.9946875,2011-08-09,23:52:21
39.974911148,116.331108934,0,299.580390419947,40764.9947453704,2011-08-09,23:52:26
39.974911414,116.33111091,0,299.614708005249,40764.9948032407,2011-08-09,23:52:31
39.974911414,116.33111091,0,299.614708005249,40764.994837963,2011-08-09,23:52:34
39.974907769,116.331111169,0,299.614009186352,40764.9948611111,2011-08-09,23:52:36
39.974849182,116.331140366,0,293.975364173228,40764.9949189815,2011-08-09,23:52:41
39.97481843,116.33115457,0,292.549832677165,40764.9949768518,2011-08-09,23:52:46
39.974574245,116.331288003,0,271.67062335958,40765.0026736111,2011-08-10,00:03:51
39.974539308,116.331255632,0,265.537145669291,40765.0027314815,2011-08-10,00:03:56
39.974493523,116.331253246,0,261.220580708661,40765.0027893518,2011-08-10,00:04:01
39.974477097,116.331261572,0,256.6943832021,40765.0028472222,2011-08-10,00:04:06
39.974470945,116.331258038,0,256.238248031496,40765.0029050926,2011-08-10,00:04:11
39.974468596,116.331256038,0,255.992542650919,40765.002962963,2011-08-10,00:04:16
39.97446782,116.331254017,0,255.893248031496,40765.0030208333,2011-08-10,00:04:21
39.974469458,116.331252719,0,255.703612204724,40765.0030787037,2011-08-10,00:04:26
39.97447739,116.331253678,0,255.447447506562,40765.0031365741,2011-08-10,00:04:31
39.974479427,116.331254673,0,255.209806430446,40765.0031944444,2011-08-10,00:04:36
39.974471926,116.331251636,0,255.052585301837,40765.0032523148,2011-08-10,00:04:41
39.974463342,116.331247556,0,254.968382545932,40765.0033101852,2011-08-10,00:04:46
39.974463342,116.331247556,0,254.968382545932,40765.0033449074,2011-08-10,00:04:49
39.97446911,116.331248505,0,254.888933727034,40765.0033680556,2011-08-10,00:04:51
39.974540212,116.331235772,0,254.06249343832,40765.0034259259,2011-08-10,00:04:56
39.974577494,116.331206608,0,257.084087926509,40765.0034837963,2011-08-10,00:05:01
39.97457962,116.331206058,0,257.090446194226,40765.0035416667,2011-08-10,00:05:06
39.974576872,116.331204422,0,257.09875656168,40765.003599537,2011-08-10,00:05:11
39.974575535,116.331202323,0,256.955456036745,40765.0036574074,2011-08-10,00:05:16
39.974572631,116.331199174,0,256.861364829396,40765.0037152778,2011-08-10,00:05:21
39.974573131,116.331197665,0,256.827145669291,40765.0037731482,2011-08-10,00:05:26
39.974574467,116.331196056,0,256.868946850394,40765.0038310185,2011-08-10,00:05:31
39.974574467,116.331196056,0,256.868946850394,40765.0038657407,2011-08-10,00:05:34
39.974581298,116.331196794,0,257.029294619423,40765.0038888889,2011-08-10,00:05:36
39.974591747,116.33119996,0,257.188090551181,40765.0039467593,2011-08-10,00:05:41
39.974631593,116.331192787,0,257.13092191601,40765.0040046296,2011-08-10,00:05:46
39.974631593,116.331192787,0,257.13092191601,40765.0040393519,2011-08-10,00:05:49
39.974628147,116.331191874,0,256.633333333333,40765.0040625,2011-08-10,00:05:51
39.974618524,116.331186444,0,256.781138451444,40765.0041203704,2011-08-10,00:05:56
39.974610081,116.331182461,0,256.911827427821,40765.0041782407,2011-08-10,00:06:01
39.974612307,116.331182568,0,256.976804461942,40765.0042361111,2011-08-10,00:06:06
39.974612307,116.331182568,0,256.976804461942,40765.0042708333,2011-08-10,00:06:09
39.97460769,116.331179805,0,257.002611548556,40765.0042939815,2011-08-10,00:06:11
39.974598213,116.331175576,0,257.188615485564,40765.0043518519,2011-08-10,00:06:16
39.974602308,116.331162397,0,256.046184383202,40765.0044097222,2011-08-10,00:06:21
39.974607148,116.331163378,0,256.165656167979,40765.0044675926,2011-08-10,00:06:26
39.974608762,116.331163032,0,256.18718503937,40765.004525463,2011-08-10,00:06:31
39.974612211,116.331162839,0,256.130662729659,40765.0045833333,2011-08-10,00:06:36
39.974612211,116.331162839,0,256.130662729659,40765.0046180556,2011-08-10,00:06:39
39.974613915,116.331162841,0,256.137972440945,40765.0046412037,2011-08-10,00:06:41
39.974604284,116.331158365,0,255.743562992126,40765.0046990741,2011-08-10,00:06:46
39.974575679,116.331160208,0,255.286099081365,40765.0047569444,2011-08-10,00:06:51
39.974572509,116.331176572,0,254.644908136483,40765.0048148148,2011-08-10,00:06:56
39.974577397,116.331168943,0,254.30281167979,40765.0048726852,2011-08-10,00:07:01
39.974577397,116.331168943,0,254.30281167979,40765.0049074074,2011-08-10,00:07:04
39.9745691,116.331162396,0,251.941781496063,40765.0049305556,2011-08-10,00:07:06
39.974605801,116.331175523,0,244.676384514436,40765.0049884259,2011-08-10,00:07:11
39.974605801,116.331175523,0,244.676384514436,40765.0050231481,2011-08-10,00:07:14
39.974604317,116.331175279,0,244.374514435696,40765.0050462963,2011-08-10,00:07:16
39.974639211,116.331148532,0,242.072979002625,40765.0051041667,2011-08-10,00:07:21
39.974672463,116.331137942,0,239.914520997375,40765.005162037,2011-08-10,00:07:26
39.974706299,116.331141875,0,240.542270341207,40765.0052199074,2011-08-10,00:07:31
39.974770193,116.331148416,0,239.937473753281,40765.0052777778,2011-08-10,00:07:36
39.974773894,116.331148381,0,240.084481627297,40765.0053356481,2011-08-10,00:07:41
39.974775317,116.331147791,0,240.368779527559,40765.0053935185,2011-08-10,00:07:46
39.974771788,116.331146172,0,240.438366141732,40765.0054513889,2011-08-10,00:07:51
39.974768864,116.331145366,0,240.494586614173,40765.0055092593,2011-08-10,00:07:56
39.974768864,116.331145366,0,240.494586614173,40765.0055439815,2011-08-10,00:07:59
39.974764866,116.331144704,0,240.640265748032,40765.0055671296,2011-08-10,00:08:01
39.97473849,116.331164025,0,239.216187664042,40765.005625,2011-08-10,00:08:06
39.974726292,116.331179385,0,235.79907808399,40765.0056828704,2011-08-10,00:08:11
39.974681933,116.331169909,0,234.545912073491,40765.0057407407,2011-08-10,00:08:16
39.974704284,116.331150263,0,233.723822178478,40765.0057986111,2011-08-10,00:08:21
39.974716387,116.331174144,0,229.546505905512,40765.0058564815,2011-08-10,00:08:26
39.974723787,116.33119617,0,227.742358923885,40765.0059143519,2011-08-10,00:08:31
39.974695596,116.331181788,0,229.241929133858,40765.0059722222,2011-08-10,00:08:36
39.974665055,116.331201221,0,226.235977690289,40765.0060300926,2011-08-10,00:08:41
39.974630815,116.331223317,0,219.496404199475,40765.006087963,2011-08-10,00:08:46
39.974589947,116.331222358,0,217.87843832021,40765.0061458333,2011-08-10,00:08:51
39.974572773,116.331213663,0,218.867604986877,40765.0062037037,2011-08-10,00:08:56
39.974607114,116.331207593,0,217.553310367454,40765.0062615741,2011-08-10,00:09:01
39.974608617,116.331209198,0,217.265232939633,40765.0063194444,2011-08-10,00:09:06
39.974608617,116.331209198,0,217.265232939633,40765.0063541667,2011-08-10,00:09:09
39.97460053,116.331204649,0,222.15655511811,40765.0063773148,2011-08-10,00:09:11
39.974621333,116.331247478,0,230.483284120735,40765.0064351852,2011-08-10,00:09:16
39.974669542,116.331304469,0,234.261761811024,40765.0064930556,2011-08-10,00:09:21
39.974700087,116.331302382,0,234.992687007874,40765.0065509259,2011-08-10,00:09:26
39.974699024,116.33130214,0,235.534301181102,40765.0066087963,2011-08-10,00:09:31
39.974699531,116.331302736,0,235.841279527559,40765.0066666667,2011-08-10,00:09:36
39.974699531,116.331302736,0,235.841279527559,40765.0067013889,2011-08-10,00:09:39
39.974703528,116.331302555,0,235.97344488189,40765.006724537,2011-08-10,00:09:41
39.974760122,116.331266779,0,241.306709317585,40765.0067824074,2011-08-10,00:09:46
39.97480926,116.331305994,0,245.770032808399,40765.0068402778,2011-08-10,00:09:51
39.974817629,116.33132311,0,247.022047244094,40765.0068981481,2011-08-10,00:09:56
39.974820146,116.33132388,0,247.506118766404,40765.0069560185,2011-08-10,00:10:01
39.974817311,116.331320392,0,247.757129265092,40765.0070138889,2011-08-10,00:10:06
39.97481144,116.331318066,0,247.944658792651,40765.0070717593,2011-08-10,00:10:11
39.974815288,116.331318659,0,248.155744750656,40765.0071296296,2011-08-10,00:10:16
39.974815288,116.331318659,0,248.155744750656,40765.0071643519,2011-08-10,00:10:19
39.974821007,116.331319461,0,248.445,40765.0071875,2011-08-10,00:10:21
39.974927797,116.331298701,0,248.558264435696,40765.0072453704,2011-08-10,00:10:26
39.974977687,116.331272277,0,247.998776246719,40765.0073032407,2011-08-10,00:10:31
39.974970366,116.331282372,0,251.870068897638,40765.0073611111,2011-08-10,00:10:36
39.974959883,116.331278261,0,252.027713254593,40765.0074189815,2011-08-10,00:10:41
39.974948696,116.331274478,0,251.848966535433,40765.0074768519,2011-08-10,00:10:46
39.974940352,116.331272852,0,251.791496062992,40765.0075347222,2011-08-10,00:10:51
39.974938254,116.331271616,0,251.845062335958,40765.0075925926,2011-08-10,00:10:56
39.974945389,116.331273345,0,251.802385170604,40765.007650463,2011-08-10,00:11:01
39.974947211,116.331274342,0,251.673674540682,40765.0077083333,2011-08-10,00:11:06
39.974947211,116.331274342,0,251.673674540682,40765.0077430556,2011-08-10,00:11:09
39.974945091,116.33127503,0,251.67032152231,40765.0077662037,2011-08-10,00:11:11
39.974942164,116.331297042,0,251.416683070866,40765.0078240741,2011-08-10,00:11:16
39.974940715,116.331298657,0,251.349002624672,40765.0078819444,2011-08-10,00:11:21
39.974940715,116.331298657,0,251.349002624672,40765.0079166667,2011-08-10,00:11:24
39.974932505,116.331295709,0,251.349852362205,40765.0079398148,2011-08-10,00:11:26
39.97489962,116.331323334,0,256.701768372703,40765.0079976852,2011-08-10,00:11:31
39.974889921,116.331347419,0,256.957582020997,40765.0080555556,2011-08-10,00:11:36
39.974863144,116.331364602,0,256.747247375328,40765.0081134259,2011-08-10,00:11:41
39.974854118,116.33136002,0,256.986141732283,40765.0081712963,2011-08-10,00:11:46
39.974854118,116.33136002,0,256.986141732283,40765.0082060185,2011-08-10,00:11:49
39.974853181,116.331359781,0,257.009770341207,40765.0082291667,2011-08-10,00:11:51
39.974867669,116.331363708,0,255.046279527559,40765.008287037,2011-08-10,00:11:56
39.974829246,116.331355095,0,257.601850393701,40765.0083449074,2011-08-10,00:12:01
39.974835973,116.33133091,0,256.523723753281,40765.0084027778,2011-08-10,00:12:06
39.974830572,116.331327997,0,256.340898950131,40765.0084606481,2011-08-10,00:12:11
39.974830572,116.331327997,0,256.340898950131,40765.0084953704,2011-08-10,00:12:14
39.974829183,116.331326248,0,256.305029527559,40765.0085185185,2011-08-10,00:12:16
39.974785684,116.331295602,0,250.38248687664,40765.0085763889,2011-08-10,00:12:21
39.974749932,116.331316203,0,239.578005249344,40765.0086342593,2011-08-10,00:12:26
39.974698871,116.331284503,0,237.445078740157,40765.0086921296,2011-08-10,00:12:31
39.97462582,116.331234045,0,237.913608923885,40765.00875,2011-08-10,00:12:36
39.974622148,116.331232203,0,237.671535433071,40765.0088078704,2011-08-10,00:12:41
39.974622297,116.331231097,0,237.455843175853,40765.0088657407,2011-08-10,00:12:46
39.974616146,116.331226334,0,237.408585958005,40765.0089236111,2011-08-10,00:12:51
39.974616146,116.331226334,0,237.408585958005,40765.0089583333,2011-08-10,00:12:54
39.974620155,116.331226523,0,237.48062335958,40765.0089814815,2011-08-10,00:12:56
39.974655889,116.331223036,0,237.475793963255,40765.0090393518,2011-08-10,00:13:01
39.974732767,116.33119236,0,238.196830708661,40765.0090972222,2011-08-10,00:13:06
39.974749958,116.331200054,0,238.01375656168,40765.0091550926,2011-08-10,00:13:11
39.974803903,116.331206743,0,236.223825459318,40765.009212963,2011-08-10,00:13:16
39.974816915,116.331160611,0,238.894665354331,40765.0092708333,2011-08-10,00:13:21
39.974820255,116.331161239,0,239.690869422572,40765.0093287037,2011-08-10,00:13:26
39.974824998,116.331164809,0,240.402772309711,40765.0093865741,2011-08-10,00:13:31
39.974826026,116.331166655,0,240.70624671916,40765.0094444444,2011-08-10,00:13:36
39.974824584,116.331167431,0,241.024714566929,40765.0095023148,2011-08-10,00:13:41
39.974821239,116.331167715,0,241.320203412074,40765.0095601852,2011-08-10,00:13:46
39.974821239,116.331167715,0,241.320203412074,40765.0095949074,2011-08-10,00:13:49
39.974815345,116.331166658,0,241.539347112861,40765.0096180556,2011-08-10,00:13:51
39.974786077,116.331146973,0,244.859809711286,40765.0096759259,2011-08-10,00:13:56
39.974762321,116.331142169,0,247.462539370079,40765.0097337963,2011-08-10,00:14:01
39.974761036,116.331142258,0,247.522713254593,40765.0097916667,2011-08-10,00:14:06
39.974761711,116.331143175,0,247.615479002625,40765.009849537,2011-08-10,00:14:11
39.974761711,116.331143175,0,247.615479002625,40765.0098842593,2011-08-10,00:14:14
39.974763058,116.331144534,0,247.706666666667,40765.0099074074,2011-08-10,00:14:16
39.974908009,116.331319788,0,248.362424540682,40765.0099652778,2011-08-10,00:14:21
39.974968852,116.331416578,0,248.247132545932,40765.0099768518,2011-08-10,00:14:22
39.974961996,116.33132906,0,248.471984908136,40765.0100347222,2011-08-10,00:14:27
39.974955447,116.331313233,0,247.775577427822,40765.0100925926,2011-08-10,00:14:32
39.974952297,116.331311474,0,248.004881889764,40765.010150463,2011-08-10,00:14:37
39.974952297,116.331311474,0,248.004881889764,40765.0101851852,2011-08-10,00:14:40
39.974947381,116.331310559,0,248.08843503937,40765.0102083333,2011-08-10,00:14:42
39.974875869,116.331270828,0,251.021095800525,40765.0102662037,2011-08-10,00:14:47
39.974827724,116.331250481,0,253.353920603675,40765.0103240741,2011-08-10,00:14:52
39.974837158,116.331247482,0,253.094799868766,40765.0103819444,2011-08-10,00:14:57
39.974842522,116.331248835,0,253.086364829396,40765.0104398148,2011-08-10,00:15:02
39.974838797,116.33124756,0,253.112972440945,40765.0104976852,2011-08-10,00:15:07
39.974836103,116.331246845,0,253.185711942257,40765.0105555556,2011-08-10,00:15:12
39.974836103,116.331246845,0,253.185711942257,40765.0105902778,2011-08-10,00:15:15
39.974832632,116.331245043,0,253.254297900262,40765.0106134259,2011-08-10,00:15:17
39.974822694,116.331241385,0,253.314445538058,40765.0106712963,2011-08-10,00:15:22
39.974822694,116.331241385,0,253.314445538058,40765.0107060185,2011-08-10,00:15:25
39.974816177,116.331238691,0,253.425784120735,40765.0107291667,2011-08-10,00:15:27
39.974857196,116.331253146,0,253.240954724409,40765.010787037,2011-08-10,00:15:32
39.974857196,116.331253146,0,253.240954724409,40765.0108217593,2011-08-10,00:15:35
39.974854469,116.331251338,0,253.272919947507,40765.0108449074,2011-08-10,00:15:37
39.974772192,116.331154007,0,253.978963254593,40765.0108564815,2011-08-10,00:15:38
39.974779788,116.331125612,0,253.438349737533,40765.0109143518,2011-08-10,00:15:43
39.974797177,116.331157207,0,253.64032152231,40765.0109722222,2011-08-10,00:15:48
39.974777836,116.331145904,0,253.983795931758,40765.0110300926,2011-08-10,00:15:53
39.974711811,116.331135065,0,256.018825459318,40765.011087963,2011-08-10,00:15:58
39.974661835,116.331184161,0,256.143628608924,40765.0111458333,2011-08-10,00:16:03
39.974632645,116.331216076,0,254.239084645669,40765.0112037037,2011-08-10,00:16:08
39.974589084,116.331211497,0,254.624484908136,40765.0112615741,2011-08-10,00:16:13
39.974617585,116.331227887,0,252.621492782152,40765.0113194444,2011-08-10,00:16:18
39.97464345,116.331239676,0,249.051847112861,40765.0113773148,2011-08-10,00:16:23
39.97464345,116.331239676,0,249.051847112861,40765.011412037,2011-08-10,00:16:26
39.97464233,116.331238385,0,248.942864173228,40765.0114351852,2011-08-10,00:16:28
39.974633356,116.331233388,0,248.860085301837,40765.0114930556,2011-08-10,00:16:33
39.974630928,116.331231069,0,248.718638451444,40765.0115509259,2011-08-10,00:16:38
39.974630928,116.331231069,0,248.718638451444,40765.0115856482,2011-08-10,00:16:41
39.974633129,116.331229738,0,248.597463910761,40765.0116087963,2011-08-10,00:16:43
39.974611901,116.331219855,0,248.816656824147,40765.0116666667,2011-08-10,00:16:48
39.974566774,116.331239551,0,247.239816272966,40765.011724537,2011-08-10,00:16:53
39.974342732,116.331152992,0,240.785016404199,40765.019375,2011-08-10,00:27:54
39.974264993,116.331153548,0,239.639557086614,40765.0194328704,2011-08-10,00:27:59
39.974181011,116.331208451,0,238.421932414698,40765.0194791667,2011-08-10,00:28:03
39.97419003,116.33126436,0,236.339845800525,40765.019537037,2011-08-10,00:28:08
39.974189943,116.331286109,0,234.198956692913,40765.0195949074,2011-08-10,00:28:13
39.974211154,116.331316223,0,234.043992782152,40765.0196527778,2011-08-10,00:28:18
39.974191285,116.331317397,0,234.45156824147,40765.0197106482,2011-08-10,00:28:23
39.974187171,116.331314512,0,234.504209317585,40765.0197685185,2011-08-10,00:28:28
39.974186815,116.331315063,0,234.517250656168,40765.0198263889,2011-08-10,00:28:33
39.974191532,116.331316631,0,234.551190944882,40765.0198842593,2011-08-10,00:28:38
39.974196656,116.331317848,0,234.564858923884,40765.0199421296,2011-08-10,00:28:43
39.974196656,116.331317848,0,234.564858923884,40765.0199768519,2011-08-10,00:28:46
39.974198563,116.33131859,0,234.434849081365,40765.02,2011-08-10,00:28:48
39.974207867,116.33132168,0,234.321007217848,40765.0200578704,2011-08-10,00:28:53
39.974207867,116.33132168,0,234.321007217848,40765.0200925926,2011-08-10,00:28:56
39.974214236,116.331322836,0,234.205239501312,40765.0201157407,2011-08-10,00:28:58
39.9743084,116.331281617,0,232.086105643045,40765.0201736111,2011-08-10,00:29:03
39.97441637,116.331239934,0,227.017992125984,40765.0202199074,2011-08-10,00:29:07
39.974493446,116.331203935,0,221.984819553806,40765.0202777778,2011-08-10,00:29:12
39.974493446,116.331203935,0,221.984819553806,40765.0203125,2011-08-10,00:29:15
39.974498762,116.331204315,0,221.713408792651,40765.0203356481,2011-08-10,00:29:17
39.97450826,116.331206351,0,221.479094488189,40765.0203935185,2011-08-10,00:29:22
39.97450826,116.331206351,0,221.479094488189,40765.0204282407,2011-08-10,00:29:25
39.974507126,116.331204602,0,221.35156496063,40765.0204513889,2011-08-10,00:29:27
39.974497744,116.331200926,0,221.319724409449,40765.0205092593,2011-08-10,00:29:32
39.974498658,116.331200854,0,221.22280511811,40765.0205671296,2011-08-10,00:29:37
39.974502658,116.331201515,0,221.168261154856,40765.020625,2011-08-10,00:29:42
39.974502658,116.331201515,0,221.168261154856,40765.0206597222,2011-08-10,00:29:45
39.974506841,116.331200986,0,221.287910104987,40765.0206828704,2011-08-10,00:29:47
39.974532739,116.331186986,0,221.224032152231,40765.0207407407,2011-08-10,00:29:52
39.974608056,116.331144835,0,218.076505905512,40765.0207986111,2011-08-10,00:29:57
39.974682162,116.331121779,0,213.198900918635,40765.0208564815,2011-08-10,00:30:02
39.974751672,116.331100946,0,205.795219816273,40765.0209143519,2011-08-10,00:30:07
39.974801178,116.331039148,0,201.641469816273,40765.0209722222,2011-08-10,00:30:12
39.974877377,116.330971574,0,196.691335301837,40765.0210300926,2011-08-10,00:30:17
39.974947071,116.33093377,0,192.568159448819,40765.021087963,2011-08-10,00:30:22
39.974984898,116.330905181,0,188.71592847769,40765.0211458333,2011-08-10,00:30:27
39.974987948,116.330905391,0,188.277437664042,40765.0212037037,2011-08-10,00:30:32
39.974983045,116.330903374,0,187.99218503937,40765.0212615741,2011-08-10,00:30:37
39.974983045,116.330903374,0,187.99218503937,40765.0212962963,2011-08-10,00:30:40
39.974977971,116.33090292,0,187.803992782152,40765.0213194444,2011-08-10,00:30:42
39.974966186,116.330898404,0,187.71156496063,40765.0213773148,2011-08-10,00:30:47
39.974962018,116.330886924,0,185.839235564304,40765.0214351852,2011-08-10,00:30:52
39.974971422,116.330861279,0,181.507076771654,40765.0214930556,2011-08-10,00:30:57
39.974971422,116.330861279,0,181.507076771654,40765.0215277778,2011-08-10,00:31:00
39.974963983,116.330859827,0,181.359917979003,40765.0215509259,2011-08-10,00:31:02
39.974857345,116.330895466,0,182.124524278215,40765.0216087963,2011-08-10,00:31:07
39.974813714,116.330939428,0,180.775898950131,40765.0216666667,2011-08-10,00:31:12
39.974754825,116.330996972,0,181.198920603675,40765.021724537,2011-08-10,00:31:17
39.974675757,116.3310291,0,182.098366141732,40765.0217824074,2011-08-10,00:31:22
39.974660745,116.33102326,0,181.637211286089,40765.0218402778,2011-08-10,00:31:27
39.974671724,116.331008864,0,181.484786745407,40765.0218981481,2011-08-10,00:31:32
39.974671724,116.331008864,0,181.484786745407,40765.0219328704,2011-08-10,00:31:35
39.974676388,116.331011363,0,181.224576771654,40765.0219560185,2011-08-10,00:31:37
39.974652469,116.331009727,0,181.2281332021,40765.0220138889,2011-08-10,00:31:42
39.974620061,116.3310387,0,181.23186023622,40765.0220717593,2011-08-10,00:31:47
39.974637241,116.331075209,0,181.278343175853,40765.0221296296,2011-08-10,00:31:52
39.974649565,116.331085733,0,181.531305774278,40765.0221875,2011-08-10,00:31:57
39.974618547,116.33109668,0,182.856463254593,40765.0222453704,2011-08-10,00:32:02
39.974610155,116.331093812,0,182.953868110236,40765.0223032407,2011-08-10,00:32:07
39.974610398,116.331093862,0,182.970088582677,40765.0223611111,2011-08-10,00:32:12
39.974610398,116.331093862,0,182.970088582677,40765.0223958333,2011-08-10,00:32:15
39.974603931,116.33109196,0,182.993405511811,40765.0224189815,2011-08-10,00:32:17
39.974527494,116.331135128,0,184.492388451444,40765.0224768519,2011-08-10,00:32:22
39.974492757,116.33118265,0,184.515679133858,40765.0225347222,2011-08-10,00:32:27
39.974492843,116.331249259,0,183.781689632546,40765.0225925926,2011-08-10,00:32:32
39.974484046,116.331246675,0,183.028710629921,40765.022650463,2011-08-10,00:32:37
39.974483702,116.331223646,0,183.98719160105,40765.0227083333,2011-08-10,00:32:42
39.974486399,116.331221592,0,184.003937007874,40765.0227662037,2011-08-10,00:32:47
39.974491594,116.331222267,0,183.927280183727,40765.0228240741,2011-08-10,00:32:52
39.974487243,116.331220972,0,183.792326115486,40765.0228819444,2011-08-10,00:32:57
39.97448945,116.331219863,0,183.704307742782,40765.0229398148,2011-08-10,00:33:02
39.974486397,116.331215557,0,183.594445538058,40765.0229976852,2011-08-10,00:33:07
39.974486397,116.331215557,0,183.594445538058,40765.0230324074,2011-08-10,00:33:10
39.974483641,116.331213361,0,183.486538713911,40765.0230555556,2011-08-10,00:33:12
39.974475016,116.331217318,0,182.53405183727,40765.0231134259,2011-08-10,00:33:17
39.974486855,116.331208778,0,181.344248687664,40765.0231712963,2011-08-10,00:33:22
39.974499221,116.331210198,0,181.20531496063,40765.0232291667,2011-08-10,00:33:27
39.97451032,116.331211484,0,180.956633858268,40765.023287037,2011-08-10,00:33:32
39.974520392,116.331213598,0,180.922568897638,40765.0233449074,2011-08-10,00:33:37
39.974520392,116.331213598,0,180.922568897638,40765.0233796296,2011-08-10,00:33:40
39.974528525,116.331216208,0,181.098346456693,40765.0234027778,2011-08-10,00:33:42
39.97453784,116.331217461,0,181.315813648294,40765.0234606481,2011-08-10,00:33:47
39.974609322,116.331128792,0,181.353999343832,40765.0235185185,2011-08-10,00:33:52
39.974609322,116.331128792,0,181.353999343832,40765.0235532407,2011-08-10,00:33:55
39.974608643,116.331127445,0,181.546663385827,40765.0235763889,2011-08-10,00:33:57
39.974577334,116.331143301,0,181.881797900262,40765.0236342593,2011-08-10,00:34:02
39.974588969,116.331078622,0,181.449891732283,40765.0236921296,2011-08-10,00:34:07
39.974603643,116.331056373,0,182.067939632546,40765.02375,2011-08-10,00:34:12
39.974603643,116.331056373,0,182.067939632546,40765.0237847222,2011-08-10,00:34:15
39.974595386,116.331052499,0,181.867706692913,40765.0238078704,2011-08-10,00:34:17
39.974581718,116.331054402,0,180.611433727034,40765.0238657407,2011-08-10,00:34:22
39.974567078,116.331060864,0,176.514940944882,40765.0239236111,2011-08-10,00:34:27
39.974557882,116.331056625,0,176.230403543307,40765.0239814815,2011-08-10,00:34:32
39.974557882,116.331056625,0,176.230403543307,40765.0240162037,2011-08-10,00:34:35
39.974555845,116.331055809,0,175.994173228346,40765.0240393518,2011-08-10,00:34:37
39.974562522,116.33108702,0,174.606715879265,40765.0240972222,2011-08-10,00:34:42
39.974559242,116.331101709,0,174.750656167979,40765.0241550926,2011-08-10,00:34:47
39.974538288,116.331091607,0,175.592431102362,40765.024212963,2011-08-10,00:34:52
39.974544072,116.33109153,0,175.686358267717,40765.0242708333,2011-08-10,00:34:57
39.974544072,116.33109153,0,175.686358267717,40765.0243055556,2011-08-10,00:35:00
39.974548608,116.331091692,0,175.642365485564,40765.0243287037,2011-08-10,00:35:02
39.974547398,116.3311162,0,174.513976377953,40765.0243865741,2011-08-10,00:35:07
39.974569662,116.331118365,0,174.071194225722,40765.0244444444,2011-08-10,00:35:12
39.974671149,116.331121011,0,173.917342519685,40765.0245023148,2011-08-10,00:35:17
39.974721811,116.331102334,0,173.745193569554,40765.0245601852,2011-08-10,00:35:22
39.974720631,116.331086679,0,174.063697506562,40765.0246180556,2011-08-10,00:35:27
39.974711385,116.331084226,0,174.1506167979,40765.0246759259,2011-08-10,00:35:32
39.974694471,116.331112806,0,174.645252624672,40765.0247337963,2011-08-10,00:35:37
39.974686601,116.331116776,0,175.941420603675,40765.0247916667,2011-08-10,00:35:42
39.974686486,116.33111518,0,176.08967847769,40765.024849537,2011-08-10,00:35:47
39.974691449,116.331114244,0,176.20594816273,40765.0249074074,2011-08-10,00:35:52
39.974693251,116.331112387,0,176.401076115486,40765.0249652778,2011-08-10,00:35:57
39.974693251,116.331112387,0,176.401076115486,40765.025,2011-08-10,00:36:00
39.974696308,116.331112532,0,176.594425853018,40765.0250231481,2011-08-10,00:36:02
39.974742411,116.331102496,0,178.409822834646,40765.0250810185,2011-08-10,00:36:07
39.974833966,116.331066296,0,180.122119422572,40765.0251273148,2011-08-10,00:36:11
39.974874299,116.331015132,0,182.730144356955,40765.0251851852,2011-08-10,00:36:16
39.974867957,116.331005638,0,183.841299212598,40765.0252430556,2011-08-10,00:36:21
39.974857158,116.331001248,0,184.085164041995,40765.0253009259,2011-08-10,00:36:26
39.974837676,116.330973361,0,185.537788713911,40765.0253587963,2011-08-10,00:36:31
39.974815858,116.330921301,0,188.107253937008,40765.0254166667,2011-08-10,00:36:36
39.974770827,116.330924813,0,191.207168635171,40765.025474537,2011-08-10,00:36:41
39.974770827,116.330924813,0,191.207168635171,40765.0255092593,2011-08-10,00:36:44
39.974763951,116.330921802,0,191.243802493438,40765.0255324074,2011-08-10,00:36:46
39.974736233,116.330934035,0,191.502372047244,40765.0255902778,2011-08-10,00:36:51
39.974722615,116.330938979,0,191.751190944882,40765.0256481481,2011-08-10,00:36:56
39.974722615,116.330938979,0,191.751190944882,40765.0256828704,2011-08-10,00:36:59
39.974715439,116.33093708,0,191.699665354331,40765.0257060185,2011-08-10,00:37:01
39.974703143,116.330933802,0,191.558228346457,40765.0257638889,2011-08-10,00:37:06
39.974685528,116.33094824,0,191.623270997375,40765.0258217593,2011-08-10,00:37:11
39.974686729,116.330934222,0,191.791938976378,40765.0258796296,2011-08-10,00:37:16
39.974694608,116.330878609,0,192.370252624672,40765.0259375,2011-08-10,00:37:21
39.974676259,116.330798601,0,192.890242782152,40765.0259953704,2011-08-10,00:37:26
39.974648344,116.330771237,0,192.604291338583,40765.0260532407,2011-08-10,00:37:31
39.974665105,116.330801183,0,190.861719160105,40765.0261111111,2011-08-10,00:37:36
39.974666009,116.330826135,0,189.405524934383,40765.0261689815,2011-08-10,00:37:41
39.974605087,116.330831448,0,189.432847769029,40765.0262268518,2011-08-10,00:37:46
39.974558571,116.330875345,0,188.065452755906,40765.0262847222,2011-08-10,00:37:51
39.974516229,116.330977354,0,185.40905511811,40765.0263425926,2011-08-10,00:37:56
39.974464052,116.331009006,0,184.298323490814,40765.026400463,2011-08-10,00:38:01
39.974379825,116.331063002,0,182.937962598425,40765.0264583333,2011-08-10,00:38:06
39.974367557,116.331113318,0,182.576128608924,40765.0265162037,2011-08-10,00:38:11
39.974375455,116.331156808,0,181.246115485564,40765.0265740741,2011-08-10,00:38:16
39.974392523,116.331173011,0,178.191456692913,40765.0266319444,2011-08-10,00:38:21
39.974345884,116.331181531,0,177.564708005249,40765.0266898148,2011-08-10,00:38:26
39.97433122,116.331193937,0,177.717723097113,40765.0267476852,2011-08-10,00:38:31
39.974383044,116.331189066,0,175.941433727034,40765.0268055556,2011-08-10,00:38:36
39.974337096,116.331186597,0,177.068546587927,40765.0268634259,2011-08-10,00:38:41
39.974290276,116.331213055,0,178.910528215223,40765.0269212963,2011-08-10,00:38:46
39.974409606,116.331228833,0,185.757972440945,40765.0292939815,2011-08-10,00:42:11
39.974821313,116.330903516,0,186.865787401575,40765.0293402778,2011-08-10,00:42:15
39.974839935,116.331078553,0,187.157532808399,40765.0293518519,2011-08-10,00:42:16
39.974802696,116.331055385,0,190.316748687664,40765.0294097222,2011-08-10,00:42:21
39.974717173,116.331008306,0,191.094504593176,40765.0294675926,2011-08-10,00:42:26
39.974716982,116.331009358,0,191.390682414698,40765.029525463,2011-08-10,00:42:31
39.974716982,116.331009358,0,191.390682414698,40765.0295601852,2011-08-10,00:42:34
39.974708792,116.331007301,0,191.505738188976,40765.0295833333,2011-08-10,00:42:36
39.974661769,116.331013011,0,191.865892388451,40765.0296412037,2011-08-10,00:42:41
39.974591276,116.330984823,0,195.281486220472,40765.0296990741,2011-08-10,00:42:46
39.974605227,116.330965842,0,200.295187007874,40765.0297569444,2011-08-10,00:42:51
39.974620541,116.330963293,0,205.750226377953,40765.0298148148,2011-08-10,00:42:56
39.974622806,116.331020024,0,209.294117454068,40765.0298726852,2011-08-10,00:43:01
39.974626753,116.331026485,0,209.908937007874,40765.0299305556,2011-08-10,00:43:06
39.974631666,116.331028819,0,210.024589895013,40765.0299884259,2011-08-10,00:43:11
39.974635398,116.331030227,0,210.203812335958,40765.0300462963,2011-08-10,00:43:16
39.974628405,116.331029066,0,210.340554461942,40765.0301041667,2011-08-10,00:43:21
39.974619939,116.331028645,0,210.456899606299,40765.030162037,2011-08-10,00:43:26
39.974619939,116.331028645,0,210.456899606299,40765.0301967593,2011-08-10,00:43:29
39.974616174,116.331033045,0,212.360593832021,40765.0302199074,2011-08-10,00:43:31
39.974604143,116.331028152,0,213.925370734908,40765.0302777778,2011-08-10,00:43:36
39.974529357,116.331045657,0,217.455515091864,40765.0303356481,2011-08-10,00:43:41
39.974449644,116.331071886,0,222.397250656168,40765.0303935185,2011-08-10,00:43:46
39.974449644,116.331071886,0,222.397250656168,40765.0304282407,2011-08-10,00:43:49
39.974443613,116.331079981,0,226.079534120735,40765.0304513889,2011-08-10,00:43:51
39.974434213,116.33108862,0,227.330426509186,40765.0305092593,2011-08-10,00:43:56
39.97441238,116.331073812,0,227.662060367454,40765.0305671296,2011-08-10,00:44:01
39.97441238,116.331073812,0,227.662060367454,40765.0306018519,2011-08-10,00:44:04
39.974403972,116.331072789,0,227.196486220472,40765.030625,2011-08-10,00:44:06
39.974370976,116.331081398,0,228.040124671916,40765.0306828704,2011-08-10,00:44:11
39.974404341,116.33108311,0,227.570597112861,40765.0307407407,2011-08-10,00:44:16
39.974404341,116.33108311,0,227.570597112861,40765.030775463,2011-08-10,00:44:19
39.974404184,116.331083077,0,227.436781496063,40765.0307986111,2011-08-10,00:44:21
39.974389351,116.331101089,0,224.967214566929,40765.0308564815,2011-08-10,00:44:26
39.974385038,116.331149498,0,221.491984908136,40765.0309143519,2011-08-10,00:44:31
39.974386211,116.331173423,0,217.790830052493,40765.0309722222,2011-08-10,00:44:36
39.974374901,116.331169806,0,217.489406167979,40765.0310300926,2011-08-10,00:44:41
39.974372191,116.33115827,0,217.22686023622,40765.031087963,2011-08-10,00:44:46
39.974373705,116.331155367,0,216.579537401575,40765.0311458333,2011-08-10,00:44:51
39.974377066,116.331154995,0,216.389753937008,40765.0312037037,2011-08-10,00:44:56
39.974377066,116.331154995,0,216.389753937008,40765.0312384259,2011-08-10,00:44:59
39.974382319,116.331155525,0,216.159645669291,40765.0312615741,2011-08-10,00:45:01
39.974392764,116.331156446,0,215.540331364829,40765.0313194444,2011-08-10,00:45:06
39.97443554,116.331167396,0,214.587358923884,40765.0313773148,2011-08-10,00:45:11
39.974437264,116.331146339,0,216.447775590551,40765.0314351852,2011-08-10,00:45:16
39.974505292,116.331148156,0,220.094816272966,40765.0314930556,2011-08-10,00:45:21
39.974586994,116.331155655,0,221.966295931759,40765.0315509259,2011-08-10,00:45:26
39.974675493,116.331060198,0,225.531909448819,40765.0315972222,2011-08-10,00:45:30
39.974456792,116.331258636,0,251.889967191601,40765.0351851852,2011-08-10,00:50:40
39.974440784,116.331249702,0,253.012673884514,40765.0352430556,2011-08-10,00:50:45
39.974467154,116.331247918,0,252.884091207349,40765.0353009259,2011-08-10,00:50:50
39.974473772,116.331250676,0,253.019183070866,40765.0353587963,2011-08-10,00:50:55
39.974469905,116.331249092,0,252.987568897638,40765.0354166667,2011-08-10,00:51:00
39.974469905,116.331249092,0,252.987568897638,40765.0354513889,2011-08-10,00:51:03
39.974463782,116.331246216,0,253.107618110236,40765.035474537,2011-08-10,00:51:05
39.974468669,116.331227105,0,253.644901574803,40765.0355324074,2011-08-10,00:51:10
39.974496254,116.331210154,0,252.149862204724,40765.0355902778,2011-08-10,00:51:15
39.974493199,116.331178609,0,256.046135170604,40765.0356481481,2011-08-10,00:51:20
39.974505718,116.331143552,0,259.666919291339,40765.0357060185,2011-08-10,00:51:25
39.974522448,116.331149252,0,260.732582020997,40765.0357638889,2011-08-10,00:51:30
39.974522448,116.331149252,0,260.732582020997,40765.0357986111,2011-08-10,00:51:33
39.974523387,116.331149747,0,260.884291338583,40765.0358217593,2011-08-10,00:51:35
39.974537083,116.331117215,0,264.04623687664,40765.0358796296,2011-08-10,00:51:40
39.974552764,116.331109689,0,264.976807742782,40765.0359375,2011-08-10,00:51:45
39.97456121,116.331112521,0,265.082312992126,40765.0359953704,2011-08-10,00:51:50
39.974566756,116.331114835,0,265.034553805774,40765.0360532407,2011-08-10,00:51:55
39.974566756,116.331114835,0,265.034553805774,40765.036087963,2011-08-10,00:51:58
39.97455922,116.331111881,0,264.961187664042,40765.0361111111,2011-08-10,00:52:00
39.974593447,116.331100529,0,266.877398293963,40765.0361689815,2011-08-10,00:52:05
39.974623632,116.331109787,0,267.811272965879,40765.0362268519,2011-08-10,00:52:10
39.974625531,116.331113578,0,267.890793963255,40765.0362847222,2011-08-10,00:52:15
39.974623601,116.331114147,0,268.008864829396,40765.0363425926,2011-08-10,00:52:20
39.974623601,116.331114147,0,268.008864829396,40765.0363773148,2011-08-10,00:52:23
39.974617715,116.331112645,0,268.083658136483,40765.036400463,2011-08-10,00:52:25
39.974613634,116.331122489,0,268.636637139108,40765.0364583333,2011-08-10,00:52:30
39.974602656,116.331133813,0,268.205908792651,40765.0365162037,2011-08-10,00:52:35
39.974621248,116.33114861,0,268.546351706037,40765.0365740741,2011-08-10,00:52:40
39.974624139,116.331170769,0,268.254566929134,40765.0366319444,2011-08-10,00:52:45
39.974624139,116.331170769,0,268.254566929134,40765.0366666667,2011-08-10,00:52:48
39.974624173,116.331173938,0,268.454114173228,40765.0366898148,2011-08-10,00:52:50
39.974614496,116.331170564,0,268.422726377953,40765.0367476852,2011-08-10,00:52:55
39.974596479,116.331165786,0,268.190462598425,40765.0368055556,2011-08-10,00:53:00
39.974589541,116.331178856,0,267.569173228346,40765.0368634259,2011-08-10,00:53:05
39.974591282,116.331186508,0,267.785439632546,40765.0369212963,2011-08-10,00:53:10
39.974591282,116.331186508,0,267.785439632546,40765.0369560185,2011-08-10,00:53:13
39.974589918,116.331182751,0,268.236646981627,40765.0369791667,2011-08-10,00:53:15
39.974599622,116.331160379,0,268.001755249344,40765.037037037,2011-08-10,00:53:20
39.974619708,116.331155396,0,268.029891732283,40765.0370949074,2011-08-10,00:53:25
39.974619708,116.331155396,0,268.029891732283,40765.0371296296,2011-08-10,00:53:28
39.974623424,116.331157221,0,268.105108267717,40765.0371527778,2011-08-10,00:53:30
39.974633112,116.331161296,0,268.300475721785,40765.0372106481,2011-08-10,00:53:35
39.974676954,116.331167437,0,268.86061351706,40765.0372685185,2011-08-10,00:53:40
39.974713527,116.331149306,0,269.638848425197,40765.0373263889,2011-08-10,00:53:45
39.974721802,116.331128937,0,271.63312664042,40765.0373842593,2011-08-10,00:53:50
39.974721802,116.331128937,0,271.63312664042,40765.0374189815,2011-08-10,00:53:53
39.974725713,116.331131619,0,271.787267060367,40765.0374421296,2011-08-10,00:53:55
39.97469462,116.331133927,0,272.173494094488,40765.0375,2011-08-10,00:54:00
39.974657584,116.331155675,0,273.142112860892,40765.0375578704,2011-08-10,00:54:05
39.9746318,116.331153264,0,273.440554461942,40765.0376157407,2011-08-10,00:54:10
39.974621276,116.331149575,0,273.502529527559,40765.0376736111,2011-08-10,00:54:15
39.974621276,116.331149575,0,273.502529527559,40765.0377083333,2011-08-10,00:54:18
39.974612801,116.331146084,0,273.532267060367,40765.0377314815,2011-08-10,00:54:20
39.974599595,116.33114734,0,274.108100393701,40765.0377893519,2011-08-10,00:54:25
39.974615442,116.331155365,0,273.630964566929,40765.0378472222,2011-08-10,00:54:30
39.9746163,116.331160615,0,273.230419947507,40765.0379050926,2011-08-10,00:54:35
39.974610348,116.331159488,0,273.075879265092,40765.037962963,2011-08-10,00:54:40
39.974605105,116.331158296,0,273.059858923885,40765.0380208333,2011-08-10,00:54:45
39.974605105,116.331158296,0,273.059858923885,40765.0380555556,2011-08-10,00:54:48
39.974607849,116.331160338,0,273.12438976378,40765.0380787037,2011-08-10,00:54:50
39.974584084,116.331205638,0,271.516984908136,40765.0381365741,2011-08-10,00:54:55
39.974585657,116.331227023,0,268.276020341207,40765.0381944444,2011-08-10,00:55:00
39.974581989,116.33123325,0,266.869639107612,40765.0382523148,2011-08-10,00:55:05
39.97458542,116.33123434,0,266.758874671916,40765.0383101852,2011-08-10,00:55:10
39.974590333,116.331235324,0,266.796971784777,40765.0383680556,2011-08-10,00:55:15
39.974591671,116.331234457,0,266.860777559055,40765.0384259259,2011-08-10,00:55:20
39.974591671,116.331234457,0,266.860777559055,40765.0384606481,2011-08-10,00:55:23
39.974589409,116.33123305,0,266.977946194226,40765.0384837963,2011-08-10,00:55:25
39.974348941,116.331217076,0,236.832352362205,40765.0421875,2011-08-10,01:00:45
39.974311424,116.331202096,0,237.170167322835,40765.0422453704,2011-08-10,01:00:50
39.974254711,116.331200157,0,237.047565616798,40765.0423032407,2011-08-10,01:00:55
39.974162934,116.331201216,0,236.42157152231,40765.0423611111,2011-08-10,01:01:00
39.974148249,116.331201321,0,233.917011154856,40765.0424189815,2011-08-10,01:01:05
39.974212712,116.331219224,0,231.30904855643,40765.0424768519,2011-08-10,01:01:10
39.974249588,116.331212235,0,228.64779855643,40765.0425347222,2011-08-10,01:01:15
39.974249588,116.331212235,0,228.64779855643,40765.0425694444,2011-08-10,01:01:18
39.974256721,116.331214036,0,228.527526246719,40765.0425925926,2011-08-10,01:01:20
39.974319118,116.331207151,0,227.475452755906,40765.042650463,2011-08-10,01:01:25
39.974340297,116.331229041,0,226.550439632546,40765.0427083333,2011-08-10,01:01:30
39.974372604,116.331246638,0,226.007595144357,40765.0427662037,2011-08-10,01:01:35
39.974382009,116.331252556,0,225.281528871391,40765.0428240741,2011-08-10,01:01:40
39.974336907,116.331243372,0,224.307076771654,40765.0428819444,2011-08-10,01:01:45
39.974273566,116.331222697,0,222.605682414698,40765.0429398148,2011-08-10,01:01:50
39.974267172,116.33122481,0,221.064809711286,40765.0429976852,2011-08-10,01:01:55
39.974267172,116.33122481,0,221.064809711286,40765.0430324074,2011-08-10,01:01:58
39.974271759,116.331225843,0,221.073346456693,40765.0430555556,2011-08-10,01:02:00
39.974310742,116.331230091,0,220.942260498688,40765.0431134259,2011-08-10,01:02:05
39.974323475,116.331223763,0,220.962358923885,40765.0431712963,2011-08-10,01:02:10
39.974328188,116.331224729,0,220.955777559055,40765.0432291667,2011-08-10,01:02:15
39.974328188,116.331224729,0,220.955777559055,40765.0432638889,2011-08-10,01:02:18
39.974336574,116.331228476,0,220.911971784777,40765.043287037,2011-08-10,01:02:20
39.974357169,116.331229777,0,220.760734908136,40765.0433449074,2011-08-10,01:02:25
39.974442286,116.331234849,0,220.882460629921,40765.0434027778,2011-08-10,01:02:30
39.974532154,116.331267373,0,220.241371391076,40765.0434490741,2011-08-10,01:02:34
39.974603301,116.33130385,0,218.473343175853,40765.0435069444,2011-08-10,01:02:39
39.974566605,116.331261031,0,217.907998687664,40765.0435648148,2011-08-10,01:02:44
39.974551401,116.331234591,0,216.585042650919,40765.0436226852,2011-08-10,01:02:49
39.974524148,116.331232655,0,217.483700787402,40765.0436805556,2011-08-10,01:02:54
39.974431612,116.331230664,0,217.958385826772,40765.0437268519,2011-08-10,01:02:58
39.974341284,116.331212262,0,216.904511154856,40765.0437847222,2011-08-10,01:03:03
39.974298547,116.331201999,0,214.743602362205,40765.0438425926,2011-08-10,01:03:08
39.974271743,116.331208591,0,211.24779855643,40765.043900463,2011-08-10,01:03:13
39.974181462,116.33119041,0,211.774219160105,40765.0439583333,2011-08-10,01:03:18
39.974181462,116.33119041,0,211.774219160105,40765.0439930556,2011-08-10,01:03:21
39.974180008,116.331191157,0,210.650711942257,40765.0440162037,2011-08-10,01:03:23
39.974254691,116.331205151,0,208.574166666667,40765.0440740741,2011-08-10,01:03:28
39.974346284,116.331233663,0,207.914215879265,40765.0441203704,2011-08-10,01:03:32
39.974399876,116.33123956,0,207.330410104987,40765.0441782407,2011-08-10,01:03:37
39.974470771,116.331231226,0,208.034251968504,40765.0442361111,2011-08-10,01:03:42
39.97451148,116.331249696,0,208.452230971129,40765.0442939815,2011-08-10,01:03:47
39.974501301,116.331232366,0,211.764858923885,40765.0443518519,2011-08-10,01:03:52
39.97448237,116.331220077,0,212.58967519685,40765.0444097222,2011-08-10,01:03:57
39.97447484,116.331216068,0,212.650849737533,40765.0444675926,2011-08-10,01:04:02
39.974474918,116.331215626,0,212.602864173228,40765.044525463,2011-08-10,01:04:07
39.974474918,116.331215626,0,212.602864173228,40765.0445601852,2011-08-10,01:04:10
39.974466722,116.331212332,0,212.263497375328,40765.0445833333,2011-08-10,01:04:12
39.974419761,116.331169529,0,212.324648950131,40765.0446412037,2011-08-10,01:04:17
39.974414691,116.331167858,0,212.33969160105,40765.0446990741,2011-08-10,01:04:22
39.974414691,116.331167858,0,212.33969160105,40765.0447337963,2011-08-10,01:04:25
39.974406775,116.331166041,0,212.63220144357,40765.0447569444,2011-08-10,01:04:27
39.974400194,116.331177438,0,213.776535433071,40765.0448148148,2011-08-10,01:04:32
39.974420817,116.331169634,0,215.478182414698,40765.0448726852,2011-08-10,01:04:37
39.974433632,116.331184629,0,216.334937664042,40765.0449305556,2011-08-10,01:04:42
39.974425227,116.331181235,0,216.337139107612,40765.0449884259,2011-08-10,01:04:47
39.974423227,116.331179925,0,216.385898950131,40765.0450462963,2011-08-10,01:04:52
39.974419827,116.331178522,0,216.366374671916,40765.0451041667,2011-08-10,01:04:57
39.974419827,116.331178522,0,216.366374671916,40765.0451388889,2011-08-10,01:05:00
39.974422117,116.331179079,0,216.487700131234,40765.045162037,2011-08-10,01:05:02
39.97442238,116.331190821,0,214.594517716535,40765.0452199074,2011-08-10,01:05:07
39.97442238,116.331190821,0,214.594517716535,40765.0452546296,2011-08-10,01:05:10
39.97442185,116.331187801,0,213.850702099738,40765.0452777778,2011-08-10,01:05:12
39.974407034,116.331184615,0,213.479596456693,40765.0453356481,2011-08-10,01:05:17
39.974427474,116.331203907,0,209.291899606299,40765.0453935185,2011-08-10,01:05:22
39.974446171,116.331213472,0,207.285406824147,40765.0454513889,2011-08-10,01:05:27
39.974471696,116.331223117,0,205.352211286089,40765.0455092593,2011-08-10,01:05:32
39.974482547,116.331227283,0,205.247683727034,40765.0455671296,2011-08-10,01:05:37
39.9744734,116.331223156,0,205.193054461942,40765.045625,2011-08-10,01:05:42
39.974486116,116.331216608,0,206.899041994751,40765.0456828704,2011-08-10,01:05:47
39.974486357,116.331210114,0,210.184786745407,40765.0457407407,2011-08-10,01:05:52
39.974487528,116.331210299,0,210.30623687664,40765.0457986111,2011-08-10,01:05:57
39.974487528,116.331210299,0,210.30623687664,40765.0458333333,2011-08-10,01:06:00
39.974711724,116.331209397,0,251.662837926509,40765.0622222222,2011-08-10,01:29:36
39.974778099,116.331233929,0,255.001998031496,40765.0622800926,2011-08-10,01:29:41
39.974764694,116.331224684,0,255.528772965879,40765.062337963,2011-08-10,01:29:46
39.974770804,116.331225792,0,255.695154199475,40765.0623958333,2011-08-10,01:29:51
39.97477632,116.331227171,0,255.866538713911,40765.0624537037,2011-08-10,01:29:56
39.974775591,116.331226968,0,255.965685695538,40765.0625115741,2011-08-10,01:30:01
39.974780722,116.331228402,0,256.242427821522,40765.0625694444,2011-08-10,01:30:06
39.974780722,116.331228402,0,256.242427821522,40765.0626041667,2011-08-10,01:30:09
39.974777655,116.331226941,0,256.543946850394,40765.0626273148,2011-08-10,01:30:11
39.974788862,116.331238702,0,257.765075459318,40765.0626851852,2011-08-10,01:30:16
39.974796043,116.331249389,0,258.743982939633,40765.0627430556,2011-08-10,01:30:21
39.974793707,116.331245694,0,258.652244094488,40765.0628009259,2011-08-10,01:30:26
39.974790439,116.331244165,0,258.650994094488,40765.0628587963,2011-08-10,01:30:31
39.974790439,116.331244165,0,258.650994094488,40765.0628935185,2011-08-10,01:30:34
39.974788904,116.331244075,0,258.679527559055,40765.0629166667,2011-08-10,01:30:36
39.97477664,116.331233931,0,258.863881233596,40765.062974537,2011-08-10,01:30:41
39.974753261,116.331220914,0,259.038520341207,40765.0630324074,2011-08-10,01:30:46
39.974756585,116.331222404,0,259.050232939633,40765.0630902778,2011-08-10,01:30:51
39.974756585,116.331222404,0,259.050232939633,40765.063125,2011-08-10,01:30:54
39.974756178,116.331222818,0,258.976469816273,40765.0631481481,2011-08-10,01:30:56
39.97473271,116.33121945,0,258.65249343832,40765.0632060185,2011-08-10,01:31:01
39.974688452,116.331220728,0,258.835170603675,40765.0632638889,2011-08-10,01:31:06
39.974669394,116.33122805,0,258.88936023622,40765.0633217593,2011-08-10,01:31:11
39.97463004,116.331220773,0,259.553303805774,40765.0633796296,2011-08-10,01:31:16
39.97459911,116.331202643,0,260.355715223097,40765.0634375,2011-08-10,01:31:21
39.974588182,116.331198834,0,260.377667322835,40765.0634953704,2011-08-10,01:31:26
39.974554434,116.331209798,0,260.764721128609,40765.0635532407,2011-08-10,01:31:31
39.974545607,116.331226033,0,260.691856955381,40765.0636111111,2011-08-10,01:31:36
39.97450156,116.331204561,0,258.763356299213,40765.0636689815,2011-08-10,01:31:41
39.974486786,116.33118491,0,257.430239501312,40765.0637268518,2011-08-10,01:31:46
39.974496781,116.331174068,0,256.695908792651,40765.0637847222,2011-08-10,01:31:51
39.974514392,116.331179319,0,256.512634514436,40765.0638425926,2011-08-10,01:31:56
39.974514392,116.331179319,0,256.512634514436,40765.0638773148,2011-08-10,01:31:59
39.974519239,116.331180988,0,256.877732939633,40765.063900463,2011-08-10,01:32:01
39.974497757,116.331174476,0,256.684947506562,40765.0639583333,2011-08-10,01:32:06
39.974492097,116.331177762,0,256.77843832021,40765.0640162037,2011-08-10,01:32:11
39.974488034,116.331176178,0,256.718313648294,40765.0640740741,2011-08-10,01:32:16
39.974488034,116.331176178,0,256.718313648294,40765.0641087963,2011-08-10,01:32:19
39.97449354,116.331177925,0,256.607952755906,40765.0641319444,2011-08-10,01:32:21
39.974521309,116.331183989,0,256.688927165354,40765.0641898148,2011-08-10,01:32:26
39.974561765,116.331167679,0,257.099330708661,40765.0642476852,2011-08-10,01:32:31
39.974626345,116.331169808,0,261.851108923885,40765.0643055556,2011-08-10,01:32:36
39.974655347,116.331155994,0,261.575994094488,40765.0643634259,2011-08-10,01:32:41
39.974658277,116.331155582,0,261.835439632546,40765.0644212963,2011-08-10,01:32:46
39.974658277,116.331155582,0,261.835439632546,40765.0644560185,2011-08-10,01:32:49
39.97466323,116.331157191,0,261.952283464567,40765.0644791667,2011-08-10,01:32:51
39.974679288,116.331163289,0,262.26123687664,40765.064537037,2011-08-10,01:32:56
39.974699021,116.33116624,0,263.426673228346,40765.0645949074,2011-08-10,01:33:01
39.974699021,116.33116624,0,263.426673228346,40765.0646296296,2011-08-10,01:33:04
39.974698642,116.331165735,0,263.310554461942,40765.0646527778,2011-08-10,01:33:06
39.974727708,116.331172464,0,264.349635826772,40765.0647106481,2011-08-10,01:33:11
39.974752471,116.331183584,0,265.229967191601,40765.0647685185,2011-08-10,01:33:16
39.974751039,116.331162264,0,265.955062335958,40765.0648263889,2011-08-10,01:33:21
39.974743387,116.331166018,0,266.642283464567,40765.0648842593,2011-08-10,01:33:26
39.974743387,116.331166018,0,266.642283464567,40765.0649189815,2011-08-10,01:33:29
39.974736399,116.331162062,0,268.56062007874,40765.0649421296,2011-08-10,01:33:31
39.974750283,116.331154338,0,269.163786089239,40765.065,2011-08-10,01:33:36
39.974754754,116.33115566,0,269.397775590551,40765.0650578704,2011-08-10,01:33:41
39.974750913,116.331154408,0,269.534169947507,40765.0651157407,2011-08-10,01:33:46
39.974750913,116.331154408,0,269.534169947507,40765.065150463,2011-08-10,01:33:49
39.974745201,116.331153121,0,269.671414041995,40765.0651736111,2011-08-10,01:33:51
39.974728353,116.331170613,0,270.66311023622,40765.0652314815,2011-08-10,01:33:56
39.974716689,116.331179325,0,271.492906824147,40765.0652893518,2011-08-10,01:34:01
39.974694985,116.331172764,0,273.257477034121,40765.0653472222,2011-08-10,01:34:06
39.974647901,116.331176555,0,274.914668635171,40765.0654050926,2011-08-10,01:34:11
39.974599134,116.331176642,0,276.38562992126,40765.065462963,2011-08-10,01:34:16
39.974589178,116.331189729,0,277.335751312336,40765.0655208333,2011-08-10,01:34:21
39.974570645,116.331194771,0,277.39124343832,40765.0655787037,2011-08-10,01:34:26
39.974543491,116.331203799,0,277.310344488189,40765.0656365741,2011-08-10,01:34:31
39.97455343,116.331188839,0,277.108569553806,40765.0656944444,2011-08-10,01:34:36
39.974571883,116.331227314,0,275.854425853018,40765.0657523148,2011-08-10,01:34:41
39.974568268,116.331225987,0,275.710272309711,40765.0658101852,2011-08-10,01:34:46
39.974568268,116.331225987,0,275.710272309711,40765.0658449074,2011-08-10,01:34:49
39.974566427,116.331224772,0,275.616584645669,40765.0658680556,2011-08-10,01:34:51
39.974581005,116.331238225,0,275.549301181102,40765.0659259259,2011-08-10,01:34:56
39.974593093,116.331239311,0,275.671650262467,40765.0659837963,2011-08-10,01:35:01
39.974593093,116.331239311,0,275.671650262467,40765.0660185185,2011-08-10,01:35:04
39.974598703,116.331240782,0,275.740236220472,40765.0660416667,2011-08-10,01:35:06
39.974641608,116.331222058,0,278.194281496063,40765.066099537,2011-08-10,01:35:11
39.974647189,116.331213423,0,279.607020997375,40765.0661574074,2011-08-10,01:35:16
39.974652577,116.331216406,0,279.675882545932,40765.0662152778,2011-08-10,01:35:21
39.974652694,116.331216063,0,279.698635170604,40765.0662731482,2011-08-10,01:35:26
39.97464788,116.331211639,0,280.075272309711,40765.0663310185,2011-08-10,01:35:31
39.974646684,116.331208415,0,280.648254593176,40765.0663888889,2011-08-10,01:35:36
39.974644936,116.331207346,0,280.653461286089,40765.0664467593,2011-08-10,01:35:41
39.974647566,116.331208208,0,280.72437335958,40765.0665046296,2011-08-10,01:35:46
39.974649209,116.331208422,0,280.686400918635,40765.0665625,2011-08-10,01:35:51
39.974656842,116.331210814,0,280.72687664042,40765.0666203704,2011-08-10,01:35:56
39.974659588,116.331211772,0,280.823694225722,40765.0666782407,2011-08-10,01:36:01
39.974659588,116.331211772,0,280.823694225722,40765.066712963,2011-08-10,01:36:04
39.974661405,116.331212087,0,280.875459317585,40765.0667361111,2011-08-10,01:36:06
39.974674791,116.331211856,0,280.494665354331,40765.0667939815,2011-08-10,01:36:11
39.974674454,116.33119641,0,280.658917322835,40765.0668518519,2011-08-10,01:36:16
39.974669596,116.331194919,0,280.646351706037,40765.0669097222,2011-08-10,01:36:21
39.974670863,116.331195458,0,280.602896981627,40765.0669675926,2011-08-10,01:36:26
39.97467097,116.331195708,0,280.603297244094,40765.067025463,2011-08-10,01:36:31
39.974666125,116.331193898,0,280.647552493438,40765.0670833333,2011-08-10,01:36:36
39.974666125,116.331193898,0,280.647552493438,40765.0671180556,2011-08-10,01:36:39
39.974671615,116.331195344,0,280.66720144357,40765.0671412037,2011-08-10,01:36:41
39.974698122,116.331192349,0,280.913405511811,40765.0671990741,2011-08-10,01:36:46
39.974733189,116.331185208,0,280.209763779528,40765.0672569444,2011-08-10,01:36:51
39.974737353,116.331185659,0,280.08688648294,40765.0673148148,2011-08-10,01:36:56
39.974729636,116.33118266,0,280.178576115486,40765.0673726852,2011-08-10,01:37:01
39.974731785,116.331183639,0,280.296269685039,40765.0674305556,2011-08-10,01:37:06
39.974727764,116.331182404,0,280.423877952756,40765.0674884259,2011-08-10,01:37:11
39.974721681,116.331183668,0,280.449484908136,40765.0675462963,2011-08-10,01:37:16
39.974715457,116.331182858,0,280.802267060367,40765.0676041667,2011-08-10,01:37:21
39.974715008,116.331183034,0,280.854281496063,40765.067662037,2011-08-10,01:37:26
39.974714519,116.331182933,0,280.943766404199,40765.0677199074,2011-08-10,01:37:31
39.974712847,116.331182304,0,281.032677165354,40765.0677777778,2011-08-10,01:37:36
39.974712847,116.331182304,0,281.032677165354,40765.0678125,2011-08-10,01:37:39
39.974711001,116.331184844,0,281.882847769029,40765.0678356481,2011-08-10,01:37:41
39.974713992,116.331195295,0,283.945866141732,40765.0678935185,2011-08-10,01:37:46
39.974717359,116.331196982,0,284.122857611549,40765.0679513889,2011-08-10,01:37:51
39.974721015,116.331198301,0,284.205508530184,40765.0680092593,2011-08-10,01:37:56
39.974719579,116.33119803,0,284.267309711286,40765.0680671296,2011-08-10,01:38:01
39.974716833,116.331197383,0,284.339222440945,40765.068125,2011-08-10,01:38:06
39.974715066,116.331197014,0,284.386056430446,40765.0681828704,2011-08-10,01:38:11
39.97471655,116.331198006,0,284.497217847769,40765.0682407407,2011-08-10,01:38:16
39.97471655,116.331198006,0,284.497217847769,40765.068275463,2011-08-10,01:38:19
39.974709481,116.331195889,0,284.484776902887,40765.0682986111,2011-08-10,01:38:21
39.974700693,116.331192876,0,284.468582677165,40765.0683564815,2011-08-10,01:38:26
39.974703769,116.331194262,0,284.603024934383,40765.0684143519,2011-08-10,01:38:31
39.974703769,116.331194262,0,284.603024934383,40765.0684490741,2011-08-10,01:38:34
39.974701269,116.33119344,0,284.693385826772,40765.0684722222,2011-08-10,01:38:36
39.974692262,116.33120066,0,284.25937664042,40765.0685300926,2011-08-10,01:38:41
39.974678612,116.331220251,0,283.325649606299,40765.068587963,2011-08-10,01:38:46
39.974682367,116.331221339,0,283.448602362205,40765.0686458333,2011-08-10,01:38:51
39.974680874,116.331221078,0,283.524947506562,40765.0687037037,2011-08-10,01:38:56
39.974681833,116.331221447,0,283.587972440945,40765.0687615741,2011-08-10,01:39:01
39.974675295,116.331218885,0,283.568799212598,40765.0688194444,2011-08-10,01:39:06
39.974675295,116.331218885,0,283.568799212598,40765.0688541667,2011-08-10,01:39:09
39.974681038,116.331220552,0,283.625570866142,40765.0688773148,2011-08-10,01:39:11
39.974689259,116.331233999,0,283.896177821522,40765.0689351852,2011-08-10,01:39:16
39.974692664,116.331235177,0,283.994648950131,40765.0689930556,2011-08-10,01:39:21
39.974690636,116.331234433,0,284.034347112861,40765.0690509259,2011-08-10,01:39:26
39.974689123,116.331233838,0,284.037526246719,40765.0691087963,2011-08-10,01:39:31
39.974692014,116.331235178,0,284.020705380577,40765.0691666667,2011-08-10,01:39:36
39.974696241,116.331236803,0,284.043159448819,40765.069224537,2011-08-10,01:39:41
39.97469378,116.331236159,0,284.054097769029,40765.0692824074,2011-08-10,01:39:46
39.974689123,116.331234547,0,283.995675853018,40765.0693402778,2011-08-10,01:39:51
39.974687057,116.331233414,0,284.029616141732,40765.0693981481,2011-08-10,01:39:56
39.974685288,116.331232528,0,284.190515091864,40765.0694560185,2011-08-10,01:40:01
39.974685288,116.331232528,0,284.190515091864,40765.0694907407,2011-08-10,01:40:04
39.974690032,116.331233667,0,284.294468503937,40765.0695138889,2011-08-10,01:40:06
39.974699346,116.331236546,0,284.453989501312,40765.0695717593,2011-08-10,01:40:11
39.974703179,116.331237698,0,284.594337270341,40765.0696296296,2011-08-10,01:40:16
39.974700603,116.331235978,0,284.668579396325,40765.0696875,2011-08-10,01:40:21
39.974702458,116.331236005,0,284.585127952756,40765.0697453704,2011-08-10,01:40:26
39.97469448,116.331232436,0,284.488408792651,40765.0698032407,2011-08-10,01:40:31
39.97469545,116.331231954,0,284.508608923885,40765.0698611111,2011-08-10,01:40:36
39.97469545,116.331231954,0,284.508608923885,40765.0698958333,2011-08-10,01:40:39
39.974703054,116.331233879,0,284.602998687664,40765.0699189815,2011-08-10,01:40:41
39.974712058,116.331236996,0,284.697739501312,40765.0699768519,2011-08-10,01:40:46
39.974717402,116.331238176,0,284.735787401575,40765.0700347222,2011-08-10,01:40:51
39.974714913,116.331236403,0,284.726099081365,40765.0700925926,2011-08-10,01:40:56
39.974713283,116.33123591,0,284.712109580053,40765.070150463,2011-08-10,01:41:01
39.974713283,116.33123591,0,284.712109580053,40765.0701851852,2011-08-10,01:41:04
39.974709639,116.331234504,0,284.684573490814,40765.0702083333,2011-08-10,01:41:06
39.974697048,116.331212623,0,284.174396325459,40765.0702662037,2011-08-10,01:41:11
39.974699819,116.331213704,0,284.14500984252,40765.0703240741,2011-08-10,01:41:16
39.974698997,116.331213157,0,284.104760498688,40765.0703819444,2011-08-10,01:41:21
39.974707004,116.331216844,0,284.192568897638,40765.0704398148,2011-08-10,01:41:26
39.974704929,116.331215916,0,284.204133858268,40765.0704976852,2011-08-10,01:41:31
39.974696351,116.331212119,0,284.158202099737,40765.0705555556,2011-08-10,01:41:36
39.974690978,116.331209862,0,284.095147637795,40765.0706134259,2011-08-10,01:41:41
39.974692165,116.331210233,0,284.106788057743,40765.0706712963,2011-08-10,01:41:46
39.974692242,116.331210552,0,284.06999343832,40765.0707291667,2011-08-10,01:41:51
39.974698641,116.331213339,0,284.170416666667,40765.070787037,2011-08-10,01:41:56
39.974700299,116.331213542,0,284.255045931759,40765.0708449074,2011-08-10,01:42:01
39.974693357,116.331210425,0,284.17344488189,40765.0709027778,2011-08-10,01:42:06
39.974687864,116.331207685,0,284.029468503937,40765.0709606481,2011-08-10,01:42:11
39.974686059,116.331206854,0,283.951496062992,40765.0710185185,2011-08-10,01:42:16
39.974689258,116.331208127,0,283.930370734908,40765.0710763889,2011-08-10,01:42:21
39.97469132,116.331208932,0,283.924662073491,40765.0711342593,2011-08-10,01:42:26
39.974694302,116.331209666,0,283.907116141732,40765.0711921296,2011-08-10,01:42:31
39.974699634,116.33121103,0,283.906017060367,40765.07125,2011-08-10,01:42:36
39.974699634,116.33121103,0,283.906017060367,40765.0712847222,2011-08-10,01:42:39
39.974698107,116.331209834,0,283.900259186352,40765.0713078704,2011-08-10,01:42:41
39.974709433,116.331217392,0,283.526023622047,40765.0713657407,2011-08-10,01:42:46
39.974718755,116.331224033,0,282.150652887139,40765.0714236111,2011-08-10,01:42:51
39.974730496,116.331230899,0,281.634041994751,40765.0714814815,2011-08-10,01:42:56
39.974739947,116.331210079,0,280.946620734908,40765.0715393518,2011-08-10,01:43:01
39.974747826,116.331212795,0,281.032125984252,40765.0715972222,2011-08-10,01:43:06
39.974755302,116.33121499,0,281.112276902887,40765.0716550926,2011-08-10,01:43:11
39.974755302,116.33121499,0,281.112276902887,40765.0716898148,2011-08-10,01:43:14
39.974757773,116.33121552,0,281.176706036745,40765.071712963,2011-08-10,01:43:16
39.974766856,116.331209645,0,281.44843832021,40765.0717708333,2011-08-10,01:43:21
39.974771532,116.331191425,0,281.604957349081,40765.0718287037,2011-08-10,01:43:26
39.97477112,116.331190424,0,281.58936351706,40765.0718865741,2011-08-10,01:43:31
39.974768379,116.331188791,0,281.542680446194,40765.0719444444,2011-08-10,01:43:36
39.974768379,116.331188791,0,281.542680446194,40765.0719791667,2011-08-10,01:43:39
39.974775876,116.331187876,0,282.07593832021,40765.0720023148,2011-08-10,01:43:41
39.974814502,116.331212037,0,279.941082677165,40765.0720601852,2011-08-10,01:43:46
39.974814502,116.331212037,0,279.941082677165,40765.0720949074,2011-08-10,01:43:49
39.974812209,116.331210875,0,279.906013779528,40765.0721180556,2011-08-10,01:43:51
39.974783018,116.331201847,0,280.52655511811,40765.0721759259,2011-08-10,01:43:56
39.974728933,116.331206819,0,280.836161417323,40765.0722337963,2011-08-10,01:44:01
39.974714653,116.331203061,0,280.534114173228,40765.0722916667,2011-08-10,01:44:06
39.974708701,116.331201407,0,280.425656167979,40765.072349537,2011-08-10,01:44:11
39.974700866,116.331198829,0,280.358923884514,40765.0724074074,2011-08-10,01:44:16
39.974699554,116.331198329,0,280.31001312336,40765.0724652778,2011-08-10,01:44:21
39.974700411,116.331198616,0,280.188864829396,40765.0725231481,2011-08-10,01:44:26
39.974700411,116.331198616,0,280.188864829396,40765.0725578704,2011-08-10,01:44:29
39.974697471,116.331197983,0,280.123733595801,40765.0725810185,2011-08-10,01:44:31
39.974658725,116.331201518,0,277.384084645669,40765.0726388889,2011-08-10,01:44:36
39.97465572,116.33120028,0,277.226541994751,40765.0726967593,2011-08-10,01:44:41
39.974661622,116.331202474,0,277.186164698163,40765.0727546296,2011-08-10,01:44:46
39.97466911,116.331204873,0,277.320505249344,40765.0728125,2011-08-10,01:44:51
39.974677062,116.33120733,0,277.38093175853,40765.0728703704,2011-08-10,01:44:56
39.974683583,116.331209127,0,277.451617454068,40765.0729282407,2011-08-10,01:45:01
39.974690096,116.331210418,0,277.635971128609,40765.0729861111,2011-08-10,01:45:06
39.974694428,116.331211249,0,278.012785433071,40765.0730439815,2011-08-10,01:45:11
39.974694428,116.331211249,0,278.012785433071,40765.0730787037,2011-08-10,01:45:14
39.974695901,116.331211542,0,278.328822178478,40765.0731018518,2011-08-10,01:45:16
39.97467979,116.331207701,0,278.211853674541,40765.0731597222,2011-08-10,01:45:21
39.974669125,116.331194811,0,277.927103018373,40765.0732175926,2011-08-10,01:45:26
39.974669125,116.331194811,0,277.927103018373,40765.0732523148,2011-08-10,01:45:29
39.974669222,116.331194202,0,277.887631233596,40765.073275463,2011-08-10,01:45:31
39.974677882,116.331196817,0,277.898218503937,40765.0733333333,2011-08-10,01:45:36
39.974685819,116.331199497,0,277.983497375328,40765.0733912037,2011-08-10,01:45:41
39.974693761,116.331201545,0,277.97280839895,40765.0734490741,2011-08-10,01:45:46
39.974699257,116.331203652,0,277.978592519685,40765.0735069444,2011-08-10,01:45:51
39.974692038,116.331201308,0,277.934537401575,40765.0735648148,2011-08-10,01:45:56
39.974690585,116.331200858,0,277.833464566929,40765.0736226852,2011-08-10,01:46:01
39.974691506,116.33120025,0,277.907929790026,40765.0736805556,2011-08-10,01:46:06
39.974691506,116.33120025,0,277.907929790026,40765.0737152778,2011-08-10,01:46:09
39.974692039,116.331199971,0,278.001069553806,40765.0737384259,2011-08-10,01:46:11
39.974701176,116.331203213,0,278.041269685039,40765.0737962963,2011-08-10,01:46:16
39.97470392,116.3312036,0,278.111003937008,40765.0738541667,2011-08-10,01:46:21
39.974700422,116.33120153,0,278.148851706037,40765.073912037,2011-08-10,01:46:26
39.974698591,116.331199995,0,278.078313648294,40765.0739699074,2011-08-10,01:46:31
39.974693097,116.331198012,0,277.963874671916,40765.0740277778,2011-08-10,01:46:36
39.974685827,116.331195266,0,277.850984251969,40765.0740856482,2011-08-10,01:46:41
39.974677955,116.331193264,0,277.821824146982,40765.0741435185,2011-08-10,01:46:46
39.974671889,116.331192021,0,277.866528871391,40765.0742013889,2011-08-10,01:46:51
39.974668106,116.331189736,0,277.869507874016,40765.0742592593,2011-08-10,01:46:56
39.974667575,116.331190094,0,277.799471784777,40765.0743171296,2011-08-10,01:47:01
39.974669343,116.331191228,0,277.74094816273,40765.074375,2011-08-10,01:47:06
39.974665318,116.331189385,0,277.691138451444,40765.0744328704,2011-08-10,01:47:11
39.974664018,116.331189133,0,277.628461286089,40765.0744907407,2011-08-10,01:47:16
39.974664399,116.331189452,0,277.699222440945,40765.0745486111,2011-08-10,01:47:21
39.97465987,116.331187485,0,277.750987532808,40765.0746064815,2011-08-10,01:47:26
39.974658753,116.331187466,0,277.6931167979,40765.0746643519,2011-08-10,01:47:31
39.974655306,116.331185574,0,277.648684383202,40765.0747222222,2011-08-10,01:47:36
39.974649753,116.331183328,0,277.649635826772,40765.0747800926,2011-08-10,01:47:41
39.974644101,116.331181997,0,277.631289370079,40765.074837963,2011-08-10,01:47:46
39.974641424,116.331182209,0,277.518576115486,40765.0748958333,2011-08-10,01:47:51
39.974635599,116.331180793,0,277.409940944882,40765.0749537037,2011-08-10,01:47:56
39.974638645,116.331182712,0,277.419278215223,40765.0750115741,2011-08-10,01:48:01
39.97463874,116.331183118,0,277.483280839895,40765.0750694444,2011-08-10,01:48:06
39.974645743,116.331186628,0,277.569438976378,40765.0751273148,2011-08-10,01:48:11
39.97464924,116.331188158,0,277.63093832021,40765.0751851852,2011-08-10,01:48:16
39.974648691,116.331188545,0,277.709809711286,40765.0752430556,2011-08-10,01:48:21
39.97464466,116.331186902,0,277.6525164042,40765.0753009259,2011-08-10,01:48:26
39.974638803,116.331185011,0,277.473694225722,40765.0753587963,2011-08-10,01:48:31
39.974639628,116.331185855,0,277.324435695538,40765.0754166667,2011-08-10,01:48:36
39.974639628,116.331185855,0,277.324435695538,40765.0754513889,2011-08-10,01:48:39
39.974637602,116.331185725,0,277.163487532808,40765.075474537,2011-08-10,01:48:41
39.974625066,116.331181769,0,277.015078740157,40765.0755324074,2011-08-10,01:48:46
39.974619049,116.331180689,0,276.904717847769,40765.0755902778,2011-08-10,01:48:51
39.974614436,116.331180027,0,276.637690288714,40765.0756481481,2011-08-10,01:48:56
39.974608706,116.331178402,0,276.375091863517,40765.0757060185,2011-08-10,01:49:01
39.974605545,116.331177612,0,276.141430446194,40765.0757638889,2011-08-10,01:49:06
39.974605545,116.331177612,0,276.141430446194,40765.0757986111,2011-08-10,01:49:09
39.974600858,116.331174507,0,275.840134514436,40765.0758217593,2011-08-10,01:49:11
39.974640762,116.331158421,0,268.786223753281,40765.0758796296,2011-08-10,01:49:16
39.974682382,116.33115005,0,264.240075459318,40765.0759375,2011-08-10,01:49:21
39.974692944,116.331121723,0,260.342726377953,40765.0759953704,2011-08-10,01:49:26
39.974694574,116.331122186,0,260.547227690289,40765.0760532407,2011-08-10,01:49:31
39.974692929,116.331121962,0,260.578392388451,40765.0761111111,2011-08-10,01:49:36
39.974693542,116.331122494,0,260.401272965879,40765.0761689815,2011-08-10,01:49:41
39.974693542,116.331122494,0,260.401272965879,40765.0762037037,2011-08-10,01:49:44
39.974695052,116.331122768,0,260.168011811024,40765.0762268519,2011-08-10,01:49:46
39.974703661,116.331125945,0,259.910567585302,40765.0762847222,2011-08-10,01:49:51
39.974712945,116.331129042,0,259.709245406824,40765.0763425926,2011-08-10,01:49:56
39.974716144,116.331129652,0,259.356112204724,40765.076400463,2011-08-10,01:50:01
39.974719039,116.331130797,0,259.118369422572,40765.0764583333,2011-08-10,01:50:06
39.974719039,116.331130797,0,259.118369422572,40765.0764930556,2011-08-10,01:50:09
39.974713159,116.331128859,0,258.980173884514,40765.0765162037,2011-08-10,01:50:11
39.974703942,116.331125113,0,258.895068897638,40765.0765740741,2011-08-10,01:50:16
39.974659275,116.33113111,0,259.988362860892,40765.0766319444,2011-08-10,01:50:21
39.974615541,116.331148983,0,259.49686023622,40765.0766898148,2011-08-10,01:50:26
39.974605478,116.331153229,0,258.967683727034,40765.0767476852,2011-08-10,01:50:31
39.974605187,116.331153724,0,258.629242125984,40765.0768055556,2011-08-10,01:50:36
39.974597788,116.331152025,0,258.240160761155,40765.0768634259,2011-08-10,01:50:41
39.974597788,116.331152025,0,258.240160761155,40765.0768981481,2011-08-10,01:50:44
39.974593594,116.331151184,0,257.940741469816,40765.0769212963,2011-08-10,01:50:46
39.974559123,116.331154914,0,255.978175853018,40765.0769791667,2011-08-10,01:50:51
39.974531535,116.331147141,0,255.268477690289,40765.077037037,2011-08-10,01:50:56
39.974526164,116.331145929,0,255.078093832021,40765.0770949074,2011-08-10,01:51:01
39.974522269,116.331145594,0,254.708513779528,40765.0771527778,2011-08-10,01:51:06
39.974522269,116.331145594,0,254.708513779528,40765.0771875,2011-08-10,01:51:09
39.974517181,116.331144838,0,254.475,40765.0772106481,2011-08-10,01:51:11
39.974495062,116.33114606,0,252.076072834646,40765.0772685185,2011-08-10,01:51:16
39.974497681,116.331148204,0,251.88563648294,40765.0773263889,2011-08-10,01:51:21
39.974497681,116.331148204,0,251.88563648294,40765.0773611111,2011-08-10,01:51:24
39.974492544,116.331147707,0,251.714527559055,40765.0773842593,2011-08-10,01:51:26
39.974481953,116.331145629,0,251.589898293963,40765.0774421296,2011-08-10,01:51:31
39.974441772,116.331154389,0,248.274215879265,40765.0775,2011-08-10,01:51:36
39.974402254,116.331196322,0,243.31032808399,40765.0775578704,2011-08-10,01:51:41
39.974391247,116.331218512,0,239.713625328084,40765.0776157407,2011-08-10,01:51:46
39.97438085,116.331215619,0,239.273480971129,40765.0776736111,2011-08-10,01:51:51
39.974339897,116.331215252,0,233.827975721785,40765.0777314815,2011-08-10,01:51:56
39.97430867,116.331221168,0,231.151430446194,40765.0777893519,2011-08-10,01:52:01
39.974302359,116.331244563,0,227.36126312336,40765.0778472222,2011-08-10,01:52:06
39.974295389,116.331242728,0,227.200590551181,40765.0779050926,2011-08-10,01:52:11
39.974288231,116.331240824,0,226.875465879265,40765.077962963,2011-08-10,01:52:16
39.974294606,116.33124346,0,226.479753937008,40765.0780208333,2011-08-10,01:52:21
39.974300353,116.331245934,0,226.149520997375,40765.0780787037,2011-08-10,01:52:26
39.974300059,116.331245873,0,225.980288713911,40765.0781365741,2011-08-10,01:52:31
39.974296116,116.331244259,0,225.767552493438,40765.0781944444,2011-08-10,01:52:36
39.974302448,116.331246494,0,225.515515091864,40765.0782523148,2011-08-10,01:52:41
39.974308743,116.331249286,0,225.317070209974,40765.0783101852,2011-08-10,01:52:46
39.974312524,116.331250734,0,225.136925853018,40765.0783680556,2011-08-10,01:52:51
39.974319566,116.331252198,0,224.924288057743,40765.0784259259,2011-08-10,01:52:56
39.974318906,116.331251125,0,224.727746062992,40765.0784837963,2011-08-10,01:53:01
39.974319143,116.331250823,0,224.562841207349,40765.0785416667,2011-08-10,01:53:06
39.974314613,116.331248556,0,224.535433070866,40765.078599537,2011-08-10,01:53:11
39.974308673,116.331246338,0,224.497536089239,40765.0786574074,2011-08-10,01:53:16
39.974304629,116.3312451,0,224.5075,40765.0787152778,2011-08-10,01:53:21
39.974307274,116.331246188,0,224.489852362205,40765.0787731481,2011-08-10,01:53:26
39.974310193,116.331246547,0,224.501742125984,40765.0788310185,2011-08-10,01:53:31
39.974314163,116.331246964,0,224.499314304462,40765.0788888889,2011-08-10,01:53:36
39.974320947,116.331249132,0,224.444921259843,40765.0789467593,2011-08-10,01:53:41
39.974324403,116.331249325,0,224.437864173228,40765.0790046296,2011-08-10,01:53:46
39.974513362,116.331092157,0,187.540754593176,40765.0851273148,2011-08-10,02:02:35
39.974560824,116.331066402,0,188.856351706037,40765.0851851852,2011-08-10,02:02:40
39.974627561,116.331003653,0,192.758641732283,40765.0852430556,2011-08-10,02:02:45
39.974652544,116.330987556,0,193.879760498688,40765.0853009259,2011-08-10,02:02:50
39.974652544,116.330987556,0,193.879760498688,40765.0853356481,2011-08-10,02:02:53
39.97465784,116.33098876,0,194.443694225722,40765.0853587963,2011-08-10,02:02:55
39.974668885,116.330992653,0,194.810469160105,40765.0854166667,2011-08-10,02:03:00
39.974704886,116.331002251,0,196.152296587926,40765.085474537,2011-08-10,02:03:05
39.974707754,116.33099803,0,196.019783464567,40765.0855324074,2011-08-10,02:03:10
39.974707754,116.33099803,0,196.019783464567,40765.0855671296,2011-08-10,02:03:13
39.974714218,116.331000022,0,196.215374015748,40765.0855902778,2011-08-10,02:03:15
39.974752244,116.331003814,0,198.531289370079,40765.0856481481,2011-08-10,02:03:20
39.974804987,116.331008318,0,209.010154199475,40765.0857060185,2011-08-10,02:03:25
39.974821984,116.331015306,0,216.80000984252,40765.0857638889,2011-08-10,02:03:30
39.974821984,116.331015306,0,216.80000984252,40765.0857986111,2011-08-10,02:03:33
39.974822175,116.331014212,0,217.174645669291,40765.0858217593,2011-08-10,02:03:35
39.974850342,116.330965745,0,226.457752624672,40765.0858796296,2011-08-10,02:03:40
39.974893584,116.330930362,0,233.133871391076,40765.0859375,2011-08-10,02:03:45
39.97493161,116.330916238,0,241.067516404199,40765.0859953704,2011-08-10,02:03:50
39.974936988,116.330925903,0,245.515744750656,40765.0860532407,2011-08-10,02:03:55
39.974934524,116.330926509,0,246.181036745407,40765.0861111111,2011-08-10,02:04:00
39.974934524,116.330926509,0,246.181036745407,40765.0861458333,2011-08-10,02:04:03
39.974927371,116.330925257,0,246.46624015748,40765.0861689815,2011-08-10,02:04:05
39.974917448,116.330922855,0,246.555725065617,40765.0862268518,2011-08-10,02:04:10
39.974917448,116.330922855,0,246.555725065617,40765.0862615741,2011-08-10,02:04:13
39.974909445,116.330920397,0,246.544160104987,40765.0862847222,2011-08-10,02:04:15
39.974853344,116.330930344,0,251.168152887139,40765.0863425926,2011-08-10,02:04:20
39.974820561,116.330971963,0,249.985521653543,40765.086400463,2011-08-10,02:04:25
39.974822454,116.330973607,0,250.351673228346,40765.0864583333,2011-08-10,02:04:30
39.974824371,116.330975203,0,250.878973097113,40765.0865162037,2011-08-10,02:04:35
39.974827201,116.330976472,0,251.385721784777,40765.0865740741,2011-08-10,02:04:40
39.974827201,116.330976472,0,251.385721784777,40765.0866087963,2011-08-10,02:04:43
39.974828467,116.330977092,0,251.682237532808,40765.0866319444,2011-08-10,02:04:45
39.974801904,116.330973106,0,252.388106955381,40765.0866898148,2011-08-10,02:04:50
39.974763896,116.330985732,0,253.157125984252,40765.0867476852,2011-08-10,02:04:55
39.974763896,116.330985732,0,253.157125984252,40765.0867824074,2011-08-10,02:04:58
39.974759142,116.330984786,0,253.139104330709,40765.0868055556,2011-08-10,02:05:00
39.974727054,116.331016361,0,254.264215879265,40765.0868634259,2011-08-10,02:05:05
39.974698655,116.331048212,0,255.618809055118,40765.0869212963,2011-08-10,02:05:10
39.974678502,116.331036084,0,257.457647637795,40765.0869791667,2011-08-10,02:05:15
39.974673665,116.331031967,0,257.58750656168,40765.087037037,2011-08-10,02:05:20
39.974669109,116.331029557,0,257.67531496063,40765.0870949074,2011-08-10,02:05:25
39.974669109,116.331029557,0,257.67531496063,40765.0871296296,2011-08-10,02:05:28
39.974665785,116.331027949,0,257.766328740157,40765.0871527778,2011-08-10,02:05:30
39.974678836,116.331024807,0,257.885551181102,40765.0872106481,2011-08-10,02:05:35
39.974706384,116.33102409,0,259.551751968504,40765.0872685185,2011-08-10,02:05:40
39.97471454,116.331018,0,260.020603674541,40765.0873263889,2011-08-10,02:05:45
39.974718702,116.331019638,0,260.149888451444,40765.0873842593,2011-08-10,02:05:50
39.974723571,116.331021452,0,260.298871391076,40765.0874421296,2011-08-10,02:05:55
39.974723571,116.331021452,0,260.298871391076,40765.0874768518,2011-08-10,02:05:58
39.974723074,116.331022341,0,260.403851706037,40765.0875,2011-08-10,02:06:00
39.974638977,116.331047464,0,259.579609580052,40765.0875578704,2011-08-10,02:06:05
39.974569818,116.331060534,0,258.95842191601,40765.0876157407,2011-08-10,02:06:10
39.974526509,116.3310831,0,256.740164041995,40765.0876736111,2011-08-10,02:06:15
39.974505149,116.331090676,0,255.04154855643,40765.0877314815,2011-08-10,02:06:20
39.974499453,116.331102184,0,254.30248687664,40765.0877893518,2011-08-10,02:06:25
39.974497493,116.331101567,0,254.124192913386,40765.0878472222,2011-08-10,02:06:30
39.974496085,116.331101048,0,253.946925853018,40765.0879050926,2011-08-10,02:06:35
39.974492102,116.331099489,0,253.903044619423,40765.087962963,2011-08-10,02:06:40
39.974493955,116.331098854,0,253.893284120735,40765.0880208333,2011-08-10,02:06:45
39.974496882,116.331098568,0,253.95626312336,40765.0880787037,2011-08-10,02:06:50
39.974501414,116.331100089,0,254.012129265092,40765.0881365741,2011-08-10,02:06:55
39.974505848,116.331101782,0,253.941318897638,40765.0881944444,2011-08-10,02:07:00
39.974505848,116.331101782,0,253.941318897638,40765.0882291667,2011-08-10,02:07:03
39.974509461,116.331103527,0,253.767529527559,40765.0882523148,2011-08-10,02:07:05
39.974523077,116.331101794,0,251.729868766404,40765.0883101852,2011-08-10,02:07:10
39.974527541,116.331073797,0,247.748694225722,40765.0883680556,2011-08-10,02:07:15
39.974512074,116.331054011,0,246.016784776903,40765.0884259259,2011-08-10,02:07:20
39.974513613,116.331054647,0,245.753385826772,40765.0884837963,2011-08-10,02:07:25
39.974513613,116.331054647,0,245.753385826772,40765.0885185185,2011-08-10,02:07:28
39.974515163,116.331055554,0,245.533566272966,40765.0885416667,2011-08-10,02:07:30
39.974474431,116.331070094,0,242.838172572178,40765.088599537,2011-08-10,02:07:35
39.974466288,116.331092409,0,240.584396325459,40765.0886574074,2011-08-10,02:07:40
39.974467137,116.331093414,0,239.932618110236,40765.0887152778,2011-08-10,02:07:45
39.974468745,116.331085902,0,236.021853674541,40765.0887731481,2011-08-10,02:07:50
39.974471071,116.331080243,0,232.91187335958,40765.0888310185,2011-08-10,02:07:55
39.974470617,116.331081297,0,232.833500656168,40765.0888888889,2011-08-10,02:08:00
39.974469915,116.331082721,0,232.765767716535,40765.0889467593,2011-08-10,02:08:05
39.974469728,116.331081506,0,232.722316272966,40765.0890046296,2011-08-10,02:08:10
39.974470057,116.331080065,0,232.711026902887,40765.0890625,2011-08-10,02:08:15
39.974476355,116.331081433,0,232.628047900262,40765.0891203704,2011-08-10,02:08:20
39.974476355,116.331081433,0,232.628047900262,40765.0891550926,2011-08-10,02:08:23
39.97448292,116.331083376,0,232.746794619423,40765.0891782407,2011-08-10,02:08:25
39.974491976,116.331085347,0,232.721089238845,40765.0892361111,2011-08-10,02:08:30
39.974489766,116.331084293,0,232.658986220472,40765.0892939815,2011-08-10,02:08:35
39.974484141,116.331082029,0,232.575059055118,40765.0893518519,2011-08-10,02:08:40
39.97448812,116.331082843,0,232.415187007874,40765.0894097222,2011-08-10,02:08:45
39.97448812,116.331082843,0,232.415187007874,40765.0894444444,2011-08-10,02:08:48
39.97448648,116.331081205,0,232.167457349081,40765.0894675926,2011-08-10,02:08:50
39.974508465,116.331042744,0,229.966673228346,40765.089525463,2011-08-10,02:08:55
39.974504412,116.331040633,0,229.816161417323,40765.0895833333,2011-08-10,02:09:00
39.974504412,116.331040633,0,229.816161417323,40765.0896180556,2011-08-10,02:09:03
39.97450653,116.331040747,0,229.715387139108,40765.0896412037,2011-08-10,02:09:05
39.974497168,116.331037139,0,229.593986220472,40765.0896990741,2011-08-10,02:09:10
39.974497168,116.331037139,0,229.593986220472,40765.0897337963,2011-08-10,02:09:13
39.974498441,116.331035999,0,229.395593832021,40765.0897569444,2011-08-10,02:09:15
39.974509614,116.331038957,0,229.197322834646,40765.0898148148,2011-08-10,02:09:20
39.974517816,116.331040663,0,229.147312992126,40765.0898726852,2011-08-10,02:09:25
39.974517816,116.331040663,0,229.147312992126,40765.0899074074,2011-08-10,02:09:28
39.974518507,116.331039479,0,229.040882545932,40765.0899305556,2011-08-10,02:09:30
39.974542241,116.331038082,0,228.605469160105,40765.0899884259,2011-08-10,02:09:35
39.974583841,116.331026849,0,227.768415354331,40765.0900462963,2011-08-10,02:09:40
39.974583841,116.331026849,0,227.768415354331,40765.0900810185,2011-08-10,02:09:43
39.974590254,116.331029475,0,227.796850393701,40765.0901041667,2011-08-10,02:09:45
39.974603542,116.331034389,0,227.620131233596,40765.090162037,2011-08-10,02:09:50
39.97462211,116.331006697,0,230.130823490814,40765.0902199074,2011-08-10,02:09:55
39.974625321,116.331007312,0,230.26155839895,40765.0902777778,2011-08-10,02:10:00
39.974629394,116.331006959,0,230.514445538058,40765.0903356481,2011-08-10,02:10:05
39.974632969,116.331007835,0,230.856991469816,40765.0903935185,2011-08-10,02:10:10
39.974632969,116.331007835,0,230.856991469816,40765.0904282407,2011-08-10,02:10:13
39.974627331,116.331004771,0,231.167073490814,40765.0904513889,2011-08-10,02:10:15
39.974650265,116.331006407,0,233.166062992126,40765.0905092593,2011-08-10,02:10:20
39.974694984,116.33101602,0,238.310872703412,40765.0905671296,2011-08-10,02:10:25
39.974684882,116.331009849,0,243.135889107612,40765.090625,2011-08-10,02:10:30
39.974685292,116.330991549,0,244.920784120735,40765.0906828704,2011-08-10,02:10:35
39.974678283,116.330962321,0,247.734724409449,40765.0907407407,2011-08-10,02:10:40
39.974666783,116.33088943,0,252.21844816273,40765.0907986111,2011-08-10,02:10:45
39.974671558,116.330890593,0,252.814704724409,40765.0908564815,2011-08-10,02:10:50
39.974667655,116.330889636,0,253.242933070866,40765.0909143519,2011-08-10,02:10:55
39.974665209,116.330890058,0,253.586131889764,40765.0909722222,2011-08-10,02:11:00
39.974664761,116.330891984,0,253.793687664042,40765.0910300926,2011-08-10,02:11:05
39.974796631,116.331151017,0,250.57282152231,40765.0993055556,2011-08-10,02:23:00
39.97482981,116.331179571,0,250.743156167979,40765.0993634259,2011-08-10,02:23:05
39.974852482,116.331182026,0,249.389288057743,40765.0994212963,2011-08-10,02:23:10
39.974881283,116.331193091,0,248.935052493438,40765.0994791667,2011-08-10,02:23:15
39.974905265,116.331185829,0,249.653940288714,40765.099537037,2011-08-10,02:23:20
39.974918932,116.331179157,0,250.225091863517,40765.0995949074,2011-08-10,02:23:25
39.974909596,116.331151822,0,250.281988188976,40765.0996527778,2011-08-10,02:23:30
39.974911269,116.331151535,0,250.278458005249,40765.0997106481,2011-08-10,02:23:35
39.974906958,116.331148827,0,250.234127296588,40765.0997685185,2011-08-10,02:23:40
39.974904075,116.331146248,0,250.172152230971,40765.0998263889,2011-08-10,02:23:45
39.97490579,116.331145135,0,250.041965223097,40765.0998842593,2011-08-10,02:23:50
39.974904833,116.331142797,0,249.978487532808,40765.0999421296,2011-08-10,02:23:55
39.974904833,116.331142797,0,249.978487532808,40765.0999768519,2011-08-10,02:23:58
39.974900065,116.331140269,0,249.866423884514,40765.1,2011-08-10,02:24:00
39.974878175,116.331129912,0,249.315547900262,40765.1000578704,2011-08-10,02:24:05
39.974858565,116.331122822,0,247.435380577428,40765.1001157407,2011-08-10,02:24:10
39.974850298,116.3311078,0,246.31282480315,40765.1001736111,2011-08-10,02:24:15
39.974823732,116.331106478,0,243.430675853018,40765.1002314815,2011-08-10,02:24:20
39.974821372,116.331096778,0,242.168372703412,40765.1002893519,2011-08-10,02:24:25
39.974832748,116.331110046,0,239.353779527559,40765.1003472222,2011-08-10,02:24:30
39.974852024,116.331124298,0,235.401715879265,40765.1004050926,2011-08-10,02:24:35
39.974881305,116.331112989,0,231.81467191601,40765.100462963,2011-08-10,02:24:40
39.974852382,116.331097547,0,230.370393700787,40765.1005208333,2011-08-10,02:24:45
39.974847973,116.331095253,0,230.175728346457,40765.1005787037,2011-08-10,02:24:50
39.974843387,116.331092864,0,230.278080708661,40765.1006365741,2011-08-10,02:24:55
39.974844609,116.331093998,0,230.421230314961,40765.1006944444,2011-08-10,02:25:00
39.974845323,116.331093287,0,230.546459973753,40765.1007523148,2011-08-10,02:25:05
39.974846127,116.331094056,0,230.626935695538,40765.1008101852,2011-08-10,02:25:10
39.974846127,116.331094056,0,230.626935695538,40765.1008449074,2011-08-10,02:25:13
39.974842926,116.331093913,0,230.701525590551,40765.1008680556,2011-08-10,02:25:15
39.974832438,116.331090831,0,230.711440288714,40765.1009259259,2011-08-10,02:25:20
39.974726662,116.331093095,0,233.7793667979,40765.1009837963,2011-08-10,02:25:25
39.974643833,116.331098933,0,234.537526246719,40765.1010416667,2011-08-10,02:25:30
39.974610036,116.331089739,0,234.52187992126,40765.101099537,2011-08-10,02:25:35
39.97456219,116.331123634,0,233.751433727034,40765.1011574074,2011-08-10,02:25:40
39.974513988,116.331164066,0,236.268858267717,40765.1012152778,2011-08-10,02:25:45
39.974502799,116.33118288,0,236.671653543307,40765.1012731481,2011-08-10,02:25:50
39.974584355,116.331187773,0,238.934114173228,40765.1013310185,2011-08-10,02:25:55
39.974691239,116.331197107,0,241.157627952756,40765.1013888889,2011-08-10,02:26:00
39.974756197,116.331170392,0,242.852837926509,40765.1014467593,2011-08-10,02:26:05
39.974780556,116.331158008,0,243.814422572178,40765.1015046296,2011-08-10,02:26:10
39.974790045,116.331160081,0,244.142103018373,40765.1015625,2011-08-10,02:26:15
39.974809974,116.331159328,0,244.227257217848,40765.1016203704,2011-08-10,02:26:20
39.974817036,116.331156672,0,241.060232939633,40765.1016782407,2011-08-10,02:26:25
39.974817036,116.331156672,0,241.060232939633,40765.101712963,2011-08-10,02:26:28
39.974811851,116.331153928,0,240.860862860892,40765.1017361111,2011-08-10,02:26:30
39.974791509,116.33115326,0,240.988343175853,40765.1017939815,2011-08-10,02:26:35
39.974793272,116.33110907,0,241.922919947507,40765.1018518518,2011-08-10,02:26:40
39.974805542,116.331093595,0,243.127926509186,40765.1019097222,2011-08-10,02:26:45
39.974805542,116.331093595,0,243.127926509186,40765.1019444444,2011-08-10,02:26:48
39.974812793,116.331095356,0,243.324245406824,40765.1019675926,2011-08-10,02:26:50
39.974828416,116.33108858,0,244.425374015748,40765.102025463,2011-08-10,02:26:55
39.974828416,116.33108858,0,244.425374015748,40765.1020601852,2011-08-10,02:26:58
39.974832627,116.331086225,0,247.843786089239,40765.1020833333,2011-08-10,02:27:00
39.974769234,116.3310764,0,252.518940288714,40765.1021412037,2011-08-10,02:27:05
39.974710486,116.331067271,0,260.071817585302,40765.1021990741,2011-08-10,02:27:10
39.9746879,116.3310498,0,266.198812335958,40765.1022569444,2011-08-10,02:27:15
39.974688974,116.331060948,0,267.089156824147,40765.1023148148,2011-08-10,02:27:20
39.974690032,116.331111994,0,266.449570209974,40765.1023726852,2011-08-10,02:27:25
39.974693964,116.331114287,0,266.724333989501,40765.1024305556,2011-08-10,02:27:30
39.974693964,116.331114287,0,266.724333989501,40765.1024652778,2011-08-10,02:27:33
39.974698366,116.331116345,0,267.12405183727,40765.1024884259,2011-08-10,02:27:35
39.974720098,116.331113366,0,268.420095144357,40765.1025462963,2011-08-10,02:27:40
39.974724176,116.331114829,0,268.438720472441,40765.1026041667,2011-08-10,02:27:45
39.974730314,116.331117896,0,268.418293963255,40765.102662037,2011-08-10,02:27:50
39.974736379,116.331120349,0,268.343851706037,40765.1027199074,2011-08-10,02:27:55
39.974742799,116.331123788,0,268.308835301837,40765.1027777778,2011-08-10,02:28:00
39.974743926,116.331124852,0,268.063080708661,40765.1028356481,2011-08-10,02:28:05
39.974746054,116.331126283,0,267.771673228346,40765.1028935185,2011-08-10,02:28:10
39.974746054,116.331126283,0,267.771673228346,40765.1029282407,2011-08-10,02:28:13
39.974743343,116.331124701,0,267.550800524934,40765.1029513889,2011-08-10,02:28:15
39.974783233,116.331097688,0,266.852089895013,40765.1030092593,2011-08-10,02:28:20
39.974774333,116.331088769,0,267.366601049869,40765.1030671296,2011-08-10,02:28:25
39.974790411,116.331086079,0,269.200508530184,40765.103125,2011-08-10,02:28:30
39.974794916,116.331072295,0,270.679229002625,40765.1031828704,2011-08-10,02:28:35
39.974787431,116.331069431,0,270.829488188976,40765.1032407407,2011-08-10,02:28:40
39.974782009,116.331065082,0,270.792093175853,40765.1032986111,2011-08-10,02:28:45
39.974782009,116.331065082,0,270.792093175853,40765.1033333333,2011-08-10,02:28:48
39.97478454,116.331065054,0,270.806709317585,40765.1033564815,2011-08-10,02:28:50
39.974794305,116.33106767,0,270.919448818898,40765.1034143518,2011-08-10,02:28:55
39.974834091,116.331042783,0,272.331512467192,40765.1034722222,2011-08-10,02:29:00
39.974824886,116.331021297,0,271.769872047244,40765.1035300926,2011-08-10,02:29:05
39.974824886,116.331021297,0,271.769872047244,40765.1035648148,2011-08-10,02:29:08
39.974824169,116.331020406,0,271.871473097113,40765.103587963,2011-08-10,02:29:10
39.974815206,116.331016965,0,271.866115485564,40765.1036458333,2011-08-10,02:29:15
39.974812684,116.330989508,0,271.860259186352,40765.1037037037,2011-08-10,02:29:20
39.974779293,116.330955598,0,270.56561351706,40765.1037615741,2011-08-10,02:29:25
39.974740607,116.330949779,0,271.836702755905,40765.1038194444,2011-08-10,02:29:30
39.974771106,116.330919926,0,274.334829396325,40765.1038773148,2011-08-10,02:29:35
39.974771106,116.330919926,0,274.334829396325,40765.103912037,2011-08-10,02:29:38
39.974774286,116.330919677,0,274.182716535433,40765.1039351852,2011-08-10,02:29:40
39.974804825,116.330913328,0,273.97718832021,40765.1039930556,2011-08-10,02:29:45
39.97484636,116.330901695,0,273.113474409449,40765.1040509259,2011-08-10,02:29:50
39.974909021,116.330863564,0,272.630255905512,40765.1041087963,2011-08-10,02:29:55
39.97493163,116.330864292,0,271.485295275591,40765.1041666667,2011-08-10,02:30:00
39.974916854,116.330940559,0,268.952726377953,40765.104224537,2011-08-10,02:30:05
39.974905755,116.330969588,0,266.258008530184,40765.1042824074,2011-08-10,02:30:10
39.974905755,116.330969588,0,266.258008530184,40765.1043171296,2011-08-10,02:30:13
39.974911505,116.330972648,0,266.202641076115,40765.1043402778,2011-08-10,02:30:15
39.974965364,116.330978958,0,259.300091863517,40765.1043981481,2011-08-10,02:30:20
39.974980056,116.330987096,0,258.112303149606,40765.1044560185,2011-08-10,02:30:25
39.974980056,116.330987096,0,258.112303149606,40765.1044907407,2011-08-10,02:30:28
39.974987089,116.330989821,0,257.91623687664,40765.1045138889,2011-08-10,02:30:30
39.975013703,116.330973657,0,252.93467847769,40765.1045717593,2011-08-10,02:30:35
39.975000882,116.330982957,0,252.202578740157,40765.1046296296,2011-08-10,02:30:40
39.974968236,116.330981561,0,251.852870734908,40765.1046875,2011-08-10,02:30:45
39.974923364,116.331000743,0,251.07313648294,40765.1047453704,2011-08-10,02:30:50
39.974929285,116.33100368,0,251.104301181102,40765.1048032407,2011-08-10,02:30:55
39.974937522,116.331006744,0,251.136991469816,40765.1048611111,2011-08-10,02:31:00
39.974934633,116.331005312,0,251.054865485564,40765.1049189815,2011-08-10,02:31:05
39.974934633,116.331005312,0,251.054865485564,40765.1049537037,2011-08-10,02:31:08
39.974930684,116.331003457,0,250.976768372703,40765.1049768519,2011-08-10,02:31:10
39.974918942,116.330999699,0,250.901676509186,40765.1050347222,2011-08-10,02:31:15
39.974875948,116.331021215,0,250.80125,40765.1050925926,2011-08-10,02:31:20
39.974866084,116.331036785,0,251.771095800525,40765.105150463,2011-08-10,02:31:25
39.974877203,116.331030893,0,252.236368110236,40765.1052083333,2011-08-10,02:31:30
39.97488037,116.331032604,0,252.316141732283,40765.1052662037,2011-08-10,02:31:35
39.97488037,116.331032604,0,252.316141732283,40765.1053009259,2011-08-10,02:31:38
39.974871975,116.331030437,0,252.389632545932,40765.1053240741,2011-08-10,02:31:40
39.974828235,116.331017154,0,250.9625,40765.1053819444,2011-08-10,02:31:45
39.974773145,116.330970282,0,247.939852362205,40765.1054398148,2011-08-10,02:31:50
39.974693575,116.330950653,0,247.334534120735,40765.1054976852,2011-08-10,02:31:55
39.974612974,116.330943511,0,244.852027559055,40765.1055555556,2011-08-10,02:32:00
39.974574022,116.330958038,0,242.592667322835,40765.1056134259,2011-08-10,02:32:05
39.974624477,116.330944691,0,241.14811351706,40765.1056712963,2011-08-10,02:32:10
39.974631663,116.330951428,0,241.536017060367,40765.1057291667,2011-08-10,02:32:15
39.974635104,116.330953506,0,241.402276902887,40765.105787037,2011-08-10,02:32:20
39.974641943,116.330956423,0,241.273671259843,40765.1058449074,2011-08-10,02:32:25
39.974648512,116.330957925,0,241.453316929134,40765.1059027778,2011-08-10,02:32:30
39.974652959,116.330958498,0,241.890580708661,40765.1059606481,2011-08-10,02:32:35
39.974660467,116.330960905,0,242.378881233596,40765.1060185185,2011-08-10,02:32:40
39.974660467,116.330960905,0,242.378881233596,40765.1060532407,2011-08-10,02:32:43
39.974661846,116.330960509,0,242.524160104987,40765.1060763889,2011-08-10,02:32:45
39.974688204,116.330958359,0,244.010164041995,40765.1061342593,2011-08-10,02:32:50
39.974720564,116.330965207,0,245.998461286089,40765.1061921296,2011-08-10,02:32:55
39.974720564,116.330965207,0,245.998461286089,40765.1062268519,2011-08-10,02:32:58
39.974724393,116.330966515,0,246.279832677165,40765.10625,2011-08-10,02:33:00
39.974733686,116.330970788,0,246.577326115486,40765.1063078704,2011-08-10,02:33:05
39.974758261,116.330976809,0,248.256893044619,40765.1063657407,2011-08-10,02:33:10
39.974808891,116.33103616,0,255.445971128609,40765.1064236111,2011-08-10,02:33:15
39.974837068,116.331054266,0,262.81031496063,40765.1064814815,2011-08-10,02:33:20
39.97486159,116.33103905,0,265.101108923885,40765.1065393519,2011-08-10,02:33:25
39.974862024,116.331014946,0,266.153907480315,40765.1065972222,2011-08-10,02:33:30
39.974862024,116.331014946,0,266.153907480315,40765.1066319444,2011-08-10,02:33:33
39.974860542,116.331012803,0,266.270551181102,40765.1066550926,2011-08-10,02:33:35
39.974761046,116.331000827,0,266.602034120735,40765.106712963,2011-08-10,02:33:40
39.974673585,116.330974392,0,268.97562992126,40765.1067708333,2011-08-10,02:33:45
39.974644716,116.330972405,0,271.024104330709,40765.1068287037,2011-08-10,02:33:50
39.974644716,116.330972405,0,271.024104330709,40765.1068634259,2011-08-10,02:33:53
39.974644028,116.330973575,0,271.231108923885,40765.1068865741,2011-08-10,02:33:55
39.974634796,116.330970822,0,271.243523622047,40765.1069444444,2011-08-10,02:34:00
39.974633195,116.330972933,0,271.167030839895,40765.1070023148,2011-08-10,02:34:05
39.974640211,116.330976928,0,271.027683727034,40765.1070601852,2011-08-10,02:34:10
39.974640211,116.330976928,0,271.027683727034,40765.1070949074,2011-08-10,02:34:13
39.974642768,116.330979328,0,270.990885826772,40765.1071180556,2011-08-10,02:34:15
39.974663696,116.330994773,0,271.483418635171,40765.1071759259,2011-08-10,02:34:20
39.974716516,116.331055171,0,272.515515091864,40765.1072337963,2011-08-10,02:34:25
39.974765042,116.331113094,0,272.180577427822,40765.1072916667,2011-08-10,02:34:30
39.974779498,116.331128484,0,268.952152230971,40765.107349537,2011-08-10,02:34:35
39.97477593,116.331109857,0,265.058933727034,40765.1074074074,2011-08-10,02:34:40
39.974813758,116.33110195,0,263.705091863517,40765.1074652778,2011-08-10,02:34:45
39.974567577,116.331098369,0,279.48219160105,40765.1110300926,2011-08-10,02:39:53
39.974498466,116.331082118,0,277.544107611549,40765.111087963,2011-08-10,02:39:58
39.974498449,116.331058235,0,276.140954724409,40765.1111458333,2011-08-10,02:40:03
39.974497989,116.331042194,0,275.137995406824,40765.1112037037,2011-08-10,02:40:08
39.974483759,116.331044317,0,274.999297900262,40765.1112615741,2011-08-10,02:40:13
39.974489187,116.331059251,0,275.184875328084,40765.1113194444,2011-08-10,02:40:18
39.97449027,116.331059009,0,275.101299212598,40765.1113773148,2011-08-10,02:40:23
39.974498444,116.331061895,0,275.217992125984,40765.1114351852,2011-08-10,02:40:28
39.974506359,116.331064546,0,275.159845800525,40765.1114930556,2011-08-10,02:40:33
39.974511366,116.331066537,0,275.18717847769,40765.1115509259,2011-08-10,02:40:38
39.974506375,116.331064987,0,275.211784776903,40765.1116087963,2011-08-10,02:40:43
39.974501694,116.331063562,0,275.127657480315,40765.1116666667,2011-08-10,02:40:48
39.974501694,116.331063562,0,275.127657480315,40765.1117013889,2011-08-10,02:40:51
39.974501356,116.331064268,0,274.991489501312,40765.111724537,2011-08-10,02:40:53
39.974492602,116.331062581,0,274.748562992126,40765.1117824074,2011-08-10,02:40:58
39.97452276,116.331076345,0,274.545515091863,40765.1118402778,2011-08-10,02:41:03
39.974620915,116.331103363,0,275.802037401575,40765.1118865741,2011-08-10,02:41:07
39.974641193,116.331082222,0,276.316394356955,40765.1119444444,2011-08-10,02:41:12
39.974641193,116.331082222,0,276.316394356955,40765.1119791667,2011-08-10,02:41:15
39.974643261,116.331081245,0,276.671131889764,40765.1120023148,2011-08-10,02:41:17
39.974635657,116.33105262,0,281.539950787402,40765.1120601852,2011-08-10,02:41:22
39.974624252,116.331045069,0,282.891965223097,40765.1121180556,2011-08-10,02:41:27
39.974624252,116.331045069,0,282.891965223097,40765.1121527778,2011-08-10,02:41:30
39.974621953,116.331050628,0,291.482319553806,40765.1121759259,2011-08-10,02:41:32
39.97463341,116.331047166,0,300.442276902887,40765.1122337963,2011-08-10,02:41:37
39.974630453,116.331046821,0,300.740518372703,40765.1122916667,2011-08-10,02:41:42
39.974623526,116.331044835,0,300.819268372703,40765.112349537,2011-08-10,02:41:47
39.974624231,116.331045678,0,300.93748687664,40765.1124074074,2011-08-10,02:41:52
39.974622833,116.33104592,0,300.899740813648,40765.1124652778,2011-08-10,02:41:57
39.97462466,116.331047035,0,300.992631233596,40765.1125231481,2011-08-10,02:42:02
39.974629632,116.331050974,0,301.019963910761,40765.1125810185,2011-08-10,02:42:07
39.974629632,116.331050974,0,301.019963910761,40765.1126157407,2011-08-10,02:42:10
39.97463426,116.33105508,0,301.023343175853,40765.1126388889,2011-08-10,02:42:12
39.974642196,116.331068885,0,301.303336614173,40765.1126967593,2011-08-10,02:42:17
39.97466494,116.331112469,0,303.603720472441,40765.1127546296,2011-08-10,02:42:22
39.974677826,116.331120323,0,303.84812007874,40765.1128125,2011-08-10,02:42:27
39.974677826,116.331120323,0,303.84812007874,40765.1128472222,2011-08-10,02:42:30
39.974683577,116.331123552,0,304.038179133858,40765.1128703704,2011-08-10,02:42:32
39.974657272,116.331130944,0,303.263277559055,40765.1129282407,2011-08-10,02:42:37
39.974657272,116.331130944,0,303.263277559055,40765.112962963,2011-08-10,02:42:40
39.974654459,116.331127977,0,302.641709317585,40765.1129861111,2011-08-10,02:42:42
39.97466424,116.331133139,0,302.353681102362,40765.1130439815,2011-08-10,02:42:47
39.974665521,116.33113477,0,302.158090551181,40765.1131018519,2011-08-10,02:42:52
39.974661908,116.331134542,0,301.940898950131,40765.1131597222,2011-08-10,02:42:57
39.974656977,116.331133339,0,301.710538057743,40765.1132175926,2011-08-10,02:43:02
39.974657341,116.331133696,0,301.565810367454,40765.113275463,2011-08-10,02:43:07
39.974657341,116.331133696,0,301.565810367454,40765.1133101852,2011-08-10,02:43:10
39.974656347,116.331133314,0,301.780524934383,40765.1133333333,2011-08-10,02:43:12
39.97463912,116.331108452,0,304.748228346457,40765.1133912037,2011-08-10,02:43:17
39.974583422,116.331130002,0,307.320272309711,40765.1134490741,2011-08-10,02:43:22
39.974545534,116.331117153,0,310.048858267717,40765.1135069444,2011-08-10,02:43:27
39.97451758,116.331113363,0,310.097542650919,40765.1135648148,2011-08-10,02:43:32
39.974495477,116.331113006,0,309.937168635171,40765.1136226852,2011-08-10,02:43:37
39.974473713,116.331131849,0,311.36780511811,40765.1136805556,2011-08-10,02:43:42
39.974466897,116.33113918,0,313.233251312336,40765.1137384259,2011-08-10,02:43:47
39.974469013,116.331136731,0,314.726417322835,40765.1137962963,2011-08-10,02:43:52
39.974471319,116.33113794,0,314.769419291339,40765.1138541667,2011-08-10,02:43:57
39.974478671,116.331141453,0,314.791971784777,40765.113912037,2011-08-10,02:44:02
39.974478818,116.331141751,0,314.802634514436,40765.1139699074,2011-08-10,02:44:07
39.974478616,116.331141673,0,314.839757217848,40765.1140277778,2011-08-10,02:44:12
39.974478616,116.331141673,0,314.839757217848,40765.1140625,2011-08-10,02:44:15
39.974471609,116.331138884,0,314.951417322835,40765.1140856481,2011-08-10,02:44:17
39.974466838,116.331122764,0,313.786958661417,40765.1141435185,2011-08-10,02:44:22
39.974454568,116.331104426,0,312.081984908136,40765.1142013889,2011-08-10,02:44:27
39.974464443,116.331107459,0,311.962286745407,40765.1142592593,2011-08-10,02:44:32
39.97447336,116.331110258,0,311.877532808399,40765.1143171296,2011-08-10,02:44:37
39.97447336,116.331110258,0,311.877532808399,40765.1143518519,2011-08-10,02:44:40
39.974473138,116.331107677,0,312.038556430446,40765.114375,2011-08-10,02:44:42
39.974450338,116.331098219,0,313.286368110236,40765.1144328704,2011-08-10,02:44:47
39.974430291,116.331141748,0,313.726633858268,40765.1144907407,2011-08-10,02:44:52
39.97442426,116.331141447,0,313.94875984252,40765.1145486111,2011-08-10,02:44:57
39.974426467,116.331142753,0,314.079320866142,40765.1146064815,2011-08-10,02:45:02
39.974426467,116.331142753,0,314.079320866142,40765.1146412037,2011-08-10,02:45:05
39.974432487,116.331145423,0,314.137542650919,40765.1146643519,2011-08-10,02:45:07
39.974475927,116.331148218,0,314.577057086614,40765.1147222222,2011-08-10,02:45:12
39.974546705,116.331146103,0,315.723894356955,40765.1147800926,2011-08-10,02:45:17
39.97462929,116.331118786,0,319.375341207349,40765.114837963,2011-08-10,02:45:22
39.974671293,116.331124103,0,323.189737532808,40765.1148958333,2011-08-10,02:45:27
39.97467377,116.331123958,0,323.927595144357,40765.1149537037,2011-08-10,02:45:32
39.974679054,116.331125355,0,324.838267716535,40765.1150115741,2011-08-10,02:45:37
39.974679054,116.331125355,0,324.838267716535,40765.1150462963,2011-08-10,02:45:40
39.974677044,116.331125923,0,325.400784120735,40765.1150694444,2011-08-10,02:45:42
39.974666871,116.331122886,0,325.64093175853,40765.1151273148,2011-08-10,02:45:47
39.974653848,116.331134833,0,324.846653543307,40765.1151851852,2011-08-10,02:45:52
39.97462493,116.331152548,0,323.750830052493,40765.1152430556,2011-08-10,02:45:57
39.974620056,116.331152742,0,323.676837270341,40765.1153009259,2011-08-10,02:46:02
39.974618327,116.331153774,0,323.570882545932,40765.1153587963,2011-08-10,02:46:07
39.974620895,116.331158225,0,323.372687007874,40765.1154166667,2011-08-10,02:46:12
39.974620895,116.331158225,0,323.372687007874,40765.1154513889,2011-08-10,02:46:15
39.974625524,116.331163743,0,323.194419291339,40765.115474537,2011-08-10,02:46:17
39.974615706,116.331163096,0,323.21937335958,40765.1155324074,2011-08-10,02:46:22
39.974615706,116.331163096,0,323.21937335958,40765.1155671296,2011-08-10,02:46:25
39.974614305,116.331164437,0,323.428733595801,40765.1155902778,2011-08-10,02:46:27
39.974625791,116.331196067,0,323.749576771654,40765.1156481481,2011-08-10,02:46:32
39.974625777,116.331183013,0,323.549481627297,40765.1157060185,2011-08-10,02:46:37
39.974625777,116.331183013,0,323.549481627297,40765.1157407407,2011-08-10,02:46:40
39.974625354,116.331181801,0,323.472936351706,40765.1157638889,2011-08-10,02:46:42
39.974663165,116.331193064,0,323.614461942257,40765.1158217593,2011-08-10,02:46:47
39.974686125,116.33120455,0,321.347168635171,40765.1158796296,2011-08-10,02:46:52
39.974686125,116.33120455,0,321.347168635171,40765.1159143519,2011-08-10,02:46:55
39.974680832,116.331202758,0,320.404458661417,40765.1159375,2011-08-10,02:46:57
39.974653268,116.331195248,0,315.450482283465,40765.1159953704,2011-08-10,02:47:02
39.97462867,116.331193541,0,312.921620734908,40765.1160532407,2011-08-10,02:47:07
39.974651723,116.331190409,0,312.455570866142,40765.1161111111,2011-08-10,02:47:12
39.974647607,116.331188701,0,312.083661417323,40765.1161689815,2011-08-10,02:47:17
39.974647607,116.331188701,0,312.083661417323,40765.1162037037,2011-08-10,02:47:20
39.974650218,116.331189485,0,311.826545275591,40765.1162268519,2011-08-10,02:47:22
39.974676123,116.331214201,0,312.949176509186,40765.1162847222,2011-08-10,02:47:27
39.974682951,116.331243399,0,314.016541994751,40765.1163425926,2011-08-10,02:47:32
39.974437418,116.331189033,0,325.863103674541,40765.1209143519,2011-08-10,02:54:07
39.974396217,116.331159826,0,323.380698818898,40765.1209722222,2011-08-10,02:54:12
39.974327728,116.331128695,0,322.335885826772,40765.1210300926,2011-08-10,02:54:17
39.974327804,116.331145221,0,320.396322178478,40765.121087963,2011-08-10,02:54:22
39.974344322,116.331147349,0,318.549826115486,40765.1211458333,2011-08-10,02:54:27
39.974353006,116.331151176,0,318.269429133858,40765.1212037037,2011-08-10,02:54:32
39.974451879,116.331175463,0,321.322014435696,40765.12125,2011-08-10,02:54:36
39.97454308,116.331198329,0,323.432687007874,40765.1213078704,2011-08-10,02:54:41
39.974578644,116.331231505,0,324.416499343832,40765.1213657407,2011-08-10,02:54:46
39.974565929,116.331236745,0,324.440203412073,40765.1214236111,2011-08-10,02:54:51
39.974565929,116.331236745,0,324.440203412073,40765.1214583333,2011-08-10,02:54:54
39.974570057,116.331238045,0,324.654917979003,40765.1214814815,2011-08-10,02:54:56
39.974605861,116.331270066,0,324.86625328084,40765.1215393519,2011-08-10,02:55:01
39.974634586,116.331303757,0,325.630544619423,40765.1215972222,2011-08-10,02:55:06
39.974616297,116.331296596,0,322.826817585302,40765.1216550926,2011-08-10,02:55:11
39.974612285,116.331296103,0,322.787391732283,40765.121712963,2011-08-10,02:55:16
39.974612285,116.331296103,0,322.787391732283,40765.1217476852,2011-08-10,02:55:19
39.974605176,116.331293969,0,322.625367454068,40765.1217708333,2011-08-10,02:55:21
39.974586393,116.331291775,0,321.3381332021,40765.1218287037,2011-08-10,02:55:26
39.974597437,116.331310857,0,318.453480971129,40765.1218865741,2011-08-10,02:55:31
39.974601147,116.331312969,0,318.38249343832,40765.1219444444,2011-08-10,02:55:36
39.974605601,116.331313325,0,317.868159448819,40765.1220023148,2011-08-10,02:55:41
39.974603901,116.331311449,0,317.503585958005,40765.1220601852,2011-08-10,02:55:46
39.974608414,116.33131304,0,317.489041994751,40765.1221180556,2011-08-10,02:55:51
39.974616307,116.331315868,0,317.618103674541,40765.1221759259,2011-08-10,02:55:56
39.974624214,116.331318462,0,317.780652887139,40765.1222337963,2011-08-10,02:56:01
39.974624214,116.331318462,0,317.780652887139,40765.1222685185,2011-08-10,02:56:04
39.974631326,116.331319806,0,317.805557742782,40765.1222916667,2011-08-10,02:56:06
39.974639972,116.331322282,0,317.710091863517,40765.122349537,2011-08-10,02:56:11
39.974639972,116.331322282,0,317.710091863517,40765.1223842593,2011-08-10,02:56:14
39.97464207,116.331323654,0,317.479156824147,40765.1224074074,2011-08-10,02:56:16
39.974679452,116.331322444,0,320.611587926509,40765.1224652778,2011-08-10,02:56:21
39.974697473,116.331328344,0,324.703402230971,40765.1225231481,2011-08-10,02:56:26
39.974696762,116.331327509,0,325.171604330709,40765.1225810185,2011-08-10,02:56:31
39.974696762,116.331327509,0,325.171604330709,40765.1226157407,2011-08-10,02:56:34
39.974693406,116.331325644,0,325.44656824147,40765.1226388889,2011-08-10,02:56:36
39.974659746,116.331310612,0,323.949547244095,40765.1226967593,2011-08-10,02:56:41
39.97460339,116.331333954,0,322.388927165354,40765.1227546296,2011-08-10,02:56:46
39.974581079,116.331319808,0,320.529612860892,40765.1228125,2011-08-10,02:56:51
39.974581079,116.331319808,0,320.529612860892,40765.1228472222,2011-08-10,02:56:54
39.974578357,116.331318419,0,320.370816929134,40765.1228703704,2011-08-10,02:56:56
39.974567874,116.331328844,0,318.091286089239,40765.1229282407,2011-08-10,02:57:01
39.97458052,116.331327751,0,316.927552493438,40765.1229861111,2011-08-10,02:57:06
39.974577439,116.331325443,0,314.975147637795,40765.1230439815,2011-08-10,02:57:11
39.974577439,116.331325443,0,314.975147637795,40765.1230787037,2011-08-10,02:57:14
39.974574505,116.331323996,0,315.084708005249,40765.1231018519,2011-08-10,02:57:16
39.974565691,116.331320774,0,314.87907808399,40765.1231597222,2011-08-10,02:57:21
39.974556978,116.331317667,0,314.620662729659,40765.1232175926,2011-08-10,02:57:26
39.97455219,116.331314295,0,314.493454724409,40765.123275463,2011-08-10,02:57:31
39.97455219,116.331314295,0,314.493454724409,40765.1233101852,2011-08-10,02:57:34
39.974554365,116.331313464,0,314.628044619423,40765.1233333333,2011-08-10,02:57:36
39.974587683,116.331279426,0,313.284865485564,40765.1233912037,2011-08-10,02:57:41
39.974597466,116.331245846,0,311.822539370079,40765.1234490741,2011-08-10,02:57:46
39.974597466,116.331245846,0,311.822539370079,40765.1234837963,2011-08-10,02:57:49
39.974605648,116.331247606,0,311.976430446194,40765.1235069444,2011-08-10,02:57:51
39.974639341,116.33118899,0,311.265055774278,40765.1235648148,2011-08-10,02:57:56
39.974637204,116.331173001,0,310.889465223097,40765.1236226852,2011-08-10,02:58:01
39.974630807,116.331178328,0,310.503868110236,40765.1236805556,2011-08-10,02:58:06
39.974630807,116.331178328,0,310.503868110236,40765.1237152778,2011-08-10,02:58:09
39.974632448,116.331178838,0,310.474757217848,40765.1237384259,2011-08-10,02:58:11
39.974664038,116.331183958,0,306.426020341207,40765.1237962963,2011-08-10,02:58:16
39.974681883,116.331203816,0,304.508786089239,40765.1238541667,2011-08-10,02:58:21
39.974699688,116.331183436,0,301.999494750656,40765.123912037,2011-08-10,02:58:26
39.974670783,116.331150179,0,297.407116141732,40765.1239699074,2011-08-10,02:58:31
39.974625851,116.331139501,0,291.172887139108,40765.1240277778,2011-08-10,02:58:36
39.974615227,116.331144035,0,288.334668635171,40765.1240856481,2011-08-10,02:58:41
39.974616109,116.331145695,0,288.13467191601,40765.1241435185,2011-08-10,02:58:46
39.974616109,116.331145695,0,288.13467191601,40765.1241782407,2011-08-10,02:58:49
39.974621855,116.331148896,0,288.039530839895,40765.1242013889,2011-08-10,02:58:51
39.97463215,116.331153466,0,288.0693667979,40765.1242592593,2011-08-10,02:58:56
39.974662589,116.331174967,0,285.632014435696,40765.1243171296,2011-08-10,02:59:01
39.974677443,116.331177347,0,282.940124671916,40765.124375,2011-08-10,02:59:06
39.974679045,116.331179332,0,282.661007217848,40765.1244328704,2011-08-10,02:59:11
39.974679215,116.331181723,0,282.620232939633,40765.1244907407,2011-08-10,02:59:16
39.974679215,116.331181723,0,282.620232939633,40765.124525463,2011-08-10,02:59:19
39.974685688,116.3311862,0,282.775396981627,40765.1245486111,2011-08-10,02:59:21
39.974716226,116.331201296,0,279.821312335958,40765.1246064815,2011-08-10,02:59:26
39.974732448,116.33118732,0,278.406817585302,40765.1246643519,2011-08-10,02:59:31
39.97476314,116.331190201,0,279.251833989501,40765.1247222222,2011-08-10,02:59:36
39.97476314,116.331190201,0,279.251833989501,40765.1247569444,2011-08-10,02:59:39
39.974769517,116.3311947,0,280.261751968504,40765.1247800926,2011-08-10,02:59:41
39.974750171,116.331187061,0,280.404855643045,40765.124837963,2011-08-10,02:59:46
39.974704818,116.331201655,0,280.634537401575,40765.1248958333,2011-08-10,02:59:51
39.97468138,116.331224424,0,280.975357611549,40765.1249537037,2011-08-10,02:59:56
39.974684672,116.331225751,0,281.185416666667,40765.1250115741,2011-08-10,03:00:01
39.974689308,116.331226934,0,281.3893667979,40765.1250694444,2011-08-10,03:00:06
39.974692722,116.331228875,0,281.591965223097,40765.1251273148,2011-08-10,03:00:11
39.974700866,116.331233128,0,281.774038713911,40765.1251851852,2011-08-10,03:00:16
39.974707646,116.331235356,0,281.95719160105,40765.1252430556,2011-08-10,03:00:21
39.97470472,116.33123336,0,282.073408792651,40765.1253009259,2011-08-10,03:00:26
39.97470472,116.33123336,0,282.073408792651,40765.1253356481,2011-08-10,03:00:29
39.97470449,116.331232376,0,282.069402887139,40765.1253587963,2011-08-10,03:00:31
39.97471561,116.331235963,0,282.011158136483,40765.1254166667,2011-08-10,03:00:36
39.97471561,116.331235963,0,282.011158136483,40765.1254513889,2011-08-10,03:00:39
39.974497249,116.331240348,0,241.260078740158,40765.1361226852,2011-08-10,03:16:01
39.974443768,116.331256476,0,241.000157480315,40765.1361805556,2011-08-10,03:16:06
39.974433093,116.331261326,0,240.423799212598,40765.1362384259,2011-08-10,03:16:11
39.974455507,116.331256177,0,240.275016404199,40765.1362962963,2011-08-10,03:16:16
39.974466298,116.331250139,0,240.183553149606,40765.1363541667,2011-08-10,03:16:21
39.974466298,116.331250139,0,240.183553149606,40765.1363888889,2011-08-10,03:16:24
39.974468301,116.331250786,0,240.101702755905,40765.136412037,2011-08-10,03:16:26
39.974477348,116.331253931,0,240.034143700787,40765.1364699074,2011-08-10,03:16:31
39.974519941,116.3312508,0,239.605465879265,40765.1365277778,2011-08-10,03:16:36
39.974527698,116.331253952,0,239.526217191601,40765.1365856482,2011-08-10,03:16:41
39.974536105,116.331256617,0,239.51157480315,40765.1366435185,2011-08-10,03:16:46
39.974536948,116.331257015,0,239.513051181102,40765.1367013889,2011-08-10,03:16:51
39.974531881,116.331253703,0,239.52469160105,40765.1367592593,2011-08-10,03:16:56
39.974531881,116.331253703,0,239.52469160105,40765.1367939815,2011-08-10,03:16:59
39.974527639,116.331251602,0,239.543313648294,40765.1368171296,2011-08-10,03:17:01
39.974549768,116.33121754,0,239.864133858268,40765.136875,2011-08-10,03:17:06
39.974565015,116.331196464,0,240.220347769029,40765.1369328704,2011-08-10,03:17:11
39.974550686,116.331196046,0,240.397916666667,40765.1369907407,2011-08-10,03:17:16
39.974511264,116.331205596,0,240.728323490814,40765.1370486111,2011-08-10,03:17:21
39.974452975,116.331230569,0,240.745718503937,40765.1371064815,2011-08-10,03:17:26
39.974362589,116.331249132,0,240.377116141732,40765.1371643519,2011-08-10,03:17:31
39.97425283,116.331251885,0,240.499265091863,40765.1372222222,2011-08-10,03:17:36
39.974168661,116.331271768,0,240.798083989501,40765.1372800926,2011-08-10,03:17:41
39.974187415,116.331265457,0,240.089937664042,40765.137337963,2011-08-10,03:17:46
39.974288603,116.331213701,0,239.892319553806,40765.1373726852,2011-08-10,03:17:49
39.97433709,116.331200658,0,236.14936023622,40765.1374305556,2011-08-10,03:17:54
39.974352605,116.331213579,0,235.938851706037,40765.1374884259,2011-08-10,03:17:59
39.974352605,116.331213579,0,235.938851706037,40765.1375231481,2011-08-10,03:18:02
39.974347471,116.331219479,0,237.234520997375,40765.1375462963,2011-08-10,03:18:04
39.974351241,116.33126621,0,237.658618766404,40765.1376041667,2011-08-10,03:18:09
39.974388814,116.331241614,0,236.30342519685,40765.137662037,2011-08-10,03:18:14
39.974406575,116.331198968,0,236.287906824147,40765.1377199074,2011-08-10,03:18:19
39.974385076,116.331206626,0,236.460193569554,40765.1377777778,2011-08-10,03:18:24
39.974366046,116.331239767,0,235.571197506562,40765.1378356481,2011-08-10,03:18:29
39.974365247,116.331230012,0,236.185154199475,40765.1378935185,2011-08-10,03:18:34
39.974397017,116.331200152,0,236.303976377953,40765.1379513889,2011-08-10,03:18:39
39.97444562,116.331195143,0,237.752358923885,40765.1380092593,2011-08-10,03:18:44
39.97446236,116.331203085,0,238.507562335958,40765.1380671296,2011-08-10,03:18:49
39.974466332,116.331235455,0,238.213024934383,40765.138125,2011-08-10,03:18:54
39.974477826,116.331247131,0,236.792726377953,40765.1381828704,2011-08-10,03:18:59
39.974477826,116.331247131,0,236.792726377953,40765.1382175926,2011-08-10,03:19:02
39.974475291,116.331250521,0,235.79562335958,40765.1382407407,2011-08-10,03:19:04
39.974462596,116.331284289,0,228.986715879265,40765.1382986111,2011-08-10,03:19:09
39.974434052,116.331309603,0,220.589199475066,40765.1383564815,2011-08-10,03:19:14
39.974434052,116.331309603,0,220.589199475066,40765.1383912037,2011-08-10,03:19:17
39.974429779,116.331304635,0,214.747933070866,40765.1384143519,2011-08-10,03:19:19
39.974419228,116.33131435,0,207.671354986877,40765.1384722222,2011-08-10,03:19:24
39.974447081,116.331290822,0,200.647883858268,40765.1385300926,2011-08-10,03:19:29
39.974445492,116.331263597,0,193.98092191601,40765.138587963,2011-08-10,03:19:34
39.974406283,116.331253239,0,186.66375,40765.1386458333,2011-08-10,03:19:39
39.974418587,116.33125382,0,183.40094488189,40765.1387037037,2011-08-10,03:19:44
39.97443786,116.331256218,0,183.735708661417,40765.1387615741,2011-08-10,03:19:49
39.974462512,116.331227583,0,184.460436351706,40765.1388194444,2011-08-10,03:19:54
39.974484363,116.331250301,0,182.500511811024,40765.1388773148,2011-08-10,03:19:59
39.974526527,116.331279755,0,181.396978346457,40765.1389351852,2011-08-10,03:20:04
39.974539462,116.331284985,0,181.677923228346,40765.1389930556,2011-08-10,03:20:09
39.974562901,116.331281402,0,180.388274278215,40765.1390509259,2011-08-10,03:20:14
39.974607573,116.331326572,0,181.546387795276,40765.1391087963,2011-08-10,03:20:19
39.974648071,116.331353843,0,178.786814304462,40765.1391666667,2011-08-10,03:20:24
39.974687501,116.331328499,0,180.688579396325,40765.139224537,2011-08-10,03:20:29
39.974687501,116.331328499,0,180.688579396325,40765.1392592593,2011-08-10,03:20:32
39.974685285,116.331329057,0,182.973943569554,40765.1392824074,2011-08-10,03:20:34
39.974630279,116.331277964,0,180.995708661417,40765.1393402778,2011-08-10,03:20:39
39.974581659,116.331211868,0,180.107089895013,40765.1393981481,2011-08-10,03:20:44
39.97452439,116.331194235,0,188.134461942257,40765.1394560185,2011-08-10,03:20:49
39.974500515,116.3311603,0,197.792290026247,40765.1395138889,2011-08-10,03:20:54
39.974493546,116.33113571,0,209.516414041995,40765.1395717593,2011-08-10,03:20:59
39.97452124,116.331132916,0,221.796811023622,40765.1396296296,2011-08-10,03:21:04
39.974564469,116.331094424,0,235.926361548556,40765.1396875,2011-08-10,03:21:09
39.974565591,116.33106758,0,252.376115485564,40765.1397453704,2011-08-10,03:21:14
39.974576017,116.331073831,0,261.700672572178,40765.1398032407,2011-08-10,03:21:19
39.974576017,116.331073831,0,261.700672572178,40765.139837963,2011-08-10,03:21:22
39.974576702,116.331080849,0,264.984967191601,40765.1398611111,2011-08-10,03:21:24
39.974590159,116.331108752,0,275.335387139108,40765.1399189815,2011-08-10,03:21:29
39.974545474,116.331140816,0,288.76812664042,40765.1399768519,2011-08-10,03:21:34
39.974503585,116.331202309,0,296.534891732283,40765.1400347222,2011-08-10,03:21:39
39.974497478,116.331268506,0,297.387440944882,40765.1400925926,2011-08-10,03:21:44
39.974498479,116.331271087,0,298.436181102362,40765.140150463,2011-08-10,03:21:49
39.974498479,116.331271087,0,298.436181102362,40765.1401851852,2011-08-10,03:21:52
39.974496185,116.331271134,0,298.812319553806,40765.1402083333,2011-08-10,03:21:54
39.974469329,116.331271313,0,295.028835301837,40765.1402662037,2011-08-10,03:21:59
39.974414508,116.331315045,0,288.197398293963,40765.1403240741,2011-08-10,03:22:04
39.974380604,116.331356036,0,283.651778215223,40765.1403819444,2011-08-10,03:22:09
39.974384084,116.331368529,0,277.990557742782,40765.1404398148,2011-08-10,03:22:14
39.974405259,116.331356205,0,275.244199475066,40765.1404976852,2011-08-10,03:22:19
39.974405259,116.331356205,0,275.244199475066,40765.1405324074,2011-08-10,03:22:22
39.974397588,116.331352728,0,275.055541338583,40765.1405555556,2011-08-10,03:22:24
39.974362444,116.331351354,0,273.837969160105,40765.1406134259,2011-08-10,03:22:29
39.974350684,116.331356927,0,272.972450787402,40765.1406712963,2011-08-10,03:22:34
39.974341235,116.331353883,0,272.987919947507,40765.1407291667,2011-08-10,03:22:39
39.974328397,116.331336589,0,272.339849081365,40765.140787037,2011-08-10,03:22:44
39.974331431,116.331321142,0,271.99780183727,40765.1408449074,2011-08-10,03:22:49
39.974331431,116.331321142,0,271.99780183727,40765.1408796296,2011-08-10,03:22:52
39.974328565,116.331318743,0,271.987664041995,40765.1409027778,2011-08-10,03:22:54
39.974366622,116.331308123,0,272.92188976378,40765.1409606481,2011-08-10,03:22:59
39.974369715,116.331301371,0,271.789419291339,40765.1410185185,2011-08-10,03:23:04
39.974369715,116.331301371,0,271.789419291339,40765.1410532407,2011-08-10,03:23:07
39.974361938,116.331296984,0,270.804832677165,40765.1410763889,2011-08-10,03:23:09
39.974373978,116.331297974,0,265.698093832021,40765.1411342593,2011-08-10,03:23:14
39.974423214,116.331329375,0,262.919898293963,40765.1411921296,2011-08-10,03:23:19
39.97440192,116.3313049,0,255.96000328084,40765.14125,2011-08-10,03:23:24
39.974391136,116.331275375,0,248.419117454068,40765.1413078704,2011-08-10,03:23:29
39.974391136,116.331275375,0,248.419117454068,40765.1413425926,2011-08-10,03:23:32
39.97439104,116.331274767,0,248.214589895013,40765.1413657407,2011-08-10,03:23:34
39.974433677,116.331277071,0,249.06155839895,40765.1414236111,2011-08-10,03:23:39
39.974464935,116.331285107,0,244.084881889764,40765.1414814815,2011-08-10,03:23:44
39.974477847,116.331306031,0,242.166118766404,40765.1415393518,2011-08-10,03:23:49
39.97449225,116.331317274,0,240.828595800525,40765.1415972222,2011-08-10,03:23:54
39.974555593,116.331340567,0,237.854458661417,40765.1416550926,2011-08-10,03:23:59
39.974571959,116.331338887,0,237.720869422572,40765.141712963,2011-08-10,03:24:04
39.97454991,116.331312949,0,236.581466535433,40765.1417708333,2011-08-10,03:24:09
39.974548599,116.331312487,0,237.588257874016,40765.1418287037,2011-08-10,03:24:14
39.974549272,116.33131303,0,238.039163385827,40765.1418865741,2011-08-10,03:24:19
39.974554104,116.33131577,0,237.934858923884,40765.1419444444,2011-08-10,03:24:24
39.974562383,116.33131892,0,237.939514435696,40765.1420023148,2011-08-10,03:24:29
39.974559799,116.331317591,0,237.956459973753,40765.1420601852,2011-08-10,03:24:34
39.974559799,116.331317591,0,237.956459973753,40765.1420949074,2011-08-10,03:24:37
39.974554989,116.331315078,0,238.02779855643,40765.1421180556,2011-08-10,03:24:39
39.974523763,116.331310398,0,238.205390419947,40765.1421759259,2011-08-10,03:24:44
39.974436409,116.331283486,0,238.580328083989,40765.1422337963,2011-08-10,03:24:49
39.974417537,116.33126488,0,239.507670603675,40765.1422916667,2011-08-10,03:24:54
39.9744093,116.331251036,0,239.739455380577,40765.142349537,2011-08-10,03:24:59
39.974400299,116.331247609,0,239.686138451444,40765.1424074074,2011-08-10,03:25:04
39.974397142,116.331245589,0,239.577431102362,40765.1424652778,2011-08-10,03:25:09
39.974395157,116.331244003,0,239.499760498688,40765.1425231481,2011-08-10,03:25:14
39.974395157,116.331244003,0,239.499760498688,40765.1425578704,2011-08-10,03:25:17
39.97440132,116.331245997,0,239.322116141732,40765.1425810185,2011-08-10,03:25:19
39.974466621,116.331267435,0,239.728041338583,40765.1426388889,2011-08-10,03:25:24
39.974504178,116.331289014,0,238.854967191601,40765.1426967593,2011-08-10,03:25:29
39.974510798,116.331291989,0,238.818772965879,40765.1427546296,2011-08-10,03:25:34
39.974510798,116.331291989,0,238.818772965879,40765.1427893518,2011-08-10,03:25:37
39.974517763,116.331293238,0,239.013487532808,40765.1428125,2011-08-10,03:25:39
39.974498125,116.331282331,0,239.146174540682,40765.1428703704,2011-08-10,03:25:44
39.974435811,116.331257243,0,239.581761811024,40765.1429282407,2011-08-10,03:25:49
39.974385798,116.331251591,0,240.134393044619,40765.1429861111,2011-08-10,03:25:54
39.974344204,116.331249642,0,241.989301181102,40765.1430439815,2011-08-10,03:25:59
39.974312923,116.331288079,0,243.137388451444,40765.1431018518,2011-08-10,03:26:04
39.974298971,116.331311131,0,243.719606299213,40765.1431597222,2011-08-10,03:26:09
39.974276946,116.331310783,0,244.681315616798,40765.1432175926,2011-08-10,03:26:14
39.974288492,116.331313288,0,244.719012467192,40765.143275463,2011-08-10,03:26:19
39.974347172,116.331292398,0,241.179452099738,40765.1433333333,2011-08-10,03:26:24
39.974402082,116.331292113,0,242.443234908136,40765.1433912037,2011-08-10,03:26:29
39.974469085,116.33126762,0,245.737316272966,40765.1434490741,2011-08-10,03:26:34
39.974500709,116.331274447,0,246.504035433071,40765.1435069444,2011-08-10,03:26:39
39.9745264,116.331296619,0,250.152303149606,40765.1435648148,2011-08-10,03:26:44
39.974557382,116.331329207,0,252.439619422572,40765.1436226852,2011-08-10,03:26:49
39.974569561,116.331342225,0,254.179835958005,40765.1436805556,2011-08-10,03:26:54
39.974569561,116.331342225,0,254.179835958005,40765.1437152778,2011-08-10,03:26:57
39.974569002,116.331342403,0,254.230275590551,40765.1437384259,2011-08-10,03:26:59
39.974595657,116.331326673,0,255.596932414698,40765.1437962963,2011-08-10,03:27:04
39.974664847,116.331293041,0,258.517877296588,40765.1438541667,2011-08-10,03:27:09
39.974667763,116.331278773,0,262.57657480315,40765.143912037,2011-08-10,03:27:14
39.97465439,116.331253395,0,266.161817585302,40765.1439699074,2011-08-10,03:27:19
39.97465439,116.331253395,0,266.161817585302,40765.1440046296,2011-08-10,03:27:22
39.974657838,116.331253023,0,267.877729658793,40765.1440277778,2011-08-10,03:27:24
39.974672351,116.331275243,0,266.650416666667,40765.1440856481,2011-08-10,03:27:29
39.974681493,116.331298396,0,266.687890419948,40765.1441435185,2011-08-10,03:27:34
39.974676972,116.331335669,0,268.632959317585,40765.1442013889,2011-08-10,03:27:39
39.974697865,116.33136073,0,268.366079396325,40765.1442592593,2011-08-10,03:27:44
39.974696239,116.331353367,0,268.739763779528,40765.1443171296,2011-08-10,03:27:49
39.974696239,116.331353367,0,268.739763779528,40765.1443518519,2011-08-10,03:27:52
39.974701972,116.331356432,0,268.880862860892,40765.144375,2011-08-10,03:27:54
39.974645005,116.3313567,0,268.006161417323,40765.1444328704,2011-08-10,03:27:59
39.974584563,116.331354469,0,264.130741469816,40765.1444907407,2011-08-10,03:28:04
39.974531503,116.331357214,0,262.219212598425,40765.1445486111,2011-08-10,03:28:09
39.97449758,116.331362153,0,259.851522309711,40765.1446064815,2011-08-10,03:28:14
39.974477882,116.331366804,0,256.43937007874,40765.1446643519,2011-08-10,03:28:19
39.97444269,116.33134019,0,255.039819553806,40765.1447222222,2011-08-10,03:28:24
39.974405461,116.331319185,0,253.535042650919,40765.1447800926,2011-08-10,03:28:29
39.974381002,116.331299037,0,252.132089895013,40765.144837963,2011-08-10,03:28:34
39.974364389,116.331297486,0,250.773592519685,40765.1448958333,2011-08-10,03:28:39
39.974364389,116.331297486,0,250.773592519685,40765.1449305556,2011-08-10,03:28:42
39.974371712,116.331304848,0,251.428599081365,40765.1449537037,2011-08-10,03:28:44
39.974390887,116.331289333,0,250.639127296588,40765.1450115741,2011-08-10,03:28:49
39.974407772,116.331299025,0,250.919898293963,40765.1450694444,2011-08-10,03:28:54
39.974413708,116.331311526,0,252.231912729659,40765.1451273148,2011-08-10,03:28:59
39.974413016,116.331311225,0,252.155095144357,40765.1451851852,2011-08-10,03:29:04
39.974414221,116.331310743,0,251.835200131234,40765.1452430556,2011-08-10,03:29:09
39.974414848,116.331309941,0,251.537057086614,40765.1453009259,2011-08-10,03:29:14
39.974414848,116.331309941,0,251.537057086614,40765.1453356481,2011-08-10,03:29:17
39.974409975,116.331306135,0,251.199767060367,40765.1453587963,2011-08-10,03:29:19
39.974384785,116.331260033,0,243.167326115486,40765.1454166667,2011-08-10,03:29:24
39.974360387,116.331217863,0,241.994406167979,40765.145474537,2011-08-10,03:29:29
39.974362244,116.331181185,0,239.907437664042,40765.1455324074,2011-08-10,03:29:34
39.974357694,116.331164507,0,238.970810367454,40765.1455902778,2011-08-10,03:29:39
39.974315778,116.331164207,0,234.616046587926,40765.1456481481,2011-08-10,03:29:44
39.97430068,116.331180629,0,228.304977034121,40765.1457060185,2011-08-10,03:29:49
39.97430068,116.331180629,0,228.304977034121,40765.1457407407,2011-08-10,03:29:52
39.974292469,116.331181973,0,222.804452099738,40765.1457638889,2011-08-10,03:29:54
39.974292896,116.331155831,0,219.07405839895,40765.1458217593,2011-08-10,03:29:59
39.974292896,116.331155831,0,219.07405839895,40765.1458564815,2011-08-10,03:30:02
39.974284957,116.331152731,0,219.035410104987,40765.1458796296,2011-08-10,03:30:04
39.974304449,116.33117136,0,218.779094488189,40765.1459375,2011-08-10,03:30:09
39.974309087,116.33120466,0,214.158858267717,40765.1459953704,2011-08-10,03:30:14
39.974296093,116.331199396,0,213.659868766404,40765.1460532407,2011-08-10,03:30:19
39.974307896,116.331182197,0,213.878635170604,40765.1461111111,2011-08-10,03:30:24
39.974341651,116.331194672,0,213.490259186352,40765.1461689815,2011-08-10,03:30:29
39.974366265,116.331199787,0,212.546397637795,40765.1462268519,2011-08-10,03:30:34
39.974366265,116.331199787,0,212.546397637795,40765.1462615741,2011-08-10,03:30:37
39.97436612,116.331198698,0,212.393182414698,40765.1462847222,2011-08-10,03:30:39
39.974363744,116.331189079,0,211.392673884514,40765.1463425926,2011-08-10,03:30:44
39.974378025,116.331169585,0,205.727312992126,40765.146400463,2011-08-10,03:30:49
39.974402053,116.331172327,0,202.435108267717,40765.1464583333,2011-08-10,03:30:54
39.97440929,116.331174621,0,202.257001312336,40765.1465162037,2011-08-10,03:30:59
39.97440929,116.331174621,0,202.257001312336,40765.1465509259,2011-08-10,03:31:02
39.974407045,116.331168802,0,201.490180446194,40765.1465740741,2011-08-10,03:31:04
39.974413613,116.3311808,0,198.515567585302,40765.1466319444,2011-08-10,03:31:09
39.974452525,116.331203128,0,194.757004593176,40765.1466898148,2011-08-10,03:31:14
39.974479024,116.331213471,0,192.586519028871,40765.1467476852,2011-08-10,03:31:19
39.974479024,116.331213471,0,192.586519028871,40765.1467824074,2011-08-10,03:31:22
39.974475363,116.331211414,0,192.229402887139,40765.1468055556,2011-08-10,03:31:24
39.974414748,116.331185966,0,190.750669291339,40765.1468634259,2011-08-10,03:31:29
39.974228246,116.331093728,0,182.766187664042,40765.1495833333,2011-08-10,03:35:24
39.97415333,116.331025501,0,181.888008530184,40765.1496412037,2011-08-10,03:35:29
39.974126188,116.330975833,0,181.032267060367,40765.1496990741,2011-08-10,03:35:34
39.974133192,116.330994539,0,181.29187335958,40765.1497569444,2011-08-10,03:35:39
39.974135566,116.330995752,0,181.291023622047,40765.1498148148,2011-08-10,03:35:44
39.974133697,116.330995345,0,181.247444225722,40765.1498726852,2011-08-10,03:35:49
39.974133697,116.330995345,0,181.247444225722,40765.1499074074,2011-08-10,03:35:52
39.974126792,116.330991834,0,181.238956692913,40765.1499305556,2011-08-10,03:35:54
39.974213421,116.330995197,0,181.182837926509,40765.1499884259,2011-08-10,03:35:59
39.974224187,116.331003823,0,181.316715879265,40765.1500462963,2011-08-10,03:36:04
39.974228421,116.331006277,0,181.351482939633,40765.1501041667,2011-08-10,03:36:09
39.974228421,116.331006277,0,181.351482939633,40765.1501388889,2011-08-10,03:36:12
39.974236374,116.331009051,0,181.47375984252,40765.150162037,2011-08-10,03:36:14
39.974289855,116.331043725,0,183.212276902887,40765.1502199074,2011-08-10,03:36:19
39.974305725,116.331057832,0,184.270154199475,40765.1502777778,2011-08-10,03:36:24
39.974305725,116.331057832,0,184.270154199475,40765.1503125,2011-08-10,03:36:27
39.974307143,116.331059878,0,184.196748687664,40765.1503356481,2011-08-10,03:36:29
39.974342815,116.331113524,0,181.968805774278,40765.1503935185,2011-08-10,03:36:34
39.974350738,116.331141746,0,180.45032480315,40765.1504513889,2011-08-10,03:36:39
39.974346702,116.331140074,0,180.393917322835,40765.1505092593,2011-08-10,03:36:44
39.974346702,116.331140074,0,180.393917322835,40765.1505439815,2011-08-10,03:36:47
39.974339326,116.331137115,0,180.348011811024,40765.1505671296,2011-08-10,03:36:49
39.974339416,116.331151678,0,179.287755905512,40765.150625,2011-08-10,03:36:54
39.974339416,116.331151678,0,179.287755905512,40765.1506597222,2011-08-10,03:36:57
39.974347081,116.331155857,0,175.873477690289,40765.1506828704,2011-08-10,03:36:59
39.974371539,116.331160394,0,173.823015091864,40765.1507407407,2011-08-10,03:37:04
39.974405409,116.331180838,0,172.577956036745,40765.1507986111,2011-08-10,03:37:09
39.974440806,116.331223737,0,170.183556430446,40765.1508564815,2011-08-10,03:37:14
39.974440806,116.331223737,0,170.183556430446,40765.1508912037,2011-08-10,03:37:17
39.97443556,116.331226532,0,167.956538713911,40765.1509143518,2011-08-10,03:37:19
39.974426955,116.331227076,0,167.837693569554,40765.1509722222,2011-08-10,03:37:24
39.974444978,116.331226013,0,167.432230971129,40765.1510300926,2011-08-10,03:37:29
39.974475682,116.331222208,0,167.441893044619,40765.151087963,2011-08-10,03:37:34
39.974475354,116.33121537,0,167.749911417323,40765.1511458333,2011-08-10,03:37:39
39.974469239,116.331213446,0,167.380692257218,40765.1512037037,2011-08-10,03:37:44
39.974469239,116.331213446,0,167.380692257218,40765.1512384259,2011-08-10,03:37:47
39.974477625,116.331220343,0,166.951427165354,40765.1512615741,2011-08-10,03:37:49
39.974521398,116.331225412,0,166.461975065617,40765.1513194444,2011-08-10,03:37:54
39.974574197,116.331234447,0,165.288143044619,40765.1513773148,2011-08-10,03:37:59
39.974594961,116.331239024,0,164.411512467192,40765.1514351852,2011-08-10,03:38:04
39.974579608,116.331225114,0,164.441824146982,40765.1514930556,2011-08-10,03:38:09
39.974552589,116.331212502,0,164.018779527559,40765.1515509259,2011-08-10,03:38:14
39.974589149,116.331214563,0,163.608861548556,40765.1516087963,2011-08-10,03:38:19
39.974606721,116.331196146,0,164.272627952756,40765.1516666667,2011-08-10,03:38:24
39.974620736,116.331189675,0,164.668592519685,40765.151724537,2011-08-10,03:38:29
39.974620736,116.331189675,0,164.668592519685,40765.1517592593,2011-08-10,03:38:32
39.974622001,116.331189491,0,164.656938976378,40765.1517824074,2011-08-10,03:38:34
39.974632773,116.331193848,0,164.617053805774,40765.1518402778,2011-08-10,03:38:39
39.974611348,116.331181466,0,164.67218175853,40765.1518981481,2011-08-10,03:38:44
39.974598466,116.331169992,0,164.884081364829,40765.1519560185,2011-08-10,03:38:49
39.974611711,116.331170435,0,163.585882545932,40765.1520138889,2011-08-10,03:38:54
39.974611711,116.331170435,0,163.585882545932,40765.1520486111,2011-08-10,03:38:57
39.974612332,116.331171335,0,163.548661417323,40765.1520717593,2011-08-10,03:38:59
39.974597572,116.331158109,0,164.211089238845,40765.1521296296,2011-08-10,03:39:04
39.974570507,116.331143325,0,164.318097112861,40765.1521875,2011-08-10,03:39:09
39.974560123,116.331165114,0,162.863956692913,40765.1522453704,2011-08-10,03:39:14
39.974538424,116.331162898,0,162.529232283465,40765.1523032407,2011-08-10,03:39:19
39.974514909,116.331141406,0,162.987683727034,40765.1523611111,2011-08-10,03:39:24
39.974509929,116.331129921,0,162.124347112861,40765.1524189815,2011-08-10,03:39:29
39.974522987,116.331136882,0,159.70218832021,40765.1524768519,2011-08-10,03:39:34
39.974522987,116.331136882,0,159.70218832021,40765.1525115741,2011-08-10,03:39:37
39.974520642,116.331136515,0,159.639711286089,40765.1525347222,2011-08-10,03:39:39
39.974466064,116.331140796,0,157.327851049869,40765.1525925926,2011-08-10,03:39:44
39.974410298,116.331154161,0,155.079770341207,40765.152650463,2011-08-10,03:39:49
39.974411062,116.331175329,0,153.45999015748,40765.1527083333,2011-08-10,03:39:54
39.974388396,116.331186925,0,151.837765748031,40765.1527662037,2011-08-10,03:39:59
39.974362545,116.331182154,0,150.997270341207,40765.1528240741,2011-08-10,03:40:04
39.974362545,116.331182154,0,150.997270341207,40765.1528587963,2011-08-10,03:40:07
39.974359458,116.331177233,0,150.852791994751,40765.1528819444,2011-08-10,03:40:09
39.974345101,116.331173002,0,150.68437007874,40765.1529398148,2011-08-10,03:40:14
39.974348937,116.33115455,0,151.608959973753,40765.1529976852,2011-08-10,03:40:19
39.974363675,116.331144932,0,152.146220472441,40765.1530555556,2011-08-10,03:40:24
39.97437979,116.331147354,0,152.707624671916,40765.1531134259,2011-08-10,03:40:29
39.97437979,116.331147354,0,152.707624671916,40765.1531481481,2011-08-10,03:40:32
39.974385735,116.33114216,0,153.616496062992,40765.1531712963,2011-08-10,03:40:34
39.974370318,116.331125807,0,154.371272965879,40765.1532291667,2011-08-10,03:40:39
39.974368979,116.33112555,0,154.428218503937,40765.153287037,2011-08-10,03:40:44
39.97436513,116.331124951,0,154.521158136483,40765.1533449074,2011-08-10,03:40:49
39.974357911,116.331122666,0,154.626312335958,40765.1534027778,2011-08-10,03:40:54
39.974358703,116.331122523,0,154.796837270341,40765.1534606481,2011-08-10,03:40:59
39.974356604,116.331121791,0,154.94625656168,40765.1535185185,2011-08-10,03:41:04
39.974356604,116.331121791,0,154.94625656168,40765.1535532407,2011-08-10,03:41:07
39.97435006,116.331119817,0,154.952716535433,40765.1535763889,2011-08-10,03:41:09
39.974314137,116.331130486,0,154.069540682415,40765.1536342593,2011-08-10,03:41:14
39.974255149,116.331139826,0,153.412693569554,40765.1536921296,2011-08-10,03:41:19
39.974234821,116.331172918,0,151.562601706037,40765.15375,2011-08-10,03:41:24
39.974234821,116.331172918,0,151.562601706037,40765.1537847222,2011-08-10,03:41:27
39.974235455,116.331181454,0,150.696837270341,40765.1538078704,2011-08-10,03:41:29
39.974213995,116.331162291,0,151.143211942257,40765.1538657407,2011-08-10,03:41:34
39.974227859,116.331159813,0,150.712880577428,40765.1539236111,2011-08-10,03:41:39
39.974253424,116.331170431,0,150.571043307087,40765.1539814815,2011-08-10,03:41:44
39.974283436,116.331177368,0,150.7231332021,40765.1540393519,2011-08-10,03:41:49
39.974283436,116.331177368,0,150.7231332021,40765.1540740741,2011-08-10,03:41:52
39.974281247,116.331176985,0,150.746059711286,40765.1540972222,2011-08-10,03:41:54
39.974281922,116.331194046,0,150.474537401575,40765.1541550926,2011-08-10,03:41:59
39.974320816,116.331217663,0,150.297434383202,40765.154212963,2011-08-10,03:42:04
39.974320816,116.331217663,0,150.297434383202,40765.1542476852,2011-08-10,03:42:07
39.974316879,116.331215044,0,150.300085301837,40765.1542708333,2011-08-10,03:42:09
39.974276055,116.331187292,0,150.704045275591,40765.1543287037,2011-08-10,03:42:14
39.974300211,116.331201297,0,150.792116141732,40765.1543865741,2011-08-10,03:42:19
39.974324644,116.331205979,0,150.095082020997,40765.1544444444,2011-08-10,03:42:24
39.974324644,116.331205979,0,150.095082020997,40765.1544791667,2011-08-10,03:42:27
39.974322139,116.331204174,0,150.106909448819,40765.1545023148,2011-08-10,03:42:29
39.974416103,116.331214406,0,150.079012467192,40765.1545601852,2011-08-10,03:42:34
39.974514494,116.331248119,0,149.596269685039,40765.1545833333,2011-08-10,03:42:36
39.974551968,116.331226824,0,149.393769685039,40765.1546412037,2011-08-10,03:42:41
39.974480904,116.33115467,0,150.488018372703,40765.1546875,2011-08-10,03:42:45
39.974466971,116.331135865,0,150.461735564304,40765.1547453704,2011-08-10,03:42:50
39.974509258,116.331154575,0,150.227946194226,40765.1548032407,2011-08-10,03:42:55
39.974584157,116.331188464,0,148.65938976378,40765.1548611111,2011-08-10,03:43:00
39.974608104,116.331166372,0,149.668083989501,40765.1549189815,2011-08-10,03:43:05
39.974621059,116.331173968,0,151.089196194226,40765.1549768519,2011-08-10,03:43:10
39.974635213,116.331203727,0,150.033582677165,40765.1550347222,2011-08-10,03:43:15
39.974641616,116.33122694,0,147.516020341207,40765.1550925926,2011-08-10,03:43:20
39.97462989,116.331209772,0,146.447391732283,40765.155150463,2011-08-10,03:43:25
39.974636938,116.331210907,0,146.01125328084,40765.1552083333,2011-08-10,03:43:30
39.974638939,116.331211711,0,146.135019685039,40765.1552662037,2011-08-10,03:43:35
39.974638939,116.331211711,0,146.135019685039,40765.1553009259,2011-08-10,03:43:38
39.974632438,116.331210487,0,146.167598425197,40765.1553240741,2011-08-10,03:43:40
39.974568211,116.331213133,0,145.086017060367,40765.1553819444,2011-08-10,03:43:45
39.974529685,116.331213729,0,143.010823490814,40765.1554398148,2011-08-10,03:43:50
39.974491195,116.331215612,0,142.167847769029,40765.1554976852,2011-08-10,03:43:55
39.974526003,116.331186171,0,141.993507217848,40765.1555555556,2011-08-10,03:44:00
39.974591591,116.331154451,0,138.908146325459,40765.1556134259,2011-08-10,03:44:05
39.97459151,116.331152924,0,138.979347112861,40765.1556712963,2011-08-10,03:44:10
39.97459151,116.331152924,0,138.979347112861,40765.1557060185,2011-08-10,03:44:13
39.974595982,116.331154503,0,139.008720472441,40765.1557291667,2011-08-10,03:44:15
39.974630284,116.331175679,0,138.073379265092,40765.155787037,2011-08-10,03:44:20
39.974607012,116.331169805,0,137.774586614173,40765.1558449074,2011-08-10,03:44:25
39.974523203,116.331162782,0,137.830767716535,40765.1559027778,2011-08-10,03:44:30
39.97446153,116.331169979,0,136.749501312336,40765.1559606481,2011-08-10,03:44:35
39.974461862,116.331202451,0,135.965383858268,40765.1560185185,2011-08-10,03:44:40
39.974440275,116.3312103,0,135.615242782152,40765.1560763889,2011-08-10,03:44:45
39.974385904,116.331177909,0,136.711902887139,40765.1561342593,2011-08-10,03:44:50
39.974366551,116.331175436,0,136.670803805774,40765.1561921296,2011-08-10,03:44:55
39.974364009,116.331198576,0,137.454704724409,40765.15625,2011-08-10,03:45:00
39.974366947,116.331175484,0,139.190429790026,40765.1563078704,2011-08-10,03:45:05
39.974371195,116.331143504,0,140.460393700787,40765.1563657407,2011-08-10,03:45:10
39.974377844,116.3311463,0,140.503248031496,40765.1564236111,2011-08-10,03:45:15
39.974385912,116.331149541,0,140.500770997375,40765.1564814815,2011-08-10,03:45:20
39.974385912,116.331149541,0,140.500770997375,40765.1565162037,2011-08-10,03:45:23
39.97438368,116.331148396,0,140.472923228346,40765.1565393518,2011-08-10,03:45:25
39.974362889,116.331125905,0,140.08155183727,40765.1565972222,2011-08-10,03:45:30
39.974355441,116.331142897,0,136.847171916011,40765.1566550926,2011-08-10,03:45:35
39.974335377,116.331144236,0,133.445833333333,40765.156712963,2011-08-10,03:45:40
39.974243219,116.331074315,0,131.132158792651,40765.1567708333,2011-08-10,03:45:45
39.974150775,116.330995605,0,130.239908136483,40765.1568171296,2011-08-10,03:45:49
39.974119766,116.330963126,0,129.308412073491,40765.156875,2011-08-10,03:45:54
39.974119766,116.330963126,0,129.308412073491,40765.1569097222,2011-08-10,03:45:57
39.974125816,116.330968699,0,127.990177165354,40765.1569328704,2011-08-10,03:45:59
39.974161087,116.331013367,0,126.567624671916,40765.1569907407,2011-08-10,03:46:04
39.974086603,116.330920852,0,126.78095144357,40765.157037037,2011-08-10,03:46:08
39.97401647,116.330847664,0,128.476689632546,40765.1570949074,2011-08-10,03:46:13
39.97424719,116.330779567,0,167.432644356955,40765.1591435185,2011-08-10,03:49:10
39.974377816,116.330781409,0,168.288185695538,40765.1591550926,2011-08-10,03:49:11
39.974459149,116.330729194,0,170.214534120735,40765.1591898148,2011-08-10,03:49:14
39.974535058,116.330670789,0,174.350564304462,40765.1592476852,2011-08-10,03:49:19
39.974425163,116.330589166,0,181.854465223097,40765.1593055556,2011-08-10,03:49:24
39.974340026,116.330535457,0,185.553996062992,40765.1593287037,2011-08-10,03:49:26
39.974206989,116.330474653,0,189.695872703412,40765.1593518518,2011-08-10,03:49:28
39.974114039,116.330443982,0,194.702309711286,40765.159375,2011-08-10,03:49:30
39.974068269,116.330548809,0,203.065259186352,40765.1594212963,2011-08-10,03:49:34
39.974057614,116.330663684,0,213.571683070866,40765.1594675926,2011-08-10,03:49:38
39.974045901,116.330725258,0,219.484465223097,40765.159525463,2011-08-10,03:49:43
39.97404668,116.330735321,0,220.569248687664,40765.1595833333,2011-08-10,03:49:48
39.97404668,116.330735321,0,220.569248687664,40765.1596180556,2011-08-10,03:49:51
39.974053621,116.330739561,0,221.539120734908,40765.1596412037,2011-08-10,03:49:53
39.974083932,116.33077548,0,221.49907152231,40765.1596990741,2011-08-10,03:49:58
39.97416153,116.330855222,0,220.351482939633,40765.1597453704,2011-08-10,03:50:02
39.974186568,116.330910812,0,221.321525590551,40765.1598032407,2011-08-10,03:50:07
39.974186568,116.330910812,0,221.321525590551,40765.159837963,2011-08-10,03:50:10
39.974178369,116.330908839,0,221.322952755906,40765.1598611111,2011-08-10,03:50:12
39.97415255,116.330925068,0,221.805974409449,40765.1599189815,2011-08-10,03:50:17
39.974223051,116.330989813,0,221.621594488189,40765.1599768519,2011-08-10,03:50:22
39.974246453,116.331005781,0,222.277404855643,40765.1600347222,2011-08-10,03:50:27
39.97433348,116.331036568,0,224.024704724409,40765.1600925926,2011-08-10,03:50:32
39.974365615,116.33105772,0,225.832982283465,40765.160150463,2011-08-10,03:50:37
39.974375748,116.331062531,0,225.787677165354,40765.1602083333,2011-08-10,03:50:42
39.974373073,116.331061573,0,225.74532480315,40765.1602662037,2011-08-10,03:50:47
39.974373073,116.331061573,0,225.74532480315,40765.1603009259,2011-08-10,03:50:50
39.974377389,116.331062853,0,225.634137139108,40765.1603240741,2011-08-10,03:50:52
39.974387659,116.331067036,0,225.536715879265,40765.1603819444,2011-08-10,03:50:57
39.974392028,116.331069234,0,225.409484908137,40765.1604398148,2011-08-10,03:51:02
39.974392028,116.331069234,0,225.409484908137,40765.160474537,2011-08-10,03:51:05
39.974391572,116.331068633,0,225.507657480315,40765.1604976852,2011-08-10,03:51:07
39.974400424,116.331071621,0,225.579744094488,40765.1605555556,2011-08-10,03:51:12
39.97440526,116.331073676,0,225.576942257218,40765.1606134259,2011-08-10,03:51:17
39.974409703,116.331073109,0,225.749304461942,40765.1606712963,2011-08-10,03:51:22
39.974409703,116.331073109,0,225.749304461942,40765.1607060185,2011-08-10,03:51:25
39.974409794,116.331067262,0,225.921942257218,40765.1607291667,2011-08-10,03:51:27
39.97447022,116.331030643,0,226.281909448819,40765.160787037,2011-08-10,03:51:32
39.974493514,116.331023221,0,228.474534120735,40765.1608449074,2011-08-10,03:51:37
39.974484631,116.331018081,0,228.87687992126,40765.1609027778,2011-08-10,03:51:42
39.974380051,116.330931696,0,232.782290026247,40765.1609490741,2011-08-10,03:51:46
39.974291722,116.330845826,0,236.843264435696,40765.1609722222,2011-08-10,03:51:48
39.974234085,116.330791102,0,243.317936351706,40765.1610300926,2011-08-10,03:51:53
39.974251423,116.330798905,0,246.154704724409,40765.161087963,2011-08-10,03:51:58
39.974251423,116.330798905,0,246.154704724409,40765.1611226852,2011-08-10,03:52:01
39.974257187,116.330791114,0,249.163408792651,40765.1611458333,2011-08-10,03:52:03
39.974233866,116.330699001,0,258.347644356955,40765.1612037037,2011-08-10,03:52:08
39.97422928,116.330666179,0,261.147391732283,40765.1612615741,2011-08-10,03:52:13
39.97424012,116.330668415,0,261.643402230971,40765.1613194444,2011-08-10,03:52:18
39.97434506,116.330735501,0,261.976010498688,40765.1613541667,2011-08-10,03:52:21
39.974393922,116.330798094,0,263.942381889764,40765.161412037,2011-08-10,03:52:26
39.974393922,116.330798094,0,263.942381889764,40765.1614467593,2011-08-10,03:52:29
39.974399245,116.330801713,0,264.275718503937,40765.1614699074,2011-08-10,03:52:31
39.974422883,116.33088298,0,263.891496062992,40765.1615277778,2011-08-10,03:52:36
39.974435705,116.330937638,0,264.68219488189,40765.1615856481,2011-08-10,03:52:41
39.974421494,116.330949098,0,265.41467191601,40765.1616435185,2011-08-10,03:52:46
39.974389636,116.330949071,0,264.572457349081,40765.1617013889,2011-08-10,03:52:51
39.974410053,116.331015228,0,263.715554461942,40765.1617592593,2011-08-10,03:52:56
39.974433324,116.331092195,0,259.070685695538,40765.1618171296,2011-08-10,03:53:01
39.974377991,116.33105416,0,256.224255249344,40765.161875,2011-08-10,03:53:06
39.974339236,116.331028088,0,253.980016404199,40765.1619328704,2011-08-10,03:53:11
39.974323645,116.331009908,0,252.92656824147,40765.1619907407,2011-08-10,03:53:16
39.974278551,116.331012718,0,247.580485564304,40765.1620486111,2011-08-10,03:53:21
39.97426154,116.331061608,0,242.501981627297,40765.1621064815,2011-08-10,03:53:26
39.974301981,116.331099293,0,239.938549868766,40765.1621643519,2011-08-10,03:53:31
39.974364189,116.331139088,0,237.43749671916,40765.1622222222,2011-08-10,03:53:36
39.974387499,116.331145524,0,236.299045275591,40765.1622800926,2011-08-10,03:53:41
39.974387499,116.331145524,0,236.299045275591,40765.1623148148,2011-08-10,03:53:44
39.974383814,116.331145636,0,236.270134514436,40765.162337963,2011-08-10,03:53:46
39.974404773,116.331123971,0,233.529583333333,40765.1623958333,2011-08-10,03:53:51
39.974410043,116.33107974,0,230.081938976378,40765.1624537037,2011-08-10,03:53:56
39.974454096,116.331068613,0,225.240177165354,40765.1625115741,2011-08-10,03:54:01
39.974509428,116.331073793,0,218.91311023622,40765.1625694444,2011-08-10,03:54:06
39.974737713,116.331086959,0,231.907585301837,40765.1656828704,2011-08-10,03:58:35
39.974801544,116.331045011,0,232.652204724409,40765.1657407407,2011-08-10,03:58:40
39.974860817,116.331003584,0,235.379110892388,40765.1657986111,2011-08-10,03:58:45
39.974835136,116.330947041,0,238.964350393701,40765.1658564815,2011-08-10,03:58:50
39.974771549,116.330930159,0,240.510078740157,40765.1659143518,2011-08-10,03:58:55
39.974751766,116.330934739,0,242.422460629921,40765.1659722222,2011-08-10,03:59:00
39.974759403,116.330961415,0,243.831469816273,40765.1660300926,2011-08-10,03:59:05
39.974740757,116.330991959,0,245.021509186352,40765.166087963,2011-08-10,03:59:10
39.974719809,116.331007111,0,245.040157480315,40765.1661458333,2011-08-10,03:59:15
39.974711949,116.331028198,0,243.450974409449,40765.1662037037,2011-08-10,03:59:20
39.974703841,116.331084152,0,240.269432414698,40765.1662615741,2011-08-10,03:59:25
39.974642579,116.331148467,0,237.472913385827,40765.1663194444,2011-08-10,03:59:30
39.974538963,116.33114994,0,237.091043307087,40765.1663773148,2011-08-10,03:59:35
39.974496154,116.331148419,0,234.991059711286,40765.1664351852,2011-08-10,03:59:40
39.974541339,116.331166847,0,233.111692913386,40765.1664930556,2011-08-10,03:59:45
39.97462334,116.331203781,0,232.569478346457,40765.1665509259,2011-08-10,03:59:50
39.974632901,116.331207118,0,232.322273622047,40765.1666087963,2011-08-10,03:59:55
39.974632901,116.331207118,0,232.322273622047,40765.1666435185,2011-08-10,03:59:58
39.974630001,116.331205392,0,232.100823490814,40765.1666666667,2011-08-10,04:00:00
39.974542175,116.331201843,0,230.734767060367,40765.166724537,2011-08-10,04:00:05
39.974473128,116.331222402,0,230.12782152231,40765.1667824074,2011-08-10,04:00:10
39.974486304,116.331206157,0,233.077027559055,40765.1668402778,2011-08-10,04:00:15
39.974477181,116.331180473,0,236.292362204724,40765.1668981481,2011-08-10,04:00:20
39.974492409,116.331169444,0,237.843595800525,40765.1669560185,2011-08-10,04:00:25
39.974557276,116.33116122,0,234.529566929134,40765.1670138889,2011-08-10,04:00:30
39.974566261,116.331163912,0,234.40561351706,40765.1670717593,2011-08-10,04:00:35
39.974566261,116.331163912,0,234.40561351706,40765.1671064815,2011-08-10,04:00:38
39.974571252,116.331165219,0,234.215479002625,40765.1671296296,2011-08-10,04:00:40
39.97468584,116.331138616,0,233.392890419947,40765.1671875,2011-08-10,04:00:45
39.974785295,116.33114239,0,230.181912729659,40765.1672453704,2011-08-10,04:00:50
39.974827831,116.331160753,0,225.824320866142,40765.1673032407,2011-08-10,04:00:55
39.97483777,116.331135582,0,226.883251312336,40765.1673611111,2011-08-10,04:01:00
39.97483777,116.331135582,0,226.883251312336,40765.1673958333,2011-08-10,04:01:03
39.974838548,116.331136444,0,226.574245406824,40765.1674189815,2011-08-10,04:01:05
39.974839407,116.331182021,0,223.527893700787,40765.1674768519,2011-08-10,04:01:10
39.974830321,116.331195881,0,222.510866141732,40765.1675347222,2011-08-10,04:01:15
39.974768346,116.33119408,0,222.667608267717,40765.1675925926,2011-08-10,04:01:20
39.97472759,116.331188942,0,222.166292650919,40765.167650463,2011-08-10,04:01:25
39.974657846,116.331215323,0,220.765816929134,40765.1677083333,2011-08-10,04:01:30
39.974618252,116.331228854,0,218.475672572178,40765.1677662037,2011-08-10,04:01:35
39.974618252,116.331228854,0,218.475672572178,40765.1678009259,2011-08-10,04:01:38
39.974610666,116.331226617,0,218.486811023622,40765.1678240741,2011-08-10,04:01:40
39.974602726,116.331217818,0,218.580226377953,40765.1678819444,2011-08-10,04:01:45
39.974629375,116.331200987,0,217.800839895013,40765.1679398148,2011-08-10,04:01:50
39.974640085,116.331222774,0,215.773569553806,40765.1679976852,2011-08-10,04:01:55
39.974610444,116.331202502,0,216.940557742782,40765.1680555556,2011-08-10,04:02:00
39.974582349,116.331166421,0,219.807011154856,40765.1681134259,2011-08-10,04:02:05
39.974573603,116.331162665,0,219.709491469816,40765.1681712963,2011-08-10,04:02:10
39.974573099,116.331163464,0,219.73124343832,40765.1682291667,2011-08-10,04:02:15
39.974573099,116.331163464,0,219.73124343832,40765.1682638889,2011-08-10,04:02:18
39.974574184,116.331164344,0,219.784409448819,40765.168287037,2011-08-10,04:02:20
39.974543109,116.331153617,0,220.953648293963,40765.1683449074,2011-08-10,04:02:25
39.974543109,116.331153617,0,220.953648293963,40765.1683796296,2011-08-10,04:02:28
39.974550677,116.33115539,0,221.607427821522,40765.1684027778,2011-08-10,04:02:30
39.974584099,116.331178332,0,220.665068897638,40765.1684606481,2011-08-10,04:02:35
39.974575742,116.331197173,0,220.114616141732,40765.1685185185,2011-08-10,04:02:40
39.974549287,116.331175292,0,219.603359580052,40765.1685763889,2011-08-10,04:02:45
39.974531972,116.331176215,0,219.095059055118,40765.1686342593,2011-08-10,04:02:50
39.974533202,116.331202775,0,218.461328740157,40765.1686921296,2011-08-10,04:02:55
39.974570734,116.331223941,0,218.076856955381,40765.16875,2011-08-10,04:03:00
39.974552419,116.331199203,0,219.078989501312,40765.1688078704,2011-08-10,04:03:05
39.97446134,116.331147477,0,222.247841207349,40765.1688657407,2011-08-10,04:03:10
39.974725955,116.331175488,0,221.796837270341,40765.1854050926,2011-08-10,04:26:59
39.97473493,116.331179213,0,222.107693569554,40765.185462963,2011-08-10,04:27:04
39.974750243,116.331195429,0,222.560875984252,40765.1855208333,2011-08-10,04:27:09
39.97477776,116.331232954,0,223.414104330709,40765.1855787037,2011-08-10,04:27:14
39.974774842,116.331236059,0,223.745761154856,40765.1856365741,2011-08-10,04:27:19
39.974773597,116.331235741,0,223.720278871391,40765.1856944444,2011-08-10,04:27:24
39.974775567,116.33123666,0,223.80625984252,40765.1857523148,2011-08-10,04:27:29
39.974778954,116.331237339,0,223.970488845144,40765.1858101852,2011-08-10,04:27:34
39.974778954,116.331237339,0,223.970488845144,40765.1858449074,2011-08-10,04:27:37
39.974773437,116.331235674,0,224.03406496063,40765.1858680556,2011-08-10,04:27:39
39.974704731,116.331209221,0,224.054767060367,40765.1859259259,2011-08-10,04:27:44
39.974700153,116.331190971,0,224.17812007874,40765.1859837963,2011-08-10,04:27:49
39.974702211,116.331191661,0,224.231335301837,40765.1860416667,2011-08-10,04:27:54
39.97469784,116.331190211,0,224.282972440945,40765.186099537,2011-08-10,04:27:59
39.974694928,116.331189857,0,224.193038057743,40765.1861574074,2011-08-10,04:28:04
39.974691259,116.331189004,0,224.102477034121,40765.1862152778,2011-08-10,04:28:09
39.974686964,116.331188129,0,224.099547244094,40765.1862731481,2011-08-10,04:28:14
39.974692816,116.33119086,0,224.123727034121,40765.1863310185,2011-08-10,04:28:19
39.974698286,116.331193572,0,224.302470472441,40765.1863888889,2011-08-10,04:28:24
39.974703291,116.331196477,0,224.52654855643,40765.1864467593,2011-08-10,04:28:29
39.974700134,116.331196006,0,224.667070209974,40765.1865046296,2011-08-10,04:28:34
39.974693169,116.331194109,0,224.76126312336,40765.1865625,2011-08-10,04:28:39
39.974688801,116.331190533,0,224.399793307087,40765.1866203704,2011-08-10,04:28:44
39.974688801,116.331190533,0,224.399793307087,40765.1866550926,2011-08-10,04:28:47
39.974695435,116.331192759,0,224.384471784777,40765.1866782407,2011-08-10,04:28:49
39.974706563,116.331192413,0,224.894901574803,40765.1867361111,2011-08-10,04:28:54
39.974705438,116.331209306,0,225.585875984252,40765.1867939815,2011-08-10,04:28:59
39.974705438,116.331209306,0,225.585875984252,40765.1868287037,2011-08-10,04:29:02
39.974706091,116.331209691,0,225.642145669291,40765.1868518519,2011-08-10,04:29:04
39.974685505,116.331201867,0,226.969179790026,40765.1869097222,2011-08-10,04:29:09
39.974675957,116.331201249,0,227.753946850394,40765.1869675926,2011-08-10,04:29:14
39.974684734,116.3312134,0,228.198520341207,40765.187025463,2011-08-10,04:29:19
39.974694325,116.331244655,0,229.686026902887,40765.1870833333,2011-08-10,04:29:24
39.974673576,116.331245078,0,230.100836614173,40765.1871412037,2011-08-10,04:29:29
39.974660014,116.331236254,0,229.924744094488,40765.1871990741,2011-08-10,04:29:34
39.974650501,116.331231169,0,229.995882545932,40765.1872569444,2011-08-10,04:29:39
39.974650501,116.331231169,0,229.995882545932,40765.1872916667,2011-08-10,04:29:42
39.974644473,116.331228442,0,230.080836614173,40765.1873148148,2011-08-10,04:29:44
39.974617789,116.33120254,0,230.781374671916,40765.1873726852,2011-08-10,04:29:49
39.974571436,116.331128784,0,233.881466535433,40765.1874305556,2011-08-10,04:29:54
39.974553892,116.3311012,0,236.710351049869,40765.1874884259,2011-08-10,04:29:59
39.974542198,116.331114328,0,236.936955380577,40765.1875462963,2011-08-10,04:30:04
39.97452871,116.331103656,0,237.490334645669,40765.1876041667,2011-08-10,04:30:09
39.974530022,116.331104022,0,237.643851706037,40765.187662037,2011-08-10,04:30:14
39.974523363,116.331100892,0,237.699770341207,40765.1877199074,2011-08-10,04:30:19
39.974522986,116.331100545,0,237.701620734908,40765.1877777778,2011-08-10,04:30:24
39.974522986,116.331100545,0,237.701620734908,40765.1878125,2011-08-10,04:30:27
39.974515795,116.331097858,0,237.706827427822,40765.1878356481,2011-08-10,04:30:29
39.974526052,116.331097824,0,237.740269028871,40765.1878935185,2011-08-10,04:30:34
39.974543516,116.331084976,0,237.96156496063,40765.1879513889,2011-08-10,04:30:39
39.97453681,116.331083071,0,237.779816272966,40765.1880092593,2011-08-10,04:30:44
39.97453681,116.331083071,0,237.779816272966,40765.1880439815,2011-08-10,04:30:47
39.974531202,116.331081364,0,237.755738188976,40765.1880671296,2011-08-10,04:30:49
39.974549676,116.331068396,0,237.576817585302,40765.188125,2011-08-10,04:30:54
39.974549953,116.331068236,0,237.660521653543,40765.1881828704,2011-08-10,04:30:59
39.974549953,116.331068236,0,237.660521653543,40765.1882175926,2011-08-10,04:31:02
39.974549371,116.331067692,0,237.711158136483,40765.1882407407,2011-08-10,04:31:04
39.974540055,116.3310646,0,237.686427165354,40765.1882986111,2011-08-10,04:31:09
39.97452854,116.331060337,0,237.64279855643,40765.1883564815,2011-08-10,04:31:14
39.974473369,116.331063271,0,236.46031824147,40765.1884143518,2011-08-10,04:31:19
39.974466646,116.331076603,0,235.834120734908,40765.1884722222,2011-08-10,04:31:24
39.974471726,116.331078823,0,235.882332677165,40765.1885300926,2011-08-10,04:31:29
39.974478046,116.331081563,0,235.901128608924,40765.188587963,2011-08-10,04:31:34
39.97447938,116.331082359,0,235.968061023622,40765.1886458333,2011-08-10,04:31:39
39.974485051,116.331084338,0,236.037621391076,40765.1887037037,2011-08-10,04:31:44
39.974486268,116.331084179,0,235.971066272966,40765.1887615741,2011-08-10,04:31:49
39.974490187,116.331086305,0,235.916473097113,40765.1888194444,2011-08-10,04:31:54
39.974494809,116.331088451,0,235.848389107612,40765.1888773148,2011-08-10,04:31:59
39.974491692,116.331086377,0,235.769491469816,40765.1889351852,2011-08-10,04:32:04
39.974491692,116.331086377,0,235.769491469816,40765.1889699074,2011-08-10,04:32:07
39.974497144,116.331088481,0,235.709593175853,40765.1889930556,2011-08-10,04:32:09
39.974530186,116.331101451,0,235.161919291339,40765.1890509259,2011-08-10,04:32:14
39.974531994,116.33110302,0,234.504635826772,40765.1891087963,2011-08-10,04:32:19
39.974532153,116.331102726,0,234.487362204724,40765.1891666667,2011-08-10,04:32:24
39.974532153,116.331102726,0,234.487362204724,40765.1892013889,2011-08-10,04:32:27
39.974538533,116.331104689,0,234.618398950131,40765.189224537,2011-08-10,04:32:29
39.974635619,116.331130102,0,235.842431102362,40765.1892824074,2011-08-10,04:32:34
39.974638393,116.33118079,0,237.424829396325,40765.1893402778,2011-08-10,04:32:39
39.974638393,116.33118079,0,237.424829396325,40765.189375,2011-08-10,04:32:42
39.974630078,116.331179114,0,237.493490813648,40765.1893981481,2011-08-10,04:32:44
39.97461253,116.331191987,0,238.12719488189,40765.1894560185,2011-08-10,04:32:49
39.974633529,116.331209433,0,238.042614829396,40765.1895138889,2011-08-10,04:32:54
39.974633529,116.331209433,0,238.042614829396,40765.1895486111,2011-08-10,04:32:57
39.974640176,116.331214886,0,238.535121391076,40765.1895717593,2011-08-10,04:32:59
39.974690205,116.331253571,0,239.114786745407,40765.1896296296,2011-08-10,04:33:04
39.974680196,116.33124472,0,239.479235564304,40765.1896875,2011-08-10,04:33:09
39.974680769,116.33123918,0,240.049911417323,40765.1897453704,2011-08-10,04:33:14
39.974672907,116.331236176,0,240.378218503937,40765.1898032407,2011-08-10,04:33:19
39.974672907,116.331236176,0,240.378218503937,40765.189837963,2011-08-10,04:33:22
39.974675878,116.331236685,0,240.571381233596,40765.1898611111,2011-08-10,04:33:24
39.97465837,116.331238111,0,240.79029855643,40765.1899189815,2011-08-10,04:33:29
39.974619409,116.3312299,0,242.15155183727,40765.1899768518,2011-08-10,04:33:34
39.974615577,116.331237055,0,242.838195538058,40765.1900347222,2011-08-10,04:33:39
39.974617602,116.331238544,0,243.181092519685,40765.1900925926,2011-08-10,04:33:44
39.974623518,116.331240782,0,243.323218503937,40765.190150463,2011-08-10,04:33:49
39.974623518,116.331240782,0,243.323218503937,40765.1901851852,2011-08-10,04:33:52
39.974621879,116.331239722,0,243.411676509186,40765.1902083333,2011-08-10,04:33:54
39.974605849,116.331232253,0,245.449412729659,40765.1902662037,2011-08-10,04:33:59
39.974620959,116.331236819,0,244.960561023622,40765.1903240741,2011-08-10,04:34:04
39.974627272,116.331239286,0,244.921059711286,40765.1903819444,2011-08-10,04:34:09
39.97462671,116.331237844,0,244.865091863517,40765.1904398148,2011-08-10,04:34:14
39.974621608,116.331234329,0,244.8456167979,40765.1904976852,2011-08-10,04:34:19
39.974621608,116.331234329,0,244.8456167979,40765.1905324074,2011-08-10,04:34:22
39.974623315,116.331233659,0,244.953549868766,40765.1905555556,2011-08-10,04:34:24
39.974672445,116.331218546,0,246.351046587927,40765.1906134259,2011-08-10,04:34:29
39.974686061,116.331204749,0,246.401433727034,40765.1906712963,2011-08-10,04:34:34
39.974675831,116.331199609,0,246.443861548556,40765.1907291667,2011-08-10,04:34:39
39.974675831,116.331199609,0,246.443861548556,40765.1907638889,2011-08-10,04:34:42
39.974672597,116.331197164,0,246.769911417323,40765.190787037,2011-08-10,04:34:44
39.974734695,116.331187854,0,248.521069553806,40765.1908449074,2011-08-10,04:34:49
39.974785865,116.331181945,0,251.599835958005,40765.1909027778,2011-08-10,04:34:54
39.974804533,116.331145738,0,254.33780511811,40765.1909606481,2011-08-10,04:34:59
39.974783283,116.331107929,0,253.75406167979,40765.1910185185,2011-08-10,04:35:04
39.974766449,116.331113144,0,252.837834645669,40765.1910763889,2011-08-10,04:35:09
39.974729623,116.331119033,0,253.273845144357,40765.1911342593,2011-08-10,04:35:14
39.974694916,116.331129921,0,253.89813976378,40765.1911921296,2011-08-10,04:35:19
39.974678188,116.331118272,0,253.384583333333,40765.19125,2011-08-10,04:35:24
39.974678188,116.331118272,0,253.384583333333,40765.1912847222,2011-08-10,04:35:27
39.974678369,116.331118407,0,253.379101049869,40765.1913078704,2011-08-10,04:35:29
39.974690669,116.331151334,0,253.619146981627,40765.1913657407,2011-08-10,04:35:34
39.974694068,116.331160662,0,253.680072178478,40765.1914236111,2011-08-10,04:35:39
39.974689076,116.331159015,0,253.969353674541,40765.1914814815,2011-08-10,04:35:44
39.974684437,116.331157649,0,253.970853018373,40765.1915393519,2011-08-10,04:35:49
39.974678405,116.331155916,0,254.005721784777,40765.1915972222,2011-08-10,04:35:54
39.974679889,116.331157149,0,254.102641076115,40765.1916550926,2011-08-10,04:35:59
39.974682598,116.331159176,0,254.294927821522,40765.191712963,2011-08-10,04:36:04
39.974682598,116.331159176,0,254.294927821522,40765.1917476852,2011-08-10,04:36:07
39.974680423,116.331159103,0,254.510718503937,40765.1917708333,2011-08-10,04:36:09
39.974664075,116.331146843,0,252.149212598425,40765.1918287037,2011-08-10,04:36:14
39.974627575,116.331172975,0,249.570436351706,40765.1918865741,2011-08-10,04:36:19
39.974626068,116.331132964,0,244.673405511811,40765.1919444444,2011-08-10,04:36:24
39.974618528,116.331139603,0,242.808208661417,40765.1920023148,2011-08-10,04:36:29
39.974618528,116.331139603,0,242.808208661417,40765.192037037,2011-08-10,04:36:32
39.97461301,116.331138869,0,242.440780839895,40765.1920601852,2011-08-10,04:36:34
39.974602235,116.331136565,0,239.645413385827,40765.1921180556,2011-08-10,04:36:39
39.974592848,116.331124857,0,237.581148293963,40765.1921759259,2011-08-10,04:36:44
39.974560964,116.331115245,0,235.541312335958,40765.1922337963,2011-08-10,04:36:49
39.974570776,116.33110109,0,234.904576771654,40765.1922916667,2011-08-10,04:36:54
39.974578333,116.331101563,0,234.580879265092,40765.192349537,2011-08-10,04:36:59
39.974586072,116.331104125,0,234.335501968504,40765.1924074074,2011-08-10,04:37:04
39.974586072,116.331104125,0,234.335501968504,40765.1924421296,2011-08-10,04:37:07
39.974589123,116.331104665,0,234.290170603675,40765.1924652778,2011-08-10,04:37:09
39.974653192,116.331094401,0,236.088261154856,40765.1925231481,2011-08-10,04:37:14
39.974689345,116.331103617,0,235.802732939633,40765.1925810185,2011-08-10,04:37:19
39.974689345,116.331103617,0,235.802732939633,40765.1926157407,2011-08-10,04:37:22
39.974697029,116.331109496,0,236.237719816273,40765.1926388889,2011-08-10,04:37:24
39.974686667,116.331130116,0,235.890439632546,40765.1926967593,2011-08-10,04:37:29
39.974675553,116.331126375,0,236.091712598425,40765.1927546296,2011-08-10,04:37:34
39.974675553,116.331126375,0,236.091712598425,40765.1927893519,2011-08-10,04:37:37
39.97466843,116.331123928,0,236.195367454068,40765.1928125,2011-08-10,04:37:39
39.97462316,116.331104473,0,238.61657152231,40765.1928703704,2011-08-10,04:37:44
39.974578828,116.331102318,0,241.841745406824,40765.1929282407,2011-08-10,04:37:49
39.974570979,116.331115849,0,241.342027559055,40765.1929861111,2011-08-10,04:37:54
39.974548324,116.331110871,0,240.730649606299,40765.1930439815,2011-08-10,04:37:59
39.974509649,116.331098116,0,238.97781824147,40765.1931018519,2011-08-10,04:38:04
39.974485433,116.331127226,0,237.255423228346,40765.1931597222,2011-08-10,04:38:09
39.974511041,116.331142857,0,237.727076771654,40765.1932175926,2011-08-10,04:38:14
39.974511041,116.331142857,0,237.727076771654,40765.1932523148,2011-08-10,04:38:17
39.974512026,116.331143052,0,237.610357611549,40765.193275463,2011-08-10,04:38:19
39.974559141,116.331151259,0,239.21092847769,40765.1933333333,2011-08-10,04:38:24
39.974614539,116.331155051,0,242.627962598425,40765.1933912037,2011-08-10,04:38:29
39.974673546,116.33119193,0,246.88875984252,40765.1934490741,2011-08-10,04:38:34
39.974731125,116.331215163,0,253.067391732283,40765.1935069444,2011-08-10,04:38:39
39.974726375,116.331225434,0,255.489875328084,40765.1935648148,2011-08-10,04:38:44
39.974736567,116.331179179,0,256.491709317585,40765.1936226852,2011-08-10,04:38:49
39.974669821,116.331117095,0,255.980177165354,40765.1936805556,2011-08-10,04:38:54
39.974630569,116.331106125,0,257.859891732283,40765.1937384259,2011-08-10,04:38:59
39.974561269,116.331076727,0,254.829311023622,40765.1937962963,2011-08-10,04:39:04
39.974483407,116.33103212,0,249.969501312336,40765.1938541667,2011-08-10,04:39:09
39.974510626,116.330997596,0,248.18155183727,40765.193912037,2011-08-10,04:39:14
39.974538118,116.330989627,0,244.59936351706,40765.1939699074,2011-08-10,04:39:19
39.974532319,116.330986812,0,244.510856299213,40765.1940277778,2011-08-10,04:39:24
39.974532319,116.330986812,0,244.510856299213,40765.1940625,2011-08-10,04:39:27
39.974526532,116.330984763,0,244.429530839895,40765.1940856481,2011-08-10,04:39:29
39.974478306,116.330989204,0,244.530905511811,40765.1941435185,2011-08-10,04:39:34
39.974509885,116.330977198,0,245.466909448819,40765.1942013889,2011-08-10,04:39:39
39.974509885,116.330977198,0,245.466909448819,40765.1942361111,2011-08-10,04:39:42
39.974513158,116.330981171,0,243.805137795276,40765.1942592593,2011-08-10,04:39:44
39.974608543,116.330973214,0,245.130869422572,40765.1943055556,2011-08-10,04:39:48
39.974663067,116.330990693,0,246.29875656168,40765.1943634259,2011-08-10,04:39:53
39.974680244,116.330997532,0,248.248608923884,40765.1944212963,2011-08-10,04:39:58
39.974680244,116.330997532,0,248.248608923884,40765.1944560185,2011-08-10,04:40:01
39.974680175,116.330999121,0,249.288864829396,40765.1944791667,2011-08-10,04:40:03
39.974659518,116.330983968,0,249.387585301837,40765.194537037,2011-08-10,04:40:08
39.97460915,116.330932726,0,249.91938976378,40765.1945949074,2011-08-10,04:40:13
39.974613256,116.330896824,0,251.457109580052,40765.1946527778,2011-08-10,04:40:18
39.974632111,116.330898156,0,251.709019028871,40765.1947106481,2011-08-10,04:40:23
39.974642163,116.330901336,0,251.868615485564,40765.1947685185,2011-08-10,04:40:28
39.974642163,116.330901336,0,251.868615485564,40765.1948032407,2011-08-10,04:40:31
39.974634453,116.330896566,0,252.504350393701,40765.1948263889,2011-08-10,04:40:33
39.974574843,116.330914107,0,253.939041994751,40765.1948842593,2011-08-10,04:40:38
39.974533343,116.330908046,0,255.928490813648,40765.1949421296,2011-08-10,04:40:43
39.974514104,116.330920767,0,257.215649606299,40765.195,2011-08-10,04:40:48
39.974545405,116.330929786,0,258.357257217848,40765.1950578704,2011-08-10,04:40:53
39.974546369,116.330930773,0,258.497276902887,40765.1951157407,2011-08-10,04:40:58
39.974546369,116.330930773,0,258.497276902887,40765.195150463,2011-08-10,04:41:01
39.974549199,116.330933897,0,258.541105643045,40765.1951736111,2011-08-10,04:41:03
39.974561469,116.330952875,0,259.091286089239,40765.1952314815,2011-08-10,04:41:08
39.974571214,116.330975555,0,259.567470472441,40765.1952893519,2011-08-10,04:41:13
39.974580542,116.330978414,0,259.715026246719,40765.1953472222,2011-08-10,04:41:18
39.974613675,116.331031094,0,260.618038057743,40765.1954050926,2011-08-10,04:41:23
39.974641438,116.331063577,0,261.506007217848,40765.195462963,2011-08-10,04:41:28
39.974641438,116.331063577,0,261.506007217848,40765.1954976852,2011-08-10,04:41:31
39.974644707,116.33106618,0,261.589960629921,40765.1955208333,2011-08-10,04:41:33
39.974599737,116.331075189,0,261.392919947507,40765.1955787037,2011-08-10,04:41:38
39.974533139,116.331114076,0,261.04499015748,40765.1956365741,2011-08-10,04:41:43
39.974459029,116.331139606,0,261.354796587927,40765.1956944444,2011-08-10,04:41:48
39.974422536,116.331171241,0,261.935111548556,40765.1957523148,2011-08-10,04:41:53
39.974447763,116.331182948,0,262.201738845144,40765.1958101852,2011-08-10,04:41:58
39.974448068,116.33118504,0,262.226771653543,40765.1958680556,2011-08-10,04:42:03
39.974448068,116.33118504,0,262.226771653543,40765.1959027778,2011-08-10,04:42:06
39.974446765,116.331187347,0,262.21811023622,40765.1959259259,2011-08-10,04:42:08
39.974407469,116.331204381,0,262.26531824147,40765.1959837963,2011-08-10,04:42:13
39.974340651,116.331233276,0,261.906227034121,40765.1960416667,2011-08-10,04:42:18
39.974351478,116.331231989,0,260.595062335958,40765.196099537,2011-08-10,04:42:23
39.974351478,116.331231989,0,260.595062335958,40765.1961342593,2011-08-10,04:42:26
39.974359484,116.331229339,0,259.615830052493,40765.1961574074,2011-08-10,04:42:28
39.974344934,116.331230069,0,258.564711286089,40765.1962152778,2011-08-10,04:42:33
39.974332484,116.331273626,0,254.652119422572,40765.1962731481,2011-08-10,04:42:38
39.974332484,116.331273626,0,254.652119422572,40765.1963078704,2011-08-10,04:42:41
39.974332435,116.331269748,0,254.193103674541,40765.1963310185,2011-08-10,04:42:43
39.974363156,116.33128588,0,253.737240813648,40765.1963888889,2011-08-10,04:42:48
39.974431462,116.331304248,0,253.170843175853,40765.1964467593,2011-08-10,04:42:53
39.974454572,116.331319474,0,252.982562335958,40765.1965046296,2011-08-10,04:42:58
39.974462978,116.331326899,0,253.435895669291,40765.1965625,2011-08-10,04:43:03
39.974462978,116.331326899,0,253.435895669291,40765.1965972222,2011-08-10,04:43:06
39.97445829,116.331319272,0,254.095082020997,40765.1966203704,2011-08-10,04:43:08
39.974490993,116.331307372,0,254.185091863517,40765.1966782407,2011-08-10,04:43:13
39.974492117,116.331309972,0,253.943093832021,40765.1967361111,2011-08-10,04:43:18
39.974486891,116.331309168,0,253.836614173228,40765.1967939815,2011-08-10,04:43:23
39.974480662,116.331309718,0,253.781069553806,40765.1968518518,2011-08-10,04:43:28
39.974475153,116.331309682,0,253.774261811024,40765.1969097222,2011-08-10,04:43:33
39.974483338,116.33131289,0,253.740895669291,40765.1969675926,2011-08-10,04:43:38
39.974483338,116.33131289,0,253.740895669291,40765.1970023148,2011-08-10,04:43:41
39.974490704,116.331315981,0,253.807427821522,40765.197025463,2011-08-10,04:43:43
39.974542969,116.331304435,0,253.909002624672,40765.1970833333,2011-08-10,04:43:48
39.974645918,116.331287228,0,254.07250328084,40765.1971296296,2011-08-10,04:43:52
39.974728396,116.331235225,0,254.074406167979,40765.1971527778,2011-08-10,04:43:54
39.974697017,116.331307503,0,254.825331364829,40765.1972106481,2011-08-10,04:43:59
39.974650123,116.331420765,0,255.091811023622,40765.1972685185,2011-08-10,04:44:04
39.974642504,116.331447508,0,255.177316272966,40765.1973263889,2011-08-10,04:44:09
39.974682462,116.33144094,0,255.159895013123,40765.1973842593,2011-08-10,04:44:14
39.974699529,116.331437584,0,255.120269028871,40765.1974421296,2011-08-10,04:44:19
39.974696133,116.331435752,0,255.16342191601,40765.1975,2011-08-10,04:44:24
39.974690207,116.33143229,0,255.267627952756,40765.1975578704,2011-08-10,04:44:29
39.974682561,116.331428647,0,255.316286089239,40765.1976157407,2011-08-10,04:44:34
39.974682561,116.331428647,0,255.316286089239,40765.197650463,2011-08-10,04:44:37
39.974676364,116.331425334,0,255.305272309711,40765.1976736111,2011-08-10,04:44:39
39.974630702,116.331427715,0,254.144268372703,40765.1977314815,2011-08-10,04:44:44
39.97458122,116.331414292,0,251.463868110236,40765.1977893518,2011-08-10,04:44:49
39.974551977,116.3314154,0,248.832526246719,40765.1978472222,2011-08-10,04:44:54
39.974542281,116.331398178,0,249.437372047244,40765.1979050926,2011-08-10,04:44:59
39.974542281,116.331398178,0,249.437372047244,40765.1979398148,2011-08-10,04:45:02
39.974536702,116.331395494,0,249.74032152231,40765.197962963,2011-08-10,04:45:04
39.974511125,116.331376021,0,250.429895013123,40765.1980208333,2011-08-10,04:45:09
39.974491298,116.331357415,0,250.692066929134,40765.1980787037,2011-08-10,04:45:14
39.974491298,116.331357415,0,250.692066929134,40765.1981134259,2011-08-10,04:45:17
39.974485293,116.33135466,0,250.885029527559,40765.1981365741,2011-08-10,04:45:19
39.974453018,116.331352509,0,250.925505249344,40765.1981944444,2011-08-10,04:45:24
39.974424522,116.33136196,0,249.422454068241,40765.1982523148,2011-08-10,04:45:29
39.974400729,116.331362804,0,249.546181102362,40765.1983101852,2011-08-10,04:45:34
39.974360654,116.331366175,0,249.413517060367,40765.1983680556,2011-08-10,04:45:39
39.974365293,116.331356819,0,249.121131889764,40765.1984259259,2011-08-10,04:45:44
39.974365293,116.331356819,0,249.121131889764,40765.1984606481,2011-08-10,04:45:47
39.974373022,116.331359021,0,248.864940944882,40765.1984837963,2011-08-10,04:45:49
39.974411897,116.331339383,0,245.250866141732,40765.1985416667,2011-08-10,04:45:54
39.974406846,116.331352136,0,242.474573490814,40765.198599537,2011-08-10,04:45:59
39.974408014,116.331352472,0,242.432047244094,40765.1986574074,2011-08-10,04:46:04
39.97441047,116.331353238,0,242.287769028871,40765.1987152778,2011-08-10,04:46:09
39.97441047,116.331353238,0,242.287769028871,40765.19875,2011-08-10,04:46:12
39.974418481,116.331356543,0,242.206594488189,40765.1987731481,2011-08-10,04:46:14
39.974408646,116.33135837,0,239.977398293963,40765.1988310185,2011-08-10,04:46:19
39.974420804,116.331362141,0,239.161443569554,40765.1988888889,2011-08-10,04:46:24
39.974420804,116.331362141,0,239.161443569554,40765.1989236111,2011-08-10,04:46:27
39.974428619,116.331366572,0,239.008280839895,40765.1989467593,2011-08-10,04:46:29
39.974469364,116.331366965,0,238.474146981627,40765.1990046296,2011-08-10,04:46:34
39.974551147,116.331358528,0,238.274452099738,40765.1990625,2011-08-10,04:46:39
39.974624226,116.331347484,0,238.349793307087,40765.1991203704,2011-08-10,04:46:44
39.974646151,116.331310496,0,237.290213254593,40765.1991782407,2011-08-10,04:46:49
39.97465149,116.331312189,0,238.218809055118,40765.1992361111,2011-08-10,04:46:54
39.974648632,116.33131018,0,238.603805774278,40765.1992939815,2011-08-10,04:46:59
39.974648632,116.33131018,0,238.603805774278,40765.1993287037,2011-08-10,04:47:02
39.97465167,116.331311196,0,238.806105643045,40765.1993518519,2011-08-10,04:47:04
39.97463791,116.331310347,0,238.988930446194,40765.1994097222,2011-08-10,04:47:09
39.974610679,116.331321277,0,238.913287401575,40765.1994675926,2011-08-10,04:47:14
39.974610679,116.331321277,0,238.913287401575,40765.1995023148,2011-08-10,04:47:17
39.974615773,116.331326879,0,239.131833989501,40765.199525463,2011-08-10,04:47:19
39.974619811,116.33138254,0,239.891843832021,40765.1995833333,2011-08-10,04:47:24
39.97463781,116.331417403,0,240.730849737533,40765.1996412037,2011-08-10,04:47:29
39.974640421,116.331406776,0,242.223914041995,40765.1996990741,2011-08-10,04:47:34
39.974654145,116.331379846,0,245.149140419947,40765.1997569444,2011-08-10,04:47:39
39.974654145,116.331379846,0,245.149140419947,40765.1997916667,2011-08-10,04:47:42
39.97465468,116.331377184,0,245.391466535433,40765.1998148148,2011-08-10,04:47:44
39.974644432,116.331352574,0,245.98592191601,40765.1998726852,2011-08-10,04:47:49
39.974597956,116.331324714,0,246.458077427822,40765.1999305556,2011-08-10,04:47:54
39.974527427,116.33132049,0,247.048507217848,40765.1999884259,2011-08-10,04:47:59
39.974520698,116.331292546,0,247.39155183727,40765.2000462963,2011-08-10,04:48:04
39.974517662,116.331301456,0,243.951217191601,40765.2001041667,2011-08-10,04:48:09
39.974469149,116.331315514,0,242.013405511811,40765.200162037,2011-08-10,04:48:14
39.974479549,116.33131137,0,240.642142388451,40765.2002199074,2011-08-10,04:48:19
39.974517093,116.331331729,0,239.585416666667,40765.2002777778,2011-08-10,04:48:24
39.974582272,116.33136237,0,237.984645669291,40765.2003356481,2011-08-10,04:48:29
39.974617803,116.33138778,0,238.597122703412,40765.2003935185,2011-08-10,04:48:34
39.974680137,116.331380317,0,235.84686351706,40765.2004513889,2011-08-10,04:48:39
39.974770319,116.331388437,0,235.500410104987,40765.2004861111,2011-08-10,04:48:42
39.974869325,116.331388356,0,234.772965879265,40765.2005208333,2011-08-10,04:48:45
39.97496125,116.331390749,0,233.847073490814,40765.2005787037,2011-08-10,04:48:50
39.975020177,116.331409429,0,233.403353018373,40765.2006365741,2011-08-10,04:48:55
39.97506574,116.331443125,0,231.608467847769,40765.2006944444,2011-08-10,04:49:00
39.975121003,116.33146557,0,229.626902887139,40765.2007523148,2011-08-10,04:49:05
39.974949954,116.33146086,0,228.851197506562,40765.200775463,2011-08-10,04:49:07
39.974852976,116.331461504,0,227.675751312336,40765.2007986111,2011-08-10,04:49:09
39.974852976,116.331461504,0,227.675751312336,40765.2008333333,2011-08-10,04:49:12
39.974853212,116.3314575,0,223.406194225722,40765.2008564815,2011-08-10,04:49:14
39.974739236,116.3314594,0,220.375236220472,40765.2008796296,2011-08-10,04:49:16
39.974799607,116.331385613,0,214.113549868766,40765.2009375,2011-08-10,04:49:21
39.974782834,116.331398617,0,214.373595800525,40765.2009953704,2011-08-10,04:49:26
39.974728671,116.331335868,0,214.297854330709,40765.2010532407,2011-08-10,04:49:31
39.974664052,116.33132801,0,213.682293307087,40765.2011111111,2011-08-10,04:49:36
39.974653776,116.331311141,0,212.351630577428,40765.2011689815,2011-08-10,04:49:41
39.974560236,116.331281379,0,210.7568667979,40765.2012037037,2011-08-10,04:49:44
39.974487934,116.331280886,0,209.650078740157,40765.2012615741,2011-08-10,04:49:49
39.975446239,116.330400216,0,181.781400918635,40765.2022222222,2011-08-10,04:51:12
39.975815483,116.329885656,0,78.3347900262467,40765.2022337963,2011-08-10,04:51:13
39.974712392,116.33170646,0,-255.161545275591,40765.2023726852,2011-08-10,04:51:25
39.974761433,116.331591736,0,-225.562447506562,40765.2023958333,2011-08-10,04:51:27
39.974810213,116.331507867,0,-201.209573490814,40765.2024189815,2011-08-10,04:51:29
39.974867914,116.331413509,0,-176.240879265092,40765.2024537037,2011-08-10,04:51:32
39.974861733,116.331352673,0,-162.277020997375,40765.2025115741,2011-08-10,04:51:37
39.974433383,116.3312366,0,43.1765879265092,40765.2025462963,2011-08-10,04:51:40
39.974509568,116.331240542,0,65.7182053805774,40765.2025578704,2011-08-10,04:51:41
39.97467664,116.331212655,0,157.993572834646,40765.2025694444,2011-08-10,04:51:42
39.97463909,116.331191689,0,260.931725721785,40765.2025810185,2011-08-10,04:51:43
39.974630707,116.331179643,0,300.251541994751,40765.2025925926,2011-08-10,04:51:44
39.974595374,116.331153173,0,330.810121391076,40765.2026157407,2011-08-10,04:51:46
39.97457016,116.331145052,0,366.06030183727,40765.2026388889,2011-08-10,04:51:48
39.974557766,116.331133433,0,400.662234251968,40765.202662037,2011-08-10,04:51:50
39.974557766,116.331133433,0,400.662234251968,40765.2026967593,2011-08-10,04:51:53
39.974565617,116.331138679,0,399.600803805774,40765.2027199074,2011-08-10,04:51:55
39.974636436,116.331135016,0,388.286745406824,40765.2027777778,2011-08-10,04:52:00
39.97470905,116.331130781,0,363.564504593176,40765.2028240741,2011-08-10,04:52:04
39.974780841,116.331130369,0,331.444176509186,40765.2028703704,2011-08-10,04:52:08
39.974837732,116.331149745,0,301.264639107612,40765.2029050926,2011-08-10,04:52:11
39.974868814,116.331154927,0,297.323838582677,40765.202962963,2011-08-10,04:52:16
39.974874885,116.331150345,0,297.00592191601,40765.2030208333,2011-08-10,04:52:21
39.974874885,116.331150345,0,297.00592191601,40765.2030555556,2011-08-10,04:52:24
39.974876214,116.331147547,0,296.790580708661,40765.2030787037,2011-08-10,04:52:26
39.974761351,116.331183852,0,285.188218503937,40765.203125,2011-08-10,04:52:30
39.974654858,116.331216165,0,276.901515748031,40765.2031597222,2011-08-10,04:52:33
39.974536464,116.331254126,0,272.430784120735,40765.2032060185,2011-08-10,04:52:37
39.974450693,116.331302728,0,261.819770341207,40765.2032638889,2011-08-10,04:52:42
39.974418609,116.331291443,0,258.804530839895,40765.2033217593,2011-08-10,04:52:47
39.974418609,116.331291443,0,258.804530839895,40765.2033564815,2011-08-10,04:52:50
39.974415708,116.331285855,0,260.989022309711,40765.2033796296,2011-08-10,04:52:52
39.974401556,116.331299285,0,260.693480971129,40765.2034375,2011-08-10,04:52:57
39.974399568,116.331299986,0,260.701292650919,40765.2034953704,2011-08-10,04:53:02
39.974391835,116.331302803,0,260.346305774278,40765.2035532407,2011-08-10,04:53:07
39.974391835,116.331302803,0,260.346305774278,40765.203587963,2011-08-10,04:53:10
39.974398634,116.331304165,0,260.004409448819,40765.2036111111,2011-08-10,04:53:12
39.974464284,116.331272269,0,249.591663385827,40765.2036689815,2011-08-10,04:53:17
39.974473445,116.331231958,0,243.373654855643,40765.2037268518,2011-08-10,04:53:22
39.974473445,116.331231958,0,243.373654855643,40765.2037615741,2011-08-10,04:53:25
39.974474443,116.331223795,0,243.268526902887,40765.2037847222,2011-08-10,04:53:27
39.974459615,116.331205429,0,242.364261811024,40765.2038425926,2011-08-10,04:53:32
39.974406864,116.331192962,0,242.323087270341,40765.203900463,2011-08-10,04:53:37
39.974333574,116.331197232,0,243.803284120735,40765.2039583333,2011-08-10,04:53:42
39.974299392,116.331178492,0,247.384593175853,40765.2040162037,2011-08-10,04:53:47
