# Supplementary material for: Research on differential privacy protection method based on user tendency
Source: PLoS One. 2023 Oct 26;18(10):e0288823. doi: 10.1371/journal.pone.0288823 (PMC10602288; doi:10.1371/journal.pone.0288823)
Supplement: S3 Data — (ZIP) [file pone.0288823.s003.zip › Data 5-3/055/Trajectory/20110824133934.plt]

Geolife trajectory
WGS 84
Altitude is in Feet
Reserved 3
0,2,255,My Track,0,0,2,8421376
0
39.97916,116.304875,0,0,40779.5691435185,2011-08-24,13:39:34
39.97869,116.304758333333,0,0,40779.5691666667,2011-08-24,13:39:36
39.97849,116.304985,0,0,40779.5691782407,2011-08-24,13:39:37
39.97839,116.305051666667,0,0,40779.5692013889,2011-08-24,13:39:39
39.978275,116.305128333333,0,0,40779.569224537,2011-08-24,13:39:41
39.9784033333333,116.305033333333,0,0,40779.5692708333,2011-08-24,13:39:45
39.9783783333333,116.305016666667,0,0,40779.5693287037,2011-08-24,13:39:50
39.9783416666667,116.304971666667,0,0,40779.5693865741,2011-08-24,13:39:55
39.978255,116.304991666667,0,0,40779.5694444444,2011-08-24,13:40:00
39.9781916666667,116.304966666667,0,0,40779.5695023148,2011-08-24,13:40:05
39.9780833333333,116.304915,0,0,40779.5695601852,2011-08-24,13:40:10
39.97799,116.304868333333,0,0,40779.5696180556,2011-08-24,13:40:15
39.9780383333333,116.304975,0,0,40779.5696527778,2011-08-24,13:40:18
39.9778983333333,116.305163333333,0,0,40779.5696643519,2011-08-24,13:40:19
39.9780083333333,116.305138333333,0,0,40779.5696990741,2011-08-24,13:40:22
39.9780933333333,116.305071666667,0,0,40779.5697453704,2011-08-24,13:40:26
39.9782233333333,116.304993333333,0,0,40779.5697800926,2011-08-24,13:40:29
39.9783016666667,116.304933333333,0,0,40779.5698148148,2011-08-24,13:40:32
39.9782366666667,116.304841666667,0,0,40779.5698726852,2011-08-24,13:40:37
39.9780266666667,116.304801666667,0,0,40779.5698842593,2011-08-24,13:40:38
39.9779366666667,116.304703333333,0,0,40779.5699305556,2011-08-24,13:40:42
39.9779183333333,116.304703333333,0,0,40779.5699884259,2011-08-24,13:40:47
39.9778216666667,116.304743333333,0,0,40779.5700462963,2011-08-24,13:40:52
39.977705,116.304848333333,0,0,40779.5700925926,2011-08-24,13:40:56
39.9776066666667,116.304898333333,0,0,40779.5701388889,2011-08-24,13:41:00
39.9775066666667,116.30493,0,0,40779.5701967593,2011-08-24,13:41:05
39.9774183333333,116.304953333333,0,0,40779.5702430556,2011-08-24,13:41:09
39.9772883333333,116.305025,0,0,40779.5702893519,2011-08-24,13:41:13
39.9771966666667,116.305061666667,0,0,40779.5703240741,2011-08-24,13:41:16
39.977095,116.305098333333,0,0,40779.5703819444,2011-08-24,13:41:21
39.9770383333333,116.305103333333,0,0,40779.5704398148,2011-08-24,13:41:26
39.977015,116.305086666667,0,0,40779.5704976852,2011-08-24,13:41:31
39.97662,116.305386666667,0,0,40779.5705439815,2011-08-24,13:41:35
39.9765866666667,116.305358333333,0,0,40779.5706018518,2011-08-24,13:41:40
39.9765866666667,116.305358333333,0,0,40779.5706365741,2011-08-24,13:41:43
39.9765916666667,116.305356666667,0,0,40779.5706597222,2011-08-24,13:41:45
39.9766983333333,116.3053,0,0,40779.5707175926,2011-08-24,13:41:50
39.9766933333333,116.305316666667,0,0,40779.570775463,2011-08-24,13:41:55
39.976725,116.30535,0,0,40779.5708333333,2011-08-24,13:42:00
39.9767166666667,116.305373333333,0,0,40779.5708912037,2011-08-24,13:42:05
39.9766983333333,116.305388333333,0,0,40779.5709490741,2011-08-24,13:42:10
39.9766783333333,116.305385,0,0,40779.5710069444,2011-08-24,13:42:15
39.9765933333333,116.30533,0,0,40779.5710532407,2011-08-24,13:42:19
39.9764833333333,116.30524,0,0,40779.5710763889,2011-08-24,13:42:21
39.976375,116.305188333333,0,0,40779.5711226852,2011-08-24,13:42:25
39.97628,116.305165,0,0,40779.5711805556,2011-08-24,13:42:30
39.976195,116.305185,0,0,40779.5712384259,2011-08-24,13:42:35
39.9761366666667,116.305195,0,0,40779.5712962963,2011-08-24,13:42:40
39.9760916666667,116.305193333333,0,0,40779.5713541667,2011-08-24,13:42:45
39.976165,116.30514,0,0,40779.5713888889,2011-08-24,13:42:48
39.9762283333333,116.305103333333,0,0,40779.5714467593,2011-08-24,13:42:53
39.9762566666667,116.305058333333,0,0,40779.5715046296,2011-08-24,13:42:58
39.9762566666667,116.305058333333,0,0,40779.5715393518,2011-08-24,13:43:01
39.976255,116.305058333333,0,0,40779.5715625,2011-08-24,13:43:03
39.9762716666667,116.305058333333,0,0,40779.5716203704,2011-08-24,13:43:08
39.9761833333333,116.304983333333,0,0,40779.5716550926,2011-08-24,13:43:11
39.9760733333333,116.304928333333,0,0,40779.5716898148,2011-08-24,13:43:14
39.97597,116.30497,0,0,40779.571724537,2011-08-24,13:43:17
39.9758583333333,116.305021666667,0,0,40779.5717824074,2011-08-24,13:43:22
39.975755,116.305063333333,0,0,40779.5718287037,2011-08-24,13:43:26
39.975685,116.305106666667,0,0,40779.5718865741,2011-08-24,13:43:31
39.9756233333333,116.305131666667,0,0,40779.5719444444,2011-08-24,13:43:36
39.975575,116.305123333333,0,0,40779.5720023148,2011-08-24,13:43:41
39.975475,116.305146666667,0,0,40779.5720486111,2011-08-24,13:43:45
39.9754016666667,116.305146666667,0,0,40779.5721064815,2011-08-24,13:43:50
39.9753666666667,116.305151666667,0,0,40779.5721643518,2011-08-24,13:43:55
39.9753083333333,116.305148333333,0,0,40779.5722222222,2011-08-24,13:44:00
39.975285,116.305126666667,0,0,40779.5722800926,2011-08-24,13:44:05
39.9752733333333,116.305136666667,0,0,40779.572337963,2011-08-24,13:44:10
39.9752683333333,116.30512,0,0,40779.5723958333,2011-08-24,13:44:15
39.9752283333333,116.305118333333,0,0,40779.5724537037,2011-08-24,13:44:20
39.9751766666667,116.305116666667,0,0,40779.5725115741,2011-08-24,13:44:25
39.975125,116.305128333333,0,0,40779.5725694444,2011-08-24,13:44:30
39.9750733333333,116.305136666667,0,0,40779.5726273148,2011-08-24,13:44:35
39.9750016666667,116.305146666667,0,0,40779.5726851852,2011-08-24,13:44:40
39.9749116666667,116.30515,0,0,40779.5727430556,2011-08-24,13:44:45
39.9748316666667,116.305133333333,0,0,40779.5728009259,2011-08-24,13:44:50
39.9747733333333,116.305128333333,0,0,40779.5728587963,2011-08-24,13:44:55
39.974715,116.305131666667,0,0,40779.5729166667,2011-08-24,13:45:00
39.9747,116.305136666667,0,0,40779.572974537,2011-08-24,13:45:05
39.974685,116.305128333333,0,0,40779.5730324074,2011-08-24,13:45:10
39.9746766666667,116.305131666667,0,0,40779.5730902778,2011-08-24,13:45:15
39.9746766666667,116.305131666667,0,0,40779.573125,2011-08-24,13:45:18
39.97467,116.305125,0,0,40779.5731481481,2011-08-24,13:45:20
39.9746583333333,116.305105,0,0,40779.5732060185,2011-08-24,13:45:25
39.9746616666667,116.305096666667,0,0,40779.5732638889,2011-08-24,13:45:30
39.9746616666667,116.305096666667,0,0,40779.5732986111,2011-08-24,13:45:33
39.9746566666667,116.305096666667,0,0,40779.5733217593,2011-08-24,13:45:35
39.97461,116.305076666667,0,0,40779.5733796296,2011-08-24,13:45:40
39.974555,116.305068333333,0,0,40779.5734375,2011-08-24,13:45:45
39.9745033333333,116.305073333333,0,0,40779.5734953704,2011-08-24,13:45:50
39.9744683333333,116.30509,0,0,40779.5735532407,2011-08-24,13:45:55
39.974435,116.305116666667,0,0,40779.5736111111,2011-08-24,13:46:00
39.9744383333333,116.305163333333,0,0,40779.5736689815,2011-08-24,13:46:05
39.9744383333333,116.305198333333,0,0,40779.5737268519,2011-08-24,13:46:10
39.9744566666667,116.305235,0,0,40779.5737847222,2011-08-24,13:46:15
39.97445,116.305281666667,0,0,40779.5738425926,2011-08-24,13:46:20
39.9744566666667,116.305346666667,0,0,40779.573900463,2011-08-24,13:46:25
39.97443,116.30542,0,0,40779.5739583333,2011-08-24,13:46:30
39.9744,116.3055,0,0,40779.5740162037,2011-08-24,13:46:35
39.974345,116.305555,0,0,40779.5740740741,2011-08-24,13:46:40
39.9743766666667,116.305626666667,0,0,40779.5741319444,2011-08-24,13:46:45
39.9743916666667,116.305703333333,0,0,40779.5741898148,2011-08-24,13:46:50
39.9744116666667,116.305771666667,0,0,40779.5742476852,2011-08-24,13:46:55
39.97437,116.305826666667,0,0,40779.5743055556,2011-08-24,13:47:00
39.9743533333333,116.305866666667,0,0,40779.5743634259,2011-08-24,13:47:05
39.97434,116.305913333333,0,0,40779.5744212963,2011-08-24,13:47:10
39.9743133333333,116.305965,0,0,40779.5744791667,2011-08-24,13:47:15
39.97432,116.306056666667,0,0,40779.574537037,2011-08-24,13:47:20
39.9743816666667,116.306141666667,0,0,40779.5745949074,2011-08-24,13:47:25
39.9743933333333,116.306195,0,0,40779.5746527778,2011-08-24,13:47:30
39.97439,116.306241666667,0,0,40779.5747106481,2011-08-24,13:47:35
39.974425,116.306348333333,0,0,40779.5747685185,2011-08-24,13:47:40
39.9745066666667,116.306413333333,0,0,40779.5748148148,2011-08-24,13:47:44
39.97458,116.306483333333,0,0,40779.5748726852,2011-08-24,13:47:49
39.9745983333333,116.306553333333,0,0,40779.5749305556,2011-08-24,13:47:54
39.97456,116.306603333333,0,0,40779.5749884259,2011-08-24,13:47:59
39.9744933333333,116.306703333333,0,0,40779.5750231481,2011-08-24,13:48:02
39.974505,116.306788333333,0,0,40779.5750810185,2011-08-24,13:48:07
39.97452,116.306861666667,0,0,40779.5751388889,2011-08-24,13:48:12
39.97451,116.306945,0,0,40779.5751967593,2011-08-24,13:48:17
39.974525,116.307021666667,0,0,40779.5752546296,2011-08-24,13:48:22
39.974545,116.30709,0,0,40779.5753125,2011-08-24,13:48:27
39.9746066666667,116.307165,0,0,40779.5753703704,2011-08-24,13:48:32
39.974615,116.30723,0,0,40779.5754282407,2011-08-24,13:48:37
39.974615,116.307293333333,0,0,40779.5754861111,2011-08-24,13:48:42
39.9745766666667,116.307416666667,0,0,40779.5755439815,2011-08-24,13:48:47
39.97461,116.307491666667,0,0,40779.5756018519,2011-08-24,13:48:52
39.97463,116.307556666667,0,0,40779.5756597222,2011-08-24,13:48:57
39.97457,116.307665,0,0,40779.5757175926,2011-08-24,13:49:02
39.9745316666667,116.307756666667,0,0,40779.575775463,2011-08-24,13:49:07
39.9745466666667,116.30783,0,0,40779.5758333333,2011-08-24,13:49:12
39.9745616666667,116.307908333333,0,0,40779.5758912037,2011-08-24,13:49:17
39.9745583333333,116.30796,0,0,40779.5759490741,2011-08-24,13:49:22
39.97451,116.308008333333,0,0,40779.5760069444,2011-08-24,13:49:27
39.9745033333333,116.308086666667,0,0,40779.5760648148,2011-08-24,13:49:32
39.9745416666667,116.308143333333,0,0,40779.5761226852,2011-08-24,13:49:37
39.97456,116.308225,0,0,40779.5761805556,2011-08-24,13:49:42
39.974555,116.308306666667,0,0,40779.5762384259,2011-08-24,13:49:47
39.9745066666667,116.308406666667,0,0,40779.5762847222,2011-08-24,13:49:51
39.9744733333333,116.308516666667,0,0,40779.5763425926,2011-08-24,13:49:56
39.9745066666667,116.308568333333,0,0,40779.576400463,2011-08-24,13:50:01
39.9745216666667,116.308628333333,0,0,40779.5764583333,2011-08-24,13:50:06
39.9746033333333,116.308696666667,0,0,40779.5764930556,2011-08-24,13:50:09
39.97469,116.308761666667,0,0,40779.5765393519,2011-08-24,13:50:13
39.9746383333333,116.308873333333,0,0,40779.5765856481,2011-08-24,13:50:17
39.9745766666667,116.308966666667,0,0,40779.5766319444,2011-08-24,13:50:21
39.9745316666667,116.30906,0,0,40779.5766898148,2011-08-24,13:50:26
39.9745,116.309155,0,0,40779.5767476852,2011-08-24,13:50:31
39.9745066666667,116.309256666667,0,0,40779.5768055556,2011-08-24,13:50:36
39.974485,116.309345,0,0,40779.5768634259,2011-08-24,13:50:41
39.9745166666667,116.30941,0,0,40779.5769212963,2011-08-24,13:50:46
39.974475,116.309513333333,0,0,40779.5769791667,2011-08-24,13:50:51
39.9744966666667,116.309565,0,0,40779.577037037,2011-08-24,13:50:56
39.9745116666667,116.309636666667,0,0,40779.5770949074,2011-08-24,13:51:01
39.974535,116.309718333333,0,0,40779.5771527778,2011-08-24,13:51:06
39.974555,116.309798333333,0,0,40779.5772106481,2011-08-24,13:51:11
39.9745183333333,116.309915,0,0,40779.5772685185,2011-08-24,13:51:16
39.974495,116.310003333333,0,0,40779.5773263889,2011-08-24,13:51:21
39.9744783333333,116.310096666667,0,0,40779.5773842593,2011-08-24,13:51:26
39.97447,116.310158333333,0,0,40779.5774421296,2011-08-24,13:51:31
39.9744933333333,116.31021,0,0,40779.5775,2011-08-24,13:51:36
39.97451,116.310301666667,0,0,40779.5775578704,2011-08-24,13:51:41
39.9745033333333,116.31042,0,0,40779.5776157407,2011-08-24,13:51:46
39.9745116666667,116.310556666667,0,0,40779.5776736111,2011-08-24,13:51:51
39.974535,116.310625,0,0,40779.5777314815,2011-08-24,13:51:56
39.974495,116.310715,0,0,40779.5777893519,2011-08-24,13:52:01
39.9744866666667,116.310811666667,0,0,40779.5778472222,2011-08-24,13:52:06
39.9744783333333,116.310853333333,0,0,40779.5779050926,2011-08-24,13:52:11
39.9745066666667,116.31088,0,0,40779.577962963,2011-08-24,13:52:16
39.9744916666667,116.310926666667,0,0,40779.5780208333,2011-08-24,13:52:21
39.9745133333333,116.310978333333,0,0,40779.5780787037,2011-08-24,13:52:26
39.97451,116.31099,0,0,40779.5781365741,2011-08-24,13:52:31
39.97452,116.310986666667,0,0,40779.5781944444,2011-08-24,13:52:36
39.97452,116.310986666667,0,0,40779.5782291667,2011-08-24,13:52:39
39.9745233333333,116.310983333333,0,0,40779.5782523148,2011-08-24,13:52:41
39.9745283333333,116.310996666667,0,0,40779.5783101852,2011-08-24,13:52:46
39.97457,116.311021666667,0,0,40779.5783680556,2011-08-24,13:52:51
39.9745316666667,116.31103,0,0,40779.5784259259,2011-08-24,13:52:56
39.9745466666667,116.311033333333,0,0,40779.5784837963,2011-08-24,13:53:01
39.9745583333333,116.311086666667,0,0,40779.5785416667,2011-08-24,13:53:06
39.97457,116.311116666667,0,0,40779.578599537,2011-08-24,13:53:11
39.9745516666667,116.31119,0,0,40779.5786574074,2011-08-24,13:53:16
39.9745433333333,116.311261666667,0,0,40779.5787152778,2011-08-24,13:53:21
39.9744733333333,116.311293333333,0,0,40779.5787731481,2011-08-24,13:53:26
39.974455,116.311343333333,0,0,40779.5788310185,2011-08-24,13:53:31
39.9744566666667,116.311435,0,0,40779.5788888889,2011-08-24,13:53:36
39.97444,116.311476666667,0,0,40779.5789467593,2011-08-24,13:53:41
39.9744533333333,116.311516666667,0,0,40779.5790046296,2011-08-24,13:53:46
39.9744166666667,116.311596666667,0,0,40779.5790625,2011-08-24,13:53:51
39.9744166666667,116.311683333333,0,0,40779.5791203704,2011-08-24,13:53:56
39.9744533333333,116.311741666667,0,0,40779.5791782407,2011-08-24,13:54:01
39.9744933333333,116.311775,0,0,40779.5792361111,2011-08-24,13:54:06
39.9744966666667,116.311863333333,0,0,40779.5792939815,2011-08-24,13:54:11
39.974505,116.311955,0,0,40779.5793518518,2011-08-24,13:54:16
39.974525,116.312045,0,0,40779.5794097222,2011-08-24,13:54:21
39.974515,116.312116666667,0,0,40779.5794675926,2011-08-24,13:54:26
39.9745183333333,116.312178333333,0,0,40779.579525463,2011-08-24,13:54:31
39.9745016666667,116.312243333333,0,0,40779.5795833333,2011-08-24,13:54:36
39.974475,116.312335,0,0,40779.5796412037,2011-08-24,13:54:41
39.9744616666667,116.312416666667,0,0,40779.5796990741,2011-08-24,13:54:46
39.9744283333333,116.312513333333,0,0,40779.5797569444,2011-08-24,13:54:51
39.974455,116.312608333333,0,0,40779.5798148148,2011-08-24,13:54:56
39.9744733333333,116.31268,0,0,40779.5798726852,2011-08-24,13:55:01
39.97448,116.312746666667,0,0,40779.5799305556,2011-08-24,13:55:06
39.974455,116.31283,0,0,40779.5799884259,2011-08-24,13:55:11
39.974435,116.31291,0,0,40779.5800462963,2011-08-24,13:55:16
39.97444,116.312991666667,0,0,40779.5801041667,2011-08-24,13:55:21
39.9744616666667,116.313066666667,0,0,40779.580162037,2011-08-24,13:55:26
39.9744266666667,116.313186666667,0,0,40779.5802199074,2011-08-24,13:55:31
39.97436,116.31327,0,0,40779.5802777778,2011-08-24,13:55:36
39.9743016666667,116.313346666667,0,0,40779.5803356481,2011-08-24,13:55:41
39.97424,116.313453333333,0,0,40779.5803819444,2011-08-24,13:55:45
39.974185,116.313573333333,0,0,40779.5804398148,2011-08-24,13:55:50
39.9741366666667,116.313623333333,0,0,40779.5804976852,2011-08-24,13:55:55
39.9740983333333,116.31365,0,0,40779.5805555556,2011-08-24,13:56:00
39.9740433333333,116.313686666667,0,0,40779.5806134259,2011-08-24,13:56:05
39.9739533333333,116.313731666667,0,0,40779.5806597222,2011-08-24,13:56:09
39.97387,116.313783333333,0,0,40779.5806944444,2011-08-24,13:56:12
39.9737916666667,116.313881666667,0,0,40779.5807523148,2011-08-24,13:56:17
39.9738333333333,116.313986666667,0,0,40779.5807986111,2011-08-24,13:56:21
39.97384,116.314105,0,0,40779.5808564815,2011-08-24,13:56:26
39.9738233333333,116.31422,0,0,40779.5809143518,2011-08-24,13:56:31
39.9738583333333,116.314348333333,0,0,40779.5809722222,2011-08-24,13:56:36
39.973895,116.314438333333,0,0,40779.5810300926,2011-08-24,13:56:41
39.9739233333333,116.314533333333,0,0,40779.581087963,2011-08-24,13:56:46
39.97406,116.314643333333,0,0,40779.5811342593,2011-08-24,13:56:50
39.973965,116.314685,0,0,40779.5811805556,2011-08-24,13:56:54
39.9739833333333,116.31479,0,0,40779.5812384259,2011-08-24,13:56:59
39.973985,116.314895,0,0,40779.5812962963,2011-08-24,13:57:04
39.9739566666667,116.315023333333,0,0,40779.5813425926,2011-08-24,13:57:08
39.9739633333333,116.315155,0,0,40779.581400463,2011-08-24,13:57:13
39.9740066666667,116.315281666667,0,0,40779.5814583333,2011-08-24,13:57:18
39.9740716666667,116.315398333333,0,0,40779.5815046296,2011-08-24,13:57:22
39.974145,116.315458333333,0,0,40779.5815277778,2011-08-24,13:57:24
39.9742516666667,116.315531666667,0,0,40779.5815625,2011-08-24,13:57:27
39.9742733333333,116.31562,0,0,40779.5816203704,2011-08-24,13:57:32
39.974275,116.315736666667,0,0,40779.5816782407,2011-08-24,13:57:37
39.9741966666667,116.315775,0,0,40779.5817361111,2011-08-24,13:57:42
39.9741183333333,116.315845,0,0,40779.5817939815,2011-08-24,13:57:47
39.9740316666667,116.315915,0,0,40779.5818287037,2011-08-24,13:57:50
39.9740033333333,116.316016666667,0,0,40779.5818865741,2011-08-24,13:57:55
39.9740366666667,116.31612,0,0,40779.5819444444,2011-08-24,13:58:00
39.9740783333333,116.316193333333,0,0,40779.5820023148,2011-08-24,13:58:05
39.97406,116.316295,0,0,40779.5820601852,2011-08-24,13:58:10
39.9740533333333,116.316366666667,0,0,40779.5821180556,2011-08-24,13:58:15
39.9740366666667,116.316443333333,0,0,40779.5821759259,2011-08-24,13:58:20
39.9740466666667,116.3165,0,0,40779.5822337963,2011-08-24,13:58:25
39.974115,116.316575,0,0,40779.5822916667,2011-08-24,13:58:30
39.9741783333333,116.316643333333,0,0,40779.582349537,2011-08-24,13:58:35
39.9742333333333,116.316735,0,0,40779.5824074074,2011-08-24,13:58:40
39.9743,116.316795,0,0,40779.5824652778,2011-08-24,13:58:45
39.974355,116.316911666667,0,0,40779.5825231481,2011-08-24,13:58:50
39.97439,116.317026666667,0,0,40779.5825810185,2011-08-24,13:58:55
39.9744283333333,116.31711,0,0,40779.5826388889,2011-08-24,13:59:00
39.97443,116.317175,0,0,40779.5826967593,2011-08-24,13:59:05
39.97447,116.317246666667,0,0,40779.5827546296,2011-08-24,13:59:10
39.97451,116.317291666667,0,0,40779.5828125,2011-08-24,13:59:15
39.97456,116.317385,0,0,40779.5828703704,2011-08-24,13:59:20
39.9746083333333,116.3175,0,0,40779.5829282407,2011-08-24,13:59:25
39.974635,116.317605,0,0,40779.5829861111,2011-08-24,13:59:30
39.974635,116.317693333333,0,0,40779.5830439815,2011-08-24,13:59:35
39.974665,116.3178,0,0,40779.5831018519,2011-08-24,13:59:40
39.974665,116.317921666667,0,0,40779.5831597222,2011-08-24,13:59:45
39.9746866666667,116.318046666667,0,0,40779.5832175926,2011-08-24,13:59:50
39.9746883333333,116.318146666667,0,0,40779.583275463,2011-08-24,13:59:55
39.97469,116.31825,0,0,40779.5833333333,2011-08-24,14:00:00
39.9747266666667,116.318355,0,0,40779.5833912037,2011-08-24,14:00:05
39.9747316666667,116.318438333333,0,0,40779.5834490741,2011-08-24,14:00:10
39.9747,116.318535,0,0,40779.5835069444,2011-08-24,14:00:15
39.9747016666667,116.318646666667,0,0,40779.5835648148,2011-08-24,14:00:20
39.9746883333333,116.318733333333,0,0,40779.5836226852,2011-08-24,14:00:25
39.974745,116.318793333333,0,0,40779.5836805556,2011-08-24,14:00:30
39.9747816666667,116.318815,0,0,40779.5837384259,2011-08-24,14:00:35
39.9748,116.318856666667,0,0,40779.5837962963,2011-08-24,14:00:40
39.9748316666667,116.318911666667,0,0,40779.5838541667,2011-08-24,14:00:45
39.97483,116.318931666667,0,0,40779.583912037,2011-08-24,14:00:50
39.97483,116.318931666667,0,0,40779.5839467593,2011-08-24,14:00:53
39.9748366666667,116.318928333333,0,0,40779.5839699074,2011-08-24,14:00:55
39.9748783333333,116.318903333333,0,0,40779.5840277778,2011-08-24,14:01:00
39.9748416666667,116.318878333333,0,0,40779.5840856481,2011-08-24,14:01:05
39.974825,116.318876666667,0,0,40779.5841435185,2011-08-24,14:01:10
39.974845,116.318898333333,0,0,40779.5842013889,2011-08-24,14:01:15
39.9748816666667,116.3189,0,0,40779.5842592593,2011-08-24,14:01:20
39.9748933333333,116.31894,0,0,40779.5843171296,2011-08-24,14:01:25
39.9748916666667,116.318958333333,0,0,40779.584375,2011-08-24,14:01:30
39.9748916666667,116.318958333333,0,0,40779.5844097222,2011-08-24,14:01:33
39.9748983333333,116.318956666667,0,0,40779.5844328704,2011-08-24,14:01:35
39.97493,116.318953333333,0,0,40779.5844907407,2011-08-24,14:01:40
39.97496,116.318955,0,0,40779.5845486111,2011-08-24,14:01:45
39.97497,116.318938333333,0,0,40779.5846064815,2011-08-24,14:01:50
39.97497,116.318938333333,0,0,40779.5846412037,2011-08-24,14:01:53
39.974975,116.31894,0,0,40779.5846643519,2011-08-24,14:01:55
39.9750183333333,116.318911666667,0,0,40779.5847222222,2011-08-24,14:02:00
39.9749883333333,116.318908333333,0,0,40779.5847800926,2011-08-24,14:02:05
39.9749883333333,116.318908333333,0,0,40779.5848148148,2011-08-24,14:02:08
39.9749933333333,116.318911666667,0,0,40779.584837963,2011-08-24,14:02:10
39.9749583333333,116.318906666667,0,0,40779.5848958333,2011-08-24,14:02:15
39.9749166666667,116.318891666667,0,0,40779.5849537037,2011-08-24,14:02:20
39.974905,116.318891666667,0,0,40779.5850115741,2011-08-24,14:02:25
39.97492,116.318901666667,0,0,40779.5850694444,2011-08-24,14:02:30
39.9749233333333,116.31893,0,0,40779.5851273148,2011-08-24,14:02:35
39.9749133333333,116.318978333333,0,0,40779.5851851852,2011-08-24,14:02:40
39.9749416666667,116.319036666667,0,0,40779.5852430556,2011-08-24,14:02:45
39.9749533333333,116.319108333333,0,0,40779.5853009259,2011-08-24,14:02:50
39.9749583333333,116.319185,0,0,40779.5853587963,2011-08-24,14:02:55
39.9749483333333,116.319256666667,0,0,40779.5854166667,2011-08-24,14:03:00
39.9749216666667,116.319335,0,0,40779.585474537,2011-08-24,14:03:05
39.97495,116.319421666667,0,0,40779.5855324074,2011-08-24,14:03:10
39.97499,116.319508333333,0,0,40779.5855902778,2011-08-24,14:03:15
39.9750033333333,116.319598333333,0,0,40779.5856481481,2011-08-24,14:03:20
39.975,116.319676666667,0,0,40779.5857060185,2011-08-24,14:03:25
39.9749783333333,116.319765,0,0,40779.5857638889,2011-08-24,14:03:30
39.9749633333333,116.319865,0,0,40779.5858217593,2011-08-24,14:03:35
39.9749766666667,116.31997,0,0,40779.5858796296,2011-08-24,14:03:40
39.974985,116.320065,0,0,40779.5859375,2011-08-24,14:03:45
39.975,116.320158333333,0,0,40779.5859953704,2011-08-24,14:03:50
39.9750066666667,116.320233333333,0,0,40779.5860532407,2011-08-24,14:03:55
39.975015,116.320291666667,0,0,40779.5861111111,2011-08-24,14:04:00
39.97502,116.320353333333,0,0,40779.5861689815,2011-08-24,14:04:05
39.9750266666667,116.320438333333,0,0,40779.5862268518,2011-08-24,14:04:10
39.975045,116.320533333333,0,0,40779.5862847222,2011-08-24,14:04:15
39.9750633333333,116.320618333333,0,0,40779.5863425926,2011-08-24,14:04:20
39.975065,116.320741666667,0,0,40779.586400463,2011-08-24,14:04:25
39.9750783333333,116.320793333333,0,0,40779.5864583333,2011-08-24,14:04:30
39.9750933333333,116.320883333333,0,0,40779.5865162037,2011-08-24,14:04:35
39.975095,116.32097,0,0,40779.5865740741,2011-08-24,14:04:40
39.9750933333333,116.321028333333,0,0,40779.5866319444,2011-08-24,14:04:45
39.9750916666667,116.321071666667,0,0,40779.5866898148,2011-08-24,14:04:50
39.9751066666667,116.321126666667,0,0,40779.5867476852,2011-08-24,14:04:55
39.975105,116.321183333333,0,0,40779.5868055556,2011-08-24,14:05:00
39.9751083333333,116.321256666667,0,0,40779.5868634259,2011-08-24,14:05:05
39.97511,116.321343333333,0,0,40779.5869212963,2011-08-24,14:05:10
39.9751016666667,116.32146,0,0,40779.5869791667,2011-08-24,14:05:15
39.975065,116.321545,0,0,40779.587037037,2011-08-24,14:05:20
39.9750616666667,116.32164,0,0,40779.5870949074,2011-08-24,14:05:25
39.975065,116.321721666667,0,0,40779.5871527778,2011-08-24,14:05:30
39.9750633333333,116.321796666667,0,0,40779.5872106481,2011-08-24,14:05:35
39.9750666666667,116.321906666667,0,0,40779.5872685185,2011-08-24,14:05:40
39.9750233333333,116.322041666667,0,0,40779.5873148148,2011-08-24,14:05:44
39.9749683333333,116.322121666667,0,0,40779.5873726852,2011-08-24,14:05:49
39.9749416666667,116.322256666667,0,0,40779.5874305556,2011-08-24,14:05:54
39.9749033333333,116.322365,0,0,40779.5874768518,2011-08-24,14:05:58
39.974875,116.322458333333,0,0,40779.5875347222,2011-08-24,14:06:03
39.9748666666667,116.32253,0,0,40779.5875925926,2011-08-24,14:06:08
39.974805,116.322646666667,0,0,40779.5876273148,2011-08-24,14:06:11
39.97478,116.322763333333,0,0,40779.5876851852,2011-08-24,14:06:16
39.9747616666667,116.32289,0,0,40779.5877430556,2011-08-24,14:06:21
39.9747266666667,116.322975,0,0,40779.5878009259,2011-08-24,14:06:26
39.9747383333333,116.323048333333,0,0,40779.5878587963,2011-08-24,14:06:31
39.9747666666667,116.32313,0,0,40779.5879166667,2011-08-24,14:06:36
39.97479,116.323193333333,0,0,40779.587974537,2011-08-24,14:06:41
39.974825,116.323263333333,0,0,40779.5880324074,2011-08-24,14:06:46
39.9748366666667,116.32332,0,0,40779.5880902778,2011-08-24,14:06:51
39.9748416666667,116.323381666667,0,0,40779.5881481481,2011-08-24,14:06:56
39.9748633333333,116.323446666667,0,0,40779.5882060185,2011-08-24,14:07:01
39.9748716666667,116.323471666667,0,0,40779.5882638889,2011-08-24,14:07:06
39.9748883333333,116.323555,0,0,40779.5883217593,2011-08-24,14:07:11
39.9749216666667,116.32367,0,0,40779.5883796296,2011-08-24,14:07:16
39.9749516666667,116.323756666667,0,0,40779.5884375,2011-08-24,14:07:21
39.974955,116.323853333333,0,0,40779.5884953704,2011-08-24,14:07:26
39.9749583333333,116.32394,0,0,40779.5885532407,2011-08-24,14:07:31
39.974925,116.323991666667,0,0,40779.5886111111,2011-08-24,14:07:36
39.9749333333333,116.324065,0,0,40779.5886689815,2011-08-24,14:07:41
39.9749416666667,116.324136666667,0,0,40779.5887268518,2011-08-24,14:07:46
39.9749233333333,116.32422,0,0,40779.5887847222,2011-08-24,14:07:51
39.9749433333333,116.32428,0,0,40779.5888425926,2011-08-24,14:07:56
39.9749566666667,116.324326666667,0,0,40779.588900463,2011-08-24,14:08:01
39.9749733333333,116.324365,0,0,40779.5889583333,2011-08-24,14:08:06
39.974965,116.324443333333,0,0,40779.5890162037,2011-08-24,14:08:11
39.9749466666667,116.324495,0,0,40779.5890740741,2011-08-24,14:08:16
39.9749833333333,116.324513333333,0,0,40779.5891319444,2011-08-24,14:08:21
39.9750533333333,116.3246,0,0,40779.5891782407,2011-08-24,14:08:25
39.9750983333333,116.324723333333,0,0,40779.589212963,2011-08-24,14:08:28
39.9751716666667,116.324813333333,0,0,40779.5892476852,2011-08-24,14:08:31
39.9752016666667,116.324836666667,0,0,40779.5893055556,2011-08-24,14:08:36
39.975225,116.32484,0,0,40779.5893634259,2011-08-24,14:08:41
39.97526,116.324931666667,0,0,40779.5894212963,2011-08-24,14:08:46
39.9752166666667,116.325025,0,0,40779.5894791667,2011-08-24,14:08:51
39.975245,116.325113333333,0,0,40779.589537037,2011-08-24,14:08:56
39.9752316666667,116.325201666667,0,0,40779.5895949074,2011-08-24,14:09:01
39.9751916666667,116.325288333333,0,0,40779.5896527778,2011-08-24,14:09:06
39.9751616666667,116.325371666667,0,0,40779.5897106482,2011-08-24,14:09:11
39.9751316666667,116.325478333333,0,0,40779.5897685185,2011-08-24,14:09:16
39.9751116666667,116.325586666667,0,0,40779.5898263889,2011-08-24,14:09:21
39.9750616666667,116.325688333333,0,0,40779.5898842593,2011-08-24,14:09:26
39.974975,116.325796666667,0,0,40779.5899421296,2011-08-24,14:09:31
39.9749033333333,116.32589,0,0,40779.5899768519,2011-08-24,14:09:34
39.9748533333333,116.326023333333,0,0,40779.5900115741,2011-08-24,14:09:37
39.974815,116.326155,0,0,40779.5900462963,2011-08-24,14:09:40
39.9748066666667,116.326285,0,0,40779.5900810185,2011-08-24,14:09:43
39.9748116666667,116.326415,0,0,40779.5901273148,2011-08-24,14:09:47
39.9748016666667,116.32656,0,0,40779.5901851852,2011-08-24,14:09:52
39.9747966666667,116.326691666667,0,0,40779.5902430556,2011-08-24,14:09:57
39.9747816666667,116.326791666667,0,0,40779.5903009259,2011-08-24,14:10:02
39.9748,116.326855,0,0,40779.5903587963,2011-08-24,14:10:07
39.97481,116.326901666667,0,0,40779.5904166667,2011-08-24,14:10:12
39.97482,116.326968333333,0,0,40779.590474537,2011-08-24,14:10:17
39.9748183333333,116.327001666667,0,0,40779.5905324074,2011-08-24,14:10:22
39.9748133333333,116.327006666667,0,0,40779.5905902778,2011-08-24,14:10:27
39.9748133333333,116.327006666667,0,0,40779.590625,2011-08-24,14:10:30
39.9748166666667,116.327001666667,0,0,40779.5906481481,2011-08-24,14:10:32
39.9748116666667,116.327015,0,0,40779.5907060185,2011-08-24,14:10:37
39.97481,116.327016666667,0,0,40779.5907638889,2011-08-24,14:10:42
39.97481,116.327016666667,0,0,40779.5907986111,2011-08-24,14:10:45
39.97481,116.327015,0,0,40779.5908217593,2011-08-24,14:10:47
39.9748066666667,116.327051666667,0,0,40779.5908796296,2011-08-24,14:10:52
39.9748066666667,116.327111666667,0,0,40779.5909375,2011-08-24,14:10:57
39.9748,116.327198333333,0,0,40779.5909953704,2011-08-24,14:11:02
39.9747916666667,116.327255,0,0,40779.5910532407,2011-08-24,14:11:07
39.9747833333333,116.327355,0,0,40779.5911111111,2011-08-24,14:11:12
39.9748583333333,116.327426666667,0,0,40779.5911458333,2011-08-24,14:11:15
39.9749383333333,116.327495,0,0,40779.5912037037,2011-08-24,14:11:20
39.9749916666667,116.327603333333,0,0,40779.5912615741,2011-08-24,14:11:25
39.9749833333333,116.327668333333,0,0,40779.5913194444,2011-08-24,14:11:30
39.97495,116.327628333333,0,0,40779.5913773148,2011-08-24,14:11:35
39.9748983333333,116.327663333333,0,0,40779.5914351852,2011-08-24,14:11:40
39.9749116666667,116.327733333333,0,0,40779.5914930556,2011-08-24,14:11:45
39.9749016666667,116.327841666667,0,0,40779.5915509259,2011-08-24,14:11:50
39.97487,116.327973333333,0,0,40779.5916087963,2011-08-24,14:11:55
39.974865,116.32807,0,0,40779.5916666667,2011-08-24,14:12:00
39.97483,116.328178333333,0,0,40779.591724537,2011-08-24,14:12:05
39.974825,116.328255,0,0,40779.5917824074,2011-08-24,14:12:10
39.974805,116.328346666667,0,0,40779.5918402778,2011-08-24,14:12:15
39.9747866666667,116.32845,0,0,40779.5918981481,2011-08-24,14:12:20
39.974795,116.328556666667,0,0,40779.5919560185,2011-08-24,14:12:25
39.9747316666667,116.3287,0,0,40779.5920023148,2011-08-24,14:12:29
39.974705,116.328793333333,0,0,40779.5920601852,2011-08-24,14:12:34
39.9746433333333,116.328898333333,0,0,40779.5921064815,2011-08-24,14:12:38
39.9746233333333,116.328953333333,0,0,40779.5921643519,2011-08-24,14:12:43
39.9746716666667,116.328978333333,0,0,40779.5922222222,2011-08-24,14:12:48
39.9747133333333,116.329028333333,0,0,40779.5922800926,2011-08-24,14:12:53
39.97474,116.329068333333,0,0,40779.592337963,2011-08-24,14:12:58
39.9747416666667,116.329113333333,0,0,40779.5923958333,2011-08-24,14:13:03
39.9747583333333,116.32909,0,0,40779.5924537037,2011-08-24,14:13:08
39.9748283333333,116.329095,0,0,40779.5925115741,2011-08-24,14:13:13
39.9748966666667,116.329061666667,0,0,40779.5925694444,2011-08-24,14:13:18
39.974935,116.329076666667,0,0,40779.5926273148,2011-08-24,14:13:23
39.974945,116.329098333333,0,0,40779.5926851852,2011-08-24,14:13:28
39.9749683333333,116.329148333333,0,0,40779.5927430556,2011-08-24,14:13:33
39.9749733333333,116.32924,0,0,40779.5928009259,2011-08-24,14:13:38
39.9749666666667,116.329268333333,0,0,40779.5928587963,2011-08-24,14:13:43
39.9749566666667,116.329286666667,0,0,40779.5929166667,2011-08-24,14:13:48
39.9749416666667,116.329351666667,0,0,40779.592974537,2011-08-24,14:13:53
39.974945,116.329456666667,0,0,40779.5930324074,2011-08-24,14:13:58
39.974895,116.329591666667,0,0,40779.5930902778,2011-08-24,14:14:03
39.97487,116.329691666667,0,0,40779.5931481481,2011-08-24,14:14:08
39.9748566666667,116.329786666667,0,0,40779.5932060185,2011-08-24,14:14:13
39.9748266666667,116.329876666667,0,0,40779.5932638889,2011-08-24,14:14:18
39.9748016666667,116.329995,0,0,40779.5933217593,2011-08-24,14:14:23
39.9747633333333,116.33011,0,0,40779.5933680556,2011-08-24,14:14:27
39.97471,116.33022,0,0,40779.5934259259,2011-08-24,14:14:32
39.974695,116.330255,0,0,40779.5934837963,2011-08-24,14:14:37
39.9746933333333,116.330286666667,0,0,40779.5935416667,2011-08-24,14:14:42
39.974715,116.330371666667,0,0,40779.593599537,2011-08-24,14:14:47
39.9748,116.33043,0,0,40779.5936342593,2011-08-24,14:14:50
39.974875,116.330521666667,0,0,40779.5936921296,2011-08-24,14:14:55
39.9749583333333,116.33048,0,0,40779.5937037037,2011-08-24,14:14:56
39.9749566666667,116.330461666667,0,0,40779.5937615741,2011-08-24,14:15:01
39.9749166666667,116.330461666667,0,0,40779.5938194444,2011-08-24,14:15:06
39.9748416666667,116.330533333333,0,0,40779.5938773148,2011-08-24,14:15:11
39.9747966666667,116.330608333333,0,0,40779.5939351852,2011-08-24,14:15:16
39.9747016666667,116.330641666667,0,0,40779.5939930556,2011-08-24,14:15:21
39.9745883333333,116.330678333333,0,0,40779.5940277778,2011-08-24,14:15:24
39.974305,116.33139,0,0,40779.5951273148,2011-08-24,14:16:59
39.9744083333333,116.331325,0,0,40779.5951388889,2011-08-24,14:17:00
39.9743133333333,116.331388333333,0,0,40779.595150463,2011-08-24,14:17:01
39.9745,116.33127,0,0,40779.595162037,2011-08-24,14:17:02
39.9745633333333,116.331263333333,0,0,40779.5951736111,2011-08-24,14:17:03
39.9746116666667,116.331271666667,0,0,40779.5951851852,2011-08-24,14:17:04
39.974625,116.331255,0,0,40779.5952430556,2011-08-24,14:17:09
39.974625,116.331255,0,0,40779.5952777778,2011-08-24,14:17:12
39.97463,116.331258333333,0,0,40779.5953009259,2011-08-24,14:17:14
39.97463,116.331233333333,0,0,40779.5953587963,2011-08-24,14:17:19
39.974645,116.33122,0,0,40779.5954166667,2011-08-24,14:17:24
39.9746616666667,116.331196666667,0,0,40779.595474537,2011-08-24,14:17:29
39.97465,116.331176666667,0,0,40779.5955324074,2011-08-24,14:17:34
39.974565,116.331191666667,0,0,40779.5955902778,2011-08-24,14:17:39
39.9744783333333,116.331226666667,0,0,40779.5956481481,2011-08-24,14:17:44
39.974445,116.331205,0,0,40779.5957060185,2011-08-24,14:17:49
39.974445,116.331205,0,0,40779.5957407407,2011-08-24,14:17:52
39.9744516666667,116.331206666667,0,0,40779.5957638889,2011-08-24,14:17:54
39.97449,116.331235,0,0,40779.5958217593,2011-08-24,14:17:59
39.9745083333333,116.331253333333,0,0,40779.5958796296,2011-08-24,14:18:04
39.974545,116.331241666667,0,0,40779.5959375,2011-08-24,14:18:09
39.9745633333333,116.33125,0,0,40779.5959953704,2011-08-24,14:18:14
39.9745666666667,116.331246666667,0,0,40779.5960532407,2011-08-24,14:18:19
39.9745666666667,116.331246666667,0,0,40779.596087963,2011-08-24,14:18:22
39.9745583333333,116.331241666667,0,0,40779.5961111111,2011-08-24,14:18:24
39.9745683333333,116.331216666667,0,0,40779.5961689815,2011-08-24,14:18:29
39.9745833333333,116.331151666667,0,0,40779.5962268518,2011-08-24,14:18:34
39.9745833333333,116.331151666667,0,0,40779.5962615741,2011-08-24,14:18:37
39.9745883333333,116.331143333333,0,0,40779.5962847222,2011-08-24,14:18:39
39.974575,116.331136666667,0,0,40779.5963425926,2011-08-24,14:18:44
39.9745733333333,116.331118333333,0,0,40779.596400463,2011-08-24,14:18:49
39.9745816666667,116.331096666667,0,0,40779.5964583333,2011-08-24,14:18:54
39.9745816666667,116.331096666667,0,0,40779.5964930556,2011-08-24,14:18:57
39.9745766666667,116.331088333333,0,0,40779.5965162037,2011-08-24,14:18:59
39.9745883333333,116.331111666667,0,0,40779.5965740741,2011-08-24,14:19:04
39.9745983333333,116.331106666667,0,0,40779.5966319444,2011-08-24,14:19:09
39.9746016666667,116.33111,0,0,40779.5966898148,2011-08-24,14:19:14
39.9746016666667,116.33111,0,0,40779.596724537,2011-08-24,14:19:17
39.9745966666667,116.331113333333,0,0,40779.5967476852,2011-08-24,14:19:19
39.9746083333333,116.331108333333,0,0,40779.5968055556,2011-08-24,14:19:24
39.9746483333333,116.331081666667,0,0,40779.5968634259,2011-08-24,14:19:29
39.974725,116.331013333333,0,0,40779.5969212963,2011-08-24,14:19:34
39.97479,116.330995,0,0,40779.5969791667,2011-08-24,14:19:39
39.9747966666667,116.331021666667,0,0,40779.597037037,2011-08-24,14:19:44
39.974755,116.331078333333,0,0,40779.5970949074,2011-08-24,14:19:49
39.9747533333333,116.331105,0,0,40779.5971527778,2011-08-24,14:19:54
39.9747533333333,116.331105,0,0,40779.5971875,2011-08-24,14:19:57
39.9747583333333,116.331096666667,0,0,40779.5972106481,2011-08-24,14:19:59
39.97475,116.331081666667,0,0,40779.5972685185,2011-08-24,14:20:04
39.974695,116.331098333333,0,0,40779.5973263889,2011-08-24,14:20:09
39.9746683333333,116.331085,0,0,40779.5973842593,2011-08-24,14:20:14
39.9745983333333,116.33111,0,0,40779.5974421296,2011-08-24,14:20:19
39.974585,116.331121666667,0,0,40779.5975,2011-08-24,14:20:24
39.9745583333333,116.331156666667,0,0,40779.5975578704,2011-08-24,14:20:29
39.9745366666667,116.331198333333,0,0,40779.5976157407,2011-08-24,14:20:34
39.974785,116.331108333333,0,0,40779.6084490741,2011-08-24,14:36:10
39.9748183333333,116.331121666667,0,0,40779.6085069444,2011-08-24,14:36:15
39.9748183333333,116.331121666667,0,0,40779.6085416667,2011-08-24,14:36:18
39.9748233333333,116.331118333333,0,0,40779.6085648148,2011-08-24,14:36:20
39.9748283333333,116.331108333333,0,0,40779.6086226852,2011-08-24,14:36:25
39.974845,116.331098333333,0,0,40779.6086805556,2011-08-24,14:36:30
39.9748733333333,116.331088333333,0,0,40779.6087384259,2011-08-24,14:36:35
39.974875,116.331088333333,0,0,40779.6087962963,2011-08-24,14:36:40
39.9748816666667,116.331088333333,0,0,40779.6088541667,2011-08-24,14:36:45
39.9748816666667,116.331088333333,0,0,40779.6088888889,2011-08-24,14:36:48
39.9748783333333,116.33109,0,0,40779.608912037,2011-08-24,14:36:50
39.974865,116.331105,0,0,40779.6089699074,2011-08-24,14:36:55
39.9748033333333,116.331136666667,0,0,40779.6090277778,2011-08-24,14:37:00
39.9747883333333,116.331148333333,0,0,40779.6090856481,2011-08-24,14:37:05
39.974795,116.331161666667,0,0,40779.6091435185,2011-08-24,14:37:10
39.974795,116.331161666667,0,0,40779.6091782407,2011-08-24,14:37:13
39.9747933333333,116.331163333333,0,0,40779.6092013889,2011-08-24,14:37:15
39.97476,116.331205,0,0,40779.6092592593,2011-08-24,14:37:20
39.9747183333333,116.33125,0,0,40779.6093171296,2011-08-24,14:37:25
39.9746883333333,116.331263333333,0,0,40779.609375,2011-08-24,14:37:30
39.9746566666667,116.331288333333,0,0,40779.6094328704,2011-08-24,14:37:35
39.9746266666667,116.331276666667,0,0,40779.6094907407,2011-08-24,14:37:40
39.9746016666667,116.331278333333,0,0,40779.6095486111,2011-08-24,14:37:45
39.9746016666667,116.331278333333,0,0,40779.6095833333,2011-08-24,14:37:48
39.9746,116.331281666667,0,0,40779.6096064815,2011-08-24,14:37:50
39.97459,116.331285,0,0,40779.6096643518,2011-08-24,14:37:55
39.97459,116.331285,0,0,40779.6096990741,2011-08-24,14:37:58
39.974585,116.331291666667,0,0,40779.6097222222,2011-08-24,14:38:00
39.9745933333333,116.331276666667,0,0,40779.6097800926,2011-08-24,14:38:05
39.9745933333333,116.331276666667,0,0,40779.6098148148,2011-08-24,14:38:08
39.9745966666667,116.331268333333,0,0,40779.609837963,2011-08-24,14:38:10
39.974625,116.331218333333,0,0,40779.6098958333,2011-08-24,14:38:15
39.97464,116.331203333333,0,0,40779.6099537037,2011-08-24,14:38:20
39.974645,116.33119,0,0,40779.6100115741,2011-08-24,14:38:25
39.974645,116.331176666667,0,0,40779.6100694444,2011-08-24,14:38:30
39.974645,116.331168333333,0,0,40779.6101273148,2011-08-24,14:38:35
39.974645,116.331168333333,0,0,40779.610162037,2011-08-24,14:38:38
39.9746366666667,116.331168333333,0,0,40779.6101851852,2011-08-24,14:38:40
39.9746033333333,116.331181666667,0,0,40779.6102430556,2011-08-24,14:38:45
39.97459,116.33121,0,0,40779.6103009259,2011-08-24,14:38:50
39.9746,116.331215,0,0,40779.6103587963,2011-08-24,14:38:55
39.974605,116.331213333333,0,0,40779.6104166667,2011-08-24,14:39:00
39.974605,116.331213333333,0,0,40779.6104513889,2011-08-24,14:39:03
39.974605,116.331215,0,0,40779.610474537,2011-08-24,14:39:05
39.9746316666667,116.331195,0,0,40779.6105324074,2011-08-24,14:39:10
39.9746433333333,116.331178333333,0,0,40779.6105902778,2011-08-24,14:39:15
39.9746433333333,116.331178333333,0,0,40779.610625,2011-08-24,14:39:18
39.974645,116.331178333333,0,0,40779.6106481481,2011-08-24,14:39:20
39.9746283333333,116.331193333333,0,0,40779.6107060185,2011-08-24,14:39:25
39.9746166666667,116.331218333333,0,0,40779.6107638889,2011-08-24,14:39:30
39.97462,116.33125,0,0,40779.6108217593,2011-08-24,14:39:35
39.974615,116.331256666667,0,0,40779.6108796296,2011-08-24,14:39:40
39.974615,116.331256666667,0,0,40779.6109143518,2011-08-24,14:39:43
39.9746183333333,116.331256666667,0,0,40779.6109375,2011-08-24,14:39:45
39.9747133333333,116.331271666667,0,0,40779.6109953704,2011-08-24,14:39:50
39.9747583333333,116.331255,0,0,40779.6110532407,2011-08-24,14:39:55
39.9747766666667,116.331261666667,0,0,40779.6111111111,2011-08-24,14:40:00
39.9748016666667,116.331241666667,0,0,40779.6111689815,2011-08-24,14:40:05
39.97483,116.331218333333,0,0,40779.6112268518,2011-08-24,14:40:10
39.9748316666667,116.331213333333,0,0,40779.6112847222,2011-08-24,14:40:15
39.9748316666667,116.331213333333,0,0,40779.6113194444,2011-08-24,14:40:18
39.974825,116.331206666667,0,0,40779.6113425926,2011-08-24,14:40:20
39.9748116666667,116.331201666667,0,0,40779.611400463,2011-08-24,14:40:25
39.9747933333333,116.3312,0,0,40779.6114583333,2011-08-24,14:40:30
39.9747916666667,116.331218333333,0,0,40779.6115162037,2011-08-24,14:40:35
39.974805,116.331253333333,0,0,40779.6115740741,2011-08-24,14:40:40
39.97484,116.331281666667,0,0,40779.6116319444,2011-08-24,14:40:45
39.9748466666667,116.331273333333,0,0,40779.6116898148,2011-08-24,14:40:50
39.9748466666667,116.331273333333,0,0,40779.611724537,2011-08-24,14:40:53
39.974855,116.33127,0,0,40779.6117476852,2011-08-24,14:40:55
39.974865,116.33126,0,0,40779.6118055556,2011-08-24,14:41:00
39.9748716666667,116.331248333333,0,0,40779.6118634259,2011-08-24,14:41:05
39.9748633333333,116.331203333333,0,0,40779.6119212963,2011-08-24,14:41:10
39.9748516666667,116.331201666667,0,0,40779.6119791667,2011-08-24,14:41:15
39.9748016666667,116.331218333333,0,0,40779.612037037,2011-08-24,14:41:20
39.974745,116.331231666667,0,0,40779.6120949074,2011-08-24,14:41:25
39.974695,116.331231666667,0,0,40779.6121527778,2011-08-24,14:41:30
39.9746733333333,116.331233333333,0,0,40779.6122106481,2011-08-24,14:41:35
39.974675,116.331238333333,0,0,40779.6122685185,2011-08-24,14:41:40
39.974675,116.331238333333,0,0,40779.6123032407,2011-08-24,14:41:43
39.9746783333333,116.331241666667,0,0,40779.6123263889,2011-08-24,14:41:45
39.9746883333333,116.331233333333,0,0,40779.6123842593,2011-08-24,14:41:50
39.9746933333333,116.331225,0,0,40779.6124421296,2011-08-24,14:41:55
39.9747,116.331225,0,0,40779.6125,2011-08-24,14:42:00
39.9747066666667,116.331221666667,0,0,40779.6125578704,2011-08-24,14:42:05
39.974705,116.331218333333,0,0,40779.6126157407,2011-08-24,14:42:10
39.9747033333333,116.33122,0,0,40779.6126736111,2011-08-24,14:42:15
39.9747066666667,116.331221666667,0,0,40779.6127314815,2011-08-24,14:42:20
39.97471,116.331221666667,0,0,40779.6127893519,2011-08-24,14:42:25
39.97471,116.331221666667,0,0,40779.6128240741,2011-08-24,14:42:28
39.9747116666667,116.331216666667,0,0,40779.6128472222,2011-08-24,14:42:30
39.9747066666667,116.331205,0,0,40779.6129050926,2011-08-24,14:42:35
39.9746883333333,116.331205,0,0,40779.612962963,2011-08-24,14:42:40
39.9746333333333,116.331216666667,0,0,40779.6130208333,2011-08-24,14:42:45
39.9746533333333,116.331215,0,0,40779.6130787037,2011-08-24,14:42:50
39.9746783333333,116.331191666667,0,0,40779.6131365741,2011-08-24,14:42:55
39.974685,116.331201666667,0,0,40779.6131944444,2011-08-24,14:43:00
39.974685,116.331201666667,0,0,40779.6132291667,2011-08-24,14:43:03
39.97468,116.331203333333,0,0,40779.6132523148,2011-08-24,14:43:05
39.974695,116.331225,0,0,40779.6133101852,2011-08-24,14:43:10
39.97472,116.331258333333,0,0,40779.6133680556,2011-08-24,14:43:15
39.9747383333333,116.331266666667,0,0,40779.6134259259,2011-08-24,14:43:20
39.97474,116.331265,0,0,40779.6134837963,2011-08-24,14:43:25
39.97474,116.331265,0,0,40779.6135185185,2011-08-24,14:43:28
39.9747383333333,116.331265,0,0,40779.6135416667,2011-08-24,14:43:30
39.97474,116.331276666667,0,0,40779.613599537,2011-08-24,14:43:35
39.974745,116.331306666667,0,0,40779.6136574074,2011-08-24,14:43:40
39.9747316666667,116.33133,0,0,40779.6137152778,2011-08-24,14:43:45
39.97473,116.331348333333,0,0,40779.6137731481,2011-08-24,14:43:50
39.974725,116.331375,0,0,40779.6138310185,2011-08-24,14:43:55
39.974725,116.331375,0,0,40779.6138657407,2011-08-24,14:43:58
39.9747333333333,116.331366666667,0,0,40779.6138888889,2011-08-24,14:44:00
39.9747433333333,116.331371666667,0,0,40779.6139467593,2011-08-24,14:44:05
39.974755,116.331375,0,0,40779.6140046296,2011-08-24,14:44:10
39.974765,116.331373333333,0,0,40779.6140625,2011-08-24,14:44:15
39.9747816666667,116.331343333333,0,0,40779.6141203704,2011-08-24,14:44:20
39.9747933333333,116.331301666667,0,0,40779.6141782407,2011-08-24,14:44:25
39.9748166666667,116.33124,0,0,40779.6142361111,2011-08-24,14:44:30
39.9748733333333,116.331158333333,0,0,40779.6142939815,2011-08-24,14:44:35
39.97488,116.331118333333,0,0,40779.6143518519,2011-08-24,14:44:40
39.9749066666667,116.33109,0,0,40779.6144097222,2011-08-24,14:44:45
39.9749416666667,116.331073333333,0,0,40779.6144675926,2011-08-24,14:44:50
39.974955,116.33112,0,0,40779.614525463,2011-08-24,14:44:55
39.974965,116.331163333333,0,0,40779.6145833333,2011-08-24,14:45:00
39.97495,116.331208333333,0,0,40779.6146412037,2011-08-24,14:45:05
39.974965,116.331213333333,0,0,40779.6146990741,2011-08-24,14:45:10
39.9749266666667,116.331221666667,0,0,40779.6147569444,2011-08-24,14:45:15
39.9748766666667,116.331208333333,0,0,40779.6148148148,2011-08-24,14:45:20
39.9748733333333,116.331205,0,0,40779.6148726852,2011-08-24,14:45:25
39.9748733333333,116.331205,0,0,40779.6149074074,2011-08-24,14:45:28
39.9748766666667,116.331208333333,0,0,40779.6149305556,2011-08-24,14:45:30
39.9748766666667,116.33122,0,0,40779.6149884259,2011-08-24,14:45:35
39.9748716666667,116.331245,0,0,40779.6150462963,2011-08-24,14:45:40
39.974865,116.331253333333,0,0,40779.6151041667,2011-08-24,14:45:45
39.974865,116.331253333333,0,0,40779.6151388889,2011-08-24,14:45:48
39.9748583333333,116.331256666667,0,0,40779.615162037,2011-08-24,14:45:50
39.97486,116.331245,0,0,40779.6152199074,2011-08-24,14:45:55
39.974855,116.33124,0,0,40779.6152777778,2011-08-24,14:46:00
39.9748583333333,116.331235,0,0,40779.6153356481,2011-08-24,14:46:05
39.9748583333333,116.331235,0,0,40779.6153703704,2011-08-24,14:46:08
39.9748616666667,116.331231666667,0,0,40779.6153935185,2011-08-24,14:46:10
39.9747816666667,116.33125,0,0,40779.6154513889,2011-08-24,14:46:15
39.97476,116.331251666667,0,0,40779.6155092593,2011-08-24,14:46:20
39.97476,116.331251666667,0,0,40779.6155439815,2011-08-24,14:46:23
39.9747566666667,116.331245,0,0,40779.6155671296,2011-08-24,14:46:25
39.9747383333333,116.331276666667,0,0,40779.615625,2011-08-24,14:46:30
39.9746933333333,116.331356666667,0,0,40779.6156828704,2011-08-24,14:46:35
39.9746416666667,116.331323333333,0,0,40779.6157407407,2011-08-24,14:46:40
39.9746183333333,116.331235,0,0,40779.6157986111,2011-08-24,14:46:45
39.9745966666667,116.331186666667,0,0,40779.6158564815,2011-08-24,14:46:50
39.97462,116.331163333333,0,0,40779.6159143519,2011-08-24,14:46:55
39.974655,116.331175,0,0,40779.6159722222,2011-08-24,14:47:00
39.9746716666667,116.33117,0,0,40779.6160300926,2011-08-24,14:47:05
39.9746816666667,116.331165,0,0,40779.616087963,2011-08-24,14:47:10
39.974735,116.331241666667,0,0,40779.6161458333,2011-08-24,14:47:15
39.97476,116.331243333333,0,0,40779.6162037037,2011-08-24,14:47:20
39.97477,116.331248333333,0,0,40779.6162615741,2011-08-24,14:47:25
39.9747766666667,116.33127,0,0,40779.6163194444,2011-08-24,14:47:30
39.9747733333333,116.331315,0,0,40779.6163773148,2011-08-24,14:47:35
39.9747616666667,116.33136,0,0,40779.6164351852,2011-08-24,14:47:40
39.9747616666667,116.33136,0,0,40779.6164699074,2011-08-24,14:47:43
39.9747566666667,116.331353333333,0,0,40779.6164930556,2011-08-24,14:47:45
39.974775,116.33133,0,0,40779.6165509259,2011-08-24,14:47:50
39.9748533333333,116.331296666667,0,0,40779.6166087963,2011-08-24,14:47:55
39.97486,116.331321666667,0,0,40779.6166666667,2011-08-24,14:48:00
39.9748766666667,116.331328333333,0,0,40779.616724537,2011-08-24,14:48:05
39.9748883333333,116.331241666667,0,0,40779.6167824074,2011-08-24,14:48:10
39.974875,116.331263333333,0,0,40779.6168402778,2011-08-24,14:48:15
39.97482,116.331315,0,0,40779.6168981481,2011-08-24,14:48:20
39.9747483333333,116.331396666667,0,0,40779.6169560185,2011-08-24,14:48:25
39.97468,116.331385,0,0,40779.6170138889,2011-08-24,14:48:30
39.97458,116.331385,0,0,40779.6170601852,2011-08-24,14:48:34
39.9744766666667,116.331435,0,0,40779.6171064815,2011-08-24,14:48:38
39.97422,116.331418333333,0,0,40779.6171296296,2011-08-24,14:48:40
39.97436,116.331496666667,0,0,40779.6171527778,2011-08-24,14:48:42
39.9742683333333,116.331416666667,0,0,40779.6171875,2011-08-24,14:48:45
39.9742566666667,116.331583333333,0,0,40779.6171875,2011-08-24,14:48:45
39.9742666666667,116.331395,0,0,40779.6172453704,2011-08-24,14:48:50
39.9741633333333,116.331495,0,0,40779.6172453704,2011-08-24,14:48:50
39.9742566666667,116.331295,0,0,40779.6173032407,2011-08-24,14:48:55
39.9742283333333,116.331246666667,0,0,40779.6173611111,2011-08-24,14:49:00
39.9742716666667,116.331276666667,0,0,40779.6174189815,2011-08-24,14:49:05
39.974335,116.331293333333,0,0,40779.6174768518,2011-08-24,14:49:10
39.9743983333333,116.331263333333,0,0,40779.6175347222,2011-08-24,14:49:15
39.9744433333333,116.33124,0,0,40779.6175925926,2011-08-24,14:49:20
39.9743916666667,116.331285,0,0,40779.617650463,2011-08-24,14:49:25
39.974375,116.331295,0,0,40779.6177083333,2011-08-24,14:49:30
39.9744733333333,116.331291666667,0,0,40779.6177314815,2011-08-24,14:49:32
39.9745216666667,116.331296666667,0,0,40779.6177893518,2011-08-24,14:49:37
39.9745166666667,116.331303333333,0,0,40779.6178472222,2011-08-24,14:49:42
39.9745166666667,116.331303333333,0,0,40779.6178819444,2011-08-24,14:49:45
39.9745166666667,116.331303333333,0,0,40779.6179050926,2011-08-24,14:49:47
39.974515,116.331316666667,0,0,40779.617962963,2011-08-24,14:49:52
39.974515,116.331316666667,0,0,40779.6179976852,2011-08-24,14:49:55
39.9745066666667,116.331325,0,0,40779.6180208333,2011-08-24,14:49:57
39.9745183333333,116.331316666667,0,0,40779.6180787037,2011-08-24,14:50:02
39.97464,116.331271666667,0,0,40779.6181134259,2011-08-24,14:50:05
39.9747683333333,116.331235,0,0,40779.6181481481,2011-08-24,14:50:08
39.9748583333333,116.331203333333,0,0,40779.6181828704,2011-08-24,14:50:11
39.9749133333333,116.331138333333,0,0,40779.6182407407,2011-08-24,14:50:16
39.974855,116.331045,0,0,40779.6182986111,2011-08-24,14:50:21
39.974855,116.331045,0,0,40779.6183333333,2011-08-24,14:50:24
39.9748516666667,116.331038333333,0,0,40779.6183564815,2011-08-24,14:50:26
39.974825,116.331081666667,0,0,40779.6184143518,2011-08-24,14:50:31
39.9748233333333,116.331128333333,0,0,40779.6184722222,2011-08-24,14:50:36
39.9748233333333,116.331128333333,0,0,40779.6185069444,2011-08-24,14:50:39
39.974825,116.331125,0,0,40779.6185300926,2011-08-24,14:50:41
39.9747283333333,116.331086666667,0,0,40779.618587963,2011-08-24,14:50:46
39.97473,116.331063333333,0,0,40779.6186458333,2011-08-24,14:50:51
39.9748183333333,116.331078333333,0,0,40779.6187037037,2011-08-24,14:50:56
39.974895,116.331088333333,0,0,40779.6187615741,2011-08-24,14:51:01
39.9749066666667,116.33107,0,0,40779.6188194444,2011-08-24,14:51:06
39.9748916666667,116.331061666667,0,0,40779.6188773148,2011-08-24,14:51:11
39.9749083333333,116.33105,0,0,40779.6189351852,2011-08-24,14:51:16
39.9748633333333,116.331003333333,0,0,40779.6189930556,2011-08-24,14:51:21
39.9748516666667,116.330956666667,0,0,40779.6190509259,2011-08-24,14:51:26
39.9748433333333,116.330946666667,0,0,40779.6191087963,2011-08-24,14:51:31
39.9748483333333,116.330965,0,0,40779.6191666667,2011-08-24,14:51:36
39.9748433333333,116.331031666667,0,0,40779.619224537,2011-08-24,14:51:41
39.974845,116.331133333333,0,0,40779.6192824074,2011-08-24,14:51:46
39.9748133333333,116.331195,0,0,40779.6193402778,2011-08-24,14:51:51
39.9748016666667,116.33124,0,0,40779.6193981481,2011-08-24,14:51:56
39.9747733333333,116.331318333333,0,0,40779.6194560185,2011-08-24,14:52:01
39.974785,116.331321666667,0,0,40779.6195138889,2011-08-24,14:52:06
39.9748016666667,116.331268333333,0,0,40779.6195717593,2011-08-24,14:52:11
39.97485,116.331223333333,0,0,40779.6196296296,2011-08-24,14:52:16
39.9748983333333,116.331286666667,0,0,40779.6196875,2011-08-24,14:52:21
39.9749183333333,116.331281666667,0,0,40779.6197453704,2011-08-24,14:52:26
39.9749316666667,116.3312,0,0,40779.6198032407,2011-08-24,14:52:31
39.9749466666667,116.33121,0,0,40779.6198611111,2011-08-24,14:52:36
39.9749316666667,116.331246666667,0,0,40779.6199189815,2011-08-24,14:52:41
39.9748983333333,116.331266666667,0,0,40779.6199768518,2011-08-24,14:52:46
39.9748483333333,116.331265,0,0,40779.6200347222,2011-08-24,14:52:51
39.97484,116.331261666667,0,0,40779.6200925926,2011-08-24,14:52:56
39.9748366666667,116.33126,0,0,40779.620150463,2011-08-24,14:53:01
39.97484,116.33126,0,0,40779.6202083333,2011-08-24,14:53:06
39.9748416666667,116.331263333333,0,0,40779.6202662037,2011-08-24,14:53:11
39.9748483333333,116.331266666667,0,0,40779.6203240741,2011-08-24,14:53:16
39.9748516666667,116.331268333333,0,0,40779.6203819444,2011-08-24,14:53:21
39.9748516666667,116.331268333333,0,0,40779.6204166667,2011-08-24,14:53:24
39.9748516666667,116.331263333333,0,0,40779.6204398148,2011-08-24,14:53:26
39.9749133333333,116.331205,0,0,40779.6204976852,2011-08-24,14:53:31
39.9749733333333,116.331115,0,0,40779.6205555556,2011-08-24,14:53:36
39.97502,116.33108,0,0,40779.6206134259,2011-08-24,14:53:41
39.9750466666667,116.331046666667,0,0,40779.6206712963,2011-08-24,14:53:46
39.975035,116.331,0,0,40779.6207291667,2011-08-24,14:53:51
39.9749783333333,116.330988333333,0,0,40779.620787037,2011-08-24,14:53:56
39.97494,116.331008333333,0,0,40779.6208449074,2011-08-24,14:54:01
39.9749016666667,116.331023333333,0,0,40779.6209027778,2011-08-24,14:54:06
39.9748616666667,116.331065,0,0,40779.6209606482,2011-08-24,14:54:11
39.97488,116.331101666667,0,0,40779.6210185185,2011-08-24,14:54:16
39.9749033333333,116.331166666667,0,0,40779.6210763889,2011-08-24,14:54:21
39.9749183333333,116.331176666667,0,0,40779.6211342593,2011-08-24,14:54:26
39.9749233333333,116.331175,0,0,40779.6211921296,2011-08-24,14:54:31
39.9749233333333,116.331175,0,0,40779.6212268519,2011-08-24,14:54:34
39.9749283333333,116.331175,0,0,40779.62125,2011-08-24,14:54:36
39.9749016666667,116.3312,0,0,40779.6213078704,2011-08-24,14:54:41
39.97489,116.331196666667,0,0,40779.6213657407,2011-08-24,14:54:46
39.9748633333333,116.331188333333,0,0,40779.6214236111,2011-08-24,14:54:51
39.9748366666667,116.331205,0,0,40779.6214814815,2011-08-24,14:54:56
39.9748233333333,116.331215,0,0,40779.6215393519,2011-08-24,14:55:01
39.9747916666667,116.331188333333,0,0,40779.6215972222,2011-08-24,14:55:06
39.9747633333333,116.331163333333,0,0,40779.6216550926,2011-08-24,14:55:11
39.9747633333333,116.331163333333,0,0,40779.6216898148,2011-08-24,14:55:14
39.974765,116.33116,0,0,40779.621712963,2011-08-24,14:55:16
39.9747616666667,116.33117,0,0,40779.6217708333,2011-08-24,14:55:21
39.9747516666667,116.331171666667,0,0,40779.6218287037,2011-08-24,14:55:26
39.974725,116.33116,0,0,40779.6218865741,2011-08-24,14:55:31
39.974725,116.33116,0,0,40779.6219212963,2011-08-24,14:55:34
39.9747216666667,116.33116,0,0,40779.6219444444,2011-08-24,14:55:36
39.9747333333333,116.331166666667,0,0,40779.6220023148,2011-08-24,14:55:41
39.9747383333333,116.331178333333,0,0,40779.6220601852,2011-08-24,14:55:46
39.9747466666667,116.331213333333,0,0,40779.6221180556,2011-08-24,14:55:51
39.9747383333333,116.331236666667,0,0,40779.6221759259,2011-08-24,14:55:56
39.9747366666667,116.331278333333,0,0,40779.6222337963,2011-08-24,14:56:01
39.9748083333333,116.331371666667,0,0,40779.6222685185,2011-08-24,14:56:04
39.9748816666667,116.331458333333,0,0,40779.6223263889,2011-08-24,14:56:09
39.9748983333333,116.331476666667,0,0,40779.6223842593,2011-08-24,14:56:14
39.9749,116.331486666667,0,0,40779.6224421296,2011-08-24,14:56:19
39.9749066666667,116.331468333333,0,0,40779.6225,2011-08-24,14:56:24
39.974895,116.331395,0,0,40779.6225578704,2011-08-24,14:56:29
39.9748733333333,116.331335,0,0,40779.6226157407,2011-08-24,14:56:34
39.9748833333333,116.33133,0,0,40779.6226736111,2011-08-24,14:56:39
39.9748866666667,116.331341666667,0,0,40779.6227314815,2011-08-24,14:56:44
39.9748616666667,116.331358333333,0,0,40779.6227893519,2011-08-24,14:56:49
39.9748616666667,116.331358333333,0,0,40779.6228240741,2011-08-24,14:56:52
39.9748616666667,116.331355,0,0,40779.6228472222,2011-08-24,14:56:54
39.97486,116.331343333333,0,0,40779.6229050926,2011-08-24,14:56:59
39.9748866666667,116.331323333333,0,0,40779.622962963,2011-08-24,14:57:04
39.9748833333333,116.331358333333,0,0,40779.6230208333,2011-08-24,14:57:09
39.974865,116.331386666667,0,0,40779.6230787037,2011-08-24,14:57:14
39.9748466666667,116.331428333333,0,0,40779.6231365741,2011-08-24,14:57:19
39.97482,116.33142,0,0,40779.6231944444,2011-08-24,14:57:24
39.9748233333333,116.331413333333,0,0,40779.6232523148,2011-08-24,14:57:29
39.9748233333333,116.331413333333,0,0,40779.623287037,2011-08-24,14:57:32
39.97482,116.331418333333,0,0,40779.6233101852,2011-08-24,14:57:34
39.9748016666667,116.331421666667,0,0,40779.6233680556,2011-08-24,14:57:39
39.974765,116.33144,0,0,40779.6234259259,2011-08-24,14:57:44
39.9747666666667,116.33146,0,0,40779.6234837963,2011-08-24,14:57:49
39.974775,116.331528333333,0,0,40779.6235416667,2011-08-24,14:57:54
39.9747633333333,116.331506666667,0,0,40779.623599537,2011-08-24,14:57:59
39.974755,116.331486666667,0,0,40779.6236574074,2011-08-24,14:58:04
39.9747466666667,116.331485,0,0,40779.6237152778,2011-08-24,14:58:09
39.9747466666667,116.331485,0,0,40779.62375,2011-08-24,14:58:12
39.9747383333333,116.331488333333,0,0,40779.6237731481,2011-08-24,14:58:14
39.9746966666667,116.33152,0,0,40779.6238310185,2011-08-24,14:58:19
39.9746216666667,116.331603333333,0,0,40779.6238888889,2011-08-24,14:58:24
39.97458,116.331685,0,0,40779.6239467593,2011-08-24,14:58:29
39.9746033333333,116.33166,0,0,40779.6240046296,2011-08-24,14:58:34
39.9746033333333,116.33166,0,0,40779.6240393519,2011-08-24,14:58:37
39.9746083333333,116.331655,0,0,40779.6240625,2011-08-24,14:58:39
39.9746733333333,116.331601666667,0,0,40779.6241203704,2011-08-24,14:58:44
39.97469,116.331603333333,0,0,40779.6241782407,2011-08-24,14:58:49
39.97469,116.331603333333,0,0,40779.624212963,2011-08-24,14:58:52
39.97469,116.3316,0,0,40779.6242361111,2011-08-24,14:58:54
39.9746966666667,116.331518333333,0,0,40779.6242939815,2011-08-24,14:58:59
39.9747116666667,116.331476666667,0,0,40779.6243518519,2011-08-24,14:59:04
39.9747116666667,116.331476666667,0,0,40779.6243865741,2011-08-24,14:59:07
39.9747166666667,116.331475,0,0,40779.6244097222,2011-08-24,14:59:09
39.9747383333333,116.331441666667,0,0,40779.6244675926,2011-08-24,14:59:14
39.974765,116.331415,0,0,40779.624525463,2011-08-24,14:59:19
39.9747783333333,116.33141,0,0,40779.6245833333,2011-08-24,14:59:24
39.9747983333333,116.331428333333,0,0,40779.6246412037,2011-08-24,14:59:29
39.9748066666667,116.33143,0,0,40779.6246990741,2011-08-24,14:59:34
39.974805,116.331436666667,0,0,40779.6247569444,2011-08-24,14:59:39
39.9748,116.331431666667,0,0,40779.6248148148,2011-08-24,14:59:44
39.9748033333333,116.331428333333,0,0,40779.6248726852,2011-08-24,14:59:49
39.9748033333333,116.331428333333,0,0,40779.6249074074,2011-08-24,14:59:52
39.9748066666667,116.331426666667,0,0,40779.6249305556,2011-08-24,14:59:54
39.9748266666667,116.331371666667,0,0,40779.6249884259,2011-08-24,14:59:59
39.9748566666667,116.331341666667,0,0,40779.6250462963,2011-08-24,15:00:04
39.9748933333333,116.331325,0,0,40779.6251041667,2011-08-24,15:00:09
39.9749016666667,116.331303333333,0,0,40779.625162037,2011-08-24,15:00:14
39.9748583333333,116.331305,0,0,40779.6252199074,2011-08-24,15:00:19
39.97483,116.331326666667,0,0,40779.6252777778,2011-08-24,15:00:24
39.9747916666667,116.331343333333,0,0,40779.6253356481,2011-08-24,15:00:29
39.9747783333333,116.331338333333,0,0,40779.6253935185,2011-08-24,15:00:34
39.9747383333333,116.331331666667,0,0,40779.6254513889,2011-08-24,15:00:39
39.9746966666667,116.331346666667,0,0,40779.6255092593,2011-08-24,15:00:44
39.9746683333333,116.331391666667,0,0,40779.6255671296,2011-08-24,15:00:49
39.9746683333333,116.331425,0,0,40779.625625,2011-08-24,15:00:54
39.9746683333333,116.331425,0,0,40779.6256597222,2011-08-24,15:00:57
39.9746666666667,116.331428333333,0,0,40779.6256828704,2011-08-24,15:00:59
39.9746683333333,116.331416666667,0,0,40779.6257407407,2011-08-24,15:01:04
39.9746733333333,116.33139,0,0,40779.6257986111,2011-08-24,15:01:09
39.97468,116.331378333333,0,0,40779.6258564815,2011-08-24,15:01:14
39.974715,116.331255,0,0,40779.6259143518,2011-08-24,15:01:19
39.9748033333333,116.331165,0,0,40779.6259606481,2011-08-24,15:01:23
39.9748916666667,116.331123333333,0,0,40779.6260069444,2011-08-24,15:01:27
39.97496,116.331061666667,0,0,40779.6260648148,2011-08-24,15:01:32
39.9747383333333,116.331143333333,0,0,40779.6288425926,2011-08-24,15:05:32
39.974705,116.331185,0,0,40779.628900463,2011-08-24,15:05:37
39.974715,116.331213333333,0,0,40779.6289583333,2011-08-24,15:05:42
39.974715,116.331213333333,0,0,40779.6289930556,2011-08-24,15:05:45
39.9747183333333,116.331218333333,0,0,40779.6290162037,2011-08-24,15:05:47
39.9746916666667,116.331178333333,0,0,40779.6290740741,2011-08-24,15:05:52
39.9746783333333,116.331163333333,0,0,40779.6291319444,2011-08-24,15:05:57
39.9746783333333,116.331163333333,0,0,40779.6291666667,2011-08-24,15:06:00
39.97467,116.331163333333,0,0,40779.6291898148,2011-08-24,15:06:02
39.9746533333333,116.331163333333,0,0,40779.6292476852,2011-08-24,15:06:07
39.9746183333333,116.33113,0,0,40779.6293055556,2011-08-24,15:06:12
39.97463,116.331161666667,0,0,40779.6293634259,2011-08-24,15:06:17
39.9746466666667,116.331171666667,0,0,40779.6294212963,2011-08-24,15:06:22
39.9746583333333,116.331176666667,0,0,40779.6294791667,2011-08-24,15:06:27
39.9746866666667,116.331158333333,0,0,40779.629537037,2011-08-24,15:06:32
39.9747566666667,116.331155,0,0,40779.6295949074,2011-08-24,15:06:37
39.974785,116.331163333333,0,0,40779.6296527778,2011-08-24,15:06:42
39.9747383333333,116.331146666667,0,0,40779.6297106481,2011-08-24,15:06:47
39.974675,116.331143333333,0,0,40779.6297685185,2011-08-24,15:06:52
39.9746566666667,116.331115,0,0,40779.6298263889,2011-08-24,15:06:57
39.9746883333333,116.331058333333,0,0,40779.6298842593,2011-08-24,15:07:02
39.9747116666667,116.331031666667,0,0,40779.6299421296,2011-08-24,15:07:07
39.974715,116.331046666667,0,0,40779.63,2011-08-24,15:07:12
39.97467,116.331076666667,0,0,40779.6300578704,2011-08-24,15:07:17
39.9746633333333,116.331083333333,0,0,40779.6301157407,2011-08-24,15:07:22
39.9746633333333,116.331083333333,0,0,40779.630150463,2011-08-24,15:07:25
39.974665,116.331086666667,0,0,40779.6301736111,2011-08-24,15:07:27
39.9746833333333,116.331146666667,0,0,40779.6302314815,2011-08-24,15:07:32
39.9746983333333,116.331173333333,0,0,40779.6302893519,2011-08-24,15:07:37
39.9746966666667,116.331166666667,0,0,40779.6303472222,2011-08-24,15:07:42
39.9746883333333,116.331158333333,0,0,40779.6304050926,2011-08-24,15:07:47
39.974685,116.331156666667,0,0,40779.630462963,2011-08-24,15:07:52
39.974685,116.331156666667,0,0,40779.6304976852,2011-08-24,15:07:55
39.9746766666667,116.331155,0,0,40779.6305208333,2011-08-24,15:07:57
39.9746816666667,116.33112,0,0,40779.6305787037,2011-08-24,15:08:02
39.97467,116.33111,0,0,40779.6306365741,2011-08-24,15:08:07
39.97467,116.33111,0,0,40779.6306712963,2011-08-24,15:08:10
39.9746783333333,116.33111,0,0,40779.6306944444,2011-08-24,15:08:12
39.9746783333333,116.3311,0,0,40779.6307523148,2011-08-24,15:08:17
39.9746866666667,116.33109,0,0,40779.6308101852,2011-08-24,15:08:22
39.9746933333333,116.331093333333,0,0,40779.6308680556,2011-08-24,15:08:27
39.9746933333333,116.331093333333,0,0,40779.6309027778,2011-08-24,15:08:30
39.9747,116.331091666667,0,0,40779.6309259259,2011-08-24,15:08:32
39.97472,116.331076666667,0,0,40779.6309837963,2011-08-24,15:08:37
39.9747416666667,116.331031666667,0,0,40779.6310416667,2011-08-24,15:08:42
39.974755,116.330931666667,0,0,40779.631099537,2011-08-24,15:08:47
39.9747916666667,116.330916666667,0,0,40779.6311574074,2011-08-24,15:08:52
39.9747916666667,116.330916666667,0,0,40779.6311921296,2011-08-24,15:08:55
39.9747883333333,116.330911666667,0,0,40779.6312152778,2011-08-24,15:08:57
39.9747783333333,116.33093,0,0,40779.6312731481,2011-08-24,15:09:02
39.9747716666667,116.330926666667,0,0,40779.6313310185,2011-08-24,15:09:07
39.9747716666667,116.330926666667,0,0,40779.6313657407,2011-08-24,15:09:10
39.974765,116.330921666667,0,0,40779.6313888889,2011-08-24,15:09:12
39.9747683333333,116.330931666667,0,0,40779.6314467593,2011-08-24,15:09:17
39.97477,116.330935,0,0,40779.6315046296,2011-08-24,15:09:22
39.97477,116.330935,0,0,40779.6315393519,2011-08-24,15:09:25
39.9747666666667,116.330938333333,0,0,40779.6315625,2011-08-24,15:09:27
39.9749766666667,116.331143333333,0,0,40779.633587963,2011-08-24,15:12:22
39.97498,116.331165,0,0,40779.6336458333,2011-08-24,15:12:27
39.9749483333333,116.331166666667,0,0,40779.6337037037,2011-08-24,15:12:32
39.9749566666667,116.331191666667,0,0,40779.6337615741,2011-08-24,15:12:37
39.9749666666667,116.331188333333,0,0,40779.6338194444,2011-08-24,15:12:42
39.9749666666667,116.331188333333,0,0,40779.6338541667,2011-08-24,15:12:45
39.9749666666667,116.331183333333,0,0,40779.6338773148,2011-08-24,15:12:47
39.974885,116.331215,0,0,40779.6339351852,2011-08-24,15:12:52
39.97488,116.331225,0,0,40779.6339930556,2011-08-24,15:12:57
39.97488,116.331203333333,0,0,40779.6340509259,2011-08-24,15:13:02
39.9748783333333,116.331173333333,0,0,40779.6341087963,2011-08-24,15:13:07
39.9748783333333,116.331173333333,0,0,40779.6341435185,2011-08-24,15:13:10
39.97488,116.331165,0,0,40779.6341666667,2011-08-24,15:13:12
39.9748533333333,116.331176666667,0,0,40779.634224537,2011-08-24,15:13:17
39.97476,116.33118,0,0,40779.6342708333,2011-08-24,15:13:21
39.9747233333333,116.331218333333,0,0,40779.6343287037,2011-08-24,15:13:26
39.9747016666667,116.331238333333,0,0,40779.6343865741,2011-08-24,15:13:31
39.9746816666667,116.331243333333,0,0,40779.6344444444,2011-08-24,15:13:36
39.9746866666667,116.331233333333,0,0,40779.6345023148,2011-08-24,15:13:41
39.9746933333333,116.331235,0,0,40779.6345601852,2011-08-24,15:13:46
39.9746983333333,116.331235,0,0,40779.6346180556,2011-08-24,15:13:51
39.974705,116.331231666667,0,0,40779.6346759259,2011-08-24,15:13:56
39.974705,116.331231666667,0,0,40779.6347337963,2011-08-24,15:14:01
39.9747083333333,116.33123,0,0,40779.6347916667,2011-08-24,15:14:06
39.9747083333333,116.33123,0,0,40779.6348263889,2011-08-24,15:14:09
39.97471,116.331231666667,0,0,40779.634849537,2011-08-24,15:14:11
39.9747233333333,116.33124,0,0,40779.6349074074,2011-08-24,15:14:16
39.9747533333333,116.331268333333,0,0,40779.6349652778,2011-08-24,15:14:21
39.9747516666667,116.33126,0,0,40779.6350231481,2011-08-24,15:14:26
39.9747516666667,116.33126,0,0,40779.6350578704,2011-08-24,15:14:29
39.9747516666667,116.331251666667,0,0,40779.6350810185,2011-08-24,15:14:31
39.974845,116.33126,0,0,40779.6351388889,2011-08-24,15:14:36
39.9748983333333,116.331255,0,0,40779.6351967593,2011-08-24,15:14:41
39.9748766666667,116.331211666667,0,0,40779.6352546296,2011-08-24,15:14:46
39.9749133333333,116.331198333333,0,0,40779.6353125,2011-08-24,15:14:51
39.97495,116.331238333333,0,0,40779.6353703704,2011-08-24,15:14:56
39.9749166666667,116.331226666667,0,0,40779.6354282407,2011-08-24,15:15:01
39.97488,116.331196666667,0,0,40779.6354861111,2011-08-24,15:15:06
39.9748566666667,116.331215,0,0,40779.6355439815,2011-08-24,15:15:11
39.974815,116.331255,0,0,40779.6356018518,2011-08-24,15:15:16
39.9746816666667,116.331288333333,0,0,40779.6356365741,2011-08-24,15:15:19
39.9746483333333,116.331308333333,0,0,40779.6356944444,2011-08-24,15:15:24
39.974635,116.331306666667,0,0,40779.6357523148,2011-08-24,15:15:29
39.97454,116.33131,0,0,40779.635787037,2011-08-24,15:15:32
39.9744283333333,116.331321666667,0,0,40779.6358101852,2011-08-24,15:15:34
39.9743383333333,116.33133,0,0,40779.6358449074,2011-08-24,15:15:37
39.9743083333333,116.331358333333,0,0,40779.6359027778,2011-08-24,15:15:42
39.9744216666667,116.331351666667,0,0,40779.6359490741,2011-08-24,15:15:46
39.9745333333333,116.331325,0,0,40779.6359953704,2011-08-24,15:15:50
39.9744866666667,116.331323333333,0,0,40779.6360532407,2011-08-24,15:15:55
39.9744883333333,116.331328333333,0,0,40779.6361111111,2011-08-24,15:16:00
39.9744883333333,116.331328333333,0,0,40779.6361458333,2011-08-24,15:16:03
39.9744833333333,116.331321666667,0,0,40779.6361689815,2011-08-24,15:16:05
39.9744783333333,116.331311666667,0,0,40779.6362268519,2011-08-24,15:16:10
39.9744416666667,116.331325,0,0,40779.6362847222,2011-08-24,15:16:15
39.9744183333333,116.331338333333,0,0,40779.6363425926,2011-08-24,15:16:20
39.974375,116.33135,0,0,40779.636400463,2011-08-24,15:16:25
39.9744133333333,116.33134,0,0,40779.6364583333,2011-08-24,15:16:30
39.9743983333333,116.331361666667,0,0,40779.6365162037,2011-08-24,15:16:35
39.9742933333333,116.331371666667,0,0,40779.6365740741,2011-08-24,15:16:40
39.97423,116.331378333333,0,0,40779.6366319444,2011-08-24,15:16:45
39.9742383333333,116.331395,0,0,40779.6366898148,2011-08-24,15:16:50
39.97424,116.331408333333,0,0,40779.6367476852,2011-08-24,15:16:55
39.9742566666667,116.33139,0,0,40779.6368055556,2011-08-24,15:17:00
39.9743383333333,116.331383333333,0,0,40779.6368634259,2011-08-24,15:17:05
39.9744383333333,116.331353333333,0,0,40779.6369097222,2011-08-24,15:17:09
39.974485,116.331351666667,0,0,40779.6369675926,2011-08-24,15:17:14
39.974535,116.33134,0,0,40779.637025463,2011-08-24,15:17:19
39.9745,116.331336666667,0,0,40779.6370833333,2011-08-24,15:17:24
39.9745,116.331336666667,0,0,40779.6371180556,2011-08-24,15:17:27
39.9744966666667,116.33133,0,0,40779.6371412037,2011-08-24,15:17:29
39.9744866666667,116.331336666667,0,0,40779.6371990741,2011-08-24,15:17:34
39.9744783333333,116.33134,0,0,40779.6372569444,2011-08-24,15:17:39
39.9744783333333,116.33134,0,0,40779.6372916667,2011-08-24,15:17:42
39.9744766666667,116.331331666667,0,0,40779.6373148148,2011-08-24,15:17:44
39.9745083333333,116.331301666667,0,0,40779.6373726852,2011-08-24,15:17:49
39.9746183333333,116.331291666667,0,0,40779.6373958333,2011-08-24,15:17:51
39.9747133333333,116.331288333333,0,0,40779.6374305556,2011-08-24,15:17:54
39.9747333333333,116.33129,0,0,40779.6374884259,2011-08-24,15:17:59
39.974755,116.33128,0,0,40779.6375462963,2011-08-24,15:18:04
39.9747966666667,116.33127,0,0,40779.6376041667,2011-08-24,15:18:09
39.97484,116.331221666667,0,0,40779.637662037,2011-08-24,15:18:14
39.9748716666667,116.331161666667,0,0,40779.6377199074,2011-08-24,15:18:19
39.97486,116.331171666667,0,0,40779.6377777778,2011-08-24,15:18:24
39.9748433333333,116.331161666667,0,0,40779.6378356481,2011-08-24,15:18:29
39.9748166666667,116.331138333333,0,0,40779.6378935185,2011-08-24,15:18:34
39.974785,116.331153333333,0,0,40779.6379513889,2011-08-24,15:18:39
39.9747716666667,116.331165,0,0,40779.6380092593,2011-08-24,15:18:44
39.9747166666667,116.331173333333,0,0,40779.6380671296,2011-08-24,15:18:49
39.974655,116.331156666667,0,0,40779.638125,2011-08-24,15:18:54
39.9746916666667,116.331113333333,0,0,40779.6381828704,2011-08-24,15:18:59
39.9747266666667,116.331081666667,0,0,40779.6382407407,2011-08-24,15:19:04
39.9747233333333,116.331056666667,0,0,40779.6382986111,2011-08-24,15:19:09
39.974785,116.331046666667,0,0,40779.6383564815,2011-08-24,15:19:14
39.9748433333333,116.331016666667,0,0,40779.6384143519,2011-08-24,15:19:19
39.97486,116.330993333333,0,0,40779.6384722222,2011-08-24,15:19:24
39.974785,116.331063333333,0,0,40779.6385185185,2011-08-24,15:19:28
39.9747933333333,116.331066666667,0,0,40779.6385763889,2011-08-24,15:19:33
39.9747933333333,116.331066666667,0,0,40779.6386111111,2011-08-24,15:19:36
39.9747966666667,116.33106,0,0,40779.6386342593,2011-08-24,15:19:38
39.9747016666667,116.331158333333,0,0,40779.6386574074,2011-08-24,15:19:40
39.9746466666667,116.331221666667,0,0,40779.6387152778,2011-08-24,15:19:45
39.9746333333333,116.331266666667,0,0,40779.6387731481,2011-08-24,15:19:50
39.9743816666667,116.331135,0,0,40779.6390972222,2011-08-24,15:20:18
39.9744033333333,116.331153333333,0,0,40779.6391550926,2011-08-24,15:20:23
39.9744033333333,116.331153333333,0,0,40779.6391898148,2011-08-24,15:20:26
39.9744083333333,116.331156666667,0,0,40779.639212963,2011-08-24,15:20:28
39.9745766666667,116.331506666667,0,0,40779.639224537,2011-08-24,15:20:29
39.9745483333333,116.331448333333,0,0,40779.6392824074,2011-08-24,15:20:34
39.9745366666667,116.331383333333,0,0,40779.6393402778,2011-08-24,15:20:39
39.97455,116.331301666667,0,0,40779.6393981481,2011-08-24,15:20:44
39.9745016666667,116.331251666667,0,0,40779.6394560185,2011-08-24,15:20:49
39.9745066666667,116.331223333333,0,0,40779.6395138889,2011-08-24,15:20:54
39.9745016666667,116.331216666667,0,0,40779.6395717593,2011-08-24,15:20:59
39.9745016666667,116.331216666667,0,0,40779.6396064815,2011-08-24,15:21:02
39.9745033333333,116.33122,0,0,40779.6396296296,2011-08-24,15:21:04
39.9745016666667,116.33121,0,0,40779.6396875,2011-08-24,15:21:09
39.9745066666667,116.331196666667,0,0,40779.6397453704,2011-08-24,15:21:14
39.9745533333333,116.331168333333,0,0,40779.6398032407,2011-08-24,15:21:19
39.9746033333333,116.331133333333,0,0,40779.6398611111,2011-08-24,15:21:24
39.9746133333333,116.331111666667,0,0,40779.6399189815,2011-08-24,15:21:29
39.9746333333333,116.331136666667,0,0,40779.6399768519,2011-08-24,15:21:34
39.9746233333333,116.331171666667,0,0,40779.6400347222,2011-08-24,15:21:39
39.9745766666667,116.33117,0,0,40779.6400925926,2011-08-24,15:21:44
39.974555,116.331208333333,0,0,40779.640150463,2011-08-24,15:21:49
39.9745466666667,116.331258333333,0,0,40779.6402083333,2011-08-24,15:21:54
39.97455,116.331241666667,0,0,40779.6402662037,2011-08-24,15:21:59
39.9745083333333,116.331255,0,0,40779.6403240741,2011-08-24,15:22:04
39.97448,116.331281666667,0,0,40779.6403819444,2011-08-24,15:22:09
39.974425,116.331355,0,0,40779.6404398148,2011-08-24,15:22:14
39.974375,116.331381666667,0,0,40779.6404976852,2011-08-24,15:22:19
39.9743166666667,116.33134,0,0,40779.6405555556,2011-08-24,15:22:24
39.9742933333333,116.33131,0,0,40779.6406134259,2011-08-24,15:22:29
39.97433,116.331296666667,0,0,40779.6406712963,2011-08-24,15:22:34
39.97433,116.331296666667,0,0,40779.6407060185,2011-08-24,15:22:37
39.9743383333333,116.331296666667,0,0,40779.6407291667,2011-08-24,15:22:39
39.9743416666667,116.331265,0,0,40779.640787037,2011-08-24,15:22:44
39.9743516666667,116.331235,0,0,40779.6408449074,2011-08-24,15:22:49
39.9743333333333,116.331193333333,0,0,40779.6409027778,2011-08-24,15:22:54
39.9743333333333,116.331193333333,0,0,40779.6409375,2011-08-24,15:22:57
39.97434,116.331196666667,0,0,40779.6409606481,2011-08-24,15:22:59
39.97435,116.331193333333,0,0,40779.6410185185,2011-08-24,15:23:04
39.9743066666667,116.331135,0,0,40779.6410763889,2011-08-24,15:23:09
39.9742866666667,116.331111666667,0,0,40779.6411342593,2011-08-24,15:23:14
39.9743966666667,116.331151666667,0,0,40779.6411689815,2011-08-24,15:23:17
39.9743183333333,116.331236666667,0,0,40779.6412268518,2011-08-24,15:23:22
39.9742216666667,116.331316666667,0,0,40779.6412615741,2011-08-24,15:23:25
39.9742933333333,116.3314,0,0,40779.6413194444,2011-08-24,15:23:30
39.9743383333333,116.331421666667,0,0,40779.6413773148,2011-08-24,15:23:35
39.97434,116.33148,0,0,40779.6414351852,2011-08-24,15:23:40
39.9742583333333,116.331555,0,0,40779.6414814815,2011-08-24,15:23:44
39.9742666666667,116.331483333333,0,0,40779.6415393518,2011-08-24,15:23:49
39.9743366666667,116.33138,0,0,40779.6415740741,2011-08-24,15:23:52
39.9744066666667,116.331298333333,0,0,40779.6416319444,2011-08-24,15:23:57
39.974375,116.331306666667,0,0,40779.6416898148,2011-08-24,15:24:02
39.974335,116.331281666667,0,0,40779.6417476852,2011-08-24,15:24:07
39.97435,116.331183333333,0,0,40779.6418055556,2011-08-24,15:24:12
39.9743316666667,116.331173333333,0,0,40779.6418634259,2011-08-24,15:24:17
39.9742533333333,116.33125,0,0,40779.6419212963,2011-08-24,15:24:22
39.974195,116.331251666667,0,0,40779.6419791667,2011-08-24,15:24:27
39.974175,116.33119,0,0,40779.642037037,2011-08-24,15:24:32
39.9741733333333,116.331133333333,0,0,40779.6420949074,2011-08-24,15:24:37
39.974195,116.331146666667,0,0,40779.6421527778,2011-08-24,15:24:42
39.97424,116.331138333333,0,0,40779.6422106481,2011-08-24,15:24:47
39.9742866666667,116.331105,0,0,40779.6422685185,2011-08-24,15:24:52
39.9743266666667,116.331095,0,0,40779.6423263889,2011-08-24,15:24:57
39.97434,116.331101666667,0,0,40779.6423842593,2011-08-24,15:25:02
39.9743233333333,116.33119,0,0,40779.6424421296,2011-08-24,15:25:07
39.97437,116.33117,0,0,40779.6425,2011-08-24,15:25:12
39.9743833333333,116.33114,0,0,40779.6425578704,2011-08-24,15:25:17
39.9743633333333,116.33114,0,0,40779.6426157407,2011-08-24,15:25:22
39.9743733333333,116.331131666667,0,0,40779.6426736111,2011-08-24,15:25:27
39.9744083333333,116.331156666667,0,0,40779.6427314815,2011-08-24,15:25:32
39.9744383333333,116.331163333333,0,0,40779.6427893518,2011-08-24,15:25:37
39.9744783333333,116.331121666667,0,0,40779.6428472222,2011-08-24,15:25:42
39.97453,116.331073333333,0,0,40779.6429050926,2011-08-24,15:25:47
39.9745766666667,116.331041666667,0,0,40779.642962963,2011-08-24,15:25:52
39.9745933333333,116.331048333333,0,0,40779.6430208333,2011-08-24,15:25:57
39.9745516666667,116.33147,0,0,40779.6431134259,2011-08-24,15:26:05
39.9746283333333,116.331515,0,0,40779.6431712963,2011-08-24,15:26:10
39.97454,116.33179,0,0,40779.6432291667,2011-08-24,15:26:15
39.9744983333333,116.331855,0,0,40779.6432407407,2011-08-24,15:26:16
39.9744516666667,116.331923333333,0,0,40779.6432638889,2011-08-24,15:26:18
39.97451,116.331815,0,0,40779.6432986111,2011-08-24,15:26:21
39.9746033333333,116.33164,0,0,40779.6433101852,2011-08-24,15:26:22
39.974645,116.331543333333,0,0,40779.6433217593,2011-08-24,15:26:23
39.9746783333333,116.33144,0,0,40779.6433449074,2011-08-24,15:26:25
39.9746016666667,116.331436666667,0,0,40779.6434027778,2011-08-24,15:26:30
39.97454,116.3315,0,0,40779.6434490741,2011-08-24,15:26:34
39.9744666666667,116.331576666667,0,0,40779.6434953704,2011-08-24,15:26:38
39.97448,116.331441666667,0,0,40779.6435532407,2011-08-24,15:26:43
39.9744116666667,116.331391666667,0,0,40779.6436111111,2011-08-24,15:26:48
39.97439,116.33138,0,0,40779.6436689815,2011-08-24,15:26:53
39.9743316666667,116.331431666667,0,0,40779.6437268518,2011-08-24,15:26:58
39.9743183333333,116.33144,0,0,40779.6437847222,2011-08-24,15:27:03
39.9743383333333,116.331341666667,0,0,40779.6438425926,2011-08-24,15:27:08
39.9742683333333,116.331411666667,0,0,40779.643900463,2011-08-24,15:27:13
39.97419,116.33148,0,0,40779.6439467593,2011-08-24,15:27:17
39.9741333333333,116.33156,0,0,40779.6440046296,2011-08-24,15:27:22
39.9741516666667,116.331565,0,0,40779.6440625,2011-08-24,15:27:27
39.9741833333333,116.331495,0,0,40779.6441203704,2011-08-24,15:27:32
39.9741716666667,116.33151,0,0,40779.6441782407,2011-08-24,15:27:37
39.9741533333333,116.331541666667,0,0,40779.6442361111,2011-08-24,15:27:42
39.9742083333333,116.331521666667,0,0,40779.6442939815,2011-08-24,15:27:47
39.974255,116.33149,0,0,40779.6443518519,2011-08-24,15:27:52
39.9742383333333,116.331488333333,0,0,40779.6444097222,2011-08-24,15:27:57
39.9741716666667,116.331548333333,0,0,40779.6444675926,2011-08-24,15:28:02
39.9740966666667,116.331626666667,0,0,40779.6445138889,2011-08-24,15:28:06
39.97402,116.331695,0,0,40779.644537037,2011-08-24,15:28:08
39.9739516666667,116.331758333333,0,0,40779.6445949074,2011-08-24,15:28:13
39.974,116.331675,0,0,40779.6446527778,2011-08-24,15:28:18
39.974055,116.331605,0,0,40779.6447106482,2011-08-24,15:28:23
39.974065,116.33162,0,0,40779.6447685185,2011-08-24,15:28:28
39.9741083333333,116.331581666667,0,0,40779.6448263889,2011-08-24,15:28:33
39.9741766666667,116.331508333333,0,0,40779.6448726852,2011-08-24,15:28:37
39.9742166666667,116.331416666667,0,0,40779.6449305556,2011-08-24,15:28:42
39.9742383333333,116.33139,0,0,40779.6449884259,2011-08-24,15:28:47
39.974235,116.331403333333,0,0,40779.6450462963,2011-08-24,15:28:52
39.9741966666667,116.331383333333,0,0,40779.6451041667,2011-08-24,15:28:57
39.9741983333333,116.33135,0,0,40779.645162037,2011-08-24,15:29:02
39.9742383333333,116.331323333333,0,0,40779.6452199074,2011-08-24,15:29:07
39.974255,116.331326666667,0,0,40779.6452777778,2011-08-24,15:29:12
39.974215,116.331335,0,0,40779.6453356481,2011-08-24,15:29:17
39.97425,116.331313333333,0,0,40779.6453935185,2011-08-24,15:29:22
39.9743566666667,116.331276666667,0,0,40779.6454513889,2011-08-24,15:29:27
39.9743216666667,116.331255,0,0,40779.6455092593,2011-08-24,15:29:32
39.9743133333333,116.331236666667,0,0,40779.6455671296,2011-08-24,15:29:37
39.9743566666667,116.331246666667,0,0,40779.645625,2011-08-24,15:29:42
39.97436,116.33129,0,0,40779.6456828704,2011-08-24,15:29:47
39.9743,116.331331666667,0,0,40779.6457407407,2011-08-24,15:29:52
39.9743516666667,116.331356666667,0,0,40779.6457986111,2011-08-24,15:29:57
39.9743916666667,116.33137,0,0,40779.6458564815,2011-08-24,15:30:02
39.9744466666667,116.331358333333,0,0,40779.6459143519,2011-08-24,15:30:07
39.9744933333333,116.331343333333,0,0,40779.6459722222,2011-08-24,15:30:12
39.974595,116.331306666667,0,0,40779.6460300926,2011-08-24,15:30:17
39.9745883333333,116.331218333333,0,0,40779.646087963,2011-08-24,15:30:22
39.9746083333333,116.331201666667,0,0,40779.6461458333,2011-08-24,15:30:27
39.974705,116.331201666667,0,0,40779.6462037037,2011-08-24,15:30:32
39.974675,116.331216666667,0,0,40779.6462615741,2011-08-24,15:30:37
39.9746366666667,116.331203333333,0,0,40779.6463194444,2011-08-24,15:30:42
39.974575,116.331195,0,0,40779.6463773148,2011-08-24,15:30:47
39.9744983333333,116.331243333333,0,0,40779.6464351852,2011-08-24,15:30:52
39.9744816666667,116.331196666667,0,0,40779.6464930556,2011-08-24,15:30:57
39.9744833333333,116.331163333333,0,0,40779.6465509259,2011-08-24,15:31:02
39.974415,116.331255,0,0,40779.6466087963,2011-08-24,15:31:07
39.9743666666667,116.331315,0,0,40779.6466666667,2011-08-24,15:31:12
39.9743633333333,116.331305,0,0,40779.646724537,2011-08-24,15:31:17
39.9743566666667,116.33133,0,0,40779.6467824074,2011-08-24,15:31:22
39.9743433333333,116.331363333333,0,0,40779.6468402778,2011-08-24,15:31:27
39.974285,116.33138,0,0,40779.6468981481,2011-08-24,15:31:32
39.9742266666667,116.3314,0,0,40779.6469560185,2011-08-24,15:31:37
39.974155,116.331448333333,0,0,40779.6470138889,2011-08-24,15:31:42
39.974175,116.331423333333,0,0,40779.6470717593,2011-08-24,15:31:47
39.9742566666667,116.331368333333,0,0,40779.6471064815,2011-08-24,15:31:50
39.974365,116.331315,0,0,40779.6471527778,2011-08-24,15:31:54
39.9744316666667,116.331245,0,0,40779.6472106481,2011-08-24,15:31:59
39.9744466666667,116.331165,0,0,40779.6472685185,2011-08-24,15:32:04
39.974425,116.331123333333,0,0,40779.6473263889,2011-08-24,15:32:09
39.97444,116.331173333333,0,0,40779.6473842593,2011-08-24,15:32:14
39.974475,116.331181666667,0,0,40779.6474421296,2011-08-24,15:32:19
39.9745116666667,116.33118,0,0,40779.6475,2011-08-24,15:32:24
39.9745333333333,116.331216666667,0,0,40779.6475578704,2011-08-24,15:32:29
39.9745233333333,116.33123,0,0,40779.6476157407,2011-08-24,15:32:34
39.9745083333333,116.33115,0,0,40779.6476736111,2011-08-24,15:32:39
39.974595,116.331088333333,0,0,40779.6477314815,2011-08-24,15:32:44
39.97467,116.331078333333,0,0,40779.6477893519,2011-08-24,15:32:49
39.97467,116.331078333333,0,0,40779.6478240741,2011-08-24,15:32:52
39.97467,116.331071666667,0,0,40779.6478472222,2011-08-24,15:32:54
39.9746816666667,116.331001666667,0,0,40779.6479050926,2011-08-24,15:32:59
39.9747433333333,116.330926666667,0,0,40779.647962963,2011-08-24,15:33:04
39.97478,116.330953333333,0,0,40779.6480208333,2011-08-24,15:33:09
39.9747766666667,116.330985,0,0,40779.6480787037,2011-08-24,15:33:14
39.974805,116.330931666667,0,0,40779.6481365741,2011-08-24,15:33:19
39.9748233333333,116.330903333333,0,0,40779.6481944444,2011-08-24,15:33:24
39.97478,116.330966666667,0,0,40779.6482523148,2011-08-24,15:33:29
39.9747033333333,116.331018333333,0,0,40779.6483101852,2011-08-24,15:33:34
39.9746433333333,116.331045,0,0,40779.6483680556,2011-08-24,15:33:39
39.9747016666667,116.331093333333,0,0,40779.6484259259,2011-08-24,15:33:44
39.9746866666667,116.331153333333,0,0,40779.6484837963,2011-08-24,15:33:49
39.974585,116.33118,0,0,40779.6485300926,2011-08-24,15:33:53
39.9745683333333,116.33124,0,0,40779.648587963,2011-08-24,15:33:58
39.9745916666667,116.331226666667,0,0,40779.6486458333,2011-08-24,15:34:03
39.9745366666667,116.331183333333,0,0,40779.6487037037,2011-08-24,15:34:08
39.9744583333333,116.33112,0,0,40779.6487615741,2011-08-24,15:34:13
39.9744916666667,116.33105,0,0,40779.6488194444,2011-08-24,15:34:18
39.97446,116.331068333333,0,0,40779.6488773148,2011-08-24,15:34:23
39.974415,116.331141666667,0,0,40779.6489351852,2011-08-24,15:34:28
39.9743516666667,116.331228333333,0,0,40779.6489930556,2011-08-24,15:34:33
39.9742783333333,116.331298333333,0,0,40779.6490509259,2011-08-24,15:34:38
39.9742333333333,116.331363333333,0,0,40779.6491087963,2011-08-24,15:34:43
39.9742366666667,116.331381666667,0,0,40779.6491666667,2011-08-24,15:34:48
39.9741866666667,116.331383333333,0,0,40779.649224537,2011-08-24,15:34:53
39.9742233333333,116.331371666667,0,0,40779.6492824074,2011-08-24,15:34:58
39.974295,116.33135,0,0,40779.6493402778,2011-08-24,15:35:03
39.97437,116.331321666667,0,0,40779.6493981481,2011-08-24,15:35:08
39.9743766666667,116.331276666667,0,0,40779.6494560185,2011-08-24,15:35:13
39.9744433333333,116.33116,0,0,40779.6495138889,2011-08-24,15:35:18
39.9745483333333,116.331041666667,0,0,40779.649525463,2011-08-24,15:35:19
39.9745766666667,116.330978333333,0,0,40779.6495833333,2011-08-24,15:35:24
39.9747966666667,116.330835,0,0,40779.6496064815,2011-08-24,15:35:26
39.9748733333333,116.33072,0,0,40779.6496180556,2011-08-24,15:35:27
39.97494,116.330615,0,0,40779.6496412037,2011-08-24,15:35:29
39.9750083333333,116.330503333333,0,0,40779.6496875,2011-08-24,15:35:33
39.9749383333333,116.330618333333,0,0,40779.6497222222,2011-08-24,15:35:36
39.974895,116.330696666667,0,0,40779.6497800926,2011-08-24,15:35:41
39.9748283333333,116.33081,0,0,40779.649837963,2011-08-24,15:35:46
39.9747616666667,116.330915,0,0,40779.6498842593,2011-08-24,15:35:50
39.9747016666667,116.331028333333,0,0,40779.6499421296,2011-08-24,15:35:55
39.9746483333333,116.331116666667,0,0,40779.65,2011-08-24,15:36:00
39.9746183333333,116.331145,0,0,40779.6500578704,2011-08-24,15:36:05
39.9746183333333,116.3311,0,0,40779.6501157407,2011-08-24,15:36:10
39.97462,116.331086666667,0,0,40779.6501736111,2011-08-24,15:36:15
39.9746133333333,116.331063333333,0,0,40779.6502314815,2011-08-24,15:36:20
39.9745783333333,116.331095,0,0,40779.6502893518,2011-08-24,15:36:25
39.97454,116.331136666667,0,0,40779.6503472222,2011-08-24,15:36:30
39.9745583333333,116.331161666667,0,0,40779.6504050926,2011-08-24,15:36:35
39.9745416666667,116.331173333333,0,0,40779.650462963,2011-08-24,15:36:40
39.9745066666667,116.331171666667,0,0,40779.6505208333,2011-08-24,15:36:45
39.9745216666667,116.331168333333,0,0,40779.6505787037,2011-08-24,15:36:50
39.9745583333333,116.331136666667,0,0,40779.6506365741,2011-08-24,15:36:55
39.97451,116.331158333333,0,0,40779.6506944444,2011-08-24,15:37:00
39.9744833333333,116.331185,0,0,40779.6507523148,2011-08-24,15:37:05
39.9744483333333,116.331215,0,0,40779.6508101852,2011-08-24,15:37:10
39.9744366666667,116.331205,0,0,40779.6508680556,2011-08-24,15:37:15
39.9744383333333,116.331176666667,0,0,40779.6509259259,2011-08-24,15:37:20
39.97446,116.331173333333,0,0,40779.6509837963,2011-08-24,15:37:25
39.9744866666667,116.331206666667,0,0,40779.6510416667,2011-08-24,15:37:30
39.974415,116.331278333333,0,0,40779.651099537,2011-08-24,15:37:35
39.97434,116.331341666667,0,0,40779.6511574074,2011-08-24,15:37:40
39.974285,116.331398333333,0,0,40779.6512152778,2011-08-24,15:37:45
39.9742583333333,116.331431666667,0,0,40779.6512731481,2011-08-24,15:37:50
39.9742283333333,116.331461666667,0,0,40779.6513310185,2011-08-24,15:37:55
39.9742383333333,116.331438333333,0,0,40779.6513888889,2011-08-24,15:38:00
39.974235,116.33146,0,0,40779.6514467593,2011-08-24,15:38:05
39.97423,116.331463333333,0,0,40779.6515046296,2011-08-24,15:38:10
39.97423,116.331463333333,0,0,40779.6515393518,2011-08-24,15:38:13
39.9742266666667,116.33147,0,0,40779.6515625,2011-08-24,15:38:15
39.9743433333333,116.331335,0,0,40779.6516087963,2011-08-24,15:38:19
39.9744233333333,116.331286666667,0,0,40779.6516666667,2011-08-24,15:38:24
39.9744483333333,116.331241666667,0,0,40779.651724537,2011-08-24,15:38:29
39.9744983333333,116.331173333333,0,0,40779.6517824074,2011-08-24,15:38:34
39.9745816666667,116.331085,0,0,40779.6518171296,2011-08-24,15:38:37
39.9746783333333,116.33096,0,0,40779.6518518519,2011-08-24,15:38:40
39.9747266666667,116.330891666667,0,0,40779.6519097222,2011-08-24,15:38:45
39.9747083333333,116.330903333333,0,0,40779.6519675926,2011-08-24,15:38:50
39.9747066666667,116.330938333333,0,0,40779.652025463,2011-08-24,15:38:55
39.9746666666667,116.330961666667,0,0,40779.6520833333,2011-08-24,15:39:00
39.974625,116.33095,0,0,40779.6521412037,2011-08-24,15:39:05
39.9746016666667,116.330948333333,0,0,40779.6521990741,2011-08-24,15:39:10
39.9746066666667,116.330976666667,0,0,40779.6522569444,2011-08-24,15:39:15
39.9745716666667,116.331036666667,0,0,40779.6523148148,2011-08-24,15:39:20
39.9745133333333,116.33107,0,0,40779.6523726852,2011-08-24,15:39:25
39.974525,116.331043333333,0,0,40779.6524305556,2011-08-24,15:39:30
39.9745,116.331051666667,0,0,40779.6524884259,2011-08-24,15:39:35
39.9743433333333,116.331393333333,0,0,40779.6525347222,2011-08-24,15:39:39
39.97425,116.3314,0,0,40779.6525578704,2011-08-24,15:39:41
39.9741416666667,116.33152,0,0,40779.6525810185,2011-08-24,15:39:43
39.9740266666667,116.331593333333,0,0,40779.6526157407,2011-08-24,15:39:46
39.9739716666667,116.331643333333,0,0,40779.6526736111,2011-08-24,15:39:51
39.973935,116.331658333333,0,0,40779.6527314815,2011-08-24,15:39:56
39.973905,116.33163,0,0,40779.6527893519,2011-08-24,15:40:01
39.973895,116.331583333333,0,0,40779.6528472222,2011-08-24,15:40:06
39.9742783333333,116.331333333333,0,0,40779.6528587963,2011-08-24,15:40:07
39.97476,116.331021666667,0,0,40779.6528703704,2011-08-24,15:40:08
39.974685,116.33112,0,0,40779.6528935185,2011-08-24,15:40:10
39.9748766666667,116.330975,0,0,40779.6529050926,2011-08-24,15:40:11
39.974845,116.33097,0,0,40779.652962963,2011-08-24,15:40:16
39.9747516666667,116.33104,0,0,40779.6529976852,2011-08-24,15:40:19
39.974655,116.3311,0,0,40779.6530439815,2011-08-24,15:40:23
39.9746133333333,116.33114,0,0,40779.6531018519,2011-08-24,15:40:28
39.9745666666667,116.331175,0,0,40779.6531597222,2011-08-24,15:40:33
39.9745166666667,116.33122,0,0,40779.6532175926,2011-08-24,15:40:38
39.9744766666667,116.331271666667,0,0,40779.653275463,2011-08-24,15:40:43
39.97442,116.3313,0,0,40779.6533333333,2011-08-24,15:40:48
39.9743733333333,116.331318333333,0,0,40779.6533912037,2011-08-24,15:40:53
39.974385,116.331273333333,0,0,40779.6534490741,2011-08-24,15:40:58
39.9743733333333,116.331205,0,0,40779.6535069444,2011-08-24,15:41:03
39.974275,116.33117,0,0,40779.6535648148,2011-08-24,15:41:08
39.9742316666667,116.33117,0,0,40779.6536226852,2011-08-24,15:41:13
39.9742283333333,116.331185,0,0,40779.6536805556,2011-08-24,15:41:18
39.9742883333333,116.331141666667,0,0,40779.6537384259,2011-08-24,15:41:23
39.9743716666667,116.331068333333,0,0,40779.6537962963,2011-08-24,15:41:28
39.9744266666667,116.33105,0,0,40779.6538541667,2011-08-24,15:41:33
39.9744533333333,116.331076666667,0,0,40779.653912037,2011-08-24,15:41:38
39.9744016666667,116.331158333333,0,0,40779.6539699074,2011-08-24,15:41:43
39.9743566666667,116.331238333333,0,0,40779.6540277778,2011-08-24,15:41:48
39.9743166666667,116.331343333333,0,0,40779.6540856481,2011-08-24,15:41:53
39.9744733333333,116.331271666667,0,0,40779.6541203704,2011-08-24,15:41:56
39.9745766666667,116.331193333333,0,0,40779.6541435185,2011-08-24,15:41:58
39.974655,116.331135,0,0,40779.6541782407,2011-08-24,15:42:01
39.9747483333333,116.331036666667,0,0,40779.6542013889,2011-08-24,15:42:03
39.974835,116.330945,0,0,40779.6542361111,2011-08-24,15:42:06
39.9748716666667,116.330908333333,0,0,40779.6542939815,2011-08-24,15:42:11
39.9749066666667,116.330908333333,0,0,40779.6543518519,2011-08-24,15:42:16
39.9749283333333,116.330926666667,0,0,40779.6544097222,2011-08-24,15:42:21
39.97492,116.330948333333,0,0,40779.6544675926,2011-08-24,15:42:26
39.9749266666667,116.330995,0,0,40779.654525463,2011-08-24,15:42:31
39.9749166666667,116.330986666667,0,0,40779.6545833333,2011-08-24,15:42:36
39.9748233333333,116.330985,0,0,40779.6546296296,2011-08-24,15:42:40
39.9747516666667,116.331008333333,0,0,40779.6546875,2011-08-24,15:42:45
39.974705,116.33104,0,0,40779.6547453704,2011-08-24,15:42:50
39.9747,116.33105,0,0,40779.6548032407,2011-08-24,15:42:55
39.974695,116.331035,0,0,40779.6548611111,2011-08-24,15:43:00
39.9746883333333,116.331025,0,0,40779.6549189815,2011-08-24,15:43:05
39.9747,116.331046666667,0,0,40779.6549768519,2011-08-24,15:43:10
39.9747133333333,116.331053333333,0,0,40779.6550347222,2011-08-24,15:43:15
39.9747133333333,116.331053333333,0,0,40779.6550694444,2011-08-24,15:43:18
39.97472,116.331058333333,0,0,40779.6550925926,2011-08-24,15:43:20
39.9747216666667,116.33107,0,0,40779.655150463,2011-08-24,15:43:25
39.9748133333333,116.330986666667,0,0,40779.6552083333,2011-08-24,15:43:30
39.9747083333333,116.331121666667,0,0,40779.6552662037,2011-08-24,15:43:35
39.974625,116.33119,0,0,40779.6553009259,2011-08-24,15:43:38
39.9743783333333,116.331095,0,0,40779.6574421296,2011-08-24,15:46:43
39.9743333333333,116.331083333333,0,0,40779.6575,2011-08-24,15:46:48
39.9743466666667,116.331038333333,0,0,40779.6575578704,2011-08-24,15:46:53
39.9743683333333,116.33105,0,0,40779.6576157407,2011-08-24,15:46:58
39.974375,116.331061666667,0,0,40779.6576736111,2011-08-24,15:47:03
39.974375,116.331061666667,0,0,40779.6577083333,2011-08-24,15:47:06
39.9743833333333,116.331061666667,0,0,40779.6577314815,2011-08-24,15:47:08
39.9744066666667,116.331101666667,0,0,40779.6577893518,2011-08-24,15:47:13
39.974405,116.331096666667,0,0,40779.6578472222,2011-08-24,15:47:18
39.974405,116.331096666667,0,0,40779.6578819444,2011-08-24,15:47:21
39.97441,116.331088333333,0,0,40779.6579050926,2011-08-24,15:47:23
39.9744683333333,116.331143333333,0,0,40779.657962963,2011-08-24,15:47:28
39.9744583333333,116.331213333333,0,0,40779.6580208333,2011-08-24,15:47:33
39.974455,116.331245,0,0,40779.6580787037,2011-08-24,15:47:38
39.9744716666667,116.331288333333,0,0,40779.6581365741,2011-08-24,15:47:43
39.974475,116.331305,0,0,40779.6581944444,2011-08-24,15:47:48
39.9744533333333,116.331323333333,0,0,40779.6582523148,2011-08-24,15:47:53
39.9744466666667,116.331325,0,0,40779.6583101852,2011-08-24,15:47:58
39.9744466666667,116.331325,0,0,40779.6583449074,2011-08-24,15:48:01
39.97444,116.331325,0,0,40779.6583680556,2011-08-24,15:48:03
39.974425,116.331283333333,0,0,40779.6584259259,2011-08-24,15:48:08
39.9743916666667,116.331211666667,0,0,40779.6584837963,2011-08-24,15:48:13
39.9744066666667,116.33118,0,0,40779.6585416667,2011-08-24,15:48:18
39.9744066666667,116.33118,0,0,40779.6585763889,2011-08-24,15:48:21
39.9744083333333,116.331171666667,0,0,40779.658599537,2011-08-24,15:48:23
39.9744266666667,116.33118,0,0,40779.6586574074,2011-08-24,15:48:28
39.9744383333333,116.331193333333,0,0,40779.6587152778,2011-08-24,15:48:33
39.9744383333333,116.331193333333,0,0,40779.65875,2011-08-24,15:48:36
39.97444,116.331191666667,0,0,40779.6587731481,2011-08-24,15:48:38
39.9744183333333,116.331196666667,0,0,40779.6588310185,2011-08-24,15:48:43
39.9743883333333,116.331206666667,0,0,40779.6588888889,2011-08-24,15:48:48
39.97433,116.331198333333,0,0,40779.6589467593,2011-08-24,15:48:53
39.9743083333333,116.33118,0,0,40779.6590046296,2011-08-24,15:48:58
39.9743166666667,116.331165,0,0,40779.6590625,2011-08-24,15:49:03
39.974285,116.331155,0,0,40779.6591203704,2011-08-24,15:49:08
39.97426,116.331163333333,0,0,40779.6591782407,2011-08-24,15:49:13
39.97426,116.331163333333,0,0,40779.659212963,2011-08-24,15:49:16
39.9742533333333,116.33117,0,0,40779.6592361111,2011-08-24,15:49:18
39.9742633333333,116.331185,0,0,40779.6592939815,2011-08-24,15:49:23
39.9742683333333,116.33118,0,0,40779.6593518518,2011-08-24,15:49:28
39.9742683333333,116.33118,0,0,40779.6593865741,2011-08-24,15:49:31
39.97427,116.331178333333,0,0,40779.6594097222,2011-08-24,15:49:33
39.9742833333333,116.331156666667,0,0,40779.6594675926,2011-08-24,15:49:38
39.97429,116.331141666667,0,0,40779.659525463,2011-08-24,15:49:43
39.97451,116.331153333333,0,0,40779.6632291667,2011-08-24,15:55:03
39.9745933333333,116.331158333333,0,0,40779.663287037,2011-08-24,15:55:08
39.9746283333333,116.331165,0,0,40779.6633449074,2011-08-24,15:55:13
39.9746116666667,116.331163333333,0,0,40779.6634027778,2011-08-24,15:55:18
39.974575,116.331181666667,0,0,40779.6634606481,2011-08-24,15:55:23
39.9746366666667,116.331178333333,0,0,40779.6635185185,2011-08-24,15:55:28
39.97468,116.331163333333,0,0,40779.6635763889,2011-08-24,15:55:33
39.974635,116.33114,0,0,40779.6636342593,2011-08-24,15:55:38
39.9746133333333,116.331131666667,0,0,40779.6636921296,2011-08-24,15:55:43
39.974615,116.331126666667,0,0,40779.66375,2011-08-24,15:55:48
39.974615,116.331126666667,0,0,40779.6637847222,2011-08-24,15:55:51
39.9746116666667,116.331123333333,0,0,40779.6638078704,2011-08-24,15:55:53
39.9745333333333,116.331115,0,0,40779.6638657407,2011-08-24,15:55:58
39.9744783333333,116.331126666667,0,0,40779.6639236111,2011-08-24,15:56:03
39.9744483333333,116.331136666667,0,0,40779.6639814815,2011-08-24,15:56:08
39.9743883333333,116.331143333333,0,0,40779.6640393519,2011-08-24,15:56:13
39.9743516666667,116.331155,0,0,40779.6640972222,2011-08-24,15:56:18
39.974345,116.331161666667,0,0,40779.6641550926,2011-08-24,15:56:23
39.97435,116.331165,0,0,40779.664212963,2011-08-24,15:56:28
39.97435,116.331165,0,0,40779.6642476852,2011-08-24,15:56:31
39.9743533333333,116.331171666667,0,0,40779.6642708333,2011-08-24,15:56:33
39.9743933333333,116.331183333333,0,0,40779.6643287037,2011-08-24,15:56:38
39.9744066666667,116.331176666667,0,0,40779.6643865741,2011-08-24,15:56:43
39.974415,116.331173333333,0,0,40779.6644444444,2011-08-24,15:56:48
39.974415,116.331173333333,0,0,40779.6644791667,2011-08-24,15:56:51
39.97442,116.331171666667,0,0,40779.6645023148,2011-08-24,15:56:53
39.97447,116.331158333333,0,0,40779.6645601852,2011-08-24,15:56:58
39.9744483333333,116.331136666667,0,0,40779.6646180556,2011-08-24,15:57:03
39.97444,116.331125,0,0,40779.6646759259,2011-08-24,15:57:08
39.97444,116.331125,0,0,40779.6647106481,2011-08-24,15:57:11
39.97444,116.331116666667,0,0,40779.6647337963,2011-08-24,15:57:13
39.9743933333333,116.331111666667,0,0,40779.6647916667,2011-08-24,15:57:18
39.9743733333333,116.331128333333,0,0,40779.664849537,2011-08-24,15:57:23
39.9743733333333,116.331148333333,0,0,40779.6649074074,2011-08-24,15:57:28
39.9744033333333,116.331176666667,0,0,40779.6649652778,2011-08-24,15:57:33
39.9744066666667,116.331181666667,0,0,40779.6650231481,2011-08-24,15:57:38
39.974405,116.33118,0,0,40779.6650810185,2011-08-24,15:57:43
39.974405,116.33118,0,0,40779.6651157407,2011-08-24,15:57:46
39.9744016666667,116.331185,0,0,40779.6651388889,2011-08-24,15:57:48
39.9743583333333,116.331228333333,0,0,40779.6651967593,2011-08-24,15:57:53
39.9743266666667,116.331218333333,0,0,40779.6652546296,2011-08-24,15:57:58
39.9742666666667,116.331201666667,0,0,40779.6653125,2011-08-24,15:58:03
39.974265,116.331196666667,0,0,40779.6653703704,2011-08-24,15:58:08
39.974265,116.331196666667,0,0,40779.6654050926,2011-08-24,15:58:11
39.9742683333333,116.331193333333,0,0,40779.6654282407,2011-08-24,15:58:13
39.9743016666667,116.331151666667,0,0,40779.6654861111,2011-08-24,15:58:18
39.97438,116.331133333333,0,0,40779.6655439815,2011-08-24,15:58:23
39.974455,116.331121666667,0,0,40779.6656018518,2011-08-24,15:58:28
39.9744983333333,116.33114,0,0,40779.6656597222,2011-08-24,15:58:33
39.9745,116.33113,0,0,40779.6657175926,2011-08-24,15:58:38
39.9744883333333,116.331135,0,0,40779.665775463,2011-08-24,15:58:43
39.9744966666667,116.331153333333,0,0,40779.6658333333,2011-08-24,15:58:48
39.9744833333333,116.33117,0,0,40779.6658912037,2011-08-24,15:58:53
39.9744666666667,116.331173333333,0,0,40779.6659490741,2011-08-24,15:58:58
39.9744666666667,116.331173333333,0,0,40779.6659837963,2011-08-24,15:59:01
39.9744633333333,116.331175,0,0,40779.6660069444,2011-08-24,15:59:03
39.974445,116.3312,0,0,40779.6660648148,2011-08-24,15:59:08
39.9744,116.331191666667,0,0,40779.6661226852,2011-08-24,15:59:13
39.97438,116.33119,0,0,40779.6661805556,2011-08-24,15:59:18
39.9744066666667,116.331191666667,0,0,40779.6662384259,2011-08-24,15:59:23
39.9744066666667,116.331196666667,0,0,40779.6662962963,2011-08-24,15:59:28
39.9744066666667,116.331196666667,0,0,40779.6663310185,2011-08-24,15:59:31
39.9744133333333,116.331203333333,0,0,40779.6663541667,2011-08-24,15:59:33
39.97436,116.331191666667,0,0,40779.666412037,2011-08-24,15:59:38
39.9744066666667,116.331176666667,0,0,40779.6664699074,2011-08-24,15:59:43
39.97438,116.33117,0,0,40779.6665277778,2011-08-24,15:59:48
39.9743416666667,116.331155,0,0,40779.6665856481,2011-08-24,15:59:53
39.9744033333333,116.331148333333,0,0,40779.6666435185,2011-08-24,15:59:58
39.9744566666667,116.331166666667,0,0,40779.6667013889,2011-08-24,16:00:03
39.9744566666667,116.331166666667,0,0,40779.6667361111,2011-08-24,16:00:06
39.9744583333333,116.331166666667,0,0,40779.6667592593,2011-08-24,16:00:08
39.9744683333333,116.331146666667,0,0,40779.6668171296,2011-08-24,16:00:13
39.9745266666667,116.331136666667,0,0,40779.666875,2011-08-24,16:00:18
39.97453,116.331163333333,0,0,40779.6669328704,2011-08-24,16:00:23
39.97452,116.331188333333,0,0,40779.6669907407,2011-08-24,16:00:28
39.974445,116.33087,0,0,40779.7016898148,2011-08-24,16:50:26
39.9744466666667,116.330848333333,0,0,40779.7017476852,2011-08-24,16:50:31
39.974435,116.33084,0,0,40779.7018055556,2011-08-24,16:50:36
39.9744766666667,116.330883333333,0,0,40779.7018634259,2011-08-24,16:50:41
39.9745033333333,116.330888333333,0,0,40779.7019212963,2011-08-24,16:50:46
39.9745433333333,116.330906666667,0,0,40779.7019791667,2011-08-24,16:50:51
39.974575,116.330963333333,0,0,40779.702037037,2011-08-24,16:50:56
39.9745966666667,116.331021666667,0,0,40779.7020949074,2011-08-24,16:51:01
39.9746083333333,116.331073333333,0,0,40779.7021527778,2011-08-24,16:51:06
39.9745966666667,116.331066666667,0,0,40779.7022106481,2011-08-24,16:51:11
39.9745866666667,116.331065,0,0,40779.7022685185,2011-08-24,16:51:16
39.9745783333333,116.331068333333,0,0,40779.7023263889,2011-08-24,16:51:21
39.9745716666667,116.33107,0,0,40779.7023842593,2011-08-24,16:51:26
39.9745683333333,116.331075,0,0,40779.7024421296,2011-08-24,16:51:31
39.9745633333333,116.331073333333,0,0,40779.7025,2011-08-24,16:51:36
39.9745666666667,116.331081666667,0,0,40779.7025578704,2011-08-24,16:51:41
39.97457,116.331085,0,0,40779.7026157407,2011-08-24,16:51:46
39.9745716666667,116.33108,0,0,40779.7026736111,2011-08-24,16:51:51
39.974575,116.331075,0,0,40779.7027314815,2011-08-24,16:51:56
39.9745816666667,116.33107,0,0,40779.7027893519,2011-08-24,16:52:01
39.9745883333333,116.331076666667,0,0,40779.7028472222,2011-08-24,16:52:06
39.9745933333333,116.331073333333,0,0,40779.7029050926,2011-08-24,16:52:11
39.9745933333333,116.331073333333,0,0,40779.7029398148,2011-08-24,16:52:14
39.9745966666667,116.331075,0,0,40779.702962963,2011-08-24,16:52:16
39.9746,116.331085,0,0,40779.7030208333,2011-08-24,16:52:21
39.9745983333333,116.331086666667,0,0,40779.7030787037,2011-08-24,16:52:26
39.9746,116.331088333333,0,0,40779.7031365741,2011-08-24,16:52:31
39.9746,116.331088333333,0,0,40779.7031712963,2011-08-24,16:52:34
39.9746,116.331091666667,0,0,40779.7031944444,2011-08-24,16:52:36
39.9745933333333,116.331111666667,0,0,40779.7032523148,2011-08-24,16:52:41
39.9745466666667,116.331165,0,0,40779.7033101852,2011-08-24,16:52:46
39.9745333333333,116.33118,0,0,40779.7033680556,2011-08-24,16:52:51
39.9745383333333,116.33118,0,0,40779.7034259259,2011-08-24,16:52:56
39.9745383333333,116.33118,0,0,40779.7034606481,2011-08-24,16:52:59
39.9745366666667,116.331173333333,0,0,40779.7034837963,2011-08-24,16:53:01
39.97456,116.331156666667,0,0,40779.7035416667,2011-08-24,16:53:06
39.9745966666667,116.33115,0,0,40779.703599537,2011-08-24,16:53:11
39.9745866666667,116.33113,0,0,40779.7036574074,2011-08-24,16:53:16
39.9745983333333,116.331113333333,0,0,40779.7037152778,2011-08-24,16:53:21
39.9746066666667,116.331115,0,0,40779.7037731481,2011-08-24,16:53:26
39.974605,116.331123333333,0,0,40779.7038310185,2011-08-24,16:53:31
39.974605,116.331123333333,0,0,40779.7038657407,2011-08-24,16:53:34
39.9746083333333,116.331116666667,0,0,40779.7038888889,2011-08-24,16:53:36
39.9746466666667,116.33112,0,0,40779.7039467593,2011-08-24,16:53:41
39.9747133333333,116.331093333333,0,0,40779.7040046296,2011-08-24,16:53:46
39.974725,116.331111666667,0,0,40779.7040625,2011-08-24,16:53:51
39.9747416666667,116.33112,0,0,40779.7041203704,2011-08-24,16:53:56
39.9747583333333,116.331105,0,0,40779.7041782407,2011-08-24,16:54:01
39.97475,116.331085,0,0,40779.7042361111,2011-08-24,16:54:06
39.97475,116.331085,0,0,40779.7042708333,2011-08-24,16:54:09
39.974755,116.33108,0,0,40779.7042939815,2011-08-24,16:54:11
39.974765,116.331078333333,0,0,40779.7043518518,2011-08-24,16:54:16
39.9748,116.331096666667,0,0,40779.7044097222,2011-08-24,16:54:21
39.9748,116.331096666667,0,0,40779.7044444444,2011-08-24,16:54:24
39.9747933333333,116.331105,0,0,40779.7044675926,2011-08-24,16:54:26
39.974775,116.331108333333,0,0,40779.704525463,2011-08-24,16:54:31
39.9747733333333,116.331116666667,0,0,40779.7045833333,2011-08-24,16:54:36
39.9747733333333,116.331116666667,0,0,40779.7046180556,2011-08-24,16:54:39
39.97477,116.331123333333,0,0,40779.7046412037,2011-08-24,16:54:41
39.97473,116.331141666667,0,0,40779.7046990741,2011-08-24,16:54:46
39.9747183333333,116.331166666667,0,0,40779.7047569444,2011-08-24,16:54:51
39.9747033333333,116.331166666667,0,0,40779.7048148148,2011-08-24,16:54:56
39.9746833333333,116.331131666667,0,0,40779.7048726852,2011-08-24,16:55:01
39.9746933333333,116.331155,0,0,40779.7049305556,2011-08-24,16:55:06
39.9747083333333,116.33117,0,0,40779.7049884259,2011-08-24,16:55:11
39.9747116666667,116.331163333333,0,0,40779.7050462963,2011-08-24,16:55:16
39.9747116666667,116.331163333333,0,0,40779.7050810185,2011-08-24,16:55:19
39.9747166666667,116.331161666667,0,0,40779.7051041667,2011-08-24,16:55:21
39.9747433333333,116.331161666667,0,0,40779.705162037,2011-08-24,16:55:26
39.9747566666667,116.331158333333,0,0,40779.7052199074,2011-08-24,16:55:31
39.9747633333333,116.33116,0,0,40779.7052777778,2011-08-24,16:55:36
39.9747633333333,116.33116,0,0,40779.7053356481,2011-08-24,16:55:41
39.974755,116.331156666667,0,0,40779.7053935185,2011-08-24,16:55:46
39.97476,116.331151666667,0,0,40779.7054513889,2011-08-24,16:55:51
39.97476,116.331151666667,0,0,40779.7054861111,2011-08-24,16:55:54
39.9747583333333,116.33115,0,0,40779.7055092593,2011-08-24,16:55:56
39.9747516666667,116.33114,0,0,40779.7055671296,2011-08-24,16:56:01
39.9747383333333,116.331135,0,0,40779.705625,2011-08-24,16:56:06
39.974735,116.331135,0,0,40779.7056828704,2011-08-24,16:56:11
39.9747383333333,116.33114,0,0,40779.7057407407,2011-08-24,16:56:16
39.974735,116.331143333333,0,0,40779.7057986111,2011-08-24,16:56:21
39.974735,116.331143333333,0,0,40779.7058333333,2011-08-24,16:56:24
39.974735,116.331143333333,0,0,40779.7058564815,2011-08-24,16:56:26
39.9747433333333,116.331133333333,0,0,40779.7059143518,2011-08-24,16:56:31
39.9747433333333,116.331121666667,0,0,40779.7059722222,2011-08-24,16:56:36
39.9747366666667,116.331113333333,0,0,40779.7060300926,2011-08-24,16:56:41
39.97473,116.33111,0,0,40779.706087963,2011-08-24,16:56:46
39.97473,116.33111,0,0,40779.7061226852,2011-08-24,16:56:49
39.9747266666667,116.331103333333,0,0,40779.7061458333,2011-08-24,16:56:51
39.9746833333333,116.331111666667,0,0,40779.7062037037,2011-08-24,16:56:56
39.9746366666667,116.331125,0,0,40779.7062615741,2011-08-24,16:57:01
39.9746233333333,116.331163333333,0,0,40779.7063194444,2011-08-24,16:57:06
39.9746016666667,116.331156666667,0,0,40779.7063773148,2011-08-24,16:57:11
39.9745416666667,116.331146666667,0,0,40779.7064351852,2011-08-24,16:57:16
39.97451,116.331168333333,0,0,40779.7064930556,2011-08-24,16:57:21
39.9745133333333,116.33116,0,0,40779.7065509259,2011-08-24,16:57:26
39.9745133333333,116.33116,0,0,40779.7065856481,2011-08-24,16:57:29
39.97451,116.331155,0,0,40779.7066087963,2011-08-24,16:57:31
39.9745516666667,116.331133333333,0,0,40779.7066666667,2011-08-24,16:57:36
39.9745633333333,116.33113,0,0,40779.706724537,2011-08-24,16:57:41
39.974565,116.331116666667,0,0,40779.7067824074,2011-08-24,16:57:46
39.9745733333333,116.331113333333,0,0,40779.7068402778,2011-08-24,16:57:51
39.974575,116.331121666667,0,0,40779.7068981482,2011-08-24,16:57:56
39.9745733333333,116.331126666667,0,0,40779.7069560185,2011-08-24,16:58:01
39.97458,116.33113,0,0,40779.7070138889,2011-08-24,16:58:06
39.97458,116.33113,0,0,40779.7070486111,2011-08-24,16:58:09
39.974575,116.331133333333,0,0,40779.7070717593,2011-08-24,16:58:11
39.97458,116.33111,0,0,40779.7071296296,2011-08-24,16:58:16
39.974585,116.331108333333,0,0,40779.7071875,2011-08-24,16:58:21
39.9745866666667,116.331108333333,0,0,40779.7072453704,2011-08-24,16:58:26
39.9745866666667,116.331108333333,0,0,40779.7072800926,2011-08-24,16:58:29
39.9745783333333,116.331106666667,0,0,40779.7073032407,2011-08-24,16:58:31
39.9745966666667,116.331096666667,0,0,40779.7073611111,2011-08-24,16:58:36
39.9745933333333,116.331088333333,0,0,40779.7074189815,2011-08-24,16:58:41
39.9745916666667,116.331086666667,0,0,40779.7074768519,2011-08-24,16:58:46
39.9745883333333,116.331085,0,0,40779.7075347222,2011-08-24,16:58:51
39.9745916666667,116.331083333333,0,0,40779.7075925926,2011-08-24,16:58:56
39.9745866666667,116.331083333333,0,0,40779.707650463,2011-08-24,16:59:01
39.9745866666667,116.33108,0,0,40779.7077083333,2011-08-24,16:59:06
39.97459,116.331078333333,0,0,40779.7077662037,2011-08-24,16:59:11
39.97459,116.331078333333,0,0,40779.7078009259,2011-08-24,16:59:14
39.9745816666667,116.331073333333,0,0,40779.7078240741,2011-08-24,16:59:16
39.974575,116.33106,0,0,40779.7078819444,2011-08-24,16:59:21
39.9745733333333,116.331056666667,0,0,40779.7079398148,2011-08-24,16:59:26
39.97457,116.331055,0,0,40779.7079976852,2011-08-24,16:59:31
39.9745616666667,116.331056666667,0,0,40779.7080555556,2011-08-24,16:59:36
39.9745566666667,116.331053333333,0,0,40779.7081134259,2011-08-24,16:59:41
39.9745566666667,116.331048333333,0,0,40779.7081712963,2011-08-24,16:59:46
39.9745566666667,116.331048333333,0,0,40779.7082291667,2011-08-24,16:59:51
39.9745533333333,116.331045,0,0,40779.708287037,2011-08-24,16:59:56
39.9745466666667,116.331043333333,0,0,40779.7083449074,2011-08-24,17:00:01
39.9745383333333,116.33104,0,0,40779.7084027778,2011-08-24,17:00:06
39.97454,116.331036666667,0,0,40779.7084606481,2011-08-24,17:00:11
39.97454,116.331036666667,0,0,40779.7084953704,2011-08-24,17:00:14
39.9745483333333,116.33103,0,0,40779.7085185185,2011-08-24,17:00:16
39.97455,116.33102,0,0,40779.7085763889,2011-08-24,17:00:21
39.9745466666667,116.331003333333,0,0,40779.7086342593,2011-08-24,17:00:26
39.9745366666667,116.330961666667,0,0,40779.7086921296,2011-08-24,17:00:31
39.9745316666667,116.33095,0,0,40779.70875,2011-08-24,17:00:36
39.9745283333333,116.330941666667,0,0,40779.7088078704,2011-08-24,17:00:41
39.9745283333333,116.330941666667,0,0,40779.7088425926,2011-08-24,17:00:44
39.9745233333333,116.330941666667,0,0,40779.7088657407,2011-08-24,17:00:46
39.9745116666667,116.330936666667,0,0,40779.7089236111,2011-08-24,17:00:51
39.9745166666667,116.33095,0,0,40779.7089814815,2011-08-24,17:00:56
39.9745,116.330956666667,0,0,40779.7090393519,2011-08-24,17:01:01
39.9744983333333,116.330968333333,0,0,40779.7090972222,2011-08-24,17:01:06
39.9745166666667,116.330973333333,0,0,40779.7091550926,2011-08-24,17:01:11
39.9745133333333,116.33097,0,0,40779.709212963,2011-08-24,17:01:16
39.9745133333333,116.33097,0,0,40779.7092476852,2011-08-24,17:01:19
39.9745133333333,116.330971666667,0,0,40779.7092708333,2011-08-24,17:01:21
39.97452,116.330956666667,0,0,40779.7093287037,2011-08-24,17:01:26
39.97452,116.330956666667,0,0,40779.7093634259,2011-08-24,17:01:29
39.9745216666667,116.330951666667,0,0,40779.7093865741,2011-08-24,17:01:31
39.9745266666667,116.33097,0,0,40779.7094444444,2011-08-24,17:01:36
39.97453,116.331008333333,0,0,40779.7095023148,2011-08-24,17:01:41
39.9745466666667,116.331018333333,0,0,40779.7095601852,2011-08-24,17:01:46
39.9745433333333,116.331018333333,0,0,40779.7096180556,2011-08-24,17:01:51
39.9745433333333,116.331018333333,0,0,40779.7096527778,2011-08-24,17:01:54
39.9745483333333,116.33102,0,0,40779.7096759259,2011-08-24,17:01:56
39.9745733333333,116.330975,0,0,40779.7097337963,2011-08-24,17:02:01
39.9745733333333,116.330975,0,0,40779.7097685185,2011-08-24,17:02:04
39.9745816666667,116.330968333333,0,0,40779.7097916667,2011-08-24,17:02:06
39.97461,116.330956666667,0,0,40779.709849537,2011-08-24,17:02:11
39.9746266666667,116.330941666667,0,0,40779.7099074074,2011-08-24,17:02:16
39.9746333333333,116.330933333333,0,0,40779.7099652778,2011-08-24,17:02:21
39.9746383333333,116.330926666667,0,0,40779.7100231481,2011-08-24,17:02:26
39.9746383333333,116.330926666667,0,0,40779.7100578704,2011-08-24,17:02:29
39.974645,116.330921666667,0,0,40779.7100810185,2011-08-24,17:02:31
39.9746766666667,116.3309,0,0,40779.7101388889,2011-08-24,17:02:36
39.9746766666667,116.3309,0,0,40779.7101736111,2011-08-24,17:02:39
39.974685,116.330906666667,0,0,40779.7101967593,2011-08-24,17:02:41
39.9746683333333,116.330888333333,0,0,40779.7102546296,2011-08-24,17:02:46
39.9746516666667,116.330855,0,0,40779.7103125,2011-08-24,17:02:51
39.97464,116.330895,0,0,40779.7103703704,2011-08-24,17:02:56
39.9746366666667,116.330921666667,0,0,40779.7104282407,2011-08-24,17:03:01
39.9746116666667,116.330985,0,0,40779.7104861111,2011-08-24,17:03:06
39.9745766666667,116.331006666667,0,0,40779.7105439815,2011-08-24,17:03:11
39.9745516666667,116.330995,0,0,40779.7106018519,2011-08-24,17:03:16
39.9745333333333,116.33099,0,0,40779.7106597222,2011-08-24,17:03:21
39.97455,116.330991666667,0,0,40779.7107175926,2011-08-24,17:03:26
39.9745466666667,116.330985,0,0,40779.710775463,2011-08-24,17:03:31
39.9745433333333,116.330985,0,0,40779.7108333333,2011-08-24,17:03:36
39.9745433333333,116.330985,0,0,40779.7108680556,2011-08-24,17:03:39
39.974545,116.330988333333,0,0,40779.7108912037,2011-08-24,17:03:41
39.974615,116.330998333333,0,0,40779.7109490741,2011-08-24,17:03:46
39.9746666666667,116.331003333333,0,0,40779.7110069444,2011-08-24,17:03:51
39.9746883333333,116.33098,0,0,40779.7110648148,2011-08-24,17:03:56
39.9746883333333,116.33098,0,0,40779.711099537,2011-08-24,17:03:59
39.9746933333333,116.330976666667,0,0,40779.7111226852,2011-08-24,17:04:01
39.9746883333333,116.330963333333,0,0,40779.7111805556,2011-08-24,17:04:06
39.9746566666667,116.33095,0,0,40779.7112384259,2011-08-24,17:04:11
39.9746566666667,116.33095,0,0,40779.7112731481,2011-08-24,17:04:14
39.9746533333333,116.330941666667,0,0,40779.7112962963,2011-08-24,17:04:16
39.974665,116.330945,0,0,40779.7113541667,2011-08-24,17:04:21
39.9747083333333,116.330953333333,0,0,40779.711412037,2011-08-24,17:04:26
39.9747466666667,116.330958333333,0,0,40779.7114699074,2011-08-24,17:04:31
39.97476,116.330916666667,0,0,40779.7115277778,2011-08-24,17:04:36
39.9747766666667,116.3309,0,0,40779.7115856481,2011-08-24,17:04:41
39.9747766666667,116.3309,0,0,40779.7116203704,2011-08-24,17:04:44
39.9747733333333,116.330905,0,0,40779.7116435185,2011-08-24,17:04:46
39.97476,116.330898333333,0,0,40779.7117013889,2011-08-24,17:04:51
39.9747566666667,116.330903333333,0,0,40779.7117592593,2011-08-24,17:04:56
39.9747483333333,116.33091,0,0,40779.7118171296,2011-08-24,17:05:01
39.9747483333333,116.33091,0,0,40779.7118518518,2011-08-24,17:05:04
39.97474,116.330918333333,0,0,40779.711875,2011-08-24,17:05:06
39.9746983333333,116.330926666667,0,0,40779.7119328704,2011-08-24,17:05:11
39.9746433333333,116.330961666667,0,0,40779.7119907407,2011-08-24,17:05:16
39.974595,116.33099,0,0,40779.7120486111,2011-08-24,17:05:21
39.9745233333333,116.331005,0,0,40779.7121064815,2011-08-24,17:05:26
39.97446,116.330973333333,0,0,40779.7121643518,2011-08-24,17:05:31
39.97451,116.330945,0,0,40779.7122222222,2011-08-24,17:05:36
39.97451,116.330945,0,0,40779.7122569444,2011-08-24,17:05:39
39.9745133333333,116.33095,0,0,40779.7122800926,2011-08-24,17:05:41
39.9745233333333,116.330953333333,0,0,40779.712337963,2011-08-24,17:05:46
39.9745416666667,116.330946666667,0,0,40779.7123958333,2011-08-24,17:05:51
39.974595,116.330905,0,0,40779.7124537037,2011-08-24,17:05:56
39.9746416666667,116.330876666667,0,0,40779.7125115741,2011-08-24,17:06:01
39.9746816666667,116.330828333333,0,0,40779.7125694444,2011-08-24,17:06:06
39.9747233333333,116.330823333333,0,0,40779.7126273148,2011-08-24,17:06:11
39.974765,116.330831666667,0,0,40779.7126851852,2011-08-24,17:06:16
39.9747733333333,116.330796666667,0,0,40779.7127430556,2011-08-24,17:06:21
39.9747766666667,116.330783333333,0,0,40779.7128009259,2011-08-24,17:06:26
39.9747733333333,116.330783333333,0,0,40779.7128587963,2011-08-24,17:06:31
39.9747733333333,116.330783333333,0,0,40779.7128935185,2011-08-24,17:06:34
39.9747816666667,116.330778333333,0,0,40779.7129166667,2011-08-24,17:06:36
39.9748216666667,116.330833333333,0,0,40779.712974537,2011-08-24,17:06:41
39.9748483333333,116.330885,0,0,40779.7130324074,2011-08-24,17:06:46
39.974815,116.330903333333,0,0,40779.7130902778,2011-08-24,17:06:51
39.9747583333333,116.330883333333,0,0,40779.7131481481,2011-08-24,17:06:56
39.9747233333333,116.330876666667,0,0,40779.7132060185,2011-08-24,17:07:01
39.9747016666667,116.330878333333,0,0,40779.7132638889,2011-08-24,17:07:06
39.9746916666667,116.33087,0,0,40779.7133217593,2011-08-24,17:07:11
39.9746916666667,116.33087,0,0,40779.7133564815,2011-08-24,17:07:14
39.9746833333333,116.330865,0,0,40779.7133796296,2011-08-24,17:07:16
39.9746916666667,116.330841666667,0,0,40779.7134375,2011-08-24,17:07:21
39.9747183333333,116.330828333333,0,0,40779.7134953704,2011-08-24,17:07:26
39.9747183333333,116.330828333333,0,0,40779.7135300926,2011-08-24,17:07:29
39.974725,116.330828333333,0,0,40779.7135532407,2011-08-24,17:07:31
39.97474,116.330836666667,0,0,40779.7136111111,2011-08-24,17:07:36
39.9747516666667,116.330853333333,0,0,40779.7136689815,2011-08-24,17:07:41
39.9747533333333,116.330856666667,0,0,40779.7137268518,2011-08-24,17:07:46
39.9747566666667,116.33085,0,0,40779.7137847222,2011-08-24,17:07:51
39.9747566666667,116.330843333333,0,0,40779.7138425926,2011-08-24,17:07:56
39.9747566666667,116.330843333333,0,0,40779.7138773148,2011-08-24,17:07:59
39.97476,116.330851666667,0,0,40779.713900463,2011-08-24,17:08:01
39.9747583333333,116.330875,0,0,40779.7139583333,2011-08-24,17:08:06
39.9747533333333,116.330868333333,0,0,40779.7140162037,2011-08-24,17:08:11
39.9747533333333,116.330868333333,0,0,40779.7140509259,2011-08-24,17:08:14
39.9747466666667,116.330866666667,0,0,40779.7140740741,2011-08-24,17:08:16
39.9747683333333,116.330855,0,0,40779.7141319444,2011-08-24,17:08:21
39.9748483333333,116.330848333333,0,0,40779.7141898148,2011-08-24,17:08:26
39.9748866666667,116.33089,0,0,40779.7142476852,2011-08-24,17:08:31
39.9749016666667,116.330918333333,0,0,40779.7143055556,2011-08-24,17:08:36
39.9748983333333,116.330923333333,0,0,40779.7143634259,2011-08-24,17:08:41
39.9748983333333,116.330923333333,0,0,40779.7143981481,2011-08-24,17:08:44
39.974895,116.33093,0,0,40779.7144212963,2011-08-24,17:08:46
39.9747966666667,116.330936666667,0,0,40779.7144675926,2011-08-24,17:08:50
39.97474,116.330941666667,0,0,40779.714525463,2011-08-24,17:08:55
39.9746983333333,116.330941666667,0,0,40779.7145833333,2011-08-24,17:09:00
39.9746433333333,116.330955,0,0,40779.7146412037,2011-08-24,17:09:05
39.97459,116.330956666667,0,0,40779.7146990741,2011-08-24,17:09:10
39.974555,116.33097,0,0,40779.7147569444,2011-08-24,17:09:15
39.9745633333333,116.331,0,0,40779.7148148148,2011-08-24,17:09:20
39.97459,116.331001666667,0,0,40779.7148726852,2011-08-24,17:09:25
39.9745916666667,116.331011666667,0,0,40779.7149305556,2011-08-24,17:09:30
39.9746283333333,116.331018333333,0,0,40779.7149884259,2011-08-24,17:09:35
39.97463,116.331016666667,0,0,40779.7150462963,2011-08-24,17:09:40
39.9746333333333,116.331011666667,0,0,40779.7151041667,2011-08-24,17:09:45
39.9746316666667,116.331013333333,0,0,40779.715162037,2011-08-24,17:09:50
39.97464,116.331015,0,0,40779.7152199074,2011-08-24,17:09:55
39.97464,116.331015,0,0,40779.7152546296,2011-08-24,17:09:58
39.9746466666667,116.331008333333,0,0,40779.7152777778,2011-08-24,17:10:00
39.97465,116.330955,0,0,40779.7153356481,2011-08-24,17:10:05
39.9746766666667,116.33091,0,0,40779.7153935185,2011-08-24,17:10:10
39.9746816666667,116.330908333333,0,0,40779.7154513889,2011-08-24,17:10:15
39.9746866666667,116.330916666667,0,0,40779.7155092593,2011-08-24,17:10:20
39.9746866666667,116.330916666667,0,0,40779.7155439815,2011-08-24,17:10:23
39.9746933333333,116.330925,0,0,40779.7155671296,2011-08-24,17:10:25
39.9747183333333,116.33095,0,0,40779.715625,2011-08-24,17:10:30
39.9747183333333,116.33095,0,0,40779.7156597222,2011-08-24,17:10:33
39.9747183333333,116.330948333333,0,0,40779.7156828704,2011-08-24,17:10:35
39.974715,116.330933333333,0,0,40779.7157407407,2011-08-24,17:10:40
39.97468,116.33093,0,0,40779.7157986111,2011-08-24,17:10:45
39.97467,116.330936666667,0,0,40779.7158564815,2011-08-24,17:10:50
39.97467,116.330936666667,0,0,40779.7158912037,2011-08-24,17:10:53
39.9746616666667,116.330943333333,0,0,40779.7159143519,2011-08-24,17:10:55
39.9746583333333,116.33097,0,0,40779.7159722222,2011-08-24,17:11:00
39.9746733333333,116.331013333333,0,0,40779.7160300926,2011-08-24,17:11:05
39.9746683333333,116.331033333333,0,0,40779.716087963,2011-08-24,17:11:10
39.9746683333333,116.331033333333,0,0,40779.7161226852,2011-08-24,17:11:13
39.9746616666667,116.331038333333,0,0,40779.7161458333,2011-08-24,17:11:15
39.97466,116.331048333333,0,0,40779.7162037037,2011-08-24,17:11:20
39.9746333333333,116.331066666667,0,0,40779.7162615741,2011-08-24,17:11:25
39.9746016666667,116.331071666667,0,0,40779.7163194444,2011-08-24,17:11:30
39.9746,116.33106,0,0,40779.7163773148,2011-08-24,17:11:35
39.9745966666667,116.33106,0,0,40779.7164351852,2011-08-24,17:11:40
39.9745883333333,116.331063333333,0,0,40779.7164930556,2011-08-24,17:11:45
39.9745883333333,116.331063333333,0,0,40779.7165277778,2011-08-24,17:11:48
39.9745866666667,116.33107,0,0,40779.7165509259,2011-08-24,17:11:50
39.97459,116.331081666667,0,0,40779.7166087963,2011-08-24,17:11:55
39.97459,116.331081666667,0,0,40779.7166435185,2011-08-24,17:11:58
39.9745966666667,116.331081666667,0,0,40779.7166666667,2011-08-24,17:12:00
39.9746116666667,116.33099,0,0,40779.716724537,2011-08-24,17:12:05
39.974645,116.330961666667,0,0,40779.7167824074,2011-08-24,17:12:10
39.9746666666667,116.331008333333,0,0,40779.7168402778,2011-08-24,17:12:15
39.9746716666667,116.33103,0,0,40779.7168981481,2011-08-24,17:12:20
39.97472,116.330985,0,0,40779.7169560185,2011-08-24,17:12:25
39.97472,116.330985,0,0,40779.7169907407,2011-08-24,17:12:28
39.9747183333333,116.330976666667,0,0,40779.7170138889,2011-08-24,17:12:30
39.9746966666667,116.33096,0,0,40779.7170717593,2011-08-24,17:12:35
39.9746433333333,116.330981666667,0,0,40779.7171296296,2011-08-24,17:12:40
39.9745916666667,116.331008333333,0,0,40779.7171875,2011-08-24,17:12:45
39.9745766666667,116.33104,0,0,40779.7172453704,2011-08-24,17:12:50
39.9745916666667,116.331053333333,0,0,40779.7173032407,2011-08-24,17:12:55
39.9745916666667,116.33106,0,0,40779.7173611111,2011-08-24,17:13:00
39.9745916666667,116.33106,0,0,40779.7173958333,2011-08-24,17:13:03
39.974595,116.33106,0,0,40779.7174189815,2011-08-24,17:13:05
39.974625,116.33106,0,0,40779.7174768519,2011-08-24,17:13:10
39.974645,116.331073333333,0,0,40779.7175347222,2011-08-24,17:13:15
39.9746483333333,116.331083333333,0,0,40779.7175925926,2011-08-24,17:13:20
39.9746383333333,116.331091666667,0,0,40779.717650463,2011-08-24,17:13:25
39.9746283333333,116.3311,0,0,40779.7177083333,2011-08-24,17:13:30
39.9745583333333,116.331098333333,0,0,40779.7177662037,2011-08-24,17:13:35
39.9745133333333,116.331075,0,0,40779.7178240741,2011-08-24,17:13:40
39.9744916666667,116.331071666667,0,0,40779.7178819444,2011-08-24,17:13:45
39.9744583333333,116.331081666667,0,0,40779.7179398148,2011-08-24,17:13:50
39.9744583333333,116.331081666667,0,0,40779.717974537,2011-08-24,17:13:53
39.974455,116.33108,0,0,40779.7179976852,2011-08-24,17:13:55
39.9744716666667,116.331066666667,0,0,40779.7180555556,2011-08-24,17:14:00
39.9745,116.331075,0,0,40779.7181134259,2011-08-24,17:14:05
39.9746016666667,116.33107,0,0,40779.7181712963,2011-08-24,17:14:10
39.9746583333333,116.331088333333,0,0,40779.7182291667,2011-08-24,17:14:15
39.9746483333333,116.331111666667,0,0,40779.718287037,2011-08-24,17:14:20
39.9746416666667,116.331093333333,0,0,40779.7183449074,2011-08-24,17:14:25
39.9746183333333,116.331106666667,0,0,40779.7184027778,2011-08-24,17:14:30
39.974585,116.331046666667,0,0,40779.7184606481,2011-08-24,17:14:35
39.974585,116.331046666667,0,0,40779.7184953704,2011-08-24,17:14:38
39.9745816666667,116.331045,0,0,40779.7185185185,2011-08-24,17:14:40
39.9745816666667,116.33103,0,0,40779.7185763889,2011-08-24,17:14:45
39.9745816666667,116.33102,0,0,40779.7186342593,2011-08-24,17:14:50
39.9745866666667,116.331023333333,0,0,40779.7186921296,2011-08-24,17:14:55
39.9745916666667,116.331026666667,0,0,40779.71875,2011-08-24,17:15:00
39.9745916666667,116.331031666667,0,0,40779.7188078704,2011-08-24,17:15:05
39.974595,116.33104,0,0,40779.7188657407,2011-08-24,17:15:10
39.974595,116.33104,0,0,40779.718900463,2011-08-24,17:15:13
39.9745916666667,116.331038333333,0,0,40779.7189236111,2011-08-24,17:15:15
39.9745533333333,116.331058333333,0,0,40779.7189814815,2011-08-24,17:15:20
39.9745383333333,116.331058333333,0,0,40779.7190393518,2011-08-24,17:15:25
39.9745183333333,116.331053333333,0,0,40779.7190972222,2011-08-24,17:15:30
39.9745183333333,116.331053333333,0,0,40779.7191319444,2011-08-24,17:15:33
39.9745183333333,116.331053333333,0,0,40779.7191550926,2011-08-24,17:15:35
39.97454,116.331075,0,0,40779.719212963,2011-08-24,17:15:40
39.97454,116.331075,0,0,40779.7192476852,2011-08-24,17:15:43
39.9745416666667,116.331083333333,0,0,40779.7192708333,2011-08-24,17:15:45
39.974545,116.331093333333,0,0,40779.7193287037,2011-08-24,17:15:50
39.9745483333333,116.331105,0,0,40779.7193865741,2011-08-24,17:15:55
39.9745233333333,116.331115,0,0,40779.7194444444,2011-08-24,17:16:00
39.9745233333333,116.331115,0,0,40779.7194791667,2011-08-24,17:16:03
39.97452,116.331106666667,0,0,40779.7195023148,2011-08-24,17:16:05
39.974485,116.331101666667,0,0,40779.7195601852,2011-08-24,17:16:10
39.9744566666667,116.33112,0,0,40779.7196180556,2011-08-24,17:16:15
39.9744083333333,116.331121666667,0,0,40779.7196759259,2011-08-24,17:16:20
39.9743516666667,116.331121666667,0,0,40779.7197337963,2011-08-24,17:16:25
39.9743416666667,116.331123333333,0,0,40779.7197916667,2011-08-24,17:16:30
39.9743766666667,116.331125,0,0,40779.719849537,2011-08-24,17:16:35
39.9744033333333,116.33113,0,0,40779.7199074074,2011-08-24,17:16:40
39.9744483333333,116.331125,0,0,40779.7199652778,2011-08-24,17:16:45
39.9744116666667,116.33111,0,0,40779.7200231481,2011-08-24,17:16:50
39.974365,116.3311,0,0,40779.7200810185,2011-08-24,17:16:55
39.9743,116.33106,0,0,40779.7201388889,2011-08-24,17:17:00
39.97428,116.331006666667,0,0,40779.7201967593,2011-08-24,17:17:05
39.9742616666667,116.330983333333,0,0,40779.7202546296,2011-08-24,17:17:10
39.9742633333333,116.330971666667,0,0,40779.7203125,2011-08-24,17:17:15
39.9742716666667,116.33097,0,0,40779.7203703704,2011-08-24,17:17:20
39.9742716666667,116.33097,0,0,40779.7204050926,2011-08-24,17:17:23
39.9742783333333,116.330976666667,0,0,40779.7204282407,2011-08-24,17:17:25
39.9743033333333,116.331001666667,0,0,40779.7204861111,2011-08-24,17:17:30
39.9742916666667,116.331013333333,0,0,40779.7205439815,2011-08-24,17:17:35
39.9742666666667,116.331028333333,0,0,40779.7206018518,2011-08-24,17:17:40
39.9742866666667,116.331045,0,0,40779.7206597222,2011-08-24,17:17:45
39.974395,116.331033333333,0,0,40779.7207060185,2011-08-24,17:17:49
39.974485,116.331008333333,0,0,40779.7207291667,2011-08-24,17:17:51
39.974555,116.330955,0,0,40779.720787037,2011-08-24,17:17:56
39.9746166666667,116.330963333333,0,0,40779.7208449074,2011-08-24,17:18:01
39.9746266666667,116.330961666667,0,0,40779.7209027778,2011-08-24,17:18:06
39.974625,116.330975,0,0,40779.7209606481,2011-08-24,17:18:11
39.9746266666667,116.330986666667,0,0,40779.7210185185,2011-08-24,17:18:16
39.974625,116.330996666667,0,0,40779.7210763889,2011-08-24,17:18:21
39.97461,116.331033333333,0,0,40779.7211342593,2011-08-24,17:18:26
39.9745766666667,116.331065,0,0,40779.7211921296,2011-08-24,17:18:31
39.9745316666667,116.33106,0,0,40779.72125,2011-08-24,17:18:36
39.97453,116.331103333333,0,0,40779.7213078704,2011-08-24,17:18:41
39.974505,116.331075,0,0,40779.7213657407,2011-08-24,17:18:46
39.9744866666667,116.331063333333,0,0,40779.7214236111,2011-08-24,17:18:51
39.9744866666667,116.331063333333,0,0,40779.7214583333,2011-08-24,17:18:54
39.97448,116.331055,0,0,40779.7214814815,2011-08-24,17:18:56
39.9744583333333,116.33106,0,0,40779.7215393518,2011-08-24,17:19:01
39.974435,116.331055,0,0,40779.7215972222,2011-08-24,17:19:06
39.9744,116.33104,0,0,40779.7216550926,2011-08-24,17:19:11
39.9744916666667,116.33097,0,0,40779.721712963,2011-08-24,17:19:16
39.9745733333333,116.330896666667,0,0,40779.7217708333,2011-08-24,17:19:21
39.9745916666667,116.33084,0,0,40779.7218287037,2011-08-24,17:19:26
39.97459,116.330828333333,0,0,40779.7218865741,2011-08-24,17:19:31
39.97459,116.330828333333,0,0,40779.7219212963,2011-08-24,17:19:34
39.9745916666667,116.33082,0,0,40779.7219444444,2011-08-24,17:19:36
39.9746016666667,116.330816666667,0,0,40779.7220023148,2011-08-24,17:19:41
39.97462,116.330811666667,0,0,40779.7220601852,2011-08-24,17:19:46
39.9746283333333,116.330815,0,0,40779.7221180556,2011-08-24,17:19:51
39.9746316666667,116.33081,0,0,40779.7221759259,2011-08-24,17:19:56
39.974625,116.330806666667,0,0,40779.7222337963,2011-08-24,17:20:01
39.9746233333333,116.330815,0,0,40779.7222916667,2011-08-24,17:20:06
39.9746216666667,116.330816666667,0,0,40779.722349537,2011-08-24,17:20:11
39.9746216666667,116.330816666667,0,0,40779.7223842593,2011-08-24,17:20:14
39.9746216666667,116.330823333333,0,0,40779.7224074074,2011-08-24,17:20:16
39.9746266666667,116.330833333333,0,0,40779.7224652778,2011-08-24,17:20:21
39.9746466666667,116.33087,0,0,40779.7225231482,2011-08-24,17:20:26
39.97464,116.33091,0,0,40779.7225810185,2011-08-24,17:20:31
39.97464,116.33091,0,0,40779.7226157407,2011-08-24,17:20:34
39.9746333333333,116.330915,0,0,40779.7226388889,2011-08-24,17:20:36
39.9746283333333,116.330876666667,0,0,40779.7226967593,2011-08-24,17:20:41
39.9746283333333,116.330876666667,0,0,40779.7227314815,2011-08-24,17:20:44
39.9746233333333,116.330871666667,0,0,40779.7227546296,2011-08-24,17:20:46
39.9746,116.33089,0,0,40779.7228125,2011-08-24,17:20:51
39.9745433333333,116.330901666667,0,0,40779.7228703704,2011-08-24,17:20:56
39.9745433333333,116.330913333333,0,0,40779.7229282407,2011-08-24,17:21:01
39.9745683333333,116.330931666667,0,0,40779.7229861111,2011-08-24,17:21:06
39.9746066666667,116.330953333333,0,0,40779.7230439815,2011-08-24,17:21:11
39.9746366666667,116.33097,0,0,40779.7231018519,2011-08-24,17:21:16
39.97465,116.33101,0,0,40779.7231597222,2011-08-24,17:21:21
39.9746416666667,116.331038333333,0,0,40779.7232175926,2011-08-24,17:21:26
39.97464,116.331048333333,0,0,40779.723275463,2011-08-24,17:21:31
39.9746616666667,116.331006666667,0,0,40779.7233333333,2011-08-24,17:21:36
39.9747066666667,116.330961666667,0,0,40779.7233912037,2011-08-24,17:21:41
39.9747466666667,116.330938333333,0,0,40779.7234490741,2011-08-24,17:21:46
39.9747433333333,116.330943333333,0,0,40779.7235069444,2011-08-24,17:21:51
39.9747433333333,116.330943333333,0,0,40779.7235416667,2011-08-24,17:21:54
39.974735,116.330943333333,0,0,40779.7235648148,2011-08-24,17:21:56
39.9747333333333,116.330953333333,0,0,40779.7236226852,2011-08-24,17:22:01
39.9746716666667,116.331001666667,0,0,40779.7236805556,2011-08-24,17:22:06
39.9746566666667,116.331018333333,0,0,40779.7237384259,2011-08-24,17:22:11
39.9746116666667,116.331036666667,0,0,40779.7237962963,2011-08-24,17:22:16
39.974595,116.331035,0,0,40779.7238541667,2011-08-24,17:22:21
39.9746566666667,116.331068333333,0,0,40779.723912037,2011-08-24,17:22:26
39.9746766666667,116.33106,0,0,40779.7239699074,2011-08-24,17:22:31
39.9746766666667,116.33106,0,0,40779.7240046296,2011-08-24,17:22:34
39.9746816666667,116.331053333333,0,0,40779.7240277778,2011-08-24,17:22:36
39.97469,116.331043333333,0,0,40779.7240856481,2011-08-24,17:22:41
39.9746933333333,116.331031666667,0,0,40779.7241435185,2011-08-24,17:22:46
39.9746933333333,116.331031666667,0,0,40779.7241782407,2011-08-24,17:22:49
39.9746983333333,116.331025,0,0,40779.7242013889,2011-08-24,17:22:51
39.9747033333333,116.331013333333,0,0,40779.7242592593,2011-08-24,17:22:56
39.9747033333333,116.331013333333,0,0,40779.7242939815,2011-08-24,17:22:59
39.9746983333333,116.331008333333,0,0,40779.7243171296,2011-08-24,17:23:01
39.9747183333333,116.331056666667,0,0,40779.724375,2011-08-24,17:23:06
39.9747033333333,116.331038333333,0,0,40779.7244328704,2011-08-24,17:23:11
39.9746916666667,116.331036666667,0,0,40779.7244907407,2011-08-24,17:23:16
39.9746616666667,116.330948333333,0,0,40779.7245486111,2011-08-24,17:23:21
39.9746633333333,116.330911666667,0,0,40779.7246064815,2011-08-24,17:23:26
39.9746716666667,116.330885,0,0,40779.7246643519,2011-08-24,17:23:31
39.97467,116.330873333333,0,0,40779.7247222222,2011-08-24,17:23:36
39.974655,116.330881666667,0,0,40779.7247800926,2011-08-24,17:23:41
39.9746166666667,116.330845,0,0,40779.724837963,2011-08-24,17:23:46
39.9745766666667,116.330853333333,0,0,40779.7248958333,2011-08-24,17:23:51
39.97457,116.330876666667,0,0,40779.7249537037,2011-08-24,17:23:56
39.9745666666667,116.330855,0,0,40779.7250115741,2011-08-24,17:24:01
39.9745183333333,116.33084,0,0,40779.7250694444,2011-08-24,17:24:06
39.974535,116.330875,0,0,40779.7251273148,2011-08-24,17:24:11
39.9745483333333,116.3309,0,0,40779.7251851852,2011-08-24,17:24:16
39.974525,116.330953333333,0,0,40779.7252430556,2011-08-24,17:24:21
39.97449,116.331006666667,0,0,40779.7253009259,2011-08-24,17:24:26
39.9744866666667,116.331043333333,0,0,40779.7253587963,2011-08-24,17:24:31
39.9744883333333,116.331071666667,0,0,40779.7254166667,2011-08-24,17:24:36
39.9744683333333,116.331046666667,0,0,40779.725474537,2011-08-24,17:24:41
39.9744516666667,116.331036666667,0,0,40779.7255324074,2011-08-24,17:24:46
39.97445,116.331026666667,0,0,40779.7255902778,2011-08-24,17:24:51
39.9744483333333,116.331025,0,0,40779.7256481481,2011-08-24,17:24:56
39.974455,116.331026666667,0,0,40779.7257060185,2011-08-24,17:25:01
39.974455,116.331026666667,0,0,40779.7257407407,2011-08-24,17:25:04
39.974455,116.33102,0,0,40779.7257638889,2011-08-24,17:25:06
39.97442,116.330935,0,0,40779.7258217593,2011-08-24,17:25:11
39.9743916666667,116.330858333333,0,0,40779.7258796296,2011-08-24,17:25:16
39.9744583333333,116.33088,0,0,40779.7259375,2011-08-24,17:25:21
39.9744933333333,116.330833333333,0,0,40779.7259953704,2011-08-24,17:25:26
39.9745033333333,116.330778333333,0,0,40779.7260532407,2011-08-24,17:25:31
39.9744816666667,116.330741666667,0,0,40779.7261111111,2011-08-24,17:25:36
39.9744816666667,116.330741666667,0,0,40779.7261458333,2011-08-24,17:25:39
39.9744816666667,116.330741666667,0,0,40779.7261689815,2011-08-24,17:25:41
39.97451,116.33076,0,0,40779.7262268519,2011-08-24,17:25:46
39.9745216666667,116.330793333333,0,0,40779.7262847222,2011-08-24,17:25:51
39.9745366666667,116.330915,0,0,40779.7263425926,2011-08-24,17:25:56
39.97458,116.330988333333,0,0,40779.726400463,2011-08-24,17:26:01
39.9745783333333,116.331071666667,0,0,40779.7264583333,2011-08-24,17:26:06
39.9746366666667,116.331146666667,0,0,40779.7265162037,2011-08-24,17:26:11
39.97468,116.331186666667,0,0,40779.7265740741,2011-08-24,17:26:16
39.9747483333333,116.331236666667,0,0,40779.7266319444,2011-08-24,17:26:21
39.9747466666667,116.331216666667,0,0,40779.7266898148,2011-08-24,17:26:26
39.9747483333333,116.33122,0,0,40779.7267476852,2011-08-24,17:26:31
39.9747483333333,116.33122,0,0,40779.7267824074,2011-08-24,17:26:34
39.9747466666667,116.331221666667,0,0,40779.7268055556,2011-08-24,17:26:36
39.9747416666667,116.331233333333,0,0,40779.7268634259,2011-08-24,17:26:41
39.9747533333333,116.331236666667,0,0,40779.7269212963,2011-08-24,17:26:46
39.9747516666667,116.331231666667,0,0,40779.7269791667,2011-08-24,17:26:51
39.9747533333333,116.331225,0,0,40779.727037037,2011-08-24,17:26:56
39.9747533333333,116.331225,0,0,40779.7270717593,2011-08-24,17:26:59
39.9747516666667,116.331221666667,0,0,40779.7270949074,2011-08-24,17:27:01
39.9747533333333,116.331231666667,0,0,40779.7271527778,2011-08-24,17:27:06
39.9747533333333,116.331246666667,0,0,40779.7272106481,2011-08-24,17:27:11
39.974765,116.331295,0,0,40779.7272685185,2011-08-24,17:27:16
39.9747416666667,116.331295,0,0,40779.7273263889,2011-08-24,17:27:21
39.9748133333333,116.331335,0,0,40779.7273842593,2011-08-24,17:27:26
39.9748316666667,116.331346666667,0,0,40779.7274421296,2011-08-24,17:27:31
39.9748366666667,116.331335,0,0,40779.7275,2011-08-24,17:27:36
39.9748416666667,116.331325,0,0,40779.7275578704,2011-08-24,17:27:41
39.9748883333333,116.331313333333,0,0,40779.7276157407,2011-08-24,17:27:46
39.9748983333333,116.331308333333,0,0,40779.7276736111,2011-08-24,17:27:51
39.9749483333333,116.331245,0,0,40779.7277314815,2011-08-24,17:27:56
39.9749683333333,116.331165,0,0,40779.7277893518,2011-08-24,17:28:01
39.9749,116.331113333333,0,0,40779.7278472222,2011-08-24,17:28:06
39.9748816666667,116.33111,0,0,40779.7279050926,2011-08-24,17:28:11
39.9748833333333,116.331126666667,0,0,40779.727962963,2011-08-24,17:28:16
39.9749,116.331153333333,0,0,40779.7280208333,2011-08-24,17:28:21
39.9749383333333,116.331166666667,0,0,40779.7280787037,2011-08-24,17:28:26
39.974965,116.331186666667,0,0,40779.7281365741,2011-08-24,17:28:31
39.974945,116.331191666667,0,0,40779.7281944444,2011-08-24,17:28:36
39.9749066666667,116.331151666667,0,0,40779.7282523148,2011-08-24,17:28:41
39.9749066666667,116.331151666667,0,0,40779.728287037,2011-08-24,17:28:44
39.9749016666667,116.33115,0,0,40779.7283101852,2011-08-24,17:28:46
39.9749016666667,116.33114,0,0,40779.7283680556,2011-08-24,17:28:51
39.9749066666667,116.33114,0,0,40779.7284259259,2011-08-24,17:28:56
39.9749066666667,116.33114,0,0,40779.7284606481,2011-08-24,17:28:59
39.974905,116.331135,0,0,40779.7284837963,2011-08-24,17:29:01
39.974895,116.331133333333,0,0,40779.7285416667,2011-08-24,17:29:06
39.9748716666667,116.331153333333,0,0,40779.728599537,2011-08-24,17:29:11
39.9748733333333,116.331185,0,0,40779.7286574074,2011-08-24,17:29:16
39.97489,116.33124,0,0,40779.7287152778,2011-08-24,17:29:21
39.97489,116.331286666667,0,0,40779.7287731481,2011-08-24,17:29:26
39.9748133333333,116.331268333333,0,0,40779.7288310185,2011-08-24,17:29:31
39.9748133333333,116.331268333333,0,0,40779.7288657407,2011-08-24,17:29:34
39.9748133333333,116.331268333333,0,0,40779.7288888889,2011-08-24,17:29:36
39.97481,116.33128,0,0,40779.7289467593,2011-08-24,17:29:41
39.97479,116.331243333333,0,0,40779.7290046296,2011-08-24,17:29:46
39.9747833333333,116.331183333333,0,0,40779.7290625,2011-08-24,17:29:51
39.9747483333333,116.331123333333,0,0,40779.7291203704,2011-08-24,17:29:56
39.9747216666667,116.33107,0,0,40779.7291782407,2011-08-24,17:30:01
39.97474,116.331048333333,0,0,40779.7292361111,2011-08-24,17:30:06
39.97474,116.331043333333,0,0,40779.7292939815,2011-08-24,17:30:11
39.9747433333333,116.33104,0,0,40779.7293518518,2011-08-24,17:30:16
39.9747466666667,116.331043333333,0,0,40779.7294097222,2011-08-24,17:30:21
39.9747466666667,116.331043333333,0,0,40779.7294444444,2011-08-24,17:30:24
39.9747433333333,116.331045,0,0,40779.7294675926,2011-08-24,17:30:26
39.974745,116.331058333333,0,0,40779.729525463,2011-08-24,17:30:31
39.9747833333333,116.331098333333,0,0,40779.7295833333,2011-08-24,17:30:36
39.9747983333333,116.331146666667,0,0,40779.7296412037,2011-08-24,17:30:41
39.9748083333333,116.331173333333,0,0,40779.7296990741,2011-08-24,17:30:46
39.9748133333333,116.331151666667,0,0,40779.7297569444,2011-08-24,17:30:51
39.9748233333333,116.331151666667,0,0,40779.7298148148,2011-08-24,17:30:56
39.9748333333333,116.331166666667,0,0,40779.7298726852,2011-08-24,17:31:01
39.9748383333333,116.331171666667,0,0,40779.7299305556,2011-08-24,17:31:06
39.9748383333333,116.331171666667,0,0,40779.7299652778,2011-08-24,17:31:09
39.97484,116.331176666667,0,0,40779.7299884259,2011-08-24,17:31:11
39.9748816666667,116.331165,0,0,40779.7300462963,2011-08-24,17:31:16
39.9748816666667,116.331141666667,0,0,40779.7301041667,2011-08-24,17:31:21
39.9748683333333,116.331145,0,0,40779.730162037,2011-08-24,17:31:26
39.9748233333333,116.331183333333,0,0,40779.7302199074,2011-08-24,17:31:31
39.974795,116.331191666667,0,0,40779.7302777778,2011-08-24,17:31:36
39.974795,116.331191666667,0,0,40779.7303125,2011-08-24,17:31:39
39.9747883333333,116.331196666667,0,0,40779.7303356482,2011-08-24,17:31:41
39.97477,116.331203333333,0,0,40779.7303935185,2011-08-24,17:31:46
39.9747566666667,116.3312,0,0,40779.7304513889,2011-08-24,17:31:51
39.9747466666667,116.331166666667,0,0,40779.7305092593,2011-08-24,17:31:56
39.9747416666667,116.331168333333,0,0,40779.7305671296,2011-08-24,17:32:01
39.9747416666667,116.331168333333,0,0,40779.7306018519,2011-08-24,17:32:04
39.9747466666667,116.331165,0,0,40779.730625,2011-08-24,17:32:06
39.9747716666667,116.33113,0,0,40779.7306828704,2011-08-24,17:32:11
39.974765,116.331125,0,0,40779.7307407407,2011-08-24,17:32:16
39.9747666666667,116.331121666667,0,0,40779.7307986111,2011-08-24,17:32:21
39.9747716666667,116.331116666667,0,0,40779.7308564815,2011-08-24,17:32:26
39.9747716666667,116.331116666667,0,0,40779.7308912037,2011-08-24,17:32:29
39.9747783333333,116.331123333333,0,0,40779.7309143519,2011-08-24,17:32:31
39.9747733333333,116.331146666667,0,0,40779.7309722222,2011-08-24,17:32:36
39.9747783333333,116.331178333333,0,0,40779.7310300926,2011-08-24,17:32:41
39.97477,116.33122,0,0,40779.731087963,2011-08-24,17:32:46
39.9747633333333,116.331233333333,0,0,40779.7311458333,2011-08-24,17:32:51
39.9747916666667,116.331205,0,0,40779.7312037037,2011-08-24,17:32:56
39.9748016666667,116.331183333333,0,0,40779.7312615741,2011-08-24,17:33:01
39.97482,116.331166666667,0,0,40779.7313194444,2011-08-24,17:33:06
39.9748216666667,116.331175,0,0,40779.7313773148,2011-08-24,17:33:11
39.9748133333333,116.331173333333,0,0,40779.7314351852,2011-08-24,17:33:16
39.9748066666667,116.331181666667,0,0,40779.7314930556,2011-08-24,17:33:21
39.9748066666667,116.331181666667,0,0,40779.7315277778,2011-08-24,17:33:24
39.9748066666667,116.331183333333,0,0,40779.7315509259,2011-08-24,17:33:26
39.9748366666667,116.331175,0,0,40779.7316087963,2011-08-24,17:33:31
39.9748783333333,116.33114,0,0,40779.7316666667,2011-08-24,17:33:36
39.974885,116.33113,0,0,40779.731724537,2011-08-24,17:33:41
39.9748916666667,116.331136666667,0,0,40779.7317824074,2011-08-24,17:33:46
39.9748916666667,116.331136666667,0,0,40779.7318171296,2011-08-24,17:33:49
39.9748916666667,116.33114,0,0,40779.7318402778,2011-08-24,17:33:51
39.9748966666667,116.33111,0,0,40779.7318981481,2011-08-24,17:33:56
39.9749083333333,116.331105,0,0,40779.7319560185,2011-08-24,17:34:01
39.9749083333333,116.331105,0,0,40779.7319907407,2011-08-24,17:34:04
39.974915,116.331101666667,0,0,40779.7320138889,2011-08-24,17:34:06
39.9749233333333,116.331126666667,0,0,40779.7320717593,2011-08-24,17:34:11
39.97493,116.331141666667,0,0,40779.7321296296,2011-08-24,17:34:16
39.974945,116.33118,0,0,40779.7321875,2011-08-24,17:34:21
39.97495,116.331155,0,0,40779.7322453704,2011-08-24,17:34:26
39.9749516666667,116.331158333333,0,0,40779.7323032407,2011-08-24,17:34:31
39.9749516666667,116.331158333333,0,0,40779.732337963,2011-08-24,17:34:34
39.9749483333333,116.33115,0,0,40779.7323611111,2011-08-24,17:34:36
39.97492,116.331125,0,0,40779.7324189815,2011-08-24,17:34:41
39.97488,116.331116666667,0,0,40779.7324768519,2011-08-24,17:34:46
39.97488,116.331116666667,0,0,40779.7325115741,2011-08-24,17:34:49
39.9748716666667,116.33112,0,0,40779.7325347222,2011-08-24,17:34:51
39.9748416666667,116.331118333333,0,0,40779.7325925926,2011-08-24,17:34:56
39.9748,116.331086666667,0,0,40779.732650463,2011-08-24,17:35:01
39.9747883333333,116.331096666667,0,0,40779.7327083333,2011-08-24,17:35:06
39.9747883333333,116.331096666667,0,0,40779.7327430556,2011-08-24,17:35:09
39.9747816666667,116.33109,0,0,40779.7327662037,2011-08-24,17:35:11
39.9747666666667,116.331106666667,0,0,40779.7328240741,2011-08-24,17:35:16
39.9747666666667,116.331106666667,0,0,40779.7328587963,2011-08-24,17:35:19
39.974775,116.331111666667,0,0,40779.7328819444,2011-08-24,17:35:21
39.974785,116.331111666667,0,0,40779.7329398148,2011-08-24,17:35:26
39.974785,116.331111666667,0,0,40779.732974537,2011-08-24,17:35:29
39.9747866666667,116.331103333333,0,0,40779.7329976852,2011-08-24,17:35:31
39.974785,116.331068333333,0,0,40779.7330555556,2011-08-24,17:35:36
39.97478,116.331071666667,0,0,40779.7331134259,2011-08-24,17:35:41
39.97478,116.331071666667,0,0,40779.7331481481,2011-08-24,17:35:44
39.974785,116.331071666667,0,0,40779.7331712963,2011-08-24,17:35:46
39.9748183333333,116.331075,0,0,40779.7332291667,2011-08-24,17:35:51
39.9748683333333,116.331098333333,0,0,40779.733287037,2011-08-24,17:35:56
39.974885,116.331101666667,0,0,40779.7333449074,2011-08-24,17:36:01
39.9748666666667,116.331113333333,0,0,40779.7334027778,2011-08-24,17:36:06
39.9748616666667,116.33111,0,0,40779.7334606481,2011-08-24,17:36:11
39.9748616666667,116.33111,0,0,40779.7334953704,2011-08-24,17:36:14
39.97486,116.331103333333,0,0,40779.7335185185,2011-08-24,17:36:16
39.9748516666667,116.331093333333,0,0,40779.7335763889,2011-08-24,17:36:21
39.9748516666667,116.331093333333,0,0,40779.7336111111,2011-08-24,17:36:24
39.974855,116.331093333333,0,0,40779.7336342593,2011-08-24,17:36:26
39.974855,116.331078333333,0,0,40779.7336921296,2011-08-24,17:36:31
39.974845,116.331076666667,0,0,40779.73375,2011-08-24,17:36:36
39.9748433333333,116.33107,0,0,40779.7338078704,2011-08-24,17:36:41
39.9748433333333,116.33107,0,0,40779.7338425926,2011-08-24,17:36:44
39.97484,116.331063333333,0,0,40779.7338657407,2011-08-24,17:36:46
39.9748383333333,116.331053333333,0,0,40779.7339236111,2011-08-24,17:36:51
39.9748383333333,116.33105,0,0,40779.7339814815,2011-08-24,17:36:56
39.9748316666667,116.331041666667,0,0,40779.7340393519,2011-08-24,17:37:01
39.974825,116.33104,0,0,40779.7340972222,2011-08-24,17:37:06
39.9748216666667,116.331033333333,0,0,40779.7341550926,2011-08-24,17:37:11
39.9748216666667,116.331033333333,0,0,40779.7341898148,2011-08-24,17:37:14
39.97482,116.331038333333,0,0,40779.734212963,2011-08-24,17:37:16
39.9748166666667,116.331051666667,0,0,40779.7342708333,2011-08-24,17:37:21
39.9748133333333,116.331063333333,0,0,40779.7343287037,2011-08-24,17:37:26
39.97481,116.331076666667,0,0,40779.7343865741,2011-08-24,17:37:31
39.9747983333333,116.331088333333,0,0,40779.7344444444,2011-08-24,17:37:36
39.9747366666667,116.331106666667,0,0,40779.7345023148,2011-08-24,17:37:41
39.9747433333333,116.33106,0,0,40779.7345601852,2011-08-24,17:37:46
39.974735,116.331058333333,0,0,40779.7346180556,2011-08-24,17:37:51
39.9747316666667,116.331055,0,0,40779.7346759259,2011-08-24,17:37:56
39.9747316666667,116.331055,0,0,40779.7347106481,2011-08-24,17:37:59
39.9747366666667,116.33105,0,0,40779.7347337963,2011-08-24,17:38:01
39.974735,116.331038333333,0,0,40779.7347916667,2011-08-24,17:38:06
39.9747283333333,116.331031666667,0,0,40779.734849537,2011-08-24,17:38:11
39.9747283333333,116.331031666667,0,0,40779.7348842593,2011-08-24,17:38:14
39.9747316666667,116.331033333333,0,0,40779.7349074074,2011-08-24,17:38:16
39.9747383333333,116.331043333333,0,0,40779.7349652778,2011-08-24,17:38:21
39.9747383333333,116.331043333333,0,0,40779.735,2011-08-24,17:38:24
39.9747466666667,116.331036666667,0,0,40779.7350231481,2011-08-24,17:38:26
39.9747883333333,116.33104,0,0,40779.7350810185,2011-08-24,17:38:31
39.97481,116.331053333333,0,0,40779.7351388889,2011-08-24,17:38:36
39.974785,116.331031666667,0,0,40779.7351967593,2011-08-24,17:38:41
39.9748016666667,116.33096,0,0,40779.7352546296,2011-08-24,17:38:46
39.9748816666667,116.330926666667,0,0,40779.7353125,2011-08-24,17:38:51
39.974955,116.330913333333,0,0,40779.7353703704,2011-08-24,17:38:56
39.9749166666667,116.330915,0,0,40779.7354282407,2011-08-24,17:39:01
39.97488,116.330958333333,0,0,40779.7354861111,2011-08-24,17:39:06
39.9748033333333,116.331055,0,0,40779.7355208333,2011-08-24,17:39:09
39.9747733333333,116.331078333333,0,0,40779.7355787037,2011-08-24,17:39:14
39.97473,116.331111666667,0,0,40779.7356365741,2011-08-24,17:39:19
39.974705,116.331121666667,0,0,40779.7356944444,2011-08-24,17:39:24
39.974705,116.331121666667,0,0,40779.7357291667,2011-08-24,17:39:27
39.9747083333333,116.331118333333,0,0,40779.7357523148,2011-08-24,17:39:29
39.9747083333333,116.33113,0,0,40779.7358101852,2011-08-24,17:39:34
39.9746733333333,116.33118,0,0,40779.7358680556,2011-08-24,17:39:39
39.9746566666667,116.331223333333,0,0,40779.7359259259,2011-08-24,17:39:44
39.9746366666667,116.331236666667,0,0,40779.7359837963,2011-08-24,17:39:49
39.9746366666667,116.331236666667,0,0,40779.7360185185,2011-08-24,17:39:52
39.97464,116.331245,0,0,40779.7360416667,2011-08-24,17:39:54
39.97462,116.331243333333,0,0,40779.736099537,2011-08-24,17:39:59
39.9746266666667,116.331245,0,0,40779.7361574074,2011-08-24,17:40:04
39.9746283333333,116.331241666667,0,0,40779.7362152778,2011-08-24,17:40:09
39.9746316666667,116.331243333333,0,0,40779.7362731481,2011-08-24,17:40:14
39.974635,116.331241666667,0,0,40779.7363310185,2011-08-24,17:40:19
39.974635,116.331241666667,0,0,40779.7363657407,2011-08-24,17:40:22
39.97464,116.331246666667,0,0,40779.7363888889,2011-08-24,17:40:24
39.9746483333333,116.331236666667,0,0,40779.7364467593,2011-08-24,17:40:29
39.9747,116.331228333333,0,0,40779.7365046296,2011-08-24,17:40:34
39.9747,116.33121,0,0,40779.7365625,2011-08-24,17:40:39
39.9746983333333,116.331203333333,0,0,40779.7366203704,2011-08-24,17:40:44
39.9746983333333,116.331198333333,0,0,40779.7366782407,2011-08-24,17:40:49
39.9746983333333,116.331198333333,0,0,40779.736712963,2011-08-24,17:40:52
39.974695,116.33119,0,0,40779.7367361111,2011-08-24,17:40:54
39.9747233333333,116.331133333333,0,0,40779.7367939815,2011-08-24,17:40:59
39.9747283333333,116.331105,0,0,40779.7368518518,2011-08-24,17:41:04
39.9745166666667,116.331205,0,0,40779.7549189815,2011-08-24,18:07:05
39.9744333333333,116.3312,0,0,40779.7549768519,2011-08-24,18:07:10
39.9743816666667,116.331186666667,0,0,40779.7550347222,2011-08-24,18:07:15
39.97439,116.33119,0,0,40779.7550925926,2011-08-24,18:07:20
39.97439,116.33119,0,0,40779.7551273148,2011-08-24,18:07:23
39.974395,116.33119,0,0,40779.755150463,2011-08-24,18:07:25
39.974385,116.331178333333,0,0,40779.7552083333,2011-08-24,18:07:30
39.9743966666667,116.331131666667,0,0,40779.7552662037,2011-08-24,18:07:35
39.9744116666667,116.331136666667,0,0,40779.7553240741,2011-08-24,18:07:40
39.9744583333333,116.331153333333,0,0,40779.7553819444,2011-08-24,18:07:45
39.9745166666667,116.331183333333,0,0,40779.7554398148,2011-08-24,18:07:50
39.9745233333333,116.331173333333,0,0,40779.7554976852,2011-08-24,18:07:55
39.9745083333333,116.331183333333,0,0,40779.7555555556,2011-08-24,18:08:00
39.9745083333333,116.331231666667,0,0,40779.7556134259,2011-08-24,18:08:05
39.974485,116.331236666667,0,0,40779.7556712963,2011-08-24,18:08:10
39.9744716666667,116.331251666667,0,0,40779.7557291667,2011-08-24,18:08:15
39.9744966666667,116.331253333333,0,0,40779.755787037,2011-08-24,18:08:20
39.9745283333333,116.331263333333,0,0,40779.7558449074,2011-08-24,18:08:25
39.9745283333333,116.331263333333,0,0,40779.7558796296,2011-08-24,18:08:28
39.9745266666667,116.331266666667,0,0,40779.7559027778,2011-08-24,18:08:30
39.974575,116.331271666667,0,0,40779.7559606481,2011-08-24,18:08:35
39.97464,116.331201666667,0,0,40779.7560185185,2011-08-24,18:08:40
39.9746866666667,116.33115,0,0,40779.7560763889,2011-08-24,18:08:45
39.9747216666667,116.331123333333,0,0,40779.7561342593,2011-08-24,18:08:50
39.9747166666667,116.331128333333,0,0,40779.7561921296,2011-08-24,18:08:55
39.9747183333333,116.331133333333,0,0,40779.75625,2011-08-24,18:09:00
39.9747233333333,116.331133333333,0,0,40779.7563078704,2011-08-24,18:09:05
39.9747233333333,116.331133333333,0,0,40779.7563425926,2011-08-24,18:09:08
39.9747233333333,116.331133333333,0,0,40779.7563657407,2011-08-24,18:09:10
39.9747216666667,116.33117,0,0,40779.7564236111,2011-08-24,18:09:15
39.9747433333333,116.331188333333,0,0,40779.7564814815,2011-08-24,18:09:20
39.9747483333333,116.331176666667,0,0,40779.7565393519,2011-08-24,18:09:25
39.9747416666667,116.331168333333,0,0,40779.7565972222,2011-08-24,18:09:30
39.9747416666667,116.331168333333,0,0,40779.7566319444,2011-08-24,18:09:33
39.974735,116.331161666667,0,0,40779.7566550926,2011-08-24,18:09:35
39.9747133333333,116.33116,0,0,40779.756712963,2011-08-24,18:09:40
39.97468,116.331168333333,0,0,40779.7567708333,2011-08-24,18:09:45
39.9746516666667,116.331201666667,0,0,40779.7568287037,2011-08-24,18:09:50
39.9746333333333,116.331218333333,0,0,40779.7568865741,2011-08-24,18:09:55
39.9745816666667,116.331253333333,0,0,40779.7569444444,2011-08-24,18:10:00
39.9745483333333,116.331298333333,0,0,40779.7570023148,2011-08-24,18:10:05
39.97453,116.331338333333,0,0,40779.7570601852,2011-08-24,18:10:10
39.9744583333333,116.331348333333,0,0,40779.7571180556,2011-08-24,18:10:15
39.974385,116.331348333333,0,0,40779.7571759259,2011-08-24,18:10:20
39.9743266666667,116.331361666667,0,0,40779.7572337963,2011-08-24,18:10:25
39.974305,116.331395,0,0,40779.7572916667,2011-08-24,18:10:30
39.9743133333333,116.331435,0,0,40779.757349537,2011-08-24,18:10:35
39.9743066666667,116.33146,0,0,40779.7574074074,2011-08-24,18:10:40
39.974355,116.331455,0,0,40779.7574652778,2011-08-24,18:10:45
39.97446,116.331391666667,0,0,40779.7575115741,2011-08-24,18:10:49
39.97456,116.331326666667,0,0,40779.7575462963,2011-08-24,18:10:52
39.9746216666667,116.331253333333,0,0,40779.7576041667,2011-08-24,18:10:57
39.9746416666667,116.33123,0,0,40779.757662037,2011-08-24,18:11:02
39.9746833333333,116.331218333333,0,0,40779.7577199074,2011-08-24,18:11:07
39.9746566666667,116.331215,0,0,40779.7577777778,2011-08-24,18:11:12
39.9746,116.331246666667,0,0,40779.7578356481,2011-08-24,18:11:17
39.9746,116.331246666667,0,0,40779.7578703704,2011-08-24,18:11:20
39.9746016666667,116.331243333333,0,0,40779.7578935185,2011-08-24,18:11:22
39.9746016666667,116.331253333333,0,0,40779.7579513889,2011-08-24,18:11:27
39.9745683333333,116.331268333333,0,0,40779.7580092593,2011-08-24,18:11:32
39.9745616666667,116.331233333333,0,0,40779.7580671296,2011-08-24,18:11:37
39.974565,116.331213333333,0,0,40779.758125,2011-08-24,18:11:42
39.974565,116.331213333333,0,0,40779.7581597222,2011-08-24,18:11:45
39.9745616666667,116.331206666667,0,0,40779.7581828704,2011-08-24,18:11:47
39.9745566666667,116.331226666667,0,0,40779.7582407407,2011-08-24,18:11:52
39.97457,116.331226666667,0,0,40779.7582986111,2011-08-24,18:11:57
39.974605,116.331236666667,0,0,40779.7583564815,2011-08-24,18:12:02
39.97469,116.331245,0,0,40779.7584143518,2011-08-24,18:12:07
39.9747816666667,116.331236666667,0,0,40779.7584722222,2011-08-24,18:12:12
39.9748133333333,116.331181666667,0,0,40779.7585300926,2011-08-24,18:12:17
39.9748216666667,116.331135,0,0,40779.758587963,2011-08-24,18:12:22
39.9748366666667,116.331158333333,0,0,40779.7586458333,2011-08-24,18:12:27
39.9748433333333,116.331191666667,0,0,40779.7587037037,2011-08-24,18:12:32
39.9748483333333,116.331208333333,0,0,40779.7587615741,2011-08-24,18:12:37
39.9748466666667,116.331201666667,0,0,40779.7588194444,2011-08-24,18:12:42
39.97484,116.331196666667,0,0,40779.7588773148,2011-08-24,18:12:47
39.974835,116.331195,0,0,40779.7589351852,2011-08-24,18:12:52
39.974835,116.331196666667,0,0,40779.7589930556,2011-08-24,18:12:57
39.974835,116.331196666667,0,0,40779.7590277778,2011-08-24,18:13:00
39.9748383333333,116.33119,0,0,40779.7590509259,2011-08-24,18:13:02
39.974915,116.331168333333,0,0,40779.7591087963,2011-08-24,18:13:07
39.97498,116.331168333333,0,0,40779.7591666667,2011-08-24,18:13:12
39.9750683333333,116.331186666667,0,0,40779.759212963,2011-08-24,18:13:16
39.9751683333333,116.331221666667,0,0,40779.7592592593,2011-08-24,18:13:20
39.975225,116.331228333333,0,0,40779.7593171296,2011-08-24,18:13:25
39.975225,116.331216666667,0,0,40779.759375,2011-08-24,18:13:30
39.9752333333333,116.331206666667,0,0,40779.7594328704,2011-08-24,18:13:35
39.9752333333333,116.331206666667,0,0,40779.7594675926,2011-08-24,18:13:38
39.9752333333333,116.33121,0,0,40779.7594907407,2011-08-24,18:13:40
39.97516,116.331176666667,0,0,40779.7595486111,2011-08-24,18:13:45
39.9750583333333,116.331135,0,0,40779.7596064815,2011-08-24,18:13:50
39.9749716666667,116.331118333333,0,0,40779.7596643518,2011-08-24,18:13:55
39.9749466666667,116.331123333333,0,0,40779.7597222222,2011-08-24,18:14:00
39.9749066666667,116.33118,0,0,40779.7597800926,2011-08-24,18:14:05
39.9748766666667,116.33127,0,0,40779.759837963,2011-08-24,18:14:10
39.97486,116.331316666667,0,0,40779.7598958333,2011-08-24,18:14:15
39.9748766666667,116.331338333333,0,0,40779.7599537037,2011-08-24,18:14:20
39.97488,116.33131,0,0,40779.7600115741,2011-08-24,18:14:25
39.97488,116.33131,0,0,40779.7600462963,2011-08-24,18:14:28
39.9748716666667,116.331301666667,0,0,40779.7600694444,2011-08-24,18:14:30
39.9748616666667,116.331306666667,0,0,40779.7601273148,2011-08-24,18:14:35
39.9748266666667,116.331265,0,0,40779.7601851852,2011-08-24,18:14:40
39.9748066666667,116.331228333333,0,0,40779.7602430556,2011-08-24,18:14:45
39.97482,116.331211666667,0,0,40779.7603009259,2011-08-24,18:14:50
39.9748133333333,116.3312,0,0,40779.7603587963,2011-08-24,18:14:55
39.9747933333333,116.331191666667,0,0,40779.7604166667,2011-08-24,18:15:00
39.9747616666667,116.331225,0,0,40779.760474537,2011-08-24,18:15:05
39.9747183333333,116.331268333333,0,0,40779.7605324074,2011-08-24,18:15:10
39.9746566666667,116.331301666667,0,0,40779.7605902778,2011-08-24,18:15:15
39.974595,116.331316666667,0,0,40779.7606481481,2011-08-24,18:15:20
39.9745316666667,116.33134,0,0,40779.7607060185,2011-08-24,18:15:25
39.974455,116.33136,0,0,40779.7607638889,2011-08-24,18:15:30
39.974425,116.331338333333,0,0,40779.7608217593,2011-08-24,18:15:35
39.9744016666667,116.331336666667,0,0,40779.7608796296,2011-08-24,18:15:40
39.9744016666667,116.331303333333,0,0,40779.7609375,2011-08-24,18:15:45
39.9744166666667,116.331315,0,0,40779.7609953704,2011-08-24,18:15:50
39.9744166666667,116.331315,0,0,40779.7610300926,2011-08-24,18:15:53
39.974415,116.33132,0,0,40779.7610532407,2011-08-24,18:15:55
39.974385,116.33133,0,0,40779.7611111111,2011-08-24,18:16:00
39.97432,116.331345,0,0,40779.7611689815,2011-08-24,18:16:05
39.974315,116.331331666667,0,0,40779.7612268519,2011-08-24,18:16:10
39.974315,116.331346666667,0,0,40779.7612847222,2011-08-24,18:16:15
39.974305,116.331323333333,0,0,40779.7613425926,2011-08-24,18:16:20
39.974335,116.331288333333,0,0,40779.761400463,2011-08-24,18:16:25
39.974325,116.331286666667,0,0,40779.7614583333,2011-08-24,18:16:30
39.9743016666667,116.331333333333,0,0,40779.7615162037,2011-08-24,18:16:35
39.974305,116.331345,0,0,40779.7615740741,2011-08-24,18:16:40
39.97438,116.331338333333,0,0,40779.7616319444,2011-08-24,18:16:45
39.974435,116.331301666667,0,0,40779.7616898148,2011-08-24,18:16:50
39.9744533333333,116.331303333333,0,0,40779.7617476852,2011-08-24,18:16:55
39.9744616666667,116.331301666667,0,0,40779.7618055556,2011-08-24,18:17:00
39.9744616666667,116.331301666667,0,0,40779.7618402778,2011-08-24,18:17:03
39.9744616666667,116.331298333333,0,0,40779.7618634259,2011-08-24,18:17:05
39.9744633333333,116.331288333333,0,0,40779.7619212963,2011-08-24,18:17:10
39.974475,116.331288333333,0,0,40779.7619791667,2011-08-24,18:17:15
39.9744983333333,116.331328333333,0,0,40779.762037037,2011-08-24,18:17:20
39.9745083333333,116.331381666667,0,0,40779.7620949074,2011-08-24,18:17:25
39.97449,116.331406666667,0,0,40779.7621527778,2011-08-24,18:17:30
39.9744683333333,116.331395,0,0,40779.7622106481,2011-08-24,18:17:35
39.9744933333333,116.331358333333,0,0,40779.7622685185,2011-08-24,18:17:40
39.974525,116.331336666667,0,0,40779.7623263889,2011-08-24,18:17:45
39.9745583333333,116.33132,0,0,40779.7623842593,2011-08-24,18:17:50
39.9745816666667,116.331305,0,0,40779.7624421296,2011-08-24,18:17:55
39.9746283333333,116.33131,0,0,40779.7625,2011-08-24,18:18:00
39.97462,116.331321666667,0,0,40779.7625578704,2011-08-24,18:18:05
39.9745583333333,116.331293333333,0,0,40779.7626157407,2011-08-24,18:18:10
39.9745583333333,116.331293333333,0,0,40779.762650463,2011-08-24,18:18:13
39.97455,116.331295,0,0,40779.7626736111,2011-08-24,18:18:15
39.9745633333333,116.331278333333,0,0,40779.7627314815,2011-08-24,18:18:20
39.9745883333333,116.331301666667,0,0,40779.7627893519,2011-08-24,18:18:25
39.97461,116.33133,0,0,40779.7628472222,2011-08-24,18:18:30
39.97464,116.331345,0,0,40779.7629050926,2011-08-24,18:18:35
39.9747016666667,116.331363333333,0,0,40779.762962963,2011-08-24,18:18:40
39.974715,116.331363333333,0,0,40779.7630208333,2011-08-24,18:18:45
39.9746916666667,116.331375,0,0,40779.7630787037,2011-08-24,18:18:50
39.9746433333333,116.331373333333,0,0,40779.7631365741,2011-08-24,18:18:55
39.97457,116.331306666667,0,0,40779.7631944444,2011-08-24,18:19:00
39.9745016666667,116.331311666667,0,0,40779.7632523148,2011-08-24,18:19:05
39.9744616666667,116.33132,0,0,40779.7633101852,2011-08-24,18:19:10
39.9743933333333,116.331313333333,0,0,40779.7633680556,2011-08-24,18:19:15
39.9743433333333,116.331336666667,0,0,40779.7634259259,2011-08-24,18:19:20
39.9743383333333,116.331345,0,0,40779.7634837963,2011-08-24,18:19:25
39.9743383333333,116.331345,0,0,40779.7635185185,2011-08-24,18:19:28
39.97433,116.331343333333,0,0,40779.7635416667,2011-08-24,18:19:30
39.9743083333333,116.331355,0,0,40779.763599537,2011-08-24,18:19:35
39.9743083333333,116.33133,0,0,40779.7636574074,2011-08-24,18:19:40
39.97429,116.33128,0,0,40779.7637152778,2011-08-24,18:19:45
39.9743,116.331275,0,0,40779.7637731481,2011-08-24,18:19:50
39.9743,116.331275,0,0,40779.7638078704,2011-08-24,18:19:53
39.9742933333333,116.331281666667,0,0,40779.7638310185,2011-08-24,18:19:55
39.974295,116.331298333333,0,0,40779.7638888889,2011-08-24,18:20:00
39.974295,116.331298333333,0,0,40779.7639236111,2011-08-24,18:20:03
39.97429,116.331301666667,0,0,40779.7639467593,2011-08-24,18:20:05
39.9742616666667,116.331225,0,0,40779.7640046296,2011-08-24,18:20:10
39.97426,116.331186666667,0,0,40779.7640625,2011-08-24,18:20:15
39.9742783333333,116.331165,0,0,40779.7641203704,2011-08-24,18:20:20
39.97428,116.331161666667,0,0,40779.7641782407,2011-08-24,18:20:25
39.97428,116.331161666667,0,0,40779.764212963,2011-08-24,18:20:28
39.97428,116.331166666667,0,0,40779.7642361111,2011-08-24,18:20:30
39.9743366666667,116.331171666667,0,0,40779.7642939815,2011-08-24,18:20:35
39.97439,116.33122,0,0,40779.7643518519,2011-08-24,18:20:40
39.9744133333333,116.331215,0,0,40779.7644097222,2011-08-24,18:20:45
39.97441,116.331225,0,0,40779.7644675926,2011-08-24,18:20:50
39.97441,116.331225,0,0,40779.7645023148,2011-08-24,18:20:53
39.974415,116.33122,0,0,40779.764525463,2011-08-24,18:20:55
39.9744483333333,116.331218333333,0,0,40779.7645833333,2011-08-24,18:21:00
39.9744483333333,116.331218333333,0,0,40779.7646180556,2011-08-24,18:21:03
39.9744533333333,116.331215,0,0,40779.7646412037,2011-08-24,18:21:05
39.9744566666667,116.33123,0,0,40779.7646990741,2011-08-24,18:21:10
39.9744566666667,116.33123,0,0,40779.7647337963,2011-08-24,18:21:13
39.9744483333333,116.331236666667,0,0,40779.7647569444,2011-08-24,18:21:15
39.97444,116.33122,0,0,40779.7648148148,2011-08-24,18:21:20
39.9744533333333,116.331213333333,0,0,40779.7648726852,2011-08-24,18:21:25
39.9745366666667,116.331233333333,0,0,40779.7649305556,2011-08-24,18:21:30
39.9745483333333,116.331201666667,0,0,40779.7649884259,2011-08-24,18:21:35
39.9745383333333,116.331185,0,0,40779.7650462963,2011-08-24,18:21:40
39.9745383333333,116.331185,0,0,40779.7650810185,2011-08-24,18:21:43
39.97453,116.331185,0,0,40779.7651041667,2011-08-24,18:21:45
39.9745366666667,116.331175,0,0,40779.765162037,2011-08-24,18:21:50
39.9745366666667,116.331175,0,0,40779.7651967593,2011-08-24,18:21:53
39.9745383333333,116.33117,0,0,40779.7652199074,2011-08-24,18:21:55
39.9745316666667,116.33113,0,0,40779.7652777778,2011-08-24,18:22:00
39.9745366666667,116.331105,0,0,40779.7653356481,2011-08-24,18:22:05
39.9745483333333,116.33111,0,0,40779.7653935185,2011-08-24,18:22:10
39.9745983333333,116.331128333333,0,0,40779.7654513889,2011-08-24,18:22:15
39.974575,116.331128333333,0,0,40779.7655092593,2011-08-24,18:22:20
39.9745283333333,116.331133333333,0,0,40779.7655671296,2011-08-24,18:22:25
39.9745266666667,116.331185,0,0,40779.765625,2011-08-24,18:22:30
39.974525,116.331188333333,0,0,40779.7656828704,2011-08-24,18:22:35
39.9745266666667,116.331193333333,0,0,40779.7657407407,2011-08-24,18:22:40
39.9745266666667,116.331193333333,0,0,40779.765775463,2011-08-24,18:22:43
39.9745183333333,116.331201666667,0,0,40779.7657986111,2011-08-24,18:22:45
39.9744833333333,116.331243333333,0,0,40779.7658564815,2011-08-24,18:22:50
39.97443,116.331263333333,0,0,40779.7659143518,2011-08-24,18:22:55
39.9743766666667,116.331243333333,0,0,40779.7659722222,2011-08-24,18:23:00
39.974345,116.331251666667,0,0,40779.7660300926,2011-08-24,18:23:05
39.9743366666667,116.331268333333,0,0,40779.766087963,2011-08-24,18:23:10
39.9743533333333,116.331265,0,0,40779.7661458333,2011-08-24,18:23:15
39.974415,116.33123,0,0,40779.7662037037,2011-08-24,18:23:20
39.974465,116.331233333333,0,0,40779.7662615741,2011-08-24,18:23:25
39.974555,116.331195,0,0,40779.7663194444,2011-08-24,18:23:30
39.9745966666667,116.331185,0,0,40779.7663773148,2011-08-24,18:23:35
39.9745883333333,116.331178333333,0,0,40779.7664351852,2011-08-24,18:23:40
39.9745883333333,116.331178333333,0,0,40779.7664699074,2011-08-24,18:23:43
39.9745816666667,116.331181666667,0,0,40779.7664930556,2011-08-24,18:23:45
39.974555,116.331186666667,0,0,40779.7665509259,2011-08-24,18:23:50
39.9745166666667,116.331173333333,0,0,40779.7666087963,2011-08-24,18:23:55
39.974475,116.331175,0,0,40779.7666666667,2011-08-24,18:24:00
39.9744433333333,116.331178333333,0,0,40779.766724537,2011-08-24,18:24:05
39.9743933333333,116.331178333333,0,0,40779.7667824074,2011-08-24,18:24:10
39.97436,116.331196666667,0,0,40779.7668402778,2011-08-24,18:24:15
39.974325,116.331206666667,0,0,40779.7668981481,2011-08-24,18:24:20
39.9742783333333,116.331216666667,0,0,40779.7669560185,2011-08-24,18:24:25
39.9742533333333,116.331205,0,0,40779.7670138889,2011-08-24,18:24:30
39.9742533333333,116.331205,0,0,40779.7670486111,2011-08-24,18:24:33
39.9742483333333,116.331211666667,0,0,40779.7670717593,2011-08-24,18:24:35
39.9742783333333,116.331206666667,0,0,40779.7671296296,2011-08-24,18:24:40
39.9742866666667,116.33118,0,0,40779.7671875,2011-08-24,18:24:45
39.9743866666667,116.331141666667,0,0,40779.7672222222,2011-08-24,18:24:48
39.97448,116.331111666667,0,0,40779.7672569444,2011-08-24,18:24:51
39.97458,116.331093333333,0,0,40779.7672916667,2011-08-24,18:24:54
39.9746483333333,116.331098333333,0,0,40779.767349537,2011-08-24,18:24:59
39.9746566666667,116.331138333333,0,0,40779.7674074074,2011-08-24,18:25:04
39.9746666666667,116.33115,0,0,40779.7674652778,2011-08-24,18:25:09
39.9746666666667,116.33115,0,0,40779.7675,2011-08-24,18:25:12
39.9746633333333,116.33115,0,0,40779.7675231481,2011-08-24,18:25:14
39.974715,116.331163333333,0,0,40779.7675810185,2011-08-24,18:25:19
39.9747316666667,116.331178333333,0,0,40779.7676388889,2011-08-24,18:25:24
39.97473,116.331173333333,0,0,40779.7676967593,2011-08-24,18:25:29
39.974725,116.33117,0,0,40779.7677546296,2011-08-24,18:25:34
39.974725,116.33117,0,0,40779.7677893518,2011-08-24,18:25:37
39.9747333333333,116.331163333333,0,0,40779.7678125,2011-08-24,18:25:39
39.9747483333333,116.33117,0,0,40779.7678703704,2011-08-24,18:25:44
39.9747383333333,116.331186666667,0,0,40779.7679282407,2011-08-24,18:25:49
39.9746783333333,116.331185,0,0,40779.7679861111,2011-08-24,18:25:54
39.9746466666667,116.331176666667,0,0,40779.7680439815,2011-08-24,18:25:59
39.97463,116.33117,0,0,40779.7681018518,2011-08-24,18:26:04
39.9746133333333,116.331181666667,0,0,40779.7681597222,2011-08-24,18:26:09
39.974635,116.331178333333,0,0,40779.7682175926,2011-08-24,18:26:14
39.974635,116.331178333333,0,0,40779.7682523148,2011-08-24,18:26:17
39.9746333333333,116.331175,0,0,40779.768275463,2011-08-24,18:26:19
39.9745966666667,116.331173333333,0,0,40779.7683333333,2011-08-24,18:26:24
39.9745966666667,116.331173333333,0,0,40779.7683680556,2011-08-24,18:26:27
39.9746033333333,116.331175,0,0,40779.7683912037,2011-08-24,18:26:29
39.9746083333333,116.331155,0,0,40779.7684490741,2011-08-24,18:26:34
39.9745883333333,116.331163333333,0,0,40779.7685069444,2011-08-24,18:26:39
39.97453,116.331191666667,0,0,40779.7685648148,2011-08-24,18:26:44
39.97449,116.331221666667,0,0,40779.7686226852,2011-08-24,18:26:49
39.9745083333333,116.331215,0,0,40779.7686805556,2011-08-24,18:26:54
39.9745283333333,116.331198333333,0,0,40779.7687384259,2011-08-24,18:26:59
39.9745533333333,116.331203333333,0,0,40779.7687962963,2011-08-24,18:27:04
39.974565,116.331205,0,0,40779.7688541667,2011-08-24,18:27:09
39.974565,116.331205,0,0,40779.7688888889,2011-08-24,18:27:12
39.9745566666667,116.331205,0,0,40779.768912037,2011-08-24,18:27:14
39.9745366666667,116.331203333333,0,0,40779.7689699074,2011-08-24,18:27:19
39.9745616666667,116.3312,0,0,40779.7690277778,2011-08-24,18:27:24
39.9745733333333,116.331208333333,0,0,40779.7690856481,2011-08-24,18:27:29
39.9745733333333,116.331208333333,0,0,40779.7691203704,2011-08-24,18:27:32
39.9745816666667,116.331211666667,0,0,40779.7691435185,2011-08-24,18:27:34
39.9746283333333,116.331171666667,0,0,40779.7692013889,2011-08-24,18:27:39
39.974665,116.331161666667,0,0,40779.7692592593,2011-08-24,18:27:44
39.9746766666667,116.33116,0,0,40779.7693171296,2011-08-24,18:27:49
39.97468,116.331171666667,0,0,40779.769375,2011-08-24,18:27:54
39.97468,116.331171666667,0,0,40779.7694097222,2011-08-24,18:27:57
39.9746833333333,116.331165,0,0,40779.7694328704,2011-08-24,18:27:59
39.974685,116.331141666667,0,0,40779.7694907407,2011-08-24,18:28:04
39.974675,116.331143333333,0,0,40779.7695486111,2011-08-24,18:28:09
39.9746283333333,116.331156666667,0,0,40779.7696064815,2011-08-24,18:28:14
39.9746116666667,116.331153333333,0,0,40779.7696643519,2011-08-24,18:28:19
39.974625,116.331155,0,0,40779.7697222222,2011-08-24,18:28:24
39.9746266666667,116.331153333333,0,0,40779.7697800926,2011-08-24,18:28:29
39.9746266666667,116.331153333333,0,0,40779.7698148148,2011-08-24,18:28:32
39.9746283333333,116.331153333333,0,0,40779.769837963,2011-08-24,18:28:34
39.9745716666667,116.331136666667,0,0,40779.7698958333,2011-08-24,18:28:39
39.9745683333333,116.3311,0,0,40779.7699537037,2011-08-24,18:28:44
39.97457,116.331088333333,0,0,40779.7700115741,2011-08-24,18:28:49
39.9745233333333,116.331096666667,0,0,40779.7700694444,2011-08-24,18:28:54
39.9744666666667,116.331126666667,0,0,40779.7701273148,2011-08-24,18:28:59
39.9744616666667,116.331156666667,0,0,40779.7701851852,2011-08-24,18:29:04
39.97448,116.331148333333,0,0,40779.7702430556,2011-08-24,18:29:09
39.9744933333333,116.331128333333,0,0,40779.7703009259,2011-08-24,18:29:14
39.97451,116.331123333333,0,0,40779.7703587963,2011-08-24,18:29:19
39.974525,116.331148333333,0,0,40779.7704166667,2011-08-24,18:29:24
39.974555,116.331153333333,0,0,40779.770474537,2011-08-24,18:29:29
39.974555,116.331151666667,0,0,40779.7705324074,2011-08-24,18:29:34
39.974555,116.331151666667,0,0,40779.7705671296,2011-08-24,18:29:37
39.9745483333333,116.331148333333,0,0,40779.7705902778,2011-08-24,18:29:39
39.9745533333333,116.331163333333,0,0,40779.7706481481,2011-08-24,18:29:44
39.9745566666667,116.331181666667,0,0,40779.7707060185,2011-08-24,18:29:49
39.97454,116.331161666667,0,0,40779.7707638889,2011-08-24,18:29:54
39.974495,116.331165,0,0,40779.7708217593,2011-08-24,18:29:59
39.974505,116.331156666667,0,0,40779.7708796296,2011-08-24,18:30:04
39.9744966666667,116.331116666667,0,0,40779.7709375,2011-08-24,18:30:09
39.9745016666667,116.331086666667,0,0,40779.7709953704,2011-08-24,18:30:14
39.9745233333333,116.331093333333,0,0,40779.7710532407,2011-08-24,18:30:19
39.9745283333333,116.331105,0,0,40779.7711111111,2011-08-24,18:30:24
39.9745383333333,116.331123333333,0,0,40779.7711689815,2011-08-24,18:30:29
39.9745416666667,116.33114,0,0,40779.7712268519,2011-08-24,18:30:34
39.9745016666667,116.331141666667,0,0,40779.7712847222,2011-08-24,18:30:39
39.9744716666667,116.331153333333,0,0,40779.7713425926,2011-08-24,18:30:44
39.974445,116.331165,0,0,40779.771400463,2011-08-24,18:30:49
39.9744183333333,116.331173333333,0,0,40779.7714583333,2011-08-24,18:30:54
39.974435,116.331166666667,0,0,40779.7715162037,2011-08-24,18:30:59
39.974435,116.331166666667,0,0,40779.7715509259,2011-08-24,18:31:02
39.974435,116.331175,0,0,40779.7715740741,2011-08-24,18:31:04
39.9744083333333,116.33119,0,0,40779.7716319444,2011-08-24,18:31:09
39.9744083333333,116.33119,0,0,40779.7716666667,2011-08-24,18:31:12
39.9744033333333,116.331193333333,0,0,40779.7716898148,2011-08-24,18:31:14
39.9743983333333,116.331213333333,0,0,40779.7717476852,2011-08-24,18:31:19
39.974415,116.331205,0,0,40779.7718055556,2011-08-24,18:31:24
39.974415,116.331205,0,0,40779.7718402778,2011-08-24,18:31:27
39.9744183333333,116.331203333333,0,0,40779.7718634259,2011-08-24,18:31:29
39.9743933333333,116.331215,0,0,40779.7719212963,2011-08-24,18:31:34
39.9743916666667,116.331208333333,0,0,40779.7719791667,2011-08-24,18:31:39
39.9743866666667,116.331201666667,0,0,40779.772037037,2011-08-24,18:31:44
39.9743866666667,116.331201666667,0,0,40779.7720717593,2011-08-24,18:31:47
39.974395,116.331201666667,0,0,40779.7720949074,2011-08-24,18:31:49
39.97441,116.331261666667,0,0,40779.7721527778,2011-08-24,18:31:54
39.9744066666667,116.331308333333,0,0,40779.7722106481,2011-08-24,18:31:59
39.9744166666667,116.331283333333,0,0,40779.7722685185,2011-08-24,18:32:04
39.9744166666667,116.331283333333,0,0,40779.7723032407,2011-08-24,18:32:07
39.97441,116.331283333333,0,0,40779.7723263889,2011-08-24,18:32:09
39.9743733333333,116.331286666667,0,0,40779.7723842593,2011-08-24,18:32:14
39.9742966666667,116.331233333333,0,0,40779.7724421296,2011-08-24,18:32:19
39.9742416666667,116.331196666667,0,0,40779.7725,2011-08-24,18:32:24
39.97419,116.331191666667,0,0,40779.7725578704,2011-08-24,18:32:29
39.9741566666667,116.331201666667,0,0,40779.7726157407,2011-08-24,18:32:34
39.9740933333333,116.331198333333,0,0,40779.7726736111,2011-08-24,18:32:39
39.9740633333333,116.3312,0,0,40779.7727314815,2011-08-24,18:32:44
39.97409,116.331223333333,0,0,40779.7727893519,2011-08-24,18:32:49
39.97407,116.331228333333,0,0,40779.7728472222,2011-08-24,18:32:54
39.9740333333333,116.331188333333,0,0,40779.7729050926,2011-08-24,18:32:59
39.9739916666667,116.33117,0,0,40779.772962963,2011-08-24,18:33:04
39.9739916666667,116.33117,0,0,40779.7729976852,2011-08-24,18:33:07
39.973985,116.331173333333,0,0,40779.7730208333,2011-08-24,18:33:09
39.9740533333333,116.33118,0,0,40779.7730787037,2011-08-24,18:33:14
39.9740633333333,116.331165,0,0,40779.7731365741,2011-08-24,18:33:19
39.974135,116.331163333333,0,0,40779.7731944444,2011-08-24,18:33:24
39.9741516666667,116.331175,0,0,40779.7732523148,2011-08-24,18:33:29
39.9741683333333,116.331185,0,0,40779.7733101852,2011-08-24,18:33:34
39.9741683333333,116.331185,0,0,40779.7733449074,2011-08-24,18:33:37
39.9741766666667,116.331185,0,0,40779.7733680556,2011-08-24,18:33:39
39.9742033333333,116.331191666667,0,0,40779.7734259259,2011-08-24,18:33:44
39.9742433333333,116.331198333333,0,0,40779.7734837963,2011-08-24,18:33:49
39.9742433333333,116.331198333333,0,0,40779.7735185185,2011-08-24,18:33:52
39.9742366666667,116.331193333333,0,0,40779.7735416667,2011-08-24,18:33:54
39.97426,116.331196666667,0,0,40779.773599537,2011-08-24,18:33:59
39.974285,116.3312,0,0,40779.7736574074,2011-08-24,18:34:04
39.974305,116.331205,0,0,40779.7737152778,2011-08-24,18:34:09
39.974305,116.331205,0,0,40779.77375,2011-08-24,18:34:12
39.9743083333333,116.331208333333,0,0,40779.7737731481,2011-08-24,18:34:14
39.9743266666667,116.33121,0,0,40779.7738310185,2011-08-24,18:34:19
39.9743783333333,116.331213333333,0,0,40779.7738888889,2011-08-24,18:34:24
39.9744066666667,116.331218333333,0,0,40779.7739467593,2011-08-24,18:34:29
39.974415,116.331218333333,0,0,40779.7740046296,2011-08-24,18:34:34
39.9744183333333,116.331225,0,0,40779.7740625,2011-08-24,18:34:39
39.97441,116.331231666667,0,0,40779.7741203704,2011-08-24,18:34:44
39.974405,116.331228333333,0,0,40779.7741782407,2011-08-24,18:34:49
39.9743983333333,116.331225,0,0,40779.7742361111,2011-08-24,18:34:54
39.9743933333333,116.331226666667,0,0,40779.7742939815,2011-08-24,18:34:59
39.9743933333333,116.331226666667,0,0,40779.7743287037,2011-08-24,18:35:02
39.9743916666667,116.331221666667,0,0,40779.7743518518,2011-08-24,18:35:04
39.974355,116.331216666667,0,0,40779.7744097222,2011-08-24,18:35:09
39.9743416666667,116.331218333333,0,0,40779.7744675926,2011-08-24,18:35:14
39.9743633333333,116.331211666667,0,0,40779.774525463,2011-08-24,18:35:19
39.97442,116.331233333333,0,0,40779.7745833333,2011-08-24,18:35:24
39.9744566666667,116.331243333333,0,0,40779.7746412037,2011-08-24,18:35:29
39.9742083333333,116.331125,0,0,40779.7779976852,2011-08-24,18:40:19
39.9741816666667,116.331095,0,0,40779.7780555556,2011-08-24,18:40:24
39.9741616666667,116.331115,0,0,40779.7781134259,2011-08-24,18:40:29
39.9741866666667,116.33116,0,0,40779.7781712963,2011-08-24,18:40:34
39.9742466666667,116.331156666667,0,0,40779.7782291667,2011-08-24,18:40:39
39.97426,116.331115,0,0,40779.778287037,2011-08-24,18:40:44
39.97426,116.331115,0,0,40779.7783217593,2011-08-24,18:40:47
39.9742666666667,116.33111,0,0,40779.7783449074,2011-08-24,18:40:49
39.9742983333333,116.331123333333,0,0,40779.7784027778,2011-08-24,18:40:54
39.9742983333333,116.331123333333,0,0,40779.7784375,2011-08-24,18:40:57
39.9743066666667,116.331118333333,0,0,40779.7784606481,2011-08-24,18:40:59
39.9743166666667,116.331098333333,0,0,40779.7785185185,2011-08-24,18:41:04
39.9743533333333,116.3311,0,0,40779.7785763889,2011-08-24,18:41:09
39.9743533333333,116.331086666667,0,0,40779.7786342593,2011-08-24,18:41:14
39.9743566666667,116.331125,0,0,40779.7786921296,2011-08-24,18:41:19
39.9743483333333,116.331121666667,0,0,40779.77875,2011-08-24,18:41:24
39.9743483333333,116.331121666667,0,0,40779.7787847222,2011-08-24,18:41:27
39.974355,116.33112,0,0,40779.7788078704,2011-08-24,18:41:29
39.9743666666667,116.331128333333,0,0,40779.7788657407,2011-08-24,18:41:34
39.974385,116.331136666667,0,0,40779.7789236111,2011-08-24,18:41:39
39.9743466666667,116.331126666667,0,0,40779.7789814815,2011-08-24,18:41:44
39.9743483333333,116.331121666667,0,0,40779.7790393519,2011-08-24,18:41:49
39.9743483333333,116.331121666667,0,0,40779.7790740741,2011-08-24,18:41:52
39.97435,116.331123333333,0,0,40779.7790972222,2011-08-24,18:41:54
39.97431,116.331106666667,0,0,40779.7791550926,2011-08-24,18:41:59
39.97428,116.331078333333,0,0,40779.779212963,2011-08-24,18:42:04
39.974265,116.331068333333,0,0,40779.7792708333,2011-08-24,18:42:09
39.9742833333333,116.331078333333,0,0,40779.7793287037,2011-08-24,18:42:14
39.9742833333333,116.331081666667,0,0,40779.7793865741,2011-08-24,18:42:19
39.9742833333333,116.331081666667,0,0,40779.7794212963,2011-08-24,18:42:22
39.9742883333333,116.331083333333,0,0,40779.7794444444,2011-08-24,18:42:24
39.9742766666667,116.33107,0,0,40779.7795023148,2011-08-24,18:42:29
39.97432,116.331105,0,0,40779.7795601852,2011-08-24,18:42:34
39.9743316666667,116.331116666667,0,0,40779.7796180556,2011-08-24,18:42:39
39.9743316666667,116.331116666667,0,0,40779.7796527778,2011-08-24,18:42:42
39.974335,116.331116666667,0,0,40779.7796759259,2011-08-24,18:42:44
39.9742933333333,116.331045,0,0,40779.7797337963,2011-08-24,18:42:49
39.9742683333333,116.331008333333,0,0,40779.7797916667,2011-08-24,18:42:54
39.97426,116.331001666667,0,0,40779.779849537,2011-08-24,18:42:59
39.97426,116.331001666667,0,0,40779.7798842593,2011-08-24,18:43:02
39.97426,116.331005,0,0,40779.7799074074,2011-08-24,18:43:04
39.9742166666667,116.330981666667,0,0,40779.7799652778,2011-08-24,18:43:09
39.974165,116.330975,0,0,40779.7800231481,2011-08-24,18:43:14
39.9741533333333,116.331011666667,0,0,40779.7800810185,2011-08-24,18:43:19
39.9741666666667,116.33104,0,0,40779.7801388889,2011-08-24,18:43:24
39.9741583333333,116.331015,0,0,40779.7801967593,2011-08-24,18:43:29
39.9742016666667,116.330976666667,0,0,40779.7802546296,2011-08-24,18:43:34
39.9742016666667,116.330976666667,0,0,40779.7802893519,2011-08-24,18:43:37
39.9741983333333,116.330973333333,0,0,40779.7803125,2011-08-24,18:43:39
39.97421,116.331021666667,0,0,40779.7803703704,2011-08-24,18:43:44
39.9741416666667,116.33103,0,0,40779.7804282407,2011-08-24,18:43:49
39.9741433333333,116.330991666667,0,0,40779.7804861111,2011-08-24,18:43:54
39.9741383333333,116.330981666667,0,0,40779.7805439815,2011-08-24,18:43:59
39.97415,116.331021666667,0,0,40779.7806018519,2011-08-24,18:44:04
39.974115,116.331003333333,0,0,40779.7806597222,2011-08-24,18:44:09
39.9741216666667,116.330983333333,0,0,40779.7807175926,2011-08-24,18:44:14
39.974165,116.330995,0,0,40779.780775463,2011-08-24,18:44:19
39.974185,116.33102,0,0,40779.7808333333,2011-08-24,18:44:24
39.9742066666667,116.331056666667,0,0,40779.7808912037,2011-08-24,18:44:29
39.974185,116.331036666667,0,0,40779.7809490741,2011-08-24,18:44:34
39.9741616666667,116.331065,0,0,40779.7810069444,2011-08-24,18:44:39
39.9741466666667,116.331095,0,0,40779.7810648148,2011-08-24,18:44:44
39.9741416666667,116.331106666667,0,0,40779.7811226852,2011-08-24,18:44:49
39.9741416666667,116.331106666667,0,0,40779.7811574074,2011-08-24,18:44:52
39.9741433333333,116.331108333333,0,0,40779.7811805556,2011-08-24,18:44:54
39.9740833333333,116.330791666667,0,0,40779.7835300926,2011-08-24,18:48:17
39.9739933333333,116.330661666667,0,0,40779.7835532407,2011-08-24,18:48:19
39.9738766666667,116.330545,0,0,40779.783587963,2011-08-24,18:48:22
39.9737316666667,116.33042,0,0,40779.7836111111,2011-08-24,18:48:24
39.9736583333333,116.330348333333,0,0,40779.7836226852,2011-08-24,18:48:25
39.9736183333333,116.33028,0,0,40779.7836805556,2011-08-24,18:48:30
39.97373,116.330328333333,0,0,40779.7837384259,2011-08-24,18:48:35
39.97374,116.330356666667,0,0,40779.7837962963,2011-08-24,18:48:40
39.9736933333333,116.330305,0,0,40779.7838541667,2011-08-24,18:48:45
39.9736816666667,116.330306666667,0,0,40779.783912037,2011-08-24,18:48:50
39.97368,116.330315,0,0,40779.7839699074,2011-08-24,18:48:55
39.97368,116.330311666667,0,0,40779.7840277778,2011-08-24,18:49:00
39.97368,116.330311666667,0,0,40779.7840625,2011-08-24,18:49:03
39.97368,116.330306666667,0,0,40779.7840856481,2011-08-24,18:49:05
39.9736866666667,116.33032,0,0,40779.7841435185,2011-08-24,18:49:10
39.9737033333333,116.33035,0,0,40779.7842013889,2011-08-24,18:49:15
39.9737166666667,116.330345,0,0,40779.7842592593,2011-08-24,18:49:20
39.9737166666667,116.330345,0,0,40779.7842939815,2011-08-24,18:49:23
39.973715,116.330341666667,0,0,40779.7843171296,2011-08-24,18:49:25
39.9737,116.330333333333,0,0,40779.784375,2011-08-24,18:49:30
39.9736733333333,116.330363333333,0,0,40779.7844328704,2011-08-24,18:49:35
39.97361,116.330368333333,0,0,40779.7844907407,2011-08-24,18:49:40
39.9735633333333,116.330365,0,0,40779.7845486111,2011-08-24,18:49:45
39.9735633333333,116.330365,0,0,40779.7845833333,2011-08-24,18:49:48
39.97357,116.330371666667,0,0,40779.7846064815,2011-08-24,18:49:50
39.97367,116.330416666667,0,0,40779.7846643519,2011-08-24,18:49:55
39.97375,116.330425,0,0,40779.7847222222,2011-08-24,18:50:00
39.9737583333333,116.330438333333,0,0,40779.7847800926,2011-08-24,18:50:05
39.9737666666667,116.33045,0,0,40779.784837963,2011-08-24,18:50:10
39.9738183333333,116.33047,0,0,40779.7848958333,2011-08-24,18:50:15
39.9738633333333,116.330473333333,0,0,40779.7849537037,2011-08-24,18:50:20
39.973875,116.330468333333,0,0,40779.7850115741,2011-08-24,18:50:25
39.9738916666667,116.330505,0,0,40779.7850694444,2011-08-24,18:50:30
39.9739516666667,116.33059,0,0,40779.7851273148,2011-08-24,18:50:35
39.9740233333333,116.330673333333,0,0,40779.7851736111,2011-08-24,18:50:39
39.9741116666667,116.330748333333,0,0,40779.7852083333,2011-08-24,18:50:42
39.9741766666667,116.330831666667,0,0,40779.7852430556,2011-08-24,18:50:45
39.9742233333333,116.3309,0,0,40779.7853009259,2011-08-24,18:50:50
39.9742366666667,116.33093,0,0,40779.7853587963,2011-08-24,18:50:55
39.9742416666667,116.330948333333,0,0,40779.7854166667,2011-08-24,18:51:00
39.9742366666667,116.330946666667,0,0,40779.785474537,2011-08-24,18:51:05
39.9742366666667,116.330946666667,0,0,40779.7855092593,2011-08-24,18:51:08
39.9742366666667,116.330945,0,0,40779.7855324074,2011-08-24,18:51:10
39.9742533333333,116.330936666667,0,0,40779.7855902778,2011-08-24,18:51:15
39.9742933333333,116.33098,0,0,40779.7856481481,2011-08-24,18:51:20
39.9743116666667,116.330973333333,0,0,40779.7857060185,2011-08-24,18:51:25
39.9743116666667,116.330961666667,0,0,40779.7857638889,2011-08-24,18:51:30
39.9743116666667,116.330948333333,0,0,40779.7858217593,2011-08-24,18:51:35
39.9743116666667,116.330948333333,0,0,40779.7858564815,2011-08-24,18:51:38
39.97431,116.330956666667,0,0,40779.7858796296,2011-08-24,18:51:40
39.974335,116.33102,0,0,40779.7859375,2011-08-24,18:51:45
39.9743183333333,116.331021666667,0,0,40779.7859953704,2011-08-24,18:51:50
39.9743033333333,116.330996666667,0,0,40779.7860532407,2011-08-24,18:51:55
39.9743283333333,116.331036666667,0,0,40779.7861111111,2011-08-24,18:52:00
39.9743633333333,116.331036666667,0,0,40779.7861689815,2011-08-24,18:52:05
39.9743583333333,116.331038333333,0,0,40779.7862268519,2011-08-24,18:52:10
39.9743666666667,116.33103,0,0,40779.7862847222,2011-08-24,18:52:15
39.97437,116.33103,0,0,40779.7863425926,2011-08-24,18:52:20
39.97437,116.33103,0,0,40779.7863773148,2011-08-24,18:52:23
39.974375,116.331031666667,0,0,40779.786400463,2011-08-24,18:52:25
39.97444,116.331068333333,0,0,40779.7864583333,2011-08-24,18:52:30
39.9744466666667,116.331048333333,0,0,40779.7865162037,2011-08-24,18:52:35
39.9744466666667,116.331048333333,0,0,40779.7865509259,2011-08-24,18:52:38
39.9744466666667,116.331041666667,0,0,40779.7865740741,2011-08-24,18:52:40
39.9744266666667,116.331048333333,0,0,40779.7866319444,2011-08-24,18:52:45
39.9744616666667,116.33108,0,0,40779.7866898148,2011-08-24,18:52:50
39.97454,116.331088333333,0,0,40779.7867476852,2011-08-24,18:52:55
39.974505,116.331026666667,0,0,40779.7868055556,2011-08-24,18:53:00
39.9745033333333,116.331038333333,0,0,40779.7868634259,2011-08-24,18:53:05
39.974535,116.331088333333,0,0,40779.7869212963,2011-08-24,18:53:10
39.9745416666667,116.331108333333,0,0,40779.7869791667,2011-08-24,18:53:15
39.974465,116.331035,0,0,40779.787025463,2011-08-24,18:53:19
39.9744316666667,116.330955,0,0,40779.7870833333,2011-08-24,18:53:24
39.9744316666667,116.330938333333,0,0,40779.7871412037,2011-08-24,18:53:29
39.9744966666667,116.330998333333,0,0,40779.7871990741,2011-08-24,18:53:34
39.9744533333333,116.330926666667,0,0,40779.7872569444,2011-08-24,18:53:39
39.9743783333333,116.330865,0,0,40779.7873032407,2011-08-24,18:53:43
39.9743133333333,116.33077,0,0,40779.7873611111,2011-08-24,18:53:48
39.9743183333333,116.33075,0,0,40779.7874189815,2011-08-24,18:53:53
39.97426,116.330643333333,0,0,40779.7874768519,2011-08-24,18:53:58
39.9742183333333,116.330576666667,0,0,40779.7875347222,2011-08-24,18:54:03
39.9744816666667,116.330631666667,0,0,40779.7907291667,2011-08-24,18:58:39
39.974515,116.33064,0,0,40779.790787037,2011-08-24,18:58:44
39.974515,116.33061,0,0,40779.7908449074,2011-08-24,18:58:49
39.9744933333333,116.330581666667,0,0,40779.7909027778,2011-08-24,18:58:54
39.97452,116.330586666667,0,0,40779.7909606481,2011-08-24,18:58:59
39.9745283333333,116.330581666667,0,0,40779.7910185185,2011-08-24,18:59:04
39.9745283333333,116.330581666667,0,0,40779.7910532407,2011-08-24,18:59:07
39.97452,116.330576666667,0,0,40779.7910763889,2011-08-24,18:59:09
39.9745316666667,116.330623333333,0,0,40779.7911342593,2011-08-24,18:59:14
39.97456,116.330695,0,0,40779.7911921296,2011-08-24,18:59:19
39.9745933333333,116.330778333333,0,0,40779.79125,2011-08-24,18:59:24
39.9746366666667,116.330828333333,0,0,40779.7913078704,2011-08-24,18:59:29
39.9747016666667,116.33092,0,0,40779.7913541667,2011-08-24,18:59:33
39.9747633333333,116.331005,0,0,40779.7913888889,2011-08-24,18:59:36
39.974845,116.331071666667,0,0,40779.7914467593,2011-08-24,18:59:41
39.9748666666667,116.331083333333,0,0,40779.7915046296,2011-08-24,18:59:46
39.9748766666667,116.331073333333,0,0,40779.7915625,2011-08-24,18:59:51
39.9748783333333,116.331063333333,0,0,40779.7916203704,2011-08-24,18:59:56
39.9748783333333,116.33106,0,0,40779.7916782407,2011-08-24,19:00:01
39.974875,116.331061666667,0,0,40779.7917361111,2011-08-24,19:00:06
39.974875,116.331061666667,0,0,40779.7917708333,2011-08-24,19:00:09
39.9748716666667,116.331065,0,0,40779.7917939815,2011-08-24,19:00:11
39.9748316666667,116.331163333333,0,0,40779.7918518518,2011-08-24,19:00:16
39.9747666666667,116.331176666667,0,0,40779.7919097222,2011-08-24,19:00:21
39.9747116666667,116.331201666667,0,0,40779.7919675926,2011-08-24,19:00:26
39.97463,116.331205,0,0,40779.792025463,2011-08-24,19:00:31
39.97459,116.331215,0,0,40779.7920833333,2011-08-24,19:00:36
39.9745533333333,116.33115,0,0,40779.7921412037,2011-08-24,19:00:41
39.9745333333333,116.331125,0,0,40779.7921990741,2011-08-24,19:00:46
39.9745716666667,116.331118333333,0,0,40779.7922569444,2011-08-24,19:00:51
39.9746166666667,116.331135,0,0,40779.7923148148,2011-08-24,19:00:56
39.9746633333333,116.331111666667,0,0,40779.7923726852,2011-08-24,19:01:01
39.97469,116.331061666667,0,0,40779.7924305556,2011-08-24,19:01:06
39.974665,116.331026666667,0,0,40779.7924884259,2011-08-24,19:01:11
39.974665,116.331026666667,0,0,40779.7925231481,2011-08-24,19:01:14
39.9746616666667,116.331021666667,0,0,40779.7925462963,2011-08-24,19:01:16
39.974645,116.331106666667,0,0,40779.7926041667,2011-08-24,19:01:21
39.974605,116.331133333333,0,0,40779.792662037,2011-08-24,19:01:26
39.97457,116.331176666667,0,0,40779.7927199074,2011-08-24,19:01:31
39.9745916666667,116.331235,0,0,40779.7927777778,2011-08-24,19:01:36
39.9745883333333,116.331248333333,0,0,40779.7928356482,2011-08-24,19:01:41
39.9745816666667,116.331216666667,0,0,40779.7928935185,2011-08-24,19:01:46
39.97454,116.33117,0,0,40779.7929513889,2011-08-24,19:01:51
39.9745283333333,116.331171666667,0,0,40779.7930092593,2011-08-24,19:01:56
39.9745483333333,116.331188333333,0,0,40779.7930671296,2011-08-24,19:02:01
39.9745416666667,116.331166666667,0,0,40779.793125,2011-08-24,19:02:06
39.9745266666667,116.331126666667,0,0,40779.7931828704,2011-08-24,19:02:11
39.97452,116.331103333333,0,0,40779.7932407407,2011-08-24,19:02:16
39.974495,116.331055,0,0,40779.7932986111,2011-08-24,19:02:21
39.97447,116.330993333333,0,0,40779.7933564815,2011-08-24,19:02:26
39.9744566666667,116.330926666667,0,0,40779.7934143519,2011-08-24,19:02:31
39.9744716666667,116.330908333333,0,0,40779.7934722222,2011-08-24,19:02:36
39.9744833333333,116.33091,0,0,40779.7935300926,2011-08-24,19:02:41
39.97456,116.331003333333,0,0,40779.793587963,2011-08-24,19:02:46
39.9746083333333,116.331051666667,0,0,40779.7936458333,2011-08-24,19:02:51
39.9746433333333,116.33105,0,0,40779.7937037037,2011-08-24,19:02:56
39.974705,116.3311,0,0,40779.7937615741,2011-08-24,19:03:01
39.9748033333333,116.331158333333,0,0,40779.7938078704,2011-08-24,19:03:05
39.9748366666667,116.33121,0,0,40779.7938657407,2011-08-24,19:03:10
39.9748,116.331168333333,0,0,40779.7939236111,2011-08-24,19:03:15
39.974825,116.331161666667,0,0,40779.7939814815,2011-08-24,19:03:20
39.97482,116.331171666667,0,0,40779.7940393519,2011-08-24,19:03:25
39.97482,116.331171666667,0,0,40779.7940740741,2011-08-24,19:03:28
39.9748216666667,116.331171666667,0,0,40779.7940972222,2011-08-24,19:03:30
39.974745,116.331118333333,0,0,40779.7941550926,2011-08-24,19:03:35
39.974655,116.331088333333,0,0,40779.794212963,2011-08-24,19:03:40
39.9746116666667,116.33109,0,0,40779.7942708333,2011-08-24,19:03:45
39.9746033333333,116.331133333333,0,0,40779.7943287037,2011-08-24,19:03:50
39.9745383333333,116.331111666667,0,0,40779.7943865741,2011-08-24,19:03:55
39.97464,116.331386666667,0,0,40779.8156134259,2011-08-24,19:34:29
39.9746966666667,116.331413333333,0,0,40779.8156712963,2011-08-24,19:34:34
39.9746966666667,116.331413333333,0,0,40779.8157060185,2011-08-24,19:34:37
39.974705,116.331413333333,0,0,40779.8157291667,2011-08-24,19:34:39
39.9746916666667,116.331396666667,0,0,40779.815787037,2011-08-24,19:34:44
39.974705,116.331393333333,0,0,40779.8158449074,2011-08-24,19:34:49
39.974705,116.331393333333,0,0,40779.8158796296,2011-08-24,19:34:52
39.974705,116.331388333333,0,0,40779.8159027778,2011-08-24,19:34:54
39.974705,116.331378333333,0,0,40779.8159606481,2011-08-24,19:34:59
39.9747066666667,116.331371666667,0,0,40779.8160185185,2011-08-24,19:35:04
39.9747033333333,116.33138,0,0,40779.8160763889,2011-08-24,19:35:09
39.974705,116.331385,0,0,40779.8161342593,2011-08-24,19:35:14
39.9747116666667,116.331388333333,0,0,40779.8161921296,2011-08-24,19:35:19
39.9747116666667,116.331388333333,0,0,40779.8162268519,2011-08-24,19:35:22
39.9747066666667,116.331391666667,0,0,40779.81625,2011-08-24,19:35:24
39.9746816666667,116.331373333333,0,0,40779.8163078704,2011-08-24,19:35:29
39.9746416666667,116.331338333333,0,0,40779.8163657407,2011-08-24,19:35:34
39.97458,116.331306666667,0,0,40779.8164236111,2011-08-24,19:35:39
39.9745566666667,116.331305,0,0,40779.8164814815,2011-08-24,19:35:44
39.9745466666667,116.331311666667,0,0,40779.8165393519,2011-08-24,19:35:49
39.9745283333333,116.33127,0,0,40779.8165972222,2011-08-24,19:35:54
39.9745283333333,116.33127,0,0,40779.8166319444,2011-08-24,19:35:57
39.9745316666667,116.331263333333,0,0,40779.8166550926,2011-08-24,19:35:59
39.974515,116.331251666667,0,0,40779.816712963,2011-08-24,19:36:04
39.9744916666667,116.33124,0,0,40779.8167708333,2011-08-24,19:36:09
39.97451,116.33125,0,0,40779.8168287037,2011-08-24,19:36:14
39.97456,116.331251666667,0,0,40779.8168865741,2011-08-24,19:36:19
39.9745783333333,116.331261666667,0,0,40779.8169444444,2011-08-24,19:36:24
39.9745716666667,116.331246666667,0,0,40779.8170023148,2011-08-24,19:36:29
39.9745616666667,116.331226666667,0,0,40779.8170601852,2011-08-24,19:36:34
39.9745416666667,116.331238333333,0,0,40779.8171180556,2011-08-24,19:36:39
39.97453,116.331278333333,0,0,40779.8171759259,2011-08-24,19:36:44
39.97453,116.331268333333,0,0,40779.8172337963,2011-08-24,19:36:49
39.97453,116.331268333333,0,0,40779.8172685185,2011-08-24,19:36:52
39.9745233333333,116.331273333333,0,0,40779.8172916667,2011-08-24,19:36:54
39.974505,116.331265,0,0,40779.817349537,2011-08-24,19:36:59
39.974505,116.331265,0,0,40779.8173842593,2011-08-24,19:37:02
39.9745116666667,116.331263333333,0,0,40779.8174074074,2011-08-24,19:37:04
39.9745133333333,116.33128,0,0,40779.8174652778,2011-08-24,19:37:09
39.9745166666667,116.331281666667,0,0,40779.8175231481,2011-08-24,19:37:14
39.9745166666667,116.331281666667,0,0,40779.8175578704,2011-08-24,19:37:17
39.9745216666667,116.331285,0,0,40779.8175810185,2011-08-24,19:37:19
39.9745033333333,116.331281666667,0,0,40779.8176388889,2011-08-24,19:37:24
39.974465,116.331268333333,0,0,40779.8176967593,2011-08-24,19:37:29
39.9744566666667,116.331258333333,0,0,40779.8177546296,2011-08-24,19:37:34
39.9744533333333,116.331248333333,0,0,40779.8178125,2011-08-24,19:37:39
39.9744283333333,116.331228333333,0,0,40779.8178703704,2011-08-24,19:37:44
39.9744066666667,116.331231666667,0,0,40779.8179282407,2011-08-24,19:37:49
39.9744083333333,116.33125,0,0,40779.8179861111,2011-08-24,19:37:54
39.974385,116.33127,0,0,40779.8180439815,2011-08-24,19:37:59
39.9743716666667,116.331271666667,0,0,40779.8181018519,2011-08-24,19:38:04
39.97437,116.331275,0,0,40779.8181597222,2011-08-24,19:38:09
39.9743683333333,116.331278333333,0,0,40779.8182175926,2011-08-24,19:38:14
39.9743633333333,116.331276666667,0,0,40779.818275463,2011-08-24,19:38:19
39.9743633333333,116.331276666667,0,0,40779.8183101852,2011-08-24,19:38:22
39.9743616666667,116.331283333333,0,0,40779.8183333333,2011-08-24,19:38:24
39.9743566666667,116.331293333333,0,0,40779.8183912037,2011-08-24,19:38:29
39.9743266666667,116.331266666667,0,0,40779.8184490741,2011-08-24,19:38:34
39.97431,116.331253333333,0,0,40779.8185069444,2011-08-24,19:38:39
39.9743,116.331236666667,0,0,40779.8185648148,2011-08-24,19:38:44
39.9742933333333,116.331208333333,0,0,40779.8186226852,2011-08-24,19:38:49
39.97428,116.331205,0,0,40779.8186805556,2011-08-24,19:38:54
39.97428,116.331205,0,0,40779.8187152778,2011-08-24,19:38:57
39.9742766666667,116.331206666667,0,0,40779.8187384259,2011-08-24,19:38:59
39.9742616666667,116.331191666667,0,0,40779.8187962963,2011-08-24,19:39:04
39.9742583333333,116.331161666667,0,0,40779.8188541667,2011-08-24,19:39:09
39.974275,116.331173333333,0,0,40779.818912037,2011-08-24,19:39:14
39.974295,116.331166666667,0,0,40779.8189699074,2011-08-24,19:39:19
39.974295,116.331166666667,0,0,40779.8190046296,2011-08-24,19:39:22
39.9742883333333,116.331163333333,0,0,40779.8190277778,2011-08-24,19:39:24
39.9742616666667,116.331151666667,0,0,40779.8190856481,2011-08-24,19:39:29
39.9742483333333,116.331141666667,0,0,40779.8191435185,2011-08-24,19:39:34
39.974245,116.33112,0,0,40779.8192013889,2011-08-24,19:39:39
39.9742616666667,116.331113333333,0,0,40779.8192592593,2011-08-24,19:39:44
39.9742616666667,116.331101666667,0,0,40779.8193171296,2011-08-24,19:39:49
39.9742666666667,116.331105,0,0,40779.819375,2011-08-24,19:39:54
39.974275,116.331106666667,0,0,40779.8194328704,2011-08-24,19:39:59
39.9742783333333,116.331106666667,0,0,40779.8194907407,2011-08-24,19:40:04
39.9742783333333,116.331106666667,0,0,40779.819525463,2011-08-24,19:40:07
39.9742816666667,116.331111666667,0,0,40779.8195486111,2011-08-24,19:40:09
39.974345,116.33113,0,0,40779.8196064815,2011-08-24,19:40:14
39.9743716666667,116.33114,0,0,40779.8196643519,2011-08-24,19:40:19
39.9743866666667,116.331153333333,0,0,40779.8197222222,2011-08-24,19:40:24
39.974365,116.331165,0,0,40779.8197800926,2011-08-24,19:40:29
39.9743483333333,116.331173333333,0,0,40779.819837963,2011-08-24,19:40:34
39.9743216666667,116.33113,0,0,40779.8198958333,2011-08-24,19:40:39
39.9742983333333,116.3311,0,0,40779.8199537037,2011-08-24,19:40:44
39.9742816666667,116.33106,0,0,40779.8200115741,2011-08-24,19:40:49
39.97428,116.331046666667,0,0,40779.8200694444,2011-08-24,19:40:54
39.9742233333333,116.330998333333,0,0,40779.8203009259,2011-08-24,19:41:14
39.974225,116.330986666667,0,0,40779.8204166667,2011-08-24,19:41:24
39.9742216666667,116.330933333333,0,0,40779.820474537,2011-08-24,19:41:29
39.974235,116.330893333333,0,0,40779.8205324074,2011-08-24,19:41:34
39.9742483333333,116.330916666667,0,0,40779.8205902778,2011-08-24,19:41:39
39.9742583333333,116.330926666667,0,0,40779.8206481481,2011-08-24,19:41:44
39.9742566666667,116.330945,0,0,40779.8207060185,2011-08-24,19:41:49
39.9742566666667,116.330945,0,0,40779.8207407407,2011-08-24,19:41:52
39.9742516666667,116.330953333333,0,0,40779.8207638889,2011-08-24,19:41:54
39.9742383333333,116.33093,0,0,40779.8208217593,2011-08-24,19:41:59
39.9742416666667,116.330901666667,0,0,40779.8208796296,2011-08-24,19:42:04
39.9742316666667,116.330893333333,0,0,40779.8209375,2011-08-24,19:42:09
39.9742316666667,116.330893333333,0,0,40779.8209722222,2011-08-24,19:42:12
39.97423,116.330898333333,0,0,40779.8209953704,2011-08-24,19:42:14
39.9742033333333,116.330915,0,0,40779.8210532407,2011-08-24,19:42:19
39.9742283333333,116.330971666667,0,0,40779.8211111111,2011-08-24,19:42:24
39.974265,116.33101,0,0,40779.8211689815,2011-08-24,19:42:29
39.9742766666667,116.331023333333,0,0,40779.8212268518,2011-08-24,19:42:34
39.9742716666667,116.331036666667,0,0,40779.8212847222,2011-08-24,19:42:39
39.974285,116.331081666667,0,0,40779.8213425926,2011-08-24,19:42:44
39.9742866666667,116.331101666667,0,0,40779.821400463,2011-08-24,19:42:49
39.9742866666667,116.331101666667,0,0,40779.8214351852,2011-08-24,19:42:52
39.9742816666667,116.33111,0,0,40779.8214583333,2011-08-24,19:42:54
39.9742666666667,116.33113,0,0,40779.8215162037,2011-08-24,19:42:59
39.97428,116.331146666667,0,0,40779.8215740741,2011-08-24,19:43:04
39.97428,116.331191666667,0,0,40779.8216319444,2011-08-24,19:43:09
39.9742866666667,116.331243333333,0,0,40779.8216898148,2011-08-24,19:43:14
39.9742816666667,116.331265,0,0,40779.8217476852,2011-08-24,19:43:19
39.9742983333333,116.331236666667,0,0,40779.8218055556,2011-08-24,19:43:24
39.9743966666667,116.331223333333,0,0,40779.8218518518,2011-08-24,19:43:28
39.9744116666667,116.331208333333,0,0,40779.8219097222,2011-08-24,19:43:33
39.9744183333333,116.331198333333,0,0,40779.8219675926,2011-08-24,19:43:38
39.9744533333333,116.331173333333,0,0,40779.822025463,2011-08-24,19:43:43
39.9745,116.331161666667,0,0,40779.8220833333,2011-08-24,19:43:48
39.974525,116.331153333333,0,0,40779.8221412037,2011-08-24,19:43:53
39.9745166666667,116.331153333333,0,0,40779.8221990741,2011-08-24,19:43:58
39.9745166666667,116.331151666667,0,0,40779.8222569444,2011-08-24,19:44:03
39.9745166666667,116.331151666667,0,0,40779.8222916667,2011-08-24,19:44:06
39.974525,116.33116,0,0,40779.8223148148,2011-08-24,19:44:08
39.9745433333333,116.33118,0,0,40779.8223726852,2011-08-24,19:44:13
39.9745583333333,116.331213333333,0,0,40779.8224305556,2011-08-24,19:44:18
39.97456,116.331213333333,0,0,40779.8224884259,2011-08-24,19:44:23
39.9745666666667,116.331221666667,0,0,40779.8225462963,2011-08-24,19:44:28
39.974575,116.331225,0,0,40779.8226041667,2011-08-24,19:44:33
39.974575,116.331225,0,0,40779.8226388889,2011-08-24,19:44:36
39.9745666666667,116.331218333333,0,0,40779.822662037,2011-08-24,19:44:38
39.9745183333333,116.331201666667,0,0,40779.8227199074,2011-08-24,19:44:43
39.9745116666667,116.33122,0,0,40779.8227777778,2011-08-24,19:44:48
39.97444,116.331228333333,0,0,40779.8228356481,2011-08-24,19:44:53
39.9744116666667,116.33125,0,0,40779.8228935185,2011-08-24,19:44:58
39.9744116666667,116.33125,0,0,40779.8229282407,2011-08-24,19:45:01
39.9744083333333,116.33125,0,0,40779.8229513889,2011-08-24,19:45:03
39.9744066666667,116.331238333333,0,0,40779.8230092593,2011-08-24,19:45:08
39.9744133333333,116.331228333333,0,0,40779.8230671296,2011-08-24,19:45:13
39.974425,116.331238333333,0,0,40779.823125,2011-08-24,19:45:18
39.9744583333333,116.331276666667,0,0,40779.8231828704,2011-08-24,19:45:23
39.9745016666667,116.331276666667,0,0,40779.8232407407,2011-08-24,19:45:28
39.974505,116.331245,0,0,40779.8232986111,2011-08-24,19:45:33
39.97449,116.33123,0,0,40779.8233564815,2011-08-24,19:45:38
39.9744783333333,116.331211666667,0,0,40779.8234143518,2011-08-24,19:45:43
39.9744466666667,116.331188333333,0,0,40779.8234722222,2011-08-24,19:45:48
39.9744466666667,116.331188333333,0,0,40779.8235069444,2011-08-24,19:45:51
39.97444,116.331183333333,0,0,40779.8235300926,2011-08-24,19:45:53
39.974415,116.331171666667,0,0,40779.823587963,2011-08-24,19:45:58
39.974385,116.331143333333,0,0,40779.8236458333,2011-08-24,19:46:03
39.97439,116.331186666667,0,0,40779.8237037037,2011-08-24,19:46:08
39.974395,116.331206666667,0,0,40779.8237615741,2011-08-24,19:46:13
39.9743966666667,116.331208333333,0,0,40779.8238194444,2011-08-24,19:46:18
39.974395,116.331208333333,0,0,40779.8238773148,2011-08-24,19:46:23
39.974395,116.331208333333,0,0,40779.823912037,2011-08-24,19:46:26
39.97439,116.3312,0,0,40779.8239351852,2011-08-24,19:46:28
39.9743916666667,116.33119,0,0,40779.8239930556,2011-08-24,19:46:33
39.9744366666667,116.33121,0,0,40779.8240509259,2011-08-24,19:46:38
39.9745083333333,116.331225,0,0,40779.8241087963,2011-08-24,19:46:43
39.9745616666667,116.331238333333,0,0,40779.8241666667,2011-08-24,19:46:48
39.97459,116.331246666667,0,0,40779.824224537,2011-08-24,19:46:53
39.9746133333333,116.331215,0,0,40779.8242824074,2011-08-24,19:46:58
39.9745766666667,116.33119,0,0,40779.8243402778,2011-08-24,19:47:03
39.974575,116.331191666667,0,0,40779.8243981482,2011-08-24,19:47:08
39.974575,116.331191666667,0,0,40779.8244328704,2011-08-24,19:47:11
39.9745716666667,116.331195,0,0,40779.8244560185,2011-08-24,19:47:13
39.974545,116.331175,0,0,40779.8245138889,2011-08-24,19:47:18
39.97449,116.331136666667,0,0,40779.8245717593,2011-08-24,19:47:23
39.97445,116.331135,0,0,40779.8246296296,2011-08-24,19:47:28
39.9744166666667,116.331155,0,0,40779.8246875,2011-08-24,19:47:33
39.9744016666667,116.331163333333,0,0,40779.8247453704,2011-08-24,19:47:38
39.9743783333333,116.331163333333,0,0,40779.8248032407,2011-08-24,19:47:43
39.97436,116.331155,0,0,40779.8248611111,2011-08-24,19:47:48
39.97436,116.331155,0,0,40779.8248958333,2011-08-24,19:47:51
39.974355,116.331146666667,0,0,40779.8249189815,2011-08-24,19:47:53
39.9743683333333,116.331141666667,0,0,40779.8249768519,2011-08-24,19:47:58
39.9743683333333,116.331141666667,0,0,40779.8250115741,2011-08-24,19:48:01
39.9743766666667,116.331138333333,0,0,40779.8250347222,2011-08-24,19:48:03
39.9744033333333,116.331173333333,0,0,40779.8250925926,2011-08-24,19:48:08
39.974415,116.331188333333,0,0,40779.825150463,2011-08-24,19:48:13
39.974415,116.331188333333,0,0,40779.8251851852,2011-08-24,19:48:16
39.9744233333333,116.33119,0,0,40779.8252083333,2011-08-24,19:48:18
39.97446,116.331196666667,0,0,40779.8252662037,2011-08-24,19:48:23
39.9744633333333,116.331213333333,0,0,40779.8253240741,2011-08-24,19:48:28
39.9744766666667,116.331233333333,0,0,40779.8253819444,2011-08-24,19:48:33
39.9744966666667,116.331248333333,0,0,40779.8254398148,2011-08-24,19:48:38
39.9745033333333,116.331248333333,0,0,40779.8254976852,2011-08-24,19:48:43
39.9745033333333,116.331248333333,0,0,40779.8255555556,2011-08-24,19:48:48
39.9745016666667,116.331243333333,0,0,40779.8256134259,2011-08-24,19:48:53
39.9745016666667,116.331243333333,0,0,40779.8256481481,2011-08-24,19:48:56
39.9744966666667,116.331248333333,0,0,40779.8256712963,2011-08-24,19:48:58
39.9744416666667,116.331276666667,0,0,40779.8257291667,2011-08-24,19:49:03
39.9743966666667,116.33127,0,0,40779.825787037,2011-08-24,19:49:08
39.9743833333333,116.331266666667,0,0,40779.8258449074,2011-08-24,19:49:13
39.9743716666667,116.331286666667,0,0,40779.8259027778,2011-08-24,19:49:18
39.9743566666667,116.331276666667,0,0,40779.8259606481,2011-08-24,19:49:23
39.9743016666667,116.331238333333,0,0,40779.8260185185,2011-08-24,19:49:28
39.974245,116.331193333333,0,0,40779.8260763889,2011-08-24,19:49:33
39.97421,116.331186666667,0,0,40779.8261342593,2011-08-24,19:49:38
39.9742366666667,116.331206666667,0,0,40779.8261921296,2011-08-24,19:49:43
39.9742383333333,116.331208333333,0,0,40779.82625,2011-08-24,19:49:48
39.9742383333333,116.331208333333,0,0,40779.8262847222,2011-08-24,19:49:51
39.9742466666667,116.331208333333,0,0,40779.8263078704,2011-08-24,19:49:53
39.974235,116.331226666667,0,0,40779.8263657407,2011-08-24,19:49:58
39.9742266666667,116.331216666667,0,0,40779.8264236111,2011-08-24,19:50:03
39.974285,116.331221666667,0,0,40779.8264814815,2011-08-24,19:50:08
39.974285,116.331221666667,0,0,40779.8265162037,2011-08-24,19:50:11
39.9742933333333,116.331218333333,0,0,40779.8265393519,2011-08-24,19:50:13
39.974295,116.331206666667,0,0,40779.8265972222,2011-08-24,19:50:18
39.974295,116.3312,0,0,40779.8266550926,2011-08-24,19:50:23
39.974295,116.3312,0,0,40779.8266898148,2011-08-24,19:50:26
39.9742883333333,116.331195,0,0,40779.826712963,2011-08-24,19:50:28
39.9742683333333,116.331196666667,0,0,40779.8267708333,2011-08-24,19:50:33
39.974295,116.331203333333,0,0,40779.8268287037,2011-08-24,19:50:38
39.9743316666667,116.3312,0,0,40779.8268865741,2011-08-24,19:50:43
39.9743566666667,116.331206666667,0,0,40779.8269444444,2011-08-24,19:50:48
39.9743566666667,116.331206666667,0,0,40779.8269791667,2011-08-24,19:50:51
39.97436,116.331201666667,0,0,40779.8270023148,2011-08-24,19:50:53
39.9743466666667,116.331215,0,0,40779.8270601852,2011-08-24,19:50:58
39.9743466666667,116.331215,0,0,40779.8270949074,2011-08-24,19:51:01
39.9743483333333,116.331215,0,0,40779.8271180556,2011-08-24,19:51:03
39.974365,116.331221666667,0,0,40779.8271759259,2011-08-24,19:51:08
39.9743533333333,116.331206666667,0,0,40779.8272337963,2011-08-24,19:51:13
39.9743633333333,116.331205,0,0,40779.8272916667,2011-08-24,19:51:18
39.9743666666667,116.331203333333,0,0,40779.827349537,2011-08-24,19:51:23
39.9743666666667,116.331203333333,0,0,40779.8273842593,2011-08-24,19:51:26
39.974365,116.3312,0,0,40779.8274074074,2011-08-24,19:51:28
39.9744016666667,116.33119,0,0,40779.8274652778,2011-08-24,19:51:33
39.9744466666667,116.331183333333,0,0,40779.8275231481,2011-08-24,19:51:38
39.9745,116.331165,0,0,40779.8275810185,2011-08-24,19:51:43
39.974535,116.331135,0,0,40779.8276388889,2011-08-24,19:51:48
39.974575,116.331133333333,0,0,40779.8276967593,2011-08-24,19:51:53
39.974575,116.331133333333,0,0,40779.8277314815,2011-08-24,19:51:56
39.9745683333333,116.33114,0,0,40779.8277546296,2011-08-24,19:51:58
39.9745683333333,116.331178333333,0,0,40779.8278125,2011-08-24,19:52:03
39.97451,116.331205,0,0,40779.8278703704,2011-08-24,19:52:08
39.97449,116.331208333333,0,0,40779.8279282407,2011-08-24,19:52:13
39.97449,116.331208333333,0,0,40779.827962963,2011-08-24,19:52:16
39.97449,116.33121,0,0,40779.8279861111,2011-08-24,19:52:18
39.974515,116.3312,0,0,40779.8280439815,2011-08-24,19:52:23
39.9745833333333,116.331203333333,0,0,40779.8281018519,2011-08-24,19:52:28
39.9746166666667,116.3312,0,0,40779.8281597222,2011-08-24,19:52:33
39.9746166666667,116.3312,0,0,40779.8281944444,2011-08-24,19:52:36
39.9746183333333,116.331208333333,0,0,40779.8282175926,2011-08-24,19:52:38
39.9746183333333,116.331193333333,0,0,40779.828275463,2011-08-24,19:52:43
39.9746533333333,116.331161666667,0,0,40779.8283333333,2011-08-24,19:52:48
39.97473,116.331146666667,0,0,40779.8283912037,2011-08-24,19:52:53
39.9747816666667,116.331116666667,0,0,40779.8284490741,2011-08-24,19:52:58
39.9747816666667,116.331116666667,0,0,40779.8284837963,2011-08-24,19:53:01
39.9747883333333,116.331111666667,0,0,40779.8285069444,2011-08-24,19:53:03
39.9747116666667,116.33113,0,0,40779.8285648148,2011-08-24,19:53:08
39.9746883333333,116.33113,0,0,40779.8286226852,2011-08-24,19:53:13
39.9746,116.331166666667,0,0,40779.8286805556,2011-08-24,19:53:18
39.974535,116.331196666667,0,0,40779.8287384259,2011-08-24,19:53:23
39.9744833333333,116.331201666667,0,0,40779.8287962963,2011-08-24,19:53:28
39.9744316666667,116.331191666667,0,0,40779.8288541667,2011-08-24,19:53:33
39.9743866666667,116.331183333333,0,0,40779.828912037,2011-08-24,19:53:38
39.9743866666667,116.331183333333,0,0,40779.8289467593,2011-08-24,19:53:41
39.9743783333333,116.33119,0,0,40779.8289699074,2011-08-24,19:53:43
39.97438,116.331203333333,0,0,40779.8290277778,2011-08-24,19:53:48
39.9743816666667,116.331201666667,0,0,40779.8290856481,2011-08-24,19:53:53
39.97438,116.331196666667,0,0,40779.8291435185,2011-08-24,19:53:58
39.97438,116.33119,0,0,40779.8292013889,2011-08-24,19:54:03
39.974375,116.331181666667,0,0,40779.8292592593,2011-08-24,19:54:08
39.974375,116.331181666667,0,0,40779.8292939815,2011-08-24,19:54:11
39.97438,116.331188333333,0,0,40779.8293171296,2011-08-24,19:54:13
39.97443,116.331195,0,0,40779.829375,2011-08-24,19:54:18
39.974445,116.331228333333,0,0,40779.8294328704,2011-08-24,19:54:23
39.9744466666667,116.33123,0,0,40779.8294907407,2011-08-24,19:54:28
39.9744433333333,116.331228333333,0,0,40779.8295486111,2011-08-24,19:54:33
39.9744433333333,116.331233333333,0,0,40779.8296064815,2011-08-24,19:54:38
39.974445,116.331241666667,0,0,40779.8296643518,2011-08-24,19:54:43
39.974445,116.331241666667,0,0,40779.8296990741,2011-08-24,19:54:46
39.97444,116.331238333333,0,0,40779.8297222222,2011-08-24,19:54:48
39.97441,116.331215,0,0,40779.8297800926,2011-08-24,19:54:53
39.9743833333333,116.331235,0,0,40779.829837963,2011-08-24,19:54:58
39.9743733333333,116.331291666667,0,0,40779.8298958333,2011-08-24,19:55:03
39.974375,116.3313,0,0,40779.8299537037,2011-08-24,19:55:08
39.974375,116.3313,0,0,40779.8299884259,2011-08-24,19:55:11
39.9743666666667,116.331293333333,0,0,40779.8300115741,2011-08-24,19:55:13
39.9743566666667,116.331235,0,0,40779.8300694444,2011-08-24,19:55:18
39.9743633333333,116.331205,0,0,40779.8301273148,2011-08-24,19:55:23
39.97437,116.331205,0,0,40779.8301851852,2011-08-24,19:55:28
39.9743766666667,116.33121,0,0,40779.8302430556,2011-08-24,19:55:33
39.9743766666667,116.33121,0,0,40779.8302777778,2011-08-24,19:55:36
39.9743816666667,116.331201666667,0,0,40779.8303009259,2011-08-24,19:55:38
39.9743783333333,116.331188333333,0,0,40779.8303587963,2011-08-24,19:55:43
39.9743783333333,116.331188333333,0,0,40779.8303935185,2011-08-24,19:55:46
39.97437,116.331188333333,0,0,40779.8304166667,2011-08-24,19:55:48
39.97436,116.331186666667,0,0,40779.830474537,2011-08-24,19:55:53
39.974375,116.331176666667,0,0,40779.8305324074,2011-08-24,19:55:58
39.974375,116.331205,0,0,40779.8305902778,2011-08-24,19:56:03
39.974375,116.331205,0,0,40779.830625,2011-08-24,19:56:06
39.9743733333333,116.331213333333,0,0,40779.8306481481,2011-08-24,19:56:08
39.9743466666667,116.331198333333,0,0,40779.8307060185,2011-08-24,19:56:13
39.9743233333333,116.33118,0,0,40779.8307638889,2011-08-24,19:56:18
39.9743333333333,116.331185,0,0,40779.8308217593,2011-08-24,19:56:23
39.9743466666667,116.331195,0,0,40779.8308796296,2011-08-24,19:56:28
39.974355,116.331188333333,0,0,40779.8309375,2011-08-24,19:56:33
39.974355,116.331188333333,0,0,40779.8309722222,2011-08-24,19:56:36
39.9743616666667,116.33119,0,0,40779.8309953704,2011-08-24,19:56:38
39.9743883333333,116.33118,0,0,40779.8310532407,2011-08-24,19:56:43
39.9744133333333,116.331173333333,0,0,40779.8311111111,2011-08-24,19:56:48
39.9744333333333,116.33119,0,0,40779.8311689815,2011-08-24,19:56:53
39.9744866666667,116.331185,0,0,40779.8312268518,2011-08-24,19:56:58
39.9744916666667,116.33119,0,0,40779.8312847222,2011-08-24,19:57:03
39.9744916666667,116.33119,0,0,40779.8313194444,2011-08-24,19:57:06
39.974495,116.331186666667,0,0,40779.8313425926,2011-08-24,19:57:08
39.9745,116.331175,0,0,40779.831400463,2011-08-24,19:57:13
39.9745233333333,116.331143333333,0,0,40779.8314583333,2011-08-24,19:57:18
39.9745433333333,116.331146666667,0,0,40779.8315162037,2011-08-24,19:57:23
39.9745516666667,116.331145,0,0,40779.8315740741,2011-08-24,19:57:28
39.9745483333333,116.331141666667,0,0,40779.8316319444,2011-08-24,19:57:33
39.97455,116.331136666667,0,0,40779.8316898148,2011-08-24,19:57:38
39.97455,116.331143333333,0,0,40779.8317476852,2011-08-24,19:57:43
39.97455,116.331143333333,0,0,40779.8317824074,2011-08-24,19:57:46
39.9745483333333,116.331141666667,0,0,40779.8318055556,2011-08-24,19:57:48
39.974535,116.331165,0,0,40779.8318634259,2011-08-24,19:57:53
39.974525,116.331181666667,0,0,40779.8319212963,2011-08-24,19:57:58
39.9745166666667,116.33118,0,0,40779.8319791667,2011-08-24,19:58:03
39.9745116666667,116.331175,0,0,40779.832037037,2011-08-24,19:58:08
39.9745116666667,116.331175,0,0,40779.8320717593,2011-08-24,19:58:11
39.9745166666667,116.331168333333,0,0,40779.8320949074,2011-08-24,19:58:13
39.9745183333333,116.331158333333,0,0,40779.8321527778,2011-08-24,19:58:18
39.97451,116.331165,0,0,40779.8322106482,2011-08-24,19:58:23
39.9745016666667,116.331173333333,0,0,40779.8322685185,2011-08-24,19:58:28
39.9744966666667,116.331171666667,0,0,40779.8323263889,2011-08-24,19:58:33
39.974495,116.331163333333,0,0,40779.8323842593,2011-08-24,19:58:38
39.974495,116.331163333333,0,0,40779.8324189815,2011-08-24,19:58:41
39.9744933333333,116.331166666667,0,0,40779.8324421296,2011-08-24,19:58:43
39.97451,116.33117,0,0,40779.8325,2011-08-24,19:58:48
39.9745133333333,116.331211666667,0,0,40779.8325578704,2011-08-24,19:58:53
39.9744866666667,116.331215,0,0,40779.8326157407,2011-08-24,19:58:58
39.9744666666667,116.331191666667,0,0,40779.8326736111,2011-08-24,19:59:03
39.9744783333333,116.331218333333,0,0,40779.8327314815,2011-08-24,19:59:08
39.9744933333333,116.331225,0,0,40779.8327893519,2011-08-24,19:59:13
39.9745183333333,116.331271666667,0,0,40779.8328472222,2011-08-24,19:59:18
39.97454,116.331311666667,0,0,40779.8329050926,2011-08-24,19:59:23
39.9745766666667,116.331335,0,0,40779.832962963,2011-08-24,19:59:28
39.9746416666667,116.331368333333,0,0,40779.8330208333,2011-08-24,19:59:33
39.9746616666667,116.33138,0,0,40779.8330787037,2011-08-24,19:59:38
39.974685,116.331378333333,0,0,40779.8331365741,2011-08-24,19:59:43
39.97469,116.331381666667,0,0,40779.8331944444,2011-08-24,19:59:48
39.974695,116.331383333333,0,0,40779.8332523148,2011-08-24,19:59:53
39.974695,116.331383333333,0,0,40779.833287037,2011-08-24,19:59:56
39.9746883333333,116.331378333333,0,0,40779.8333101852,2011-08-24,19:59:58
39.9746983333333,116.331343333333,0,0,40779.8333680556,2011-08-24,20:00:03
39.9746983333333,116.331343333333,0,0,40779.8334027778,2011-08-24,20:00:06
39.9747,116.331336666667,0,0,40779.8334259259,2011-08-24,20:00:08
39.97466,116.33127,0,0,40779.8334837963,2011-08-24,20:00:13
39.974625,116.3312,0,0,40779.8335416667,2011-08-24,20:00:18
39.9746116666667,116.331153333333,0,0,40779.833599537,2011-08-24,20:00:23
39.9746283333333,116.331133333333,0,0,40779.8336574074,2011-08-24,20:00:28
39.974635,116.331125,0,0,40779.8337152778,2011-08-24,20:00:33
39.974635,116.331125,0,0,40779.83375,2011-08-24,20:00:36
39.9746433333333,116.331118333333,0,0,40779.8337731481,2011-08-24,20:00:38
39.974675,116.331123333333,0,0,40779.8338310185,2011-08-24,20:00:43
39.974705,116.331151666667,0,0,40779.8338888889,2011-08-24,20:00:48
39.9747283333333,116.331161666667,0,0,40779.8339467593,2011-08-24,20:00:53
39.9747283333333,116.331173333333,0,0,40779.8340046296,2011-08-24,20:00:58
39.9747433333333,116.331215,0,0,40779.8340625,2011-08-24,20:01:03
39.9747066666667,116.331235,0,0,40779.8341203704,2011-08-24,20:01:08
39.9746683333333,116.331196666667,0,0,40779.8341782407,2011-08-24,20:01:13
39.9746466666667,116.33118,0,0,40779.8342361111,2011-08-24,20:01:18
39.9746266666667,116.331155,0,0,40779.8342939815,2011-08-24,20:01:23
39.9745983333333,116.331125,0,0,40779.8343518519,2011-08-24,20:01:28
39.9745716666667,116.33111,0,0,40779.8344097222,2011-08-24,20:01:33
39.9745666666667,116.331128333333,0,0,40779.8344675926,2011-08-24,20:01:38
39.9745516666667,116.331153333333,0,0,40779.834525463,2011-08-24,20:01:43
39.9745533333333,116.331173333333,0,0,40779.8345833333,2011-08-24,20:01:48
39.974555,116.331153333333,0,0,40779.8346412037,2011-08-24,20:01:53
39.9745616666667,116.331133333333,0,0,40779.8346990741,2011-08-24,20:01:58
39.9745616666667,116.33113,0,0,40779.8347569444,2011-08-24,20:02:03
39.9745616666667,116.33113,0,0,40779.8347916667,2011-08-24,20:02:06
39.9745633333333,116.331136666667,0,0,40779.8348148148,2011-08-24,20:02:08
39.9745616666667,116.331146666667,0,0,40779.8348726852,2011-08-24,20:02:13
39.9745616666667,116.331146666667,0,0,40779.8349074074,2011-08-24,20:02:16
39.974565,116.331141666667,0,0,40779.8349305556,2011-08-24,20:02:18
39.9745616666667,116.331131666667,0,0,40779.8349884259,2011-08-24,20:02:23
39.97454,116.331118333333,0,0,40779.8350462963,2011-08-24,20:02:28
39.9745016666667,116.331098333333,0,0,40779.8351041667,2011-08-24,20:02:33
39.9744883333333,116.331111666667,0,0,40779.835162037,2011-08-24,20:02:38
39.9744916666667,116.33113,0,0,40779.8352199074,2011-08-24,20:02:43
39.97445,116.331145,0,0,40779.8352777778,2011-08-24,20:02:48
39.9744383333333,116.33115,0,0,40779.8353356481,2011-08-24,20:02:53
39.9744316666667,116.33116,0,0,40779.8353935185,2011-08-24,20:02:58
39.9744366666667,116.331136666667,0,0,40779.8354513889,2011-08-24,20:03:03
39.974425,116.331143333333,0,0,40779.8355092593,2011-08-24,20:03:08
39.9744,116.33114,0,0,40779.8355671296,2011-08-24,20:03:13
39.974375,116.331136666667,0,0,40779.835625,2011-08-24,20:03:18
39.974375,116.331136666667,0,0,40779.8356597222,2011-08-24,20:03:21
39.974375,116.331141666667,0,0,40779.8356828704,2011-08-24,20:03:23
39.9743783333333,116.331153333333,0,0,40779.8357407407,2011-08-24,20:03:28
39.9744,116.33118,0,0,40779.8357986111,2011-08-24,20:03:33
39.9744,116.331183333333,0,0,40779.8358564815,2011-08-24,20:03:38
39.9743983333333,116.33118,0,0,40779.8359143519,2011-08-24,20:03:43
39.9744033333333,116.331178333333,0,0,40779.8359722222,2011-08-24,20:03:48
39.9744033333333,116.331178333333,0,0,40779.8360069444,2011-08-24,20:03:51
39.9744116666667,116.331186666667,0,0,40779.8360300926,2011-08-24,20:03:53
39.97442,116.331196666667,0,0,40779.836087963,2011-08-24,20:03:58
39.97443,116.331191666667,0,0,40779.8361458333,2011-08-24,20:04:03
39.97442,116.331155,0,0,40779.8362037037,2011-08-24,20:04:08
39.97437,116.331101666667,0,0,40779.8362615741,2011-08-24,20:04:13
39.9743366666667,116.331105,0,0,40779.8363194444,2011-08-24,20:04:18
39.9743516666667,116.331133333333,0,0,40779.8363773148,2011-08-24,20:04:23
39.9743766666667,116.331156666667,0,0,40779.8364351852,2011-08-24,20:04:28
39.9743616666667,116.331153333333,0,0,40779.8364930556,2011-08-24,20:04:33
39.97435,116.331116666667,0,0,40779.8365509259,2011-08-24,20:04:38
39.9743533333333,116.331071666667,0,0,40779.8366087963,2011-08-24,20:04:43
39.9743183333333,116.331078333333,0,0,40779.8366666667,2011-08-24,20:04:48
39.9742616666667,116.331086666667,0,0,40779.836724537,2011-08-24,20:04:53
39.9742283333333,116.331081666667,0,0,40779.8367824074,2011-08-24,20:04:58
39.97424,116.331098333333,0,0,40779.8368402778,2011-08-24,20:05:03
39.97427,116.331078333333,0,0,40779.8368981481,2011-08-24,20:05:08
39.9742916666667,116.33108,0,0,40779.8369560185,2011-08-24,20:05:13
39.9742816666667,116.331096666667,0,0,40779.8370138889,2011-08-24,20:05:18
39.9742816666667,116.331096666667,0,0,40779.8370486111,2011-08-24,20:05:21
39.9742816666667,116.331105,0,0,40779.8370717593,2011-08-24,20:05:23
39.974275,116.331186666667,0,0,40779.8371296296,2011-08-24,20:05:28
39.974295,116.331221666667,0,0,40779.8371875,2011-08-24,20:05:33
39.974325,116.331226666667,0,0,40779.8372453704,2011-08-24,20:05:38
39.9743283333333,116.33123,0,0,40779.8373032407,2011-08-24,20:05:43
39.9743283333333,116.33123,0,0,40779.837337963,2011-08-24,20:05:46
39.9743316666667,116.331231666667,0,0,40779.8373611111,2011-08-24,20:05:48
39.97443,116.33125,0,0,40779.8374189815,2011-08-24,20:05:53
39.9744766666667,116.33121,0,0,40779.8374768518,2011-08-24,20:05:58
39.97454,116.331188333333,0,0,40779.8375347222,2011-08-24,20:06:03
39.9745566666667,116.331178333333,0,0,40779.8375925926,2011-08-24,20:06:08
39.9745566666667,116.331178333333,0,0,40779.8376273148,2011-08-24,20:06:11
39.97455,116.331176666667,0,0,40779.837650463,2011-08-24,20:06:13
39.9745683333333,116.331163333333,0,0,40779.8377083333,2011-08-24,20:06:18
39.97462,116.331165,0,0,40779.8377662037,2011-08-24,20:06:23
39.97465,116.331181666667,0,0,40779.8378240741,2011-08-24,20:06:28
39.9746666666667,116.331193333333,0,0,40779.8378819444,2011-08-24,20:06:33
39.9746666666667,116.331193333333,0,0,40779.8379166667,2011-08-24,20:06:36
39.97467,116.331186666667,0,0,40779.8379398148,2011-08-24,20:06:38
39.9746833333333,116.331156666667,0,0,40779.8379976852,2011-08-24,20:06:43
39.9746816666667,116.33114,0,0,40779.8380555556,2011-08-24,20:06:48
39.9746916666667,116.331138333333,0,0,40779.8381134259,2011-08-24,20:06:53
39.9747033333333,116.33116,0,0,40779.8381712963,2011-08-24,20:06:58
39.9747033333333,116.33116,0,0,40779.8382060185,2011-08-24,20:07:01
39.97471,116.33116,0,0,40779.8382291667,2011-08-24,20:07:03
39.9747166666667,116.33114,0,0,40779.838287037,2011-08-24,20:07:08
39.9747166666667,116.33114,0,0,40779.8383217593,2011-08-24,20:07:11
39.9747183333333,116.331136666667,0,0,40779.8383449074,2011-08-24,20:07:13
39.97472,116.331153333333,0,0,40779.8384027778,2011-08-24,20:07:18
39.97472,116.331166666667,0,0,40779.8384606481,2011-08-24,20:07:23
39.9747216666667,116.331178333333,0,0,40779.8385185185,2011-08-24,20:07:28
39.9747216666667,116.331191666667,0,0,40779.8385763889,2011-08-24,20:07:33
39.9747433333333,116.331201666667,0,0,40779.8386342593,2011-08-24,20:07:38
39.9747766666667,116.331236666667,0,0,40779.8386921296,2011-08-24,20:07:43
39.9747983333333,116.33129,0,0,40779.83875,2011-08-24,20:07:48
39.9747933333333,116.331326666667,0,0,40779.8388078704,2011-08-24,20:07:53
39.9747683333333,116.33133,0,0,40779.8388657407,2011-08-24,20:07:58
39.9747683333333,116.33133,0,0,40779.838900463,2011-08-24,20:08:01
39.9747733333333,116.33133,0,0,40779.8389236111,2011-08-24,20:08:03
39.9747833333333,116.331318333333,0,0,40779.8389814815,2011-08-24,20:08:08
39.9747916666667,116.331313333333,0,0,40779.8390393518,2011-08-24,20:08:13
39.9747983333333,116.331321666667,0,0,40779.8390972222,2011-08-24,20:08:18
39.9748016666667,116.331318333333,0,0,40779.8391550926,2011-08-24,20:08:23
39.9748016666667,116.331318333333,0,0,40779.8391898148,2011-08-24,20:08:26
39.9748066666667,116.331313333333,0,0,40779.839212963,2011-08-24,20:08:28
39.9748033333333,116.331296666667,0,0,40779.8392708333,2011-08-24,20:08:33
39.9748066666667,116.33128,0,0,40779.8393287037,2011-08-24,20:08:38
39.9748,116.33128,0,0,40779.8393865741,2011-08-24,20:08:43
39.9748,116.33128,0,0,40779.8394212963,2011-08-24,20:08:46
39.9747933333333,116.331288333333,0,0,40779.8394444444,2011-08-24,20:08:48
39.9747366666667,116.33129,0,0,40779.8395023148,2011-08-24,20:08:53
39.9747016666667,116.331283333333,0,0,40779.8395601852,2011-08-24,20:08:58
39.9746783333333,116.331266666667,0,0,40779.8396180556,2011-08-24,20:09:03
39.9746716666667,116.331226666667,0,0,40779.8396759259,2011-08-24,20:09:08
39.9746433333333,116.331193333333,0,0,40779.8397337963,2011-08-24,20:09:13
39.97462,116.331193333333,0,0,40779.8397916667,2011-08-24,20:09:18
39.9745933333333,116.331186666667,0,0,40779.839849537,2011-08-24,20:09:23
39.974535,116.331096666667,0,0,40779.8399074074,2011-08-24,20:09:28
39.9747933333333,116.331166666667,0,0,40779.8464699074,2011-08-24,20:18:55
39.9748016666667,116.331161666667,0,0,40779.8464930556,2011-08-24,20:18:57
39.9748116666667,116.331125,0,0,40779.8465509259,2011-08-24,20:19:02
39.9748183333333,116.331106666667,0,0,40779.8466087963,2011-08-24,20:19:07
39.97486,116.331085,0,0,40779.8466666667,2011-08-24,20:19:12
39.9748616666667,116.331043333333,0,0,40779.846724537,2011-08-24,20:19:17
39.9748683333333,116.331043333333,0,0,40779.8467824074,2011-08-24,20:19:22
39.9748683333333,116.331043333333,0,0,40779.8468171296,2011-08-24,20:19:25
39.974865,116.331043333333,0,0,40779.8468402778,2011-08-24,20:19:27
39.9748433333333,116.33103,0,0,40779.8468981481,2011-08-24,20:19:32
39.97478,116.330988333333,0,0,40779.8469560185,2011-08-24,20:19:37
39.9747733333333,116.330981666667,0,0,40779.8470138889,2011-08-24,20:19:42
39.9747733333333,116.330981666667,0,0,40779.8470486111,2011-08-24,20:19:45
39.974775,116.330983333333,0,0,40779.8470717593,2011-08-24,20:19:47
39.9747733333333,116.330971666667,0,0,40779.8471296296,2011-08-24,20:19:52
39.9747483333333,116.330971666667,0,0,40779.8471875,2011-08-24,20:19:57
39.9747216666667,116.330971666667,0,0,40779.8472453704,2011-08-24,20:20:02
39.97475,116.330998333333,0,0,40779.8473032407,2011-08-24,20:20:07
39.974665,116.330965,0,0,40779.8473611111,2011-08-24,20:20:12
39.9746466666667,116.33097,0,0,40779.8474189815,2011-08-24,20:20:17
39.9746516666667,116.331003333333,0,0,40779.8474768519,2011-08-24,20:20:22
39.97468,116.331088333333,0,0,40779.8475347222,2011-08-24,20:20:27
39.9747116666667,116.331155,0,0,40779.8475925926,2011-08-24,20:20:32
39.9747683333333,116.331248333333,0,0,40779.8476388889,2011-08-24,20:20:36
39.97483,116.331355,0,0,40779.8476851852,2011-08-24,20:20:40
39.9748833333333,116.331451666667,0,0,40779.8477199074,2011-08-24,20:20:43
39.9748666666667,116.331398333333,0,0,40779.8477777778,2011-08-24,20:20:48
39.9748366666667,116.331325,0,0,40779.8478356482,2011-08-24,20:20:53
39.97485,116.331313333333,0,0,40779.8478935185,2011-08-24,20:20:58
39.9748766666667,116.331351666667,0,0,40779.8479513889,2011-08-24,20:21:03
39.974865,116.331371666667,0,0,40779.8480092593,2011-08-24,20:21:08
39.9748716666667,116.33138,0,0,40779.8480671296,2011-08-24,20:21:13
39.9748716666667,116.33138,0,0,40779.8481018519,2011-08-24,20:21:16
39.974875,116.331385,0,0,40779.848125,2011-08-24,20:21:18
39.9748766666667,116.331373333333,0,0,40779.8481828704,2011-08-24,20:21:23
39.9748766666667,116.331373333333,0,0,40779.8482175926,2011-08-24,20:21:26
39.9748733333333,116.331366666667,0,0,40779.8482407407,2011-08-24,20:21:28
39.9748666666667,116.331381666667,0,0,40779.8482986111,2011-08-24,20:21:33
39.9748366666667,116.331331666667,0,0,40779.8483564815,2011-08-24,20:21:38
39.9747866666667,116.33123,0,0,40779.8484027778,2011-08-24,20:21:42
39.9747483333333,116.331166666667,0,0,40779.8484606481,2011-08-24,20:21:47
39.974745,116.331123333333,0,0,40779.8485185185,2011-08-24,20:21:52
39.974755,116.331071666667,0,0,40779.8485763889,2011-08-24,20:21:57
39.9747633333333,116.331065,0,0,40779.8486342593,2011-08-24,20:22:02
39.9747616666667,116.33107,0,0,40779.8486921296,2011-08-24,20:22:07
39.9747616666667,116.33107,0,0,40779.8487268519,2011-08-24,20:22:10
39.9747566666667,116.33107,0,0,40779.84875,2011-08-24,20:22:12
39.9747466666667,116.33107,0,0,40779.8488078704,2011-08-24,20:22:17
39.9747516666667,116.331081666667,0,0,40779.8488657407,2011-08-24,20:22:22
39.97478,116.33111,0,0,40779.8489236111,2011-08-24,20:22:27
39.97481,116.331126666667,0,0,40779.8489814815,2011-08-24,20:22:32
39.974865,116.331115,0,0,40779.8490393519,2011-08-24,20:22:37
39.9749116666667,116.331086666667,0,0,40779.8490972222,2011-08-24,20:22:42
39.9749416666667,116.33105,0,0,40779.8491550926,2011-08-24,20:22:47
39.9749266666667,116.331041666667,0,0,40779.849212963,2011-08-24,20:22:52
39.9749166666667,116.331036666667,0,0,40779.8492708333,2011-08-24,20:22:57
39.9749166666667,116.331036666667,0,0,40779.8493055556,2011-08-24,20:23:00
39.974915,116.331041666667,0,0,40779.8493287037,2011-08-24,20:23:02
39.9748966666667,116.331045,0,0,40779.8493865741,2011-08-24,20:23:07
39.9748716666667,116.331048333333,0,0,40779.8494444444,2011-08-24,20:23:12
39.9748566666667,116.331025,0,0,40779.8495023148,2011-08-24,20:23:17
39.9748566666667,116.331025,0,0,40779.849537037,2011-08-24,20:23:20
39.974855,116.331031666667,0,0,40779.8495601852,2011-08-24,20:23:22
39.9748716666667,116.331113333333,0,0,40779.8496180556,2011-08-24,20:23:27
39.9748633333333,116.331231666667,0,0,40779.8496643519,2011-08-24,20:23:31
39.9748583333333,116.331323333333,0,0,40779.8497222222,2011-08-24,20:23:36
39.9748316666667,116.331286666667,0,0,40779.8497800926,2011-08-24,20:23:41
39.9747666666667,116.331198333333,0,0,40779.849837963,2011-08-24,20:23:46
39.97471,116.331095,0,0,40779.8498958333,2011-08-24,20:23:51
39.9746933333333,116.331086666667,0,0,40779.8499537037,2011-08-24,20:23:56
39.9746916666667,116.331098333333,0,0,40779.8500115741,2011-08-24,20:24:01
39.9747033333333,116.331096666667,0,0,40779.8500694444,2011-08-24,20:24:06
39.974715,116.331071666667,0,0,40779.8501273148,2011-08-24,20:24:11
39.9746983333333,116.331046666667,0,0,40779.8501851852,2011-08-24,20:24:16
39.9746816666667,116.331033333333,0,0,40779.8502430556,2011-08-24,20:24:21
39.9746816666667,116.331033333333,0,0,40779.8502777778,2011-08-24,20:24:24
39.97468,116.331038333333,0,0,40779.8503009259,2011-08-24,20:24:26
39.9746916666667,116.331046666667,0,0,40779.8503587963,2011-08-24,20:24:31
39.97467,116.331006666667,0,0,40779.8504166667,2011-08-24,20:24:36
39.97467,116.330991666667,0,0,40779.850474537,2011-08-24,20:24:41
39.9746866666667,116.33098,0,0,40779.8505324074,2011-08-24,20:24:46
39.974695,116.33098,0,0,40779.8505902778,2011-08-24,20:24:51
39.974695,116.33098,0,0,40779.850625,2011-08-24,20:24:54
39.974695,116.33098,0,0,40779.8506481481,2011-08-24,20:24:56
39.9746766666667,116.330966666667,0,0,40779.8507060185,2011-08-24,20:25:01
39.9746733333333,116.330966666667,0,0,40779.8507638889,2011-08-24,20:25:06
39.9746733333333,116.330966666667,0,0,40779.8507986111,2011-08-24,20:25:09
39.9746716666667,116.330965,0,0,40779.8508217593,2011-08-24,20:25:11
39.9747016666667,116.331011666667,0,0,40779.8508796296,2011-08-24,20:25:16
39.9747483333333,116.331063333333,0,0,40779.8509375,2011-08-24,20:25:21
39.9747966666667,116.331098333333,0,0,40779.8509953704,2011-08-24,20:25:26
39.9748266666667,116.331095,0,0,40779.8510532407,2011-08-24,20:25:31
39.974825,116.33109,0,0,40779.8511111111,2011-08-24,20:25:36
39.9748216666667,116.331083333333,0,0,40779.8511689815,2011-08-24,20:25:41
39.9748216666667,116.331083333333,0,0,40779.8512037037,2011-08-24,20:25:44
39.9748166666667,116.331085,0,0,40779.8512268519,2011-08-24,20:25:46
39.97482,116.33112,0,0,40779.8512847222,2011-08-24,20:25:51
39.9748283333333,116.331175,0,0,40779.8513425926,2011-08-24,20:25:56
39.9748133333333,116.331148333333,0,0,40779.851400463,2011-08-24,20:26:01
39.974775,116.331071666667,0,0,40779.8514583333,2011-08-24,20:26:06
39.9747666666667,116.33106,0,0,40779.8515162037,2011-08-24,20:26:11
39.97476,116.331063333333,0,0,40779.8515740741,2011-08-24,20:26:16
39.9747633333333,116.33107,0,0,40779.8516319444,2011-08-24,20:26:21
39.9747716666667,116.331075,0,0,40779.8516898148,2011-08-24,20:26:26
39.9747716666667,116.331075,0,0,40779.851724537,2011-08-24,20:26:29
39.9747733333333,116.331076666667,0,0,40779.8517476852,2011-08-24,20:26:31
39.9747933333333,116.3311,0,0,40779.8518055556,2011-08-24,20:26:36
39.9747933333333,116.331113333333,0,0,40779.8518634259,2011-08-24,20:26:41
39.9747866666667,116.331101666667,0,0,40779.8519212963,2011-08-24,20:26:46
39.9747866666667,116.331081666667,0,0,40779.8519791667,2011-08-24,20:26:51
39.9747866666667,116.331081666667,0,0,40779.8520138889,2011-08-24,20:26:54
39.9747866666667,116.331083333333,0,0,40779.852037037,2011-08-24,20:26:56
39.974805,116.331128333333,0,0,40779.8520949074,2011-08-24,20:27:01
39.97484,116.331178333333,0,0,40779.8521527778,2011-08-24,20:27:06
39.974875,116.331198333333,0,0,40779.8522106481,2011-08-24,20:27:11
39.9748983333333,116.331205,0,0,40779.8522685185,2011-08-24,20:27:16
39.9749416666667,116.331211666667,0,0,40779.8523263889,2011-08-24,20:27:21
39.9749283333333,116.331213333333,0,0,40779.8523842593,2011-08-24,20:27:26
39.974895,116.331183333333,0,0,40779.8524421296,2011-08-24,20:27:31
39.974885,116.331188333333,0,0,40779.8525,2011-08-24,20:27:36
39.9748766666667,116.33118,0,0,40779.8525578704,2011-08-24,20:27:41
39.9748766666667,116.33118,0,0,40779.8525925926,2011-08-24,20:27:44
39.97487,116.331176666667,0,0,40779.8526157407,2011-08-24,20:27:46
39.974865,116.331188333333,0,0,40779.8526736111,2011-08-24,20:27:51
39.97479,116.331111666667,0,0,40779.8527314815,2011-08-24,20:27:56
39.9747366666667,116.331056666667,0,0,40779.8527893518,2011-08-24,20:28:01
39.97473,116.33103,0,0,40779.8528472222,2011-08-24,20:28:06
39.974725,116.331006666667,0,0,40779.8529050926,2011-08-24,20:28:11
39.9747283333333,116.330995,0,0,40779.852962963,2011-08-24,20:28:16
39.9747366666667,116.331018333333,0,0,40779.8530208333,2011-08-24,20:28:21
39.9747366666667,116.331013333333,0,0,40779.8530787037,2011-08-24,20:28:26
39.974645,116.3313,0,0,40779.856724537,2011-08-24,20:33:41
39.9746733333333,116.331356666667,0,0,40779.8567824074,2011-08-24,20:33:46
39.9747133333333,116.331385,0,0,40779.8568402778,2011-08-24,20:33:51
39.9747683333333,116.331308333333,0,0,40779.8568981481,2011-08-24,20:33:56
39.9747883333333,116.331273333333,0,0,40779.8569560185,2011-08-24,20:34:01
39.9747883333333,116.331273333333,0,0,40779.8569907407,2011-08-24,20:34:04
39.9747816666667,116.33128,0,0,40779.8570138889,2011-08-24,20:34:06
39.9747416666667,116.331286666667,0,0,40779.8570717593,2011-08-24,20:34:11
39.9747083333333,116.3313,0,0,40779.8571296296,2011-08-24,20:34:16
39.9746966666667,116.33128,0,0,40779.8571875,2011-08-24,20:34:21
39.9746966666667,116.331271666667,0,0,40779.8572453704,2011-08-24,20:34:26
39.9746966666667,116.331271666667,0,0,40779.8572800926,2011-08-24,20:34:29
39.9746933333333,116.331265,0,0,40779.8573032407,2011-08-24,20:34:31
39.9746466666667,116.331233333333,0,0,40779.8573611111,2011-08-24,20:34:36
39.97461,116.331196666667,0,0,40779.8574189815,2011-08-24,20:34:41
39.974595,116.331166666667,0,0,40779.8574768519,2011-08-24,20:34:46
39.9746033333333,116.331156666667,0,0,40779.8575347222,2011-08-24,20:34:51
39.9746116666667,116.331135,0,0,40779.8575925926,2011-08-24,20:34:56
39.9746116666667,116.331061666667,0,0,40779.857650463,2011-08-24,20:35:01
39.974575,116.33101,0,0,40779.8577083333,2011-08-24,20:35:06
39.9745433333333,116.331018333333,0,0,40779.8577662037,2011-08-24,20:35:11
39.974535,116.331025,0,0,40779.8578240741,2011-08-24,20:35:16
39.9745366666667,116.331021666667,0,0,40779.8578819444,2011-08-24,20:35:21
39.9745383333333,116.331026666667,0,0,40779.8579398148,2011-08-24,20:35:26
39.974535,116.331021666667,0,0,40779.8579976852,2011-08-24,20:35:31
39.9745266666667,116.331018333333,0,0,40779.8580555556,2011-08-24,20:35:36
39.97452,116.331015,0,0,40779.8581134259,2011-08-24,20:35:41
39.9745183333333,116.331016666667,0,0,40779.8581712963,2011-08-24,20:35:46
39.9745183333333,116.331016666667,0,0,40779.8582060185,2011-08-24,20:35:49
39.9745216666667,116.331023333333,0,0,40779.8582291667,2011-08-24,20:35:51
39.9745116666667,116.331035,0,0,40779.858287037,2011-08-24,20:35:56
39.9745116666667,116.331035,0,0,40779.8583217593,2011-08-24,20:35:59
39.9745133333333,116.33103,0,0,40779.8583449074,2011-08-24,20:36:01
39.9745133333333,116.33104,0,0,40779.8584027778,2011-08-24,20:36:06
39.9745133333333,116.33104,0,0,40779.8584375,2011-08-24,20:36:09
39.9745166666667,116.33104,0,0,40779.8584606481,2011-08-24,20:36:11
39.974515,116.331028333333,0,0,40779.8585185185,2011-08-24,20:36:16
39.974515,116.331028333333,0,0,40779.8585532407,2011-08-24,20:36:19
39.9745133333333,116.33103,0,0,40779.8585763889,2011-08-24,20:36:21
39.9744883333333,116.33102,0,0,40779.8586342593,2011-08-24,20:36:26
39.9744733333333,116.33103,0,0,40779.8586921296,2011-08-24,20:36:31
39.9744733333333,116.331026666667,0,0,40779.85875,2011-08-24,20:36:36
39.9744733333333,116.331026666667,0,0,40779.8587847222,2011-08-24,20:36:39
39.9744783333333,116.331018333333,0,0,40779.8588078704,2011-08-24,20:36:41
39.9744883333333,116.331011666667,0,0,40779.8588657407,2011-08-24,20:36:46
39.974495,116.330998333333,0,0,40779.8589236111,2011-08-24,20:36:51
39.9745116666667,116.330975,0,0,40779.8589814815,2011-08-24,20:36:56
39.974535,116.33095,0,0,40779.8590393519,2011-08-24,20:37:01
39.9745666666667,116.33094,0,0,40779.8590972222,2011-08-24,20:37:06
39.97457,116.330925,0,0,40779.8591550926,2011-08-24,20:37:11
39.9745516666667,116.330886666667,0,0,40779.859212963,2011-08-24,20:37:16
39.9745183333333,116.330835,0,0,40779.8592708333,2011-08-24,20:37:21
39.974485,116.330798333333,0,0,40779.8593287037,2011-08-24,20:37:26
39.9744466666667,116.330773333333,0,0,40779.8593865741,2011-08-24,20:37:31
39.9744033333333,116.330746666667,0,0,40779.8594444444,2011-08-24,20:37:36
39.97442,116.33077,0,0,40779.8595023148,2011-08-24,20:37:41
39.9744233333333,116.330781666667,0,0,40779.8595601852,2011-08-24,20:37:46
39.9744166666667,116.330783333333,0,0,40779.8596180556,2011-08-24,20:37:51
39.974415,116.330776666667,0,0,40779.8596759259,2011-08-24,20:37:56
39.9744183333333,116.330775,0,0,40779.8597337963,2011-08-24,20:38:01
39.974425,116.330775,0,0,40779.8597916667,2011-08-24,20:38:06
39.974425,116.330775,0,0,40779.8598263889,2011-08-24,20:38:09
39.974425,116.330773333333,0,0,40779.859849537,2011-08-24,20:38:11
39.9744366666667,116.330748333333,0,0,40779.8599074074,2011-08-24,20:38:16
39.9744533333333,116.330738333333,0,0,40779.8599652778,2011-08-24,20:38:21
39.9744833333333,116.330745,0,0,40779.8600231481,2011-08-24,20:38:26
39.9744833333333,116.330745,0,0,40779.8600578704,2011-08-24,20:38:29
39.9744883333333,116.330741666667,0,0,40779.8600810185,2011-08-24,20:38:31
39.9745033333333,116.330768333333,0,0,40779.8601388889,2011-08-24,20:38:36
39.9745483333333,116.330846666667,0,0,40779.8601967593,2011-08-24,20:38:41
39.9745666666667,116.330838333333,0,0,40779.8602546296,2011-08-24,20:38:46
39.9745933333333,116.330903333333,0,0,40779.8603125,2011-08-24,20:38:51
39.974625,116.330968333333,0,0,40779.8603703704,2011-08-24,20:38:56
39.974775,116.331193333333,0,0,40779.8624537037,2011-08-24,20:41:56
39.9748416666667,116.331243333333,0,0,40779.8625115741,2011-08-24,20:42:01
39.9748616666667,116.331266666667,0,0,40779.8625694444,2011-08-24,20:42:06
39.9748366666667,116.33124,0,0,40779.8626273148,2011-08-24,20:42:11
39.974745,116.331153333333,0,0,40779.8626736111,2011-08-24,20:42:15
39.9746716666667,116.331051666667,0,0,40779.8627199074,2011-08-24,20:42:19
39.97466,116.331011666667,0,0,40779.8627777778,2011-08-24,20:42:24
39.97466,116.331003333333,0,0,40779.8628356481,2011-08-24,20:42:29
39.97466,116.331003333333,0,0,40779.8628703704,2011-08-24,20:42:32
39.9746566666667,116.330996666667,0,0,40779.8628935185,2011-08-24,20:42:34
39.9746633333333,116.330978333333,0,0,40779.8629513889,2011-08-24,20:42:39
39.9746666666667,116.330946666667,0,0,40779.8630092593,2011-08-24,20:42:44
39.97468,116.33093,0,0,40779.8630671296,2011-08-24,20:42:49
39.974695,116.330916666667,0,0,40779.863125,2011-08-24,20:42:54
39.974695,116.330916666667,0,0,40779.8631597222,2011-08-24,20:42:57
39.9747,116.330916666667,0,0,40779.8631828704,2011-08-24,20:42:59
39.9747216666667,116.330918333333,0,0,40779.8632407407,2011-08-24,20:43:04
39.974705,116.330891666667,0,0,40779.8632986111,2011-08-24,20:43:09
39.9746833333333,116.330903333333,0,0,40779.8633564815,2011-08-24,20:43:14
39.9746833333333,116.330926666667,0,0,40779.8634143519,2011-08-24,20:43:19
39.97466,116.330906666667,0,0,40779.8634722222,2011-08-24,20:43:24
39.9745883333333,116.330805,0,0,40779.8635185185,2011-08-24,20:43:28
39.9745183333333,116.33073,0,0,40779.8635763889,2011-08-24,20:43:33
39.97447,116.330705,0,0,40779.8636342593,2011-08-24,20:43:38
39.9744466666667,116.330696666667,0,0,40779.8636921296,2011-08-24,20:43:43
39.97445,116.330676666667,0,0,40779.86375,2011-08-24,20:43:48
39.974465,116.330688333333,0,0,40779.8638078704,2011-08-24,20:43:53
39.9744766666667,116.330736666667,0,0,40779.8638657407,2011-08-24,20:43:58
39.9744816666667,116.330753333333,0,0,40779.8639236111,2011-08-24,20:44:03
39.9744766666667,116.330808333333,0,0,40779.8639814815,2011-08-24,20:44:08
39.97447,116.330858333333,0,0,40779.8640393519,2011-08-24,20:44:13
39.97447,116.330858333333,0,0,40779.8640740741,2011-08-24,20:44:16
39.9744766666667,116.33085,0,0,40779.8640972222,2011-08-24,20:44:18
39.9745016666667,116.330915,0,0,40779.8641550926,2011-08-24,20:44:23
39.974525,116.330965,0,0,40779.864212963,2011-08-24,20:44:28
39.9745483333333,116.331008333333,0,0,40779.8642708333,2011-08-24,20:44:33
39.9745483333333,116.331008333333,0,0,40779.8643055556,2011-08-24,20:44:36
39.97455,116.331015,0,0,40779.8643287037,2011-08-24,20:44:38
39.97453,116.331053333333,0,0,40779.8643865741,2011-08-24,20:44:43
39.97451,116.331091666667,0,0,40779.8644444444,2011-08-24,20:44:48
39.9745266666667,116.331081666667,0,0,40779.8645023148,2011-08-24,20:44:53
39.974535,116.331023333333,0,0,40779.8645601852,2011-08-24,20:44:58
39.9745516666667,116.330981666667,0,0,40779.8646180556,2011-08-24,20:45:03
39.9745583333333,116.330941666667,0,0,40779.8646759259,2011-08-24,20:45:08
39.97457,116.33089,0,0,40779.8647337963,2011-08-24,20:45:13
39.9745916666667,116.330845,0,0,40779.8647916667,2011-08-24,20:45:18
39.9745883333333,116.33083,0,0,40779.864849537,2011-08-24,20:45:23
39.9745783333333,116.330851666667,0,0,40779.8649074074,2011-08-24,20:45:28
39.974545,116.330895,0,0,40779.8649652778,2011-08-24,20:45:33
39.97453,116.330918333333,0,0,40779.8650231481,2011-08-24,20:45:38
39.9745216666667,116.330913333333,0,0,40779.8650810185,2011-08-24,20:45:43
39.974515,116.33092,0,0,40779.8651388889,2011-08-24,20:45:48
39.974515,116.33092,0,0,40779.8651736111,2011-08-24,20:45:51
39.9745116666667,116.330926666667,0,0,40779.8651967593,2011-08-24,20:45:53
39.9745016666667,116.330971666667,0,0,40779.8652546296,2011-08-24,20:45:58
39.9745066666667,116.330998333333,0,0,40779.8653125,2011-08-24,20:46:03
39.97452,116.331078333333,0,0,40779.8653703704,2011-08-24,20:46:08
39.97454,116.331083333333,0,0,40779.8654282407,2011-08-24,20:46:13
39.9745516666667,116.331086666667,0,0,40779.8654861111,2011-08-24,20:46:18
39.974585,116.331131666667,0,0,40779.8655439815,2011-08-24,20:46:23
39.9746266666667,116.33115,0,0,40779.8656018519,2011-08-24,20:46:28
39.97466,116.331148333333,0,0,40779.8656597222,2011-08-24,20:46:33
39.9746833333333,116.331173333333,0,0,40779.8657175926,2011-08-24,20:46:38
39.9746866666667,116.331166666667,0,0,40779.865775463,2011-08-24,20:46:43
39.974685,116.33117,0,0,40779.8658333333,2011-08-24,20:46:48
39.9746833333333,116.331173333333,0,0,40779.8658912037,2011-08-24,20:46:53
39.9746833333333,116.331173333333,0,0,40779.8659259259,2011-08-24,20:46:56
39.9746866666667,116.331181666667,0,0,40779.8659490741,2011-08-24,20:46:58
39.9747116666667,116.331231666667,0,0,40779.8660069444,2011-08-24,20:47:03
39.9747316666667,116.331291666667,0,0,40779.8660648148,2011-08-24,20:47:08
39.9745666666667,116.331093333333,0,0,40779.8689583333,2011-08-24,20:51:18
39.9745733333333,116.330961666667,0,0,40779.8690162037,2011-08-24,20:51:23
39.97457,116.330845,0,0,40779.8690740741,2011-08-24,20:51:28
39.9746433333333,116.330863333333,0,0,40779.8691319444,2011-08-24,20:51:33
39.9746983333333,116.330901666667,0,0,40779.8691898148,2011-08-24,20:51:38
39.97472,116.330998333333,0,0,40779.8692476852,2011-08-24,20:51:43
39.9746916666667,116.331043333333,0,0,40779.8693055556,2011-08-24,20:51:48
39.9746716666667,116.331031666667,0,0,40779.8693634259,2011-08-24,20:51:53
39.9746583333333,116.331026666667,0,0,40779.8694212963,2011-08-24,20:51:58
39.9745966666667,116.331048333333,0,0,40779.8694791667,2011-08-24,20:52:03
39.9745683333333,116.3311,0,0,40779.869537037,2011-08-24,20:52:08
39.9745483333333,116.331148333333,0,0,40779.8695949074,2011-08-24,20:52:13
39.9745466666667,116.331206666667,0,0,40779.8696527778,2011-08-24,20:52:18
39.9745416666667,116.331223333333,0,0,40779.8697106481,2011-08-24,20:52:23
39.974575,116.331323333333,0,0,40779.8697685185,2011-08-24,20:52:28
39.9746183333333,116.331361666667,0,0,40779.8698263889,2011-08-24,20:52:33
39.9746233333333,116.331335,0,0,40779.8698842593,2011-08-24,20:52:38
39.9746066666667,116.33128,0,0,40779.8699421296,2011-08-24,20:52:43
39.97458,116.331198333333,0,0,40779.87,2011-08-24,20:52:48
39.9745433333333,116.331168333333,0,0,40779.8700578704,2011-08-24,20:52:53
39.9744833333333,116.331151666667,0,0,40779.8701157407,2011-08-24,20:52:58
39.97444,116.331161666667,0,0,40779.8701736111,2011-08-24,20:53:03
39.9744483333333,116.331218333333,0,0,40779.8702314815,2011-08-24,20:53:08
39.9744733333333,116.331266666667,0,0,40779.8702893518,2011-08-24,20:53:13
39.97449,116.331325,0,0,40779.8703472222,2011-08-24,20:53:18
39.97451,116.331425,0,0,40779.8704050926,2011-08-24,20:53:23
39.9745283333333,116.331458333333,0,0,40779.870462963,2011-08-24,20:53:28
39.9745783333333,116.331483333333,0,0,40779.8705208333,2011-08-24,20:53:33
39.97459,116.331498333333,0,0,40779.8705787037,2011-08-24,20:53:38
39.9745916666667,116.331516666667,0,0,40779.8706365741,2011-08-24,20:53:43
39.974635,116.331461666667,0,0,40779.8706944444,2011-08-24,20:53:48
39.974655,116.331406666667,0,0,40779.8707523148,2011-08-24,20:53:53
39.974655,116.331335,0,0,40779.8708101852,2011-08-24,20:53:58
39.9746533333333,116.33128,0,0,40779.8708680556,2011-08-24,20:54:03
39.9746583333333,116.331248333333,0,0,40779.8709259259,2011-08-24,20:54:08
39.9746583333333,116.331155,0,0,40779.8709837963,2011-08-24,20:54:13
39.9746483333333,116.33112,0,0,40779.8710416667,2011-08-24,20:54:18
39.9746483333333,116.33112,0,0,40779.8710763889,2011-08-24,20:54:21
39.9746466666667,116.331115,0,0,40779.871099537,2011-08-24,20:54:23
39.9746333333333,116.331121666667,0,0,40779.8711574074,2011-08-24,20:54:28
39.9745816666667,116.33116,0,0,40779.8712152778,2011-08-24,20:54:33
39.97455,116.331175,0,0,40779.8712731482,2011-08-24,20:54:38
39.9745433333333,116.33119,0,0,40779.8713310185,2011-08-24,20:54:43
39.9745383333333,116.331171666667,0,0,40779.8713888889,2011-08-24,20:54:48
39.974535,116.331175,0,0,40779.8714467593,2011-08-24,20:54:53
39.974535,116.331175,0,0,40779.8714814815,2011-08-24,20:54:56
39.9745416666667,116.331171666667,0,0,40779.8715046296,2011-08-24,20:54:58
39.974605,116.331175,0,0,40779.8715625,2011-08-24,20:55:03
39.9746566666667,116.331171666667,0,0,40779.8716203704,2011-08-24,20:55:08
39.9746766666667,116.331166666667,0,0,40779.8716782407,2011-08-24,20:55:13
39.9746716666667,116.331185,0,0,40779.8717361111,2011-08-24,20:55:18
39.9746716666667,116.331185,0,0,40779.8717708333,2011-08-24,20:55:21
39.9746683333333,116.331188333333,0,0,40779.8717939815,2011-08-24,20:55:23
39.9746916666667,116.331135,0,0,40779.8718518519,2011-08-24,20:55:28
39.974685,116.331101666667,0,0,40779.8719097222,2011-08-24,20:55:33
39.97468,116.3311,0,0,40779.8719675926,2011-08-24,20:55:38
39.97468,116.331105,0,0,40779.872025463,2011-08-24,20:55:43
39.9746733333333,116.331113333333,0,0,40779.8720833333,2011-08-24,20:55:48
39.9746716666667,116.331108333333,0,0,40779.8721412037,2011-08-24,20:55:53
39.97454,116.33136,0,0,40779.8753819444,2011-08-24,21:00:33
39.9745083333333,116.331395,0,0,40779.8754398148,2011-08-24,21:00:38
39.9745083333333,116.331385,0,0,40779.8754976852,2011-08-24,21:00:43
39.974505,116.33138,0,0,40779.8755555556,2011-08-24,21:00:48
39.974505,116.331376666667,0,0,40779.8756134259,2011-08-24,21:00:53
39.974505,116.331376666667,0,0,40779.8756481481,2011-08-24,21:00:56
39.9745083333333,116.331368333333,0,0,40779.8756712963,2011-08-24,21:00:58
39.974505,116.331378333333,0,0,40779.8757291667,2011-08-24,21:01:03
39.9745083333333,116.331395,0,0,40779.875787037,2011-08-24,21:01:08
39.9745033333333,116.331405,0,0,40779.8758449074,2011-08-24,21:01:13
39.974495,116.331431666667,0,0,40779.8759027778,2011-08-24,21:01:18
39.9744933333333,116.331445,0,0,40779.8759606481,2011-08-24,21:01:23
39.9744983333333,116.331415,0,0,40779.8760185185,2011-08-24,21:01:28
39.9744766666667,116.331398333333,0,0,40779.8760763889,2011-08-24,21:01:33
39.974455,116.331383333333,0,0,40779.8761342593,2011-08-24,21:01:38
39.9744533333333,116.331373333333,0,0,40779.8761921296,2011-08-24,21:01:43
39.9744533333333,116.331373333333,0,0,40779.8762268518,2011-08-24,21:01:46
39.9744566666667,116.331378333333,0,0,40779.87625,2011-08-24,21:01:48
39.97453,116.331375,0,0,40779.8763078704,2011-08-24,21:01:53
39.974535,116.331378333333,0,0,40779.8763657407,2011-08-24,21:01:58
39.974535,116.331378333333,0,0,40779.876400463,2011-08-24,21:02:01
39.9745366666667,116.331373333333,0,0,40779.8764236111,2011-08-24,21:02:03
39.9745183333333,116.331336666667,0,0,40779.8764814815,2011-08-24,21:02:08
39.974505,116.331323333333,0,0,40779.8765393518,2011-08-24,21:02:13
39.974515,116.331351666667,0,0,40779.8765972222,2011-08-24,21:02:18
39.97455,116.33141,0,0,40779.8766550926,2011-08-24,21:02:23
39.97455,116.33141,0,0,40779.8766898148,2011-08-24,21:02:26
39.9745483333333,116.331415,0,0,40779.876712963,2011-08-24,21:02:28
39.974535,116.331378333333,0,0,40779.8767708333,2011-08-24,21:02:33
39.974535,116.331378333333,0,0,40779.8768055556,2011-08-24,21:02:36
39.9745416666667,116.331378333333,0,0,40779.8768287037,2011-08-24,21:02:38
39.9745416666667,116.3314,0,0,40779.8768865741,2011-08-24,21:02:43
39.974535,116.331411666667,0,0,40779.8769444444,2011-08-24,21:02:48
39.9745316666667,116.331431666667,0,0,40779.8770023148,2011-08-24,21:02:53
39.9745683333333,116.331445,0,0,40779.8770601852,2011-08-24,21:02:58
39.9745683333333,116.331445,0,0,40779.8770949074,2011-08-24,21:03:01
39.9745683333333,116.331448333333,0,0,40779.8771180556,2011-08-24,21:03:03
39.9745833333333,116.331436666667,0,0,40779.8771759259,2011-08-24,21:03:08
39.9745833333333,116.331436666667,0,0,40779.8772106481,2011-08-24,21:03:11
39.9745766666667,116.331445,0,0,40779.8772337963,2011-08-24,21:03:13
39.9745433333333,116.331428333333,0,0,40779.8772916667,2011-08-24,21:03:18
39.974565,116.331391666667,0,0,40779.877349537,2011-08-24,21:03:23
39.97456,116.331385,0,0,40779.8774074074,2011-08-24,21:03:28
39.9745566666667,116.331391666667,0,0,40779.8774652778,2011-08-24,21:03:33
39.9745566666667,116.331391666667,0,0,40779.8775,2011-08-24,21:03:36
39.9745583333333,116.331396666667,0,0,40779.8775231481,2011-08-24,21:03:38
39.9745266666667,116.331338333333,0,0,40779.8775810185,2011-08-24,21:03:43
39.9745066666667,116.331266666667,0,0,40779.8776388889,2011-08-24,21:03:48
39.9745066666667,116.331266666667,0,0,40779.8776736111,2011-08-24,21:03:51
39.974515,116.33126,0,0,40779.8776967593,2011-08-24,21:03:53
39.974545,116.331283333333,0,0,40779.8777546296,2011-08-24,21:03:58
39.9745833333333,116.331315,0,0,40779.8778125,2011-08-24,21:04:03
39.9746066666667,116.331325,0,0,40779.8778703704,2011-08-24,21:04:08
39.9746083333333,116.331323333333,0,0,40779.8779282407,2011-08-24,21:04:13
39.9746066666667,116.331325,0,0,40779.8779861111,2011-08-24,21:04:18
39.97461,116.33132,0,0,40779.8780439815,2011-08-24,21:04:23
39.9746083333333,116.331323333333,0,0,40779.8781018518,2011-08-24,21:04:28
39.9746083333333,116.331323333333,0,0,40779.8781365741,2011-08-24,21:04:31
39.9746116666667,116.331331666667,0,0,40779.8781597222,2011-08-24,21:04:33
39.974615,116.331345,0,0,40779.8782175926,2011-08-24,21:04:38
39.9746083333333,116.331341666667,0,0,40779.878275463,2011-08-24,21:04:43
39.9746016666667,116.331336666667,0,0,40779.8783333333,2011-08-24,21:04:48
39.9746016666667,116.331336666667,0,0,40779.8783680556,2011-08-24,21:04:51
39.9746,116.331328333333,0,0,40779.8783912037,2011-08-24,21:04:53
39.9746,116.331316666667,0,0,40779.8784490741,2011-08-24,21:04:58
39.9746016666667,116.331303333333,0,0,40779.8785069444,2011-08-24,21:05:03
39.9746016666667,116.331291666667,0,0,40779.8785648148,2011-08-24,21:05:08
39.9743566666667,116.331318333333,0,0,40779.8809953704,2011-08-24,21:08:38
39.97433,116.331291666667,0,0,40779.8810532407,2011-08-24,21:08:43
39.9743566666667,116.331246666667,0,0,40779.8811111111,2011-08-24,21:08:48
39.9743566666667,116.331235,0,0,40779.8811689815,2011-08-24,21:08:53
39.97436,116.331233333333,0,0,40779.8812268519,2011-08-24,21:08:58
39.97436,116.331233333333,0,0,40779.8812615741,2011-08-24,21:09:01
39.9743516666667,116.331231666667,0,0,40779.8812847222,2011-08-24,21:09:03
39.97434,116.331248333333,0,0,40779.8813425926,2011-08-24,21:09:08
39.9743283333333,116.331263333333,0,0,40779.881400463,2011-08-24,21:09:13
39.9743516666667,116.331315,0,0,40779.8814583333,2011-08-24,21:09:18
39.974395,116.331383333333,0,0,40779.8815162037,2011-08-24,21:09:23
39.9744633333333,116.331441666667,0,0,40779.8815740741,2011-08-24,21:09:28
39.9744933333333,116.331455,0,0,40779.8816319444,2011-08-24,21:09:33
39.9745666666667,116.33145,0,0,40779.8816898148,2011-08-24,21:09:38
39.9746366666667,116.331483333333,0,0,40779.8817476852,2011-08-24,21:09:43
39.9746366666667,116.331483333333,0,0,40779.8817824074,2011-08-24,21:09:46
39.97463,116.33148,0,0,40779.8818055556,2011-08-24,21:09:48
39.9746216666667,116.331461666667,0,0,40779.8818634259,2011-08-24,21:09:53
39.974605,116.331463333333,0,0,40779.8819212963,2011-08-24,21:09:58
39.9745883333333,116.33146,0,0,40779.8819791667,2011-08-24,21:10:03
39.974545,116.331431666667,0,0,40779.882037037,2011-08-24,21:10:08
39.9744766666667,116.331355,0,0,40779.8820949074,2011-08-24,21:10:13
39.9744316666667,116.331295,0,0,40779.8821527778,2011-08-24,21:10:18
39.974415,116.331295,0,0,40779.8822106481,2011-08-24,21:10:23
39.97444,116.331345,0,0,40779.8822685185,2011-08-24,21:10:28
39.97444,116.331368333333,0,0,40779.8823263889,2011-08-24,21:10:33
39.9743833333333,116.331406666667,0,0,40779.8823842593,2011-08-24,21:10:38
39.9743283333333,116.331391666667,0,0,40779.8824421296,2011-08-24,21:10:43
39.9743133333333,116.331385,0,0,40779.8825,2011-08-24,21:10:48
39.9743383333333,116.331385,0,0,40779.8825578704,2011-08-24,21:10:53
39.9743966666667,116.331371666667,0,0,40779.8826157407,2011-08-24,21:10:58
39.9744066666667,116.331375,0,0,40779.8826736111,2011-08-24,21:11:03
39.974415,116.331368333333,0,0,40779.8827314815,2011-08-24,21:11:08
39.97441,116.33136,0,0,40779.8827893519,2011-08-24,21:11:13
39.97441,116.33136,0,0,40779.8828240741,2011-08-24,21:11:16
39.9744066666667,116.331353333333,0,0,40779.8828472222,2011-08-24,21:11:18
39.974395,116.331343333333,0,0,40779.8829050926,2011-08-24,21:11:23
39.974395,116.331343333333,0,0,40779.8829398148,2011-08-24,21:11:26
39.9743916666667,116.331336666667,0,0,40779.882962963,2011-08-24,21:11:28
39.9743866666667,116.331346666667,0,0,40779.8830208333,2011-08-24,21:11:33
39.9743816666667,116.331381666667,0,0,40779.8830787037,2011-08-24,21:11:38
39.97439,116.331395,0,0,40779.8831365741,2011-08-24,21:11:43
39.9743766666667,116.3314,0,0,40779.8831944444,2011-08-24,21:11:48
39.974385,116.331405,0,0,40779.8832523148,2011-08-24,21:11:53
39.9743783333333,116.33141,0,0,40779.8833101852,2011-08-24,21:11:58
39.9743716666667,116.331415,0,0,40779.8833680556,2011-08-24,21:12:03
39.9743716666667,116.331415,0,0,40779.8834027778,2011-08-24,21:12:06
39.9743683333333,116.331408333333,0,0,40779.8834259259,2011-08-24,21:12:08
39.9743766666667,116.331365,0,0,40779.8834837963,2011-08-24,21:12:13
39.9743783333333,116.33135,0,0,40779.8835416667,2011-08-24,21:12:18
39.9743533333333,116.331328333333,0,0,40779.883599537,2011-08-24,21:12:23
39.9743966666667,116.331223333333,0,0,40779.8836458333,2011-08-24,21:12:27
39.9744683333333,116.331138333333,0,0,40779.8837037037,2011-08-24,21:12:32
39.9744816666667,116.331158333333,0,0,40779.8837615741,2011-08-24,21:12:37
39.974475,116.331148333333,0,0,40779.8838194444,2011-08-24,21:12:42
39.974455,116.331151666667,0,0,40779.8838773148,2011-08-24,21:12:47
39.974455,116.331151666667,0,0,40779.883912037,2011-08-24,21:12:50
39.974455,116.33115,0,0,40779.8839351852,2011-08-24,21:12:52
39.9744566666667,116.33114,0,0,40779.8839930556,2011-08-24,21:12:57
39.9744216666667,116.331186666667,0,0,40779.8840509259,2011-08-24,21:13:02
39.97436,116.331283333333,0,0,40779.8841087963,2011-08-24,21:13:07
39.9742833333333,116.331328333333,0,0,40779.8841666667,2011-08-24,21:13:12
39.9742233333333,116.331295,0,0,40779.884224537,2011-08-24,21:13:17
39.9742066666667,116.331316666667,0,0,40779.8842824074,2011-08-24,21:13:22
39.9742116666667,116.331386666667,0,0,40779.8843402778,2011-08-24,21:13:27
39.9742183333333,116.33145,0,0,40779.8843981481,2011-08-24,21:13:32
39.9742133333333,116.331465,0,0,40779.8844560185,2011-08-24,21:13:37
39.9741883333333,116.331483333333,0,0,40779.8845138889,2011-08-24,21:13:42
39.9741716666667,116.331486666667,0,0,40779.8845717593,2011-08-24,21:13:47
39.97419,116.331476666667,0,0,40779.8846296296,2011-08-24,21:13:52
39.9742183333333,116.33144,0,0,40779.8846875,2011-08-24,21:13:57
39.9742316666667,116.33141,0,0,40779.8847453704,2011-08-24,21:14:02
39.974245,116.33141,0,0,40779.8848032407,2011-08-24,21:14:07
39.974255,116.3314,0,0,40779.8848611111,2011-08-24,21:14:12
39.974255,116.3314,0,0,40779.8848958333,2011-08-24,21:14:15
39.9742616666667,116.331396666667,0,0,40779.8849189815,2011-08-24,21:14:17
39.9742733333333,116.331395,0,0,40779.8849768518,2011-08-24,21:14:22
39.9742733333333,116.331395,0,0,40779.8850115741,2011-08-24,21:14:25
39.9742816666667,116.331396666667,0,0,40779.8850347222,2011-08-24,21:14:27
39.9743233333333,116.331371666667,0,0,40779.8850925926,2011-08-24,21:14:32
39.974355,116.331345,0,0,40779.885150463,2011-08-24,21:14:37
39.9743616666667,116.331341666667,0,0,40779.8852083333,2011-08-24,21:14:42
39.9743633333333,116.331333333333,0,0,40779.8852662037,2011-08-24,21:14:47
39.9743633333333,116.331333333333,0,0,40779.8853009259,2011-08-24,21:14:50
39.9743616666667,116.331333333333,0,0,40779.8853240741,2011-08-24,21:14:52
39.9743933333333,116.331335,0,0,40779.8853819444,2011-08-24,21:14:57
39.9743983333333,116.331331666667,0,0,40779.8854398148,2011-08-24,21:15:02
39.9744033333333,116.331333333333,0,0,40779.8854976852,2011-08-24,21:15:07
39.974395,116.331336666667,0,0,40779.8855555556,2011-08-24,21:15:12
39.9743883333333,116.331335,0,0,40779.8856134259,2011-08-24,21:15:17
39.9743916666667,116.331331666667,0,0,40779.8856712963,2011-08-24,21:15:22
39.9743866666667,116.331328333333,0,0,40779.8857291667,2011-08-24,21:15:27
39.9743866666667,116.331328333333,0,0,40779.8857638889,2011-08-24,21:15:30
39.9743833333333,116.331335,0,0,40779.885787037,2011-08-24,21:15:32
39.9743716666667,116.331336666667,0,0,40779.8858449074,2011-08-24,21:15:37
39.9744116666667,116.331321666667,0,0,40779.8859027778,2011-08-24,21:15:42
39.974435,116.331311666667,0,0,40779.8859606481,2011-08-24,21:15:47
39.9744233333333,116.331315,0,0,40779.8860185185,2011-08-24,21:15:52
39.9744233333333,116.331315,0,0,40779.8860532407,2011-08-24,21:15:55
39.9744166666667,116.331316666667,0,0,40779.8860763889,2011-08-24,21:15:57
39.9743916666667,116.33134,0,0,40779.8861342593,2011-08-24,21:16:02
39.9744133333333,116.331315,0,0,40779.8861921296,2011-08-24,21:16:07
39.9744233333333,116.33131,0,0,40779.88625,2011-08-24,21:16:12
39.9744533333333,116.331303333333,0,0,40779.8863078704,2011-08-24,21:16:17
39.9745233333333,116.331313333333,0,0,40779.8863657407,2011-08-24,21:16:22
39.9745316666667,116.331333333333,0,0,40779.8864236111,2011-08-24,21:16:27
39.9745116666667,116.33132,0,0,40779.8864814815,2011-08-24,21:16:32
39.974575,116.331245,0,0,40779.8865393519,2011-08-24,21:16:37
39.9746216666667,116.331188333333,0,0,40779.8865972222,2011-08-24,21:16:42
39.9747016666667,116.331105,0,0,40779.8866550926,2011-08-24,21:16:47
39.97477,116.331025,0,0,40779.886712963,2011-08-24,21:16:52
39.974805,116.330995,0,0,40779.8867708333,2011-08-24,21:16:57
39.9747983333333,116.330943333333,0,0,40779.8868287037,2011-08-24,21:17:02
39.97476,116.330953333333,0,0,40779.8868865741,2011-08-24,21:17:07
39.9747333333333,116.330973333333,0,0,40779.8869444444,2011-08-24,21:17:12
39.9747116666667,116.331006666667,0,0,40779.8870023148,2011-08-24,21:17:17
39.9746666666667,116.331111666667,0,0,40779.8870601852,2011-08-24,21:17:22
39.9745666666667,116.33119,0,0,40779.8871064815,2011-08-24,21:17:26
39.9745016666667,116.33126,0,0,40779.8871643519,2011-08-24,21:17:31
39.9744866666667,116.331276666667,0,0,40779.8872222222,2011-08-24,21:17:36
39.974475,116.331271666667,0,0,40779.8872800926,2011-08-24,21:17:41
39.974475,116.331271666667,0,0,40779.8873148148,2011-08-24,21:17:44
39.9744683333333,116.331271666667,0,0,40779.887337963,2011-08-24,21:17:46
39.97451,116.33129,0,0,40779.8873958333,2011-08-24,21:17:51
39.9744983333333,116.331335,0,0,40779.8874537037,2011-08-24,21:17:56
39.974495,116.331346666667,0,0,40779.8875115741,2011-08-24,21:18:01
39.974455,116.33138,0,0,40779.8875694444,2011-08-24,21:18:06
39.9744233333333,116.331395,0,0,40779.8876273148,2011-08-24,21:18:11
39.9744216666667,116.331345,0,0,40779.8876851852,2011-08-24,21:18:16
39.9744266666667,116.331288333333,0,0,40779.8877430556,2011-08-24,21:18:21
39.9743983333333,116.331338333333,0,0,40779.8878009259,2011-08-24,21:18:26
39.9743483333333,116.331403333333,0,0,40779.8878587963,2011-08-24,21:18:31
39.9742866666667,116.33144,0,0,40779.8879166667,2011-08-24,21:18:36
39.9743083333333,116.331396666667,0,0,40779.887974537,2011-08-24,21:18:41
39.97435,116.33132,0,0,40779.8880324074,2011-08-24,21:18:46
39.9743583333333,116.331295,0,0,40779.8880902778,2011-08-24,21:18:51
39.974385,116.33122,0,0,40779.8881481481,2011-08-24,21:18:56
39.974385,116.33122,0,0,40779.8881828704,2011-08-24,21:18:59
39.974385,116.331216666667,0,0,40779.8882060185,2011-08-24,21:19:01
39.9744016666667,116.331225,0,0,40779.8882638889,2011-08-24,21:19:06
39.9743933333333,116.331265,0,0,40779.8883217593,2011-08-24,21:19:11
39.9744,116.331305,0,0,40779.8883796296,2011-08-24,21:19:16
39.9744216666667,116.331288333333,0,0,40779.8884375,2011-08-24,21:19:21
39.97442,116.331278333333,0,0,40779.8884953704,2011-08-24,21:19:26
39.9744083333333,116.331261666667,0,0,40779.8885532407,2011-08-24,21:19:31
39.9744083333333,116.331261666667,0,0,40779.888587963,2011-08-24,21:19:34
39.974405,116.33127,0,0,40779.8886111111,2011-08-24,21:19:36
39.9744083333333,116.331281666667,0,0,40779.8886689815,2011-08-24,21:19:41
39.9744083333333,116.331281666667,0,0,40779.8887037037,2011-08-24,21:19:44
39.9744166666667,116.33129,0,0,40779.8887268519,2011-08-24,21:19:46
39.974495,116.3313,0,0,40779.8887847222,2011-08-24,21:19:51
39.974525,116.331295,0,0,40779.8888425926,2011-08-24,21:19:56
39.97453,116.33127,0,0,40779.888900463,2011-08-24,21:20:01
39.9745233333333,116.331231666667,0,0,40779.8889583333,2011-08-24,21:20:06
39.9744933333333,116.33115,0,0,40779.8890162037,2011-08-24,21:20:11
39.974415,116.331105,0,0,40779.8890740741,2011-08-24,21:20:16
39.974365,116.33109,0,0,40779.8891319444,2011-08-24,21:20:21
39.97434,116.331056666667,0,0,40779.8891898148,2011-08-24,21:20:26
39.9743516666667,116.331021666667,0,0,40779.8892476852,2011-08-24,21:20:31
39.974335,116.33102,0,0,40779.8893055556,2011-08-24,21:20:36
39.9743266666667,116.331021666667,0,0,40779.8893634259,2011-08-24,21:20:41
39.9743266666667,116.331015,0,0,40779.8894212963,2011-08-24,21:20:46
39.9743266666667,116.331015,0,0,40779.8894560185,2011-08-24,21:20:49
39.9743283333333,116.331023333333,0,0,40779.8894791667,2011-08-24,21:20:51
39.9743283333333,116.331005,0,0,40779.889537037,2011-08-24,21:20:56
39.9743433333333,116.330966666667,0,0,40779.8895949074,2011-08-24,21:21:01
39.9743683333333,116.330991666667,0,0,40779.8896527778,2011-08-24,21:21:06
39.9743983333333,116.331065,0,0,40779.8897106481,2011-08-24,21:21:11
39.9743783333333,116.331103333333,0,0,40779.8897685185,2011-08-24,21:21:16
39.9743333333333,116.331155,0,0,40779.8898263889,2011-08-24,21:21:21
39.9742883333333,116.331223333333,0,0,40779.8898842593,2011-08-24,21:21:26
39.97429,116.331278333333,0,0,40779.8899421296,2011-08-24,21:21:31
39.9743316666667,116.331321666667,0,0,40779.89,2011-08-24,21:21:36
39.9743883333333,116.331328333333,0,0,40779.8900578704,2011-08-24,21:21:41
39.9744633333333,116.331306666667,0,0,40779.8901157407,2011-08-24,21:21:46
39.9745266666667,116.33129,0,0,40779.8901736111,2011-08-24,21:21:51
39.9745433333333,116.33128,0,0,40779.8902314815,2011-08-24,21:21:56
39.9745316666667,116.331276666667,0,0,40779.8902893519,2011-08-24,21:22:01
39.974485,116.331291666667,0,0,40779.8903472222,2011-08-24,21:22:06
39.974475,116.331273333333,0,0,40779.8904050926,2011-08-24,21:22:11
39.9744616666667,116.331271666667,0,0,40779.890462963,2011-08-24,21:22:16
39.9744616666667,116.33124,0,0,40779.8905208333,2011-08-24,21:22:21
39.9744316666667,116.331235,0,0,40779.8905787037,2011-08-24,21:22:26
39.974435,116.331225,0,0,40779.8906365741,2011-08-24,21:22:31
39.97445,116.33126,0,0,40779.8906944444,2011-08-24,21:22:36
39.9744516666667,116.331291666667,0,0,40779.8907523148,2011-08-24,21:22:41
39.9744416666667,116.3313,0,0,40779.8908101852,2011-08-24,21:22:46
39.9744166666667,116.33133,0,0,40779.8908680556,2011-08-24,21:22:51
39.9743933333333,116.331408333333,0,0,40779.8909259259,2011-08-24,21:22:56
39.9744833333333,116.331196666667,0,0,40779.8997222222,2011-08-24,21:35:36
39.9745616666667,116.331123333333,0,0,40779.8997800926,2011-08-24,21:35:41
39.9746033333333,116.331086666667,0,0,40779.899837963,2011-08-24,21:35:46
39.9746216666667,116.331108333333,0,0,40779.8998958333,2011-08-24,21:35:51
39.9746216666667,116.331108333333,0,0,40779.8999305556,2011-08-24,21:35:54
39.9746266666667,116.331115,0,0,40779.8999537037,2011-08-24,21:35:56
39.9746383333333,116.331118333333,0,0,40779.9000115741,2011-08-24,21:36:01
39.9746733333333,116.331098333333,0,0,40779.9000694444,2011-08-24,21:36:06
39.9747266666667,116.331063333333,0,0,40779.9001273148,2011-08-24,21:36:11
39.97478,116.331021666667,0,0,40779.9001851852,2011-08-24,21:36:16
39.9748,116.330976666667,0,0,40779.9002430556,2011-08-24,21:36:21
39.97479,116.330936666667,0,0,40779.9003009259,2011-08-24,21:36:26
39.97473,116.330951666667,0,0,40779.9003587963,2011-08-24,21:36:31
39.974635,116.33102,0,0,40779.9004166667,2011-08-24,21:36:36
39.9745816666667,116.331088333333,0,0,40779.900474537,2011-08-24,21:36:41
39.974545,116.331118333333,0,0,40779.9005324074,2011-08-24,21:36:46
39.97449,116.331155,0,0,40779.9005902778,2011-08-24,21:36:51
39.9744383333333,116.331205,0,0,40779.9006481481,2011-08-24,21:36:56
39.9744316666667,116.33123,0,0,40779.9007060185,2011-08-24,21:37:01
39.974425,116.331218333333,0,0,40779.9007638889,2011-08-24,21:37:06
39.9744266666667,116.331206666667,0,0,40779.9008217593,2011-08-24,21:37:11
39.974445,116.331188333333,0,0,40779.9008796296,2011-08-24,21:37:16
39.97444,116.331146666667,0,0,40779.9009375,2011-08-24,21:37:21
39.97442,116.33109,0,0,40779.9009953704,2011-08-24,21:37:26
39.9743983333333,116.331085,0,0,40779.9010532407,2011-08-24,21:37:31
39.9743716666667,116.331113333333,0,0,40779.9011111111,2011-08-24,21:37:36
39.97434,116.331173333333,0,0,40779.9011689815,2011-08-24,21:37:41
39.97434,116.331173333333,0,0,40779.9012037037,2011-08-24,21:37:44
39.9743333333333,116.331173333333,0,0,40779.9012268518,2011-08-24,21:37:46
39.9743883333333,116.331123333333,0,0,40779.9012847222,2011-08-24,21:37:51
39.9744533333333,116.331096666667,0,0,40779.9013425926,2011-08-24,21:37:56
39.97448,116.331078333333,0,0,40779.901400463,2011-08-24,21:38:01
39.97448,116.331078333333,0,0,40779.9014351852,2011-08-24,21:38:04
39.9744883333333,116.331073333333,0,0,40779.9014583333,2011-08-24,21:38:06
39.97449,116.331083333333,0,0,40779.9015162037,2011-08-24,21:38:11
39.9744716666667,116.331093333333,0,0,40779.9015740741,2011-08-24,21:38:16
39.9744166666667,116.331138333333,0,0,40779.9016319444,2011-08-24,21:38:21
39.9744033333333,116.331193333333,0,0,40779.9016898148,2011-08-24,21:38:26
39.9744283333333,116.33119,0,0,40779.9017476852,2011-08-24,21:38:31
39.9744583333333,116.33119,0,0,40779.9018055556,2011-08-24,21:38:36
39.9744583333333,116.33119,0,0,40779.9018402778,2011-08-24,21:38:39
39.97446,116.331186666667,0,0,40779.9018634259,2011-08-24,21:38:41
39.9744733333333,116.331158333333,0,0,40779.9019212963,2011-08-24,21:38:46
39.9744733333333,116.331158333333,0,0,40779.9019560185,2011-08-24,21:38:49
39.9744716666667,116.33115,0,0,40779.9019791667,2011-08-24,21:38:51
39.9744533333333,116.33119,0,0,40779.902037037,2011-08-24,21:38:56
39.9744733333333,116.331211666667,0,0,40779.9020949074,2011-08-24,21:39:01
39.9745166666667,116.331185,0,0,40779.9021527778,2011-08-24,21:39:06
39.9745383333333,116.331146666667,0,0,40779.9022106482,2011-08-24,21:39:11
39.97451,116.331106666667,0,0,40779.9022685185,2011-08-24,21:39:16
39.9744633333333,116.331113333333,0,0,40779.9023263889,2011-08-24,21:39:21
39.974465,116.331173333333,0,0,40779.9023842593,2011-08-24,21:39:26
39.97448,116.331206666667,0,0,40779.9024421296,2011-08-24,21:39:31
39.9745,116.331238333333,0,0,40779.9025,2011-08-24,21:39:36
39.9745283333333,116.331211666667,0,0,40779.9025578704,2011-08-24,21:39:41
39.974525,116.331198333333,0,0,40779.9026157407,2011-08-24,21:39:46
39.9745266666667,116.33118,0,0,40779.9026736111,2011-08-24,21:39:51
39.9745283333333,116.331163333333,0,0,40779.9027314815,2011-08-24,21:39:56
39.9745283333333,116.331163333333,0,0,40779.9027662037,2011-08-24,21:39:59
39.9745216666667,116.331165,0,0,40779.9027893519,2011-08-24,21:40:01
39.97454,116.33117,0,0,40779.9028472222,2011-08-24,21:40:06
39.97455,116.331151666667,0,0,40779.9029050926,2011-08-24,21:40:11
39.97457,116.331146666667,0,0,40779.902962963,2011-08-24,21:40:16
39.9745866666667,116.331136666667,0,0,40779.9030208333,2011-08-24,21:40:21
39.9745666666667,116.331091666667,0,0,40779.9030787037,2011-08-24,21:40:26
39.9745116666667,116.331078333333,0,0,40779.9031365741,2011-08-24,21:40:31
39.9744933333333,116.331075,0,0,40779.9031944444,2011-08-24,21:40:36
39.9744866666667,116.331075,0,0,40779.9032523148,2011-08-24,21:40:41
39.9744866666667,116.331075,0,0,40779.903287037,2011-08-24,21:40:44
39.9744883333333,116.331078333333,0,0,40779.9033101852,2011-08-24,21:40:46
39.9744866666667,116.331088333333,0,0,40779.9033680556,2011-08-24,21:40:51
39.9744666666667,116.331095,0,0,40779.9034259259,2011-08-24,21:40:56
39.97446,116.331071666667,0,0,40779.9034837963,2011-08-24,21:41:01
39.97444,116.331096666667,0,0,40779.9035416667,2011-08-24,21:41:06
39.9744133333333,116.331136666667,0,0,40779.903599537,2011-08-24,21:41:11
39.974415,116.331148333333,0,0,40779.9036574074,2011-08-24,21:41:16
39.9744283333333,116.331161666667,0,0,40779.9037152778,2011-08-24,21:41:21
39.97443,116.331188333333,0,0,40779.9037731481,2011-08-24,21:41:26
39.9744316666667,116.331226666667,0,0,40779.9038310185,2011-08-24,21:41:31
39.9744433333333,116.331241666667,0,0,40779.9038888889,2011-08-24,21:41:36
39.9744366666667,116.331228333333,0,0,40779.9039467593,2011-08-24,21:41:41
39.9744283333333,116.33122,0,0,40779.9040046296,2011-08-24,21:41:46
39.9744283333333,116.33122,0,0,40779.9040393519,2011-08-24,21:41:49
39.9744216666667,116.331211666667,0,0,40779.9040625,2011-08-24,21:41:51
39.9744216666667,116.33119,0,0,40779.9041203704,2011-08-24,21:41:56
39.9744266666667,116.331145,0,0,40779.9041782407,2011-08-24,21:42:01
39.97444,116.331113333333,0,0,40779.9042361111,2011-08-24,21:42:06
39.974465,116.331101666667,0,0,40779.9042939815,2011-08-24,21:42:11
39.974485,116.331098333333,0,0,40779.9043518519,2011-08-24,21:42:16
39.9744983333333,116.331101666667,0,0,40779.9044097222,2011-08-24,21:42:21
39.9744733333333,116.331105,0,0,40779.9044675926,2011-08-24,21:42:26
39.9744816666667,116.331093333333,0,0,40779.904525463,2011-08-24,21:42:31
39.9744966666667,116.331071666667,0,0,40779.9045833333,2011-08-24,21:42:36
39.974515,116.331081666667,0,0,40779.9046412037,2011-08-24,21:42:41
39.974515,116.331081666667,0,0,40779.9046759259,2011-08-24,21:42:44
39.974515,116.33108,0,0,40779.9046990741,2011-08-24,21:42:46
39.9745133333333,116.331068333333,0,0,40779.9047569444,2011-08-24,21:42:51
39.9745116666667,116.331066666667,0,0,40779.9048148148,2011-08-24,21:42:56
39.9745116666667,116.331066666667,0,0,40779.904849537,2011-08-24,21:42:59
39.9745066666667,116.331071666667,0,0,40779.9048726852,2011-08-24,21:43:01
39.9745383333333,116.33108,0,0,40779.9049305556,2011-08-24,21:43:06
39.9745416666667,116.331093333333,0,0,40779.9049884259,2011-08-24,21:43:11
39.97448,116.331111666667,0,0,40779.9050462963,2011-08-24,21:43:16
39.9744166666667,116.33113,0,0,40779.9051041667,2011-08-24,21:43:21
39.9744166666667,116.331175,0,0,40779.905162037,2011-08-24,21:43:26
39.9744116666667,116.331215,0,0,40779.9052199074,2011-08-24,21:43:31
39.9743983333333,116.331201666667,0,0,40779.9052777778,2011-08-24,21:43:36
39.9744083333333,116.331205,0,0,40779.9053356481,2011-08-24,21:43:41
39.9744133333333,116.331228333333,0,0,40779.9053935185,2011-08-24,21:43:46
39.9744033333333,116.331243333333,0,0,40779.9054513889,2011-08-24,21:43:51
39.9743816666667,116.331245,0,0,40779.9055092593,2011-08-24,21:43:56
39.9743883333333,116.331196666667,0,0,40779.9055671296,2011-08-24,21:44:01
39.9744083333333,116.331125,0,0,40779.905625,2011-08-24,21:44:06
39.97444,116.331113333333,0,0,40779.9056828704,2011-08-24,21:44:11
39.974445,116.331116666667,0,0,40779.9057407407,2011-08-24,21:44:16
39.9744483333333,116.33111,0,0,40779.9057986111,2011-08-24,21:44:21
39.9744483333333,116.33111,0,0,40779.9058333333,2011-08-24,21:44:24
39.9744466666667,116.331108333333,0,0,40779.9058564815,2011-08-24,21:44:26
39.9745016666667,116.331201666667,0,0,40779.9059027778,2011-08-24,21:44:30
39.9745033333333,116.3313,0,0,40779.9059606481,2011-08-24,21:44:35
39.9744666666667,116.331316666667,0,0,40779.9060185185,2011-08-24,21:44:40
39.97443,116.331326666667,0,0,40779.9060763889,2011-08-24,21:44:45
39.974475,116.331263333333,0,0,40779.9061342593,2011-08-24,21:44:50
39.974485,116.331255,0,0,40779.9061921296,2011-08-24,21:44:55
39.974485,116.331255,0,0,40779.9062268519,2011-08-24,21:44:58
39.97448,116.331251666667,0,0,40779.90625,2011-08-24,21:45:00
39.9744566666667,116.331236666667,0,0,40779.9063078704,2011-08-24,21:45:05
39.9744316666667,116.331243333333,0,0,40779.9063657407,2011-08-24,21:45:10
39.9743833333333,116.331281666667,0,0,40779.9064236111,2011-08-24,21:45:15
39.9742983333333,116.331371666667,0,0,40779.9064814815,2011-08-24,21:45:20
39.9742066666667,116.331368333333,0,0,40779.9065393518,2011-08-24,21:45:25
39.97416,116.331365,0,0,40779.9065972222,2011-08-24,21:45:30
39.974185,116.331375,0,0,40779.9066550926,2011-08-24,21:45:35
39.9742516666667,116.331373333333,0,0,40779.906712963,2011-08-24,21:45:40
39.9743133333333,116.331266666667,0,0,40779.9067708333,2011-08-24,21:45:45
39.974365,116.331226666667,0,0,40779.9068287037,2011-08-24,21:45:50
39.974375,116.331251666667,0,0,40779.9068865741,2011-08-24,21:45:55
39.9743616666667,116.331288333333,0,0,40779.9069444444,2011-08-24,21:46:00
39.9743583333333,116.331323333333,0,0,40779.9070023148,2011-08-24,21:46:05
39.9744466666667,116.331245,0,0,40779.9070601852,2011-08-24,21:46:10
39.9745166666667,116.331166666667,0,0,40779.9071064815,2011-08-24,21:46:14
39.974585,116.33113,0,0,40779.9071643518,2011-08-24,21:46:19
39.97459,116.331151666667,0,0,40779.9072222222,2011-08-24,21:46:24
39.9745366666667,116.331183333333,0,0,40779.9072800926,2011-08-24,21:46:29
39.9744833333333,116.3312,0,0,40779.907337963,2011-08-24,21:46:34
39.9744483333333,116.33121,0,0,40779.9073958333,2011-08-24,21:46:39
39.9744483333333,116.33121,0,0,40779.9074305556,2011-08-24,21:46:42
39.9744483333333,116.331218333333,0,0,40779.9074537037,2011-08-24,21:46:44
39.9745,116.33124,0,0,40779.9075115741,2011-08-24,21:46:49
39.9745016666667,116.331223333333,0,0,40779.9075694444,2011-08-24,21:46:54
39.9744766666667,116.331171666667,0,0,40779.9076273148,2011-08-24,21:46:59
39.9744666666667,116.331171666667,0,0,40779.9076851852,2011-08-24,21:47:04
39.9744583333333,116.331206666667,0,0,40779.9077430556,2011-08-24,21:47:09
39.9744483333333,116.33122,0,0,40779.9078009259,2011-08-24,21:47:14
39.97444,116.331231666667,0,0,40779.9078587963,2011-08-24,21:47:19
39.97444,116.331231666667,0,0,40779.9078935185,2011-08-24,21:47:22
39.974445,116.331226666667,0,0,40779.9079166667,2011-08-24,21:47:24
39.974445,116.33124,0,0,40779.907974537,2011-08-24,21:47:29
39.974445,116.331261666667,0,0,40779.9080324074,2011-08-24,21:47:34
39.9744566666667,116.331268333333,0,0,40779.9080902778,2011-08-24,21:47:39
39.974465,116.331258333333,0,0,40779.9081481481,2011-08-24,21:47:44
39.9744966666667,116.331211666667,0,0,40779.9082060185,2011-08-24,21:47:49
39.9745416666667,116.331158333333,0,0,40779.9082638889,2011-08-24,21:47:54
39.9745883333333,116.331153333333,0,0,40779.9083217593,2011-08-24,21:47:59
39.9746333333333,116.331148333333,0,0,40779.9083796296,2011-08-24,21:48:04
39.9747066666667,116.331085,0,0,40779.9084375,2011-08-24,21:48:09
39.9746783333333,116.331075,0,0,40779.9084953704,2011-08-24,21:48:14
39.974635,116.331078333333,0,0,40779.9085532407,2011-08-24,21:48:19
39.974615,116.33106,0,0,40779.9086111111,2011-08-24,21:48:24
39.974615,116.33106,0,0,40779.9086458333,2011-08-24,21:48:27
39.97462,116.331068333333,0,0,40779.9086689815,2011-08-24,21:48:29
39.9746016666667,116.331063333333,0,0,40779.9087268518,2011-08-24,21:48:34
39.9745733333333,116.331045,0,0,40779.9087847222,2011-08-24,21:48:39
39.9746183333333,116.331055,0,0,40779.9088425926,2011-08-24,21:48:44
39.9746866666667,116.331025,0,0,40779.908900463,2011-08-24,21:48:49
39.97468,116.330996666667,0,0,40779.9089583333,2011-08-24,21:48:54
39.9746766666667,116.330986666667,0,0,40779.9090162037,2011-08-24,21:48:59
39.9746766666667,116.330986666667,0,0,40779.9090509259,2011-08-24,21:49:02
39.974675,116.330993333333,0,0,40779.9090740741,2011-08-24,21:49:04
39.97467,116.331025,0,0,40779.9091319444,2011-08-24,21:49:09
39.97465,116.33109,0,0,40779.9091898148,2011-08-24,21:49:14
39.974655,116.331076666667,0,0,40779.9092476852,2011-08-24,21:49:19
39.9746533333333,116.33105,0,0,40779.9093055556,2011-08-24,21:49:24
39.9747116666667,116.330993333333,0,0,40779.9093634259,2011-08-24,21:49:29
39.9747366666667,116.330941666667,0,0,40779.9094212963,2011-08-24,21:49:34
39.9747466666667,116.330935,0,0,40779.9094791667,2011-08-24,21:49:39
39.9747183333333,116.33095,0,0,40779.909537037,2011-08-24,21:49:44
39.9746983333333,116.33098,0,0,40779.9095949074,2011-08-24,21:49:49
39.9746833333333,116.331011666667,0,0,40779.9096527778,2011-08-24,21:49:54
39.9746416666667,116.331085,0,0,40779.9097106481,2011-08-24,21:49:59
39.974585,116.331206666667,0,0,40779.9097685185,2011-08-24,21:50:04
39.9745366666667,116.331316666667,0,0,40779.9098263889,2011-08-24,21:50:09
39.9744916666667,116.331428333333,0,0,40779.9098842593,2011-08-24,21:50:14
39.9744783333333,116.33141,0,0,40779.9099421296,2011-08-24,21:50:19
39.974495,116.331378333333,0,0,40779.91,2011-08-24,21:50:24
39.974495,116.331378333333,0,0,40779.9100347222,2011-08-24,21:50:27
39.9744866666667,116.331375,0,0,40779.9100578704,2011-08-24,21:50:29
39.97447,116.331361666667,0,0,40779.9101157407,2011-08-24,21:50:34
39.974415,116.331338333333,0,0,40779.9101736111,2011-08-24,21:50:39
39.9744366666667,116.331316666667,0,0,40779.9102314815,2011-08-24,21:50:44
39.9744366666667,116.331316666667,0,0,40779.9102662037,2011-08-24,21:50:47
39.9744366666667,116.331313333333,0,0,40779.9102893519,2011-08-24,21:50:49
39.974415,116.331293333333,0,0,40779.9103472222,2011-08-24,21:50:54
39.9744116666667,116.331278333333,0,0,40779.9104050926,2011-08-24,21:50:59
39.9744466666667,116.331226666667,0,0,40779.910462963,2011-08-24,21:51:04
39.9745016666667,116.33119,0,0,40779.9105208333,2011-08-24,21:51:09
39.97452,116.331185,0,0,40779.9105787037,2011-08-24,21:51:14
39.97452,116.331185,0,0,40779.9106134259,2011-08-24,21:51:17
39.974525,116.331181666667,0,0,40779.9106365741,2011-08-24,21:51:19
39.974545,116.33117,0,0,40779.9106944444,2011-08-24,21:51:24
39.9745716666667,116.331146666667,0,0,40779.9107523148,2011-08-24,21:51:29
39.974545,116.33116,0,0,40779.9108101852,2011-08-24,21:51:34
39.9745016666667,116.331181666667,0,0,40779.9108680556,2011-08-24,21:51:39
39.9744133333333,116.331195,0,0,40779.9109259259,2011-08-24,21:51:44
39.974365,116.33122,0,0,40779.9109837963,2011-08-24,21:51:49
39.9743383333333,116.331218333333,0,0,40779.9110416667,2011-08-24,21:51:54
39.9742883333333,116.33112,0,0,40779.911099537,2011-08-24,21:51:59
39.9742416666667,116.331008333333,0,0,40779.9111458333,2011-08-24,21:52:03
39.97419,116.330936666667,0,0,40779.9112037037,2011-08-24,21:52:08
39.9741666666667,116.330923333333,0,0,40779.9112615741,2011-08-24,21:52:13
39.9741616666667,116.330918333333,0,0,40779.9113194444,2011-08-24,21:52:18
39.9741616666667,116.330918333333,0,0,40779.9113541667,2011-08-24,21:52:21
39.9741533333333,116.330923333333,0,0,40779.9113773148,2011-08-24,21:52:23
39.9742033333333,116.33102,0,0,40779.9114236111,2011-08-24,21:52:27
39.9742083333333,116.331031666667,0,0,40779.9114814815,2011-08-24,21:52:32
39.9742083333333,116.331031666667,0,0,40779.9115162037,2011-08-24,21:52:35
39.974205,116.331023333333,0,0,40779.9115393519,2011-08-24,21:52:37
39.9742433333333,116.33092,0,0,40779.9115972222,2011-08-24,21:52:42
39.9742316666667,116.330888333333,0,0,40779.9116550926,2011-08-24,21:52:47
39.9742083333333,116.330793333333,0,0,40779.911712963,2011-08-24,21:52:52
39.97423,116.330828333333,0,0,40779.9117708333,2011-08-24,21:52:57
39.9742383333333,116.330833333333,0,0,40779.9118287037,2011-08-24,21:53:02
39.9742466666667,116.33084,0,0,40779.9118865741,2011-08-24,21:53:07
39.9742466666667,116.330841666667,0,0,40779.9119444444,2011-08-24,21:53:12
39.9742466666667,116.330845,0,0,40779.9120023148,2011-08-24,21:53:17
39.9742466666667,116.330845,0,0,40779.912037037,2011-08-24,21:53:20
39.9742466666667,116.330838333333,0,0,40779.9120601852,2011-08-24,21:53:22
39.9742966666667,116.330918333333,0,0,40779.9121180556,2011-08-24,21:53:27
39.9743566666667,116.33104,0,0,40779.9121527778,2011-08-24,21:53:30
39.9744183333333,116.331126666667,0,0,40779.9121990741,2011-08-24,21:53:34
39.97443,116.33113,0,0,40779.9122569444,2011-08-24,21:53:39
39.9744216666667,116.331155,0,0,40779.9123148148,2011-08-24,21:53:44
39.9744333333333,116.331173333333,0,0,40779.9123726852,2011-08-24,21:53:49
39.9744383333333,116.331168333333,0,0,40779.9124305556,2011-08-24,21:53:54
39.9744383333333,116.331168333333,0,0,40779.9124652778,2011-08-24,21:53:57
39.9744433333333,116.331166666667,0,0,40779.9124884259,2011-08-24,21:53:59
39.974445,116.331153333333,0,0,40779.9125462963,2011-08-24,21:54:04
39.9744733333333,116.33111,0,0,40779.9126041667,2011-08-24,21:54:09
39.974455,116.331091666667,0,0,40779.912662037,2011-08-24,21:54:14
39.9744366666667,116.331086666667,0,0,40779.9127199074,2011-08-24,21:54:19
39.97438,116.331058333333,0,0,40779.9127777778,2011-08-24,21:54:24
39.9744,116.331015,0,0,40779.9128356481,2011-08-24,21:54:29
39.9744516666667,116.330936666667,0,0,40779.9128935185,2011-08-24,21:54:34
39.9744883333333,116.330871666667,0,0,40779.9129513889,2011-08-24,21:54:39
39.97436,116.330698333333,0,0,40779.9151851852,2011-08-24,21:57:52
39.9743383333333,116.33057,0,0,40779.9152083333,2011-08-24,21:57:54
39.9742933333333,116.330463333333,0,0,40779.9152430556,2011-08-24,21:57:57
39.9742666666667,116.33047,0,0,40779.9153009259,2011-08-24,21:58:02
39.9742833333333,116.330518333333,0,0,40779.9153587963,2011-08-24,21:58:07
39.97428,116.330528333333,0,0,40779.9154166667,2011-08-24,21:58:12
39.97428,116.330528333333,0,0,40779.9154513889,2011-08-24,21:58:15
39.9742783333333,116.330535,0,0,40779.915474537,2011-08-24,21:58:17
39.974285,116.330551666667,0,0,40779.9155324074,2011-08-24,21:58:22
39.9743066666667,116.330571666667,0,0,40779.9155902778,2011-08-24,21:58:27
39.9743066666667,116.330571666667,0,0,40779.915625,2011-08-24,21:58:30
39.9743,116.330578333333,0,0,40779.9156481481,2011-08-24,21:58:32
39.9743066666667,116.330621666667,0,0,40779.9157060185,2011-08-24,21:58:37
39.9742966666667,116.330626666667,0,0,40779.9157638889,2011-08-24,21:58:42
39.97432,116.330618333333,0,0,40779.9158217593,2011-08-24,21:58:47
39.974335,116.330616666667,0,0,40779.9158796296,2011-08-24,21:58:52
39.9743383333333,116.330605,0,0,40779.9159375,2011-08-24,21:58:57
39.9743383333333,116.330605,0,0,40779.9159722222,2011-08-24,21:59:00
39.974345,116.330603333333,0,0,40779.9159953704,2011-08-24,21:59:02
39.9743333333333,116.330595,0,0,40779.9160532407,2011-08-24,21:59:07
39.9743183333333,116.330615,0,0,40779.9161111111,2011-08-24,21:59:12
39.9742833333333,116.33071,0,0,40779.9161689815,2011-08-24,21:59:17
39.974245,116.330801666667,0,0,40779.9162268518,2011-08-24,21:59:22
39.9742016666667,116.330828333333,0,0,40779.9162847222,2011-08-24,21:59:27
39.9741833333333,116.330821666667,0,0,40779.9163425926,2011-08-24,21:59:32
39.974165,116.330835,0,0,40779.916400463,2011-08-24,21:59:37
39.9741616666667,116.33087,0,0,40779.9164583333,2011-08-24,21:59:42
39.9742233333333,116.330946666667,0,0,40779.9165162037,2011-08-24,21:59:47
39.9742933333333,116.33103,0,0,40779.9165509259,2011-08-24,21:59:50
39.9743333333333,116.331065,0,0,40779.9166087963,2011-08-24,21:59:55
39.97434,116.331091666667,0,0,40779.9166666667,2011-08-24,22:00:00
39.9743583333333,116.331166666667,0,0,40779.916724537,2011-08-24,22:00:05
39.9743616666667,116.331133333333,0,0,40779.9167824074,2011-08-24,22:00:10
39.97434,116.331053333333,0,0,40779.9168402778,2011-08-24,22:00:15
39.97438,116.331058333333,0,0,40779.9168981481,2011-08-24,22:00:20
39.9743983333333,116.331078333333,0,0,40779.9169560185,2011-08-24,22:00:25
39.9743966666667,116.331078333333,0,0,40779.9170138889,2011-08-24,22:00:30
39.9743966666667,116.331078333333,0,0,40779.9170486111,2011-08-24,22:00:33
39.9744,116.331085,0,0,40779.9170717593,2011-08-24,22:00:35
39.9744033333333,116.331098333333,0,0,40779.9171296296,2011-08-24,22:00:40
39.9744033333333,116.331098333333,0,0,40779.9171643518,2011-08-24,22:00:43
39.97441,116.331106666667,0,0,40779.9171875,2011-08-24,22:00:45
39.9744733333333,116.33115,0,0,40779.9172453704,2011-08-24,22:00:50
39.974565,116.331211666667,0,0,40779.9172916667,2011-08-24,22:00:54
39.97464,116.33125,0,0,40779.917349537,2011-08-24,22:00:59
39.97469,116.33125,0,0,40779.9174074074,2011-08-24,22:01:04
39.9747066666667,116.331255,0,0,40779.9174652778,2011-08-24,22:01:09
39.97469,116.331241666667,0,0,40779.9175231481,2011-08-24,22:01:14
39.9746333333333,116.331228333333,0,0,40779.9175810185,2011-08-24,22:01:19
39.9746033333333,116.331235,0,0,40779.9176388889,2011-08-24,22:01:24
39.9746033333333,116.331235,0,0,40779.9176736111,2011-08-24,22:01:27
39.974595,116.331231666667,0,0,40779.9176967593,2011-08-24,22:01:29
39.9745833333333,116.331235,0,0,40779.9177546296,2011-08-24,22:01:34
39.974565,116.331226666667,0,0,40779.9178125,2011-08-24,22:01:39
39.974515,116.33121,0,0,40779.9178703704,2011-08-24,22:01:44
39.97449,116.331223333333,0,0,40779.9179282407,2011-08-24,22:01:49
39.9744583333333,116.331236666667,0,0,40779.9179861111,2011-08-24,22:01:54
39.9744183333333,116.331228333333,0,0,40779.9180439815,2011-08-24,22:01:59
39.9746533333333,116.331106666667,0,0,40779.9203009259,2011-08-24,22:05:14
39.9746733333333,116.331101666667,0,0,40779.9203587963,2011-08-24,22:05:19
39.9746866666667,116.331101666667,0,0,40779.9204166667,2011-08-24,22:05:24
39.9746866666667,116.331101666667,0,0,40779.9204513889,2011-08-24,22:05:27
39.974685,116.331096666667,0,0,40779.920474537,2011-08-24,22:05:29
39.974695,116.331088333333,0,0,40779.9205324074,2011-08-24,22:05:34
39.974695,116.331088333333,0,0,40779.9205671296,2011-08-24,22:05:37
39.9747033333333,116.331095,0,0,40779.9205902778,2011-08-24,22:05:39
39.9746966666667,116.331076666667,0,0,40779.9206481481,2011-08-24,22:05:44
39.9747016666667,116.331048333333,0,0,40779.9207060185,2011-08-24,22:05:49
39.9747016666667,116.331048333333,0,0,40779.9207407407,2011-08-24,22:05:52
39.974705,116.331045,0,0,40779.9207638889,2011-08-24,22:05:54
39.9747033333333,116.331086666667,0,0,40779.9208217593,2011-08-24,22:05:59
39.9747183333333,116.331113333333,0,0,40779.9208796296,2011-08-24,22:06:04
39.9747166666667,116.3311,0,0,40779.9209375,2011-08-24,22:06:09
39.9747083333333,116.331098333333,0,0,40779.9209953704,2011-08-24,22:06:14
39.9747083333333,116.331105,0,0,40779.9210532407,2011-08-24,22:06:19
39.9747083333333,116.331101666667,0,0,40779.9211111111,2011-08-24,22:06:24
39.9747083333333,116.331101666667,0,0,40779.9211458333,2011-08-24,22:06:27
39.9747033333333,116.331105,0,0,40779.9211689815,2011-08-24,22:06:29
39.97471,116.331116666667,0,0,40779.9212268519,2011-08-24,22:06:34
39.9747083333333,116.331103333333,0,0,40779.9212847222,2011-08-24,22:06:39
39.974695,116.331095,0,0,40779.9213425926,2011-08-24,22:06:44
39.9746966666667,116.331096666667,0,0,40779.921400463,2011-08-24,22:06:49
39.9747,116.331101666667,0,0,40779.9214583333,2011-08-24,22:06:54
39.9747,116.331101666667,0,0,40779.9214930556,2011-08-24,22:06:57
39.9746966666667,116.33111,0,0,40779.9215162037,2011-08-24,22:06:59
39.97466,116.331125,0,0,40779.9215740741,2011-08-24,22:07:04
39.9746683333333,116.33116,0,0,40779.9216319444,2011-08-24,22:07:09
39.9746733333333,116.331165,0,0,40779.9216898148,2011-08-24,22:07:14
39.974675,116.331161666667,0,0,40779.9217476852,2011-08-24,22:07:19
39.974675,116.331161666667,0,0,40779.9217824074,2011-08-24,22:07:22
39.9746766666667,116.331166666667,0,0,40779.9218055556,2011-08-24,22:07:24
39.9746766666667,116.331176666667,0,0,40779.9218634259,2011-08-24,22:07:29
39.9747233333333,116.331198333333,0,0,40779.9219212963,2011-08-24,22:07:34
39.9747233333333,116.331231666667,0,0,40779.9219791667,2011-08-24,22:07:39
39.9747016666667,116.331241666667,0,0,40779.922037037,2011-08-24,22:07:44
39.9746716666667,116.331251666667,0,0,40779.9220949074,2011-08-24,22:07:49
39.9746566666667,116.331275,0,0,40779.9221527778,2011-08-24,22:07:54
39.9746666666667,116.331296666667,0,0,40779.9222106481,2011-08-24,22:07:59
39.974695,116.331335,0,0,40779.9222685185,2011-08-24,22:08:04
39.9747383333333,116.331326666667,0,0,40779.9223263889,2011-08-24,22:08:09
39.974765,116.331321666667,0,0,40779.9223842593,2011-08-24,22:08:14
39.9747433333333,116.33134,0,0,40779.9224421296,2011-08-24,22:08:19
39.9747116666667,116.331376666667,0,0,40779.9225,2011-08-24,22:08:24
39.9746966666667,116.331388333333,0,0,40779.9225578704,2011-08-24,22:08:29
39.9746866666667,116.3314,0,0,40779.9226157407,2011-08-24,22:08:34
39.9746866666667,116.3314,0,0,40779.922650463,2011-08-24,22:08:37
39.9746883333333,116.3314,0,0,40779.9226736111,2011-08-24,22:08:39
39.9747133333333,116.331405,0,0,40779.9227314815,2011-08-24,22:08:44
39.9747383333333,116.33139,0,0,40779.9227893518,2011-08-24,22:08:49
39.9747516666667,116.331365,0,0,40779.9228472222,2011-08-24,22:08:54
39.9747316666667,116.331375,0,0,40779.9229050926,2011-08-24,22:08:59
39.974705,116.331411666667,0,0,40779.922962963,2011-08-24,22:09:04
39.9746883333333,116.331451666667,0,0,40779.9230208333,2011-08-24,22:09:09
39.9746633333333,116.331493333333,0,0,40779.9230787037,2011-08-24,22:09:14
39.9746433333333,116.331473333333,0,0,40779.9231365741,2011-08-24,22:09:19
39.9746566666667,116.331461666667,0,0,40779.9231944444,2011-08-24,22:09:24
39.97467,116.331458333333,0,0,40779.9232523148,2011-08-24,22:09:29
39.9746783333333,116.33144,0,0,40779.9233101852,2011-08-24,22:09:34
39.9746616666667,116.33144,0,0,40779.9233680556,2011-08-24,22:09:39
39.9746566666667,116.3314,0,0,40779.9234259259,2011-08-24,22:09:44
39.9746433333333,116.331331666667,0,0,40779.9234837963,2011-08-24,22:09:49
39.9746366666667,116.331265,0,0,40779.9235416667,2011-08-24,22:09:54
39.9746383333333,116.33122,0,0,40779.923599537,2011-08-24,22:09:59
39.9746266666667,116.331225,0,0,40779.9236574074,2011-08-24,22:10:04
39.9746266666667,116.331225,0,0,40779.9236921296,2011-08-24,22:10:07
39.9746316666667,116.331216666667,0,0,40779.9237152778,2011-08-24,22:10:09
39.9746266666667,116.331205,0,0,40779.9237731481,2011-08-24,22:10:14
39.9746266666667,116.331205,0,0,40779.9238078704,2011-08-24,22:10:17
39.97463,116.331196666667,0,0,40779.9238310185,2011-08-24,22:10:19
39.9746483333333,116.331173333333,0,0,40779.9238888889,2011-08-24,22:10:24
39.9746583333333,116.331165,0,0,40779.9239467593,2011-08-24,22:10:29
39.9746616666667,116.331175,0,0,40779.9240046296,2011-08-24,22:10:34
39.9747016666667,116.331128333333,0,0,40779.9240625,2011-08-24,22:10:39
39.97477,116.331026666667,0,0,40779.9241203704,2011-08-24,22:10:44
39.9747916666667,116.330963333333,0,0,40779.9241782407,2011-08-24,22:10:49
39.9747883333333,116.330993333333,0,0,40779.9242361111,2011-08-24,22:10:54
39.9747616666667,116.331031666667,0,0,40779.9242939815,2011-08-24,22:10:59
39.9747616666667,116.331031666667,0,0,40779.9243287037,2011-08-24,22:11:02
39.97476,116.331025,0,0,40779.9243518518,2011-08-24,22:11:04
39.9747466666667,116.331048333333,0,0,40779.9244097222,2011-08-24,22:11:09
39.9747,116.33115,0,0,40779.9244560185,2011-08-24,22:11:13
39.9746566666667,116.331271666667,0,0,40779.9245023148,2011-08-24,22:11:17
39.974635,116.33136,0,0,40779.9245601852,2011-08-24,22:11:22
39.9746033333333,116.331375,0,0,40779.9246180556,2011-08-24,22:11:27
39.9745833333333,116.331378333333,0,0,40779.9246759259,2011-08-24,22:11:32
39.97456,116.331383333333,0,0,40779.9247337963,2011-08-24,22:11:37
39.974565,116.331361666667,0,0,40779.9247916667,2011-08-24,22:11:42
39.9745783333333,116.3313,0,0,40779.924849537,2011-08-24,22:11:47
39.9745816666667,116.331271666667,0,0,40779.9249074074,2011-08-24,22:11:52
39.9745816666667,116.331251666667,0,0,40779.9249652778,2011-08-24,22:11:57
39.9745816666667,116.331251666667,0,0,40779.925,2011-08-24,22:12:00
39.9745816666667,116.331245,0,0,40779.9250231481,2011-08-24,22:12:02
39.974585,116.331235,0,0,40779.9250810185,2011-08-24,22:12:07
39.9745733333333,116.33124,0,0,40779.9251388889,2011-08-24,22:12:12
39.974515,116.331298333333,0,0,40779.9251967593,2011-08-24,22:12:17
39.97444,116.331376666667,0,0,40779.9252314815,2011-08-24,22:12:20
39.9744066666667,116.331463333333,0,0,40779.9252893519,2011-08-24,22:12:25
39.974435,116.331495,0,0,40779.9253472222,2011-08-24,22:12:30
39.9744783333333,116.331478333333,0,0,40779.9254050926,2011-08-24,22:12:35
39.97448,116.331518333333,0,0,40779.925462963,2011-08-24,22:12:40
39.97449,116.33154,0,0,40779.9255208333,2011-08-24,22:12:45
39.9744333333333,116.331628333333,0,0,40779.9255787037,2011-08-24,22:12:50
39.97439,116.331603333333,0,0,40779.9256365741,2011-08-24,22:12:55
39.9744516666667,116.331526666667,0,0,40779.9256944444,2011-08-24,22:13:00
39.97447,116.331553333333,0,0,40779.9257523148,2011-08-24,22:13:05
39.9744766666667,116.331581666667,0,0,40779.9258101852,2011-08-24,22:13:10
39.9744816666667,116.331591666667,0,0,40779.9258680556,2011-08-24,22:13:15
39.9744833333333,116.3316,0,0,40779.9259259259,2011-08-24,22:13:20
39.9744833333333,116.3316,0,0,40779.9259606482,2011-08-24,22:13:23
39.974485,116.331598333333,0,0,40779.9259837963,2011-08-24,22:13:25
39.9745066666667,116.331585,0,0,40779.9260416667,2011-08-24,22:13:30
39.974525,116.331573333333,0,0,40779.926099537,2011-08-24,22:13:35
39.974535,116.331553333333,0,0,40779.9261574074,2011-08-24,22:13:40
39.9745483333333,116.331481666667,0,0,40779.9262152778,2011-08-24,22:13:45
39.97454,116.331438333333,0,0,40779.9262731481,2011-08-24,22:13:50
39.9745116666667,116.331408333333,0,0,40779.9263310185,2011-08-24,22:13:55
39.97447,116.331401666667,0,0,40779.9263888889,2011-08-24,22:14:00
39.9744283333333,116.331386666667,0,0,40779.9264467593,2011-08-24,22:14:05
39.974415,116.331368333333,0,0,40779.9265046296,2011-08-24,22:14:10
39.9744433333333,116.331343333333,0,0,40779.9265625,2011-08-24,22:14:15
39.974465,116.331338333333,0,0,40779.9266203704,2011-08-24,22:14:20
39.974465,116.331338333333,0,0,40779.9266550926,2011-08-24,22:14:23
39.9744683333333,116.331331666667,0,0,40779.9266782407,2011-08-24,22:14:25
39.974465,116.33132,0,0,40779.9267361111,2011-08-24,22:14:30
39.9744533333333,116.331313333333,0,0,40779.9267939815,2011-08-24,22:14:35
39.9744116666667,116.331308333333,0,0,40779.9268518519,2011-08-24,22:14:40
39.974355,116.33134,0,0,40779.9269097222,2011-08-24,22:14:45
39.9743216666667,116.331361666667,0,0,40779.9269675926,2011-08-24,22:14:50
39.9743366666667,116.331348333333,0,0,40779.927025463,2011-08-24,22:14:55
39.97434,116.331335,0,0,40779.9270833333,2011-08-24,22:15:00
39.9744033333333,116.331303333333,0,0,40779.9271412037,2011-08-24,22:15:05
39.974485,116.331255,0,0,40779.9271990741,2011-08-24,22:15:10
39.9747283333333,116.33135,0,0,40779.9322337963,2011-08-24,22:22:25
39.9747683333333,116.331433333333,0,0,40779.9322916667,2011-08-24,22:22:30
39.97479,116.331445,0,0,40779.932349537,2011-08-24,22:22:35
39.97478,116.331431666667,0,0,40779.9324074074,2011-08-24,22:22:40
39.97478,116.331431666667,0,0,40779.9324421296,2011-08-24,22:22:43
39.9747716666667,116.331436666667,0,0,40779.9324652778,2011-08-24,22:22:45
39.974775,116.331425,0,0,40779.9325231481,2011-08-24,22:22:50
39.9747733333333,116.331408333333,0,0,40779.9325810185,2011-08-24,22:22:55
39.97478,116.33141,0,0,40779.9326388889,2011-08-24,22:23:00
39.97478,116.33141,0,0,40779.9326736111,2011-08-24,22:23:03
39.9747783333333,116.331403333333,0,0,40779.9326967593,2011-08-24,22:23:05
39.97473,116.331385,0,0,40779.9327546296,2011-08-24,22:23:10
39.97471,116.331378333333,0,0,40779.9328125,2011-08-24,22:23:15
39.9747033333333,116.331388333333,0,0,40779.9328703704,2011-08-24,22:23:20
39.9746633333333,116.331388333333,0,0,40779.9329282407,2011-08-24,22:23:25
39.974645,116.331351666667,0,0,40779.9329861111,2011-08-24,22:23:30
39.9746083333333,116.33128,0,0,40779.9330439815,2011-08-24,22:23:35
39.97459,116.331245,0,0,40779.9331018519,2011-08-24,22:23:40
39.97459,116.331245,0,0,40779.9331365741,2011-08-24,22:23:43
39.9745933333333,116.331253333333,0,0,40779.9331597222,2011-08-24,22:23:45
39.9745733333333,116.331263333333,0,0,40779.9332175926,2011-08-24,22:23:50
39.974545,116.331231666667,0,0,40779.933275463,2011-08-24,22:23:55
39.9745516666667,116.331213333333,0,0,40779.9333333333,2011-08-24,22:24:00
39.9745433333333,116.331178333333,0,0,40779.9333912037,2011-08-24,22:24:05
39.9745116666667,116.331091666667,0,0,40779.9334490741,2011-08-24,22:24:10
39.9745233333333,116.33108,0,0,40779.9335069444,2011-08-24,22:24:15
39.9745233333333,116.33108,0,0,40779.9335416667,2011-08-24,22:24:18
39.974525,116.331088333333,0,0,40779.9335648148,2011-08-24,22:24:20
39.9745233333333,116.3311,0,0,40779.9336226852,2011-08-24,22:24:25
39.97456,116.331148333333,0,0,40779.9336805556,2011-08-24,22:24:30
39.9746033333333,116.33121,0,0,40779.9337384259,2011-08-24,22:24:35
39.9746266666667,116.331235,0,0,40779.9337962963,2011-08-24,22:24:40
39.974615,116.331228333333,0,0,40779.9338541667,2011-08-24,22:24:45
39.9746266666667,116.33121,0,0,40779.933912037,2011-08-24,22:24:50
39.9746266666667,116.33121,0,0,40779.9339467593,2011-08-24,22:24:53
39.9746216666667,116.331206666667,0,0,40779.9339699074,2011-08-24,22:24:55
39.9745783333333,116.331161666667,0,0,40779.9340277778,2011-08-24,22:25:00
39.97457,116.331143333333,0,0,40779.9340856481,2011-08-24,22:25:05
39.97457,116.331143333333,0,0,40779.9341203704,2011-08-24,22:25:08
39.9745683333333,116.331145,0,0,40779.9341435185,2011-08-24,22:25:10
39.9745566666667,116.33112,0,0,40779.9342013889,2011-08-24,22:25:15
39.9745466666667,116.331093333333,0,0,40779.9342592593,2011-08-24,22:25:20
39.9745416666667,116.331085,0,0,40779.9343171296,2011-08-24,22:25:25
39.9745416666667,116.331085,0,0,40779.9343518519,2011-08-24,22:25:28
39.9745466666667,116.33108,0,0,40779.934375,2011-08-24,22:25:30
39.974565,116.331108333333,0,0,40779.9344328704,2011-08-24,22:25:35
39.97461,116.331161666667,0,0,40779.9344907407,2011-08-24,22:25:40
39.974675,116.331205,0,0,40779.9345486111,2011-08-24,22:25:45
39.9747233333333,116.331243333333,0,0,40779.9346064815,2011-08-24,22:25:50
39.974745,116.331248333333,0,0,40779.9346643519,2011-08-24,22:25:55
39.9747766666667,116.33126,0,0,40779.9347222222,2011-08-24,22:26:00
39.9748,116.331283333333,0,0,40779.9347800926,2011-08-24,22:26:05
39.9747983333333,116.33128,0,0,40779.934837963,2011-08-24,22:26:10
39.9747916666667,116.331271666667,0,0,40779.9348958333,2011-08-24,22:26:15
39.9747916666667,116.331271666667,0,0,40779.9349305556,2011-08-24,22:26:18
39.974795,116.331268333333,0,0,40779.9349537037,2011-08-24,22:26:20
39.9747916666667,116.331258333333,0,0,40779.9350115741,2011-08-24,22:26:25
39.9747583333333,116.331235,0,0,40779.9350694444,2011-08-24,22:26:30
39.9747583333333,116.331235,0,0,40779.9351041667,2011-08-24,22:26:33
39.9747516666667,116.331226666667,0,0,40779.9351273148,2011-08-24,22:26:35
39.9747116666667,116.331203333333,0,0,40779.9351851852,2011-08-24,22:26:40
39.9746883333333,116.331196666667,0,0,40779.9352430556,2011-08-24,22:26:45
39.9746883333333,116.331188333333,0,0,40779.9353009259,2011-08-24,22:26:50
39.9746883333333,116.331188333333,0,0,40779.9353356481,2011-08-24,22:26:53
39.9746816666667,116.331186666667,0,0,40779.9353587963,2011-08-24,22:26:55
39.9746716666667,116.331216666667,0,0,40779.9354166667,2011-08-24,22:27:00
39.9746383333333,116.331228333333,0,0,40779.935474537,2011-08-24,22:27:05
39.9746133333333,116.331223333333,0,0,40779.9355324074,2011-08-24,22:27:10
39.9746,116.331221666667,0,0,40779.9355902778,2011-08-24,22:27:15
39.9745266666667,116.331171666667,0,0,40779.9356481481,2011-08-24,22:27:20
39.97452,116.331151666667,0,0,40779.9357060185,2011-08-24,22:27:25
39.974535,116.33113,0,0,40779.9357638889,2011-08-24,22:27:30
39.9745583333333,116.331148333333,0,0,40779.9358217593,2011-08-24,22:27:35
39.9745716666667,116.33117,0,0,40779.9358796296,2011-08-24,22:27:40
39.97457,116.33117,0,0,40779.9359375,2011-08-24,22:27:45
39.97457,116.331178333333,0,0,40779.9359953704,2011-08-24,22:27:50
39.97457,116.331185,0,0,40779.9360532407,2011-08-24,22:27:55
39.974565,116.331193333333,0,0,40779.9361111111,2011-08-24,22:28:00
39.97457,116.331196666667,0,0,40779.9361689815,2011-08-24,22:28:05
39.9745733333333,116.3312,0,0,40779.9362268519,2011-08-24,22:28:10
39.9745733333333,116.3312,0,0,40779.9362615741,2011-08-24,22:28:13
39.9745683333333,116.331196666667,0,0,40779.9362847222,2011-08-24,22:28:15
39.9745666666667,116.331186666667,0,0,40779.9363425926,2011-08-24,22:28:20
39.97457,116.331191666667,0,0,40779.936400463,2011-08-24,22:28:25
39.97457,116.331198333333,0,0,40779.9364583333,2011-08-24,22:28:30
39.97457,116.331198333333,0,0,40779.9364930556,2011-08-24,22:28:33
39.9745666666667,116.3312,0,0,40779.9365162037,2011-08-24,22:28:35
39.9745483333333,116.331191666667,0,0,40779.9365740741,2011-08-24,22:28:40
39.9745483333333,116.331191666667,0,0,40779.9366087963,2011-08-24,22:28:43
39.97455,116.33119,0,0,40779.9366319444,2011-08-24,22:28:45
39.97457,116.331245,0,0,40779.9366898148,2011-08-24,22:28:50
39.9746016666667,116.331301666667,0,0,40779.9367476852,2011-08-24,22:28:55
39.9746383333333,116.33132,0,0,40779.9368055556,2011-08-24,22:29:00
39.9746383333333,116.33132,0,0,40779.9368402778,2011-08-24,22:29:03
39.97464,116.331313333333,0,0,40779.9368634259,2011-08-24,22:29:05
39.97464,116.331323333333,0,0,40779.9369212963,2011-08-24,22:29:10
39.97464,116.331325,0,0,40779.9369791667,2011-08-24,22:29:15
39.9746416666667,116.33133,0,0,40779.937037037,2011-08-24,22:29:20
39.9746416666667,116.33133,0,0,40779.9370717593,2011-08-24,22:29:23
39.974645,116.331335,0,0,40779.9370949074,2011-08-24,22:29:25
39.9746416666667,116.331315,0,0,40779.9371527778,2011-08-24,22:29:30
39.97463,116.331283333333,0,0,40779.9372106481,2011-08-24,22:29:35
39.97463,116.331283333333,0,0,40779.9372453704,2011-08-24,22:29:38
39.9746266666667,116.331276666667,0,0,40779.9372685185,2011-08-24,22:29:40
39.9746,116.331253333333,0,0,40779.9373263889,2011-08-24,22:29:45
39.9743783333333,116.331223333333,0,0,40779.9538773148,2011-08-24,22:53:35
39.9743283333333,116.331218333333,0,0,40779.9539351852,2011-08-24,22:53:40
39.97429,116.331216666667,0,0,40779.9539930556,2011-08-24,22:53:45
39.9742583333333,116.331226666667,0,0,40779.9540509259,2011-08-24,22:53:50
39.97431,116.33121,0,0,40779.9541087963,2011-08-24,22:53:55
39.9744116666667,116.3312,0,0,40779.9541666667,2011-08-24,22:54:00
39.9744616666667,116.331201666667,0,0,40779.954224537,2011-08-24,22:54:05
39.9744616666667,116.331201666667,0,0,40779.9542592593,2011-08-24,22:54:08
39.9744616666667,116.331201666667,0,0,40779.9542824074,2011-08-24,22:54:10
39.9744133333333,116.331191666667,0,0,40779.9543402778,2011-08-24,22:54:15
39.9744183333333,116.331193333333,0,0,40779.9543981481,2011-08-24,22:54:20
39.9744233333333,116.331198333333,0,0,40779.9544560185,2011-08-24,22:54:25
39.9744233333333,116.331198333333,0,0,40779.9544907407,2011-08-24,22:54:28
39.974425,116.331203333333,0,0,40779.9545138889,2011-08-24,22:54:30
39.974435,116.331206666667,0,0,40779.9545717593,2011-08-24,22:54:35
39.9744366666667,116.331213333333,0,0,40779.9546296296,2011-08-24,22:54:40
39.9744366666667,116.331213333333,0,0,40779.9546643518,2011-08-24,22:54:43
39.974435,116.331215,0,0,40779.9546875,2011-08-24,22:54:45
39.97448,116.331218333333,0,0,40779.9547453704,2011-08-24,22:54:50
39.97448,116.331218333333,0,0,40779.9547800926,2011-08-24,22:54:53
39.974485,116.33122,0,0,40779.9548032407,2011-08-24,22:54:55
39.9745033333333,116.331231666667,0,0,40779.9548611111,2011-08-24,22:55:00
39.9745166666667,116.331235,0,0,40779.9549189815,2011-08-24,22:55:05
39.9745683333333,116.331243333333,0,0,40779.9549768518,2011-08-24,22:55:10
39.97462,116.331251666667,0,0,40779.9550347222,2011-08-24,22:55:15
39.9746533333333,116.33125,0,0,40779.9550925926,2011-08-24,22:55:20
39.974645,116.331238333333,0,0,40779.955150463,2011-08-24,22:55:25
39.97464,116.331228333333,0,0,40779.9552083333,2011-08-24,22:55:30
39.9746383333333,116.331228333333,0,0,40779.9552662037,2011-08-24,22:55:35
39.9746383333333,116.331228333333,0,0,40779.9553009259,2011-08-24,22:55:38
39.9746366666667,116.331228333333,0,0,40779.9553240741,2011-08-24,22:55:40
39.9746216666667,116.331231666667,0,0,40779.9553819444,2011-08-24,22:55:45
39.974615,116.331225,0,0,40779.9554398148,2011-08-24,22:55:50
39.974615,116.331225,0,0,40779.955474537,2011-08-24,22:55:53
39.974615,116.331223333333,0,0,40779.9554976852,2011-08-24,22:55:55
39.9746266666667,116.331211666667,0,0,40779.9555555556,2011-08-24,22:56:00
39.97466,116.331198333333,0,0,40779.9556134259,2011-08-24,22:56:05
39.974665,116.331195,0,0,40779.9556712963,2011-08-24,22:56:10
39.97467,116.331201666667,0,0,40779.9557291667,2011-08-24,22:56:15
39.97467,116.331201666667,0,0,40779.9557638889,2011-08-24,22:56:18
39.974675,116.331208333333,0,0,40779.955787037,2011-08-24,22:56:20
39.9746916666667,116.331206666667,0,0,40779.9558449074,2011-08-24,22:56:25
39.9747,116.331203333333,0,0,40779.9559027778,2011-08-24,22:56:30
39.9746966666667,116.331203333333,0,0,40779.9559606481,2011-08-24,22:56:35
39.9746966666667,116.331203333333,0,0,40779.9559953704,2011-08-24,22:56:38
39.9747033333333,116.3312,0,0,40779.9560185185,2011-08-24,22:56:40
39.97471,116.33119,0,0,40779.9560763889,2011-08-24,22:56:45
39.97471,116.331188333333,0,0,40779.9561342593,2011-08-24,22:56:50
39.97471,116.331186666667,0,0,40779.9561921296,2011-08-24,22:56:55
39.9747133333333,116.331191666667,0,0,40779.95625,2011-08-24,22:57:00
39.9747133333333,116.331191666667,0,0,40779.9562847222,2011-08-24,22:57:03
39.974715,116.33119,0,0,40779.9563078704,2011-08-24,22:57:05
39.97469,116.33119,0,0,40779.9563657407,2011-08-24,22:57:10
39.974665,116.331188333333,0,0,40779.9564236111,2011-08-24,22:57:15
39.9746066666667,116.331168333333,0,0,40779.9564814815,2011-08-24,22:57:20
39.9745416666667,116.331165,0,0,40779.9565393519,2011-08-24,22:57:25
39.9744816666667,116.331161666667,0,0,40779.9565972222,2011-08-24,22:57:30
39.97445,116.331173333333,0,0,40779.9566550926,2011-08-24,22:57:35
39.974495,116.331195,0,0,40779.956712963,2011-08-24,22:57:40
39.9745233333333,116.331216666667,0,0,40779.9567708333,2011-08-24,22:57:45
39.9745416666667,116.33123,0,0,40779.9568287037,2011-08-24,22:57:50
39.9745783333333,116.33125,0,0,40779.9568865741,2011-08-24,22:57:55
39.9746216666667,116.33124,0,0,40779.9569444444,2011-08-24,22:58:00
39.9746716666667,116.331231666667,0,0,40779.9570023148,2011-08-24,22:58:05
39.9746816666667,116.331225,0,0,40779.9570601852,2011-08-24,22:58:10
39.9746916666667,116.33124,0,0,40779.9571180556,2011-08-24,22:58:15
39.9746916666667,116.331215,0,0,40779.9571759259,2011-08-24,22:58:20
39.9746916666667,116.331215,0,0,40779.9572106482,2011-08-24,22:58:23
39.9746983333333,116.331213333333,0,0,40779.9572337963,2011-08-24,22:58:25
39.9747183333333,116.33121,0,0,40779.9572916667,2011-08-24,22:58:30
39.9747133333333,116.33119,0,0,40779.957349537,2011-08-24,22:58:35
39.9746683333333,116.331203333333,0,0,40779.9574074074,2011-08-24,22:58:40
39.97464,116.331211666667,0,0,40779.9574652778,2011-08-24,22:58:45
39.9746366666667,116.331216666667,0,0,40779.9575231481,2011-08-24,22:58:50
39.9746366666667,116.331216666667,0,0,40779.9575578704,2011-08-24,22:58:53
39.974635,116.331218333333,0,0,40779.9575810185,2011-08-24,22:58:55
39.9746,116.331216666667,0,0,40779.9576388889,2011-08-24,22:59:00
39.9745516666667,116.331208333333,0,0,40779.9576967593,2011-08-24,22:59:05
39.9745133333333,116.331201666667,0,0,40779.9577546296,2011-08-24,22:59:10
39.9745,116.331208333333,0,0,40779.9578125,2011-08-24,22:59:15
39.974495,116.331195,0,0,40779.9578703704,2011-08-24,22:59:20
39.9744866666667,116.331195,0,0,40779.9579282407,2011-08-24,22:59:25
39.9744866666667,116.331195,0,0,40779.957962963,2011-08-24,22:59:28
39.9744783333333,116.331201666667,0,0,40779.9579861111,2011-08-24,22:59:30
39.9744616666667,116.33121,0,0,40779.9580439815,2011-08-24,22:59:35
39.97448,116.331203333333,0,0,40779.9581018519,2011-08-24,22:59:40
39.9745033333333,116.331195,0,0,40779.9581597222,2011-08-24,22:59:45
39.9744966666667,116.331171666667,0,0,40779.9582175926,2011-08-24,22:59:50
39.974495,116.331133333333,0,0,40779.958275463,2011-08-24,22:59:55
39.974505,116.331131666667,0,0,40779.9583333333,2011-08-24,23:00:00
39.974505,116.331131666667,0,0,40779.9583680556,2011-08-24,23:00:03
39.97451,116.331123333333,0,0,40779.9583912037,2011-08-24,23:00:05
39.97452,116.331128333333,0,0,40779.9584490741,2011-08-24,23:00:10
39.9745566666667,116.331151666667,0,0,40779.9585069444,2011-08-24,23:00:15
39.974605,116.331186666667,0,0,40779.9585648148,2011-08-24,23:00:20
39.9746216666667,116.331196666667,0,0,40779.9586226852,2011-08-24,23:00:25
39.9746216666667,116.331196666667,0,0,40779.9586574074,2011-08-24,23:00:28
39.9746133333333,116.33119,0,0,40779.9586805556,2011-08-24,23:00:30
39.974585,116.331195,0,0,40779.9587384259,2011-08-24,23:00:35
39.9745916666667,116.331183333333,0,0,40779.9587962963,2011-08-24,23:00:40
39.9745916666667,116.331183333333,0,0,40779.9588310185,2011-08-24,23:00:43
39.9745883333333,116.33118,0,0,40779.9588541667,2011-08-24,23:00:45
39.9745616666667,116.331173333333,0,0,40779.958912037,2011-08-24,23:00:50
39.97453,116.331143333333,0,0,40779.9589699074,2011-08-24,23:00:55
39.974525,116.331128333333,0,0,40779.9590277778,2011-08-24,23:01:00
39.974545,116.331135,0,0,40779.9590856481,2011-08-24,23:01:05
39.9745266666667,116.331141666667,0,0,40779.9591435185,2011-08-24,23:01:10
39.9745266666667,116.331141666667,0,0,40779.9591782407,2011-08-24,23:01:13
39.9745266666667,116.331146666667,0,0,40779.9592013889,2011-08-24,23:01:15
39.9745483333333,116.331146666667,0,0,40779.9592592593,2011-08-24,23:01:20
39.9745533333333,116.331151666667,0,0,40779.9593171296,2011-08-24,23:01:25
39.9745583333333,116.331148333333,0,0,40779.959375,2011-08-24,23:01:30
39.9745583333333,116.331151666667,0,0,40779.9594328704,2011-08-24,23:01:35
39.9745583333333,116.331151666667,0,0,40779.9594675926,2011-08-24,23:01:38
39.9745583333333,116.331143333333,0,0,40779.9594907407,2011-08-24,23:01:40
39.9745483333333,116.331148333333,0,0,40779.9595486111,2011-08-24,23:01:45
39.9745133333333,116.331145,0,0,40779.9596064815,2011-08-24,23:01:50
39.9744983333333,116.331135,0,0,40779.9596643519,2011-08-24,23:01:55
39.9745,116.33115,0,0,40779.9597222222,2011-08-24,23:02:00
39.9745016666667,116.331153333333,0,0,40779.9597800926,2011-08-24,23:02:05
39.9745016666667,116.33116,0,0,40779.959837963,2011-08-24,23:02:10
39.9745016666667,116.33116,0,0,40779.9598726852,2011-08-24,23:02:13
39.97451,116.331158333333,0,0,40779.9598958333,2011-08-24,23:02:15
39.9745233333333,116.33117,0,0,40779.9599537037,2011-08-24,23:02:20
39.9745266666667,116.33118,0,0,40779.9600115741,2011-08-24,23:02:25
39.9744966666667,116.331146666667,0,0,40779.9600694444,2011-08-24,23:02:30
39.97447,116.331141666667,0,0,40779.9601273148,2011-08-24,23:02:35
39.974495,116.331155,0,0,40779.9601851852,2011-08-24,23:02:40
39.9745,116.331151666667,0,0,40779.9602430556,2011-08-24,23:02:45
39.9745,116.331151666667,0,0,40779.9602777778,2011-08-24,23:02:48
39.9745066666667,116.331151666667,0,0,40779.9603009259,2011-08-24,23:02:50
39.9744616666667,116.331155,0,0,40779.9603587963,2011-08-24,23:02:55
39.9744616666667,116.331155,0,0,40779.9603935185,2011-08-24,23:02:58
39.974455,116.331148333333,0,0,40779.9604166667,2011-08-24,23:03:00
39.97447,116.331163333333,0,0,40779.960474537,2011-08-24,23:03:05
39.974485,116.331138333333,0,0,40779.9605324074,2011-08-24,23:03:10
39.974485,116.331138333333,0,0,40779.9605671296,2011-08-24,23:03:13
39.9744916666667,116.331136666667,0,0,40779.9605902778,2011-08-24,23:03:15
39.9744866666667,116.331151666667,0,0,40779.9606481481,2011-08-24,23:03:20
39.9744866666667,116.331168333333,0,0,40779.9607060185,2011-08-24,23:03:25
39.974445,116.331155,0,0,40779.9607638889,2011-08-24,23:03:30
39.97446,116.331153333333,0,0,40779.9608217593,2011-08-24,23:03:35
39.9744983333333,116.331163333333,0,0,40779.9608796296,2011-08-24,23:03:40
39.97453,116.331165,0,0,40779.9609375,2011-08-24,23:03:45
39.9745583333333,116.331148333333,0,0,40779.9609953704,2011-08-24,23:03:50
39.974575,116.331171666667,0,0,40779.9610532407,2011-08-24,23:03:55
39.9746016666667,116.331185,0,0,40779.9611111111,2011-08-24,23:04:00
39.9746216666667,116.331186666667,0,0,40779.9611689815,2011-08-24,23:04:05
39.9746116666667,116.331206666667,0,0,40779.9612268518,2011-08-24,23:04:10
39.97461,116.331205,0,0,40779.9612847222,2011-08-24,23:04:15
39.97461,116.331205,0,0,40779.9613194444,2011-08-24,23:04:18
39.9746016666667,116.331203333333,0,0,40779.9613425926,2011-08-24,23:04:20
39.9745616666667,116.331191666667,0,0,40779.961400463,2011-08-24,23:04:25
39.974545,116.331186666667,0,0,40779.9614583333,2011-08-24,23:04:30
39.974545,116.331186666667,0,0,40779.9614930556,2011-08-24,23:04:33
39.9745383333333,116.33119,0,0,40779.9615162037,2011-08-24,23:04:35
39.9745483333333,116.331198333333,0,0,40779.9615740741,2011-08-24,23:04:40
39.9745433333333,116.331211666667,0,0,40779.9616319444,2011-08-24,23:04:45
39.9745416666667,116.331231666667,0,0,40779.9616898148,2011-08-24,23:04:50
39.974535,116.331228333333,0,0,40779.9617476852,2011-08-24,23:04:55
39.9745333333333,116.331236666667,0,0,40779.9618055556,2011-08-24,23:05:00
39.9745366666667,116.331241666667,0,0,40779.9618634259,2011-08-24,23:05:05
39.9745433333333,116.331238333333,0,0,40779.9619212963,2011-08-24,23:05:10
39.974545,116.331235,0,0,40779.9619791667,2011-08-24,23:05:15
39.9745466666667,116.331228333333,0,0,40779.962037037,2011-08-24,23:05:20
39.9745466666667,116.331228333333,0,0,40779.9620717593,2011-08-24,23:05:23
39.9745383333333,116.331231666667,0,0,40779.9620949074,2011-08-24,23:05:25
39.9744883333333,116.331245,0,0,40779.9621527778,2011-08-24,23:05:30
39.97444,116.331256666667,0,0,40779.9622106481,2011-08-24,23:05:35
39.97443,116.331263333333,0,0,40779.9622685185,2011-08-24,23:05:40
39.9744266666667,116.331258333333,0,0,40779.9623263889,2011-08-24,23:05:45
39.9744266666667,116.331258333333,0,0,40779.9623611111,2011-08-24,23:05:48
39.9744316666667,116.331253333333,0,0,40779.9623842593,2011-08-24,23:05:50
39.9744716666667,116.331245,0,0,40779.9624421296,2011-08-24,23:05:55
39.9745,116.331215,0,0,40779.9625,2011-08-24,23:06:00
39.974515,116.33121,0,0,40779.9625578704,2011-08-24,23:06:05
39.9745266666667,116.331196666667,0,0,40779.9626157407,2011-08-24,23:06:10
39.9745266666667,116.331196666667,0,0,40779.962650463,2011-08-24,23:06:13
39.9745316666667,116.331195,0,0,40779.9626736111,2011-08-24,23:06:15
39.9745833333333,116.331205,0,0,40779.9627314815,2011-08-24,23:06:20
39.9746116666667,116.331195,0,0,40779.9627893518,2011-08-24,23:06:25
39.974635,116.331195,0,0,40779.9628472222,2011-08-24,23:06:30
39.9746333333333,116.331188333333,0,0,40779.9629050926,2011-08-24,23:06:35
39.9746333333333,116.331188333333,0,0,40779.9629398148,2011-08-24,23:06:38
39.9746283333333,116.33119,0,0,40779.962962963,2011-08-24,23:06:40
39.9746083333333,116.331163333333,0,0,40779.9630208333,2011-08-24,23:06:45
39.9746083333333,116.331163333333,0,0,40779.9630555556,2011-08-24,23:06:48
39.9746033333333,116.331156666667,0,0,40779.9630787037,2011-08-24,23:06:50
39.97461,116.331143333333,0,0,40779.9631365741,2011-08-24,23:06:55
39.9746166666667,116.331145,0,0,40779.9631944444,2011-08-24,23:07:00
39.974615,116.331146666667,0,0,40779.9632523148,2011-08-24,23:07:05
39.9746116666667,116.331148333333,0,0,40779.9633101852,2011-08-24,23:07:10
39.974615,116.331145,0,0,40779.9633680556,2011-08-24,23:07:15
39.974615,116.331145,0,0,40779.9634027778,2011-08-24,23:07:18
39.974615,116.331148333333,0,0,40779.9634259259,2011-08-24,23:07:20
39.9746133333333,116.331158333333,0,0,40779.9634837963,2011-08-24,23:07:25
39.9745833333333,116.331171666667,0,0,40779.9635416667,2011-08-24,23:07:30
39.9745683333333,116.331173333333,0,0,40779.963599537,2011-08-24,23:07:35
39.9745616666667,116.331175,0,0,40779.9636574074,2011-08-24,23:07:40
39.9745533333333,116.331178333333,0,0,40779.9637152778,2011-08-24,23:07:45
39.97455,116.33118,0,0,40779.9637731481,2011-08-24,23:07:50
39.97455,116.33118,0,0,40779.9638078704,2011-08-24,23:07:53
39.9745583333333,116.331176666667,0,0,40779.9638310185,2011-08-24,23:07:55
39.9745683333333,116.331173333333,0,0,40779.9638888889,2011-08-24,23:08:00
39.9745683333333,116.331173333333,0,0,40779.9639236111,2011-08-24,23:08:03
39.9745683333333,116.331173333333,0,0,40779.9639467593,2011-08-24,23:08:05
39.9745783333333,116.331165,0,0,40779.9640046296,2011-08-24,23:08:10
39.9745783333333,116.331165,0,0,40779.9640393518,2011-08-24,23:08:13
39.9745833333333,116.331171666667,0,0,40779.9640625,2011-08-24,23:08:15
39.9745933333333,116.331171666667,0,0,40779.9641203704,2011-08-24,23:08:20
39.9745966666667,116.331171666667,0,0,40779.9641782407,2011-08-24,23:08:25
39.9745966666667,116.331171666667,0,0,40779.9642361111,2011-08-24,23:08:30
39.9745916666667,116.331178333333,0,0,40779.9642939815,2011-08-24,23:08:35
39.97459,116.331185,0,0,40779.9643518519,2011-08-24,23:08:40
39.97459,116.331185,0,0,40779.9643865741,2011-08-24,23:08:43
39.9745883333333,116.331193333333,0,0,40779.9644097222,2011-08-24,23:08:45
39.9745933333333,116.331208333333,0,0,40779.9644675926,2011-08-24,23:08:50
39.9746566666667,116.33119,0,0,40779.964525463,2011-08-24,23:08:55
39.9746833333333,116.331176666667,0,0,40779.9645833333,2011-08-24,23:09:00
39.9746833333333,116.331176666667,0,0,40779.9646180556,2011-08-24,23:09:03
39.974675,116.331175,0,0,40779.9646412037,2011-08-24,23:09:05
39.9746466666667,116.331176666667,0,0,40779.9646990741,2011-08-24,23:09:10
39.9746583333333,116.331178333333,0,0,40779.9647569444,2011-08-24,23:09:15
39.9747,116.331186666667,0,0,40779.9648148148,2011-08-24,23:09:20
39.9746866666667,116.331195,0,0,40779.9648726852,2011-08-24,23:09:25
39.9746866666667,116.331195,0,0,40779.9649074074,2011-08-24,23:09:28
39.9746833333333,116.331193333333,0,0,40779.9649305556,2011-08-24,23:09:30
39.9746533333333,116.33119,0,0,40779.9649884259,2011-08-24,23:09:35
39.9746166666667,116.331208333333,0,0,40779.9650462963,2011-08-24,23:09:40
39.97456,116.331223333333,0,0,40779.9651041667,2011-08-24,23:09:45
39.9745233333333,116.331208333333,0,0,40779.965162037,2011-08-24,23:09:50
39.9745166666667,116.331213333333,0,0,40779.9652199074,2011-08-24,23:09:55
39.9745133333333,116.331211666667,0,0,40779.9652777778,2011-08-24,23:10:00
39.9745083333333,116.331208333333,0,0,40779.9653356481,2011-08-24,23:10:05
39.9745083333333,116.331208333333,0,0,40779.9653703704,2011-08-24,23:10:08
39.9745016666667,116.331205,0,0,40779.9653935185,2011-08-24,23:10:10
39.9744566666667,116.331173333333,0,0,40779.9654513889,2011-08-24,23:10:15
39.974435,116.331175,0,0,40779.9655092593,2011-08-24,23:10:20
39.9744166666667,116.33119,0,0,40779.9655671296,2011-08-24,23:10:25
39.9744066666667,116.331186666667,0,0,40779.965625,2011-08-24,23:10:30
39.974405,116.331185,0,0,40779.9656828704,2011-08-24,23:10:35
39.9744033333333,116.331181666667,0,0,40779.9657407407,2011-08-24,23:10:40
39.9744033333333,116.331181666667,0,0,40779.965775463,2011-08-24,23:10:43
39.9743983333333,116.33118,0,0,40779.9657986111,2011-08-24,23:10:45
39.974415,116.331155,0,0,40779.9658564815,2011-08-24,23:10:50
39.9744466666667,116.331156666667,0,0,40779.9659143519,2011-08-24,23:10:55
39.97446,116.331156666667,0,0,40779.9659722222,2011-08-24,23:11:00
39.9744783333333,116.33115,0,0,40779.9660300926,2011-08-24,23:11:05
39.9744983333333,116.331131666667,0,0,40779.966087963,2011-08-24,23:11:10
39.9745066666667,116.331126666667,0,0,40779.9661458333,2011-08-24,23:11:15
39.9745066666667,116.331126666667,0,0,40779.9661805556,2011-08-24,23:11:18
39.9745133333333,116.331125,0,0,40779.9662037037,2011-08-24,23:11:20
39.974545,116.331128333333,0,0,40779.9662615741,2011-08-24,23:11:25
39.9745566666667,116.331128333333,0,0,40779.9663194444,2011-08-24,23:11:30
39.9745883333333,116.33111,0,0,40779.9663773148,2011-08-24,23:11:35
39.9746033333333,116.331116666667,0,0,40779.9664351852,2011-08-24,23:11:40
39.97467,116.33112,0,0,40779.9664930556,2011-08-24,23:11:45
39.9747016666667,116.331111666667,0,0,40779.9665509259,2011-08-24,23:11:50
39.9747033333333,116.331111666667,0,0,40779.9666087963,2011-08-24,23:11:55
39.9747033333333,116.331111666667,0,0,40779.9666435185,2011-08-24,23:11:58
39.974705,116.331111666667,0,0,40779.9666666667,2011-08-24,23:12:00
39.9746933333333,116.331123333333,0,0,40779.966724537,2011-08-24,23:12:05
39.9747016666667,116.331106666667,0,0,40779.9667824074,2011-08-24,23:12:10
39.97471,116.331105,0,0,40779.9668402778,2011-08-24,23:12:15
39.9747183333333,116.331098333333,0,0,40779.9668981481,2011-08-24,23:12:20
39.9747183333333,116.331091666667,0,0,40779.9669560185,2011-08-24,23:12:25
39.97471,116.331088333333,0,0,40779.9670138889,2011-08-24,23:12:30
39.9747016666667,116.331085,0,0,40779.9670717593,2011-08-24,23:12:35
39.9747016666667,116.331085,0,0,40779.9671064815,2011-08-24,23:12:38
39.974695,116.331081666667,0,0,40779.9671296296,2011-08-24,23:12:40
39.97468,116.33109,0,0,40779.9671875,2011-08-24,23:12:45
39.9746983333333,116.331101666667,0,0,40779.9672453704,2011-08-24,23:12:50
39.9746933333333,116.331105,0,0,40779.9673032407,2011-08-24,23:12:55
39.9746933333333,116.331106666667,0,0,40779.9673611111,2011-08-24,23:13:00
39.9746916666667,116.331108333333,0,0,40779.9674189815,2011-08-24,23:13:05
39.9746916666667,116.331108333333,0,0,40779.9674537037,2011-08-24,23:13:08
39.9746833333333,116.331106666667,0,0,40779.9674768519,2011-08-24,23:13:10
39.9746733333333,116.331108333333,0,0,40779.9675347222,2011-08-24,23:13:15
39.9746566666667,116.331105,0,0,40779.9675925926,2011-08-24,23:13:20
39.9746483333333,116.331118333333,0,0,40779.967650463,2011-08-24,23:13:25
39.9746566666667,116.331115,0,0,40779.9677083333,2011-08-24,23:13:30
39.9746566666667,116.331115,0,0,40779.9677430556,2011-08-24,23:13:33
39.974655,116.33111,0,0,40779.9677662037,2011-08-24,23:13:35
39.9746283333333,116.331106666667,0,0,40779.9678240741,2011-08-24,23:13:40
39.9745733333333,116.331131666667,0,0,40779.9678819444,2011-08-24,23:13:45
39.9745616666667,116.331135,0,0,40779.9679398148,2011-08-24,23:13:50
39.9745483333333,116.331116666667,0,0,40779.9679976852,2011-08-24,23:13:55
39.9745416666667,116.3311,0,0,40779.9680555556,2011-08-24,23:14:00
39.9745383333333,116.331083333333,0,0,40779.9681134259,2011-08-24,23:14:05
39.9745383333333,116.331111666667,0,0,40779.9681712963,2011-08-24,23:14:10
39.97452,116.33112,0,0,40779.9682291667,2011-08-24,23:14:15
39.974525,116.331096666667,0,0,40779.968287037,2011-08-24,23:14:20
39.9745283333333,116.331093333333,0,0,40779.9683449074,2011-08-24,23:14:25
39.9745283333333,116.331093333333,0,0,40779.9683796296,2011-08-24,23:14:28
39.9745366666667,116.331088333333,0,0,40779.9684027778,2011-08-24,23:14:30
39.97455,116.33107,0,0,40779.9684606481,2011-08-24,23:14:35
39.97455,116.33107,0,0,40779.9684953704,2011-08-24,23:14:38
39.9745583333333,116.331063333333,0,0,40779.9685185185,2011-08-24,23:14:40
39.9745733333333,116.331056666667,0,0,40779.9685763889,2011-08-24,23:14:45
39.9746016666667,116.331058333333,0,0,40779.9686342593,2011-08-24,23:14:50
39.9746416666667,116.331006666667,0,0,40779.9686921296,2011-08-24,23:14:55
39.9746583333333,116.330956666667,0,0,40779.96875,2011-08-24,23:15:00
39.9746816666667,116.330963333333,0,0,40779.9688078704,2011-08-24,23:15:05
39.974675,116.330976666667,0,0,40779.9688657407,2011-08-24,23:15:10
39.9746716666667,116.331003333333,0,0,40779.9689236111,2011-08-24,23:15:15
39.9746716666667,116.331003333333,0,0,40779.9689583333,2011-08-24,23:15:18
39.974675,116.331001666667,0,0,40779.9689814815,2011-08-24,23:15:20
39.9746433333333,116.331001666667,0,0,40779.9690393518,2011-08-24,23:15:25
39.9746116666667,116.330998333333,0,0,40779.9690972222,2011-08-24,23:15:30
39.9745566666667,116.331006666667,0,0,40779.9691550926,2011-08-24,23:15:35
39.974465,116.331011666667,0,0,40779.969212963,2011-08-24,23:15:40
39.9744033333333,116.330996666667,0,0,40779.9692708333,2011-08-24,23:15:45
39.97437,116.331021666667,0,0,40779.9693287037,2011-08-24,23:15:50
39.97443,116.331033333333,0,0,40779.9693865741,2011-08-24,23:15:55
39.9744683333333,116.331033333333,0,0,40779.9694444444,2011-08-24,23:16:00
39.9744683333333,116.331033333333,0,0,40779.9694791667,2011-08-24,23:16:03
39.974475,116.331028333333,0,0,40779.9695023148,2011-08-24,23:16:05
39.97448,116.331016666667,0,0,40779.9695601852,2011-08-24,23:16:10
39.9744883333333,116.331013333333,0,0,40779.9696180556,2011-08-24,23:16:15
39.97449,116.33101,0,0,40779.9696759259,2011-08-24,23:16:20
39.974485,116.331006666667,0,0,40779.9697337963,2011-08-24,23:16:25
39.974485,116.331006666667,0,0,40779.9697685185,2011-08-24,23:16:28
39.974485,116.331008333333,0,0,40779.9697916667,2011-08-24,23:16:30
39.97452,116.331043333333,0,0,40779.969849537,2011-08-24,23:16:35
39.9745616666667,116.331076666667,0,0,40779.9699074074,2011-08-24,23:16:40
39.9745716666667,116.33108,0,0,40779.9699652778,2011-08-24,23:16:45
39.9746016666667,116.3311,0,0,40779.9700231481,2011-08-24,23:16:50
39.974605,116.331108333333,0,0,40779.9700810185,2011-08-24,23:16:55
39.9745966666667,116.331103333333,0,0,40779.9701388889,2011-08-24,23:17:00
39.9745966666667,116.331103333333,0,0,40779.9701736111,2011-08-24,23:17:03
39.9745916666667,116.331103333333,0,0,40779.9701967593,2011-08-24,23:17:05
39.9745266666667,116.331121666667,0,0,40779.9702546296,2011-08-24,23:17:10
39.974475,116.331116666667,0,0,40779.9703125,2011-08-24,23:17:15
39.9744333333333,116.331136666667,0,0,40779.9703703704,2011-08-24,23:17:20
39.9744416666667,116.33116,0,0,40779.9704282407,2011-08-24,23:17:25
39.974455,116.33118,0,0,40779.9704861111,2011-08-24,23:17:30
39.9746966666667,116.331211666667,0,0,40779.9742939815,2011-08-24,23:22:59
39.97473,116.331186666667,0,0,40779.9743518519,2011-08-24,23:23:04
39.9747333333333,116.331173333333,0,0,40779.9744097222,2011-08-24,23:23:09
39.9747333333333,116.331173333333,0,0,40779.9744444444,2011-08-24,23:23:12
39.974735,116.33118,0,0,40779.9744675926,2011-08-24,23:23:14
39.9747483333333,116.33117,0,0,40779.974525463,2011-08-24,23:23:19
39.9747466666667,116.331165,0,0,40779.9745833333,2011-08-24,23:23:24
39.9747466666667,116.331165,0,0,40779.9746180556,2011-08-24,23:23:27
39.97475,116.33116,0,0,40779.9746412037,2011-08-24,23:23:29
39.97476,116.331155,0,0,40779.9746990741,2011-08-24,23:23:34
39.97476,116.331155,0,0,40779.9747337963,2011-08-24,23:23:37
39.9747616666667,116.331148333333,0,0,40779.9747569444,2011-08-24,23:23:39
39.9747483333333,116.33112,0,0,40779.9748148148,2011-08-24,23:23:44
39.9747583333333,116.331086666667,0,0,40779.9748726852,2011-08-24,23:23:49
39.974795,116.331056666667,0,0,40779.9749305556,2011-08-24,23:23:54
39.97481,116.331051666667,0,0,40779.9749884259,2011-08-24,23:23:59
39.9747916666667,116.33104,0,0,40779.9750462963,2011-08-24,23:24:04
39.9747683333333,116.331056666667,0,0,40779.9751041667,2011-08-24,23:24:09
39.9747233333333,116.331076666667,0,0,40779.975162037,2011-08-24,23:24:14
39.9746733333333,116.33108,0,0,40779.9752199074,2011-08-24,23:24:19
39.974665,116.331056666667,0,0,40779.9752777778,2011-08-24,23:24:24
39.9746633333333,116.331045,0,0,40779.9753356481,2011-08-24,23:24:29
39.974645,116.331061666667,0,0,40779.9753935185,2011-08-24,23:24:34
39.9746,116.331083333333,0,0,40779.9754513889,2011-08-24,23:24:39
39.9746,116.331083333333,0,0,40779.9754861111,2011-08-24,23:24:42
39.9746033333333,116.331075,0,0,40779.9755092593,2011-08-24,23:24:44
39.9746183333333,116.331076666667,0,0,40779.9755671296,2011-08-24,23:24:49
39.9746216666667,116.331075,0,0,40779.975625,2011-08-24,23:24:54
39.9746216666667,116.331075,0,0,40779.9756597222,2011-08-24,23:24:57
39.9746216666667,116.331073333333,0,0,40779.9756828704,2011-08-24,23:24:59
39.9746283333333,116.331096666667,0,0,40779.9757407407,2011-08-24,23:25:04
39.974625,116.331108333333,0,0,40779.9757986111,2011-08-24,23:25:09
39.974665,116.331105,0,0,40779.9758564815,2011-08-24,23:25:14
39.9746816666667,116.331101666667,0,0,40779.9759143519,2011-08-24,23:25:19
39.9746816666667,116.331096666667,0,0,40779.9759722222,2011-08-24,23:25:24
39.9746816666667,116.331096666667,0,0,40779.9760069444,2011-08-24,23:25:27
39.9746766666667,116.331093333333,0,0,40779.9760300926,2011-08-24,23:25:29
39.9746366666667,116.331078333333,0,0,40779.976087963,2011-08-24,23:25:34
39.97462,116.331055,0,0,40779.9761458333,2011-08-24,23:25:39
39.9746033333333,116.331055,0,0,40779.9762037037,2011-08-24,23:25:44
39.9745783333333,116.331073333333,0,0,40779.9762615741,2011-08-24,23:25:49
39.9745966666667,116.331075,0,0,40779.9763194444,2011-08-24,23:25:54
39.9746016666667,116.331075,0,0,40779.9763773148,2011-08-24,23:25:59
39.9745983333333,116.331073333333,0,0,40779.9764351852,2011-08-24,23:26:04
39.974595,116.331081666667,0,0,40779.9764930556,2011-08-24,23:26:09
39.97459,116.331081666667,0,0,40779.9765509259,2011-08-24,23:26:14
39.97459,116.331081666667,0,0,40779.9765856481,2011-08-24,23:26:17
39.97459,116.331081666667,0,0,40779.9766087963,2011-08-24,23:26:19
39.9746016666667,116.331088333333,0,0,40779.9766666667,2011-08-24,23:26:24
39.9746166666667,116.3311,0,0,40779.976724537,2011-08-24,23:26:29
39.974615,116.331101666667,0,0,40779.9767824074,2011-08-24,23:26:34
39.97462,116.331098333333,0,0,40779.9768402778,2011-08-24,23:26:39
39.974625,116.331091666667,0,0,40779.9768981481,2011-08-24,23:26:44
39.974625,116.331091666667,0,0,40779.9769328704,2011-08-24,23:26:47
39.9746233333333,116.331088333333,0,0,40779.9769560185,2011-08-24,23:26:49
39.9745683333333,116.331121666667,0,0,40779.9770138889,2011-08-24,23:26:54
39.9745066666667,116.331196666667,0,0,40779.9770717593,2011-08-24,23:26:59
39.9744983333333,116.331245,0,0,40779.9771296296,2011-08-24,23:27:04
39.97448,116.331258333333,0,0,40779.9771875,2011-08-24,23:27:09
39.9744783333333,116.331263333333,0,0,40779.9772453704,2011-08-24,23:27:14
39.974485,116.331263333333,0,0,40779.9773032407,2011-08-24,23:27:19
39.974485,116.331263333333,0,0,40779.977337963,2011-08-24,23:27:22
39.97449,116.33127,0,0,40779.9773611111,2011-08-24,23:27:24
39.974525,116.331253333333,0,0,40779.9774189815,2011-08-24,23:27:29
39.9745616666667,116.331231666667,0,0,40779.9774768518,2011-08-24,23:27:34
39.9745533333333,116.331231666667,0,0,40779.9775347222,2011-08-24,23:27:39
39.9745533333333,116.331231666667,0,0,40779.9775694444,2011-08-24,23:27:42
39.9745466666667,116.331225,0,0,40779.9775925926,2011-08-24,23:27:44
39.9745566666667,116.331216666667,0,0,40779.977650463,2011-08-24,23:27:49
39.9745666666667,116.33122,0,0,40779.9777083333,2011-08-24,23:27:54
39.9745666666667,116.33122,0,0,40779.9777430556,2011-08-24,23:27:57
39.9745716666667,116.331221666667,0,0,40779.9777662037,2011-08-24,23:27:59
39.9745516666667,116.331208333333,0,0,40779.9778240741,2011-08-24,23:28:04
39.974545,116.331198333333,0,0,40779.9778819444,2011-08-24,23:28:09
39.9745816666667,116.331183333333,0,0,40779.9779398148,2011-08-24,23:28:14
39.974605,116.331175,0,0,40779.9779976852,2011-08-24,23:28:19
39.9746283333333,116.331175,0,0,40779.9780555556,2011-08-24,23:28:24
39.97462,116.331165,0,0,40779.9781134259,2011-08-24,23:28:29
39.97458,116.331158333333,0,0,40779.9781712963,2011-08-24,23:28:34
39.9748183333333,116.331311666667,0,0,40779.9881018519,2011-08-24,23:42:52
39.9748416666667,116.331288333333,0,0,40779.9881597222,2011-08-24,23:42:57
39.9748583333333,116.331291666667,0,0,40779.9882175926,2011-08-24,23:43:02
39.974855,116.331241666667,0,0,40779.988275463,2011-08-24,23:43:07
39.974835,116.331213333333,0,0,40779.9883333333,2011-08-24,23:43:12
39.974815,116.331213333333,0,0,40779.9883912037,2011-08-24,23:43:17
39.974815,116.331213333333,0,0,40779.9884259259,2011-08-24,23:43:20
39.9748066666667,116.331213333333,0,0,40779.9884490741,2011-08-24,23:43:22
39.9747533333333,116.331225,0,0,40779.9885069444,2011-08-24,23:43:27
39.974675,116.33123,0,0,40779.9885648148,2011-08-24,23:43:32
39.974605,116.331251666667,0,0,40779.9886226852,2011-08-24,23:43:37
39.97458,116.331246666667,0,0,40779.9886805556,2011-08-24,23:43:42
39.9745783333333,116.331246666667,0,0,40779.9887384259,2011-08-24,23:43:47
39.9745833333333,116.331243333333,0,0,40779.9887962963,2011-08-24,23:43:52
39.97458,116.331235,0,0,40779.9888541667,2011-08-24,23:43:57
39.97458,116.331235,0,0,40779.9888888889,2011-08-24,23:44:00
39.9745833333333,116.331233333333,0,0,40779.988912037,2011-08-24,23:44:02
39.9746033333333,116.331255,0,0,40779.9889699074,2011-08-24,23:44:07
39.9746083333333,116.331253333333,0,0,40779.9890277778,2011-08-24,23:44:12
39.9746016666667,116.33125,0,0,40779.9890856481,2011-08-24,23:44:17
39.974605,116.33125,0,0,40779.9891435185,2011-08-24,23:44:22
39.97461,116.331245,0,0,40779.9892013889,2011-08-24,23:44:27
39.9746133333333,116.331241666667,0,0,40779.9892592593,2011-08-24,23:44:32
39.9746166666667,116.331233333333,0,0,40779.9893171296,2011-08-24,23:44:37
39.9746166666667,116.331233333333,0,0,40779.9893518519,2011-08-24,23:44:40
39.974615,116.331228333333,0,0,40779.989375,2011-08-24,23:44:42
39.9746216666667,116.331218333333,0,0,40779.9894328704,2011-08-24,23:44:47
39.97462,116.331215,0,0,40779.9894907407,2011-08-24,23:44:52
39.97462,116.331215,0,0,40779.989525463,2011-08-24,23:44:55
39.9746233333333,116.33121,0,0,40779.9895486111,2011-08-24,23:44:57
39.9746266666667,116.331188333333,0,0,40779.9896064815,2011-08-24,23:45:02
39.9746383333333,116.33118,0,0,40779.9896643519,2011-08-24,23:45:07
39.9746416666667,116.331178333333,0,0,40779.9897222222,2011-08-24,23:45:12
39.97464,116.331173333333,0,0,40779.9897800926,2011-08-24,23:45:17
39.9746416666667,116.33117,0,0,40779.989837963,2011-08-24,23:45:22
39.974645,116.331166666667,0,0,40779.9898958333,2011-08-24,23:45:27
39.9746466666667,116.331165,0,0,40779.9899537037,2011-08-24,23:45:32
39.9746466666667,116.33116,0,0,40779.9900115741,2011-08-24,23:45:37
39.97465,116.331161666667,0,0,40779.9900694444,2011-08-24,23:45:42
39.9746483333333,116.331168333333,0,0,40779.9901273148,2011-08-24,23:45:47
39.9746483333333,116.331168333333,0,0,40779.990162037,2011-08-24,23:45:50
39.9746483333333,116.331171666667,0,0,40779.9901851852,2011-08-24,23:45:52
39.9746466666667,116.331188333333,0,0,40779.9902430556,2011-08-24,23:45:57
39.9746416666667,116.331185,0,0,40779.9903009259,2011-08-24,23:46:02
39.97464,116.331183333333,0,0,40779.9903587963,2011-08-24,23:46:07
39.97464,116.331183333333,0,0,40779.9903935185,2011-08-24,23:46:10
39.9746366666667,116.33118,0,0,40779.9904166667,2011-08-24,23:46:12
39.9746066666667,116.331148333333,0,0,40779.990474537,2011-08-24,23:46:17
39.974555,116.331095,0,0,40779.9905324074,2011-08-24,23:46:22
39.9745516666667,116.331086666667,0,0,40779.9905902778,2011-08-24,23:46:27
39.9745466666667,116.331081666667,0,0,40779.9906481481,2011-08-24,23:46:32
39.9745466666667,116.331081666667,0,0,40779.9906828704,2011-08-24,23:46:35
39.9745433333333,116.331086666667,0,0,40779.9907060185,2011-08-24,23:46:37
39.9745483333333,116.331098333333,0,0,40779.9907638889,2011-08-24,23:46:42
39.9745533333333,116.331101666667,0,0,40779.9908217593,2011-08-24,23:46:47
39.9745583333333,116.331103333333,0,0,40779.9908796296,2011-08-24,23:46:52
39.97456,116.331106666667,0,0,40779.9909375,2011-08-24,23:46:57
39.9745633333333,116.331101666667,0,0,40779.9909953704,2011-08-24,23:47:02
39.9745666666667,116.3311,0,0,40779.9910532407,2011-08-24,23:47:07
39.9745666666667,116.3311,0,0,40779.991087963,2011-08-24,23:47:10
39.9745716666667,116.331096666667,0,0,40779.9911111111,2011-08-24,23:47:12
39.9745933333333,116.3311,0,0,40779.9911689815,2011-08-24,23:47:17
39.9746133333333,116.331088333333,0,0,40779.9912268519,2011-08-24,23:47:22
39.9746233333333,116.331061666667,0,0,40779.9912847222,2011-08-24,23:47:27
39.9746316666667,116.331061666667,0,0,40779.9913425926,2011-08-24,23:47:32
39.974635,116.331055,0,0,40779.991400463,2011-08-24,23:47:37
39.9746416666667,116.33105,0,0,40779.9914583333,2011-08-24,23:47:42
39.9746466666667,116.331048333333,0,0,40779.9915162037,2011-08-24,23:47:47
39.974645,116.331046666667,0,0,40779.9915740741,2011-08-24,23:47:52
39.9746483333333,116.331046666667,0,0,40779.9916319444,2011-08-24,23:47:57
39.974655,116.331055,0,0,40779.9916898148,2011-08-24,23:48:02
39.9746616666667,116.331056666667,0,0,40779.9917476852,2011-08-24,23:48:07
39.9746616666667,116.331056666667,0,0,40779.9917824074,2011-08-24,23:48:10
39.974665,116.331065,0,0,40779.9918055556,2011-08-24,23:48:12
39.9746633333333,116.331076666667,0,0,40779.9918634259,2011-08-24,23:48:17
39.97466,116.331093333333,0,0,40779.9919212963,2011-08-24,23:48:22
39.9746616666667,116.331103333333,0,0,40779.9919791667,2011-08-24,23:48:27
39.9746783333333,116.331138333333,0,0,40779.992037037,2011-08-24,23:48:32
39.9746983333333,116.331161666667,0,0,40779.9920949074,2011-08-24,23:48:37
39.9747116666667,116.331166666667,0,0,40779.9921527778,2011-08-24,23:48:42
39.974735,116.33118,0,0,40779.9922106481,2011-08-24,23:48:47
39.9747433333333,116.331166666667,0,0,40779.9922685185,2011-08-24,23:48:52
39.9747433333333,116.331166666667,0,0,40779.9923032407,2011-08-24,23:48:55
39.9747416666667,116.331158333333,0,0,40779.9923263889,2011-08-24,23:48:57
39.974735,116.331146666667,0,0,40779.9923842593,2011-08-24,23:49:02
39.97468,116.331123333333,0,0,40779.9924421296,2011-08-24,23:49:07
39.9746466666667,116.331086666667,0,0,40779.9925,2011-08-24,23:49:12
39.9746466666667,116.331086666667,0,0,40779.9925347222,2011-08-24,23:49:15
39.9746516666667,116.331086666667,0,0,40779.9925578704,2011-08-24,23:49:17
39.9746633333333,116.331086666667,0,0,40779.9926157407,2011-08-24,23:49:22
39.9746633333333,116.331086666667,0,0,40779.992650463,2011-08-24,23:49:25
39.97467,116.331091666667,0,0,40779.9926736111,2011-08-24,23:49:27
39.9746966666667,116.331116666667,0,0,40779.9927314815,2011-08-24,23:49:32
39.974715,116.331136666667,0,0,40779.9927893518,2011-08-24,23:49:37
39.974715,116.331136666667,0,0,40779.9928240741,2011-08-24,23:49:40
39.97472,116.331133333333,0,0,40779.9928472222,2011-08-24,23:49:42
39.974725,116.33112,0,0,40779.9929050926,2011-08-24,23:49:47
39.974715,116.331093333333,0,0,40779.992962963,2011-08-24,23:49:52
39.974715,116.331085,0,0,40779.9930208333,2011-08-24,23:49:57
39.974715,116.331085,0,0,40779.9930555556,2011-08-24,23:50:00
39.9747183333333,116.33108,0,0,40779.9930787037,2011-08-24,23:50:02
39.9746983333333,116.331091666667,0,0,40779.9931365741,2011-08-24,23:50:07
39.97467,116.331108333333,0,0,40779.9931944444,2011-08-24,23:50:12
39.9746666666667,116.33114,0,0,40779.9932523148,2011-08-24,23:50:17
39.9746766666667,116.331186666667,0,0,40779.9933101852,2011-08-24,23:50:22
39.974705,116.331233333333,0,0,40779.9933680556,2011-08-24,23:50:27
39.9747283333333,116.331251666667,0,0,40779.9934259259,2011-08-24,23:50:32
39.9747383333333,116.331263333333,0,0,40779.9934837963,2011-08-24,23:50:37
39.9747383333333,116.33127,0,0,40779.9935416667,2011-08-24,23:50:42
39.9747366666667,116.331275,0,0,40779.993599537,2011-08-24,23:50:47
39.9747366666667,116.331278333333,0,0,40779.9936574074,2011-08-24,23:50:52
39.974735,116.331285,0,0,40779.9937152778,2011-08-24,23:50:57
39.9747383333333,116.331285,0,0,40779.9937731481,2011-08-24,23:51:02
39.9747383333333,116.331285,0,0,40779.9938078704,2011-08-24,23:51:05
39.9747383333333,116.331283333333,0,0,40779.9938310185,2011-08-24,23:51:07
39.97472,116.331233333333,0,0,40779.9938888889,2011-08-24,23:51:12
39.97471,116.331215,0,0,40779.9939467593,2011-08-24,23:51:17
39.9746916666667,116.33121,0,0,40779.9940046296,2011-08-24,23:51:22
39.9746683333333,116.331196666667,0,0,40779.9940625,2011-08-24,23:51:27
39.974685,116.331168333333,0,0,40779.9941203704,2011-08-24,23:51:32
39.9747016666667,116.331155,0,0,40779.9941782407,2011-08-24,23:51:37
39.9747016666667,116.331155,0,0,40779.994212963,2011-08-24,23:51:40
39.9747016666667,116.331156666667,0,0,40779.9942361111,2011-08-24,23:51:42
39.974685,116.331126666667,0,0,40779.9942939815,2011-08-24,23:51:47
39.9746566666667,116.33111,0,0,40779.9943518518,2011-08-24,23:51:52
39.9746466666667,116.331105,0,0,40779.9944097222,2011-08-24,23:51:57
39.9746483333333,116.331116666667,0,0,40779.9944675926,2011-08-24,23:52:02
39.9746483333333,116.331116666667,0,0,40779.9945023148,2011-08-24,23:52:05
39.9746483333333,116.33112,0,0,40779.994525463,2011-08-24,23:52:07
39.9746483333333,116.331108333333,0,0,40779.9945833333,2011-08-24,23:52:12
39.974665,116.331126666667,0,0,40779.9946412037,2011-08-24,23:52:17
39.974685,116.331133333333,0,0,40779.9946990741,2011-08-24,23:52:22
39.974685,116.33112,0,0,40779.9947569444,2011-08-24,23:52:27
39.974685,116.33112,0,0,40779.9947916667,2011-08-24,23:52:30
39.9746783333333,116.331118333333,0,0,40779.9948148148,2011-08-24,23:52:32
39.9746633333333,116.331091666667,0,0,40779.9948726852,2011-08-24,23:52:37
39.9746483333333,116.331085,0,0,40779.9949305556,2011-08-24,23:52:42
39.9746466666667,116.331086666667,0,0,40779.9949884259,2011-08-24,23:52:47
39.9746483333333,116.331085,0,0,40779.9950462963,2011-08-24,23:52:52
39.9746483333333,116.331085,0,0,40779.9950810185,2011-08-24,23:52:55
39.9746466666667,116.331076666667,0,0,40779.9951041667,2011-08-24,23:52:57
39.9746533333333,116.331063333333,0,0,40779.995162037,2011-08-24,23:53:02
39.974655,116.331065,0,0,40779.9952199074,2011-08-24,23:53:07
39.9746533333333,116.331063333333,0,0,40779.9952777778,2011-08-24,23:53:12
39.9746533333333,116.331066666667,0,0,40779.9953356481,2011-08-24,23:53:17
39.97466,116.331073333333,0,0,40779.9953935185,2011-08-24,23:53:22
39.9746633333333,116.331075,0,0,40779.9954513889,2011-08-24,23:53:27
39.9746683333333,116.33107,0,0,40779.9955092593,2011-08-24,23:53:32
39.9746733333333,116.331073333333,0,0,40779.9955671296,2011-08-24,23:53:37
39.97468,116.33108,0,0,40779.995625,2011-08-24,23:53:42
39.97468,116.33108,0,0,40779.9956597222,2011-08-24,23:53:45
39.9746833333333,116.331088333333,0,0,40779.9956828704,2011-08-24,23:53:47
39.9746866666667,116.331098333333,0,0,40779.9957407407,2011-08-24,23:53:52
39.9746866666667,116.331098333333,0,0,40779.995775463,2011-08-24,23:53:55
39.9746916666667,116.3311,0,0,40779.9957986111,2011-08-24,23:53:57
39.9747016666667,116.331138333333,0,0,40779.9958564815,2011-08-24,23:54:02
39.974715,116.33114,0,0,40779.9959143519,2011-08-24,23:54:07
39.974715,116.33114,0,0,40779.9959490741,2011-08-24,23:54:10
39.97471,116.331141666667,0,0,40779.9959722222,2011-08-24,23:54:12
39.9746866666667,116.331128333333,0,0,40779.9960300926,2011-08-24,23:54:17
39.9746833333333,116.331125,0,0,40779.996087963,2011-08-24,23:54:22
39.9746766666667,116.331118333333,0,0,40779.9961458333,2011-08-24,23:54:27
39.9746733333333,116.331123333333,0,0,40779.9962037037,2011-08-24,23:54:32
39.9746683333333,116.331125,0,0,40779.9962615741,2011-08-24,23:54:37
39.97467,116.331118333333,0,0,40779.9963194444,2011-08-24,23:54:42
39.9746733333333,116.33112,0,0,40779.9963773148,2011-08-24,23:54:47
39.97468,116.331123333333,0,0,40779.9964351852,2011-08-24,23:54:52
39.9746733333333,116.33113,0,0,40779.9964930556,2011-08-24,23:54:57
39.9746766666667,116.331125,0,0,40779.9965509259,2011-08-24,23:55:02
39.9746766666667,116.331125,0,0,40779.9965856481,2011-08-24,23:55:05
39.97468,116.331125,0,0,40779.9966087963,2011-08-24,23:55:07
39.9747033333333,116.331083333333,0,0,40779.9966666667,2011-08-24,23:55:12
39.9747466666667,116.331036666667,0,0,40779.996724537,2011-08-24,23:55:17
39.9747766666667,116.331015,0,0,40779.9967824074,2011-08-24,23:55:22
39.9748183333333,116.331015,0,0,40779.9968402778,2011-08-24,23:55:27
39.9748633333333,116.331036666667,0,0,40779.9968981481,2011-08-24,23:55:32
39.9748866666667,116.331053333333,0,0,40779.9969560185,2011-08-24,23:55:37
39.9748966666667,116.331051666667,0,0,40779.9970138889,2011-08-24,23:55:42
39.9749,116.331048333333,0,0,40779.9970717593,2011-08-24,23:55:47
39.9749033333333,116.331048333333,0,0,40779.9971296296,2011-08-24,23:55:52
39.9749033333333,116.331055,0,0,40779.9971875,2011-08-24,23:55:57
39.9748983333333,116.331058333333,0,0,40779.9972453704,2011-08-24,23:56:02
39.9748983333333,116.331058333333,0,0,40779.9972800926,2011-08-24,23:56:05
39.97489,116.331056666667,0,0,40779.9973032407,2011-08-24,23:56:07
39.9748783333333,116.331058333333,0,0,40779.9973611111,2011-08-24,23:56:12
39.9748783333333,116.331058333333,0,0,40779.9973958333,2011-08-24,23:56:15
39.9748733333333,116.331053333333,0,0,40779.9974189815,2011-08-24,23:56:17
39.974755,116.331053333333,0,0,40779.9974537037,2011-08-24,23:56:20
39.974665,116.33106,0,0,40779.9975115741,2011-08-24,23:56:25
39.9746216666667,116.331066666667,0,0,40779.9975694444,2011-08-24,23:56:30
39.9746083333333,116.331075,0,0,40779.9976273148,2011-08-24,23:56:35
39.974605,116.331078333333,0,0,40779.9976851852,2011-08-24,23:56:40
39.9746066666667,116.331078333333,0,0,40779.9977430556,2011-08-24,23:56:45
39.9746016666667,116.331073333333,0,0,40779.9978009259,2011-08-24,23:56:50
39.9746016666667,116.331073333333,0,0,40779.9978356481,2011-08-24,23:56:53
39.9746,116.331065,0,0,40779.9978587963,2011-08-24,23:56:55
39.9746033333333,116.331055,0,0,40779.9979166667,2011-08-24,23:57:00
39.9746183333333,116.331043333333,0,0,40779.997974537,2011-08-24,23:57:05
39.97463,116.331041666667,0,0,40779.9980324074,2011-08-24,23:57:10
39.97463,116.331041666667,0,0,40779.9980671296,2011-08-24,23:57:13
39.9746333333333,116.331043333333,0,0,40779.9980902778,2011-08-24,23:57:15
39.9746433333333,116.33105,0,0,40779.9981481481,2011-08-24,23:57:20
39.9746716666667,116.331078333333,0,0,40779.9982060185,2011-08-24,23:57:25
39.9747533333333,116.331098333333,0,0,40780.0084837963,2011-08-25,00:12:13
39.9742433333333,116.3312,0,0,40780.0098611111,2011-08-25,00:14:12
39.9744333333333,116.331095,0,0,40780.0098842593,2011-08-25,00:14:14
39.9743733333333,116.331066666667,0,0,40780.0099305556,2011-08-25,00:14:18
39.9743283333333,116.33102,0,0,40780.0099884259,2011-08-25,00:14:23
39.9742716666667,116.331001666667,0,0,40780.0100462963,2011-08-25,00:14:28
39.9742883333333,116.330995,0,0,40780.0101041667,2011-08-25,00:14:33
39.9743433333333,116.33097,0,0,40780.010162037,2011-08-25,00:14:38
39.974435,116.33093,0,0,40780.0102199074,2011-08-25,00:14:43
39.97448,116.330923333333,0,0,40780.0102777778,2011-08-25,00:14:48
39.9744783333333,116.330918333333,0,0,40780.0103356481,2011-08-25,00:14:53
39.9744783333333,116.330918333333,0,0,40780.0103703704,2011-08-25,00:14:56
39.9744733333333,116.330913333333,0,0,40780.0103935185,2011-08-25,00:14:58
39.97446,116.330883333333,0,0,40780.0104513889,2011-08-25,00:15:03
39.9744016666667,116.330816666667,0,0,40780.0105092593,2011-08-25,00:15:08
39.9743566666667,116.330743333333,0,0,40780.0105671296,2011-08-25,00:15:13
39.9742816666667,116.330611666667,0,0,40780.0106018518,2011-08-25,00:15:16
39.9742466666667,116.3305,0,0,40780.0106134259,2011-08-25,00:15:17
39.9743416666667,116.330415,0,0,40780.0106597222,2011-08-25,00:15:21
39.9744366666667,116.330375,0,0,40780.0107175926,2011-08-25,00:15:26
39.9745483333333,116.330291666667,0,0,40780.0107407407,2011-08-25,00:15:28
39.9746566666667,116.330298333333,0,0,40780.0107986111,2011-08-25,00:15:33
39.9747483333333,116.330311666667,0,0,40780.0108564815,2011-08-25,00:15:38
39.9748566666667,116.330313333333,0,0,40780.0109027778,2011-08-25,00:15:42
39.9749133333333,116.330433333333,0,0,40780.0109490741,2011-08-25,00:15:46
39.97494,116.330453333333,0,0,40780.0110069444,2011-08-25,00:15:51
39.9750083333333,116.330495,0,0,40780.0110648148,2011-08-25,00:15:56
39.9750733333333,116.33051,0,0,40780.0111226852,2011-08-25,00:16:01
39.9751266666667,116.330543333333,0,0,40780.0111805556,2011-08-25,00:16:06
39.9751933333333,116.330643333333,0,0,40780.0112384259,2011-08-25,00:16:11
39.9752483333333,116.330736666667,0,0,40780.0112962963,2011-08-25,00:16:16
39.975285,116.330866666667,0,0,40780.0113541667,2011-08-25,00:16:21
39.9752716666667,116.330941666667,0,0,40780.011412037,2011-08-25,00:16:26
39.9752833333333,116.331058333333,0,0,40780.0114699074,2011-08-25,00:16:31
39.9752833333333,116.331155,0,0,40780.0115277778,2011-08-25,00:16:36
39.9752766666667,116.331225,0,0,40780.0115856482,2011-08-25,00:16:41
39.9751516666667,116.33129,0,0,40780.0116203704,2011-08-25,00:16:44
39.9751083333333,116.331395,0,0,40780.0116782407,2011-08-25,00:16:49
39.9750416666667,116.331496666667,0,0,40780.0117361111,2011-08-25,00:16:54
39.9749666666667,116.331615,0,0,40780.0117939815,2011-08-25,00:16:59
39.9749616666667,116.33168,0,0,40780.0118518519,2011-08-25,00:17:04
39.97499,116.331726666667,0,0,40780.0119097222,2011-08-25,00:17:09
39.974985,116.331781666667,0,0,40780.0119675926,2011-08-25,00:17:14
39.9749083333333,116.33184,0,0,40780.0120023148,2011-08-25,00:17:17
39.9748583333333,116.331913333333,0,0,40780.0120601852,2011-08-25,00:17:22
39.9748466666667,116.331988333333,0,0,40780.0121180556,2011-08-25,00:17:27
39.9748366666667,116.33207,0,0,40780.0121759259,2011-08-25,00:17:32
39.97482,116.332166666667,0,0,40780.0122337963,2011-08-25,00:17:37
39.9747983333333,116.33224,0,0,40780.0122916667,2011-08-25,00:17:42
39.9747766666667,116.332325,0,0,40780.012349537,2011-08-25,00:17:47
39.9747666666667,116.332385,0,0,40780.0124074074,2011-08-25,00:17:52
39.9747533333333,116.33245,0,0,40780.0124652778,2011-08-25,00:17:57
39.974745,116.332518333333,0,0,40780.0125231481,2011-08-25,00:18:02
39.97479,116.332625,0,0,40780.0125810185,2011-08-25,00:18:07
39.9747933333333,116.33272,0,0,40780.0126388889,2011-08-25,00:18:12
39.9747783333333,116.332778333333,0,0,40780.0126967593,2011-08-25,00:18:17
39.9747433333333,116.332831666667,0,0,40780.0127546296,2011-08-25,00:18:22
39.9747766666667,116.332896666667,0,0,40780.0128125,2011-08-25,00:18:27
39.9748066666667,116.332966666667,0,0,40780.0128703704,2011-08-25,00:18:32
39.974755,116.333103333333,0,0,40780.0129282407,2011-08-25,00:18:37
39.9747333333333,116.333178333333,0,0,40780.0129861111,2011-08-25,00:18:42
39.9747583333333,116.333263333333,0,0,40780.0130439815,2011-08-25,00:18:47
39.9747316666667,116.333365,0,0,40780.0131018519,2011-08-25,00:18:52
39.97472,116.33343,0,0,40780.0131597222,2011-08-25,00:18:57
39.974735,116.33349,0,0,40780.0132175926,2011-08-25,00:19:02
39.97473,116.333543333333,0,0,40780.013275463,2011-08-25,00:19:07
39.97477,116.33362,0,0,40780.0133333333,2011-08-25,00:19:12
39.974805,116.333688333333,0,0,40780.0133912037,2011-08-25,00:19:17
39.97481,116.333725,0,0,40780.0134490741,2011-08-25,00:19:22
39.9748083333333,116.333738333333,0,0,40780.0135069444,2011-08-25,00:19:27
39.9748483333333,116.333785,0,0,40780.0135648148,2011-08-25,00:19:32
39.9748866666667,116.333821666667,0,0,40780.0136226852,2011-08-25,00:19:37
39.9493966666667,116.458023333333,0,0,40780.0364351852,2011-08-25,00:52:28
39.9489933333333,116.457913333333,0,0,40780.0364583333,2011-08-25,00:52:30
39.948875,116.457808333333,0,0,40780.0364814815,2011-08-25,00:52:32
39.9488566666667,116.457828333333,0,0,40780.0365393519,2011-08-25,00:52:37
39.94888,116.457903333333,0,0,40780.0365972222,2011-08-25,00:52:42
39.9488516666667,116.457933333333,0,0,40780.0366550926,2011-08-25,00:52:47
39.948865,116.457998333333,0,0,40780.036712963,2011-08-25,00:52:52
39.94888,116.458053333333,0,0,40780.0367708333,2011-08-25,00:52:57
39.9488733333333,116.45811,0,0,40780.0368287037,2011-08-25,00:53:02
39.9488783333333,116.45818,0,0,40780.0368865741,2011-08-25,00:53:07
39.948925,116.45825,0,0,40780.0369444444,2011-08-25,00:53:12
39.9489666666667,116.458268333333,0,0,40780.0370023148,2011-08-25,00:53:17
39.9490366666667,116.458295,0,0,40780.037037037,2011-08-25,00:53:20
39.9490983333333,116.458273333333,0,0,40780.0370949074,2011-08-25,00:53:25
39.9491566666667,116.458266666667,0,0,40780.0371527778,2011-08-25,00:53:30
39.9492533333333,116.458253333333,0,0,40780.0372106481,2011-08-25,00:53:35
39.9493383333333,116.458285,0,0,40780.0372685185,2011-08-25,00:53:40
39.9493966666667,116.458288333333,0,0,40780.0373263889,2011-08-25,00:53:45
39.9494616666667,116.458293333333,0,0,40780.0373842593,2011-08-25,00:53:50
39.9495233333333,116.458293333333,0,0,40780.0374421296,2011-08-25,00:53:55
39.9495766666667,116.458313333333,0,0,40780.0375,2011-08-25,00:54:00
39.9496333333333,116.458321666667,0,0,40780.0375578704,2011-08-25,00:54:05
39.9496983333333,116.458321666667,0,0,40780.0376157407,2011-08-25,00:54:10
39.9497566666667,116.458331666667,0,0,40780.0376736111,2011-08-25,00:54:15
39.94982,116.45833,0,0,40780.0377314815,2011-08-25,00:54:20
39.9498866666667,116.45832,0,0,40780.0377893519,2011-08-25,00:54:25
39.9499516666667,116.458313333333,0,0,40780.0378472222,2011-08-25,00:54:30
39.9500183333333,116.458306666667,0,0,40780.0379050926,2011-08-25,00:54:35
39.95008,116.458291666667,0,0,40780.037962963,2011-08-25,00:54:40
39.950175,116.458275,0,0,40780.0380208333,2011-08-25,00:54:45
39.9502433333333,116.458263333333,0,0,40780.0380787037,2011-08-25,00:54:50
39.950305,116.458281666667,0,0,40780.0381365741,2011-08-25,00:54:55
39.95036,116.458288333333,0,0,40780.0381944444,2011-08-25,00:55:00
39.950415,116.458291666667,0,0,40780.0382523148,2011-08-25,00:55:05
39.950475,116.4583,0,0,40780.0383101852,2011-08-25,00:55:10
39.9505466666667,116.45829,0,0,40780.0383680556,2011-08-25,00:55:15
39.9505933333333,116.458303333333,0,0,40780.0384259259,2011-08-25,00:55:20
39.9506483333333,116.458305,0,0,40780.0384837963,2011-08-25,00:55:25
39.9506866666667,116.458316666667,0,0,40780.0385416667,2011-08-25,00:55:30
39.9507366666667,116.45831,0,0,40780.038599537,2011-08-25,00:55:35
39.95076,116.458313333333,0,0,40780.0386574074,2011-08-25,00:55:40
39.95079,116.458323333333,0,0,40780.0387152778,2011-08-25,00:55:45
39.9508283333333,116.458336666667,0,0,40780.0387731481,2011-08-25,00:55:50
39.9509216666667,116.458355,0,0,40780.0388310185,2011-08-25,00:55:55
39.9509983333333,116.458388333333,0,0,40780.0388888889,2011-08-25,00:56:00
39.951095,116.458401666667,0,0,40780.0389467593,2011-08-25,00:56:05
39.951185,116.458385,0,0,40780.0390046296,2011-08-25,00:56:10
39.95126,116.458375,0,0,40780.0390625,2011-08-25,00:56:15
39.95132,116.458391666667,0,0,40780.0391203704,2011-08-25,00:56:20
39.9513816666667,116.458401666667,0,0,40780.0391782407,2011-08-25,00:56:25
39.9514466666667,116.458403333333,0,0,40780.0392361111,2011-08-25,00:56:30
39.9515116666667,116.458395,0,0,40780.0392939815,2011-08-25,00:56:35
39.95157,116.458375,0,0,40780.0393518518,2011-08-25,00:56:40
39.9516416666667,116.45839,0,0,40780.0394097222,2011-08-25,00:56:45
39.9516983333333,116.458365,0,0,40780.0394675926,2011-08-25,00:56:50
39.9517016666667,116.458355,0,0,40780.039525463,2011-08-25,00:56:55
39.9517183333333,116.458328333333,0,0,40780.0395833333,2011-08-25,00:57:00
39.9517083333333,116.458328333333,0,0,40780.0396412037,2011-08-25,00:57:05
39.9517166666667,116.458351666667,0,0,40780.0396990741,2011-08-25,00:57:10
39.9517233333333,116.458368333333,0,0,40780.0397569444,2011-08-25,00:57:15
39.9517266666667,116.458376666667,0,0,40780.0398148148,2011-08-25,00:57:20
39.9517266666667,116.458376666667,0,0,40780.039849537,2011-08-25,00:57:23
39.951735,116.458381666667,0,0,40780.0398726852,2011-08-25,00:57:25
39.9517366666667,116.458396666667,0,0,40780.0399305556,2011-08-25,00:57:30
39.95173,116.458383333333,0,0,40780.0399884259,2011-08-25,00:57:35
39.9517333333333,116.458373333333,0,0,40780.0400462963,2011-08-25,00:57:40
39.9517333333333,116.458373333333,0,0,40780.0401041667,2011-08-25,00:57:45
39.9517333333333,116.458371666667,0,0,40780.040162037,2011-08-25,00:57:50
39.9517316666667,116.458371666667,0,0,40780.0402199074,2011-08-25,00:57:55
39.9517316666667,116.458371666667,0,0,40780.0402777778,2011-08-25,00:58:00
39.9517316666667,116.458371666667,0,0,40780.0403356481,2011-08-25,00:58:05
39.95173,116.458373333333,0,0,40780.0403935185,2011-08-25,00:58:10
39.95173,116.458373333333,0,0,40780.0404513889,2011-08-25,00:58:15
39.9517316666667,116.458376666667,0,0,40780.0405092593,2011-08-25,00:58:20
39.95173,116.458378333333,0,0,40780.0405671296,2011-08-25,00:58:25
39.95173,116.458378333333,0,0,40780.040625,2011-08-25,00:58:30
39.95173,116.458378333333,0,0,40780.0406828704,2011-08-25,00:58:35
39.95173,116.458378333333,0,0,40780.0407407407,2011-08-25,00:58:40
39.95173,116.45838,0,0,40780.0407986111,2011-08-25,00:58:45
39.9517283333333,116.45838,0,0,40780.0408564815,2011-08-25,00:58:50
39.9517283333333,116.45838,0,0,40780.0409143518,2011-08-25,00:58:55
39.9517283333333,116.458381666667,0,0,40780.0409722222,2011-08-25,00:59:00
39.9517283333333,116.458381666667,0,0,40780.0410300926,2011-08-25,00:59:05
39.9517283333333,116.45838,0,0,40780.041087963,2011-08-25,00:59:10
39.9517266666667,116.45838,0,0,40780.0411458333,2011-08-25,00:59:15
39.9517266666667,116.45838,0,0,40780.0412037037,2011-08-25,00:59:20
39.9517266666667,116.458381666667,0,0,40780.0412615741,2011-08-25,00:59:25
39.9517266666667,116.45838,0,0,40780.0413194444,2011-08-25,00:59:30
39.9517266666667,116.45838,0,0,40780.0413773148,2011-08-25,00:59:35
39.951725,116.458378333333,0,0,40780.0414351852,2011-08-25,00:59:40
39.951725,116.458378333333,0,0,40780.0414930556,2011-08-25,00:59:45
39.9517266666667,116.458378333333,0,0,40780.0415509259,2011-08-25,00:59:50
39.9517266666667,116.458378333333,0,0,40780.0416087963,2011-08-25,00:59:55
39.9517266666667,116.458378333333,0,0,40780.0416666667,2011-08-25,01:00:00
39.9517266666667,116.458378333333,0,0,40780.041724537,2011-08-25,01:00:05
39.9517266666667,116.45838,0,0,40780.0417824074,2011-08-25,01:00:10
39.9517266666667,116.45838,0,0,40780.0418402778,2011-08-25,01:00:15
39.9517266666667,116.45838,0,0,40780.0418981481,2011-08-25,01:00:20
39.9517283333333,116.45838,0,0,40780.0419560185,2011-08-25,01:00:25
39.9517283333333,116.458381666667,0,0,40780.0420138889,2011-08-25,01:00:30
39.95173,116.458381666667,0,0,40780.0420717593,2011-08-25,01:00:35
39.95173,116.458381666667,0,0,40780.0421064815,2011-08-25,01:00:38
39.9517383333333,116.458385,0,0,40780.0421296296,2011-08-25,01:00:40
39.9518,116.458406666667,0,0,40780.0421875,2011-08-25,01:00:45
39.9518683333333,116.458438333333,0,0,40780.0422453704,2011-08-25,01:00:50
39.9519033333333,116.458433333333,0,0,40780.0423032407,2011-08-25,01:00:55
39.9519416666667,116.45842,0,0,40780.0423611111,2011-08-25,01:01:00
39.9519666666667,116.45841,0,0,40780.0424189815,2011-08-25,01:01:05
39.951995,116.458375,0,0,40780.0424768519,2011-08-25,01:01:10
39.9520266666667,116.458358333333,0,0,40780.0425347222,2011-08-25,01:01:15
39.95208,116.458346666667,0,0,40780.0425925926,2011-08-25,01:01:20
39.95206,116.458363333333,0,0,40780.042650463,2011-08-25,01:01:25
39.95205,116.45836,0,0,40780.0427083333,2011-08-25,01:01:30
39.9520283333333,116.458321666667,0,0,40780.0427662037,2011-08-25,01:01:35
39.9520066666667,116.458313333333,0,0,40780.0428240741,2011-08-25,01:01:40
39.9519883333333,116.458311666667,0,0,40780.0428819444,2011-08-25,01:01:45
39.9519883333333,116.458298333333,0,0,40780.0429398148,2011-08-25,01:01:50
39.95199,116.458288333333,0,0,40780.0429976852,2011-08-25,01:01:55
39.951995,116.458283333333,0,0,40780.0430555556,2011-08-25,01:02:00
39.952,116.458285,0,0,40780.0431134259,2011-08-25,01:02:05
39.9520066666667,116.458288333333,0,0,40780.0431712963,2011-08-25,01:02:10
39.9520066666667,116.458288333333,0,0,40780.0432060185,2011-08-25,01:02:13
39.952015,116.458296666667,0,0,40780.0432291667,2011-08-25,01:02:15
39.9520183333333,116.458306666667,0,0,40780.043287037,2011-08-25,01:02:20
39.9520183333333,116.458306666667,0,0,40780.0433217593,2011-08-25,01:02:23
39.9520166666667,116.458315,0,0,40780.0433449074,2011-08-25,01:02:25
39.9520016666667,116.458345,0,0,40780.0434027778,2011-08-25,01:02:30
39.951965,116.458431666667,0,0,40780.0434606481,2011-08-25,01:02:35
39.9519616666667,116.458478333333,0,0,40780.0435185185,2011-08-25,01:02:40
39.9519566666667,116.45852,0,0,40780.0435763889,2011-08-25,01:02:45
39.9519266666667,116.458578333333,0,0,40780.0436342593,2011-08-25,01:02:50
39.951915,116.45861,0,0,40780.0436921296,2011-08-25,01:02:55
39.9519116666667,116.458621666667,0,0,40780.04375,2011-08-25,01:03:00
39.9519116666667,116.458621666667,0,0,40780.0437847222,2011-08-25,01:03:03
39.9519116666667,116.458628333333,0,0,40780.0438078704,2011-08-25,01:03:05
39.95192,116.458661666667,0,0,40780.0438657407,2011-08-25,01:03:10
39.9519383333333,116.458638333333,0,0,40780.0439236111,2011-08-25,01:03:15
39.9519383333333,116.458638333333,0,0,40780.0439583333,2011-08-25,01:03:18
39.9519466666667,116.458646666667,0,0,40780.0439814815,2011-08-25,01:03:20
39.9519516666667,116.45866,0,0,40780.0440393519,2011-08-25,01:03:25
39.9519616666667,116.458703333333,0,0,40780.0440972222,2011-08-25,01:03:30
39.951975,116.45867,0,0,40780.0441550926,2011-08-25,01:03:35
39.951985,116.45867,0,0,40780.044212963,2011-08-25,01:03:40
39.951985,116.458668333333,0,0,40780.0442708333,2011-08-25,01:03:45
39.951985,116.458668333333,0,0,40780.0443055556,2011-08-25,01:03:48
39.9519783333333,116.458668333333,0,0,40780.0443287037,2011-08-25,01:03:50
39.9519533333333,116.458683333333,0,0,40780.0443865741,2011-08-25,01:03:55
39.9518983333333,116.458701666667,0,0,40780.0444444444,2011-08-25,01:04:00
39.9518483333333,116.458695,0,0,40780.0445023148,2011-08-25,01:04:05
39.9518783333333,116.45868,0,0,40780.0445601852,2011-08-25,01:04:10
39.951935,116.458635,0,0,40780.0446180556,2011-08-25,01:04:15
39.9519366666667,116.458623333333,0,0,40780.0446759259,2011-08-25,01:04:20
39.9519333333333,116.458616666667,0,0,40780.0447337963,2011-08-25,01:04:25
39.9519283333333,116.458608333333,0,0,40780.0447916667,2011-08-25,01:04:30
39.9519266666667,116.458606666667,0,0,40780.044849537,2011-08-25,01:04:35
39.9519266666667,116.458606666667,0,0,40780.0448842593,2011-08-25,01:04:38
39.9519266666667,116.458603333333,0,0,40780.0449074074,2011-08-25,01:04:40
39.95193,116.45859,0,0,40780.0449652778,2011-08-25,01:04:45
39.9519333333333,116.458575,0,0,40780.0450231481,2011-08-25,01:04:50
39.9519333333333,116.458575,0,0,40780.0450578704,2011-08-25,01:04:53
39.95193,116.45857,0,0,40780.0450810185,2011-08-25,01:04:55
39.9519316666667,116.458385,0,0,40780.0451388889,2011-08-25,01:05:00
39.953025,116.459128333333,0,0,40780.0451851852,2011-08-25,01:05:04
39.950965,116.458623333333,0,0,40780.0452314815,2011-08-25,01:05:08
39.9509583333333,116.458615,0,0,40780.0452546296,2011-08-25,01:05:10
39.95151,116.458435,0,0,40780.0452893519,2011-08-25,01:05:13
39.9512283333333,116.457983333333,0,0,40780.0453240741,2011-08-25,01:05:16
39.9512166666667,116.457978333333,0,0,40780.0453935185,2011-08-25,01:05:22
39.9513133333333,116.45804,0,0,40780.0454166667,2011-08-25,01:05:24
39.9514066666667,116.458095,0,0,40780.0454282407,2011-08-25,01:05:25
39.9514583333333,116.45816,0,0,40780.0454861111,2011-08-25,01:05:30
39.9514833333333,116.458173333333,0,0,40780.0455208333,2011-08-25,01:05:33
39.9515166666667,116.458196666667,0,0,40780.0455555556,2011-08-25,01:05:36
39.95151,116.458211666667,0,0,40780.0456134259,2011-08-25,01:05:41
39.9514783333333,116.458238333333,0,0,40780.0456712963,2011-08-25,01:05:46
39.95146,116.45824,0,0,40780.0457291667,2011-08-25,01:05:51
39.9514366666667,116.458231666667,0,0,40780.045787037,2011-08-25,01:05:56
39.9514066666667,116.458238333333,0,0,40780.0458449074,2011-08-25,01:06:01
39.9513583333333,116.458241666667,0,0,40780.0459027778,2011-08-25,01:06:06
39.951275,116.45823,0,0,40780.0459606481,2011-08-25,01:06:11
39.9511966666667,116.458228333333,0,0,40780.0460185185,2011-08-25,01:06:16
39.951135,116.458241666667,0,0,40780.0460763889,2011-08-25,01:06:21
39.95106,116.458225,0,0,40780.0461342593,2011-08-25,01:06:26
39.951005,116.458203333333,0,0,40780.0461921296,2011-08-25,01:06:31
39.9509383333333,116.458166666667,0,0,40780.04625,2011-08-25,01:06:36
39.9508983333333,116.458153333333,0,0,40780.0463078704,2011-08-25,01:06:41
39.950895,116.458096666667,0,0,40780.0463657407,2011-08-25,01:06:46
39.9508933333333,116.458035,0,0,40780.0464236111,2011-08-25,01:06:51
39.950875,116.457986666667,0,0,40780.0464814815,2011-08-25,01:06:56
39.95081,116.457998333333,0,0,40780.0465393519,2011-08-25,01:07:01
39.9507533333333,116.458015,0,0,40780.0465972222,2011-08-25,01:07:06
39.950705,116.45802,0,0,40780.0466550926,2011-08-25,01:07:11
39.9506333333333,116.458033333333,0,0,40780.046712963,2011-08-25,01:07:16
39.9506033333333,116.458023333333,0,0,40780.0467708333,2011-08-25,01:07:21
39.9505966666667,116.457971666667,0,0,40780.0468287037,2011-08-25,01:07:26
39.9506133333333,116.457931666667,0,0,40780.0468865741,2011-08-25,01:07:31
39.9506183333333,116.457888333333,0,0,40780.0469444444,2011-08-25,01:07:36
39.9505183333333,116.457978333333,0,0,40780.0469675926,2011-08-25,01:07:38
39.950455,116.457995,0,0,40780.0470023148,2011-08-25,01:07:41
39.9503533333333,116.458015,0,0,40780.0470601852,2011-08-25,01:07:46
39.9502666666667,116.458036666667,0,0,40780.0471064815,2011-08-25,01:07:50
39.9501783333333,116.458051666667,0,0,40780.0471527778,2011-08-25,01:07:54
39.95012,116.458063333333,0,0,40780.0472106481,2011-08-25,01:07:59
39.95006,116.458093333333,0,0,40780.0472685185,2011-08-25,01:08:04
39.95,116.458103333333,0,0,40780.0473263889,2011-08-25,01:08:09
39.94996,116.458111666667,0,0,40780.0473842593,2011-08-25,01:08:14
39.9499,116.458133333333,0,0,40780.0474421296,2011-08-25,01:08:19
39.9498333333333,116.458166666667,0,0,40780.0475,2011-08-25,01:08:24
39.9497566666667,116.458188333333,0,0,40780.0475578704,2011-08-25,01:08:29
39.9496983333333,116.458193333333,0,0,40780.0476157407,2011-08-25,01:08:34
39.9496366666667,116.458198333333,0,0,40780.0476736111,2011-08-25,01:08:39
39.9495466666667,116.458233333333,0,0,40780.0477199074,2011-08-25,01:08:43
39.949455,116.458271666667,0,0,40780.0477777778,2011-08-25,01:08:48
39.9493866666667,116.458288333333,0,0,40780.0478356481,2011-08-25,01:08:53
39.9493483333333,116.458268333333,0,0,40780.0478935185,2011-08-25,01:08:58
39.949295,116.458273333333,0,0,40780.0479513889,2011-08-25,01:09:03
39.949245,116.45826,0,0,40780.0480092593,2011-08-25,01:09:08
39.949185,116.458263333333,0,0,40780.0480671296,2011-08-25,01:09:13
39.949155,116.458243333333,0,0,40780.048125,2011-08-25,01:09:18
39.9491283333333,116.45822,0,0,40780.0481828704,2011-08-25,01:09:23
39.949115,116.458213333333,0,0,40780.0482407407,2011-08-25,01:09:28
39.9490683333333,116.4582,0,0,40780.0482986111,2011-08-25,01:09:33
39.9490533333333,116.458171666667,0,0,40780.0483564815,2011-08-25,01:09:38
39.9490483333333,116.45815,0,0,40780.0484143518,2011-08-25,01:09:43
39.9490433333333,116.458151666667,0,0,40780.0484722222,2011-08-25,01:09:48
39.9490416666667,116.458151666667,0,0,40780.0485300926,2011-08-25,01:09:53
39.9490433333333,116.458151666667,0,0,40780.048587963,2011-08-25,01:09:58
39.9490433333333,116.458151666667,0,0,40780.0486226852,2011-08-25,01:10:01
39.9490433333333,116.458153333333,0,0,40780.0486458333,2011-08-25,01:10:03
39.9490316666667,116.458141666667,0,0,40780.0487037037,2011-08-25,01:10:08
39.94899,116.458073333333,0,0,40780.0487615741,2011-08-25,01:10:13
39.94896,116.458028333333,0,0,40780.0488194444,2011-08-25,01:10:18
39.9489383333333,116.457963333333,0,0,40780.0488773148,2011-08-25,01:10:23
39.9489383333333,116.457926666667,0,0,40780.0489351852,2011-08-25,01:10:28
39.9489283333333,116.457858333333,0,0,40780.0489930556,2011-08-25,01:10:33
39.94892,116.457775,0,0,40780.0490509259,2011-08-25,01:10:38
39.9489116666667,116.457731666667,0,0,40780.0491087963,2011-08-25,01:10:43
39.9488833333333,116.457665,0,0,40780.0491666667,2011-08-25,01:10:48
39.9488683333333,116.457616666667,0,0,40780.049224537,2011-08-25,01:10:53
39.94886,116.457536666667,0,0,40780.0492824074,2011-08-25,01:10:58
39.9488483333333,116.457481666667,0,0,40780.0493402778,2011-08-25,01:11:03
39.9488216666667,116.45743,0,0,40780.0493981481,2011-08-25,01:11:08
39.9488,116.457405,0,0,40780.0494560185,2011-08-25,01:11:13
39.9487716666667,116.457391666667,0,0,40780.0495138889,2011-08-25,01:11:18
39.9487366666667,116.457368333333,0,0,40780.0495717593,2011-08-25,01:11:23
39.9487333333333,116.457351666667,0,0,40780.0496296296,2011-08-25,01:11:28
39.9487333333333,116.457351666667,0,0,40780.0496643518,2011-08-25,01:11:31
39.94873,116.457345,0,0,40780.0496875,2011-08-25,01:11:33
39.9487183333333,116.457345,0,0,40780.0497453704,2011-08-25,01:11:38
39.9486733333333,116.457376666667,0,0,40780.0498032407,2011-08-25,01:11:43
39.9486383333333,116.457426666667,0,0,40780.0498611111,2011-08-25,01:11:48
39.9486166666667,116.457463333333,0,0,40780.0499189815,2011-08-25,01:11:53
39.977625,116.310166666667,0,0,40780.0755439815,2011-08-25,01:48:47
39.9775766666667,116.310255,0,0,40780.0755555556,2011-08-25,01:48:48
39.977515,116.310368333333,0,0,40780.0755671296,2011-08-25,01:48:49
39.9776066666667,116.310315,0,0,40780.0756134259,2011-08-25,01:48:53
39.977625,116.310221666667,0,0,40780.0756365741,2011-08-25,01:48:55
39.9776783333333,116.310118333333,0,0,40780.0756828704,2011-08-25,01:48:59
39.977715,116.310065,0,0,40780.0757407407,2011-08-25,01:49:04
39.9777166666667,116.309945,0,0,40780.0757986111,2011-08-25,01:49:09
39.9777666666667,116.309868333333,0,0,40780.0758564815,2011-08-25,01:49:14
39.9778266666667,116.309791666667,0,0,40780.0759143519,2011-08-25,01:49:19
39.977885,116.309718333333,0,0,40780.0759722222,2011-08-25,01:49:24
39.9779433333333,116.30965,0,0,40780.0760300926,2011-08-25,01:49:29
39.97801,116.309563333333,0,0,40780.076087963,2011-08-25,01:49:34
39.9780533333333,116.309516666667,0,0,40780.0761458333,2011-08-25,01:49:39
39.9779733333333,116.309495,0,0,40780.0762037037,2011-08-25,01:49:44
39.9779816666667,116.309443333333,0,0,40780.0762615741,2011-08-25,01:49:49
39.97801,116.309366666667,0,0,40780.0763194444,2011-08-25,01:49:54
39.9780716666667,116.309283333333,0,0,40780.0763773148,2011-08-25,01:49:59
39.9781133333333,116.309221666667,0,0,40780.0764351852,2011-08-25,01:50:04
39.9781583333333,116.30917,0,0,40780.0764930556,2011-08-25,01:50:09
39.9782,116.30911,0,0,40780.0765509259,2011-08-25,01:50:14
39.9782383333333,116.309045,0,0,40780.0766087963,2011-08-25,01:50:19
39.978275,116.30897,0,0,40780.0766666667,2011-08-25,01:50:24
39.9782966666667,116.308848333333,0,0,40780.076712963,2011-08-25,01:50:28
39.9782566666667,116.30871,0,0,40780.0767708333,2011-08-25,01:50:33
39.9782783333333,116.30865,0,0,40780.0768287037,2011-08-25,01:50:38
39.978275,116.308576666667,0,0,40780.0768865741,2011-08-25,01:50:43
39.9783366666667,116.30853,0,0,40780.0769444444,2011-08-25,01:50:48
39.978365,116.30848,0,0,40780.0770023148,2011-08-25,01:50:53
39.9784733333333,116.308456666667,0,0,40780.0770601852,2011-08-25,01:50:58
39.9785166666667,116.308435,0,0,40780.0771180556,2011-08-25,01:51:03
39.9785783333333,116.308411666667,0,0,40780.0771759259,2011-08-25,01:51:08
39.9785566666667,116.308325,0,0,40780.0772337963,2011-08-25,01:51:13
39.9785116666667,116.308203333333,0,0,40780.0772916667,2011-08-25,01:51:18
39.978495,116.308128333333,0,0,40780.077349537,2011-08-25,01:51:23
39.978485,116.308028333333,0,0,40780.0774074074,2011-08-25,01:51:28
39.9785266666667,116.307948333333,0,0,40780.0774652778,2011-08-25,01:51:33
39.9785216666667,116.307845,0,0,40780.0775231481,2011-08-25,01:51:38
39.9785616666667,116.307801666667,0,0,40780.0775810185,2011-08-25,01:51:43
39.9785616666667,116.307715,0,0,40780.0776388889,2011-08-25,01:51:48
39.97856,116.307655,0,0,40780.0776967593,2011-08-25,01:51:53
39.9785733333333,116.307536666667,0,0,40780.0777430556,2011-08-25,01:51:57
39.9786616666667,116.307481666667,0,0,40780.0777893519,2011-08-25,01:52:01
39.9786933333333,116.307416666667,0,0,40780.0778472222,2011-08-25,01:52:06
39.978755,116.307361666667,0,0,40780.0779050926,2011-08-25,01:52:11
39.9787716666667,116.30734,0,0,40780.077962963,2011-08-25,01:52:16
39.978765,116.307271666667,0,0,40780.0780208333,2011-08-25,01:52:21
39.9787133333333,116.30723,0,0,40780.0780787037,2011-08-25,01:52:26
39.97869,116.307206666667,0,0,40780.0781365741,2011-08-25,01:52:31
39.978675,116.307201666667,0,0,40780.0781944444,2011-08-25,01:52:36
39.978685,116.3072,0,0,40780.0782523148,2011-08-25,01:52:41
39.978685,116.3072,0,0,40780.078287037,2011-08-25,01:52:44
39.97869,116.307201666667,0,0,40780.0783101852,2011-08-25,01:52:46
39.9787716666667,116.307295,0,0,40780.0783217593,2011-08-25,01:52:47
39.978885,116.307301666667,0,0,40780.0783680556,2011-08-25,01:52:51
39.9789416666667,116.307191666667,0,0,40780.0784259259,2011-08-25,01:52:56
39.979015,116.307075,0,0,40780.0784837963,2011-08-25,01:53:01
39.9790416666667,116.306953333333,0,0,40780.0785300926,2011-08-25,01:53:05
39.97908,116.306828333333,0,0,40780.0785648148,2011-08-25,01:53:08
39.97917,116.306685,0,0,40780.078599537,2011-08-25,01:53:11
39.979205,116.306576666667,0,0,40780.0786458333,2011-08-25,01:53:15
39.9793033333333,116.306515,0,0,40780.0786921296,2011-08-25,01:53:19
39.9793466666667,116.306438333333,0,0,40780.07875,2011-08-25,01:53:24
39.9793933333333,116.306373333333,0,0,40780.0788078704,2011-08-25,01:53:29
39.97943,116.306316666667,0,0,40780.0788657407,2011-08-25,01:53:34
39.9794266666667,116.306271666667,0,0,40780.0789236111,2011-08-25,01:53:39
39.979425,116.306211666667,0,0,40780.0789814815,2011-08-25,01:53:44
39.9794183333333,116.306166666667,0,0,40780.0790393518,2011-08-25,01:53:49
39.9794333333333,116.306081666667,0,0,40780.0790972222,2011-08-25,01:53:54
39.9794316666667,116.306016666667,0,0,40780.0791550926,2011-08-25,01:53:59
39.9794133333333,116.305968333333,0,0,40780.079212963,2011-08-25,01:54:04
39.97933,116.305921666667,0,0,40780.0792476852,2011-08-25,01:54:07
39.9793083333333,116.305835,0,0,40780.0793055556,2011-08-25,01:54:12
39.9793283333333,116.30577,0,0,40780.0793634259,2011-08-25,01:54:17
39.9792333333333,116.305703333333,0,0,40780.0794212963,2011-08-25,01:54:22
39.9792366666667,116.30557,0,0,40780.0794560185,2011-08-25,01:54:25
39.9791966666667,116.305458333333,0,0,40780.0795023148,2011-08-25,01:54:29
39.9792233333333,116.305345,0,0,40780.0795486111,2011-08-25,01:54:33
39.9792116666667,116.305283333333,0,0,40780.0796064815,2011-08-25,01:54:38
39.9792033333333,116.305285,0,0,40780.0796643518,2011-08-25,01:54:43
39.9792033333333,116.305285,0,0,40780.0796990741,2011-08-25,01:54:46
39.9791983333333,116.305283333333,0,0,40780.0797222222,2011-08-25,01:54:48
39.9790116666667,116.305283333333,0,0,40780.0797569444,2011-08-25,01:54:51
39.9788716666667,116.305216666667,0,0,40780.0797916667,2011-08-25,01:54:54
39.978785,116.305178333333,0,0,40780.079849537,2011-08-25,01:54:59
39.9787183333333,116.30512,0,0,40780.0799074074,2011-08-25,01:55:04
39.9787483333333,116.305026666667,0,0,40780.0799652778,2011-08-25,01:55:09
39.9788116666667,116.304978333333,0,0,40780.0800231481,2011-08-25,01:55:14
39.9788466666667,116.3049,0,0,40780.0800810185,2011-08-25,01:55:19
39.978865,116.304863333333,0,0,40780.0801388889,2011-08-25,01:55:24
39.9788733333333,116.304785,0,0,40780.0801967593,2011-08-25,01:55:29
39.9788866666667,116.304728333333,0,0,40780.0802546296,2011-08-25,01:55:34
39.9789016666667,116.304641666667,0,0,40780.0803125,2011-08-25,01:55:39
39.9789033333333,116.304585,0,0,40780.0803703704,2011-08-25,01:55:44
39.9788983333333,116.304536666667,0,0,40780.0804282407,2011-08-25,01:55:49
39.9788916666667,116.304398333333,0,0,40780.0804861111,2011-08-25,01:55:54
39.978845,116.304171666667,0,0,40780.0804976852,2011-08-25,01:55:55
39.97879,116.304028333333,0,0,40780.0805092593,2011-08-25,01:55:56
39.9787966666667,116.30403,0,0,40780.0805671296,2011-08-25,01:56:01
39.9788,116.304031666667,0,0,40780.080625,2011-08-25,01:56:06
39.9788,116.304031666667,0,0,40780.0806597222,2011-08-25,01:56:09
39.9788,116.304031666667,0,0,40780.0806828704,2011-08-25,01:56:11
39.97881,116.304028333333,0,0,40780.0807407407,2011-08-25,01:56:16
39.9788266666667,116.30394,0,0,40780.0807986111,2011-08-25,01:56:21
39.978715,116.303916666667,0,0,40780.0808449074,2011-08-25,01:56:25
39.9787266666667,116.303873333333,0,0,40780.0809027778,2011-08-25,01:56:30
39.97875,116.303753333333,0,0,40780.0809375,2011-08-25,01:56:33
39.9787833333333,116.303623333333,0,0,40780.0809837963,2011-08-25,01:56:37
39.978835,116.30352,0,0,40780.0810300926,2011-08-25,01:56:41
39.9788833333333,116.303418333333,0,0,40780.0810763889,2011-08-25,01:56:45
39.9789183333333,116.303288333333,0,0,40780.0811342593,2011-08-25,01:56:50
39.9788783333333,116.303181666667,0,0,40780.0811689815,2011-08-25,01:56:53
39.978825,116.303078333333,0,0,40780.0812037037,2011-08-25,01:56:56
39.9788,116.302951666667,0,0,40780.08125,2011-08-25,01:57:00
39.9788416666667,116.302818333333,0,0,40780.0812962963,2011-08-25,01:57:04
39.9788566666667,116.30269,0,0,40780.0813541667,2011-08-25,01:57:09
39.978805,116.302601666667,0,0,40780.081412037,2011-08-25,01:57:14
39.9787283333333,116.302515,0,0,40780.0814699074,2011-08-25,01:57:19
39.97868,116.302455,0,0,40780.0815277778,2011-08-25,01:57:24
39.97861,116.302408333333,0,0,40780.0815856481,2011-08-25,01:57:29
39.978575,116.30229,0,0,40780.0816319444,2011-08-25,01:57:33
39.9654,116.299313333333,0,0,40780.0833449074,2011-08-25,02:00:01
