# Supplementary material for: Research on differential privacy protection method based on user tendency
Source: PLoS One. 2023 Oct 26;18(10):e0288823. doi: 10.1371/journal.pone.0288823 (PMC10602288; doi:10.1371/journal.pone.0288823)
Supplement: S3 Data — (ZIP) [file pone.0288823.s003.zip › Data 5-3/055/Trajectory/20110827140757.plt]

Geolife trajectory
WGS 84
Altitude is in Feet
Reserved 3
0,2,255,My Track,0,0,2,8421376
0
39.97734,116.311381666667,0,0,40782.5888541667,2011-08-27,14:07:57
39.97711,116.311496666667,0,0,40782.5888773148,2011-08-27,14:07:59
39.9770416666667,116.31159,0,0,40782.588900463,2011-08-27,14:08:01
39.97698,116.311698333333,0,0,40782.5889351852,2011-08-27,14:08:04
39.9769133333333,116.31178,0,0,40782.5889699074,2011-08-27,14:08:07
39.9770116666667,116.311915,0,0,40782.5890162037,2011-08-27,14:08:11
39.9750066666667,116.31328,0,0,40782.5893402778,2011-08-27,14:08:39
39.974895,116.31319,0,0,40782.5893981481,2011-08-27,14:08:44
39.9749016666667,116.312905,0,0,40782.5894097222,2011-08-27,14:08:45
39.9748716666667,116.31269,0,0,40782.5894675926,2011-08-27,14:08:50
39.9748766666667,116.31255,0,0,40782.5895138889,2011-08-27,14:08:54
39.9748416666667,116.312526666667,0,0,40782.5895717593,2011-08-27,14:08:59
39.97482,116.312486666667,0,0,40782.5896296296,2011-08-27,14:09:04
39.974825,116.31081,0,0,40782.5896875,2011-08-27,14:09:09
39.9750966666667,116.310638333333,0,0,40782.5897106482,2011-08-27,14:09:11
39.9755733333333,116.310261666667,0,0,40782.5897222222,2011-08-27,14:09:12
39.9755333333333,116.310175,0,0,40782.5897337963,2011-08-27,14:09:13
39.9754216666667,116.310248333333,0,0,40782.5897800926,2011-08-27,14:09:17
39.9754816666667,116.310448333333,0,0,40782.5898148148,2011-08-27,14:09:20
39.9755666666667,116.310475,0,0,40782.589837963,2011-08-27,14:09:22
39.9756666666667,116.31035,0,0,40782.5898611111,2011-08-27,14:09:24
39.9756583333333,116.310493333333,0,0,40782.5899074074,2011-08-27,14:09:28
39.9756383333333,116.310653333333,0,0,40782.5899189815,2011-08-27,14:09:29
39.9756133333333,116.310806666667,0,0,40782.5899305556,2011-08-27,14:09:30
39.9756183333333,116.310966666667,0,0,40782.5899421296,2011-08-27,14:09:31
39.97557,116.31115,0,0,40782.5899884259,2011-08-27,14:09:35
39.97549,116.311206666667,0,0,40782.5900231482,2011-08-27,14:09:38
39.9754083333333,116.311271666667,0,0,40782.5900694444,2011-08-27,14:09:42
39.97532,116.311356666667,0,0,40782.5901041667,2011-08-27,14:09:45
39.9751616666667,116.311505,0,0,40782.5901388889,2011-08-27,14:09:48
39.97515,116.311541666667,0,0,40782.5901736111,2011-08-27,14:09:51
39.9751483333333,116.311575,0,0,40782.5901967593,2011-08-27,14:09:53
39.975135,116.311816666667,0,0,40782.5902314815,2011-08-27,14:09:56
39.9751483333333,116.311938333333,0,0,40782.5902546296,2011-08-27,14:09:58
39.9751383333333,116.312098333333,0,0,40782.5902777778,2011-08-27,14:10:00
39.9751333333333,116.312256666667,0,0,40782.5903125,2011-08-27,14:10:03
39.975145,116.31238,0,0,40782.5903587963,2011-08-27,14:10:07
39.9751483333333,116.312496666667,0,0,40782.5904050926,2011-08-27,14:10:11
39.9751816666667,116.312538333333,0,0,40782.590462963,2011-08-27,14:10:16
39.97517,116.312605,0,0,40782.5905208333,2011-08-27,14:10:21
39.9751566666667,116.31267,0,0,40782.5905787037,2011-08-27,14:10:26
39.975125,116.312725,0,0,40782.5906365741,2011-08-27,14:10:31
39.9751166666667,116.31279,0,0,40782.5906944444,2011-08-27,14:10:36
39.9751166666667,116.312855,0,0,40782.5907523148,2011-08-27,14:10:41
39.9751333333333,116.312908333333,0,0,40782.5908101852,2011-08-27,14:10:46
39.9751533333333,116.312938333333,0,0,40782.5908333333,2011-08-27,14:10:48
39.9752266666667,116.312886666667,0,0,40782.5908912037,2011-08-27,14:10:53
39.975255,116.312925,0,0,40782.5909490741,2011-08-27,14:10:58
39.97535,116.312991666667,0,0,40782.5910069444,2011-08-27,14:11:03
39.9753933333333,116.31306,0,0,40782.5910300926,2011-08-27,14:11:05
39.9754016666667,116.31313,0,0,40782.591087963,2011-08-27,14:11:10
39.9754133333333,116.313221666667,0,0,40782.5911458333,2011-08-27,14:11:15
39.975425,116.313316666667,0,0,40782.5912037037,2011-08-27,14:11:20
39.9754433333333,116.313421666667,0,0,40782.5912615741,2011-08-27,14:11:25
39.9754616666667,116.313521666667,0,0,40782.5913078704,2011-08-27,14:11:29
39.9754516666667,116.313613333333,0,0,40782.5913657407,2011-08-27,14:11:34
39.975455,116.313685,0,0,40782.5914236111,2011-08-27,14:11:39
39.9754566666667,116.313751666667,0,0,40782.5914814815,2011-08-27,14:11:44
39.9754783333333,116.31382,0,0,40782.5915393519,2011-08-27,14:11:49
39.9754766666667,116.313891666667,0,0,40782.5915972222,2011-08-27,14:11:54
39.9754783333333,116.31395,0,0,40782.5916550926,2011-08-27,14:11:59
39.97549,116.314043333333,0,0,40782.591712963,2011-08-27,14:12:04
39.9755833333333,116.314196666667,0,0,40782.5917592593,2011-08-27,14:12:08
39.9755583333333,116.314251666667,0,0,40782.5917939815,2011-08-27,14:12:11
39.9755116666667,116.314311666667,0,0,40782.5918518519,2011-08-27,14:12:16
39.9754633333333,116.314336666667,0,0,40782.5919097222,2011-08-27,14:12:21
39.9754116666667,116.314321666667,0,0,40782.5919675926,2011-08-27,14:12:26
39.9753433333333,116.314281666667,0,0,40782.592025463,2011-08-27,14:12:31
39.975265,116.314188333333,0,0,40782.5920833333,2011-08-27,14:12:36
39.9752016666667,116.314145,0,0,40782.5921412037,2011-08-27,14:12:41
39.97515,116.314048333333,0,0,40782.5921875,2011-08-27,14:12:45
39.9750866666667,116.314033333333,0,0,40782.5922453704,2011-08-27,14:12:50
39.9750433333333,116.314,0,0,40782.5923032407,2011-08-27,14:12:55
39.9750166666667,116.314028333333,0,0,40782.5923611111,2011-08-27,14:13:00
39.9750066666667,116.31428,0,0,40782.5924074074,2011-08-27,14:13:04
39.9749983333333,116.314475,0,0,40782.5924305556,2011-08-27,14:13:06
39.9749916666667,116.314595,0,0,40782.5924652778,2011-08-27,14:13:09
39.975005,116.31467,0,0,40782.5925115741,2011-08-27,14:13:13
39.9749516666667,116.31478,0,0,40782.5925462963,2011-08-27,14:13:16
39.9749316666667,116.314881666667,0,0,40782.5925925926,2011-08-27,14:13:20
39.9748733333333,116.314968333333,0,0,40782.5926388889,2011-08-27,14:13:24
39.9747916666667,116.315025,0,0,40782.5926967593,2011-08-27,14:13:29
39.974695,116.31508,0,0,40782.5927314815,2011-08-27,14:13:32
39.9746883333333,116.315186666667,0,0,40782.5927893519,2011-08-27,14:13:37
39.9746783333333,116.315291666667,0,0,40782.5928472222,2011-08-27,14:13:42
39.9746733333333,116.315408333333,0,0,40782.5929050926,2011-08-27,14:13:47
39.9746833333333,116.315513333333,0,0,40782.592962963,2011-08-27,14:13:52
39.9746783333333,116.315586666667,0,0,40782.5930208333,2011-08-27,14:13:57
39.9746983333333,116.315658333333,0,0,40782.5930787037,2011-08-27,14:14:02
39.9747283333333,116.315706666667,0,0,40782.5931365741,2011-08-27,14:14:07
39.9747483333333,116.315708333333,0,0,40782.5931481481,2011-08-27,14:14:08
39.9748,116.315815,0,0,40782.5932060185,2011-08-27,14:14:13
39.9748483333333,116.315811666667,0,0,40782.5932175926,2011-08-27,14:14:14
39.974875,116.3159,0,0,40782.5932523148,2011-08-27,14:14:17
39.9748733333333,116.31599,0,0,40782.593287037,2011-08-27,14:14:20
39.974845,116.316065,0,0,40782.5933449074,2011-08-27,14:14:25
39.97499,116.316306666667,0,0,40782.5933680556,2011-08-27,14:14:27
39.974925,116.316388333333,0,0,40782.5933912037,2011-08-27,14:14:29
39.97488,116.31648,0,0,40782.5934490741,2011-08-27,14:14:34
39.9748516666667,116.316556666667,0,0,40782.5935069444,2011-08-27,14:14:39
39.9748833333333,116.316685,0,0,40782.5935532407,2011-08-27,14:14:43
39.974905,116.316748333333,0,0,40782.5936111111,2011-08-27,14:14:48
39.9749433333333,116.316846666667,0,0,40782.5936689815,2011-08-27,14:14:53
39.9749616666667,116.316893333333,0,0,40782.5937268519,2011-08-27,14:14:58
39.9748766666667,116.316798333333,0,0,40782.5937847222,2011-08-27,14:15:03
39.9748883333333,116.316806666667,0,0,40782.5938425926,2011-08-27,14:15:08
39.9749,116.316843333333,0,0,40782.593900463,2011-08-27,14:15:13
39.974885,116.316898333333,0,0,40782.5939583333,2011-08-27,14:15:18
39.9748666666667,116.316963333333,0,0,40782.5940162037,2011-08-27,14:15:23
39.9749,116.317018333333,0,0,40782.5940740741,2011-08-27,14:15:28
39.9749266666667,116.317106666667,0,0,40782.5941319444,2011-08-27,14:15:33
39.974965,116.31721,0,0,40782.5941898148,2011-08-27,14:15:38
39.9749733333333,116.317281666667,0,0,40782.5942476852,2011-08-27,14:15:43
39.9749833333333,116.317376666667,0,0,40782.5943055556,2011-08-27,14:15:48
39.97498,116.317486666667,0,0,40782.5943634259,2011-08-27,14:15:53
39.9749916666667,116.3176,0,0,40782.5944212963,2011-08-27,14:15:58
39.9749933333333,116.317658333333,0,0,40782.5944791667,2011-08-27,14:16:03
39.97501,116.317743333333,0,0,40782.594537037,2011-08-27,14:16:08
39.9750266666667,116.317821666667,0,0,40782.5945949074,2011-08-27,14:16:13
39.975005,116.317926666667,0,0,40782.5946527778,2011-08-27,14:16:18
39.9750083333333,116.318008333333,0,0,40782.5947106481,2011-08-27,14:16:23
39.9750333333333,116.318113333333,0,0,40782.5947685185,2011-08-27,14:16:28
39.9750366666667,116.318173333333,0,0,40782.5948263889,2011-08-27,14:16:33
39.975045,116.318246666667,0,0,40782.5948842593,2011-08-27,14:16:38
39.9750516666667,116.31829,0,0,40782.5949421296,2011-08-27,14:16:43
39.9750633333333,116.318368333333,0,0,40782.595,2011-08-27,14:16:48
39.9750516666667,116.318446666667,0,0,40782.5950578704,2011-08-27,14:16:53
39.9750783333333,116.318516666667,0,0,40782.5951157407,2011-08-27,14:16:58
39.97507,116.318608333333,0,0,40782.5951736111,2011-08-27,14:17:03
39.9750833333333,116.318665,0,0,40782.5952314815,2011-08-27,14:17:08
39.9751016666667,116.318705,0,0,40782.5952893518,2011-08-27,14:17:13
39.9751116666667,116.318781666667,0,0,40782.5953472222,2011-08-27,14:17:18
39.9751183333333,116.318831666667,0,0,40782.5954050926,2011-08-27,14:17:23
39.9751183333333,116.318831666667,0,0,40782.5954398148,2011-08-27,14:17:26
39.975125,116.318828333333,0,0,40782.595462963,2011-08-27,14:17:28
39.9751216666667,116.318851666667,0,0,40782.5955208333,2011-08-27,14:17:33
39.9751283333333,116.318861666667,0,0,40782.5955787037,2011-08-27,14:17:38
39.9750983333333,116.318861666667,0,0,40782.5956365741,2011-08-27,14:17:43
39.975045,116.318871666667,0,0,40782.5956944444,2011-08-27,14:17:48
39.974985,116.318861666667,0,0,40782.5957523148,2011-08-27,14:17:53
39.9749183333333,116.318868333333,0,0,40782.5958101852,2011-08-27,14:17:58
39.9748516666667,116.318888333333,0,0,40782.5958680556,2011-08-27,14:18:03
39.9747833333333,116.318883333333,0,0,40782.5959259259,2011-08-27,14:18:08
39.9747433333333,116.318906666667,0,0,40782.5959837963,2011-08-27,14:18:13
39.97475,116.318923333333,0,0,40782.5960416667,2011-08-27,14:18:18
39.9747533333333,116.318953333333,0,0,40782.596099537,2011-08-27,14:18:23
39.974755,116.318975,0,0,40782.5961574074,2011-08-27,14:18:28
39.974775,116.319016666667,0,0,40782.5962152778,2011-08-27,14:18:33
39.9747816666667,116.319058333333,0,0,40782.5962731481,2011-08-27,14:18:38
39.9747966666667,116.319105,0,0,40782.5963310185,2011-08-27,14:18:43
39.97481,116.319178333333,0,0,40782.5963888889,2011-08-27,14:18:48
39.9748283333333,116.319228333333,0,0,40782.5964467593,2011-08-27,14:18:53
39.9747716666667,116.319325,0,0,40782.5964930556,2011-08-27,14:18:57
39.9747833333333,116.319468333333,0,0,40782.5965509259,2011-08-27,14:19:02
39.9748516666667,116.319548333333,0,0,40782.5965972222,2011-08-27,14:19:06
39.974815,116.31962,0,0,40782.5966550926,2011-08-27,14:19:11
39.97477,116.319755,0,0,40782.596712963,2011-08-27,14:19:16
39.974795,116.319828333333,0,0,40782.5967708333,2011-08-27,14:19:21
39.9748333333333,116.319923333333,0,0,40782.5968287037,2011-08-27,14:19:26
39.9748483333333,116.31999,0,0,40782.5968865741,2011-08-27,14:19:31
39.974835,116.320081666667,0,0,40782.5969444444,2011-08-27,14:19:36
39.9748433333333,116.32013,0,0,40782.5970023148,2011-08-27,14:19:41
39.9748316666667,116.320195,0,0,40782.5970601852,2011-08-27,14:19:46
39.974825,116.320248333333,0,0,40782.5971180556,2011-08-27,14:19:51
39.9748216666667,116.3203,0,0,40782.5971759259,2011-08-27,14:19:56
39.9747866666667,116.320378333333,0,0,40782.5972337963,2011-08-27,14:20:01
39.974875,116.320405,0,0,40782.5972569444,2011-08-27,14:20:03
39.9748933333333,116.320525,0,0,40782.5973148148,2011-08-27,14:20:08
39.9749183333333,116.320596666667,0,0,40782.5973726852,2011-08-27,14:20:13
39.974945,116.320676666667,0,0,40782.5974305556,2011-08-27,14:20:18
39.9749333333333,116.32074,0,0,40782.5974884259,2011-08-27,14:20:23
39.9749316666667,116.320816666667,0,0,40782.5975462963,2011-08-27,14:20:28
39.974885,116.320918333333,0,0,40782.5975694444,2011-08-27,14:20:30
39.9748566666667,116.321031666667,0,0,40782.5976157407,2011-08-27,14:20:34
39.9748366666667,116.321096666667,0,0,40782.5976736111,2011-08-27,14:20:39
39.9748116666667,116.321201666667,0,0,40782.5977314815,2011-08-27,14:20:44
39.97482,116.321285,0,0,40782.5977893519,2011-08-27,14:20:49
39.9748583333333,116.321398333333,0,0,40782.5978125,2011-08-27,14:20:51
39.9748666666667,116.321515,0,0,40782.5978587963,2011-08-27,14:20:55
39.974875,116.321615,0,0,40782.5979166667,2011-08-27,14:21:00
39.97486,116.321708333333,0,0,40782.597974537,2011-08-27,14:21:05
39.974835,116.321785,0,0,40782.5980324074,2011-08-27,14:21:10
39.97482,116.321858333333,0,0,40782.5980902778,2011-08-27,14:21:15
39.9748216666667,116.321938333333,0,0,40782.5981481481,2011-08-27,14:21:20
39.97478,116.322013333333,0,0,40782.5982060185,2011-08-27,14:21:25
39.9747833333333,116.322098333333,0,0,40782.5982638889,2011-08-27,14:21:30
39.9748533333333,116.322185,0,0,40782.5983217593,2011-08-27,14:21:35
39.9749383333333,116.322243333333,0,0,40782.5983680556,2011-08-27,14:21:39
39.9749483333333,116.322301666667,0,0,40782.5984259259,2011-08-27,14:21:44
39.97494,116.322393333333,0,0,40782.5984837963,2011-08-27,14:21:49
39.9749216666667,116.322471666667,0,0,40782.5985416667,2011-08-27,14:21:54
39.9748383333333,116.32254,0,0,40782.598599537,2011-08-27,14:21:59
39.9747633333333,116.322621666667,0,0,40782.5986342593,2011-08-27,14:22:02
39.9747716666667,116.322683333333,0,0,40782.5986921296,2011-08-27,14:22:07
39.9748333333333,116.322758333333,0,0,40782.59875,2011-08-27,14:22:12
39.974835,116.322855,0,0,40782.5988078704,2011-08-27,14:22:17
39.97481,116.322916666667,0,0,40782.5988657407,2011-08-27,14:22:22
39.9748233333333,116.322991666667,0,0,40782.5989236111,2011-08-27,14:22:27
39.9748816666667,116.323011666667,0,0,40782.5989814815,2011-08-27,14:22:32
39.9748816666667,116.323058333333,0,0,40782.5990393519,2011-08-27,14:22:37
39.9749416666667,116.323133333333,0,0,40782.5990972222,2011-08-27,14:22:42
39.97495,116.323186666667,0,0,40782.5991550926,2011-08-27,14:22:47
39.9750483333333,116.323218333333,0,0,40782.599212963,2011-08-27,14:22:52
39.9751233333333,116.323281666667,0,0,40782.5992708333,2011-08-27,14:22:57
39.9751166666667,116.323381666667,0,0,40782.5993287037,2011-08-27,14:23:02
39.975135,116.323456666667,0,0,40782.5993865741,2011-08-27,14:23:07
39.9751533333333,116.323496666667,0,0,40782.5994444444,2011-08-27,14:23:12
39.975145,116.323618333333,0,0,40782.5995023148,2011-08-27,14:23:17
39.9751366666667,116.323675,0,0,40782.5995601852,2011-08-27,14:23:22
39.9751333333333,116.323753333333,0,0,40782.5996180556,2011-08-27,14:23:27
39.975085,116.323841666667,0,0,40782.5996643519,2011-08-27,14:23:31
39.9751116666667,116.323876666667,0,0,40782.5997222222,2011-08-27,14:23:36
39.975145,116.323908333333,0,0,40782.5997800926,2011-08-27,14:23:41
39.97516,116.323943333333,0,0,40782.599837963,2011-08-27,14:23:46
39.9752266666667,116.324041666667,0,0,40782.5998958333,2011-08-27,14:23:51
39.975245,116.324165,0,0,40782.5999537037,2011-08-27,14:23:56
39.9752233333333,116.324236666667,0,0,40782.6000115741,2011-08-27,14:24:01
39.9752616666667,116.324238333333,0,0,40782.6000694444,2011-08-27,14:24:06
39.97527,116.324298333333,0,0,40782.6001273148,2011-08-27,14:24:11
39.9752883333333,116.324331666667,0,0,40782.6001851852,2011-08-27,14:24:16
39.9752516666667,116.324453333333,0,0,40782.6002199074,2011-08-27,14:24:19
39.9752483333333,116.324585,0,0,40782.6002430556,2011-08-27,14:24:21
39.9752066666667,116.324718333333,0,0,40782.6002893519,2011-08-27,14:24:25
39.975195,116.324805,0,0,40782.6003472222,2011-08-27,14:24:30
39.9752433333333,116.324795,0,0,40782.6004050926,2011-08-27,14:24:35
39.9751133333333,116.324845,0,0,40782.6004513889,2011-08-27,14:24:39
39.9750833333333,116.324973333333,0,0,40782.6005092593,2011-08-27,14:24:44
39.9750583333333,116.325061666667,0,0,40782.6005671296,2011-08-27,14:24:49
39.9751,116.325096666667,0,0,40782.600625,2011-08-27,14:24:54
39.9750516666667,116.325138333333,0,0,40782.6006828704,2011-08-27,14:24:59
39.9750483333333,116.325178333333,0,0,40782.6007407407,2011-08-27,14:25:04
39.9750116666667,116.325235,0,0,40782.6007986111,2011-08-27,14:25:09
39.9750466666667,116.325318333333,0,0,40782.6008564815,2011-08-27,14:25:14
39.9749666666667,116.325453333333,0,0,40782.6009143519,2011-08-27,14:25:19
39.9749433333333,116.325543333333,0,0,40782.6009722222,2011-08-27,14:25:24
39.97495,116.325618333333,0,0,40782.6010300926,2011-08-27,14:25:29
39.9749633333333,116.32568,0,0,40782.601087963,2011-08-27,14:25:34
39.9749516666667,116.32573,0,0,40782.6011458333,2011-08-27,14:25:39
39.9749766666667,116.325806666667,0,0,40782.6012037037,2011-08-27,14:25:44
39.9750316666667,116.325921666667,0,0,40782.60125,2011-08-27,14:25:48
39.9752066666667,116.326221666667,0,0,40782.6013078704,2011-08-27,14:25:53
39.975285,116.326286666667,0,0,40782.6013194444,2011-08-27,14:25:54
39.9753233333333,116.326351666667,0,0,40782.6013773148,2011-08-27,14:25:59
39.9753316666667,116.326481666667,0,0,40782.6014351852,2011-08-27,14:26:04
39.9753466666667,116.326615,0,0,40782.6014814815,2011-08-27,14:26:08
39.9753433333333,116.326723333333,0,0,40782.6015393519,2011-08-27,14:26:13
39.9753483333333,116.326768333333,0,0,40782.6015972222,2011-08-27,14:26:18
39.9753533333333,116.326841666667,0,0,40782.6016550926,2011-08-27,14:26:23
39.9753733333333,116.326898333333,0,0,40782.601712963,2011-08-27,14:26:28
39.9754066666667,116.326903333333,0,0,40782.6017708333,2011-08-27,14:26:33
39.97547,116.32688,0,0,40782.6018287037,2011-08-27,14:26:38
39.9754166666667,116.326995,0,0,40782.6018518518,2011-08-27,14:26:40
39.97538,116.327113333333,0,0,40782.6018981481,2011-08-27,14:26:44
39.9754016666667,116.327148333333,0,0,40782.6019560185,2011-08-27,14:26:49
39.97542,116.327161666667,0,0,40782.6020138889,2011-08-27,14:26:54
39.9754716666667,116.327181666667,0,0,40782.6020717593,2011-08-27,14:26:59
39.9755383333333,116.327248333333,0,0,40782.6021296296,2011-08-27,14:27:04
39.975535,116.327368333333,0,0,40782.6021527778,2011-08-27,14:27:06
39.975625,116.327295,0,0,40782.6022106481,2011-08-27,14:27:11
39.97571,116.326981666667,0,0,40782.6022337963,2011-08-27,14:27:13
39.9758683333333,116.326531666667,0,0,40782.6022453704,2011-08-27,14:27:14
39.9758283333333,116.325948333333,0,0,40782.6022569444,2011-08-27,14:27:15
39.9762516666667,116.326416666667,0,0,40782.6025,2011-08-27,14:27:36
39.9763133333333,116.326323333333,0,0,40782.6025347222,2011-08-27,14:27:39
39.976365,116.32644,0,0,40782.6025578704,2011-08-27,14:27:41
39.9763183333333,116.326513333333,0,0,40782.6026157407,2011-08-27,14:27:46
39.9762116666667,116.32648,0,0,40782.6026388889,2011-08-27,14:27:48
39.9762083333333,116.326276666667,0,0,40782.6026736111,2011-08-27,14:27:51
39.9761883333333,116.3263,0,0,40782.6027314815,2011-08-27,14:27:56
39.9761866666667,116.326321666667,0,0,40782.6027893518,2011-08-27,14:28:01
39.9761983333333,116.326326666667,0,0,40782.6028472222,2011-08-27,14:28:06
39.9754616666667,116.326951666667,0,0,40782.6030439815,2011-08-27,14:28:23
39.9754383333333,116.327286666667,0,0,40782.6030555556,2011-08-27,14:28:24
39.9755616666667,116.3271,0,0,40782.6030671296,2011-08-27,14:28:25
39.9756666666667,116.326935,0,0,40782.6030787037,2011-08-27,14:28:26
39.9757866666667,116.3265,0,0,40782.6031018518,2011-08-27,14:28:28
39.97579,116.326348333333,0,0,40782.6031134259,2011-08-27,14:28:29
39.9757916666667,116.326248333333,0,0,40782.6031365741,2011-08-27,14:28:31
39.9758,116.32616,0,0,40782.6031712963,2011-08-27,14:28:34
39.9758466666667,116.326116666667,0,0,40782.6032291667,2011-08-27,14:28:39
39.97571,116.32639,0,0,40782.6068055556,2011-08-27,14:33:48
39.9756683333333,116.3264,0,0,40782.6068634259,2011-08-27,14:33:53
39.9756583333333,116.326388333333,0,0,40782.6069212963,2011-08-27,14:33:58
39.97564,116.326371666667,0,0,40782.6069791667,2011-08-27,14:34:03
39.9756333333333,116.326366666667,0,0,40782.607037037,2011-08-27,14:34:08
39.9756266666667,116.326366666667,0,0,40782.6070949074,2011-08-27,14:34:13
39.97562,116.32637,0,0,40782.6071527778,2011-08-27,14:34:18
39.97562,116.32637,0,0,40782.6071875,2011-08-27,14:34:21
39.9756116666667,116.326375,0,0,40782.6072106481,2011-08-27,14:34:23
39.9756116666667,116.326385,0,0,40782.6072685185,2011-08-27,14:34:28
39.9756133333333,116.326401666667,0,0,40782.6073263889,2011-08-27,14:34:33
39.9756183333333,116.326415,0,0,40782.6073842593,2011-08-27,14:34:38
39.9756233333333,116.326426666667,0,0,40782.6074421296,2011-08-27,14:34:43
39.9756316666667,116.326435,0,0,40782.6075,2011-08-27,14:34:48
39.9756333333333,116.326441666667,0,0,40782.6075578704,2011-08-27,14:34:53
39.9756316666667,116.32645,0,0,40782.6076157407,2011-08-27,14:34:58
39.9756316666667,116.326446666667,0,0,40782.6076736111,2011-08-27,14:35:03
39.9756316666667,116.326445,0,0,40782.6077314815,2011-08-27,14:35:08
39.9756316666667,116.326446666667,0,0,40782.6077893519,2011-08-27,14:35:13
39.9756316666667,116.326446666667,0,0,40782.6078240741,2011-08-27,14:35:16
39.9756283333333,116.32645,0,0,40782.6078472222,2011-08-27,14:35:18
39.9756116666667,116.326443333333,0,0,40782.6079050926,2011-08-27,14:35:23
39.9755733333333,116.326418333333,0,0,40782.607962963,2011-08-27,14:35:28
39.9755766666667,116.326416666667,0,0,40782.6080208333,2011-08-27,14:35:33
39.975575,116.32641,0,0,40782.6080787037,2011-08-27,14:35:38
39.9755783333333,116.326406666667,0,0,40782.6081365741,2011-08-27,14:35:43
39.9755783333333,116.326406666667,0,0,40782.6081712963,2011-08-27,14:35:46
39.9755766666667,116.326403333333,0,0,40782.6081944444,2011-08-27,14:35:48
39.9755733333333,116.326413333333,0,0,40782.6082523148,2011-08-27,14:35:53
39.9755716666667,116.326426666667,0,0,40782.6083101852,2011-08-27,14:35:58
39.9755883333333,116.326485,0,0,40782.6083680556,2011-08-27,14:36:03
39.9756183333333,116.326578333333,0,0,40782.6084259259,2011-08-27,14:36:08
39.975645,116.326665,0,0,40782.6084837963,2011-08-27,14:36:13
39.975635,116.32665,0,0,40782.6085416667,2011-08-27,14:36:18
39.9756416666667,116.326673333333,0,0,40782.608599537,2011-08-27,14:36:23
39.97564,116.326678333333,0,0,40782.6086574074,2011-08-27,14:36:28
39.97564,116.326678333333,0,0,40782.6086921296,2011-08-27,14:36:31
39.9756333333333,116.326683333333,0,0,40782.6087152778,2011-08-27,14:36:33
39.9756216666667,116.326686666667,0,0,40782.6087731481,2011-08-27,14:36:38
39.975605,116.326736666667,0,0,40782.6088310185,2011-08-27,14:36:43
39.9755966666667,116.32676,0,0,40782.6088888889,2011-08-27,14:36:48
39.9755966666667,116.32676,0,0,40782.6089236111,2011-08-27,14:36:51
39.9755916666667,116.326768333333,0,0,40782.6089467593,2011-08-27,14:36:53
39.975595,116.326778333333,0,0,40782.6090046296,2011-08-27,14:36:58
39.9756016666667,116.326786666667,0,0,40782.6090625,2011-08-27,14:37:03
39.9756083333333,116.326788333333,0,0,40782.6091203704,2011-08-27,14:37:08
39.9756133333333,116.326785,0,0,40782.6091782407,2011-08-27,14:37:13
39.975615,116.326785,0,0,40782.6092361111,2011-08-27,14:37:18
39.9756166666667,116.326786666667,0,0,40782.6092939815,2011-08-27,14:37:23
39.975615,116.326786666667,0,0,40782.6093518519,2011-08-27,14:37:28
39.975615,116.326781666667,0,0,40782.6094097222,2011-08-27,14:37:33
39.975615,116.326781666667,0,0,40782.6094444444,2011-08-27,14:37:36
39.9756133333333,116.326775,0,0,40782.6094675926,2011-08-27,14:37:38
39.9756166666667,116.32676,0,0,40782.609525463,2011-08-27,14:37:43
39.9756166666667,116.32676,0,0,40782.6095601852,2011-08-27,14:37:46
39.9756233333333,116.326753333333,0,0,40782.6095833333,2011-08-27,14:37:48
39.9756383333333,116.32677,0,0,40782.6096412037,2011-08-27,14:37:53
39.9756283333333,116.326806666667,0,0,40782.6096990741,2011-08-27,14:37:58
39.9756366666667,116.326813333333,0,0,40782.6097569444,2011-08-27,14:38:03
39.9756416666667,116.326816666667,0,0,40782.6098148148,2011-08-27,14:38:08
39.97564,116.32682,0,0,40782.6098726852,2011-08-27,14:38:13
39.9756366666667,116.32682,0,0,40782.6099305556,2011-08-27,14:38:18
39.9756316666667,116.32682,0,0,40782.6099884259,2011-08-27,14:38:23
39.975625,116.326823333333,0,0,40782.6100462963,2011-08-27,14:38:28
39.9756183333333,116.326831666667,0,0,40782.6101041667,2011-08-27,14:38:33
39.9756183333333,116.326831666667,0,0,40782.6101388889,2011-08-27,14:38:36
39.9754583333333,116.327078333333,0,0,40782.6126967593,2011-08-27,14:42:17
39.9754116666667,116.327101666667,0,0,40782.6127546296,2011-08-27,14:42:22
39.9754016666667,116.327106666667,0,0,40782.6128125,2011-08-27,14:42:27
39.9753933333333,116.327091666667,0,0,40782.6128703704,2011-08-27,14:42:32
39.9753866666667,116.327105,0,0,40782.6129282407,2011-08-27,14:42:37
39.9753883333333,116.327131666667,0,0,40782.6129861111,2011-08-27,14:42:42
39.9753916666667,116.327138333333,0,0,40782.6130439815,2011-08-27,14:42:47
39.9753933333333,116.327138333333,0,0,40782.6131018519,2011-08-27,14:42:52
39.9753933333333,116.327138333333,0,0,40782.6131365741,2011-08-27,14:42:55
39.9753916666667,116.327136666667,0,0,40782.6131597222,2011-08-27,14:42:57
39.9753766666667,116.327143333333,0,0,40782.6132175926,2011-08-27,14:43:02
39.9753583333333,116.327155,0,0,40782.613275463,2011-08-27,14:43:07
39.9753583333333,116.327155,0,0,40782.6133101852,2011-08-27,14:43:10
39.9753533333333,116.327161666667,0,0,40782.6133333333,2011-08-27,14:43:12
39.9753566666667,116.327171666667,0,0,40782.6133912037,2011-08-27,14:43:17
39.9753633333333,116.327185,0,0,40782.6134490741,2011-08-27,14:43:22
39.97537,116.32723,0,0,40782.6135069444,2011-08-27,14:43:27
39.9753783333333,116.327233333333,0,0,40782.6135648148,2011-08-27,14:43:32
39.9753783333333,116.327233333333,0,0,40782.613599537,2011-08-27,14:43:35
39.9753866666667,116.327236666667,0,0,40782.6136226852,2011-08-27,14:43:37
39.9753966666667,116.327206666667,0,0,40782.6136805556,2011-08-27,14:43:42
39.9754033333333,116.327166666667,0,0,40782.6137384259,2011-08-27,14:43:47
39.97541,116.327163333333,0,0,40782.6137962963,2011-08-27,14:43:52
39.97541,116.327163333333,0,0,40782.6138310185,2011-08-27,14:43:55
39.9754183333333,116.327163333333,0,0,40782.6138541667,2011-08-27,14:43:57
39.97543,116.327165,0,0,40782.613912037,2011-08-27,14:44:02
39.9754416666667,116.327163333333,0,0,40782.6139699074,2011-08-27,14:44:07
39.9754483333333,116.327158333333,0,0,40782.6140277778,2011-08-27,14:44:12
39.9754516666667,116.327156666667,0,0,40782.6140856481,2011-08-27,14:44:17
39.9754516666667,116.327156666667,0,0,40782.6141203704,2011-08-27,14:44:20
39.975455,116.327156666667,0,0,40782.6141435185,2011-08-27,14:44:22
39.9754633333333,116.327166666667,0,0,40782.6142013889,2011-08-27,14:44:27
39.97547,116.327171666667,0,0,40782.6142592593,2011-08-27,14:44:32
39.9754733333333,116.32717,0,0,40782.6143171296,2011-08-27,14:44:37
39.9754733333333,116.32717,0,0,40782.6143518519,2011-08-27,14:44:40
39.97548,116.327165,0,0,40782.614375,2011-08-27,14:44:42
39.97549,116.327161666667,0,0,40782.6144328704,2011-08-27,14:44:47
39.975495,116.327171666667,0,0,40782.6144907407,2011-08-27,14:44:52
39.9754683333333,116.327243333333,0,0,40782.6145486111,2011-08-27,14:44:57
39.9754383333333,116.327288333333,0,0,40782.6146064815,2011-08-27,14:45:02
39.97544,116.327326666667,0,0,40782.6146643519,2011-08-27,14:45:07
39.975455,116.327375,0,0,40782.6147222222,2011-08-27,14:45:12
39.97549,116.3274,0,0,40782.6147800926,2011-08-27,14:45:17
39.9755316666667,116.327413333333,0,0,40782.614837963,2011-08-27,14:45:22
39.9755316666667,116.327413333333,0,0,40782.6148726852,2011-08-27,14:45:25
39.975525,116.327418333333,0,0,40782.6148958333,2011-08-27,14:45:27
39.9754983333333,116.327425,0,0,40782.6149537037,2011-08-27,14:45:32
39.975485,116.327418333333,0,0,40782.6150115741,2011-08-27,14:45:37
39.975485,116.327418333333,0,0,40782.6150462963,2011-08-27,14:45:40
39.9754783333333,116.327416666667,0,0,40782.6150694444,2011-08-27,14:45:42
39.9754683333333,116.327413333333,0,0,40782.6151273148,2011-08-27,14:45:47
39.9754616666667,116.327415,0,0,40782.6151851852,2011-08-27,14:45:52
39.9754583333333,116.327416666667,0,0,40782.6152430556,2011-08-27,14:45:57
39.9754566666667,116.327415,0,0,40782.6153009259,2011-08-27,14:46:02
39.975455,116.327413333333,0,0,40782.6153587963,2011-08-27,14:46:07
39.975455,116.327408333333,0,0,40782.6154166667,2011-08-27,14:46:12
39.975455,116.327408333333,0,0,40782.6154513889,2011-08-27,14:46:15
39.9754633333333,116.327403333333,0,0,40782.615474537,2011-08-27,14:46:17
39.975495,116.327406666667,0,0,40782.6155324074,2011-08-27,14:46:22
39.9755083333333,116.32741,0,0,40782.6155902778,2011-08-27,14:46:27
39.9755016666667,116.327431666667,0,0,40782.6156481481,2011-08-27,14:46:32
39.97551,116.327436666667,0,0,40782.6157060185,2011-08-27,14:46:37
39.9755116666667,116.32744,0,0,40782.6157638889,2011-08-27,14:46:42
39.9755116666667,116.32744,0,0,40782.6157986111,2011-08-27,14:46:45
39.9755166666667,116.327431666667,0,0,40782.6158217593,2011-08-27,14:46:47
39.975535,116.327363333333,0,0,40782.6158796296,2011-08-27,14:46:52
39.9755466666667,116.327303333333,0,0,40782.6159375,2011-08-27,14:46:57
39.9755666666667,116.327255,0,0,40782.6159953704,2011-08-27,14:47:02
39.9755716666667,116.327238333333,0,0,40782.6160532407,2011-08-27,14:47:07
39.9755566666667,116.32719,0,0,40782.6161111111,2011-08-27,14:47:12
39.9755566666667,116.32719,0,0,40782.6161458333,2011-08-27,14:47:15
39.97556,116.327186666667,0,0,40782.6161689815,2011-08-27,14:47:17
39.975565,116.327173333333,0,0,40782.6162268519,2011-08-27,14:47:22
39.9756133333333,116.327113333333,0,0,40782.6162847222,2011-08-27,14:47:27
39.9756483333333,116.327121666667,0,0,40782.6163425926,2011-08-27,14:47:32
39.9756783333333,116.32711,0,0,40782.616400463,2011-08-27,14:47:37
39.9755883333333,116.327075,0,0,40782.6164583333,2011-08-27,14:47:42
39.9755466666667,116.32705,0,0,40782.6165162037,2011-08-27,14:47:47
39.9755416666667,116.327063333333,0,0,40782.6165740741,2011-08-27,14:47:52
39.9755083333333,116.327085,0,0,40782.6166319444,2011-08-27,14:47:57
39.97549,116.327068333333,0,0,40782.6166898148,2011-08-27,14:48:02
39.97549,116.327068333333,0,0,40782.616724537,2011-08-27,14:48:05
39.975485,116.327068333333,0,0,40782.6167476852,2011-08-27,14:48:07
39.9754766666667,116.327078333333,0,0,40782.6168055556,2011-08-27,14:48:12
39.9754583333333,116.32709,0,0,40782.6168634259,2011-08-27,14:48:17
39.975445,116.327105,0,0,40782.6169212963,2011-08-27,14:48:22
39.9753716666667,116.327105,0,0,40782.6169791667,2011-08-27,14:48:27
39.9753766666667,116.327066666667,0,0,40782.617037037,2011-08-27,14:48:32
39.9754,116.327013333333,0,0,40782.6170949074,2011-08-27,14:48:37
39.9754333333333,116.326966666667,0,0,40782.6171527778,2011-08-27,14:48:42
39.9754666666667,116.326975,0,0,40782.6172106481,2011-08-27,14:48:47
39.9754666666667,116.326975,0,0,40782.6172453704,2011-08-27,14:48:50
39.9754683333333,116.326968333333,0,0,40782.6172685185,2011-08-27,14:48:52
39.975465,116.326945,0,0,40782.6173842593,2011-08-27,14:49:02
39.97545,116.326943333333,0,0,40782.6174421296,2011-08-27,14:49:07
39.97544,116.326983333333,0,0,40782.6175,2011-08-27,14:49:12
39.9754466666667,116.326988333333,0,0,40782.6175578704,2011-08-27,14:49:17
39.9754466666667,116.326988333333,0,0,40782.6175925926,2011-08-27,14:49:20
39.97544,116.32699,0,0,40782.6176157407,2011-08-27,14:49:22
39.9754316666667,116.326921666667,0,0,40782.6176736111,2011-08-27,14:49:27
39.9754283333333,116.326863333333,0,0,40782.6177314815,2011-08-27,14:49:32
39.9754316666667,116.32681,0,0,40782.6177893518,2011-08-27,14:49:37
39.9754433333333,116.326805,0,0,40782.6178472222,2011-08-27,14:49:42
39.9754516666667,116.326791666667,0,0,40782.6179050926,2011-08-27,14:49:47
39.9754316666667,116.32675,0,0,40782.617962963,2011-08-27,14:49:52
39.9754183333333,116.326738333333,0,0,40782.6180208333,2011-08-27,14:49:57
39.9754183333333,116.326738333333,0,0,40782.6180555556,2011-08-27,14:50:00
39.9754233333333,116.326738333333,0,0,40782.6180787037,2011-08-27,14:50:02
39.9754316666667,116.326756666667,0,0,40782.6181365741,2011-08-27,14:50:07
39.9754433333333,116.326811666667,0,0,40782.6181944444,2011-08-27,14:50:12
39.9754466666667,116.326863333333,0,0,40782.6182523148,2011-08-27,14:50:17
39.9754533333333,116.326903333333,0,0,40782.6183101852,2011-08-27,14:50:22
39.9754683333333,116.326943333333,0,0,40782.6183680556,2011-08-27,14:50:27
39.975475,116.326986666667,0,0,40782.6184259259,2011-08-27,14:50:32
39.9754283333333,116.327051666667,0,0,40782.6184837963,2011-08-27,14:50:37
39.97541,116.32709,0,0,40782.6185416667,2011-08-27,14:50:42
39.975405,116.32708,0,0,40782.618599537,2011-08-27,14:50:47
39.9754466666667,116.327101666667,0,0,40782.6186574074,2011-08-27,14:50:52
39.9755216666667,116.32713,0,0,40782.6187152778,2011-08-27,14:50:57
39.9755316666667,116.327181666667,0,0,40782.6187731481,2011-08-27,14:51:02
39.9755333333333,116.32721,0,0,40782.6188310185,2011-08-27,14:51:07
39.975485,116.32728,0,0,40782.6188888889,2011-08-27,14:51:12
39.9754933333333,116.3273,0,0,40782.6189467593,2011-08-27,14:51:17
39.9754916666667,116.327333333333,0,0,40782.6190046296,2011-08-27,14:51:22
39.9754916666667,116.327333333333,0,0,40782.6190393518,2011-08-27,14:51:25
39.975495,116.327335,0,0,40782.6190625,2011-08-27,14:51:27
39.9755116666667,116.327341666667,0,0,40782.6191203704,2011-08-27,14:51:32
39.9755216666667,116.327353333333,0,0,40782.6191782407,2011-08-27,14:51:37
39.9755316666667,116.327361666667,0,0,40782.6192361111,2011-08-27,14:51:42
39.9755316666667,116.327361666667,0,0,40782.6192708333,2011-08-27,14:51:45
39.9755366666667,116.327368333333,0,0,40782.6192939815,2011-08-27,14:51:47
39.9755416666667,116.32738,0,0,40782.6193518518,2011-08-27,14:51:52
39.9755216666667,116.32742,0,0,40782.6194097222,2011-08-27,14:51:57
39.9754866666667,116.327443333333,0,0,40782.6194675926,2011-08-27,14:52:02
39.975445,116.32752,0,0,40782.619525463,2011-08-27,14:52:07
39.9754383333333,116.327546666667,0,0,40782.6195833333,2011-08-27,14:52:12
39.97553,116.327395,0,0,40782.6198611111,2011-08-27,14:52:36
39.9754983333333,116.327426666667,0,0,40782.6199189815,2011-08-27,14:52:41
39.975505,116.327436666667,0,0,40782.6199768518,2011-08-27,14:52:46
39.9755166666667,116.327418333333,0,0,40782.6200347222,2011-08-27,14:52:51
39.975515,116.3274,0,0,40782.6200925926,2011-08-27,14:52:56
39.9755316666667,116.3274,0,0,40782.620150463,2011-08-27,14:53:01
39.9755316666667,116.3274,0,0,40782.6201851852,2011-08-27,14:53:04
39.9755333333333,116.327408333333,0,0,40782.6202083333,2011-08-27,14:53:06
39.9755116666667,116.327411666667,0,0,40782.6202662037,2011-08-27,14:53:11
39.9755183333333,116.327408333333,0,0,40782.6203240741,2011-08-27,14:53:16
39.9755166666667,116.32741,0,0,40782.6203819444,2011-08-27,14:53:21
39.97552,116.327411666667,0,0,40782.6204398148,2011-08-27,14:53:26
39.9755183333333,116.327403333333,0,0,40782.6204976852,2011-08-27,14:53:31
39.9755266666667,116.327398333333,0,0,40782.6205555556,2011-08-27,14:53:36
39.97553,116.327398333333,0,0,40782.6206134259,2011-08-27,14:53:41
39.97553,116.327398333333,0,0,40782.6206481481,2011-08-27,14:53:44
39.975525,116.327406666667,0,0,40782.6206712963,2011-08-27,14:53:46
39.9755183333333,116.327416666667,0,0,40782.6207291667,2011-08-27,14:53:51
39.97551,116.327421666667,0,0,40782.620787037,2011-08-27,14:53:56
39.97551,116.327421666667,0,0,40782.6208217593,2011-08-27,14:53:59
39.9755066666667,116.327413333333,0,0,40782.6208449074,2011-08-27,14:54:01
39.9755066666667,116.327398333333,0,0,40782.6209027778,2011-08-27,14:54:06
39.9754966666667,116.32736,0,0,40782.6209606482,2011-08-27,14:54:11
39.9754983333333,116.327276666667,0,0,40782.6210185185,2011-08-27,14:54:16
39.97551,116.327271666667,0,0,40782.6210763889,2011-08-27,14:54:21
39.9755166666667,116.327266666667,0,0,40782.6211342593,2011-08-27,14:54:26
39.9755166666667,116.327266666667,0,0,40782.6211689815,2011-08-27,14:54:29
39.9755216666667,116.327263333333,0,0,40782.6211921296,2011-08-27,14:54:31
39.9754033333333,116.327015,0,0,40782.6213541667,2011-08-27,14:54:45
39.9755166666667,116.326983333333,0,0,40782.6213657407,2011-08-27,14:54:46
39.9756816666667,116.326766666667,0,0,40782.6213773148,2011-08-27,14:54:47
39.9756833333333,116.326776666667,0,0,40782.6214351852,2011-08-27,14:54:52
39.9756866666667,116.326701666667,0,0,40782.6214930556,2011-08-27,14:54:57
39.975595,116.326691666667,0,0,40782.6215393519,2011-08-27,14:55:01
39.9755733333333,116.326758333333,0,0,40782.6215740741,2011-08-27,14:55:04
39.9755066666667,116.32685,0,0,40782.6216087963,2011-08-27,14:55:07
39.9754766666667,116.326868333333,0,0,40782.6216203704,2011-08-27,14:55:08
39.9754416666667,116.326918333333,0,0,40782.6216435185,2011-08-27,14:55:10
39.97544,116.326985,0,0,40782.6217013889,2011-08-27,14:55:15
39.9754283333333,116.32697,0,0,40782.6217592593,2011-08-27,14:55:20
39.975435,116.32693,0,0,40782.6218171296,2011-08-27,14:55:25
39.9753883333333,116.326886666667,0,0,40782.621875,2011-08-27,14:55:30
39.9753766666667,116.326843333333,0,0,40782.6219328704,2011-08-27,14:55:35
39.9753233333333,116.326835,0,0,40782.6219907407,2011-08-27,14:55:40
39.9753016666667,116.326778333333,0,0,40782.6220486111,2011-08-27,14:55:45
39.9752933333333,116.326758333333,0,0,40782.6221064815,2011-08-27,14:55:50
39.975275,116.32673,0,0,40782.6221643519,2011-08-27,14:55:55
39.9752983333333,116.32676,0,0,40782.6222222222,2011-08-27,14:56:00
39.9752116666667,116.3268,0,0,40782.6222685185,2011-08-27,14:56:04
39.9751433333333,116.326851666667,0,0,40782.6223263889,2011-08-27,14:56:09
39.9751416666667,116.326865,0,0,40782.6223842593,2011-08-27,14:56:14
39.9751316666667,116.326885,0,0,40782.6224421296,2011-08-27,14:56:19
39.9751633333333,116.326873333333,0,0,40782.6225,2011-08-27,14:56:24
39.9751633333333,116.326873333333,0,0,40782.6225347222,2011-08-27,14:56:27
39.97517,116.32687,0,0,40782.6225578704,2011-08-27,14:56:29
39.9752533333333,116.326951666667,0,0,40782.6225925926,2011-08-27,14:56:32
39.9752933333333,116.327123333333,0,0,40782.6226273148,2011-08-27,14:56:35
39.9753583333333,116.327243333333,0,0,40782.622650463,2011-08-27,14:56:37
39.9753066666667,116.327425,0,0,40782.6226736111,2011-08-27,14:56:39
39.975315,116.327543333333,0,0,40782.6227199074,2011-08-27,14:56:43
39.9752966666667,116.327661666667,0,0,40782.6227777778,2011-08-27,14:56:48
39.9752516666667,116.327771666667,0,0,40782.6228125,2011-08-27,14:56:51
39.9752433333333,116.327896666667,0,0,40782.6228587963,2011-08-27,14:56:55
39.9752716666667,116.328008333333,0,0,40782.6229050926,2011-08-27,14:56:59
39.975285,116.328123333333,0,0,40782.6229282407,2011-08-27,14:57:01
39.9752483333333,116.328225,0,0,40782.6229398148,2011-08-27,14:57:02
39.97523,116.328343333333,0,0,40782.622962963,2011-08-27,14:57:04
39.9752683333333,116.328458333333,0,0,40782.6230208333,2011-08-27,14:57:09
39.9752616666667,116.328581666667,0,0,40782.6230787037,2011-08-27,14:57:14
39.9752133333333,116.328691666667,0,0,40782.623125,2011-08-27,14:57:18
39.9751966666667,116.328778333333,0,0,40782.6231828704,2011-08-27,14:57:23
39.9751566666667,116.32887,0,0,40782.6232407407,2011-08-27,14:57:28
39.9751233333333,116.32897,0,0,40782.6232986111,2011-08-27,14:57:33
39.9751083333333,116.329046666667,0,0,40782.6233564815,2011-08-27,14:57:38
39.975085,116.329136666667,0,0,40782.6234143519,2011-08-27,14:57:43
39.975065,116.329216666667,0,0,40782.6234722222,2011-08-27,14:57:48
39.97503,116.329226666667,0,0,40782.6235300926,2011-08-27,14:57:53
39.97504,116.329265,0,0,40782.623587963,2011-08-27,14:57:58
39.9750616666667,116.329316666667,0,0,40782.6236458333,2011-08-27,14:58:03
39.9750633333333,116.329356666667,0,0,40782.6237037037,2011-08-27,14:58:08
39.9750466666667,116.329266666667,0,0,40782.6237384259,2011-08-27,14:58:11
39.975025,116.329276666667,0,0,40782.6237962963,2011-08-27,14:58:16
39.9750083333333,116.329361666667,0,0,40782.6238541667,2011-08-27,14:58:21
39.9749633333333,116.329435,0,0,40782.623912037,2011-08-27,14:58:26
39.9749766666667,116.329495,0,0,40782.6239699074,2011-08-27,14:58:31
39.97494,116.329535,0,0,40782.6240277778,2011-08-27,14:58:36
39.9749266666667,116.329538333333,0,0,40782.6240856481,2011-08-27,14:58:41
39.97493,116.329578333333,0,0,40782.6241435185,2011-08-27,14:58:46
39.9749266666667,116.329643333333,0,0,40782.6242013889,2011-08-27,14:58:51
39.9749833333333,116.329716666667,0,0,40782.6242592593,2011-08-27,14:58:56
39.9749516666667,116.329833333333,0,0,40782.6243171296,2011-08-27,14:59:01
39.9749566666667,116.32991,0,0,40782.624375,2011-08-27,14:59:06
39.97496,116.329963333333,0,0,40782.6244328704,2011-08-27,14:59:11
39.9749616666667,116.329973333333,0,0,40782.6244444444,2011-08-27,14:59:12
39.9749566666667,116.33005,0,0,40782.6245023148,2011-08-27,14:59:17
39.975005,116.330123333333,0,0,40782.6245601852,2011-08-27,14:59:22
39.9750333333333,116.33021,0,0,40782.6246180556,2011-08-27,14:59:27
39.9750666666667,116.3303,0,0,40782.6246759259,2011-08-27,14:59:32
39.9750433333333,116.330373333333,0,0,40782.6247337963,2011-08-27,14:59:37
39.9750133333333,116.3304,0,0,40782.6247916667,2011-08-27,14:59:42
39.974975,116.330446666667,0,0,40782.624849537,2011-08-27,14:59:47
39.9749633333333,116.330471666667,0,0,40782.6249074074,2011-08-27,14:59:52
39.97494,116.330466666667,0,0,40782.6249652778,2011-08-27,14:59:57
39.97492,116.330468333333,0,0,40782.6250231481,2011-08-27,15:00:02
39.9748616666667,116.33045,0,0,40782.6250810185,2011-08-27,15:00:07
39.9746933333333,116.330418333333,0,0,40782.6251157407,2011-08-27,15:00:10
39.9746633333333,116.330376666667,0,0,40782.6251736111,2011-08-27,15:00:15
39.9746216666667,116.3303,0,0,40782.6252314815,2011-08-27,15:00:20
39.974605,116.330301666667,0,0,40782.6252893518,2011-08-27,15:00:25
39.9745783333333,116.330291666667,0,0,40782.6253472222,2011-08-27,15:00:30
39.9745466666667,116.330308333333,0,0,40782.6254050926,2011-08-27,15:00:35
39.9745183333333,116.330378333333,0,0,40782.625462963,2011-08-27,15:00:40
39.9744966666667,116.33043,0,0,40782.6255208333,2011-08-27,15:00:45
39.9744366666667,116.330541666667,0,0,40782.6255671296,2011-08-27,15:00:49
39.9744,116.330668333333,0,0,40782.625625,2011-08-27,15:00:54
39.9743866666667,116.330805,0,0,40782.6256828704,2011-08-27,15:00:59
39.9743583333333,116.33084,0,0,40782.6257407407,2011-08-27,15:01:04
39.9743533333333,116.33085,0,0,40782.6257986111,2011-08-27,15:01:09
39.974445,116.330833333333,0,0,40782.6258564815,2011-08-27,15:01:14
39.9745366666667,116.330886666667,0,0,40782.6258680556,2011-08-27,15:01:15
39.9745733333333,116.33087,0,0,40782.6259259259,2011-08-27,15:01:20
39.974535,116.330851666667,0,0,40782.6259837963,2011-08-27,15:01:25
39.9744333333333,116.33083,0,0,40782.6260416667,2011-08-27,15:01:30
39.9744233333333,116.330903333333,0,0,40782.626099537,2011-08-27,15:01:35
39.9743966666667,116.331021666667,0,0,40782.6261226852,2011-08-27,15:01:37
39.974385,116.331071666667,0,0,40782.6261805556,2011-08-27,15:01:42
39.974385,116.331071666667,0,0,40782.6262152778,2011-08-27,15:01:45
39.974385,116.331066666667,0,0,40782.6262384259,2011-08-27,15:01:47
39.9743816666667,116.33105,0,0,40782.6262962963,2011-08-27,15:01:52
39.9743933333333,116.331138333333,0,0,40782.6263541667,2011-08-27,15:01:57
39.9744016666667,116.331211666667,0,0,40782.626412037,2011-08-27,15:02:02
39.9744166666667,116.331163333333,0,0,40782.6264699074,2011-08-27,15:02:07
39.9744266666667,116.331136666667,0,0,40782.6265277778,2011-08-27,15:02:12
39.9744066666667,116.331096666667,0,0,40782.6265856481,2011-08-27,15:02:17
39.9744083333333,116.331171666667,0,0,40782.6266435185,2011-08-27,15:02:22
39.9744616666667,116.33117,0,0,40782.6267013889,2011-08-27,15:02:27
39.974495,116.33116,0,0,40782.6267592593,2011-08-27,15:02:32
39.972475,116.331556666667,0,0,40782.627962963,2011-08-27,15:04:16
39.9728183333333,116.331515,0,0,40782.627974537,2011-08-27,15:04:17
39.973565,116.331415,0,0,40782.6279976852,2011-08-27,15:04:19
39.9736916666667,116.331395,0,0,40782.6280092593,2011-08-27,15:04:20
39.9737933333333,116.331371666667,0,0,40782.6280439815,2011-08-27,15:04:23
39.973605,116.331353333333,0,0,40782.6281018518,2011-08-27,15:04:28
39.9735083333333,116.331326666667,0,0,40782.6281481481,2011-08-27,15:04:32
39.973395,116.331325,0,0,40782.6281712963,2011-08-27,15:04:34
39.973235,116.33133,0,0,40782.6281944444,2011-08-27,15:04:36
39.9731116666667,116.331338333333,0,0,40782.6282060185,2011-08-27,15:04:37
39.97295,116.33136,0,0,40782.6282291667,2011-08-27,15:04:39
39.9728516666667,116.331376666667,0,0,40782.6282523148,2011-08-27,15:04:41
39.974085,116.33121,0,0,40782.6287152778,2011-08-27,15:05:21
39.9740316666667,116.331113333333,0,0,40782.6287268519,2011-08-27,15:05:22
39.9738833333333,116.330908333333,0,0,40782.6287384259,2011-08-27,15:05:23
39.9741083333333,116.330988333333,0,0,40782.62875,2011-08-27,15:05:24
39.97461,116.331185,0,0,40782.6288194444,2011-08-27,15:05:30
39.9746516666667,116.331171666667,0,0,40782.6288773148,2011-08-27,15:05:35
39.9746683333333,116.331155,0,0,40782.6289351852,2011-08-27,15:05:40
39.9746133333333,116.331175,0,0,40782.6289930556,2011-08-27,15:05:45
39.9745833333333,116.331206666667,0,0,40782.6290509259,2011-08-27,15:05:50
39.9725466666667,116.331356666667,0,0,40782.6291898148,2011-08-27,15:06:02
39.97231,116.331328333333,0,0,40782.6292013889,2011-08-27,15:06:03
39.9721616666667,116.331331666667,0,0,40782.629212963,2011-08-27,15:06:04
39.972065,116.331306666667,0,0,40782.629224537,2011-08-27,15:06:05
39.972055,116.331266666667,0,0,40782.6292824074,2011-08-27,15:06:10
39.972085,116.33124,0,0,40782.6293402778,2011-08-27,15:06:15
39.972195,116.331216666667,0,0,40782.629375,2011-08-27,15:06:18
39.9722883333333,116.331205,0,0,40782.6293981481,2011-08-27,15:06:20
39.972385,116.331193333333,0,0,40782.6294212963,2011-08-27,15:06:22
39.9724866666667,116.331185,0,0,40782.6294444444,2011-08-27,15:06:24
39.97256,116.331203333333,0,0,40782.6295023148,2011-08-27,15:06:29
39.97247,116.331266666667,0,0,40782.6295601852,2011-08-27,15:06:34
39.9724716666667,116.331291666667,0,0,40782.6296180556,2011-08-27,15:06:39
39.9726016666667,116.331295,0,0,40782.6296643519,2011-08-27,15:06:43
39.972695,116.331298333333,0,0,40782.6296875,2011-08-27,15:06:45
39.974245,116.332323333333,0,0,40782.6352199074,2011-08-27,15:14:43
39.9745266666667,116.331766666667,0,0,40782.6352314815,2011-08-27,15:14:44
39.9747233333333,116.331398333333,0,0,40782.6352662037,2011-08-27,15:14:47
39.9746733333333,116.33146,0,0,40782.6352777778,2011-08-27,15:14:48
39.9746733333333,116.331488333333,0,0,40782.6353356481,2011-08-27,15:14:53
39.9747233333333,116.331393333333,0,0,40782.6353935185,2011-08-27,15:14:58
39.9747116666667,116.331333333333,0,0,40782.6354513889,2011-08-27,15:15:03
39.97479,116.331248333333,0,0,40782.635474537,2011-08-27,15:15:05
39.9748633333333,116.331225,0,0,40782.6355324074,2011-08-27,15:15:10
39.9748933333333,116.331216666667,0,0,40782.6355902778,2011-08-27,15:15:15
39.9748633333333,116.331253333333,0,0,40782.6356481481,2011-08-27,15:15:20
39.9748733333333,116.331255,0,0,40782.6357060185,2011-08-27,15:15:25
39.9748683333333,116.331276666667,0,0,40782.6357638889,2011-08-27,15:15:30
39.9748266666667,116.331285,0,0,40782.6358217593,2011-08-27,15:15:35
39.9748083333333,116.331258333333,0,0,40782.6358796296,2011-08-27,15:15:40
