# Supplementary material for: Research on differential privacy protection method based on user tendency
Source: PLoS One. 2023 Oct 26;18(10):e0288823. doi: 10.1371/journal.pone.0288823 (PMC10602288; doi:10.1371/journal.pone.0288823)
Supplement: S3 Data — (ZIP) [file pone.0288823.s003.zip › Data 5-3/055/Trajectory/20110828085951.plt]

Geolife trajectory
WGS 84
Altitude is in Feet
Reserved 3
0,2,255,My Track,0,0,2,8421376
0
39.9750783333333,116.318248333333,0,0,40783.3748958333,2011-08-28,08:59:51
39.9750366666667,116.318355,0,0,40783.3749189815,2011-08-28,08:59:53
39.975025,116.318188333333,0,0,40783.3749305556,2011-08-28,08:59:54
39.9749616666667,116.318285,0,0,40783.3749768519,2011-08-28,08:59:58
39.9749383333333,116.318358333333,0,0,40783.3750347222,2011-08-28,09:00:03
39.9749416666667,116.318295,0,0,40783.3750925926,2011-08-28,09:00:08
39.9749383333333,116.318198333333,0,0,40783.375150463,2011-08-28,09:00:13
39.9749383333333,116.318073333333,0,0,40783.3752083333,2011-08-28,09:00:18
39.9749683333333,116.317961666667,0,0,40783.3752546296,2011-08-28,09:00:22
39.97499,116.317841666667,0,0,40783.3753125,2011-08-28,09:00:27
39.9749966666667,116.3178,0,0,40783.3753703704,2011-08-28,09:00:32
39.9749983333333,116.317758333333,0,0,40783.3754282407,2011-08-28,09:00:37
39.9750133333333,116.317708333333,0,0,40783.3754861111,2011-08-28,09:00:42
39.9750233333333,116.317673333333,0,0,40783.3755439815,2011-08-28,09:00:47
39.9750633333333,116.317648333333,0,0,40783.3756018518,2011-08-28,09:00:52
39.9750933333333,116.317665,0,0,40783.3756597222,2011-08-28,09:00:57
39.9751133333333,116.317586666667,0,0,40783.3757175926,2011-08-28,09:01:02
39.97514,116.317518333333,0,0,40783.375775463,2011-08-28,09:01:07
39.9751633333333,116.31747,0,0,40783.3758333333,2011-08-28,09:01:12
39.9751216666667,116.317351666667,0,0,40783.3758912037,2011-08-28,09:01:17
39.975135,116.317253333333,0,0,40783.3759490741,2011-08-28,09:01:22
39.97512,116.31716,0,0,40783.3760069444,2011-08-28,09:01:27
39.9750816666667,116.31708,0,0,40783.3760648148,2011-08-28,09:01:32
39.9750383333333,116.316931666667,0,0,40783.3761111111,2011-08-28,09:01:36
39.9749916666667,116.316798333333,0,0,40783.3761574074,2011-08-28,09:01:40
39.9749666666667,116.316673333333,0,0,40783.3762152778,2011-08-28,09:01:45
39.9749666666667,116.316605,0,0,40783.3762731481,2011-08-28,09:01:50
39.97498,116.316481666667,0,0,40783.3763310185,2011-08-28,09:01:55
39.9749383333333,116.316371666667,0,0,40783.3763888889,2011-08-28,09:02:00
39.974955,116.316225,0,0,40783.3764467593,2011-08-28,09:02:05
39.9749216666667,116.316146666667,0,0,40783.3765046296,2011-08-28,09:02:10
39.9749333333333,116.316048333333,0,0,40783.3765625,2011-08-28,09:02:15
39.9749116666667,116.315985,0,0,40783.3766203704,2011-08-28,09:02:20
39.974885,116.315875,0,0,40783.3766782407,2011-08-28,09:02:25
39.9748933333333,116.315816666667,0,0,40783.3767361111,2011-08-28,09:02:30
39.9749266666667,116.315721666667,0,0,40783.3767939815,2011-08-28,09:02:35
39.9749516666667,116.315716666667,0,0,40783.3768518518,2011-08-28,09:02:40
39.974925,116.31565,0,0,40783.3769097222,2011-08-28,09:02:45
39.9749066666667,116.315565,0,0,40783.3769675926,2011-08-28,09:02:50
39.9749,116.315513333333,0,0,40783.377025463,2011-08-28,09:02:55
39.97491,116.315421666667,0,0,40783.3770833333,2011-08-28,09:03:00
39.9748666666667,116.31532,0,0,40783.3771412037,2011-08-28,09:03:05
39.974815,116.315173333333,0,0,40783.3771990741,2011-08-28,09:03:10
39.97482,116.315085,0,0,40783.3772569444,2011-08-28,09:03:15
39.9748433333333,116.315083333333,0,0,40783.3773148148,2011-08-28,09:03:20
39.9748433333333,116.314981666667,0,0,40783.3773726852,2011-08-28,09:03:25
39.9748433333333,116.314895,0,0,40783.3774305556,2011-08-28,09:03:30
39.97482,116.314745,0,0,40783.3774884259,2011-08-28,09:03:35
39.9748383333333,116.314625,0,0,40783.3775462963,2011-08-28,09:03:40
39.974815,116.31452,0,0,40783.3776041667,2011-08-28,09:03:45
39.97483,116.314418333333,0,0,40783.377662037,2011-08-28,09:03:50
39.97489,116.314343333333,0,0,40783.3777199074,2011-08-28,09:03:55
39.9748716666667,116.314238333333,0,0,40783.3777777778,2011-08-28,09:04:00
39.9748466666667,116.314145,0,0,40783.3778356481,2011-08-28,09:04:05
39.97486,116.314026666667,0,0,40783.3778819444,2011-08-28,09:04:09
39.9748533333333,116.313966666667,0,0,40783.3779398148,2011-08-28,09:04:14
39.97483,116.31399,0,0,40783.3779976852,2011-08-28,09:04:19
39.9747533333333,116.313976666667,0,0,40783.3780555556,2011-08-28,09:04:24
39.9747916666667,116.313923333333,0,0,40783.3781134259,2011-08-28,09:04:29
39.9748316666667,116.313815,0,0,40783.3781365741,2011-08-28,09:04:31
39.9748383333333,116.313671666667,0,0,40783.3781712963,2011-08-28,09:04:34
39.9748533333333,116.313611666667,0,0,40783.3782291667,2011-08-28,09:04:39
39.9748316666667,116.313553333333,0,0,40783.378287037,2011-08-28,09:04:44
39.9748383333333,116.313538333333,0,0,40783.3783101852,2011-08-28,09:04:46
39.9747516666667,116.3135,0,0,40783.3783680556,2011-08-28,09:04:51
39.9747033333333,116.313475,0,0,40783.3784259259,2011-08-28,09:04:56
39.9746883333333,116.313403333333,0,0,40783.3784837963,2011-08-28,09:05:01
39.974675,116.313366666667,0,0,40783.3785069444,2011-08-28,09:05:03
39.9746466666667,116.313253333333,0,0,40783.3785648148,2011-08-28,09:05:08
39.9746383333333,116.31317,0,0,40783.3786226852,2011-08-28,09:05:13
39.9745983333333,116.313168333333,0,0,40783.3786574074,2011-08-28,09:05:16
39.9745533333333,116.313091666667,0,0,40783.3787152778,2011-08-28,09:05:21
39.974495,116.312995,0,0,40783.3787615741,2011-08-28,09:05:25
39.974415,116.312921666667,0,0,40783.3788194444,2011-08-28,09:05:30
39.9744116666667,116.31289,0,0,40783.3788310185,2011-08-28,09:05:31
39.9744416666667,116.312755,0,0,40783.3788773148,2011-08-28,09:05:35
39.9744316666667,116.312695,0,0,40783.3789236111,2011-08-28,09:05:39
39.974605,116.312595,0,0,40783.3789583333,2011-08-28,09:05:42
39.9749516666667,116.312396666667,0,0,40783.3789930556,2011-08-28,09:05:45
39.9750066666667,116.31236,0,0,40783.3790509259,2011-08-28,09:05:50
39.9751016666667,116.312306666667,0,0,40783.3791087963,2011-08-28,09:05:55
39.9751533333333,116.312258333333,0,0,40783.3791666667,2011-08-28,09:06:00
39.9752216666667,116.312341666667,0,0,40783.3791898148,2011-08-28,09:06:02
39.9752783333333,116.312396666667,0,0,40783.3792476852,2011-08-28,09:06:07
39.975295,116.312411666667,0,0,40783.3792592593,2011-08-28,09:06:08
39.9753633333333,116.312476666667,0,0,40783.3793171296,2011-08-28,09:06:13
39.97541,116.3125,0,0,40783.379375,2011-08-28,09:06:18
39.97541,116.3125,0,0,40783.3793865741,2011-08-28,09:06:19
39.9754166666667,116.312491666667,0,0,40783.3794097222,2011-08-28,09:06:21
39.976365,116.314371666667,0,0,40783.3810532407,2011-08-28,09:08:43
39.9764766666667,116.314373333333,0,0,40783.3810648148,2011-08-28,09:08:44
39.9764916666667,116.314246666667,0,0,40783.381099537,2011-08-28,09:08:47
39.9766283333333,116.314203333333,0,0,40783.3811111111,2011-08-28,09:08:48
39.9767416666667,116.314173333333,0,0,40783.3811458333,2011-08-28,09:08:51
39.9768583333333,116.314138333333,0,0,40783.3811689815,2011-08-28,09:08:53
39.97673,116.314166666667,0,0,40783.3811921296,2011-08-28,09:08:55
39.9766033333333,116.314161666667,0,0,40783.3812037037,2011-08-28,09:08:56
39.97652,116.314185,0,0,40783.3812384259,2011-08-28,09:08:59
39.9764383333333,116.314218333333,0,0,40783.3812731481,2011-08-28,09:09:02
39.9765733333333,116.314188333333,0,0,40783.3813078704,2011-08-28,09:09:05
39.9761033333333,116.313738333333,0,0,40783.3813425926,2011-08-28,09:09:08
39.9762666666667,116.313753333333,0,0,40783.3813541667,2011-08-28,09:09:09
39.9760983333333,116.313833333333,0,0,40783.3813657407,2011-08-28,09:09:10
39.9760133333333,116.313871666667,0,0,40783.3813773148,2011-08-28,09:09:11
39.9758816666667,116.31392,0,0,40783.381400463,2011-08-28,09:09:13
39.9758816666667,116.313945,0,0,40783.3814236111,2011-08-28,09:09:15
39.9759233333333,116.313925,0,0,40783.3814814815,2011-08-28,09:09:20
39.9758733333333,116.313938333333,0,0,40783.3815393519,2011-08-28,09:09:25
39.9758933333333,116.313931666667,0,0,40783.3815972222,2011-08-28,09:09:30
39.9759283333333,116.313931666667,0,0,40783.3816550926,2011-08-28,09:09:35
39.9759533333333,116.313908333333,0,0,40783.381712963,2011-08-28,09:09:40
39.9760416666667,116.3139,0,0,40783.3817476852,2011-08-28,09:09:43
39.97606,116.313891666667,0,0,40783.3818055556,2011-08-28,09:09:48
39.97609,116.313985,0,0,40783.3818634259,2011-08-28,09:09:53
39.9761516666667,116.314028333333,0,0,40783.3819212963,2011-08-28,09:09:58
39.9761066666667,116.31402,0,0,40783.3819791667,2011-08-28,09:10:03
39.9760383333333,116.313963333333,0,0,40783.382037037,2011-08-28,09:10:08
39.9759366666667,116.313916666667,0,0,40783.3820601852,2011-08-28,09:10:10
39.9758966666667,116.313888333333,0,0,40783.3821180556,2011-08-28,09:10:15
39.9758966666667,116.313888333333,0,0,40783.3821527778,2011-08-28,09:10:18
39.9758933333333,116.313893333333,0,0,40783.3821759259,2011-08-28,09:10:20
39.975895,116.313863333333,0,0,40783.3822337963,2011-08-28,09:10:25
39.9757333333333,116.313753333333,0,0,40783.3822916667,2011-08-28,09:10:30
39.9756833333333,116.313643333333,0,0,40783.382349537,2011-08-28,09:10:35
39.9756766666667,116.313555,0,0,40783.3824074074,2011-08-28,09:10:40
39.9756766666667,116.313391666667,0,0,40783.3824421296,2011-08-28,09:10:43
39.9756733333333,116.313355,0,0,40783.3824652778,2011-08-28,09:10:45
39.97568,116.313276666667,0,0,40783.3825231481,2011-08-28,09:10:50
39.9756416666667,116.313291666667,0,0,40783.3825810185,2011-08-28,09:10:55
39.9756666666667,116.31322,0,0,40783.3826388889,2011-08-28,09:11:00
39.975685,116.313191666667,0,0,40783.3826967593,2011-08-28,09:11:05
39.9756966666667,116.313101666667,0,0,40783.3827546296,2011-08-28,09:11:10
39.9757016666667,116.313005,0,0,40783.3828125,2011-08-28,09:11:15
39.9757183333333,116.31287,0,0,40783.3828703704,2011-08-28,09:11:20
39.9757133333333,116.312793333333,0,0,40783.3829282407,2011-08-28,09:11:25
39.9757216666667,116.312718333333,0,0,40783.3829861111,2011-08-28,09:11:30
39.9756983333333,116.312663333333,0,0,40783.3830439815,2011-08-28,09:11:35
39.9756933333333,116.31263,0,0,40783.3831018518,2011-08-28,09:11:40
39.9757016666667,116.312548333333,0,0,40783.3831597222,2011-08-28,09:11:45
39.975715,116.31246,0,0,40783.3832175926,2011-08-28,09:11:50
39.97572,116.312385,0,0,40783.383275463,2011-08-28,09:11:55
39.9757133333333,116.31233,0,0,40783.3833333333,2011-08-28,09:12:00
39.9757166666667,116.312305,0,0,40783.3833912037,2011-08-28,09:12:05
39.9757183333333,116.312225,0,0,40783.3834490741,2011-08-28,09:12:10
39.9757066666667,116.312156666667,0,0,40783.3835069444,2011-08-28,09:12:15
39.9757033333333,116.312076666667,0,0,40783.3835648148,2011-08-28,09:12:20
39.9757016666667,116.312035,0,0,40783.3836226852,2011-08-28,09:12:25
39.9756866666667,116.311995,0,0,40783.3836805556,2011-08-28,09:12:30
39.9756833333333,116.311971666667,0,0,40783.3837384259,2011-08-28,09:12:35
39.9757433333333,116.311951666667,0,0,40783.3837962963,2011-08-28,09:12:40
39.97578,116.31195,0,0,40783.3838541667,2011-08-28,09:12:45
39.9758366666667,116.311931666667,0,0,40783.383912037,2011-08-28,09:12:50
39.9759083333333,116.311886666667,0,0,40783.3839699074,2011-08-28,09:12:55
39.9759283333333,116.311891666667,0,0,40783.3840277778,2011-08-28,09:13:00
39.9760416666667,116.311793333333,0,0,40783.3840856481,2011-08-28,09:13:05
39.9760833333333,116.311678333333,0,0,40783.3840972222,2011-08-28,09:13:06
39.976135,116.311573333333,0,0,40783.3841319444,2011-08-28,09:13:09
39.97623,116.311555,0,0,40783.3841550926,2011-08-28,09:13:11
39.9763216666667,116.311551666667,0,0,40783.3841898148,2011-08-28,09:13:14
39.9763383333333,116.31152,0,0,40783.3842476852,2011-08-28,09:13:19
39.9764,116.31149,0,0,40783.3843055556,2011-08-28,09:13:24
39.9764383333333,116.311458333333,0,0,40783.3843634259,2011-08-28,09:13:29
39.9764816666667,116.311428333333,0,0,40783.3844212963,2011-08-28,09:13:34
39.97654,116.31141,0,0,40783.3844791667,2011-08-28,09:13:39
39.9766,116.311381666667,0,0,40783.384537037,2011-08-28,09:13:44
39.9766483333333,116.311346666667,0,0,40783.3845949074,2011-08-28,09:13:49
39.9766983333333,116.311336666667,0,0,40783.3846527778,2011-08-28,09:13:54
39.9767733333333,116.311306666667,0,0,40783.3847106481,2011-08-28,09:13:59
39.976825,116.311315,0,0,40783.3847685185,2011-08-28,09:14:04
39.9768366666667,116.311208333333,0,0,40783.3848263889,2011-08-28,09:14:09
39.9768833333333,116.311215,0,0,40783.3848842593,2011-08-28,09:14:14
39.9769733333333,116.311218333333,0,0,40783.3849305556,2011-08-28,09:14:18
39.977085,116.311281666667,0,0,40783.3849768518,2011-08-28,09:14:22
39.97709,116.311308333333,0,0,40783.3850347222,2011-08-28,09:14:27
39.9771233333333,116.311206666667,0,0,40783.3850925926,2011-08-28,09:14:32
39.97697,116.31076,0,0,40783.385162037,2011-08-28,09:14:38
39.97684,116.310121666667,0,0,40783.3851736111,2011-08-28,09:14:39
39.9768683333333,116.309858333333,0,0,40783.3851851852,2011-08-28,09:14:40
39.976955,116.30997,0,0,40783.3851967593,2011-08-28,09:14:41
39.9769033333333,116.309935,0,0,40783.3852083333,2011-08-28,09:14:42
39.9768783333333,116.309946666667,0,0,40783.3852199074,2011-08-28,09:14:43
39.97695,116.309993333333,0,0,40783.3852546296,2011-08-28,09:14:46
39.9769433333333,116.309881666667,0,0,40783.3852777778,2011-08-28,09:14:48
39.9770383333333,116.309811666667,0,0,40783.3852893518,2011-08-28,09:14:49
39.97707,116.309936666667,0,0,40783.3853125,2011-08-28,09:14:51
39.9771416666667,116.309968333333,0,0,40783.3853356481,2011-08-28,09:14:53
39.97706,116.310036666667,0,0,40783.3853935185,2011-08-28,09:14:58
39.9770966666667,116.310055,0,0,40783.3854513889,2011-08-28,09:15:03
39.977035,116.310115,0,0,40783.3855092593,2011-08-28,09:15:08
39.976965,116.310146666667,0,0,40783.3855671296,2011-08-28,09:15:13
39.9769716666667,116.310175,0,0,40783.385625,2011-08-28,09:15:18
39.97695,116.310266666667,0,0,40783.3856712963,2011-08-28,09:15:22
39.97694,116.310288333333,0,0,40783.3857291667,2011-08-28,09:15:27
39.9769133333333,116.310275,0,0,40783.385787037,2011-08-28,09:15:32
39.97691,116.310206666667,0,0,40783.3858449074,2011-08-28,09:15:37
39.9769433333333,116.310198333333,0,0,40783.3859027778,2011-08-28,09:15:42
39.9770133333333,116.310215,0,0,40783.3859606481,2011-08-28,09:15:47
39.9770516666667,116.310211666667,0,0,40783.3860185185,2011-08-28,09:15:52
39.9771533333333,116.310243333333,0,0,40783.3860648148,2011-08-28,09:15:56
39.9771433333333,116.310175,0,0,40783.3861226852,2011-08-28,09:16:01
39.9771833333333,116.310161666667,0,0,40783.3861805556,2011-08-28,09:16:06
39.9771916666667,116.310151666667,0,0,40783.3862384259,2011-08-28,09:16:11
39.97725,116.31016,0,0,40783.3862962963,2011-08-28,09:16:16
39.9772666666667,116.31017,0,0,40783.3863541667,2011-08-28,09:16:21
39.9772533333333,116.31017,0,0,40783.386412037,2011-08-28,09:16:26
39.977255,116.310148333333,0,0,40783.3864699074,2011-08-28,09:16:31
39.9772416666667,116.310113333333,0,0,40783.3865277778,2011-08-28,09:16:36
39.9772316666667,116.310078333333,0,0,40783.3865856482,2011-08-28,09:16:41
39.9845466666667,116.302885,0,0,40783.390474537,2011-08-28,09:22:17
39.9788516666667,116.306748333333,0,0,40783.3907523148,2011-08-28,09:22:41
39.9787916666667,116.306853333333,0,0,40783.3907986111,2011-08-28,09:22:45
39.978905,116.306813333333,0,0,40783.3908217593,2011-08-28,09:22:47
39.9790283333333,116.306798333333,0,0,40783.3908564815,2011-08-28,09:22:50
39.9791133333333,116.306806666667,0,0,40783.3909143518,2011-08-28,09:22:55
39.979195,116.30682,0,0,40783.3909722222,2011-08-28,09:23:00
39.979285,116.306841666667,0,0,40783.3910300926,2011-08-28,09:23:05
39.9793716666667,116.306853333333,0,0,40783.3910763889,2011-08-28,09:23:09
39.9794833333333,116.306846666667,0,0,40783.3911342593,2011-08-28,09:23:14
39.9795216666667,116.306831666667,0,0,40783.3911921296,2011-08-28,09:23:19
39.9795466666667,116.306801666667,0,0,40783.39125,2011-08-28,09:23:24
39.979515,116.306763333333,0,0,40783.3913078704,2011-08-28,09:23:29
39.979555,116.306743333333,0,0,40783.3913657407,2011-08-28,09:23:34
39.979555,116.306743333333,0,0,40783.391400463,2011-08-28,09:23:37
39.9795533333333,116.306736666667,0,0,40783.3914236111,2011-08-28,09:23:39
39.9795316666667,116.30673,0,0,40783.3914814815,2011-08-28,09:23:44
39.9794716666667,116.306738333333,0,0,40783.3915393518,2011-08-28,09:23:49
39.9794716666667,116.306738333333,0,0,40783.3915740741,2011-08-28,09:23:52
39.9794633333333,116.306735,0,0,40783.3915972222,2011-08-28,09:23:54
39.979445,116.306711666667,0,0,40783.3916550926,2011-08-28,09:23:59
39.979245,116.306395,0,0,40783.391712963,2011-08-28,09:24:04
39.9791633333333,116.306305,0,0,40783.3917361111,2011-08-28,09:24:06
39.9791183333333,116.306175,0,0,40783.3917708333,2011-08-28,09:24:09
39.9790683333333,116.306123333333,0,0,40783.3918287037,2011-08-28,09:24:14
39.979045,116.306023333333,0,0,40783.3918865741,2011-08-28,09:24:19
39.979015,116.306005,0,0,40783.3919444444,2011-08-28,09:24:24
39.9790283333333,116.305975,0,0,40783.3920023148,2011-08-28,09:24:29
39.9789866666667,116.305901666667,0,0,40783.3920601852,2011-08-28,09:24:34
39.9789,116.305858333333,0,0,40783.3920833333,2011-08-28,09:24:36
39.9788166666667,116.305753333333,0,0,40783.3921064815,2011-08-28,09:24:38
39.9787416666667,116.30568,0,0,40783.3921296296,2011-08-28,09:24:40
39.9786366666667,116.305663333333,0,0,40783.3921412037,2011-08-28,09:24:41
39.9785616666667,116.305568333333,0,0,40783.3921990741,2011-08-28,09:24:46
39.978515,116.305558333333,0,0,40783.3922569444,2011-08-28,09:24:51
39.97851,116.305505,0,0,40783.3923148148,2011-08-28,09:24:56
39.9785183333333,116.305445,0,0,40783.3923726852,2011-08-28,09:25:01
39.9785166666667,116.305356666667,0,0,40783.3924305556,2011-08-28,09:25:06
39.978505,116.305273333333,0,0,40783.3924884259,2011-08-28,09:25:11
39.9785383333333,116.305163333333,0,0,40783.3925462963,2011-08-28,09:25:16
39.9786133333333,116.305103333333,0,0,40783.3926041667,2011-08-28,09:25:21
39.9787016666667,116.305061666667,0,0,40783.3926273148,2011-08-28,09:25:23
39.9787616666667,116.305018333333,0,0,40783.3926851852,2011-08-28,09:25:28
39.978775,116.304953333333,0,0,40783.3927430556,2011-08-28,09:25:33
39.9787733333333,116.30485,0,0,40783.3928009259,2011-08-28,09:25:38
39.9788466666667,116.304763333333,0,0,40783.3928472222,2011-08-28,09:25:42
39.9788833333333,116.304678333333,0,0,40783.3929050926,2011-08-28,09:25:47
39.9789183333333,116.3046,0,0,40783.392962963,2011-08-28,09:25:52
39.9789633333333,116.30458,0,0,40783.3930208333,2011-08-28,09:25:57
39.9789016666667,116.30446,0,0,40783.3930439815,2011-08-28,09:25:59
39.9788916666667,116.304395,0,0,40783.3931018518,2011-08-28,09:26:04
39.9788883333333,116.304376666667,0,0,40783.3931597222,2011-08-28,09:26:09
39.978885,116.30435,0,0,40783.3932175926,2011-08-28,09:26:14
39.9788566666667,116.304326666667,0,0,40783.393275463,2011-08-28,09:26:19
39.978835,116.304291666667,0,0,40783.3933333333,2011-08-28,09:26:24
39.9788566666667,116.304261666667,0,0,40783.3933912037,2011-08-28,09:26:29
