# Supplementary material for: Research on differential privacy protection method based on user tendency
Source: PLoS One. 2023 Oct 26;18(10):e0288823. doi: 10.1371/journal.pone.0288823 (PMC10602288; doi:10.1371/journal.pone.0288823)
Supplement: S3 Data — (ZIP) [file pone.0288823.s003.zip › Data 5-3/055/Trajectory/20110828164033.plt]

Geolife trajectory
WGS 84
Altitude is in Feet
Reserved 3
0,2,255,My Track,0,0,2,8421376
0
39.9748166666667,116.311458333333,0,0,40783.6948263889,2011-08-28,16:40:33
39.974825,116.311401666667,0,0,40783.694849537,2011-08-28,16:40:35
39.9748316666667,116.311443333333,0,0,40783.6948611111,2011-08-28,16:40:36
39.9748716666667,116.31147,0,0,40783.6948726852,2011-08-28,16:40:37
39.9749233333333,116.311495,0,0,40783.6948842593,2011-08-28,16:40:38
39.9749333333333,116.311513333333,0,0,40783.6949189815,2011-08-28,16:40:41
39.97495,116.311528333333,0,0,40783.6949768519,2011-08-28,16:40:46
39.97496,116.31153,0,0,40783.6950347222,2011-08-28,16:40:51
39.974995,116.311551666667,0,0,40783.6950925926,2011-08-28,16:40:56
39.9749916666667,116.311571666667,0,0,40783.695150463,2011-08-28,16:41:01
39.974925,116.311508333333,0,0,40783.6952083333,2011-08-28,16:41:06
39.97491,116.311493333333,0,0,40783.6952662037,2011-08-28,16:41:11
39.9749116666667,116.311491666667,0,0,40783.6953240741,2011-08-28,16:41:16
39.9749066666667,116.311486666667,0,0,40783.6953819444,2011-08-28,16:41:21
39.9749066666667,116.311485,0,0,40783.6954398148,2011-08-28,16:41:26
39.9749066666667,116.311485,0,0,40783.695474537,2011-08-28,16:41:29
39.97491,116.311483333333,0,0,40783.6954976852,2011-08-28,16:41:31
39.9748283333333,116.311568333333,0,0,40783.6955555556,2011-08-28,16:41:36
39.974785,116.31169,0,0,40783.6955787037,2011-08-28,16:41:38
39.9747483333333,116.311853333333,0,0,40783.6956018518,2011-08-28,16:41:40
39.9747533333333,116.31203,0,0,40783.695625,2011-08-28,16:41:42
39.974745,116.31222,0,0,40783.6956481481,2011-08-28,16:41:44
39.9747383333333,116.312336666667,0,0,40783.6956597222,2011-08-28,16:41:45
39.9747366666667,116.312458333333,0,0,40783.6956712963,2011-08-28,16:41:46
39.9747383333333,116.312581666667,0,0,40783.6956828704,2011-08-28,16:41:47
39.9747383333333,116.312705,0,0,40783.6956944444,2011-08-28,16:41:48
39.9747466666667,116.31283,0,0,40783.6957060185,2011-08-28,16:41:49
39.9747583333333,116.312955,0,0,40783.6957175926,2011-08-28,16:41:50
39.974765,116.313088333333,0,0,40783.6957291667,2011-08-28,16:41:51
39.974775,116.313211666667,0,0,40783.6957407407,2011-08-28,16:41:52
39.9747883333333,116.313341666667,0,0,40783.6957523148,2011-08-28,16:41:53
39.9748033333333,116.313478333333,0,0,40783.6957638889,2011-08-28,16:41:54
39.9748383333333,116.31361,0,0,40783.695775463,2011-08-28,16:41:55
39.9748916666667,116.313748333333,0,0,40783.695787037,2011-08-28,16:41:56
39.9749,116.313885,0,0,40783.6957986111,2011-08-28,16:41:57
39.9749133333333,116.314025,0,0,40783.6958101852,2011-08-28,16:41:58
39.97494,116.314168333333,0,0,40783.6958217593,2011-08-28,16:41:59
39.9750116666667,116.314318333333,0,0,40783.6958333333,2011-08-28,16:42:00
39.975035,116.314466666667,0,0,40783.6958449074,2011-08-28,16:42:01
39.9750866666667,116.314618333333,0,0,40783.6958564815,2011-08-28,16:42:02
39.9751133333333,116.314771666667,0,0,40783.6958680556,2011-08-28,16:42:03
39.97513,116.314926666667,0,0,40783.6958796296,2011-08-28,16:42:04
39.9751483333333,116.315086666667,0,0,40783.6958912037,2011-08-28,16:42:05
39.9751616666667,116.315248333333,0,0,40783.6959027778,2011-08-28,16:42:06
39.975185,116.315411666667,0,0,40783.6959143518,2011-08-28,16:42:07
39.9751966666667,116.315576666667,0,0,40783.6959259259,2011-08-28,16:42:08
39.9752,116.31574,0,0,40783.6959375,2011-08-28,16:42:09
39.9752,116.31591,0,0,40783.6959490741,2011-08-28,16:42:10
39.9751933333333,116.316076666667,0,0,40783.6959606481,2011-08-28,16:42:11
39.975165,116.316243333333,0,0,40783.6959722222,2011-08-28,16:42:12
39.9751766666667,116.31641,0,0,40783.6959837963,2011-08-28,16:42:13
39.9751833333333,116.316575,0,0,40783.6959953704,2011-08-28,16:42:14
39.97518,116.316738333333,0,0,40783.6960069444,2011-08-28,16:42:15
39.9751683333333,116.316905,0,0,40783.6960185185,2011-08-28,16:42:16
39.9751616666667,116.31707,0,0,40783.6960300926,2011-08-28,16:42:17
39.9751566666667,116.317231666667,0,0,40783.6960416667,2011-08-28,16:42:18
39.9751516666667,116.317373333333,0,0,40783.6960532407,2011-08-28,16:42:19
39.975105,116.317575,0,0,40783.6960648148,2011-08-28,16:42:20
39.97511,116.317738333333,0,0,40783.6960763889,2011-08-28,16:42:21
39.9751183333333,116.317895,0,0,40783.696087963,2011-08-28,16:42:22
39.9751316666667,116.318058333333,0,0,40783.696099537,2011-08-28,16:42:23
39.9751433333333,116.318215,0,0,40783.6961111111,2011-08-28,16:42:24
39.9751516666667,116.318365,0,0,40783.6961226852,2011-08-28,16:42:25
39.9751583333333,116.318496666667,0,0,40783.6961342593,2011-08-28,16:42:26
39.9751733333333,116.318618333333,0,0,40783.6961458333,2011-08-28,16:42:27
39.9751966666667,116.318738333333,0,0,40783.6961574074,2011-08-28,16:42:28
39.9752466666667,116.318865,0,0,40783.6961689815,2011-08-28,16:42:29
39.9752333333333,116.318988333333,0,0,40783.6961805556,2011-08-28,16:42:30
39.97523,116.319115,0,0,40783.6961921296,2011-08-28,16:42:31
39.9752216666667,116.319241666667,0,0,40783.6962037037,2011-08-28,16:42:32
39.975215,116.319363333333,0,0,40783.6962152778,2011-08-28,16:42:33
39.97521,116.319496666667,0,0,40783.6962268518,2011-08-28,16:42:34
39.9752033333333,116.319636666667,0,0,40783.6962384259,2011-08-28,16:42:35
39.9752,116.319781666667,0,0,40783.69625,2011-08-28,16:42:36
39.9751933333333,116.31993,0,0,40783.6962615741,2011-08-28,16:42:37
39.9751866666667,116.32009,0,0,40783.6962731481,2011-08-28,16:42:38
39.97518,116.320251666667,0,0,40783.6962847222,2011-08-28,16:42:39
39.9751783333333,116.320413333333,0,0,40783.6962962963,2011-08-28,16:42:40
39.9751716666667,116.320576666667,0,0,40783.6963078704,2011-08-28,16:42:41
39.9751683333333,116.320741666667,0,0,40783.6963194444,2011-08-28,16:42:42
39.9751616666667,116.320918333333,0,0,40783.6963310185,2011-08-28,16:42:43
39.9751583333333,116.321093333333,0,0,40783.6963425926,2011-08-28,16:42:44
39.975155,116.321263333333,0,0,40783.6963541667,2011-08-28,16:42:45
39.97515,116.32144,0,0,40783.6963657407,2011-08-28,16:42:46
39.97515,116.321616666667,0,0,40783.6963773148,2011-08-28,16:42:47
39.9751316666667,116.321793333333,0,0,40783.6963888889,2011-08-28,16:42:48
39.9751233333333,116.32197,0,0,40783.696400463,2011-08-28,16:42:49
39.9751216666667,116.322146666667,0,0,40783.696412037,2011-08-28,16:42:50
39.9751266666667,116.32232,0,0,40783.6964236111,2011-08-28,16:42:51
39.9751266666667,116.3225,0,0,40783.6964351852,2011-08-28,16:42:52
39.9751266666667,116.322678333333,0,0,40783.6964467593,2011-08-28,16:42:53
39.9751233333333,116.32286,0,0,40783.6964583333,2011-08-28,16:42:54
39.97512,116.323041666667,0,0,40783.6964699074,2011-08-28,16:42:55
39.975115,116.323223333333,0,0,40783.6964814815,2011-08-28,16:42:56
39.9751116666667,116.323403333333,0,0,40783.6964930556,2011-08-28,16:42:57
39.975065,116.323606666667,0,0,40783.6965046296,2011-08-28,16:42:58
39.9750316666667,116.323798333333,0,0,40783.6965162037,2011-08-28,16:42:59
39.9750533333333,116.323981666667,0,0,40783.6965277778,2011-08-28,16:43:00
39.975065,116.324163333333,0,0,40783.6965393518,2011-08-28,16:43:01
39.97507,116.324343333333,0,0,40783.6965509259,2011-08-28,16:43:02
39.9750716666667,116.324518333333,0,0,40783.6965625,2011-08-28,16:43:03
39.975075,116.324701666667,0,0,40783.6965740741,2011-08-28,16:43:04
39.9750666666667,116.324898333333,0,0,40783.6965856481,2011-08-28,16:43:05
39.9751,116.32508,0,0,40783.6965972222,2011-08-28,16:43:06
39.9751166666667,116.32526,0,0,40783.6966087963,2011-08-28,16:43:07
39.9751316666667,116.325431666667,0,0,40783.6966203704,2011-08-28,16:43:08
39.9751483333333,116.325596666667,0,0,40783.6966319444,2011-08-28,16:43:09
39.9751683333333,116.325758333333,0,0,40783.6966435185,2011-08-28,16:43:10
39.9751666666667,116.325903333333,0,0,40783.6966550926,2011-08-28,16:43:11
39.9751616666667,116.326045,0,0,40783.6966666667,2011-08-28,16:43:12
39.9751666666667,116.32618,0,0,40783.6966782407,2011-08-28,16:43:13
39.975175,116.326308333333,0,0,40783.6966898148,2011-08-28,16:43:14
39.9751733333333,116.326433333333,0,0,40783.6967013889,2011-08-28,16:43:15
39.9752,116.326653333333,0,0,40783.696724537,2011-08-28,16:43:17
39.9752316666667,116.326835,0,0,40783.6967476852,2011-08-28,16:43:19
39.9752683333333,116.326985,0,0,40783.6967708333,2011-08-28,16:43:21
39.9752533333333,116.32711,0,0,40783.6968055556,2011-08-28,16:43:24
39.9751866666667,116.327115,0,0,40783.6968634259,2011-08-28,16:43:29
39.9751866666667,116.32711,0,0,40783.6969212963,2011-08-28,16:43:34
39.9751833333333,116.327113333333,0,0,40783.6969791667,2011-08-28,16:43:39
39.975185,116.327111666667,0,0,40783.697037037,2011-08-28,16:43:44
39.9751833333333,116.32712,0,0,40783.6970949074,2011-08-28,16:43:49
39.97518,116.32712,0,0,40783.6971527778,2011-08-28,16:43:54
39.97518,116.327123333333,0,0,40783.6972106481,2011-08-28,16:43:59
39.9751816666667,116.327131666667,0,0,40783.6972685185,2011-08-28,16:44:04
39.9751816666667,116.327131666667,0,0,40783.6973032407,2011-08-28,16:44:07
39.97518,116.32714,0,0,40783.6973263889,2011-08-28,16:44:09
39.97518,116.327151666667,0,0,40783.6973842593,2011-08-28,16:44:14
39.97518,116.327151666667,0,0,40783.6974189815,2011-08-28,16:44:17
39.9751783333333,116.327151666667,0,0,40783.6974421296,2011-08-28,16:44:19
39.97518,116.327135,0,0,40783.6975,2011-08-28,16:44:24
39.9751783333333,116.327133333333,0,0,40783.6975578704,2011-08-28,16:44:29
39.9751766666667,116.327136666667,0,0,40783.6976157407,2011-08-28,16:44:34
39.9751783333333,116.327143333333,0,0,40783.6976736111,2011-08-28,16:44:39
39.9751766666667,116.327146666667,0,0,40783.6977314815,2011-08-28,16:44:44
39.9751766666667,116.32715,0,0,40783.6977893518,2011-08-28,16:44:49
39.975175,116.327156666667,0,0,40783.6978472222,2011-08-28,16:44:54
39.975175,116.327156666667,0,0,40783.6978819444,2011-08-28,16:44:57
39.975175,116.327165,0,0,40783.6979050926,2011-08-28,16:44:59
39.9751683333333,116.327176666667,0,0,40783.697962963,2011-08-28,16:45:04
39.975165,116.32718,0,0,40783.6980208333,2011-08-28,16:45:09
39.9751633333333,116.327176666667,0,0,40783.6980787037,2011-08-28,16:45:14
39.9751616666667,116.327176666667,0,0,40783.6981365741,2011-08-28,16:45:19
39.9751616666667,116.327176666667,0,0,40783.6981712963,2011-08-28,16:45:22
39.97516,116.32718,0,0,40783.6981944444,2011-08-28,16:45:24
39.975175,116.327325,0,0,40783.6982291667,2011-08-28,16:45:27
39.97515,116.327471666667,0,0,40783.6982523148,2011-08-28,16:45:29
39.9751383333333,116.327663333333,0,0,40783.698275463,2011-08-28,16:45:31
39.97514,116.327795,0,0,40783.698287037,2011-08-28,16:45:32
39.9751433333333,116.328011666667,0,0,40783.6983101852,2011-08-28,16:45:34
39.9751416666667,116.328225,0,0,40783.6983333333,2011-08-28,16:45:36
39.9751433333333,116.328346666667,0,0,40783.6983449074,2011-08-28,16:45:37
39.9751466666667,116.328476666667,0,0,40783.6983564815,2011-08-28,16:45:38
39.97515,116.328605,0,0,40783.6983680556,2011-08-28,16:45:39
39.9751533333333,116.328728333333,0,0,40783.6983796296,2011-08-28,16:45:40
39.97516,116.328941666667,0,0,40783.6984027778,2011-08-28,16:45:42
39.9751733333333,116.329131666667,0,0,40783.6984259259,2011-08-28,16:45:44
39.9751933333333,116.32928,0,0,40783.6984490741,2011-08-28,16:45:46
39.97522,116.329391666667,0,0,40783.6985069444,2011-08-28,16:45:51
39.975235,116.329386666667,0,0,40783.6985648148,2011-08-28,16:45:56
39.9751733333333,116.329371666667,0,0,40783.6986226852,2011-08-28,16:46:01
39.97516,116.329346666667,0,0,40783.6986805556,2011-08-28,16:46:06
39.9751666666667,116.329306666667,0,0,40783.6987384259,2011-08-28,16:46:11
39.9751516666667,116.32928,0,0,40783.6987962963,2011-08-28,16:46:16
39.9751516666667,116.329265,0,0,40783.6988541667,2011-08-28,16:46:21
39.9751516666667,116.329265,0,0,40783.6988888889,2011-08-28,16:46:24
39.9751516666667,116.329261666667,0,0,40783.698912037,2011-08-28,16:46:26
39.975115,116.329311666667,0,0,40783.6989699074,2011-08-28,16:46:31
39.9751166666667,116.32936,0,0,40783.6990277778,2011-08-28,16:46:36
39.975095,116.329458333333,0,0,40783.6990856482,2011-08-28,16:46:41
39.9750833333333,116.329518333333,0,0,40783.6991435185,2011-08-28,16:46:46
39.9750583333333,116.329551666667,0,0,40783.6992013889,2011-08-28,16:46:51
39.9750383333333,116.329626666667,0,0,40783.6992592593,2011-08-28,16:46:56
39.97503,116.329695,0,0,40783.6993171296,2011-08-28,16:47:01
39.9750083333333,116.329783333333,0,0,40783.699375,2011-08-28,16:47:06
39.97492,116.329861666667,0,0,40783.6994328704,2011-08-28,16:47:11
39.9748633333333,116.329935,0,0,40783.6994907407,2011-08-28,16:47:16
39.9748716666667,116.330048333333,0,0,40783.6995486111,2011-08-28,16:47:21
39.9748783333333,116.330148333333,0,0,40783.6996064815,2011-08-28,16:47:26
39.9748666666667,116.330206666667,0,0,40783.6996643519,2011-08-28,16:47:31
39.97483,116.330285,0,0,40783.6997222222,2011-08-28,16:47:36
39.9748383333333,116.330348333333,0,0,40783.6997800926,2011-08-28,16:47:41
39.97483,116.330358333333,0,0,40783.699837963,2011-08-28,16:47:46
39.97483,116.330358333333,0,0,40783.6998726852,2011-08-28,16:47:49
39.97483,116.330361666667,0,0,40783.6998958333,2011-08-28,16:47:51
39.9747466666667,116.330371666667,0,0,40783.6999537037,2011-08-28,16:47:56
39.9746983333333,116.330378333333,0,0,40783.7000115741,2011-08-28,16:48:01
39.9746483333333,116.330363333333,0,0,40783.7000694444,2011-08-28,16:48:06
39.9746333333333,116.330501666667,0,0,40783.7001273148,2011-08-28,16:48:11
39.9746516666667,116.330566666667,0,0,40783.7001851852,2011-08-28,16:48:16
39.9746816666667,116.330598333333,0,0,40783.7002430556,2011-08-28,16:48:21
39.9747,116.330618333333,0,0,40783.7003009259,2011-08-28,16:48:26
39.9747133333333,116.330753333333,0,0,40783.7003587963,2011-08-28,16:48:31
39.9745966666667,116.3309,0,0,40783.7003935185,2011-08-28,16:48:34
39.9745033333333,116.33093,0,0,40783.7004398148,2011-08-28,16:48:38
39.974425,116.330975,0,0,40783.7004976852,2011-08-28,16:48:43
39.974345,116.331008333333,0,0,40783.7005555556,2011-08-28,16:48:48
39.9742816666667,116.331016666667,0,0,40783.7006134259,2011-08-28,16:48:53
39.9742366666667,116.331041666667,0,0,40783.7006712963,2011-08-28,16:48:58
39.974215,116.331135,0,0,40783.7007291667,2011-08-28,16:49:03
39.9742116666667,116.331183333333,0,0,40783.700787037,2011-08-28,16:49:08
39.9742116666667,116.331195,0,0,40783.7008449074,2011-08-28,16:49:13
39.9742116666667,116.331201666667,0,0,40783.7009027778,2011-08-28,16:49:18
39.9742133333333,116.331201666667,0,0,40783.7009606481,2011-08-28,16:49:23
39.9742133333333,116.331201666667,0,0,40783.7009953704,2011-08-28,16:49:26
39.9742133333333,116.331195,0,0,40783.7010185185,2011-08-28,16:49:28
39.9742316666667,116.331186666667,0,0,40783.7010763889,2011-08-28,16:49:33
39.9742316666667,116.331186666667,0,0,40783.701087963,2011-08-28,16:49:34
39.9742316666667,116.331186666667,0,0,40783.7011226852,2011-08-28,16:49:37
39.9742316666667,116.331188333333,0,0,40783.7011458333,2011-08-28,16:49:39
39.9744,116.331021666667,0,0,40783.7019675926,2011-08-28,16:50:50
39.9748883333333,116.331033333333,0,0,40783.7019791667,2011-08-28,16:50:51
39.9748183333333,116.330895,0,0,40783.7036805556,2011-08-28,16:53:18
39.9748133333333,116.330883333333,0,0,40783.7037384259,2011-08-28,16:53:23
39.9748116666667,116.330895,0,0,40783.7037962963,2011-08-28,16:53:28
39.97481,116.330906666667,0,0,40783.7038541667,2011-08-28,16:53:33
39.9748083333333,116.330911666667,0,0,40783.703912037,2011-08-28,16:53:38
39.9748083333333,116.330911666667,0,0,40783.7039467593,2011-08-28,16:53:41
39.9748083333333,116.330916666667,0,0,40783.7039699074,2011-08-28,16:53:43
39.9748066666667,116.330906666667,0,0,40783.7040277778,2011-08-28,16:53:48
39.974745,116.330926666667,0,0,40783.7040856481,2011-08-28,16:53:53
39.9746616666667,116.331003333333,0,0,40783.7041435185,2011-08-28,16:53:58
39.9745716666667,116.331065,0,0,40783.7041782407,2011-08-28,16:54:01
39.9744883333333,116.331115,0,0,40783.7042013889,2011-08-28,16:54:03
39.9743633333333,116.331166666667,0,0,40783.7042361111,2011-08-28,16:54:06
39.9739966666667,116.33129,0,0,40783.704375,2011-08-28,16:54:18
39.9741166666667,116.33122,0,0,40783.7043981481,2011-08-28,16:54:20
39.974205,116.331151666667,0,0,40783.7044560185,2011-08-28,16:54:25
39.974265,116.331128333333,0,0,40783.7045138889,2011-08-28,16:54:30
39.974255,116.331165,0,0,40783.7045717593,2011-08-28,16:54:35
39.9742183333333,116.331258333333,0,0,40783.7046296296,2011-08-28,16:54:40
39.9742233333333,116.33124,0,0,40783.7046875,2011-08-28,16:54:45
39.9742066666667,116.331201666667,0,0,40783.7047453704,2011-08-28,16:54:50
39.974205,116.331216666667,0,0,40783.7048032407,2011-08-28,16:54:55
39.9741933333333,116.331261666667,0,0,40783.7048611111,2011-08-28,16:55:00
39.9741933333333,116.331261666667,0,0,40783.7048958333,2011-08-28,16:55:03
39.9741966666667,116.33127,0,0,40783.7049189815,2011-08-28,16:55:05
39.9748433333333,116.331196666667,0,0,40783.7055439815,2011-08-28,16:55:59
39.9749883333333,116.331225,0,0,40783.7055555556,2011-08-28,16:56:00
39.9748883333333,116.331231666667,0,0,40783.7055787037,2011-08-28,16:56:02
39.9748033333333,116.33124,0,0,40783.7056134259,2011-08-28,16:56:05
39.9747083333333,116.331285,0,0,40783.7056712963,2011-08-28,16:56:10
39.974625,116.331326666667,0,0,40783.7057060185,2011-08-28,16:56:13
39.974525,116.331345,0,0,40783.7057291667,2011-08-28,16:56:15
39.9744933333333,116.331383333333,0,0,40783.705787037,2011-08-28,16:56:20
39.9744816666667,116.331371666667,0,0,40783.7058449074,2011-08-28,16:56:25
39.9744033333333,116.331416666667,0,0,40783.7059027778,2011-08-28,16:56:30
39.9742916666667,116.331461666667,0,0,40783.7059490741,2011-08-28,16:56:34
39.9742033333333,116.331498333333,0,0,40783.7060069444,2011-08-28,16:56:39
39.9741216666667,116.331451666667,0,0,40783.7060648148,2011-08-28,16:56:44
39.9740466666667,116.331423333333,0,0,40783.7061226852,2011-08-28,16:56:49
39.9739633333333,116.331311666667,0,0,40783.7301157407,2011-08-28,17:31:22
39.97446,116.331228333333,0,0,40783.7301388889,2011-08-28,17:31:24
39.97467,116.331153333333,0,0,40783.7301736111,2011-08-28,17:31:27
39.9745566666667,116.331186666667,0,0,40783.7301851852,2011-08-28,17:31:28
39.97451,116.331203333333,0,0,40783.7302199074,2011-08-28,17:31:31
39.97447,116.331183333333,0,0,40783.7302777778,2011-08-28,17:31:36
39.974395,116.331178333333,0,0,40783.7303356482,2011-08-28,17:31:41
39.9745866666667,116.33125,0,0,40783.7495138889,2011-08-28,17:59:18
39.9746616666667,116.331258333333,0,0,40783.7495717593,2011-08-28,17:59:23
39.974655,116.331271666667,0,0,40783.7496296296,2011-08-28,17:59:28
39.9746,116.331268333333,0,0,40783.7496875,2011-08-28,17:59:33
39.9745516666667,116.3313,0,0,40783.7497453704,2011-08-28,17:59:38
39.9745966666667,116.331281666667,0,0,40783.7498032407,2011-08-28,17:59:43
39.97461,116.331271666667,0,0,40783.7498611111,2011-08-28,17:59:48
39.97461,116.331271666667,0,0,40783.7499189815,2011-08-28,17:59:53
39.9746083333333,116.331268333333,0,0,40783.7499768519,2011-08-28,17:59:58
39.9746066666667,116.331263333333,0,0,40783.7500347222,2011-08-28,18:00:03
39.9746066666667,116.33126,0,0,40783.7500925926,2011-08-28,18:00:08
39.974605,116.33126,0,0,40783.750150463,2011-08-28,18:00:13
39.974605,116.331263333333,0,0,40783.7502083333,2011-08-28,18:00:18
39.974605,116.331271666667,0,0,40783.7502662037,2011-08-28,18:00:23
39.974605,116.331278333333,0,0,40783.7503240741,2011-08-28,18:00:28
39.974605,116.33128,0,0,40783.7503819444,2011-08-28,18:00:33
39.974605,116.33128,0,0,40783.7504166667,2011-08-28,18:00:36
39.9746066666667,116.331285,0,0,40783.7504398148,2011-08-28,18:00:38
39.9746266666667,116.331305,0,0,40783.7504976852,2011-08-28,18:00:43
39.9746283333333,116.331293333333,0,0,40783.7505555556,2011-08-28,18:00:48
39.9746266666667,116.33129,0,0,40783.7506134259,2011-08-28,18:00:53
39.974625,116.331291666667,0,0,40783.7506712963,2011-08-28,18:00:58
39.974625,116.331291666667,0,0,40783.7507060185,2011-08-28,18:01:01
39.974625,116.331291666667,0,0,40783.7507291667,2011-08-28,18:01:03
39.9746066666667,116.33137,0,0,40783.750787037,2011-08-28,18:01:08
39.9746066666667,116.33137,0,0,40783.7508217593,2011-08-28,18:01:11
39.9746016666667,116.331373333333,0,0,40783.7508449074,2011-08-28,18:01:13
39.9745966666667,116.331388333333,0,0,40783.7509027778,2011-08-28,18:01:18
39.9745866666667,116.331388333333,0,0,40783.7509606481,2011-08-28,18:01:23
39.9745816666667,116.331375,0,0,40783.7510185185,2011-08-28,18:01:28
39.9745816666667,116.331378333333,0,0,40783.7510763889,2011-08-28,18:01:33
39.97458,116.331386666667,0,0,40783.7511342593,2011-08-28,18:01:38
39.9745816666667,116.331386666667,0,0,40783.7511921296,2011-08-28,18:01:43
39.974585,116.331385,0,0,40783.75125,2011-08-28,18:01:48
39.974585,116.331385,0,0,40783.7512847222,2011-08-28,18:01:51
39.974585,116.331383333333,0,0,40783.7513078704,2011-08-28,18:01:53
39.9745783333333,116.331323333333,0,0,40783.7513657407,2011-08-28,18:01:58
39.9745866666667,116.331273333333,0,0,40783.7514236111,2011-08-28,18:02:03
39.9745866666667,116.331273333333,0,0,40783.7514583333,2011-08-28,18:02:06
39.9745783333333,116.331281666667,0,0,40783.7514814815,2011-08-28,18:02:08
39.974555,116.331298333333,0,0,40783.7515393518,2011-08-28,18:02:13
39.974555,116.331298333333,0,0,40783.7515972222,2011-08-28,18:02:18
39.974555,116.3313,0,0,40783.7516550926,2011-08-28,18:02:23
39.9745516666667,116.331308333333,0,0,40783.751712963,2011-08-28,18:02:28
39.97455,116.331306666667,0,0,40783.7517708333,2011-08-28,18:02:33
39.97455,116.331306666667,0,0,40783.7518055556,2011-08-28,18:02:36
39.9745416666667,116.331315,0,0,40783.7518287037,2011-08-28,18:02:38
39.9745016666667,116.331313333333,0,0,40783.7518865741,2011-08-28,18:02:43
39.9745,116.331325,0,0,40783.7519444444,2011-08-28,18:02:48
39.9744666666667,116.331346666667,0,0,40783.7520023148,2011-08-28,18:02:53
39.974395,116.331353333333,0,0,40783.7520601852,2011-08-28,18:02:58
39.9743783333333,116.331298333333,0,0,40783.7521180556,2011-08-28,18:03:03
39.9743783333333,116.331278333333,0,0,40783.7521759259,2011-08-28,18:03:08
39.9743783333333,116.331268333333,0,0,40783.7522337963,2011-08-28,18:03:13
39.9743916666667,116.331246666667,0,0,40783.7522916667,2011-08-28,18:03:18
39.97441,116.331238333333,0,0,40783.752349537,2011-08-28,18:03:23
39.97441,116.331238333333,0,0,40783.7523842593,2011-08-28,18:03:26
39.9744116666667,116.33123,0,0,40783.7524074074,2011-08-28,18:03:28
39.9744116666667,116.33122,0,0,40783.7524652778,2011-08-28,18:03:33
39.9744116666667,116.331215,0,0,40783.7525231481,2011-08-28,18:03:38
39.9744116666667,116.331215,0,0,40783.7525578704,2011-08-28,18:03:41
39.9744133333333,116.331211666667,0,0,40783.7525810185,2011-08-28,18:03:43
39.9744083333333,116.331183333333,0,0,40783.7526388889,2011-08-28,18:03:48
39.97441,116.331173333333,0,0,40783.7526967593,2011-08-28,18:03:53
39.9744116666667,116.331175,0,0,40783.7527546296,2011-08-28,18:03:58
39.9744116666667,116.331173333333,0,0,40783.7528125,2011-08-28,18:04:03
39.9744116666667,116.33117,0,0,40783.7528703704,2011-08-28,18:04:08
39.9744116666667,116.331161666667,0,0,40783.7529282407,2011-08-28,18:04:13
39.9744116666667,116.331161666667,0,0,40783.752962963,2011-08-28,18:04:16
39.9744133333333,116.331155,0,0,40783.7529861111,2011-08-28,18:04:18
39.9744133333333,116.331141666667,0,0,40783.7530439815,2011-08-28,18:04:23
39.9744283333333,116.33113,0,0,40783.7531018518,2011-08-28,18:04:28
39.9745033333333,116.331113333333,0,0,40783.7531597222,2011-08-28,18:04:33
39.9745133333333,116.331116666667,0,0,40783.7532175926,2011-08-28,18:04:38
39.974515,116.331113333333,0,0,40783.753275463,2011-08-28,18:04:43
39.9745166666667,116.331108333333,0,0,40783.7533333333,2011-08-28,18:04:48
39.9745166666667,116.331108333333,0,0,40783.7533680556,2011-08-28,18:04:51
39.9745166666667,116.331105,0,0,40783.7533912037,2011-08-28,18:04:53
39.9745183333333,116.331116666667,0,0,40783.7534490741,2011-08-28,18:04:58
39.9745,116.331138333333,0,0,40783.7535069444,2011-08-28,18:05:03
39.974505,116.331136666667,0,0,40783.7535648148,2011-08-28,18:05:08
39.9745066666667,116.331135,0,0,40783.7536226852,2011-08-28,18:05:13
39.9745083333333,116.331131666667,0,0,40783.7536805556,2011-08-28,18:05:18
39.97451,116.331126666667,0,0,40783.7537384259,2011-08-28,18:05:23
39.97451,116.331121666667,0,0,40783.7537962963,2011-08-28,18:05:28
39.97451,116.331123333333,0,0,40783.7538541667,2011-08-28,18:05:33
39.97451,116.331123333333,0,0,40783.753912037,2011-08-28,18:05:38
39.97451,116.331118333333,0,0,40783.7539699074,2011-08-28,18:05:43
39.97451,116.331116666667,0,0,40783.7540277778,2011-08-28,18:05:48
39.97451,116.33112,0,0,40783.7540856482,2011-08-28,18:05:53
39.97451,116.331121666667,0,0,40783.7541435185,2011-08-28,18:05:58
39.97451,116.331116666667,0,0,40783.7542013889,2011-08-28,18:06:03
39.97451,116.331116666667,0,0,40783.7542361111,2011-08-28,18:06:06
39.9745133333333,116.331108333333,0,0,40783.7542592593,2011-08-28,18:06:08
39.9745466666667,116.331091666667,0,0,40783.7543171296,2011-08-28,18:06:13
39.974575,116.331083333333,0,0,40783.754375,2011-08-28,18:06:18
39.9745783333333,116.331081666667,0,0,40783.7544328704,2011-08-28,18:06:23
39.9745783333333,116.331081666667,0,0,40783.7544907407,2011-08-28,18:06:28
39.9745783333333,116.331081666667,0,0,40783.754525463,2011-08-28,18:06:31
39.9745783333333,116.331086666667,0,0,40783.7545486111,2011-08-28,18:06:33
39.9745783333333,116.331096666667,0,0,40783.7546064815,2011-08-28,18:06:38
39.9745766666667,116.331108333333,0,0,40783.7546643519,2011-08-28,18:06:43
39.97454,116.33112,0,0,40783.7547222222,2011-08-28,18:06:48
39.9744816666667,116.331146666667,0,0,40783.7547800926,2011-08-28,18:06:53
39.97448,116.331153333333,0,0,40783.754837963,2011-08-28,18:06:58
39.97448,116.331145,0,0,40783.7548958333,2011-08-28,18:07:03
39.97448,116.331145,0,0,40783.7549305556,2011-08-28,18:07:06
39.97448,116.331146666667,0,0,40783.7549537037,2011-08-28,18:07:08
39.9744783333333,116.331158333333,0,0,40783.7550115741,2011-08-28,18:07:13
39.9744783333333,116.331165,0,0,40783.7550694444,2011-08-28,18:07:18
39.9744766666667,116.331168333333,0,0,40783.7551273148,2011-08-28,18:07:23
39.9744766666667,116.331173333333,0,0,40783.7551851852,2011-08-28,18:07:28
39.9744766666667,116.33117,0,0,40783.7552430556,2011-08-28,18:07:33
39.9744766666667,116.331165,0,0,40783.7553009259,2011-08-28,18:07:38
39.9744783333333,116.331161666667,0,0,40783.7553587963,2011-08-28,18:07:43
39.9744783333333,116.331168333333,0,0,40783.7554166667,2011-08-28,18:07:48
39.9744783333333,116.331168333333,0,0,40783.7554513889,2011-08-28,18:07:51
39.9744816666667,116.331166666667,0,0,40783.755474537,2011-08-28,18:07:53
39.974485,116.331153333333,0,0,40783.7555324074,2011-08-28,18:07:58
39.9744866666667,116.331143333333,0,0,40783.7555902778,2011-08-28,18:08:03
39.9744866666667,116.33114,0,0,40783.7556481481,2011-08-28,18:08:08
39.9744866666667,116.331136666667,0,0,40783.7557060185,2011-08-28,18:08:13
39.9744866666667,116.331136666667,0,0,40783.7557638889,2011-08-28,18:08:18
39.9744866666667,116.33113,0,0,40783.7558217593,2011-08-28,18:08:23
39.9744883333333,116.33113,0,0,40783.7558796296,2011-08-28,18:08:28
39.9744883333333,116.331128333333,0,0,40783.7559375,2011-08-28,18:08:33
39.9744883333333,116.331121666667,0,0,40783.7559953704,2011-08-28,18:08:38
39.9744883333333,116.331115,0,0,40783.7560532407,2011-08-28,18:08:43
39.9744883333333,116.331115,0,0,40783.756087963,2011-08-28,18:08:46
39.97449,116.331123333333,0,0,40783.7561111111,2011-08-28,18:08:48
39.9745166666667,116.33117,0,0,40783.7561689815,2011-08-28,18:08:53
39.9745116666667,116.331176666667,0,0,40783.7562268519,2011-08-28,18:08:58
39.9745116666667,116.331183333333,0,0,40783.7562847222,2011-08-28,18:09:03
39.9745133333333,116.331183333333,0,0,40783.7563425926,2011-08-28,18:09:08
39.97451,116.331183333333,0,0,40783.756400463,2011-08-28,18:09:13
39.97451,116.331186666667,0,0,40783.7564583333,2011-08-28,18:09:18
39.9745083333333,116.331183333333,0,0,40783.7565162037,2011-08-28,18:09:23
39.9745066666667,116.331181666667,0,0,40783.7565740741,2011-08-28,18:09:28
39.974505,116.331181666667,0,0,40783.7566319444,2011-08-28,18:09:33
39.974505,116.331183333333,0,0,40783.7566898148,2011-08-28,18:09:38
39.974505,116.33118,0,0,40783.7567476852,2011-08-28,18:09:43
39.974505,116.33118,0,0,40783.7568055556,2011-08-28,18:09:48
39.974505,116.331183333333,0,0,40783.7568634259,2011-08-28,18:09:53
39.9745033333333,116.331185,0,0,40783.7569212963,2011-08-28,18:09:58
39.9745016666667,116.331183333333,0,0,40783.7569791667,2011-08-28,18:10:03
39.9745016666667,116.331183333333,0,0,40783.7570138889,2011-08-28,18:10:06
39.9745016666667,116.331181666667,0,0,40783.757037037,2011-08-28,18:10:08
39.974465,116.331205,0,0,40783.7570949074,2011-08-28,18:10:13
39.9744033333333,116.331253333333,0,0,40783.7571527778,2011-08-28,18:10:18
39.9743866666667,116.331263333333,0,0,40783.7572106481,2011-08-28,18:10:23
39.9743716666667,116.33127,0,0,40783.7572685185,2011-08-28,18:10:28
39.97437,116.331268333333,0,0,40783.7573263889,2011-08-28,18:10:33
39.97437,116.33127,0,0,40783.7573842593,2011-08-28,18:10:38
39.9743683333333,116.331273333333,0,0,40783.7574421296,2011-08-28,18:10:43
39.974365,116.33128,0,0,40783.7575,2011-08-28,18:10:48
39.9743633333333,116.331281666667,0,0,40783.7575578704,2011-08-28,18:10:53
39.9743633333333,116.33128,0,0,40783.7576157407,2011-08-28,18:10:58
39.974365,116.33128,0,0,40783.7576736111,2011-08-28,18:11:03
39.9743666666667,116.331281666667,0,0,40783.7577314815,2011-08-28,18:11:08
39.9743666666667,116.331281666667,0,0,40783.7577662037,2011-08-28,18:11:11
39.97437,116.331278333333,0,0,40783.7577893519,2011-08-28,18:11:13
39.9743483333333,116.331268333333,0,0,40783.7578472222,2011-08-28,18:11:18
39.9743216666667,116.331261666667,0,0,40783.7579050926,2011-08-28,18:11:23
39.9743233333333,116.33126,0,0,40783.757962963,2011-08-28,18:11:28
39.9743216666667,116.331256666667,0,0,40783.7580208333,2011-08-28,18:11:33
39.9743216666667,116.331256666667,0,0,40783.7580555556,2011-08-28,18:11:36
39.97432,116.331261666667,0,0,40783.7580787037,2011-08-28,18:11:38
39.9743966666667,116.331303333333,0,0,40783.7581365741,2011-08-28,18:11:43
39.9744116666667,116.33131,0,0,40783.7581944444,2011-08-28,18:11:48
39.9744133333333,116.331311666667,0,0,40783.7582523148,2011-08-28,18:11:53
39.974415,116.331306666667,0,0,40783.7583101852,2011-08-28,18:11:58
39.974415,116.331301666667,0,0,40783.7583680556,2011-08-28,18:12:03
39.974415,116.331296666667,0,0,40783.7584259259,2011-08-28,18:12:08
39.9744166666667,116.331295,0,0,40783.7584837963,2011-08-28,18:12:13
39.9744183333333,116.33129,0,0,40783.7585416667,2011-08-28,18:12:18
39.9744183333333,116.331293333333,0,0,40783.758599537,2011-08-28,18:12:23
39.9744183333333,116.331296666667,0,0,40783.7586574074,2011-08-28,18:12:28
39.9744183333333,116.331295,0,0,40783.7587152778,2011-08-28,18:12:33
39.97442,116.331296666667,0,0,40783.7587731481,2011-08-28,18:12:38
39.9744233333333,116.331305,0,0,40783.7588310185,2011-08-28,18:12:43
39.9744233333333,116.331305,0,0,40783.7588657407,2011-08-28,18:12:46
39.974425,116.331303333333,0,0,40783.7588888889,2011-08-28,18:12:48
39.97444,116.331308333333,0,0,40783.7589467593,2011-08-28,18:12:53
39.9744716666667,116.331331666667,0,0,40783.7590046296,2011-08-28,18:12:58
39.9744733333333,116.331335,0,0,40783.7590625,2011-08-28,18:13:03
39.974475,116.331338333333,0,0,40783.7591203704,2011-08-28,18:13:08
39.974475,116.331338333333,0,0,40783.7591550926,2011-08-28,18:13:11
39.974475,116.331341666667,0,0,40783.7591782407,2011-08-28,18:13:13
39.9744733333333,116.331355,0,0,40783.7592361111,2011-08-28,18:13:18
39.9744733333333,116.331355,0,0,40783.7592939815,2011-08-28,18:13:23
39.9744733333333,116.331355,0,0,40783.7593287037,2011-08-28,18:13:26
39.9744716666667,116.331353333333,0,0,40783.7593518518,2011-08-28,18:13:28
39.9744716666667,116.331338333333,0,0,40783.7594097222,2011-08-28,18:13:33
39.9744716666667,116.331346666667,0,0,40783.7594675926,2011-08-28,18:13:38
39.9744716666667,116.331353333333,0,0,40783.759525463,2011-08-28,18:13:43
39.9744716666667,116.331353333333,0,0,40783.7595833333,2011-08-28,18:13:48
39.97447,116.331348333333,0,0,40783.7596412037,2011-08-28,18:13:53
39.97447,116.331348333333,0,0,40783.7596759259,2011-08-28,18:13:56
39.9744683333333,116.33134,0,0,40783.7596990741,2011-08-28,18:13:58
39.9744666666667,116.331328333333,0,0,40783.7597569444,2011-08-28,18:14:03
39.974465,116.331316666667,0,0,40783.7598148148,2011-08-28,18:14:08
39.9744633333333,116.331315,0,0,40783.7598726852,2011-08-28,18:14:13
39.97446,116.331313333333,0,0,40783.7599305556,2011-08-28,18:14:18
39.9744583333333,116.331308333333,0,0,40783.7599884259,2011-08-28,18:14:23
39.974455,116.33131,0,0,40783.7600462963,2011-08-28,18:14:28
39.9744533333333,116.33131,0,0,40783.7601041667,2011-08-28,18:14:33
39.9744516666667,116.33131,0,0,40783.760162037,2011-08-28,18:14:38
39.9744516666667,116.331308333333,0,0,40783.7602199074,2011-08-28,18:14:43
39.9744516666667,116.331308333333,0,0,40783.7602546296,2011-08-28,18:14:46
39.9744516666667,116.331301666667,0,0,40783.7602777778,2011-08-28,18:14:48
39.9744516666667,116.331288333333,0,0,40783.7603356481,2011-08-28,18:14:53
39.97445,116.331285,0,0,40783.7603935185,2011-08-28,18:14:58
39.97445,116.331278333333,0,0,40783.7604513889,2011-08-28,18:15:03
39.97445,116.331276666667,0,0,40783.7605092593,2011-08-28,18:15:08
39.97445,116.331268333333,0,0,40783.7605671296,2011-08-28,18:15:13
39.9744483333333,116.33127,0,0,40783.760625,2011-08-28,18:15:18
39.9744483333333,116.331268333333,0,0,40783.7606828704,2011-08-28,18:15:23
39.97445,116.331268333333,0,0,40783.7607407407,2011-08-28,18:15:28
39.97445,116.331261666667,0,0,40783.7607986111,2011-08-28,18:15:33
39.9744483333333,116.33126,0,0,40783.7608564815,2011-08-28,18:15:38
39.9744466666667,116.331256666667,0,0,40783.7609143518,2011-08-28,18:15:43
39.974445,116.331248333333,0,0,40783.7609722222,2011-08-28,18:15:48
39.974445,116.331248333333,0,0,40783.7610069444,2011-08-28,18:15:51
39.974445,116.331245,0,0,40783.7610300926,2011-08-28,18:15:53
39.9744466666667,116.33123,0,0,40783.761087963,2011-08-28,18:15:58
39.9744483333333,116.331223333333,0,0,40783.7611458333,2011-08-28,18:16:03
39.97445,116.331223333333,0,0,40783.7612037037,2011-08-28,18:16:08
39.9744483333333,116.331215,0,0,40783.7612615741,2011-08-28,18:16:13
39.97445,116.33121,0,0,40783.7613194444,2011-08-28,18:16:18
39.97445,116.331216666667,0,0,40783.7613773148,2011-08-28,18:16:23
39.97445,116.331216666667,0,0,40783.761412037,2011-08-28,18:16:26
39.97445,116.331216666667,0,0,40783.7614351852,2011-08-28,18:16:28
39.97445,116.331206666667,0,0,40783.7614930556,2011-08-28,18:16:33
39.97445,116.331193333333,0,0,40783.7615509259,2011-08-28,18:16:38
39.97445,116.331188333333,0,0,40783.7616087963,2011-08-28,18:16:43
39.9744483333333,116.331186666667,0,0,40783.7616666667,2011-08-28,18:16:48
39.9744483333333,116.331181666667,0,0,40783.761724537,2011-08-28,18:16:53
39.9744483333333,116.331176666667,0,0,40783.7617824074,2011-08-28,18:16:58
39.97445,116.331176666667,0,0,40783.7618402778,2011-08-28,18:17:03
39.97445,116.331173333333,0,0,40783.7618981482,2011-08-28,18:17:08
39.97445,116.331166666667,0,0,40783.7619560185,2011-08-28,18:17:13
39.9744516666667,116.33117,0,0,40783.7620138889,2011-08-28,18:17:18
39.9744533333333,116.331175,0,0,40783.7620717593,2011-08-28,18:17:23
39.9744533333333,116.33117,0,0,40783.7621296296,2011-08-28,18:17:28
39.9744533333333,116.331165,0,0,40783.7621875,2011-08-28,18:17:33
39.974455,116.331165,0,0,40783.7622453704,2011-08-28,18:17:38
39.974455,116.33116,0,0,40783.7623032407,2011-08-28,18:17:43
39.974455,116.331153333333,0,0,40783.7623611111,2011-08-28,18:17:48
39.9744566666667,116.331153333333,0,0,40783.7624189815,2011-08-28,18:17:53
39.9744583333333,116.331153333333,0,0,40783.7624768519,2011-08-28,18:17:58
39.9744616666667,116.33115,0,0,40783.7625347222,2011-08-28,18:18:03
39.9744633333333,116.331148333333,0,0,40783.7625925926,2011-08-28,18:18:08
39.974465,116.33114,0,0,40783.762650463,2011-08-28,18:18:13
39.9744666666667,116.331136666667,0,0,40783.7627083333,2011-08-28,18:18:18
39.9744666666667,116.331135,0,0,40783.7627662037,2011-08-28,18:18:23
39.9744683333333,116.331138333333,0,0,40783.7628240741,2011-08-28,18:18:28
39.9744683333333,116.331138333333,0,0,40783.7628587963,2011-08-28,18:18:31
39.9744683333333,116.331141666667,0,0,40783.7628819444,2011-08-28,18:18:33
39.9744683333333,116.331151666667,0,0,40783.7629398148,2011-08-28,18:18:38
39.9744683333333,116.331153333333,0,0,40783.7629976852,2011-08-28,18:18:43
39.97447,116.331151666667,0,0,40783.7630555556,2011-08-28,18:18:48
39.97447,116.33115,0,0,40783.7631134259,2011-08-28,18:18:53
39.97447,116.331146666667,0,0,40783.7631712963,2011-08-28,18:18:58
39.97447,116.331141666667,0,0,40783.7632291667,2011-08-28,18:19:03
39.97447,116.331141666667,0,0,40783.7632638889,2011-08-28,18:19:06
39.97447,116.33114,0,0,40783.763287037,2011-08-28,18:19:08
39.974475,116.331155,0,0,40783.7633449074,2011-08-28,18:19:13
39.974475,116.331155,0,0,40783.7633796296,2011-08-28,18:19:16
39.974475,116.331155,0,0,40783.7634027778,2011-08-28,18:19:18
39.9744766666667,116.33114,0,0,40783.7634606481,2011-08-28,18:19:23
39.9744783333333,116.331133333333,0,0,40783.7635185185,2011-08-28,18:19:28
39.9744783333333,116.331133333333,0,0,40783.7635532407,2011-08-28,18:19:31
39.9744816666667,116.331128333333,0,0,40783.7635763889,2011-08-28,18:19:33
39.974505,116.33112,0,0,40783.7636342593,2011-08-28,18:19:38
39.97454,116.331115,0,0,40783.7636921296,2011-08-28,18:19:43
39.9745416666667,116.33111,0,0,40783.76375,2011-08-28,18:19:48
39.9745416666667,116.331108333333,0,0,40783.7638078704,2011-08-28,18:19:53
39.97454,116.331105,0,0,40783.7638657407,2011-08-28,18:19:58
39.9745383333333,116.331105,0,0,40783.7639236111,2011-08-28,18:20:03
39.9745383333333,116.331105,0,0,40783.7639814815,2011-08-28,18:20:08
39.97454,116.331103333333,0,0,40783.7640393519,2011-08-28,18:20:13
39.97454,116.331098333333,0,0,40783.7640972222,2011-08-28,18:20:18
39.97454,116.331098333333,0,0,40783.7641550926,2011-08-28,18:20:23
39.97454,116.331098333333,0,0,40783.7641898148,2011-08-28,18:20:26
39.97454,116.331098333333,0,0,40783.764212963,2011-08-28,18:20:28
39.974525,116.331113333333,0,0,40783.7642708333,2011-08-28,18:20:33
39.97449,116.33114,0,0,40783.7643287037,2011-08-28,18:20:38
39.97449,116.331148333333,0,0,40783.7643865741,2011-08-28,18:20:43
39.9744916666667,116.331156666667,0,0,40783.7644444444,2011-08-28,18:20:48
39.9744933333333,116.331158333333,0,0,40783.7645023148,2011-08-28,18:20:53
39.9744966666667,116.331161666667,0,0,40783.7645601852,2011-08-28,18:20:58
39.9744983333333,116.331161666667,0,0,40783.7646180556,2011-08-28,18:21:03
39.9745,116.331156666667,0,0,40783.7646759259,2011-08-28,18:21:08
39.9745,116.331153333333,0,0,40783.7647337963,2011-08-28,18:21:13
39.9745,116.331153333333,0,0,40783.7647685185,2011-08-28,18:21:16
39.9745,116.331156666667,0,0,40783.7647916667,2011-08-28,18:21:18
39.9744983333333,116.331166666667,0,0,40783.764849537,2011-08-28,18:21:23
39.9744983333333,116.33117,0,0,40783.7649074074,2011-08-28,18:21:28
39.9744983333333,116.331175,0,0,40783.7649652778,2011-08-28,18:21:33
39.9744983333333,116.331178333333,0,0,40783.7650231481,2011-08-28,18:21:38
39.9744983333333,116.331178333333,0,0,40783.7650578704,2011-08-28,18:21:41
39.9744966666667,116.331178333333,0,0,40783.7650810185,2011-08-28,18:21:43
39.974495,116.331168333333,0,0,40783.7651388889,2011-08-28,18:21:48
39.9744933333333,116.331165,0,0,40783.7651967593,2011-08-28,18:21:53
39.9744916666667,116.331166666667,0,0,40783.7652546296,2011-08-28,18:21:58
39.9744916666667,116.331166666667,0,0,40783.7652893519,2011-08-28,18:22:01
39.97449,116.331171666667,0,0,40783.7653125,2011-08-28,18:22:03
39.9744866666667,116.331181666667,0,0,40783.7653703704,2011-08-28,18:22:08
39.9744866666667,116.331185,0,0,40783.7654282407,2011-08-28,18:22:13
39.9744833333333,116.33119,0,0,40783.7654861111,2011-08-28,18:22:18
39.9744816666667,116.331181666667,0,0,40783.7655439815,2011-08-28,18:22:23
39.97448,116.331186666667,0,0,40783.7656018519,2011-08-28,18:22:28
39.97448,116.331193333333,0,0,40783.7656597222,2011-08-28,18:22:33
39.97448,116.331193333333,0,0,40783.7657175926,2011-08-28,18:22:38
39.97448,116.331193333333,0,0,40783.7657523148,2011-08-28,18:22:41
39.9744816666667,116.331195,0,0,40783.765775463,2011-08-28,18:22:43
39.9744883333333,116.331216666667,0,0,40783.7658333333,2011-08-28,18:22:48
39.97447,116.331235,0,0,40783.7658912037,2011-08-28,18:22:53
39.9744416666667,116.331205,0,0,40783.7659490741,2011-08-28,18:22:58
39.97444,116.331205,0,0,40783.7660069444,2011-08-28,18:23:03
39.9744416666667,116.331213333333,0,0,40783.7660648148,2011-08-28,18:23:08
39.9744416666667,116.331213333333,0,0,40783.766099537,2011-08-28,18:23:11
39.97444,116.33121,0,0,40783.7661226852,2011-08-28,18:23:13
39.9744366666667,116.331195,0,0,40783.7661805556,2011-08-28,18:23:18
39.9744383333333,116.331193333333,0,0,40783.7662384259,2011-08-28,18:23:23
39.9744416666667,116.331198333333,0,0,40783.7662962963,2011-08-28,18:23:28
39.9744416666667,116.331198333333,0,0,40783.7663310185,2011-08-28,18:23:31
39.9744416666667,116.331195,0,0,40783.7663541667,2011-08-28,18:23:33
39.9744433333333,116.331185,0,0,40783.766412037,2011-08-28,18:23:38
39.9744433333333,116.331181666667,0,0,40783.7664699074,2011-08-28,18:23:43
39.9744433333333,116.331181666667,0,0,40783.7665046296,2011-08-28,18:23:46
39.974445,116.33118,0,0,40783.7665277778,2011-08-28,18:23:48
39.9744416666667,116.331168333333,0,0,40783.7665856481,2011-08-28,18:23:53
39.97444,116.331165,0,0,40783.7666435185,2011-08-28,18:23:58
39.97444,116.33117,0,0,40783.7667013889,2011-08-28,18:24:03
39.97444,116.331171666667,0,0,40783.7667592593,2011-08-28,18:24:08
39.97444,116.331171666667,0,0,40783.7667939815,2011-08-28,18:24:11
39.9744383333333,116.331165,0,0,40783.7668171296,2011-08-28,18:24:13
39.9744516666667,116.331181666667,0,0,40783.766875,2011-08-28,18:24:18
39.9745766666667,116.331203333333,0,0,40783.7669212963,2011-08-28,18:24:22
39.9746516666667,116.33119,0,0,40783.7669791667,2011-08-28,18:24:27
39.9746533333333,116.33119,0,0,40783.767037037,2011-08-28,18:24:32
39.974655,116.33119,0,0,40783.7670949074,2011-08-28,18:24:37
39.974655,116.331195,0,0,40783.7671527778,2011-08-28,18:24:42
39.974655,116.331198333333,0,0,40783.7672106481,2011-08-28,18:24:47
39.9746533333333,116.331198333333,0,0,40783.7672685185,2011-08-28,18:24:52
39.9746533333333,116.331198333333,0,0,40783.7673032407,2011-08-28,18:24:55
39.9746533333333,116.331196666667,0,0,40783.7673263889,2011-08-28,18:24:57
39.9746533333333,116.331206666667,0,0,40783.7673842593,2011-08-28,18:25:02
39.9746516666667,116.331215,0,0,40783.7674421296,2011-08-28,18:25:07
39.97465,116.331216666667,0,0,40783.7675,2011-08-28,18:25:12
39.97465,116.331221666667,0,0,40783.7675578704,2011-08-28,18:25:17
39.9746466666667,116.331216666667,0,0,40783.7676157407,2011-08-28,18:25:22
39.9746433333333,116.331216666667,0,0,40783.7676736111,2011-08-28,18:25:27
39.97464,116.33122,0,0,40783.7677314815,2011-08-28,18:25:32
39.97464,116.33122,0,0,40783.7677662037,2011-08-28,18:25:35
39.9746383333333,116.331226666667,0,0,40783.7677893518,2011-08-28,18:25:37
39.9746233333333,116.331221666667,0,0,40783.7678472222,2011-08-28,18:25:42
39.974615,116.331171666667,0,0,40783.7679050926,2011-08-28,18:25:47
39.9746183333333,116.331153333333,0,0,40783.767962963,2011-08-28,18:25:52
39.9746183333333,116.33116,0,0,40783.7680208333,2011-08-28,18:25:57
39.9746183333333,116.331168333333,0,0,40783.7680787037,2011-08-28,18:26:02
39.9746166666667,116.331173333333,0,0,40783.7681365741,2011-08-28,18:26:07
39.9746166666667,116.331173333333,0,0,40783.7681712963,2011-08-28,18:26:10
39.9746166666667,116.331178333333,0,0,40783.7681944444,2011-08-28,18:26:12
39.9745883333333,116.33119,0,0,40783.7682523148,2011-08-28,18:26:17
39.97455,116.331216666667,0,0,40783.7683101852,2011-08-28,18:26:22
39.97455,116.331216666667,0,0,40783.7683449074,2011-08-28,18:26:25
39.9745483333333,116.331221666667,0,0,40783.7683680556,2011-08-28,18:26:27
39.9745483333333,116.33121,0,0,40783.7684259259,2011-08-28,18:26:32
39.9745483333333,116.331205,0,0,40783.7684837963,2011-08-28,18:26:37
39.9745483333333,116.331196666667,0,0,40783.7685416667,2011-08-28,18:26:42
39.9745483333333,116.331193333333,0,0,40783.768599537,2011-08-28,18:26:47
39.974545,116.331191666667,0,0,40783.7686574074,2011-08-28,18:26:52
39.974545,116.33119,0,0,40783.7687152778,2011-08-28,18:26:57
39.974545,116.33119,0,0,40783.76875,2011-08-28,18:27:00
39.9745433333333,116.331186666667,0,0,40783.7687731481,2011-08-28,18:27:02
39.9745416666667,116.331173333333,0,0,40783.7688310185,2011-08-28,18:27:07
39.9745416666667,116.331165,0,0,40783.7688888889,2011-08-28,18:27:12
39.9745433333333,116.331161666667,0,0,40783.7689467593,2011-08-28,18:27:17
39.9747666666667,116.331255,0,0,40783.7843171296,2011-08-28,18:49:25
39.974855,116.331261666667,0,0,40783.784375,2011-08-28,18:49:30
39.9749233333333,116.331268333333,0,0,40783.7844328704,2011-08-28,18:49:35
39.9748483333333,116.33129,0,0,40783.7844907407,2011-08-28,18:49:40
39.9748466666667,116.3313,0,0,40783.7845486111,2011-08-28,18:49:45
39.974805,116.331291666667,0,0,40783.7846064815,2011-08-28,18:49:50
39.97469,116.331288333333,0,0,40783.7846527778,2011-08-28,18:49:54
39.974595,116.331283333333,0,0,40783.7846990741,2011-08-28,18:49:58
39.974505,116.33129,0,0,40783.7847569444,2011-08-28,18:50:03
39.974455,116.331291666667,0,0,40783.7848148148,2011-08-28,18:50:08
39.974455,116.331291666667,0,0,40783.784849537,2011-08-28,18:50:11
39.9744566666667,116.331286666667,0,0,40783.7848726852,2011-08-28,18:50:13
39.9744916666667,116.331268333333,0,0,40783.7849305556,2011-08-28,18:50:18
39.97453,116.331268333333,0,0,40783.7849884259,2011-08-28,18:50:23
39.97453,116.331268333333,0,0,40783.7850231482,2011-08-28,18:50:26
39.97453,116.331266666667,0,0,40783.7850462963,2011-08-28,18:50:28
39.9745316666667,116.331253333333,0,0,40783.7851041667,2011-08-28,18:50:33
39.9745316666667,116.331248333333,0,0,40783.785162037,2011-08-28,18:50:38
39.9745316666667,116.331248333333,0,0,40783.7851967593,2011-08-28,18:50:41
39.9745316666667,116.331246666667,0,0,40783.7852199074,2011-08-28,18:50:43
39.9745333333333,116.331236666667,0,0,40783.7852777778,2011-08-28,18:50:48
39.9745366666667,116.331235,0,0,40783.7853356482,2011-08-28,18:50:53
39.9745366666667,116.331235,0,0,40783.7853703704,2011-08-28,18:50:56
39.9745383333333,116.33124,0,0,40783.7853935185,2011-08-28,18:50:58
39.9745383333333,116.331253333333,0,0,40783.7854513889,2011-08-28,18:51:03
39.9745383333333,116.331263333333,0,0,40783.7855092593,2011-08-28,18:51:08
39.974535,116.331268333333,0,0,40783.7855671296,2011-08-28,18:51:13
39.974535,116.331268333333,0,0,40783.7856018519,2011-08-28,18:51:16
39.974535,116.331276666667,0,0,40783.785625,2011-08-28,18:51:18
39.9745333333333,116.33129,0,0,40783.7856828704,2011-08-28,18:51:23
39.9745316666667,116.331301666667,0,0,40783.7857407407,2011-08-28,18:51:28
39.9745166666667,116.33129,0,0,40783.7857986111,2011-08-28,18:51:33
39.974515,116.331296666667,0,0,40783.7858564815,2011-08-28,18:51:38
39.9745133333333,116.331295,0,0,40783.7859143519,2011-08-28,18:51:43
39.9745116666667,116.331291666667,0,0,40783.7859722222,2011-08-28,18:51:48
39.9745116666667,116.331291666667,0,0,40783.7860069444,2011-08-28,18:51:51
39.9745116666667,116.331283333333,0,0,40783.7860300926,2011-08-28,18:51:53
39.9745116666667,116.331273333333,0,0,40783.786087963,2011-08-28,18:51:58
39.97451,116.33127,0,0,40783.7861458333,2011-08-28,18:52:03
39.97451,116.33127,0,0,40783.7861805556,2011-08-28,18:52:06
39.97451,116.331261666667,0,0,40783.7862037037,2011-08-28,18:52:08
39.97451,116.331251666667,0,0,40783.7862615741,2011-08-28,18:52:13
39.97451,116.33125,0,0,40783.7863194444,2011-08-28,18:52:18
39.9745083333333,116.331245,0,0,40783.7863773148,2011-08-28,18:52:23
39.9745083333333,116.331241666667,0,0,40783.7864351852,2011-08-28,18:52:28
39.9745083333333,116.33125,0,0,40783.7864930556,2011-08-28,18:52:33
39.97451,116.331258333333,0,0,40783.7865509259,2011-08-28,18:52:38
39.9745116666667,116.331261666667,0,0,40783.7866087963,2011-08-28,18:52:43
39.9745116666667,116.331261666667,0,0,40783.7866666667,2011-08-28,18:52:48
39.9745133333333,116.33127,0,0,40783.786724537,2011-08-28,18:52:53
39.9745133333333,116.33127,0,0,40783.7867824074,2011-08-28,18:52:58
39.9745133333333,116.33127,0,0,40783.7868171296,2011-08-28,18:53:01
39.9745166666667,116.331278333333,0,0,40783.7868402778,2011-08-28,18:53:03
39.9745416666667,116.331263333333,0,0,40783.7868981481,2011-08-28,18:53:08
39.9745416666667,116.331263333333,0,0,40783.7869328704,2011-08-28,18:53:11
39.9745433333333,116.33126,0,0,40783.7869560185,2011-08-28,18:53:13
39.9745516666667,116.331285,0,0,40783.7870138889,2011-08-28,18:53:18
39.9745766666667,116.33131,0,0,40783.7870717593,2011-08-28,18:53:23
39.9745866666667,116.331336666667,0,0,40783.7871296296,2011-08-28,18:53:28
39.9745866666667,116.331336666667,0,0,40783.7871643519,2011-08-28,18:53:31
39.9745883333333,116.331341666667,0,0,40783.7871875,2011-08-28,18:53:33
39.9745933333333,116.331326666667,0,0,40783.7872453704,2011-08-28,18:53:38
39.9746716666667,116.33129,0,0,40783.7873032407,2011-08-28,18:53:43
39.9746916666667,116.331295,0,0,40783.7873611111,2011-08-28,18:53:48
39.97467,116.331295,0,0,40783.7874189815,2011-08-28,18:53:53
39.9746566666667,116.331303333333,0,0,40783.7874768519,2011-08-28,18:53:58
39.974655,116.331301666667,0,0,40783.7875347222,2011-08-28,18:54:03
39.974655,116.331306666667,0,0,40783.7875925926,2011-08-28,18:54:08
39.9746566666667,116.331303333333,0,0,40783.787650463,2011-08-28,18:54:13
39.9746566666667,116.331301666667,0,0,40783.7877083333,2011-08-28,18:54:18
39.9746566666667,116.331296666667,0,0,40783.7877662037,2011-08-28,18:54:23
39.9746583333333,116.331303333333,0,0,40783.7878240741,2011-08-28,18:54:28
39.97466,116.331305,0,0,40783.7878819444,2011-08-28,18:54:33
39.97466,116.331305,0,0,40783.7879166667,2011-08-28,18:54:36
39.9746616666667,116.331308333333,0,0,40783.7879398148,2011-08-28,18:54:38
39.9746616666667,116.331318333333,0,0,40783.7879976852,2011-08-28,18:54:43
39.9746616666667,116.331318333333,0,0,40783.7880324074,2011-08-28,18:54:46
39.9746616666667,116.33132,0,0,40783.7880555556,2011-08-28,18:54:48
39.9746616666667,116.33131,0,0,40783.7881134259,2011-08-28,18:54:53
39.97466,116.3313,0,0,40783.7881712963,2011-08-28,18:54:58
39.97466,116.3313,0,0,40783.7882060185,2011-08-28,18:55:01
39.97466,116.331293333333,0,0,40783.7882291667,2011-08-28,18:55:03
39.9746483333333,116.331278333333,0,0,40783.788287037,2011-08-28,18:55:08
39.9746233333333,116.331243333333,0,0,40783.7883449074,2011-08-28,18:55:13
39.9746233333333,116.331246666667,0,0,40783.7884027778,2011-08-28,18:55:18
39.9746233333333,116.331246666667,0,0,40783.7884606481,2011-08-28,18:55:23
39.97462,116.331245,0,0,40783.7885185185,2011-08-28,18:55:28
39.97462,116.331245,0,0,40783.7885532407,2011-08-28,18:55:31
39.9746133333333,116.331241666667,0,0,40783.7885763889,2011-08-28,18:55:33
39.9745966666667,116.331236666667,0,0,40783.7886342593,2011-08-28,18:55:38
39.9745933333333,116.331226666667,0,0,40783.7886921296,2011-08-28,18:55:43
39.97459,116.331225,0,0,40783.78875,2011-08-28,18:55:48
39.974585,116.331225,0,0,40783.7888078704,2011-08-28,18:55:53
39.9745816666667,116.33122,0,0,40783.7888657407,2011-08-28,18:55:58
39.97458,116.331211666667,0,0,40783.7889236111,2011-08-28,18:56:03
39.9745783333333,116.331215,0,0,40783.7889814815,2011-08-28,18:56:08
39.97458,116.331211666667,0,0,40783.7890393519,2011-08-28,18:56:13
39.9745816666667,116.331213333333,0,0,40783.7890972222,2011-08-28,18:56:18
39.974585,116.331211666667,0,0,40783.7891550926,2011-08-28,18:56:23
39.974585,116.331211666667,0,0,40783.7891898148,2011-08-28,18:56:26
39.974585,116.331208333333,0,0,40783.789212963,2011-08-28,18:56:28
39.9745883333333,116.331218333333,0,0,40783.7892708333,2011-08-28,18:56:33
39.9746583333333,116.331215,0,0,40783.7893287037,2011-08-28,18:56:38
39.97466,116.33122,0,0,40783.7893865741,2011-08-28,18:56:43
39.9746616666667,116.331215,0,0,40783.7894444444,2011-08-28,18:56:48
39.9746633333333,116.331211666667,0,0,40783.7895023148,2011-08-28,18:56:53
39.9746633333333,116.331211666667,0,0,40783.789537037,2011-08-28,18:56:56
39.9746633333333,116.331216666667,0,0,40783.7895601852,2011-08-28,18:56:58
39.9746483333333,116.33124,0,0,40783.7896180556,2011-08-28,18:57:03
39.9746366666667,116.331263333333,0,0,40783.7896759259,2011-08-28,18:57:08
39.9746316666667,116.331258333333,0,0,40783.7897337963,2011-08-28,18:57:13
39.9746316666667,116.331258333333,0,0,40783.7897916667,2011-08-28,18:57:18
39.9746316666667,116.331261666667,0,0,40783.789849537,2011-08-28,18:57:23
39.9746316666667,116.331255,0,0,40783.7899074074,2011-08-28,18:57:28
39.9746333333333,116.33125,0,0,40783.7899652778,2011-08-28,18:57:33
39.9746333333333,116.331251666667,0,0,40783.7900231481,2011-08-28,18:57:38
39.9746333333333,116.331255,0,0,40783.7900810185,2011-08-28,18:57:43
39.9746333333333,116.331255,0,0,40783.7901157407,2011-08-28,18:57:46
39.9746333333333,116.331253333333,0,0,40783.7901388889,2011-08-28,18:57:48
39.97464,116.331223333333,0,0,40783.7901967593,2011-08-28,18:57:53
39.9746433333333,116.331215,0,0,40783.7902546296,2011-08-28,18:57:58
39.974645,116.331206666667,0,0,40783.7903125,2011-08-28,18:58:03
39.974645,116.331198333333,0,0,40783.7903703704,2011-08-28,18:58:08
39.974645,116.331198333333,0,0,40783.7904050926,2011-08-28,18:58:11
39.974645,116.331195,0,0,40783.7904282407,2011-08-28,18:58:13
39.9746266666667,116.331188333333,0,0,40783.7904861111,2011-08-28,18:58:18
39.9745866666667,116.331158333333,0,0,40783.7905439815,2011-08-28,18:58:23
39.9746033333333,116.331175,0,0,40783.7906018518,2011-08-28,18:58:28
39.9746083333333,116.331175,0,0,40783.7906597222,2011-08-28,18:58:33
39.9746083333333,116.331175,0,0,40783.7907175926,2011-08-28,18:58:38
39.9746083333333,116.331175,0,0,40783.7907523148,2011-08-28,18:58:41
39.9746083333333,116.33117,0,0,40783.790775463,2011-08-28,18:58:43
39.9746066666667,116.33116,0,0,40783.7908333333,2011-08-28,18:58:48
39.974605,116.331153333333,0,0,40783.7908912037,2011-08-28,18:58:53
39.9746033333333,116.331155,0,0,40783.7909490741,2011-08-28,18:58:58
39.9746033333333,116.33116,0,0,40783.7910069444,2011-08-28,18:59:03
39.9746016666667,116.33116,0,0,40783.7910648148,2011-08-28,18:59:08
39.9746,116.331158333333,0,0,40783.7911226852,2011-08-28,18:59:13
39.9745966666667,116.33116,0,0,40783.7911805556,2011-08-28,18:59:18
39.9745933333333,116.331155,0,0,40783.7912384259,2011-08-28,18:59:23
39.97459,116.33116,0,0,40783.7912962963,2011-08-28,18:59:28
39.97459,116.33116,0,0,40783.7913541667,2011-08-28,18:59:33
39.97459,116.331155,0,0,40783.791412037,2011-08-28,18:59:38
39.97459,116.331155,0,0,40783.7914467593,2011-08-28,18:59:41
39.97459,116.331148333333,0,0,40783.7914699074,2011-08-28,18:59:43
39.9746866666667,116.331131666667,0,0,40783.7915277778,2011-08-28,18:59:48
39.9747433333333,116.331138333333,0,0,40783.7915856481,2011-08-28,18:59:53
39.9747433333333,116.331135,0,0,40783.7916435185,2011-08-28,18:59:58
39.9747433333333,116.331138333333,0,0,40783.7917013889,2011-08-28,19:00:03
39.974745,116.331135,0,0,40783.7917592593,2011-08-28,19:00:08
39.9747466666667,116.331133333333,0,0,40783.7918171296,2011-08-28,19:00:13
39.97475,116.331135,0,0,40783.791875,2011-08-28,19:00:18
39.97475,116.331135,0,0,40783.7919097222,2011-08-28,19:00:21
39.9747516666667,116.331133333333,0,0,40783.7919328704,2011-08-28,19:00:23
39.9747416666667,116.33112,0,0,40783.7919907407,2011-08-28,19:00:28
39.9747833333333,116.331105,0,0,40783.7920486111,2011-08-28,19:00:33
39.974805,116.331111666667,0,0,40783.7921064815,2011-08-28,19:00:38
39.974805,116.331111666667,0,0,40783.7921412037,2011-08-28,19:00:41
39.9748033333333,116.331108333333,0,0,40783.7921643518,2011-08-28,19:00:43
39.9748016666667,116.331118333333,0,0,40783.7922222222,2011-08-28,19:00:48
39.97478,116.331153333333,0,0,40783.7922800926,2011-08-28,19:00:53
39.97473,116.331195,0,0,40783.792337963,2011-08-28,19:00:58
39.9747283333333,116.331208333333,0,0,40783.7923958333,2011-08-28,19:01:03
39.9747266666667,116.331205,0,0,40783.7924537037,2011-08-28,19:01:08
39.974725,116.331198333333,0,0,40783.7925115741,2011-08-28,19:01:13
39.9747233333333,116.33119,0,0,40783.7925694444,2011-08-28,19:01:18
39.9747233333333,116.33119,0,0,40783.7926041667,2011-08-28,19:01:21
39.9747216666667,116.331185,0,0,40783.7926273148,2011-08-28,19:01:23
39.9747216666667,116.331195,0,0,40783.7926851852,2011-08-28,19:01:28
39.9747216666667,116.331195,0,0,40783.7927199074,2011-08-28,19:01:31
39.97472,116.331203333333,0,0,40783.7927430556,2011-08-28,19:01:33
39.9747066666667,116.331225,0,0,40783.7928009259,2011-08-28,19:01:38
39.9746966666667,116.331248333333,0,0,40783.7928587963,2011-08-28,19:01:43
39.9746983333333,116.331258333333,0,0,40783.7929166667,2011-08-28,19:01:48
39.9746983333333,116.33127,0,0,40783.792974537,2011-08-28,19:01:53
39.9746966666667,116.331273333333,0,0,40783.7930324074,2011-08-28,19:01:58
39.9746966666667,116.331276666667,0,0,40783.7930902778,2011-08-28,19:02:03
39.974695,116.331278333333,0,0,40783.7931481482,2011-08-28,19:02:08
39.974695,116.331278333333,0,0,40783.7931828704,2011-08-28,19:02:11
39.9746933333333,116.331281666667,0,0,40783.7932060185,2011-08-28,19:02:13
39.97469,116.331291666667,0,0,40783.7932638889,2011-08-28,19:02:18
39.9746883333333,116.331285,0,0,40783.7933217593,2011-08-28,19:02:23
39.9746883333333,116.331285,0,0,40783.7933796296,2011-08-28,19:02:28
39.9746883333333,116.331285,0,0,40783.7934375,2011-08-28,19:02:33
39.97469,116.331286666667,0,0,40783.7934953704,2011-08-28,19:02:38
39.9746933333333,116.33129,0,0,40783.7935532407,2011-08-28,19:02:43
39.9746966666667,116.331286666667,0,0,40783.7936111111,2011-08-28,19:02:48
39.9746966666667,116.331291666667,0,0,40783.7936689815,2011-08-28,19:02:53
39.9746966666667,116.331291666667,0,0,40783.7937037037,2011-08-28,19:02:56
39.9746966666667,116.331288333333,0,0,40783.7937268519,2011-08-28,19:02:58
39.9746716666667,116.331223333333,0,0,40783.7937847222,2011-08-28,19:03:03
39.9746683333333,116.331195,0,0,40783.7938425926,2011-08-28,19:03:08
39.974655,116.33118,0,0,40783.793900463,2011-08-28,19:03:13
39.974655,116.331173333333,0,0,40783.7939583333,2011-08-28,19:03:18
39.9746566666667,116.331173333333,0,0,40783.7940162037,2011-08-28,19:03:23
39.9746566666667,116.331165,0,0,40783.7940740741,2011-08-28,19:03:28
39.97466,116.331156666667,0,0,40783.7941319444,2011-08-28,19:03:33
39.97466,116.331156666667,0,0,40783.7941666667,2011-08-28,19:03:36
39.9746633333333,116.331155,0,0,40783.7941898148,2011-08-28,19:03:38
39.97474,116.331165,0,0,40783.7942476852,2011-08-28,19:03:43
39.974835,116.331183333333,0,0,40783.7942708333,2011-08-28,19:03:45
39.9748783333333,116.331206666667,0,0,40783.7943287037,2011-08-28,19:03:50
39.9749083333333,116.33123,0,0,40783.7943865741,2011-08-28,19:03:55
39.97492,116.331233333333,0,0,40783.7944444444,2011-08-28,19:04:00
39.9749183333333,116.331225,0,0,40783.7945023148,2011-08-28,19:04:05
39.9749166666667,116.331218333333,0,0,40783.7945601852,2011-08-28,19:04:10
39.974915,116.33122,0,0,40783.7946180556,2011-08-28,19:04:15
39.9749133333333,116.33122,0,0,40783.7946759259,2011-08-28,19:04:20
39.9749116666667,116.33122,0,0,40783.7947337963,2011-08-28,19:04:25
39.9749116666667,116.331225,0,0,40783.7947916667,2011-08-28,19:04:30
39.9749116666667,116.331223333333,0,0,40783.794849537,2011-08-28,19:04:35
39.97491,116.331221666667,0,0,40783.7949074074,2011-08-28,19:04:40
39.97491,116.331218333333,0,0,40783.7949652778,2011-08-28,19:04:45
39.9749083333333,116.331216666667,0,0,40783.7950231481,2011-08-28,19:04:50
39.9749066666667,116.331218333333,0,0,40783.7950810185,2011-08-28,19:04:55
39.974905,116.33122,0,0,40783.7951388889,2011-08-28,19:05:00
39.9749033333333,116.331223333333,0,0,40783.7951967593,2011-08-28,19:05:05
39.9749033333333,116.331223333333,0,0,40783.7952546296,2011-08-28,19:05:10
39.9749,116.331223333333,0,0,40783.7953125,2011-08-28,19:05:15
39.974895,116.331223333333,0,0,40783.7953703704,2011-08-28,19:05:20
39.974895,116.331223333333,0,0,40783.7954050926,2011-08-28,19:05:23
39.9748933333333,116.331226666667,0,0,40783.7954282407,2011-08-28,19:05:25
39.9748916666667,116.331238333333,0,0,40783.7954861111,2011-08-28,19:05:30
39.9748366666667,116.331266666667,0,0,40783.7955439815,2011-08-28,19:05:35
39.9748216666667,116.33128,0,0,40783.7956018519,2011-08-28,19:05:40
39.97482,116.331283333333,0,0,40783.7956597222,2011-08-28,19:05:45
39.9748183333333,116.331283333333,0,0,40783.7957175926,2011-08-28,19:05:50
39.9748183333333,116.331281666667,0,0,40783.795775463,2011-08-28,19:05:55
39.9748166666667,116.331281666667,0,0,40783.7958333333,2011-08-28,19:06:00
39.974815,116.33128,0,0,40783.7958912037,2011-08-28,19:06:05
39.9748116666667,116.331276666667,0,0,40783.7959490741,2011-08-28,19:06:10
39.97481,116.331271666667,0,0,40783.7960069444,2011-08-28,19:06:15
39.9748083333333,116.33127,0,0,40783.7960648148,2011-08-28,19:06:20
39.9748066666667,116.331268333333,0,0,40783.7961226852,2011-08-28,19:06:25
39.9748033333333,116.331266666667,0,0,40783.7961805556,2011-08-28,19:06:30
39.9748,116.331265,0,0,40783.7962384259,2011-08-28,19:06:35
39.9747966666667,116.331263333333,0,0,40783.7962962963,2011-08-28,19:06:40
39.974795,116.331261666667,0,0,40783.7963541667,2011-08-28,19:06:45
39.974795,116.33126,0,0,40783.796412037,2011-08-28,19:06:50
39.9747933333333,116.331255,0,0,40783.7964699074,2011-08-28,19:06:55
39.9747916666667,116.33125,0,0,40783.7965277778,2011-08-28,19:07:00
39.9747916666667,116.33125,0,0,40783.7965856481,2011-08-28,19:07:05
39.97479,116.331248333333,0,0,40783.7966435185,2011-08-28,19:07:10
39.97479,116.331248333333,0,0,40783.7967013889,2011-08-28,19:07:15
39.97479,116.331248333333,0,0,40783.7967592593,2011-08-28,19:07:20
39.9747866666667,116.331246666667,0,0,40783.7968171296,2011-08-28,19:07:25
39.9747866666667,116.331246666667,0,0,40783.7968518519,2011-08-28,19:07:28
39.974785,116.331248333333,0,0,40783.796875,2011-08-28,19:07:30
39.97477,116.331251666667,0,0,40783.7969328704,2011-08-28,19:07:35
39.9747683333333,116.33125,0,0,40783.7969907407,2011-08-28,19:07:40
39.9747666666667,116.331246666667,0,0,40783.7970486111,2011-08-28,19:07:45
39.974765,116.331245,0,0,40783.7971064815,2011-08-28,19:07:50
39.9747633333333,116.33124,0,0,40783.7971643518,2011-08-28,19:07:55
39.9747633333333,116.331236666667,0,0,40783.7972222222,2011-08-28,19:08:00
39.9747616666667,116.331235,0,0,40783.7972800926,2011-08-28,19:08:05
39.9747616666667,116.331236666667,0,0,40783.797337963,2011-08-28,19:08:10
39.9747633333333,116.331236666667,0,0,40783.7973958333,2011-08-28,19:08:15
39.9747633333333,116.331238333333,0,0,40783.7974537037,2011-08-28,19:08:20
39.9747633333333,116.33124,0,0,40783.7975115741,2011-08-28,19:08:25
39.9747633333333,116.33124,0,0,40783.7975694444,2011-08-28,19:08:30
39.974765,116.331241666667,0,0,40783.7976273148,2011-08-28,19:08:35
39.974765,116.331241666667,0,0,40783.7976851852,2011-08-28,19:08:40
39.9747633333333,116.331245,0,0,40783.7977430556,2011-08-28,19:08:45
39.9747616666667,116.331246666667,0,0,40783.7978009259,2011-08-28,19:08:50
39.9747616666667,116.331246666667,0,0,40783.7978356481,2011-08-28,19:08:53
39.9747616666667,116.331251666667,0,0,40783.7978587963,2011-08-28,19:08:55
39.97476,116.331261666667,0,0,40783.7979166667,2011-08-28,19:09:00
39.9747566666667,116.331265,0,0,40783.797974537,2011-08-28,19:09:05
39.974755,116.33127,0,0,40783.7980324074,2011-08-28,19:09:10
39.974755,116.33127,0,0,40783.7980671296,2011-08-28,19:09:13
39.9747533333333,116.331276666667,0,0,40783.7980902778,2011-08-28,19:09:15
39.9747383333333,116.331288333333,0,0,40783.7981481481,2011-08-28,19:09:20
39.9747316666667,116.33129,0,0,40783.7982060185,2011-08-28,19:09:25
39.9747283333333,116.331291666667,0,0,40783.7982638889,2011-08-28,19:09:30
39.9747266666667,116.33129,0,0,40783.7983217593,2011-08-28,19:09:35
39.9747233333333,116.331288333333,0,0,40783.7983796296,2011-08-28,19:09:40
39.9747216666667,116.331285,0,0,40783.7984375,2011-08-28,19:09:45
39.9747216666667,116.331281666667,0,0,40783.7984953704,2011-08-28,19:09:50
39.9747216666667,116.331281666667,0,0,40783.7985532407,2011-08-28,19:09:55
39.9747216666667,116.331281666667,0,0,40783.7986111111,2011-08-28,19:10:00
39.9747233333333,116.33128,0,0,40783.7986689815,2011-08-28,19:10:05
39.9747233333333,116.33128,0,0,40783.7987268518,2011-08-28,19:10:10
39.9747233333333,116.331281666667,0,0,40783.7987847222,2011-08-28,19:10:15
39.9747216666667,116.33128,0,0,40783.7988425926,2011-08-28,19:10:20
39.97472,116.33128,0,0,40783.798900463,2011-08-28,19:10:25
39.97472,116.331278333333,0,0,40783.7989583333,2011-08-28,19:10:30
39.9747183333333,116.331276666667,0,0,40783.7990162037,2011-08-28,19:10:35
39.9747166666667,116.331271666667,0,0,40783.7990740741,2011-08-28,19:10:40
39.974715,116.331273333333,0,0,40783.7991319444,2011-08-28,19:10:45
39.9747133333333,116.331275,0,0,40783.7991898148,2011-08-28,19:10:50
39.9747116666667,116.331276666667,0,0,40783.7992476852,2011-08-28,19:10:55
39.9747083333333,116.331276666667,0,0,40783.7993055556,2011-08-28,19:11:00
39.974705,116.331276666667,0,0,40783.7993634259,2011-08-28,19:11:05
39.974705,116.331278333333,0,0,40783.7994212963,2011-08-28,19:11:10
39.9747033333333,116.331278333333,0,0,40783.7994791667,2011-08-28,19:11:15
39.9747016666667,116.331276666667,0,0,40783.799537037,2011-08-28,19:11:20
39.9747,116.331276666667,0,0,40783.7995949074,2011-08-28,19:11:25
39.9745183333333,116.33111,0,0,40783.8043402778,2011-08-28,19:18:15
39.9744633333333,116.331035,0,0,40783.8043981481,2011-08-28,19:18:20
39.9744633333333,116.331048333333,0,0,40783.8044560185,2011-08-28,19:18:25
39.9744633333333,116.331048333333,0,0,40783.8044907407,2011-08-28,19:18:28
39.974465,116.331051666667,0,0,40783.8045138889,2011-08-28,19:18:30
39.974485,116.331013333333,0,0,40783.8045717593,2011-08-28,19:18:35
39.974495,116.331005,0,0,40783.8046296296,2011-08-28,19:18:40
39.974495,116.331005,0,0,40783.8046643519,2011-08-28,19:18:43
39.9744933333333,116.331005,0,0,40783.8046875,2011-08-28,19:18:45
39.9744966666667,116.331021666667,0,0,40783.8047453704,2011-08-28,19:18:50
39.97454,116.331046666667,0,0,40783.8048032407,2011-08-28,19:18:55
39.9745383333333,116.331076666667,0,0,40783.8048611111,2011-08-28,19:19:00
39.9745316666667,116.3311,0,0,40783.8049189815,2011-08-28,19:19:05
39.9745283333333,116.331098333333,0,0,40783.8049768518,2011-08-28,19:19:10
39.9745283333333,116.331098333333,0,0,40783.8050115741,2011-08-28,19:19:13
39.9745283333333,116.331096666667,0,0,40783.8050347222,2011-08-28,19:19:15
39.9745266666667,116.331128333333,0,0,40783.8050925926,2011-08-28,19:19:20
39.9745216666667,116.331146666667,0,0,40783.805150463,2011-08-28,19:19:25
39.9745216666667,116.331146666667,0,0,40783.8051851852,2011-08-28,19:19:28
39.97452,116.331155,0,0,40783.8052083333,2011-08-28,19:19:30
39.9745116666667,116.331173333333,0,0,40783.8052662037,2011-08-28,19:19:35
39.9745116666667,116.331186666667,0,0,40783.8053240741,2011-08-28,19:19:40
39.97451,116.331198333333,0,0,40783.8053819444,2011-08-28,19:19:45
39.97451,116.331203333333,0,0,40783.8054398148,2011-08-28,19:19:50
39.97451,116.33121,0,0,40783.8054976852,2011-08-28,19:19:55
39.9745116666667,116.33121,0,0,40783.8055555556,2011-08-28,19:20:00
39.9745116666667,116.331211666667,0,0,40783.8056134259,2011-08-28,19:20:05
39.9745116666667,116.331211666667,0,0,40783.8056481481,2011-08-28,19:20:08
39.9745133333333,116.33122,0,0,40783.8056712963,2011-08-28,19:20:10
39.974515,116.331231666667,0,0,40783.8057291667,2011-08-28,19:20:15
39.9745883333333,116.331245,0,0,40783.805787037,2011-08-28,19:20:20
39.974645,116.33125,0,0,40783.8058449074,2011-08-28,19:20:25
39.9746466666667,116.33126,0,0,40783.8059027778,2011-08-28,19:20:30
39.9746783333333,116.33129,0,0,40783.8059606481,2011-08-28,19:20:35
39.9747033333333,116.331285,0,0,40783.8060185185,2011-08-28,19:20:40
39.9747466666667,116.3313,0,0,40783.8060763889,2011-08-28,19:20:45
39.9747566666667,116.331296666667,0,0,40783.8061342593,2011-08-28,19:20:50
39.974745,116.331305,0,0,40783.8061921296,2011-08-28,19:20:55
39.97469,116.331346666667,0,0,40783.80625,2011-08-28,19:21:00
39.9746616666667,116.331415,0,0,40783.8063078704,2011-08-28,19:21:05
39.97467,116.331465,0,0,40783.8063657407,2011-08-28,19:21:10
39.9746866666667,116.331463333333,0,0,40783.8064236111,2011-08-28,19:21:15
39.974685,116.33144,0,0,40783.8064814815,2011-08-28,19:21:20
39.9746516666667,116.331325,0,0,40783.8065162037,2011-08-28,19:21:23
39.9746283333333,116.331266666667,0,0,40783.8065740741,2011-08-28,19:21:28
39.9746283333333,116.331253333333,0,0,40783.8066319444,2011-08-28,19:21:33
39.9746233333333,116.331226666667,0,0,40783.8066898148,2011-08-28,19:21:38
39.9745966666667,116.331151666667,0,0,40783.8067476852,2011-08-28,19:21:43
39.9746066666667,116.331061666667,0,0,40783.8068055556,2011-08-28,19:21:48
39.9746133333333,116.330998333333,0,0,40783.8068634259,2011-08-28,19:21:53
39.9746133333333,116.330998333333,0,0,40783.8068981481,2011-08-28,19:21:56
39.97461,116.331,0,0,40783.8069212963,2011-08-28,19:21:58
39.9746016666667,116.33102,0,0,40783.8069791667,2011-08-28,19:22:03
39.9746016666667,116.33102,0,0,40783.8070138889,2011-08-28,19:22:06
39.9746016666667,116.331011666667,0,0,40783.807037037,2011-08-28,19:22:08
39.9745916666667,116.331006666667,0,0,40783.8070949074,2011-08-28,19:22:13
39.9746333333333,116.331038333333,0,0,40783.8071527778,2011-08-28,19:22:18
39.9746333333333,116.331038333333,0,0,40783.8071875,2011-08-28,19:22:21
39.974635,116.331036666667,0,0,40783.8072106481,2011-08-28,19:22:23
39.9746366666667,116.331046666667,0,0,40783.8072685185,2011-08-28,19:22:28
39.9746416666667,116.3311,0,0,40783.8073263889,2011-08-28,19:22:33
39.9746316666667,116.331116666667,0,0,40783.8073842593,2011-08-28,19:22:38
39.9746266666667,116.331141666667,0,0,40783.8074421296,2011-08-28,19:22:43
39.974625,116.331153333333,0,0,40783.8075,2011-08-28,19:22:48
39.9746316666667,116.331178333333,0,0,40783.8075578704,2011-08-28,19:22:53
39.9746316666667,116.331193333333,0,0,40783.8076157407,2011-08-28,19:22:58
39.97463,116.331196666667,0,0,40783.8076736111,2011-08-28,19:23:03
39.97463,116.331203333333,0,0,40783.8077314815,2011-08-28,19:23:08
39.97463,116.331203333333,0,0,40783.8077662037,2011-08-28,19:23:11
39.9746283333333,116.331203333333,0,0,40783.8077893518,2011-08-28,19:23:13
39.9746283333333,116.331216666667,0,0,40783.8078472222,2011-08-28,19:23:18
39.9746283333333,116.33122,0,0,40783.8079050926,2011-08-28,19:23:23
39.9746266666667,116.331213333333,0,0,40783.807962963,2011-08-28,19:23:28
39.9746266666667,116.331213333333,0,0,40783.8079976852,2011-08-28,19:23:31
39.97462,116.331215,0,0,40783.8080208333,2011-08-28,19:23:33
39.9745816666667,116.33121,0,0,40783.8080787037,2011-08-28,19:23:38
39.9745783333333,116.331196666667,0,0,40783.8081365741,2011-08-28,19:23:43
39.9745733333333,116.33118,0,0,40783.8081944444,2011-08-28,19:23:48
39.9745833333333,116.331161666667,0,0,40783.8082523148,2011-08-28,19:23:53
39.9745833333333,116.331161666667,0,0,40783.8083101852,2011-08-28,19:23:58
39.9745833333333,116.331158333333,0,0,40783.8083680556,2011-08-28,19:24:03
39.9745833333333,116.331158333333,0,0,40783.8084027778,2011-08-28,19:24:06
39.97459,116.331161666667,0,0,40783.8084259259,2011-08-28,19:24:08
39.9745883333333,116.331171666667,0,0,40783.8084837963,2011-08-28,19:24:13
39.9745866666667,116.33118,0,0,40783.8085416667,2011-08-28,19:24:18
39.9745866666667,116.33118,0,0,40783.808599537,2011-08-28,19:24:23
39.9745866666667,116.33118,0,0,40783.8086342593,2011-08-28,19:24:26
39.974585,116.331181666667,0,0,40783.8086574074,2011-08-28,19:24:28
39.9745833333333,116.331195,0,0,40783.8087152778,2011-08-28,19:24:33
39.9745816666667,116.331205,0,0,40783.8087731482,2011-08-28,19:24:38
39.9745716666667,116.331188333333,0,0,40783.8088310185,2011-08-28,19:24:43
39.9745716666667,116.331195,0,0,40783.8088888889,2011-08-28,19:24:48
39.97457,116.331196666667,0,0,40783.8089467593,2011-08-28,19:24:53
39.9745716666667,116.331198333333,0,0,40783.8090046296,2011-08-28,19:24:58
39.9745716666667,116.331198333333,0,0,40783.8090393519,2011-08-28,19:25:01
39.9745716666667,116.331191666667,0,0,40783.8090625,2011-08-28,19:25:03
39.9745683333333,116.331201666667,0,0,40783.8091203704,2011-08-28,19:25:08
39.9748166666667,116.331171666667,0,0,40783.831400463,2011-08-28,19:57:13
39.9748366666667,116.331151666667,0,0,40783.8314583333,2011-08-28,19:57:18
39.9748266666667,116.331155,0,0,40783.8315162037,2011-08-28,19:57:23
39.9748283333333,116.331143333333,0,0,40783.8315740741,2011-08-28,19:57:28
39.9748283333333,116.331133333333,0,0,40783.8316319444,2011-08-28,19:57:33
39.9748416666667,116.331113333333,0,0,40783.8316898148,2011-08-28,19:57:38
39.9748433333333,116.331111666667,0,0,40783.8317476852,2011-08-28,19:57:43
39.9748433333333,116.331111666667,0,0,40783.8317824074,2011-08-28,19:57:46
39.974845,116.331113333333,0,0,40783.8318055556,2011-08-28,19:57:48
39.9748766666667,116.3311,0,0,40783.8318634259,2011-08-28,19:57:53
39.9748783333333,116.33108,0,0,40783.8319212963,2011-08-28,19:57:58
39.9748783333333,116.33108,0,0,40783.8319560185,2011-08-28,19:58:01
39.9748783333333,116.331081666667,0,0,40783.8319791667,2011-08-28,19:58:03
39.9748866666667,116.331031666667,0,0,40783.832037037,2011-08-28,19:58:08
39.9749116666667,116.331001666667,0,0,40783.8320949074,2011-08-28,19:58:13
39.9749316666667,116.331008333333,0,0,40783.8321527778,2011-08-28,19:58:18
39.9749316666667,116.331008333333,0,0,40783.8321875,2011-08-28,19:58:21
39.9749233333333,116.331008333333,0,0,40783.8322106482,2011-08-28,19:58:23
39.974895,116.330988333333,0,0,40783.8322685185,2011-08-28,19:58:28
39.97488,116.330978333333,0,0,40783.8323263889,2011-08-28,19:58:33
39.97488,116.330978333333,0,0,40783.8323611111,2011-08-28,19:58:36
39.97488,116.33098,0,0,40783.8323842593,2011-08-28,19:58:38
39.974855,116.33103,0,0,40783.8324421296,2011-08-28,19:58:43
39.97482,116.331055,0,0,40783.8325,2011-08-28,19:58:48
39.9747583333333,116.331076666667,0,0,40783.8325578704,2011-08-28,19:58:53
39.9747333333333,116.331076666667,0,0,40783.8326157407,2011-08-28,19:58:58
39.9747333333333,116.331086666667,0,0,40783.8326736111,2011-08-28,19:59:03
39.974735,116.331098333333,0,0,40783.8327314815,2011-08-28,19:59:08
39.9747366666667,116.3311,0,0,40783.8327893519,2011-08-28,19:59:13
39.9747366666667,116.331108333333,0,0,40783.8328472222,2011-08-28,19:59:18
39.9747383333333,116.331108333333,0,0,40783.8329050926,2011-08-28,19:59:23
39.9747383333333,116.331108333333,0,0,40783.832962963,2011-08-28,19:59:28
39.9747366666667,116.331108333333,0,0,40783.8330208333,2011-08-28,19:59:33
39.9747383333333,116.331108333333,0,0,40783.8330787037,2011-08-28,19:59:38
39.9747366666667,116.331108333333,0,0,40783.8331365741,2011-08-28,19:59:43
39.9747383333333,116.331105,0,0,40783.8331944444,2011-08-28,19:59:48
39.9747416666667,116.331101666667,0,0,40783.8332523148,2011-08-28,19:59:53
39.9747416666667,116.331101666667,0,0,40783.833287037,2011-08-28,19:59:56
39.9747433333333,116.3311,0,0,40783.8333101852,2011-08-28,19:59:58
39.9747916666667,116.331086666667,0,0,40783.8333680556,2011-08-28,20:00:03
39.9747933333333,116.331085,0,0,40783.8334259259,2011-08-28,20:00:08
39.9747933333333,116.331085,0,0,40783.8334606481,2011-08-28,20:00:11
39.9747933333333,116.331085,0,0,40783.8334837963,2011-08-28,20:00:13
39.974785,116.331096666667,0,0,40783.8335416667,2011-08-28,20:00:18
39.9747916666667,116.331108333333,0,0,40783.833599537,2011-08-28,20:00:23
39.9747916666667,116.331121666667,0,0,40783.8336574074,2011-08-28,20:00:28
39.9748133333333,116.331131666667,0,0,40783.8337152778,2011-08-28,20:00:33
39.9748166666667,116.331165,0,0,40783.8337731481,2011-08-28,20:00:38
39.9747866666667,116.331163333333,0,0,40783.8338310185,2011-08-28,20:00:43
39.974785,116.331171666667,0,0,40783.8338888889,2011-08-28,20:00:48
39.9747816666667,116.331166666667,0,0,40783.8339467593,2011-08-28,20:00:53
39.9747833333333,116.331158333333,0,0,40783.8340046296,2011-08-28,20:00:58
39.9747833333333,116.331165,0,0,40783.8340625,2011-08-28,20:01:03
39.9747833333333,116.331165,0,0,40783.8340972222,2011-08-28,20:01:06
39.9747833333333,116.33116,0,0,40783.8341203704,2011-08-28,20:01:08
39.9748366666667,116.331095,0,0,40783.8341782407,2011-08-28,20:01:13
39.9748783333333,116.331058333333,0,0,40783.8342361111,2011-08-28,20:01:18
39.9748733333333,116.331071666667,0,0,40783.8342939815,2011-08-28,20:01:23
39.9748716666667,116.331081666667,0,0,40783.8343518519,2011-08-28,20:01:28
39.9748716666667,116.331081666667,0,0,40783.8344097222,2011-08-28,20:01:33
39.9748716666667,116.331081666667,0,0,40783.8344444444,2011-08-28,20:01:36
39.9748716666667,116.331088333333,0,0,40783.8344675926,2011-08-28,20:01:38
39.97487,116.331098333333,0,0,40783.834525463,2011-08-28,20:01:43
39.9748683333333,116.331103333333,0,0,40783.8345833333,2011-08-28,20:01:48
39.9748683333333,116.331103333333,0,0,40783.8346180556,2011-08-28,20:01:51
39.9748683333333,116.331096666667,0,0,40783.8346412037,2011-08-28,20:01:53
39.9748683333333,116.331083333333,0,0,40783.8346990741,2011-08-28,20:01:58
39.97487,116.331076666667,0,0,40783.8347569444,2011-08-28,20:02:03
39.97487,116.331078333333,0,0,40783.8348148148,2011-08-28,20:02:08
39.9748683333333,116.331076666667,0,0,40783.8348726852,2011-08-28,20:02:13
39.9748683333333,116.331078333333,0,0,40783.8349305556,2011-08-28,20:02:18
39.9748666666667,116.331083333333,0,0,40783.8349884259,2011-08-28,20:02:23
39.974865,116.331086666667,0,0,40783.8350462963,2011-08-28,20:02:28
39.974865,116.33109,0,0,40783.8351041667,2011-08-28,20:02:33
39.974865,116.33109,0,0,40783.8351388889,2011-08-28,20:02:36
39.974865,116.331093333333,0,0,40783.835162037,2011-08-28,20:02:38
39.9748883333333,116.331068333333,0,0,40783.8352199074,2011-08-28,20:02:43
39.9749333333333,116.331018333333,0,0,40783.8352777778,2011-08-28,20:02:48
39.9749333333333,116.331018333333,0,0,40783.8353125,2011-08-28,20:02:51
39.97494,116.331026666667,0,0,40783.8353356481,2011-08-28,20:02:53
39.97491,116.331061666667,0,0,40783.8353935185,2011-08-28,20:02:58
39.9749083333333,116.331056666667,0,0,40783.8354513889,2011-08-28,20:03:03
39.9749083333333,116.331056666667,0,0,40783.8354861111,2011-08-28,20:03:06
39.9749083333333,116.331056666667,0,0,40783.8355092593,2011-08-28,20:03:08
39.9749066666667,116.33107,0,0,40783.8355671296,2011-08-28,20:03:13
39.9748566666667,116.331123333333,0,0,40783.835625,2011-08-28,20:03:18
39.9747983333333,116.331216666667,0,0,40783.8356828704,2011-08-28,20:03:23
39.9747983333333,116.331281666667,0,0,40783.8357407407,2011-08-28,20:03:28
39.974805,116.331325,0,0,40783.8357986111,2011-08-28,20:03:33
39.974805,116.331325,0,0,40783.8358333333,2011-08-28,20:03:36
39.9748016666667,116.331333333333,0,0,40783.8358564815,2011-08-28,20:03:38
39.9748,116.331345,0,0,40783.8359143519,2011-08-28,20:03:43
39.9748,116.331345,0,0,40783.8359490741,2011-08-28,20:03:46
39.9748,116.331343333333,0,0,40783.8359722222,2011-08-28,20:03:48
39.9748016666667,116.331323333333,0,0,40783.8360300926,2011-08-28,20:03:53
39.9748183333333,116.331266666667,0,0,40783.836087963,2011-08-28,20:03:58
39.9748316666667,116.331203333333,0,0,40783.8361458333,2011-08-28,20:04:03
39.97485,116.331138333333,0,0,40783.8362037037,2011-08-28,20:04:08
39.9748883333333,116.331096666667,0,0,40783.8362615741,2011-08-28,20:04:13
39.974925,116.331073333333,0,0,40783.8363194444,2011-08-28,20:04:18
39.9749233333333,116.3311,0,0,40783.8363773148,2011-08-28,20:04:23
39.9749016666667,116.331105,0,0,40783.8364351852,2011-08-28,20:04:28
39.9748716666667,116.331123333333,0,0,40783.8364930556,2011-08-28,20:04:33
39.9748716666667,116.331128333333,0,0,40783.8365509259,2011-08-28,20:04:38
39.9748716666667,116.331133333333,0,0,40783.8366087963,2011-08-28,20:04:43
39.97487,116.331138333333,0,0,40783.8366666667,2011-08-28,20:04:48
39.97487,116.331138333333,0,0,40783.8367013889,2011-08-28,20:04:51
39.97487,116.331145,0,0,40783.836724537,2011-08-28,20:04:53
39.97487,116.331155,0,0,40783.8367824074,2011-08-28,20:04:58
39.97487,116.331161666667,0,0,40783.8368402778,2011-08-28,20:05:03
39.97487,116.331168333333,0,0,40783.8368981481,2011-08-28,20:05:08
39.97487,116.33117,0,0,40783.8369560185,2011-08-28,20:05:13
39.974865,116.331165,0,0,40783.8370138889,2011-08-28,20:05:18
39.974865,116.331165,0,0,40783.8370486111,2011-08-28,20:05:21
39.9748633333333,116.331156666667,0,0,40783.8370717593,2011-08-28,20:05:23
39.9748633333333,116.331145,0,0,40783.8371296296,2011-08-28,20:05:28
39.9748633333333,116.331146666667,0,0,40783.8371875,2011-08-28,20:05:33
39.9748633333333,116.331146666667,0,0,40783.8372222222,2011-08-28,20:05:36
39.9748616666667,116.331145,0,0,40783.8372453704,2011-08-28,20:05:38
39.9748366666667,116.331141666667,0,0,40783.8373032407,2011-08-28,20:05:43
39.9748216666667,116.331135,0,0,40783.8373611111,2011-08-28,20:05:48
39.9747783333333,116.331121666667,0,0,40783.8374189815,2011-08-28,20:05:53
39.9747383333333,116.331106666667,0,0,40783.8374768518,2011-08-28,20:05:58
39.9747366666667,116.331103333333,0,0,40783.8375347222,2011-08-28,20:06:03
39.9747366666667,116.331103333333,0,0,40783.8375694444,2011-08-28,20:06:06
39.9747366666667,116.331101666667,0,0,40783.8375925926,2011-08-28,20:06:08
39.974735,116.331113333333,0,0,40783.837650463,2011-08-28,20:06:13
39.9747216666667,116.331153333333,0,0,40783.8377083333,2011-08-28,20:06:18
39.9747166666667,116.33117,0,0,40783.8377662037,2011-08-28,20:06:23
39.97471,116.33117,0,0,40783.8378240741,2011-08-28,20:06:28
39.97471,116.33117,0,0,40783.8378587963,2011-08-28,20:06:31
39.97471,116.331175,0,0,40783.8378819444,2011-08-28,20:06:33
39.9747083333333,116.331185,0,0,40783.8379398148,2011-08-28,20:06:38
39.9747066666667,116.331185,0,0,40783.8379976852,2011-08-28,20:06:43
39.974705,116.331188333333,0,0,40783.8380555556,2011-08-28,20:06:48
39.974705,116.331188333333,0,0,40783.8380902778,2011-08-28,20:06:51
39.9747033333333,116.331185,0,0,40783.8381134259,2011-08-28,20:06:53
39.9747016666667,116.331175,0,0,40783.8381712963,2011-08-28,20:06:58
39.9747,116.331178333333,0,0,40783.8382291667,2011-08-28,20:07:03
39.9747,116.331185,0,0,40783.838287037,2011-08-28,20:07:08
39.9746983333333,116.331188333333,0,0,40783.8383449074,2011-08-28,20:07:13
39.9746966666667,116.331191666667,0,0,40783.8384027778,2011-08-28,20:07:18
39.9746983333333,116.331196666667,0,0,40783.8384606481,2011-08-28,20:07:23
39.9746983333333,116.331201666667,0,0,40783.8385185185,2011-08-28,20:07:28
39.9746983333333,116.331201666667,0,0,40783.8385532407,2011-08-28,20:07:31
39.9746983333333,116.33121,0,0,40783.8385763889,2011-08-28,20:07:33
39.9746966666667,116.331221666667,0,0,40783.8386342593,2011-08-28,20:07:38
39.9746966666667,116.331223333333,0,0,40783.8386921296,2011-08-28,20:07:43
39.9746966666667,116.331223333333,0,0,40783.8387268518,2011-08-28,20:07:46
39.9746966666667,116.331216666667,0,0,40783.83875,2011-08-28,20:07:48
39.9746983333333,116.331201666667,0,0,40783.8388078704,2011-08-28,20:07:53
39.9747,116.331198333333,0,0,40783.8388657407,2011-08-28,20:07:58
39.9747,116.3312,0,0,40783.8389236111,2011-08-28,20:08:03
39.9747,116.3312,0,0,40783.8389583333,2011-08-28,20:08:06
39.9747,116.331196666667,0,0,40783.8389814815,2011-08-28,20:08:08
39.9747,116.331183333333,0,0,40783.8390393518,2011-08-28,20:08:13
39.9747016666667,116.331168333333,0,0,40783.8390972222,2011-08-28,20:08:18
39.9747033333333,116.331156666667,0,0,40783.8391550926,2011-08-28,20:08:23
39.974705,116.331146666667,0,0,40783.839212963,2011-08-28,20:08:28
39.974705,116.33114,0,0,40783.8392708333,2011-08-28,20:08:33
39.974705,116.33114,0,0,40783.8393055556,2011-08-28,20:08:36
39.9747066666667,116.33114,0,0,40783.8393287037,2011-08-28,20:08:38
39.9747066666667,116.331151666667,0,0,40783.8393865741,2011-08-28,20:08:43
39.9747066666667,116.331151666667,0,0,40783.8394212963,2011-08-28,20:08:46
39.9747116666667,116.33116,0,0,40783.8394444444,2011-08-28,20:08:48
39.9747066666667,116.33117,0,0,40783.8395023148,2011-08-28,20:08:53
39.9747066666667,116.33117,0,0,40783.8395601852,2011-08-28,20:08:58
39.9747066666667,116.331161666667,0,0,40783.8396180556,2011-08-28,20:09:03
39.9747066666667,116.331155,0,0,40783.8396759259,2011-08-28,20:09:08
39.9747066666667,116.331151666667,0,0,40783.8397337963,2011-08-28,20:09:13
39.9747066666667,116.331151666667,0,0,40783.8397685185,2011-08-28,20:09:16
39.97471,116.331146666667,0,0,40783.8397916667,2011-08-28,20:09:18
39.97471,116.331135,0,0,40783.839849537,2011-08-28,20:09:23
39.97471,116.331135,0,0,40783.8399074074,2011-08-28,20:09:28
39.9747116666667,116.33113,0,0,40783.8399652778,2011-08-28,20:09:33
39.9747133333333,116.331128333333,0,0,40783.8400231482,2011-08-28,20:09:38
39.974715,116.331123333333,0,0,40783.8400810185,2011-08-28,20:09:43
39.9747166666667,116.331118333333,0,0,40783.8401388889,2011-08-28,20:09:48
39.9747166666667,116.331118333333,0,0,40783.8401967593,2011-08-28,20:09:53
39.9747183333333,116.33112,0,0,40783.8402546296,2011-08-28,20:09:58
39.9747183333333,116.331128333333,0,0,40783.8403125,2011-08-28,20:10:03
39.9747183333333,116.331128333333,0,0,40783.8403472222,2011-08-28,20:10:06
39.9747183333333,116.331135,0,0,40783.8403703704,2011-08-28,20:10:08
39.9747316666667,116.33114,0,0,40783.8404282407,2011-08-28,20:10:13
39.9747316666667,116.33114,0,0,40783.840462963,2011-08-28,20:10:16
39.9747383333333,116.331136666667,0,0,40783.8404861111,2011-08-28,20:10:18
39.97474,116.331125,0,0,40783.8405439815,2011-08-28,20:10:23
39.97474,116.331125,0,0,40783.8405787037,2011-08-28,20:10:26
39.97474,116.331116666667,0,0,40783.8406018519,2011-08-28,20:10:28
39.9747416666667,116.331105,0,0,40783.8406597222,2011-08-28,20:10:33
39.97478,116.331103333333,0,0,40783.8407175926,2011-08-28,20:10:38
39.974795,116.331118333333,0,0,40783.840775463,2011-08-28,20:10:43
39.974795,116.331118333333,0,0,40783.8408101852,2011-08-28,20:10:46
39.974795,116.33112,0,0,40783.8408333333,2011-08-28,20:10:48
39.974795,116.33113,0,0,40783.8408912037,2011-08-28,20:10:53
39.974805,116.331116666667,0,0,40783.8409490741,2011-08-28,20:10:58
39.9748016666667,116.331133333333,0,0,40783.8410069444,2011-08-28,20:11:03
39.9748283333333,116.33113,0,0,40783.8410648148,2011-08-28,20:11:08
39.9748283333333,116.33113,0,0,40783.841099537,2011-08-28,20:11:11
39.97483,116.331128333333,0,0,40783.8411226852,2011-08-28,20:11:13
39.974845,116.331116666667,0,0,40783.8411805556,2011-08-28,20:11:18
39.9748833333333,116.331118333333,0,0,40783.8412384259,2011-08-28,20:11:23
39.974885,116.331111666667,0,0,40783.8412962963,2011-08-28,20:11:28
39.974885,116.331105,0,0,40783.8413541667,2011-08-28,20:11:33
39.974885,116.331103333333,0,0,40783.841412037,2011-08-28,20:11:38
39.974885,116.331105,0,0,40783.8414699074,2011-08-28,20:11:43
39.9748833333333,116.3311,0,0,40783.8415277778,2011-08-28,20:11:48
39.9748833333333,116.331095,0,0,40783.8415856481,2011-08-28,20:11:53
39.9748833333333,116.331091666667,0,0,40783.8416435185,2011-08-28,20:11:58
39.9748833333333,116.331091666667,0,0,40783.8416782407,2011-08-28,20:12:01
39.9748833333333,116.331095,0,0,40783.8417013889,2011-08-28,20:12:03
39.9748866666667,116.331081666667,0,0,40783.8417592593,2011-08-28,20:12:08
39.97488,116.331066666667,0,0,40783.8418171296,2011-08-28,20:12:13
39.974885,116.331078333333,0,0,40783.841875,2011-08-28,20:12:18
39.974875,116.331066666667,0,0,40783.8419328704,2011-08-28,20:12:23
39.9748466666667,116.331061666667,0,0,40783.8419907407,2011-08-28,20:12:28
39.9748466666667,116.331058333333,0,0,40783.8420486111,2011-08-28,20:12:33
39.974845,116.331061666667,0,0,40783.8421064815,2011-08-28,20:12:38
39.9748433333333,116.33107,0,0,40783.8421643519,2011-08-28,20:12:43
39.9748416666667,116.331076666667,0,0,40783.8422222222,2011-08-28,20:12:48
39.9748416666667,116.331076666667,0,0,40783.8422800926,2011-08-28,20:12:53
39.97484,116.331075,0,0,40783.842337963,2011-08-28,20:12:58
39.9748383333333,116.331073333333,0,0,40783.8423958333,2011-08-28,20:13:03
39.9748366666667,116.331065,0,0,40783.8424537037,2011-08-28,20:13:08
39.9748366666667,116.331065,0,0,40783.8424884259,2011-08-28,20:13:11
39.974835,116.331061666667,0,0,40783.8425115741,2011-08-28,20:13:13
39.974835,116.331071666667,0,0,40783.8425694444,2011-08-28,20:13:18
39.974835,116.331071666667,0,0,40783.8426041667,2011-08-28,20:13:21
39.974835,116.331065,0,0,40783.8426273148,2011-08-28,20:13:23
39.9748366666667,116.331055,0,0,40783.8426851852,2011-08-28,20:13:28
39.9748366666667,116.331055,0,0,40783.8427199074,2011-08-28,20:13:31
39.9748366666667,116.33105,0,0,40783.8427430556,2011-08-28,20:13:33
39.9748366666667,116.33106,0,0,40783.8428009259,2011-08-28,20:13:38
39.974835,116.331065,0,0,40783.8428587963,2011-08-28,20:13:43
39.9748333333333,116.331063333333,0,0,40783.8429166667,2011-08-28,20:13:48
39.9748316666667,116.331061666667,0,0,40783.842974537,2011-08-28,20:13:53
39.9748283333333,116.33106,0,0,40783.8430324074,2011-08-28,20:13:58
39.974825,116.331068333333,0,0,40783.8430902778,2011-08-28,20:14:03
39.9748216666667,116.331076666667,0,0,40783.8431481481,2011-08-28,20:14:08
39.9748183333333,116.331081666667,0,0,40783.8432060185,2011-08-28,20:14:13
39.9748166666667,116.331081666667,0,0,40783.8432638889,2011-08-28,20:14:18
39.974815,116.331081666667,0,0,40783.8433217593,2011-08-28,20:14:23
39.9748116666667,116.331073333333,0,0,40783.8433796296,2011-08-28,20:14:28
39.9748083333333,116.331073333333,0,0,40783.8434375,2011-08-28,20:14:33
39.9748033333333,116.331076666667,0,0,40783.8434953704,2011-08-28,20:14:38
39.9748,116.331075,0,0,40783.8435532407,2011-08-28,20:14:43
39.9748,116.331078333333,0,0,40783.8436111111,2011-08-28,20:14:48
39.9747983333333,116.33107,0,0,40783.8436689815,2011-08-28,20:14:53
39.9747966666667,116.33107,0,0,40783.8437268519,2011-08-28,20:14:58
39.9747966666667,116.33107,0,0,40783.8437847222,2011-08-28,20:15:03
39.9747966666667,116.331071666667,0,0,40783.8438425926,2011-08-28,20:15:08
39.974795,116.331076666667,0,0,40783.843900463,2011-08-28,20:15:13
39.974795,116.331076666667,0,0,40783.8439351852,2011-08-28,20:15:16
39.974795,116.331076666667,0,0,40783.8439583333,2011-08-28,20:15:18
39.9747966666667,116.331088333333,0,0,40783.8440162037,2011-08-28,20:15:23
39.9747966666667,116.331095,0,0,40783.8440740741,2011-08-28,20:15:28
39.9747983333333,116.3311,0,0,40783.8441319444,2011-08-28,20:15:33
39.9747983333333,116.331101666667,0,0,40783.8441898148,2011-08-28,20:15:38
39.9748,116.331105,0,0,40783.8442476852,2011-08-28,20:15:43
39.9748,116.331105,0,0,40783.8443055556,2011-08-28,20:15:48
39.9748,116.331098333333,0,0,40783.8443634259,2011-08-28,20:15:53
39.9748,116.331098333333,0,0,40783.8443981481,2011-08-28,20:15:56
39.9748,116.331096666667,0,0,40783.8444212963,2011-08-28,20:15:58
39.9748016666667,116.331085,0,0,40783.8444791667,2011-08-28,20:16:03
39.9748016666667,116.331073333333,0,0,40783.844537037,2011-08-28,20:16:08
39.9748033333333,116.331068333333,0,0,40783.8445949074,2011-08-28,20:16:13
39.974805,116.331065,0,0,40783.8446527778,2011-08-28,20:16:18
39.974805,116.331065,0,0,40783.8446875,2011-08-28,20:16:21
39.974805,116.331066666667,0,0,40783.8447106481,2011-08-28,20:16:23
39.9748066666667,116.33103,0,0,40783.8447685185,2011-08-28,20:16:28
39.9748133333333,116.330973333333,0,0,40783.8448263889,2011-08-28,20:16:33
39.974815,116.330956666667,0,0,40783.8448842593,2011-08-28,20:16:38
39.974815,116.330951666667,0,0,40783.8449421296,2011-08-28,20:16:43
39.974815,116.330956666667,0,0,40783.845,2011-08-28,20:16:48
39.974815,116.330956666667,0,0,40783.8450347222,2011-08-28,20:16:51
39.9748133333333,116.330963333333,0,0,40783.8450578704,2011-08-28,20:16:53
39.9747916666667,116.331005,0,0,40783.8451157407,2011-08-28,20:16:58
39.9747883333333,116.331008333333,0,0,40783.8451736111,2011-08-28,20:17:03
39.9747866666667,116.331006666667,0,0,40783.8452314815,2011-08-28,20:17:08
39.9747866666667,116.331006666667,0,0,40783.8452893518,2011-08-28,20:17:13
39.974785,116.331005,0,0,40783.8453472222,2011-08-28,20:17:18
39.974785,116.331008333333,0,0,40783.8454050926,2011-08-28,20:17:23
39.974785,116.33101,0,0,40783.845462963,2011-08-28,20:17:28
39.974785,116.33101,0,0,40783.8454976852,2011-08-28,20:17:31
39.9747833333333,116.331013333333,0,0,40783.8455208333,2011-08-28,20:17:33
39.9747816666667,116.331026666667,0,0,40783.8455787037,2011-08-28,20:17:38
39.97478,116.331036666667,0,0,40783.8456365741,2011-08-28,20:17:43
39.97478,116.331036666667,0,0,40783.8456712963,2011-08-28,20:17:46
39.97478,116.331036666667,0,0,40783.8456944444,2011-08-28,20:17:48
39.9747716666667,116.331005,0,0,40783.8457523148,2011-08-28,20:17:53
39.9747616666667,116.330995,0,0,40783.8458101852,2011-08-28,20:17:58
39.97476,116.330988333333,0,0,40783.8458680556,2011-08-28,20:18:03
39.97476,116.330983333333,0,0,40783.8459259259,2011-08-28,20:18:08
39.97476,116.330983333333,0,0,40783.8459606481,2011-08-28,20:18:11
39.9747616666667,116.330983333333,0,0,40783.8459837963,2011-08-28,20:18:13
39.9747816666667,116.331033333333,0,0,40783.8460416667,2011-08-28,20:18:18
39.9748,116.331051666667,0,0,40783.846099537,2011-08-28,20:18:23
39.9748,116.331055,0,0,40783.8461574074,2011-08-28,20:18:28
39.9747983333333,116.331053333333,0,0,40783.8462152778,2011-08-28,20:18:33
39.9747983333333,116.331048333333,0,0,40783.8462731481,2011-08-28,20:18:38
39.9747983333333,116.331045,0,0,40783.8463310185,2011-08-28,20:18:43
39.9747966666667,116.331043333333,0,0,40783.8463888889,2011-08-28,20:18:48
39.974795,116.331035,0,0,40783.8464467593,2011-08-28,20:18:53
39.974795,116.331035,0,0,40783.8464814815,2011-08-28,20:18:56
39.9747933333333,116.331033333333,0,0,40783.8465046296,2011-08-28,20:18:58
39.9747933333333,116.331023333333,0,0,40783.8465625,2011-08-28,20:19:03
39.9747783333333,116.331006666667,0,0,40783.8466203704,2011-08-28,20:19:08
39.97472,116.330993333333,0,0,40783.8466782407,2011-08-28,20:19:13
39.9747083333333,116.330991666667,0,0,40783.8467361111,2011-08-28,20:19:18
39.9747083333333,116.330988333333,0,0,40783.8467939815,2011-08-28,20:19:23
39.9747083333333,116.330983333333,0,0,40783.8468518518,2011-08-28,20:19:28
39.9747083333333,116.330985,0,0,40783.8469097222,2011-08-28,20:19:33
39.9747083333333,116.330985,0,0,40783.8469675926,2011-08-28,20:19:38
39.9747083333333,116.330985,0,0,40783.8470023148,2011-08-28,20:19:41
39.9747066666667,116.330985,0,0,40783.847025463,2011-08-28,20:19:43
39.9747066666667,116.330998333333,0,0,40783.8470833333,2011-08-28,20:19:48
39.9747066666667,116.331005,0,0,40783.8471412037,2011-08-28,20:19:53
39.9747066666667,116.331005,0,0,40783.8471990741,2011-08-28,20:19:58
39.974705,116.331001666667,0,0,40783.8472569444,2011-08-28,20:20:03
39.974705,116.331,0,0,40783.8473148148,2011-08-28,20:20:08
39.974705,116.331003333333,0,0,40783.8473726852,2011-08-28,20:20:13
39.9747033333333,116.331008333333,0,0,40783.8474305556,2011-08-28,20:20:18
39.9747016666667,116.331013333333,0,0,40783.8474884259,2011-08-28,20:20:23
39.9747016666667,116.331013333333,0,0,40783.8475462963,2011-08-28,20:20:28
39.9747016666667,116.331013333333,0,0,40783.8476041667,2011-08-28,20:20:33
39.9747,116.331018333333,0,0,40783.847662037,2011-08-28,20:20:38
39.9747,116.331021666667,0,0,40783.8477199074,2011-08-28,20:20:43
39.9747,116.331028333333,0,0,40783.8477777778,2011-08-28,20:20:48
39.9747016666667,116.331035,0,0,40783.8478356482,2011-08-28,20:20:53
39.9747033333333,116.331031666667,0,0,40783.8478935185,2011-08-28,20:20:58
39.9747033333333,116.33103,0,0,40783.8479513889,2011-08-28,20:21:03
39.9747033333333,116.33103,0,0,40783.8479861111,2011-08-28,20:21:06
39.9747033333333,116.331031666667,0,0,40783.8480092593,2011-08-28,20:21:08
39.9747033333333,116.331041666667,0,0,40783.8480671296,2011-08-28,20:21:13
39.9747033333333,116.331053333333,0,0,40783.848125,2011-08-28,20:21:18
39.9747033333333,116.331066666667,0,0,40783.8481828704,2011-08-28,20:21:23
39.9747033333333,116.33108,0,0,40783.8482407407,2011-08-28,20:21:28
39.9747033333333,116.33108,0,0,40783.848275463,2011-08-28,20:21:31
39.9747033333333,116.331086666667,0,0,40783.8482986111,2011-08-28,20:21:33
39.9747166666667,116.331126666667,0,0,40783.8483564815,2011-08-28,20:21:38
39.9747216666667,116.331121666667,0,0,40783.8484143519,2011-08-28,20:21:43
39.9747216666667,116.331125,0,0,40783.8484722222,2011-08-28,20:21:48
39.9747216666667,116.33112,0,0,40783.8485300926,2011-08-28,20:21:53
39.9747216666667,116.33112,0,0,40783.8485648148,2011-08-28,20:21:56
39.9747233333333,116.331118333333,0,0,40783.848587963,2011-08-28,20:21:58
39.9747233333333,116.33113,0,0,40783.8486458333,2011-08-28,20:22:03
39.97471,116.331166666667,0,0,40783.8487037037,2011-08-28,20:22:08
39.974715,116.331175,0,0,40783.8487615741,2011-08-28,20:22:13
39.974715,116.33118,0,0,40783.8488194444,2011-08-28,20:22:18
39.974715,116.331178333333,0,0,40783.8488773148,2011-08-28,20:22:23
39.974715,116.331175,0,0,40783.8489351852,2011-08-28,20:22:28
39.974715,116.331168333333,0,0,40783.8489930556,2011-08-28,20:22:33
39.974715,116.33116,0,0,40783.8490509259,2011-08-28,20:22:38
39.9747133333333,116.331158333333,0,0,40783.8491087963,2011-08-28,20:22:43
39.9747133333333,116.331155,0,0,40783.8491666667,2011-08-28,20:22:48
39.9747133333333,116.331155,0,0,40783.8492013889,2011-08-28,20:22:51
39.97471,116.33116,0,0,40783.849224537,2011-08-28,20:22:53
39.9746866666667,116.33117,0,0,40783.8492824074,2011-08-28,20:22:58
39.974665,116.331181666667,0,0,40783.8493402778,2011-08-28,20:23:03
39.9746633333333,116.331193333333,0,0,40783.8493981481,2011-08-28,20:23:08
39.9746633333333,116.331193333333,0,0,40783.8494328704,2011-08-28,20:23:11
39.9746616666667,116.331201666667,0,0,40783.8494560185,2011-08-28,20:23:13
39.9746816666667,116.331213333333,0,0,40783.8495138889,2011-08-28,20:23:18
39.9746816666667,116.331213333333,0,0,40783.8495486111,2011-08-28,20:23:21
39.9746816666667,116.331221666667,0,0,40783.8495717593,2011-08-28,20:23:23
39.97468,116.331231666667,0,0,40783.8496296296,2011-08-28,20:23:28
39.9746783333333,116.33124,0,0,40783.8496875,2011-08-28,20:23:33
39.9746783333333,116.33124,0,0,40783.8497222222,2011-08-28,20:23:36
39.9746783333333,116.331231666667,0,0,40783.8497453704,2011-08-28,20:23:38
39.9746783333333,116.33122,0,0,40783.8498032407,2011-08-28,20:23:43
39.974665,116.331196666667,0,0,40783.8498611111,2011-08-28,20:23:48
39.9746433333333,116.331191666667,0,0,40783.8499189815,2011-08-28,20:23:53
39.9746433333333,116.331198333333,0,0,40783.8499768519,2011-08-28,20:23:58
39.9746416666667,116.331193333333,0,0,40783.8500347222,2011-08-28,20:24:03
39.97464,116.33119,0,0,40783.8500925926,2011-08-28,20:24:08
39.97464,116.33119,0,0,40783.8501273148,2011-08-28,20:24:11
39.97464,116.331181666667,0,0,40783.850150463,2011-08-28,20:24:13
39.97464,116.331171666667,0,0,40783.8502083333,2011-08-28,20:24:18
39.9746416666667,116.331173333333,0,0,40783.8502662037,2011-08-28,20:24:23
39.97464,116.331173333333,0,0,40783.8503240741,2011-08-28,20:24:28
39.97464,116.331173333333,0,0,40783.8503587963,2011-08-28,20:24:31
39.97464,116.331175,0,0,40783.8503819444,2011-08-28,20:24:33
39.9746383333333,116.331185,0,0,40783.8504398148,2011-08-28,20:24:38
39.9746383333333,116.33119,0,0,40783.8504976852,2011-08-28,20:24:43
39.9746383333333,116.331185,0,0,40783.8505555556,2011-08-28,20:24:48
39.9746383333333,116.331176666667,0,0,40783.8506134259,2011-08-28,20:24:53
39.9746383333333,116.331176666667,0,0,40783.8506481481,2011-08-28,20:24:56
39.97464,116.331181666667,0,0,40783.8506712963,2011-08-28,20:24:58
39.974665,116.331183333333,0,0,40783.8507291667,2011-08-28,20:25:03
39.9746666666667,116.331186666667,0,0,40783.850787037,2011-08-28,20:25:08
39.9746666666667,116.331185,0,0,40783.8508449074,2011-08-28,20:25:13
39.9746666666667,116.33119,0,0,40783.8509027778,2011-08-28,20:25:18
39.9746666666667,116.33119,0,0,40783.8509375,2011-08-28,20:25:21
39.9746683333333,116.331181666667,0,0,40783.8509606481,2011-08-28,20:25:23
39.9747033333333,116.331148333333,0,0,40783.8510185185,2011-08-28,20:25:28
39.9747166666667,116.33113,0,0,40783.8510763889,2011-08-28,20:25:33
39.9746933333333,116.331146666667,0,0,40783.8511342593,2011-08-28,20:25:38
39.9746933333333,116.331156666667,0,0,40783.8511921296,2011-08-28,20:25:43
39.9746933333333,116.331165,0,0,40783.85125,2011-08-28,20:25:48
39.9746933333333,116.331165,0,0,40783.8512847222,2011-08-28,20:25:51
39.9746916666667,116.331173333333,0,0,40783.8513078704,2011-08-28,20:25:53
39.97469,116.331186666667,0,0,40783.8513657407,2011-08-28,20:25:58
39.97469,116.331195,0,0,40783.8514236111,2011-08-28,20:26:03
39.97469,116.331188333333,0,0,40783.8514814815,2011-08-28,20:26:08
39.97469,116.331183333333,0,0,40783.8515393519,2011-08-28,20:26:13
39.97469,116.331176666667,0,0,40783.8515972222,2011-08-28,20:26:18
39.97469,116.331176666667,0,0,40783.8516319444,2011-08-28,20:26:21
39.97469,116.331171666667,0,0,40783.8516550926,2011-08-28,20:26:23
39.9746883333333,116.331151666667,0,0,40783.851712963,2011-08-28,20:26:28
39.9746833333333,116.33114,0,0,40783.8517708333,2011-08-28,20:26:33
39.9746816666667,116.33114,0,0,40783.8518287037,2011-08-28,20:26:38
39.9746816666667,116.33114,0,0,40783.8518865741,2011-08-28,20:26:43
39.9746816666667,116.33114,0,0,40783.8519212963,2011-08-28,20:26:46
39.97468,116.331145,0,0,40783.8519444444,2011-08-28,20:26:48
39.9746783333333,116.331155,0,0,40783.8520023148,2011-08-28,20:26:53
39.9746783333333,116.331155,0,0,40783.852037037,2011-08-28,20:26:56
39.9746766666667,116.331153333333,0,0,40783.8520601852,2011-08-28,20:26:58
39.9746766666667,116.331163333333,0,0,40783.8521180556,2011-08-28,20:27:03
39.9746766666667,116.331165,0,0,40783.8521759259,2011-08-28,20:27:08
39.974675,116.33117,0,0,40783.8522337963,2011-08-28,20:27:13
39.9746733333333,116.331175,0,0,40783.8522916667,2011-08-28,20:27:18
39.9746733333333,116.331175,0,0,40783.852349537,2011-08-28,20:27:23
39.9746733333333,116.331181666667,0,0,40783.8524074074,2011-08-28,20:27:28
39.9746716666667,116.331185,0,0,40783.8524652778,2011-08-28,20:27:33
39.9746716666667,116.331185,0,0,40783.8525,2011-08-28,20:27:36
39.9746716666667,116.331191666667,0,0,40783.8525231481,2011-08-28,20:27:38
39.974665,116.331205,0,0,40783.8525810185,2011-08-28,20:27:43
39.97463,116.331235,0,0,40783.8526388889,2011-08-28,20:27:48
39.9746183333333,116.331245,0,0,40783.8526967593,2011-08-28,20:27:53
39.9746183333333,116.331253333333,0,0,40783.8527546296,2011-08-28,20:27:58
39.9746183333333,116.331258333333,0,0,40783.8528125,2011-08-28,20:28:03
39.9746183333333,116.331258333333,0,0,40783.8528472222,2011-08-28,20:28:06
39.9746183333333,116.33126,0,0,40783.8528703704,2011-08-28,20:28:08
39.97462,116.331283333333,0,0,40783.8529282407,2011-08-28,20:28:13
39.97462,116.33128,0,0,40783.8529861111,2011-08-28,20:28:18
39.9746216666667,116.331286666667,0,0,40783.8530439815,2011-08-28,20:28:23
39.9746216666667,116.331286666667,0,0,40783.8531018518,2011-08-28,20:28:28
39.9746233333333,116.331288333333,0,0,40783.8531597222,2011-08-28,20:28:33
39.9743866666667,116.331345,0,0,40783.8857407407,2011-08-28,21:15:28
39.9743466666667,116.33131,0,0,40783.8857986111,2011-08-28,21:15:33
39.9743633333333,116.331295,0,0,40783.8858564815,2011-08-28,21:15:38
39.9743633333333,116.331298333333,0,0,40783.8859143518,2011-08-28,21:15:43
39.9743666666667,116.331305,0,0,40783.8859722222,2011-08-28,21:15:48
39.9743683333333,116.331308333333,0,0,40783.8860300926,2011-08-28,21:15:53
39.97437,116.331303333333,0,0,40783.886087963,2011-08-28,21:15:58
39.9743716666667,116.331305,0,0,40783.8861458333,2011-08-28,21:16:03
39.9743716666667,116.331306666667,0,0,40783.8862037037,2011-08-28,21:16:08
39.9743716666667,116.331301666667,0,0,40783.8862615741,2011-08-28,21:16:13
39.9743716666667,116.331301666667,0,0,40783.8862962963,2011-08-28,21:16:16
39.9743716666667,116.331301666667,0,0,40783.8863194444,2011-08-28,21:16:18
39.9743816666667,116.331286666667,0,0,40783.8863773148,2011-08-28,21:16:23
39.9743916666667,116.33125,0,0,40783.8864351852,2011-08-28,21:16:28
39.9743916666667,116.33124,0,0,40783.8864930556,2011-08-28,21:16:33
39.97439,116.33123,0,0,40783.8865509259,2011-08-28,21:16:38
39.9743933333333,116.331216666667,0,0,40783.8866087963,2011-08-28,21:16:43
39.9744183333333,116.331196666667,0,0,40783.8866666667,2011-08-28,21:16:48
39.97442,116.331198333333,0,0,40783.886724537,2011-08-28,21:16:53
39.97442,116.331201666667,0,0,40783.8867824074,2011-08-28,21:16:58
39.97442,116.331208333333,0,0,40783.8868402778,2011-08-28,21:17:03
39.97442,116.331213333333,0,0,40783.8868981482,2011-08-28,21:17:08
39.97442,116.331213333333,0,0,40783.8869328704,2011-08-28,21:17:11
39.9744183333333,116.331213333333,0,0,40783.8869560185,2011-08-28,21:17:13
39.9744316666667,116.331185,0,0,40783.8870138889,2011-08-28,21:17:18
39.9744683333333,116.331141666667,0,0,40783.8870717593,2011-08-28,21:17:23
39.9744683333333,116.331143333333,0,0,40783.8871296296,2011-08-28,21:17:28
39.9744683333333,116.331146666667,0,0,40783.8871875,2011-08-28,21:17:33
39.9744683333333,116.331143333333,0,0,40783.8872453704,2011-08-28,21:17:38
39.9744683333333,116.331146666667,0,0,40783.8873032407,2011-08-28,21:17:43
39.9744683333333,116.33115,0,0,40783.8873611111,2011-08-28,21:17:48
39.9744666666667,116.331156666667,0,0,40783.8874189815,2011-08-28,21:17:53
39.974465,116.331161666667,0,0,40783.8874768519,2011-08-28,21:17:58
39.974465,116.331161666667,0,0,40783.8875115741,2011-08-28,21:18:01
39.974465,116.33117,0,0,40783.8875347222,2011-08-28,21:18:03
39.974455,116.331231666667,0,0,40783.8875925926,2011-08-28,21:18:08
39.9744383333333,116.331293333333,0,0,40783.887650463,2011-08-28,21:18:13
39.9744166666667,116.331333333333,0,0,40783.8877083333,2011-08-28,21:18:18
39.9744866666667,116.3313,0,0,40783.8877662037,2011-08-28,21:18:23
39.97449,116.331293333333,0,0,40783.8878240741,2011-08-28,21:18:28
39.97449,116.331291666667,0,0,40783.8878819444,2011-08-28,21:18:33
39.9744933333333,116.331291666667,0,0,40783.8879398148,2011-08-28,21:18:38
39.974495,116.331285,0,0,40783.8879976852,2011-08-28,21:18:43
39.974495,116.331285,0,0,40783.8880324074,2011-08-28,21:18:46
39.9744966666667,116.331281666667,0,0,40783.8880555556,2011-08-28,21:18:48
39.9745433333333,116.331236666667,0,0,40783.8881134259,2011-08-28,21:18:53
39.9745433333333,116.331236666667,0,0,40783.8881481481,2011-08-28,21:18:56
39.9745433333333,116.331228333333,0,0,40783.8881712963,2011-08-28,21:18:58
39.974545,116.331218333333,0,0,40783.8882291667,2011-08-28,21:19:03
39.974545,116.331218333333,0,0,40783.8882638889,2011-08-28,21:19:06
39.9745433333333,116.331221666667,0,0,40783.888287037,2011-08-28,21:19:08
39.9745433333333,116.331211666667,0,0,40783.8883449074,2011-08-28,21:19:13
39.9745416666667,116.331201666667,0,0,40783.8884027778,2011-08-28,21:19:18
39.97454,116.331186666667,0,0,40783.8884606481,2011-08-28,21:19:23
39.9745383333333,116.331191666667,0,0,40783.8885185185,2011-08-28,21:19:28
39.9745366666667,116.331198333333,0,0,40783.8885763889,2011-08-28,21:19:33
39.974535,116.331205,0,0,40783.8886342593,2011-08-28,21:19:38
39.974535,116.331205,0,0,40783.8886689815,2011-08-28,21:19:41
39.9745333333333,116.331203333333,0,0,40783.8886921296,2011-08-28,21:19:43
39.9745366666667,116.331186666667,0,0,40783.88875,2011-08-28,21:19:48
39.9745366666667,116.331186666667,0,0,40783.8887847222,2011-08-28,21:19:51
39.9745333333333,116.331191666667,0,0,40783.8888078704,2011-08-28,21:19:53
39.97452,116.331235,0,0,40783.8888657407,2011-08-28,21:19:58
39.9745116666667,116.331253333333,0,0,40783.8889236111,2011-08-28,21:20:03
39.9745116666667,116.331253333333,0,0,40783.8889583333,2011-08-28,21:20:06
39.9745116666667,116.331248333333,0,0,40783.8889814815,2011-08-28,21:20:08
39.97451,116.331236666667,0,0,40783.8890393519,2011-08-28,21:20:13
39.97451,116.331225,0,0,40783.8890972222,2011-08-28,21:20:18
39.97451,116.331218333333,0,0,40783.8891550926,2011-08-28,21:20:23
39.97451,116.33121,0,0,40783.889212963,2011-08-28,21:20:28
39.9745083333333,116.331208333333,0,0,40783.8892708333,2011-08-28,21:20:33
39.9745083333333,116.331206666667,0,0,40783.8893287037,2011-08-28,21:20:38
39.9745083333333,116.331206666667,0,0,40783.8893634259,2011-08-28,21:20:41
39.9745066666667,116.331201666667,0,0,40783.8893865741,2011-08-28,21:20:43
39.974505,116.331191666667,0,0,40783.8894444444,2011-08-28,21:20:48
39.9745033333333,116.331191666667,0,0,40783.8895023148,2011-08-28,21:20:53
39.9745016666667,116.331195,0,0,40783.8895601852,2011-08-28,21:20:58
39.9745,116.331193333333,0,0,40783.8896180556,2011-08-28,21:21:03
39.9745,116.331195,0,0,40783.8896759259,2011-08-28,21:21:08
39.9745016666667,116.331193333333,0,0,40783.8897337963,2011-08-28,21:21:13
39.9745016666667,116.331193333333,0,0,40783.8897685185,2011-08-28,21:21:16
39.9745016666667,116.33119,0,0,40783.8897916667,2011-08-28,21:21:18
39.9745016666667,116.331158333333,0,0,40783.889849537,2011-08-28,21:21:23
39.9744933333333,116.331156666667,0,0,40783.8899074074,2011-08-28,21:21:28
39.9744933333333,116.331163333333,0,0,40783.8899652778,2011-08-28,21:21:33
39.9744933333333,116.331163333333,0,0,40783.89,2011-08-28,21:21:36
39.9744916666667,116.33117,0,0,40783.8900231481,2011-08-28,21:21:38
39.97449,116.33118,0,0,40783.8900810185,2011-08-28,21:21:43
39.974445,116.331235,0,0,40783.8901388889,2011-08-28,21:21:48
39.974445,116.331243333333,0,0,40783.8901967593,2011-08-28,21:21:53
39.9744466666667,116.331248333333,0,0,40783.8902546296,2011-08-28,21:21:58
39.9744466666667,116.331251666667,0,0,40783.8903125,2011-08-28,21:22:03
39.97445,116.33125,0,0,40783.8903703704,2011-08-28,21:22:08
39.9744516666667,116.331246666667,0,0,40783.8904282407,2011-08-28,21:22:13
39.9744533333333,116.331246666667,0,0,40783.8904861111,2011-08-28,21:22:18
39.974455,116.331238333333,0,0,40783.8905439815,2011-08-28,21:22:23
39.974455,116.331238333333,0,0,40783.8906018519,2011-08-28,21:22:28
39.974455,116.331238333333,0,0,40783.8906597222,2011-08-28,21:22:33
39.974455,116.331238333333,0,0,40783.8906944444,2011-08-28,21:22:36
39.9744566666667,116.331241666667,0,0,40783.8907175926,2011-08-28,21:22:38
39.9744566666667,116.331251666667,0,0,40783.890775463,2011-08-28,21:22:43
39.9744566666667,116.331251666667,0,0,40783.8908101852,2011-08-28,21:22:46
39.97446,116.331255,0,0,40783.8908333333,2011-08-28,21:22:48
39.9744616666667,116.331245,0,0,40783.8908912037,2011-08-28,21:22:53
39.97449,116.3312,0,0,40783.8909490741,2011-08-28,21:22:58
39.9745433333333,116.331185,0,0,40783.8910069444,2011-08-28,21:23:03
39.9745466666667,116.331195,0,0,40783.8910648148,2011-08-28,21:23:08
39.97453,116.331201666667,0,0,40783.8911226852,2011-08-28,21:23:13
39.9744866666667,116.331211666667,0,0,40783.8911805556,2011-08-28,21:23:18
39.974485,116.331201666667,0,0,40783.8912384259,2011-08-28,21:23:23
39.974485,116.331188333333,0,0,40783.8912962963,2011-08-28,21:23:28
39.974485,116.331175,0,0,40783.8913541667,2011-08-28,21:23:33
39.9744733333333,116.331111666667,0,0,40783.891412037,2011-08-28,21:23:38
39.9744766666667,116.331095,0,0,40783.8914699074,2011-08-28,21:23:43
39.9745616666667,116.331066666667,0,0,40783.8915277778,2011-08-28,21:23:48
39.974585,116.331036666667,0,0,40783.8915856481,2011-08-28,21:23:53
39.974535,116.331061666667,0,0,40783.8916435185,2011-08-28,21:23:58
39.974535,116.331061666667,0,0,40783.8916782407,2011-08-28,21:24:01
39.974535,116.331063333333,0,0,40783.8917013889,2011-08-28,21:24:03
39.97453,116.33112,0,0,40783.8917592593,2011-08-28,21:24:08
39.97453,116.331125,0,0,40783.8918171296,2011-08-28,21:24:13
39.9745283333333,116.33112,0,0,40783.891875,2011-08-28,21:24:18
39.9745283333333,116.33112,0,0,40783.8919097222,2011-08-28,21:24:21
39.9745283333333,116.331115,0,0,40783.8919328704,2011-08-28,21:24:23
39.9745283333333,116.331125,0,0,40783.8919907407,2011-08-28,21:24:28
39.9745666666667,116.331133333333,0,0,40783.8920486111,2011-08-28,21:24:33
39.9745733333333,116.331126666667,0,0,40783.8921064815,2011-08-28,21:24:38
39.9745733333333,116.331118333333,0,0,40783.8921643518,2011-08-28,21:24:43
39.97457,116.33111,0,0,40783.8922222222,2011-08-28,21:24:48
39.97457,116.33111,0,0,40783.8922569444,2011-08-28,21:24:51
39.9745683333333,116.331106666667,0,0,40783.8922800926,2011-08-28,21:24:53
39.97456,116.331133333333,0,0,40783.892337963,2011-08-28,21:24:58
39.9745466666667,116.331106666667,0,0,40783.8923958333,2011-08-28,21:25:03
39.9745466666667,116.331105,0,0,40783.8924537037,2011-08-28,21:25:08
39.9745466666667,116.331105,0,0,40783.8924884259,2011-08-28,21:25:11
39.9745466666667,116.331101666667,0,0,40783.8925115741,2011-08-28,21:25:13
39.9745483333333,116.331113333333,0,0,40783.8925694444,2011-08-28,21:25:18
39.9745483333333,116.331116666667,0,0,40783.8926273148,2011-08-28,21:25:23
39.9745483333333,116.33111,0,0,40783.8926851852,2011-08-28,21:25:28
39.9745483333333,116.33111,0,0,40783.8927199074,2011-08-28,21:25:31
39.97455,116.331101666667,0,0,40783.8927430556,2011-08-28,21:25:33
39.9745433333333,116.331121666667,0,0,40783.8928009259,2011-08-28,21:25:38
39.9744816666667,116.33117,0,0,40783.8928587963,2011-08-28,21:25:43
39.97447,116.331168333333,0,0,40783.8929166667,2011-08-28,21:25:48
39.97447,116.331168333333,0,0,40783.8929513889,2011-08-28,21:25:51
39.97447,116.331171666667,0,0,40783.892974537,2011-08-28,21:25:53
39.9744716666667,116.331183333333,0,0,40783.8930324074,2011-08-28,21:25:58
39.97447,116.331188333333,0,0,40783.8930902778,2011-08-28,21:26:03
39.9744683333333,116.331186666667,0,0,40783.8931481481,2011-08-28,21:26:08
39.9744683333333,116.331186666667,0,0,40783.8931828704,2011-08-28,21:26:11
39.97447,116.33118,0,0,40783.8932060185,2011-08-28,21:26:13
39.974465,116.331143333333,0,0,40783.8932638889,2011-08-28,21:26:18
39.974405,116.331066666667,0,0,40783.8933217593,2011-08-28,21:26:23
39.97439,116.331036666667,0,0,40783.8933796296,2011-08-28,21:26:28
39.97439,116.331041666667,0,0,40783.8934375,2011-08-28,21:26:33
39.9743933333333,116.331041666667,0,0,40783.8934953704,2011-08-28,21:26:38
39.974395,116.33104,0,0,40783.8935532407,2011-08-28,21:26:43
39.974395,116.331038333333,0,0,40783.8936111111,2011-08-28,21:26:48
39.9743966666667,116.331035,0,0,40783.8936689815,2011-08-28,21:26:53
39.9743966666667,116.331035,0,0,40783.8937037037,2011-08-28,21:26:56
39.9743966666667,116.331041666667,0,0,40783.8937268518,2011-08-28,21:26:58
39.9744116666667,116.331065,0,0,40783.8937847222,2011-08-28,21:27:03
39.9744016666667,116.331081666667,0,0,40783.8938425926,2011-08-28,21:27:08
39.9744016666667,116.331081666667,0,0,40783.8938773148,2011-08-28,21:27:11
39.9744,116.33109,0,0,40783.893900463,2011-08-28,21:27:13
39.9743883333333,116.331153333333,0,0,40783.8939583333,2011-08-28,21:27:18
39.9743966666667,116.331173333333,0,0,40783.8940162037,2011-08-28,21:27:23
39.9743966666667,116.331176666667,0,0,40783.8940740741,2011-08-28,21:27:28
39.9743966666667,116.33117,0,0,40783.8941319444,2011-08-28,21:27:33
39.9743966666667,116.331161666667,0,0,40783.8941898148,2011-08-28,21:27:38
39.9743966666667,116.331161666667,0,0,40783.8942476852,2011-08-28,21:27:43
39.9743966666667,116.331161666667,0,0,40783.8942824074,2011-08-28,21:27:46
39.974395,116.331161666667,0,0,40783.8943055556,2011-08-28,21:27:48
39.974395,116.33115,0,0,40783.8943634259,2011-08-28,21:27:53
39.9743966666667,116.331135,0,0,40783.8944212963,2011-08-28,21:27:58
39.9744333333333,116.331108333333,0,0,40783.8944791667,2011-08-28,21:28:03
39.9744316666667,116.33113,0,0,40783.894537037,2011-08-28,21:28:08
39.9744316666667,116.33113,0,0,40783.8945717593,2011-08-28,21:28:11
39.9744283333333,116.331125,0,0,40783.8945949074,2011-08-28,21:28:13
39.9744566666667,116.331095,0,0,40783.8946527778,2011-08-28,21:28:18
39.9745566666667,116.33104,0,0,40783.8947106482,2011-08-28,21:28:23
39.974615,116.331056666667,0,0,40783.8947685185,2011-08-28,21:28:28
39.97462,116.331046666667,0,0,40783.8948263889,2011-08-28,21:28:33
39.974605,116.330998333333,0,0,40783.8948842593,2011-08-28,21:28:38
39.9746083333333,116.331035,0,0,40783.8949421296,2011-08-28,21:28:43
39.97462,116.331101666667,0,0,40783.895,2011-08-28,21:28:48
39.9746266666667,116.331063333333,0,0,40783.8950578704,2011-08-28,21:28:53
39.97461,116.331015,0,0,40783.8951157407,2011-08-28,21:28:58
39.97461,116.331,0,0,40783.8951736111,2011-08-28,21:29:03
39.97461,116.331,0,0,40783.8952083333,2011-08-28,21:29:06
39.9746116666667,116.331005,0,0,40783.8952314815,2011-08-28,21:29:08
39.9746216666667,116.331028333333,0,0,40783.8952893519,2011-08-28,21:29:13
39.97462,116.331036666667,0,0,40783.8953472222,2011-08-28,21:29:18
39.9746183333333,116.331033333333,0,0,40783.8954050926,2011-08-28,21:29:23
39.9746183333333,116.331033333333,0,0,40783.8954398148,2011-08-28,21:29:26
39.9746166666667,116.331035,0,0,40783.895462963,2011-08-28,21:29:28
39.9746166666667,116.331048333333,0,0,40783.8955208333,2011-08-28,21:29:33
39.9746166666667,116.331051666667,0,0,40783.8955787037,2011-08-28,21:29:38
39.9746166666667,116.331051666667,0,0,40783.8956134259,2011-08-28,21:29:41
39.974615,116.331045,0,0,40783.8956365741,2011-08-28,21:29:43
39.974615,116.331055,0,0,40783.8956944444,2011-08-28,21:29:48
39.974615,116.3311,0,0,40783.8957523148,2011-08-28,21:29:53
39.97463,116.331131666667,0,0,40783.8958101852,2011-08-28,21:29:58
39.9746483333333,116.331115,0,0,40783.8958680556,2011-08-28,21:30:03
39.9746466666667,116.331111666667,0,0,40783.8959259259,2011-08-28,21:30:08
39.9746466666667,116.331103333333,0,0,40783.8959837963,2011-08-28,21:30:13
39.9746466666667,116.331103333333,0,0,40783.8960185185,2011-08-28,21:30:16
39.9746466666667,116.331101666667,0,0,40783.8960416667,2011-08-28,21:30:18
39.9746466666667,116.331113333333,0,0,40783.896099537,2011-08-28,21:30:23
39.9746466666667,116.331113333333,0,0,40783.8961342593,2011-08-28,21:30:26
39.9746466666667,116.331115,0,0,40783.8961574074,2011-08-28,21:30:28
39.9746466666667,116.331103333333,0,0,40783.8962152778,2011-08-28,21:30:33
39.9746183333333,116.331086666667,0,0,40783.8962731481,2011-08-28,21:30:38
39.9746166666667,116.331085,0,0,40783.8963310185,2011-08-28,21:30:43
39.9746166666667,116.331085,0,0,40783.8963657407,2011-08-28,21:30:46
39.9746166666667,116.331088333333,0,0,40783.8963888889,2011-08-28,21:30:48
39.974615,116.331075,0,0,40783.8964467593,2011-08-28,21:30:53
39.9745966666667,116.331061666667,0,0,40783.8965046296,2011-08-28,21:30:58
39.974595,116.33106,0,0,40783.8965625,2011-08-28,21:31:03
39.974595,116.331065,0,0,40783.8966203704,2011-08-28,21:31:08
39.974595,116.331065,0,0,40783.8966550926,2011-08-28,21:31:11
39.974595,116.331061666667,0,0,40783.8966782407,2011-08-28,21:31:13
39.9745766666667,116.331083333333,0,0,40783.8967361111,2011-08-28,21:31:18
39.9745666666667,116.331088333333,0,0,40783.8967939815,2011-08-28,21:31:23
39.9745666666667,116.331088333333,0,0,40783.8968287037,2011-08-28,21:31:26
39.9745633333333,116.331085,0,0,40783.8968518519,2011-08-28,21:31:28
39.9745633333333,116.331075,0,0,40783.8969097222,2011-08-28,21:31:33
39.9745616666667,116.331065,0,0,40783.8969675926,2011-08-28,21:31:38
39.9745616666667,116.331065,0,0,40783.8970023148,2011-08-28,21:31:41
39.9745616666667,116.331068333333,0,0,40783.897025463,2011-08-28,21:31:43
39.9745333333333,116.331081666667,0,0,40783.8970833333,2011-08-28,21:31:48
39.9745116666667,116.331093333333,0,0,40783.8971412037,2011-08-28,21:31:53
39.97451,116.331098333333,0,0,40783.8971990741,2011-08-28,21:31:58
39.9745083333333,116.331098333333,0,0,40783.8972569444,2011-08-28,21:32:03
39.9745066666667,116.331101666667,0,0,40783.8973148148,2011-08-28,21:32:08
39.9745066666667,116.331105,0,0,40783.8973726852,2011-08-28,21:32:13
39.9745066666667,116.331105,0,0,40783.8974074074,2011-08-28,21:32:16
39.974505,116.331106666667,0,0,40783.8974305556,2011-08-28,21:32:18
39.9745066666667,116.331081666667,0,0,40783.8974884259,2011-08-28,21:32:23
39.9745,116.331076666667,0,0,40783.8975462963,2011-08-28,21:32:28
39.9745,116.331076666667,0,0,40783.8975810185,2011-08-28,21:32:31
39.9745,116.331073333333,0,0,40783.8976041667,2011-08-28,21:32:33
39.9744883333333,116.331063333333,0,0,40783.897662037,2011-08-28,21:32:38
39.97446,116.331055,0,0,40783.8977199074,2011-08-28,21:32:43
39.9744366666667,116.331051666667,0,0,40783.8977777778,2011-08-28,21:32:48
39.9744366666667,116.331051666667,0,0,40783.8978125,2011-08-28,21:32:51
39.97443,116.331051666667,0,0,40783.8978356481,2011-08-28,21:32:53
39.9744316666667,116.331073333333,0,0,40783.8978935185,2011-08-28,21:32:58
39.9744366666667,116.331106666667,0,0,40783.8979513889,2011-08-28,21:33:03
39.9744366666667,116.33113,0,0,40783.8980092593,2011-08-28,21:33:08
39.974455,116.331121666667,0,0,40783.8980671296,2011-08-28,21:33:13
39.9744683333333,116.33112,0,0,40783.898125,2011-08-28,21:33:18
39.9744683333333,116.33112,0,0,40783.8981597222,2011-08-28,21:33:21
39.9744683333333,116.331125,0,0,40783.8981828704,2011-08-28,21:33:23
39.9744666666667,116.331093333333,0,0,40783.8982407407,2011-08-28,21:33:28
39.974475,116.331008333333,0,0,40783.8982986111,2011-08-28,21:33:33
39.9745366666667,116.33094,0,0,40783.8983564815,2011-08-28,21:33:38
39.9745383333333,116.330913333333,0,0,40783.8984143519,2011-08-28,21:33:43
39.9745383333333,116.330908333333,0,0,40783.8984722222,2011-08-28,21:33:48
39.9745383333333,116.330901666667,0,0,40783.8985300926,2011-08-28,21:33:53
39.9745383333333,116.330901666667,0,0,40783.8985648148,2011-08-28,21:33:56
39.9745383333333,116.330908333333,0,0,40783.898587963,2011-08-28,21:33:58
39.9745083333333,116.330948333333,0,0,40783.8986458333,2011-08-28,21:34:03
39.97445,116.330991666667,0,0,40783.8987037037,2011-08-28,21:34:08
39.9744483333333,116.330996666667,0,0,40783.8987615741,2011-08-28,21:34:13
39.9744483333333,116.330996666667,0,0,40783.8988194444,2011-08-28,21:34:18
39.9744466666667,116.330996666667,0,0,40783.8988773148,2011-08-28,21:34:23
39.9744466666667,116.330996666667,0,0,40783.898912037,2011-08-28,21:34:26
39.974445,116.330993333333,0,0,40783.8989351852,2011-08-28,21:34:28
39.9744216666667,116.330983333333,0,0,40783.8989930556,2011-08-28,21:34:33
39.9744033333333,116.330998333333,0,0,40783.8990509259,2011-08-28,21:34:38
39.9744016666667,116.33099,0,0,40783.8991087963,2011-08-28,21:34:43
39.9744,116.330981666667,0,0,40783.8991666667,2011-08-28,21:34:48
39.9743966666667,116.33098,0,0,40783.899224537,2011-08-28,21:34:53
39.9743966666667,116.33098,0,0,40783.8992592593,2011-08-28,21:34:56
39.974395,116.330986666667,0,0,40783.8992824074,2011-08-28,21:34:58
39.974395,116.330998333333,0,0,40783.8993402778,2011-08-28,21:35:03
39.9743966666667,116.330996666667,0,0,40783.8993981481,2011-08-28,21:35:08
39.9743966666667,116.330996666667,0,0,40783.8994328704,2011-08-28,21:35:11
39.9743966666667,116.33099,0,0,40783.8994560185,2011-08-28,21:35:13
39.974435,116.330945,0,0,40783.8995138889,2011-08-28,21:35:18
39.97448,116.330936666667,0,0,40783.8995717593,2011-08-28,21:35:23
39.9744816666667,116.330901666667,0,0,40783.8996296296,2011-08-28,21:35:28
39.9744533333333,116.330895,0,0,40783.8996875,2011-08-28,21:35:33
39.9744533333333,116.330935,0,0,40783.8997453704,2011-08-28,21:35:38
39.9744516666667,116.330938333333,0,0,40783.8998032407,2011-08-28,21:35:43
39.9744516666667,116.330946666667,0,0,40783.8998611111,2011-08-28,21:35:48
39.97445,116.330948333333,0,0,40783.8999189815,2011-08-28,21:35:53
39.97445,116.330941666667,0,0,40783.8999768518,2011-08-28,21:35:58
39.97445,116.330941666667,0,0,40783.9000115741,2011-08-28,21:36:01
39.9744516666667,116.330935,0,0,40783.9000347222,2011-08-28,21:36:03
39.9744516666667,116.33095,0,0,40783.9000925926,2011-08-28,21:36:08
39.9744233333333,116.331005,0,0,40783.900150463,2011-08-28,21:36:13
39.9744116666667,116.331033333333,0,0,40783.9002083333,2011-08-28,21:36:18
39.9744116666667,116.331043333333,0,0,40783.9002662037,2011-08-28,21:36:23
39.9744066666667,116.331075,0,0,40783.9003240741,2011-08-28,21:36:28
39.9743966666667,116.331145,0,0,40783.9003819444,2011-08-28,21:36:33
39.974365,116.331175,0,0,40783.9004398148,2011-08-28,21:36:38
39.9743566666667,116.331213333333,0,0,40783.9004976852,2011-08-28,21:36:43
39.974365,116.331225,0,0,40783.9005555556,2011-08-28,21:36:48
39.974365,116.331225,0,0,40783.9005902778,2011-08-28,21:36:51
39.9743666666667,116.33122,0,0,40783.9006134259,2011-08-28,21:36:53
39.9743866666667,116.331173333333,0,0,40783.9006712963,2011-08-28,21:36:58
39.9744,116.331158333333,0,0,40783.9007291667,2011-08-28,21:37:03
39.9744366666667,116.331138333333,0,0,40783.900787037,2011-08-28,21:37:08
39.974445,116.331068333333,0,0,40783.9008449074,2011-08-28,21:37:13
39.97443,116.331013333333,0,0,40783.9009027778,2011-08-28,21:37:18
39.974435,116.330971666667,0,0,40783.9009606481,2011-08-28,21:37:23
39.974435,116.330971666667,0,0,40783.9009953704,2011-08-28,21:37:26
39.9744383333333,116.330976666667,0,0,40783.9010185185,2011-08-28,21:37:28
39.974425,116.331023333333,0,0,40783.9010763889,2011-08-28,21:37:33
39.9744233333333,116.331035,0,0,40783.9011342593,2011-08-28,21:37:38
39.9744233333333,116.331035,0,0,40783.9011689815,2011-08-28,21:37:41
39.9744216666667,116.331041666667,0,0,40783.9011921296,2011-08-28,21:37:43
39.974385,116.33115,0,0,40783.90125,2011-08-28,21:37:48
39.9743916666667,116.331181666667,0,0,40783.9013078704,2011-08-28,21:37:53
39.9743583333333,116.331181666667,0,0,40783.9013657407,2011-08-28,21:37:58
39.9743583333333,116.331173333333,0,0,40783.9014236111,2011-08-28,21:38:03
39.9743583333333,116.331175,0,0,40783.9014814815,2011-08-28,21:38:08
39.97436,116.331173333333,0,0,40783.9015393518,2011-08-28,21:38:13
39.97436,116.331171666667,0,0,40783.9015972222,2011-08-28,21:38:18
39.97436,116.331171666667,0,0,40783.9016319444,2011-08-28,21:38:21
39.9743583333333,116.331175,0,0,40783.9016550926,2011-08-28,21:38:23
39.9743583333333,116.331165,0,0,40783.901712963,2011-08-28,21:38:28
39.9743583333333,116.331156666667,0,0,40783.9017708333,2011-08-28,21:38:33
39.9743566666667,116.331158333333,0,0,40783.9018287037,2011-08-28,21:38:38
39.9743533333333,116.331163333333,0,0,40783.9018865741,2011-08-28,21:38:43
39.9743533333333,116.331161666667,0,0,40783.9019444444,2011-08-28,21:38:48
39.9743533333333,116.331168333333,0,0,40783.9020023148,2011-08-28,21:38:53
39.974355,116.331176666667,0,0,40783.9020601852,2011-08-28,21:38:58
39.974355,116.331176666667,0,0,40783.9020949074,2011-08-28,21:39:01
39.9743533333333,116.331171666667,0,0,40783.9021180556,2011-08-28,21:39:03
39.974355,116.33116,0,0,40783.9021759259,2011-08-28,21:39:08
39.9743583333333,116.331148333333,0,0,40783.9022337963,2011-08-28,21:39:13
39.97436,116.331143333333,0,0,40783.9022916667,2011-08-28,21:39:18
39.97436,116.331145,0,0,40783.902349537,2011-08-28,21:39:23
39.97436,116.331145,0,0,40783.9023842593,2011-08-28,21:39:26
39.97436,116.331143333333,0,0,40783.9024074074,2011-08-28,21:39:28
39.9743616666667,116.331153333333,0,0,40783.9024652778,2011-08-28,21:39:33
39.9744016666667,116.33116,0,0,40783.9025231482,2011-08-28,21:39:38
39.9744133333333,116.331146666667,0,0,40783.9025810185,2011-08-28,21:39:43
39.9744133333333,116.331153333333,0,0,40783.9026388889,2011-08-28,21:39:48
39.9744133333333,116.331153333333,0,0,40783.9026736111,2011-08-28,21:39:51
39.9744133333333,116.331155,0,0,40783.9026967593,2011-08-28,21:39:53
39.9744133333333,116.331166666667,0,0,40783.9027546296,2011-08-28,21:39:58
39.9744133333333,116.33117,0,0,40783.9028125,2011-08-28,21:40:03
39.9744183333333,116.331168333333,0,0,40783.9028703704,2011-08-28,21:40:08
39.97442,116.331161666667,0,0,40783.9029282407,2011-08-28,21:40:13
39.97442,116.331161666667,0,0,40783.902962963,2011-08-28,21:40:16
39.9744216666667,116.33116,0,0,40783.9029861111,2011-08-28,21:40:18
39.974445,116.33117,0,0,40783.9030439815,2011-08-28,21:40:23
39.974445,116.33117,0,0,40783.9030787037,2011-08-28,21:40:26
39.974445,116.331165,0,0,40783.9031018519,2011-08-28,21:40:28
39.974435,116.331158333333,0,0,40783.9031597222,2011-08-28,21:40:33
39.974415,116.331131666667,0,0,40783.9032175926,2011-08-28,21:40:38
39.97439,116.33115,0,0,40783.903275463,2011-08-28,21:40:43
39.9743883333333,116.331156666667,0,0,40783.9033333333,2011-08-28,21:40:48
39.9743866666667,116.331158333333,0,0,40783.9033912037,2011-08-28,21:40:53
39.974385,116.331151666667,0,0,40783.9034490741,2011-08-28,21:40:58
39.9743833333333,116.331153333333,0,0,40783.9035069444,2011-08-28,21:41:03
39.9743833333333,116.331153333333,0,0,40783.9035416667,2011-08-28,21:41:06
39.9743816666667,116.331158333333,0,0,40783.9035648148,2011-08-28,21:41:08
39.9744,116.331135,0,0,40783.9036226852,2011-08-28,21:41:13
39.974485,116.331081666667,0,0,40783.9036805556,2011-08-28,21:41:18
39.9744883333333,116.331066666667,0,0,40783.9037384259,2011-08-28,21:41:23
39.9745316666667,116.331025,0,0,40783.9037962963,2011-08-28,21:41:28
39.97453,116.331011666667,0,0,40783.9038541667,2011-08-28,21:41:33
39.97453,116.331006666667,0,0,40783.903912037,2011-08-28,21:41:38
39.97453,116.331005,0,0,40783.9039699074,2011-08-28,21:41:43
39.97453,116.331005,0,0,40783.9040046296,2011-08-28,21:41:46
39.9745316666667,116.331011666667,0,0,40783.9040277778,2011-08-28,21:41:48
39.9745316666667,116.331025,0,0,40783.9040856481,2011-08-28,21:41:53
39.97453,116.331026666667,0,0,40783.9041435185,2011-08-28,21:41:58
39.97453,116.331025,0,0,40783.9042013889,2011-08-28,21:42:03
39.9745316666667,116.331023333333,0,0,40783.9042592593,2011-08-28,21:42:08
39.9745333333333,116.331015,0,0,40783.9043171296,2011-08-28,21:42:13
39.9745333333333,116.331015,0,0,40783.9043518519,2011-08-28,21:42:16
39.9745316666667,116.331021666667,0,0,40783.904375,2011-08-28,21:42:18
39.9745283333333,116.331031666667,0,0,40783.9044328704,2011-08-28,21:42:23
39.9745266666667,116.331046666667,0,0,40783.9044907407,2011-08-28,21:42:28
39.9745333333333,116.331135,0,0,40783.9045486111,2011-08-28,21:42:33
39.974555,116.331215,0,0,40783.9046064815,2011-08-28,21:42:38
39.9745483333333,116.331203333333,0,0,40783.9046643519,2011-08-28,21:42:43
39.9745333333333,116.331173333333,0,0,40783.9047222222,2011-08-28,21:42:48
39.9745333333333,116.331173333333,0,0,40783.9047569444,2011-08-28,21:42:51
39.9745333333333,116.331165,0,0,40783.9047800926,2011-08-28,21:42:53
39.9745533333333,116.331125,0,0,40783.904837963,2011-08-28,21:42:58
39.9745566666667,116.331085,0,0,40783.9048958333,2011-08-28,21:43:03
39.9745566666667,116.331085,0,0,40783.9049305556,2011-08-28,21:43:06
39.9745583333333,116.331078333333,0,0,40783.9049537037,2011-08-28,21:43:08
39.9745583333333,116.331091666667,0,0,40783.9050115741,2011-08-28,21:43:13
39.9745583333333,116.3311,0,0,40783.9050694444,2011-08-28,21:43:18
39.97456,116.331093333333,0,0,40783.9051273148,2011-08-28,21:43:23
39.97456,116.331085,0,0,40783.9051851852,2011-08-28,21:43:28
39.97456,116.331083333333,0,0,40783.9052430556,2011-08-28,21:43:33
39.97456,116.331085,0,0,40783.9053009259,2011-08-28,21:43:38
39.97456,116.33108,0,0,40783.9053587963,2011-08-28,21:43:43
39.9745616666667,116.331086666667,0,0,40783.9054166667,2011-08-28,21:43:48
39.9745616666667,116.331088333333,0,0,40783.905474537,2011-08-28,21:43:53
39.9745616666667,116.331086666667,0,0,40783.9055324074,2011-08-28,21:43:58
39.9745616666667,116.331086666667,0,0,40783.9055671296,2011-08-28,21:44:01
39.9745566666667,116.33108,0,0,40783.9055902778,2011-08-28,21:44:03
39.9745416666667,116.331071666667,0,0,40783.9056481481,2011-08-28,21:44:08
39.97454,116.331061666667,0,0,40783.9057060185,2011-08-28,21:44:13
39.9745383333333,116.331073333333,0,0,40783.9057638889,2011-08-28,21:44:18
39.9744883333333,116.331111666667,0,0,40783.9058217593,2011-08-28,21:44:23
39.9744866666667,116.331118333333,0,0,40783.9058796296,2011-08-28,21:44:28
39.9744866666667,116.331126666667,0,0,40783.9059375,2011-08-28,21:44:33
39.9744866666667,116.331133333333,0,0,40783.9059953704,2011-08-28,21:44:38
39.9744883333333,116.331138333333,0,0,40783.9060532407,2011-08-28,21:44:43
39.9744883333333,116.33114,0,0,40783.9061111111,2011-08-28,21:44:48
39.9744866666667,116.331141666667,0,0,40783.9061689815,2011-08-28,21:44:53
39.974485,116.331136666667,0,0,40783.9062268519,2011-08-28,21:44:58
39.974485,116.331135,0,0,40783.9062847222,2011-08-28,21:45:03
39.9744833333333,116.331135,0,0,40783.9063425926,2011-08-28,21:45:08
39.9744816666667,116.331131666667,0,0,40783.906400463,2011-08-28,21:45:13
39.9744816666667,116.331131666667,0,0,40783.9064351852,2011-08-28,21:45:16
39.9744816666667,116.33113,0,0,40783.9064583333,2011-08-28,21:45:18
39.9744816666667,116.331141666667,0,0,40783.9065162037,2011-08-28,21:45:23
39.9744816666667,116.331155,0,0,40783.9065740741,2011-08-28,21:45:28
39.9744816666667,116.331151666667,0,0,40783.9066319444,2011-08-28,21:45:33
39.9744816666667,116.33115,0,0,40783.9066898148,2011-08-28,21:45:38
39.9744833333333,116.331155,0,0,40783.9067476852,2011-08-28,21:45:43
39.9744833333333,116.331161666667,0,0,40783.9068055556,2011-08-28,21:45:48
39.9744833333333,116.331163333333,0,0,40783.9068634259,2011-08-28,21:45:53
39.9744833333333,116.331166666667,0,0,40783.9069212963,2011-08-28,21:45:58
39.9744833333333,116.33117,0,0,40783.9069791667,2011-08-28,21:46:03
39.9744833333333,116.331171666667,0,0,40783.907037037,2011-08-28,21:46:08
39.974485,116.331171666667,0,0,40783.9070949074,2011-08-28,21:46:13
39.9744866666667,116.331173333333,0,0,40783.9071527778,2011-08-28,21:46:18
39.9744866666667,116.331176666667,0,0,40783.9072106481,2011-08-28,21:46:23
39.9744866666667,116.331185,0,0,40783.9072685185,2011-08-28,21:46:28
39.974485,116.331191666667,0,0,40783.9073263889,2011-08-28,21:46:33
39.9744833333333,116.331193333333,0,0,40783.9073842593,2011-08-28,21:46:38
39.9744833333333,116.331193333333,0,0,40783.9074421296,2011-08-28,21:46:43
39.9744833333333,116.331193333333,0,0,40783.9074768518,2011-08-28,21:46:46
39.9744816666667,116.331196666667,0,0,40783.9075,2011-08-28,21:46:48
39.9744766666667,116.331216666667,0,0,40783.9075578704,2011-08-28,21:46:53
39.97448,116.331235,0,0,40783.9076157407,2011-08-28,21:46:58
39.97448,116.331236666667,0,0,40783.9076736111,2011-08-28,21:47:03
39.9744816666667,116.331236666667,0,0,40783.9077314815,2011-08-28,21:47:08
39.9744833333333,116.33124,0,0,40783.9077893518,2011-08-28,21:47:13
39.9744883333333,116.331241666667,0,0,40783.9078472222,2011-08-28,21:47:18
39.9744916666667,116.331233333333,0,0,40783.9079050926,2011-08-28,21:47:23
39.9744933333333,116.331225,0,0,40783.907962963,2011-08-28,21:47:28
39.974495,116.33122,0,0,40783.9080208333,2011-08-28,21:47:33
39.974495,116.33122,0,0,40783.9080555556,2011-08-28,21:47:36
39.974495,116.331215,0,0,40783.9080787037,2011-08-28,21:47:38
39.9744966666667,116.331201666667,0,0,40783.9081365741,2011-08-28,21:47:43
39.9745216666667,116.331171666667,0,0,40783.9081944444,2011-08-28,21:47:48
39.9745633333333,116.331123333333,0,0,40783.9082523148,2011-08-28,21:47:53
39.9745833333333,116.331143333333,0,0,40783.9083101852,2011-08-28,21:47:58
39.9745833333333,116.331145,0,0,40783.9083680556,2011-08-28,21:48:03
39.9745833333333,116.331153333333,0,0,40783.9084259259,2011-08-28,21:48:08
39.974585,116.331151666667,0,0,40783.9084837963,2011-08-28,21:48:13
39.974585,116.331145,0,0,40783.9085416667,2011-08-28,21:48:18
39.974585,116.33114,0,0,40783.908599537,2011-08-28,21:48:23
39.974585,116.331138333333,0,0,40783.9086574074,2011-08-28,21:48:28
39.974585,116.331131666667,0,0,40783.9087152778,2011-08-28,21:48:33
39.974585,116.331125,0,0,40783.9087731481,2011-08-28,21:48:38
39.9745866666667,116.331118333333,0,0,40783.9088310185,2011-08-28,21:48:43
39.9745866666667,116.331111666667,0,0,40783.9088888889,2011-08-28,21:48:48
39.9745866666667,116.331105,0,0,40783.9089467593,2011-08-28,21:48:53
39.9745866666667,116.3311,0,0,40783.9090046296,2011-08-28,21:48:58
39.9745883333333,116.3311,0,0,40783.9090625,2011-08-28,21:49:03
39.97459,116.331108333333,0,0,40783.9091203704,2011-08-28,21:49:08
39.9745916666667,116.331111666667,0,0,40783.9091782407,2011-08-28,21:49:13
39.9745916666667,116.331111666667,0,0,40783.909212963,2011-08-28,21:49:16
39.9745916666667,116.33112,0,0,40783.9092361111,2011-08-28,21:49:18
39.9746183333333,116.331163333333,0,0,40783.9092939815,2011-08-28,21:49:23
39.9746183333333,116.331163333333,0,0,40783.9093287037,2011-08-28,21:49:26
39.9746183333333,116.331168333333,0,0,40783.9093518518,2011-08-28,21:49:28
39.9746166666667,116.33119,0,0,40783.9094097222,2011-08-28,21:49:33
39.9746316666667,116.33119,0,0,40783.9094675926,2011-08-28,21:49:38
39.9746333333333,116.33118,0,0,40783.909525463,2011-08-28,21:49:43
39.974635,116.33117,0,0,40783.9095833333,2011-08-28,21:49:48
39.974635,116.33116,0,0,40783.9096412037,2011-08-28,21:49:53
39.974635,116.33116,0,0,40783.9096759259,2011-08-28,21:49:56
39.9746366666667,116.331163333333,0,0,40783.9096990741,2011-08-28,21:49:58
39.9746366666667,116.331151666667,0,0,40783.9097569444,2011-08-28,21:50:03
39.9746366666667,116.33115,0,0,40783.9098148148,2011-08-28,21:50:08
39.9746366666667,116.331146666667,0,0,40783.9098726852,2011-08-28,21:50:13
39.9746366666667,116.331145,0,0,40783.9099305556,2011-08-28,21:50:18
39.9746366666667,116.331141666667,0,0,40783.9099884259,2011-08-28,21:50:23
39.9746366666667,116.331148333333,0,0,40783.9100462963,2011-08-28,21:50:28
39.974635,116.331151666667,0,0,40783.9101041667,2011-08-28,21:50:33
39.974635,116.331151666667,0,0,40783.9101388889,2011-08-28,21:50:36
39.974635,116.331151666667,0,0,40783.910162037,2011-08-28,21:50:38
39.9746333333333,116.331141666667,0,0,40783.9102199074,2011-08-28,21:50:43
39.9746333333333,116.33113,0,0,40783.9102777778,2011-08-28,21:50:48
39.9746333333333,116.331118333333,0,0,40783.9103356482,2011-08-28,21:50:53
39.9746333333333,116.331108333333,0,0,40783.9103935185,2011-08-28,21:50:58
39.9746333333333,116.331105,0,0,40783.9104513889,2011-08-28,21:51:03
39.9746316666667,116.331103333333,0,0,40783.9105092593,2011-08-28,21:51:08
39.9746316666667,116.331101666667,0,0,40783.9105671296,2011-08-28,21:51:13
39.9746316666667,116.331101666667,0,0,40783.9106018519,2011-08-28,21:51:16
39.9746316666667,116.331096666667,0,0,40783.910625,2011-08-28,21:51:18
39.9746316666667,116.331083333333,0,0,40783.9106828704,2011-08-28,21:51:23
39.9746316666667,116.331073333333,0,0,40783.9107407407,2011-08-28,21:51:28
39.97463,116.331073333333,0,0,40783.9107986111,2011-08-28,21:51:33
39.9746316666667,116.33108,0,0,40783.9108564815,2011-08-28,21:51:38
39.9746316666667,116.331071666667,0,0,40783.9109143519,2011-08-28,21:51:43
39.9746316666667,116.331066666667,0,0,40783.9109722222,2011-08-28,21:51:48
39.9746333333333,116.33106,0,0,40783.9110300926,2011-08-28,21:51:53
39.9746333333333,116.331053333333,0,0,40783.911087963,2011-08-28,21:51:58
39.9746333333333,116.331053333333,0,0,40783.9111226852,2011-08-28,21:52:01
39.9746316666667,116.331061666667,0,0,40783.9111458333,2011-08-28,21:52:03
39.97463,116.331075,0,0,40783.9112037037,2011-08-28,21:52:08
39.9746266666667,116.331076666667,0,0,40783.9112615741,2011-08-28,21:52:13
39.9746266666667,116.331076666667,0,0,40783.9112962963,2011-08-28,21:52:16
39.9746266666667,116.331071666667,0,0,40783.9113194444,2011-08-28,21:52:18
39.974625,116.331061666667,0,0,40783.9113773148,2011-08-28,21:52:23
39.9745783333333,116.33107,0,0,40783.9114351852,2011-08-28,21:52:28
39.9745533333333,116.33109,0,0,40783.9114930556,2011-08-28,21:52:33
39.9744916666667,116.331116666667,0,0,40783.9115509259,2011-08-28,21:52:38
39.974475,116.331115,0,0,40783.9116087963,2011-08-28,21:52:43
39.9744733333333,116.331105,0,0,40783.9116666667,2011-08-28,21:52:48
39.9744366666667,116.331088333333,0,0,40783.911724537,2011-08-28,21:52:53
39.9744516666667,116.33106,0,0,40783.9117824074,2011-08-28,21:52:58
39.9744533333333,116.331078333333,0,0,40783.9118402778,2011-08-28,21:53:03
39.9744566666667,116.331083333333,0,0,40783.9118981481,2011-08-28,21:53:08
39.9744566666667,116.331083333333,0,0,40783.9119328704,2011-08-28,21:53:11
39.9744616666667,116.331083333333,0,0,40783.9119560185,2011-08-28,21:53:13
39.9745283333333,116.331046666667,0,0,40783.9120138889,2011-08-28,21:53:18
39.97456,116.331028333333,0,0,40783.9120717593,2011-08-28,21:53:23
39.9745633333333,116.331033333333,0,0,40783.9121296296,2011-08-28,21:53:28
39.9745633333333,116.331041666667,0,0,40783.9121875,2011-08-28,21:53:33
39.974565,116.33105,0,0,40783.9122453704,2011-08-28,21:53:38
39.974565,116.33105,0,0,40783.9122800926,2011-08-28,21:53:41
39.9745666666667,116.331045,0,0,40783.9123032407,2011-08-28,21:53:43
39.9745666666667,116.331033333333,0,0,40783.9123611111,2011-08-28,21:53:48
39.97459,116.331053333333,0,0,40783.9124189815,2011-08-28,21:53:53
39.9745816666667,116.331078333333,0,0,40783.9124768519,2011-08-28,21:53:58
39.9745816666667,116.33108,0,0,40783.9125347222,2011-08-28,21:54:03
39.9745816666667,116.331083333333,0,0,40783.9125925926,2011-08-28,21:54:08
39.974585,116.331075,0,0,40783.912650463,2011-08-28,21:54:13
39.974585,116.331075,0,0,40783.9126851852,2011-08-28,21:54:16
39.9745866666667,116.33107,0,0,40783.9127083333,2011-08-28,21:54:18
39.9746016666667,116.331088333333,0,0,40783.9127662037,2011-08-28,21:54:23
39.97462,116.331073333333,0,0,40783.9128240741,2011-08-28,21:54:28
39.9747166666667,116.33104,0,0,40783.9128703704,2011-08-28,21:54:32
39.9748166666667,116.331028333333,0,0,40783.9129166667,2011-08-28,21:54:36
39.9749133333333,116.331008333333,0,0,40783.912974537,2011-08-28,21:54:41
39.9749566666667,116.331011666667,0,0,40783.9130324074,2011-08-28,21:54:46
39.9749816666667,116.330983333333,0,0,40783.9130902778,2011-08-28,21:54:51
39.9749783333333,116.330946666667,0,0,40783.9131481481,2011-08-28,21:54:56
39.9749333333333,116.330943333333,0,0,40783.9132060185,2011-08-28,21:55:01
39.9748883333333,116.330935,0,0,40783.9132638889,2011-08-28,21:55:06
39.9748316666667,116.330908333333,0,0,40783.9133217593,2011-08-28,21:55:11
39.974755,116.330916666667,0,0,40783.9133796296,2011-08-28,21:55:16
39.9747016666667,116.330948333333,0,0,40783.9134375,2011-08-28,21:55:21
39.9746566666667,116.330978333333,0,0,40783.9134953704,2011-08-28,21:55:26
39.974655,116.330971666667,0,0,40783.9135532407,2011-08-28,21:55:31
39.974655,116.330971666667,0,0,40783.913587963,2011-08-28,21:55:34
39.974655,116.330973333333,0,0,40783.9136111111,2011-08-28,21:55:36
39.9746533333333,116.330983333333,0,0,40783.9136689815,2011-08-28,21:55:41
39.974645,116.33102,0,0,40783.9137268519,2011-08-28,21:55:46
39.974655,116.331046666667,0,0,40783.9137847222,2011-08-28,21:55:51
39.974655,116.331046666667,0,0,40783.9138425926,2011-08-28,21:55:56
39.974655,116.33105,0,0,40783.913900463,2011-08-28,21:56:01
39.9746566666667,116.331043333333,0,0,40783.9139583333,2011-08-28,21:56:06
39.9746566666667,116.331043333333,0,0,40783.9139930556,2011-08-28,21:56:09
39.974655,116.331046666667,0,0,40783.9140162037,2011-08-28,21:56:11
39.9746533333333,116.331061666667,0,0,40783.9140740741,2011-08-28,21:56:16
39.9746066666667,116.331106666667,0,0,40783.9141319444,2011-08-28,21:56:21
39.974595,116.331145,0,0,40783.9141898148,2011-08-28,21:56:26
39.974545,116.331226666667,0,0,40783.9142476852,2011-08-28,21:56:31
39.9744816666667,116.331288333333,0,0,40783.9143055556,2011-08-28,21:56:36
39.97446,116.331308333333,0,0,40783.9143634259,2011-08-28,21:56:41
39.9744583333333,116.331315,0,0,40783.9144212963,2011-08-28,21:56:46
39.9744583333333,116.331316666667,0,0,40783.9144791667,2011-08-28,21:56:51
39.9744583333333,116.331316666667,0,0,40783.9145138889,2011-08-28,21:56:54
39.9744583333333,116.331313333333,0,0,40783.914537037,2011-08-28,21:56:56
39.9744583333333,116.331303333333,0,0,40783.9145949074,2011-08-28,21:57:01
39.9744583333333,116.331291666667,0,0,40783.9146527778,2011-08-28,21:57:06
39.9744733333333,116.331266666667,0,0,40783.9147106481,2011-08-28,21:57:11
39.97448,116.331248333333,0,0,40783.9147685185,2011-08-28,21:57:16
39.97448,116.331248333333,0,0,40783.9148032407,2011-08-28,21:57:19
39.97448,116.331241666667,0,0,40783.9148263889,2011-08-28,21:57:21
39.97448,116.331251666667,0,0,40783.9148842593,2011-08-28,21:57:26
39.974495,116.331281666667,0,0,40783.9149421296,2011-08-28,21:57:31
39.9745766666667,116.331251666667,0,0,40783.915,2011-08-28,21:57:36
39.97459,116.331235,0,0,40783.9150578704,2011-08-28,21:57:41
39.97459,116.331223333333,0,0,40783.9151157407,2011-08-28,21:57:46
39.97459,116.331223333333,0,0,40783.915150463,2011-08-28,21:57:49
39.9745916666667,116.331218333333,0,0,40783.9151736111,2011-08-28,21:57:51
39.9745916666667,116.331206666667,0,0,40783.9152314815,2011-08-28,21:57:56
39.9745933333333,116.331195,0,0,40783.9152893518,2011-08-28,21:58:01
39.9745933333333,116.331195,0,0,40783.9153240741,2011-08-28,21:58:04
39.9745966666667,116.331186666667,0,0,40783.9153472222,2011-08-28,21:58:06
39.9745983333333,116.331176666667,0,0,40783.9154050926,2011-08-28,21:58:11
39.9745983333333,116.331176666667,0,0,40783.9154398148,2011-08-28,21:58:14
39.9745983333333,116.331173333333,0,0,40783.915462963,2011-08-28,21:58:16
39.9746166666667,116.3312,0,0,40783.9155208333,2011-08-28,21:58:21
39.974595,116.331193333333,0,0,40783.9155787037,2011-08-28,21:58:26
39.974595,116.331193333333,0,0,40783.9156365741,2011-08-28,21:58:31
39.9745933333333,116.331196666667,0,0,40783.9156944444,2011-08-28,21:58:36
39.9745933333333,116.331201666667,0,0,40783.9157523148,2011-08-28,21:58:41
39.9745916666667,116.3312,0,0,40783.9158101852,2011-08-28,21:58:46
39.9745916666667,116.3312,0,0,40783.9158449074,2011-08-28,21:58:49
39.974595,116.331193333333,0,0,40783.9158680556,2011-08-28,21:58:51
39.9746,116.331183333333,0,0,40783.9159259259,2011-08-28,21:58:56
39.9746016666667,116.331183333333,0,0,40783.9159837963,2011-08-28,21:59:01
39.9746016666667,116.331183333333,0,0,40783.9160185185,2011-08-28,21:59:04
39.9746033333333,116.331176666667,0,0,40783.9160416667,2011-08-28,21:59:06
39.9746783333333,116.33111,0,0,40783.916099537,2011-08-28,21:59:11
39.9747783333333,116.33107,0,0,40783.9161574074,2011-08-28,21:59:16
39.9748583333333,116.331043333333,0,0,40783.9162152778,2011-08-28,21:59:21
39.974875,116.331015,0,0,40783.9162731481,2011-08-28,21:59:26
39.9748633333333,116.33101,0,0,40783.9163310185,2011-08-28,21:59:31
39.9748616666667,116.331015,0,0,40783.9163888889,2011-08-28,21:59:36
39.9748616666667,116.331015,0,0,40783.9164236111,2011-08-28,21:59:39
39.9748616666667,116.331023333333,0,0,40783.9164467593,2011-08-28,21:59:41
39.9748616666667,116.331036666667,0,0,40783.9165046296,2011-08-28,21:59:46
39.9748616666667,116.33104,0,0,40783.9165625,2011-08-28,21:59:51
39.9748616666667,116.331033333333,0,0,40783.9166203704,2011-08-28,21:59:56
39.9748616666667,116.331033333333,0,0,40783.9166550926,2011-08-28,21:59:59
39.9748633333333,116.33103,0,0,40783.9166782407,2011-08-28,22:00:01
39.974865,116.331055,0,0,40783.9167361111,2011-08-28,22:00:06
39.9748616666667,116.331051666667,0,0,40783.9167939815,2011-08-28,22:00:11
39.9748616666667,116.331051666667,0,0,40783.9168518518,2011-08-28,22:00:16
39.9748583333333,116.331053333333,0,0,40783.9169097222,2011-08-28,22:00:21
39.9748583333333,116.331053333333,0,0,40783.9169444444,2011-08-28,22:00:24
39.974855,116.331056666667,0,0,40783.9169675926,2011-08-28,22:00:26
39.9748533333333,116.331071666667,0,0,40783.917025463,2011-08-28,22:00:31
39.9748533333333,116.331071666667,0,0,40783.9170601852,2011-08-28,22:00:34
39.97485,116.331073333333,0,0,40783.9170833333,2011-08-28,22:00:36
39.9748366666667,116.331055,0,0,40783.9171412037,2011-08-28,22:00:41
39.9748133333333,116.33105,0,0,40783.9171990741,2011-08-28,22:00:46
39.9748133333333,116.331043333333,0,0,40783.9172569444,2011-08-28,22:00:51
39.9748116666667,116.331045,0,0,40783.9173148148,2011-08-28,22:00:56
39.9748116666667,116.331045,0,0,40783.917349537,2011-08-28,22:00:59
39.97481,116.331036666667,0,0,40783.9173726852,2011-08-28,22:01:01
39.974775,116.331028333333,0,0,40783.9174305556,2011-08-28,22:01:06
39.974765,116.331031666667,0,0,40783.9174884259,2011-08-28,22:01:11
39.9747633333333,116.331026666667,0,0,40783.9175462963,2011-08-28,22:01:16
39.97476,116.331028333333,0,0,40783.9176041667,2011-08-28,22:01:21
39.97476,116.331028333333,0,0,40783.9176388889,2011-08-28,22:01:24
39.9747583333333,116.331035,0,0,40783.917662037,2011-08-28,22:01:26
39.974725,116.33104,0,0,40783.9177199074,2011-08-28,22:01:31
39.974705,116.331053333333,0,0,40783.9177777778,2011-08-28,22:01:36
39.9747016666667,116.331051666667,0,0,40783.9178356482,2011-08-28,22:01:41
39.9747016666667,116.331051666667,0,0,40783.9178703704,2011-08-28,22:01:44
39.9747,116.331045,0,0,40783.9178935185,2011-08-28,22:01:46
39.9746983333333,116.331033333333,0,0,40783.9179513889,2011-08-28,22:01:51
39.9744866666667,116.331216666667,0,0,40783.9314351852,2011-08-28,22:21:16
39.9744483333333,116.331195,0,0,40783.9314930556,2011-08-28,22:21:21
39.9744483333333,116.331181666667,0,0,40783.9315509259,2011-08-28,22:21:26
39.9744483333333,116.331175,0,0,40783.9316087963,2011-08-28,22:21:31
39.97445,116.331173333333,0,0,40783.9316666667,2011-08-28,22:21:36
39.97445,116.331171666667,0,0,40783.931724537,2011-08-28,22:21:41
39.9744516666667,116.331166666667,0,0,40783.9317824074,2011-08-28,22:21:46
39.9744533333333,116.331165,0,0,40783.9318402778,2011-08-28,22:21:51
39.974455,116.331161666667,0,0,40783.9318981481,2011-08-28,22:21:56
39.974455,116.331161666667,0,0,40783.9319328704,2011-08-28,22:21:59
39.9744566666667,116.331163333333,0,0,40783.9319560185,2011-08-28,22:22:01
39.9744766666667,116.331186666667,0,0,40783.9320138889,2011-08-28,22:22:06
39.9745233333333,116.331231666667,0,0,40783.9320717593,2011-08-28,22:22:11
39.9745233333333,116.331231666667,0,0,40783.9321064815,2011-08-28,22:22:14
39.974515,116.331228333333,0,0,40783.9321296296,2011-08-28,22:22:16
39.974515,116.33124,0,0,40783.9321875,2011-08-28,22:22:21
39.974515,116.331248333333,0,0,40783.9322453704,2011-08-28,22:22:26
39.9745133333333,116.33125,0,0,40783.9323032407,2011-08-28,22:22:31
39.9745116666667,116.331251666667,0,0,40783.9323611111,2011-08-28,22:22:36
39.9745116666667,116.331251666667,0,0,40783.9323958333,2011-08-28,22:22:39
39.9745116666667,116.331256666667,0,0,40783.9324189815,2011-08-28,22:22:41
39.9745116666667,116.331266666667,0,0,40783.9324768518,2011-08-28,22:22:46
39.9745116666667,116.331258333333,0,0,40783.9325347222,2011-08-28,22:22:51
39.9745116666667,116.331266666667,0,0,40783.9325925926,2011-08-28,22:22:56
39.9745133333333,116.331268333333,0,0,40783.932650463,2011-08-28,22:23:01
39.974515,116.331265,0,0,40783.9327083333,2011-08-28,22:23:06
39.974515,116.331268333333,0,0,40783.9327662037,2011-08-28,22:23:11
39.974515,116.331271666667,0,0,40783.9328240741,2011-08-28,22:23:16
39.974515,116.331271666667,0,0,40783.9328819444,2011-08-28,22:23:21
39.9745133333333,116.33127,0,0,40783.9329398148,2011-08-28,22:23:26
39.9745133333333,116.33127,0,0,40783.932974537,2011-08-28,22:23:29
39.9745133333333,116.331266666667,0,0,40783.9329976852,2011-08-28,22:23:31
39.9745133333333,116.331251666667,0,0,40783.9330555556,2011-08-28,22:23:36
39.9745133333333,116.33125,0,0,40783.9331134259,2011-08-28,22:23:41
39.9745133333333,116.331253333333,0,0,40783.9331712963,2011-08-28,22:23:46
39.974515,116.331256666667,0,0,40783.9332291667,2011-08-28,22:23:51
39.974515,116.331263333333,0,0,40783.933287037,2011-08-28,22:23:56
39.974515,116.331263333333,0,0,40783.9333217593,2011-08-28,22:23:59
39.974515,116.331271666667,0,0,40783.9333449074,2011-08-28,22:24:01
39.974485,116.331293333333,0,0,40783.9334027778,2011-08-28,22:24:06
39.974445,116.331305,0,0,40783.9334606482,2011-08-28,22:24:11
39.9744333333333,116.331313333333,0,0,40783.9335185185,2011-08-28,22:24:16
39.9744333333333,116.331316666667,0,0,40783.9335763889,2011-08-28,22:24:21
39.9744333333333,116.331316666667,0,0,40783.9336342593,2011-08-28,22:24:26
39.9744333333333,116.331316666667,0,0,40783.9336689815,2011-08-28,22:24:29
39.974435,116.33131,0,0,40783.9336921296,2011-08-28,22:24:31
39.9744366666667,116.331296666667,0,0,40783.93375,2011-08-28,22:24:36
39.9744433333333,116.331276666667,0,0,40783.9338078704,2011-08-28,22:24:41
39.9744433333333,116.33127,0,0,40783.9338657407,2011-08-28,22:24:46
39.9744433333333,116.33127,0,0,40783.933900463,2011-08-28,22:24:49
39.9744433333333,116.331263333333,0,0,40783.9339236111,2011-08-28,22:24:51
39.974435,116.331243333333,0,0,40783.9339814815,2011-08-28,22:24:56
39.974445,116.331211666667,0,0,40783.9340393519,2011-08-28,22:25:01
39.974445,116.331203333333,0,0,40783.9340972222,2011-08-28,22:25:06
39.9744466666667,116.331198333333,0,0,40783.9341550926,2011-08-28,22:25:11
39.9744466666667,116.33119,0,0,40783.934212963,2011-08-28,22:25:16
39.9744483333333,116.331186666667,0,0,40783.9342708333,2011-08-28,22:25:21
39.97445,116.331183333333,0,0,40783.9343287037,2011-08-28,22:25:26
39.97445,116.331183333333,0,0,40783.9343634259,2011-08-28,22:25:29
39.9744516666667,116.33118,0,0,40783.9343865741,2011-08-28,22:25:31
39.9744533333333,116.331168333333,0,0,40783.9344444444,2011-08-28,22:25:36
39.9744533333333,116.331168333333,0,0,40783.9344791667,2011-08-28,22:25:39
39.974455,116.331161666667,0,0,40783.9345023148,2011-08-28,22:25:41
39.9744833333333,116.33114,0,0,40783.9345601852,2011-08-28,22:25:46
39.974505,116.33112,0,0,40783.9346180556,2011-08-28,22:25:51
39.974505,116.331108333333,0,0,40783.9346759259,2011-08-28,22:25:56
39.9745033333333,116.331095,0,0,40783.9347337963,2011-08-28,22:26:01
39.9745033333333,116.331091666667,0,0,40783.9347916667,2011-08-28,22:26:06
39.9745016666667,116.331098333333,0,0,40783.934849537,2011-08-28,22:26:11
39.9745016666667,116.331098333333,0,0,40783.9348842593,2011-08-28,22:26:14
39.9745016666667,116.331105,0,0,40783.9349074074,2011-08-28,22:26:16
39.9744783333333,116.331145,0,0,40783.9349652778,2011-08-28,22:26:21
39.9744383333333,116.331163333333,0,0,40783.9350231481,2011-08-28,22:26:26
39.9743933333333,116.331161666667,0,0,40783.9350810185,2011-08-28,22:26:31
39.9743916666667,116.331175,0,0,40783.9351388889,2011-08-28,22:26:36
39.9743833333333,116.331225,0,0,40783.9351967593,2011-08-28,22:26:41
39.9743533333333,116.331266666667,0,0,40783.9352546296,2011-08-28,22:26:46
39.97434,116.33128,0,0,40783.9353125,2011-08-28,22:26:51
39.97434,116.331288333333,0,0,40783.9353703704,2011-08-28,22:26:56
39.97434,116.331288333333,0,0,40783.9354050926,2011-08-28,22:26:59
39.9743433333333,116.331285,0,0,40783.9354282407,2011-08-28,22:27:01
39.9744,116.331268333333,0,0,40783.9354861111,2011-08-28,22:27:06
39.9744066666667,116.331256666667,0,0,40783.9355439815,2011-08-28,22:27:11
39.9744066666667,116.331258333333,0,0,40783.9356018519,2011-08-28,22:27:16
39.974405,116.33126,0,0,40783.9356597222,2011-08-28,22:27:21
39.974405,116.331265,0,0,40783.9357175926,2011-08-28,22:27:26
39.9744016666667,116.331266666667,0,0,40783.935775463,2011-08-28,22:27:31
39.9744,116.331268333333,0,0,40783.9358333333,2011-08-28,22:27:36
39.9744,116.331268333333,0,0,40783.9358912037,2011-08-28,22:27:41
39.9744016666667,116.331265,0,0,40783.9359490741,2011-08-28,22:27:46
39.9744033333333,116.331268333333,0,0,40783.9360069444,2011-08-28,22:27:51
39.974405,116.331275,0,0,40783.9360648148,2011-08-28,22:27:56
39.9744066666667,116.331271666667,0,0,40783.9361226852,2011-08-28,22:28:01
39.9744083333333,116.331271666667,0,0,40783.9361805556,2011-08-28,22:28:06
39.97441,116.331268333333,0,0,40783.9362384259,2011-08-28,22:28:11
39.9744116666667,116.331268333333,0,0,40783.9362962963,2011-08-28,22:28:16
39.9744116666667,116.331261666667,0,0,40783.9363541667,2011-08-28,22:28:21
39.9744116666667,116.331255,0,0,40783.936412037,2011-08-28,22:28:26
39.9744116666667,116.331255,0,0,40783.9364699074,2011-08-28,22:28:31
39.9744116666667,116.331251666667,0,0,40783.9365277778,2011-08-28,22:28:36
39.9744133333333,116.331251666667,0,0,40783.9365856481,2011-08-28,22:28:41
39.974415,116.33125,0,0,40783.9366435185,2011-08-28,22:28:46
39.974415,116.33125,0,0,40783.9367013889,2011-08-28,22:28:51
39.9744166666667,116.33125,0,0,40783.9367592593,2011-08-28,22:28:56
39.9744166666667,116.331248333333,0,0,40783.9368171296,2011-08-28,22:29:01
39.9744166666667,116.33125,0,0,40783.936875,2011-08-28,22:29:06
39.9744166666667,116.331251666667,0,0,40783.9369328704,2011-08-28,22:29:11
39.9744183333333,116.331251666667,0,0,40783.9369907407,2011-08-28,22:29:16
39.9744183333333,116.331246666667,0,0,40783.9370486111,2011-08-28,22:29:21
39.9744166666667,116.331246666667,0,0,40783.9371064815,2011-08-28,22:29:26
39.974415,116.331251666667,0,0,40783.9371643519,2011-08-28,22:29:31
39.9744133333333,116.331255,0,0,40783.9372222222,2011-08-28,22:29:36
39.9744133333333,116.331256666667,0,0,40783.9372800926,2011-08-28,22:29:41
39.9744133333333,116.331256666667,0,0,40783.937337963,2011-08-28,22:29:46
39.9744133333333,116.331253333333,0,0,40783.9373958333,2011-08-28,22:29:51
39.9744133333333,116.331256666667,0,0,40783.9374537037,2011-08-28,22:29:56
39.974415,116.331255,0,0,40783.9375115741,2011-08-28,22:30:01
39.974415,116.331253333333,0,0,40783.9375694444,2011-08-28,22:30:06
39.974415,116.33125,0,0,40783.9376273148,2011-08-28,22:30:11
39.974415,116.331251666667,0,0,40783.9376851852,2011-08-28,22:30:16
39.974415,116.331256666667,0,0,40783.9377430556,2011-08-28,22:30:21
39.9744166666667,116.331261666667,0,0,40783.9378009259,2011-08-28,22:30:26
39.974415,116.331263333333,0,0,40783.9378587963,2011-08-28,22:30:31
39.9744166666667,116.331261666667,0,0,40783.9379166667,2011-08-28,22:30:36
39.9744166666667,116.331253333333,0,0,40783.937974537,2011-08-28,22:30:41
39.974415,116.331248333333,0,0,40783.9380324074,2011-08-28,22:30:46
39.9744133333333,116.331248333333,0,0,40783.9380902778,2011-08-28,22:30:51
39.9744133333333,116.331245,0,0,40783.9381481481,2011-08-28,22:30:56
39.9744116666667,116.331236666667,0,0,40783.9382060185,2011-08-28,22:31:01
39.9744116666667,116.331236666667,0,0,40783.9382638889,2011-08-28,22:31:06
39.9744116666667,116.331235,0,0,40783.9383217593,2011-08-28,22:31:11
39.9744133333333,116.331228333333,0,0,40783.9383796296,2011-08-28,22:31:16
39.974415,116.331223333333,0,0,40783.9384375,2011-08-28,22:31:21
39.974415,116.331218333333,0,0,40783.9384953704,2011-08-28,22:31:26
39.9744166666667,116.331213333333,0,0,40783.9385532407,2011-08-28,22:31:31
39.9744166666667,116.331211666667,0,0,40783.9386111111,2011-08-28,22:31:36
39.9744166666667,116.331211666667,0,0,40783.9386689815,2011-08-28,22:31:41
39.9744166666667,116.331213333333,0,0,40783.9387268518,2011-08-28,22:31:46
39.974415,116.331215,0,0,40783.9387847222,2011-08-28,22:31:51
39.9744133333333,116.33122,0,0,40783.9388425926,2011-08-28,22:31:56
39.9744116666667,116.331228333333,0,0,40783.938900463,2011-08-28,22:32:01
39.9744116666667,116.331235,0,0,40783.9389583333,2011-08-28,22:32:06
39.9744116666667,116.33124,0,0,40783.9390162037,2011-08-28,22:32:11
39.9744133333333,116.331246666667,0,0,40783.9390740741,2011-08-28,22:32:16
39.9744133333333,116.33124,0,0,40783.9391319444,2011-08-28,22:32:21
39.974415,116.331233333333,0,0,40783.9391898148,2011-08-28,22:32:26
39.9744166666667,116.331226666667,0,0,40783.9392476852,2011-08-28,22:32:31
39.9744183333333,116.33122,0,0,40783.9393055556,2011-08-28,22:32:36
39.9744183333333,116.33122,0,0,40783.9393402778,2011-08-28,22:32:39
39.9744166666667,116.331226666667,0,0,40783.9393634259,2011-08-28,22:32:41
39.974415,116.331236666667,0,0,40783.9394212963,2011-08-28,22:32:46
39.974415,116.331236666667,0,0,40783.9394560185,2011-08-28,22:32:49
39.974415,116.331231666667,0,0,40783.9394791667,2011-08-28,22:32:51
39.974415,116.33122,0,0,40783.939537037,2011-08-28,22:32:56
39.974415,116.331213333333,0,0,40783.9395949074,2011-08-28,22:33:01
39.974415,116.33121,0,0,40783.9396527778,2011-08-28,22:33:06
39.974415,116.33121,0,0,40783.9396875,2011-08-28,22:33:09
39.974415,116.331211666667,0,0,40783.9397106481,2011-08-28,22:33:11
39.974415,116.331201666667,0,0,40783.9397685185,2011-08-28,22:33:16
39.9744166666667,116.331195,0,0,40783.9398263889,2011-08-28,22:33:21
39.9744166666667,116.331193333333,0,0,40783.9398842593,2011-08-28,22:33:26
39.974415,116.331196666667,0,0,40783.9399421296,2011-08-28,22:33:31
39.974415,116.331196666667,0,0,40783.94,2011-08-28,22:33:36
39.9744133333333,116.331201666667,0,0,40783.9400578704,2011-08-28,22:33:41
39.9744133333333,116.331201666667,0,0,40783.9400925926,2011-08-28,22:33:44
39.9744133333333,116.3312,0,0,40783.9401157407,2011-08-28,22:33:46
39.9744333333333,116.331208333333,0,0,40783.9401736111,2011-08-28,22:33:51
39.9744333333333,116.331228333333,0,0,40783.9402314815,2011-08-28,22:33:56
39.9744333333333,116.331228333333,0,0,40783.9402662037,2011-08-28,22:33:59
39.9744316666667,116.33122,0,0,40783.9402893518,2011-08-28,22:34:01
39.9744316666667,116.331208333333,0,0,40783.9403472222,2011-08-28,22:34:06
39.9744316666667,116.331208333333,0,0,40783.9403819444,2011-08-28,22:34:09
39.97443,116.331213333333,0,0,40783.9404050926,2011-08-28,22:34:11
39.9744283333333,116.331225,0,0,40783.940462963,2011-08-28,22:34:16
39.9744266666667,116.331231666667,0,0,40783.9405208333,2011-08-28,22:34:21
39.974425,116.331233333333,0,0,40783.9405787037,2011-08-28,22:34:26
39.974425,116.331231666667,0,0,40783.9406365741,2011-08-28,22:34:31
39.974425,116.331226666667,0,0,40783.9406944444,2011-08-28,22:34:36
39.974425,116.331226666667,0,0,40783.9407523148,2011-08-28,22:34:41
39.974425,116.331228333333,0,0,40783.9408101852,2011-08-28,22:34:46
39.974425,116.331228333333,0,0,40783.9408680556,2011-08-28,22:34:51
39.974425,116.331236666667,0,0,40783.9409259259,2011-08-28,22:34:56
39.974425,116.331238333333,0,0,40783.9409837963,2011-08-28,22:35:01
39.974425,116.33124,0,0,40783.9410416667,2011-08-28,22:35:06
39.974425,116.33124,0,0,40783.9410763889,2011-08-28,22:35:09
39.974425,116.331243333333,0,0,40783.941099537,2011-08-28,22:35:11
39.974425,116.331255,0,0,40783.9411574074,2011-08-28,22:35:16
39.974425,116.331261666667,0,0,40783.9412152778,2011-08-28,22:35:21
39.974425,116.331256666667,0,0,40783.9412731482,2011-08-28,22:35:26
39.974425,116.331256666667,0,0,40783.9413078704,2011-08-28,22:35:29
39.9744233333333,116.331248333333,0,0,40783.9413310185,2011-08-28,22:35:31
39.974365,116.331238333333,0,0,40783.9413888889,2011-08-28,22:35:36
39.9743633333333,116.33124,0,0,40783.9414467593,2011-08-28,22:35:41
39.9743633333333,116.331241666667,0,0,40783.9415046296,2011-08-28,22:35:46
39.974365,116.331238333333,0,0,40783.9415625,2011-08-28,22:35:51
39.974365,116.331236666667,0,0,40783.9416203704,2011-08-28,22:35:56
39.9743666666667,116.33124,0,0,40783.9416782407,2011-08-28,22:36:01
39.9743666666667,116.331238333333,0,0,40783.9417361111,2011-08-28,22:36:06
39.9743666666667,116.331245,0,0,40783.9417939815,2011-08-28,22:36:11
39.9743666666667,116.33125,0,0,40783.9418518519,2011-08-28,22:36:16
39.9743666666667,116.331248333333,0,0,40783.9419097222,2011-08-28,22:36:21
39.9743666666667,116.331248333333,0,0,40783.9419675926,2011-08-28,22:36:26
39.9743666666667,116.331246666667,0,0,40783.942025463,2011-08-28,22:36:31
39.974365,116.331243333333,0,0,40783.9420833333,2011-08-28,22:36:36
39.974365,116.331246666667,0,0,40783.9421412037,2011-08-28,22:36:41
39.9743666666667,116.331246666667,0,0,40783.9421990741,2011-08-28,22:36:46
39.9743666666667,116.33125,0,0,40783.9422569444,2011-08-28,22:36:51
39.9743683333333,116.331245,0,0,40783.9423148148,2011-08-28,22:36:56
39.9743683333333,116.33125,0,0,40783.9423726852,2011-08-28,22:37:01
39.97437,116.331248333333,0,0,40783.9424305556,2011-08-28,22:37:06
39.97437,116.331241666667,0,0,40783.9424884259,2011-08-28,22:37:11
39.9743716666667,116.331238333333,0,0,40783.9425462963,2011-08-28,22:37:16
39.9743716666667,116.331236666667,0,0,40783.9426041667,2011-08-28,22:37:21
39.9743716666667,116.331235,0,0,40783.942662037,2011-08-28,22:37:26
39.9743716666667,116.331235,0,0,40783.9426967593,2011-08-28,22:37:29
39.9743716666667,116.331235,0,0,40783.9427199074,2011-08-28,22:37:31
39.9743733333333,116.331223333333,0,0,40783.9427777778,2011-08-28,22:37:36
39.9743733333333,116.33121,0,0,40783.9428356481,2011-08-28,22:37:41
39.9743716666667,116.331205,0,0,40783.9428935185,2011-08-28,22:37:46
39.9743716666667,116.331196666667,0,0,40783.9429513889,2011-08-28,22:37:51
39.9743716666667,116.331191666667,0,0,40783.9430092593,2011-08-28,22:37:56
39.9743733333333,116.331195,0,0,40783.9430671296,2011-08-28,22:38:01
39.9743733333333,116.3312,0,0,40783.943125,2011-08-28,22:38:06
39.9743733333333,116.331201666667,0,0,40783.9431828704,2011-08-28,22:38:11
39.9743733333333,116.331196666667,0,0,40783.9432407407,2011-08-28,22:38:16
39.974375,116.331191666667,0,0,40783.9432986111,2011-08-28,22:38:21
39.9743766666667,116.33119,0,0,40783.9433564815,2011-08-28,22:38:26
39.9743766666667,116.33119,0,0,40783.9433912037,2011-08-28,22:38:29
39.9743783333333,116.331195,0,0,40783.9434143519,2011-08-28,22:38:31
39.9743783333333,116.331208333333,0,0,40783.9434722222,2011-08-28,22:38:36
39.97438,116.331215,0,0,40783.9435300926,2011-08-28,22:38:41
39.97438,116.331215,0,0,40783.9435648148,2011-08-28,22:38:44
39.97438,116.331208333333,0,0,40783.943587963,2011-08-28,22:38:46
39.9743866666667,116.331198333333,0,0,40783.9436458333,2011-08-28,22:38:51
39.9743866666667,116.331185,0,0,40783.9437037037,2011-08-28,22:38:56
39.9743866666667,116.331183333333,0,0,40783.9437615741,2011-08-28,22:39:01
39.9743866666667,116.331183333333,0,0,40783.9437962963,2011-08-28,22:39:04
39.9743883333333,116.331183333333,0,0,40783.9438194444,2011-08-28,22:39:06
39.9743866666667,116.331193333333,0,0,40783.9438773148,2011-08-28,22:39:11
39.974385,116.331198333333,0,0,40783.9439351852,2011-08-28,22:39:16
39.9743783333333,116.331198333333,0,0,40783.9439930556,2011-08-28,22:39:21
39.974375,116.331203333333,0,0,40783.9440509259,2011-08-28,22:39:26
39.974375,116.331203333333,0,0,40783.9440856481,2011-08-28,22:39:29
39.9743733333333,116.33121,0,0,40783.9441087963,2011-08-28,22:39:31
39.9743466666667,116.331223333333,0,0,40783.9441666667,2011-08-28,22:39:36
39.9743516666667,116.33122,0,0,40783.944224537,2011-08-28,22:39:41
39.9743516666667,116.33122,0,0,40783.9442592593,2011-08-28,22:39:44
39.9743533333333,116.331216666667,0,0,40783.9442824074,2011-08-28,22:39:46
39.9743533333333,116.331206666667,0,0,40783.9443402778,2011-08-28,22:39:51
39.9743566666667,116.331193333333,0,0,40783.9443981481,2011-08-28,22:39:56
39.9743583333333,116.331186666667,0,0,40783.9444560185,2011-08-28,22:40:01
39.9743583333333,116.331193333333,0,0,40783.9445138889,2011-08-28,22:40:06
39.9743616666667,116.3312,0,0,40783.9445717593,2011-08-28,22:40:11
39.9743633333333,116.331198333333,0,0,40783.9446296296,2011-08-28,22:40:16
39.974365,116.331196666667,0,0,40783.9446875,2011-08-28,22:40:21
39.974365,116.331196666667,0,0,40783.9447453704,2011-08-28,22:40:26
39.974365,116.331193333333,0,0,40783.9448032407,2011-08-28,22:40:31
39.9743666666667,116.331191666667,0,0,40783.9448611111,2011-08-28,22:40:36
39.9743683333333,116.331191666667,0,0,40783.9449189815,2011-08-28,22:40:41
39.9743683333333,116.331193333333,0,0,40783.9449768519,2011-08-28,22:40:46
39.9743683333333,116.331188333333,0,0,40783.9450347222,2011-08-28,22:40:51
39.9743683333333,116.331188333333,0,0,40783.9450694444,2011-08-28,22:40:54
39.9743666666667,116.331185,0,0,40783.9450925926,2011-08-28,22:40:56
39.9746033333333,116.331053333333,0,0,40783.9486226852,2011-08-28,22:46:01
39.97467,116.33095,0,0,40783.9486805556,2011-08-28,22:46:06
39.9747216666667,116.330846666667,0,0,40783.9487268519,2011-08-28,22:46:10
39.97481,116.33076,0,0,40783.9487615741,2011-08-28,22:46:13
39.9748916666667,116.330703333333,0,0,40783.9488078704,2011-08-28,22:46:17
39.9749533333333,116.330668333333,0,0,40783.9488657407,2011-08-28,22:46:22
39.9749883333333,116.330643333333,0,0,40783.9489236111,2011-08-28,22:46:27
39.9749766666667,116.330645,0,0,40783.9489814815,2011-08-28,22:46:32
39.9749483333333,116.330623333333,0,0,40783.9490393519,2011-08-28,22:46:37
39.9748583333333,116.330575,0,0,40783.9490972222,2011-08-28,22:46:42
39.974845,116.330595,0,0,40783.9491550926,2011-08-28,22:46:47
39.974845,116.330606666667,0,0,40783.949212963,2011-08-28,22:46:52
39.974845,116.330606666667,0,0,40783.9492476852,2011-08-28,22:46:55
39.9748466666667,116.33061,0,0,40783.9492708333,2011-08-28,22:46:57
39.9748583333333,116.330645,0,0,40783.9493287037,2011-08-28,22:47:02
39.9748866666667,116.33069,0,0,40783.9493865741,2011-08-28,22:47:07
39.9748866666667,116.330696666667,0,0,40783.9494444444,2011-08-28,22:47:12
39.9748866666667,116.330705,0,0,40783.9495023148,2011-08-28,22:47:17
39.9748866666667,116.330705,0,0,40783.949537037,2011-08-28,22:47:20
39.9748833333333,116.330713333333,0,0,40783.9495601852,2011-08-28,22:47:22
39.974875,116.330748333333,0,0,40783.9496180556,2011-08-28,22:47:27
39.97484,116.33089,0,0,40783.9496643519,2011-08-28,22:47:31
39.9747866666667,116.330966666667,0,0,40783.9497222222,2011-08-28,22:47:36
39.9746833333333,116.331025,0,0,40783.9497685185,2011-08-28,22:47:40
39.9746166666667,116.331051666667,0,0,40783.9498263889,2011-08-28,22:47:45
39.9746133333333,116.331063333333,0,0,40783.9498842593,2011-08-28,22:47:50
39.9746133333333,116.331063333333,0,0,40783.9499189815,2011-08-28,22:47:53
39.9746133333333,116.331066666667,0,0,40783.9499421296,2011-08-28,22:47:55
39.9746116666667,116.331076666667,0,0,40783.95,2011-08-28,22:48:00
39.9745883333333,116.331125,0,0,40783.9500578704,2011-08-28,22:48:05
39.9745783333333,116.331143333333,0,0,40783.9501157407,2011-08-28,22:48:10
39.9745766666667,116.331155,0,0,40783.9501736111,2011-08-28,22:48:15
39.9745583333333,116.331193333333,0,0,40783.9502314815,2011-08-28,22:48:20
39.9745083333333,116.33123,0,0,40783.9502893519,2011-08-28,22:48:25
39.9744516666667,116.331256666667,0,0,40783.9503472222,2011-08-28,22:48:30
39.9744433333333,116.331271666667,0,0,40783.9504050926,2011-08-28,22:48:35
39.9744433333333,116.331271666667,0,0,40783.9504398148,2011-08-28,22:48:38
39.974445,116.331278333333,0,0,40783.950462963,2011-08-28,22:48:40
39.974445,116.331288333333,0,0,40783.9505208333,2011-08-28,22:48:45
39.974445,116.331286666667,0,0,40783.9505787037,2011-08-28,22:48:50
39.974445,116.331278333333,0,0,40783.9506365741,2011-08-28,22:48:55
39.974445,116.331275,0,0,40783.9506944444,2011-08-28,22:49:00
39.9744433333333,116.331271666667,0,0,40783.9507523148,2011-08-28,22:49:05
39.9744433333333,116.33127,0,0,40783.9508101852,2011-08-28,22:49:10
39.974445,116.331265,0,0,40783.9508680556,2011-08-28,22:49:15
39.974445,116.331265,0,0,40783.9509027778,2011-08-28,22:49:18
39.974445,116.331256666667,0,0,40783.9509259259,2011-08-28,22:49:20
39.9744633333333,116.331265,0,0,40783.9509837963,2011-08-28,22:49:25
39.9745083333333,116.331238333333,0,0,40783.9510416667,2011-08-28,22:49:30
39.9745083333333,116.331238333333,0,0,40783.9510763889,2011-08-28,22:49:33
39.9745083333333,116.33123,0,0,40783.951099537,2011-08-28,22:49:35
39.9745233333333,116.33119,0,0,40783.9511574074,2011-08-28,22:49:40
39.9745383333333,116.331178333333,0,0,40783.9512152778,2011-08-28,22:49:45
39.9745383333333,116.331173333333,0,0,40783.9512731481,2011-08-28,22:49:50
39.9745383333333,116.331178333333,0,0,40783.9513310185,2011-08-28,22:49:55
39.9745383333333,116.331186666667,0,0,40783.9513888889,2011-08-28,22:50:00
39.97454,116.331193333333,0,0,40783.9514467593,2011-08-28,22:50:05
39.9745416666667,116.331198333333,0,0,40783.9515046296,2011-08-28,22:50:10
39.9745416666667,116.331201666667,0,0,40783.9515625,2011-08-28,22:50:15
39.9745416666667,116.331205,0,0,40783.9516203704,2011-08-28,22:50:20
39.9745416666667,116.331201666667,0,0,40783.9516782407,2011-08-28,22:50:25
39.9745416666667,116.331198333333,0,0,40783.9517361111,2011-08-28,22:50:30
39.9745433333333,116.331205,0,0,40783.9517939815,2011-08-28,22:50:35
39.9745433333333,116.331205,0,0,40783.9518287037,2011-08-28,22:50:38
39.9745433333333,116.331208333333,0,0,40783.9518518519,2011-08-28,22:50:40
39.9745433333333,116.331218333333,0,0,40783.9519097222,2011-08-28,22:50:45
39.9745433333333,116.331218333333,0,0,40783.9519444444,2011-08-28,22:50:48
39.974545,116.331216666667,0,0,40783.9519675926,2011-08-28,22:50:50
39.974535,116.331205,0,0,40783.952025463,2011-08-28,22:50:55
39.9745333333333,116.331201666667,0,0,40783.9520833333,2011-08-28,22:51:00
39.9745333333333,116.331201666667,0,0,40783.9521180556,2011-08-28,22:51:03
39.9745333333333,116.331208333333,0,0,40783.9521412037,2011-08-28,22:51:05
39.9745333333333,116.33122,0,0,40783.9521990741,2011-08-28,22:51:10
39.97451,116.331221666667,0,0,40783.9522569444,2011-08-28,22:51:15
39.97449,116.331225,0,0,40783.9523148148,2011-08-28,22:51:20
39.9744716666667,116.331231666667,0,0,40783.9523726852,2011-08-28,22:51:25
39.9744583333333,116.331243333333,0,0,40783.9524305556,2011-08-28,22:51:30
39.9744566666667,116.331241666667,0,0,40783.9524884259,2011-08-28,22:51:35
39.974455,116.331236666667,0,0,40783.9525462963,2011-08-28,22:51:40
39.9744566666667,116.331235,0,0,40783.9526041667,2011-08-28,22:51:45
39.9744566666667,116.33123,0,0,40783.952662037,2011-08-28,22:51:50
39.9744566666667,116.33123,0,0,40783.9526967593,2011-08-28,22:51:53
39.9744583333333,116.331228333333,0,0,40783.9527199074,2011-08-28,22:51:55
39.9744583333333,116.331238333333,0,0,40783.9527777778,2011-08-28,22:52:00
39.9744583333333,116.331248333333,0,0,40783.9528356481,2011-08-28,22:52:05
39.9744583333333,116.33125,0,0,40783.9528935185,2011-08-28,22:52:10
39.9744583333333,116.331253333333,0,0,40783.9529513889,2011-08-28,22:52:15
39.9744566666667,116.331255,0,0,40783.9530092593,2011-08-28,22:52:20
39.9744583333333,116.33125,0,0,40783.9530671296,2011-08-28,22:52:25
39.9744583333333,116.331258333333,0,0,40783.953125,2011-08-28,22:52:30
39.9744616666667,116.331265,0,0,40783.9531828704,2011-08-28,22:52:35
39.9744616666667,116.331265,0,0,40783.9532175926,2011-08-28,22:52:38
39.974465,116.33127,0,0,40783.9532407407,2011-08-28,22:52:40
39.9745016666667,116.33127,0,0,40783.9532986111,2011-08-28,22:52:45
39.9746066666667,116.331273333333,0,0,40783.9533564815,2011-08-28,22:52:50
39.9747016666667,116.33129,0,0,40783.9534027778,2011-08-28,22:52:54
39.9747966666667,116.33128,0,0,40783.9534490741,2011-08-28,22:52:58
39.9748516666667,116.331266666667,0,0,40783.9535069444,2011-08-28,22:53:03
39.9746616666667,116.331166666667,0,0,40783.9587731481,2011-08-28,23:00:38
39.9745916666667,116.331158333333,0,0,40783.9588310185,2011-08-28,23:00:43
39.9745366666667,116.331168333333,0,0,40783.9588888889,2011-08-28,23:00:48
39.9745116666667,116.331161666667,0,0,40783.9589467593,2011-08-28,23:00:53
39.97451,116.331156666667,0,0,40783.9590046296,2011-08-28,23:00:58
39.97451,116.331156666667,0,0,40783.9590393519,2011-08-28,23:01:01
39.9745083333333,116.331155,0,0,40783.9590625,2011-08-28,23:01:03
39.9745083333333,116.331145,0,0,40783.9591203704,2011-08-28,23:01:08
39.97451,116.331138333333,0,0,40783.9591782407,2011-08-28,23:01:13
39.97451,116.331136666667,0,0,40783.9592361111,2011-08-28,23:01:18
39.97451,116.331136666667,0,0,40783.9592708333,2011-08-28,23:01:21
39.97451,116.331128333333,0,0,40783.9592939815,2011-08-28,23:01:23
39.97451,116.331118333333,0,0,40783.9593518519,2011-08-28,23:01:28
39.97451,116.331121666667,0,0,40783.9594097222,2011-08-28,23:01:33
39.9745033333333,116.331125,0,0,40783.9594675926,2011-08-28,23:01:38
39.9745033333333,116.331126666667,0,0,40783.959525463,2011-08-28,23:01:43
39.9745016666667,116.331131666667,0,0,40783.9595833333,2011-08-28,23:01:48
39.9745016666667,116.33114,0,0,40783.9596412037,2011-08-28,23:01:53
39.9745033333333,116.331146666667,0,0,40783.9596990741,2011-08-28,23:01:58
39.9745033333333,116.331151666667,0,0,40783.9597569444,2011-08-28,23:02:03
39.9745033333333,116.331153333333,0,0,40783.9598148148,2011-08-28,23:02:08
39.9745033333333,116.331156666667,0,0,40783.9598726852,2011-08-28,23:02:13
39.9745066666667,116.331158333333,0,0,40783.9599305556,2011-08-28,23:02:18
39.9745083333333,116.331161666667,0,0,40783.9599884259,2011-08-28,23:02:23
39.97451,116.331168333333,0,0,40783.9600462963,2011-08-28,23:02:28
39.97451,116.331171666667,0,0,40783.9601041667,2011-08-28,23:02:33
39.97451,116.331176666667,0,0,40783.960162037,2011-08-28,23:02:38
39.9745116666667,116.33118,0,0,40783.9602199074,2011-08-28,23:02:43
39.9745133333333,116.33118,0,0,40783.9602777778,2011-08-28,23:02:48
39.9745133333333,116.331183333333,0,0,40783.9603356481,2011-08-28,23:02:53
39.9745133333333,116.33118,0,0,40783.9603935185,2011-08-28,23:02:58
39.9745133333333,116.331175,0,0,40783.9604513889,2011-08-28,23:03:03
39.9745133333333,116.331173333333,0,0,40783.9605092593,2011-08-28,23:03:08
39.9745116666667,116.33117,0,0,40783.9605671296,2011-08-28,23:03:13
39.9745116666667,116.331165,0,0,40783.960625,2011-08-28,23:03:18
39.97451,116.331161666667,0,0,40783.9606828704,2011-08-28,23:03:23
39.97451,116.331158333333,0,0,40783.9607407407,2011-08-28,23:03:28
39.97451,116.331153333333,0,0,40783.9607986111,2011-08-28,23:03:33
39.97451,116.331151666667,0,0,40783.9608564815,2011-08-28,23:03:38
39.97451,116.331151666667,0,0,40783.9609143519,2011-08-28,23:03:43
39.9745083333333,116.331148333333,0,0,40783.9609722222,2011-08-28,23:03:48
39.9745066666667,116.331141666667,0,0,40783.9610300926,2011-08-28,23:03:53
39.9745033333333,116.331138333333,0,0,40783.961087963,2011-08-28,23:03:58
39.9745016666667,116.331133333333,0,0,40783.9611458333,2011-08-28,23:04:03
39.9745016666667,116.33113,0,0,40783.9612037037,2011-08-28,23:04:08
39.9745033333333,116.331126666667,0,0,40783.9612615741,2011-08-28,23:04:13
39.9745033333333,116.331125,0,0,40783.9613194444,2011-08-28,23:04:18
39.9745016666667,116.331125,0,0,40783.9613773148,2011-08-28,23:04:23
39.9745016666667,116.331128333333,0,0,40783.9614351852,2011-08-28,23:04:28
39.9745016666667,116.33113,0,0,40783.9614930556,2011-08-28,23:04:33
39.9745,116.331131666667,0,0,40783.9615509259,2011-08-28,23:04:38
39.9745,116.331131666667,0,0,40783.9616087963,2011-08-28,23:04:43
39.9744983333333,116.331136666667,0,0,40783.9616666667,2011-08-28,23:04:48
39.9744983333333,116.331145,0,0,40783.961724537,2011-08-28,23:04:53
39.9744966666667,116.33115,0,0,40783.9617824074,2011-08-28,23:04:58
39.974495,116.331153333333,0,0,40783.9618402778,2011-08-28,23:05:03
39.974495,116.331155,0,0,40783.9618981481,2011-08-28,23:05:08
39.974495,116.331158333333,0,0,40783.9619560185,2011-08-28,23:05:13
39.974495,116.331163333333,0,0,40783.9620138889,2011-08-28,23:05:18
39.9744966666667,116.33117,0,0,40783.9620717593,2011-08-28,23:05:23
39.9744983333333,116.331173333333,0,0,40783.9621296296,2011-08-28,23:05:28
39.9745,116.331171666667,0,0,40783.9621875,2011-08-28,23:05:33
39.9745,116.33117,0,0,40783.9622453704,2011-08-28,23:05:38
39.9745,116.331171666667,0,0,40783.9623032407,2011-08-28,23:05:43
39.9745016666667,116.331168333333,0,0,40783.9623611111,2011-08-28,23:05:48
39.9745,116.331163333333,0,0,40783.9624189815,2011-08-28,23:05:53
39.9745016666667,116.33116,0,0,40783.9624768518,2011-08-28,23:05:58
39.9745016666667,116.331158333333,0,0,40783.9625347222,2011-08-28,23:06:03
39.9745033333333,116.331153333333,0,0,40783.9625925926,2011-08-28,23:06:08
39.974505,116.331151666667,0,0,40783.962650463,2011-08-28,23:06:13
39.974505,116.33115,0,0,40783.9627083333,2011-08-28,23:06:18
39.9745033333333,116.331146666667,0,0,40783.9627662037,2011-08-28,23:06:23
39.9745,116.33114,0,0,40783.9628240741,2011-08-28,23:06:28
39.9745,116.33114,0,0,40783.9628587963,2011-08-28,23:06:31
39.9744983333333,116.331138333333,0,0,40783.9628819444,2011-08-28,23:06:33
39.97446,116.331155,0,0,40783.9629398148,2011-08-28,23:06:38
39.9745016666667,116.331166666667,0,0,40783.9629976852,2011-08-28,23:06:43
39.9745033333333,116.331165,0,0,40783.9630555556,2011-08-28,23:06:48
39.974505,116.331161666667,0,0,40783.9631134259,2011-08-28,23:06:53
39.9745066666667,116.331163333333,0,0,40783.9631712963,2011-08-28,23:06:58
39.9745066666667,116.331163333333,0,0,40783.9632291667,2011-08-28,23:07:03
39.9745083333333,116.331163333333,0,0,40783.963287037,2011-08-28,23:07:08
39.9745116666667,116.331168333333,0,0,40783.9633449074,2011-08-28,23:07:13
39.9745133333333,116.331166666667,0,0,40783.9634027778,2011-08-28,23:07:18
39.9745133333333,116.33116,0,0,40783.9634606481,2011-08-28,23:07:23
39.9745133333333,116.331163333333,0,0,40783.9635185185,2011-08-28,23:07:28
39.974515,116.331163333333,0,0,40783.9635763889,2011-08-28,23:07:33
39.974515,116.331156666667,0,0,40783.9636342593,2011-08-28,23:07:38
39.9745166666667,116.331155,0,0,40783.9636921296,2011-08-28,23:07:43
39.9745183333333,116.331153333333,0,0,40783.96375,2011-08-28,23:07:48
39.9745166666667,116.33115,0,0,40783.9638078704,2011-08-28,23:07:53
39.9745166666667,116.331148333333,0,0,40783.9638657407,2011-08-28,23:07:58
39.9745166666667,116.331146666667,0,0,40783.9639236111,2011-08-28,23:08:03
39.9745166666667,116.331146666667,0,0,40783.9639814815,2011-08-28,23:08:08
39.9745183333333,116.331146666667,0,0,40783.9640393518,2011-08-28,23:08:13
39.9745183333333,116.331141666667,0,0,40783.9640972222,2011-08-28,23:08:18
39.9745183333333,116.331135,0,0,40783.9641550926,2011-08-28,23:08:23
39.9745183333333,116.331133333333,0,0,40783.964212963,2011-08-28,23:08:28
39.9745183333333,116.331131666667,0,0,40783.9642708333,2011-08-28,23:08:33
39.97452,116.331135,0,0,40783.9643287037,2011-08-28,23:08:38
39.97452,116.331138333333,0,0,40783.9643865741,2011-08-28,23:08:43
39.97478,116.331091666667,0,0,40783.992337963,2011-08-28,23:48:58
39.9748183333333,116.331108333333,0,0,40783.9923958333,2011-08-28,23:49:03
39.9748433333333,116.331105,0,0,40783.9924537037,2011-08-28,23:49:08
39.97479,116.331106666667,0,0,40783.9925115741,2011-08-28,23:49:13
39.97479,116.331106666667,0,0,40783.9925462963,2011-08-28,23:49:16
39.9747816666667,116.331106666667,0,0,40783.9925694444,2011-08-28,23:49:18
39.9747583333333,116.331106666667,0,0,40783.9926273148,2011-08-28,23:49:23
39.97475,116.331095,0,0,40783.9926851852,2011-08-28,23:49:28
39.974745,116.331088333333,0,0,40783.9927430556,2011-08-28,23:49:33
39.974745,116.331088333333,0,0,40783.9927777778,2011-08-28,23:49:36
39.9747383333333,116.331096666667,0,0,40783.9928009259,2011-08-28,23:49:38
39.974735,116.33111,0,0,40783.9928587963,2011-08-28,23:49:43
39.9747183333333,116.331125,0,0,40783.9929166667,2011-08-28,23:49:48
39.9747083333333,116.331156666667,0,0,40783.992974537,2011-08-28,23:49:53
39.97472,116.331178333333,0,0,40783.9930324074,2011-08-28,23:49:58
39.9747383333333,116.331195,0,0,40783.9930902778,2011-08-28,23:50:03
39.9747483333333,116.331203333333,0,0,40783.9931481481,2011-08-28,23:50:08
39.9747533333333,116.331216666667,0,0,40783.9932060185,2011-08-28,23:50:13
39.97476,116.331225,0,0,40783.9932638889,2011-08-28,23:50:18
39.9747616666667,116.331228333333,0,0,40783.9933217593,2011-08-28,23:50:23
39.9747616666667,116.331228333333,0,0,40783.9933564815,2011-08-28,23:50:26
39.9747666666667,116.331221666667,0,0,40783.9933796296,2011-08-28,23:50:28
39.9747733333333,116.331211666667,0,0,40783.9934375,2011-08-28,23:50:33
39.974775,116.331198333333,0,0,40783.9934953704,2011-08-28,23:50:38
39.97477,116.331186666667,0,0,40783.9935532407,2011-08-28,23:50:43
39.9747533333333,116.331161666667,0,0,40783.9936111111,2011-08-28,23:50:48
39.9747466666667,116.33115,0,0,40783.9936689815,2011-08-28,23:50:53
39.9747416666667,116.331145,0,0,40783.9937268518,2011-08-28,23:50:58
39.9747416666667,116.331145,0,0,40783.9937615741,2011-08-28,23:51:01
39.974745,116.331141666667,0,0,40783.9937847222,2011-08-28,23:51:03
39.974755,116.331138333333,0,0,40783.9938425926,2011-08-28,23:51:08
39.974755,116.331138333333,0,0,40783.9938773148,2011-08-28,23:51:11
39.9747533333333,116.331131666667,0,0,40783.993900463,2011-08-28,23:51:13
39.9747333333333,116.331125,0,0,40783.9939583333,2011-08-28,23:51:18
39.9747283333333,116.331111666667,0,0,40783.9940162037,2011-08-28,23:51:23
39.9747233333333,116.331108333333,0,0,40783.9940740741,2011-08-28,23:51:28
39.9747233333333,116.331108333333,0,0,40783.9941087963,2011-08-28,23:51:31
39.9747216666667,116.331113333333,0,0,40783.9941319444,2011-08-28,23:51:33
39.9747283333333,116.331123333333,0,0,40783.9941898148,2011-08-28,23:51:38
39.9747366666667,116.331125,0,0,40783.9942476852,2011-08-28,23:51:43
39.9747433333333,116.331121666667,0,0,40783.9943055556,2011-08-28,23:51:48
39.974745,116.33112,0,0,40783.9943634259,2011-08-28,23:51:53
39.974745,116.33112,0,0,40783.9943981481,2011-08-28,23:51:56
39.9747416666667,116.331125,0,0,40783.9944212963,2011-08-28,23:51:58
39.9747366666667,116.331135,0,0,40783.9944791667,2011-08-28,23:52:03
39.9747266666667,116.331143333333,0,0,40783.994537037,2011-08-28,23:52:08
39.9747066666667,116.331155,0,0,40783.9945949074,2011-08-28,23:52:13
39.9746983333333,116.331141666667,0,0,40783.9946527778,2011-08-28,23:52:18
39.9746916666667,116.331148333333,0,0,40783.9947106481,2011-08-28,23:52:23
39.9746883333333,116.331155,0,0,40783.9947685185,2011-08-28,23:52:28
39.9746916666667,116.33116,0,0,40783.9948263889,2011-08-28,23:52:33
39.9746916666667,116.331165,0,0,40783.9948842593,2011-08-28,23:52:38
39.97469,116.331166666667,0,0,40783.9949421296,2011-08-28,23:52:43
39.97469,116.331166666667,0,0,40783.9949768518,2011-08-28,23:52:46
39.9746833333333,116.33117,0,0,40783.995,2011-08-28,23:52:48
39.9746283333333,116.331165,0,0,40783.9950578704,2011-08-28,23:52:53
39.9746033333333,116.331181666667,0,0,40783.9951157407,2011-08-28,23:52:58
39.9745933333333,116.331193333333,0,0,40783.9951736111,2011-08-28,23:53:03
39.97458,116.331196666667,0,0,40783.9952314815,2011-08-28,23:53:08
39.9745733333333,116.331203333333,0,0,40783.9952893518,2011-08-28,23:53:13
39.9745733333333,116.331203333333,0,0,40783.9953240741,2011-08-28,23:53:16
39.9745783333333,116.33121,0,0,40783.9953472222,2011-08-28,23:53:18
39.97459,116.33121,0,0,40783.9954050926,2011-08-28,23:53:23
39.9746166666667,116.3312,0,0,40783.995462963,2011-08-28,23:53:28
39.9746383333333,116.3312,0,0,40783.9955208333,2011-08-28,23:53:33
39.9746483333333,116.331193333333,0,0,40783.9955787037,2011-08-28,23:53:38
39.9746566666667,116.331153333333,0,0,40783.9956365741,2011-08-28,23:53:43
39.9746733333333,116.33115,0,0,40783.9956944444,2011-08-28,23:53:48
39.9747116666667,116.331163333333,0,0,40783.9957523148,2011-08-28,23:53:53
39.9747383333333,116.331166666667,0,0,40783.9958101852,2011-08-28,23:53:58
39.97477,116.331151666667,0,0,40783.9958680556,2011-08-28,23:54:03
39.9747833333333,116.331145,0,0,40783.9959259259,2011-08-28,23:54:08
39.9748083333333,116.331125,0,0,40783.9959837963,2011-08-28,23:54:13
39.97486,116.33108,0,0,40783.9960416667,2011-08-28,23:54:18
39.974905,116.331033333333,0,0,40783.996099537,2011-08-28,23:54:23
39.974905,116.331033333333,0,0,40783.9961342593,2011-08-28,23:54:26
39.9748966666667,116.331025,0,0,40783.9961574074,2011-08-28,23:54:28
39.9748716666667,116.331036666667,0,0,40783.9962152778,2011-08-28,23:54:33
39.974875,116.331038333333,0,0,40783.9962731482,2011-08-28,23:54:38
39.97487,116.331043333333,0,0,40783.9963310185,2011-08-28,23:54:43
39.974865,116.331045,0,0,40783.9963888889,2011-08-28,23:54:48
39.9748666666667,116.33104,0,0,40783.9964467593,2011-08-28,23:54:53
39.9748666666667,116.33104,0,0,40783.9964814815,2011-08-28,23:54:56
39.9748633333333,116.33104,0,0,40783.9965046296,2011-08-28,23:54:58
39.9748533333333,116.331043333333,0,0,40783.9965625,2011-08-28,23:55:03
39.9748483333333,116.331046666667,0,0,40783.9966203704,2011-08-28,23:55:08
39.9748483333333,116.331046666667,0,0,40783.9966550926,2011-08-28,23:55:11
39.9748533333333,116.331053333333,0,0,40783.9966782407,2011-08-28,23:55:13
39.974855,116.331063333333,0,0,40783.9967361111,2011-08-28,23:55:18
39.974855,116.331073333333,0,0,40783.9967939815,2011-08-28,23:55:23
39.974845,116.331081666667,0,0,40783.9968518519,2011-08-28,23:55:28
39.97477,116.331116666667,0,0,40783.9969097222,2011-08-28,23:55:33
39.9747266666667,116.331135,0,0,40783.9969675926,2011-08-28,23:55:38
39.9746933333333,116.331153333333,0,0,40783.997025463,2011-08-28,23:55:43
39.9746633333333,116.331161666667,0,0,40783.9970833333,2011-08-28,23:55:48
39.9746366666667,116.331165,0,0,40783.9971412037,2011-08-28,23:55:53
39.9746133333333,116.331175,0,0,40783.9971990741,2011-08-28,23:55:58
39.974585,116.331178333333,0,0,40783.9972569444,2011-08-28,23:56:03
39.97458,116.331163333333,0,0,40783.9973148148,2011-08-28,23:56:08
39.9745933333333,116.331136666667,0,0,40783.9973726852,2011-08-28,23:56:13
39.9745966666667,116.331128333333,0,0,40783.9974305556,2011-08-28,23:56:18
39.9745966666667,116.331128333333,0,0,40783.9974652778,2011-08-28,23:56:21
39.9746016666667,116.33112,0,0,40783.9974884259,2011-08-28,23:56:23
39.9746083333333,116.33111,0,0,40783.9975462963,2011-08-28,23:56:28
39.9746183333333,116.331088333333,0,0,40783.9976041667,2011-08-28,23:56:33
39.9746283333333,116.33106,0,0,40783.997662037,2011-08-28,23:56:38
39.9746883333333,116.331023333333,0,0,40783.9977199074,2011-08-28,23:56:43
39.974725,116.330998333333,0,0,40783.9977777778,2011-08-28,23:56:48
39.9747783333333,116.33097,0,0,40783.9978356481,2011-08-28,23:56:53
39.9747716666667,116.331,0,0,40783.9978935185,2011-08-28,23:56:58
39.9747566666667,116.331035,0,0,40783.9979513889,2011-08-28,23:57:03
39.97477,116.331068333333,0,0,40783.9980092593,2011-08-28,23:57:08
39.9747733333333,116.331088333333,0,0,40783.9980671296,2011-08-28,23:57:13
39.9747983333333,116.331101666667,0,0,40783.998125,2011-08-28,23:57:18
39.9748083333333,116.33111,0,0,40783.9981828704,2011-08-28,23:57:23
39.9748116666667,116.331125,0,0,40783.9982407407,2011-08-28,23:57:28
39.9748133333333,116.33114,0,0,40783.9982986111,2011-08-28,23:57:33
39.9747933333333,116.331175,0,0,40783.9983564815,2011-08-28,23:57:38
39.9747616666667,116.331211666667,0,0,40783.9984143519,2011-08-28,23:57:43
39.9747566666667,116.331261666667,0,0,40783.9984722222,2011-08-28,23:57:48
39.974795,116.331316666667,0,0,40783.9985300926,2011-08-28,23:57:53
39.974865,116.331338333333,0,0,40783.998587963,2011-08-28,23:57:58
39.97488,116.33135,0,0,40783.9986458333,2011-08-28,23:58:03
39.9748566666667,116.331333333333,0,0,40783.9987037037,2011-08-28,23:58:08
39.9748566666667,116.331333333333,0,0,40783.9987384259,2011-08-28,23:58:11
39.9748483333333,116.33134,0,0,40783.9987615741,2011-08-28,23:58:13
39.9748383333333,116.331341666667,0,0,40783.9988194444,2011-08-28,23:58:18
39.9748383333333,116.331341666667,0,0,40783.9988541667,2011-08-28,23:58:21
39.9748316666667,116.331333333333,0,0,40783.9988773148,2011-08-28,23:58:23
39.9748233333333,116.331308333333,0,0,40783.9989351852,2011-08-28,23:58:28
39.9747833333333,116.331316666667,0,0,40783.9989930556,2011-08-28,23:58:33
39.974755,116.331311666667,0,0,40783.9990509259,2011-08-28,23:58:38
39.9747516666667,116.33127,0,0,40783.9991087963,2011-08-28,23:58:43
39.97477,116.331216666667,0,0,40783.9991666667,2011-08-28,23:58:48
39.9747766666667,116.331131666667,0,0,40783.999224537,2011-08-28,23:58:53
39.9748,116.33107,0,0,40783.9992824074,2011-08-28,23:58:58
39.9748316666667,116.33101,0,0,40783.9993402778,2011-08-28,23:59:03
39.9748433333333,116.330978333333,0,0,40783.9993981481,2011-08-28,23:59:08
39.9748333333333,116.330963333333,0,0,40783.9994560185,2011-08-28,23:59:13
39.9748333333333,116.330951666667,0,0,40783.9995138889,2011-08-28,23:59:18
39.97483,116.330943333333,0,0,40783.9995717593,2011-08-28,23:59:23
39.9748233333333,116.330941666667,0,0,40783.9996296296,2011-08-28,23:59:28
39.9748233333333,116.330941666667,0,0,40783.9996643519,2011-08-28,23:59:31
39.974815,116.330945,0,0,40783.9996875,2011-08-28,23:59:33
39.9747766666667,116.330966666667,0,0,40783.9997453704,2011-08-28,23:59:38
39.9747416666667,116.33099,0,0,40783.9998032407,2011-08-28,23:59:43
39.9747483333333,116.331013333333,0,0,40783.9998611111,2011-08-28,23:59:48
39.974745,116.331018333333,0,0,40783.9999189815,2011-08-28,23:59:53
39.9747466666667,116.331025,0,0,40783.9999768519,2011-08-28,23:59:58
39.97475,116.331031666667,0,0,40784.0000347222,2011-08-29,00:00:03
39.97475,116.33104,0,0,40784.0000925926,2011-08-29,00:00:08
39.9747566666667,116.331048333333,0,0,40784.000150463,2011-08-29,00:00:13
39.9747566666667,116.331048333333,0,0,40784.0001851852,2011-08-29,00:00:16
39.974755,116.33105,0,0,40784.0002083333,2011-08-29,00:00:18
39.974715,116.331043333333,0,0,40784.0002662037,2011-08-29,00:00:23
39.9746866666667,116.331043333333,0,0,40784.0003240741,2011-08-29,00:00:28
39.97466,116.33104,0,0,40784.0003819444,2011-08-29,00:00:33
39.9746083333333,116.331068333333,0,0,40784.0004398148,2011-08-29,00:00:38
39.9746,116.33108,0,0,40784.0004976852,2011-08-29,00:00:43
39.9746216666667,116.33107,0,0,40784.0005555556,2011-08-29,00:00:48
39.974635,116.331068333333,0,0,40784.0006134259,2011-08-29,00:00:53
39.9746383333333,116.331065,0,0,40784.0006712963,2011-08-29,00:00:58
39.9746383333333,116.331065,0,0,40784.0007060185,2011-08-29,00:01:01
39.9746433333333,116.331061666667,0,0,40784.0007291667,2011-08-29,00:01:03
39.9746666666667,116.331053333333,0,0,40784.000787037,2011-08-29,00:01:08
39.9747216666667,116.33103,0,0,40784.0008449074,2011-08-29,00:01:13
39.97474,116.331021666667,0,0,40784.0009027778,2011-08-29,00:01:18
39.9747666666667,116.331013333333,0,0,40784.0009606481,2011-08-29,00:01:23
39.9747883333333,116.331026666667,0,0,40784.0010185185,2011-08-29,00:01:28
39.9747816666667,116.331056666667,0,0,40784.0010763889,2011-08-29,00:01:33
39.9747766666667,116.331078333333,0,0,40784.0011342593,2011-08-29,00:01:38
39.974785,116.331085,0,0,40784.0011921296,2011-08-29,00:01:43
39.97479,116.331093333333,0,0,40784.00125,2011-08-29,00:01:48
39.97479,116.331093333333,0,0,40784.0012847222,2011-08-29,00:01:51
39.9747866666667,116.3311,0,0,40784.0013078704,2011-08-29,00:01:53
39.9747566666667,116.331095,0,0,40784.0013657407,2011-08-29,00:01:58
39.9747216666667,116.331113333333,0,0,40784.0014236111,2011-08-29,00:02:03
39.9746816666667,116.331133333333,0,0,40784.0014814815,2011-08-29,00:02:08
39.9746483333333,116.33116,0,0,40784.0015393518,2011-08-29,00:02:13
39.9746266666667,116.33116,0,0,40784.0015972222,2011-08-29,00:02:18
39.9746066666667,116.331156666667,0,0,40784.0016550926,2011-08-29,00:02:23
39.9745533333333,116.331175,0,0,40784.001712963,2011-08-29,00:02:28
39.9745516666667,116.33114,0,0,40784.0017708333,2011-08-29,00:02:33
39.9745483333333,116.331125,0,0,40784.0018287037,2011-08-29,00:02:38
39.9745416666667,116.331113333333,0,0,40784.0018865741,2011-08-29,00:02:43
39.9745416666667,116.331103333333,0,0,40784.0019444444,2011-08-29,00:02:48
39.9745466666667,116.331093333333,0,0,40784.0020023148,2011-08-29,00:02:53
39.9745466666667,116.33108,0,0,40784.0020601852,2011-08-29,00:02:58
39.9745,116.33106,0,0,40784.0021180556,2011-08-29,00:03:03
39.9744483333333,116.331066666667,0,0,40784.0021759259,2011-08-29,00:03:08
39.974435,116.331085,0,0,40784.0022337963,2011-08-29,00:03:13
39.9744433333333,116.331081666667,0,0,40784.0022916667,2011-08-29,00:03:18
39.97444,116.331083333333,0,0,40784.002349537,2011-08-29,00:03:23
39.97444,116.331088333333,0,0,40784.0024074074,2011-08-29,00:03:28
39.97444,116.331088333333,0,0,40784.0024421296,2011-08-29,00:03:31
39.9744433333333,116.331096666667,0,0,40784.0024652778,2011-08-29,00:03:33
39.9744483333333,116.331106666667,0,0,40784.0025231481,2011-08-29,00:03:38
39.97445,116.331111666667,0,0,40784.0025810185,2011-08-29,00:03:43
39.97445,116.331111666667,0,0,40784.0026157407,2011-08-29,00:03:46
39.9744533333333,116.331113333333,0,0,40784.0026388889,2011-08-29,00:03:48
39.9744716666667,116.331113333333,0,0,40784.0026967593,2011-08-29,00:03:53
39.974515,116.331106666667,0,0,40784.0027546296,2011-08-29,00:03:58
39.974555,116.331103333333,0,0,40784.0028125,2011-08-29,00:04:03
39.9746133333333,116.331123333333,0,0,40784.0028703704,2011-08-29,00:04:08
39.9746333333333,116.331141666667,0,0,40784.0029282407,2011-08-29,00:04:13
39.9746466666667,116.331165,0,0,40784.0029861111,2011-08-29,00:04:18
39.9746433333333,116.331185,0,0,40784.0030439815,2011-08-29,00:04:23
39.9746516666667,116.331161666667,0,0,40784.0031018518,2011-08-29,00:04:28
39.974705,116.331156666667,0,0,40784.0031597222,2011-08-29,00:04:33
39.9747616666667,116.331165,0,0,40784.0032175926,2011-08-29,00:04:38
39.9747616666667,116.331151666667,0,0,40784.003275463,2011-08-29,00:04:43
39.97477,116.331146666667,0,0,40784.0033333333,2011-08-29,00:04:48
39.9747733333333,116.331141666667,0,0,40784.0033912037,2011-08-29,00:04:53
39.9747733333333,116.331141666667,0,0,40784.0034259259,2011-08-29,00:04:56
39.9747666666667,116.33114,0,0,40784.0034490741,2011-08-29,00:04:58
39.97474,116.331118333333,0,0,40784.0035069444,2011-08-29,00:05:03
39.9747116666667,116.331101666667,0,0,40784.0035648148,2011-08-29,00:05:08
39.9746316666667,116.331078333333,0,0,40784.0036226852,2011-08-29,00:05:13
39.9746016666667,116.331058333333,0,0,40784.0036805556,2011-08-29,00:05:18
39.9745766666667,116.331018333333,0,0,40784.0037384259,2011-08-29,00:05:23
39.9745516666667,116.330991666667,0,0,40784.0037962963,2011-08-29,00:05:28
39.9745233333333,116.330985,0,0,40784.0038541667,2011-08-29,00:05:33
39.974505,116.330981666667,0,0,40784.003912037,2011-08-29,00:05:38
39.9744883333333,116.33098,0,0,40784.0039699074,2011-08-29,00:05:43
39.974465,116.330991666667,0,0,40784.0040277778,2011-08-29,00:05:48
39.9744533333333,116.331008333333,0,0,40784.0040856482,2011-08-29,00:05:53
39.9744316666667,116.331026666667,0,0,40784.0041435185,2011-08-29,00:05:58
39.974415,116.331031666667,0,0,40784.0042013889,2011-08-29,00:06:03
39.9744416666667,116.33103,0,0,40784.0042592593,2011-08-29,00:06:08
39.97451,116.331018333333,0,0,40784.0043171296,2011-08-29,00:06:13
39.97456,116.331038333333,0,0,40784.004375,2011-08-29,00:06:18
39.9745683333333,116.331061666667,0,0,40784.0044328704,2011-08-29,00:06:23
39.974575,116.331095,0,0,40784.0044907407,2011-08-29,00:06:28
39.974575,116.331095,0,0,40784.004525463,2011-08-29,00:06:31
39.9745783333333,116.3311,0,0,40784.0045486111,2011-08-29,00:06:33
39.9745733333333,116.331121666667,0,0,40784.0046064815,2011-08-29,00:06:38
39.974565,116.331143333333,0,0,40784.0046643519,2011-08-29,00:06:43
39.9745666666667,116.331163333333,0,0,40784.0047222222,2011-08-29,00:06:48
39.97457,116.331178333333,0,0,40784.0047800926,2011-08-29,00:06:53
39.974575,116.331176666667,0,0,40784.004837963,2011-08-29,00:06:58
39.974575,116.331176666667,0,0,40784.0048726852,2011-08-29,00:07:01
39.9745783333333,116.331178333333,0,0,40784.0048958333,2011-08-29,00:07:03
39.9745816666667,116.331191666667,0,0,40784.0049537037,2011-08-29,00:07:08
39.974585,116.331206666667,0,0,40784.0050115741,2011-08-29,00:07:13
39.97459,116.331223333333,0,0,40784.0050694444,2011-08-29,00:07:18
39.9746616666667,116.331236666667,0,0,40784.0051273148,2011-08-29,00:07:23
39.9746866666667,116.331261666667,0,0,40784.0051851852,2011-08-29,00:07:28
39.9747283333333,116.33124,0,0,40784.0053009259,2011-08-29,00:07:38
39.9747733333333,116.33119,0,0,40784.0053587963,2011-08-29,00:07:43
39.9748316666667,116.331175,0,0,40784.0054166667,2011-08-29,00:07:48
39.9748816666667,116.331153333333,0,0,40784.005474537,2011-08-29,00:07:53
39.9749283333333,116.33114,0,0,40784.0055324074,2011-08-29,00:07:58
39.97497,116.331145,0,0,40784.0055902778,2011-08-29,00:08:03
39.9749816666667,116.331133333333,0,0,40784.0056481481,2011-08-29,00:08:08
39.974965,116.331106666667,0,0,40784.0057060185,2011-08-29,00:08:13
39.974965,116.331091666667,0,0,40784.0057638889,2011-08-29,00:08:18
39.9749233333333,116.33106,0,0,40784.0058217593,2011-08-29,00:08:23
39.9748833333333,116.331055,0,0,40784.0058796296,2011-08-29,00:08:28
39.97486,116.331075,0,0,40784.0059375,2011-08-29,00:08:33
39.974815,116.331091666667,0,0,40784.0059953704,2011-08-29,00:08:38
39.974785,116.331113333333,0,0,40784.0060532407,2011-08-29,00:08:43
39.9747733333333,116.3311,0,0,40784.0061111111,2011-08-29,00:08:48
39.97474,116.331081666667,0,0,40784.0061689815,2011-08-29,00:08:53
39.9746966666667,116.331058333333,0,0,40784.0062268519,2011-08-29,00:08:58
39.9746716666667,116.331045,0,0,40784.0062847222,2011-08-29,00:09:03
39.9746433333333,116.33108,0,0,40784.0063425926,2011-08-29,00:09:08
39.9746483333333,116.331106666667,0,0,40784.006400463,2011-08-29,00:09:13
39.974625,116.331128333333,0,0,40784.0064583333,2011-08-29,00:09:18
39.9746,116.331155,0,0,40784.0065162037,2011-08-29,00:09:23
39.9745133333333,116.331176666667,0,0,40784.0065740741,2011-08-29,00:09:28
39.9744683333333,116.331148333333,0,0,40784.0066319444,2011-08-29,00:09:33
39.9744283333333,116.331153333333,0,0,40784.0066898148,2011-08-29,00:09:38
39.97443,116.331135,0,0,40784.0067476852,2011-08-29,00:09:43
39.9744116666667,116.331131666667,0,0,40784.0068055556,2011-08-29,00:09:48
39.974435,116.331143333333,0,0,40784.0068634259,2011-08-29,00:09:53
39.9744466666667,116.331168333333,0,0,40784.0069212963,2011-08-29,00:09:58
39.9744566666667,116.331176666667,0,0,40784.0069791667,2011-08-29,00:10:03
39.9744533333333,116.331183333333,0,0,40784.007037037,2011-08-29,00:10:08
39.9744533333333,116.331183333333,0,0,40784.0070717593,2011-08-29,00:10:11
39.9744566666667,116.33118,0,0,40784.0070949074,2011-08-29,00:10:13
39.9744816666667,116.331171666667,0,0,40784.0071527778,2011-08-29,00:10:18
39.97453,116.331178333333,0,0,40784.0072106481,2011-08-29,00:10:23
39.9745483333333,116.331175,0,0,40784.0072685185,2011-08-29,00:10:28
39.9745433333333,116.331151666667,0,0,40784.0073263889,2011-08-29,00:10:33
39.974545,116.331146666667,0,0,40784.0073842593,2011-08-29,00:10:38
39.9745466666667,116.331138333333,0,0,40784.0074421296,2011-08-29,00:10:43
39.9745433333333,116.33113,0,0,40784.0075,2011-08-29,00:10:48
39.9745433333333,116.33113,0,0,40784.0075347222,2011-08-29,00:10:51
39.9745383333333,116.331121666667,0,0,40784.0075578704,2011-08-29,00:10:53
39.974525,116.331125,0,0,40784.0076157407,2011-08-29,00:10:58
39.9745233333333,116.33114,0,0,40784.0076736111,2011-08-29,00:11:03
39.974515,116.331141666667,0,0,40784.0077314815,2011-08-29,00:11:08
39.9745066666667,116.331143333333,0,0,40784.0077893519,2011-08-29,00:11:13
39.9745016666667,116.331148333333,0,0,40784.0078472222,2011-08-29,00:11:18
39.9744966666667,116.331148333333,0,0,40784.0079050926,2011-08-29,00:11:23
39.9744916666667,116.331148333333,0,0,40784.007962963,2011-08-29,00:11:28
39.9744866666667,116.331146666667,0,0,40784.0080208333,2011-08-29,00:11:33
39.974485,116.33115,0,0,40784.0080787037,2011-08-29,00:11:38
39.974485,116.33115,0,0,40784.0081134259,2011-08-29,00:11:41
39.9744833333333,116.331155,0,0,40784.0081365741,2011-08-29,00:11:43
39.9744783333333,116.331165,0,0,40784.0081944444,2011-08-29,00:11:48
39.9744766666667,116.331178333333,0,0,40784.0082523148,2011-08-29,00:11:53
39.9744866666667,116.331185,0,0,40784.0083101852,2011-08-29,00:11:58
39.9745933333333,116.33115,0,0,40784.0083449074,2011-08-29,00:12:01
39.9746716666667,116.331121666667,0,0,40784.0084027778,2011-08-29,00:12:06
39.9747016666667,116.331103333333,0,0,40784.0084606481,2011-08-29,00:12:11
39.974725,116.331085,0,0,40784.0085185185,2011-08-29,00:12:16
39.974735,116.331078333333,0,0,40784.0085763889,2011-08-29,00:12:21
39.974745,116.331075,0,0,40784.0086342593,2011-08-29,00:12:26
39.9747683333333,116.331098333333,0,0,40784.0086921296,2011-08-29,00:12:31
39.974725,116.331113333333,0,0,40784.00875,2011-08-29,00:12:36
39.974725,116.331113333333,0,0,40784.0087847222,2011-08-29,00:12:39
39.9747216666667,116.33112,0,0,40784.0088078704,2011-08-29,00:12:41
39.974685,116.331133333333,0,0,40784.0088657407,2011-08-29,00:12:46
39.97464,116.331133333333,0,0,40784.0089236111,2011-08-29,00:12:51
39.9746083333333,116.331123333333,0,0,40784.0089814815,2011-08-29,00:12:56
39.9745483333333,116.331133333333,0,0,40784.0090393518,2011-08-29,00:13:01
39.9745133333333,116.331173333333,0,0,40784.0090972222,2011-08-29,00:13:06
39.9745266666667,116.3312,0,0,40784.0091550926,2011-08-29,00:13:11
39.9745166666667,116.331198333333,0,0,40784.009212963,2011-08-29,00:13:16
39.9745233333333,116.331176666667,0,0,40784.0092708333,2011-08-29,00:13:21
39.9745133333333,116.33118,0,0,40784.0093287037,2011-08-29,00:13:26
39.9745133333333,116.33118,0,0,40784.0093634259,2011-08-29,00:13:29
39.974505,116.331185,0,0,40784.0093865741,2011-08-29,00:13:31
39.9744966666667,116.331195,0,0,40784.0094444444,2011-08-29,00:13:36
39.974485,116.331198333333,0,0,40784.0095023148,2011-08-29,00:13:41
39.974485,116.331198333333,0,0,40784.009537037,2011-08-29,00:13:44
39.974485,116.331205,0,0,40784.0095601852,2011-08-29,00:13:46
39.9744683333333,116.331213333333,0,0,40784.0096180556,2011-08-29,00:13:51
39.974485,116.331183333333,0,0,40784.0096759259,2011-08-29,00:13:56
39.97448,116.33118,0,0,40784.0097337963,2011-08-29,00:14:01
39.974475,116.33118,0,0,40784.0097916667,2011-08-29,00:14:06
39.9744716666667,116.331183333333,0,0,40784.009849537,2011-08-29,00:14:11
39.97447,116.331188333333,0,0,40784.0099074074,2011-08-29,00:14:16
39.9744766666667,116.331191666667,0,0,40784.0099652778,2011-08-29,00:14:21
39.9744766666667,116.331191666667,0,0,40784.01,2011-08-29,00:14:24
39.974485,116.331193333333,0,0,40784.0100231481,2011-08-29,00:14:26
39.9745333333333,116.331181666667,0,0,40784.0100810185,2011-08-29,00:14:31
39.9746266666667,116.331145,0,0,40784.0101273148,2011-08-29,00:14:35
39.9746716666667,116.33111,0,0,40784.0101851852,2011-08-29,00:14:40
39.974685,116.331108333333,0,0,40784.0102430556,2011-08-29,00:14:45
39.9746733333333,116.331116666667,0,0,40784.0103009259,2011-08-29,00:14:50
39.9746716666667,116.331123333333,0,0,40784.0103587963,2011-08-29,00:14:55
39.9746716666667,116.331123333333,0,0,40784.0103935185,2011-08-29,00:14:58
39.97467,116.331131666667,0,0,40784.0104166667,2011-08-29,00:15:00
39.974665,116.331141666667,0,0,40784.010474537,2011-08-29,00:15:05
39.97466,116.331153333333,0,0,40784.0105324074,2011-08-29,00:15:10
39.97466,116.331153333333,0,0,40784.0105671296,2011-08-29,00:15:13
39.9746516666667,116.33116,0,0,40784.0105902778,2011-08-29,00:15:15
39.9746383333333,116.331163333333,0,0,40784.0106481481,2011-08-29,00:15:20
39.9746033333333,116.331165,0,0,40784.0107060185,2011-08-29,00:15:25
39.97461,116.331151666667,0,0,40784.0107638889,2011-08-29,00:15:30
39.974605,116.331151666667,0,0,40784.0108217593,2011-08-29,00:15:35
39.974605,116.331148333333,0,0,40784.0108796296,2011-08-29,00:15:40
39.9746033333333,116.331153333333,0,0,40784.0109375,2011-08-29,00:15:45
39.9746,116.331158333333,0,0,40784.0109953704,2011-08-29,00:15:50
39.9746,116.331158333333,0,0,40784.0110300926,2011-08-29,00:15:53
39.9746033333333,116.331153333333,0,0,40784.0110532407,2011-08-29,00:15:55
39.9746366666667,116.33113,0,0,40784.0111111111,2011-08-29,00:16:00
39.9746683333333,116.331126666667,0,0,40784.0111689815,2011-08-29,00:16:05
39.9746783333333,116.331151666667,0,0,40784.0112268519,2011-08-29,00:16:10
39.97469,116.331158333333,0,0,40784.0112847222,2011-08-29,00:16:15
39.97469,116.331158333333,0,0,40784.0113194444,2011-08-29,00:16:18
39.9746833333333,116.33116,0,0,40784.0113425926,2011-08-29,00:16:20
39.9746116666667,116.331141666667,0,0,40784.011400463,2011-08-29,00:16:25
39.9745766666667,116.331135,0,0,40784.0114583333,2011-08-29,00:16:30
39.9745416666667,116.331153333333,0,0,40784.0115162037,2011-08-29,00:16:35
39.9745016666667,116.331181666667,0,0,40784.0115740741,2011-08-29,00:16:40
39.974485,116.33121,0,0,40784.0116319444,2011-08-29,00:16:45
39.9744683333333,116.331216666667,0,0,40784.0116898148,2011-08-29,00:16:50
39.9744133333333,116.331241666667,0,0,40784.0117476852,2011-08-29,00:16:55
39.974355,116.331263333333,0,0,40784.0118055556,2011-08-29,00:17:00
39.974355,116.331263333333,0,0,40784.0118402778,2011-08-29,00:17:03
39.97435,116.33126,0,0,40784.0118634259,2011-08-29,00:17:05
39.974375,116.331251666667,0,0,40784.0119212963,2011-08-29,00:17:10
39.974375,116.331251666667,0,0,40784.0119560185,2011-08-29,00:17:13
39.9743783333333,116.33125,0,0,40784.0119791667,2011-08-29,00:17:15
39.974405,116.331246666667,0,0,40784.012037037,2011-08-29,00:17:20
39.9744283333333,116.33123,0,0,40784.0120949074,2011-08-29,00:17:25
39.9744533333333,116.331238333333,0,0,40784.0121527778,2011-08-29,00:17:30
39.974465,116.331235,0,0,40784.0122106481,2011-08-29,00:17:35
39.9744966666667,116.331218333333,0,0,40784.0122685185,2011-08-29,00:17:40
39.97452,116.33121,0,0,40784.0123263889,2011-08-29,00:17:45
39.974525,116.331218333333,0,0,40784.0123842593,2011-08-29,00:17:50
39.9745316666667,116.331216666667,0,0,40784.0124421296,2011-08-29,00:17:55
39.974535,116.331213333333,0,0,40784.0125,2011-08-29,00:18:00
39.974535,116.331213333333,0,0,40784.0125347222,2011-08-29,00:18:03
39.9745316666667,116.33121,0,0,40784.0125578704,2011-08-29,00:18:05
39.9745133333333,116.33119,0,0,40784.0126157407,2011-08-29,00:18:10
39.974455,116.331173333333,0,0,40784.0126736111,2011-08-29,00:18:15
39.974445,116.331153333333,0,0,40784.0127314815,2011-08-29,00:18:20
39.974445,116.331153333333,0,0,40784.0127662037,2011-08-29,00:18:23
39.9744466666667,116.331153333333,0,0,40784.0127893519,2011-08-29,00:18:25
39.97445,116.331141666667,0,0,40784.0128472222,2011-08-29,00:18:30
39.9744566666667,116.331155,0,0,40784.0129050926,2011-08-29,00:18:35
39.9744566666667,116.331155,0,0,40784.0129398148,2011-08-29,00:18:38
39.9744483333333,116.33116,0,0,40784.012962963,2011-08-29,00:18:40
39.97444,116.331175,0,0,40784.0130208333,2011-08-29,00:18:45
39.9744833333333,116.331166666667,0,0,40784.0130787037,2011-08-29,00:18:50
39.9744833333333,116.331166666667,0,0,40784.0131134259,2011-08-29,00:18:53
39.9744883333333,116.331166666667,0,0,40784.0131365741,2011-08-29,00:18:55
39.9745133333333,116.331148333333,0,0,40784.0131944444,2011-08-29,00:19:00
39.9745383333333,116.331125,0,0,40784.0132523148,2011-08-29,00:19:05
39.97458,116.331118333333,0,0,40784.0133101852,2011-08-29,00:19:10
39.97465,116.331088333333,0,0,40784.0133680556,2011-08-29,00:19:15
39.974675,116.331053333333,0,0,40784.0134259259,2011-08-29,00:19:20
39.9746816666667,116.331063333333,0,0,40784.0134837963,2011-08-29,00:19:25
39.9746683333333,116.331093333333,0,0,40784.0135416667,2011-08-29,00:19:30
39.9746683333333,116.331093333333,0,0,40784.0135763889,2011-08-29,00:19:33
39.974675,116.331098333333,0,0,40784.013599537,2011-08-29,00:19:35
39.97468,116.331108333333,0,0,40784.0136574074,2011-08-29,00:19:40
39.97468,116.33112,0,0,40784.0137152778,2011-08-29,00:19:45
39.974675,116.33113,0,0,40784.0137731481,2011-08-29,00:19:50
39.9746716666667,116.331143333333,0,0,40784.0138310185,2011-08-29,00:19:55
39.9746483333333,116.331156666667,0,0,40784.0138888889,2011-08-29,00:20:00
39.9745583333333,116.331168333333,0,0,40784.0139467593,2011-08-29,00:20:05
39.9745316666667,116.331178333333,0,0,40784.0140046296,2011-08-29,00:20:10
39.9745533333333,116.331165,0,0,40784.0140625,2011-08-29,00:20:15
39.9745616666667,116.331156666667,0,0,40784.0141203704,2011-08-29,00:20:20
39.9745616666667,116.331156666667,0,0,40784.0141550926,2011-08-29,00:20:23
39.97457,116.331151666667,0,0,40784.0141782407,2011-08-29,00:20:25
39.9745783333333,116.331141666667,0,0,40784.0142361111,2011-08-29,00:20:30
39.9745816666667,116.331128333333,0,0,40784.0142939815,2011-08-29,00:20:35
39.9745783333333,116.331113333333,0,0,40784.0143518519,2011-08-29,00:20:40
39.9745733333333,116.331101666667,0,0,40784.0144097222,2011-08-29,00:20:45
39.9745733333333,116.331088333333,0,0,40784.0144675926,2011-08-29,00:20:50
39.9745733333333,116.331085,0,0,40784.014525463,2011-08-29,00:20:55
39.97457,116.331088333333,0,0,40784.0145833333,2011-08-29,00:21:00
39.9745616666667,116.331093333333,0,0,40784.0146412037,2011-08-29,00:21:05
39.9745616666667,116.331093333333,0,0,40784.0146759259,2011-08-29,00:21:08
39.9745533333333,116.331096666667,0,0,40784.0146990741,2011-08-29,00:21:10
39.97454,116.33114,0,0,40784.0147569444,2011-08-29,00:21:15
39.9745166666667,116.331175,0,0,40784.0148148148,2011-08-29,00:21:20
39.9745733333333,116.331173333333,0,0,40784.0148726852,2011-08-29,00:21:25
39.9745833333333,116.33117,0,0,40784.0149305556,2011-08-29,00:21:30
39.9745833333333,116.33117,0,0,40784.0149652778,2011-08-29,00:21:33
39.9745833333333,116.331165,0,0,40784.0149884259,2011-08-29,00:21:35
39.9745683333333,116.331146666667,0,0,40784.0150462963,2011-08-29,00:21:40
39.974555,116.331123333333,0,0,40784.0151041667,2011-08-29,00:21:45
39.9745583333333,116.331115,0,0,40784.015162037,2011-08-29,00:21:50
39.9745583333333,116.331115,0,0,40784.0151967593,2011-08-29,00:21:53
39.9745516666667,116.331113333333,0,0,40784.0152199074,2011-08-29,00:21:55
39.9745483333333,116.331123333333,0,0,40784.0152777778,2011-08-29,00:22:00
39.9745416666667,116.331136666667,0,0,40784.0153356481,2011-08-29,00:22:05
39.974505,116.331146666667,0,0,40784.0153935185,2011-08-29,00:22:10
39.9744583333333,116.331153333333,0,0,40784.0154513889,2011-08-29,00:22:15
39.9744333333333,116.331146666667,0,0,40784.0155092593,2011-08-29,00:22:20
39.974415,116.331145,0,0,40784.0155671296,2011-08-29,00:22:25
39.9743966666667,116.331145,0,0,40784.015625,2011-08-29,00:22:30
39.9743716666667,116.33116,0,0,40784.0156828704,2011-08-29,00:22:35
39.9743566666667,116.331151666667,0,0,40784.0157407407,2011-08-29,00:22:40
39.9743416666667,116.33115,0,0,40784.0157986111,2011-08-29,00:22:45
39.97434,116.331138333333,0,0,40784.0158564815,2011-08-29,00:22:50
39.974355,116.33113,0,0,40784.0159143518,2011-08-29,00:22:55
39.9743466666667,116.33113,0,0,40784.0159722222,2011-08-29,00:23:00
39.9743433333333,116.331128333333,0,0,40784.0160300926,2011-08-29,00:23:05
39.9743466666667,116.331131666667,0,0,40784.016087963,2011-08-29,00:23:10
39.9743516666667,116.331136666667,0,0,40784.0161458333,2011-08-29,00:23:15
39.9743566666667,116.331138333333,0,0,40784.0162037037,2011-08-29,00:23:20
39.9743633333333,116.331145,0,0,40784.0162615741,2011-08-29,00:23:25
39.9743633333333,116.331145,0,0,40784.0162962963,2011-08-29,00:23:28
39.9743716666667,116.331148333333,0,0,40784.0163194444,2011-08-29,00:23:30
39.9744083333333,116.33117,0,0,40784.0163773148,2011-08-29,00:23:35
39.9744016666667,116.331166666667,0,0,40784.0164351852,2011-08-29,00:23:40
39.974395,116.331171666667,0,0,40784.0164930556,2011-08-29,00:23:45
39.974395,116.331175,0,0,40784.0165509259,2011-08-29,00:23:50
39.974395,116.331175,0,0,40784.0165856481,2011-08-29,00:23:53
39.97439,116.33118,0,0,40784.0166087963,2011-08-29,00:23:55
39.97437,116.331176666667,0,0,40784.0166666667,2011-08-29,00:24:00
39.9742783333333,116.331163333333,0,0,40784.0167824074,2011-08-29,00:24:10
39.97428,116.331098333333,0,0,40784.0168402778,2011-08-29,00:24:15
39.974305,116.331066666667,0,0,40784.0168981481,2011-08-29,00:24:20
39.9742566666667,116.331061666667,0,0,40784.0169560185,2011-08-29,00:24:25
39.9741716666667,116.33108,0,0,40784.0170138889,2011-08-29,00:24:30
39.9742066666667,116.331073333333,0,0,40784.0170717593,2011-08-29,00:24:35
39.9742666666667,116.331055,0,0,40784.0171296296,2011-08-29,00:24:40
39.9743433333333,116.33105,0,0,40784.0171875,2011-08-29,00:24:45
39.9744316666667,116.331023333333,0,0,40784.0172222222,2011-08-29,00:24:48
39.9744833333333,116.331038333333,0,0,40784.0172800926,2011-08-29,00:24:53
39.9745466666667,116.331031666667,0,0,40784.017337963,2011-08-29,00:24:58
39.9746266666667,116.331038333333,0,0,40784.0173958333,2011-08-29,00:25:03
39.974695,116.331023333333,0,0,40784.0174537037,2011-08-29,00:25:08
39.9747316666667,116.33101,0,0,40784.0175115741,2011-08-29,00:25:13
39.9747566666667,116.33102,0,0,40784.0175694444,2011-08-29,00:25:18
39.9747366666667,116.331008333333,0,0,40784.0176273148,2011-08-29,00:25:23
39.9746983333333,116.331028333333,0,0,40784.0176851852,2011-08-29,00:25:28
39.9746833333333,116.331041666667,0,0,40784.0177430556,2011-08-29,00:25:33
39.9746733333333,116.331073333333,0,0,40784.0178009259,2011-08-29,00:25:38
39.974705,116.331065,0,0,40784.0178587963,2011-08-29,00:25:43
39.9747033333333,116.331065,0,0,40784.0179166667,2011-08-29,00:25:48
39.9746983333333,116.331061666667,0,0,40784.017974537,2011-08-29,00:25:53
39.9746983333333,116.331066666667,0,0,40784.0180324074,2011-08-29,00:25:58
39.9746983333333,116.331066666667,0,0,40784.0180671296,2011-08-29,00:26:01
39.974705,116.331075,0,0,40784.0180902778,2011-08-29,00:26:03
39.9747166666667,116.331078333333,0,0,40784.0181481481,2011-08-29,00:26:08
39.9747283333333,116.33108,0,0,40784.0182060185,2011-08-29,00:26:13
39.9747316666667,116.331078333333,0,0,40784.0182638889,2011-08-29,00:26:18
39.9747233333333,116.331076666667,0,0,40784.0183217593,2011-08-29,00:26:23
39.974715,116.331071666667,0,0,40784.0183796296,2011-08-29,00:26:28
39.974715,116.331071666667,0,0,40784.0184143518,2011-08-29,00:26:31
39.9747116666667,116.331063333333,0,0,40784.0184375,2011-08-29,00:26:33
39.9747066666667,116.331023333333,0,0,40784.0184953704,2011-08-29,00:26:38
39.974705,116.330993333333,0,0,40784.0185532407,2011-08-29,00:26:43
39.974695,116.330996666667,0,0,40784.0186111111,2011-08-29,00:26:48
39.9746916666667,116.330986666667,0,0,40784.0186689815,2011-08-29,00:26:53
39.974685,116.33098,0,0,40784.0187268518,2011-08-29,00:26:58
39.9746766666667,116.330981666667,0,0,40784.0187847222,2011-08-29,00:27:03
39.9746766666667,116.330981666667,0,0,40784.0188425926,2011-08-29,00:27:08
39.9746833333333,116.330976666667,0,0,40784.018900463,2011-08-29,00:27:13
39.97469,116.330971666667,0,0,40784.0189583333,2011-08-29,00:27:18
39.97469,116.330968333333,0,0,40784.0190162037,2011-08-29,00:27:23
39.9746883333333,116.330968333333,0,0,40784.0190740741,2011-08-29,00:27:28
39.974455,116.331133333333,0,0,40784.0230092593,2011-08-29,00:33:08
39.9743933333333,116.331116666667,0,0,40784.0230671296,2011-08-29,00:33:13
39.974345,116.331101666667,0,0,40784.023125,2011-08-29,00:33:18
39.97432,116.331108333333,0,0,40784.0231828704,2011-08-29,00:33:23
39.9743283333333,116.331128333333,0,0,40784.0232407407,2011-08-29,00:33:28
39.9743383333333,116.331145,0,0,40784.0232986111,2011-08-29,00:33:33
39.9743416666667,116.33115,0,0,40784.0233564815,2011-08-29,00:33:38
39.97435,116.331151666667,0,0,40784.0234143519,2011-08-29,00:33:43
39.9743566666667,116.331148333333,0,0,40784.0234722222,2011-08-29,00:33:48
39.9743566666667,116.331148333333,0,0,40784.0235069444,2011-08-29,00:33:51
39.9743566666667,116.331143333333,0,0,40784.0235300926,2011-08-29,00:33:53
39.9743566666667,116.331133333333,0,0,40784.023587963,2011-08-29,00:33:58
39.9743566666667,116.331133333333,0,0,40784.0236226852,2011-08-29,00:34:01
39.9743583333333,116.331126666667,0,0,40784.0236458333,2011-08-29,00:34:03
39.97437,116.331133333333,0,0,40784.0237037037,2011-08-29,00:34:08
39.9743916666667,116.331131666667,0,0,40784.0237615741,2011-08-29,00:34:13
39.9744166666667,116.331073333333,0,0,40784.0238194444,2011-08-29,00:34:18
39.97446,116.331013333333,0,0,40784.0238773148,2011-08-29,00:34:23
39.9744933333333,116.330983333333,0,0,40784.0239351852,2011-08-29,00:34:28
39.9745133333333,116.330998333333,0,0,40784.0239930556,2011-08-29,00:34:33
39.974525,116.330998333333,0,0,40784.0240509259,2011-08-29,00:34:38
39.974535,116.331003333333,0,0,40784.0241087963,2011-08-29,00:34:43
39.97454,116.331001666667,0,0,40784.0241666667,2011-08-29,00:34:48
39.9745416666667,116.330993333333,0,0,40784.024224537,2011-08-29,00:34:53
39.9745416666667,116.330993333333,0,0,40784.0242592593,2011-08-29,00:34:56
39.974545,116.330986666667,0,0,40784.0242824074,2011-08-29,00:34:58
39.9745483333333,116.330998333333,0,0,40784.0243402778,2011-08-29,00:35:03
39.9745483333333,116.330998333333,0,0,40784.024375,2011-08-29,00:35:06
39.9745433333333,116.331006666667,0,0,40784.0243981481,2011-08-29,00:35:08
39.9745283333333,116.331008333333,0,0,40784.0244560185,2011-08-29,00:35:13
39.9745266666667,116.330988333333,0,0,40784.0245138889,2011-08-29,00:35:18
39.9745166666667,116.33097,0,0,40784.0245717593,2011-08-29,00:35:23
39.9745166666667,116.33097,0,0,40784.0246064815,2011-08-29,00:35:26
39.9745116666667,116.330965,0,0,40784.0246296296,2011-08-29,00:35:28
39.9745083333333,116.330955,0,0,40784.0246875,2011-08-29,00:35:33
39.9745316666667,116.33091,0,0,40784.0247453704,2011-08-29,00:35:38
39.974545,116.3309,0,0,40784.0248032407,2011-08-29,00:35:43
39.974545,116.3309,0,0,40784.024837963,2011-08-29,00:35:46
39.9745366666667,116.3309,0,0,40784.0248611111,2011-08-29,00:35:48
39.9745266666667,116.330908333333,0,0,40784.0249189815,2011-08-29,00:35:53
39.9745266666667,116.330908333333,0,0,40784.0249537037,2011-08-29,00:35:56
39.9745183333333,116.330916666667,0,0,40784.0249768518,2011-08-29,00:35:58
39.9745116666667,116.330926666667,0,0,40784.0250347222,2011-08-29,00:36:03
39.9745133333333,116.330936666667,0,0,40784.0250925926,2011-08-29,00:36:08
39.9745133333333,116.330936666667,0,0,40784.0251273148,2011-08-29,00:36:11
39.9745183333333,116.330943333333,0,0,40784.025150463,2011-08-29,00:36:13
39.9745283333333,116.330946666667,0,0,40784.0252083333,2011-08-29,00:36:18
39.9745383333333,116.330951666667,0,0,40784.0252662037,2011-08-29,00:36:23
39.9745383333333,116.330951666667,0,0,40784.0253009259,2011-08-29,00:36:26
39.9745433333333,116.330958333333,0,0,40784.0253240741,2011-08-29,00:36:28
39.9745466666667,116.330968333333,0,0,40784.0253819444,2011-08-29,00:36:33
39.9745483333333,116.33098,0,0,40784.0254398148,2011-08-29,00:36:38
39.97455,116.33099,0,0,40784.0254976852,2011-08-29,00:36:43
39.9745583333333,116.331051666667,0,0,40784.0255555556,2011-08-29,00:36:48
39.9745616666667,116.331071666667,0,0,40784.0256134259,2011-08-29,00:36:53
39.974565,116.331081666667,0,0,40784.0256712963,2011-08-29,00:36:58
39.974565,116.331081666667,0,0,40784.0257060185,2011-08-29,00:37:01
39.97457,116.33109,0,0,40784.0257291667,2011-08-29,00:37:03
39.9745733333333,116.331105,0,0,40784.025787037,2011-08-29,00:37:08
39.9745733333333,116.331113333333,0,0,40784.0258449074,2011-08-29,00:37:13
39.9745733333333,116.331113333333,0,0,40784.0258796296,2011-08-29,00:37:16
39.974565,116.331113333333,0,0,40784.0259027778,2011-08-29,00:37:18
39.974545,116.331096666667,0,0,40784.0259606481,2011-08-29,00:37:23
39.9745116666667,116.331066666667,0,0,40784.0260185185,2011-08-29,00:37:28
39.9745266666667,116.331076666667,0,0,40784.0260763889,2011-08-29,00:37:33
39.9745233333333,116.331081666667,0,0,40784.0261342593,2011-08-29,00:37:38
39.9745166666667,116.331081666667,0,0,40784.0261921296,2011-08-29,00:37:43
39.9745083333333,116.331083333333,0,0,40784.02625,2011-08-29,00:37:48
39.9745,116.331085,0,0,40784.0263078704,2011-08-29,00:37:53
39.974495,116.331086666667,0,0,40784.0263657407,2011-08-29,00:37:58
39.974495,116.331086666667,0,0,40784.026400463,2011-08-29,00:38:01
39.9744983333333,116.331088333333,0,0,40784.0264236111,2011-08-29,00:38:03
39.9745183333333,116.331113333333,0,0,40784.0264814815,2011-08-29,00:38:08
39.974525,116.33114,0,0,40784.0265393518,2011-08-29,00:38:13
39.974525,116.331146666667,0,0,40784.0265972222,2011-08-29,00:38:18
39.9745216666667,116.331153333333,0,0,40784.0266550926,2011-08-29,00:38:23
39.97452,116.331151666667,0,0,40784.026712963,2011-08-29,00:38:28
39.9745183333333,116.331151666667,0,0,40784.0267708333,2011-08-29,00:38:33
39.974515,116.331151666667,0,0,40784.0268287037,2011-08-29,00:38:38
39.974515,116.331151666667,0,0,40784.0268634259,2011-08-29,00:38:41
39.9745133333333,116.331158333333,0,0,40784.0268865741,2011-08-29,00:38:43
39.9744916666667,116.33118,0,0,40784.0269444444,2011-08-29,00:38:48
39.9744683333333,116.331188333333,0,0,40784.0270023148,2011-08-29,00:38:53
39.9744566666667,116.33117,0,0,40784.0270601852,2011-08-29,00:38:58
39.9744516666667,116.331173333333,0,0,40784.0271180556,2011-08-29,00:39:03
39.9744516666667,116.331173333333,0,0,40784.0271527778,2011-08-29,00:39:06
39.9744483333333,116.331175,0,0,40784.0271759259,2011-08-29,00:39:08
39.9744433333333,116.331185,0,0,40784.0272337963,2011-08-29,00:39:13
39.9744416666667,116.331193333333,0,0,40784.0272916667,2011-08-29,00:39:18
39.9744433333333,116.3312,0,0,40784.027349537,2011-08-29,00:39:23
39.97444,116.331205,0,0,40784.0274074074,2011-08-29,00:39:28
39.9744333333333,116.331206666667,0,0,40784.0274652778,2011-08-29,00:39:33
39.9744333333333,116.331206666667,0,0,40784.0275,2011-08-29,00:39:36
39.974425,116.331208333333,0,0,40784.0275231482,2011-08-29,00:39:38
39.9743733333333,116.331211666667,0,0,40784.0275810185,2011-08-29,00:39:43
39.9743516666667,116.331226666667,0,0,40784.0276388889,2011-08-29,00:39:48
39.9743233333333,116.331246666667,0,0,40784.0276967593,2011-08-29,00:39:53
39.9743,116.331245,0,0,40784.0277546296,2011-08-29,00:39:58
39.9742716666667,116.331225,0,0,40784.0278125,2011-08-29,00:40:03
39.9742366666667,116.331211666667,0,0,40784.0278703704,2011-08-29,00:40:08
39.9744783333333,116.331206666667,0,0,40784.0307638889,2011-08-29,00:44:18
39.9745166666667,116.3312,0,0,40784.0308217593,2011-08-29,00:44:23
39.974555,116.331216666667,0,0,40784.0308796296,2011-08-29,00:44:28
39.974545,116.331238333333,0,0,40784.0309375,2011-08-29,00:44:33
39.9745516666667,116.33124,0,0,40784.0309953704,2011-08-29,00:44:38
39.9745516666667,116.33124,0,0,40784.0310300926,2011-08-29,00:44:41
39.97455,116.33124,0,0,40784.0310532407,2011-08-29,00:44:43
39.9745383333333,116.3312,0,0,40784.0311111111,2011-08-29,00:44:48
39.9745083333333,116.331165,0,0,40784.0311689815,2011-08-29,00:44:53
39.9744966666667,116.331173333333,0,0,40784.0312268519,2011-08-29,00:44:58
39.9744983333333,116.331181666667,0,0,40784.0312847222,2011-08-29,00:45:03
39.9744966666667,116.331175,0,0,40784.0313425926,2011-08-29,00:45:08
39.9744983333333,116.331175,0,0,40784.031400463,2011-08-29,00:45:13
39.9744983333333,116.331175,0,0,40784.0314583333,2011-08-29,00:45:18
39.9744983333333,116.331175,0,0,40784.0314930556,2011-08-29,00:45:21
39.9745016666667,116.331168333333,0,0,40784.0315162037,2011-08-29,00:45:23
39.9745066666667,116.331158333333,0,0,40784.0315740741,2011-08-29,00:45:28
39.97454,116.331156666667,0,0,40784.0316319444,2011-08-29,00:45:33
39.9745866666667,116.33116,0,0,40784.0316898148,2011-08-29,00:45:38
39.9745866666667,116.33116,0,0,40784.031724537,2011-08-29,00:45:41
39.97459,116.331155,0,0,40784.0317476852,2011-08-29,00:45:43
39.9746,116.331146666667,0,0,40784.0318055556,2011-08-29,00:45:48
39.9746166666667,116.331146666667,0,0,40784.0318634259,2011-08-29,00:45:53
39.9746266666667,116.331161666667,0,0,40784.0319212963,2011-08-29,00:45:58
39.9746316666667,116.331163333333,0,0,40784.0319791667,2011-08-29,00:46:03
39.9746316666667,116.331163333333,0,0,40784.0320138889,2011-08-29,00:46:06
39.974635,116.33117,0,0,40784.032037037,2011-08-29,00:46:08
39.9746416666667,116.331181666667,0,0,40784.0320949074,2011-08-29,00:46:13
39.9746483333333,116.33119,0,0,40784.0321527778,2011-08-29,00:46:18
39.97465,116.331193333333,0,0,40784.0322106481,2011-08-29,00:46:23
39.97465,116.331191666667,0,0,40784.0322685185,2011-08-29,00:46:28
39.9746483333333,116.331188333333,0,0,40784.0323263889,2011-08-29,00:46:33
39.9746433333333,116.331186666667,0,0,40784.0323842593,2011-08-29,00:46:38
39.9746433333333,116.331186666667,0,0,40784.0324189815,2011-08-29,00:46:41
39.9746383333333,116.331193333333,0,0,40784.0324421296,2011-08-29,00:46:43
39.9746366666667,116.331205,0,0,40784.0325,2011-08-29,00:46:48
39.9746316666667,116.331218333333,0,0,40784.0325578704,2011-08-29,00:46:53
39.9746283333333,116.331226666667,0,0,40784.0326157407,2011-08-29,00:46:58
39.9746283333333,116.331226666667,0,0,40784.032650463,2011-08-29,00:47:01
39.9746233333333,116.331235,0,0,40784.0326736111,2011-08-29,00:47:03
39.9745716666667,116.331195,0,0,40784.0327314815,2011-08-29,00:47:08
39.974535,116.331181666667,0,0,40784.0327893518,2011-08-29,00:47:13
39.9745216666667,116.331166666667,0,0,40784.0328472222,2011-08-29,00:47:18
39.974515,116.33116,0,0,40784.0329050926,2011-08-29,00:47:23
39.9745066666667,116.331163333333,0,0,40784.032962963,2011-08-29,00:47:28
39.974505,116.331165,0,0,40784.0330208333,2011-08-29,00:47:33
39.9745033333333,116.331168333333,0,0,40784.0330787037,2011-08-29,00:47:38
39.9745,116.331175,0,0,40784.0331365741,2011-08-29,00:47:43
39.9744966666667,116.331183333333,0,0,40784.0331944444,2011-08-29,00:47:48
39.9744966666667,116.331183333333,0,0,40784.0332291667,2011-08-29,00:47:51
39.9744933333333,116.331191666667,0,0,40784.0332523148,2011-08-29,00:47:53
39.9744916666667,116.331203333333,0,0,40784.0333101852,2011-08-29,00:47:58
39.9744916666667,116.331203333333,0,0,40784.0333449074,2011-08-29,00:48:01
39.97449,116.331211666667,0,0,40784.0333680556,2011-08-29,00:48:03
39.9744733333333,116.331218333333,0,0,40784.0334259259,2011-08-29,00:48:08
39.9744533333333,116.331216666667,0,0,40784.0334837963,2011-08-29,00:48:13
39.9744483333333,116.331246666667,0,0,40784.0335416667,2011-08-29,00:48:18
39.9744466666667,116.331263333333,0,0,40784.033599537,2011-08-29,00:48:23
39.97471,116.331213333333,0,0,40784.0388657407,2011-08-29,00:55:58
39.97473,116.33126,0,0,40784.0389236111,2011-08-29,00:56:03
39.974735,116.331276666667,0,0,40784.0389814815,2011-08-29,00:56:08
39.9747333333333,116.331285,0,0,40784.0390393519,2011-08-29,00:56:13
39.9747283333333,116.331283333333,0,0,40784.0390972222,2011-08-29,00:56:18
39.9747216666667,116.331285,0,0,40784.0391550926,2011-08-29,00:56:23
39.9747166666667,116.331286666667,0,0,40784.039212963,2011-08-29,00:56:28
39.9747116666667,116.331286666667,0,0,40784.0392708333,2011-08-29,00:56:33
39.9747083333333,116.331286666667,0,0,40784.0393287037,2011-08-29,00:56:38
39.9747083333333,116.331286666667,0,0,40784.0393634259,2011-08-29,00:56:41
39.974715,116.33128,0,0,40784.0393865741,2011-08-29,00:56:43
39.97474,116.331271666667,0,0,40784.0394444444,2011-08-29,00:56:48
39.9747416666667,116.331271666667,0,0,40784.0395023148,2011-08-29,00:56:53
39.9747416666667,116.331271666667,0,0,40784.039537037,2011-08-29,00:56:56
39.9747433333333,116.331268333333,0,0,40784.0395601852,2011-08-29,00:56:58
39.974745,116.331256666667,0,0,40784.0396180556,2011-08-29,00:57:03
39.9747483333333,116.331243333333,0,0,40784.0396759259,2011-08-29,00:57:08
39.974755,116.33123,0,0,40784.0397337963,2011-08-29,00:57:13
39.974755,116.33123,0,0,40784.0397685185,2011-08-29,00:57:16
39.9747516666667,116.331226666667,0,0,40784.0397916667,2011-08-29,00:57:18
39.9747433333333,116.331216666667,0,0,40784.039849537,2011-08-29,00:57:23
39.974735,116.33121,0,0,40784.0399074074,2011-08-29,00:57:28
39.9747283333333,116.331206666667,0,0,40784.0399652778,2011-08-29,00:57:33
39.97472,116.331205,0,0,40784.0400231481,2011-08-29,00:57:38
39.97472,116.331198333333,0,0,40784.0400810185,2011-08-29,00:57:43
39.97472,116.331198333333,0,0,40784.0401157407,2011-08-29,00:57:46
39.9747266666667,116.331193333333,0,0,40784.0401388889,2011-08-29,00:57:48
39.974745,116.331195,0,0,40784.0401967593,2011-08-29,00:57:53
39.9747516666667,116.3312,0,0,40784.0402546296,2011-08-29,00:57:58
39.9747516666667,116.3312,0,0,40784.0403125,2011-08-29,00:58:03
39.9747516666667,116.3312,0,0,40784.0403472222,2011-08-29,00:58:06
39.9747466666667,116.331193333333,0,0,40784.0403703704,2011-08-29,00:58:08
39.9747366666667,116.331185,0,0,40784.0404282407,2011-08-29,00:58:13
39.9746966666667,116.331163333333,0,0,40784.0404861111,2011-08-29,00:58:18
39.974665,116.331136666667,0,0,40784.0405439815,2011-08-29,00:58:23
39.97463,116.331131666667,0,0,40784.0406018518,2011-08-29,00:58:28
39.9746083333333,116.331135,0,0,40784.0406597222,2011-08-29,00:58:33
39.9745966666667,116.33113,0,0,40784.0407175926,2011-08-29,00:58:38
39.9745733333333,116.331123333333,0,0,40784.040775463,2011-08-29,00:58:43
39.97455,116.331121666667,0,0,40784.0408333333,2011-08-29,00:58:48
39.97455,116.331121666667,0,0,40784.0408680556,2011-08-29,00:58:51
39.9745566666667,116.331125,0,0,40784.0408912037,2011-08-29,00:58:53
39.9745916666667,116.331116666667,0,0,40784.0409490741,2011-08-29,00:58:58
39.9745916666667,116.331113333333,0,0,40784.0410069444,2011-08-29,00:59:03
39.9745916666667,116.331113333333,0,0,40784.0410416667,2011-08-29,00:59:06
39.9745933333333,116.331108333333,0,0,40784.0410648148,2011-08-29,00:59:08
39.9745933333333,116.331095,0,0,40784.0411226852,2011-08-29,00:59:13
39.9745866666667,116.331076666667,0,0,40784.0411805556,2011-08-29,00:59:18
39.9745766666667,116.33107,0,0,40784.0412384259,2011-08-29,00:59:23
39.974575,116.33106,0,0,40784.0412962963,2011-08-29,00:59:28
39.9745766666667,116.33104,0,0,40784.0413541667,2011-08-29,00:59:33
39.9745766666667,116.33104,0,0,40784.0413888889,2011-08-29,00:59:36
39.97457,116.331035,0,0,40784.041412037,2011-08-29,00:59:38
39.97458,116.331025,0,0,40784.0414699074,2011-08-29,00:59:43
39.974585,116.331025,0,0,40784.0415277778,2011-08-29,00:59:48
39.974585,116.331025,0,0,40784.0415625,2011-08-29,00:59:51
39.9745833333333,116.33103,0,0,40784.0415856481,2011-08-29,00:59:53
39.9745783333333,116.33104,0,0,40784.0416435185,2011-08-29,00:59:58
39.974575,116.331051666667,0,0,40784.0417013889,2011-08-29,01:00:03
39.974575,116.331065,0,0,40784.0417592593,2011-08-29,01:00:08
39.9745766666667,116.331086666667,0,0,40784.0418171296,2011-08-29,01:00:13
39.9745733333333,116.331113333333,0,0,40784.041875,2011-08-29,01:00:18
39.9745733333333,116.331126666667,0,0,40784.0419328704,2011-08-29,01:00:23
39.9745716666667,116.331135,0,0,40784.0419907407,2011-08-29,01:00:28
39.9745716666667,116.331135,0,0,40784.042025463,2011-08-29,01:00:31
39.9745633333333,116.331141666667,0,0,40784.0420486111,2011-08-29,01:00:33
39.9745533333333,116.331145,0,0,40784.0421064815,2011-08-29,01:00:38
39.9745533333333,116.331145,0,0,40784.0421412037,2011-08-29,01:00:41
39.9745466666667,116.33115,0,0,40784.0421643518,2011-08-29,01:00:43
39.9745366666667,116.331158333333,0,0,40784.0422222222,2011-08-29,01:00:48
39.9745283333333,116.331158333333,0,0,40784.0422800926,2011-08-29,01:00:53
39.974525,116.331155,0,0,40784.042337963,2011-08-29,01:00:58
39.9745266666667,116.33115,0,0,40784.0423958333,2011-08-29,01:01:03
39.9745266666667,116.33115,0,0,40784.0424305556,2011-08-29,01:01:06
39.9745283333333,116.331143333333,0,0,40784.0424537037,2011-08-29,01:01:08
39.9745333333333,116.331133333333,0,0,40784.0425115741,2011-08-29,01:01:13
39.97454,116.331123333333,0,0,40784.0425694444,2011-08-29,01:01:18
39.974545,116.331118333333,0,0,40784.0426273148,2011-08-29,01:01:23
39.9745516666667,116.331113333333,0,0,40784.0426851852,2011-08-29,01:01:28
39.9745516666667,116.331113333333,0,0,40784.0427199074,2011-08-29,01:01:31
39.9745566666667,116.331105,0,0,40784.0427430556,2011-08-29,01:01:33
39.9745566666667,116.331095,0,0,40784.0428009259,2011-08-29,01:01:38
39.974555,116.33108,0,0,40784.0428587963,2011-08-29,01:01:43
39.9745683333333,116.331043333333,0,0,40784.0429166667,2011-08-29,01:01:48
39.9745766666667,116.331016666667,0,0,40784.042974537,2011-08-29,01:01:53
39.9745766666667,116.331005,0,0,40784.0430324074,2011-08-29,01:01:58
39.9745683333333,116.330991666667,0,0,40784.0430902778,2011-08-29,01:02:03
39.97456,116.330978333333,0,0,40784.0431481482,2011-08-29,01:02:08
39.9745433333333,116.330973333333,0,0,40784.0432060185,2011-08-29,01:02:13
39.97451,116.331025,0,0,40784.0432638889,2011-08-29,01:02:18
39.9745,116.331041666667,0,0,40784.0433217593,2011-08-29,01:02:23
39.9745066666667,116.33112,0,0,40784.0433796296,2011-08-29,01:02:28
39.97452,116.331185,0,0,40784.0434375,2011-08-29,01:02:33
39.97452,116.331235,0,0,40784.0434953704,2011-08-29,01:02:38
39.9745166666667,116.331273333333,0,0,40784.0435532407,2011-08-29,01:02:43
39.9745216666667,116.33129,0,0,40784.0436111111,2011-08-29,01:02:48
39.9745366666667,116.331301666667,0,0,40784.0436689815,2011-08-29,01:02:53
39.9745416666667,116.331313333333,0,0,40784.0437268519,2011-08-29,01:02:58
39.9745466666667,116.331318333333,0,0,40784.0437847222,2011-08-29,01:03:03
39.9745483333333,116.331316666667,0,0,40784.0438425926,2011-08-29,01:03:08
39.97455,116.33132,0,0,40784.043900463,2011-08-29,01:03:13
39.9745516666667,116.331321666667,0,0,40784.0439583333,2011-08-29,01:03:18
39.9745516666667,116.331321666667,0,0,40784.0439930556,2011-08-29,01:03:21
39.9745433333333,116.331315,0,0,40784.0440162037,2011-08-29,01:03:23
39.9747966666667,116.3312,0,0,40784.0466087963,2011-08-29,01:07:07
39.9748083333333,116.331205,0,0,40784.0466666667,2011-08-29,01:07:12
39.974785,116.3312,0,0,40784.046724537,2011-08-29,01:07:17
39.974785,116.331206666667,0,0,40784.0467824074,2011-08-29,01:07:22
39.9747816666667,116.331211666667,0,0,40784.0468402778,2011-08-29,01:07:27
39.9747816666667,116.331211666667,0,0,40784.046875,2011-08-29,01:07:30
39.9747733333333,116.331208333333,0,0,40784.0468981481,2011-08-29,01:07:32
39.9747433333333,116.331183333333,0,0,40784.0469560185,2011-08-29,01:07:37
39.9747216666667,116.331153333333,0,0,40784.0470138889,2011-08-29,01:07:42
39.974715,116.331166666667,0,0,40784.0470717593,2011-08-29,01:07:47
39.9747083333333,116.331165,0,0,40784.0471296296,2011-08-29,01:07:52
39.9747033333333,116.331156666667,0,0,40784.0471875,2011-08-29,01:07:57
39.9746966666667,116.331156666667,0,0,40784.0472453704,2011-08-29,01:08:02
39.974695,116.331153333333,0,0,40784.0473032407,2011-08-29,01:08:07
39.9746933333333,116.331156666667,0,0,40784.0473611111,2011-08-29,01:08:12
39.9746933333333,116.331156666667,0,0,40784.0473958333,2011-08-29,01:08:15
39.9746966666667,116.331156666667,0,0,40784.0474189815,2011-08-29,01:08:17
39.9746933333333,116.331166666667,0,0,40784.0474768518,2011-08-29,01:08:22
39.9746883333333,116.331178333333,0,0,40784.0475347222,2011-08-29,01:08:27
39.97469,116.33119,0,0,40784.0475925926,2011-08-29,01:08:32
39.9747066666667,116.331223333333,0,0,40784.047650463,2011-08-29,01:08:37
39.97473,116.331235,0,0,40784.0477083333,2011-08-29,01:08:42
39.9747733333333,116.331238333333,0,0,40784.0477662037,2011-08-29,01:08:47
39.9748266666667,116.331258333333,0,0,40784.0478240741,2011-08-29,01:08:52
39.97486,116.331301666667,0,0,40784.0478819444,2011-08-29,01:08:57
39.9748383333333,116.331328333333,0,0,40784.0479398148,2011-08-29,01:09:02
39.9748416666667,116.331346666667,0,0,40784.0479976852,2011-08-29,01:09:07
39.9748216666667,116.331298333333,0,0,40784.0480555556,2011-08-29,01:09:12
39.9748216666667,116.331298333333,0,0,40784.0480902778,2011-08-29,01:09:15
39.97482,116.331298333333,0,0,40784.0481134259,2011-08-29,01:09:17
39.974755,116.33127,0,0,40784.0481712963,2011-08-29,01:09:22
39.974665,116.331238333333,0,0,40784.0482291667,2011-08-29,01:09:27
39.9745866666667,116.331241666667,0,0,40784.048287037,2011-08-29,01:09:32
39.9745383333333,116.331221666667,0,0,40784.0483449074,2011-08-29,01:09:37
39.974505,116.331231666667,0,0,40784.0484027778,2011-08-29,01:09:42
39.97449,116.331235,0,0,40784.0484606481,2011-08-29,01:09:47
39.974485,116.331238333333,0,0,40784.0485185185,2011-08-29,01:09:52
39.9744833333333,116.331241666667,0,0,40784.0485763889,2011-08-29,01:09:57
39.9744833333333,116.331241666667,0,0,40784.0486111111,2011-08-29,01:10:00
39.9744883333333,116.33124,0,0,40784.0486342593,2011-08-29,01:10:02
39.9745083333333,116.331236666667,0,0,40784.0486921296,2011-08-29,01:10:07
39.97456,116.331236666667,0,0,40784.04875,2011-08-29,01:10:12
39.9746016666667,116.33122,0,0,40784.0488078704,2011-08-29,01:10:17
39.9746183333333,116.331213333333,0,0,40784.0488657407,2011-08-29,01:10:22
39.9746316666667,116.331221666667,0,0,40784.0489236111,2011-08-29,01:10:27
39.97466,116.331228333333,0,0,40784.0489814815,2011-08-29,01:10:32
39.9746783333333,116.331245,0,0,40784.0490393518,2011-08-29,01:10:37
39.974715,116.33124,0,0,40784.0490972222,2011-08-29,01:10:42
39.9747333333333,116.331245,0,0,40784.0491550926,2011-08-29,01:10:47
39.9747416666667,116.331246666667,0,0,40784.049212963,2011-08-29,01:10:52
39.97475,116.33125,0,0,40784.0492708333,2011-08-29,01:10:57
39.9747566666667,116.331256666667,0,0,40784.0493287037,2011-08-29,01:11:02
39.9747616666667,116.331261666667,0,0,40784.0493865741,2011-08-29,01:11:07
39.974515,116.33116,0,0,40784.0556828704,2011-08-29,01:20:11
39.9744916666667,116.331158333333,0,0,40784.0557407407,2011-08-29,01:20:16
39.974515,116.33116,0,0,40784.0557986111,2011-08-29,01:20:21
39.97453,116.331165,0,0,40784.0558564815,2011-08-29,01:20:26
39.97453,116.331165,0,0,40784.0559143518,2011-08-29,01:20:31
39.9745266666667,116.33116,0,0,40784.0559722222,2011-08-29,01:20:36
39.9745266666667,116.33116,0,0,40784.0560069444,2011-08-29,01:20:39
39.97453,116.331156666667,0,0,40784.0560300926,2011-08-29,01:20:41
39.9745416666667,116.331151666667,0,0,40784.056087963,2011-08-29,01:20:46
39.9745966666667,116.331168333333,0,0,40784.0561458333,2011-08-29,01:20:51
39.974605,116.331183333333,0,0,40784.0562037037,2011-08-29,01:20:56
39.974605,116.331186666667,0,0,40784.0562615741,2011-08-29,01:21:01
39.974605,116.331186666667,0,0,40784.0562962963,2011-08-29,01:21:04
39.97461,116.331181666667,0,0,40784.0563194444,2011-08-29,01:21:06
39.974615,116.331166666667,0,0,40784.0563773148,2011-08-29,01:21:11
39.974615,116.33115,0,0,40784.0564351852,2011-08-29,01:21:16
39.9746183333333,116.331135,0,0,40784.0564930556,2011-08-29,01:21:21
39.9746233333333,116.331123333333,0,0,40784.0565509259,2011-08-29,01:21:26
39.97463,116.331121666667,0,0,40784.0566087963,2011-08-29,01:21:31
39.9746366666667,116.331128333333,0,0,40784.0566666667,2011-08-29,01:21:36
39.9746366666667,116.331128333333,0,0,40784.0567013889,2011-08-29,01:21:39
39.974645,116.331133333333,0,0,40784.056724537,2011-08-29,01:21:41
39.9746516666667,116.331123333333,0,0,40784.0567824074,2011-08-29,01:21:46
39.9746616666667,116.331111666667,0,0,40784.0568402778,2011-08-29,01:21:51
39.9746683333333,116.3311,0,0,40784.0568981481,2011-08-29,01:21:56
39.9746733333333,116.331085,0,0,40784.0569560185,2011-08-29,01:22:01
39.97468,116.331081666667,0,0,40784.0570138889,2011-08-29,01:22:06
39.9746866666667,116.33108,0,0,40784.0570717593,2011-08-29,01:22:11
39.9746866666667,116.33108,0,0,40784.0571064815,2011-08-29,01:22:14
39.9746866666667,116.331073333333,0,0,40784.0571296296,2011-08-29,01:22:16
39.9746866666667,116.331063333333,0,0,40784.0571875,2011-08-29,01:22:21
39.974685,116.33105,0,0,40784.0572453704,2011-08-29,01:22:26
39.9746633333333,116.331056666667,0,0,40784.0573032407,2011-08-29,01:22:31
39.9746483333333,116.331085,0,0,40784.0573611111,2011-08-29,01:22:36
39.9746333333333,116.331086666667,0,0,40784.0574189815,2011-08-29,01:22:41
39.974615,116.331095,0,0,40784.0574768518,2011-08-29,01:22:46
39.9745833333333,116.3311,0,0,40784.0575347222,2011-08-29,01:22:51
39.97456,116.33108,0,0,40784.0575925926,2011-08-29,01:22:56
39.9745816666667,116.331073333333,0,0,40784.057650463,2011-08-29,01:23:01
39.9745816666667,116.331073333333,0,0,40784.0576851852,2011-08-29,01:23:04
39.9745816666667,116.331065,0,0,40784.0577083333,2011-08-29,01:23:06
39.9745883333333,116.331051666667,0,0,40784.0577662037,2011-08-29,01:23:11
39.9746383333333,116.331066666667,0,0,40784.0578240741,2011-08-29,01:23:16
39.97467,116.331106666667,0,0,40784.0578819444,2011-08-29,01:23:21
39.9746833333333,116.33115,0,0,40784.0579398148,2011-08-29,01:23:26
39.974675,116.331153333333,0,0,40784.0579976852,2011-08-29,01:23:31
39.9746733333333,116.331158333333,0,0,40784.0580555556,2011-08-29,01:23:36
39.9746666666667,116.33116,0,0,40784.0581134259,2011-08-29,01:23:41
39.974665,116.331158333333,0,0,40784.0581712963,2011-08-29,01:23:46
39.9746666666667,116.33116,0,0,40784.0582291667,2011-08-29,01:23:51
39.97467,116.331156666667,0,0,40784.058287037,2011-08-29,01:23:56
39.9746766666667,116.33115,0,0,40784.0583449074,2011-08-29,01:24:01
39.9746833333333,116.331141666667,0,0,40784.0584027778,2011-08-29,01:24:06
39.974685,116.331133333333,0,0,40784.0584606482,2011-08-29,01:24:11
39.974685,116.33113,0,0,40784.0585185185,2011-08-29,01:24:16
39.9746816666667,116.331133333333,0,0,40784.0585763889,2011-08-29,01:24:21
39.9746766666667,116.331133333333,0,0,40784.0586342593,2011-08-29,01:24:26
39.9746716666667,116.331136666667,0,0,40784.0586921296,2011-08-29,01:24:31
39.9746716666667,116.331136666667,0,0,40784.0587268519,2011-08-29,01:24:34
39.9746633333333,116.331143333333,0,0,40784.05875,2011-08-29,01:24:36
39.974625,116.331168333333,0,0,40784.0588078704,2011-08-29,01:24:41
39.97459,116.331215,0,0,40784.0588657407,2011-08-29,01:24:46
39.9745566666667,116.331266666667,0,0,40784.0589236111,2011-08-29,01:24:51
39.9745316666667,116.331231666667,0,0,40784.0589814815,2011-08-29,01:24:56
39.9745266666667,116.331203333333,0,0,40784.0590393519,2011-08-29,01:25:01
39.9745266666667,116.331203333333,0,0,40784.0590740741,2011-08-29,01:25:04
39.9745283333333,116.331201666667,0,0,40784.0590972222,2011-08-29,01:25:06
39.9745316666667,116.331191666667,0,0,40784.0591550926,2011-08-29,01:25:11
39.97456,116.331146666667,0,0,40784.059212963,2011-08-29,01:25:16
39.9745683333333,116.331086666667,0,0,40784.0592708333,2011-08-29,01:25:21
39.9745816666667,116.331025,0,0,40784.0593287037,2011-08-29,01:25:26
39.97456,116.33101,0,0,40784.0593865741,2011-08-29,01:25:31
39.9745533333333,116.330995,0,0,40784.0594444444,2011-08-29,01:25:36
39.97455,116.33095,0,0,40784.0595023148,2011-08-29,01:25:41
39.9745483333333,116.33093,0,0,40784.0595601852,2011-08-29,01:25:46
39.9745416666667,116.330918333333,0,0,40784.0596180556,2011-08-29,01:25:51
39.9745316666667,116.330913333333,0,0,40784.0596759259,2011-08-29,01:25:56
39.9745216666667,116.330915,0,0,40784.0597337963,2011-08-29,01:26:01
39.9744983333333,116.33094,0,0,40784.0597916667,2011-08-29,01:26:06
39.9744933333333,116.33096,0,0,40784.059849537,2011-08-29,01:26:11
39.9744866666667,116.331015,0,0,40784.0599074074,2011-08-29,01:26:16
39.97447,116.331046666667,0,0,40784.0599652778,2011-08-29,01:26:21
39.9744466666667,116.331058333333,0,0,40784.0600231481,2011-08-29,01:26:26
39.974455,116.331086666667,0,0,40784.0600810185,2011-08-29,01:26:31
39.9744583333333,116.331146666667,0,0,40784.0601388889,2011-08-29,01:26:36
39.9744516666667,116.331188333333,0,0,40784.0601967593,2011-08-29,01:26:41
39.9744383333333,116.331213333333,0,0,40784.0602546296,2011-08-29,01:26:46
39.9744816666667,116.33119,0,0,40784.0603125,2011-08-29,01:26:51
39.9744816666667,116.33119,0,0,40784.0603472222,2011-08-29,01:26:54
39.9744883333333,116.331195,0,0,40784.0603703704,2011-08-29,01:26:56
39.9744983333333,116.331181666667,0,0,40784.0604282407,2011-08-29,01:27:01
39.9744983333333,116.331181666667,0,0,40784.060462963,2011-08-29,01:27:04
39.974505,116.331181666667,0,0,40784.0604861111,2011-08-29,01:27:06
39.9745166666667,116.33118,0,0,40784.0605439815,2011-08-29,01:27:11
39.9745266666667,116.331178333333,0,0,40784.0606018519,2011-08-29,01:27:16
39.9745333333333,116.331173333333,0,0,40784.0606597222,2011-08-29,01:27:21
39.9745333333333,116.331173333333,0,0,40784.0606944444,2011-08-29,01:27:24
39.974535,116.331168333333,0,0,40784.0607175926,2011-08-29,01:27:26
39.9745133333333,116.331173333333,0,0,40784.060775463,2011-08-29,01:27:31
39.9744416666667,116.33124,0,0,40784.0608333333,2011-08-29,01:27:36
39.9744083333333,116.33124,0,0,40784.0608912037,2011-08-29,01:27:41
39.9744083333333,116.331208333333,0,0,40784.0609490741,2011-08-29,01:27:46
39.974405,116.3312,0,0,40784.0610069444,2011-08-29,01:27:51
39.9744016666667,116.331195,0,0,40784.0610648148,2011-08-29,01:27:56
39.9744016666667,116.331195,0,0,40784.061099537,2011-08-29,01:27:59
39.974395,116.331198333333,0,0,40784.0611226852,2011-08-29,01:28:01
39.97438,116.33119,0,0,40784.0611805556,2011-08-29,01:28:06
39.974355,116.331196666667,0,0,40784.0612384259,2011-08-29,01:28:11
39.9743516666667,116.33122,0,0,40784.0612962963,2011-08-29,01:28:16
39.97437,116.331231666667,0,0,40784.0613541667,2011-08-29,01:28:21
39.97437,116.331243333333,0,0,40784.061412037,2011-08-29,01:28:26
39.9743716666667,116.331246666667,0,0,40784.0614699074,2011-08-29,01:28:31
39.97438,116.331245,0,0,40784.0615277778,2011-08-29,01:28:36
39.9743866666667,116.331251666667,0,0,40784.0615856481,2011-08-29,01:28:41
39.9743916666667,116.33126,0,0,40784.0616435185,2011-08-29,01:28:46
39.9743933333333,116.331268333333,0,0,40784.0617013889,2011-08-29,01:28:51
39.9743933333333,116.331268333333,0,0,40784.0617361111,2011-08-29,01:28:54
39.9744,116.331265,0,0,40784.0617592593,2011-08-29,01:28:56
39.9744083333333,116.331255,0,0,40784.0618171296,2011-08-29,01:29:01
39.9744133333333,116.331246666667,0,0,40784.061875,2011-08-29,01:29:06
39.974415,116.331238333333,0,0,40784.0619328704,2011-08-29,01:29:11
39.974415,116.331238333333,0,0,40784.0619675926,2011-08-29,01:29:14
39.97442,116.331231666667,0,0,40784.0619907407,2011-08-29,01:29:16
39.9744333333333,116.331241666667,0,0,40784.0620486111,2011-08-29,01:29:21
39.9744333333333,116.331241666667,0,0,40784.0620833333,2011-08-29,01:29:24
39.9746733333333,116.331371666667,0,0,40784.080625,2011-08-29,01:56:06
39.9747066666667,116.331373333333,0,0,40784.0806828704,2011-08-29,01:56:11
39.97472,116.331348333333,0,0,40784.0807407407,2011-08-29,01:56:16
39.97471,116.331325,0,0,40784.0807986111,2011-08-29,01:56:21
39.9746966666667,116.331305,0,0,40784.0808564815,2011-08-29,01:56:26
39.974695,116.331291666667,0,0,40784.0809143518,2011-08-29,01:56:31
39.9746916666667,116.331288333333,0,0,40784.0809722222,2011-08-29,01:56:36
39.9746916666667,116.331288333333,0,0,40784.0810069444,2011-08-29,01:56:39
39.9746833333333,116.331291666667,0,0,40784.0810300926,2011-08-29,01:56:41
39.9746733333333,116.331295,0,0,40784.081087963,2011-08-29,01:56:46
39.9746733333333,116.331295,0,0,40784.0811226852,2011-08-29,01:56:49
39.974665,116.331303333333,0,0,40784.0811458333,2011-08-29,01:56:51
39.9746333333333,116.33129,0,0,40784.0812037037,2011-08-29,01:56:56
39.9746116666667,116.331298333333,0,0,40784.0812615741,2011-08-29,01:57:01
39.9745916666667,116.331338333333,0,0,40784.0813194444,2011-08-29,01:57:06
39.9745766666667,116.331398333333,0,0,40784.0813773148,2011-08-29,01:57:11
39.9745816666667,116.331398333333,0,0,40784.0814351852,2011-08-29,01:57:16
39.9745816666667,116.331398333333,0,0,40784.0814699074,2011-08-29,01:57:19
39.9745766666667,116.331393333333,0,0,40784.0814930556,2011-08-29,01:57:21
39.9745866666667,116.331366666667,0,0,40784.0815509259,2011-08-29,01:57:26
39.97459,116.33136,0,0,40784.0816087963,2011-08-29,01:57:31
39.97459,116.33136,0,0,40784.0816435185,2011-08-29,01:57:34
39.974585,116.331361666667,0,0,40784.0816666667,2011-08-29,01:57:36
39.974585,116.331351666667,0,0,40784.081724537,2011-08-29,01:57:41
39.9745866666667,116.331351666667,0,0,40784.0817824074,2011-08-29,01:57:46
39.9745833333333,116.33136,0,0,40784.0818402778,2011-08-29,01:57:51
39.97458,116.331368333333,0,0,40784.0818981482,2011-08-29,01:57:56
39.97458,116.331368333333,0,0,40784.0819328704,2011-08-29,01:57:59
39.9745866666667,116.33137,0,0,40784.0819560185,2011-08-29,01:58:01
39.9745866666667,116.331346666667,0,0,40784.0820138889,2011-08-29,01:58:06
39.974555,116.331305,0,0,40784.0820717593,2011-08-29,01:58:11
39.9745466666667,116.331305,0,0,40784.0821296296,2011-08-29,01:58:16
39.9745466666667,116.331305,0,0,40784.0821643519,2011-08-29,01:58:19
39.9745483333333,116.331306666667,0,0,40784.0821875,2011-08-29,01:58:21
39.97455,116.331318333333,0,0,40784.0822453704,2011-08-29,01:58:26
39.974555,116.331383333333,0,0,40784.0823032407,2011-08-29,01:58:31
39.974545,116.331436666667,0,0,40784.0823611111,2011-08-29,01:58:36
39.974545,116.331436666667,0,0,40784.0823958333,2011-08-29,01:58:39
39.974545,116.331433333333,0,0,40784.0824189815,2011-08-29,01:58:41
39.974535,116.331425,0,0,40784.0824768519,2011-08-29,01:58:46
39.9745383333333,116.331431666667,0,0,40784.0825347222,2011-08-29,01:58:51
39.974545,116.331435,0,0,40784.0825925926,2011-08-29,01:58:56
39.974545,116.331435,0,0,40784.0826273148,2011-08-29,01:58:59
39.97455,116.331431666667,0,0,40784.082650463,2011-08-29,01:59:01
39.97455,116.331416666667,0,0,40784.0827083333,2011-08-29,01:59:06
39.97457,116.331333333333,0,0,40784.0827662037,2011-08-29,01:59:11
39.974605,116.331291666667,0,0,40784.0828240741,2011-08-29,01:59:16
39.97462,116.331286666667,0,0,40784.0828819444,2011-08-29,01:59:21
39.9746516666667,116.331281666667,0,0,40784.0829398148,2011-08-29,01:59:26
39.9747166666667,116.331278333333,0,0,40784.0829976852,2011-08-29,01:59:31
39.97473,116.331276666667,0,0,40784.0830555556,2011-08-29,01:59:36
39.974755,116.331266666667,0,0,40784.0831134259,2011-08-29,01:59:41
39.9747566666667,116.331258333333,0,0,40784.0831712963,2011-08-29,01:59:46
39.9747616666667,116.331251666667,0,0,40784.0832291667,2011-08-29,01:59:51
39.9747633333333,116.331248333333,0,0,40784.083287037,2011-08-29,01:59:56
39.9747633333333,116.331248333333,0,0,40784.0833217593,2011-08-29,01:59:59
39.974755,116.331245,0,0,40784.0833449074,2011-08-29,02:00:01
39.9747283333333,116.331235,0,0,40784.0834027778,2011-08-29,02:00:06
39.97469,116.331241666667,0,0,40784.0834606481,2011-08-29,02:00:11
39.9746716666667,116.331243333333,0,0,40784.0835185185,2011-08-29,02:00:16
39.97466,116.33124,0,0,40784.0835763889,2011-08-29,02:00:21
39.9746533333333,116.331233333333,0,0,40784.0836342593,2011-08-29,02:00:26
39.9746533333333,116.331226666667,0,0,40784.0836921296,2011-08-29,02:00:31
39.9746533333333,116.331223333333,0,0,40784.08375,2011-08-29,02:00:36
39.9746533333333,116.331223333333,0,0,40784.0837847222,2011-08-29,02:00:39
39.974655,116.331228333333,0,0,40784.0838078704,2011-08-29,02:00:41
39.9746583333333,116.331238333333,0,0,40784.0838657407,2011-08-29,02:00:46
39.97466,116.33125,0,0,40784.0839236111,2011-08-29,02:00:51
39.97466,116.331261666667,0,0,40784.0839814815,2011-08-29,02:00:56
39.9746483333333,116.331288333333,0,0,40784.0840393519,2011-08-29,02:01:01
39.97463,116.331285,0,0,40784.0840972222,2011-08-29,02:01:06
39.974615,116.331281666667,0,0,40784.0841550926,2011-08-29,02:01:11
39.9746133333333,116.331283333333,0,0,40784.084212963,2011-08-29,02:01:16
39.9746133333333,116.331283333333,0,0,40784.0842476852,2011-08-29,02:01:19
39.9746183333333,116.331278333333,0,0,40784.0842708333,2011-08-29,02:01:21
39.97464,116.331268333333,0,0,40784.0843287037,2011-08-29,02:01:26
39.974655,116.331246666667,0,0,40784.0843865741,2011-08-29,02:01:31
39.9746733333333,116.331251666667,0,0,40784.0844444444,2011-08-29,02:01:36
39.9746883333333,116.331276666667,0,0,40784.0845023148,2011-08-29,02:01:41
39.9746966666667,116.331285,0,0,40784.0845601852,2011-08-29,02:01:46
39.9746966666667,116.331285,0,0,40784.0845949074,2011-08-29,02:01:49
39.9747016666667,116.331285,0,0,40784.0846180556,2011-08-29,02:01:51
39.9747016666667,116.331296666667,0,0,40784.0846759259,2011-08-29,02:01:56
39.9746983333333,116.331335,0,0,40784.0847337963,2011-08-29,02:02:01
39.9746966666667,116.331371666667,0,0,40784.0847916667,2011-08-29,02:02:06
39.9746816666667,116.331361666667,0,0,40784.084849537,2011-08-29,02:02:11
39.974675,116.331365,0,0,40784.0849074074,2011-08-29,02:02:16
39.9746733333333,116.33137,0,0,40784.0849652778,2011-08-29,02:02:21
39.9746716666667,116.331371666667,0,0,40784.0850231481,2011-08-29,02:02:26
39.9746733333333,116.33137,0,0,40784.0850810185,2011-08-29,02:02:31
39.974675,116.331366666667,0,0,40784.0851388889,2011-08-29,02:02:36
39.97467,116.331361666667,0,0,40784.0851967593,2011-08-29,02:02:41
39.9746683333333,116.331355,0,0,40784.0852546296,2011-08-29,02:02:46
39.974675,116.331355,0,0,40784.0853125,2011-08-29,02:02:51
39.9746816666667,116.331358333333,0,0,40784.0853703704,2011-08-29,02:02:56
39.974685,116.33136,0,0,40784.0854282407,2011-08-29,02:03:01
39.974685,116.33136,0,0,40784.085462963,2011-08-29,02:03:04
39.9746816666667,116.331358333333,0,0,40784.0854861111,2011-08-29,02:03:06
39.9746766666667,116.331371666667,0,0,40784.0855439815,2011-08-29,02:03:11
39.9746733333333,116.331386666667,0,0,40784.0856018519,2011-08-29,02:03:16
39.97467,116.331396666667,0,0,40784.0856597222,2011-08-29,02:03:21
39.97467,116.331396666667,0,0,40784.0856944444,2011-08-29,02:03:24
39.974665,116.3314,0,0,40784.0857175926,2011-08-29,02:03:26
39.9746566666667,116.331375,0,0,40784.085775463,2011-08-29,02:03:31
39.9746533333333,116.33133,0,0,40784.0858333333,2011-08-29,02:03:36
39.9746466666667,116.331305,0,0,40784.0858912037,2011-08-29,02:03:41
39.9746433333333,116.331293333333,0,0,40784.0859490741,2011-08-29,02:03:46
39.9746433333333,116.331283333333,0,0,40784.0860069444,2011-08-29,02:03:51
39.97465,116.331276666667,0,0,40784.0860648148,2011-08-29,02:03:56
39.9746566666667,116.331276666667,0,0,40784.0861226852,2011-08-29,02:04:01
39.9746566666667,116.33128,0,0,40784.0861805556,2011-08-29,02:04:06
39.974655,116.331278333333,0,0,40784.0862384259,2011-08-29,02:04:11
39.9746516666667,116.331278333333,0,0,40784.0862962963,2011-08-29,02:04:16
39.9746533333333,116.331285,0,0,40784.0863541667,2011-08-29,02:04:21
39.9746566666667,116.33129,0,0,40784.086412037,2011-08-29,02:04:26
39.9746566666667,116.33129,0,0,40784.0864467593,2011-08-29,02:04:29
39.9746533333333,116.331293333333,0,0,40784.0864699074,2011-08-29,02:04:31
39.9746233333333,116.331281666667,0,0,40784.0865277778,2011-08-29,02:04:36
39.974615,116.331248333333,0,0,40784.0865856481,2011-08-29,02:04:41
39.9746116666667,116.33126,0,0,40784.0866435185,2011-08-29,02:04:46
39.97461,116.33127,0,0,40784.0867013889,2011-08-29,02:04:51
39.9746133333333,116.331275,0,0,40784.0867592593,2011-08-29,02:04:56
39.9746166666667,116.331271666667,0,0,40784.0868171296,2011-08-29,02:05:01
39.9746183333333,116.331266666667,0,0,40784.086875,2011-08-29,02:05:06
39.9746183333333,116.331266666667,0,0,40784.0869097222,2011-08-29,02:05:09
39.97462,116.331266666667,0,0,40784.0869328704,2011-08-29,02:05:11
39.9746216666667,116.33128,0,0,40784.0869907407,2011-08-29,02:05:16
39.97463,116.331305,0,0,40784.0870486111,2011-08-29,02:05:21
39.97465,116.331341666667,0,0,40784.0871064815,2011-08-29,02:05:26
39.9746533333333,116.331325,0,0,40784.0871643518,2011-08-29,02:05:31
39.9746533333333,116.331325,0,0,40784.0871990741,2011-08-29,02:05:34
39.97466,116.331323333333,0,0,40784.0872222222,2011-08-29,02:05:36
39.974665,116.331335,0,0,40784.0872800926,2011-08-29,02:05:41
39.9746416666667,116.33135,0,0,40784.087337963,2011-08-29,02:05:46
39.974615,116.33136,0,0,40784.0873958333,2011-08-29,02:05:51
39.9746183333333,116.331363333333,0,0,40784.0874537037,2011-08-29,02:05:56
39.9746183333333,116.331363333333,0,0,40784.0874884259,2011-08-29,02:05:59
39.9746266666667,116.331356666667,0,0,40784.0875115741,2011-08-29,02:06:01
39.9746266666667,116.331343333333,0,0,40784.0875694444,2011-08-29,02:06:06
39.97461,116.331293333333,0,0,40784.0876273148,2011-08-29,02:06:11
39.974585,116.331276666667,0,0,40784.0876851852,2011-08-29,02:06:16
39.974575,116.331266666667,0,0,40784.0877430556,2011-08-29,02:06:21
39.974565,116.331258333333,0,0,40784.0878009259,2011-08-29,02:06:26
39.97456,116.331246666667,0,0,40784.0878587963,2011-08-29,02:06:31
39.9745816666667,116.331226666667,0,0,40784.0879166667,2011-08-29,02:06:36
39.97459,116.33121,0,0,40784.087974537,2011-08-29,02:06:41
39.9746116666667,116.331183333333,0,0,40784.0880324074,2011-08-29,02:06:46
39.9746066666667,116.331173333333,0,0,40784.0880902778,2011-08-29,02:06:51
39.9746133333333,116.331165,0,0,40784.0881481481,2011-08-29,02:06:56
39.9746133333333,116.331165,0,0,40784.0881828704,2011-08-29,02:06:59
39.9746216666667,116.331163333333,0,0,40784.0882060185,2011-08-29,02:07:01
39.9746666666667,116.331163333333,0,0,40784.0882638889,2011-08-29,02:07:06
39.974725,116.331248333333,0,0,40784.0883217593,2011-08-29,02:07:11
39.9747683333333,116.331355,0,0,40784.0883796296,2011-08-29,02:07:16
39.9747733333333,116.331463333333,0,0,40784.0884375,2011-08-29,02:07:21
39.9747583333333,116.331475,0,0,40784.0884953704,2011-08-29,02:07:26
39.97474,116.331478333333,0,0,40784.0885532407,2011-08-29,02:07:31
39.9747366666667,116.331488333333,0,0,40784.0886111111,2011-08-29,02:07:36
39.9747366666667,116.331501666667,0,0,40784.0886689815,2011-08-29,02:07:41
39.9747383333333,116.331503333333,0,0,40784.0887268518,2011-08-29,02:07:46
39.9747366666667,116.331505,0,0,40784.0887847222,2011-08-29,02:07:51
39.9747366666667,116.331505,0,0,40784.0888194444,2011-08-29,02:07:54
39.9747333333333,116.331505,0,0,40784.0888425926,2011-08-29,02:07:56
39.97473,116.331515,0,0,40784.088900463,2011-08-29,02:08:01
39.9747283333333,116.331525,0,0,40784.0889583333,2011-08-29,02:08:06
39.9747283333333,116.331525,0,0,40784.0889930556,2011-08-29,02:08:09
39.9747333333333,116.331523333333,0,0,40784.0890162037,2011-08-29,02:08:11
39.9747416666667,116.3315,0,0,40784.0890740741,2011-08-29,02:08:16
39.9747616666667,116.331476666667,0,0,40784.0891319444,2011-08-29,02:08:21
39.97478,116.331465,0,0,40784.0891898148,2011-08-29,02:08:26
39.97479,116.331468333333,0,0,40784.0892476852,2011-08-29,02:08:31
39.9747883333333,116.331448333333,0,0,40784.0893055556,2011-08-29,02:08:36
39.974755,116.331351666667,0,0,40784.0893634259,2011-08-29,02:08:41
39.9746983333333,116.331245,0,0,40784.0894212963,2011-08-29,02:08:46
39.9746416666667,116.331146666667,0,0,40784.0894791667,2011-08-29,02:08:51
39.9746216666667,116.331128333333,0,0,40784.089537037,2011-08-29,02:08:56
39.9745966666667,116.331121666667,0,0,40784.0895949074,2011-08-29,02:09:01
39.97459,116.331115,0,0,40784.0896527778,2011-08-29,02:09:06
39.97459,116.331115,0,0,40784.0896875,2011-08-29,02:09:09
39.9745933333333,116.331115,0,0,40784.0897106482,2011-08-29,02:09:11
39.9746116666667,116.331133333333,0,0,40784.0897685185,2011-08-29,02:09:16
39.9746533333333,116.331133333333,0,0,40784.0898263889,2011-08-29,02:09:21
39.97467,116.331138333333,0,0,40784.0898842593,2011-08-29,02:09:26
39.974675,116.331128333333,0,0,40784.0899421296,2011-08-29,02:09:31
39.974675,116.331116666667,0,0,40784.09,2011-08-29,02:09:36
39.9746683333333,116.33111,0,0,40784.0900578704,2011-08-29,02:09:41
39.9746683333333,116.33111,0,0,40784.0900925926,2011-08-29,02:09:44
39.97466,116.331118333333,0,0,40784.0901157407,2011-08-29,02:09:46
39.9746383333333,116.331155,0,0,40784.0901736111,2011-08-29,02:09:51
39.97464,116.331201666667,0,0,40784.0902314815,2011-08-29,02:09:56
39.9746533333333,116.331235,0,0,40784.0902893519,2011-08-29,02:10:01
39.9746633333333,116.331265,0,0,40784.0903472222,2011-08-29,02:10:06
39.9746716666667,116.331243333333,0,0,40784.0904050926,2011-08-29,02:10:11
39.9746766666667,116.331245,0,0,40784.090462963,2011-08-29,02:10:16
39.9746833333333,116.33124,0,0,40784.0905208333,2011-08-29,02:10:21
39.9746833333333,116.33124,0,0,40784.0905555556,2011-08-29,02:10:24
39.9746916666667,116.331235,0,0,40784.0905787037,2011-08-29,02:10:26
39.9747033333333,116.331231666667,0,0,40784.0906365741,2011-08-29,02:10:31
39.9747133333333,116.33124,0,0,40784.0906944444,2011-08-29,02:10:36
39.9747133333333,116.33124,0,0,40784.0907291667,2011-08-29,02:10:39
39.97472,116.331248333333,0,0,40784.0907523148,2011-08-29,02:10:41
39.9747216666667,116.331258333333,0,0,40784.0908101852,2011-08-29,02:10:46
39.9747166666667,116.33127,0,0,40784.0908680556,2011-08-29,02:10:51
39.9747166666667,116.33127,0,0,40784.0909027778,2011-08-29,02:10:54
39.97471,116.331275,0,0,40784.0909259259,2011-08-29,02:10:56
39.97469,116.331261666667,0,0,40784.0909837963,2011-08-29,02:11:01
39.9746883333333,116.331245,0,0,40784.0910416667,2011-08-29,02:11:06
39.9746816666667,116.331236666667,0,0,40784.091099537,2011-08-29,02:11:11
39.9746733333333,116.331241666667,0,0,40784.0911574074,2011-08-29,02:11:16
39.9746666666667,116.331246666667,0,0,40784.0912152778,2011-08-29,02:11:21
39.9746616666667,116.33125,0,0,40784.0912731481,2011-08-29,02:11:26
39.9746616666667,116.33125,0,0,40784.0913078704,2011-08-29,02:11:29
39.97466,116.331241666667,0,0,40784.0913310185,2011-08-29,02:11:31
39.974645,116.331168333333,0,0,40784.0913888889,2011-08-29,02:11:36
39.9746366666667,116.331146666667,0,0,40784.0914467593,2011-08-29,02:11:41
39.9746383333333,116.331118333333,0,0,40784.0915046296,2011-08-29,02:11:46
39.9746383333333,116.331118333333,0,0,40784.0915393519,2011-08-29,02:11:49
39.9746383333333,116.33112,0,0,40784.0915625,2011-08-29,02:11:51
39.9746316666667,116.331178333333,0,0,40784.0916203704,2011-08-29,02:11:56
39.9746166666667,116.331196666667,0,0,40784.0916782407,2011-08-29,02:12:01
39.9746283333333,116.331205,0,0,40784.0917361111,2011-08-29,02:12:06
39.9746283333333,116.331215,0,0,40784.0917939815,2011-08-29,02:12:11
39.9746333333333,116.33122,0,0,40784.0918518519,2011-08-29,02:12:16
39.9746383333333,116.33122,0,0,40784.0919097222,2011-08-29,02:12:21
39.974645,116.33122,0,0,40784.0919675926,2011-08-29,02:12:26
39.9746466666667,116.331221666667,0,0,40784.092025463,2011-08-29,02:12:31
39.9746416666667,116.331223333333,0,0,40784.0920833333,2011-08-29,02:12:36
39.974635,116.331221666667,0,0,40784.0921412037,2011-08-29,02:12:41
39.9746316666667,116.331218333333,0,0,40784.0921990741,2011-08-29,02:12:46
39.9746316666667,116.331218333333,0,0,40784.0922337963,2011-08-29,02:12:49
39.9746316666667,116.331226666667,0,0,40784.0922569444,2011-08-29,02:12:51
39.974645,116.33129,0,0,40784.0923148148,2011-08-29,02:12:56
39.9746416666667,116.331341666667,0,0,40784.0923726852,2011-08-29,02:13:01
39.9746383333333,116.331353333333,0,0,40784.0924305556,2011-08-29,02:13:06
39.9746383333333,116.331353333333,0,0,40784.0924652778,2011-08-29,02:13:09
39.974635,116.33136,0,0,40784.0924884259,2011-08-29,02:13:11
39.974635,116.33137,0,0,40784.0925462963,2011-08-29,02:13:16
39.974635,116.331383333333,0,0,40784.0926041667,2011-08-29,02:13:21
39.97464,116.3314,0,0,40784.092662037,2011-08-29,02:13:26
39.974635,116.331445,0,0,40784.0927199074,2011-08-29,02:13:31
39.974615,116.331501666667,0,0,40784.0927777778,2011-08-29,02:13:36
39.9745966666667,116.331546666667,0,0,40784.0928356481,2011-08-29,02:13:41
39.974585,116.331578333333,0,0,40784.0928935185,2011-08-29,02:13:46
39.9745883333333,116.331598333333,0,0,40784.0929513889,2011-08-29,02:13:51
39.9746266666667,116.331575,0,0,40784.0930092593,2011-08-29,02:13:56
39.97463,116.331578333333,0,0,40784.0930671296,2011-08-29,02:14:01
39.97463,116.331578333333,0,0,40784.0931018519,2011-08-29,02:14:04
39.9746333333333,116.331575,0,0,40784.093125,2011-08-29,02:14:06
39.9746366666667,116.33156,0,0,40784.0931828704,2011-08-29,02:14:11
39.97462,116.331491666667,0,0,40784.0932407407,2011-08-29,02:14:16
39.9746016666667,116.331403333333,0,0,40784.0932986111,2011-08-29,02:14:21
39.97459,116.33127,0,0,40784.0933449074,2011-08-29,02:14:25
39.9745683333333,116.331153333333,0,0,40784.0933796296,2011-08-29,02:14:28
39.9745516666667,116.331133333333,0,0,40784.0934375,2011-08-29,02:14:33
39.9745433333333,116.331165,0,0,40784.0934953704,2011-08-29,02:14:38
39.9745666666667,116.331158333333,0,0,40784.0935532407,2011-08-29,02:14:43
39.9746316666667,116.33111,0,0,40784.0936111111,2011-08-29,02:14:48
39.9746683333333,116.331148333333,0,0,40784.0936689815,2011-08-29,02:14:53
39.9746866666667,116.331155,0,0,40784.0937268519,2011-08-29,02:14:58
39.97469,116.331153333333,0,0,40784.0937847222,2011-08-29,02:15:03
39.9746916666667,116.33115,0,0,40784.0938425926,2011-08-29,02:15:08
39.9746916666667,116.33115,0,0,40784.0938773148,2011-08-29,02:15:11
39.974695,116.331153333333,0,0,40784.093900463,2011-08-29,02:15:13
39.9747,116.331173333333,0,0,40784.0939583333,2011-08-29,02:15:18
39.9746866666667,116.331166666667,0,0,40784.0940162037,2011-08-29,02:15:23
39.9746833333333,116.331171666667,0,0,40784.0940740741,2011-08-29,02:15:28
39.9746783333333,116.331171666667,0,0,40784.0941319444,2011-08-29,02:15:33
39.97467,116.331175,0,0,40784.0941898148,2011-08-29,02:15:38
39.974665,116.331173333333,0,0,40784.0942476852,2011-08-29,02:15:43
39.9746666666667,116.33117,0,0,40784.0943055556,2011-08-29,02:15:48
39.9746716666667,116.331165,0,0,40784.0943634259,2011-08-29,02:15:53
39.9746783333333,116.331168333333,0,0,40784.0944212963,2011-08-29,02:15:58
39.9746783333333,116.331168333333,0,0,40784.0944560185,2011-08-29,02:16:01
39.9746816666667,116.331173333333,0,0,40784.0944791667,2011-08-29,02:16:03
39.9746783333333,116.331163333333,0,0,40784.094537037,2011-08-29,02:16:08
39.9746716666667,116.331111666667,0,0,40784.0945949074,2011-08-29,02:16:13
39.97465,116.331085,0,0,40784.0946527778,2011-08-29,02:16:18
39.97464,116.331066666667,0,0,40784.0947106481,2011-08-29,02:16:23
39.97464,116.331066666667,0,0,40784.0947453704,2011-08-29,02:16:26
39.974635,116.33107,0,0,40784.0947685185,2011-08-29,02:16:28
39.974635,116.33108,0,0,40784.0948263889,2011-08-29,02:16:33
39.974635,116.33108,0,0,40784.0948611111,2011-08-29,02:16:36
39.9746383333333,116.331078333333,0,0,40784.0948842593,2011-08-29,02:16:38
39.9746833333333,116.33111,0,0,40784.0949421296,2011-08-29,02:16:43
39.9747166666667,116.331145,0,0,40784.095,2011-08-29,02:16:48
39.9747166666667,116.331145,0,0,40784.0950347222,2011-08-29,02:16:51
39.9747116666667,116.331138333333,0,0,40784.0950578704,2011-08-29,02:16:53
39.9747083333333,116.331103333333,0,0,40784.0951157407,2011-08-29,02:16:58
39.9747033333333,116.331101666667,0,0,40784.0951736111,2011-08-29,02:17:03
39.9747033333333,116.331101666667,0,0,40784.0952083333,2011-08-29,02:17:06
39.974695,116.331106666667,0,0,40784.0952314815,2011-08-29,02:17:08
39.974685,116.331105,0,0,40784.0952893518,2011-08-29,02:17:13
39.974675,116.3311,0,0,40784.0953472222,2011-08-29,02:17:18
39.9746666666667,116.33109,0,0,40784.0954050926,2011-08-29,02:17:23
39.9746666666667,116.33109,0,0,40784.0954398148,2011-08-29,02:17:26
39.97467,116.331083333333,0,0,40784.095462963,2011-08-29,02:17:28
39.97468,116.331085,0,0,40784.0955208333,2011-08-29,02:17:33
39.97471,116.331035,0,0,40784.0955787037,2011-08-29,02:17:38
39.9746916666667,116.33098,0,0,40784.0956365741,2011-08-29,02:17:43
39.9746866666667,116.330943333333,0,0,40784.0956944444,2011-08-29,02:17:48
39.9746783333333,116.330906666667,0,0,40784.0957523148,2011-08-29,02:17:53
39.974655,116.33084,0,0,40784.0958101852,2011-08-29,02:17:58
39.9746466666667,116.330793333333,0,0,40784.0958680556,2011-08-29,02:18:03
39.974635,116.330801666667,0,0,40784.0959259259,2011-08-29,02:18:08
39.9745933333333,116.330681666667,0,0,40784.0959837963,2011-08-29,02:18:13
39.9745616666667,116.330603333333,0,0,40784.0960416667,2011-08-29,02:18:18
39.974545,116.330538333333,0,0,40784.096099537,2011-08-29,02:18:23
39.9745333333333,116.33048,0,0,40784.0961574074,2011-08-29,02:18:28
39.9745333333333,116.33048,0,0,40784.0961921296,2011-08-29,02:18:31
39.9745266666667,116.330486666667,0,0,40784.0962152778,2011-08-29,02:18:33
39.97455,116.330526666667,0,0,40784.0962731481,2011-08-29,02:18:38
39.97455,116.330526666667,0,0,40784.0963078704,2011-08-29,02:18:41
39.9745533333333,116.33053,0,0,40784.0963310185,2011-08-29,02:18:43
39.974525,116.330513333333,0,0,40784.0963888889,2011-08-29,02:18:48
39.9744666666667,116.330446666667,0,0,40784.0964467593,2011-08-29,02:18:53
39.9744266666667,116.330443333333,0,0,40784.0965046296,2011-08-29,02:18:58
39.9743766666667,116.330458333333,0,0,40784.0965625,2011-08-29,02:19:03
39.9743583333333,116.330468333333,0,0,40784.0966203704,2011-08-29,02:19:08
39.9743866666667,116.330491666667,0,0,40784.0966782407,2011-08-29,02:19:13
39.97438,116.330505,0,0,40784.0967361111,2011-08-29,02:19:18
39.9743983333333,116.330528333333,0,0,40784.0967939815,2011-08-29,02:19:23
39.97442,116.330498333333,0,0,40784.0968518518,2011-08-29,02:19:28
39.974425,116.330503333333,0,0,40784.0969097222,2011-08-29,02:19:33
39.9744266666667,116.33051,0,0,40784.0969675926,2011-08-29,02:19:38
39.9744283333333,116.330515,0,0,40784.097025463,2011-08-29,02:19:43
39.9744283333333,116.330515,0,0,40784.0970601852,2011-08-29,02:19:46
39.9744366666667,116.330521666667,0,0,40784.0970833333,2011-08-29,02:19:48
39.9744466666667,116.33053,0,0,40784.0971412037,2011-08-29,02:19:53
39.9744566666667,116.330551666667,0,0,40784.0971990741,2011-08-29,02:19:58
39.974495,116.330666666667,0,0,40784.0972569444,2011-08-29,02:20:03
39.9745383333333,116.330785,0,0,40784.0973032407,2011-08-29,02:20:07
39.9745533333333,116.330845,0,0,40784.0973611111,2011-08-29,02:20:12
39.974535,116.330855,0,0,40784.0974189815,2011-08-29,02:20:17
39.9745516666667,116.330908333333,0,0,40784.0974768519,2011-08-29,02:20:22
39.9745866666667,116.331005,0,0,40784.0975347222,2011-08-29,02:20:27
39.97462,116.331105,0,0,40784.0975925926,2011-08-29,02:20:32
39.974665,116.331205,0,0,40784.097650463,2011-08-29,02:20:37
39.9746866666667,116.331188333333,0,0,40784.0977083333,2011-08-29,02:20:42
39.974685,116.33117,0,0,40784.0977662037,2011-08-29,02:20:47
39.9746783333333,116.331138333333,0,0,40784.0978240741,2011-08-29,02:20:52
39.9746783333333,116.331138333333,0,0,40784.0978587963,2011-08-29,02:20:55
39.974675,116.331131666667,0,0,40784.0978819444,2011-08-29,02:20:57
39.9746716666667,116.331145,0,0,40784.0979398148,2011-08-29,02:21:02
39.974665,116.331156666667,0,0,40784.0979976852,2011-08-29,02:21:07
39.9746566666667,116.331163333333,0,0,40784.0980555556,2011-08-29,02:21:12
39.974655,116.331163333333,0,0,40784.0981134259,2011-08-29,02:21:17
39.974655,116.331161666667,0,0,40784.0981712963,2011-08-29,02:21:22
39.9746583333333,116.331155,0,0,40784.0982291667,2011-08-29,02:21:27
39.97466,116.331148333333,0,0,40784.098287037,2011-08-29,02:21:32
39.97466,116.331148333333,0,0,40784.0983217593,2011-08-29,02:21:35
39.9746683333333,116.331143333333,0,0,40784.0983449074,2011-08-29,02:21:37
39.9746783333333,116.33114,0,0,40784.0984027778,2011-08-29,02:21:42
39.9746916666667,116.331163333333,0,0,40784.0984606481,2011-08-29,02:21:47
39.9747016666667,116.331243333333,0,0,40784.0985185185,2011-08-29,02:21:52
39.97474,116.331358333333,0,0,40784.0985763889,2011-08-29,02:21:57
39.9747783333333,116.331431666667,0,0,40784.0986342593,2011-08-29,02:22:02
39.9747833333333,116.331418333333,0,0,40784.0986921296,2011-08-29,02:22:07
39.9748266666667,116.331376666667,0,0,40784.09875,2011-08-29,02:22:12
39.9748266666667,116.331376666667,0,0,40784.0987847222,2011-08-29,02:22:15
39.97482,116.331373333333,0,0,40784.0988078704,2011-08-29,02:22:17
39.9747933333333,116.331425,0,0,40784.0988657407,2011-08-29,02:22:22
39.9747633333333,116.331458333333,0,0,40784.0989236111,2011-08-29,02:22:27
39.9747333333333,116.331515,0,0,40784.0989814815,2011-08-29,02:22:32
39.974685,116.331413333333,0,0,40784.0990393519,2011-08-29,02:22:37
39.974665,116.331376666667,0,0,40784.0990972222,2011-08-29,02:22:42
39.9746533333333,116.331441666667,0,0,40784.0991550926,2011-08-29,02:22:47
39.974625,116.331361666667,0,0,40784.099212963,2011-08-29,02:22:52
39.9746433333333,116.331341666667,0,0,40784.0992708333,2011-08-29,02:22:57
39.9746766666667,116.33141,0,0,40784.0993287037,2011-08-29,02:23:02
39.97474,116.331526666667,0,0,40784.0993865741,2011-08-29,02:23:07
39.9747933333333,116.331653333333,0,0,40784.0994328704,2011-08-29,02:23:11
39.9748283333333,116.331681666667,0,0,40784.0994907407,2011-08-29,02:23:16
39.97483,116.331603333333,0,0,40784.0995486111,2011-08-29,02:23:21
39.9748366666667,116.331451666667,0,0,40784.0996064815,2011-08-29,02:23:26
39.97484,116.331286666667,0,0,40784.0996412037,2011-08-29,02:23:29
39.9748466666667,116.331163333333,0,0,40784.0996643519,2011-08-29,02:23:31
39.9748333333333,116.33099,0,0,40784.0996875,2011-08-29,02:23:33
39.974815,116.330806666667,0,0,40784.0997106481,2011-08-29,02:23:35
39.97479,116.33067,0,0,40784.0997222222,2011-08-29,02:23:36
39.9748016666667,116.330545,0,0,40784.0997569444,2011-08-29,02:23:39
39.9747866666667,116.330578333333,0,0,40784.0998148148,2011-08-29,02:23:44
39.97479,116.330675,0,0,40784.0998726852,2011-08-29,02:23:49
39.974735,116.33072,0,0,40784.0999305556,2011-08-29,02:23:54
39.9746833333333,116.330776666667,0,0,40784.0999884259,2011-08-29,02:23:59
39.9746266666667,116.330793333333,0,0,40784.1000462963,2011-08-29,02:24:04
39.9745966666667,116.330785,0,0,40784.1001041667,2011-08-29,02:24:09
39.97434,116.330845,0,0,40784.1029976852,2011-08-29,02:28:19
39.9743183333333,116.330933333333,0,0,40784.1030555556,2011-08-29,02:28:24
39.9742733333333,116.330968333333,0,0,40784.1031134259,2011-08-29,02:28:29
39.97426,116.33098,0,0,40784.1031712963,2011-08-29,02:28:34
39.97426,116.33099,0,0,40784.1032291667,2011-08-29,02:28:39
39.9742533333333,116.331013333333,0,0,40784.103287037,2011-08-29,02:28:44
39.9742766666667,116.330981666667,0,0,40784.1033449074,2011-08-29,02:28:49
39.9742883333333,116.330968333333,0,0,40784.1034027778,2011-08-29,02:28:54
39.9742883333333,116.330968333333,0,0,40784.1034375,2011-08-29,02:28:57
39.9742883333333,116.330965,0,0,40784.1034606481,2011-08-29,02:28:59
39.9742766666667,116.33099,0,0,40784.1035185185,2011-08-29,02:29:04
39.9742,116.330993333333,0,0,40784.1035763889,2011-08-29,02:29:09
39.974145,116.330945,0,0,40784.1036342593,2011-08-29,02:29:14
39.9741483333333,116.330923333333,0,0,40784.1036921296,2011-08-29,02:29:19
39.9741483333333,116.330923333333,0,0,40784.1037268518,2011-08-29,02:29:22
39.9741416666667,116.330925,0,0,40784.10375,2011-08-29,02:29:24
39.9741416666667,116.330951666667,0,0,40784.1038078704,2011-08-29,02:29:29
39.9741433333333,116.330945,0,0,40784.1038657407,2011-08-29,02:29:34
39.9741433333333,116.330945,0,0,40784.103900463,2011-08-29,02:29:37
39.9741516666667,116.330945,0,0,40784.1039236111,2011-08-29,02:29:39
39.974215,116.3309,0,0,40784.1039814815,2011-08-29,02:29:44
39.9742316666667,116.330851666667,0,0,40784.1040393518,2011-08-29,02:29:49
39.9743183333333,116.330835,0,0,40784.1040972222,2011-08-29,02:29:54
39.9744083333333,116.330806666667,0,0,40784.1041319444,2011-08-29,02:29:57
39.97444,116.330755,0,0,40784.1041898148,2011-08-29,02:30:02
39.9744516666667,116.330761666667,0,0,40784.1042476852,2011-08-29,02:30:07
39.9745466666667,116.330833333333,0,0,40784.1043055556,2011-08-29,02:30:12
39.9745733333333,116.330895,0,0,40784.1043634259,2011-08-29,02:30:17
39.97458,116.330936666667,0,0,40784.1044212963,2011-08-29,02:30:22
39.9745383333333,116.330976666667,0,0,40784.1044791667,2011-08-29,02:30:27
39.97451,116.330975,0,0,40784.104537037,2011-08-29,02:30:32
39.9744883333333,116.330955,0,0,40784.1045949074,2011-08-29,02:30:37
39.9744316666667,116.330948333333,0,0,40784.1046527778,2011-08-29,02:30:42
39.9743783333333,116.330961666667,0,0,40784.1047106481,2011-08-29,02:30:47
39.9743333333333,116.330946666667,0,0,40784.1047685185,2011-08-29,02:30:52
39.9743066666667,116.330916666667,0,0,40784.1048263889,2011-08-29,02:30:57
39.9742883333333,116.330898333333,0,0,40784.1048842593,2011-08-29,02:31:02
39.9743066666667,116.330861666667,0,0,40784.1049421296,2011-08-29,02:31:07
39.9743333333333,116.330898333333,0,0,40784.105,2011-08-29,02:31:12
39.974345,116.330911666667,0,0,40784.1050578704,2011-08-29,02:31:17
39.974345,116.330911666667,0,0,40784.1050925926,2011-08-29,02:31:20
39.9743433333333,116.330906666667,0,0,40784.1051157407,2011-08-29,02:31:22
39.974335,116.330853333333,0,0,40784.1051736111,2011-08-29,02:31:27
39.974335,116.330853333333,0,0,40784.1052083333,2011-08-29,02:31:30
39.9743316666667,116.330856666667,0,0,40784.1052314815,2011-08-29,02:31:32
39.9743266666667,116.330883333333,0,0,40784.1052893519,2011-08-29,02:31:37
39.9743266666667,116.330883333333,0,0,40784.1053240741,2011-08-29,02:31:40
39.9743266666667,116.330891666667,0,0,40784.1053472222,2011-08-29,02:31:42
39.9743366666667,116.330968333333,0,0,40784.1054050926,2011-08-29,02:31:47
39.9743616666667,116.330928333333,0,0,40784.105462963,2011-08-29,02:31:52
39.97436,116.330915,0,0,40784.1055208333,2011-08-29,02:31:57
39.9743866666667,116.330928333333,0,0,40784.1055787037,2011-08-29,02:32:02
39.9744,116.330926666667,0,0,40784.1056365741,2011-08-29,02:32:07
39.9744,116.330925,0,0,40784.1056944444,2011-08-29,02:32:12
39.9744,116.330925,0,0,40784.1057291667,2011-08-29,02:32:15
39.9744,116.330928333333,0,0,40784.1057523148,2011-08-29,02:32:17
39.9744,116.330938333333,0,0,40784.1058101852,2011-08-29,02:32:22
39.97436,116.330886666667,0,0,40784.1058680556,2011-08-29,02:32:27
39.974315,116.330835,0,0,40784.1059259259,2011-08-29,02:32:32
39.9743016666667,116.330846666667,0,0,40784.1059837963,2011-08-29,02:32:37
39.9743016666667,116.330851666667,0,0,40784.1060416667,2011-08-29,02:32:42
39.9743016666667,116.330851666667,0,0,40784.1060763889,2011-08-29,02:32:45
39.9743,116.330858333333,0,0,40784.106099537,2011-08-29,02:32:47
39.9743,116.33087,0,0,40784.1061574074,2011-08-29,02:32:52
39.9742983333333,116.33088,0,0,40784.1062152778,2011-08-29,02:32:57
39.9742983333333,116.33088,0,0,40784.10625,2011-08-29,02:33:00
39.9742983333333,116.330871666667,0,0,40784.1062731481,2011-08-29,02:33:02
39.9742633333333,116.330818333333,0,0,40784.1063310185,2011-08-29,02:33:07
39.97422,116.330796666667,0,0,40784.1063888889,2011-08-29,02:33:12
39.9741966666667,116.330771666667,0,0,40784.1064467593,2011-08-29,02:33:17
39.9741766666667,116.330748333333,0,0,40784.1065046296,2011-08-29,02:33:22
39.9741766666667,116.330748333333,0,0,40784.1065393519,2011-08-29,02:33:25
39.9741766666667,116.330755,0,0,40784.1065625,2011-08-29,02:33:27
39.974175,116.330808333333,0,0,40784.1066203704,2011-08-29,02:33:32
39.97418,116.330833333333,0,0,40784.1066782407,2011-08-29,02:33:37
39.974205,116.33088,0,0,40784.1067361111,2011-08-29,02:33:42
39.97425,116.330861666667,0,0,40784.1067939815,2011-08-29,02:33:47
39.9742716666667,116.330831666667,0,0,40784.1068518519,2011-08-29,02:33:52
39.9742733333333,116.330866666667,0,0,40784.1069097222,2011-08-29,02:33:57
39.974245,116.330865,0,0,40784.1069675926,2011-08-29,02:34:02
39.9742333333333,116.330856666667,0,0,40784.107025463,2011-08-29,02:34:07
39.9742316666667,116.330866666667,0,0,40784.1070833333,2011-08-29,02:34:12
39.97423,116.330873333333,0,0,40784.1071412037,2011-08-29,02:34:17
39.9742283333333,116.330875,0,0,40784.1071990741,2011-08-29,02:34:22
39.9742266666667,116.330881666667,0,0,40784.1072569444,2011-08-29,02:34:27
39.9742266666667,116.330881666667,0,0,40784.1072916667,2011-08-29,02:34:30
39.9742283333333,116.330885,0,0,40784.1073148148,2011-08-29,02:34:32
39.97431,116.33097,0,0,40784.1073726852,2011-08-29,02:34:37
39.974355,116.331023333333,0,0,40784.1074305556,2011-08-29,02:34:42
39.97439,116.331128333333,0,0,40784.1074884259,2011-08-29,02:34:47
39.9744483333333,116.33122,0,0,40784.1075462963,2011-08-29,02:34:52
39.974475,116.33132,0,0,40784.1076041667,2011-08-29,02:34:57
39.9744983333333,116.331371666667,0,0,40784.107662037,2011-08-29,02:35:02
39.9744983333333,116.331371666667,0,0,40784.1076967593,2011-08-29,02:35:05
39.9745016666667,116.331365,0,0,40784.1077199074,2011-08-29,02:35:07
39.97446,116.331313333333,0,0,40784.1077777778,2011-08-29,02:35:12
39.9744116666667,116.33119,0,0,40784.1078240741,2011-08-29,02:35:16
39.9743333333333,116.331078333333,0,0,40784.1078587963,2011-08-29,02:35:19
39.9742616666667,116.330948333333,0,0,40784.1078935185,2011-08-29,02:35:22
39.97419,116.330821666667,0,0,40784.1079282407,2011-08-29,02:35:25
39.97411,116.330676666667,0,0,40784.107962963,2011-08-29,02:35:28
39.974045,116.330586666667,0,0,40784.1079861111,2011-08-29,02:35:30
39.9739833333333,116.330496666667,0,0,40784.1080208333,2011-08-29,02:35:33
39.97397,116.330593333333,0,0,40784.1080787037,2011-08-29,02:35:38
39.9740483333333,116.330725,0,0,40784.1081018519,2011-08-29,02:35:40
39.974115,116.330836666667,0,0,40784.108125,2011-08-29,02:35:42
39.9741733333333,116.330858333333,0,0,40784.1081828704,2011-08-29,02:35:47
39.97418,116.330718333333,0,0,40784.1082407407,2011-08-29,02:35:52
39.9742183333333,116.330606666667,0,0,40784.108275463,2011-08-29,02:35:55
39.9742116666667,116.330498333333,0,0,40784.1083333333,2011-08-29,02:36:00
39.974215,116.330475,0,0,40784.1083912037,2011-08-29,02:36:05
39.9742383333333,116.330506666667,0,0,40784.1084490741,2011-08-29,02:36:10
39.97425,116.330505,0,0,40784.1085069444,2011-08-29,02:36:15
39.97425,116.330515,0,0,40784.1085648148,2011-08-29,02:36:20
39.9742183333333,116.3306,0,0,40784.1086226852,2011-08-29,02:36:25
39.9742283333333,116.330648333333,0,0,40784.1086805556,2011-08-29,02:36:30
39.9742366666667,116.3307,0,0,40784.1087384259,2011-08-29,02:36:35
39.974265,116.330753333333,0,0,40784.1087962963,2011-08-29,02:36:40
39.9743533333333,116.330871666667,0,0,40784.1088425926,2011-08-29,02:36:44
39.9744566666667,116.33095,0,0,40784.1088657407,2011-08-29,02:36:46
39.9745433333333,116.331045,0,0,40784.108900463,2011-08-29,02:36:49
39.9746,116.331148333333,0,0,40784.1089467593,2011-08-29,02:36:53
39.9746233333333,116.331245,0,0,40784.1090046296,2011-08-29,02:36:58
39.9745716666667,116.33129,0,0,40784.1090625,2011-08-29,02:37:03
39.9745683333333,116.33126,0,0,40784.1091203704,2011-08-29,02:37:08
39.974525,116.331238333333,0,0,40784.1091782407,2011-08-29,02:37:13
39.97443,116.331211666667,0,0,40784.1092361111,2011-08-29,02:37:18
39.974355,116.331163333333,0,0,40784.1092939815,2011-08-29,02:37:23
39.974315,116.331118333333,0,0,40784.1093518519,2011-08-29,02:37:28
39.9742683333333,116.331056666667,0,0,40784.1094097222,2011-08-29,02:37:33
39.97423,116.331038333333,0,0,40784.1094675926,2011-08-29,02:37:38
39.9742233333333,116.331023333333,0,0,40784.109525463,2011-08-29,02:37:43
39.9742433333333,116.331016666667,0,0,40784.1095833333,2011-08-29,02:37:48
39.9742666666667,116.331005,0,0,40784.1096412037,2011-08-29,02:37:53
39.9742883333333,116.330985,0,0,40784.1096990741,2011-08-29,02:37:58
39.9743116666667,116.330938333333,0,0,40784.1097569444,2011-08-29,02:38:03
39.9743383333333,116.330888333333,0,0,40784.1098148148,2011-08-29,02:38:08
39.9744033333333,116.330996666667,0,0,40784.1098611111,2011-08-29,02:38:12
39.9744716666667,116.33112,0,0,40784.1099074074,2011-08-29,02:38:16
39.9744883333333,116.331236666667,0,0,40784.1099652778,2011-08-29,02:38:21
39.9744716666667,116.331213333333,0,0,40784.1100231481,2011-08-29,02:38:26
39.974395,116.331158333333,0,0,40784.1100810185,2011-08-29,02:38:31
39.97439,116.331108333333,0,0,40784.1101388889,2011-08-29,02:38:36
39.9743933333333,116.331153333333,0,0,40784.1101967593,2011-08-29,02:38:41
39.9743966666667,116.33117,0,0,40784.1102546296,2011-08-29,02:38:46
39.9743916666667,116.331201666667,0,0,40784.1103125,2011-08-29,02:38:51
39.974375,116.331186666667,0,0,40784.1103703704,2011-08-29,02:38:56
39.974345,116.331171666667,0,0,40784.1104282407,2011-08-29,02:39:01
39.97433,116.33115,0,0,40784.1104861111,2011-08-29,02:39:06
39.97433,116.33115,0,0,40784.1105208333,2011-08-29,02:39:09
39.9743233333333,116.331158333333,0,0,40784.1105439815,2011-08-29,02:39:11
39.9743283333333,116.331141666667,0,0,40784.1106018518,2011-08-29,02:39:16
39.9743283333333,116.331141666667,0,0,40784.1106365741,2011-08-29,02:39:19
39.9743266666667,116.331136666667,0,0,40784.1106597222,2011-08-29,02:39:21
39.9743,116.33114,0,0,40784.1107175926,2011-08-29,02:39:26
39.9742833333333,116.331165,0,0,40784.110775463,2011-08-29,02:39:31
39.9742966666667,116.331233333333,0,0,40784.1108333333,2011-08-29,02:39:36
39.9743283333333,116.331323333333,0,0,40784.1108912037,2011-08-29,02:39:41
39.9743783333333,116.331393333333,0,0,40784.1109490741,2011-08-29,02:39:46
39.97442,116.33146,0,0,40784.1110069444,2011-08-29,02:39:51
39.9744283333333,116.331563333333,0,0,40784.1110648148,2011-08-29,02:39:56
39.9744633333333,116.331675,0,0,40784.1111111111,2011-08-29,02:40:00
39.9745116666667,116.331801666667,0,0,40784.1111689815,2011-08-29,02:40:05
39.9744966666667,116.331675,0,0,40784.1112152778,2011-08-29,02:40:09
39.974445,116.331545,0,0,40784.1112615741,2011-08-29,02:40:13
39.97448,116.331598333333,0,0,40784.1113194444,2011-08-29,02:40:18
39.974515,116.331503333333,0,0,40784.1113773148,2011-08-29,02:40:23
39.9745366666667,116.3314,0,0,40784.1114351852,2011-08-29,02:40:28
39.974545,116.331336666667,0,0,40784.1114930556,2011-08-29,02:40:33
39.974495,116.331261666667,0,0,40784.1115509259,2011-08-29,02:40:38
39.974445,116.33119,0,0,40784.1116087963,2011-08-29,02:40:43
39.974415,116.33114,0,0,40784.1116666667,2011-08-29,02:40:48
39.9744183333333,116.331105,0,0,40784.111724537,2011-08-29,02:40:53
39.9744183333333,116.331108333333,0,0,40784.1117824074,2011-08-29,02:40:58
39.9744183333333,116.331108333333,0,0,40784.1118171296,2011-08-29,02:41:01
39.9744183333333,116.331111666667,0,0,40784.1118402778,2011-08-29,02:41:03
39.974405,116.331093333333,0,0,40784.1118981481,2011-08-29,02:41:08
39.9744283333333,116.331088333333,0,0,40784.1119560185,2011-08-29,02:41:13
39.9744966666667,116.331116666667,0,0,40784.1120138889,2011-08-29,02:41:18
39.97451,116.331125,0,0,40784.1120717593,2011-08-29,02:41:23
39.97451,116.331125,0,0,40784.1121064815,2011-08-29,02:41:26
39.97451,116.33113,0,0,40784.1121296296,2011-08-29,02:41:28
39.9745,116.331041666667,0,0,40784.1121875,2011-08-29,02:41:33
39.9744716666667,116.330996666667,0,0,40784.1122453704,2011-08-29,02:41:38
39.9744516666667,116.331008333333,0,0,40784.1123032407,2011-08-29,02:41:43
39.9744133333333,116.33106,0,0,40784.1123611111,2011-08-29,02:41:48
39.97436,116.33111,0,0,40784.1124189815,2011-08-29,02:41:53
39.974355,116.331176666667,0,0,40784.1124768518,2011-08-29,02:41:58
39.9743716666667,116.331251666667,0,0,40784.1125347222,2011-08-29,02:42:03
39.9744116666667,116.331323333333,0,0,40784.1125925926,2011-08-29,02:42:08
39.97443,116.331353333333,0,0,40784.112650463,2011-08-29,02:42:13
39.9744416666667,116.331353333333,0,0,40784.1127083333,2011-08-29,02:42:18
39.9744333333333,116.331311666667,0,0,40784.1127662037,2011-08-29,02:42:23
39.974415,116.331256666667,0,0,40784.1128240741,2011-08-29,02:42:28
39.9743783333333,116.331188333333,0,0,40784.1128819444,2011-08-29,02:42:33
39.9743783333333,116.331125,0,0,40784.1129398148,2011-08-29,02:42:38
39.974315,116.331031666667,0,0,40784.1129861111,2011-08-29,02:42:42
39.9742666666667,116.330933333333,0,0,40784.1130439815,2011-08-29,02:42:47
39.974305,116.330848333333,0,0,40784.1131018519,2011-08-29,02:42:52
39.9742916666667,116.330805,0,0,40784.1131597222,2011-08-29,02:42:57
39.9742816666667,116.330801666667,0,0,40784.1132175926,2011-08-29,02:43:02
39.9742683333333,116.330773333333,0,0,40784.113275463,2011-08-29,02:43:07
39.9742933333333,116.3308,0,0,40784.1133333333,2011-08-29,02:43:12
39.974315,116.330833333333,0,0,40784.1133912037,2011-08-29,02:43:17
39.974315,116.330833333333,0,0,40784.1134259259,2011-08-29,02:43:20
39.974315,116.330836666667,0,0,40784.1134490741,2011-08-29,02:43:22
39.974275,116.330826666667,0,0,40784.1135069444,2011-08-29,02:43:27
39.9742583333333,116.330808333333,0,0,40784.1135648148,2011-08-29,02:43:32
39.9742433333333,116.330796666667,0,0,40784.1136226852,2011-08-29,02:43:37
39.9741933333333,116.33077,0,0,40784.1136805556,2011-08-29,02:43:42
39.9741966666667,116.33073,0,0,40784.1137384259,2011-08-29,02:43:47
39.9742033333333,116.330696666667,0,0,40784.1137962963,2011-08-29,02:43:52
39.9742216666667,116.33067,0,0,40784.1138541667,2011-08-29,02:43:57
39.9742216666667,116.330676666667,0,0,40784.113912037,2011-08-29,02:44:02
39.9742216666667,116.330676666667,0,0,40784.1139467593,2011-08-29,02:44:05
39.9742216666667,116.330676666667,0,0,40784.1139699074,2011-08-29,02:44:07
39.9742716666667,116.330696666667,0,0,40784.1140277778,2011-08-29,02:44:12
39.9742916666667,116.330705,0,0,40784.1140856481,2011-08-29,02:44:17
39.9742916666667,116.330705,0,0,40784.1141203704,2011-08-29,02:44:20
39.9742933333333,116.330705,0,0,40784.1141435185,2011-08-29,02:44:22
39.9742966666667,116.33073,0,0,40784.1142013889,2011-08-29,02:44:27
39.974265,116.330718333333,0,0,40784.1142592593,2011-08-29,02:44:32
39.974265,116.330731666667,0,0,40784.1143171296,2011-08-29,02:44:37
39.9742583333333,116.330778333333,0,0,40784.114375,2011-08-29,02:44:42
39.9741916666667,116.3308,0,0,40784.1144328704,2011-08-29,02:44:47
39.974,116.330865,0,0,40784.1145486111,2011-08-29,02:44:57
39.9739533333333,116.330866666667,0,0,40784.1146064815,2011-08-29,02:45:02
39.9740433333333,116.33085,0,0,40784.1146527778,2011-08-29,02:45:06
39.9741383333333,116.33085,0,0,40784.1146990741,2011-08-29,02:45:10
39.9741883333333,116.330843333333,0,0,40784.1147569444,2011-08-29,02:45:15
39.9741983333333,116.330848333333,0,0,40784.1148148148,2011-08-29,02:45:20
39.974225,116.330836666667,0,0,40784.1148726852,2011-08-29,02:45:25
39.974185,116.33082,0,0,40784.1149305556,2011-08-29,02:45:30
39.9741433333333,116.330765,0,0,40784.1149884259,2011-08-29,02:45:35
39.9740733333333,116.330738333333,0,0,40784.1150462963,2011-08-29,02:45:40
39.974095,116.330755,0,0,40784.1151041667,2011-08-29,02:45:45
39.974115,116.330776666667,0,0,40784.115162037,2011-08-29,02:45:50
39.974135,116.330755,0,0,40784.1152199074,2011-08-29,02:45:55
39.974135,116.330755,0,0,40784.1152546296,2011-08-29,02:45:58
39.9741333333333,116.330756666667,0,0,40784.1152777778,2011-08-29,02:46:00
39.97412,116.33075,0,0,40784.1153356481,2011-08-29,02:46:05
39.974125,116.330793333333,0,0,40784.1153935185,2011-08-29,02:46:10
39.9741766666667,116.330845,0,0,40784.1154513889,2011-08-29,02:46:15
39.9742583333333,116.330896666667,0,0,40784.1155092593,2011-08-29,02:46:20
39.974285,116.330911666667,0,0,40784.1155671296,2011-08-29,02:46:25
39.974285,116.330911666667,0,0,40784.1156018519,2011-08-29,02:46:28
39.9742833333333,116.330908333333,0,0,40784.115625,2011-08-29,02:46:30
39.9742366666667,116.330925,0,0,40784.1156828704,2011-08-29,02:46:35
39.9742183333333,116.330941666667,0,0,40784.1157407407,2011-08-29,02:46:40
39.9741866666667,116.330963333333,0,0,40784.1157986111,2011-08-29,02:46:45
39.9741466666667,116.330946666667,0,0,40784.1158564815,2011-08-29,02:46:50
39.97408,116.33089,0,0,40784.1159143519,2011-08-29,02:46:55
39.974055,116.33084,0,0,40784.1159722222,2011-08-29,02:47:00
39.9740683333333,116.330796666667,0,0,40784.1160300926,2011-08-29,02:47:05
39.97408,116.330745,0,0,40784.116087963,2011-08-29,02:47:10
39.9740783333333,116.330685,0,0,40784.1161458333,2011-08-29,02:47:15
39.97407,116.330665,0,0,40784.1162037037,2011-08-29,02:47:20
39.97407,116.330665,0,0,40784.1162384259,2011-08-29,02:47:23
39.97407,116.330661666667,0,0,40784.1162615741,2011-08-29,02:47:25
39.97411,116.330656666667,0,0,40784.1163194444,2011-08-29,02:47:30
39.9741583333333,116.330651666667,0,0,40784.1163773148,2011-08-29,02:47:35
39.9741883333333,116.33067,0,0,40784.1164351852,2011-08-29,02:47:40
39.9741883333333,116.33067,0,0,40784.1164699074,2011-08-29,02:47:43
39.9741916666667,116.330673333333,0,0,40784.1164930556,2011-08-29,02:47:45
39.9741833333333,116.330696666667,0,0,40784.1165509259,2011-08-29,02:47:50
39.974085,116.330756666667,0,0,40784.1165972222,2011-08-29,02:47:54
39.9739983333333,116.330801666667,0,0,40784.1166550926,2011-08-29,02:47:59
39.97396,116.330826666667,0,0,40784.116712963,2011-08-29,02:48:04
39.9739116666667,116.33081,0,0,40784.1167708333,2011-08-29,02:48:09
39.9738916666667,116.328343333333,0,0,40784.118287037,2011-08-29,02:50:20
39.9740316666667,116.328718333333,0,0,40784.1182986111,2011-08-29,02:50:21
39.9741116666667,116.32896,0,0,40784.1183101852,2011-08-29,02:50:22
39.9741516666667,116.32908,0,0,40784.1183217593,2011-08-29,02:50:23
39.9742733333333,116.329305,0,0,40784.1183333333,2011-08-29,02:50:24
39.9743533333333,116.32938,0,0,40784.1183449074,2011-08-29,02:50:25
39.9744033333333,116.32941,0,0,40784.1183564815,2011-08-29,02:50:26
39.9744583333333,116.3294,0,0,40784.1183796296,2011-08-29,02:50:28
39.9744916666667,116.329288333333,0,0,40784.1184259259,2011-08-29,02:50:32
39.9744016666667,116.32922,0,0,40784.1184722222,2011-08-29,02:50:36
39.9740516666667,116.331208333333,0,0,40784.1197222222,2011-08-29,02:52:24
39.9741816666667,116.331121666667,0,0,40784.1197337963,2011-08-29,02:52:25
39.974285,116.331078333333,0,0,40784.1197800926,2011-08-29,02:52:29
39.9742683333333,116.33098,0,0,40784.119837963,2011-08-29,02:52:34
39.9742183333333,116.330953333333,0,0,40784.1198958333,2011-08-29,02:52:39
39.9742416666667,116.330948333333,0,0,40784.1199537037,2011-08-29,02:52:44
39.9743566666667,116.330953333333,0,0,40784.12,2011-08-29,02:52:48
39.9744016666667,116.33098,0,0,40784.1200578704,2011-08-29,02:52:53
39.974435,116.330971666667,0,0,40784.1201157407,2011-08-29,02:52:58
39.974435,116.330971666667,0,0,40784.120150463,2011-08-29,02:53:01
39.974435,116.330966666667,0,0,40784.1201736111,2011-08-29,02:53:03
39.9743983333333,116.330971666667,0,0,40784.1202314815,2011-08-29,02:53:08
39.974315,116.331025,0,0,40784.1202777778,2011-08-29,02:53:12
39.9742616666667,116.331031666667,0,0,40784.1203356481,2011-08-29,02:53:17
39.9741616666667,116.331023333333,0,0,40784.1203935185,2011-08-29,02:53:22
39.9741016666667,116.331018333333,0,0,40784.1204513889,2011-08-29,02:53:27
39.9740133333333,116.331083333333,0,0,40784.1205092593,2011-08-29,02:53:32
39.973915,116.331103333333,0,0,40784.1205671296,2011-08-29,02:53:37
39.9738316666667,116.331186666667,0,0,40784.1206134259,2011-08-29,02:53:41
39.9737683333333,116.331286666667,0,0,40784.1206712963,2011-08-29,02:53:46
39.9738733333333,116.33132,0,0,40784.1207060185,2011-08-29,02:53:49
39.9739566666667,116.331376666667,0,0,40784.1207407407,2011-08-29,02:53:52
39.9740316666667,116.331368333333,0,0,40784.1207986111,2011-08-29,02:53:57
39.9740333333333,116.331371666667,0,0,40784.1208564815,2011-08-29,02:54:02
39.9740333333333,116.331371666667,0,0,40784.1208912037,2011-08-29,02:54:05
39.974035,116.331366666667,0,0,40784.1209143519,2011-08-29,02:54:07
39.9741066666667,116.33136,0,0,40784.1209722222,2011-08-29,02:54:12
39.9741333333333,116.331368333333,0,0,40784.1210300926,2011-08-29,02:54:17
39.9741466666667,116.331375,0,0,40784.121087963,2011-08-29,02:54:22
39.974125,116.331291666667,0,0,40784.1211458333,2011-08-29,02:54:27
39.9741,116.331168333333,0,0,40784.1212037037,2011-08-29,02:54:32
39.9739933333333,116.33077,0,0,40784.1231828704,2011-08-29,02:57:23
39.9742633333333,116.330665,0,0,40784.1231944444,2011-08-29,02:57:24
39.9743666666667,116.330465,0,0,40784.1232060185,2011-08-29,02:57:25
39.9743783333333,116.330476666667,0,0,40784.1232175926,2011-08-29,02:57:26
39.974405,116.33056,0,0,40784.1232523148,2011-08-29,02:57:29
39.974395,116.330615,0,0,40784.1233101852,2011-08-29,02:57:34
39.9744183333333,116.330658333333,0,0,40784.1233680556,2011-08-29,02:57:39
39.9744216666667,116.33064,0,0,40784.1234259259,2011-08-29,02:57:44
39.9744916666667,116.330675,0,0,40784.1234722222,2011-08-29,02:57:48
39.97456,116.330605,0,0,40784.1235300926,2011-08-29,02:57:53
39.974575,116.330526666667,0,0,40784.123587963,2011-08-29,02:57:58
39.9745883333333,116.330428333333,0,0,40784.1236458333,2011-08-29,02:58:03
39.9746066666667,116.330376666667,0,0,40784.1237037037,2011-08-29,02:58:08
39.9745883333333,116.330363333333,0,0,40784.1237615741,2011-08-29,02:58:13
39.9745233333333,116.330361666667,0,0,40784.1238194444,2011-08-29,02:58:18
39.9744416666667,116.330308333333,0,0,40784.1238425926,2011-08-29,02:58:20
39.9744583333333,116.330295,0,0,40784.123900463,2011-08-29,02:58:25
39.9745483333333,116.330255,0,0,40784.1239583333,2011-08-29,02:58:30
39.974575,116.330231666667,0,0,40784.1240162037,2011-08-29,02:58:35
39.9745966666667,116.33024,0,0,40784.1240740741,2011-08-29,02:58:40
39.9746516666667,116.330251666667,0,0,40784.1241319444,2011-08-29,02:58:45
39.974745,116.330211666667,0,0,40784.1241782407,2011-08-29,02:58:49
39.9748133333333,116.330138333333,0,0,40784.1242361111,2011-08-29,02:58:54
39.974865,116.33004,0,0,40784.1242824074,2011-08-29,02:58:58
39.9748983333333,116.329975,0,0,40784.1243402778,2011-08-29,02:59:03
39.9749266666667,116.329843333333,0,0,40784.1243981481,2011-08-29,02:59:08
39.9749433333333,116.329745,0,0,40784.1244560185,2011-08-29,02:59:13
39.974955,116.329706666667,0,0,40784.1245138889,2011-08-29,02:59:18
39.97498,116.329656666667,0,0,40784.1245717593,2011-08-29,02:59:23
39.9750133333333,116.329608333333,0,0,40784.1246296296,2011-08-29,02:59:28
39.97501,116.329518333333,0,0,40784.1246875,2011-08-29,02:59:33
39.975015,116.329478333333,0,0,40784.1247453704,2011-08-29,02:59:38
39.975065,116.329418333333,0,0,40784.1248032407,2011-08-29,02:59:43
39.9751033333333,116.329375,0,0,40784.1248611111,2011-08-29,02:59:48
39.9749983333333,116.329253333333,0,0,40784.1249189815,2011-08-29,02:59:53
39.9749033333333,116.329173333333,0,0,40784.1249421296,2011-08-29,02:59:55
39.9749033333333,116.32911,0,0,40784.125,2011-08-29,03:00:00
39.9749316666667,116.329058333333,0,0,40784.1250578704,2011-08-29,03:00:05
39.9749533333333,116.32902,0,0,40784.1251157407,2011-08-29,03:00:10
39.9749833333333,116.328971666667,0,0,40784.1251736111,2011-08-29,03:00:15
39.97499,116.328913333333,0,0,40784.1252314815,2011-08-29,03:00:20
39.975005,116.328863333333,0,0,40784.1252893518,2011-08-29,03:00:25
39.9750116666667,116.328801666667,0,0,40784.1253472222,2011-08-29,03:00:30
39.975055,116.328685,0,0,40784.1253819444,2011-08-29,03:00:33
39.97513,116.328501666667,0,0,40784.1254166667,2011-08-29,03:00:36
39.9750316666667,116.328505,0,0,40784.1254282407,2011-08-29,03:00:37
39.9751183333333,116.328443333333,0,0,40784.1254513889,2011-08-29,03:00:39
39.97537,116.328293333333,0,0,40784.125462963,2011-08-29,03:00:40
39.975295,116.328168333333,0,0,40784.125474537,2011-08-29,03:00:41
39.9753466666667,116.328133333333,0,0,40784.1255324074,2011-08-29,03:00:46
39.9753033333333,116.328036666667,0,0,40784.1255902778,2011-08-29,03:00:51
39.9753083333333,116.327983333333,0,0,40784.1256481481,2011-08-29,03:00:56
39.97516,116.328065,0,0,40784.1256712963,2011-08-29,03:00:58
39.9751133333333,116.32806,0,0,40784.1257291667,2011-08-29,03:01:03
39.9750583333333,116.328061666667,0,0,40784.125787037,2011-08-29,03:01:08
39.975005,116.327988333333,0,0,40784.1258449074,2011-08-29,03:01:13
39.9749433333333,116.32798,0,0,40784.1258912037,2011-08-29,03:01:17
39.9749366666667,116.327898333333,0,0,40784.1259490741,2011-08-29,03:01:22
39.974945,116.327815,0,0,40784.1260069444,2011-08-29,03:01:27
39.9749583333333,116.327768333333,0,0,40784.1260648148,2011-08-29,03:01:32
39.9749583333333,116.32774,0,0,40784.1261226852,2011-08-29,03:01:37
39.9749583333333,116.327746666667,0,0,40784.1261805556,2011-08-29,03:01:42
39.97496,116.327755,0,0,40784.1262384259,2011-08-29,03:01:47
39.97496,116.327755,0,0,40784.1262962963,2011-08-29,03:01:52
39.97496,116.327748333333,0,0,40784.1263541667,2011-08-29,03:01:57
39.97496,116.327741666667,0,0,40784.126412037,2011-08-29,03:02:02
39.97496,116.327741666667,0,0,40784.1264467593,2011-08-29,03:02:05
39.9749616666667,116.327738333333,0,0,40784.1264699074,2011-08-29,03:02:07
39.97498,116.327721666667,0,0,40784.1265277778,2011-08-29,03:02:12
39.9749983333333,116.327743333333,0,0,40784.1265856481,2011-08-29,03:02:17
39.975025,116.327753333333,0,0,40784.1266435185,2011-08-29,03:02:22
39.975025,116.327753333333,0,0,40784.1266782407,2011-08-29,03:02:25
39.9750266666667,116.327751666667,0,0,40784.1267013889,2011-08-29,03:02:27
39.9750233333333,116.327761666667,0,0,40784.1267592593,2011-08-29,03:02:32
39.97511,116.327801666667,0,0,40784.1267939815,2011-08-29,03:02:35
39.9750983333333,116.3278,0,0,40784.1268518518,2011-08-29,03:02:40
39.975095,116.327781666667,0,0,40784.1269097222,2011-08-29,03:02:45
39.9750966666667,116.32778,0,0,40784.1269675926,2011-08-29,03:02:50
39.9750983333333,116.32778,0,0,40784.127025463,2011-08-29,03:02:55
39.9750983333333,116.32778,0,0,40784.1270601852,2011-08-29,03:02:58
39.9751,116.327788333333,0,0,40784.1270833333,2011-08-29,03:03:00
39.9751016666667,116.327805,0,0,40784.1271412037,2011-08-29,03:03:05
39.9751916666667,116.327846666667,0,0,40784.1271875,2011-08-29,03:03:09
39.9752266666667,116.327796666667,0,0,40784.1272453704,2011-08-29,03:03:14
39.9752516666667,116.327781666667,0,0,40784.1273032407,2011-08-29,03:03:19
39.9752533333333,116.327771666667,0,0,40784.1273611111,2011-08-29,03:03:24
39.9752266666667,116.327703333333,0,0,40784.1274189815,2011-08-29,03:03:29
39.9753133333333,116.32762,0,0,40784.1274768518,2011-08-29,03:03:34
39.9753316666667,116.327605,0,0,40784.1275347222,2011-08-29,03:03:39
39.9753316666667,116.327606666667,0,0,40784.1275925926,2011-08-29,03:03:44
39.9753316666667,116.327598333333,0,0,40784.127650463,2011-08-29,03:03:49
39.97533,116.327591666667,0,0,40784.1277083333,2011-08-29,03:03:54
39.97533,116.327598333333,0,0,40784.1277662037,2011-08-29,03:03:59
39.97533,116.327598333333,0,0,40784.1278009259,2011-08-29,03:04:02
39.975325,116.327606666667,0,0,40784.1278240741,2011-08-29,03:04:04
39.975325,116.327626666667,0,0,40784.1278819444,2011-08-29,03:04:09
39.975335,116.327623333333,0,0,40784.1279398148,2011-08-29,03:04:14
39.9753333333333,116.327623333333,0,0,40784.1279976852,2011-08-29,03:04:19
39.9753333333333,116.327625,0,0,40784.1280555556,2011-08-29,03:04:24
39.9753333333333,116.327625,0,0,40784.1280902778,2011-08-29,03:04:27
39.9753333333333,116.327618333333,0,0,40784.1281134259,2011-08-29,03:04:29
39.97533,116.327603333333,0,0,40784.1281712963,2011-08-29,03:04:34
39.97533,116.327593333333,0,0,40784.1282291667,2011-08-29,03:04:39
39.9753283333333,116.327591666667,0,0,40784.128287037,2011-08-29,03:04:44
39.9753283333333,116.327591666667,0,0,40784.1283217593,2011-08-29,03:04:47
39.9753316666667,116.327586666667,0,0,40784.1283449074,2011-08-29,03:04:49
39.9753433333333,116.327571666667,0,0,40784.1284027778,2011-08-29,03:04:54
39.9753416666667,116.327513333333,0,0,40784.1284606481,2011-08-29,03:04:59
39.9753666666667,116.327406666667,0,0,40784.1285185185,2011-08-29,03:05:04
39.975365,116.327316666667,0,0,40784.1285763889,2011-08-29,03:05:09
39.9753683333333,116.327226666667,0,0,40784.1286342593,2011-08-29,03:05:14
39.9753533333333,116.32712,0,0,40784.1286921296,2011-08-29,03:05:19
39.9753433333333,116.327063333333,0,0,40784.12875,2011-08-29,03:05:24
39.97535,116.326988333333,0,0,40784.1288078704,2011-08-29,03:05:29
39.9753566666667,116.326908333333,0,0,40784.1288657407,2011-08-29,03:05:34
39.9753433333333,116.32679,0,0,40784.128912037,2011-08-29,03:05:38
39.97537,116.32673,0,0,40784.1289699074,2011-08-29,03:05:43
39.9753616666667,116.326638333333,0,0,40784.1290277778,2011-08-29,03:05:48
39.975345,116.326523333333,0,0,40784.1290625,2011-08-29,03:05:51
39.9753266666667,116.326445,0,0,40784.1291203704,2011-08-29,03:05:56
39.9753216666667,116.32637,0,0,40784.1291782407,2011-08-29,03:06:01
39.97534,116.32628,0,0,40784.1292361111,2011-08-29,03:06:06
39.9753716666667,116.326258333333,0,0,40784.1292939815,2011-08-29,03:06:11
39.9753966666667,116.326183333333,0,0,40784.1293518519,2011-08-29,03:06:16
39.975385,116.326098333333,0,0,40784.1294097222,2011-08-29,03:06:21
39.9753783333333,116.326005,0,0,40784.1294675926,2011-08-29,03:06:26
39.9753816666667,116.325925,0,0,40784.129525463,2011-08-29,03:06:31
39.9753983333333,116.32588,0,0,40784.1295833333,2011-08-29,03:06:36
39.9753983333333,116.325826666667,0,0,40784.1296412037,2011-08-29,03:06:41
39.9753666666667,116.325681666667,0,0,40784.1296990741,2011-08-29,03:06:46
39.9753633333333,116.325595,0,0,40784.1297569444,2011-08-29,03:06:51
39.9753433333333,116.325536666667,0,0,40784.1298148148,2011-08-29,03:06:56
39.975305,116.325373333333,0,0,40784.1298726852,2011-08-29,03:07:01
39.9753083333333,116.325293333333,0,0,40784.1299305556,2011-08-29,03:07:06
39.9753083333333,116.325221666667,0,0,40784.1299884259,2011-08-29,03:07:11
39.9753033333333,116.32515,0,0,40784.1300462963,2011-08-29,03:07:16
39.9752833333333,116.325033333333,0,0,40784.1301041667,2011-08-29,03:07:21
39.9752666666667,116.324908333333,0,0,40784.130162037,2011-08-29,03:07:26
39.9752633333333,116.32482,0,0,40784.1302199074,2011-08-29,03:07:31
39.975245,116.324718333333,0,0,40784.1302777778,2011-08-29,03:07:36
39.9752383333333,116.324665,0,0,40784.1303356481,2011-08-29,03:07:41
39.9752866666667,116.324663333333,0,0,40784.1303935185,2011-08-29,03:07:46
39.97529,116.324611666667,0,0,40784.1304513889,2011-08-29,03:07:51
39.9752633333333,116.324558333333,0,0,40784.1305092593,2011-08-29,03:07:56
39.9752633333333,116.324516666667,0,0,40784.1305671296,2011-08-29,03:08:01
39.9752583333333,116.324393333333,0,0,40784.1306018519,2011-08-29,03:08:04
39.9752366666667,116.324258333333,0,0,40784.130625,2011-08-29,03:08:06
39.975255,116.32418,0,0,40784.1306828704,2011-08-29,03:08:11
39.9752533333333,116.32406,0,0,40784.1307407407,2011-08-29,03:08:16
39.97522,116.32395,0,0,40784.130775463,2011-08-29,03:08:19
39.9752133333333,116.323851666667,0,0,40784.1308333333,2011-08-29,03:08:24
39.9752083333333,116.323758333333,0,0,40784.1308912037,2011-08-29,03:08:29
39.97519,116.323638333333,0,0,40784.1309490741,2011-08-29,03:08:34
39.9751916666667,116.32355,0,0,40784.1310069444,2011-08-29,03:08:39
39.9751866666667,116.323471666667,0,0,40784.1310648148,2011-08-29,03:08:44
39.9752066666667,116.323416666667,0,0,40784.1311226852,2011-08-29,03:08:49
39.975215,116.323341666667,0,0,40784.1311805556,2011-08-29,03:08:54
39.9752066666667,116.323241666667,0,0,40784.1312384259,2011-08-29,03:08:59
39.9752116666667,116.323151666667,0,0,40784.1312962963,2011-08-29,03:09:04
39.9751833333333,116.323058333333,0,0,40784.1313541667,2011-08-29,03:09:09
39.9751833333333,116.322988333333,0,0,40784.131412037,2011-08-29,03:09:14
39.9751916666667,116.322998333333,0,0,40784.1314699074,2011-08-29,03:09:19
39.9751983333333,116.322933333333,0,0,40784.1315277778,2011-08-29,03:09:24
39.9752266666667,116.322855,0,0,40784.1315856481,2011-08-29,03:09:29
39.975225,116.322775,0,0,40784.1316435185,2011-08-29,03:09:34
39.975235,116.322705,0,0,40784.1317013889,2011-08-29,03:09:39
39.9752116666667,116.322571666667,0,0,40784.1317592593,2011-08-29,03:09:44
39.9752133333333,116.322481666667,0,0,40784.1318171296,2011-08-29,03:09:49
39.9752066666667,116.322386666667,0,0,40784.131875,2011-08-29,03:09:54
39.975205,116.322273333333,0,0,40784.1319328704,2011-08-29,03:09:59
39.9752066666667,116.32218,0,0,40784.1319907407,2011-08-29,03:10:04
39.9751933333333,116.322101666667,0,0,40784.1320486111,2011-08-29,03:10:09
39.9751816666667,116.321978333333,0,0,40784.1321064815,2011-08-29,03:10:14
39.975165,116.321858333333,0,0,40784.1321643519,2011-08-29,03:10:19
39.97518,116.321775,0,0,40784.1322222222,2011-08-29,03:10:24
39.9751833333333,116.32168,0,0,40784.1322800926,2011-08-29,03:10:29
39.975175,116.321596666667,0,0,40784.132337963,2011-08-29,03:10:34
39.975175,116.321508333333,0,0,40784.1323958333,2011-08-29,03:10:39
39.9751483333333,116.321438333333,0,0,40784.1324537037,2011-08-29,03:10:44
39.97512,116.321368333333,0,0,40784.1325115741,2011-08-29,03:10:49
39.975145,116.321305,0,0,40784.1325694444,2011-08-29,03:10:54
39.975175,116.321233333333,0,0,40784.1326273148,2011-08-29,03:10:59
39.9751933333333,116.32116,0,0,40784.1326851852,2011-08-29,03:11:04
39.9751866666667,116.321066666667,0,0,40784.1327430556,2011-08-29,03:11:09
39.9751866666667,116.320971666667,0,0,40784.1328009259,2011-08-29,03:11:14
39.9751733333333,116.320873333333,0,0,40784.1328587963,2011-08-29,03:11:19
39.9751233333333,116.32076,0,0,40784.1329166667,2011-08-29,03:11:24
39.9751066666667,116.320666666667,0,0,40784.132974537,2011-08-29,03:11:29
39.9750866666667,116.320581666667,0,0,40784.1330324074,2011-08-29,03:11:34
39.9750966666667,116.320506666667,0,0,40784.1330902778,2011-08-29,03:11:39
39.9750866666667,116.320456666667,0,0,40784.1331481481,2011-08-29,03:11:44
39.9751283333333,116.320353333333,0,0,40784.1331944444,2011-08-29,03:11:48
39.9751083333333,116.320206666667,0,0,40784.1332523148,2011-08-29,03:11:53
39.9750966666667,116.320088333333,0,0,40784.1333101852,2011-08-29,03:11:58
39.9751216666667,116.320003333333,0,0,40784.1333680556,2011-08-29,03:12:03
39.9751433333333,116.319921666667,0,0,40784.1334259259,2011-08-29,03:12:08
39.9751183333333,116.319838333333,0,0,40784.1334837963,2011-08-29,03:12:13
39.9751233333333,116.319775,0,0,40784.1335416667,2011-08-29,03:12:18
39.9751483333333,116.319758333333,0,0,40784.133599537,2011-08-29,03:12:23
39.97514,116.319681666667,0,0,40784.1336574074,2011-08-29,03:12:28
39.9751583333333,116.31954,0,0,40784.1337152778,2011-08-29,03:12:33
39.97517,116.319398333333,0,0,40784.1337731481,2011-08-29,03:12:38
39.9751533333333,116.319298333333,0,0,40784.1338310185,2011-08-29,03:12:43
39.9751516666667,116.319163333333,0,0,40784.1338888889,2011-08-29,03:12:48
39.9751533333333,116.319028333333,0,0,40784.1339351852,2011-08-29,03:12:52
39.9751433333333,116.3189,0,0,40784.1339814815,2011-08-29,03:12:56
39.975155,116.318801666667,0,0,40784.1340393518,2011-08-29,03:13:01
39.975115,116.318726666667,0,0,40784.1340972222,2011-08-29,03:13:06
39.9750883333333,116.318681666667,0,0,40784.1341550926,2011-08-29,03:13:11
39.97507,116.318655,0,0,40784.134212963,2011-08-29,03:13:16
39.975085,116.318576666667,0,0,40784.1342708333,2011-08-29,03:13:21
39.9750883333333,116.318476666667,0,0,40784.1343287037,2011-08-29,03:13:26
39.97508,116.318373333333,0,0,40784.1343865741,2011-08-29,03:13:31
39.9750516666667,116.318288333333,0,0,40784.1344444444,2011-08-29,03:13:36
39.975055,116.31821,0,0,40784.1345023148,2011-08-29,03:13:41
39.9750666666667,116.318128333333,0,0,40784.1345601852,2011-08-29,03:13:46
39.9750783333333,116.318055,0,0,40784.1346180556,2011-08-29,03:13:51
39.9750633333333,116.317945,0,0,40784.1346759259,2011-08-29,03:13:56
39.97504,116.317876666667,0,0,40784.1347337963,2011-08-29,03:14:01
39.975045,116.31778,0,0,40784.1347916667,2011-08-29,03:14:06
39.9750483333333,116.317731666667,0,0,40784.134849537,2011-08-29,03:14:11
39.9750433333333,116.317616666667,0,0,40784.1349074074,2011-08-29,03:14:16
39.9750433333333,116.317568333333,0,0,40784.1349652778,2011-08-29,03:14:21
39.9750466666667,116.317508333333,0,0,40784.1350231481,2011-08-29,03:14:26
39.9750583333333,116.317436666667,0,0,40784.1350810185,2011-08-29,03:14:31
39.97507,116.317373333333,0,0,40784.1351388889,2011-08-29,03:14:36
39.975055,116.317288333333,0,0,40784.1351967593,2011-08-29,03:14:41
39.97507,116.317226666667,0,0,40784.1352546296,2011-08-29,03:14:46
39.97506,116.317158333333,0,0,40784.1353125,2011-08-29,03:14:51
39.9750516666667,116.317091666667,0,0,40784.1353703704,2011-08-29,03:14:56
39.9750033333333,116.316996666667,0,0,40784.1354282407,2011-08-29,03:15:01
39.9749866666667,116.31691,0,0,40784.1354861111,2011-08-29,03:15:06
39.9749933333333,116.316831666667,0,0,40784.1355439815,2011-08-29,03:15:11
39.9749866666667,116.316748333333,0,0,40784.1356018518,2011-08-29,03:15:16
39.9750183333333,116.316658333333,0,0,40784.1356597222,2011-08-29,03:15:21
39.9750233333333,116.316576666667,0,0,40784.1357175926,2011-08-29,03:15:26
39.97502,116.31648,0,0,40784.135775463,2011-08-29,03:15:31
39.9750066666667,116.31637,0,0,40784.1358333333,2011-08-29,03:15:36
39.9750016666667,116.316261666667,0,0,40784.1358912037,2011-08-29,03:15:41
39.9750066666667,116.316186666667,0,0,40784.1359490741,2011-08-29,03:15:46
39.975,116.316113333333,0,0,40784.1360069444,2011-08-29,03:15:51
39.97499,116.316036666667,0,0,40784.1360648148,2011-08-29,03:15:56
39.9750033333333,116.315948333333,0,0,40784.1361226852,2011-08-29,03:16:01
39.9750133333333,116.315858333333,0,0,40784.1361805556,2011-08-29,03:16:06
39.9750016666667,116.31573,0,0,40784.1362384259,2011-08-29,03:16:11
39.974995,116.315656666667,0,0,40784.1362962963,2011-08-29,03:16:16
39.9749783333333,116.31558,0,0,40784.1363541667,2011-08-29,03:16:21
39.9749816666667,116.315493333333,0,0,40784.136412037,2011-08-29,03:16:26
39.9749783333333,116.315406666667,0,0,40784.1364699074,2011-08-29,03:16:31
39.9749866666667,116.315328333333,0,0,40784.1365277778,2011-08-29,03:16:36
39.9750083333333,116.315241666667,0,0,40784.1365856482,2011-08-29,03:16:41
39.9749916666667,116.315135,0,0,40784.1366435185,2011-08-29,03:16:46
39.9749983333333,116.31506,0,0,40784.1367013889,2011-08-29,03:16:51
39.9750016666667,116.314985,0,0,40784.1367592593,2011-08-29,03:16:56
39.97501,116.314913333333,0,0,40784.1368171296,2011-08-29,03:17:01
39.975005,116.314836666667,0,0,40784.136875,2011-08-29,03:17:06
39.9750216666667,116.31478,0,0,40784.1369328704,2011-08-29,03:17:11
39.9750166666667,116.314733333333,0,0,40784.1369907407,2011-08-29,03:17:16
39.9750733333333,116.314715,0,0,40784.1370486111,2011-08-29,03:17:21
39.9750983333333,116.31459,0,0,40784.1371064815,2011-08-29,03:17:26
39.9751183333333,116.31451,0,0,40784.1371643519,2011-08-29,03:17:31
39.9751233333333,116.314435,0,0,40784.1372222222,2011-08-29,03:17:36
39.9751033333333,116.31432,0,0,40784.1372800926,2011-08-29,03:17:41
39.9751016666667,116.314238333333,0,0,40784.137337963,2011-08-29,03:17:46
39.9750966666667,116.314155,0,0,40784.1373958333,2011-08-29,03:17:51
39.975125,116.31413,0,0,40784.1374537037,2011-08-29,03:17:56
39.9751566666667,116.31412,0,0,40784.1375115741,2011-08-29,03:18:01
39.9751516666667,116.31414,0,0,40784.1375694444,2011-08-29,03:18:06
39.97513,116.314143333333,0,0,40784.1376273148,2011-08-29,03:18:11
39.975155,116.314053333333,0,0,40784.1376851852,2011-08-29,03:18:16
39.97523,116.31406,0,0,40784.1377430556,2011-08-29,03:18:21
39.97531,116.314036666667,0,0,40784.1378009259,2011-08-29,03:18:26
39.9752866666667,116.314016666667,0,0,40784.1378587963,2011-08-29,03:18:31
39.9752833333333,116.314016666667,0,0,40784.1379166667,2011-08-29,03:18:36
39.975285,116.314011666667,0,0,40784.137974537,2011-08-29,03:18:41
39.975285,116.314011666667,0,0,40784.1380092593,2011-08-29,03:18:44
39.9752833333333,116.314016666667,0,0,40784.1380324074,2011-08-29,03:18:46
39.9752633333333,116.314036666667,0,0,40784.1380902778,2011-08-29,03:18:51
39.9752133333333,116.31407,0,0,40784.1381481481,2011-08-29,03:18:56
39.9751783333333,116.31413,0,0,40784.1382060185,2011-08-29,03:19:01
39.97515,116.314225,0,0,40784.1382638889,2011-08-29,03:19:06
39.9751366666667,116.314265,0,0,40784.1383217593,2011-08-29,03:19:11
39.97515,116.314246666667,0,0,40784.1383796296,2011-08-29,03:19:16
39.9751483333333,116.31422,0,0,40784.1384375,2011-08-29,03:19:21
39.9751483333333,116.31422,0,0,40784.1384722222,2011-08-29,03:19:24
39.9751483333333,116.314221666667,0,0,40784.1384953704,2011-08-29,03:19:26
39.9751883333333,116.314133333333,0,0,40784.1385532407,2011-08-29,03:19:31
39.975245,116.314065,0,0,40784.1386111111,2011-08-29,03:19:36
39.975275,116.314008333333,0,0,40784.1386689815,2011-08-29,03:19:41
39.975275,116.313983333333,0,0,40784.1387268519,2011-08-29,03:19:46
39.975295,116.313985,0,0,40784.1387847222,2011-08-29,03:19:51
39.9752983333333,116.313973333333,0,0,40784.1388425926,2011-08-29,03:19:56
39.9753516666667,116.313941666667,0,0,40784.138900463,2011-08-29,03:20:01
39.9753866666667,116.313906666667,0,0,40784.1389583333,2011-08-29,03:20:06
39.9754,116.313856666667,0,0,40784.1390162037,2011-08-29,03:20:11
39.9753866666667,116.313788333333,0,0,40784.1390740741,2011-08-29,03:20:16
39.975355,116.313766666667,0,0,40784.1391319444,2011-08-29,03:20:21
39.975355,116.313766666667,0,0,40784.1391666667,2011-08-29,03:20:24
39.975355,116.313766666667,0,0,40784.1391898148,2011-08-29,03:20:26
39.9753616666667,116.313856666667,0,0,40784.1392476852,2011-08-29,03:20:31
39.9753733333333,116.313953333333,0,0,40784.1393055556,2011-08-29,03:20:36
39.9753966666667,116.313993333333,0,0,40784.1393634259,2011-08-29,03:20:41
39.9754383333333,116.314,0,0,40784.1394212963,2011-08-29,03:20:46
39.9754533333333,116.314003333333,0,0,40784.1394791667,2011-08-29,03:20:51
39.9754533333333,116.314003333333,0,0,40784.1395138889,2011-08-29,03:20:54
39.975455,116.313996666667,0,0,40784.139537037,2011-08-29,03:20:56
39.9754733333333,116.31397,0,0,40784.1395949074,2011-08-29,03:21:01
39.9754966666667,116.313963333333,0,0,40784.1396527778,2011-08-29,03:21:06
39.9755083333333,116.31396,0,0,40784.1397106481,2011-08-29,03:21:11
39.9755083333333,116.31396,0,0,40784.1397453704,2011-08-29,03:21:14
39.9755083333333,116.31396,0,0,40784.1397685185,2011-08-29,03:21:16
39.9754666666667,116.313996666667,0,0,40784.1398263889,2011-08-29,03:21:21
39.9753616666667,116.314043333333,0,0,40784.1398842593,2011-08-29,03:21:26
39.97527,116.314081666667,0,0,40784.1399305556,2011-08-29,03:21:30
39.9751833333333,116.314033333333,0,0,40784.1399652778,2011-08-29,03:21:33
39.9750716666667,116.313856666667,0,0,40784.1399884259,2011-08-29,03:21:35
39.97518,116.313765,0,0,40784.1400347222,2011-08-29,03:21:39
39.9752483333333,116.31363,0,0,40784.1400810185,2011-08-29,03:21:43
39.9753733333333,116.313633333333,0,0,40784.1401273148,2011-08-29,03:21:47
39.9754583333333,116.313623333333,0,0,40784.1401851852,2011-08-29,03:21:52
39.9755483333333,116.313638333333,0,0,40784.1402430556,2011-08-29,03:21:57
39.975615,116.313703333333,0,0,40784.1403009259,2011-08-29,03:22:02
39.9756966666667,116.313728333333,0,0,40784.1403587963,2011-08-29,03:22:07
39.975765,116.313798333333,0,0,40784.1404166667,2011-08-29,03:22:12
39.9757666666667,116.313821666667,0,0,40784.140474537,2011-08-29,03:22:17
39.9757666666667,116.313821666667,0,0,40784.1405092593,2011-08-29,03:22:20
39.9757666666667,116.313823333333,0,0,40784.1405324074,2011-08-29,03:22:22
39.9757416666667,116.313805,0,0,40784.1405902778,2011-08-29,03:22:27
39.9757166666667,116.313781666667,0,0,40784.1406481481,2011-08-29,03:22:32
39.9757216666667,116.313758333333,0,0,40784.1407060185,2011-08-29,03:22:37
39.9757116666667,116.313748333333,0,0,40784.1407638889,2011-08-29,03:22:42
39.9757133333333,116.313736666667,0,0,40784.1408217593,2011-08-29,03:22:47
39.9757183333333,116.313613333333,0,0,40784.1408680556,2011-08-29,03:22:51
39.975715,116.313551666667,0,0,40784.1409259259,2011-08-29,03:22:56
39.9756716666667,116.313445,0,0,40784.1409837963,2011-08-29,03:23:01
39.9757016666667,116.31337,0,0,40784.1410416667,2011-08-29,03:23:06
39.9757233333333,116.313236666667,0,0,40784.141099537,2011-08-29,03:23:11
39.9757216666667,116.313185,0,0,40784.1411574074,2011-08-29,03:23:16
39.9757116666667,116.31314,0,0,40784.1412152778,2011-08-29,03:23:21
39.9757166666667,116.31306,0,0,40784.1412731481,2011-08-29,03:23:26
39.97572,116.312958333333,0,0,40784.1413310185,2011-08-29,03:23:31
39.9757016666667,116.31286,0,0,40784.1413888889,2011-08-29,03:23:36
39.9757183333333,116.31271,0,0,40784.1414467593,2011-08-29,03:23:41
39.97574,116.312598333333,0,0,40784.1414930556,2011-08-29,03:23:45
39.9757216666667,116.312485,0,0,40784.1415509259,2011-08-29,03:23:50
39.975725,116.312365,0,0,40784.1416087963,2011-08-29,03:23:55
39.9757316666667,116.312245,0,0,40784.1416666667,2011-08-29,03:24:00
39.9757183333333,116.312163333333,0,0,40784.141724537,2011-08-29,03:24:05
39.975715,116.312051666667,0,0,40784.1417824074,2011-08-29,03:24:10
39.97571,116.31198,0,0,40784.1418402778,2011-08-29,03:24:15
39.9757383333333,116.31192,0,0,40784.1418981481,2011-08-29,03:24:20
39.9757616666667,116.311855,0,0,40784.1419560185,2011-08-29,03:24:25
39.975795,116.311818333333,0,0,40784.1420138889,2011-08-29,03:24:30
39.97585,116.311748333333,0,0,40784.1420717593,2011-08-29,03:24:35
39.9758483333333,116.311671666667,0,0,40784.1421296296,2011-08-29,03:24:40
39.9759066666667,116.3116,0,0,40784.1421875,2011-08-29,03:24:45
39.975945,116.311581666667,0,0,40784.1422453704,2011-08-29,03:24:50
39.97599,116.311513333333,0,0,40784.1423032407,2011-08-29,03:24:55
39.976045,116.31149,0,0,40784.1423611111,2011-08-29,03:25:00
39.9760983333333,116.311455,0,0,40784.1424189815,2011-08-29,03:25:05
39.9761516666667,116.311443333333,0,0,40784.1424768518,2011-08-29,03:25:10
39.9761983333333,116.311416666667,0,0,40784.1425347222,2011-08-29,03:25:15
39.9762783333333,116.311411666667,0,0,40784.1425925926,2011-08-29,03:25:20
39.9763516666667,116.311405,0,0,40784.142650463,2011-08-29,03:25:25
39.9763933333333,116.311385,0,0,40784.1427083333,2011-08-29,03:25:30
39.9764566666667,116.311376666667,0,0,40784.1427662037,2011-08-29,03:25:35
39.9764983333333,116.311346666667,0,0,40784.1428240741,2011-08-29,03:25:40
39.976565,116.311326666667,0,0,40784.1428819444,2011-08-29,03:25:45
39.9766216666667,116.311333333333,0,0,40784.1429398148,2011-08-29,03:25:50
39.9766683333333,116.311321666667,0,0,40784.1429976852,2011-08-29,03:25:55
39.9767116666667,116.311275,0,0,40784.1430555556,2011-08-29,03:26:00
39.97677,116.311251666667,0,0,40784.1431134259,2011-08-29,03:26:05
39.97681,116.311236666667,0,0,40784.1431712963,2011-08-29,03:26:10
39.9768333333333,116.31124,0,0,40784.1432291667,2011-08-29,03:26:15
39.9768866666667,116.311226666667,0,0,40784.143287037,2011-08-29,03:26:20
39.9768983333333,116.311165,0,0,40784.1433449074,2011-08-29,03:26:25
39.9769066666667,116.311095,0,0,40784.1434027778,2011-08-29,03:26:30
39.97691,116.31107,0,0,40784.1434606481,2011-08-29,03:26:35
39.9769033333333,116.311028333333,0,0,40784.1435185185,2011-08-29,03:26:40
39.976905,116.311008333333,0,0,40784.1435763889,2011-08-29,03:26:45
39.9768916666667,116.310941666667,0,0,40784.1436342593,2011-08-29,03:26:50
39.9768983333333,116.310903333333,0,0,40784.1436921296,2011-08-29,03:26:55
39.97691,116.310878333333,0,0,40784.14375,2011-08-29,03:27:00
39.97692,116.310818333333,0,0,40784.1438078704,2011-08-29,03:27:05
39.9769066666667,116.310728333333,0,0,40784.1438657407,2011-08-29,03:27:10
39.9769033333333,116.310618333333,0,0,40784.1439236111,2011-08-29,03:27:15
39.9769266666667,116.310558333333,0,0,40784.1439814815,2011-08-29,03:27:20
39.97698,116.310463333333,0,0,40784.1440393519,2011-08-29,03:27:25
39.9770433333333,116.310398333333,0,0,40784.1440972222,2011-08-29,03:27:30
39.9771083333333,116.310348333333,0,0,40784.1441550926,2011-08-29,03:27:35
39.97717,116.310328333333,0,0,40784.144212963,2011-08-29,03:27:40
39.9772483333333,116.310321666667,0,0,40784.1442708333,2011-08-29,03:27:45
39.97733,116.3103,0,0,40784.1443287037,2011-08-29,03:27:50
39.97741,116.310243333333,0,0,40784.144375,2011-08-29,03:27:54
39.977475,116.31024,0,0,40784.1444328704,2011-08-29,03:27:59
39.9775533333333,116.310228333333,0,0,40784.1444907407,2011-08-29,03:28:04
39.9776266666667,116.310206666667,0,0,40784.1445486111,2011-08-29,03:28:09
39.9776433333333,116.31019,0,0,40784.1446064815,2011-08-29,03:28:14
39.977635,116.310146666667,0,0,40784.1446643519,2011-08-29,03:28:19
39.97764,116.310095,0,0,40784.1447222222,2011-08-29,03:28:24
39.9776733333333,116.310023333333,0,0,40784.1447800926,2011-08-29,03:28:29
39.977695,116.309935,0,0,40784.144837963,2011-08-29,03:28:34
39.97771,116.309835,0,0,40784.1448958333,2011-08-29,03:28:39
39.977725,116.309791666667,0,0,40784.1449537037,2011-08-29,03:28:44
39.97775,116.309731666667,0,0,40784.1450115741,2011-08-29,03:28:49
39.9777766666667,116.309671666667,0,0,40784.1450694444,2011-08-29,03:28:54
39.9777883333333,116.309611666667,0,0,40784.1451273148,2011-08-29,03:28:59
39.977805,116.309516666667,0,0,40784.1451851852,2011-08-29,03:29:04
39.97784,116.309453333333,0,0,40784.1452430556,2011-08-29,03:29:09
39.97786,116.309388333333,0,0,40784.1453009259,2011-08-29,03:29:14
39.9778916666667,116.309303333333,0,0,40784.1453587963,2011-08-29,03:29:19
39.9779083333333,116.309238333333,0,0,40784.1454166667,2011-08-29,03:29:24
39.9779416666667,116.309173333333,0,0,40784.145474537,2011-08-29,03:29:29
39.9779566666667,116.309095,0,0,40784.1455324074,2011-08-29,03:29:34
39.97797,116.309058333333,0,0,40784.1455902778,2011-08-29,03:29:39
39.9779783333333,116.309053333333,0,0,40784.1456481481,2011-08-29,03:29:44
39.9779783333333,116.309053333333,0,0,40784.1456828704,2011-08-29,03:29:47
39.977985,116.309051666667,0,0,40784.1457060185,2011-08-29,03:29:49
39.978265,116.306831666667,0,0,40784.1469212963,2011-08-29,03:31:34
39.9785883333333,116.306818333333,0,0,40784.1469444444,2011-08-29,03:31:36
39.9787333333333,116.306823333333,0,0,40784.1469560185,2011-08-29,03:31:37
39.97866,116.306833333333,0,0,40784.1470138889,2011-08-29,03:31:42
39.97869,116.306766666667,0,0,40784.1470717593,2011-08-29,03:31:47
39.9786016666667,116.306786666667,0,0,40784.1471064815,2011-08-29,03:31:50
39.9785333333333,116.306746666667,0,0,40784.1471412037,2011-08-29,03:31:53
39.978555,116.306793333333,0,0,40784.1471990741,2011-08-29,03:31:58
39.9786833333333,116.306715,0,0,40784.1472453704,2011-08-29,03:32:02
39.97877,116.306636666667,0,0,40784.1472685185,2011-08-29,03:32:04
39.9788433333333,116.306621666667,0,0,40784.1472916667,2011-08-29,03:32:06
39.9789333333333,116.306591666667,0,0,40784.147337963,2011-08-29,03:32:10
39.9789733333333,116.306575,0,0,40784.1473958333,2011-08-29,03:32:15
39.9790333333333,116.306508333333,0,0,40784.1474537037,2011-08-29,03:32:20
39.9790416666667,116.306451666667,0,0,40784.1475115741,2011-08-29,03:32:25
39.979085,116.306435,0,0,40784.1475694444,2011-08-29,03:32:30
39.9791816666667,116.306431666667,0,0,40784.1476157407,2011-08-29,03:32:34
39.9791816666667,116.306431666667,0,0,40784.147650463,2011-08-29,03:32:37
39.9791866666667,116.306431666667,0,0,40784.1476736111,2011-08-29,03:32:39
39.9792633333333,116.306358333333,0,0,40784.1477314815,2011-08-29,03:32:44
39.97936,116.306285,0,0,40784.1477662037,2011-08-29,03:32:47
39.9793916666667,116.306246666667,0,0,40784.1478240741,2011-08-29,03:32:52
39.9794716666667,116.30621,0,0,40784.1478819444,2011-08-29,03:32:57
39.9795083333333,116.306141666667,0,0,40784.1479398148,2011-08-29,03:33:02
39.979475,116.306091666667,0,0,40784.1479976852,2011-08-29,03:33:07
39.97947,116.306033333333,0,0,40784.1480555556,2011-08-29,03:33:12
39.9795066666667,116.306025,0,0,40784.1481134259,2011-08-29,03:33:17
39.9794916666667,116.306013333333,0,0,40784.1481712963,2011-08-29,03:33:22
39.9795016666667,116.305993333333,0,0,40784.1482291667,2011-08-29,03:33:27
39.97949,116.305956666667,0,0,40784.148287037,2011-08-29,03:33:32
39.979455,116.305891666667,0,0,40784.1483449074,2011-08-29,03:33:37
39.9794166666667,116.305823333333,0,0,40784.1484027778,2011-08-29,03:33:42
39.9793933333333,116.305765,0,0,40784.1484606481,2011-08-29,03:33:47
39.97935,116.305701666667,0,0,40784.1485185185,2011-08-29,03:33:52
39.9793616666667,116.305666666667,0,0,40784.1485763889,2011-08-29,03:33:57
39.9793466666667,116.30563,0,0,40784.1486342593,2011-08-29,03:34:02
39.97929,116.305521666667,0,0,40784.1486921296,2011-08-29,03:34:07
39.97926,116.305458333333,0,0,40784.14875,2011-08-29,03:34:12
39.97919,116.305383333333,0,0,40784.1488078704,2011-08-29,03:34:17
39.979115,116.305318333333,0,0,40784.1488425926,2011-08-29,03:34:20
39.9790216666667,116.305265,0,0,40784.1488888889,2011-08-29,03:34:24
39.9789716666667,116.305125,0,0,40784.1489467593,2011-08-29,03:34:29
39.97894,116.305023333333,0,0,40784.1489814815,2011-08-29,03:34:32
39.978965,116.305006666667,0,0,40784.1490393518,2011-08-29,03:34:37
39.9789733333333,116.304991666667,0,0,40784.1490972222,2011-08-29,03:34:42
39.9789716666667,116.304968333333,0,0,40784.1491550926,2011-08-29,03:34:47
39.9789533333333,116.304908333333,0,0,40784.149212963,2011-08-29,03:34:52
39.9789616666667,116.304795,0,0,40784.1492708333,2011-08-29,03:34:57
39.9789733333333,116.304706666667,0,0,40784.1493287037,2011-08-29,03:35:02
39.9789616666667,116.304648333333,0,0,40784.1493865741,2011-08-29,03:35:07
39.978965,116.30456,0,0,40784.1494444444,2011-08-29,03:35:12
39.979005,116.304455,0,0,40784.1494907407,2011-08-29,03:35:16
39.9790183333333,116.304355,0,0,40784.1495486111,2011-08-29,03:35:21
39.9790116666667,116.304283333333,0,0,40784.1496064815,2011-08-29,03:35:26
39.9790383333333,116.304171666667,0,0,40784.1496643518,2011-08-29,03:35:31
39.9790483333333,116.30408,0,0,40784.1497222222,2011-08-29,03:35:36
39.9790716666667,116.304028333333,0,0,40784.1497800926,2011-08-29,03:35:41
39.97909,116.30399,0,0,40784.149837963,2011-08-29,03:35:46
39.9790933333333,116.303955,0,0,40784.1498958333,2011-08-29,03:35:51
39.97906,116.303948333333,0,0,40784.1499537037,2011-08-29,03:35:56
39.979085,116.30393,0,0,40784.1500115741,2011-08-29,03:36:01
39.97912,116.303935,0,0,40784.1500694444,2011-08-29,03:36:06
39.9777733333333,116.304496666667,0,0,40784.1638078704,2011-08-29,03:55:53
39.9776916666667,116.30454,0,0,40784.1638657407,2011-08-29,03:55:58
39.9778066666667,116.304595,0,0,40784.163912037,2011-08-29,03:56:02
39.9779633333333,116.304606666667,0,0,40784.1639467593,2011-08-29,03:56:05
39.9780033333333,116.30459,0,0,40784.1640046296,2011-08-29,03:56:10
39.9781283333333,116.304606666667,0,0,40784.1640509259,2011-08-29,03:56:14
39.9782366666667,116.30463,0,0,40784.1640856481,2011-08-29,03:56:17
39.9783283333333,116.304641666667,0,0,40784.1641087963,2011-08-29,03:56:19
39.9783533333333,116.304795,0,0,40784.1641435185,2011-08-29,03:56:22
39.97842,116.304866666667,0,0,40784.1642013889,2011-08-29,03:56:27
39.9784333333333,116.304863333333,0,0,40784.1642592593,2011-08-29,03:56:32
39.9785316666667,116.304801666667,0,0,40784.1642939815,2011-08-29,03:56:35
39.9786266666667,116.304708333333,0,0,40784.1643402778,2011-08-29,03:56:39
39.9786916666667,116.304626666667,0,0,40784.164375,2011-08-29,03:56:42
39.9787633333333,116.30454,0,0,40784.1644097222,2011-08-29,03:56:45
39.9788183333333,116.304446666667,0,0,40784.1644560185,2011-08-29,03:56:49
39.97883,116.304466666667,0,0,40784.1645138889,2011-08-29,03:56:54
39.9789266666667,116.304431666667,0,0,40784.1645717593,2011-08-29,03:56:59
39.978965,116.304366666667,0,0,40784.1646296296,2011-08-29,03:57:04
39.9789983333333,116.304298333333,0,0,40784.1646875,2011-08-29,03:57:09
39.9789883333333,116.30426,0,0,40784.1647453704,2011-08-29,03:57:14
39.9789816666667,116.304258333333,0,0,40784.1648032407,2011-08-29,03:57:19
39.9789816666667,116.304258333333,0,0,40784.164837963,2011-08-29,03:57:22
39.9789833333333,116.304251666667,0,0,40784.1648611111,2011-08-29,03:57:24
39.979005,116.304243333333,0,0,40784.1649189815,2011-08-29,03:57:29
39.9790233333333,116.30422,0,0,40784.1649768518,2011-08-29,03:57:34
39.9791016666667,116.304155,0,0,40784.1650231481,2011-08-29,03:57:38
39.9791683333333,116.304153333333,0,0,40784.1650810185,2011-08-29,03:57:43
39.979165,116.304238333333,0,0,40784.1651388889,2011-08-29,03:57:48
39.979175,116.304285,0,0,40784.1651967593,2011-08-29,03:57:53
39.9792116666667,116.304228333333,0,0,40784.1652546296,2011-08-29,03:57:58
39.979255,116.30417,0,0,40784.1653125,2011-08-29,03:58:03
39.9792883333333,116.304111666667,0,0,40784.1653703704,2011-08-29,03:58:08
39.979325,116.304046666667,0,0,40784.1654282407,2011-08-29,03:58:13
39.9793783333333,116.304013333333,0,0,40784.1654861111,2011-08-29,03:58:18
39.9794066666667,116.303996666667,0,0,40784.1655439815,2011-08-29,03:58:23
39.97941,116.304001666667,0,0,40784.1656018518,2011-08-29,03:58:28
