# Supplementary material for: Research on differential privacy protection method based on user tendency
Source: PLoS One. 2023 Oct 26;18(10):e0288823. doi: 10.1371/journal.pone.0288823 (PMC10602288; doi:10.1371/journal.pone.0288823)
Supplement: S3 Data — (ZIP) [file pone.0288823.s003.zip › Data 5-3/055/Trajectory/20110830140828.plt]

Geolife trajectory
WGS 84
Altitude is in Feet
Reserved 3
0,2,255,My Track,0,0,2,8421376
0
39.9790916666667,116.309415,0,0,40785.589212963,2011-08-30,14:08:28
39.9792216666667,116.3094,0,0,40785.589224537,2011-08-30,14:08:29
39.9782316666667,116.309718333333,0,0,40785.5895833333,2011-08-30,14:09:00
39.978755,116.309798333333,0,0,40785.5896064815,2011-08-30,14:09:02
39.9789833333333,116.309786666667,0,0,40785.5896180556,2011-08-30,14:09:03
39.97879,116.30986,0,0,40785.5896296296,2011-08-30,14:09:04
39.97848,116.309811666667,0,0,40785.5896759259,2011-08-30,14:09:08
39.978655,116.309885,0,0,40785.5896875,2011-08-30,14:09:09
39.9788183333333,116.309941666667,0,0,40785.5896990741,2011-08-30,14:09:10
39.978605,116.309991666667,0,0,40785.5897453704,2011-08-30,14:09:14
39.9787333333333,116.309988333333,0,0,40785.5897685185,2011-08-30,14:09:16
39.97888,116.31008,0,0,40785.5897916667,2011-08-30,14:09:18
39.9790416666667,116.310168333333,0,0,40785.5898263889,2011-08-30,14:09:21
39.9791983333333,116.31034,0,0,40785.5898611111,2011-08-30,14:09:24
39.9790083333333,116.31039,0,0,40785.5898958333,2011-08-30,14:09:27
39.97911,116.31041,0,0,40785.5899189815,2011-08-30,14:09:29
39.978975,116.310443333333,0,0,40785.5899421296,2011-08-30,14:09:31
39.97921,116.310596666667,0,0,40785.5899652778,2011-08-30,14:09:33
39.9790666666667,116.310568333333,0,0,40785.5899768519,2011-08-30,14:09:34
39.9788533333333,116.310525,0,0,40785.5899884259,2011-08-30,14:09:35
39.9785133333333,116.310553333333,0,0,40785.59,2011-08-30,14:09:36
39.9787733333333,116.310565,0,0,40785.5900115741,2011-08-30,14:09:37
39.97886,116.310528333333,0,0,40785.5900231482,2011-08-30,14:09:38
39.9789483333333,116.310563333333,0,0,40785.5900578704,2011-08-30,14:09:41
39.9787683333333,116.310543333333,0,0,40785.5900810185,2011-08-30,14:09:43
39.9787166666667,116.310596666667,0,0,40785.5901388889,2011-08-30,14:09:48
39.9788066666667,116.310686666667,0,0,40785.5901736111,2011-08-30,14:09:51
39.978905,116.310731666667,0,0,40785.5902314815,2011-08-30,14:09:56
39.97892,116.310741666667,0,0,40785.5902893519,2011-08-30,14:10:01
39.97894,116.310741666667,0,0,40785.5903472222,2011-08-30,14:10:06
39.97896,116.310751666667,0,0,40785.5904050926,2011-08-30,14:10:11
39.978905,116.31073,0,0,40785.590462963,2011-08-30,14:10:16
39.9788633333333,116.310708333333,0,0,40785.5905208333,2011-08-30,14:10:21
39.9788033333333,116.310666666667,0,0,40785.5905787037,2011-08-30,14:10:26
39.9787366666667,116.310591666667,0,0,40785.5906018519,2011-08-30,14:10:28
39.9787183333333,116.310556666667,0,0,40785.5906597222,2011-08-30,14:10:33
39.9786333333333,116.310523333333,0,0,40785.5907175926,2011-08-30,14:10:38
39.9785366666667,116.310458333333,0,0,40785.590775463,2011-08-30,14:10:43
39.9784533333333,116.31038,0,0,40785.5908217593,2011-08-30,14:10:47
39.978365,116.310281666667,0,0,40785.5908564815,2011-08-30,14:10:50
39.978725,116.310703333333,0,0,40785.5908796296,2011-08-30,14:10:52
39.9786616666667,116.31072,0,0,40785.5909375,2011-08-30,14:10:57
39.9785816666667,116.310721666667,0,0,40785.5909953704,2011-08-30,14:11:02
39.9784583333333,116.310731666667,0,0,40785.5910416667,2011-08-30,14:11:06
39.9783666666667,116.31072,0,0,40785.5910648148,2011-08-30,14:11:08
39.97827,116.310703333333,0,0,40785.591087963,2011-08-30,14:11:10
39.9781683333333,116.310686666667,0,0,40785.5911111111,2011-08-30,14:11:12
39.9780583333333,116.310666666667,0,0,40785.5911342593,2011-08-30,14:11:14
39.9779433333333,116.310636666667,0,0,40785.5911574074,2011-08-30,14:11:16
39.9778416666667,116.310611666667,0,0,40785.5911805556,2011-08-30,14:11:18
39.9777433333333,116.310623333333,0,0,40785.5912152778,2011-08-30,14:11:21
39.9756283333333,116.329096666667,0,0,40785.6028240741,2011-08-30,14:28:04
39.9748216666667,116.33214,0,0,40785.6029976852,2011-08-30,14:28:19
39.9747966666667,116.332093333333,0,0,40785.6030555556,2011-08-30,14:28:24
39.9748233333333,116.332031666667,0,0,40785.6031134259,2011-08-30,14:28:29
39.9748433333333,116.33196,0,0,40785.6031712963,2011-08-30,14:28:34
39.9748933333333,116.33187,0,0,40785.6032175926,2011-08-30,14:28:38
39.9749,116.331756666667,0,0,40785.603275463,2011-08-30,14:28:43
39.9749166666667,116.331683333333,0,0,40785.6033333333,2011-08-30,14:28:48
39.9749266666667,116.331625,0,0,40785.6033912037,2011-08-30,14:28:53
39.9749366666667,116.331548333333,0,0,40785.6034490741,2011-08-30,14:28:58
39.9749033333333,116.331473333333,0,0,40785.6035069444,2011-08-30,14:29:03
39.974905,116.331413333333,0,0,40785.6035648148,2011-08-30,14:29:08
39.97489,116.33136,0,0,40785.6036226852,2011-08-30,14:29:13
39.97489,116.331258333333,0,0,40785.6036805556,2011-08-30,14:29:18
39.97487,116.331188333333,0,0,40785.6037384259,2011-08-30,14:29:23
39.97485,116.331123333333,0,0,40785.6037962963,2011-08-30,14:29:28
39.9748116666667,116.331015,0,0,40785.6038541667,2011-08-30,14:29:33
39.9748016666667,116.330916666667,0,0,40785.603912037,2011-08-30,14:29:38
39.9747833333333,116.33081,0,0,40785.6039699074,2011-08-30,14:29:43
39.9747683333333,116.330711666667,0,0,40785.6040277778,2011-08-30,14:29:48
39.974775,116.330596666667,0,0,40785.6040740741,2011-08-30,14:29:52
39.9748033333333,116.330551666667,0,0,40785.6041319444,2011-08-30,14:29:57
39.97481,116.330491666667,0,0,40785.6041898148,2011-08-30,14:30:02
39.9748016666667,116.330456666667,0,0,40785.6042476852,2011-08-30,14:30:07
39.97476,116.330418333333,0,0,40785.6043055556,2011-08-30,14:30:12
39.9746766666667,116.330448333333,0,0,40785.6043518518,2011-08-30,14:30:16
39.9746216666667,116.330493333333,0,0,40785.6044097222,2011-08-30,14:30:21
39.9746533333333,116.33053,0,0,40785.6044675926,2011-08-30,14:30:26
39.974675,116.33062,0,0,40785.604525463,2011-08-30,14:30:31
39.97467,116.330638333333,0,0,40785.6045833333,2011-08-30,14:30:36
39.9746566666667,116.330621666667,0,0,40785.6046412037,2011-08-30,14:30:41
39.9746416666667,116.330623333333,0,0,40785.6046990741,2011-08-30,14:30:46
39.9746333333333,116.330766666667,0,0,40785.6047569444,2011-08-30,14:30:51
39.97463,116.330851666667,0,0,40785.6048148148,2011-08-30,14:30:56
39.9746433333333,116.330963333333,0,0,40785.6048726852,2011-08-30,14:31:01
39.9746066666667,116.3311,0,0,40785.6049189815,2011-08-30,14:31:05
39.9745883333333,116.331145,0,0,40785.6049768519,2011-08-30,14:31:10
39.9745733333333,116.331168333333,0,0,40785.6050347222,2011-08-30,14:31:15
39.9745633333333,116.331201666667,0,0,40785.6050925926,2011-08-30,14:31:20
39.974575,116.331206666667,0,0,40785.605150463,2011-08-30,14:31:25
39.974575,116.331206666667,0,0,40785.6051851852,2011-08-30,14:31:28
39.9745816666667,116.331206666667,0,0,40785.6052083333,2011-08-30,14:31:30
39.979355,116.33109,0,0,40785.6065393519,2011-08-30,14:33:25
39.9791866666667,116.331095,0,0,40785.6065625,2011-08-30,14:33:27
39.9790966666667,116.331076666667,0,0,40785.6065972222,2011-08-30,14:33:30
39.978945,116.33109,0,0,40785.6066203704,2011-08-30,14:33:32
39.979095,116.33081,0,0,40785.6109259259,2011-08-30,14:39:44
39.979105,116.330783333333,0,0,40785.6109837963,2011-08-30,14:39:49
39.979105,116.330783333333,0,0,40785.6110185185,2011-08-30,14:39:52
39.9791033333333,116.330776666667,0,0,40785.6110416667,2011-08-30,14:39:54
39.9790933333333,116.33077,0,0,40785.611099537,2011-08-30,14:39:59
39.9790933333333,116.33077,0,0,40785.6111342593,2011-08-30,14:40:02
39.9790866666667,116.330771666667,0,0,40785.6111574074,2011-08-30,14:40:04
39.979045,116.3308,0,0,40785.6112152778,2011-08-30,14:40:09
39.979025,116.33079,0,0,40785.6112731481,2011-08-30,14:40:14
39.9790366666667,116.330785,0,0,40785.6113310185,2011-08-30,14:40:19
39.9790416666667,116.330768333333,0,0,40785.6113888889,2011-08-30,14:40:24
39.9790483333333,116.330755,0,0,40785.6114467593,2011-08-30,14:40:29
39.97905,116.33074,0,0,40785.6115046296,2011-08-30,14:40:34
39.9790483333333,116.330731666667,0,0,40785.6115625,2011-08-30,14:40:39
39.9790433333333,116.33073,0,0,40785.6116203704,2011-08-30,14:40:44
39.9790433333333,116.33073,0,0,40785.6116550926,2011-08-30,14:40:47
39.9790366666667,116.330735,0,0,40785.6116782407,2011-08-30,14:40:49
39.9789933333333,116.33074,0,0,40785.6117361111,2011-08-30,14:40:54
39.9789833333333,116.33073,0,0,40785.6117939815,2011-08-30,14:40:59
39.9789816666667,116.330726666667,0,0,40785.6118518518,2011-08-30,14:41:04
39.9789783333333,116.330726666667,0,0,40785.6119097222,2011-08-30,14:41:09
39.97897,116.330731666667,0,0,40785.6119675926,2011-08-30,14:41:14
39.97897,116.330731666667,0,0,40785.6120023148,2011-08-30,14:41:17
39.9789633333333,116.330726666667,0,0,40785.612025463,2011-08-30,14:41:19
39.97896,116.330716666667,0,0,40785.6120833333,2011-08-30,14:41:24
39.978955,116.330715,0,0,40785.6121412037,2011-08-30,14:41:29
39.978955,116.330715,0,0,40785.6121759259,2011-08-30,14:41:32
39.97895,116.330711666667,0,0,40785.6121990741,2011-08-30,14:41:34
39.9789466666667,116.3307,0,0,40785.6122569444,2011-08-30,14:41:39
39.9789583333333,116.330686666667,0,0,40785.6123148148,2011-08-30,14:41:44
39.9789683333333,116.330671666667,0,0,40785.6123726852,2011-08-30,14:41:49
39.979,116.330651666667,0,0,40785.6124305556,2011-08-30,14:41:54
39.9790716666667,116.330618333333,0,0,40785.6124884259,2011-08-30,14:41:59
39.9791583333333,116.330591666667,0,0,40785.6125462963,2011-08-30,14:42:04
39.97921,116.33057,0,0,40785.6126041667,2011-08-30,14:42:09
39.9792166666667,116.330546666667,0,0,40785.612662037,2011-08-30,14:42:14
39.9792166666667,116.330546666667,0,0,40785.6126967593,2011-08-30,14:42:17
39.9792183333333,116.330548333333,0,0,40785.6127199074,2011-08-30,14:42:19
39.9792633333333,116.330535,0,0,40785.6127777778,2011-08-30,14:42:24
39.9793216666667,116.330488333333,0,0,40785.6128356481,2011-08-30,14:42:29
39.9793566666667,116.330465,0,0,40785.6128935185,2011-08-30,14:42:34
39.979385,116.33047,0,0,40785.6129513889,2011-08-30,14:42:39
39.9792783333333,116.330483333333,0,0,40785.6129976852,2011-08-30,14:42:43
39.9791783333333,116.330486666667,0,0,40785.6130555556,2011-08-30,14:42:48
39.979125,116.33048,0,0,40785.6131134259,2011-08-30,14:42:53
39.979105,116.330478333333,0,0,40785.6131712963,2011-08-30,14:42:58
39.979105,116.330478333333,0,0,40785.6132060185,2011-08-30,14:43:01
39.9791083333333,116.330478333333,0,0,40785.6132291667,2011-08-30,14:43:03
39.9791383333333,116.33046,0,0,40785.613287037,2011-08-30,14:43:08
39.979155,116.330443333333,0,0,40785.6133449074,2011-08-30,14:43:13
39.9791583333333,116.330436666667,0,0,40785.6134027778,2011-08-30,14:43:18
39.9791583333333,116.330436666667,0,0,40785.6134375,2011-08-30,14:43:21
39.979155,116.330433333333,0,0,40785.6134606482,2011-08-30,14:43:23
39.97916,116.330421666667,0,0,40785.6135185185,2011-08-30,14:43:28
39.9791783333333,116.330386666667,0,0,40785.6135763889,2011-08-30,14:43:33
39.979205,116.330341666667,0,0,40785.6136342593,2011-08-30,14:43:38
39.9792183333333,116.330323333333,0,0,40785.6136921296,2011-08-30,14:43:43
39.9792366666667,116.330306666667,0,0,40785.61375,2011-08-30,14:43:48
39.97926,116.330286666667,0,0,40785.6138078704,2011-08-30,14:43:53
39.9767733333333,116.330661666667,0,0,40785.6138541667,2011-08-30,14:43:57
39.9765766666667,116.330703333333,0,0,40785.6138657407,2011-08-30,14:43:58
39.9763266666667,116.33083,0,0,40785.6138888889,2011-08-30,14:44:00
39.9761,116.33096,0,0,40785.613900463,2011-08-30,14:44:01
39.9759783333333,116.331013333333,0,0,40785.6139467593,2011-08-30,14:44:05
39.9758316666667,116.331081666667,0,0,40785.6139699074,2011-08-30,14:44:07
39.9759316666667,116.331153333333,0,0,40785.6140277778,2011-08-30,14:44:12
39.9759416666667,116.331195,0,0,40785.6140856481,2011-08-30,14:44:17
39.9758633333333,116.331223333333,0,0,40785.6141435185,2011-08-30,14:44:22
39.9757,116.33119,0,0,40785.6141898148,2011-08-30,14:44:26
39.9755583333333,116.33119,0,0,40785.614224537,2011-08-30,14:44:29
39.9754166666667,116.331211666667,0,0,40785.6142592593,2011-08-30,14:44:32
39.9752966666667,116.331223333333,0,0,40785.6142939815,2011-08-30,14:44:35
39.9752033333333,116.331236666667,0,0,40785.6143287037,2011-08-30,14:44:38
39.9751583333333,116.331233333333,0,0,40785.6143865741,2011-08-30,14:44:43
39.9751083333333,116.331255,0,0,40785.6144444444,2011-08-30,14:44:48
39.9750566666667,116.331261666667,0,0,40785.6145023148,2011-08-30,14:44:53
39.975005,116.33129,0,0,40785.6145601852,2011-08-30,14:44:58
39.975005,116.33129,0,0,40785.6145949074,2011-08-30,14:45:01
39.9750033333333,116.331298333333,0,0,40785.6146180556,2011-08-30,14:45:03
39.9749883333333,116.331313333333,0,0,40785.6146759259,2011-08-30,14:45:08
39.9749433333333,116.331373333333,0,0,40785.6147337963,2011-08-30,14:45:13
39.9749433333333,116.331373333333,0,0,40785.6147685185,2011-08-30,14:45:16
39.9749433333333,116.331371666667,0,0,40785.6147916667,2011-08-30,14:45:18
39.97492,116.33142,0,0,40785.614849537,2011-08-30,14:45:23
39.974885,116.331433333333,0,0,40785.6149074074,2011-08-30,14:45:28
39.974845,116.331426666667,0,0,40785.6149652778,2011-08-30,14:45:33
39.97485,116.331391666667,0,0,40785.6150231481,2011-08-30,14:45:38
39.9748266666667,116.331371666667,0,0,40785.6150810185,2011-08-30,14:45:43
39.9748133333333,116.33135,0,0,40785.6151388889,2011-08-30,14:45:48
39.974775,116.331381666667,0,0,40785.6151967593,2011-08-30,14:45:53
39.9746766666667,116.331476666667,0,0,40785.6152199074,2011-08-30,14:45:55
39.97458,116.331506666667,0,0,40785.6152546296,2011-08-30,14:45:58
39.9688116666667,116.331468333333,0,0,40785.6157175926,2011-08-30,14:46:38
39.9686716666667,116.331383333333,0,0,40785.6157291667,2011-08-30,14:46:39
39.96862,116.331325,0,0,40785.6157407407,2011-08-30,14:46:40
39.968675,116.331223333333,0,0,40785.615787037,2011-08-30,14:46:44
39.9687,116.331205,0,0,40785.6158217593,2011-08-30,14:46:47
39.9685933333333,116.331246666667,0,0,40785.6158564815,2011-08-30,14:46:50
39.96843,116.331303333333,0,0,40785.6158796296,2011-08-30,14:46:52
39.9683383333333,116.331338333333,0,0,40785.6158912037,2011-08-30,14:46:53
39.9681416666667,116.3314,0,0,40785.6159143519,2011-08-30,14:46:55
39.966115,116.331786666667,0,0,40785.6162152778,2011-08-30,14:47:21
39.9664816666667,116.331758333333,0,0,40785.6162268519,2011-08-30,14:47:22
39.96673,116.331738333333,0,0,40785.6162384259,2011-08-30,14:47:23
39.9671033333333,116.3317,0,0,40785.61625,2011-08-30,14:47:24
39.9672216666667,116.331676666667,0,0,40785.6162615741,2011-08-30,14:47:25
39.9673883333333,116.33168,0,0,40785.6162731481,2011-08-30,14:47:26
39.967555,116.331681666667,0,0,40785.6162847222,2011-08-30,14:47:27
39.967665,116.331695,0,0,40785.6162962963,2011-08-30,14:47:28
39.9677983333333,116.331691666667,0,0,40785.6163194444,2011-08-30,14:47:30
39.9679566666667,116.331706666667,0,0,40785.6163425926,2011-08-30,14:47:32
39.9680583333333,116.33172,0,0,40785.6163773148,2011-08-30,14:47:35
39.9681833333333,116.331743333333,0,0,40785.616412037,2011-08-30,14:47:38
39.96826,116.331703333333,0,0,40785.6164583333,2011-08-30,14:47:42
39.9683316666667,116.331646666667,0,0,40785.6164814815,2011-08-30,14:47:44
39.9685233333333,116.331645,0,0,40785.6165046296,2011-08-30,14:47:46
39.9686883333333,116.331641666667,0,0,40785.6165162037,2011-08-30,14:47:47
39.968815,116.331635,0,0,40785.6165277778,2011-08-30,14:47:48
39.9689616666667,116.331621666667,0,0,40785.6165393519,2011-08-30,14:47:49
39.9691016666667,116.331618333333,0,0,40785.6165509259,2011-08-30,14:47:50
39.9692683333333,116.331613333333,0,0,40785.6165625,2011-08-30,14:47:51
39.96945,116.331598333333,0,0,40785.6165740741,2011-08-30,14:47:52
39.96964,116.331586666667,0,0,40785.6165856481,2011-08-30,14:47:53
39.9698083333333,116.331581666667,0,0,40785.6165972222,2011-08-30,14:47:54
39.9699766666667,116.331583333333,0,0,40785.6166087963,2011-08-30,14:47:55
39.9701883333333,116.331595,0,0,40785.6166203704,2011-08-30,14:47:56
39.9703733333333,116.331611666667,0,0,40785.6166319444,2011-08-30,14:47:57
39.9705316666667,116.331635,0,0,40785.6166435185,2011-08-30,14:47:58
39.9706416666667,116.331638333333,0,0,40785.6166550926,2011-08-30,14:47:59
39.9708033333333,116.331646666667,0,0,40785.6166782407,2011-08-30,14:48:01
39.9709766666667,116.331623333333,0,0,40785.6167013889,2011-08-30,14:48:03
39.9710883333333,116.33161,0,0,40785.616712963,2011-08-30,14:48:04
39.9711983333333,116.3316,0,0,40785.616724537,2011-08-30,14:48:05
39.97134,116.331593333333,0,0,40785.6167361111,2011-08-30,14:48:06
39.9715066666667,116.331581666667,0,0,40785.6167476852,2011-08-30,14:48:07
39.9716766666667,116.331578333333,0,0,40785.6167592593,2011-08-30,14:48:08
39.9718516666667,116.331563333333,0,0,40785.6167708333,2011-08-30,14:48:09
39.9728266666667,116.331388333333,0,0,40785.6168055556,2011-08-30,14:48:12
39.9729933333333,116.331383333333,0,0,40785.6168171296,2011-08-30,14:48:13
39.9731816666667,116.331366666667,0,0,40785.6168287037,2011-08-30,14:48:14
39.973315,116.33135,0,0,40785.6168402778,2011-08-30,14:48:15
39.9734033333333,116.331335,0,0,40785.6168518519,2011-08-30,14:48:16
39.9735066666667,116.331321666667,0,0,40785.616875,2011-08-30,14:48:18
39.9736216666667,116.331301666667,0,0,40785.6169097222,2011-08-30,14:48:21
39.9737166666667,116.331288333333,0,0,40785.6169444444,2011-08-30,14:48:24
39.9738116666667,116.331266666667,0,0,40785.6169675926,2011-08-30,14:48:26
39.9739483333333,116.331241666667,0,0,40785.6169907407,2011-08-30,14:48:28
39.974085,116.331218333333,0,0,40785.6170138889,2011-08-30,14:48:30
39.9742083333333,116.331198333333,0,0,40785.617037037,2011-08-30,14:48:32
39.9742966666667,116.33116,0,0,40785.6170833333,2011-08-30,14:48:36
39.9743883333333,116.331143333333,0,0,40785.6171064815,2011-08-30,14:48:38
39.974485,116.331146666667,0,0,40785.6171296296,2011-08-30,14:48:40
39.97459,116.331148333333,0,0,40785.6171527778,2011-08-30,14:48:42
39.97471,116.331143333333,0,0,40785.6171759259,2011-08-30,14:48:44
39.9747433333333,116.331148333333,0,0,40785.6172337963,2011-08-30,14:48:49
39.974595,116.33116,0,0,40785.6172685185,2011-08-30,14:48:52
39.974645,116.331168333333,0,0,40785.6173263889,2011-08-30,14:48:57
39.9747516666667,116.331168333333,0,0,40785.6173726852,2011-08-30,14:49:01
39.9746333333333,116.331171666667,0,0,40785.6174305556,2011-08-30,14:49:06
39.9744966666667,116.331191666667,0,0,40785.6174652778,2011-08-30,14:49:09
39.9744016666667,116.331218333333,0,0,40785.6175115741,2011-08-30,14:49:13
39.9743383333333,116.33122,0,0,40785.6175694444,2011-08-30,14:49:18
39.9742633333333,116.33125,0,0,40785.6176273148,2011-08-30,14:49:23
39.9742633333333,116.33125,0,0,40785.617662037,2011-08-30,14:49:26
39.9742566666667,116.331241666667,0,0,40785.6176851852,2011-08-30,14:49:28
39.9742616666667,116.331225,0,0,40785.6177430556,2011-08-30,14:49:33
39.97425,116.33122,0,0,40785.6178009259,2011-08-30,14:49:38
39.9742283333333,116.33122,0,0,40785.6178587963,2011-08-30,14:49:43
39.9742133333333,116.331225,0,0,40785.6179166667,2011-08-30,14:49:48
39.97423,116.33121,0,0,40785.617974537,2011-08-30,14:49:53
39.97424,116.331185,0,0,40785.6180324074,2011-08-30,14:49:58
39.97432,116.331173333333,0,0,40785.6180902778,2011-08-30,14:50:03
39.9742333333333,116.331183333333,0,0,40785.6181365741,2011-08-30,14:50:07
39.9741366666667,116.331206666667,0,0,40785.6181597222,2011-08-30,14:50:09
39.97421,116.3312,0,0,40785.6182175926,2011-08-30,14:50:14
39.9742583333333,116.33122,0,0,40785.618275463,2011-08-30,14:50:19
39.9741466666667,116.331236666667,0,0,40785.6183101852,2011-08-30,14:50:22
39.97393,116.331251666667,0,0,40785.6183333333,2011-08-30,14:50:24
39.97382,116.33127,0,0,40785.6183564815,2011-08-30,14:50:26
39.97382,116.33127,0,0,40785.6183912037,2011-08-30,14:50:29
39.973825,116.331266666667,0,0,40785.6184143518,2011-08-30,14:50:31
39.9739316666667,116.331241666667,0,0,40785.6184375,2011-08-30,14:50:33
39.9740266666667,116.331201666667,0,0,40785.6184837963,2011-08-30,14:50:37
39.9738616666667,116.3312,0,0,40785.6185416667,2011-08-30,14:50:42
39.9738533333333,116.33118,0,0,40785.618599537,2011-08-30,14:50:47
39.9739433333333,116.331158333333,0,0,40785.6186226852,2011-08-30,14:50:49
39.97407,116.331135,0,0,40785.6186574074,2011-08-30,14:50:52
39.9739566666667,116.331133333333,0,0,40785.6187152778,2011-08-30,14:50:57
39.974035,116.33112,0,0,40785.6187731481,2011-08-30,14:51:02
39.974145,116.331116666667,0,0,40785.6187962963,2011-08-30,14:51:04
39.9742366666667,116.331151666667,0,0,40785.6188310185,2011-08-30,14:51:07
39.9742466666667,116.331181666667,0,0,40785.6188888889,2011-08-30,14:51:12
39.9742416666667,116.331133333333,0,0,40785.6189467593,2011-08-30,14:51:17
