# Supplementary material for: Research on differential privacy protection method based on user tendency
Source: PLoS One. 2023 Oct 26;18(10):e0288823. doi: 10.1371/journal.pone.0288823 (PMC10602288; doi:10.1371/journal.pone.0288823)
Supplement: S3 Data — (ZIP) [file pone.0288823.s003.zip › Data 5-3/055/Trajectory/20110902093233.plt]

Geolife trajectory
WGS 84
Altitude is in Feet
Reserved 3
0,2,255,My Track,0,0,2,8421376
0
39.980505,116.306893333333,0,0,40788.3976041667,2011-09-02,09:32:33
39.98081,116.306531666667,0,0,40788.3976273148,2011-09-02,09:32:35
39.9807333333333,116.306616666667,0,0,40788.3976388889,2011-09-02,09:32:36
39.9806016666667,116.306815,0,0,40788.397650463,2011-09-02,09:32:37
39.98064,116.306593333333,0,0,40788.3976736111,2011-09-02,09:32:39
39.980705,116.306501666667,0,0,40788.3976967593,2011-09-02,09:32:41
39.980815,116.306375,0,0,40788.3977199074,2011-09-02,09:32:43
39.9808733333333,116.306281666667,0,0,40788.3977430556,2011-09-02,09:32:45
39.98083,116.306428333333,0,0,40788.3978009259,2011-09-02,09:32:50
39.9808116666667,116.30653,0,0,40788.3978587963,2011-09-02,09:32:55
39.9806883333333,116.306563333333,0,0,40788.3978935185,2011-09-02,09:32:58
39.98066,116.306565,0,0,40788.3979513889,2011-09-02,09:33:03
39.980725,116.306491666667,0,0,40788.3979861111,2011-09-02,09:33:06
39.9807533333333,116.306473333333,0,0,40788.3980439815,2011-09-02,09:33:11
39.9807866666667,116.306383333333,0,0,40788.3981018519,2011-09-02,09:33:16
39.980795,116.306311666667,0,0,40788.3981597222,2011-09-02,09:33:21
39.9808033333333,116.306281666667,0,0,40788.3982175926,2011-09-02,09:33:26
39.9808116666667,116.306305,0,0,40788.398275463,2011-09-02,09:33:31
39.9808166666667,116.306328333333,0,0,40788.3983333333,2011-09-02,09:33:36
39.9808166666667,116.306421666667,0,0,40788.3983912037,2011-09-02,09:33:41
39.9808216666667,116.306515,0,0,40788.3984490741,2011-09-02,09:33:46
39.98084,116.306585,0,0,40788.3985069444,2011-09-02,09:33:51
39.98086,116.306711666667,0,0,40788.3985532407,2011-09-02,09:33:55
39.9808816666667,116.30676,0,0,40788.3986111111,2011-09-02,09:34:00
39.980905,116.306746666667,0,0,40788.3986689815,2011-09-02,09:34:05
39.98097,116.306706666667,0,0,40788.3987268518,2011-09-02,09:34:10
39.9810133333333,116.306735,0,0,40788.3987847222,2011-09-02,09:34:15
39.9810283333333,116.306796666667,0,0,40788.3988425926,2011-09-02,09:34:20
39.9810316666667,116.306781666667,0,0,40788.398900463,2011-09-02,09:34:25
39.9811083333333,116.306781666667,0,0,40788.3989583333,2011-09-02,09:34:30
39.981205,116.30683,0,0,40788.3989930556,2011-09-02,09:34:33
39.9811516666667,116.306928333333,0,0,40788.3990509259,2011-09-02,09:34:38
39.9810433333333,116.306985,0,0,40788.3990625,2011-09-02,09:34:39
39.9809533333333,116.30701,0,0,40788.3991087963,2011-09-02,09:34:43
39.98089,116.306995,0,0,40788.3991666667,2011-09-02,09:34:48
39.98086,116.30699,0,0,40788.399224537,2011-09-02,09:34:53
39.9808016666667,116.306968333333,0,0,40788.3992824074,2011-09-02,09:34:58
39.9808116666667,116.306943333333,0,0,40788.3993402778,2011-09-02,09:35:03
39.9808866666667,116.306971666667,0,0,40788.3993981481,2011-09-02,09:35:08
39.98094,116.306876666667,0,0,40788.3994560185,2011-09-02,09:35:13
39.981005,116.306811666667,0,0,40788.3995023148,2011-09-02,09:35:17
39.980965,116.306956666667,0,0,40788.3995601852,2011-09-02,09:35:22
39.9809416666667,116.307111666667,0,0,40788.3995949074,2011-09-02,09:35:25
39.98103,116.307325,0,0,40788.3996180556,2011-09-02,09:35:27
39.981,116.307431666667,0,0,40788.3996643518,2011-09-02,09:35:31
39.98093,116.307563333333,0,0,40788.3996875,2011-09-02,09:35:33
39.9809216666667,116.307675,0,0,40788.3997106481,2011-09-02,09:35:35
39.9808583333333,116.307758333333,0,0,40788.3997569444,2011-09-02,09:35:39
39.98086,116.307848333333,0,0,40788.3998148148,2011-09-02,09:35:44
39.9808466666667,116.307905,0,0,40788.3998726852,2011-09-02,09:35:49
39.98087,116.307958333333,0,0,40788.3999305556,2011-09-02,09:35:54
39.9809,116.307973333333,0,0,40788.3999884259,2011-09-02,09:35:59
39.980935,116.308073333333,0,0,40788.4000462963,2011-09-02,09:36:04
39.9809283333333,116.308186666667,0,0,40788.4000694444,2011-09-02,09:36:06
39.980925,116.308201666667,0,0,40788.4001273148,2011-09-02,09:36:11
39.9809133333333,116.308263333333,0,0,40788.4001851852,2011-09-02,09:36:16
39.980955,116.30829,0,0,40788.4002430556,2011-09-02,09:36:21
39.9809833333333,116.308325,0,0,40788.4003009259,2011-09-02,09:36:26
39.9809866666667,116.308336666667,0,0,40788.4003587963,2011-09-02,09:36:31
39.9809816666667,116.308345,0,0,40788.4004166667,2011-09-02,09:36:36
39.9809816666667,116.308351666667,0,0,40788.400474537,2011-09-02,09:36:41
39.9809816666667,116.308351666667,0,0,40788.4005092593,2011-09-02,09:36:44
39.9809816666667,116.308358333333,0,0,40788.4005324074,2011-09-02,09:36:46
39.9810216666667,116.308471666667,0,0,40788.4005555556,2011-09-02,09:36:48
39.9809233333333,116.308475,0,0,40788.4005671296,2011-09-02,09:36:49
39.980955,116.308505,0,0,40788.400625,2011-09-02,09:36:54
39.981055,116.30851,0,0,40788.4006712963,2011-09-02,09:36:58
39.981125,116.308488333333,0,0,40788.4007291667,2011-09-02,09:37:03
39.9811483333333,116.308528333333,0,0,40788.400787037,2011-09-02,09:37:08
39.981095,116.308625,0,0,40788.4008217593,2011-09-02,09:37:11
39.9811183333333,116.308638333333,0,0,40788.4008796296,2011-09-02,09:37:16
39.98113,116.308646666667,0,0,40788.4009375,2011-09-02,09:37:21
39.9807983333333,116.308723333333,0,0,40788.4009953704,2011-09-02,09:37:26
39.980705,116.308753333333,0,0,40788.4010185185,2011-09-02,09:37:28
39.9806266666667,116.308753333333,0,0,40788.4010763889,2011-09-02,09:37:33
39.98062,116.308791666667,0,0,40788.4011342593,2011-09-02,09:37:38
39.9805933333333,116.308818333333,0,0,40788.4011921296,2011-09-02,09:37:43
39.980515,116.309016666667,0,0,40788.4012152778,2011-09-02,09:37:45
39.9804516666667,116.30915,0,0,40788.4012384259,2011-09-02,09:37:47
39.98038,116.309241666667,0,0,40788.4012962963,2011-09-02,09:37:52
39.98038,116.309283333333,0,0,40788.4013541667,2011-09-02,09:37:57
39.9804683333333,116.309405,0,0,40788.401400463,2011-09-02,09:38:01
39.9805566666667,116.309483333333,0,0,40788.4014236111,2011-09-02,09:38:03
39.9806183333333,116.30957,0,0,40788.4014699074,2011-09-02,09:38:07
39.980735,116.30979,0,0,40788.4015162037,2011-09-02,09:38:11
39.980815,116.309913333333,0,0,40788.4015277778,2011-09-02,09:38:12
39.981025,116.309933333333,0,0,40788.4015393518,2011-09-02,09:38:13
39.9810216666667,116.310051666667,0,0,40788.4015972222,2011-09-02,09:38:18
39.9810383333333,116.310108333333,0,0,40788.4016550926,2011-09-02,09:38:23
39.980975,116.310153333333,0,0,40788.401712963,2011-09-02,09:38:28
39.9806983333333,116.310313333333,0,0,40788.401724537,2011-09-02,09:38:29
39.9806033333333,116.310338333333,0,0,40788.4017824074,2011-09-02,09:38:34
39.9805016666667,116.310336666667,0,0,40788.4018402778,2011-09-02,09:38:39
39.9804133333333,116.310363333333,0,0,40788.4018865741,2011-09-02,09:38:43
39.9803333333333,116.310283333333,0,0,40788.4019212963,2011-09-02,09:38:46
39.9802266666667,116.310281666667,0,0,40788.4019560185,2011-09-02,09:38:49
39.9801916666667,116.31022,0,0,40788.4020138889,2011-09-02,09:38:54
39.9801766666667,116.310156666667,0,0,40788.4020717593,2011-09-02,09:38:59
39.9800833333333,116.310165,0,0,40788.4021064815,2011-09-02,09:39:02
39.9800083333333,116.310155,0,0,40788.4021643519,2011-09-02,09:39:07
39.9799116666667,116.310155,0,0,40788.4022222222,2011-09-02,09:39:12
39.97981,116.310145,0,0,40788.4022569444,2011-09-02,09:39:15
39.9797083333333,116.310126666667,0,0,40788.4023032407,2011-09-02,09:39:19
39.9796166666667,116.31011,0,0,40788.402349537,2011-09-02,09:39:23
39.9794983333333,116.310075,0,0,40788.4023842593,2011-09-02,09:39:26
39.9793816666667,116.310053333333,0,0,40788.4024189815,2011-09-02,09:39:29
39.9792633333333,116.310068333333,0,0,40788.4024421296,2011-09-02,09:39:31
39.9791516666667,116.310065,0,0,40788.4024652778,2011-09-02,09:39:33
39.97901,116.310058333333,0,0,40788.4025,2011-09-02,09:39:36
39.9789033333333,116.310066666667,0,0,40788.4025231482,2011-09-02,09:39:38
39.978795,116.310055,0,0,40788.4025578704,2011-09-02,09:39:41
39.9786816666667,116.31007,0,0,40788.4025925926,2011-09-02,09:39:44
39.9785783333333,116.310111666667,0,0,40788.4026388889,2011-09-02,09:39:48
39.9784833333333,116.310135,0,0,40788.402662037,2011-09-02,09:39:50
39.9783866666667,116.31017,0,0,40788.4026967593,2011-09-02,09:39:53
39.97826,116.310181666667,0,0,40788.4027430556,2011-09-02,09:39:57
39.9781983333333,116.310125,0,0,40788.4028009259,2011-09-02,09:40:02
39.9780983333333,116.310128333333,0,0,40788.4028587963,2011-09-02,09:40:07
39.9779833333333,116.310175,0,0,40788.4029166667,2011-09-02,09:40:12
39.9778883333333,116.31017,0,0,40788.402962963,2011-09-02,09:40:16
39.9777366666667,116.310235,0,0,40788.4029976852,2011-09-02,09:40:19
39.9776416666667,116.310266666667,0,0,40788.4030092593,2011-09-02,09:40:20
39.9775483333333,116.310266666667,0,0,40788.4030555556,2011-09-02,09:40:24
39.9774016666667,116.310328333333,0,0,40788.4030902778,2011-09-02,09:40:27
39.9773,116.310365,0,0,40788.4031134259,2011-09-02,09:40:29
39.9771633333333,116.31038,0,0,40788.4031597222,2011-09-02,09:40:33
39.9770383333333,116.31038,0,0,40788.4031828704,2011-09-02,09:40:35
39.9769433333333,116.310421666667,0,0,40788.4032060185,2011-09-02,09:40:37
39.9768783333333,116.310511666667,0,0,40788.4032407407,2011-09-02,09:40:40
39.9767366666667,116.310578333333,0,0,40788.403275463,2011-09-02,09:40:43
39.976635,116.310588333333,0,0,40788.4032986111,2011-09-02,09:40:45
39.9765366666667,116.310625,0,0,40788.4033217593,2011-09-02,09:40:47
39.9764416666667,116.310641666667,0,0,40788.4033449074,2011-09-02,09:40:49
39.97629,116.310703333333,0,0,40788.4033680556,2011-09-02,09:40:51
39.9761933333333,116.310716666667,0,0,40788.4034027778,2011-09-02,09:40:54
39.9760766666667,116.310773333333,0,0,40788.4034259259,2011-09-02,09:40:56
39.9759833333333,116.310818333333,0,0,40788.4034490741,2011-09-02,09:40:58
39.975865,116.310858333333,0,0,40788.4034837963,2011-09-02,09:41:01
39.9757666666667,116.3109,0,0,40788.4035069444,2011-09-02,09:41:03
39.975665,116.310926666667,0,0,40788.4035532407,2011-09-02,09:41:07
39.97564,116.310941666667,0,0,40788.4036111111,2011-09-02,09:41:12
39.9756283333333,116.310945,0,0,40788.4036689815,2011-09-02,09:41:17
39.97561,116.310953333333,0,0,40788.4037268519,2011-09-02,09:41:22
39.97558,116.310966666667,0,0,40788.4037847222,2011-09-02,09:41:27
39.9755066666667,116.310991666667,0,0,40788.4038425926,2011-09-02,09:41:32
39.9753933333333,116.311026666667,0,0,40788.4038773148,2011-09-02,09:41:35
39.975275,116.31107,0,0,40788.403912037,2011-09-02,09:41:38
39.97518,116.311116666667,0,0,40788.4039467593,2011-09-02,09:41:41
39.975085,116.311145,0,0,40788.4040046296,2011-09-02,09:41:46
39.9749733333333,116.311215,0,0,40788.4040393519,2011-09-02,09:41:49
39.9748866666667,116.311168333333,0,0,40788.4040972222,2011-09-02,09:41:54
39.9748666666667,116.311173333333,0,0,40788.4041550926,2011-09-02,09:41:59
39.9748666666667,116.311173333333,0,0,40788.4041898148,2011-09-02,09:42:02
39.9748633333333,116.311181666667,0,0,40788.404212963,2011-09-02,09:42:04
39.9748433333333,116.311183333333,0,0,40788.4042708333,2011-09-02,09:42:09
39.97484,116.311181666667,0,0,40788.4043287037,2011-09-02,09:42:14
39.97484,116.311181666667,0,0,40788.4043634259,2011-09-02,09:42:17
39.9748383333333,116.311178333333,0,0,40788.4043865741,2011-09-02,09:42:19
39.9748083333333,116.311146666667,0,0,40788.4044444444,2011-09-02,09:42:24
39.974785,116.311123333333,0,0,40788.4045023148,2011-09-02,09:42:29
39.974785,116.311123333333,0,0,40788.404537037,2011-09-02,09:42:32
39.97478,116.311118333333,0,0,40788.4045601852,2011-09-02,09:42:34
39.974775,116.311108333333,0,0,40788.4046180556,2011-09-02,09:42:39
39.9747716666667,116.311111666667,0,0,40788.4046759259,2011-09-02,09:42:44
39.97477,116.311113333333,0,0,40788.4047337963,2011-09-02,09:42:49
39.974765,116.31111,0,0,40788.4047916667,2011-09-02,09:42:54
39.9747633333333,116.31111,0,0,40788.404849537,2011-09-02,09:42:59
39.97476,116.311111666667,0,0,40788.4049074074,2011-09-02,09:43:04
39.97476,116.311111666667,0,0,40788.4049421296,2011-09-02,09:43:07
39.9747583333333,116.311116666667,0,0,40788.4049652778,2011-09-02,09:43:09
39.9747433333333,116.311113333333,0,0,40788.4050231481,2011-09-02,09:43:14
39.9747433333333,116.311123333333,0,0,40788.4050810185,2011-09-02,09:43:19
39.9747433333333,116.311123333333,0,0,40788.4051157407,2011-09-02,09:43:22
39.9747433333333,116.311123333333,0,0,40788.4051388889,2011-09-02,09:43:24
39.9747333333333,116.31112,0,0,40788.4051967593,2011-09-02,09:43:29
39.97472,116.311125,0,0,40788.4052546296,2011-09-02,09:43:34
39.974695,116.311151666667,0,0,40788.4053125,2011-09-02,09:43:39
39.9747083333333,116.31129,0,0,40788.4053587963,2011-09-02,09:43:43
39.974715,116.311441666667,0,0,40788.4054050926,2011-09-02,09:43:47
39.97472,116.31156,0,0,40788.4054398148,2011-09-02,09:43:50
39.9747066666667,116.311686666667,0,0,40788.4054861111,2011-09-02,09:43:54
39.974675,116.31181,0,0,40788.4055439815,2011-09-02,09:43:59
39.974645,116.311861666667,0,0,40788.4056018519,2011-09-02,09:44:04
39.9746233333333,116.311898333333,0,0,40788.4056597222,2011-09-02,09:44:09
39.9746183333333,116.31199,0,0,40788.4057175926,2011-09-02,09:44:14
39.974595,116.31211,0,0,40788.4057523148,2011-09-02,09:44:17
39.9746333333333,116.312236666667,0,0,40788.4058101852,2011-09-02,09:44:22
39.974665,116.312366666667,0,0,40788.4058564815,2011-09-02,09:44:26
39.9745566666667,116.312458333333,0,0,40788.4058912037,2011-09-02,09:44:29
39.9745333333333,116.31258,0,0,40788.4059259259,2011-09-02,09:44:32
39.9745216666667,116.312728333333,0,0,40788.4059606481,2011-09-02,09:44:35
39.9745,116.312866666667,0,0,40788.4059837963,2011-09-02,09:44:37
39.9745,116.31299,0,0,40788.4060416667,2011-09-02,09:44:42
39.9744583333333,116.313105,0,0,40788.4060648148,2011-09-02,09:44:44
39.9744216666667,116.313213333333,0,0,40788.4061111111,2011-09-02,09:44:48
39.9744333333333,116.31335,0,0,40788.4061574074,2011-09-02,09:44:52
39.974485,116.313485,0,0,40788.4061921296,2011-09-02,09:44:55
39.97453,116.313623333333,0,0,40788.4062152778,2011-09-02,09:44:57
39.9745416666667,116.313743333333,0,0,40788.4062384259,2011-09-02,09:44:59
39.97453,116.313883333333,0,0,40788.4062615741,2011-09-02,09:45:01
39.9745316666667,116.314003333333,0,0,40788.4062847222,2011-09-02,09:45:03
39.9745316666667,116.31414,0,0,40788.4063194444,2011-09-02,09:45:06
39.9745466666667,116.314266666667,0,0,40788.4063541667,2011-09-02,09:45:09
39.97459,116.314453333333,0,0,40788.4063888889,2011-09-02,09:45:12
39.9745733333333,116.314596666667,0,0,40788.4064236111,2011-09-02,09:45:15
39.97456,116.314775,0,0,40788.4064583333,2011-09-02,09:45:18
39.9746016666667,116.314945,0,0,40788.4064930556,2011-09-02,09:45:21
39.9746433333333,116.31508,0,0,40788.4065162037,2011-09-02,09:45:23
39.9746716666667,116.31519,0,0,40788.4065509259,2011-09-02,09:45:26
39.9747,116.31531,0,0,40788.4065972222,2011-09-02,09:45:30
39.974765,116.315386666667,0,0,40788.4066550926,2011-09-02,09:45:35
39.974765,116.315386666667,0,0,40788.4066898148,2011-09-02,09:45:38
39.9747716666667,116.315388333333,0,0,40788.406712963,2011-09-02,09:45:40
39.9747733333333,116.315421666667,0,0,40788.4067708333,2011-09-02,09:45:45
39.9747733333333,116.315421666667,0,0,40788.4068055556,2011-09-02,09:45:48
39.9747783333333,116.315421666667,0,0,40788.4068287037,2011-09-02,09:45:50
39.97476,116.31546,0,0,40788.4068865741,2011-09-02,09:45:55
39.9747566666667,116.315511666667,0,0,40788.4069444444,2011-09-02,09:46:00
39.97477,116.315516666667,0,0,40788.4070023148,2011-09-02,09:46:05
39.974775,116.315516666667,0,0,40788.4070601852,2011-09-02,09:46:10
39.974775,116.315516666667,0,0,40788.4070949074,2011-09-02,09:46:13
39.9747766666667,116.315516666667,0,0,40788.4071180556,2011-09-02,09:46:15
39.9747916666667,116.31551,0,0,40788.4071759259,2011-09-02,09:46:20
39.9747883333333,116.315555,0,0,40788.4072337963,2011-09-02,09:46:25
39.9748416666667,116.31561,0,0,40788.4072916667,2011-09-02,09:46:30
39.974855,116.315668333333,0,0,40788.407349537,2011-09-02,09:46:35
39.974785,116.315773333333,0,0,40788.4073958333,2011-09-02,09:46:39
39.9748733333333,116.315856666667,0,0,40788.4074537037,2011-09-02,09:46:44
39.9749633333333,116.31592,0,0,40788.4075,2011-09-02,09:46:48
39.9749033333333,116.316051666667,0,0,40788.4075347222,2011-09-02,09:46:51
39.9748533333333,116.316191666667,0,0,40788.4075925926,2011-09-02,09:46:56
39.974905,116.316311666667,0,0,40788.407650463,2011-09-02,09:47:01
39.9749633333333,116.316471666667,0,0,40788.4076967593,2011-09-02,09:47:05
39.9750633333333,116.316578333333,0,0,40788.4077314815,2011-09-02,09:47:08
39.9751383333333,116.316646666667,0,0,40788.4077546296,2011-09-02,09:47:10
39.97525,116.316721666667,0,0,40788.4077893518,2011-09-02,09:47:13
39.975305,116.316845,0,0,40788.4078356481,2011-09-02,09:47:17
39.975285,116.316976666667,0,0,40788.4078819444,2011-09-02,09:47:21
39.975355,116.317078333333,0,0,40788.4079282407,2011-09-02,09:47:25
39.97534,116.317213333333,0,0,40788.407962963,2011-09-02,09:47:28
39.9753066666667,116.317325,0,0,40788.4079861111,2011-09-02,09:47:30
39.9753066666667,116.317461666667,0,0,40788.4080208333,2011-09-02,09:47:33
39.9750416666667,116.317605,0,0,40788.4080439815,2011-09-02,09:47:35
39.9750683333333,116.317781666667,0,0,40788.4080787037,2011-09-02,09:47:38
39.9751333333333,116.31794,0,0,40788.4081134259,2011-09-02,09:47:41
39.9751566666667,116.31806,0,0,40788.4081365741,2011-09-02,09:47:43
39.975225,116.318178333333,0,0,40788.4081597222,2011-09-02,09:47:45
39.9752816666667,116.318333333333,0,0,40788.4081944444,2011-09-02,09:47:48
39.9752983333333,116.318471666667,0,0,40788.4082291667,2011-09-02,09:47:51
39.9752416666667,116.318561666667,0,0,40788.4082638889,2011-09-02,09:47:54
39.97522,116.318563333333,0,0,40788.4083217593,2011-09-02,09:47:59
39.97522,116.318563333333,0,0,40788.4083564815,2011-09-02,09:48:02
39.975215,116.318568333333,0,0,40788.4083796296,2011-09-02,09:48:04
39.9750983333333,116.318663333333,0,0,40788.4084375,2011-09-02,09:48:09
39.97504,116.318763333333,0,0,40788.4084606481,2011-09-02,09:48:11
39.975,116.31886,0,0,40788.4084837963,2011-09-02,09:48:13
39.974975,116.318975,0,0,40788.4085185185,2011-09-02,09:48:16
39.9749583333333,116.319088333333,0,0,40788.4085532407,2011-09-02,09:48:19
39.974925,116.319236666667,0,0,40788.408599537,2011-09-02,09:48:23
39.9749166666667,116.319361666667,0,0,40788.4086342593,2011-09-02,09:48:26
39.9749483333333,116.319528333333,0,0,40788.4086805556,2011-09-02,09:48:30
39.9749683333333,116.319656666667,0,0,40788.4087268518,2011-09-02,09:48:34
39.974865,116.319731666667,0,0,40788.40875,2011-09-02,09:48:36
39.9748366666667,116.319853333333,0,0,40788.4087847222,2011-09-02,09:48:39
39.97485,116.320033333333,0,0,40788.4088194444,2011-09-02,09:48:42
39.97486,116.320175,0,0,40788.4088541667,2011-09-02,09:48:45
39.97485,116.320316666667,0,0,40788.408900463,2011-09-02,09:48:49
39.974835,116.320451666667,0,0,40788.4089351852,2011-09-02,09:48:52
39.9748233333333,116.320583333333,0,0,40788.4089699074,2011-09-02,09:48:55
39.9748583333333,116.320718333333,0,0,40788.4090046296,2011-09-02,09:48:58
39.9748316666667,116.320845,0,0,40788.4090509259,2011-09-02,09:49:02
39.9748366666667,116.320998333333,0,0,40788.4090972222,2011-09-02,09:49:06
39.9748566666667,116.321123333333,0,0,40788.4091319444,2011-09-02,09:49:09
39.9748733333333,116.321268333333,0,0,40788.4091666667,2011-09-02,09:49:12
39.9748633333333,116.321426666667,0,0,40788.4092013889,2011-09-02,09:49:15
39.9748783333333,116.32157,0,0,40788.4092361111,2011-09-02,09:49:18
39.9748733333333,116.321708333333,0,0,40788.4092824074,2011-09-02,09:49:22
39.9748383333333,116.32184,0,0,40788.4093402778,2011-09-02,09:49:27
39.974855,116.32198,0,0,40788.409375,2011-09-02,09:49:30
39.97487,116.322115,0,0,40788.4094097222,2011-09-02,09:49:33
39.9748666666667,116.322238333333,0,0,40788.4094444444,2011-09-02,09:49:36
39.974855,116.322355,0,0,40788.4094791667,2011-09-02,09:49:39
39.9748733333333,116.322493333333,0,0,40788.4095138889,2011-09-02,09:49:42
39.97491,116.322606666667,0,0,40788.409537037,2011-09-02,09:49:44
39.97495,116.322753333333,0,0,40788.4095717593,2011-09-02,09:49:47
39.9749866666667,116.322896666667,0,0,40788.4096064815,2011-09-02,09:49:50
39.9750283333333,116.323041666667,0,0,40788.4096412037,2011-09-02,09:49:53
39.975065,116.323181666667,0,0,40788.4096759259,2011-09-02,09:49:56
39.9750716666667,116.323318333333,0,0,40788.4097106481,2011-09-02,09:49:59
39.9749933333333,116.323398333333,0,0,40788.4097222222,2011-09-02,09:50:00
39.9750383333333,116.323501666667,0,0,40788.4097337963,2011-09-02,09:50:01
39.9750283333333,116.323633333333,0,0,40788.4097569444,2011-09-02,09:50:03
39.9750166666667,116.323755,0,0,40788.4097800926,2011-09-02,09:50:05
39.9749916666667,116.323901666667,0,0,40788.4098148148,2011-09-02,09:50:08
39.9749666666667,116.323995,0,0,40788.409837963,2011-09-02,09:50:10
39.9749366666667,116.324125,0,0,40788.4098726852,2011-09-02,09:50:13
39.9749083333333,116.324233333333,0,0,40788.4099074074,2011-09-02,09:50:16
39.9748966666667,116.324355,0,0,40788.4099537037,2011-09-02,09:50:20
39.9748966666667,116.324471666667,0,0,40788.4099884259,2011-09-02,09:50:23
39.9748716666667,116.324611666667,0,0,40788.4100347222,2011-09-02,09:50:27
39.9748766666667,116.324761666667,0,0,40788.4100694444,2011-09-02,09:50:30
39.9749033333333,116.324913333333,0,0,40788.4101041667,2011-09-02,09:50:33
39.9749333333333,116.32504,0,0,40788.4101273148,2011-09-02,09:50:35
39.97495,116.325186666667,0,0,40788.410162037,2011-09-02,09:50:38
39.9749366666667,116.32534,0,0,40788.4102083333,2011-09-02,09:50:42
39.9749616666667,116.325453333333,0,0,40788.4102430556,2011-09-02,09:50:45
39.9749683333333,116.325603333333,0,0,40788.4102777778,2011-09-02,09:50:48
39.97502,116.325721666667,0,0,40788.4103125,2011-09-02,09:50:51
39.9751133333333,116.325815,0,0,40788.4103356482,2011-09-02,09:50:53
39.9752583333333,116.326025,0,0,40788.4103587963,2011-09-02,09:50:55
39.9753,116.326128333333,0,0,40788.4104050926,2011-09-02,09:50:59
39.9753566666667,116.32621,0,0,40788.4104513889,2011-09-02,09:51:03
39.9752916666667,116.326266666667,0,0,40788.4104976852,2011-09-02,09:51:07
39.9751866666667,116.326288333333,0,0,40788.4105324074,2011-09-02,09:51:10
39.9751416666667,116.326283333333,0,0,40788.4105902778,2011-09-02,09:51:15
39.9751166666667,116.326251666667,0,0,40788.4106481481,2011-09-02,09:51:20
39.9751166666667,116.326251666667,0,0,40788.4106828704,2011-09-02,09:51:23
39.9751166666667,116.326251666667,0,0,40788.4107060185,2011-09-02,09:51:25
39.9751116666667,116.326263333333,0,0,40788.4107638889,2011-09-02,09:51:30
39.9751083333333,116.326281666667,0,0,40788.4108217593,2011-09-02,09:51:35
39.9751066666667,116.326296666667,0,0,40788.4108796296,2011-09-02,09:51:40
39.975105,116.32631,0,0,40788.4109375,2011-09-02,09:51:45
39.9751016666667,116.32632,0,0,40788.4109953704,2011-09-02,09:51:50
39.9751016666667,116.326326666667,0,0,40788.4110532407,2011-09-02,09:51:55
39.9751016666667,116.326326666667,0,0,40788.411087963,2011-09-02,09:51:58
39.9750983333333,116.326331666667,0,0,40788.4111111111,2011-09-02,09:52:00
39.9750683333333,116.326338333333,0,0,40788.4111689815,2011-09-02,09:52:05
39.9750216666667,116.326423333333,0,0,40788.4112268519,2011-09-02,09:52:10
39.974965,116.326475,0,0,40788.4112847222,2011-09-02,09:52:15
39.9749166666667,116.326525,0,0,40788.4113425926,2011-09-02,09:52:20
39.9748883333333,116.326571666667,0,0,40788.411400463,2011-09-02,09:52:25
39.97487,116.326613333333,0,0,40788.4114583333,2011-09-02,09:52:30
39.97487,116.326633333333,0,0,40788.4115162037,2011-09-02,09:52:35
39.9748633333333,116.326656666667,0,0,40788.4115740741,2011-09-02,09:52:40
39.97487,116.326713333333,0,0,40788.4116319444,2011-09-02,09:52:45
39.9748683333333,116.326723333333,0,0,40788.4116898148,2011-09-02,09:52:50
39.974875,116.32675,0,0,40788.4117476852,2011-09-02,09:52:55
39.9748083333333,116.326721666667,0,0,40788.4118055556,2011-09-02,09:53:00
39.97481,116.326723333333,0,0,40788.4118634259,2011-09-02,09:53:05
39.97481,116.326723333333,0,0,40788.4118981481,2011-09-02,09:53:08
39.97481,116.326726666667,0,0,40788.4119212963,2011-09-02,09:53:10
39.9748166666667,116.326806666667,0,0,40788.4119791667,2011-09-02,09:53:15
39.9748316666667,116.326916666667,0,0,40788.412037037,2011-09-02,09:53:20
39.97484,116.32707,0,0,40788.4120949074,2011-09-02,09:53:25
39.9748483333333,116.327196666667,0,0,40788.4121412037,2011-09-02,09:53:29
39.9748766666667,116.327323333333,0,0,40788.4121759259,2011-09-02,09:53:32
39.97489,116.32744,0,0,40788.4122222222,2011-09-02,09:53:36
39.974925,116.327568333333,0,0,40788.4122685185,2011-09-02,09:53:40
39.9749833333333,116.32766,0,0,40788.4122916667,2011-09-02,09:53:42
39.9750266666667,116.327633333333,0,0,40788.412349537,2011-09-02,09:53:47
39.9751633333333,116.327628333333,0,0,40788.4123842593,2011-09-02,09:53:50
39.9753066666667,116.327701666667,0,0,40788.4124074074,2011-09-02,09:53:52
39.9753983333333,116.327751666667,0,0,40788.4124189815,2011-09-02,09:53:53
39.9755033333333,116.327855,0,0,40788.4124537037,2011-09-02,09:53:56
39.97558,116.327928333333,0,0,40788.4124768519,2011-09-02,09:53:58
39.9758133333333,116.328083333333,0,0,40788.4125,2011-09-02,09:54:00
39.9759733333333,116.328238333333,0,0,40788.4125115741,2011-09-02,09:54:01
39.9760333333333,116.328398333333,0,0,40788.4125462963,2011-09-02,09:54:04
39.97604,116.328518333333,0,0,40788.4125925926,2011-09-02,09:54:08
39.9759966666667,116.328648333333,0,0,40788.4126388889,2011-09-02,09:54:12
39.97595,116.32884,0,0,40788.4126736111,2011-09-02,09:54:15
39.975925,116.328975,0,0,40788.4126967593,2011-09-02,09:54:17
39.97589,116.329115,0,0,40788.4127083333,2011-09-02,09:54:18
39.9759,116.329243333333,0,0,40788.4127314815,2011-09-02,09:54:20
39.9758816666667,116.32942,0,0,40788.4127777778,2011-09-02,09:54:24
39.9758083333333,116.32954,0,0,40788.4128125,2011-09-02,09:54:27
39.9758016666667,116.329685,0,0,40788.4128472222,2011-09-02,09:54:30
39.975725,116.329748333333,0,0,40788.4128703704,2011-09-02,09:54:32
39.9757333333333,116.32988,0,0,40788.4128819444,2011-09-02,09:54:33
39.9756366666667,116.329923333333,0,0,40788.4128935185,2011-09-02,09:54:34
39.9755333333333,116.330008333333,0,0,40788.4129282407,2011-09-02,09:54:37
39.97547,116.330091666667,0,0,40788.412974537,2011-09-02,09:54:41
39.9753716666667,116.330123333333,0,0,40788.4130092593,2011-09-02,09:54:44
39.9753483333333,116.330145,0,0,40788.4130671296,2011-09-02,09:54:49
39.975255,116.330141666667,0,0,40788.4131134259,2011-09-02,09:54:53
39.9751433333333,116.330168333333,0,0,40788.4131481481,2011-09-02,09:54:56
39.9750416666667,116.330205,0,0,40788.4131828704,2011-09-02,09:54:59
39.97495,116.33026,0,0,40788.4132175926,2011-09-02,09:55:02
39.9748266666667,116.330343333333,0,0,40788.4132523148,2011-09-02,09:55:05
39.9747033333333,116.330378333333,0,0,40788.4132638889,2011-09-02,09:55:06
39.9746633333333,116.330438333333,0,0,40788.4133217593,2011-09-02,09:55:11
39.9746133333333,116.330458333333,0,0,40788.4133796296,2011-09-02,09:55:16
39.9746283333333,116.330575,0,0,40788.4134375,2011-09-02,09:55:21
39.9746666666667,116.330663333333,0,0,40788.4134953704,2011-09-02,09:55:26
39.974685,116.330746666667,0,0,40788.4135532407,2011-09-02,09:55:31
39.974685,116.330746666667,0,0,40788.413587963,2011-09-02,09:55:34
39.9746833333333,116.330751666667,0,0,40788.4136111111,2011-09-02,09:55:36
39.9746833333333,116.330761666667,0,0,40788.4136689815,2011-09-02,09:55:41
39.9746866666667,116.33077,0,0,40788.4137268519,2011-09-02,09:55:46
39.974685,116.330778333333,0,0,40788.4137847222,2011-09-02,09:55:51
39.974685,116.330783333333,0,0,40788.4138425926,2011-09-02,09:55:56
39.974685,116.330786666667,0,0,40788.413900463,2011-09-02,09:56:01
39.974685,116.330786666667,0,0,40788.4139351852,2011-09-02,09:56:04
39.9746833333333,116.330793333333,0,0,40788.4139583333,2011-09-02,09:56:06
39.9746566666667,116.330876666667,0,0,40788.4140162037,2011-09-02,09:56:11
39.9746333333333,116.33101,0,0,40788.4140509259,2011-09-02,09:56:14
39.9746016666667,116.331078333333,0,0,40788.4141087963,2011-09-02,09:56:19
39.9746,116.331078333333,0,0,40788.4141666667,2011-09-02,09:56:24
39.9745983333333,116.331073333333,0,0,40788.414224537,2011-09-02,09:56:29
39.9745966666667,116.331078333333,0,0,40788.4142824074,2011-09-02,09:56:34
39.974595,116.331081666667,0,0,40788.4143402778,2011-09-02,09:56:39
39.9745933333333,116.331086666667,0,0,40788.4143981481,2011-09-02,09:56:44
39.9745933333333,116.331086666667,0,0,40788.4144560185,2011-09-02,09:56:49
39.9745916666667,116.331095,0,0,40788.4145138889,2011-09-02,09:56:54
39.9745916666667,116.331096666667,0,0,40788.4145717593,2011-09-02,09:56:59
39.97459,116.331095,0,0,40788.4146296296,2011-09-02,09:57:04
39.97459,116.331098333333,0,0,40788.4146875,2011-09-02,09:57:09
39.97459,116.331096666667,0,0,40788.4147453704,2011-09-02,09:57:14
39.97459,116.331096666667,0,0,40788.4147800926,2011-09-02,09:57:17
39.9745883333333,116.3311,0,0,40788.4148032407,2011-09-02,09:57:19
39.9745116666667,116.331113333333,0,0,40788.4148611111,2011-09-02,09:57:24
39.97451,116.331091666667,0,0,40788.4149189815,2011-09-02,09:57:29
39.97451,116.331091666667,0,0,40788.4149537037,2011-09-02,09:57:32
39.97451,116.331093333333,0,0,40788.4149768518,2011-09-02,09:57:34
39.974505,116.331111666667,0,0,40788.4150347222,2011-09-02,09:57:39
39.9744933333333,116.331161666667,0,0,40788.4150925926,2011-09-02,09:57:44
39.9744933333333,116.331195,0,0,40788.415150463,2011-09-02,09:57:49
39.974505,116.331226666667,0,0,40788.4152083333,2011-09-02,09:57:54
39.9743183333333,116.330733333333,0,0,40788.416412037,2011-09-02,09:59:38
39.9743883333333,116.330771666667,0,0,40788.4164699074,2011-09-02,09:59:43
39.9744566666667,116.330845,0,0,40788.4165277778,2011-09-02,09:59:48
39.9744316666667,116.330945,0,0,40788.4165856481,2011-09-02,09:59:53
39.974465,116.331095,0,0,40788.4166087963,2011-09-02,09:59:55
39.9736566666667,116.331655,0,0,40788.4168402778,2011-09-02,10:00:15
39.9739666666667,116.331406666667,0,0,40788.4168518518,2011-09-02,10:00:16
39.974245,116.331263333333,0,0,40788.4168634259,2011-09-02,10:00:17
39.974585,116.331096666667,0,0,40788.416875,2011-09-02,10:00:18
39.97476,116.331048333333,0,0,40788.4201736111,2011-09-02,10:05:03
39.9748316666667,116.330933333333,0,0,40788.4202314815,2011-09-02,10:05:08
39.9748383333333,116.330946666667,0,0,40788.4202893519,2011-09-02,10:05:13
39.9748383333333,116.330956666667,0,0,40788.4203472222,2011-09-02,10:05:18
39.9748383333333,116.330956666667,0,0,40788.4203819444,2011-09-02,10:05:21
39.974835,116.33095,0,0,40788.4204050926,2011-09-02,10:05:23
39.9747933333333,116.330958333333,0,0,40788.420462963,2011-09-02,10:05:28
39.9747833333333,116.330968333333,0,0,40788.4205208333,2011-09-02,10:05:33
39.9747816666667,116.330973333333,0,0,40788.4205787037,2011-09-02,10:05:38
39.9747816666667,116.330973333333,0,0,40788.4206134259,2011-09-02,10:05:41
39.9747833333333,116.33097,0,0,40788.4206365741,2011-09-02,10:05:43
39.9747816666667,116.330981666667,0,0,40788.4206944444,2011-09-02,10:05:48
39.9747816666667,116.330995,0,0,40788.4207523148,2011-09-02,10:05:53
39.9747816666667,116.331003333333,0,0,40788.4208101852,2011-09-02,10:05:58
39.9747816666667,116.33101,0,0,40788.4208680556,2011-09-02,10:06:03
39.9747816666667,116.33101,0,0,40788.4209259259,2011-09-02,10:06:08
39.9747816666667,116.331015,0,0,40788.4209837963,2011-09-02,10:06:13
39.9747816666667,116.331015,0,0,40788.4210185185,2011-09-02,10:06:16
39.9747816666667,116.331018333333,0,0,40788.4210416667,2011-09-02,10:06:18
39.974785,116.331056666667,0,0,40788.421099537,2011-09-02,10:06:23
39.9747783333333,116.331091666667,0,0,40788.4211574074,2011-09-02,10:06:28
39.974775,116.331125,0,0,40788.4212152778,2011-09-02,10:06:33
39.9747266666667,116.3312,0,0,40788.4212731481,2011-09-02,10:06:38
39.9746633333333,116.331291666667,0,0,40788.4213310185,2011-09-02,10:06:43
39.9746083333333,116.331375,0,0,40788.4213888889,2011-09-02,10:06:48
39.9745566666667,116.33144,0,0,40788.4214467593,2011-09-02,10:06:53
39.9745133333333,116.33146,0,0,40788.4215046296,2011-09-02,10:06:58
39.97451,116.331426666667,0,0,40788.4215625,2011-09-02,10:07:03
39.9745083333333,116.33137,0,0,40788.4216203704,2011-09-02,10:07:08
39.97451,116.331355,0,0,40788.4216782407,2011-09-02,10:07:13
39.9745116666667,116.331341666667,0,0,40788.4217361111,2011-09-02,10:07:18
39.9745916666667,116.331245,0,0,40788.4217824074,2011-09-02,10:07:22
39.9746766666667,116.331188333333,0,0,40788.4218402778,2011-09-02,10:07:27
39.974705,116.331183333333,0,0,40788.4218981481,2011-09-02,10:07:32
39.9747116666667,116.331176666667,0,0,40788.4219560185,2011-09-02,10:07:37
39.9747116666667,116.331178333333,0,0,40788.4220138889,2011-09-02,10:07:42
39.9747116666667,116.331175,0,0,40788.4220717593,2011-09-02,10:07:47
39.9747133333333,116.331171666667,0,0,40788.4221296296,2011-09-02,10:07:52
39.9747133333333,116.331165,0,0,40788.4221875,2011-09-02,10:07:57
39.974715,116.33116,0,0,40788.4222453704,2011-09-02,10:08:02
39.974715,116.331151666667,0,0,40788.4223032407,2011-09-02,10:08:07
39.9747133333333,116.331155,0,0,40788.4223611111,2011-09-02,10:08:12
39.9747133333333,116.331155,0,0,40788.4224189815,2011-09-02,10:08:17
39.9747116666667,116.331156666667,0,0,40788.4224768518,2011-09-02,10:08:22
39.9747116666667,116.331156666667,0,0,40788.4225115741,2011-09-02,10:08:25
39.9747116666667,116.331165,0,0,40788.4225347222,2011-09-02,10:08:27
39.9747083333333,116.33118,0,0,40788.4225925926,2011-09-02,10:08:32
39.9746966666667,116.331206666667,0,0,40788.422650463,2011-09-02,10:08:37
39.9746866666667,116.331258333333,0,0,40788.4227083333,2011-09-02,10:08:42
39.974695,116.331276666667,0,0,40788.4227662037,2011-09-02,10:08:47
39.974695,116.331285,0,0,40788.4228240741,2011-09-02,10:08:52
39.9746933333333,116.331293333333,0,0,40788.4228819444,2011-09-02,10:08:57
39.9746916666667,116.331301666667,0,0,40788.4229398148,2011-09-02,10:09:02
39.97469,116.33131,0,0,40788.4229976852,2011-09-02,10:09:07
39.97469,116.33131,0,0,40788.4230324074,2011-09-02,10:09:10
39.9746883333333,116.331315,0,0,40788.4230555556,2011-09-02,10:09:12
39.9746766666667,116.331315,0,0,40788.4231134259,2011-09-02,10:09:17
39.9746216666667,116.33137,0,0,40788.4231712963,2011-09-02,10:09:22
39.9746216666667,116.33137,0,0,40788.4232060185,2011-09-02,10:09:25
39.97462,116.331373333333,0,0,40788.4232291667,2011-09-02,10:09:27
39.97457,116.331411666667,0,0,40788.423287037,2011-09-02,10:09:32
39.974505,116.331473333333,0,0,40788.4233449074,2011-09-02,10:09:37
39.97446,116.331531666667,0,0,40788.4234027778,2011-09-02,10:09:42
39.9744216666667,116.3316,0,0,40788.4234606481,2011-09-02,10:09:47
39.97439,116.331625,0,0,40788.4235185185,2011-09-02,10:09:52
39.9743816666667,116.33164,0,0,40788.4235763889,2011-09-02,10:09:57
39.97438,116.33163,0,0,40788.4236342593,2011-09-02,10:10:02
39.9743816666667,116.331625,0,0,40788.4236921296,2011-09-02,10:10:07
39.9743833333333,116.331618333333,0,0,40788.42375,2011-09-02,10:10:12
39.9743816666667,116.331625,0,0,40788.4238078704,2011-09-02,10:10:17
39.9744366666667,116.331311666667,0,0,40788.4266435185,2011-09-02,10:14:22
39.9744966666667,116.331266666667,0,0,40788.4267013889,2011-09-02,10:14:27
39.9744966666667,116.331266666667,0,0,40788.4267361111,2011-09-02,10:14:30
39.9744983333333,116.331258333333,0,0,40788.4267592593,2011-09-02,10:14:32
39.9745,116.331268333333,0,0,40788.4268171296,2011-09-02,10:14:37
39.974515,116.331271666667,0,0,40788.426875,2011-09-02,10:14:42
39.974555,116.331241666667,0,0,40788.4269328704,2011-09-02,10:14:47
39.9745633333333,116.331221666667,0,0,40788.4269907407,2011-09-02,10:14:52
39.9745633333333,116.331225,0,0,40788.4270486111,2011-09-02,10:14:57
39.974565,116.331223333333,0,0,40788.4271064815,2011-09-02,10:15:02
39.974565,116.331225,0,0,40788.4271643519,2011-09-02,10:15:07
39.974565,116.331225,0,0,40788.4271990741,2011-09-02,10:15:10
39.9745633333333,116.331233333333,0,0,40788.4272222222,2011-09-02,10:15:12
39.9745616666667,116.331246666667,0,0,40788.4272800926,2011-09-02,10:15:17
39.9745616666667,116.331246666667,0,0,40788.4273148148,2011-09-02,10:15:20
39.9745616666667,116.331241666667,0,0,40788.427337963,2011-09-02,10:15:22
39.9745633333333,116.331205,0,0,40788.4273958333,2011-09-02,10:15:27
39.9745683333333,116.331155,0,0,40788.4274537037,2011-09-02,10:15:32
39.9745666666667,116.331151666667,0,0,40788.4275115741,2011-09-02,10:15:37
39.9745666666667,116.331153333333,0,0,40788.4275694444,2011-09-02,10:15:42
39.9745666666667,116.331153333333,0,0,40788.4276041667,2011-09-02,10:15:45
39.9745666666667,116.331145,0,0,40788.4276273148,2011-09-02,10:15:47
39.9745666666667,116.331135,0,0,40788.4276851852,2011-09-02,10:15:52
39.9745666666667,116.331135,0,0,40788.4277199074,2011-09-02,10:15:55
39.974575,116.331135,0,0,40788.4277430556,2011-09-02,10:15:57
39.974585,116.331151666667,0,0,40788.4278009259,2011-09-02,10:16:02
39.9746,116.331158333333,0,0,40788.4278587963,2011-09-02,10:16:07
39.9746,116.331158333333,0,0,40788.4279166667,2011-09-02,10:16:12
39.9746,116.331163333333,0,0,40788.427974537,2011-09-02,10:16:17
39.9746,116.331166666667,0,0,40788.4280324074,2011-09-02,10:16:22
39.9746,116.33117,0,0,40788.4280902778,2011-09-02,10:16:27
39.9746,116.33117,0,0,40788.428125,2011-09-02,10:16:30
39.9746,116.331163333333,0,0,40788.4281481481,2011-09-02,10:16:32
39.9746016666667,116.331153333333,0,0,40788.4282060185,2011-09-02,10:16:37
39.9746016666667,116.331155,0,0,40788.4282638889,2011-09-02,10:16:42
39.9746016666667,116.331161666667,0,0,40788.4283217593,2011-09-02,10:16:47
39.9746016666667,116.331161666667,0,0,40788.4283564815,2011-09-02,10:16:50
39.9746033333333,116.33117,0,0,40788.4283796296,2011-09-02,10:16:52
39.9746033333333,116.331183333333,0,0,40788.4284375,2011-09-02,10:16:57
39.974605,116.331198333333,0,0,40788.4284953704,2011-09-02,10:17:02
39.9746033333333,116.331206666667,0,0,40788.4285532407,2011-09-02,10:17:07
39.9746016666667,116.331208333333,0,0,40788.4286111111,2011-09-02,10:17:12
39.9746016666667,116.331206666667,0,0,40788.4286689815,2011-09-02,10:17:17
39.9746016666667,116.331206666667,0,0,40788.4287268519,2011-09-02,10:17:22
39.9746016666667,116.331206666667,0,0,40788.4287615741,2011-09-02,10:17:25
39.9746033333333,116.331198333333,0,0,40788.4287847222,2011-09-02,10:17:27
39.9746033333333,116.331186666667,0,0,40788.4288425926,2011-09-02,10:17:32
39.9746033333333,116.33119,0,0,40788.428900463,2011-09-02,10:17:37
39.9746016666667,116.331196666667,0,0,40788.4289583333,2011-09-02,10:17:42
39.9746016666667,116.331195,0,0,40788.4290162037,2011-09-02,10:17:47
39.9746,116.331191666667,0,0,40788.4290740741,2011-09-02,10:17:52
39.9746,116.331198333333,0,0,40788.4291319444,2011-09-02,10:17:57
39.9746016666667,116.331198333333,0,0,40788.4291898148,2011-09-02,10:18:02
39.9746016666667,116.331198333333,0,0,40788.4292476852,2011-09-02,10:18:07
39.9746016666667,116.331198333333,0,0,40788.4292824074,2011-09-02,10:18:10
39.9746016666667,116.331195,0,0,40788.4293055556,2011-09-02,10:18:12
39.9746016666667,116.331206666667,0,0,40788.4293634259,2011-09-02,10:18:17
39.9746016666667,116.33121,0,0,40788.4294212963,2011-09-02,10:18:22
39.9746016666667,116.33121,0,0,40788.4294560185,2011-09-02,10:18:25
39.97483,116.331068333333,0,0,40788.4680787037,2011-09-02,11:14:02
39.9748466666667,116.331048333333,0,0,40788.4681365741,2011-09-02,11:14:07
39.9748466666667,116.331048333333,0,0,40788.4681712963,2011-09-02,11:14:10
39.9748483333333,116.331045,0,0,40788.4681944444,2011-09-02,11:14:12
39.97485,116.331033333333,0,0,40788.4682523148,2011-09-02,11:14:17
39.9748766666667,116.331043333333,0,0,40788.4683101852,2011-09-02,11:14:22
39.9748766666667,116.331031666667,0,0,40788.4683680556,2011-09-02,11:14:27
39.9748766666667,116.331025,0,0,40788.4684259259,2011-09-02,11:14:32
39.9748766666667,116.331025,0,0,40788.4684606481,2011-09-02,11:14:35
39.974875,116.331031666667,0,0,40788.4684837963,2011-09-02,11:14:37
39.97485,116.331066666667,0,0,40788.4685416667,2011-09-02,11:14:42
39.9748066666667,116.331106666667,0,0,40788.468599537,2011-09-02,11:14:47
39.9747516666667,116.331178333333,0,0,40788.4686574074,2011-09-02,11:14:52
39.9747483333333,116.331196666667,0,0,40788.4687152778,2011-09-02,11:14:57
39.9747483333333,116.331206666667,0,0,40788.4687731481,2011-09-02,11:15:02
39.9747483333333,116.331216666667,0,0,40788.4688310185,2011-09-02,11:15:07
39.97475,116.33122,0,0,40788.4688888889,2011-09-02,11:15:12
39.97475,116.33122,0,0,40788.4689236111,2011-09-02,11:15:15
39.9747466666667,116.331221666667,0,0,40788.4689467593,2011-09-02,11:15:17
39.974735,116.331225,0,0,40788.4690046296,2011-09-02,11:15:22
39.974735,116.331235,0,0,40788.4690625,2011-09-02,11:15:27
39.9747333333333,116.331235,0,0,40788.4691203704,2011-09-02,11:15:32
39.9747333333333,116.331235,0,0,40788.4691550926,2011-09-02,11:15:35
39.9747333333333,116.33123,0,0,40788.4691782407,2011-09-02,11:15:37
39.9747316666667,116.331218333333,0,0,40788.4692361111,2011-09-02,11:15:42
39.9747316666667,116.331223333333,0,0,40788.4692939815,2011-09-02,11:15:47
39.9747316666667,116.33123,0,0,40788.4693518518,2011-09-02,11:15:52
39.9747366666667,116.331233333333,0,0,40788.4694097222,2011-09-02,11:15:57
39.9747316666667,116.331233333333,0,0,40788.4694675926,2011-09-02,11:16:02
39.97473,116.33124,0,0,40788.469525463,2011-09-02,11:16:07
39.97473,116.331235,0,0,40788.4695833333,2011-09-02,11:16:12
39.9747283333333,116.331228333333,0,0,40788.4696412037,2011-09-02,11:16:17
39.9747266666667,116.33123,0,0,40788.4696990741,2011-09-02,11:16:22
39.9747233333333,116.331236666667,0,0,40788.4697569444,2011-09-02,11:16:27
39.9747233333333,116.331236666667,0,0,40788.4697916667,2011-09-02,11:16:30
39.9747216666667,116.331231666667,0,0,40788.4698148148,2011-09-02,11:16:32
39.9747216666667,116.33122,0,0,40788.4698726852,2011-09-02,11:16:37
39.97472,116.331213333333,0,0,40788.4699305556,2011-09-02,11:16:42
39.97472,116.331208333333,0,0,40788.4699884259,2011-09-02,11:16:47
39.9747183333333,116.331211666667,0,0,40788.4700462963,2011-09-02,11:16:52
39.9747183333333,116.33122,0,0,40788.4701041667,2011-09-02,11:16:57
39.9747183333333,116.33122,0,0,40788.4701388889,2011-09-02,11:17:00
39.9747183333333,116.331218333333,0,0,40788.470162037,2011-09-02,11:17:02
39.9747216666667,116.331208333333,0,0,40788.4702199074,2011-09-02,11:17:07
39.97474,116.331208333333,0,0,40788.4702777778,2011-09-02,11:17:12
39.97474,116.331208333333,0,0,40788.4703125,2011-09-02,11:17:15
39.97474,116.331213333333,0,0,40788.4703356481,2011-09-02,11:17:17
39.9747383333333,116.331223333333,0,0,40788.4703935185,2011-09-02,11:17:22
39.9747383333333,116.331223333333,0,0,40788.4704282407,2011-09-02,11:17:25
39.9747383333333,116.33122,0,0,40788.4704513889,2011-09-02,11:17:27
39.9747183333333,116.331205,0,0,40788.4705092593,2011-09-02,11:17:32
39.9746716666667,116.331201666667,0,0,40788.4705671296,2011-09-02,11:17:37
39.97467,116.331186666667,0,0,40788.470625,2011-09-02,11:17:42
39.9746433333333,116.331176666667,0,0,40788.4706828704,2011-09-02,11:17:47
39.9746066666667,116.331203333333,0,0,40788.4707407407,2011-09-02,11:17:52
39.9746066666667,116.331203333333,0,0,40788.470775463,2011-09-02,11:17:55
39.974605,116.3312,0,0,40788.4707986111,2011-09-02,11:17:57
39.9746016666667,116.331186666667,0,0,40788.4708564815,2011-09-02,11:18:02
39.9746016666667,116.331178333333,0,0,40788.4709143518,2011-09-02,11:18:07
39.9746016666667,116.331171666667,0,0,40788.4709722222,2011-09-02,11:18:12
39.9746016666667,116.331178333333,0,0,40788.4710300926,2011-09-02,11:18:17
39.9746016666667,116.331178333333,0,0,40788.4710648148,2011-09-02,11:18:20
39.9746016666667,116.331183333333,0,0,40788.471087963,2011-09-02,11:18:22
39.9746033333333,116.331223333333,0,0,40788.4711458333,2011-09-02,11:18:27
39.974655,116.331275,0,0,40788.4712037037,2011-09-02,11:18:32
39.9746583333333,116.331273333333,0,0,40788.4712615741,2011-09-02,11:18:37
39.9746616666667,116.331268333333,0,0,40788.4713194444,2011-09-02,11:18:42
39.974665,116.33126,0,0,40788.4713773148,2011-09-02,11:18:47
39.9746683333333,116.331253333333,0,0,40788.4714351852,2011-09-02,11:18:52
39.97467,116.331251666667,0,0,40788.4714930556,2011-09-02,11:18:57
39.9746716666667,116.33125,0,0,40788.4715509259,2011-09-02,11:19:02
39.9746733333333,116.331246666667,0,0,40788.4716087963,2011-09-02,11:19:07
39.9746733333333,116.331238333333,0,0,40788.4716666667,2011-09-02,11:19:12
39.9746816666667,116.331231666667,0,0,40788.471724537,2011-09-02,11:19:17
39.974675,116.331238333333,0,0,40788.4717824074,2011-09-02,11:19:22
39.974675,116.331241666667,0,0,40788.4718402778,2011-09-02,11:19:27
39.974675,116.331241666667,0,0,40788.471875,2011-09-02,11:19:30
39.9746733333333,116.33125,0,0,40788.4718981481,2011-09-02,11:19:32
39.9746716666667,116.331263333333,0,0,40788.4719560185,2011-09-02,11:19:37
39.9746583333333,116.331285,0,0,40788.4720138889,2011-09-02,11:19:42
39.9746516666667,116.331271666667,0,0,40788.4720717593,2011-09-02,11:19:47
39.9746533333333,116.331265,0,0,40788.4721296296,2011-09-02,11:19:52
39.9746533333333,116.33126,0,0,40788.4721875,2011-09-02,11:19:57
39.9746516666667,116.331255,0,0,40788.4722453704,2011-09-02,11:20:02
39.9746516666667,116.331251666667,0,0,40788.4723032407,2011-09-02,11:20:07
39.9746533333333,116.331245,0,0,40788.4723611111,2011-09-02,11:20:12
39.9746533333333,116.331245,0,0,40788.4723958333,2011-09-02,11:20:15
39.9746533333333,116.33124,0,0,40788.4724189815,2011-09-02,11:20:17
39.9746566666667,116.331228333333,0,0,40788.4724768519,2011-09-02,11:20:22
39.9747166666667,116.331196666667,0,0,40788.4725347222,2011-09-02,11:20:27
39.9747516666667,116.331171666667,0,0,40788.4725925926,2011-09-02,11:20:32
39.9748033333333,116.331153333333,0,0,40788.472650463,2011-09-02,11:20:37
39.9748033333333,116.331145,0,0,40788.4727083333,2011-09-02,11:20:42
39.974805,116.331141666667,0,0,40788.4727662037,2011-09-02,11:20:47
39.974805,116.331136666667,0,0,40788.4728240741,2011-09-02,11:20:52
39.974805,116.331136666667,0,0,40788.4728587963,2011-09-02,11:20:55
39.9748066666667,116.331133333333,0,0,40788.4728819444,2011-09-02,11:20:57
39.9748083333333,116.33112,0,0,40788.4729398148,2011-09-02,11:21:02
39.97481,116.331116666667,0,0,40788.4729976852,2011-09-02,11:21:07
39.9748083333333,116.331118333333,0,0,40788.4730555556,2011-09-02,11:21:12
39.9748083333333,116.331113333333,0,0,40788.4731134259,2011-09-02,11:21:17
39.9748083333333,116.331108333333,0,0,40788.4731712963,2011-09-02,11:21:22
39.9748066666667,116.331108333333,0,0,40788.4732291667,2011-09-02,11:21:27
39.9748033333333,116.331111666667,0,0,40788.473287037,2011-09-02,11:21:32
39.9748033333333,116.33111,0,0,40788.4733449074,2011-09-02,11:21:37
39.9748016666667,116.331106666667,0,0,40788.4734027778,2011-09-02,11:21:42
39.9748016666667,116.3311,0,0,40788.4734606481,2011-09-02,11:21:47
39.9747983333333,116.331095,0,0,40788.4735185185,2011-09-02,11:21:52
39.974795,116.331098333333,0,0,40788.4735763889,2011-09-02,11:21:57
39.974795,116.331098333333,0,0,40788.4736111111,2011-09-02,11:22:00
39.97479,116.331095,0,0,40788.4736342593,2011-09-02,11:22:02
39.974755,116.33111,0,0,40788.4736921296,2011-09-02,11:22:07
39.9747433333333,116.331125,0,0,40788.47375,2011-09-02,11:22:12
39.9747433333333,116.331125,0,0,40788.4737847222,2011-09-02,11:22:15
39.9747433333333,116.331123333333,0,0,40788.4738078704,2011-09-02,11:22:17
39.9747416666667,116.331133333333,0,0,40788.4738657407,2011-09-02,11:22:22
39.97474,116.33114,0,0,40788.4739236111,2011-09-02,11:22:27
39.97474,116.331148333333,0,0,40788.4739814815,2011-09-02,11:22:32
39.9747383333333,116.331146666667,0,0,40788.4740393519,2011-09-02,11:22:37
39.9747383333333,116.331146666667,0,0,40788.4740972222,2011-09-02,11:22:42
39.9747383333333,116.331141666667,0,0,40788.4741550926,2011-09-02,11:22:47
39.9747383333333,116.331133333333,0,0,40788.474212963,2011-09-02,11:22:52
39.9747383333333,116.331133333333,0,0,40788.4742476852,2011-09-02,11:22:55
39.97474,116.331128333333,0,0,40788.4742708333,2011-09-02,11:22:57
39.97474,116.331118333333,0,0,40788.4743287037,2011-09-02,11:23:02
39.97474,116.331118333333,0,0,40788.4743634259,2011-09-02,11:23:05
39.97474,116.331115,0,0,40788.4743865741,2011-09-02,11:23:07
39.97474,116.331105,0,0,40788.4744444444,2011-09-02,11:23:12
39.9747383333333,116.3311,0,0,40788.4745023148,2011-09-02,11:23:17
39.9747366666667,116.331103333333,0,0,40788.4745601852,2011-09-02,11:23:22
39.9747333333333,116.331108333333,0,0,40788.4746180556,2011-09-02,11:23:27
39.9747316666667,116.331115,0,0,40788.4746759259,2011-09-02,11:23:32
39.974735,116.331115,0,0,40788.4747337963,2011-09-02,11:23:37
39.974735,116.331115,0,0,40788.4747685185,2011-09-02,11:23:40
39.9747366666667,116.33112,0,0,40788.4747916667,2011-09-02,11:23:42
39.9747383333333,116.331131666667,0,0,40788.474849537,2011-09-02,11:23:47
39.9747383333333,116.331131666667,0,0,40788.4748842593,2011-09-02,11:23:50
39.97474,116.33114,0,0,40788.4749074074,2011-09-02,11:23:52
39.97474,116.33115,0,0,40788.4749652778,2011-09-02,11:23:57
39.97474,116.331163333333,0,0,40788.4750231481,2011-09-02,11:24:02
39.97474,116.331166666667,0,0,40788.4750810185,2011-09-02,11:24:07
39.97474,116.33117,0,0,40788.4751388889,2011-09-02,11:24:12
39.9747416666667,116.33117,0,0,40788.4751967593,2011-09-02,11:24:17
39.9747416666667,116.331171666667,0,0,40788.4752546296,2011-09-02,11:24:22
39.97474,116.331176666667,0,0,40788.4753125,2011-09-02,11:24:27
39.97474,116.331175,0,0,40788.4753703704,2011-09-02,11:24:32
39.97474,116.331175,0,0,40788.4754050926,2011-09-02,11:24:35
39.97474,116.33118,0,0,40788.4754282407,2011-09-02,11:24:37
39.9747383333333,116.331193333333,0,0,40788.4754861111,2011-09-02,11:24:42
39.9747383333333,116.331196666667,0,0,40788.4755439815,2011-09-02,11:24:47
39.9747416666667,116.331191666667,0,0,40788.4756018519,2011-09-02,11:24:52
39.9747433333333,116.331193333333,0,0,40788.4756597222,2011-09-02,11:24:57
39.9747466666667,116.331188333333,0,0,40788.4757175926,2011-09-02,11:25:02
39.9747483333333,116.33119,0,0,40788.475775463,2011-09-02,11:25:07
39.97475,116.331193333333,0,0,40788.4758333333,2011-09-02,11:25:12
39.9747516666667,116.331196666667,0,0,40788.4758912037,2011-09-02,11:25:17
39.9747516666667,116.331205,0,0,40788.4759490741,2011-09-02,11:25:22
39.9747516666667,116.331206666667,0,0,40788.4760069444,2011-09-02,11:25:27
39.9747516666667,116.33121,0,0,40788.4760648148,2011-09-02,11:25:32
39.9747516666667,116.331205,0,0,40788.4761226852,2011-09-02,11:25:37
39.9747516666667,116.331208333333,0,0,40788.4761805556,2011-09-02,11:25:42
39.9747516666667,116.331216666667,0,0,40788.4762384259,2011-09-02,11:25:47
39.9747516666667,116.331213333333,0,0,40788.4762962963,2011-09-02,11:25:52
39.9747516666667,116.331213333333,0,0,40788.4763310185,2011-09-02,11:25:55
39.97475,116.331221666667,0,0,40788.4763541667,2011-09-02,11:25:57
39.9747466666667,116.331235,0,0,40788.476412037,2011-09-02,11:26:02
39.9747433333333,116.331246666667,0,0,40788.4764699074,2011-09-02,11:26:07
39.9747383333333,116.331255,0,0,40788.4765277778,2011-09-02,11:26:12
39.9747366666667,116.331263333333,0,0,40788.4765856481,2011-09-02,11:26:17
39.9747366666667,116.331261666667,0,0,40788.4766435185,2011-09-02,11:26:22
39.9747366666667,116.33126,0,0,40788.4767013889,2011-09-02,11:26:27
39.9747366666667,116.331266666667,0,0,40788.4767592593,2011-09-02,11:26:32
39.974735,116.331271666667,0,0,40788.4768171296,2011-09-02,11:26:37
39.9747333333333,116.331275,0,0,40788.476875,2011-09-02,11:26:42
39.97473,116.33128,0,0,40788.4769328704,2011-09-02,11:26:47
39.9747283333333,116.331285,0,0,40788.4769907407,2011-09-02,11:26:52
39.9747283333333,116.331285,0,0,40788.477025463,2011-09-02,11:26:55
39.9747283333333,116.33128,0,0,40788.4770486111,2011-09-02,11:26:57
39.97473,116.33127,0,0,40788.4771064815,2011-09-02,11:27:02
39.9747316666667,116.331258333333,0,0,40788.4771643518,2011-09-02,11:27:07
39.974755,116.331228333333,0,0,40788.4772222222,2011-09-02,11:27:12
39.974755,116.331233333333,0,0,40788.4772800926,2011-09-02,11:27:17
39.974755,116.331233333333,0,0,40788.4773148148,2011-09-02,11:27:20
39.974755,116.331236666667,0,0,40788.477337963,2011-09-02,11:27:22
39.974755,116.331246666667,0,0,40788.4773958333,2011-09-02,11:27:27
39.9747666666667,116.331235,0,0,40788.4774537037,2011-09-02,11:27:32
39.9747666666667,116.331235,0,0,40788.4775115741,2011-09-02,11:27:37
39.9747666666667,116.331236666667,0,0,40788.4775694444,2011-09-02,11:27:42
39.974765,116.331241666667,0,0,40788.4776273148,2011-09-02,11:27:47
39.9747633333333,116.331246666667,0,0,40788.4776851852,2011-09-02,11:27:52
39.9747633333333,116.33125,0,0,40788.4777430556,2011-09-02,11:27:57
39.9747633333333,116.33125,0,0,40788.4778009259,2011-09-02,11:28:02
39.974765,116.331253333333,0,0,40788.4778587963,2011-09-02,11:28:07
39.9747666666667,116.331248333333,0,0,40788.4779166667,2011-09-02,11:28:12
39.9747666666667,116.331246666667,0,0,40788.477974537,2011-09-02,11:28:17
39.9747683333333,116.331243333333,0,0,40788.4780324074,2011-09-02,11:28:22
39.9747666666667,116.331241666667,0,0,40788.4780902778,2011-09-02,11:28:27
39.9747683333333,116.331233333333,0,0,40788.4781481481,2011-09-02,11:28:32
39.9747666666667,116.331231666667,0,0,40788.4782060185,2011-09-02,11:28:37
39.9747666666667,116.33123,0,0,40788.4782638889,2011-09-02,11:28:42
39.974765,116.331223333333,0,0,40788.4783217593,2011-09-02,11:28:47
39.974765,116.331223333333,0,0,40788.4783564815,2011-09-02,11:28:50
39.9747633333333,116.331215,0,0,40788.4783796296,2011-09-02,11:28:52
39.9747583333333,116.331191666667,0,0,40788.4784375,2011-09-02,11:28:57
39.9747116666667,116.33118,0,0,40788.4784953704,2011-09-02,11:29:02
39.9747116666667,116.331178333333,0,0,40788.4785532407,2011-09-02,11:29:07
39.9747133333333,116.33117,0,0,40788.4786111111,2011-09-02,11:29:12
39.9747133333333,116.331165,0,0,40788.4786689815,2011-09-02,11:29:17
39.9747116666667,116.331156666667,0,0,40788.4787268518,2011-09-02,11:29:22
39.9747116666667,116.33115,0,0,40788.4787847222,2011-09-02,11:29:27
39.9747116666667,116.331141666667,0,0,40788.4788425926,2011-09-02,11:29:32
39.9747116666667,116.331133333333,0,0,40788.478900463,2011-09-02,11:29:37
39.9747116666667,116.331133333333,0,0,40788.4789351852,2011-09-02,11:29:40
39.9747116666667,116.331133333333,0,0,40788.4789583333,2011-09-02,11:29:42
39.9747116666667,116.331143333333,0,0,40788.4790162037,2011-09-02,11:29:47
39.9747133333333,116.33115,0,0,40788.4790740741,2011-09-02,11:29:52
39.9747166666667,116.331148333333,0,0,40788.4791319444,2011-09-02,11:29:57
39.9747183333333,116.331141666667,0,0,40788.4791898148,2011-09-02,11:30:02
39.97472,116.331138333333,0,0,40788.4792476852,2011-09-02,11:30:07
39.97472,116.331136666667,0,0,40788.4793055556,2011-09-02,11:30:12
39.97472,116.331135,0,0,40788.4793634259,2011-09-02,11:30:17
39.97472,116.331141666667,0,0,40788.4794212963,2011-09-02,11:30:22
39.9747183333333,116.33115,0,0,40788.4794791667,2011-09-02,11:30:27
39.9747183333333,116.33115,0,0,40788.4795138889,2011-09-02,11:30:30
39.97472,116.331146666667,0,0,40788.479537037,2011-09-02,11:30:32
39.974685,116.331136666667,0,0,40788.4795949074,2011-09-02,11:30:37
39.9746833333333,116.331138333333,0,0,40788.4796527778,2011-09-02,11:30:42
39.9746833333333,116.331146666667,0,0,40788.4797106481,2011-09-02,11:30:47
39.9746833333333,116.33115,0,0,40788.4797685185,2011-09-02,11:30:52
39.974685,116.331141666667,0,0,40788.4798263889,2011-09-02,11:30:57
39.9746883333333,116.331133333333,0,0,40788.4798842593,2011-09-02,11:31:02
39.9746883333333,116.331133333333,0,0,40788.4799189815,2011-09-02,11:31:05
39.9746883333333,116.33113,0,0,40788.4799421296,2011-09-02,11:31:07
39.9746866666667,116.331143333333,0,0,40788.48,2011-09-02,11:31:12
39.9746883333333,116.331146666667,0,0,40788.4800578704,2011-09-02,11:31:17
39.97469,116.331145,0,0,40788.4801157407,2011-09-02,11:31:22
39.9746916666667,116.331138333333,0,0,40788.4801736111,2011-09-02,11:31:27
39.9746933333333,116.331135,0,0,40788.4802314815,2011-09-02,11:31:32
39.9746916666667,116.331136666667,0,0,40788.4802893519,2011-09-02,11:31:37
39.97469,116.331136666667,0,0,40788.4803472222,2011-09-02,11:31:42
39.9746883333333,116.331141666667,0,0,40788.4804050926,2011-09-02,11:31:47
39.9746883333333,116.331141666667,0,0,40788.4804398148,2011-09-02,11:31:50
39.9746883333333,116.331143333333,0,0,40788.480462963,2011-09-02,11:31:52
39.97469,116.33113,0,0,40788.4805208333,2011-09-02,11:31:57
39.97469,116.33113,0,0,40788.4805555556,2011-09-02,11:32:00
39.9746916666667,116.331128333333,0,0,40788.4805787037,2011-09-02,11:32:02
39.9747333333333,116.3311,0,0,40788.4806365741,2011-09-02,11:32:07
39.9747783333333,116.331088333333,0,0,40788.4806944444,2011-09-02,11:32:12
39.9747866666667,116.331086666667,0,0,40788.4807523148,2011-09-02,11:32:17
39.9747866666667,116.331083333333,0,0,40788.4808101852,2011-09-02,11:32:22
39.9747866666667,116.331085,0,0,40788.4808680556,2011-09-02,11:32:27
39.9747883333333,116.331088333333,0,0,40788.4809259259,2011-09-02,11:32:32
39.9747883333333,116.331085,0,0,40788.4809837963,2011-09-02,11:32:37
39.9747883333333,116.331081666667,0,0,40788.4810416667,2011-09-02,11:32:42
39.9747883333333,116.331083333333,0,0,40788.481099537,2011-09-02,11:32:47
39.9747883333333,116.331081666667,0,0,40788.4811574074,2011-09-02,11:32:52
39.9747883333333,116.331081666667,0,0,40788.4811921296,2011-09-02,11:32:55
39.97479,116.331075,0,0,40788.4812152778,2011-09-02,11:32:57
39.97479,116.331063333333,0,0,40788.4812731481,2011-09-02,11:33:02
39.9747916666667,116.331063333333,0,0,40788.4813310185,2011-09-02,11:33:07
39.9747916666667,116.331065,0,0,40788.4813888889,2011-09-02,11:33:12
39.9747916666667,116.331065,0,0,40788.4814236111,2011-09-02,11:33:15
39.97479,116.331068333333,0,0,40788.4814467593,2011-09-02,11:33:17
39.9747916666667,116.331058333333,0,0,40788.4815046296,2011-09-02,11:33:22
39.9747916666667,116.331058333333,0,0,40788.4815393519,2011-09-02,11:33:25
39.97479,116.331053333333,0,0,40788.4815625,2011-09-02,11:33:27
39.9747883333333,116.331063333333,0,0,40788.4816203704,2011-09-02,11:33:32
39.9747883333333,116.33106,0,0,40788.4816782407,2011-09-02,11:33:37
39.9747883333333,116.331053333333,0,0,40788.4817361111,2011-09-02,11:33:42
39.9747883333333,116.331045,0,0,40788.4817939815,2011-09-02,11:33:47
39.97479,116.331043333333,0,0,40788.4818518519,2011-09-02,11:33:52
39.97479,116.331043333333,0,0,40788.4818865741,2011-09-02,11:33:55
39.97479,116.331038333333,0,0,40788.4819097222,2011-09-02,11:33:57
39.9747633333333,116.33105,0,0,40788.4819675926,2011-09-02,11:34:02
39.97476,116.331091666667,0,0,40788.482025463,2011-09-02,11:34:07
39.97476,116.331101666667,0,0,40788.4820833333,2011-09-02,11:34:12
39.97476,116.331101666667,0,0,40788.4821412037,2011-09-02,11:34:17
39.97476,116.331101666667,0,0,40788.4821990741,2011-09-02,11:34:22
39.97476,116.331101666667,0,0,40788.4822337963,2011-09-02,11:34:25
39.9747583333333,116.331108333333,0,0,40788.4822569444,2011-09-02,11:34:27
39.9747583333333,116.331121666667,0,0,40788.4823148148,2011-09-02,11:34:32
39.9747583333333,116.331128333333,0,0,40788.4823726852,2011-09-02,11:34:37
39.97476,116.331136666667,0,0,40788.4824305556,2011-09-02,11:34:42
39.9747616666667,116.331136666667,0,0,40788.4824884259,2011-09-02,11:34:47
39.9747633333333,116.331135,0,0,40788.4825462963,2011-09-02,11:34:52
39.9747633333333,116.331135,0,0,40788.4825810185,2011-09-02,11:34:55
39.9747666666667,116.331126666667,0,0,40788.4826041667,2011-09-02,11:34:57
39.97482,116.331141666667,0,0,40788.482662037,2011-09-02,11:35:02
39.9748283333333,116.331145,0,0,40788.4827199074,2011-09-02,11:35:07
39.9748283333333,116.331148333333,0,0,40788.4827777778,2011-09-02,11:35:12
39.9748283333333,116.331148333333,0,0,40788.4828125,2011-09-02,11:35:15
39.9748283333333,116.331155,0,0,40788.4828356481,2011-09-02,11:35:17
39.9748283333333,116.331165,0,0,40788.4828935185,2011-09-02,11:35:22
39.974875,116.331195,0,0,40788.4829513889,2011-09-02,11:35:27
39.9748766666667,116.331188333333,0,0,40788.4830092593,2011-09-02,11:35:32
39.9748766666667,116.331188333333,0,0,40788.4830439815,2011-09-02,11:35:35
39.9748766666667,116.331183333333,0,0,40788.4830671296,2011-09-02,11:35:37
39.9748866666667,116.331156666667,0,0,40788.483125,2011-09-02,11:35:42
39.9748833333333,116.331176666667,0,0,40788.4831828704,2011-09-02,11:35:47
39.9748833333333,116.331176666667,0,0,40788.4832175926,2011-09-02,11:35:50
39.9748866666667,116.331173333333,0,0,40788.4832407407,2011-09-02,11:35:52
39.97492,116.331148333333,0,0,40788.4832986111,2011-09-02,11:35:57
39.974965,116.331133333333,0,0,40788.4833564815,2011-09-02,11:36:02
39.974965,116.331133333333,0,0,40788.4833912037,2011-09-02,11:36:05
39.97496,116.331128333333,0,0,40788.4834143519,2011-09-02,11:36:07
39.9749383333333,116.33114,0,0,40788.4834722222,2011-09-02,11:36:12
39.97494,116.331131666667,0,0,40788.4835300926,2011-09-02,11:36:17
39.9749383333333,116.331133333333,0,0,40788.483587963,2011-09-02,11:36:22
39.9749383333333,116.331135,0,0,40788.4836458333,2011-09-02,11:36:27
39.9749383333333,116.331138333333,0,0,40788.4837037037,2011-09-02,11:36:32
39.974935,116.331146666667,0,0,40788.4837615741,2011-09-02,11:36:37
39.9749316666667,116.331151666667,0,0,40788.4838194444,2011-09-02,11:36:42
39.97493,116.331155,0,0,40788.4838773148,2011-09-02,11:36:47
39.9749283333333,116.331163333333,0,0,40788.4839351852,2011-09-02,11:36:52
39.9749283333333,116.331155,0,0,40788.4839930556,2011-09-02,11:36:57
39.9749283333333,116.331153333333,0,0,40788.4840509259,2011-09-02,11:37:02
39.9749266666667,116.33116,0,0,40788.4841087963,2011-09-02,11:37:07
39.9749233333333,116.331166666667,0,0,40788.4841666667,2011-09-02,11:37:12
39.9749233333333,116.331166666667,0,0,40788.4842013889,2011-09-02,11:37:15
39.9749233333333,116.331163333333,0,0,40788.484224537,2011-09-02,11:37:17
39.9749233333333,116.331153333333,0,0,40788.4842824074,2011-09-02,11:37:22
39.9749266666667,116.331143333333,0,0,40788.4843402778,2011-09-02,11:37:27
39.9749283333333,116.33114,0,0,40788.4843981481,2011-09-02,11:37:32
39.9749283333333,116.331141666667,0,0,40788.4844560185,2011-09-02,11:37:37
39.9749283333333,116.33114,0,0,40788.4845138889,2011-09-02,11:37:42
39.9749283333333,116.33114,0,0,40788.4845486111,2011-09-02,11:37:45
39.9749283333333,116.331135,0,0,40788.4845717593,2011-09-02,11:37:47
39.9749283333333,116.331125,0,0,40788.4846296296,2011-09-02,11:37:52
39.9749283333333,116.331126666667,0,0,40788.4846875,2011-09-02,11:37:57
39.9749283333333,116.331126666667,0,0,40788.4847222222,2011-09-02,11:38:00
39.9749283333333,116.331135,0,0,40788.4847453704,2011-09-02,11:38:02
39.9749416666667,116.331138333333,0,0,40788.4848032407,2011-09-02,11:38:07
39.9749583333333,116.331143333333,0,0,40788.4848611111,2011-09-02,11:38:12
39.9749583333333,116.331138333333,0,0,40788.4849189815,2011-09-02,11:38:17
39.9749566666667,116.331141666667,0,0,40788.4849768518,2011-09-02,11:38:22
39.9749566666667,116.331141666667,0,0,40788.4850347222,2011-09-02,11:38:27
39.974955,116.33115,0,0,40788.4850925926,2011-09-02,11:38:32
39.974955,116.33115,0,0,40788.4851273148,2011-09-02,11:38:35
39.9749533333333,116.331156666667,0,0,40788.485150463,2011-09-02,11:38:37
39.9749116666667,116.331135,0,0,40788.4852083333,2011-09-02,11:38:42
39.97486,116.331093333333,0,0,40788.4852662037,2011-09-02,11:38:47
39.9748633333333,116.331108333333,0,0,40788.4853240741,2011-09-02,11:38:52
39.9748633333333,116.331108333333,0,0,40788.4853587963,2011-09-02,11:38:55
39.9748633333333,116.331108333333,0,0,40788.4853819444,2011-09-02,11:38:57
39.974865,116.331098333333,0,0,40788.4854398148,2011-09-02,11:39:02
39.9748416666667,116.331095,0,0,40788.4854976852,2011-09-02,11:39:07
39.9748016666667,116.331101666667,0,0,40788.4855555556,2011-09-02,11:39:12
39.9747716666667,116.33113,0,0,40788.4856134259,2011-09-02,11:39:17
39.9747716666667,116.331131666667,0,0,40788.4856712963,2011-09-02,11:39:22
39.9747716666667,116.331131666667,0,0,40788.4857060185,2011-09-02,11:39:25
39.9747716666667,116.33113,0,0,40788.4857291667,2011-09-02,11:39:27
39.97477,116.33111,0,0,40788.485787037,2011-09-02,11:39:32
39.9747233333333,116.331078333333,0,0,40788.4858449074,2011-09-02,11:39:37
39.9746966666667,116.331061666667,0,0,40788.4859027778,2011-09-02,11:39:42
39.9746783333333,116.331075,0,0,40788.4859606481,2011-09-02,11:39:47
39.9746783333333,116.331075,0,0,40788.4859953704,2011-09-02,11:39:50
39.9746766666667,116.331081666667,0,0,40788.4860185185,2011-09-02,11:39:52
39.9746316666667,116.331081666667,0,0,40788.4860763889,2011-09-02,11:39:57
39.974615,116.33107,0,0,40788.4861342593,2011-09-02,11:40:02
39.9745983333333,116.33106,0,0,40788.4861921296,2011-09-02,11:40:07
39.9745983333333,116.33106,0,0,40788.4862268518,2011-09-02,11:40:10
39.97459,116.33106,0,0,40788.48625,2011-09-02,11:40:12
39.97457,116.33109,0,0,40788.4863078704,2011-09-02,11:40:17
39.9745633333333,116.33114,0,0,40788.4863657407,2011-09-02,11:40:22
39.9745716666667,116.331146666667,0,0,40788.4864236111,2011-09-02,11:40:27
39.9745716666667,116.33115,0,0,40788.4864814815,2011-09-02,11:40:32
39.9745716666667,116.331141666667,0,0,40788.4865393518,2011-09-02,11:40:37
39.9745733333333,116.331143333333,0,0,40788.4865972222,2011-09-02,11:40:42
39.974575,116.331141666667,0,0,40788.4866550926,2011-09-02,11:40:47
39.974575,116.331141666667,0,0,40788.4866898148,2011-09-02,11:40:50
39.9745766666667,116.331143333333,0,0,40788.486712963,2011-09-02,11:40:52
39.974575,116.331153333333,0,0,40788.4867708333,2011-09-02,11:40:57
39.9745766666667,116.33115,0,0,40788.4868287037,2011-09-02,11:41:02
39.9745816666667,116.331153333333,0,0,40788.4868865741,2011-09-02,11:41:07
39.974585,116.331155,0,0,40788.4869444444,2011-09-02,11:41:12
39.9745866666667,116.33116,0,0,40788.4870023148,2011-09-02,11:41:17
39.9745883333333,116.331163333333,0,0,40788.4870601852,2011-09-02,11:41:22
39.97459,116.33117,0,0,40788.4871180556,2011-09-02,11:41:27
39.9745933333333,116.331175,0,0,40788.4871759259,2011-09-02,11:41:32
39.974595,116.331176666667,0,0,40788.4872337963,2011-09-02,11:41:37
39.9745966666667,116.331175,0,0,40788.4872916667,2011-09-02,11:41:42
39.9745983333333,116.331178333333,0,0,40788.487349537,2011-09-02,11:41:47
39.9745966666667,116.331185,0,0,40788.4874074074,2011-09-02,11:41:52
39.9745983333333,116.331191666667,0,0,40788.4874652778,2011-09-02,11:41:57
39.9745983333333,116.331196666667,0,0,40788.4875231481,2011-09-02,11:42:02
39.9745983333333,116.331198333333,0,0,40788.4875810185,2011-09-02,11:42:07
39.9745983333333,116.331205,0,0,40788.4876388889,2011-09-02,11:42:12
39.9745983333333,116.331205,0,0,40788.4876736111,2011-09-02,11:42:15
39.9745966666667,116.33121,0,0,40788.4876967593,2011-09-02,11:42:17
39.974595,116.331223333333,0,0,40788.4877546296,2011-09-02,11:42:22
39.974595,116.331233333333,0,0,40788.4878125,2011-09-02,11:42:27
39.9745933333333,116.33124,0,0,40788.4878703704,2011-09-02,11:42:32
39.9745933333333,116.33124,0,0,40788.4879050926,2011-09-02,11:42:35
39.9745933333333,116.331248333333,0,0,40788.4879282407,2011-09-02,11:42:37
39.9745916666667,116.33126,0,0,40788.4879861111,2011-09-02,11:42:42
39.97459,116.331261666667,0,0,40788.4880439815,2011-09-02,11:42:47
39.9745883333333,116.331263333333,0,0,40788.4881018519,2011-09-02,11:42:52
39.9745866666667,116.331266666667,0,0,40788.4881597222,2011-09-02,11:42:57
39.9745883333333,116.331275,0,0,40788.4882175926,2011-09-02,11:43:02
39.9745883333333,116.331273333333,0,0,40788.488275463,2011-09-02,11:43:07
39.9745883333333,116.331278333333,0,0,40788.4883333333,2011-09-02,11:43:12
39.97459,116.331273333333,0,0,40788.4883912037,2011-09-02,11:43:17
39.97459,116.331273333333,0,0,40788.4884490741,2011-09-02,11:43:22
39.9745916666667,116.331276666667,0,0,40788.4885069444,2011-09-02,11:43:27
39.9745933333333,116.331275,0,0,40788.4885648148,2011-09-02,11:43:32
39.9745933333333,116.331278333333,0,0,40788.4886226852,2011-09-02,11:43:37
39.9745933333333,116.331276666667,0,0,40788.4886805556,2011-09-02,11:43:42
39.9745916666667,116.331271666667,0,0,40788.4887384259,2011-09-02,11:43:47
39.97459,116.331271666667,0,0,40788.4887962963,2011-09-02,11:43:52
39.9745883333333,116.331273333333,0,0,40788.4888541667,2011-09-02,11:43:57
39.9745866666667,116.331276666667,0,0,40788.488912037,2011-09-02,11:44:02
39.9745866666667,116.331276666667,0,0,40788.4889467593,2011-09-02,11:44:05
39.9745866666667,116.33127,0,0,40788.4889699074,2011-09-02,11:44:07
39.9745866666667,116.33125,0,0,40788.4890277778,2011-09-02,11:44:12
39.97464,116.331218333333,0,0,40788.4890856481,2011-09-02,11:44:17
39.9747516666667,116.331195,0,0,40788.4891203704,2011-09-02,11:44:20
39.97482,116.331105,0,0,40788.4891782407,2011-09-02,11:44:25
39.974805,116.331065,0,0,40788.4892361111,2011-09-02,11:44:30
39.974855,116.33103,0,0,40788.4892939815,2011-09-02,11:44:35
39.974955,116.33103,0,0,40788.4893518519,2011-09-02,11:44:40
39.97497,116.331013333333,0,0,40788.4894097222,2011-09-02,11:44:45
39.974945,116.330985,0,0,40788.4894675926,2011-09-02,11:44:50
39.9749466666667,116.330986666667,0,0,40788.489525463,2011-09-02,11:44:55
39.9749466666667,116.330986666667,0,0,40788.4895601852,2011-09-02,11:44:58
39.9749466666667,116.330995,0,0,40788.4895833333,2011-09-02,11:45:00
39.974945,116.331005,0,0,40788.4896412037,2011-09-02,11:45:05
39.9749433333333,116.331008333333,0,0,40788.4896990741,2011-09-02,11:45:10
39.9749416666667,116.33101,0,0,40788.4897569444,2011-09-02,11:45:15
39.9749433333333,116.331013333333,0,0,40788.4898148148,2011-09-02,11:45:20
39.9749433333333,116.331013333333,0,0,40788.489849537,2011-09-02,11:45:23
39.974945,116.33101,0,0,40788.4898726852,2011-09-02,11:45:25
39.9749466666667,116.330998333333,0,0,40788.4899305556,2011-09-02,11:45:30
39.974945,116.330998333333,0,0,40788.4899884259,2011-09-02,11:45:35
39.974945,116.330998333333,0,0,40788.4900231481,2011-09-02,11:45:38
39.9749416666667,116.331006666667,0,0,40788.4900462963,2011-09-02,11:45:40
39.974935,116.331028333333,0,0,40788.4901041667,2011-09-02,11:45:45
39.9749316666667,116.331038333333,0,0,40788.490162037,2011-09-02,11:45:50
39.9749316666667,116.331038333333,0,0,40788.4901967593,2011-09-02,11:45:53
39.97493,116.331045,0,0,40788.4902199074,2011-09-02,11:45:55
39.974925,116.331056666667,0,0,40788.4902777778,2011-09-02,11:46:00
39.9748716666667,116.331076666667,0,0,40788.4903356481,2011-09-02,11:46:05
39.974845,116.331078333333,0,0,40788.4903935185,2011-09-02,11:46:10
39.974845,116.33108,0,0,40788.4904513889,2011-09-02,11:46:15
39.9748433333333,116.331081666667,0,0,40788.4905092593,2011-09-02,11:46:20
39.9748416666667,116.33109,0,0,40788.4905671296,2011-09-02,11:46:25
39.97484,116.331093333333,0,0,40788.490625,2011-09-02,11:46:30
39.97484,116.331091666667,0,0,40788.4906828704,2011-09-02,11:46:35
39.97484,116.331091666667,0,0,40788.4907175926,2011-09-02,11:46:38
39.97484,116.331093333333,0,0,40788.4907407407,2011-09-02,11:46:40
39.97484,116.331103333333,0,0,40788.4907986111,2011-09-02,11:46:45
39.97484,116.331111666667,0,0,40788.4908564815,2011-09-02,11:46:50
39.97484,116.331118333333,0,0,40788.4909143519,2011-09-02,11:46:55
39.9748383333333,116.331125,0,0,40788.4909722222,2011-09-02,11:47:00
39.9748383333333,116.331128333333,0,0,40788.4910300926,2011-09-02,11:47:05
39.9748383333333,116.33113,0,0,40788.491087963,2011-09-02,11:47:10
39.9748383333333,116.33113,0,0,40788.4911226852,2011-09-02,11:47:13
39.97484,116.331128333333,0,0,40788.4911458333,2011-09-02,11:47:15
39.9748416666667,116.331118333333,0,0,40788.4912037037,2011-09-02,11:47:20
39.9748433333333,116.33111,0,0,40788.4912615741,2011-09-02,11:47:25
39.974845,116.331105,0,0,40788.4913194444,2011-09-02,11:47:30
39.9748466666667,116.331103333333,0,0,40788.4913773148,2011-09-02,11:47:35
39.9748483333333,116.331105,0,0,40788.4914351852,2011-09-02,11:47:40
39.9748516666667,116.331096666667,0,0,40788.4914930556,2011-09-02,11:47:45
39.9748533333333,116.331093333333,0,0,40788.4915509259,2011-09-02,11:47:50
39.974855,116.33109,0,0,40788.4916087963,2011-09-02,11:47:55
39.974855,116.331091666667,0,0,40788.4916666667,2011-09-02,11:48:00
39.974855,116.331088333333,0,0,40788.491724537,2011-09-02,11:48:05
39.974855,116.331088333333,0,0,40788.4917592593,2011-09-02,11:48:08
39.974855,116.331093333333,0,0,40788.4917824074,2011-09-02,11:48:10
39.9748566666667,116.331103333333,0,0,40788.4918402778,2011-09-02,11:48:15
39.9748566666667,116.33111,0,0,40788.4918981481,2011-09-02,11:48:20
39.9748566666667,116.33111,0,0,40788.4919328704,2011-09-02,11:48:23
39.97486,116.331106666667,0,0,40788.4919560185,2011-09-02,11:48:25
39.9748616666667,116.331096666667,0,0,40788.4920138889,2011-09-02,11:48:30
39.9748633333333,116.331096666667,0,0,40788.4920717593,2011-09-02,11:48:35
39.9748633333333,116.331101666667,0,0,40788.4921296296,2011-09-02,11:48:40
39.9748633333333,116.331101666667,0,0,40788.4921643519,2011-09-02,11:48:43
39.974865,116.331101666667,0,0,40788.4921875,2011-09-02,11:48:45
39.9748666666667,116.331091666667,0,0,40788.4922453704,2011-09-02,11:48:50
39.9748866666667,116.331075,0,0,40788.4923032407,2011-09-02,11:48:55
39.9749366666667,116.331081666667,0,0,40788.4923611111,2011-09-02,11:49:00
39.9749366666667,116.331081666667,0,0,40788.4923958333,2011-09-02,11:49:03
39.9749383333333,116.331073333333,0,0,40788.4924189815,2011-09-02,11:49:05
39.9749616666667,116.331043333333,0,0,40788.4924768518,2011-09-02,11:49:10
39.9749866666667,116.331025,0,0,40788.4925347222,2011-09-02,11:49:15
39.9749883333333,116.331018333333,0,0,40788.4925925926,2011-09-02,11:49:20
39.97499,116.331016666667,0,0,40788.492650463,2011-09-02,11:49:25
39.9749916666667,116.331008333333,0,0,40788.4927083333,2011-09-02,11:49:30
39.974995,116.331001666667,0,0,40788.4927662037,2011-09-02,11:49:35
39.974995,116.331006666667,0,0,40788.4928240741,2011-09-02,11:49:40
39.9749933333333,116.331013333333,0,0,40788.4928819444,2011-09-02,11:49:45
39.9749933333333,116.331006666667,0,0,40788.4929398148,2011-09-02,11:49:50
39.9749933333333,116.331001666667,0,0,40788.4929976852,2011-09-02,11:49:55
39.9749916666667,116.331005,0,0,40788.4930555556,2011-09-02,11:50:00
39.9749916666667,116.331008333333,0,0,40788.4931134259,2011-09-02,11:50:05
39.97499,116.331006666667,0,0,40788.4931712963,2011-09-02,11:50:10
39.97499,116.331006666667,0,0,40788.4932291667,2011-09-02,11:50:15
39.97499,116.331005,0,0,40788.493287037,2011-09-02,11:50:20
39.97499,116.331005,0,0,40788.4933217593,2011-09-02,11:50:23
39.97499,116.33101,0,0,40788.4933449074,2011-09-02,11:50:25
39.974955,116.331025,0,0,40788.4934027778,2011-09-02,11:50:30
39.9749283333333,116.331028333333,0,0,40788.4934606481,2011-09-02,11:50:35
39.9749283333333,116.331023333333,0,0,40788.4935185185,2011-09-02,11:50:40
39.97493,116.33102,0,0,40788.4935763889,2011-09-02,11:50:45
39.97493,116.331023333333,0,0,40788.4936342593,2011-09-02,11:50:50
39.97493,116.331021666667,0,0,40788.4936921296,2011-09-02,11:50:55
39.9749316666667,116.331015,0,0,40788.49375,2011-09-02,11:51:00
39.9749316666667,116.331013333333,0,0,40788.4938078704,2011-09-02,11:51:05
39.9749333333333,116.331011666667,0,0,40788.4938657407,2011-09-02,11:51:10
39.9749316666667,116.331013333333,0,0,40788.4939236111,2011-09-02,11:51:15
39.9749316666667,116.331005,0,0,40788.4939814815,2011-09-02,11:51:20
39.9749316666667,116.331005,0,0,40788.4940162037,2011-09-02,11:51:23
39.97493,116.331001666667,0,0,40788.4940393518,2011-09-02,11:51:25
39.9749283333333,116.331016666667,0,0,40788.4940972222,2011-09-02,11:51:30
39.9749266666667,116.331018333333,0,0,40788.4941550926,2011-09-02,11:51:35
39.974925,116.331013333333,0,0,40788.494212963,2011-09-02,11:51:40
39.9749233333333,116.33101,0,0,40788.4942708333,2011-09-02,11:51:45
39.9749216666667,116.331018333333,0,0,40788.4943287037,2011-09-02,11:51:50
39.97492,116.331025,0,0,40788.4943865741,2011-09-02,11:51:55
39.9749183333333,116.331025,0,0,40788.4944444444,2011-09-02,11:52:00
39.9749166666667,116.331021666667,0,0,40788.4945023148,2011-09-02,11:52:05
39.9749166666667,116.331021666667,0,0,40788.4945601852,2011-09-02,11:52:10
39.9749166666667,116.331021666667,0,0,40788.4945949074,2011-09-02,11:52:13
39.9749166666667,116.331023333333,0,0,40788.4946180556,2011-09-02,11:52:15
39.9749133333333,116.331008333333,0,0,40788.4946759259,2011-09-02,11:52:20
39.9749266666667,116.331005,0,0,40788.4947337963,2011-09-02,11:52:25
39.9749266666667,116.331005,0,0,40788.4947685185,2011-09-02,11:52:28
39.9749283333333,116.331008333333,0,0,40788.4947916667,2011-09-02,11:52:30
39.9749283333333,116.331018333333,0,0,40788.494849537,2011-09-02,11:52:35
39.9749283333333,116.331015,0,0,40788.4949074074,2011-09-02,11:52:40
39.9749283333333,116.33102,0,0,40788.4949652778,2011-09-02,11:52:45
39.9749283333333,116.33102,0,0,40788.495,2011-09-02,11:52:48
39.9749283333333,116.331023333333,0,0,40788.4950231481,2011-09-02,11:52:50
39.9749266666667,116.331033333333,0,0,40788.4950810185,2011-09-02,11:52:55
39.9749283333333,116.331045,0,0,40788.4951388889,2011-09-02,11:53:00
39.97493,116.331043333333,0,0,40788.4951967593,2011-09-02,11:53:05
39.9749333333333,116.33104,0,0,40788.4952546296,2011-09-02,11:53:10
39.9749333333333,116.33104,0,0,40788.4952893518,2011-09-02,11:53:13
39.9749333333333,116.331045,0,0,40788.4953125,2011-09-02,11:53:15
39.9749316666667,116.331058333333,0,0,40788.4953703704,2011-09-02,11:53:20
39.97493,116.331061666667,0,0,40788.4954282407,2011-09-02,11:53:25
39.97493,116.331056666667,0,0,40788.4954861111,2011-09-02,11:53:30
39.9749316666667,116.331055,0,0,40788.4955439815,2011-09-02,11:53:35
39.97493,116.331056666667,0,0,40788.4956018519,2011-09-02,11:53:40
39.97493,116.331056666667,0,0,40788.4956365741,2011-09-02,11:53:43
39.974925,116.331065,0,0,40788.4956597222,2011-09-02,11:53:45
39.9749083333333,116.331085,0,0,40788.4957175926,2011-09-02,11:53:50
39.9748733333333,116.331096666667,0,0,40788.495775463,2011-09-02,11:53:55
39.9748733333333,116.331096666667,0,0,40788.4958101852,2011-09-02,11:53:58
39.9748733333333,116.331091666667,0,0,40788.4958333333,2011-09-02,11:54:00
39.9748733333333,116.33107,0,0,40788.4958912037,2011-09-02,11:54:05
39.9748833333333,116.331063333333,0,0,40788.4959490741,2011-09-02,11:54:10
39.97488,116.33107,0,0,40788.4960069444,2011-09-02,11:54:15
39.9748783333333,116.331073333333,0,0,40788.4960648148,2011-09-02,11:54:20
39.974875,116.331078333333,0,0,40788.4961226852,2011-09-02,11:54:25
39.974875,116.331076666667,0,0,40788.4961805556,2011-09-02,11:54:30
39.9748733333333,116.331078333333,0,0,40788.4962384259,2011-09-02,11:54:35
39.9748716666667,116.331078333333,0,0,40788.4962962963,2011-09-02,11:54:40
39.97487,116.331071666667,0,0,40788.4963541667,2011-09-02,11:54:45
39.9748666666667,116.331073333333,0,0,40788.496412037,2011-09-02,11:54:50
39.974865,116.33108,0,0,40788.4964699074,2011-09-02,11:54:55
39.9748616666667,116.331085,0,0,40788.4965277778,2011-09-02,11:55:00
39.9748583333333,116.331086666667,0,0,40788.4965856481,2011-09-02,11:55:05
39.974855,116.331088333333,0,0,40788.4966435185,2011-09-02,11:55:10
39.9748533333333,116.331081666667,0,0,40788.4967013889,2011-09-02,11:55:15
39.97485,116.331073333333,0,0,40788.4967592593,2011-09-02,11:55:20
39.9748483333333,116.331071666667,0,0,40788.4968171296,2011-09-02,11:55:25
39.9748483333333,116.331071666667,0,0,40788.4968518519,2011-09-02,11:55:28
39.974845,116.33107,0,0,40788.496875,2011-09-02,11:55:30
39.9748466666667,116.331056666667,0,0,40788.4969328704,2011-09-02,11:55:35
39.9748483333333,116.331043333333,0,0,40788.4969907407,2011-09-02,11:55:40
39.9748483333333,116.331031666667,0,0,40788.4970486111,2011-09-02,11:55:45
39.9748466666667,116.331025,0,0,40788.4971064815,2011-09-02,11:55:50
39.9748466666667,116.331025,0,0,40788.4971412037,2011-09-02,11:55:53
39.974845,116.33102,0,0,40788.4971643519,2011-09-02,11:55:55
39.9748416666667,116.331031666667,0,0,40788.4972222222,2011-09-02,11:56:00
39.9748033333333,116.331071666667,0,0,40788.4972800926,2011-09-02,11:56:05
39.97475,116.33109,0,0,40788.497337963,2011-09-02,11:56:10
39.9747466666667,116.331101666667,0,0,40788.4973958333,2011-09-02,11:56:15
39.9747466666667,116.331106666667,0,0,40788.4974537037,2011-09-02,11:56:20
39.9747466666667,116.331106666667,0,0,40788.4974884259,2011-09-02,11:56:23
39.9747433333333,116.331106666667,0,0,40788.4975115741,2011-09-02,11:56:25
39.974725,116.331096666667,0,0,40788.4975694444,2011-09-02,11:56:30
39.9746783333333,116.33109,0,0,40788.4976273148,2011-09-02,11:56:35
39.9746783333333,116.331078333333,0,0,40788.4976851852,2011-09-02,11:56:40
39.9746766666667,116.331066666667,0,0,40788.4977430556,2011-09-02,11:56:45
39.9746766666667,116.331066666667,0,0,40788.4977777778,2011-09-02,11:56:48
39.9746766666667,116.331061666667,0,0,40788.4978009259,2011-09-02,11:56:50
39.9746766666667,116.33105,0,0,40788.4978587963,2011-09-02,11:56:55
39.9746783333333,116.331046666667,0,0,40788.4979166667,2011-09-02,11:57:00
39.97468,116.331041666667,0,0,40788.497974537,2011-09-02,11:57:05
39.97468,116.331036666667,0,0,40788.4980324074,2011-09-02,11:57:10
39.97468,116.33103,0,0,40788.4980902778,2011-09-02,11:57:15
39.97468,116.33103,0,0,40788.498125,2011-09-02,11:57:18
39.97468,116.331021666667,0,0,40788.4981481481,2011-09-02,11:57:20
39.9746816666667,116.331011666667,0,0,40788.4982060185,2011-09-02,11:57:25
39.9746816666667,116.331005,0,0,40788.4982638889,2011-09-02,11:57:30
39.9746833333333,116.331006666667,0,0,40788.4983217593,2011-09-02,11:57:35
39.9746833333333,116.331,0,0,40788.4983796296,2011-09-02,11:57:40
39.9746833333333,116.331,0,0,40788.4984143519,2011-09-02,11:57:43
39.9746833333333,116.331,0,0,40788.4984375,2011-09-02,11:57:45
39.9746833333333,116.33099,0,0,40788.4984953704,2011-09-02,11:57:50
39.9746816666667,116.330988333333,0,0,40788.4985532407,2011-09-02,11:57:55
39.97468,116.330988333333,0,0,40788.4986111111,2011-09-02,11:58:00
39.9746766666667,116.330996666667,0,0,40788.4986689815,2011-09-02,11:58:05
39.974675,116.331,0,0,40788.4987268519,2011-09-02,11:58:10
39.974675,116.331003333333,0,0,40788.4987847222,2011-09-02,11:58:15
39.974675,116.331001666667,0,0,40788.4988425926,2011-09-02,11:58:20
39.974675,116.330998333333,0,0,40788.498900463,2011-09-02,11:58:25
39.974675,116.330998333333,0,0,40788.4989583333,2011-09-02,11:58:30
39.974675,116.33099,0,0,40788.4990162037,2011-09-02,11:58:35
39.974675,116.330985,0,0,40788.4990740741,2011-09-02,11:58:40
39.974675,116.330983333333,0,0,40788.4991319444,2011-09-02,11:58:45
39.9746766666667,116.330976666667,0,0,40788.4991898148,2011-09-02,11:58:50
39.9746766666667,116.33097,0,0,40788.4992476852,2011-09-02,11:58:55
39.974675,116.330965,0,0,40788.4993055556,2011-09-02,11:59:00
39.974675,116.330965,0,0,40788.4993402778,2011-09-02,11:59:03
39.9746716666667,116.330973333333,0,0,40788.4993634259,2011-09-02,11:59:05
39.974665,116.330983333333,0,0,40788.4994212963,2011-09-02,11:59:10
39.9746616666667,116.33098,0,0,40788.4994791667,2011-09-02,11:59:15
39.97466,116.330985,0,0,40788.499537037,2011-09-02,11:59:20
39.9746583333333,116.330993333333,0,0,40788.4995949074,2011-09-02,11:59:25
39.9746566666667,116.330998333333,0,0,40788.4996527778,2011-09-02,11:59:30
39.9746566666667,116.330998333333,0,0,40788.4996875,2011-09-02,11:59:33
39.9746583333333,116.331005,0,0,40788.4997106481,2011-09-02,11:59:35
39.9746433333333,116.331111666667,0,0,40788.4997685185,2011-09-02,11:59:40
39.9746316666667,116.331171666667,0,0,40788.4998263889,2011-09-02,11:59:45
39.974655,116.331273333333,0,0,40788.4998842593,2011-09-02,11:59:50
39.9746466666667,116.331313333333,0,0,40788.4999421296,2011-09-02,11:59:55
39.9746466666667,116.331316666667,0,0,40788.5,2011-09-02,12:00:00
39.9746466666667,116.331316666667,0,0,40788.5000347222,2011-09-02,12:00:03
39.974645,116.331323333333,0,0,40788.5000578704,2011-09-02,12:00:05
39.9746483333333,116.331333333333,0,0,40788.5001157407,2011-09-02,12:00:10
39.974665,116.33131,0,0,40788.5001736111,2011-09-02,12:00:15
39.974665,116.331316666667,0,0,40788.5002314815,2011-09-02,12:00:20
39.9746666666667,116.331315,0,0,40788.5002893518,2011-09-02,12:00:25
39.9746666666667,116.331318333333,0,0,40788.5003472222,2011-09-02,12:00:30
39.9746666666667,116.331313333333,0,0,40788.5004050926,2011-09-02,12:00:35
39.9746683333333,116.33131,0,0,40788.500462963,2011-09-02,12:00:40
39.9746683333333,116.33131,0,0,40788.5004976852,2011-09-02,12:00:43
39.9746683333333,116.331303333333,0,0,40788.5005208333,2011-09-02,12:00:45
39.9746683333333,116.331291666667,0,0,40788.5005787037,2011-09-02,12:00:50
39.9746683333333,116.331278333333,0,0,40788.5006365741,2011-09-02,12:00:55
39.9746683333333,116.331278333333,0,0,40788.5006712963,2011-09-02,12:00:58
39.9746683333333,116.331271666667,0,0,40788.5006944444,2011-09-02,12:01:00
39.9746683333333,116.331261666667,0,0,40788.5007523148,2011-09-02,12:01:05
39.97467,116.33125,0,0,40788.5008101852,2011-09-02,12:01:10
39.97467,116.33124,0,0,40788.5008680556,2011-09-02,12:01:15
39.97467,116.331235,0,0,40788.5009259259,2011-09-02,12:01:20
39.97467,116.331226666667,0,0,40788.5009837963,2011-09-02,12:01:25
39.9746716666667,116.331218333333,0,0,40788.5010416667,2011-09-02,12:01:30
39.9746716666667,116.331218333333,0,0,40788.5010763889,2011-09-02,12:01:33
39.9746733333333,116.33121,0,0,40788.501099537,2011-09-02,12:01:35
39.9746733333333,116.331198333333,0,0,40788.5011574074,2011-09-02,12:01:40
39.9746733333333,116.331198333333,0,0,40788.5011921296,2011-09-02,12:01:43
39.9746733333333,116.331198333333,0,0,40788.5012152778,2011-09-02,12:01:45
39.9746716666667,116.33121,0,0,40788.5012731481,2011-09-02,12:01:50
39.9746516666667,116.331236666667,0,0,40788.5013310185,2011-09-02,12:01:55
39.97461,116.331208333333,0,0,40788.5013888889,2011-09-02,12:02:00
39.9745883333333,116.331176666667,0,0,40788.5014467593,2011-09-02,12:02:05
39.9745883333333,116.331176666667,0,0,40788.5014814815,2011-09-02,12:02:08
39.9745883333333,116.331171666667,0,0,40788.5015046296,2011-09-02,12:02:10
39.9745883333333,116.331181666667,0,0,40788.5015625,2011-09-02,12:02:15
39.9745866666667,116.331188333333,0,0,40788.5016203704,2011-09-02,12:02:20
39.9745866666667,116.331191666667,0,0,40788.5016782407,2011-09-02,12:02:25
39.9745866666667,116.331195,0,0,40788.5017361111,2011-09-02,12:02:30
39.9745866666667,116.331201666667,0,0,40788.5017939815,2011-09-02,12:02:35
39.9745866666667,116.331208333333,0,0,40788.5018518518,2011-09-02,12:02:40
39.9745866666667,116.331208333333,0,0,40788.5018865741,2011-09-02,12:02:43
39.974585,116.33121,0,0,40788.5019097222,2011-09-02,12:02:45
39.9745833333333,116.33123,0,0,40788.5019675926,2011-09-02,12:02:50
39.9745833333333,116.33123,0,0,40788.5020023148,2011-09-02,12:02:53
39.9745816666667,116.331236666667,0,0,40788.502025463,2011-09-02,12:02:55
39.97458,116.331246666667,0,0,40788.5020833333,2011-09-02,12:03:00
39.9745783333333,116.331245,0,0,40788.5021412037,2011-09-02,12:03:05
39.9745783333333,116.331236666667,0,0,40788.5021990741,2011-09-02,12:03:10
39.974575,116.331241666667,0,0,40788.5022569444,2011-09-02,12:03:15
39.9745733333333,116.33125,0,0,40788.5023148148,2011-09-02,12:03:20
39.97457,116.331258333333,0,0,40788.5023726852,2011-09-02,12:03:25
39.9745683333333,116.331251666667,0,0,40788.5024305556,2011-09-02,12:03:30
39.9745666666667,116.331248333333,0,0,40788.5024884259,2011-09-02,12:03:35
39.9745683333333,116.331251666667,0,0,40788.5025462963,2011-09-02,12:03:40
39.9745666666667,116.33125,0,0,40788.5026041667,2011-09-02,12:03:45
39.974565,116.331241666667,0,0,40788.502662037,2011-09-02,12:03:50
39.9745616666667,116.331236666667,0,0,40788.5027199074,2011-09-02,12:03:55
39.9745616666667,116.331236666667,0,0,40788.5027546296,2011-09-02,12:03:58
39.9745583333333,116.331238333333,0,0,40788.5027777778,2011-09-02,12:04:00
39.974555,116.33125,0,0,40788.5028356481,2011-09-02,12:04:05
39.9745066666667,116.331276666667,0,0,40788.5028935185,2011-09-02,12:04:10
39.9744733333333,116.33127,0,0,40788.5029513889,2011-09-02,12:04:15
39.9744733333333,116.331271666667,0,0,40788.5030092593,2011-09-02,12:04:20
39.9744733333333,116.331268333333,0,0,40788.5030671296,2011-09-02,12:04:25
39.9744716666667,116.331271666667,0,0,40788.503125,2011-09-02,12:04:30
39.9744716666667,116.331271666667,0,0,40788.5031597222,2011-09-02,12:04:33
39.97447,116.33127,0,0,40788.5031828704,2011-09-02,12:04:35
39.9744683333333,116.33128,0,0,40788.5032407407,2011-09-02,12:04:40
39.9744666666667,116.331271666667,0,0,40788.5032986111,2011-09-02,12:04:45
39.9744633333333,116.33128,0,0,40788.5033564815,2011-09-02,12:04:50
39.9744633333333,116.331283333333,0,0,40788.5034143519,2011-09-02,12:04:55
39.9744633333333,116.331278333333,0,0,40788.5034722222,2011-09-02,12:05:00
39.9744633333333,116.331273333333,0,0,40788.5035300926,2011-09-02,12:05:05
39.9744633333333,116.33127,0,0,40788.503587963,2011-09-02,12:05:10
39.9744633333333,116.331265,0,0,40788.5036458333,2011-09-02,12:05:15
39.97446,116.331273333333,0,0,40788.5037037037,2011-09-02,12:05:20
39.9744583333333,116.331266666667,0,0,40788.5037615741,2011-09-02,12:05:25
39.9744583333333,116.331265,0,0,40788.5038194444,2011-09-02,12:05:30
39.9744583333333,116.331258333333,0,0,40788.5038773148,2011-09-02,12:05:35
39.9744583333333,116.331258333333,0,0,40788.503912037,2011-09-02,12:05:38
39.97446,116.33125,0,0,40788.5039351852,2011-09-02,12:05:40
39.97446,116.331235,0,0,40788.5039930556,2011-09-02,12:05:45
39.97446,116.33123,0,0,40788.5040509259,2011-09-02,12:05:50
39.97446,116.331233333333,0,0,40788.5041087963,2011-09-02,12:05:55
39.9744616666667,116.331228333333,0,0,40788.5041666667,2011-09-02,12:06:00
39.9744616666667,116.331223333333,0,0,40788.504224537,2011-09-02,12:06:05
39.9744633333333,116.331215,0,0,40788.5042824074,2011-09-02,12:06:10
39.974465,116.331213333333,0,0,40788.5043402778,2011-09-02,12:06:15
39.974465,116.331213333333,0,0,40788.504375,2011-09-02,12:06:18
39.974465,116.331211666667,0,0,40788.5043981481,2011-09-02,12:06:20
39.974465,116.331221666667,0,0,40788.5044560185,2011-09-02,12:06:25
39.974465,116.331221666667,0,0,40788.5044907407,2011-09-02,12:06:28
39.9744683333333,116.33122,0,0,40788.5045138889,2011-09-02,12:06:30
39.974505,116.331236666667,0,0,40788.5045717593,2011-09-02,12:06:35
39.9745266666667,116.331218333333,0,0,40788.5046296296,2011-09-02,12:06:40
39.9745283333333,116.331205,0,0,40788.5046875,2011-09-02,12:06:45
39.97453,116.331198333333,0,0,40788.5047453704,2011-09-02,12:06:50
39.97453,116.331196666667,0,0,40788.5048032407,2011-09-02,12:06:55
39.9745316666667,116.331193333333,0,0,40788.5048611111,2011-09-02,12:07:00
39.9745333333333,116.33119,0,0,40788.5049189815,2011-09-02,12:07:05
39.9745333333333,116.331185,0,0,40788.5049768519,2011-09-02,12:07:10
39.974535,116.331176666667,0,0,40788.5050347222,2011-09-02,12:07:15
39.9745366666667,116.331168333333,0,0,40788.5050925926,2011-09-02,12:07:20
39.9745366666667,116.331163333333,0,0,40788.505150463,2011-09-02,12:07:25
39.9745366666667,116.331163333333,0,0,40788.5051851852,2011-09-02,12:07:28
39.9745366666667,116.331165,0,0,40788.5052083333,2011-09-02,12:07:30
39.974525,116.331195,0,0,40788.5052662037,2011-09-02,12:07:35
39.9744616666667,116.331206666667,0,0,40788.5053240741,2011-09-02,12:07:40
39.9744616666667,116.331206666667,0,0,40788.5053587963,2011-09-02,12:07:43
39.9744583333333,116.331213333333,0,0,40788.5053819444,2011-09-02,12:07:45
39.9744,116.33121,0,0,40788.5054398148,2011-09-02,12:07:50
39.9743866666667,116.33121,0,0,40788.5054976852,2011-09-02,12:07:55
39.97441,116.331213333333,0,0,40788.5055555556,2011-09-02,12:08:00
39.9744233333333,116.33121,0,0,40788.5056134259,2011-09-02,12:08:05
39.9744233333333,116.33121,0,0,40788.5056481481,2011-09-02,12:08:08
39.9744216666667,116.331208333333,0,0,40788.5056712963,2011-09-02,12:08:10
39.97442,116.331218333333,0,0,40788.5057291667,2011-09-02,12:08:15
39.9744183333333,116.331225,0,0,40788.505787037,2011-09-02,12:08:20
39.9744166666667,116.331233333333,0,0,40788.5058449074,2011-09-02,12:08:25
39.9744166666667,116.331233333333,0,0,40788.5059027778,2011-09-02,12:08:30
39.9744166666667,116.331236666667,0,0,40788.5059606481,2011-09-02,12:08:35
39.9744166666667,116.331236666667,0,0,40788.5059953704,2011-09-02,12:08:38
39.9744166666667,116.331241666667,0,0,40788.5060185185,2011-09-02,12:08:40
39.9744133333333,116.331251666667,0,0,40788.5060763889,2011-09-02,12:08:45
39.9744116666667,116.331253333333,0,0,40788.5061342593,2011-09-02,12:08:50
39.97441,116.331248333333,0,0,40788.5061921296,2011-09-02,12:08:55
39.97441,116.331246666667,0,0,40788.50625,2011-09-02,12:09:00
39.9744083333333,116.331255,0,0,40788.5063078704,2011-09-02,12:09:05
39.9744083333333,116.33126,0,0,40788.5063657407,2011-09-02,12:09:10
39.9744083333333,116.331266666667,0,0,40788.5064236111,2011-09-02,12:09:15
39.9744083333333,116.331261666667,0,0,40788.5064814815,2011-09-02,12:09:20
39.9744066666667,116.331263333333,0,0,40788.5065393519,2011-09-02,12:09:25
39.9744066666667,116.331261666667,0,0,40788.5065972222,2011-09-02,12:09:30
39.974405,116.331256666667,0,0,40788.5066550926,2011-09-02,12:09:35
39.974405,116.331258333333,0,0,40788.506712963,2011-09-02,12:09:40
39.9744066666667,116.331258333333,0,0,40788.5067708333,2011-09-02,12:09:45
39.9744083333333,116.331258333333,0,0,40788.5068287037,2011-09-02,12:09:50
39.9744083333333,116.331258333333,0,0,40788.5068865741,2011-09-02,12:09:55
39.9744083333333,116.331258333333,0,0,40788.5069212963,2011-09-02,12:09:58
39.9744083333333,116.331253333333,0,0,40788.5069444444,2011-09-02,12:10:00
39.9744133333333,116.331228333333,0,0,40788.5070023148,2011-09-02,12:10:05
39.97439,116.331221666667,0,0,40788.5070601852,2011-09-02,12:10:10
39.9743883333333,116.331221666667,0,0,40788.5071180556,2011-09-02,12:10:15
39.9743883333333,116.331221666667,0,0,40788.5071527778,2011-09-02,12:10:18
39.9743866666667,116.331221666667,0,0,40788.5071759259,2011-09-02,12:10:20
39.9743866666667,116.33121,0,0,40788.5072337963,2011-09-02,12:10:25
39.974415,116.331186666667,0,0,40788.5072916667,2011-09-02,12:10:30
39.974645,116.331175,0,0,40788.5255208333,2011-09-02,12:36:45
39.9747466666667,116.33118,0,0,40788.5255671296,2011-09-02,12:36:49
39.974835,116.33119,0,0,40788.525625,2011-09-02,12:36:54
39.974865,116.331171666667,0,0,40788.5256828704,2011-09-02,12:36:59
39.9748483333333,116.331151666667,0,0,40788.5257407407,2011-09-02,12:37:04
39.97485,116.331158333333,0,0,40788.5257986111,2011-09-02,12:37:09
39.9748516666667,116.33116,0,0,40788.5258564815,2011-09-02,12:37:14
39.9748516666667,116.331155,0,0,40788.5259143518,2011-09-02,12:37:19
39.9748483333333,116.331153333333,0,0,40788.5259722222,2011-09-02,12:37:24
39.9748433333333,116.331155,0,0,40788.5260300926,2011-09-02,12:37:29
39.9748416666667,116.331151666667,0,0,40788.526087963,2011-09-02,12:37:34
39.9748416666667,116.331151666667,0,0,40788.5261458333,2011-09-02,12:37:39
39.9748416666667,116.331146666667,0,0,40788.5262037037,2011-09-02,12:37:44
39.9748383333333,116.331138333333,0,0,40788.5262615741,2011-09-02,12:37:49
39.9748366666667,116.331133333333,0,0,40788.5263194444,2011-09-02,12:37:54
39.9748366666667,116.331133333333,0,0,40788.5263541667,2011-09-02,12:37:57
39.9748366666667,116.331125,0,0,40788.5263773148,2011-09-02,12:37:59
39.9748383333333,116.331111666667,0,0,40788.5264351852,2011-09-02,12:38:04
39.9748383333333,116.331098333333,0,0,40788.5264930556,2011-09-02,12:38:09
39.9748383333333,116.331093333333,0,0,40788.5265509259,2011-09-02,12:38:14
39.9748366666667,116.331093333333,0,0,40788.5266087963,2011-09-02,12:38:19
39.9748366666667,116.331093333333,0,0,40788.5266435185,2011-09-02,12:38:22
39.9748383333333,116.331085,0,0,40788.5266666667,2011-09-02,12:38:24
39.9749016666667,116.331053333333,0,0,40788.526724537,2011-09-02,12:38:29
39.9749016666667,116.331053333333,0,0,40788.5267592593,2011-09-02,12:38:32
39.9749066666667,116.331051666667,0,0,40788.5267824074,2011-09-02,12:38:34
39.9748883333333,116.331065,0,0,40788.5268402778,2011-09-02,12:38:39
39.97481,116.331085,0,0,40788.5268981481,2011-09-02,12:38:44
39.9747216666667,116.331108333333,0,0,40788.5269444444,2011-09-02,12:38:48
39.9746866666667,116.331166666667,0,0,40788.5270023148,2011-09-02,12:38:53
39.9746766666667,116.331213333333,0,0,40788.5270601852,2011-09-02,12:38:58
39.974675,116.331216666667,0,0,40788.5271180556,2011-09-02,12:39:03
39.974675,116.331213333333,0,0,40788.5271759259,2011-09-02,12:39:08
39.9746733333333,116.331218333333,0,0,40788.5272337963,2011-09-02,12:39:13
39.9746716666667,116.331215,0,0,40788.5272916667,2011-09-02,12:39:18
39.9746716666667,116.331215,0,0,40788.527349537,2011-09-02,12:39:23
39.9746716666667,116.331215,0,0,40788.5273842593,2011-09-02,12:39:26
39.97467,116.33122,0,0,40788.5274074074,2011-09-02,12:39:28
39.97467,116.331231666667,0,0,40788.5274652778,2011-09-02,12:39:33
39.9746683333333,116.331236666667,0,0,40788.5275231482,2011-09-02,12:39:38
39.9746683333333,116.331236666667,0,0,40788.5275810185,2011-09-02,12:39:43
39.9746683333333,116.331235,0,0,40788.5276388889,2011-09-02,12:39:48
39.9746683333333,116.331231666667,0,0,40788.5276967593,2011-09-02,12:39:53
39.97467,116.33123,0,0,40788.5277546296,2011-09-02,12:39:58
39.97467,116.331233333333,0,0,40788.5278125,2011-09-02,12:40:03
39.97467,116.331235,0,0,40788.5278703704,2011-09-02,12:40:08
39.9746716666667,116.331231666667,0,0,40788.5279282407,2011-09-02,12:40:13
39.97467,116.331228333333,0,0,40788.5279861111,2011-09-02,12:40:18
39.9746716666667,116.331225,0,0,40788.5280439815,2011-09-02,12:40:23
39.9746716666667,116.331218333333,0,0,40788.5281018519,2011-09-02,12:40:28
39.9746716666667,116.331216666667,0,0,40788.5281597222,2011-09-02,12:40:33
39.9746716666667,116.331221666667,0,0,40788.5282175926,2011-09-02,12:40:38
39.9746716666667,116.331228333333,0,0,40788.528275463,2011-09-02,12:40:43
39.9746716666667,116.331228333333,0,0,40788.5283101852,2011-09-02,12:40:46
39.9746716666667,116.331231666667,0,0,40788.5283333333,2011-09-02,12:40:48
39.9746733333333,116.331221666667,0,0,40788.5283912037,2011-09-02,12:40:53
39.9746733333333,116.331218333333,0,0,40788.5284490741,2011-09-02,12:40:58
39.9746733333333,116.331211666667,0,0,40788.5285069444,2011-09-02,12:41:03
39.974675,116.33121,0,0,40788.5285648148,2011-09-02,12:41:08
39.9746766666667,116.33121,0,0,40788.5286226852,2011-09-02,12:41:13
39.9746783333333,116.33121,0,0,40788.5286805556,2011-09-02,12:41:18
39.9746783333333,116.33121,0,0,40788.5287152778,2011-09-02,12:41:21
39.9746783333333,116.331208333333,0,0,40788.5287384259,2011-09-02,12:41:23
39.9746783333333,116.331198333333,0,0,40788.5287962963,2011-09-02,12:41:28
39.9746783333333,116.331175,0,0,40788.5288541667,2011-09-02,12:41:33
39.9746816666667,116.331145,0,0,40788.528912037,2011-09-02,12:41:38
39.9746816666667,116.331146666667,0,0,40788.5289699074,2011-09-02,12:41:43
39.9746816666667,116.331151666667,0,0,40788.5290277778,2011-09-02,12:41:48
39.9746833333333,116.331158333333,0,0,40788.5290856481,2011-09-02,12:41:53
39.9746833333333,116.331165,0,0,40788.5291435185,2011-09-02,12:41:58
39.974685,116.331165,0,0,40788.5292013889,2011-09-02,12:42:03
39.9746866666667,116.331161666667,0,0,40788.5292592593,2011-09-02,12:42:08
39.9746866666667,116.331168333333,0,0,40788.5293171296,2011-09-02,12:42:13
39.9746866666667,116.331176666667,0,0,40788.529375,2011-09-02,12:42:18
39.9746866666667,116.331176666667,0,0,40788.5294097222,2011-09-02,12:42:21
39.9746883333333,116.331178333333,0,0,40788.5294328704,2011-09-02,12:42:23
39.97469,116.331166666667,0,0,40788.5294907407,2011-09-02,12:42:28
39.9746916666667,116.331166666667,0,0,40788.5295486111,2011-09-02,12:42:33
39.9746916666667,116.331168333333,0,0,40788.5296064815,2011-09-02,12:42:38
39.9746916666667,116.331166666667,0,0,40788.5296643519,2011-09-02,12:42:43
39.9746933333333,116.331163333333,0,0,40788.5297222222,2011-09-02,12:42:48
39.974695,116.331155,0,0,40788.5297800926,2011-09-02,12:42:53
39.9746966666667,116.33115,0,0,40788.529837963,2011-09-02,12:42:58
39.9746983333333,116.331143333333,0,0,40788.5298958333,2011-09-02,12:43:03
39.9747,116.331135,0,0,40788.5299537037,2011-09-02,12:43:08
39.9747016666667,116.331126666667,0,0,40788.5300115741,2011-09-02,12:43:13
39.9747016666667,116.331126666667,0,0,40788.5300462963,2011-09-02,12:43:16
39.9747016666667,116.331121666667,0,0,40788.5300694444,2011-09-02,12:43:18
39.9747033333333,116.331111666667,0,0,40788.5301273148,2011-09-02,12:43:23
39.974705,116.331108333333,0,0,40788.5301851852,2011-09-02,12:43:28
39.974705,116.331111666667,0,0,40788.5302430556,2011-09-02,12:43:33
39.9747066666667,116.33111,0,0,40788.5303009259,2011-09-02,12:43:38
39.9747083333333,116.331103333333,0,0,40788.5303587963,2011-09-02,12:43:43
39.97471,116.331098333333,0,0,40788.5304166667,2011-09-02,12:43:48
39.97471,116.331093333333,0,0,40788.530474537,2011-09-02,12:43:53
39.9747116666667,116.331088333333,0,0,40788.5305324074,2011-09-02,12:43:58
39.9747133333333,116.331085,0,0,40788.5305902778,2011-09-02,12:44:03
39.9747133333333,116.331086666667,0,0,40788.5306481481,2011-09-02,12:44:08
39.9747133333333,116.331091666667,0,0,40788.5307060185,2011-09-02,12:44:13
39.9747133333333,116.33109,0,0,40788.5307638889,2011-09-02,12:44:18
39.9747133333333,116.331086666667,0,0,40788.5308217593,2011-09-02,12:44:23
39.9747133333333,116.331088333333,0,0,40788.5308796296,2011-09-02,12:44:28
39.9747133333333,116.331091666667,0,0,40788.5309375,2011-09-02,12:44:33
39.974715,116.331086666667,0,0,40788.5309953704,2011-09-02,12:44:38
39.974715,116.331081666667,0,0,40788.5310532407,2011-09-02,12:44:43
39.974715,116.331085,0,0,40788.5311111111,2011-09-02,12:44:48
39.9747133333333,116.331086666667,0,0,40788.5311689815,2011-09-02,12:44:53
39.974715,116.331083333333,0,0,40788.5312268519,2011-09-02,12:44:58
39.974715,116.331076666667,0,0,40788.5312847222,2011-09-02,12:45:03
39.974715,116.331068333333,0,0,40788.5313425926,2011-09-02,12:45:08
39.974715,116.331061666667,0,0,40788.531400463,2011-09-02,12:45:13
39.974715,116.331061666667,0,0,40788.5314583333,2011-09-02,12:45:18
39.9747133333333,116.331065,0,0,40788.5315162037,2011-09-02,12:45:23
39.9747133333333,116.331058333333,0,0,40788.5315740741,2011-09-02,12:45:28
39.974715,116.331051666667,0,0,40788.5316319444,2011-09-02,12:45:33
39.974715,116.331053333333,0,0,40788.5316898148,2011-09-02,12:45:38
39.9747133333333,116.331056666667,0,0,40788.5317476852,2011-09-02,12:45:43
39.9747133333333,116.331056666667,0,0,40788.5318055556,2011-09-02,12:45:48
39.9747133333333,116.331056666667,0,0,40788.5318634259,2011-09-02,12:45:53
39.9747133333333,116.331056666667,0,0,40788.5319212963,2011-09-02,12:45:58
39.9747133333333,116.331056666667,0,0,40788.5319791667,2011-09-02,12:46:03
39.9747116666667,116.331056666667,0,0,40788.532037037,2011-09-02,12:46:08
39.9747116666667,116.331056666667,0,0,40788.5320949074,2011-09-02,12:46:13
39.9747116666667,116.331058333333,0,0,40788.5321527778,2011-09-02,12:46:18
39.9747116666667,116.331055,0,0,40788.5322106481,2011-09-02,12:46:23
39.97471,116.331058333333,0,0,40788.5322685185,2011-09-02,12:46:28
39.97471,116.331061666667,0,0,40788.5323263889,2011-09-02,12:46:33
39.9747083333333,116.331065,0,0,40788.5323842593,2011-09-02,12:46:38
39.97471,116.331068333333,0,0,40788.5324421296,2011-09-02,12:46:43
39.97471,116.331066666667,0,0,40788.5325,2011-09-02,12:46:48
39.9747083333333,116.331071666667,0,0,40788.5325578704,2011-09-02,12:46:53
39.9747083333333,116.331075,0,0,40788.5326157407,2011-09-02,12:46:58
39.9747083333333,116.331076666667,0,0,40788.5326736111,2011-09-02,12:47:03
39.9747083333333,116.33108,0,0,40788.5327314815,2011-09-02,12:47:08
39.97471,116.331081666667,0,0,40788.5327893518,2011-09-02,12:47:13
39.97471,116.33108,0,0,40788.5328472222,2011-09-02,12:47:18
39.97471,116.331076666667,0,0,40788.5329050926,2011-09-02,12:47:23
39.97471,116.331076666667,0,0,40788.5329398148,2011-09-02,12:47:26
39.97471,116.33107,0,0,40788.532962963,2011-09-02,12:47:28
39.97471,116.331058333333,0,0,40788.5330208333,2011-09-02,12:47:33
39.9747116666667,116.331056666667,0,0,40788.5330787037,2011-09-02,12:47:38
39.9747116666667,116.331051666667,0,0,40788.5331365741,2011-09-02,12:47:43
39.9747116666667,116.331055,0,0,40788.5331944444,2011-09-02,12:47:48
39.9747116666667,116.33106,0,0,40788.5332523148,2011-09-02,12:47:53
39.9747116666667,116.331061666667,0,0,40788.5333101852,2011-09-02,12:47:58
39.9747116666667,116.331066666667,0,0,40788.5333680556,2011-09-02,12:48:03
39.9747116666667,116.331068333333,0,0,40788.5334259259,2011-09-02,12:48:08
39.9747116666667,116.331068333333,0,0,40788.5334606481,2011-09-02,12:48:11
39.9747133333333,116.331066666667,0,0,40788.5334837963,2011-09-02,12:48:13
39.974715,116.331056666667,0,0,40788.5335416667,2011-09-02,12:48:18
39.9747166666667,116.331046666667,0,0,40788.533599537,2011-09-02,12:48:23
39.9747183333333,116.331043333333,0,0,40788.5336574074,2011-09-02,12:48:28
39.9747183333333,116.331043333333,0,0,40788.5336921296,2011-09-02,12:48:31
39.9747183333333,116.33104,0,0,40788.5337152778,2011-09-02,12:48:33
39.97472,116.331028333333,0,0,40788.5337731481,2011-09-02,12:48:38
39.9747216666667,116.331013333333,0,0,40788.5338310185,2011-09-02,12:48:43
39.9747216666667,116.331013333333,0,0,40788.5338657407,2011-09-02,12:48:46
39.9747233333333,116.331006666667,0,0,40788.5338888889,2011-09-02,12:48:48
39.974725,116.330996666667,0,0,40788.5339467593,2011-09-02,12:48:53
39.9747266666667,116.330993333333,0,0,40788.5340046296,2011-09-02,12:48:58
39.9747266666667,116.330991666667,0,0,40788.5340625,2011-09-02,12:49:03
39.9747266666667,116.33099,0,0,40788.5341203704,2011-09-02,12:49:08
39.9747266666667,116.33099,0,0,40788.5341550926,2011-09-02,12:49:11
39.9747266666667,116.330995,0,0,40788.5341782407,2011-09-02,12:49:13
39.974725,116.331005,0,0,40788.5342361111,2011-09-02,12:49:18
39.974725,116.331013333333,0,0,40788.5342939815,2011-09-02,12:49:23
39.9747233333333,116.33102,0,0,40788.5343518518,2011-09-02,12:49:28
39.9747233333333,116.33102,0,0,40788.5344097222,2011-09-02,12:49:33
39.9747233333333,116.331026666667,0,0,40788.5344675926,2011-09-02,12:49:38
39.9747233333333,116.331026666667,0,0,40788.5345023148,2011-09-02,12:49:41
39.9747233333333,116.331035,0,0,40788.534525463,2011-09-02,12:49:43
39.9747233333333,116.331045,0,0,40788.5345833333,2011-09-02,12:49:48
39.97473,116.331058333333,0,0,40788.5346412037,2011-09-02,12:49:53
39.9747316666667,116.33106,0,0,40788.5346990741,2011-09-02,12:49:58
39.9747333333333,116.331056666667,0,0,40788.5347569444,2011-09-02,12:50:03
39.9747333333333,116.331055,0,0,40788.5348148148,2011-09-02,12:50:08
39.9747333333333,116.331056666667,0,0,40788.5348726852,2011-09-02,12:50:13
39.9747333333333,116.331058333333,0,0,40788.5349305556,2011-09-02,12:50:18
39.9747333333333,116.331058333333,0,0,40788.5349652778,2011-09-02,12:50:21
39.9747333333333,116.331056666667,0,0,40788.5349884259,2011-09-02,12:50:23
39.97473,116.331025,0,0,40788.5350462963,2011-09-02,12:50:28
39.9747183333333,116.331035,0,0,40788.5351041667,2011-09-02,12:50:33
39.9747183333333,116.331036666667,0,0,40788.535162037,2011-09-02,12:50:38
39.9747183333333,116.331036666667,0,0,40788.5351967593,2011-09-02,12:50:41
39.9747183333333,116.331041666667,0,0,40788.5352199074,2011-09-02,12:50:43
39.9747183333333,116.331056666667,0,0,40788.5352777778,2011-09-02,12:50:48
39.9747183333333,116.331056666667,0,0,40788.5353125,2011-09-02,12:50:51
39.9747183333333,116.331055,0,0,40788.5353356482,2011-09-02,12:50:53
39.9747183333333,116.331043333333,0,0,40788.5353935185,2011-09-02,12:50:58
39.9747183333333,116.331036666667,0,0,40788.5354513889,2011-09-02,12:51:03
39.9747183333333,116.331036666667,0,0,40788.5354861111,2011-09-02,12:51:06
39.974725,116.331028333333,0,0,40788.5355092593,2011-09-02,12:51:08
39.9747383333333,116.331028333333,0,0,40788.5355671296,2011-09-02,12:51:13
39.9747383333333,116.331038333333,0,0,40788.535625,2011-09-02,12:51:18
39.97474,116.33104,0,0,40788.5356828704,2011-09-02,12:51:23
39.97474,116.33104,0,0,40788.5357175926,2011-09-02,12:51:26
39.97474,116.331035,0,0,40788.5357407407,2011-09-02,12:51:28
39.974745,116.33105,0,0,40788.5357986111,2011-09-02,12:51:33
39.9747416666667,116.331051666667,0,0,40788.5358564815,2011-09-02,12:51:38
39.9747416666667,116.331053333333,0,0,40788.5359143519,2011-09-02,12:51:43
39.9747416666667,116.331055,0,0,40788.5359722222,2011-09-02,12:51:48
39.9747416666667,116.331058333333,0,0,40788.5360300926,2011-09-02,12:51:53
39.9747416666667,116.331058333333,0,0,40788.5360648148,2011-09-02,12:51:56
39.9747416666667,116.33106,0,0,40788.536087963,2011-09-02,12:51:58
39.9747416666667,116.33107,0,0,40788.5361458333,2011-09-02,12:52:03
39.97474,116.331081666667,0,0,40788.5362037037,2011-09-02,12:52:08
39.97474,116.331083333333,0,0,40788.5362615741,2011-09-02,12:52:13
39.9747416666667,116.331081666667,0,0,40788.5363194444,2011-09-02,12:52:18
39.9747416666667,116.331081666667,0,0,40788.5363541667,2011-09-02,12:52:21
39.9747416666667,116.33109,0,0,40788.5363773148,2011-09-02,12:52:23
39.974745,116.331136666667,0,0,40788.5364351852,2011-09-02,12:52:28
39.9747433333333,116.331143333333,0,0,40788.5364930556,2011-09-02,12:52:33
39.974745,116.331143333333,0,0,40788.5365509259,2011-09-02,12:52:38
39.974745,116.331141666667,0,0,40788.5366087963,2011-09-02,12:52:43
39.974745,116.331141666667,0,0,40788.5366435185,2011-09-02,12:52:46
39.974745,116.331146666667,0,0,40788.5366666667,2011-09-02,12:52:48
39.97477,116.33117,0,0,40788.536724537,2011-09-02,12:52:53
39.9747783333333,116.331173333333,0,0,40788.5367824074,2011-09-02,12:52:58
39.9747783333333,116.331173333333,0,0,40788.5368171296,2011-09-02,12:53:01
39.9747783333333,116.331166666667,0,0,40788.5368402778,2011-09-02,12:53:03
39.9747883333333,116.33116,0,0,40788.5368981481,2011-09-02,12:53:08
39.9747883333333,116.33116,0,0,40788.5369560185,2011-09-02,12:53:13
39.97479,116.331155,0,0,40788.5370138889,2011-09-02,12:53:18
39.97479,116.331155,0,0,40788.5370486111,2011-09-02,12:53:21
39.9747916666667,116.331146666667,0,0,40788.5370717593,2011-09-02,12:53:23
39.9748033333333,116.331128333333,0,0,40788.5371296296,2011-09-02,12:53:28
39.974805,116.331131666667,0,0,40788.5371875,2011-09-02,12:53:33
39.974805,116.33113,0,0,40788.5372453704,2011-09-02,12:53:38
39.974805,116.33113,0,0,40788.5372800926,2011-09-02,12:53:41
39.974805,116.331125,0,0,40788.5373032407,2011-09-02,12:53:43
39.974805,116.331115,0,0,40788.5373611111,2011-09-02,12:53:48
39.974805,116.331101666667,0,0,40788.5374189815,2011-09-02,12:53:53
39.9748033333333,116.331098333333,0,0,40788.5374768519,2011-09-02,12:53:58
39.9748033333333,116.331098333333,0,0,40788.5375115741,2011-09-02,12:54:01
39.9748016666667,116.331106666667,0,0,40788.5375347222,2011-09-02,12:54:03
39.97479,116.33112,0,0,40788.5375925926,2011-09-02,12:54:08
39.97475,116.331128333333,0,0,40788.537650463,2011-09-02,12:54:13
39.9747316666667,116.331145,0,0,40788.5377083333,2011-09-02,12:54:18
39.9747283333333,116.331156666667,0,0,40788.5377662037,2011-09-02,12:54:23
39.9747283333333,116.331155,0,0,40788.5378240741,2011-09-02,12:54:28
39.9747283333333,116.331155,0,0,40788.5378587963,2011-09-02,12:54:31
39.9747233333333,116.331161666667,0,0,40788.5378819444,2011-09-02,12:54:33
39.9746783333333,116.331191666667,0,0,40788.5379398148,2011-09-02,12:54:38
39.9746616666667,116.33118,0,0,40788.5379976852,2011-09-02,12:54:43
39.9746616666667,116.33118,0,0,40788.5380324074,2011-09-02,12:54:46
39.9746583333333,116.331186666667,0,0,40788.5380555556,2011-09-02,12:54:48
39.974575,116.3312,0,0,40788.5381134259,2011-09-02,12:54:53
39.9745233333333,116.331213333333,0,0,40788.5381712963,2011-09-02,12:54:58
39.9745233333333,116.331213333333,0,0,40788.5382060185,2011-09-02,12:55:01
39.9745216666667,116.331208333333,0,0,40788.5382291667,2011-09-02,12:55:03
39.97452,116.331218333333,0,0,40788.538287037,2011-09-02,12:55:08
39.97452,116.331218333333,0,0,40788.5383217593,2011-09-02,12:55:11
39.9745166666667,116.331221666667,0,0,40788.5383449074,2011-09-02,12:55:13
39.9745166666667,116.331211666667,0,0,40788.5384027778,2011-09-02,12:55:18
39.9745166666667,116.331198333333,0,0,40788.5384606481,2011-09-02,12:55:23
39.9745183333333,116.33119,0,0,40788.5385185185,2011-09-02,12:55:28
39.9745183333333,116.33119,0,0,40788.5385532407,2011-09-02,12:55:31
39.97452,116.331181666667,0,0,40788.5385763889,2011-09-02,12:55:33
39.9745083333333,116.331146666667,0,0,40788.5386342593,2011-09-02,12:55:38
39.9745083333333,116.331138333333,0,0,40788.5386921296,2011-09-02,12:55:43
39.9745083333333,116.33113,0,0,40788.53875,2011-09-02,12:55:48
39.9745116666667,116.331121666667,0,0,40788.5388078704,2011-09-02,12:55:53
39.974515,116.331116666667,0,0,40788.5388657407,2011-09-02,12:55:58
39.9745166666667,116.331111666667,0,0,40788.5389236111,2011-09-02,12:56:03
39.9745183333333,116.331106666667,0,0,40788.5389814815,2011-09-02,12:56:08
39.9745183333333,116.331106666667,0,0,40788.5390162037,2011-09-02,12:56:11
39.97452,116.3311,0,0,40788.5390393519,2011-09-02,12:56:13
39.9745233333333,116.331088333333,0,0,40788.5390972222,2011-09-02,12:56:18
39.974525,116.331083333333,0,0,40788.5391550926,2011-09-02,12:56:23
39.9745266666667,116.331086666667,0,0,40788.539212963,2011-09-02,12:56:28
39.9745266666667,116.331086666667,0,0,40788.5392476852,2011-09-02,12:56:31
39.9745283333333,116.331088333333,0,0,40788.5392708333,2011-09-02,12:56:33
39.9745416666667,116.331086666667,0,0,40788.5393287037,2011-09-02,12:56:38
39.9745716666667,116.331083333333,0,0,40788.5393865741,2011-09-02,12:56:43
39.9745733333333,116.331088333333,0,0,40788.5394444444,2011-09-02,12:56:48
39.9745733333333,116.33109,0,0,40788.5395023148,2011-09-02,12:56:53
39.974575,116.331086666667,0,0,40788.5395601852,2011-09-02,12:56:58
39.9745766666667,116.331091666667,0,0,40788.5396180556,2011-09-02,12:57:03
39.9745783333333,116.331091666667,0,0,40788.5396759259,2011-09-02,12:57:08
39.97458,116.331093333333,0,0,40788.5397337963,2011-09-02,12:57:13
39.97458,116.331101666667,0,0,40788.5397916667,2011-09-02,12:57:18
39.9745816666667,116.331106666667,0,0,40788.539849537,2011-09-02,12:57:23
39.9745833333333,116.331105,0,0,40788.5399074074,2011-09-02,12:57:28
39.974585,116.331103333333,0,0,40788.5399652778,2011-09-02,12:57:33
39.974585,116.331103333333,0,0,40788.54,2011-09-02,12:57:36
39.9745866666667,116.3311,0,0,40788.5400231481,2011-09-02,12:57:38
39.97459,116.331088333333,0,0,40788.5400810185,2011-09-02,12:57:43
39.9745933333333,116.331081666667,0,0,40788.5401388889,2011-09-02,12:57:48
39.9745933333333,116.331081666667,0,0,40788.5401967593,2011-09-02,12:57:53
39.9745933333333,116.331078333333,0,0,40788.5402546296,2011-09-02,12:57:58
39.9745933333333,116.331073333333,0,0,40788.5403125,2011-09-02,12:58:03
39.974595,116.331068333333,0,0,40788.5403703704,2011-09-02,12:58:08
39.9745933333333,116.331075,0,0,40788.5404282407,2011-09-02,12:58:13
39.9745933333333,116.33108,0,0,40788.5404861111,2011-09-02,12:58:18
39.9745916666667,116.33108,0,0,40788.5405439815,2011-09-02,12:58:23
39.9745933333333,116.331081666667,0,0,40788.5406018518,2011-09-02,12:58:28
39.974595,116.331075,0,0,40788.5406597222,2011-09-02,12:58:33
39.9745966666667,116.331076666667,0,0,40788.5407175926,2011-09-02,12:58:38
39.9745983333333,116.331078333333,0,0,40788.540775463,2011-09-02,12:58:43
39.9745983333333,116.33108,0,0,40788.5408333333,2011-09-02,12:58:48
39.9746,116.331078333333,0,0,40788.5408912037,2011-09-02,12:58:53
39.9746016666667,116.331076666667,0,0,40788.5409490741,2011-09-02,12:58:58
39.9746033333333,116.33107,0,0,40788.5410069444,2011-09-02,12:59:03
39.974605,116.331063333333,0,0,40788.5410648148,2011-09-02,12:59:08
39.9746066666667,116.331063333333,0,0,40788.5411226852,2011-09-02,12:59:13
39.9746083333333,116.331065,0,0,40788.5411805556,2011-09-02,12:59:18
39.9746083333333,116.331068333333,0,0,40788.5412384259,2011-09-02,12:59:23
39.97461,116.331076666667,0,0,40788.5412962963,2011-09-02,12:59:28
39.9746116666667,116.331076666667,0,0,40788.5413541667,2011-09-02,12:59:33
39.9746116666667,116.331083333333,0,0,40788.541412037,2011-09-02,12:59:38
39.9746133333333,116.331085,0,0,40788.5414699074,2011-09-02,12:59:43
39.9746133333333,116.331086666667,0,0,40788.5415277778,2011-09-02,12:59:48
39.974615,116.331083333333,0,0,40788.5415856481,2011-09-02,12:59:53
39.9746166666667,116.331081666667,0,0,40788.5416435185,2011-09-02,12:59:58
39.9746183333333,116.331081666667,0,0,40788.5417013889,2011-09-02,13:00:03
39.9746183333333,116.33109,0,0,40788.5417592593,2011-09-02,13:00:08
39.9746183333333,116.331096666667,0,0,40788.5418171296,2011-09-02,13:00:13
39.97462,116.33109,0,0,40788.541875,2011-09-02,13:00:18
39.9746233333333,116.331086666667,0,0,40788.5419328704,2011-09-02,13:00:23
39.9746233333333,116.331085,0,0,40788.5419907407,2011-09-02,13:00:28
39.974625,116.331085,0,0,40788.5420486111,2011-09-02,13:00:33
39.9746266666667,116.331081666667,0,0,40788.5421064815,2011-09-02,13:00:38
39.9746266666667,116.33108,0,0,40788.5421643518,2011-09-02,13:00:43
39.9746266666667,116.331073333333,0,0,40788.5422222222,2011-09-02,13:00:48
39.9746266666667,116.331073333333,0,0,40788.5422800926,2011-09-02,13:00:53
39.9746266666667,116.331068333333,0,0,40788.542337963,2011-09-02,13:00:58
39.9746266666667,116.331068333333,0,0,40788.5423726852,2011-09-02,13:01:01
39.9746283333333,116.331065,0,0,40788.5423958333,2011-09-02,13:01:03
39.97463,116.331053333333,0,0,40788.5424537037,2011-09-02,13:01:08
39.97463,116.331048333333,0,0,40788.5425115741,2011-09-02,13:01:13
39.97463,116.331048333333,0,0,40788.5425462963,2011-09-02,13:01:16
39.97463,116.331045,0,0,40788.5425694444,2011-09-02,13:01:18
39.9746433333333,116.331046666667,0,0,40788.5426273148,2011-09-02,13:01:23
39.9746433333333,116.331056666667,0,0,40788.5426851852,2011-09-02,13:01:28
39.9746816666667,116.33107,0,0,40788.5427430556,2011-09-02,13:01:33
39.974695,116.331073333333,0,0,40788.5428009259,2011-09-02,13:01:38
39.9746966666667,116.331071666667,0,0,40788.5428587963,2011-09-02,13:01:43
39.9746966666667,116.33107,0,0,40788.5429166667,2011-09-02,13:01:48
39.9746983333333,116.331071666667,0,0,40788.542974537,2011-09-02,13:01:53
39.9746966666667,116.33108,0,0,40788.5430324074,2011-09-02,13:01:58
39.9746966666667,116.33108,0,0,40788.5430671296,2011-09-02,13:02:01
39.974695,116.331085,0,0,40788.5430902778,2011-09-02,13:02:03
39.9746933333333,116.331096666667,0,0,40788.5431481482,2011-09-02,13:02:08
39.9746933333333,116.331106666667,0,0,40788.5432060185,2011-09-02,13:02:13
39.9746916666667,116.33111,0,0,40788.5432638889,2011-09-02,13:02:18
39.9746916666667,116.331115,0,0,40788.5433217593,2011-09-02,13:02:23
39.9746916666667,116.331115,0,0,40788.5433564815,2011-09-02,13:02:26
39.9744366666667,116.33121,0,0,40788.5536574074,2011-09-02,13:17:16
39.9744333333333,116.331223333333,0,0,40788.5537152778,2011-09-02,13:17:21
39.9743833333333,116.331253333333,0,0,40788.5537731481,2011-09-02,13:17:26
39.9743683333333,116.331266666667,0,0,40788.5538310185,2011-09-02,13:17:31
39.9743683333333,116.331273333333,0,0,40788.5538888889,2011-09-02,13:17:36
39.9743683333333,116.331271666667,0,0,40788.5539467593,2011-09-02,13:17:41
39.9743683333333,116.331273333333,0,0,40788.5540046296,2011-09-02,13:17:46
39.9743666666667,116.331273333333,0,0,40788.5540625,2011-09-02,13:17:51
39.974365,116.331276666667,0,0,40788.5541203704,2011-09-02,13:17:56
39.974365,116.331278333333,0,0,40788.5541782407,2011-09-02,13:18:01
39.9743666666667,116.331278333333,0,0,40788.5542361111,2011-09-02,13:18:06
39.9743666666667,116.331278333333,0,0,40788.5542939815,2011-09-02,13:18:11
39.9743666666667,116.331281666667,0,0,40788.5543518519,2011-09-02,13:18:16
39.9743666666667,116.331283333333,0,0,40788.5544097222,2011-09-02,13:18:21
39.9743666666667,116.331283333333,0,0,40788.5544675926,2011-09-02,13:18:26
39.9743666666667,116.331278333333,0,0,40788.554525463,2011-09-02,13:18:31
39.9743666666667,116.331276666667,0,0,40788.5545833333,2011-09-02,13:18:36
39.9743666666667,116.331276666667,0,0,40788.5546180556,2011-09-02,13:18:39
39.974365,116.331281666667,0,0,40788.5546412037,2011-09-02,13:18:41
39.9743633333333,116.331295,0,0,40788.5546990741,2011-09-02,13:18:46
39.9743616666667,116.331306666667,0,0,40788.5547569444,2011-09-02,13:18:51
39.97436,116.331306666667,0,0,40788.5548148148,2011-09-02,13:18:56
39.97436,116.331301666667,0,0,40788.5548726852,2011-09-02,13:19:01
39.97436,116.331301666667,0,0,40788.5549074074,2011-09-02,13:19:04
39.9743583333333,116.331305,0,0,40788.5549305556,2011-09-02,13:19:06
39.974355,116.33132,0,0,40788.5549884259,2011-09-02,13:19:11
39.9743533333333,116.331333333333,0,0,40788.5550462963,2011-09-02,13:19:16
39.9743516666667,116.331331666667,0,0,40788.5551041667,2011-09-02,13:19:21
39.9743516666667,116.331328333333,0,0,40788.555162037,2011-09-02,13:19:26
39.9743483333333,116.331331666667,0,0,40788.5552199074,2011-09-02,13:19:31
39.9743466666667,116.331336666667,0,0,40788.5552777778,2011-09-02,13:19:36
39.9743466666667,116.331336666667,0,0,40788.5553125,2011-09-02,13:19:39
39.9743466666667,116.331343333333,0,0,40788.5553356481,2011-09-02,13:19:41
39.9743433333333,116.331355,0,0,40788.5553935185,2011-09-02,13:19:46
39.9743416666667,116.33137,0,0,40788.5554513889,2011-09-02,13:19:51
39.9743416666667,116.331373333333,0,0,40788.5555092593,2011-09-02,13:19:56
39.9743416666667,116.331375,0,0,40788.5555671296,2011-09-02,13:20:01
39.9743416666667,116.33138,0,0,40788.555625,2011-09-02,13:20:06
39.9743416666667,116.331386666667,0,0,40788.5556828704,2011-09-02,13:20:11
39.9743416666667,116.331388333333,0,0,40788.5557407407,2011-09-02,13:20:16
39.9743416666667,116.33138,0,0,40788.5557986111,2011-09-02,13:20:21
39.9743416666667,116.33138,0,0,40788.5558333333,2011-09-02,13:20:24
39.9743433333333,116.331375,0,0,40788.5558564815,2011-09-02,13:20:26
39.9743616666667,116.33136,0,0,40788.5559143518,2011-09-02,13:20:31
39.9743966666667,116.331358333333,0,0,40788.5559722222,2011-09-02,13:20:36
39.9744016666667,116.331333333333,0,0,40788.5560300926,2011-09-02,13:20:41
39.9743983333333,116.331326666667,0,0,40788.556087963,2011-09-02,13:20:46
39.9743983333333,116.331326666667,0,0,40788.5561226852,2011-09-02,13:20:49
39.9744,116.33132,0,0,40788.5561458333,2011-09-02,13:20:51
39.9744016666667,116.331306666667,0,0,40788.5562037037,2011-09-02,13:20:56
39.9744016666667,116.331306666667,0,0,40788.5562384259,2011-09-02,13:20:59
39.9744016666667,116.3313,0,0,40788.5562615741,2011-09-02,13:21:01
39.9744116666667,116.331286666667,0,0,40788.5563194444,2011-09-02,13:21:06
39.9744366666667,116.331253333333,0,0,40788.5563773148,2011-09-02,13:21:11
39.9744366666667,116.331253333333,0,0,40788.556412037,2011-09-02,13:21:14
39.9744383333333,116.33125,0,0,40788.5564351852,2011-09-02,13:21:16
39.9744833333333,116.331203333333,0,0,40788.5564930556,2011-09-02,13:21:21
39.9744983333333,116.331188333333,0,0,40788.5565509259,2011-09-02,13:21:26
39.9744983333333,116.331186666667,0,0,40788.5566087963,2011-09-02,13:21:31
39.9744983333333,116.331186666667,0,0,40788.5566435185,2011-09-02,13:21:34
39.9744983333333,116.331181666667,0,0,40788.5566666667,2011-09-02,13:21:36
39.9744933333333,116.331215,0,0,40788.556724537,2011-09-02,13:21:41
39.9745033333333,116.331218333333,0,0,40788.5567824074,2011-09-02,13:21:46
39.9745033333333,116.331226666667,0,0,40788.5568402778,2011-09-02,13:21:51
39.9745033333333,116.331223333333,0,0,40788.5568981481,2011-09-02,13:21:56
39.9745033333333,116.331225,0,0,40788.5569560185,2011-09-02,13:22:01
39.9745033333333,116.331221666667,0,0,40788.5570138889,2011-09-02,13:22:06
39.9745016666667,116.331223333333,0,0,40788.5570717593,2011-09-02,13:22:11
39.9745016666667,116.331225,0,0,40788.5571296296,2011-09-02,13:22:16
39.9745016666667,116.331225,0,0,40788.5571643518,2011-09-02,13:22:19
39.9745033333333,116.33122,0,0,40788.5571875,2011-09-02,13:22:21
39.9745033333333,116.331206666667,0,0,40788.5572453704,2011-09-02,13:22:26
39.9745033333333,116.331206666667,0,0,40788.5572800926,2011-09-02,13:22:29
39.9745016666667,116.331206666667,0,0,40788.5573032407,2011-09-02,13:22:31
39.9744866666667,116.331211666667,0,0,40788.5573611111,2011-09-02,13:22:36
39.9744883333333,116.3312,0,0,40788.5574189815,2011-09-02,13:22:41
39.9744883333333,116.331196666667,0,0,40788.5574768518,2011-09-02,13:22:46
39.9744866666667,116.331195,0,0,40788.5575347222,2011-09-02,13:22:51
39.9744866666667,116.33119,0,0,40788.5575925926,2011-09-02,13:22:56
39.974485,116.331186666667,0,0,40788.557650463,2011-09-02,13:23:01
39.974485,116.331186666667,0,0,40788.5576851852,2011-09-02,13:23:04
39.974485,116.331186666667,0,0,40788.5577083333,2011-09-02,13:23:06
39.974495,116.331193333333,0,0,40788.5577662037,2011-09-02,13:23:11
39.974495,116.331193333333,0,0,40788.5578009259,2011-09-02,13:23:14
39.9744866666667,116.3312,0,0,40788.5578240741,2011-09-02,13:23:16
39.9744683333333,116.33119,0,0,40788.5578819444,2011-09-02,13:23:21
39.9744633333333,116.331193333333,0,0,40788.5579398148,2011-09-02,13:23:26
39.9744633333333,116.331193333333,0,0,40788.557974537,2011-09-02,13:23:29
39.9744716666667,116.331195,0,0,40788.5579976852,2011-09-02,13:23:31
39.97447,116.331205,0,0,40788.5580555556,2011-09-02,13:23:36
39.97447,116.331208333333,0,0,40788.5581134259,2011-09-02,13:23:41
39.97447,116.331208333333,0,0,40788.5581481481,2011-09-02,13:23:44
39.97447,116.331201666667,0,0,40788.5581712963,2011-09-02,13:23:46
39.9744683333333,116.331188333333,0,0,40788.5582291667,2011-09-02,13:23:51
39.9744683333333,116.33118,0,0,40788.558287037,2011-09-02,13:23:56
39.9744666666667,116.331186666667,0,0,40788.5583449074,2011-09-02,13:24:01
39.974465,116.331193333333,0,0,40788.5584027778,2011-09-02,13:24:06
39.974465,116.33119,0,0,40788.5584606482,2011-09-02,13:24:11
39.974465,116.331185,0,0,40788.5585185185,2011-09-02,13:24:16
39.9744666666667,116.331181666667,0,0,40788.5585763889,2011-09-02,13:24:21
39.9744666666667,116.331185,0,0,40788.5586342593,2011-09-02,13:24:26
39.9744666666667,116.33119,0,0,40788.5586921296,2011-09-02,13:24:31
39.974465,116.33119,0,0,40788.55875,2011-09-02,13:24:36
39.9744666666667,116.331186666667,0,0,40788.5588078704,2011-09-02,13:24:41
39.9744666666667,116.331188333333,0,0,40788.5588657407,2011-09-02,13:24:46
39.9744683333333,116.331196666667,0,0,40788.5589236111,2011-09-02,13:24:51
39.97447,116.331196666667,0,0,40788.5589814815,2011-09-02,13:24:56
39.97447,116.3312,0,0,40788.5590393519,2011-09-02,13:25:01
39.97447,116.3312,0,0,40788.5590972222,2011-09-02,13:25:06
39.97447,116.331193333333,0,0,40788.5591550926,2011-09-02,13:25:11
39.9744716666667,116.331186666667,0,0,40788.559212963,2011-09-02,13:25:16
39.97447,116.331191666667,0,0,40788.5592708333,2011-09-02,13:25:21
39.9744666666667,116.3312,0,0,40788.5593287037,2011-09-02,13:25:26
39.9744666666667,116.3312,0,0,40788.5593634259,2011-09-02,13:25:29
39.974465,116.331208333333,0,0,40788.5593865741,2011-09-02,13:25:31
39.9744616666667,116.33122,0,0,40788.5594444444,2011-09-02,13:25:36
39.97446,116.331225,0,0,40788.5595023148,2011-09-02,13:25:41
39.97446,116.331225,0,0,40788.559537037,2011-09-02,13:25:44
39.9744583333333,116.331226666667,0,0,40788.5595601852,2011-09-02,13:25:46
39.9744733333333,116.331203333333,0,0,40788.5596180556,2011-09-02,13:25:51
39.9744766666667,116.331195,0,0,40788.5596759259,2011-09-02,13:25:56
39.97448,116.331188333333,0,0,40788.5597337963,2011-09-02,13:26:01
39.9744783333333,116.331186666667,0,0,40788.5597916667,2011-09-02,13:26:06
39.9744783333333,116.33119,0,0,40788.559849537,2011-09-02,13:26:11
39.9744766666667,116.331191666667,0,0,40788.5599074074,2011-09-02,13:26:16
39.9744766666667,116.33119,0,0,40788.5599652778,2011-09-02,13:26:21
39.9744766666667,116.33119,0,0,40788.5600231481,2011-09-02,13:26:26
39.9744766666667,116.33119,0,0,40788.5600810185,2011-09-02,13:26:31
39.9744766666667,116.331186666667,0,0,40788.5601388889,2011-09-02,13:26:36
39.9744766666667,116.331183333333,0,0,40788.5601967593,2011-09-02,13:26:41
39.9744766666667,116.331183333333,0,0,40788.5602546296,2011-09-02,13:26:46
39.9744766666667,116.331178333333,0,0,40788.5603125,2011-09-02,13:26:51
39.9744766666667,116.331181666667,0,0,40788.5603703704,2011-09-02,13:26:56
39.974475,116.331188333333,0,0,40788.5604282407,2011-09-02,13:27:01
39.974475,116.331185,0,0,40788.5604861111,2011-09-02,13:27:06
39.9744766666667,116.331178333333,0,0,40788.5605439815,2011-09-02,13:27:11
39.974475,116.331176666667,0,0,40788.5606018519,2011-09-02,13:27:16
39.974475,116.331175,0,0,40788.5606597222,2011-09-02,13:27:21
39.9744766666667,116.331166666667,0,0,40788.5607175926,2011-09-02,13:27:26
39.9744766666667,116.331163333333,0,0,40788.560775463,2011-09-02,13:27:31
39.9744783333333,116.331158333333,0,0,40788.5608333333,2011-09-02,13:27:36
39.9744766666667,116.331156666667,0,0,40788.5608912037,2011-09-02,13:27:41
39.9744766666667,116.331156666667,0,0,40788.5609490741,2011-09-02,13:27:46
39.9744766666667,116.331158333333,0,0,40788.5610069444,2011-09-02,13:27:51
39.9744766666667,116.331156666667,0,0,40788.5610648148,2011-09-02,13:27:56
39.974475,116.33116,0,0,40788.5611226852,2011-09-02,13:28:01
39.9744733333333,116.331165,0,0,40788.5611805556,2011-09-02,13:28:06
39.9744733333333,116.33117,0,0,40788.5612384259,2011-09-02,13:28:11
39.9744716666667,116.33117,0,0,40788.5612962963,2011-09-02,13:28:16
39.9744716666667,116.33117,0,0,40788.5613541667,2011-09-02,13:28:21
39.9744716666667,116.331168333333,0,0,40788.561412037,2011-09-02,13:28:26
39.97447,116.331168333333,0,0,40788.5614699074,2011-09-02,13:28:31
39.9744683333333,116.33117,0,0,40788.5615277778,2011-09-02,13:28:36
39.9744666666667,116.331165,0,0,40788.5615856481,2011-09-02,13:28:41
39.974465,116.331165,0,0,40788.5616435185,2011-09-02,13:28:46
39.974465,116.331163333333,0,0,40788.5617013889,2011-09-02,13:28:51
39.974465,116.331165,0,0,40788.5617592593,2011-09-02,13:28:56
39.974465,116.331165,0,0,40788.5617939815,2011-09-02,13:28:59
39.9744633333333,116.331165,0,0,40788.5618171296,2011-09-02,13:29:01
39.9744616666667,116.331178333333,0,0,40788.561875,2011-09-02,13:29:06
39.9744633333333,116.33119,0,0,40788.5619328704,2011-09-02,13:29:11
39.974465,116.331183333333,0,0,40788.5619907407,2011-09-02,13:29:16
39.9744666666667,116.331175,0,0,40788.5620486111,2011-09-02,13:29:21
39.9744666666667,116.331171666667,0,0,40788.5621064815,2011-09-02,13:29:26
39.9744666666667,116.331176666667,0,0,40788.5621643519,2011-09-02,13:29:31
39.9744666666667,116.331181666667,0,0,40788.5622222222,2011-09-02,13:29:36
39.9744683333333,116.331175,0,0,40788.5622800926,2011-09-02,13:29:41
39.97447,116.331166666667,0,0,40788.562337963,2011-09-02,13:29:46
39.97447,116.331163333333,0,0,40788.5623958333,2011-09-02,13:29:51
39.9744716666667,116.33116,0,0,40788.5624537037,2011-09-02,13:29:56
39.97447,116.331161666667,0,0,40788.5625115741,2011-09-02,13:30:01
39.9744683333333,116.331168333333,0,0,40788.5625694444,2011-09-02,13:30:06
39.97447,116.331163333333,0,0,40788.5626273148,2011-09-02,13:30:11
39.9744716666667,116.331156666667,0,0,40788.5626851852,2011-09-02,13:30:16
39.9744716666667,116.331155,0,0,40788.5627430556,2011-09-02,13:30:21
39.9744716666667,116.331158333333,0,0,40788.5628009259,2011-09-02,13:30:26
39.9744733333333,116.331158333333,0,0,40788.5628587963,2011-09-02,13:30:31
39.9744733333333,116.331158333333,0,0,40788.5628935185,2011-09-02,13:30:34
39.9744766666667,116.331151666667,0,0,40788.5629166667,2011-09-02,13:30:36
39.9744783333333,116.331141666667,0,0,40788.562974537,2011-09-02,13:30:41
39.974485,116.331133333333,0,0,40788.5630324074,2011-09-02,13:30:46
39.974485,116.331133333333,0,0,40788.5630902778,2011-09-02,13:30:51
39.974485,116.331131666667,0,0,40788.5631481481,2011-09-02,13:30:56
39.9744833333333,116.331133333333,0,0,40788.5632060185,2011-09-02,13:31:01
39.974485,116.331138333333,0,0,40788.5632638889,2011-09-02,13:31:06
39.9744866666667,116.331131666667,0,0,40788.5633217593,2011-09-02,13:31:11
39.9744883333333,116.331128333333,0,0,40788.5633796296,2011-09-02,13:31:16
39.974495,116.331126666667,0,0,40788.5634375,2011-09-02,13:31:21
39.9745016666667,116.331121666667,0,0,40788.5634953704,2011-09-02,13:31:26
39.974505,116.331121666667,0,0,40788.5635532407,2011-09-02,13:31:31
39.97451,116.331118333333,0,0,40788.5636111111,2011-09-02,13:31:36
39.9745116666667,116.33111,0,0,40788.5636689815,2011-09-02,13:31:41
39.9745166666667,116.331108333333,0,0,40788.5637268518,2011-09-02,13:31:46
39.97452,116.331101666667,0,0,40788.5637847222,2011-09-02,13:31:51
39.9745216666667,116.331098333333,0,0,40788.5638425926,2011-09-02,13:31:56
39.9745233333333,116.331101666667,0,0,40788.563900463,2011-09-02,13:32:01
39.9745233333333,116.331098333333,0,0,40788.5639583333,2011-09-02,13:32:06
39.97477,116.331123333333,0,0,40788.5824189815,2011-09-02,13:58:41
39.9747933333333,116.331156666667,0,0,40788.5824768519,2011-09-02,13:58:46
39.974815,116.331158333333,0,0,40788.5825347222,2011-09-02,13:58:51
39.9748133333333,116.33113,0,0,40788.5825925926,2011-09-02,13:58:56
39.9748116666667,116.331108333333,0,0,40788.582650463,2011-09-02,13:59:01
39.9748116666667,116.331108333333,0,0,40788.5826851852,2011-09-02,13:59:04
39.974815,116.3311,0,0,40788.5827083333,2011-09-02,13:59:06
39.97483,116.331036666667,0,0,40788.5827662037,2011-09-02,13:59:11
39.9748566666667,116.331021666667,0,0,40788.5828240741,2011-09-02,13:59:16
39.9748566666667,116.331033333333,0,0,40788.5828819444,2011-09-02,13:59:21
39.9748583333333,116.33104,0,0,40788.5829398148,2011-09-02,13:59:26
39.9748583333333,116.331046666667,0,0,40788.5829976852,2011-09-02,13:59:31
39.9748583333333,116.331046666667,0,0,40788.5830324074,2011-09-02,13:59:34
39.97486,116.331053333333,0,0,40788.5830555556,2011-09-02,13:59:36
39.9748633333333,116.331043333333,0,0,40788.5831134259,2011-09-02,13:59:41
39.974865,116.331031666667,0,0,40788.5831712963,2011-09-02,13:59:46
39.9748766666667,116.331046666667,0,0,40788.5832291667,2011-09-02,13:59:51
39.97491,116.3311,0,0,40788.583287037,2011-09-02,13:59:56
39.9749366666667,116.331148333333,0,0,40788.5833449074,2011-09-02,14:00:01
39.9749333333333,116.331191666667,0,0,40788.5834027778,2011-09-02,14:00:06
39.974925,116.331203333333,0,0,40788.5834606481,2011-09-02,14:00:11
39.9749133333333,116.331206666667,0,0,40788.5835185185,2011-09-02,14:00:16
39.9749133333333,116.331206666667,0,0,40788.5835532407,2011-09-02,14:00:19
39.9749133333333,116.3312,0,0,40788.5835763889,2011-09-02,14:00:21
39.9749166666667,116.331218333333,0,0,40788.5836342593,2011-09-02,14:00:26
39.97493,116.331195,0,0,40788.5836921296,2011-09-02,14:00:31
39.97493,116.331195,0,0,40788.5837268519,2011-09-02,14:00:34
39.9749316666667,116.331188333333,0,0,40788.58375,2011-09-02,14:00:36
39.974975,116.331165,0,0,40788.5838078704,2011-09-02,14:00:41
39.9750233333333,116.331146666667,0,0,40788.5838657407,2011-09-02,14:00:46
39.97502,116.331161666667,0,0,40788.5839236111,2011-09-02,14:00:51
39.975055,116.331146666667,0,0,40788.5839814815,2011-09-02,14:00:56
39.9750966666667,116.331138333333,0,0,40788.5840393519,2011-09-02,14:01:01
39.9750983333333,116.331126666667,0,0,40788.5840972222,2011-09-02,14:01:06
39.975095,116.331138333333,0,0,40788.5841550926,2011-09-02,14:01:11
39.9750916666667,116.331166666667,0,0,40788.584212963,2011-09-02,14:01:16
39.9751016666667,116.331183333333,0,0,40788.5842708333,2011-09-02,14:01:21
39.9751016666667,116.331186666667,0,0,40788.5843287037,2011-09-02,14:01:26
39.9751016666667,116.331186666667,0,0,40788.5843634259,2011-09-02,14:01:29
39.9751016666667,116.33119,0,0,40788.5843865741,2011-09-02,14:01:31
39.9750783333333,116.33117,0,0,40788.5844444444,2011-09-02,14:01:36
39.97502,116.33116,0,0,40788.5845023148,2011-09-02,14:01:41
39.9750183333333,116.331166666667,0,0,40788.5845601852,2011-09-02,14:01:46
39.9750183333333,116.331166666667,0,0,40788.5845949074,2011-09-02,14:01:49
39.9750166666667,116.331175,0,0,40788.5846180556,2011-09-02,14:01:51
39.9750016666667,116.331193333333,0,0,40788.5846759259,2011-09-02,14:01:56
39.97499,116.331205,0,0,40788.5847337963,2011-09-02,14:02:01
39.97499,116.3312,0,0,40788.5847916667,2011-09-02,14:02:06
39.9749916666667,116.331193333333,0,0,40788.584849537,2011-09-02,14:02:11
39.9749916666667,116.331193333333,0,0,40788.5848842593,2011-09-02,14:02:14
39.9749916666667,116.331191666667,0,0,40788.5849074074,2011-09-02,14:02:16
39.97498,116.33115,0,0,40788.5849652778,2011-09-02,14:02:21
39.97498,116.33115,0,0,40788.585,2011-09-02,14:02:24
39.974985,116.331148333333,0,0,40788.5850231481,2011-09-02,14:02:26
39.9749966666667,116.331131666667,0,0,40788.5850810185,2011-09-02,14:02:31
39.9749966666667,116.331126666667,0,0,40788.5851388889,2011-09-02,14:02:36
39.9749966666667,116.33112,0,0,40788.5851967593,2011-09-02,14:02:41
39.9749983333333,116.331115,0,0,40788.5852546296,2011-09-02,14:02:46
39.9749983333333,116.33111,0,0,40788.5853125,2011-09-02,14:02:51
39.9749983333333,116.331108333333,0,0,40788.5853703704,2011-09-02,14:02:56
39.9749983333333,116.331108333333,0,0,40788.5854050926,2011-09-02,14:02:59
39.9749966666667,116.331115,0,0,40788.5854282407,2011-09-02,14:03:01
39.9749933333333,116.331125,0,0,40788.5854861111,2011-09-02,14:03:06
39.9749916666667,116.331133333333,0,0,40788.5855439815,2011-09-02,14:03:11
39.97499,116.331141666667,0,0,40788.5856018519,2011-09-02,14:03:16
39.9749916666667,116.331135,0,0,40788.5856597222,2011-09-02,14:03:21
39.9749916666667,116.331138333333,0,0,40788.5857175926,2011-09-02,14:03:26
39.9749916666667,116.331138333333,0,0,40788.585775463,2011-09-02,14:03:31
39.9749916666667,116.331138333333,0,0,40788.5858101852,2011-09-02,14:03:34
39.9749933333333,116.331136666667,0,0,40788.5858333333,2011-09-02,14:03:36
39.974985,116.331103333333,0,0,40788.5858912037,2011-09-02,14:03:41
39.9749866666667,116.331105,0,0,40788.5859490741,2011-09-02,14:03:46
39.974985,116.331106666667,0,0,40788.5860069444,2011-09-02,14:03:51
39.9749833333333,116.331111666667,0,0,40788.5860648148,2011-09-02,14:03:56
39.9749833333333,116.33112,0,0,40788.5861226852,2011-09-02,14:04:01
39.9749816666667,116.331126666667,0,0,40788.5861805556,2011-09-02,14:04:06
39.9749816666667,116.331135,0,0,40788.5862384259,2011-09-02,14:04:11
39.97498,116.331141666667,0,0,40788.5862962963,2011-09-02,14:04:16
39.9749783333333,116.331148333333,0,0,40788.5863541667,2011-09-02,14:04:21
39.9749783333333,116.331155,0,0,40788.586412037,2011-09-02,14:04:26
39.974975,116.331158333333,0,0,40788.5864699074,2011-09-02,14:04:31
39.974975,116.331158333333,0,0,40788.5865046296,2011-09-02,14:04:34
39.9749733333333,116.33116,0,0,40788.5865277778,2011-09-02,14:04:36
39.9749733333333,116.33115,0,0,40788.5865856481,2011-09-02,14:04:41
39.9749733333333,116.33115,0,0,40788.5866203704,2011-09-02,14:04:44
39.9749716666667,116.331145,0,0,40788.5866435185,2011-09-02,14:04:46
39.97497,116.331155,0,0,40788.5867013889,2011-09-02,14:04:51
39.9749516666667,116.331151666667,0,0,40788.5867592593,2011-09-02,14:04:56
39.9749433333333,116.33116,0,0,40788.5868171296,2011-09-02,14:05:01
39.9749416666667,116.331165,0,0,40788.586875,2011-09-02,14:05:06
39.9749383333333,116.331173333333,0,0,40788.5869328704,2011-09-02,14:05:11
39.9749366666667,116.331178333333,0,0,40788.5869907407,2011-09-02,14:05:16
39.9749366666667,116.331171666667,0,0,40788.5870486111,2011-09-02,14:05:21
39.9749366666667,116.331165,0,0,40788.5871064815,2011-09-02,14:05:26
39.9749366666667,116.331158333333,0,0,40788.5871643518,2011-09-02,14:05:31
39.9749366666667,116.331158333333,0,0,40788.5871990741,2011-09-02,14:05:34
39.9749366666667,116.33115,0,0,40788.5872222222,2011-09-02,14:05:36
39.9749366666667,116.33114,0,0,40788.5872800926,2011-09-02,14:05:41
39.97496,116.331141666667,0,0,40788.587337963,2011-09-02,14:05:46
39.974985,116.33115,0,0,40788.5873958333,2011-09-02,14:05:51
39.9749866666667,116.331141666667,0,0,40788.5874537037,2011-09-02,14:05:56
39.9749833333333,116.331143333333,0,0,40788.5875115741,2011-09-02,14:06:01
39.9749833333333,116.331143333333,0,0,40788.5875462963,2011-09-02,14:06:04
39.9749816666667,116.331146666667,0,0,40788.5875694444,2011-09-02,14:06:06
39.9749783333333,116.331158333333,0,0,40788.5876273148,2011-09-02,14:06:11
39.9749233333333,116.331186666667,0,0,40788.5876851852,2011-09-02,14:06:16
39.974895,116.331198333333,0,0,40788.5877430556,2011-09-02,14:06:21
39.9748933333333,116.331193333333,0,0,40788.5878009259,2011-09-02,14:06:26
39.9748916666667,116.331195,0,0,40788.5878587963,2011-09-02,14:06:31
39.9748916666667,116.331198333333,0,0,40788.5879166667,2011-09-02,14:06:36
39.97489,116.331196666667,0,0,40788.587974537,2011-09-02,14:06:41
39.97489,116.331196666667,0,0,40788.5880092593,2011-09-02,14:06:44
39.9748883333333,116.331191666667,0,0,40788.5880324074,2011-09-02,14:06:46
39.9748216666667,116.331198333333,0,0,40788.5880902778,2011-09-02,14:06:51
39.97482,116.331201666667,0,0,40788.5881481481,2011-09-02,14:06:56
39.9748183333333,116.331193333333,0,0,40788.5882060185,2011-09-02,14:07:01
39.974815,116.331193333333,0,0,40788.5882638889,2011-09-02,14:07:06
39.974815,116.33119,0,0,40788.5883217593,2011-09-02,14:07:11
39.974815,116.331186666667,0,0,40788.5883796296,2011-09-02,14:07:16
39.9748166666667,116.331185,0,0,40788.5884375,2011-09-02,14:07:21
39.9748166666667,116.331185,0,0,40788.5884722222,2011-09-02,14:07:24
39.9748233333333,116.331188333333,0,0,40788.5884953704,2011-09-02,14:07:26
39.9748416666667,116.331188333333,0,0,40788.5885532407,2011-09-02,14:07:31
39.97485,116.33119,0,0,40788.5886111111,2011-09-02,14:07:36
39.97485,116.33119,0,0,40788.5886458333,2011-09-02,14:07:39
39.9748516666667,116.331181666667,0,0,40788.5886689815,2011-09-02,14:07:41
39.97487,116.331228333333,0,0,40788.5887268518,2011-09-02,14:07:46
39.9748716666667,116.331245,0,0,40788.5887847222,2011-09-02,14:07:51
39.9748716666667,116.331245,0,0,40788.5888425926,2011-09-02,14:07:56
39.9748716666667,116.331245,0,0,40788.5888773148,2011-09-02,14:07:59
39.9748633333333,116.331251666667,0,0,40788.588900463,2011-09-02,14:08:01
39.9748483333333,116.331253333333,0,0,40788.5889583333,2011-09-02,14:08:06
39.9748483333333,116.331253333333,0,0,40788.5889930556,2011-09-02,14:08:09
39.9748483333333,116.331255,0,0,40788.5890162037,2011-09-02,14:08:11
39.974835,116.331223333333,0,0,40788.5890740741,2011-09-02,14:08:16
39.9748033333333,116.331201666667,0,0,40788.5891319444,2011-09-02,14:08:21
39.9748033333333,116.331201666667,0,0,40788.5891666667,2011-09-02,14:08:24
39.9748016666667,116.331208333333,0,0,40788.5891898148,2011-09-02,14:08:26
39.9748166666667,116.331208333333,0,0,40788.5892476852,2011-09-02,14:08:31
39.97487,116.331198333333,0,0,40788.5893055556,2011-09-02,14:08:36
39.9748866666667,116.331201666667,0,0,40788.5893634259,2011-09-02,14:08:41
39.9748866666667,116.331208333333,0,0,40788.5894212963,2011-09-02,14:08:46
39.9748866666667,116.331201666667,0,0,40788.5894791667,2011-09-02,14:08:51
39.9748866666667,116.331201666667,0,0,40788.5895138889,2011-09-02,14:08:54
39.9748866666667,116.331203333333,0,0,40788.589537037,2011-09-02,14:08:56
39.974865,116.331185,0,0,40788.5895949074,2011-09-02,14:09:01
39.974825,116.331166666667,0,0,40788.5896527778,2011-09-02,14:09:06
39.9748216666667,116.33116,0,0,40788.5897106482,2011-09-02,14:09:11
39.9748216666667,116.33116,0,0,40788.5897453704,2011-09-02,14:09:14
39.9748233333333,116.331153333333,0,0,40788.5897685185,2011-09-02,14:09:16
39.9748433333333,116.331146666667,0,0,40788.5898263889,2011-09-02,14:09:21
39.9748316666667,116.331148333333,0,0,40788.5898842593,2011-09-02,14:09:26
39.97486,116.331165,0,0,40788.5899421296,2011-09-02,14:09:31
39.97486,116.331165,0,0,40788.5899768519,2011-09-02,14:09:34
39.9748616666667,116.331156666667,0,0,40788.59,2011-09-02,14:09:36
39.97486,116.331168333333,0,0,40788.5900578704,2011-09-02,14:09:41
39.97486,116.331176666667,0,0,40788.5901157407,2011-09-02,14:09:46
39.97486,116.331176666667,0,0,40788.590150463,2011-09-02,14:09:49
39.9748616666667,116.331168333333,0,0,40788.5901736111,2011-09-02,14:09:51
39.9748666666667,116.331181666667,0,0,40788.5902314815,2011-09-02,14:09:56
39.9749016666667,116.331236666667,0,0,40788.5902893519,2011-09-02,14:10:01
39.974905,116.331243333333,0,0,40788.5903472222,2011-09-02,14:10:06
39.974905,116.331243333333,0,0,40788.5903819444,2011-09-02,14:10:09
39.974905,116.33124,0,0,40788.5904050926,2011-09-02,14:10:11
39.974875,116.331226666667,0,0,40788.590462963,2011-09-02,14:10:16
39.9748516666667,116.331238333333,0,0,40788.5905208333,2011-09-02,14:10:21
39.9748466666667,116.331231666667,0,0,40788.5905787037,2011-09-02,14:10:26
39.974845,116.331228333333,0,0,40788.5906365741,2011-09-02,14:10:31
39.9748466666667,116.331221666667,0,0,40788.5906944444,2011-09-02,14:10:36
39.9748466666667,116.331221666667,0,0,40788.5907291667,2011-09-02,14:10:39
39.9748433333333,116.331216666667,0,0,40788.5907523148,2011-09-02,14:10:41
39.974805,116.331223333333,0,0,40788.5908101852,2011-09-02,14:10:46
39.97478,116.331211666667,0,0,40788.5908680556,2011-09-02,14:10:51
39.97478,116.331213333333,0,0,40788.5909259259,2011-09-02,14:10:56
39.9747783333333,116.331218333333,0,0,40788.5909837963,2011-09-02,14:11:01
39.97478,116.331223333333,0,0,40788.5910416667,2011-09-02,14:11:06
39.97478,116.331218333333,0,0,40788.591099537,2011-09-02,14:11:11
39.97478,116.331221666667,0,0,40788.5911574074,2011-09-02,14:11:16
39.97478,116.33122,0,0,40788.5912152778,2011-09-02,14:11:21
39.97478,116.331218333333,0,0,40788.5912731481,2011-09-02,14:11:26
39.9747783333333,116.331223333333,0,0,40788.5913310185,2011-09-02,14:11:31
39.97478,116.33122,0,0,40788.5913888889,2011-09-02,14:11:36
39.97478,116.33122,0,0,40788.5914467593,2011-09-02,14:11:41
39.9747783333333,116.331221666667,0,0,40788.5915046296,2011-09-02,14:11:46
39.9747766666667,116.331228333333,0,0,40788.5915625,2011-09-02,14:11:51
39.9747766666667,116.33123,0,0,40788.5916203704,2011-09-02,14:11:56
39.9747766666667,116.331228333333,0,0,40788.5916782407,2011-09-02,14:12:01
39.974775,116.331228333333,0,0,40788.5917361111,2011-09-02,14:12:06
39.974775,116.331228333333,0,0,40788.5917939815,2011-09-02,14:12:11
39.974775,116.331226666667,0,0,40788.5918518519,2011-09-02,14:12:16
39.9747766666667,116.33122,0,0,40788.5919097222,2011-09-02,14:12:21
39.9747766666667,116.331216666667,0,0,40788.5919675926,2011-09-02,14:12:26
39.9747783333333,116.331213333333,0,0,40788.592025463,2011-09-02,14:12:31
39.9747766666667,116.331218333333,0,0,40788.5920833333,2011-09-02,14:12:36
39.9747783333333,116.331225,0,0,40788.5921412037,2011-09-02,14:12:41
39.97478,116.331228333333,0,0,40788.5921990741,2011-09-02,14:12:46
39.9747816666667,116.33122,0,0,40788.5922569444,2011-09-02,14:12:51
39.9747833333333,116.331215,0,0,40788.5923148148,2011-09-02,14:12:56
39.9747833333333,116.331215,0,0,40788.5923726852,2011-09-02,14:13:01
39.9747833333333,116.331215,0,0,40788.5924074074,2011-09-02,14:13:04
39.9747833333333,116.331223333333,0,0,40788.5924305556,2011-09-02,14:13:06
39.9747716666667,116.331211666667,0,0,40788.5924884259,2011-09-02,14:13:11
39.97477,116.331216666667,0,0,40788.5925462963,2011-09-02,14:13:16
39.9747716666667,116.331216666667,0,0,40788.5926041667,2011-09-02,14:13:21
39.9747733333333,116.33121,0,0,40788.592662037,2011-09-02,14:13:26
39.9747733333333,116.331203333333,0,0,40788.5927199074,2011-09-02,14:13:31
39.9747733333333,116.331198333333,0,0,40788.5927777778,2011-09-02,14:13:36
39.9747733333333,116.331198333333,0,0,40788.5928356481,2011-09-02,14:13:41
39.974775,116.331201666667,0,0,40788.5928935185,2011-09-02,14:13:46
39.9747766666667,116.331206666667,0,0,40788.5929513889,2011-09-02,14:13:51
39.9747783333333,116.331206666667,0,0,40788.5930092593,2011-09-02,14:13:56
39.9747783333333,116.331206666667,0,0,40788.5930439815,2011-09-02,14:13:59
39.97478,116.331208333333,0,0,40788.5930671296,2011-09-02,14:14:01
39.9747833333333,116.331196666667,0,0,40788.593125,2011-09-02,14:14:06
39.9747833333333,116.331196666667,0,0,40788.5931597222,2011-09-02,14:14:09
39.974785,116.33119,0,0,40788.5931828704,2011-09-02,14:14:11
39.9747866666667,116.33118,0,0,40788.5932407407,2011-09-02,14:14:16
39.9747883333333,116.33117,0,0,40788.5932986111,2011-09-02,14:14:21
39.97479,116.331163333333,0,0,40788.5933564815,2011-09-02,14:14:26
39.9747916666667,116.331158333333,0,0,40788.5934143519,2011-09-02,14:14:31
39.97479,116.331165,0,0,40788.5934722222,2011-09-02,14:14:36
39.9747916666667,116.331168333333,0,0,40788.5935300926,2011-09-02,14:14:41
39.9747916666667,116.33117,0,0,40788.593587963,2011-09-02,14:14:46
39.9747916666667,116.331178333333,0,0,40788.5936458333,2011-09-02,14:14:51
39.9747933333333,116.331171666667,0,0,40788.5937037037,2011-09-02,14:14:56
39.974795,116.33117,0,0,40788.5937615741,2011-09-02,14:15:01
39.9747966666667,116.331165,0,0,40788.5938194444,2011-09-02,14:15:06
39.9747966666667,116.331165,0,0,40788.5938773148,2011-09-02,14:15:11
39.9747966666667,116.331171666667,0,0,40788.5939351852,2011-09-02,14:15:16
39.974795,116.331178333333,0,0,40788.5939930556,2011-09-02,14:15:21
39.9747966666667,116.331175,0,0,40788.5940509259,2011-09-02,14:15:26
39.9747966666667,116.331175,0,0,40788.5941087963,2011-09-02,14:15:31
39.9747983333333,116.33117,0,0,40788.5941666667,2011-09-02,14:15:36
39.9748016666667,116.331165,0,0,40788.594224537,2011-09-02,14:15:41
39.9748016666667,116.331168333333,0,0,40788.5942824074,2011-09-02,14:15:46
39.9748016666667,116.331175,0,0,40788.5943402778,2011-09-02,14:15:51
39.9748016666667,116.331178333333,0,0,40788.5943981481,2011-09-02,14:15:56
39.9748016666667,116.331175,0,0,40788.5944560185,2011-09-02,14:16:01
39.9748016666667,116.331173333333,0,0,40788.5945138889,2011-09-02,14:16:06
39.9748033333333,116.331173333333,0,0,40788.5945717593,2011-09-02,14:16:11
39.974805,116.33118,0,0,40788.5946296296,2011-09-02,14:16:16
39.974805,116.331183333333,0,0,40788.5946875,2011-09-02,14:16:21
39.974805,116.331183333333,0,0,40788.5947222222,2011-09-02,14:16:24
39.9748066666667,116.331183333333,0,0,40788.5947453704,2011-09-02,14:16:26
39.974805,116.331195,0,0,40788.5948032407,2011-09-02,14:16:31
39.974805,116.331198333333,0,0,40788.5948611111,2011-09-02,14:16:36
39.9748033333333,116.331203333333,0,0,40788.5949189815,2011-09-02,14:16:41
39.9748033333333,116.331206666667,0,0,40788.5949768518,2011-09-02,14:16:46
39.9748033333333,116.331211666667,0,0,40788.5950347222,2011-09-02,14:16:51
39.974805,116.331215,0,0,40788.5950925926,2011-09-02,14:16:56
39.9748066666667,116.331213333333,0,0,40788.595150463,2011-09-02,14:17:01
39.97481,116.331213333333,0,0,40788.5952083333,2011-09-02,14:17:06
39.9748116666667,116.331215,0,0,40788.5952662037,2011-09-02,14:17:11
39.9748116666667,116.331215,0,0,40788.5953240741,2011-09-02,14:17:16
39.9748116666667,116.331215,0,0,40788.5953819444,2011-09-02,14:17:21
39.9748133333333,116.331218333333,0,0,40788.5954398148,2011-09-02,14:17:26
39.9748166666667,116.331216666667,0,0,40788.5954976852,2011-09-02,14:17:31
39.9748183333333,116.331216666667,0,0,40788.5955555556,2011-09-02,14:17:36
39.97482,116.331215,0,0,40788.5956134259,2011-09-02,14:17:41
39.97482,116.331215,0,0,40788.5956712963,2011-09-02,14:17:46
39.97482,116.331215,0,0,40788.5957291667,2011-09-02,14:17:51
39.97482,116.331216666667,0,0,40788.595787037,2011-09-02,14:17:56
39.97482,116.331216666667,0,0,40788.5958449074,2011-09-02,14:18:01
39.9748183333333,116.331213333333,0,0,40788.5959027778,2011-09-02,14:18:06
39.97482,116.331208333333,0,0,40788.5959606481,2011-09-02,14:18:11
39.97482,116.331203333333,0,0,40788.5960185185,2011-09-02,14:18:16
39.97482,116.331198333333,0,0,40788.5960763889,2011-09-02,14:18:21
39.9748216666667,116.331193333333,0,0,40788.5961342593,2011-09-02,14:18:26
39.9748233333333,116.331191666667,0,0,40788.5961921296,2011-09-02,14:18:31
39.974825,116.331186666667,0,0,40788.59625,2011-09-02,14:18:36
39.974825,116.331186666667,0,0,40788.5963078704,2011-09-02,14:18:41
39.974825,116.331185,0,0,40788.5963657407,2011-09-02,14:18:46
39.9748233333333,116.331186666667,0,0,40788.5964236111,2011-09-02,14:18:51
39.974825,116.331185,0,0,40788.5964814815,2011-09-02,14:18:56
39.974825,116.331181666667,0,0,40788.5965393518,2011-09-02,14:19:01
39.974825,116.331178333333,0,0,40788.5965972222,2011-09-02,14:19:06
39.9748266666667,116.331178333333,0,0,40788.5966550926,2011-09-02,14:19:11
39.9748283333333,116.331178333333,0,0,40788.596712963,2011-09-02,14:19:16
39.9748266666667,116.331185,0,0,40788.5967708333,2011-09-02,14:19:21
39.974825,116.331186666667,0,0,40788.5968287037,2011-09-02,14:19:26
39.974825,116.33119,0,0,40788.5968865741,2011-09-02,14:19:31
39.9748266666667,116.331196666667,0,0,40788.5969444444,2011-09-02,14:19:36
39.9748266666667,116.331196666667,0,0,40788.5969791667,2011-09-02,14:19:39
39.9748283333333,116.33119,0,0,40788.5970023148,2011-09-02,14:19:41
39.9748216666667,116.331145,0,0,40788.5970601852,2011-09-02,14:19:46
39.9748166666667,116.33113,0,0,40788.5971180556,2011-09-02,14:19:51
39.974825,116.331138333333,0,0,40788.5971759259,2011-09-02,14:19:56
39.974825,116.331136666667,0,0,40788.5972337963,2011-09-02,14:20:01
39.974825,116.331136666667,0,0,40788.5972685185,2011-09-02,14:20:04
39.974825,116.331135,0,0,40788.5972916667,2011-09-02,14:20:06
39.9748233333333,116.331145,0,0,40788.597349537,2011-09-02,14:20:11
39.9748233333333,116.331145,0,0,40788.5973842593,2011-09-02,14:20:14
39.9748233333333,116.331138333333,0,0,40788.5974074074,2011-09-02,14:20:16
39.9748216666667,116.33115,0,0,40788.5974652778,2011-09-02,14:20:21
39.9748233333333,116.33115,0,0,40788.5975231482,2011-09-02,14:20:26
39.9748233333333,116.33115,0,0,40788.5975578704,2011-09-02,14:20:29
39.974825,116.33115,0,0,40788.5975810185,2011-09-02,14:20:31
39.974825,116.33116,0,0,40788.5976388889,2011-09-02,14:20:36
39.9748266666667,116.331156666667,0,0,40788.5976967593,2011-09-02,14:20:41
39.9748266666667,116.331156666667,0,0,40788.5977314815,2011-09-02,14:20:44
39.9748266666667,116.331155,0,0,40788.5977546296,2011-09-02,14:20:46
39.974825,116.331166666667,0,0,40788.5978125,2011-09-02,14:20:51
39.97481,116.331186666667,0,0,40788.5978703704,2011-09-02,14:20:56
39.9765133333333,116.331046666667,0,0,40788.5981481481,2011-09-02,14:21:20
39.9765133333333,116.331055,0,0,40788.5982060185,2011-09-02,14:21:25
39.97651,116.331063333333,0,0,40788.5982638889,2011-09-02,14:21:30
39.9765033333333,116.33107,0,0,40788.5983217593,2011-09-02,14:21:35
39.9765033333333,116.33107,0,0,40788.5983564815,2011-09-02,14:21:38
39.9765016666667,116.331073333333,0,0,40788.5983796296,2011-09-02,14:21:40
39.9763216666667,116.331056666667,0,0,40788.5984375,2011-09-02,14:21:45
39.9760666666667,116.331063333333,0,0,40788.5984837963,2011-09-02,14:21:49
39.9751233333333,116.331073333333,0,0,40788.5984953704,2011-09-02,14:21:50
39.9750383333333,116.33104,0,0,40788.5985069444,2011-09-02,14:21:51
39.9749533333333,116.330996666667,0,0,40788.5985532407,2011-09-02,14:21:55
39.9749516666667,116.330988333333,0,0,40788.5986111111,2011-09-02,14:22:00
39.97495,116.330983333333,0,0,40788.5986689815,2011-09-02,14:22:05
39.97495,116.330988333333,0,0,40788.5987268519,2011-09-02,14:22:10
39.97495,116.330988333333,0,0,40788.5987847222,2011-09-02,14:22:15
39.97495,116.330988333333,0,0,40788.5988194444,2011-09-02,14:22:18
39.9749533333333,116.330986666667,0,0,40788.5988425926,2011-09-02,14:22:20
39.9749833333333,116.330991666667,0,0,40788.598900463,2011-09-02,14:22:25
39.97506,116.330961666667,0,0,40788.5989583333,2011-09-02,14:22:30
39.9750766666667,116.330953333333,0,0,40788.5990162037,2011-09-02,14:22:35
39.975105,116.330943333333,0,0,40788.5990740741,2011-09-02,14:22:40
39.975105,116.330943333333,0,0,40788.5991087963,2011-09-02,14:22:43
39.975105,116.330941666667,0,0,40788.5991319444,2011-09-02,14:22:45
39.9751133333333,116.330925,0,0,40788.5991898148,2011-09-02,14:22:50
39.97509,116.330898333333,0,0,40788.5992476852,2011-09-02,14:22:55
39.97509,116.330896666667,0,0,40788.5993055556,2011-09-02,14:23:00
39.97509,116.330896666667,0,0,40788.5993402778,2011-09-02,14:23:03
39.9750833333333,116.330903333333,0,0,40788.5993634259,2011-09-02,14:23:05
39.9750766666667,116.330893333333,0,0,40788.5994212963,2011-09-02,14:23:10
39.9750733333333,116.330891666667,0,0,40788.5994791667,2011-09-02,14:23:15
39.9750733333333,116.330891666667,0,0,40788.5995138889,2011-09-02,14:23:18
39.9750716666667,116.330885,0,0,40788.599537037,2011-09-02,14:23:20
39.97507,116.330875,0,0,40788.5995949074,2011-09-02,14:23:25
39.9750683333333,116.330863333333,0,0,40788.5996527778,2011-09-02,14:23:30
39.975065,116.330855,0,0,40788.5997106481,2011-09-02,14:23:35
39.97506,116.330853333333,0,0,40788.5997685185,2011-09-02,14:23:40
39.97506,116.330853333333,0,0,40788.5998032407,2011-09-02,14:23:43
39.97506,116.330845,0,0,40788.5998263889,2011-09-02,14:23:45
39.97506,116.330835,0,0,40788.5998842593,2011-09-02,14:23:50
39.9750583333333,116.330836666667,0,0,40788.5999421296,2011-09-02,14:23:55
39.9750566666667,116.330841666667,0,0,40788.6,2011-09-02,14:24:00
39.9750583333333,116.330838333333,0,0,40788.6000578704,2011-09-02,14:24:05
39.9750583333333,116.330838333333,0,0,40788.6000925926,2011-09-02,14:24:08
39.9750583333333,116.330838333333,0,0,40788.6001157407,2011-09-02,14:24:10
39.9750583333333,116.330848333333,0,0,40788.6001736111,2011-09-02,14:24:15
39.9750566666667,116.330848333333,0,0,40788.6002314815,2011-09-02,14:24:20
39.9750566666667,116.330845,0,0,40788.6002893519,2011-09-02,14:24:25
39.9750566666667,116.33085,0,0,40788.6003472222,2011-09-02,14:24:30
39.9750566666667,116.33085,0,0,40788.6003819444,2011-09-02,14:24:33
39.975055,116.330853333333,0,0,40788.6004050926,2011-09-02,14:24:35
39.97501,116.330825,0,0,40788.600462963,2011-09-02,14:24:40
39.97501,116.330825,0,0,40788.6005208333,2011-09-02,14:24:45
39.97501,116.33082,0,0,40788.6005787037,2011-09-02,14:24:50
39.97501,116.330823333333,0,0,40788.6006365741,2011-09-02,14:24:55
39.97501,116.33083,0,0,40788.6006944444,2011-09-02,14:25:00
39.97501,116.330838333333,0,0,40788.6007523148,2011-09-02,14:25:05
39.97501,116.330846666667,0,0,40788.6008101852,2011-09-02,14:25:10
39.9750083333333,116.330853333333,0,0,40788.6008680556,2011-09-02,14:25:15
39.9750083333333,116.330853333333,0,0,40788.6009027778,2011-09-02,14:25:18
39.975005,116.330861666667,0,0,40788.6009259259,2011-09-02,14:25:20
39.9750033333333,116.330876666667,0,0,40788.6009837963,2011-09-02,14:25:25
39.974965,116.33097,0,0,40788.6010416667,2011-09-02,14:25:30
39.974935,116.331078333333,0,0,40788.601099537,2011-09-02,14:25:35
39.9749083333333,116.331136666667,0,0,40788.6011574074,2011-09-02,14:25:40
39.9749066666667,116.331146666667,0,0,40788.6012152778,2011-09-02,14:25:45
39.974905,116.331161666667,0,0,40788.6012731481,2011-09-02,14:25:50
39.9748566666667,116.331215,0,0,40788.6013310185,2011-09-02,14:25:55
39.974825,116.331213333333,0,0,40788.6013888889,2011-09-02,14:26:00
39.974825,116.331213333333,0,0,40788.6014236111,2011-09-02,14:26:03
39.974825,116.331218333333,0,0,40788.6014467593,2011-09-02,14:26:05
39.9748233333333,116.331228333333,0,0,40788.6015046296,2011-09-02,14:26:10
39.9748216666667,116.33123,0,0,40788.6015625,2011-09-02,14:26:15
39.9748216666667,116.33123,0,0,40788.6015972222,2011-09-02,14:26:18
39.9748216666667,116.331235,0,0,40788.6016203704,2011-09-02,14:26:20
39.9748233333333,116.331245,0,0,40788.6016782407,2011-09-02,14:26:25
39.9748233333333,116.331251666667,0,0,40788.6017361111,2011-09-02,14:26:30
39.974825,116.331248333333,0,0,40788.6017939815,2011-09-02,14:26:35
39.974825,116.331248333333,0,0,40788.6018287037,2011-09-02,14:26:38
39.974825,116.33125,0,0,40788.6018518518,2011-09-02,14:26:40
39.9748233333333,116.331261666667,0,0,40788.6019097222,2011-09-02,14:26:45
39.9748233333333,116.33126,0,0,40788.6019675926,2011-09-02,14:26:50
39.974825,116.331258333333,0,0,40788.602025463,2011-09-02,14:26:55
39.974825,116.331258333333,0,0,40788.6020833333,2011-09-02,14:27:00
39.974825,116.331263333333,0,0,40788.6021412037,2011-09-02,14:27:05
39.974825,116.331265,0,0,40788.6021990741,2011-09-02,14:27:10
39.974825,116.331266666667,0,0,40788.6022569444,2011-09-02,14:27:15
39.974825,116.331266666667,0,0,40788.6023148148,2011-09-02,14:27:20
39.974825,116.331266666667,0,0,40788.6023726852,2011-09-02,14:27:25
39.974825,116.331266666667,0,0,40788.6024305556,2011-09-02,14:27:30
39.974825,116.331268333333,0,0,40788.6024884259,2011-09-02,14:27:35
39.974825,116.331268333333,0,0,40788.6025231481,2011-09-02,14:27:38
39.9748233333333,116.331273333333,0,0,40788.6025462963,2011-09-02,14:27:40
39.9750716666667,116.331203333333,0,0,40788.6050810185,2011-09-02,14:31:19
39.9751716666667,116.331175,0,0,40788.6051273148,2011-09-02,14:31:23
39.9752633333333,116.331146666667,0,0,40788.605162037,2011-09-02,14:31:26
39.9753683333333,116.33111,0,0,40788.6051851852,2011-09-02,14:31:28
39.9754616666667,116.331075,0,0,40788.6052083333,2011-09-02,14:31:30
39.9755533333333,116.331033333333,0,0,40788.6052314815,2011-09-02,14:31:32
39.9757,116.33102,0,0,40788.6052546296,2011-09-02,14:31:34
39.975825,116.331008333333,0,0,40788.6052662037,2011-09-02,14:31:35
39.9759366666667,116.331001666667,0,0,40788.6052777778,2011-09-02,14:31:36
39.9760416666667,116.330995,0,0,40788.6052893519,2011-09-02,14:31:37
39.9761733333333,116.330985,0,0,40788.6053009259,2011-09-02,14:31:38
39.9762916666667,116.330978333333,0,0,40788.6053125,2011-09-02,14:31:39
39.9764,116.330971666667,0,0,40788.6053240741,2011-09-02,14:31:40
39.9765083333333,116.330966666667,0,0,40788.6053356482,2011-09-02,14:31:41
39.9766033333333,116.330961666667,0,0,40788.6053472222,2011-09-02,14:31:42
39.9768133333333,116.330935,0,0,40788.6053703704,2011-09-02,14:31:44
39.977,116.330915,0,0,40788.6053935185,2011-09-02,14:31:46
39.9771033333333,116.330898333333,0,0,40788.6054050926,2011-09-02,14:31:47
39.9772666666667,116.330876666667,0,0,40788.6054282407,2011-09-02,14:31:49
39.9774083333333,116.33086,0,0,40788.6054513889,2011-09-02,14:31:51
39.9775133333333,116.330858333333,0,0,40788.605474537,2011-09-02,14:31:53
39.9776333333333,116.330848333333,0,0,40788.6054976852,2011-09-02,14:31:55
39.9775883333333,116.330861666667,0,0,40788.6055555556,2011-09-02,14:32:00
39.977595,116.330888333333,0,0,40788.6056134259,2011-09-02,14:32:05
39.9777033333333,116.330875,0,0,40788.6056365741,2011-09-02,14:32:07
39.9776216666667,116.33087,0,0,40788.6056828704,2011-09-02,14:32:11
39.9775316666667,116.330863333333,0,0,40788.6057060185,2011-09-02,14:32:13
39.9776316666667,116.330846666667,0,0,40788.6057523148,2011-09-02,14:32:17
39.9777016666667,116.330818333333,0,0,40788.6058101852,2011-09-02,14:32:22
39.9777866666667,116.330786666667,0,0,40788.6058680556,2011-09-02,14:32:27
39.977865,116.330795,0,0,40788.6059259259,2011-09-02,14:32:32
39.9776066666667,116.33082,0,0,40788.6059375,2011-09-02,14:32:33
39.977285,116.33084,0,0,40788.6059490741,2011-09-02,14:32:34
39.976995,116.33087,0,0,40788.6059953704,2011-09-02,14:32:38
39.9769983333333,116.33086,0,0,40788.6060532407,2011-09-02,14:32:43
39.9769883333333,116.330868333333,0,0,40788.6061111111,2011-09-02,14:32:48
39.97586,116.330878333333,0,0,40788.6061574074,2011-09-02,14:32:52
39.9756333333333,116.330893333333,0,0,40788.6061689815,2011-09-02,14:32:53
39.9753866666667,116.330925,0,0,40788.6061805556,2011-09-02,14:32:54
39.97507,116.330948333333,0,0,40788.6061921296,2011-09-02,14:32:55
39.9749233333333,116.33098,0,0,40788.6062037037,2011-09-02,14:32:56
39.9748216666667,116.330988333333,0,0,40788.6062152778,2011-09-02,14:32:57
39.97466,116.331005,0,0,40788.6062384259,2011-09-02,14:32:59
39.974555,116.331026666667,0,0,40788.6062615741,2011-09-02,14:33:01
39.9744866666667,116.331031666667,0,0,40788.6063194444,2011-09-02,14:33:06
39.9743416666667,116.331055,0,0,40788.6063425926,2011-09-02,14:33:08
39.9742366666667,116.331066666667,0,0,40788.6063541667,2011-09-02,14:33:09
39.9740466666667,116.331083333333,0,0,40788.6063773148,2011-09-02,14:33:11
39.9739483333333,116.331093333333,0,0,40788.6063888889,2011-09-02,14:33:12
39.9742783333333,116.331058333333,0,0,40788.606412037,2011-09-02,14:33:14
39.9743583333333,116.331058333333,0,0,40788.6064699074,2011-09-02,14:33:19
39.9743833333333,116.331041666667,0,0,40788.6065277778,2011-09-02,14:33:24
39.9742016666667,116.331275,0,0,40788.6115625,2011-09-02,14:40:39
39.9741516666667,116.331313333333,0,0,40788.6116203704,2011-09-02,14:40:44
39.9741966666667,116.331331666667,0,0,40788.6116782407,2011-09-02,14:40:49
39.9742166666667,116.331313333333,0,0,40788.6117361111,2011-09-02,14:40:54
39.9742166666667,116.331313333333,0,0,40788.6117939815,2011-09-02,14:40:59
39.9742166666667,116.331313333333,0,0,40788.6118287037,2011-09-02,14:41:02
39.9742166666667,116.331321666667,0,0,40788.6118518518,2011-09-02,14:41:04
39.9742516666667,116.331268333333,0,0,40788.6119097222,2011-09-02,14:41:09
39.97425,116.331276666667,0,0,40788.6119675926,2011-09-02,14:41:14
39.97425,116.331276666667,0,0,40788.6120023148,2011-09-02,14:41:17
39.97425,116.331275,0,0,40788.612025463,2011-09-02,14:41:19
39.9742133333333,116.331261666667,0,0,40788.6120833333,2011-09-02,14:41:24
39.9742133333333,116.331261666667,0,0,40788.6121180556,2011-09-02,14:41:27
39.9742166666667,116.331258333333,0,0,40788.6121412037,2011-09-02,14:41:29
39.9742033333333,116.331238333333,0,0,40788.6121990741,2011-09-02,14:41:34
39.9741966666667,116.331218333333,0,0,40788.6122569444,2011-09-02,14:41:39
39.9742,116.33118,0,0,40788.6123148148,2011-09-02,14:41:44
39.9741983333333,116.331175,0,0,40788.6123726852,2011-09-02,14:41:49
39.9741983333333,116.331171666667,0,0,40788.6124305556,2011-09-02,14:41:54
39.9741983333333,116.331171666667,0,0,40788.6124652778,2011-09-02,14:41:57
39.9741983333333,116.331176666667,0,0,40788.6124884259,2011-09-02,14:41:59
39.97418,116.33118,0,0,40788.6125462963,2011-09-02,14:42:04
39.974165,116.331161666667,0,0,40788.6126041667,2011-09-02,14:42:09
39.9741666666667,116.331146666667,0,0,40788.612662037,2011-09-02,14:42:14
39.9741683333333,116.331141666667,0,0,40788.6127199074,2011-09-02,14:42:19
39.9741683333333,116.331141666667,0,0,40788.6127777778,2011-09-02,14:42:24
39.97417,116.331136666667,0,0,40788.6128356481,2011-09-02,14:42:29
39.9741716666667,116.331143333333,0,0,40788.6128935185,2011-09-02,14:42:34
39.9741716666667,116.33115,0,0,40788.6129513889,2011-09-02,14:42:39
39.9741716666667,116.331148333333,0,0,40788.6130092593,2011-09-02,14:42:44
39.9741716666667,116.331148333333,0,0,40788.6130439815,2011-09-02,14:42:47
39.9741716666667,116.331141666667,0,0,40788.6130671296,2011-09-02,14:42:49
39.9741733333333,116.331131666667,0,0,40788.613125,2011-09-02,14:42:54
39.9741733333333,116.331128333333,0,0,40788.6131828704,2011-09-02,14:42:59
39.9741733333333,116.331123333333,0,0,40788.6132407407,2011-09-02,14:43:04
39.9741733333333,116.331121666667,0,0,40788.6132986111,2011-09-02,14:43:09
39.974175,116.331121666667,0,0,40788.6133564815,2011-09-02,14:43:14
39.9741783333333,116.331113333333,0,0,40788.6134143519,2011-09-02,14:43:19
39.9741783333333,116.331116666667,0,0,40788.6134722222,2011-09-02,14:43:24
39.97418,116.331125,0,0,40788.6135300926,2011-09-02,14:43:29
39.9741816666667,116.331123333333,0,0,40788.613587963,2011-09-02,14:43:34
39.9741816666667,116.331123333333,0,0,40788.6136226852,2011-09-02,14:43:37
39.9741833333333,116.33113,0,0,40788.6136458333,2011-09-02,14:43:39
39.9742183333333,116.331123333333,0,0,40788.6137037037,2011-09-02,14:43:44
39.9742183333333,116.331135,0,0,40788.6137615741,2011-09-02,14:43:49
39.9742183333333,116.331135,0,0,40788.6138194444,2011-09-02,14:43:54
39.9742183333333,116.331133333333,0,0,40788.6138773148,2011-09-02,14:43:59
39.9742183333333,116.33114,0,0,40788.6139351852,2011-09-02,14:44:04
39.9742183333333,116.331138333333,0,0,40788.6139930556,2011-09-02,14:44:09
39.97422,116.331135,0,0,40788.6140509259,2011-09-02,14:44:14
39.97422,116.331135,0,0,40788.6140856481,2011-09-02,14:44:17
39.9742216666667,116.331131666667,0,0,40788.6141087963,2011-09-02,14:44:19
39.9742233333333,116.331121666667,0,0,40788.6141666667,2011-09-02,14:44:24
39.974225,116.331123333333,0,0,40788.614224537,2011-09-02,14:44:29
39.974225,116.331128333333,0,0,40788.6142824074,2011-09-02,14:44:34
39.974225,116.331128333333,0,0,40788.6143402778,2011-09-02,14:44:39
39.974225,116.331128333333,0,0,40788.614375,2011-09-02,14:44:42
39.974225,116.331131666667,0,0,40788.6143981481,2011-09-02,14:44:44
39.9742266666667,116.331141666667,0,0,40788.6144560185,2011-09-02,14:44:49
39.97429,116.331173333333,0,0,40788.6145138889,2011-09-02,14:44:54
39.9742716666667,116.331211666667,0,0,40788.6145717593,2011-09-02,14:44:59
39.97423,116.33123,0,0,40788.6146296296,2011-09-02,14:45:04
39.9741483333333,116.331245,0,0,40788.6146875,2011-09-02,14:45:09
39.9741733333333,116.331226666667,0,0,40788.6147453704,2011-09-02,14:45:14
39.9741783333333,116.331215,0,0,40788.6148032407,2011-09-02,14:45:19
39.97418,116.331206666667,0,0,40788.6148611111,2011-09-02,14:45:24
39.97418,116.331206666667,0,0,40788.6148958333,2011-09-02,14:45:27
39.97418,116.331198333333,0,0,40788.6149189815,2011-09-02,14:45:29
39.9741866666667,116.331186666667,0,0,40788.6149768519,2011-09-02,14:45:34
39.9741866666667,116.331186666667,0,0,40788.6150115741,2011-09-02,14:45:37
39.9741883333333,116.331178333333,0,0,40788.6150347222,2011-09-02,14:45:39
39.97419,116.331165,0,0,40788.6150925926,2011-09-02,14:45:44
39.974275,116.331123333333,0,0,40788.6151273148,2011-09-02,14:45:47
39.9743066666667,116.331103333333,0,0,40788.6151851852,2011-09-02,14:45:52
39.974305,116.3311,0,0,40788.6152430556,2011-09-02,14:45:57
39.974305,116.331103333333,0,0,40788.6153009259,2011-09-02,14:46:02
39.974305,116.331103333333,0,0,40788.6153356481,2011-09-02,14:46:05
39.9743083333333,116.331105,0,0,40788.6153587963,2011-09-02,14:46:07
39.9743066666667,116.331115,0,0,40788.6154166667,2011-09-02,14:46:12
39.9743183333333,116.331161666667,0,0,40788.615474537,2011-09-02,14:46:17
39.9743533333333,116.331176666667,0,0,40788.6155324074,2011-09-02,14:46:22
39.9743533333333,116.331176666667,0,0,40788.6155671296,2011-09-02,14:46:25
39.97436,116.331183333333,0,0,40788.6155902778,2011-09-02,14:46:27
39.97439,116.331173333333,0,0,40788.6156481481,2011-09-02,14:46:32
39.9744116666667,116.331185,0,0,40788.6157060185,2011-09-02,14:46:37
39.974435,116.33118,0,0,40788.6157638889,2011-09-02,14:46:42
39.9744366666667,116.33117,0,0,40788.6158217593,2011-09-02,14:46:47
39.97449,116.331156666667,0,0,40788.6158796296,2011-09-02,14:46:52
39.9745,116.331165,0,0,40788.6159375,2011-09-02,14:46:57
39.9744966666667,116.33118,0,0,40788.6159953704,2011-09-02,14:47:02
39.9744933333333,116.331188333333,0,0,40788.6160532407,2011-09-02,14:47:07
39.9744933333333,116.331195,0,0,40788.6161111111,2011-09-02,14:47:12
39.9744933333333,116.331201666667,0,0,40788.6161689815,2011-09-02,14:47:17
39.974495,116.331195,0,0,40788.6162268519,2011-09-02,14:47:22
39.9744966666667,116.331188333333,0,0,40788.6162847222,2011-09-02,14:47:27
39.9744966666667,116.331188333333,0,0,40788.6163194444,2011-09-02,14:47:30
39.9744966666667,116.331185,0,0,40788.6163425926,2011-09-02,14:47:32
39.974495,116.331198333333,0,0,40788.616400463,2011-09-02,14:47:37
39.974495,116.33121,0,0,40788.6164583333,2011-09-02,14:47:42
39.974505,116.331183333333,0,0,40788.6165162037,2011-09-02,14:47:47
39.9746633333333,116.330913333333,0,0,40788.6204513889,2011-09-02,14:53:27
39.974775,116.330803333333,0,0,40788.6204976852,2011-09-02,14:53:31
39.97484,116.330698333333,0,0,40788.6205324074,2011-09-02,14:53:34
39.97492,116.330646666667,0,0,40788.6205902778,2011-09-02,14:53:39
39.9749983333333,116.330661666667,0,0,40788.6206481481,2011-09-02,14:53:44
39.9750516666667,116.33066,0,0,40788.6207060185,2011-09-02,14:53:49
39.9750083333333,116.330683333333,0,0,40788.6207638889,2011-09-02,14:53:54
39.9749966666667,116.330696666667,0,0,40788.6208217593,2011-09-02,14:53:59
39.9749966666667,116.330696666667,0,0,40788.6208564815,2011-09-02,14:54:02
39.9749966666667,116.330703333333,0,0,40788.6208796296,2011-09-02,14:54:04
39.9749966666667,116.330691666667,0,0,40788.6209375,2011-09-02,14:54:09
39.9749966666667,116.330688333333,0,0,40788.6209953704,2011-09-02,14:54:14
39.9749966666667,116.330688333333,0,0,40788.6210300926,2011-09-02,14:54:17
39.974995,116.330695,0,0,40788.6210532407,2011-09-02,14:54:19
39.9749683333333,116.330728333333,0,0,40788.6211111111,2011-09-02,14:54:24
39.974895,116.330818333333,0,0,40788.6211458333,2011-09-02,14:54:27
39.9748216666667,116.330891666667,0,0,40788.6211921296,2011-09-02,14:54:31
39.9747816666667,116.330941666667,0,0,40788.62125,2011-09-02,14:54:36
39.9747816666667,116.330941666667,0,0,40788.6212847222,2011-09-02,14:54:39
39.9747733333333,116.330941666667,0,0,40788.6213078704,2011-09-02,14:54:41
39.9747316666667,116.330948333333,0,0,40788.6213657407,2011-09-02,14:54:46
39.9746683333333,116.330981666667,0,0,40788.6214236111,2011-09-02,14:54:51
39.9746683333333,116.330981666667,0,0,40788.6214583333,2011-09-02,14:54:54
39.9746666666667,116.330981666667,0,0,40788.6214814815,2011-09-02,14:54:56
39.9746633333333,116.330993333333,0,0,40788.6215393519,2011-09-02,14:55:01
39.97466,116.331001666667,0,0,40788.6215972222,2011-09-02,14:55:06
39.97466,116.331005,0,0,40788.6216550926,2011-09-02,14:55:11
39.97466,116.331005,0,0,40788.6216898148,2011-09-02,14:55:14
39.9746583333333,116.331011666667,0,0,40788.621712963,2011-09-02,14:55:16
39.9746433333333,116.331078333333,0,0,40788.6217708333,2011-09-02,14:55:21
39.9746766666667,116.331101666667,0,0,40788.6218287037,2011-09-02,14:55:26
39.97468,116.3311,0,0,40788.6218865741,2011-09-02,14:55:31
39.97468,116.331096666667,0,0,40788.6219444444,2011-09-02,14:55:36
39.9746783333333,116.331093333333,0,0,40788.6220023148,2011-09-02,14:55:41
39.9746783333333,116.331095,0,0,40788.6220601852,2011-09-02,14:55:46
39.9746783333333,116.331101666667,0,0,40788.6221180556,2011-09-02,14:55:51
39.9746783333333,116.33111,0,0,40788.6221759259,2011-09-02,14:55:56
39.9746783333333,116.33111,0,0,40788.6222106481,2011-09-02,14:55:59
39.974675,116.331108333333,0,0,40788.6222337963,2011-09-02,14:56:01
39.9746716666667,116.331098333333,0,0,40788.6222916667,2011-09-02,14:56:06
39.9746233333333,116.331088333333,0,0,40788.622349537,2011-09-02,14:56:11
39.9746233333333,116.331088333333,0,0,40788.6223842593,2011-09-02,14:56:14
39.974625,116.331081666667,0,0,40788.6224074074,2011-09-02,14:56:16
39.9746216666667,116.331046666667,0,0,40788.6224652778,2011-09-02,14:56:21
39.974645,116.331,0,0,40788.6225231481,2011-09-02,14:56:26
39.974655,116.330945,0,0,40788.6225810185,2011-09-02,14:56:31
39.974665,116.330888333333,0,0,40788.6226388889,2011-09-02,14:56:36
39.9746366666667,116.330871666667,0,0,40788.6226967593,2011-09-02,14:56:41
39.9746116666667,116.330866666667,0,0,40788.6227546296,2011-09-02,14:56:46
39.9745416666667,116.33091,0,0,40788.6228125,2011-09-02,14:56:51
39.97453,116.33092,0,0,40788.6228703704,2011-09-02,14:56:56
39.97453,116.33092,0,0,40788.6229050926,2011-09-02,14:56:59
39.9745283333333,116.330928333333,0,0,40788.6229282407,2011-09-02,14:57:01
39.9745016666667,116.330993333333,0,0,40788.6229861111,2011-09-02,14:57:06
39.9745233333333,116.331016666667,0,0,40788.6230439815,2011-09-02,14:57:11
39.9745233333333,116.33102,0,0,40788.6231018519,2011-09-02,14:57:16
39.9745233333333,116.33102,0,0,40788.6231365741,2011-09-02,14:57:19
39.974525,116.331023333333,0,0,40788.6231597222,2011-09-02,14:57:21
39.9745266666667,116.331036666667,0,0,40788.6232175926,2011-09-02,14:57:26
39.9745133333333,116.331131666667,0,0,40788.623275463,2011-09-02,14:57:31
39.974465,116.331133333333,0,0,40788.6233333333,2011-09-02,14:57:36
39.9744333333333,116.331128333333,0,0,40788.6233912037,2011-09-02,14:57:41
39.9744333333333,116.331123333333,0,0,40788.6234490741,2011-09-02,14:57:46
39.9744333333333,116.331123333333,0,0,40788.6234837963,2011-09-02,14:57:49
39.974435,116.331116666667,0,0,40788.6235069444,2011-09-02,14:57:51
39.97444,116.331078333333,0,0,40788.6235648148,2011-09-02,14:57:56
39.9744383333333,116.331065,0,0,40788.6236226852,2011-09-02,14:58:01
39.97443,116.331088333333,0,0,40788.6236805556,2011-09-02,14:58:06
39.97443,116.331088333333,0,0,40788.6237152778,2011-09-02,14:58:09
39.97443,116.331091666667,0,0,40788.6237384259,2011-09-02,14:58:11
39.97443,116.33107,0,0,40788.6237962963,2011-09-02,14:58:16
39.974445,116.3311,0,0,40788.6238541667,2011-09-02,14:58:21
39.9744616666667,116.331108333333,0,0,40788.623912037,2011-09-02,14:58:26
39.97446,116.331111666667,0,0,40788.6239699074,2011-09-02,14:58:31
39.97446,116.331111666667,0,0,40788.6240046296,2011-09-02,14:58:34
39.9744616666667,116.331105,0,0,40788.6240277778,2011-09-02,14:58:36
39.9745166666667,116.331078333333,0,0,40788.6240856481,2011-09-02,14:58:41
39.9745266666667,116.331075,0,0,40788.6241435185,2011-09-02,14:58:46
39.9745266666667,116.33106,0,0,40788.6242013889,2011-09-02,14:58:51
39.974445,116.331343333333,0,0,40788.6263310185,2011-09-02,15:01:55
39.9744116666667,116.331386666667,0,0,40788.6263888889,2011-09-02,15:02:00
39.974405,116.331378333333,0,0,40788.6264467593,2011-09-02,15:02:05
39.974405,116.331378333333,0,0,40788.6264814815,2011-09-02,15:02:08
39.9744066666667,116.33137,0,0,40788.6265046296,2011-09-02,15:02:10
39.9744333333333,116.331346666667,0,0,40788.6265625,2011-09-02,15:02:15
39.974415,116.331358333333,0,0,40788.6266203704,2011-09-02,15:02:20
39.974415,116.331358333333,0,0,40788.6266550926,2011-09-02,15:02:23
39.974415,116.331356666667,0,0,40788.6266782407,2011-09-02,15:02:25
39.9744183333333,116.331341666667,0,0,40788.6267361111,2011-09-02,15:02:30
39.97441,116.331345,0,0,40788.6267939815,2011-09-02,15:02:35
39.9744083333333,116.331343333333,0,0,40788.6268518518,2011-09-02,15:02:40
39.974405,116.331341666667,0,0,40788.6269097222,2011-09-02,15:02:45
39.974405,116.331336666667,0,0,40788.6269675926,2011-09-02,15:02:50
39.974405,116.331336666667,0,0,40788.6270023148,2011-09-02,15:02:53
39.9744066666667,116.331328333333,0,0,40788.627025463,2011-09-02,15:02:55
39.9743466666667,116.331361666667,0,0,40788.6270833333,2011-09-02,15:03:00
39.9743166666667,116.331386666667,0,0,40788.6271412037,2011-09-02,15:03:05
39.9743166666667,116.331386666667,0,0,40788.6271759259,2011-09-02,15:03:08
39.9743183333333,116.331383333333,0,0,40788.6271990741,2011-09-02,15:03:10
39.9743483333333,116.331358333333,0,0,40788.6272569444,2011-09-02,15:03:15
39.974395,116.331323333333,0,0,40788.6273148148,2011-09-02,15:03:20
39.9744233333333,116.33135,0,0,40788.6273726852,2011-09-02,15:03:25
39.9744066666667,116.331413333333,0,0,40788.6274305556,2011-09-02,15:03:30
39.9744483333333,116.331386666667,0,0,40788.6274884259,2011-09-02,15:03:35
39.97456,116.33134,0,0,40788.6275462963,2011-09-02,15:03:40
39.974625,116.33133,0,0,40788.6276041667,2011-09-02,15:03:45
39.9746866666667,116.331326666667,0,0,40788.627662037,2011-09-02,15:03:50
39.974755,116.331325,0,0,40788.6277199074,2011-09-02,15:03:55
39.97478,116.331336666667,0,0,40788.6277777778,2011-09-02,15:04:00
39.9747233333333,116.331341666667,0,0,40788.6278356481,2011-09-02,15:04:05
39.9746833333333,116.331305,0,0,40788.6278935185,2011-09-02,15:04:10
39.9746933333333,116.331266666667,0,0,40788.6279513889,2011-09-02,15:04:15
39.9746516666667,116.331266666667,0,0,40788.6280092593,2011-09-02,15:04:20
39.9745983333333,116.331288333333,0,0,40788.6280671296,2011-09-02,15:04:25
39.9745816666667,116.331308333333,0,0,40788.628125,2011-09-02,15:04:30
39.9745916666667,116.33131,0,0,40788.6281828704,2011-09-02,15:04:35
39.9745916666667,116.331303333333,0,0,40788.6282407407,2011-09-02,15:04:40
39.9745916666667,116.331303333333,0,0,40788.628275463,2011-09-02,15:04:43
39.9745983333333,116.331298333333,0,0,40788.6282986111,2011-09-02,15:04:45
39.97463,116.33128,0,0,40788.6283564815,2011-09-02,15:04:50
39.9746233333333,116.33129,0,0,40788.6284143519,2011-09-02,15:04:55
39.9746283333333,116.331276666667,0,0,40788.6284722222,2011-09-02,15:05:00
39.9746283333333,116.331276666667,0,0,40788.6285069444,2011-09-02,15:05:03
39.9746316666667,116.331275,0,0,40788.6285300926,2011-09-02,15:05:05
39.9746583333333,116.331251666667,0,0,40788.628587963,2011-09-02,15:05:10
39.9746583333333,116.331251666667,0,0,40788.6286226852,2011-09-02,15:05:13
39.9746516666667,116.331243333333,0,0,40788.6286458333,2011-09-02,15:05:15
39.9746466666667,116.331226666667,0,0,40788.6287037037,2011-09-02,15:05:20
39.9746633333333,116.331236666667,0,0,40788.6287615741,2011-09-02,15:05:25
39.9746783333333,116.33124,0,0,40788.6288194444,2011-09-02,15:05:30
39.9746783333333,116.33124,0,0,40788.6288541667,2011-09-02,15:05:33
39.9746783333333,116.331243333333,0,0,40788.6288773148,2011-09-02,15:05:35
39.9747133333333,116.33123,0,0,40788.6289351852,2011-09-02,15:05:40
39.97475,116.331216666667,0,0,40788.6289930556,2011-09-02,15:05:45
39.9747816666667,116.331193333333,0,0,40788.6290509259,2011-09-02,15:05:50
39.9748466666667,116.33116,0,0,40788.6291087963,2011-09-02,15:05:55
39.9748616666667,116.331168333333,0,0,40788.6291666667,2011-09-02,15:06:00
39.9748733333333,116.331183333333,0,0,40788.629224537,2011-09-02,15:06:05
39.974905,116.331168333333,0,0,40788.6292824074,2011-09-02,15:06:10
39.974905,116.331168333333,0,0,40788.6293171296,2011-09-02,15:06:13
39.9748966666667,116.33117,0,0,40788.6293402778,2011-09-02,15:06:15
39.9748766666667,116.331163333333,0,0,40788.6293981481,2011-09-02,15:06:20
39.9748566666667,116.331175,0,0,40788.6294560185,2011-09-02,15:06:25
39.974785,116.3312,0,0,40788.6295138889,2011-09-02,15:06:30
39.9746983333333,116.33124,0,0,40788.6295717593,2011-09-02,15:06:35
39.9747183333333,116.331213333333,0,0,40788.6296296296,2011-09-02,15:06:40
39.9747383333333,116.331158333333,0,0,40788.6296875,2011-09-02,15:06:45
39.97479,116.331098333333,0,0,40788.6297453704,2011-09-02,15:06:50
39.974775,116.331065,0,0,40788.6298032407,2011-09-02,15:06:55
39.9747333333333,116.331096666667,0,0,40788.6298611111,2011-09-02,15:07:00
39.9747333333333,116.331113333333,0,0,40788.6299189815,2011-09-02,15:07:05
39.9747333333333,116.331111666667,0,0,40788.6299768519,2011-09-02,15:07:10
39.974735,116.331115,0,0,40788.6300347222,2011-09-02,15:07:15
39.974735,116.331115,0,0,40788.6300694444,2011-09-02,15:07:18
39.9747333333333,116.331115,0,0,40788.6300925926,2011-09-02,15:07:20
39.974735,116.331138333333,0,0,40788.630150463,2011-09-02,15:07:25
39.9747083333333,116.331138333333,0,0,40788.6302083333,2011-09-02,15:07:30
39.974595,116.3312,0,0,40788.6302430556,2011-09-02,15:07:33
39.97455,116.331201666667,0,0,40788.6303009259,2011-09-02,15:07:38
39.97456,116.331231666667,0,0,40788.6303587963,2011-09-02,15:07:43
39.97456,116.331263333333,0,0,40788.6304166667,2011-09-02,15:07:48
39.9745333333333,116.331263333333,0,0,40788.630474537,2011-09-02,15:07:53
39.9745333333333,116.33126,0,0,40788.6305324074,2011-09-02,15:07:58
39.9745333333333,116.33126,0,0,40788.6305671296,2011-09-02,15:08:01
39.974535,116.331253333333,0,0,40788.6305902778,2011-09-02,15:08:03
39.97455,116.331243333333,0,0,40788.6306481481,2011-09-02,15:08:08
39.9745416666667,116.331248333333,0,0,40788.6307060185,2011-09-02,15:08:13
39.9745416666667,116.331248333333,0,0,40788.6307407407,2011-09-02,15:08:16
39.9745333333333,116.331251666667,0,0,40788.6307638889,2011-09-02,15:08:18
39.9745016666667,116.331265,0,0,40788.6308217593,2011-09-02,15:08:23
39.9745016666667,116.331275,0,0,40788.6308796296,2011-09-02,15:08:28
39.9745033333333,116.331265,0,0,40788.6309375,2011-09-02,15:08:33
39.9744583333333,116.331305,0,0,40788.6309953704,2011-09-02,15:08:38
39.97439,116.33135,0,0,40788.6310532407,2011-09-02,15:08:43
39.9743416666667,116.331368333333,0,0,40788.6311111111,2011-09-02,15:08:48
39.9744316666667,116.331115,0,0,40788.6339467593,2011-09-02,15:12:53
39.9744833333333,116.331051666667,0,0,40788.6340046296,2011-09-02,15:12:58
39.9745033333333,116.331021666667,0,0,40788.6340625,2011-09-02,15:13:03
39.9745366666667,116.330961666667,0,0,40788.6341203704,2011-09-02,15:13:08
39.974565,116.330948333333,0,0,40788.6341782407,2011-09-02,15:13:13
39.9745666666667,116.330946666667,0,0,40788.6342361111,2011-09-02,15:13:18
39.9745666666667,116.330946666667,0,0,40788.6342939815,2011-09-02,15:13:23
39.97457,116.330943333333,0,0,40788.6343518518,2011-09-02,15:13:28
39.9745716666667,116.33094,0,0,40788.6344097222,2011-09-02,15:13:33
39.9745733333333,116.330946666667,0,0,40788.6344675926,2011-09-02,15:13:38
39.9745733333333,116.330953333333,0,0,40788.634525463,2011-09-02,15:13:43
39.974575,116.330955,0,0,40788.6345833333,2011-09-02,15:13:48
39.974575,116.330955,0,0,40788.6346180556,2011-09-02,15:13:51
39.9745766666667,116.330961666667,0,0,40788.6346412037,2011-09-02,15:13:53
39.9746016666667,116.330963333333,0,0,40788.6346990741,2011-09-02,15:13:58
39.9746333333333,116.330958333333,0,0,40788.6347569444,2011-09-02,15:14:03
39.97464,116.330981666667,0,0,40788.6348148148,2011-09-02,15:14:08
39.9746116666667,116.331015,0,0,40788.6348726852,2011-09-02,15:14:13
39.9745933333333,116.331046666667,0,0,40788.6349305556,2011-09-02,15:14:18
39.9745566666667,116.33106,0,0,40788.6349884259,2011-09-02,15:14:23
39.9745566666667,116.33106,0,0,40788.6350231481,2011-09-02,15:14:26
39.9745533333333,116.331055,0,0,40788.6350462963,2011-09-02,15:14:28
39.9745416666667,116.331041666667,0,0,40788.6351041667,2011-09-02,15:14:33
39.974485,116.331028333333,0,0,40788.635162037,2011-09-02,15:14:38
39.9744666666667,116.331073333333,0,0,40788.6352199074,2011-09-02,15:14:43
39.9744633333333,116.33111,0,0,40788.6352777778,2011-09-02,15:14:48
39.9744333333333,116.331118333333,0,0,40788.6353356481,2011-09-02,15:14:53
39.9743766666667,116.331126666667,0,0,40788.6353935185,2011-09-02,15:14:58
39.9744083333333,116.331135,0,0,40788.6354513889,2011-09-02,15:15:03
39.9744083333333,116.331133333333,0,0,40788.6355092593,2011-09-02,15:15:08
39.97441,116.331136666667,0,0,40788.6355671296,2011-09-02,15:15:13
39.97441,116.331136666667,0,0,40788.6356018518,2011-09-02,15:15:16
39.9744116666667,116.33114,0,0,40788.635625,2011-09-02,15:15:18
39.9744133333333,116.33113,0,0,40788.6356828704,2011-09-02,15:15:23
39.974415,116.331125,0,0,40788.6357407407,2011-09-02,15:15:28
39.9744166666667,116.331131666667,0,0,40788.6357986111,2011-09-02,15:15:33
39.9744166666667,116.331133333333,0,0,40788.6358564815,2011-09-02,15:15:38
39.9744166666667,116.331133333333,0,0,40788.6358912037,2011-09-02,15:15:41
39.9744183333333,116.331126666667,0,0,40788.6359143518,2011-09-02,15:15:43
39.9744183333333,116.331116666667,0,0,40788.6359722222,2011-09-02,15:15:48
39.97446,116.331115,0,0,40788.6360300926,2011-09-02,15:15:53
39.9744883333333,116.331143333333,0,0,40788.636087963,2011-09-02,15:15:58
39.9745483333333,116.331166666667,0,0,40788.6361458333,2011-09-02,15:16:03
39.97456,116.331163333333,0,0,40788.6362037037,2011-09-02,15:16:08
39.97456,116.331155,0,0,40788.6362615741,2011-09-02,15:16:13
39.97456,116.331155,0,0,40788.6362962963,2011-09-02,15:16:16
39.9745516666667,116.331155,0,0,40788.6363194444,2011-09-02,15:16:18
39.9745366666667,116.331168333333,0,0,40788.6363773148,2011-09-02,15:16:23
39.9745466666667,116.331185,0,0,40788.6364351852,2011-09-02,15:16:28
39.9745466666667,116.331185,0,0,40788.6364699074,2011-09-02,15:16:31
39.9745383333333,116.331183333333,0,0,40788.6364930556,2011-09-02,15:16:33
39.9745033333333,116.331186666667,0,0,40788.6365509259,2011-09-02,15:16:38
39.9745033333333,116.331175,0,0,40788.6366087963,2011-09-02,15:16:43
39.97449,116.331181666667,0,0,40788.6366666667,2011-09-02,15:16:48
39.9744466666667,116.331195,0,0,40788.636724537,2011-09-02,15:16:53
39.9744433333333,116.331195,0,0,40788.6367824074,2011-09-02,15:16:58
39.9744416666667,116.331191666667,0,0,40788.6368402778,2011-09-02,15:17:03
39.97444,116.331196666667,0,0,40788.6368981482,2011-09-02,15:17:08
39.9746616666667,116.33139,0,0,40788.6559953704,2011-09-02,15:44:38
39.9746633333333,116.331395,0,0,40788.6560532407,2011-09-02,15:44:43
39.9746633333333,116.331388333333,0,0,40788.6561111111,2011-09-02,15:44:48
39.9746616666667,116.331393333333,0,0,40788.6561689815,2011-09-02,15:44:53
39.9746616666667,116.331396666667,0,0,40788.6562268519,2011-09-02,15:44:58
39.9746616666667,116.331393333333,0,0,40788.6562847222,2011-09-02,15:45:03
39.9746616666667,116.331391666667,0,0,40788.6563425926,2011-09-02,15:45:08
39.97466,116.331393333333,0,0,40788.656400463,2011-09-02,15:45:13
39.9746616666667,116.33139,0,0,40788.6564583333,2011-09-02,15:45:18
39.97466,116.331383333333,0,0,40788.6565162037,2011-09-02,15:45:23
39.97466,116.33138,0,0,40788.6565740741,2011-09-02,15:45:28
39.97466,116.331385,0,0,40788.6566319444,2011-09-02,15:45:33
39.97466,116.331385,0,0,40788.6566666667,2011-09-02,15:45:36
39.9746583333333,116.331391666667,0,0,40788.6566898148,2011-09-02,15:45:38
39.9746583333333,116.331401666667,0,0,40788.6567476852,2011-09-02,15:45:43
39.9746566666667,116.331405,0,0,40788.6568055556,2011-09-02,15:45:48
39.9746566666667,116.331405,0,0,40788.6568402778,2011-09-02,15:45:51
39.974655,116.331401666667,0,0,40788.6568634259,2011-09-02,15:45:53
39.97463,116.331346666667,0,0,40788.6569212963,2011-09-02,15:45:58
39.974555,116.331296666667,0,0,40788.6569791667,2011-09-02,15:46:03
39.974515,116.331246666667,0,0,40788.657037037,2011-09-02,15:46:08
39.9744766666667,116.331268333333,0,0,40788.6570949074,2011-09-02,15:46:13
39.974445,116.331265,0,0,40788.6571527778,2011-09-02,15:46:18
39.97438,116.331251666667,0,0,40788.6572106481,2011-09-02,15:46:23
39.97435,116.331248333333,0,0,40788.6572685185,2011-09-02,15:46:28
39.9743866666667,116.33125,0,0,40788.6573263889,2011-09-02,15:46:33
39.974415,116.33122,0,0,40788.6573842593,2011-09-02,15:46:38
39.9744483333333,116.331203333333,0,0,40788.6574421296,2011-09-02,15:46:43
39.974455,116.331191666667,0,0,40788.6575,2011-09-02,15:46:48
39.974475,116.331186666667,0,0,40788.6575578704,2011-09-02,15:46:53
39.97454,116.331168333333,0,0,40788.6576157407,2011-09-02,15:46:58
39.97454,116.331135,0,0,40788.6576736111,2011-09-02,15:47:03
39.9745683333333,116.331108333333,0,0,40788.6577314815,2011-09-02,15:47:08
39.97461,116.33111,0,0,40788.6577893518,2011-09-02,15:47:13
39.9746433333333,116.331113333333,0,0,40788.6578472222,2011-09-02,15:47:18
39.974655,116.331091666667,0,0,40788.6579050926,2011-09-02,15:47:23
39.9746766666667,116.33108,0,0,40788.657962963,2011-09-02,15:47:28
39.9746783333333,116.331045,0,0,40788.6580208333,2011-09-02,15:47:33
39.9747083333333,116.330975,0,0,40788.6580787037,2011-09-02,15:47:38
39.974725,116.330965,0,0,40788.6581365741,2011-09-02,15:47:43
39.9747416666667,116.330966666667,0,0,40788.6581944444,2011-09-02,15:47:48
39.9747416666667,116.330966666667,0,0,40788.6582291667,2011-09-02,15:47:51
39.9747433333333,116.330973333333,0,0,40788.6582523148,2011-09-02,15:47:53
39.9747416666667,116.330985,0,0,40788.6583101852,2011-09-02,15:47:58
39.9747416666667,116.330985,0,0,40788.6583449074,2011-09-02,15:48:01
39.9747416666667,116.330988333333,0,0,40788.6583680556,2011-09-02,15:48:03
39.97476,116.331071666667,0,0,40788.6584259259,2011-09-02,15:48:08
39.9747683333333,116.331141666667,0,0,40788.6584837963,2011-09-02,15:48:13
39.9747666666667,116.331168333333,0,0,40788.6585416667,2011-09-02,15:48:18
39.974765,116.331183333333,0,0,40788.658599537,2011-09-02,15:48:23
39.9747366666667,116.331203333333,0,0,40788.6586574074,2011-09-02,15:48:28
39.9747366666667,116.331211666667,0,0,40788.6587152778,2011-09-02,15:48:33
39.9747366666667,116.331211666667,0,0,40788.65875,2011-09-02,15:48:36
39.974735,116.331216666667,0,0,40788.6587731481,2011-09-02,15:48:38
39.974735,116.33123,0,0,40788.6588310185,2011-09-02,15:48:43
39.974735,116.331228333333,0,0,40788.6588888889,2011-09-02,15:48:48
39.974735,116.33123,0,0,40788.6589467593,2011-09-02,15:48:53
39.974735,116.331228333333,0,0,40788.6590046296,2011-09-02,15:48:58
39.9747333333333,116.33123,0,0,40788.6590625,2011-09-02,15:49:03
39.9747333333333,116.33123,0,0,40788.6590972222,2011-09-02,15:49:06
39.9747316666667,116.331221666667,0,0,40788.6591203704,2011-09-02,15:49:08
39.9747033333333,116.3312,0,0,40788.6591782407,2011-09-02,15:49:13
39.9747033333333,116.33119,0,0,40788.6592361111,2011-09-02,15:49:18
39.9747033333333,116.331188333333,0,0,40788.6592939815,2011-09-02,15:49:23
39.9747033333333,116.331188333333,0,0,40788.6593287037,2011-09-02,15:49:26
39.9747016666667,116.33119,0,0,40788.6593518518,2011-09-02,15:49:28
39.9747,116.3312,0,0,40788.6594097222,2011-09-02,15:49:33
39.9747,116.331206666667,0,0,40788.6594675926,2011-09-02,15:49:38
39.9747,116.33121,0,0,40788.659525463,2011-09-02,15:49:43
39.9747,116.331203333333,0,0,40788.6595833333,2011-09-02,15:49:48
39.9747,116.331203333333,0,0,40788.6596412037,2011-09-02,15:49:53
39.9747,116.33121,0,0,40788.6596990741,2011-09-02,15:49:58
39.9747,116.331213333333,0,0,40788.6597569444,2011-09-02,15:50:03
39.9746983333333,116.331213333333,0,0,40788.6598148148,2011-09-02,15:50:08
39.9746983333333,116.331213333333,0,0,40788.659849537,2011-09-02,15:50:11
39.9747,116.331218333333,0,0,40788.6598726852,2011-09-02,15:50:13
39.9746983333333,116.33123,0,0,40788.6599305556,2011-09-02,15:50:18
39.9746983333333,116.33123,0,0,40788.6599884259,2011-09-02,15:50:23
39.9746966666667,116.331236666667,0,0,40788.6600462963,2011-09-02,15:50:28
39.9746966666667,116.331236666667,0,0,40788.6600810185,2011-09-02,15:50:31
39.9746966666667,116.331241666667,0,0,40788.6601041667,2011-09-02,15:50:33
39.9746983333333,116.331231666667,0,0,40788.660162037,2011-09-02,15:50:38
39.9746983333333,116.331225,0,0,40788.6602199074,2011-09-02,15:50:43
39.9746983333333,116.331225,0,0,40788.6602546296,2011-09-02,15:50:46
39.9746983333333,116.331221666667,0,0,40788.6602777778,2011-09-02,15:50:48
39.9746933333333,116.331203333333,0,0,40788.6603356482,2011-09-02,15:50:53
39.9746916666667,116.331205,0,0,40788.6603935185,2011-09-02,15:50:58
39.9746916666667,116.331203333333,0,0,40788.6604513889,2011-09-02,15:51:03
39.97469,116.331198333333,0,0,40788.6605092593,2011-09-02,15:51:08
39.9746916666667,116.331193333333,0,0,40788.6605671296,2011-09-02,15:51:13
39.97469,116.331196666667,0,0,40788.660625,2011-09-02,15:51:18
39.9746883333333,116.33119,0,0,40788.6606828704,2011-09-02,15:51:23
39.9746883333333,116.331191666667,0,0,40788.6607407407,2011-09-02,15:51:28
39.9746866666667,116.331195,0,0,40788.6607986111,2011-09-02,15:51:33
39.974685,116.331196666667,0,0,40788.6608564815,2011-09-02,15:51:38
39.9746833333333,116.331196666667,0,0,40788.6609143519,2011-09-02,15:51:43
39.9746833333333,116.331196666667,0,0,40788.6609490741,2011-09-02,15:51:46
39.9746833333333,116.331205,0,0,40788.6609722222,2011-09-02,15:51:48
39.9746666666667,116.331218333333,0,0,40788.6610300926,2011-09-02,15:51:53
39.9746683333333,116.331221666667,0,0,40788.661087963,2011-09-02,15:51:58
39.9746683333333,116.331226666667,0,0,40788.6611458333,2011-09-02,15:52:03
39.9746666666667,116.331226666667,0,0,40788.6612037037,2011-09-02,15:52:08
39.974665,116.331233333333,0,0,40788.6612615741,2011-09-02,15:52:13
39.974665,116.331235,0,0,40788.6613194444,2011-09-02,15:52:18
39.9746633333333,116.331235,0,0,40788.6613773148,2011-09-02,15:52:23
39.9746633333333,116.331235,0,0,40788.6614351852,2011-09-02,15:52:28
39.9746616666667,116.33124,0,0,40788.6614930556,2011-09-02,15:52:33
39.97466,116.331243333333,0,0,40788.6615509259,2011-09-02,15:52:38
39.97466,116.331246666667,0,0,40788.6616087963,2011-09-02,15:52:43
39.97466,116.331246666667,0,0,40788.6616435185,2011-09-02,15:52:46
39.9746616666667,116.331245,0,0,40788.6616666667,2011-09-02,15:52:48
39.9746916666667,116.331221666667,0,0,40788.661724537,2011-09-02,15:52:53
39.974715,116.331201666667,0,0,40788.6617824074,2011-09-02,15:52:58
39.9747166666667,116.331198333333,0,0,40788.6618402778,2011-09-02,15:53:03
39.97472,116.331198333333,0,0,40788.6618981481,2011-09-02,15:53:08
39.97472,116.33119,0,0,40788.6619560185,2011-09-02,15:53:13
39.9747233333333,116.331186666667,0,0,40788.6620138889,2011-09-02,15:53:18
39.9747216666667,116.331188333333,0,0,40788.6620717593,2011-09-02,15:53:23
39.9747216666667,116.331185,0,0,40788.6621296296,2011-09-02,15:53:28
39.9747216666667,116.33118,0,0,40788.6621875,2011-09-02,15:53:33
39.97472,116.331178333333,0,0,40788.6622453704,2011-09-02,15:53:38
39.97472,116.331178333333,0,0,40788.6622800926,2011-09-02,15:53:41
39.9747183333333,116.331175,0,0,40788.6623032407,2011-09-02,15:53:43
39.974715,116.331185,0,0,40788.6623611111,2011-09-02,15:53:48
39.9747116666667,116.331196666667,0,0,40788.6624189815,2011-09-02,15:53:53
39.9747116666667,116.331196666667,0,0,40788.6624537037,2011-09-02,15:53:56
39.9747083333333,116.331203333333,0,0,40788.6624768519,2011-09-02,15:53:58
39.9747033333333,116.331213333333,0,0,40788.6625347222,2011-09-02,15:54:03
39.9747,116.331221666667,0,0,40788.6625925926,2011-09-02,15:54:08
39.9746966666667,116.331215,0,0,40788.662650463,2011-09-02,15:54:13
39.9746933333333,116.331213333333,0,0,40788.6627083333,2011-09-02,15:54:18
39.9746916666667,116.331215,0,0,40788.6627662037,2011-09-02,15:54:23
39.9746916666667,116.331215,0,0,40788.6628009259,2011-09-02,15:54:26
39.97469,116.331218333333,0,0,40788.6628240741,2011-09-02,15:54:28
39.9746666666667,116.331206666667,0,0,40788.6628819444,2011-09-02,15:54:33
39.9746583333333,116.3312,0,0,40788.6629398148,2011-09-02,15:54:38
39.9746583333333,116.331201666667,0,0,40788.6629976852,2011-09-02,15:54:43
39.9746566666667,116.3312,0,0,40788.6630555556,2011-09-02,15:54:48
39.974655,116.331196666667,0,0,40788.6631134259,2011-09-02,15:54:53
39.974655,116.331196666667,0,0,40788.6631481481,2011-09-02,15:54:56
39.974655,116.331191666667,0,0,40788.6631712963,2011-09-02,15:54:58
39.9746516666667,116.331203333333,0,0,40788.6632291667,2011-09-02,15:55:03
39.9745933333333,116.331225,0,0,40788.663287037,2011-09-02,15:55:08
39.97459,116.331235,0,0,40788.6633449074,2011-09-02,15:55:13
39.9745883333333,116.331241666667,0,0,40788.6634027778,2011-09-02,15:55:18
39.974585,116.331241666667,0,0,40788.6634606481,2011-09-02,15:55:23
39.9745816666667,116.33124,0,0,40788.6635185185,2011-09-02,15:55:28
39.9745816666667,116.331233333333,0,0,40788.6635763889,2011-09-02,15:55:33
39.9745833333333,116.331233333333,0,0,40788.6636342593,2011-09-02,15:55:38
39.9745833333333,116.331233333333,0,0,40788.6636689815,2011-09-02,15:55:41
39.9745833333333,116.33123,0,0,40788.6636921296,2011-09-02,15:55:43
39.9745783333333,116.331213333333,0,0,40788.66375,2011-09-02,15:55:48
39.9745783333333,116.33121,0,0,40788.6638078704,2011-09-02,15:55:53
39.9745783333333,116.33121,0,0,40788.6638657407,2011-09-02,15:55:58
39.9745783333333,116.331205,0,0,40788.6639236111,2011-09-02,15:56:03
39.9745783333333,116.331203333333,0,0,40788.6639814815,2011-09-02,15:56:08
39.9745766666667,116.331208333333,0,0,40788.6640393519,2011-09-02,15:56:13
39.974575,116.33121,0,0,40788.6640972222,2011-09-02,15:56:18
39.974575,116.331215,0,0,40788.6641550926,2011-09-02,15:56:23
39.974575,116.331215,0,0,40788.6641898148,2011-09-02,15:56:26
39.9745733333333,116.331216666667,0,0,40788.664212963,2011-09-02,15:56:28
39.9745733333333,116.331226666667,0,0,40788.6642708333,2011-09-02,15:56:33
39.9745733333333,116.331226666667,0,0,40788.6643055556,2011-09-02,15:56:36
39.9745733333333,116.331223333333,0,0,40788.6643287037,2011-09-02,15:56:38
39.9745733333333,116.331211666667,0,0,40788.6643865741,2011-09-02,15:56:43
39.974575,116.331201666667,0,0,40788.6644444444,2011-09-02,15:56:48
39.9745866666667,116.331195,0,0,40788.6645023148,2011-09-02,15:56:53
39.9745583333333,116.33118,0,0,40788.6645601852,2011-09-02,15:56:58
39.974535,116.331168333333,0,0,40788.6646180556,2011-09-02,15:57:03
39.974535,116.331168333333,0,0,40788.6646527778,2011-09-02,15:57:06
39.9745333333333,116.331168333333,0,0,40788.6646759259,2011-09-02,15:57:08
39.9745333333333,116.331178333333,0,0,40788.6647337963,2011-09-02,15:57:13
39.9745333333333,116.331186666667,0,0,40788.6647916667,2011-09-02,15:57:18
39.974535,116.331185,0,0,40788.664849537,2011-09-02,15:57:23
39.974535,116.331185,0,0,40788.6648842593,2011-09-02,15:57:26
39.9745366666667,116.331185,0,0,40788.6649074074,2011-09-02,15:57:28
39.97454,116.331173333333,0,0,40788.6649652778,2011-09-02,15:57:33
39.9745416666667,116.331173333333,0,0,40788.6650231481,2011-09-02,15:57:38
39.9745416666667,116.331173333333,0,0,40788.6650578704,2011-09-02,15:57:41
39.9745416666667,116.331176666667,0,0,40788.6650810185,2011-09-02,15:57:43
39.9745416666667,116.331186666667,0,0,40788.6651388889,2011-09-02,15:57:48
39.9745266666667,116.331206666667,0,0,40788.6651967593,2011-09-02,15:57:53
39.97451,116.331183333333,0,0,40788.6652546296,2011-09-02,15:57:58
39.9745016666667,116.33118,0,0,40788.6653125,2011-09-02,15:58:03
39.9745016666667,116.33118,0,0,40788.6653472222,2011-09-02,15:58:06
39.9745,116.331185,0,0,40788.6653703704,2011-09-02,15:58:08
39.97444,116.331215,0,0,40788.6654282407,2011-09-02,15:58:13
39.9744366666667,116.331221666667,0,0,40788.6654861111,2011-09-02,15:58:18
39.9744316666667,116.331225,0,0,40788.6655439815,2011-09-02,15:58:23
39.97443,116.331225,0,0,40788.6656018518,2011-09-02,15:58:28
39.97443,116.331221666667,0,0,40788.6656597222,2011-09-02,15:58:33
39.97443,116.331221666667,0,0,40788.6657175926,2011-09-02,15:58:38
39.97443,116.331221666667,0,0,40788.6657523148,2011-09-02,15:58:41
39.9744316666667,116.331223333333,0,0,40788.665775463,2011-09-02,15:58:43
39.9744333333333,116.331233333333,0,0,40788.6658333333,2011-09-02,15:58:48
39.9744333333333,116.331243333333,0,0,40788.6658912037,2011-09-02,15:58:53
39.974435,116.331248333333,0,0,40788.6659490741,2011-09-02,15:58:58
39.974435,116.331248333333,0,0,40788.6659837963,2011-09-02,15:59:01
39.9744366666667,116.331241666667,0,0,40788.6660069444,2011-09-02,15:59:03
39.9744383333333,116.33123,0,0,40788.6660648148,2011-09-02,15:59:08
39.9744383333333,116.331231666667,0,0,40788.6661226852,2011-09-02,15:59:13
39.97444,116.331223333333,0,0,40788.6661805556,2011-09-02,15:59:18
39.97444,116.331223333333,0,0,40788.6662152778,2011-09-02,15:59:21
39.974445,116.331226666667,0,0,40788.6662384259,2011-09-02,15:59:23
39.9744666666667,116.33121,0,0,40788.6662962963,2011-09-02,15:59:28
39.9744933333333,116.331228333333,0,0,40788.6663541667,2011-09-02,15:59:33
39.974495,116.331225,0,0,40788.666412037,2011-09-02,15:59:38
39.9744933333333,116.331228333333,0,0,40788.6664699074,2011-09-02,15:59:43
39.9744933333333,116.331235,0,0,40788.6665277778,2011-09-02,15:59:48
39.9744933333333,116.331235,0,0,40788.6665625,2011-09-02,15:59:51
39.9744983333333,116.331231666667,0,0,40788.6665856481,2011-09-02,15:59:53
39.9745516666667,116.331211666667,0,0,40788.6666435185,2011-09-02,15:59:58
39.9745516666667,116.331211666667,0,0,40788.6666782407,2011-09-02,16:00:01
39.9745483333333,116.33122,0,0,40788.6667013889,2011-09-02,16:00:03
39.9745466666667,116.33123,0,0,40788.6667592593,2011-09-02,16:00:08
39.974545,116.33123,0,0,40788.6668171296,2011-09-02,16:00:13
39.9745466666667,116.331226666667,0,0,40788.666875,2011-09-02,16:00:18
39.9745466666667,116.33122,0,0,40788.6669328704,2011-09-02,16:00:23
39.97455,116.331216666667,0,0,40788.6669907407,2011-09-02,16:00:28
39.9745533333333,116.331211666667,0,0,40788.6670486111,2011-09-02,16:00:33
39.9745533333333,116.331211666667,0,0,40788.6670833333,2011-09-02,16:00:36
39.9745566666667,116.331206666667,0,0,40788.6671064815,2011-09-02,16:00:38
39.97467,116.331173333333,0,0,40788.6671296296,2011-09-02,16:00:40
39.9747016666667,116.331201666667,0,0,40788.6671875,2011-09-02,16:00:45
39.9747016666667,116.331201666667,0,0,40788.6672222222,2011-09-02,16:00:48
39.9747016666667,116.331205,0,0,40788.6672453704,2011-09-02,16:00:50
39.9747,116.331218333333,0,0,40788.6673032407,2011-09-02,16:00:55
39.9746983333333,116.331225,0,0,40788.6673611111,2011-09-02,16:01:00
39.9746983333333,116.331225,0,0,40788.6673958333,2011-09-02,16:01:03
39.9746966666667,116.331233333333,0,0,40788.6674189815,2011-09-02,16:01:05
39.9746883333333,116.331246666667,0,0,40788.6674768519,2011-09-02,16:01:10
39.974625,116.331275,0,0,40788.6675347222,2011-09-02,16:01:15
39.974575,116.331305,0,0,40788.6675925926,2011-09-02,16:01:20
39.9745433333333,116.331338333333,0,0,40788.667650463,2011-09-02,16:01:25
39.97451,116.331378333333,0,0,40788.6677083333,2011-09-02,16:01:30
39.9745,116.331393333333,0,0,40788.6677662037,2011-09-02,16:01:35
39.974455,116.331366666667,0,0,40788.6678240741,2011-09-02,16:01:40
39.9744583333333,116.331335,0,0,40788.6678819444,2011-09-02,16:01:45
39.9744583333333,116.331335,0,0,40788.6679166667,2011-09-02,16:01:48
39.974465,116.33134,0,0,40788.6679398148,2011-09-02,16:01:50
39.974495,116.33132,0,0,40788.6679976852,2011-09-02,16:01:55
39.9744966666667,116.331315,0,0,40788.6680555556,2011-09-02,16:02:00
39.9745016666667,116.331308333333,0,0,40788.6681134259,2011-09-02,16:02:05
39.9745016666667,116.331308333333,0,0,40788.6681481482,2011-09-02,16:02:08
39.974505,116.331305,0,0,40788.6681712963,2011-09-02,16:02:10
39.9745216666667,116.331313333333,0,0,40788.6682291667,2011-09-02,16:02:15
39.9745933333333,116.331306666667,0,0,40788.668287037,2011-09-02,16:02:20
39.974595,116.331315,0,0,40788.6683449074,2011-09-02,16:02:25
39.974595,116.331315,0,0,40788.6683796296,2011-09-02,16:02:28
39.9745966666667,116.33132,0,0,40788.6684027778,2011-09-02,16:02:30
39.9745983333333,116.331308333333,0,0,40788.6684606481,2011-09-02,16:02:35
39.9746016666667,116.331298333333,0,0,40788.6685185185,2011-09-02,16:02:40
39.9746316666667,116.331238333333,0,0,40788.6685763889,2011-09-02,16:02:45
39.9746533333333,116.331216666667,0,0,40788.6686342593,2011-09-02,16:02:50
39.974655,116.331223333333,0,0,40788.6686921296,2011-09-02,16:02:55
39.974655,116.331223333333,0,0,40788.6687268519,2011-09-02,16:02:58
39.9746566666667,116.331231666667,0,0,40788.66875,2011-09-02,16:03:00
39.9746733333333,116.331225,0,0,40788.6688078704,2011-09-02,16:03:05
39.9746716666667,116.331208333333,0,0,40788.6688657407,2011-09-02,16:03:10
39.9746716666667,116.331213333333,0,0,40788.6689236111,2011-09-02,16:03:15
39.9746716666667,116.331213333333,0,0,40788.6689583333,2011-09-02,16:03:18
39.9746716666667,116.331213333333,0,0,40788.6689814815,2011-09-02,16:03:20
39.9746733333333,116.331203333333,0,0,40788.6690393519,2011-09-02,16:03:25
39.974675,116.331195,0,0,40788.6690972222,2011-09-02,16:03:30
39.974675,116.331195,0,0,40788.6691319444,2011-09-02,16:03:33
39.9746766666667,116.331186666667,0,0,40788.6691550926,2011-09-02,16:03:35
39.9746816666667,116.331198333333,0,0,40788.669212963,2011-09-02,16:03:40
39.9747233333333,116.331201666667,0,0,40788.6692708333,2011-09-02,16:03:45
39.9747233333333,116.331201666667,0,0,40788.6693055556,2011-09-02,16:03:48
39.974725,116.331198333333,0,0,40788.6693287037,2011-09-02,16:03:50
39.9747266666667,116.331188333333,0,0,40788.6693865741,2011-09-02,16:03:55
39.9747283333333,116.331173333333,0,0,40788.6694444444,2011-09-02,16:04:00
39.97475,116.331131666667,0,0,40788.6695023148,2011-09-02,16:04:05
39.9747666666667,116.331118333333,0,0,40788.6695601852,2011-09-02,16:04:10
39.9747666666667,116.331116666667,0,0,40788.6696180556,2011-09-02,16:04:15
39.974765,116.331113333333,0,0,40788.6696759259,2011-09-02,16:04:20
39.974765,116.331108333333,0,0,40788.6697337963,2011-09-02,16:04:25
39.9747633333333,116.331106666667,0,0,40788.6697916667,2011-09-02,16:04:30
39.9747633333333,116.3311,0,0,40788.669849537,2011-09-02,16:04:35
39.974765,116.331096666667,0,0,40788.6699074074,2011-09-02,16:04:40
39.974765,116.331091666667,0,0,40788.6699652778,2011-09-02,16:04:45
39.974765,116.331091666667,0,0,40788.67,2011-09-02,16:04:48
39.9747633333333,116.331091666667,0,0,40788.6700231481,2011-09-02,16:04:50
39.9747633333333,116.331106666667,0,0,40788.6700810185,2011-09-02,16:04:55
39.9747016666667,116.331146666667,0,0,40788.6701388889,2011-09-02,16:05:00
39.9746566666667,116.33116,0,0,40788.6701967593,2011-09-02,16:05:05
39.9746416666667,116.331176666667,0,0,40788.6702546296,2011-09-02,16:05:10
39.97467,116.331185,0,0,40788.6703125,2011-09-02,16:05:15
39.9746683333333,116.33118,0,0,40788.6703703704,2011-09-02,16:05:20
39.9746683333333,116.33118,0,0,40788.6704050926,2011-09-02,16:05:23
39.9746683333333,116.331173333333,0,0,40788.6704282407,2011-09-02,16:05:25
39.9746683333333,116.331161666667,0,0,40788.6704861111,2011-09-02,16:05:30
39.9746533333333,116.331186666667,0,0,40788.6705439815,2011-09-02,16:05:35
39.9746533333333,116.331186666667,0,0,40788.6705787037,2011-09-02,16:05:38
39.974655,116.33118,0,0,40788.6706018519,2011-09-02,16:05:40
39.9746566666667,116.331165,0,0,40788.6706597222,2011-09-02,16:05:45
39.9746616666667,116.331166666667,0,0,40788.6707175926,2011-09-02,16:05:50
39.9746616666667,116.331166666667,0,0,40788.6707523148,2011-09-02,16:05:53
39.9746616666667,116.33117,0,0,40788.670775463,2011-09-02,16:05:55
39.97466,116.33118,0,0,40788.6708333333,2011-09-02,16:06:00
39.97466,116.33118,0,0,40788.6708680556,2011-09-02,16:06:03
39.9746566666667,116.331186666667,0,0,40788.6708912037,2011-09-02,16:06:05
39.974585,116.331238333333,0,0,40788.6709490741,2011-09-02,16:06:10
39.9744916666667,116.331268333333,0,0,40788.6709953704,2011-09-02,16:06:14
39.9744033333333,116.331276666667,0,0,40788.6710532407,2011-09-02,16:06:19
39.9743783333333,116.331296666667,0,0,40788.6711111111,2011-09-02,16:06:24
39.9743533333333,116.331298333333,0,0,40788.6711689815,2011-09-02,16:06:29
39.9742816666667,116.331321666667,0,0,40788.6712268519,2011-09-02,16:06:34
39.9742583333333,116.331356666667,0,0,40788.6712847222,2011-09-02,16:06:39
39.974305,116.331365,0,0,40788.6713425926,2011-09-02,16:06:44
39.9743166666667,116.331361666667,0,0,40788.671400463,2011-09-02,16:06:49
39.9743166666667,116.331353333333,0,0,40788.6714583333,2011-09-02,16:06:54
39.9743183333333,116.331346666667,0,0,40788.6715162037,2011-09-02,16:06:59
39.97432,116.331343333333,0,0,40788.6715740741,2011-09-02,16:07:04
39.97432,116.331343333333,0,0,40788.6716087963,2011-09-02,16:07:07
39.97432,116.331341666667,0,0,40788.6716319444,2011-09-02,16:07:09
39.9743216666667,116.33133,0,0,40788.6716898148,2011-09-02,16:07:14
39.9743483333333,116.331306666667,0,0,40788.6717476852,2011-09-02,16:07:19
39.974385,116.331283333333,0,0,40788.6718055556,2011-09-02,16:07:24
39.9743866666667,116.331283333333,0,0,40788.6718634259,2011-09-02,16:07:29
39.9743866666667,116.331281666667,0,0,40788.6719212963,2011-09-02,16:07:34
39.9743866666667,116.331275,0,0,40788.6719791667,2011-09-02,16:07:39
39.9743866666667,116.331275,0,0,40788.6720138889,2011-09-02,16:07:42
39.9743866666667,116.331266666667,0,0,40788.672037037,2011-09-02,16:07:44
39.9743816666667,116.331256666667,0,0,40788.6720949074,2011-09-02,16:07:49
39.9744333333333,116.331253333333,0,0,40788.6721527778,2011-09-02,16:07:54
39.9744666666667,116.331278333333,0,0,40788.6722106481,2011-09-02,16:07:59
39.9745016666667,116.331275,0,0,40788.6722685185,2011-09-02,16:08:04
39.9745483333333,116.331246666667,0,0,40788.6723263889,2011-09-02,16:08:09
39.9745566666667,116.331211666667,0,0,40788.6723842593,2011-09-02,16:08:14
39.9745133333333,116.331185,0,0,40788.6724421296,2011-09-02,16:08:19
39.9745066666667,116.33117,0,0,40788.6725,2011-09-02,16:08:24
39.9745066666667,116.331158333333,0,0,40788.6725578704,2011-09-02,16:08:29
39.9745083333333,116.331141666667,0,0,40788.6726157407,2011-09-02,16:08:34
39.97451,116.331133333333,0,0,40788.6726736111,2011-09-02,16:08:39
39.97451,116.331133333333,0,0,40788.6727083333,2011-09-02,16:08:42
39.97451,116.33113,0,0,40788.6727314815,2011-09-02,16:08:44
39.9745366666667,116.331125,0,0,40788.6727893518,2011-09-02,16:08:49
39.9745366666667,116.331148333333,0,0,40788.6728472222,2011-09-02,16:08:54
39.9745366666667,116.331153333333,0,0,40788.6729050926,2011-09-02,16:08:59
39.9745383333333,116.331158333333,0,0,40788.672962963,2011-09-02,16:09:04
39.9745383333333,116.331166666667,0,0,40788.6730208333,2011-09-02,16:09:09
39.9745383333333,116.331171666667,0,0,40788.6730787037,2011-09-02,16:09:14
39.9745383333333,116.331171666667,0,0,40788.6731134259,2011-09-02,16:09:17
39.9745383333333,116.331173333333,0,0,40788.6731365741,2011-09-02,16:09:19
39.97454,116.331185,0,0,40788.6731944444,2011-09-02,16:09:24
39.974545,116.33124,0,0,40788.6732523148,2011-09-02,16:09:29
39.974545,116.33124,0,0,40788.673287037,2011-09-02,16:09:32
39.9745466666667,116.331248333333,0,0,40788.6733101852,2011-09-02,16:09:34
39.9745416666667,116.33122,0,0,40788.6733680556,2011-09-02,16:09:39
39.97454,116.33122,0,0,40788.6734259259,2011-09-02,16:09:44
39.9745416666667,116.331213333333,0,0,40788.6734837963,2011-09-02,16:09:49
39.97454,116.331213333333,0,0,40788.6735416667,2011-09-02,16:09:54
39.97454,116.331216666667,0,0,40788.673599537,2011-09-02,16:09:59
39.97454,116.331216666667,0,0,40788.6736342593,2011-09-02,16:10:02
39.97454,116.331218333333,0,0,40788.6736574074,2011-09-02,16:10:04
39.9745433333333,116.331236666667,0,0,40788.6737152778,2011-09-02,16:10:09
39.9745433333333,116.331251666667,0,0,40788.6737731481,2011-09-02,16:10:14
39.9745433333333,116.331251666667,0,0,40788.6738078704,2011-09-02,16:10:17
39.9745366666667,116.331256666667,0,0,40788.6738310185,2011-09-02,16:10:19
39.9744916666667,116.331245,0,0,40788.6738888889,2011-09-02,16:10:24
39.9744833333333,116.331238333333,0,0,40788.6739467593,2011-09-02,16:10:29
39.9744833333333,116.331238333333,0,0,40788.6739814815,2011-09-02,16:10:32
39.9744866666667,116.331233333333,0,0,40788.6740046296,2011-09-02,16:10:34
39.9745816666667,116.331241666667,0,0,40788.6740625,2011-09-02,16:10:39
39.9746633333333,116.331221666667,0,0,40788.6741203704,2011-09-02,16:10:44
39.9746466666667,116.331195,0,0,40788.6741782407,2011-09-02,16:10:49
39.974635,116.331156666667,0,0,40788.6742361111,2011-09-02,16:10:54
39.9744766666667,116.331165,0,0,40788.6847106481,2011-09-02,16:25:59
39.9742416666667,116.331243333333,0,0,40788.6847569444,2011-09-02,16:26:03
39.9741933333333,116.331236666667,0,0,40788.6848148148,2011-09-02,16:26:08
39.9741933333333,116.331235,0,0,40788.6848726852,2011-09-02,16:26:13
39.9741933333333,116.331236666667,0,0,40788.6849305556,2011-09-02,16:26:18
39.9741933333333,116.331243333333,0,0,40788.6849884259,2011-09-02,16:26:23
39.9741916666667,116.33125,0,0,40788.6850462963,2011-09-02,16:26:28
39.9741916666667,116.33125,0,0,40788.6850810185,2011-09-02,16:26:31
39.9741916666667,116.331245,0,0,40788.6851041667,2011-09-02,16:26:33
39.9741916666667,116.331235,0,0,40788.685162037,2011-09-02,16:26:38
39.974195,116.331231666667,0,0,40788.6852199074,2011-09-02,16:26:43
39.9741983333333,116.331228333333,0,0,40788.6852777778,2011-09-02,16:26:48
39.9742033333333,116.331225,0,0,40788.6853356481,2011-09-02,16:26:53
39.9742033333333,116.331225,0,0,40788.6853703704,2011-09-02,16:26:56
39.974205,116.331216666667,0,0,40788.6853935185,2011-09-02,16:26:58
39.9743233333333,116.331185,0,0,40788.6854398148,2011-09-02,16:27:02
39.974365,116.331165,0,0,40788.6854976852,2011-09-02,16:27:07
39.9743683333333,116.331155,0,0,40788.6855555556,2011-09-02,16:27:12
39.97437,116.331155,0,0,40788.6856134259,2011-09-02,16:27:17
39.9743716666667,116.331156666667,0,0,40788.6856712963,2011-09-02,16:27:22
39.9743733333333,116.331148333333,0,0,40788.6857291667,2011-09-02,16:27:27
39.974375,116.331146666667,0,0,40788.685787037,2011-09-02,16:27:32
39.9743783333333,116.33114,0,0,40788.6858449074,2011-09-02,16:27:37
39.9743816666667,116.33114,0,0,40788.6859027778,2011-09-02,16:27:42
39.9743816666667,116.33114,0,0,40788.6859375,2011-09-02,16:27:45
39.9743833333333,116.331133333333,0,0,40788.6859606481,2011-09-02,16:27:47
39.9743866666667,116.331123333333,0,0,40788.6860185185,2011-09-02,16:27:52
39.9743883333333,116.331113333333,0,0,40788.6860763889,2011-09-02,16:27:57
39.97439,116.33111,0,0,40788.6861342593,2011-09-02,16:28:02
39.97439,116.33111,0,0,40788.6861689815,2011-09-02,16:28:05
39.9743916666667,116.331103333333,0,0,40788.6861921296,2011-09-02,16:28:07
39.9744016666667,116.331095,0,0,40788.68625,2011-09-02,16:28:12
39.9744,116.33111,0,0,40788.6863078704,2011-09-02,16:28:17
39.9744,116.331108333333,0,0,40788.6863657407,2011-09-02,16:28:22
39.9744,116.331108333333,0,0,40788.686400463,2011-09-02,16:28:25
39.9743966666667,116.331113333333,0,0,40788.6864236111,2011-09-02,16:28:27
39.974395,116.331125,0,0,40788.6864814815,2011-09-02,16:28:32
39.974395,116.33113,0,0,40788.6865393519,2011-09-02,16:28:37
39.9743933333333,116.331133333333,0,0,40788.6865972222,2011-09-02,16:28:42
39.9743916666667,116.331131666667,0,0,40788.6866550926,2011-09-02,16:28:47
39.9743916666667,116.331125,0,0,40788.686712963,2011-09-02,16:28:52
39.97439,116.331125,0,0,40788.6867708333,2011-09-02,16:28:57
39.97439,116.331125,0,0,40788.6868055556,2011-09-02,16:29:00
39.9743883333333,116.331126666667,0,0,40788.6868287037,2011-09-02,16:29:02
39.9743816666667,116.331145,0,0,40788.6868865741,2011-09-02,16:29:07
39.9743716666667,116.33116,0,0,40788.6869444444,2011-09-02,16:29:12
39.9743716666667,116.331161666667,0,0,40788.6870023148,2011-09-02,16:29:17
39.9743733333333,116.331155,0,0,40788.6870601852,2011-09-02,16:29:22
39.9743733333333,116.331155,0,0,40788.6870949074,2011-09-02,16:29:25
39.974375,116.331153333333,0,0,40788.6871180556,2011-09-02,16:29:27
39.97442,116.331146666667,0,0,40788.6871759259,2011-09-02,16:29:32
39.974445,116.331143333333,0,0,40788.6872337963,2011-09-02,16:29:37
39.974445,116.331136666667,0,0,40788.6872916667,2011-09-02,16:29:42
39.9744433333333,116.331141666667,0,0,40788.687349537,2011-09-02,16:29:47
39.974445,116.33114,0,0,40788.6874074074,2011-09-02,16:29:52
39.974445,116.331138333333,0,0,40788.6874652778,2011-09-02,16:29:57
39.974445,116.331138333333,0,0,40788.6875,2011-09-02,16:30:00
39.974445,116.331133333333,0,0,40788.6875231481,2011-09-02,16:30:02
39.9744433333333,116.331123333333,0,0,40788.6875810185,2011-09-02,16:30:07
39.9744433333333,116.331121666667,0,0,40788.6876388889,2011-09-02,16:30:12
39.9744433333333,116.331125,0,0,40788.6876967593,2011-09-02,16:30:17
39.974445,116.331128333333,0,0,40788.6877546296,2011-09-02,16:30:22
39.9744433333333,116.331136666667,0,0,40788.6878125,2011-09-02,16:30:27
39.974445,116.331136666667,0,0,40788.6878703704,2011-09-02,16:30:32
39.974445,116.331131666667,0,0,40788.6879282407,2011-09-02,16:30:37
39.9744466666667,116.331128333333,0,0,40788.6879861111,2011-09-02,16:30:42
39.9744466666667,116.33113,0,0,40788.6880439815,2011-09-02,16:30:47
39.9744466666667,116.33113,0,0,40788.6881018518,2011-09-02,16:30:52
39.9744466666667,116.331126666667,0,0,40788.6881597222,2011-09-02,16:30:57
39.9744466666667,116.331123333333,0,0,40788.6882175926,2011-09-02,16:31:02
39.9744466666667,116.331123333333,0,0,40788.6882523148,2011-09-02,16:31:05
39.9744466666667,116.331116666667,0,0,40788.688275463,2011-09-02,16:31:07
39.9744466666667,116.331103333333,0,0,40788.6883333333,2011-09-02,16:31:12
39.974445,116.331115,0,0,40788.6883912037,2011-09-02,16:31:17
39.9744783333333,116.331136666667,0,0,40788.6884490741,2011-09-02,16:31:22
39.9745183333333,116.33115,0,0,40788.6885069444,2011-09-02,16:31:27
39.9744883333333,116.331145,0,0,40788.6885648148,2011-09-02,16:31:32
39.9744866666667,116.331148333333,0,0,40788.6886226852,2011-09-02,16:31:37
39.9744866666667,116.331148333333,0,0,40788.6886574074,2011-09-02,16:31:40
39.9744866666667,116.331146666667,0,0,40788.6886805556,2011-09-02,16:31:42
39.9744883333333,116.331135,0,0,40788.6887384259,2011-09-02,16:31:47
39.97449,116.331133333333,0,0,40788.6887962963,2011-09-02,16:31:52
39.97449,116.331133333333,0,0,40788.6888310185,2011-09-02,16:31:55
39.97449,116.331126666667,0,0,40788.6888541667,2011-09-02,16:31:57
39.9744916666667,116.331111666667,0,0,40788.688912037,2011-09-02,16:32:02
39.9744916666667,116.331111666667,0,0,40788.6889467593,2011-09-02,16:32:05
39.9744933333333,116.331103333333,0,0,40788.6889699074,2011-09-02,16:32:07
39.9744966666667,116.33109,0,0,40788.6890277778,2011-09-02,16:32:12
39.9744966666667,116.331086666667,0,0,40788.6890856481,2011-09-02,16:32:17
39.9744983333333,116.331085,0,0,40788.6891435185,2011-09-02,16:32:22
39.9744983333333,116.33109,0,0,40788.6892013889,2011-09-02,16:32:27
39.9745,116.331091666667,0,0,40788.6892592593,2011-09-02,16:32:32
39.9745,116.33109,0,0,40788.6893171296,2011-09-02,16:32:37
39.9745016666667,116.33109,0,0,40788.689375,2011-09-02,16:32:42
39.9745016666667,116.33109,0,0,40788.6894097222,2011-09-02,16:32:45
39.9745016666667,116.331091666667,0,0,40788.6894328704,2011-09-02,16:32:47
39.9745016666667,116.331101666667,0,0,40788.6894907407,2011-09-02,16:32:52
39.9745,116.331103333333,0,0,40788.6895486111,2011-09-02,16:32:57
39.9745,116.331096666667,0,0,40788.6896064815,2011-09-02,16:33:02
39.9745016666667,116.33109,0,0,40788.6896643518,2011-09-02,16:33:07
39.9745016666667,116.33109,0,0,40788.6896990741,2011-09-02,16:33:10
39.9745033333333,116.331091666667,0,0,40788.6897222222,2011-09-02,16:33:12
39.9745033333333,116.331103333333,0,0,40788.6897800926,2011-09-02,16:33:17
39.9745016666667,116.331113333333,0,0,40788.689837963,2011-09-02,16:33:22
39.9745016666667,116.331113333333,0,0,40788.6898726852,2011-09-02,16:33:25
39.9745033333333,116.33112,0,0,40788.6898958333,2011-09-02,16:33:27
39.9745183333333,116.331131666667,0,0,40788.6899537037,2011-09-02,16:33:32
39.97452,116.331145,0,0,40788.6900115741,2011-09-02,16:33:37
39.9745216666667,116.33115,0,0,40788.6900694444,2011-09-02,16:33:42
39.974525,116.33115,0,0,40788.6901273148,2011-09-02,16:33:47
39.9745266666667,116.331143333333,0,0,40788.6901851852,2011-09-02,16:33:52
39.9745266666667,116.331143333333,0,0,40788.6902199074,2011-09-02,16:33:55
39.9745283333333,116.331135,0,0,40788.6902430556,2011-09-02,16:33:57
39.9745316666667,116.331121666667,0,0,40788.6903009259,2011-09-02,16:34:02
39.9745333333333,116.331116666667,0,0,40788.6903587963,2011-09-02,16:34:07
39.974535,116.331111666667,0,0,40788.6904166667,2011-09-02,16:34:12
39.974535,116.331111666667,0,0,40788.6904513889,2011-09-02,16:34:15
39.974535,116.331113333333,0,0,40788.690474537,2011-09-02,16:34:17
39.9745466666667,116.331116666667,0,0,40788.6905324074,2011-09-02,16:34:22
39.9745483333333,116.331116666667,0,0,40788.6905902778,2011-09-02,16:34:27
39.9745483333333,116.331125,0,0,40788.6906481481,2011-09-02,16:34:32
39.97455,116.331131666667,0,0,40788.6907060185,2011-09-02,16:34:37
39.97455,116.331131666667,0,0,40788.6907407407,2011-09-02,16:34:40
39.9745516666667,116.331131666667,0,0,40788.6907638889,2011-09-02,16:34:42
39.9745533333333,116.331121666667,0,0,40788.6908217593,2011-09-02,16:34:47
39.9745533333333,116.331121666667,0,0,40788.6908564815,2011-09-02,16:34:50
39.974555,116.331126666667,0,0,40788.6908796296,2011-09-02,16:34:52
39.974555,116.331138333333,0,0,40788.6909375,2011-09-02,16:34:57
39.9745716666667,116.331125,0,0,40788.6909953704,2011-09-02,16:35:02
39.9745883333333,116.3311,0,0,40788.6910532407,2011-09-02,16:35:07
39.97462,116.3311,0,0,40788.6911111111,2011-09-02,16:35:12
39.9746583333333,116.331095,0,0,40788.6911689815,2011-09-02,16:35:17
39.97466,116.331085,0,0,40788.6912268519,2011-09-02,16:35:22
39.97466,116.331085,0,0,40788.6912615741,2011-09-02,16:35:25
39.9746616666667,116.33108,0,0,40788.6912847222,2011-09-02,16:35:27
39.9746633333333,116.33109,0,0,40788.6913425926,2011-09-02,16:35:32
39.9746633333333,116.331096666667,0,0,40788.691400463,2011-09-02,16:35:37
39.9746633333333,116.331096666667,0,0,40788.6914351852,2011-09-02,16:35:40
39.9746616666667,116.331103333333,0,0,40788.6914583333,2011-09-02,16:35:42
39.97466,116.331086666667,0,0,40788.6915162037,2011-09-02,16:35:47
39.97466,116.331078333333,0,0,40788.6915740741,2011-09-02,16:35:52
39.97466,116.331073333333,0,0,40788.6916319444,2011-09-02,16:35:57
39.97466,116.331073333333,0,0,40788.6916898148,2011-09-02,16:36:02
39.97466,116.331071666667,0,0,40788.6917476852,2011-09-02,16:36:07
39.97466,116.331076666667,0,0,40788.6918055556,2011-09-02,16:36:12
39.97466,116.331076666667,0,0,40788.6918634259,2011-09-02,16:36:17
39.97466,116.331076666667,0,0,40788.6918981481,2011-09-02,16:36:20
39.97466,116.331085,0,0,40788.6919212963,2011-09-02,16:36:22
39.97464,116.331075,0,0,40788.6919791667,2011-09-02,16:36:27
39.97464,116.331075,0,0,40788.6920138889,2011-09-02,16:36:30
39.9746383333333,116.331073333333,0,0,40788.692037037,2011-09-02,16:36:32
39.97464,116.331061666667,0,0,40788.6920949074,2011-09-02,16:36:37
39.97464,116.331061666667,0,0,40788.6921527778,2011-09-02,16:36:42
39.97464,116.331058333333,0,0,40788.6922106481,2011-09-02,16:36:47
39.97464,116.33106,0,0,40788.6922685185,2011-09-02,16:36:52
39.97464,116.33106,0,0,40788.6923032407,2011-09-02,16:36:55
39.97464,116.331068333333,0,0,40788.6923263889,2011-09-02,16:36:57
39.97464,116.331081666667,0,0,40788.6923842593,2011-09-02,16:37:02
39.9746533333333,116.33106,0,0,40788.6924421296,2011-09-02,16:37:07
39.97466,116.331031666667,0,0,40788.6925,2011-09-02,16:37:12
39.9746466666667,116.331028333333,0,0,40788.6925578704,2011-09-02,16:37:17
39.9746433333333,116.33104,0,0,40788.6926157407,2011-09-02,16:37:22
39.974615,116.331053333333,0,0,40788.6926736111,2011-09-02,16:37:27
39.9745683333333,116.331076666667,0,0,40788.6927314815,2011-09-02,16:37:32
39.9745583333333,116.331086666667,0,0,40788.6927893519,2011-09-02,16:37:37
39.9745583333333,116.331086666667,0,0,40788.6928240741,2011-09-02,16:37:40
39.9745583333333,116.331081666667,0,0,40788.6928472222,2011-09-02,16:37:42
39.9745566666667,116.331091666667,0,0,40788.6929050926,2011-09-02,16:37:47
39.9745566666667,116.33111,0,0,40788.692962963,2011-09-02,16:37:52
39.9745716666667,116.33112,0,0,40788.6930208333,2011-09-02,16:37:57
39.9745716666667,116.331128333333,0,0,40788.6930787037,2011-09-02,16:38:02
39.9745716666667,116.331128333333,0,0,40788.6931134259,2011-09-02,16:38:05
39.9745716666667,116.331123333333,0,0,40788.6931365741,2011-09-02,16:38:07
39.9745783333333,116.331133333333,0,0,40788.6931944444,2011-09-02,16:38:12
39.9745783333333,116.331138333333,0,0,40788.6932523148,2011-09-02,16:38:17
39.97458,116.331133333333,0,0,40788.6933101852,2011-09-02,16:38:22
39.9745783333333,116.33114,0,0,40788.6933680556,2011-09-02,16:38:27
39.97458,116.331141666667,0,0,40788.6934259259,2011-09-02,16:38:32
39.97458,116.33114,0,0,40788.6934837963,2011-09-02,16:38:37
39.97458,116.331136666667,0,0,40788.6935416667,2011-09-02,16:38:42
39.97458,116.331135,0,0,40788.693599537,2011-09-02,16:38:47
39.97458,116.331135,0,0,40788.6936574074,2011-09-02,16:38:52
39.9745816666667,116.331131666667,0,0,40788.6937152778,2011-09-02,16:38:57
39.9745816666667,116.331131666667,0,0,40788.6937731481,2011-09-02,16:39:02
39.97458,116.33114,0,0,40788.6938310185,2011-09-02,16:39:07
39.97458,116.33114,0,0,40788.6938657407,2011-09-02,16:39:10
39.97458,116.331145,0,0,40788.6938888889,2011-09-02,16:39:12
39.9745683333333,116.331161666667,0,0,40788.6939467593,2011-09-02,16:39:17
39.9745533333333,116.331176666667,0,0,40788.6940046296,2011-09-02,16:39:22
39.9745533333333,116.331181666667,0,0,40788.6940625,2011-09-02,16:39:27
39.9745516666667,116.331183333333,0,0,40788.6941203704,2011-09-02,16:39:32
39.9745516666667,116.331183333333,0,0,40788.6941550926,2011-09-02,16:39:35
39.97455,116.331181666667,0,0,40788.6941782407,2011-09-02,16:39:37
39.97455,116.33117,0,0,40788.6942361111,2011-09-02,16:39:42
39.97455,116.33117,0,0,40788.6942708333,2011-09-02,16:39:45
39.97455,116.331166666667,0,0,40788.6942939815,2011-09-02,16:39:47
39.9745833333333,116.331155,0,0,40788.6943518519,2011-09-02,16:39:52
39.9746166666667,116.331141666667,0,0,40788.6944097222,2011-09-02,16:39:57
39.9746166666667,116.331141666667,0,0,40788.6944675926,2011-09-02,16:40:02
39.9746166666667,116.331141666667,0,0,40788.6945023148,2011-09-02,16:40:05
39.9746166666667,116.331136666667,0,0,40788.694525463,2011-09-02,16:40:07
39.9745833333333,116.331131666667,0,0,40788.6945833333,2011-09-02,16:40:12
39.9745833333333,116.331126666667,0,0,40788.6946412037,2011-09-02,16:40:17
39.974585,116.331125,0,0,40788.6946990741,2011-09-02,16:40:22
39.974585,116.331121666667,0,0,40788.6947569444,2011-09-02,16:40:27
39.9745866666667,116.331121666667,0,0,40788.6948148148,2011-09-02,16:40:32
39.9745866666667,116.331115,0,0,40788.6948726852,2011-09-02,16:40:37
39.9745883333333,116.331113333333,0,0,40788.6949305556,2011-09-02,16:40:42
39.9747933333333,116.331113333333,0,0,40788.7066203704,2011-09-02,16:57:32
39.9748966666667,116.331096666667,0,0,40788.7066550926,2011-09-02,16:57:35
39.974985,116.331093333333,0,0,40788.706712963,2011-09-02,16:57:40
39.9750833333333,116.331065,0,0,40788.7067476852,2011-09-02,16:57:43
39.9751183333333,116.331045,0,0,40788.7068055556,2011-09-02,16:57:48
39.9751866666667,116.331005,0,0,40788.7068634259,2011-09-02,16:57:53
39.9751316666667,116.331008333333,0,0,40788.7069212963,2011-09-02,16:57:58
39.9750883333333,116.331016666667,0,0,40788.7069791667,2011-09-02,16:58:03
39.9750883333333,116.331016666667,0,0,40788.7070138889,2011-09-02,16:58:06
39.975085,116.331025,0,0,40788.707037037,2011-09-02,16:58:08
39.9750233333333,116.331055,0,0,40788.7070949074,2011-09-02,16:58:13
39.97499,116.331088333333,0,0,40788.7071527778,2011-09-02,16:58:18
39.974985,116.331105,0,0,40788.7072106482,2011-09-02,16:58:23
39.974975,116.331101666667,0,0,40788.7072685185,2011-09-02,16:58:28
39.9749733333333,116.331108333333,0,0,40788.7073263889,2011-09-02,16:58:33
39.9749733333333,116.331106666667,0,0,40788.7073842593,2011-09-02,16:58:38
39.9749733333333,116.331106666667,0,0,40788.7074421296,2011-09-02,16:58:43
39.9749733333333,116.331105,0,0,40788.7075,2011-09-02,16:58:48
39.9749716666667,116.331103333333,0,0,40788.7075578704,2011-09-02,16:58:53
39.9749716666667,116.331103333333,0,0,40788.7076157407,2011-09-02,16:58:58
39.9749733333333,116.331106666667,0,0,40788.7076736111,2011-09-02,16:59:03
39.9749733333333,116.331101666667,0,0,40788.7077314815,2011-09-02,16:59:08
39.9749716666667,116.331105,0,0,40788.7077893519,2011-09-02,16:59:13
39.9749733333333,116.3311,0,0,40788.7078472222,2011-09-02,16:59:18
39.9749733333333,116.331105,0,0,40788.7079050926,2011-09-02,16:59:23
39.974975,116.331105,0,0,40788.707962963,2011-09-02,16:59:28
39.974975,116.331098333333,0,0,40788.7080208333,2011-09-02,16:59:33
39.974975,116.331095,0,0,40788.7080787037,2011-09-02,16:59:38
39.9749733333333,116.33109,0,0,40788.7081365741,2011-09-02,16:59:43
39.9749733333333,116.331095,0,0,40788.7081944444,2011-09-02,16:59:48
39.97497,116.3311,0,0,40788.7082523148,2011-09-02,16:59:53
39.97497,116.331105,0,0,40788.7083101852,2011-09-02,16:59:58
39.9749683333333,116.331113333333,0,0,40788.7083680556,2011-09-02,17:00:03
39.9749683333333,116.331111666667,0,0,40788.7084259259,2011-09-02,17:00:08
39.9749683333333,116.331111666667,0,0,40788.7084606481,2011-09-02,17:00:11
39.9749666666667,116.331115,0,0,40788.7084837963,2011-09-02,17:00:13
39.9749666666667,116.331128333333,0,0,40788.7085416667,2011-09-02,17:00:18
39.9749666666667,116.331141666667,0,0,40788.708599537,2011-09-02,17:00:23
39.9749666666667,116.331143333333,0,0,40788.7086574074,2011-09-02,17:00:28
39.9749633333333,116.331151666667,0,0,40788.7087152778,2011-09-02,17:00:33
39.9749633333333,116.331151666667,0,0,40788.70875,2011-09-02,17:00:36
39.9749633333333,116.331158333333,0,0,40788.7087731481,2011-09-02,17:00:38
39.97496,116.331141666667,0,0,40788.7088310185,2011-09-02,17:00:43
39.9749583333333,116.331143333333,0,0,40788.7088888889,2011-09-02,17:00:48
39.9749583333333,116.331145,0,0,40788.7089467593,2011-09-02,17:00:53
39.9749583333333,116.33114,0,0,40788.7090046296,2011-09-02,17:00:58
39.97496,116.331131666667,0,0,40788.7090625,2011-09-02,17:01:03
39.9749566666667,116.331133333333,0,0,40788.7091203704,2011-09-02,17:01:08
39.974955,116.331133333333,0,0,40788.7091782407,2011-09-02,17:01:13
39.9749533333333,116.331133333333,0,0,40788.7092361111,2011-09-02,17:01:18
39.9749533333333,116.331128333333,0,0,40788.7092939815,2011-09-02,17:01:23
39.9749516666667,116.331128333333,0,0,40788.7093518519,2011-09-02,17:01:28
39.97495,116.331131666667,0,0,40788.7094097222,2011-09-02,17:01:33
39.9749483333333,116.331135,0,0,40788.7094675926,2011-09-02,17:01:38
39.97495,116.331126666667,0,0,40788.709525463,2011-09-02,17:01:43
39.97495,116.331126666667,0,0,40788.7095601852,2011-09-02,17:01:46
39.9749483333333,116.331135,0,0,40788.7095833333,2011-09-02,17:01:48
39.9749466666667,116.331145,0,0,40788.7096412037,2011-09-02,17:01:53
39.974945,116.331148333333,0,0,40788.7096990741,2011-09-02,17:01:58
39.9749433333333,116.331156666667,0,0,40788.7097569444,2011-09-02,17:02:03
39.9749416666667,116.331161666667,0,0,40788.7098148148,2011-09-02,17:02:08
39.97494,116.331168333333,0,0,40788.7098726852,2011-09-02,17:02:13
39.9749383333333,116.331176666667,0,0,40788.7099305556,2011-09-02,17:02:18
39.9749383333333,116.331176666667,0,0,40788.7099652778,2011-09-02,17:02:21
39.9749366666667,116.331181666667,0,0,40788.7099884259,2011-09-02,17:02:23
39.9749366666667,116.331193333333,0,0,40788.7100462963,2011-09-02,17:02:28
39.9749383333333,116.331185,0,0,40788.7101041667,2011-09-02,17:02:33
39.9749366666667,116.331183333333,0,0,40788.710162037,2011-09-02,17:02:38
39.974935,116.331183333333,0,0,40788.7102199074,2011-09-02,17:02:43
39.9749333333333,116.33118,0,0,40788.7102777778,2011-09-02,17:02:48
39.9749316666667,116.331176666667,0,0,40788.7103356481,2011-09-02,17:02:53
39.9749316666667,116.331171666667,0,0,40788.7103935185,2011-09-02,17:02:58
39.97493,116.331173333333,0,0,40788.7104513889,2011-09-02,17:03:03
39.97493,116.331166666667,0,0,40788.7105092593,2011-09-02,17:03:08
39.97493,116.33116,0,0,40788.7105671296,2011-09-02,17:03:13
39.9749316666667,116.331151666667,0,0,40788.710625,2011-09-02,17:03:18
39.9749316666667,116.331146666667,0,0,40788.7106828704,2011-09-02,17:03:23
39.9749316666667,116.331143333333,0,0,40788.7107407407,2011-09-02,17:03:28
39.9749333333333,116.331135,0,0,40788.7107986111,2011-09-02,17:03:33
39.97493,116.331131666667,0,0,40788.7108564815,2011-09-02,17:03:38
39.97493,116.331135,0,0,40788.7109143519,2011-09-02,17:03:43
39.9749316666667,116.331133333333,0,0,40788.7109722222,2011-09-02,17:03:48
39.9749316666667,116.331128333333,0,0,40788.7110300926,2011-09-02,17:03:53
39.97493,116.331128333333,0,0,40788.711087963,2011-09-02,17:03:58
39.97493,116.33113,0,0,40788.7111458333,2011-09-02,17:04:03
39.97493,116.331123333333,0,0,40788.7112037037,2011-09-02,17:04:08
39.97493,116.331118333333,0,0,40788.7112615741,2011-09-02,17:04:13
39.9749283333333,116.331116666667,0,0,40788.7113194444,2011-09-02,17:04:18
39.9749283333333,116.331111666667,0,0,40788.7113773148,2011-09-02,17:04:23
39.9749283333333,116.331106666667,0,0,40788.7114351852,2011-09-02,17:04:28
39.9749283333333,116.331105,0,0,40788.7114930556,2011-09-02,17:04:33
39.9749216666667,116.331113333333,0,0,40788.7115509259,2011-09-02,17:04:38
39.9749216666667,116.331116666667,0,0,40788.7116087963,2011-09-02,17:04:43
39.97492,116.331121666667,0,0,40788.7116666667,2011-09-02,17:04:48
39.9749216666667,116.33112,0,0,40788.711724537,2011-09-02,17:04:53
39.9749216666667,116.331111666667,0,0,40788.7117824074,2011-09-02,17:04:58
39.9749233333333,116.331106666667,0,0,40788.7118402778,2011-09-02,17:05:03
39.9749216666667,116.331106666667,0,0,40788.7118981481,2011-09-02,17:05:08
39.97492,116.331108333333,0,0,40788.7119560185,2011-09-02,17:05:13
39.9749166666667,116.331115,0,0,40788.7120138889,2011-09-02,17:05:18
39.974915,116.33112,0,0,40788.7120717593,2011-09-02,17:05:23
39.974915,116.331121666667,0,0,40788.7121296296,2011-09-02,17:05:28
39.9749133333333,116.331121666667,0,0,40788.7121875,2011-09-02,17:05:33
39.9749116666667,116.33112,0,0,40788.7122453704,2011-09-02,17:05:38
39.97491,116.331116666667,0,0,40788.7123032407,2011-09-02,17:05:43
39.9749083333333,116.331115,0,0,40788.7123611111,2011-09-02,17:05:48
39.9749066666667,116.331115,0,0,40788.7124189815,2011-09-02,17:05:53
39.9749066666667,116.331118333333,0,0,40788.7124768518,2011-09-02,17:05:58
39.974905,116.331118333333,0,0,40788.7125347222,2011-09-02,17:06:03
39.9749033333333,116.331118333333,0,0,40788.7125925926,2011-09-02,17:06:08
39.9749033333333,116.331118333333,0,0,40788.712650463,2011-09-02,17:06:13
39.9749033333333,116.331111666667,0,0,40788.7127083333,2011-09-02,17:06:18
39.9749033333333,116.33111,0,0,40788.7127662037,2011-09-02,17:06:23
39.9749033333333,116.331106666667,0,0,40788.7128240741,2011-09-02,17:06:28
39.9749,116.331106666667,0,0,40788.7128819444,2011-09-02,17:06:33
39.9748966666667,116.331111666667,0,0,40788.7129398148,2011-09-02,17:06:38
39.974895,116.331115,0,0,40788.7129976852,2011-09-02,17:06:43
39.974895,116.331116666667,0,0,40788.7130555556,2011-09-02,17:06:48
39.9748933333333,116.331116666667,0,0,40788.7131134259,2011-09-02,17:06:53
39.9748933333333,116.331115,0,0,40788.7131712963,2011-09-02,17:06:58
39.9748916666667,116.331115,0,0,40788.7132291667,2011-09-02,17:07:03
39.97489,116.331116666667,0,0,40788.713287037,2011-09-02,17:07:08
39.9748883333333,116.33112,0,0,40788.7133449074,2011-09-02,17:07:13
39.9748866666667,116.331123333333,0,0,40788.7134027778,2011-09-02,17:07:18
39.9748866666667,116.331121666667,0,0,40788.7134606481,2011-09-02,17:07:23
39.9748866666667,116.331123333333,0,0,40788.7135185185,2011-09-02,17:07:28
39.9748866666667,116.331125,0,0,40788.7135763889,2011-09-02,17:07:33
39.974885,116.33113,0,0,40788.7136342593,2011-09-02,17:07:38
39.974885,116.331131666667,0,0,40788.7136921296,2011-09-02,17:07:43
39.974885,116.331133333333,0,0,40788.71375,2011-09-02,17:07:48
39.9748866666667,116.33113,0,0,40788.7138078704,2011-09-02,17:07:53
39.9748866666667,116.33113,0,0,40788.7138657407,2011-09-02,17:07:58
39.974885,116.331131666667,0,0,40788.7139236111,2011-09-02,17:08:03
39.9748833333333,116.331133333333,0,0,40788.7139814815,2011-09-02,17:08:08
39.9748816666667,116.331136666667,0,0,40788.7140393518,2011-09-02,17:08:13
39.97488,116.331138333333,0,0,40788.7140972222,2011-09-02,17:08:18
39.97488,116.331138333333,0,0,40788.7141550926,2011-09-02,17:08:23
39.9748816666667,116.331135,0,0,40788.714212963,2011-09-02,17:08:28
39.9748833333333,116.33113,0,0,40788.7142708333,2011-09-02,17:08:33
39.9748833333333,116.33113,0,0,40788.7143287037,2011-09-02,17:08:38
39.9748816666667,116.331133333333,0,0,40788.7143865741,2011-09-02,17:08:43
39.97488,116.331135,0,0,40788.7144444444,2011-09-02,17:08:48
39.9748783333333,116.331141666667,0,0,40788.7145023148,2011-09-02,17:08:53
39.9748766666667,116.331143333333,0,0,40788.7145601852,2011-09-02,17:08:58
39.974875,116.331148333333,0,0,40788.7146180556,2011-09-02,17:09:03
39.9748733333333,116.33115,0,0,40788.7146759259,2011-09-02,17:09:08
39.97487,116.331158333333,0,0,40788.7147337963,2011-09-02,17:09:13
39.9748666666667,116.331165,0,0,40788.7147916667,2011-09-02,17:09:18
39.974865,116.331171666667,0,0,40788.714849537,2011-09-02,17:09:23
39.974865,116.331171666667,0,0,40788.7149074074,2011-09-02,17:09:28
39.9748633333333,116.33117,0,0,40788.7149652778,2011-09-02,17:09:33
39.9748633333333,116.331165,0,0,40788.7150231482,2011-09-02,17:09:38
39.97486,116.331166666667,0,0,40788.7150810185,2011-09-02,17:09:43
39.9748566666667,116.331171666667,0,0,40788.7151388889,2011-09-02,17:09:48
39.974855,116.33117,0,0,40788.7151967593,2011-09-02,17:09:53
39.974855,116.33117,0,0,40788.7152314815,2011-09-02,17:09:56
39.974855,116.331163333333,0,0,40788.7152546296,2011-09-02,17:09:58
39.9748566666667,116.331153333333,0,0,40788.7153125,2011-09-02,17:10:03
39.9748566666667,116.331145,0,0,40788.7153703704,2011-09-02,17:10:08
39.9748566666667,116.331143333333,0,0,40788.7154282407,2011-09-02,17:10:13
39.974855,116.331141666667,0,0,40788.7154861111,2011-09-02,17:10:18
39.974855,116.331145,0,0,40788.7155439815,2011-09-02,17:10:23
39.9748533333333,116.331141666667,0,0,40788.7156018519,2011-09-02,17:10:28
39.9748533333333,116.331138333333,0,0,40788.7156597222,2011-09-02,17:10:33
39.9748533333333,116.331133333333,0,0,40788.7157175926,2011-09-02,17:10:38
39.9748533333333,116.331131666667,0,0,40788.715775463,2011-09-02,17:10:43
39.9748533333333,116.331133333333,0,0,40788.7158333333,2011-09-02,17:10:48
39.9748516666667,116.331136666667,0,0,40788.7158912037,2011-09-02,17:10:53
39.9748516666667,116.331138333333,0,0,40788.7159490741,2011-09-02,17:10:58
39.9748516666667,116.33114,0,0,40788.7160069444,2011-09-02,17:11:03
39.97485,116.33114,0,0,40788.7160648148,2011-09-02,17:11:08
39.9748483333333,116.331138333333,0,0,40788.7161226852,2011-09-02,17:11:13
39.9748466666667,116.331138333333,0,0,40788.7161805556,2011-09-02,17:11:18
39.9748466666667,116.331135,0,0,40788.7162384259,2011-09-02,17:11:23
39.9748466666667,116.331131666667,0,0,40788.7162962963,2011-09-02,17:11:28
39.974845,116.33113,0,0,40788.7163541667,2011-09-02,17:11:33
39.974845,116.33113,0,0,40788.7163888889,2011-09-02,17:11:36
39.9748433333333,116.331138333333,0,0,40788.716412037,2011-09-02,17:11:38
39.9748416666667,116.331151666667,0,0,40788.7164699074,2011-09-02,17:11:43
39.9748416666667,116.331151666667,0,0,40788.7165046296,2011-09-02,17:11:46
39.97484,116.331151666667,0,0,40788.7165277778,2011-09-02,17:11:48
39.9748383333333,116.331163333333,0,0,40788.7165856481,2011-09-02,17:11:53
39.97484,116.331168333333,0,0,40788.7166435185,2011-09-02,17:11:58
39.97484,116.331165,0,0,40788.7167013889,2011-09-02,17:12:03
39.9748416666667,116.331158333333,0,0,40788.7167592593,2011-09-02,17:12:08
39.9748416666667,116.33115,0,0,40788.7168171296,2011-09-02,17:12:13
39.9748433333333,116.331145,0,0,40788.716875,2011-09-02,17:12:18
39.9748433333333,116.331141666667,0,0,40788.7169328704,2011-09-02,17:12:23
39.9748433333333,116.331141666667,0,0,40788.7169907407,2011-09-02,17:12:28
39.9748433333333,116.331146666667,0,0,40788.7170486111,2011-09-02,17:12:33
39.9748433333333,116.331146666667,0,0,40788.7170833333,2011-09-02,17:12:36
39.9748433333333,116.331148333333,0,0,40788.7171064815,2011-09-02,17:12:38
39.9748433333333,116.331161666667,0,0,40788.7171643519,2011-09-02,17:12:43
39.9748466666667,116.331165,0,0,40788.7172222222,2011-09-02,17:12:48
39.97485,116.331158333333,0,0,40788.7172800926,2011-09-02,17:12:53
39.9748533333333,116.331151666667,0,0,40788.717337963,2011-09-02,17:12:58
39.9748583333333,116.331143333333,0,0,40788.7173958333,2011-09-02,17:13:03
39.9748583333333,116.331145,0,0,40788.7174537037,2011-09-02,17:13:08
39.9748583333333,116.331148333333,0,0,40788.7175115741,2011-09-02,17:13:13
39.97486,116.331148333333,0,0,40788.7175694444,2011-09-02,17:13:18
39.97486,116.331148333333,0,0,40788.7176041667,2011-09-02,17:13:21
39.97486,116.331145,0,0,40788.7176273148,2011-09-02,17:13:23
39.9748666666667,116.331118333333,0,0,40788.7176851852,2011-09-02,17:13:28
39.974855,116.331113333333,0,0,40788.7177430556,2011-09-02,17:13:33
39.9748516666667,116.33111,0,0,40788.7178009259,2011-09-02,17:13:38
39.97485,116.331106666667,0,0,40788.7178587963,2011-09-02,17:13:43
39.9748483333333,116.331113333333,0,0,40788.7179166667,2011-09-02,17:13:48
39.9748466666667,116.33111,0,0,40788.717974537,2011-09-02,17:13:53
39.9748466666667,116.33111,0,0,40788.7180092593,2011-09-02,17:13:56
39.974845,116.331103333333,0,0,40788.7180324074,2011-09-02,17:13:58
39.9748416666667,116.331093333333,0,0,40788.7180902778,2011-09-02,17:14:03
39.97484,116.331098333333,0,0,40788.7181481481,2011-09-02,17:14:08
39.9748383333333,116.331106666667,0,0,40788.7182060185,2011-09-02,17:14:13
39.9748383333333,116.33111,0,0,40788.7182638889,2011-09-02,17:14:18
39.9748383333333,116.331106666667,0,0,40788.7183217593,2011-09-02,17:14:23
39.97484,116.331105,0,0,40788.7183796296,2011-09-02,17:14:28
39.97484,116.331106666667,0,0,40788.7184375,2011-09-02,17:14:33
39.97484,116.33111,0,0,40788.7184953704,2011-09-02,17:14:38
39.97484,116.331118333333,0,0,40788.7185532407,2011-09-02,17:14:43
39.97484,116.331118333333,0,0,40788.718587963,2011-09-02,17:14:46
39.9748383333333,116.331125,0,0,40788.7186111111,2011-09-02,17:14:48
39.9748366666667,116.331135,0,0,40788.7186689815,2011-09-02,17:14:53
39.9748366666667,116.331138333333,0,0,40788.7187268519,2011-09-02,17:14:58
39.9748366666667,116.331143333333,0,0,40788.7187847222,2011-09-02,17:15:03
39.974615,116.331185,0,0,40788.7325578704,2011-09-02,17:34:53
39.9745616666667,116.331193333333,0,0,40788.7326157407,2011-09-02,17:34:58
39.9745483333333,116.331178333333,0,0,40788.7326736111,2011-09-02,17:35:03
39.97454,116.331185,0,0,40788.7327314815,2011-09-02,17:35:08
39.97454,116.331185,0,0,40788.7327662037,2011-09-02,17:35:11
39.9745383333333,116.331185,0,0,40788.7327893519,2011-09-02,17:35:13
39.9745216666667,116.331188333333,0,0,40788.7328472222,2011-09-02,17:35:18
39.9745216666667,116.33118,0,0,40788.7329050926,2011-09-02,17:35:23
39.9745216666667,116.331176666667,0,0,40788.732962963,2011-09-02,17:35:28
39.9745233333333,116.331178333333,0,0,40788.7330208333,2011-09-02,17:35:33
39.9745233333333,116.331175,0,0,40788.7330787037,2011-09-02,17:35:38
39.9745233333333,116.331175,0,0,40788.7331134259,2011-09-02,17:35:41
39.974525,116.331171666667,0,0,40788.7331365741,2011-09-02,17:35:43
39.97454,116.331138333333,0,0,40788.7331944444,2011-09-02,17:35:48
39.9745533333333,116.331126666667,0,0,40788.7332523148,2011-09-02,17:35:53
39.9745566666667,116.331121666667,0,0,40788.7333101852,2011-09-02,17:35:58
39.9745566666667,116.33112,0,0,40788.7333680556,2011-09-02,17:36:03
39.9745566666667,116.33112,0,0,40788.7334027778,2011-09-02,17:36:06
39.9745566666667,116.331125,0,0,40788.7334259259,2011-09-02,17:36:08
39.9745566666667,116.331136666667,0,0,40788.7334837963,2011-09-02,17:36:13
39.9745533333333,116.33116,0,0,40788.7335416667,2011-09-02,17:36:18
39.9745666666667,116.331193333333,0,0,40788.733599537,2011-09-02,17:36:23
39.97457,116.331206666667,0,0,40788.7336574074,2011-09-02,17:36:28
39.974555,116.331228333333,0,0,40788.7337152778,2011-09-02,17:36:33
39.9745233333333,116.331255,0,0,40788.7337731481,2011-09-02,17:36:38
39.9745483333333,116.331251666667,0,0,40788.7340625,2011-09-02,17:37:03
39.9745483333333,116.331251666667,0,0,40788.7340972222,2011-09-02,17:37:06
39.9745483333333,116.33125,0,0,40788.7341203704,2011-09-02,17:37:08
39.97455,116.331238333333,0,0,40788.7341782407,2011-09-02,17:37:13
39.9745516666667,116.331225,0,0,40788.7342361111,2011-09-02,17:37:18
39.9745533333333,116.331213333333,0,0,40788.7342939815,2011-09-02,17:37:23
39.9746033333333,116.331168333333,0,0,40788.7343518519,2011-09-02,17:37:28
39.974665,116.331133333333,0,0,40788.7344097222,2011-09-02,17:37:33
39.9746666666667,116.331133333333,0,0,40788.7344675926,2011-09-02,17:37:38
39.9746666666667,116.331133333333,0,0,40788.7345023148,2011-09-02,17:37:41
39.9746716666667,116.331138333333,0,0,40788.734525463,2011-09-02,17:37:43
39.9746833333333,116.331133333333,0,0,40788.7345833333,2011-09-02,17:37:48
39.9746966666667,116.331126666667,0,0,40788.7346412037,2011-09-02,17:37:53
39.974785,116.331106666667,0,0,40788.7346875,2011-09-02,17:37:57
39.9748033333333,116.331095,0,0,40788.7347453704,2011-09-02,17:38:02
39.9748066666667,116.331093333333,0,0,40788.7348032407,2011-09-02,17:38:07
39.9748083333333,116.331095,0,0,40788.7348611111,2011-09-02,17:38:12
39.97481,116.331101666667,0,0,40788.7349189815,2011-09-02,17:38:17
39.97481,116.331106666667,0,0,40788.7349768518,2011-09-02,17:38:22
39.9748116666667,116.331105,0,0,40788.7350347222,2011-09-02,17:38:27
39.9748133333333,116.331105,0,0,40788.7350925926,2011-09-02,17:38:32
39.974815,116.331106666667,0,0,40788.735150463,2011-09-02,17:38:37
39.974815,116.331106666667,0,0,40788.7351851852,2011-09-02,17:38:40
39.9748166666667,116.331103333333,0,0,40788.7352083333,2011-09-02,17:38:42
39.9748166666667,116.331091666667,0,0,40788.7352662037,2011-09-02,17:38:47
39.9748183333333,116.331085,0,0,40788.7353240741,2011-09-02,17:38:52
39.9748183333333,116.331078333333,0,0,40788.7353819444,2011-09-02,17:38:57
39.9748183333333,116.331075,0,0,40788.7354398148,2011-09-02,17:39:02
39.9748166666667,116.331076666667,0,0,40788.7354976852,2011-09-02,17:39:07
39.9748166666667,116.331076666667,0,0,40788.7355324074,2011-09-02,17:39:10
39.974815,116.331085,0,0,40788.7355555556,2011-09-02,17:39:12
39.9748133333333,116.331095,0,0,40788.7356134259,2011-09-02,17:39:17
39.9748433333333,116.331116666667,0,0,40788.7356712963,2011-09-02,17:39:22
39.9748433333333,116.331121666667,0,0,40788.7357291667,2011-09-02,17:39:27
39.9748416666667,116.33113,0,0,40788.735787037,2011-09-02,17:39:32
39.9748416666667,116.33113,0,0,40788.7358449074,2011-09-02,17:39:37
39.9748433333333,116.331126666667,0,0,40788.7359027778,2011-09-02,17:39:42
39.974845,116.33113,0,0,40788.7359606481,2011-09-02,17:39:47
39.9748466666667,116.331131666667,0,0,40788.7360185185,2011-09-02,17:39:52
39.9748483333333,116.331128333333,0,0,40788.7360763889,2011-09-02,17:39:57
39.97485,116.331125,0,0,40788.7361342593,2011-09-02,17:40:02
39.97485,116.331125,0,0,40788.7361921296,2011-09-02,17:40:07
39.9748516666667,116.331125,0,0,40788.73625,2011-09-02,17:40:12
39.9748516666667,116.331125,0,0,40788.7363078704,2011-09-02,17:40:17
39.97485,116.331121666667,0,0,40788.7363657407,2011-09-02,17:40:22
39.97485,116.33112,0,0,40788.7364236111,2011-09-02,17:40:27
39.9748483333333,116.33112,0,0,40788.7364814815,2011-09-02,17:40:32
39.9748466666667,116.331126666667,0,0,40788.7365393518,2011-09-02,17:40:37
39.974845,116.331131666667,0,0,40788.7365972222,2011-09-02,17:40:42
39.97484,116.331133333333,0,0,40788.7366550926,2011-09-02,17:40:47
39.97484,116.331133333333,0,0,40788.7366898148,2011-09-02,17:40:50
39.9748366666667,116.331135,0,0,40788.736712963,2011-09-02,17:40:52
39.974775,116.331158333333,0,0,40788.7367708333,2011-09-02,17:40:57
39.97467,116.331161666667,0,0,40788.7368287037,2011-09-02,17:41:02
39.9746316666667,116.331188333333,0,0,40788.7368865741,2011-09-02,17:41:07
39.9745933333333,116.331185,0,0,40788.7369444444,2011-09-02,17:41:12
39.974595,116.331195,0,0,40788.7370023148,2011-09-02,17:41:17
39.974595,116.331195,0,0,40788.7370601852,2011-09-02,17:41:22
39.9745933333333,116.331193333333,0,0,40788.7371180556,2011-09-02,17:41:27
39.97459,116.331195,0,0,40788.7371759259,2011-09-02,17:41:32
39.9745883333333,116.331201666667,0,0,40788.7372337963,2011-09-02,17:41:37
39.9745866666667,116.331208333333,0,0,40788.7372916667,2011-09-02,17:41:42
39.9745833333333,116.331213333333,0,0,40788.737349537,2011-09-02,17:41:47
39.97458,116.331221666667,0,0,40788.7374074074,2011-09-02,17:41:52
39.97458,116.331226666667,0,0,40788.7374652778,2011-09-02,17:41:57
39.97458,116.331226666667,0,0,40788.7375231481,2011-09-02,17:42:02
39.97458,116.331225,0,0,40788.7375810185,2011-09-02,17:42:07
39.97458,116.331218333333,0,0,40788.7376388889,2011-09-02,17:42:12
39.9745816666667,116.33121,0,0,40788.7376967593,2011-09-02,17:42:17
39.9745816666667,116.33121,0,0,40788.7377546296,2011-09-02,17:42:22
39.97458,116.331213333333,0,0,40788.7378125,2011-09-02,17:42:27
39.97458,116.331215,0,0,40788.7378703704,2011-09-02,17:42:32
39.9745816666667,116.331211666667,0,0,40788.7379282407,2011-09-02,17:42:37
39.974585,116.331211666667,0,0,40788.7379861111,2011-09-02,17:42:42
39.9745866666667,116.331213333333,0,0,40788.7380439815,2011-09-02,17:42:47
39.9745883333333,116.331213333333,0,0,40788.7381018519,2011-09-02,17:42:52
39.97459,116.331211666667,0,0,40788.7381597222,2011-09-02,17:42:57
39.97459,116.331213333333,0,0,40788.7382175926,2011-09-02,17:43:02
39.9745883333333,116.33122,0,0,40788.738275463,2011-09-02,17:43:07
39.9745883333333,116.331225,0,0,40788.7383333333,2011-09-02,17:43:12
39.9745883333333,116.331225,0,0,40788.7383912037,2011-09-02,17:43:17
39.9745883333333,116.331223333333,0,0,40788.7384490741,2011-09-02,17:43:22
39.9745883333333,116.331221666667,0,0,40788.7385069444,2011-09-02,17:43:27
39.974585,116.331223333333,0,0,40788.7385648148,2011-09-02,17:43:32
39.9745833333333,116.331223333333,0,0,40788.7386226852,2011-09-02,17:43:37
39.9745833333333,116.331223333333,0,0,40788.7386574074,2011-09-02,17:43:40
39.97458,116.331221666667,0,0,40788.7386805556,2011-09-02,17:43:42
39.9745783333333,116.331211666667,0,0,40788.7387384259,2011-09-02,17:43:47
39.9745766666667,116.331201666667,0,0,40788.7387962963,2011-09-02,17:43:52
39.9745716666667,116.331198333333,0,0,40788.7388541667,2011-09-02,17:43:57
39.9745716666667,116.331198333333,0,0,40788.7388888889,2011-09-02,17:44:00
39.9745683333333,116.331195,0,0,40788.738912037,2011-09-02,17:44:02
39.9745666666667,116.331185,0,0,40788.7389699074,2011-09-02,17:44:07
39.9745666666667,116.331185,0,0,40788.7390046296,2011-09-02,17:44:10
39.9745616666667,116.33119,0,0,40788.7390277778,2011-09-02,17:44:12
39.974615,116.331168333333,0,0,40788.7390856481,2011-09-02,17:44:17
39.9746583333333,116.33118,0,0,40788.7391435185,2011-09-02,17:44:22
39.9747016666667,116.331201666667,0,0,40788.7392013889,2011-09-02,17:44:27
39.97477,116.331195,0,0,40788.7392592593,2011-09-02,17:44:32
39.9747916666667,116.331175,0,0,40788.7393171296,2011-09-02,17:44:37
39.9748133333333,116.331188333333,0,0,40788.739375,2011-09-02,17:44:42
39.9749116666667,116.331175,0,0,40788.7394212963,2011-09-02,17:44:46
39.9749116666667,116.331175,0,0,40788.7394560185,2011-09-02,17:44:49
39.9749116666667,116.331171666667,0,0,40788.7394791667,2011-09-02,17:44:51
39.9749516666667,116.331146666667,0,0,40788.739537037,2011-09-02,17:44:56
39.97505,116.331133333333,0,0,40788.7395949074,2011-09-02,17:45:01
39.9751416666667,116.331131666667,0,0,40788.7396412037,2011-09-02,17:45:05
39.975165,116.331135,0,0,40788.7396990741,2011-09-02,17:45:10
39.9751233333333,116.331146666667,0,0,40788.7397569444,2011-09-02,17:45:15
39.9750966666667,116.331146666667,0,0,40788.7398148148,2011-09-02,17:45:20
39.9750966666667,116.331146666667,0,0,40788.739849537,2011-09-02,17:45:23
39.9751,116.331138333333,0,0,40788.7398726852,2011-09-02,17:45:25
39.9751016666667,116.331126666667,0,0,40788.7399305556,2011-09-02,17:45:30
39.9751,116.33112,0,0,40788.7399884259,2011-09-02,17:45:35
39.9751,116.33112,0,0,40788.7400231481,2011-09-02,17:45:38
39.9750983333333,116.331111666667,0,0,40788.7400462963,2011-09-02,17:45:40
39.9750983333333,116.331098333333,0,0,40788.7401041667,2011-09-02,17:45:45
39.9750983333333,116.331088333333,0,0,40788.740162037,2011-09-02,17:45:50
39.9750966666667,116.331075,0,0,40788.7402199074,2011-09-02,17:45:55
39.9750966666667,116.331065,0,0,40788.7402777778,2011-09-02,17:46:00
39.9750766666667,116.331076666667,0,0,40788.7403356481,2011-09-02,17:46:05
39.9750733333333,116.331075,0,0,40788.7403935185,2011-09-02,17:46:10
39.9750716666667,116.331073333333,0,0,40788.7404513889,2011-09-02,17:46:15
39.97507,116.331066666667,0,0,40788.7405092593,2011-09-02,17:46:20
39.9750683333333,116.331063333333,0,0,40788.7405671296,2011-09-02,17:46:25
39.9750666666667,116.33106,0,0,40788.740625,2011-09-02,17:46:30
39.9750666666667,116.33106,0,0,40788.7406597222,2011-09-02,17:46:33
39.9750633333333,116.331063333333,0,0,40788.7406828704,2011-09-02,17:46:35
39.9750583333333,116.331076666667,0,0,40788.7407407407,2011-09-02,17:46:40
39.9750333333333,116.331106666667,0,0,40788.7407986111,2011-09-02,17:46:45
39.974935,116.331156666667,0,0,40788.7408449074,2011-09-02,17:46:49
39.9748516666667,116.3312,0,0,40788.7409027778,2011-09-02,17:46:54
39.9748616666667,116.331196666667,0,0,40788.7409606481,2011-09-02,17:46:59
39.9748533333333,116.331201666667,0,0,40788.7410185185,2011-09-02,17:47:04
39.9748533333333,116.331198333333,0,0,40788.7410763889,2011-09-02,17:47:09
39.9748516666667,116.331196666667,0,0,40788.7411342593,2011-09-02,17:47:14
39.9748516666667,116.331205,0,0,40788.7411921296,2011-09-02,17:47:19
39.97485,116.331211666667,0,0,40788.74125,2011-09-02,17:47:24
39.9748466666667,116.331215,0,0,40788.7413078704,2011-09-02,17:47:29
39.9748433333333,116.331216666667,0,0,40788.7413657407,2011-09-02,17:47:34
39.9748433333333,116.331216666667,0,0,40788.741400463,2011-09-02,17:47:37
39.9748383333333,116.331218333333,0,0,40788.7414236111,2011-09-02,17:47:39
39.9748283333333,116.33121,0,0,40788.7414814815,2011-09-02,17:47:44
39.97481,116.331208333333,0,0,40788.7415393519,2011-09-02,17:47:49
39.9748016666667,116.331211666667,0,0,40788.7415972222,2011-09-02,17:47:54
39.9748016666667,116.331211666667,0,0,40788.7416319444,2011-09-02,17:47:57
39.9747966666667,116.33122,0,0,40788.7416550926,2011-09-02,17:47:59
39.9747016666667,116.331241666667,0,0,40788.7416898148,2011-09-02,17:48:02
39.9745983333333,116.331205,0,0,40788.7417476852,2011-09-02,17:48:07
39.9745266666667,116.331191666667,0,0,40788.7418055556,2011-09-02,17:48:12
39.9745066666667,116.331195,0,0,40788.7418634259,2011-09-02,17:48:17
39.9745216666667,116.331186666667,0,0,40788.7419212963,2011-09-02,17:48:22
39.9745233333333,116.331193333333,0,0,40788.7419791667,2011-09-02,17:48:27
39.974525,116.331195,0,0,40788.742037037,2011-09-02,17:48:32
39.974525,116.331195,0,0,40788.7420717593,2011-09-02,17:48:35
39.97453,116.3312,0,0,40788.7420949074,2011-09-02,17:48:37
39.9745316666667,116.331238333333,0,0,40788.7421527778,2011-09-02,17:48:42
39.9745316666667,116.331251666667,0,0,40788.7422106481,2011-09-02,17:48:47
39.97453,116.331261666667,0,0,40788.7422685185,2011-09-02,17:48:52
39.9745283333333,116.331265,0,0,40788.7423263889,2011-09-02,17:48:57
39.9745283333333,116.331265,0,0,40788.7423611111,2011-09-02,17:49:00
39.9745283333333,116.331271666667,0,0,40788.7423842593,2011-09-02,17:49:02
39.9745133333333,116.331275,0,0,40788.7424421296,2011-09-02,17:49:07
39.9745133333333,116.331265,0,0,40788.7425,2011-09-02,17:49:12
39.9745133333333,116.331256666667,0,0,40788.7425578704,2011-09-02,17:49:17
39.9745133333333,116.33126,0,0,40788.7426157407,2011-09-02,17:49:22
39.9745133333333,116.331251666667,0,0,40788.7426736111,2011-09-02,17:49:27
39.9745133333333,116.331251666667,0,0,40788.7427083333,2011-09-02,17:49:30
39.974515,116.331243333333,0,0,40788.7427314815,2011-09-02,17:49:32
39.974515,116.331253333333,0,0,40788.7427893518,2011-09-02,17:49:37
39.974515,116.331253333333,0,0,40788.7428472222,2011-09-02,17:49:42
39.9745133333333,116.331251666667,0,0,40788.7429050926,2011-09-02,17:49:47
39.9745133333333,116.331245,0,0,40788.742962963,2011-09-02,17:49:52
39.9745133333333,116.331241666667,0,0,40788.7430208333,2011-09-02,17:49:57
39.9745133333333,116.331241666667,0,0,40788.7430555556,2011-09-02,17:50:00
39.9745116666667,116.33124,0,0,40788.7430787037,2011-09-02,17:50:02
39.9745016666667,116.331188333333,0,0,40788.7431365741,2011-09-02,17:50:07
39.9744966666667,116.331145,0,0,40788.7431944444,2011-09-02,17:50:12
39.9745066666667,116.331111666667,0,0,40788.7432523148,2011-09-02,17:50:17
39.97453,116.33109,0,0,40788.7433101852,2011-09-02,17:50:22
39.9745283333333,116.331095,0,0,40788.7433680556,2011-09-02,17:50:27
39.9745283333333,116.331095,0,0,40788.7434027778,2011-09-02,17:50:30
39.9745266666667,116.331103333333,0,0,40788.7434259259,2011-09-02,17:50:32
39.974525,116.331113333333,0,0,40788.7434837963,2011-09-02,17:50:37
39.9745216666667,116.331126666667,0,0,40788.7435416667,2011-09-02,17:50:42
39.9744883333333,116.331151666667,0,0,40788.743599537,2011-09-02,17:50:47
39.9744816666667,116.331165,0,0,40788.7436574074,2011-09-02,17:50:52
39.974485,116.331183333333,0,0,40788.7437152778,2011-09-02,17:50:57
39.9744933333333,116.331193333333,0,0,40788.7437731481,2011-09-02,17:51:02
39.9744983333333,116.331201666667,0,0,40788.7438310185,2011-09-02,17:51:07
39.9745,116.33121,0,0,40788.7438888889,2011-09-02,17:51:12
39.9745,116.33121,0,0,40788.7439236111,2011-09-02,17:51:15
39.974505,116.331216666667,0,0,40788.7439467593,2011-09-02,17:51:17
39.97444,116.331251666667,0,0,40788.7440046296,2011-09-02,17:51:22
39.97445,116.331235,0,0,40788.7440625,2011-09-02,17:51:27
39.9744516666667,116.331233333333,0,0,40788.7441203704,2011-09-02,17:51:32
39.9744516666667,116.331233333333,0,0,40788.7441550926,2011-09-02,17:51:35
39.9744516666667,116.331231666667,0,0,40788.7441782407,2011-09-02,17:51:37
39.97446,116.331213333333,0,0,40788.7442361111,2011-09-02,17:51:42
39.974465,116.331215,0,0,40788.7442939815,2011-09-02,17:51:47
39.974465,116.331208333333,0,0,40788.7443518518,2011-09-02,17:51:52
39.9744633333333,116.331203333333,0,0,40788.7444097222,2011-09-02,17:51:57
39.9744633333333,116.331203333333,0,0,40788.7444444444,2011-09-02,17:52:00
39.9744633333333,116.3312,0,0,40788.7444675926,2011-09-02,17:52:02
39.9744433333333,116.331215,0,0,40788.744525463,2011-09-02,17:52:07
39.9744033333333,116.331213333333,0,0,40788.7445833333,2011-09-02,17:52:12
39.9744016666667,116.331201666667,0,0,40788.7446412037,2011-09-02,17:52:17
39.9744016666667,116.331201666667,0,0,40788.7446759259,2011-09-02,17:52:20
39.9744016666667,116.331201666667,0,0,40788.7446990741,2011-09-02,17:52:22
39.974385,116.331208333333,0,0,40788.7447569444,2011-09-02,17:52:27
39.9743816666667,116.33121,0,0,40788.7448148148,2011-09-02,17:52:32
39.9743816666667,116.33121,0,0,40788.744849537,2011-09-02,17:52:35
39.9743783333333,116.331211666667,0,0,40788.7448726852,2011-09-02,17:52:37
39.9744083333333,116.331268333333,0,0,40788.7449305556,2011-09-02,17:52:42
39.9743883333333,116.331326666667,0,0,40788.7449884259,2011-09-02,17:52:47
39.9743466666667,116.331336666667,0,0,40788.7450462963,2011-09-02,17:52:52
39.9743483333333,116.331323333333,0,0,40788.7451041667,2011-09-02,17:52:57
39.9743716666667,116.331328333333,0,0,40788.745162037,2011-09-02,17:53:02
39.9743733333333,116.331333333333,0,0,40788.7452199074,2011-09-02,17:53:07
39.9743733333333,116.331333333333,0,0,40788.7452546296,2011-09-02,17:53:10
39.97437,116.331335,0,0,40788.7452777778,2011-09-02,17:53:12
39.9743716666667,116.331323333333,0,0,40788.7453356481,2011-09-02,17:53:17
39.974375,116.33131,0,0,40788.7453935185,2011-09-02,17:53:22
39.9743783333333,116.331301666667,0,0,40788.7454513889,2011-09-02,17:53:27
39.9743816666667,116.331296666667,0,0,40788.7455092593,2011-09-02,17:53:32
39.9743816666667,116.331295,0,0,40788.7455671296,2011-09-02,17:53:37
39.974385,116.331291666667,0,0,40788.745625,2011-09-02,17:53:42
39.9743866666667,116.331285,0,0,40788.7456828704,2011-09-02,17:53:47
39.97439,116.33128,0,0,40788.7457407407,2011-09-02,17:53:52
39.97439,116.331276666667,0,0,40788.7457986111,2011-09-02,17:53:57
39.9743916666667,116.331271666667,0,0,40788.7458564815,2011-09-02,17:54:02
39.9743933333333,116.331278333333,0,0,40788.7459143519,2011-09-02,17:54:07
39.974395,116.331285,0,0,40788.7459722222,2011-09-02,17:54:12
39.9743966666667,116.331283333333,0,0,40788.7460300926,2011-09-02,17:54:17
39.9743983333333,116.331278333333,0,0,40788.746087963,2011-09-02,17:54:22
39.9743983333333,116.331278333333,0,0,40788.7461226852,2011-09-02,17:54:25
39.9743983333333,116.331273333333,0,0,40788.7461458333,2011-09-02,17:54:27
39.9743983333333,116.331263333333,0,0,40788.7462037037,2011-09-02,17:54:32
39.9743983333333,116.33125,0,0,40788.7462615741,2011-09-02,17:54:37
39.9743966666667,116.331248333333,0,0,40788.7463194444,2011-09-02,17:54:42
39.9743966666667,116.331245,0,0,40788.7463773148,2011-09-02,17:54:47
39.9743966666667,116.331243333333,0,0,40788.7464351852,2011-09-02,17:54:52
39.974395,116.331236666667,0,0,40788.7464930556,2011-09-02,17:54:57
39.974395,116.331236666667,0,0,40788.7465277778,2011-09-02,17:55:00
39.974395,116.331228333333,0,0,40788.7465509259,2011-09-02,17:55:02
39.97437,116.331211666667,0,0,40788.7466087963,2011-09-02,17:55:07
39.9743666666667,116.331213333333,0,0,40788.7466666667,2011-09-02,17:55:12
39.9743683333333,116.331208333333,0,0,40788.746724537,2011-09-02,17:55:17
39.9743716666667,116.33121,0,0,40788.7467824074,2011-09-02,17:55:22
39.9743716666667,116.331211666667,0,0,40788.7468402778,2011-09-02,17:55:27
39.9743733333333,116.331215,0,0,40788.7468981481,2011-09-02,17:55:32
39.9743716666667,116.331221666667,0,0,40788.7469560185,2011-09-02,17:55:37
39.97437,116.331221666667,0,0,40788.7470138889,2011-09-02,17:55:42
39.97437,116.331221666667,0,0,40788.7470486111,2011-09-02,17:55:45
39.9743716666667,116.331223333333,0,0,40788.7470717593,2011-09-02,17:55:47
39.97437,116.331235,0,0,40788.7471296296,2011-09-02,17:55:52
39.9743683333333,116.33123,0,0,40788.7471875,2011-09-02,17:55:57
39.9743683333333,116.331228333333,0,0,40788.7472453704,2011-09-02,17:56:02
39.9743683333333,116.331228333333,0,0,40788.7472800926,2011-09-02,17:56:05
39.9743683333333,116.331233333333,0,0,40788.7473032407,2011-09-02,17:56:07
39.974415,116.331235,0,0,40788.7473611111,2011-09-02,17:56:12
39.9744183333333,116.331233333333,0,0,40788.7474189815,2011-09-02,17:56:17
39.9744183333333,116.331231666667,0,0,40788.7474768519,2011-09-02,17:56:22
39.9744183333333,116.331231666667,0,0,40788.7475115741,2011-09-02,17:56:25
39.9744166666667,116.331231666667,0,0,40788.7475347222,2011-09-02,17:56:27
39.974415,116.331241666667,0,0,40788.7475925926,2011-09-02,17:56:32
39.9743933333333,116.331225,0,0,40788.747650463,2011-09-02,17:56:37
39.9743933333333,116.331225,0,0,40788.7476851852,2011-09-02,17:56:40
39.974395,116.331231666667,0,0,40788.7477083333,2011-09-02,17:56:42
39.9743966666667,116.331243333333,0,0,40788.7477662037,2011-09-02,17:56:47
39.9744583333333,116.331245,0,0,40788.7478240741,2011-09-02,17:56:52
39.9745366666667,116.331225,0,0,40788.7478819444,2011-09-02,17:56:57
39.9746033333333,116.33123,0,0,40788.7479398148,2011-09-02,17:57:02
39.9746416666667,116.331245,0,0,40788.7479976852,2011-09-02,17:57:07
39.9746433333333,116.331246666667,0,0,40788.7480555556,2011-09-02,17:57:12
39.9746433333333,116.331243333333,0,0,40788.7481134259,2011-09-02,17:57:17
39.9746433333333,116.331243333333,0,0,40788.7481481481,2011-09-02,17:57:20
39.9746433333333,116.33125,0,0,40788.7481712963,2011-09-02,17:57:22
39.9746916666667,116.331278333333,0,0,40788.7482291667,2011-09-02,17:57:27
39.9745016666667,116.33104,0,0,40788.7605902778,2011-09-02,18:15:15
39.9744733333333,116.33101,0,0,40788.7606481481,2011-09-02,18:15:20
39.9744583333333,116.330981666667,0,0,40788.7607060185,2011-09-02,18:15:25
39.97447,116.330991666667,0,0,40788.7607638889,2011-09-02,18:15:30
39.97447,116.330991666667,0,0,40788.7607986111,2011-09-02,18:15:33
39.97447,116.330991666667,0,0,40788.7608217593,2011-09-02,18:15:35
39.9744616666667,116.330976666667,0,0,40788.7608796296,2011-09-02,18:15:40
39.974345,116.33093,0,0,40788.7608912037,2011-09-02,18:15:41
39.9742033333333,116.330851666667,0,0,40788.7609027778,2011-09-02,18:15:42
39.9740983333333,116.330796666667,0,0,40788.7609375,2011-09-02,18:15:45
39.974055,116.330803333333,0,0,40788.7609953704,2011-09-02,18:15:50
39.9740433333333,116.330796666667,0,0,40788.7610532407,2011-09-02,18:15:55
39.97394,116.330846666667,0,0,40788.7611111111,2011-09-02,18:16:00
39.9739583333333,116.330828333333,0,0,40788.7611689815,2011-09-02,18:16:05
39.9739583333333,116.330828333333,0,0,40788.7612037037,2011-09-02,18:16:08
39.9739666666667,116.330828333333,0,0,40788.7612268519,2011-09-02,18:16:10
39.9739983333333,116.330825,0,0,40788.7612847222,2011-09-02,18:16:15
39.97403,116.33081,0,0,40788.7613425926,2011-09-02,18:16:20
39.9740333333333,116.330806666667,0,0,40788.761400463,2011-09-02,18:16:25
39.9740283333333,116.330801666667,0,0,40788.7614583333,2011-09-02,18:16:30
39.9740283333333,116.330801666667,0,0,40788.7614930556,2011-09-02,18:16:33
39.9740233333333,116.330801666667,0,0,40788.7615162037,2011-09-02,18:16:35
39.974025,116.330811666667,0,0,40788.7615740741,2011-09-02,18:16:40
39.9740233333333,116.33082,0,0,40788.7616319444,2011-09-02,18:16:45
39.9740266666667,116.33082,0,0,40788.7616898148,2011-09-02,18:16:50
39.9740266666667,116.33082,0,0,40788.761724537,2011-09-02,18:16:53
39.9740283333333,116.330825,0,0,40788.7617476852,2011-09-02,18:16:55
39.9740283333333,116.330835,0,0,40788.7618055556,2011-09-02,18:17:00
39.9740266666667,116.330841666667,0,0,40788.7618634259,2011-09-02,18:17:05
39.9740266666667,116.330848333333,0,0,40788.7619212963,2011-09-02,18:17:10
39.9740266666667,116.330848333333,0,0,40788.7619560185,2011-09-02,18:17:13
39.974025,116.330856666667,0,0,40788.7619791667,2011-09-02,18:17:15
39.9740266666667,116.33087,0,0,40788.762037037,2011-09-02,18:17:20
39.9740283333333,116.33088,0,0,40788.7620949074,2011-09-02,18:17:25
39.9740266666667,116.330891666667,0,0,40788.7621527778,2011-09-02,18:17:30
39.9740233333333,116.3309,0,0,40788.7622106481,2011-09-02,18:17:35
39.9740233333333,116.330905,0,0,40788.7622685185,2011-09-02,18:17:40
39.9740233333333,116.330905,0,0,40788.7623032407,2011-09-02,18:17:43
39.9740233333333,116.330906666667,0,0,40788.7623263889,2011-09-02,18:17:45
39.9740233333333,116.330916666667,0,0,40788.7623842593,2011-09-02,18:17:50
39.9741266666667,116.330961666667,0,0,40788.7624189815,2011-09-02,18:17:53
39.9742033333333,116.330986666667,0,0,40788.7624768519,2011-09-02,18:17:58
39.9742083333333,116.330988333333,0,0,40788.7625347222,2011-09-02,18:18:03
39.9742116666667,116.330993333333,0,0,40788.7625925926,2011-09-02,18:18:08
39.974215,116.330995,0,0,40788.762650463,2011-09-02,18:18:13
39.9742183333333,116.33099,0,0,40788.7627083333,2011-09-02,18:18:18
39.9742216666667,116.33099,0,0,40788.7627662037,2011-09-02,18:18:23
39.9742233333333,116.330988333333,0,0,40788.7628240741,2011-09-02,18:18:28
39.974225,116.330983333333,0,0,40788.7628819444,2011-09-02,18:18:33
39.9742266666667,116.330978333333,0,0,40788.7629398148,2011-09-02,18:18:38
39.97423,116.330983333333,0,0,40788.7629976852,2011-09-02,18:18:43
39.97423,116.33099,0,0,40788.7630555556,2011-09-02,18:18:48
39.9742316666667,116.330991666667,0,0,40788.7631134259,2011-09-02,18:18:53
39.9742316666667,116.330996666667,0,0,40788.7631712963,2011-09-02,18:18:58
39.9742333333333,116.331,0,0,40788.7632291667,2011-09-02,18:19:03
39.974235,116.331008333333,0,0,40788.763287037,2011-09-02,18:19:08
39.9742366666667,116.331015,0,0,40788.7633449074,2011-09-02,18:19:13
39.9742366666667,116.331013333333,0,0,40788.7634027778,2011-09-02,18:19:18
39.9742383333333,116.331015,0,0,40788.7634606481,2011-09-02,18:19:23
39.9742383333333,116.331016666667,0,0,40788.7635185185,2011-09-02,18:19:28
39.97424,116.33102,0,0,40788.7635763889,2011-09-02,18:19:33
39.9742416666667,116.33102,0,0,40788.7636342593,2011-09-02,18:19:38
39.9742416666667,116.331021666667,0,0,40788.7636921296,2011-09-02,18:19:43
39.9742416666667,116.331023333333,0,0,40788.76375,2011-09-02,18:19:48
39.97424,116.33103,0,0,40788.7638078704,2011-09-02,18:19:53
39.9742416666667,116.331031666667,0,0,40788.7638657407,2011-09-02,18:19:58
39.9742416666667,116.331031666667,0,0,40788.7639236111,2011-09-02,18:20:03
39.9742416666667,116.331035,0,0,40788.7639814815,2011-09-02,18:20:08
39.9742416666667,116.331038333333,0,0,40788.7640393519,2011-09-02,18:20:13
39.9742416666667,116.331043333333,0,0,40788.7640972222,2011-09-02,18:20:18
39.974245,116.331045,0,0,40788.7641550926,2011-09-02,18:20:23
39.9742466666667,116.331045,0,0,40788.764212963,2011-09-02,18:20:28
39.9742483333333,116.331045,0,0,40788.7642708333,2011-09-02,18:20:33
39.97425,116.331045,0,0,40788.7643287037,2011-09-02,18:20:38
39.9742533333333,116.331046666667,0,0,40788.7643865741,2011-09-02,18:20:43
39.9742566666667,116.331048333333,0,0,40788.7644444444,2011-09-02,18:20:48
39.9742583333333,116.331048333333,0,0,40788.7645023148,2011-09-02,18:20:53
39.9742616666667,116.331055,0,0,40788.7645601852,2011-09-02,18:20:58
39.9742633333333,116.331058333333,0,0,40788.7646180556,2011-09-02,18:21:03
39.974265,116.331056666667,0,0,40788.7646759259,2011-09-02,18:21:08
39.9742666666667,116.331055,0,0,40788.7647337963,2011-09-02,18:21:13
39.9742666666667,116.331058333333,0,0,40788.7647916667,2011-09-02,18:21:18
39.9742666666667,116.331061666667,0,0,40788.764849537,2011-09-02,18:21:23
39.9742666666667,116.331066666667,0,0,40788.7649074074,2011-09-02,18:21:28
39.9742666666667,116.331065,0,0,40788.7649652778,2011-09-02,18:21:33
39.9742666666667,116.331066666667,0,0,40788.7650231481,2011-09-02,18:21:38
39.974265,116.331068333333,0,0,40788.7650810185,2011-09-02,18:21:43
39.9742633333333,116.331075,0,0,40788.7651388889,2011-09-02,18:21:48
39.9742633333333,116.331075,0,0,40788.7651736111,2011-09-02,18:21:51
39.9742616666667,116.331083333333,0,0,40788.7651967593,2011-09-02,18:21:53
39.97426,116.331093333333,0,0,40788.7652546296,2011-09-02,18:21:58
39.9742583333333,116.331098333333,0,0,40788.7653125,2011-09-02,18:22:03
39.9742566666667,116.331098333333,0,0,40788.7653703704,2011-09-02,18:22:08
39.974255,116.3311,0,0,40788.7654282407,2011-09-02,18:22:13
39.974255,116.331105,0,0,40788.7654861111,2011-09-02,18:22:18
39.9742583333333,116.331106666667,0,0,40788.7655439815,2011-09-02,18:22:23
39.9742583333333,116.331106666667,0,0,40788.7655787037,2011-09-02,18:22:26
39.9742583333333,116.331101666667,0,0,40788.7656018519,2011-09-02,18:22:28
39.9742616666667,116.331091666667,0,0,40788.7656597222,2011-09-02,18:22:33
39.9742616666667,116.331088333333,0,0,40788.7657175926,2011-09-02,18:22:38
39.9742633333333,116.331088333333,0,0,40788.765775463,2011-09-02,18:22:43
39.9742633333333,116.331088333333,0,0,40788.7658101852,2011-09-02,18:22:46
39.9742666666667,116.33109,0,0,40788.7658333333,2011-09-02,18:22:48
39.9742683333333,116.3311,0,0,40788.7658912037,2011-09-02,18:22:53
39.9742683333333,116.3311,0,0,40788.7659259259,2011-09-02,18:22:56
39.9742716666667,116.3311,0,0,40788.7659490741,2011-09-02,18:22:58
39.9743633333333,116.331096666667,0,0,40788.7660069444,2011-09-02,18:23:03
39.9743783333333,116.331101666667,0,0,40788.7660648148,2011-09-02,18:23:08
39.97438,116.331098333333,0,0,40788.7661226852,2011-09-02,18:23:13
39.9743816666667,116.331093333333,0,0,40788.7661805556,2011-09-02,18:23:18
39.974385,116.33109,0,0,40788.7662384259,2011-09-02,18:23:23
39.9743883333333,116.331086666667,0,0,40788.7662962963,2011-09-02,18:23:28
39.9743916666667,116.331081666667,0,0,40788.7663541667,2011-09-02,18:23:33
39.9743933333333,116.331081666667,0,0,40788.766412037,2011-09-02,18:23:38
39.974395,116.331083333333,0,0,40788.7664699074,2011-09-02,18:23:43
39.974395,116.331083333333,0,0,40788.7665046296,2011-09-02,18:23:46
39.9743966666667,116.331091666667,0,0,40788.7665277778,2011-09-02,18:23:48
39.9744416666667,116.33113,0,0,40788.7665856481,2011-09-02,18:23:53
39.9744533333333,116.331148333333,0,0,40788.7666435185,2011-09-02,18:23:58
39.9744533333333,116.331156666667,0,0,40788.7667013889,2011-09-02,18:24:03
39.9744533333333,116.331156666667,0,0,40788.7667361111,2011-09-02,18:24:06
39.974455,116.331153333333,0,0,40788.7667592593,2011-09-02,18:24:08
39.9744533333333,116.331143333333,0,0,40788.7668171296,2011-09-02,18:24:13
39.9744533333333,116.331135,0,0,40788.766875,2011-09-02,18:24:18
39.9744533333333,116.331128333333,0,0,40788.7669328704,2011-09-02,18:24:23
39.9744516666667,116.33112,0,0,40788.7669907407,2011-09-02,18:24:28
39.9744516666667,116.33112,0,0,40788.767025463,2011-09-02,18:24:31
39.97445,116.331118333333,0,0,40788.7670486111,2011-09-02,18:24:33
39.97444,116.33119,0,0,40788.7671064815,2011-09-02,18:24:38
39.9744366666667,116.331201666667,0,0,40788.7671643518,2011-09-02,18:24:43
39.9744366666667,116.331201666667,0,0,40788.7671990741,2011-09-02,18:24:46
39.97444,116.331198333333,0,0,40788.7672222222,2011-09-02,18:24:48
39.97446,116.331208333333,0,0,40788.7672800926,2011-09-02,18:24:53
39.9744966666667,116.331226666667,0,0,40788.767337963,2011-09-02,18:24:58
39.9744983333333,116.331223333333,0,0,40788.7673958333,2011-09-02,18:25:03
39.9745016666667,116.331225,0,0,40788.7674537037,2011-09-02,18:25:08
39.9745016666667,116.331225,0,0,40788.7674884259,2011-09-02,18:25:11
39.9745066666667,116.331226666667,0,0,40788.7675115741,2011-09-02,18:25:13
39.974525,116.331228333333,0,0,40788.7675694444,2011-09-02,18:25:18
39.9745433333333,116.33123,0,0,40788.7676273148,2011-09-02,18:25:23
39.9745466666667,116.331238333333,0,0,40788.7676851852,2011-09-02,18:25:28
39.9745483333333,116.33124,0,0,40788.7677430556,2011-09-02,18:25:33
39.9745483333333,116.33124,0,0,40788.7677777778,2011-09-02,18:25:36
39.9745516666667,116.331241666667,0,0,40788.7678009259,2011-09-02,18:25:38
39.9745516666667,116.331251666667,0,0,40788.7678587963,2011-09-02,18:25:43
39.9745533333333,116.331255,0,0,40788.7679166667,2011-09-02,18:25:48
39.9745566666667,116.331253333333,0,0,40788.767974537,2011-09-02,18:25:53
39.9745566666667,116.331253333333,0,0,40788.7680092593,2011-09-02,18:25:56
39.9745583333333,116.331246666667,0,0,40788.7680324074,2011-09-02,18:25:58
39.97456,116.331235,0,0,40788.7680902778,2011-09-02,18:26:03
39.9745616666667,116.331231666667,0,0,40788.7681481481,2011-09-02,18:26:08
39.9745616666667,116.331228333333,0,0,40788.7682060185,2011-09-02,18:26:13
39.9745633333333,116.331228333333,0,0,40788.7682638889,2011-09-02,18:26:18
39.9745633333333,116.331228333333,0,0,40788.7682986111,2011-09-02,18:26:21
39.9745633333333,116.331226666667,0,0,40788.7683217593,2011-09-02,18:26:23
39.9746,116.331218333333,0,0,40788.7683796296,2011-09-02,18:26:28
39.9746216666667,116.331191666667,0,0,40788.7684375,2011-09-02,18:26:33
39.97462,116.331181666667,0,0,40788.7684953704,2011-09-02,18:26:38
39.9746216666667,116.331188333333,0,0,40788.7685532407,2011-09-02,18:26:43
39.97462,116.33119,0,0,40788.7686111111,2011-09-02,18:26:48
39.97462,116.331188333333,0,0,40788.7686689815,2011-09-02,18:26:53
39.97462,116.331183333333,0,0,40788.7687268518,2011-09-02,18:26:58
39.97462,116.331183333333,0,0,40788.7687615741,2011-09-02,18:27:01
39.97462,116.331186666667,0,0,40788.7687847222,2011-09-02,18:27:03
39.9746566666667,116.331201666667,0,0,40788.7688425926,2011-09-02,18:27:08
39.97468,116.331196666667,0,0,40788.768900463,2011-09-02,18:27:13
39.9746816666667,116.331191666667,0,0,40788.7689583333,2011-09-02,18:27:18
39.9746833333333,116.331188333333,0,0,40788.7690162037,2011-09-02,18:27:23
39.9746833333333,116.331188333333,0,0,40788.7690509259,2011-09-02,18:27:26
39.974685,116.331181666667,0,0,40788.7690740741,2011-09-02,18:27:28
39.9746866666667,116.331171666667,0,0,40788.7691319444,2011-09-02,18:27:33
39.9746883333333,116.331163333333,0,0,40788.7691898148,2011-09-02,18:27:38
39.9746883333333,116.331163333333,0,0,40788.769224537,2011-09-02,18:27:41
39.97469,116.331163333333,0,0,40788.7692476852,2011-09-02,18:27:43
39.97469,116.33118,0,0,40788.7693055556,2011-09-02,18:27:48
39.9747,116.331216666667,0,0,40788.7693634259,2011-09-02,18:27:53
39.9746983333333,116.331218333333,0,0,40788.7694212963,2011-09-02,18:27:58
39.9746966666667,116.331226666667,0,0,40788.7694791667,2011-09-02,18:28:03
39.9746966666667,116.331235,0,0,40788.769537037,2011-09-02,18:28:08
39.9747,116.331236666667,0,0,40788.7695949074,2011-09-02,18:28:13
39.9747033333333,116.331236666667,0,0,40788.7696527778,2011-09-02,18:28:18
39.9747033333333,116.331233333333,0,0,40788.7697106482,2011-09-02,18:28:23
39.9747033333333,116.331238333333,0,0,40788.7697685185,2011-09-02,18:28:28
39.9747033333333,116.331246666667,0,0,40788.7698263889,2011-09-02,18:28:33
39.9747033333333,116.331241666667,0,0,40788.7698842593,2011-09-02,18:28:38
39.9747033333333,116.331241666667,0,0,40788.7699189815,2011-09-02,18:28:41
39.974705,116.33124,0,0,40788.7699421296,2011-09-02,18:28:43
39.974705,116.331228333333,0,0,40788.77,2011-09-02,18:28:48
39.974705,116.331216666667,0,0,40788.7700578704,2011-09-02,18:28:53
39.9746766666667,116.331193333333,0,0,40788.7701157407,2011-09-02,18:28:58
39.9746566666667,116.331188333333,0,0,40788.7701736111,2011-09-02,18:29:03
39.9746566666667,116.33118,0,0,40788.7702314815,2011-09-02,18:29:08
39.9746566666667,116.33118,0,0,40788.7702662037,2011-09-02,18:29:11
39.9746566666667,116.331176666667,0,0,40788.7702893519,2011-09-02,18:29:13
39.9746583333333,116.331165,0,0,40788.7703472222,2011-09-02,18:29:18
39.97471,116.331153333333,0,0,40788.7704050926,2011-09-02,18:29:23
39.9747366666667,116.331163333333,0,0,40788.770462963,2011-09-02,18:29:28
39.9747866666667,116.331188333333,0,0,40788.7705208333,2011-09-02,18:29:33
39.97479,116.331228333333,0,0,40788.7705787037,2011-09-02,18:29:38
39.97479,116.331228333333,0,0,40788.7706134259,2011-09-02,18:29:41
39.974785,116.331231666667,0,0,40788.7706365741,2011-09-02,18:29:43
39.9747716666667,116.331256666667,0,0,40788.7706944444,2011-09-02,18:29:48
39.9747533333333,116.331255,0,0,40788.7707523148,2011-09-02,18:29:53
39.974755,116.331256666667,0,0,40788.7708101852,2011-09-02,18:29:58
39.9747566666667,116.331251666667,0,0,40788.7708680556,2011-09-02,18:30:03
39.9747583333333,116.331243333333,0,0,40788.7709259259,2011-09-02,18:30:08
39.9747633333333,116.331236666667,0,0,40788.7709837963,2011-09-02,18:30:13
39.9747633333333,116.331236666667,0,0,40788.7710185185,2011-09-02,18:30:16
39.9747683333333,116.331235,0,0,40788.7710416667,2011-09-02,18:30:18
39.9747783333333,116.331236666667,0,0,40788.771099537,2011-09-02,18:30:23
39.9747816666667,116.331231666667,0,0,40788.7711574074,2011-09-02,18:30:28
39.9747833333333,116.33123,0,0,40788.7712152778,2011-09-02,18:30:33
39.974785,116.331226666667,0,0,40788.7712731481,2011-09-02,18:30:38
39.9747866666667,116.331223333333,0,0,40788.7713310185,2011-09-02,18:30:43
39.974785,116.33122,0,0,40788.7713888889,2011-09-02,18:30:48
39.9747833333333,116.331216666667,0,0,40788.7714467593,2011-09-02,18:30:53
39.9747833333333,116.331216666667,0,0,40788.7714814815,2011-09-02,18:30:56
39.9747816666667,116.33121,0,0,40788.7715046296,2011-09-02,18:30:58
39.97478,116.3312,0,0,40788.7715625,2011-09-02,18:31:03
39.9746716666667,116.331215,0,0,40788.7716087963,2011-09-02,18:31:07
39.9746283333333,116.331216666667,0,0,40788.7716666667,2011-09-02,18:31:12
39.974645,116.331225,0,0,40788.771724537,2011-09-02,18:31:17
39.974685,116.331226666667,0,0,40788.7717824074,2011-09-02,18:31:22
39.974685,116.331226666667,0,0,40788.7718171296,2011-09-02,18:31:25
39.9746866666667,116.33122,0,0,40788.7718402778,2011-09-02,18:31:27
39.9746683333333,116.33122,0,0,40788.7718981481,2011-09-02,18:31:32
39.9746616666667,116.331221666667,0,0,40788.7719560185,2011-09-02,18:31:37
39.9746616666667,116.331221666667,0,0,40788.7719907407,2011-09-02,18:31:40
39.9746616666667,116.331225,0,0,40788.7720138889,2011-09-02,18:31:42
39.97466,116.331235,0,0,40788.7720717593,2011-09-02,18:31:47
39.97466,116.331238333333,0,0,40788.7721296296,2011-09-02,18:31:52
39.9746583333333,116.331236666667,0,0,40788.7721875,2011-09-02,18:31:57
39.9746566666667,116.33124,0,0,40788.7722453704,2011-09-02,18:32:02
39.974655,116.331241666667,0,0,40788.7723032407,2011-09-02,18:32:07
39.9746516666667,116.331236666667,0,0,40788.7723611111,2011-09-02,18:32:12
39.9746516666667,116.331236666667,0,0,40788.7723958333,2011-09-02,18:32:15
39.9746483333333,116.331245,0,0,40788.7724189815,2011-09-02,18:32:17
39.9746366666667,116.331283333333,0,0,40788.7724768519,2011-09-02,18:32:22
39.9746166666667,116.33133,0,0,40788.7725347222,2011-09-02,18:32:27
39.9746133333333,116.33135,0,0,40788.7725925926,2011-09-02,18:32:32
39.9746133333333,116.331356666667,0,0,40788.772650463,2011-09-02,18:32:37
39.9746133333333,116.331358333333,0,0,40788.7727083333,2011-09-02,18:32:42
39.9746133333333,116.331356666667,0,0,40788.7727662037,2011-09-02,18:32:47
39.9746133333333,116.331356666667,0,0,40788.7728009259,2011-09-02,18:32:50
39.9743866666667,116.331238333333,0,0,40788.7787268519,2011-09-02,18:41:22
39.97434,116.331233333333,0,0,40788.7787847222,2011-09-02,18:41:27
39.974265,116.331223333333,0,0,40788.7788425926,2011-09-02,18:41:32
39.974215,116.331228333333,0,0,40788.778900463,2011-09-02,18:41:37
39.9741616666667,116.331238333333,0,0,40788.7789583333,2011-09-02,18:41:42
39.97412,116.331225,0,0,40788.7790162037,2011-09-02,18:41:47
39.97406,116.331215,0,0,40788.7790740741,2011-09-02,18:41:52
39.9740416666667,116.331198333333,0,0,40788.7791319444,2011-09-02,18:41:57
39.9740666666667,116.331198333333,0,0,40788.7791898148,2011-09-02,18:42:02
39.9740716666667,116.331203333333,0,0,40788.7792476852,2011-09-02,18:42:07
39.9740716666667,116.331203333333,0,0,40788.7792824074,2011-09-02,18:42:10
39.9740733333333,116.331203333333,0,0,40788.7793055556,2011-09-02,18:42:12
39.97409,116.331198333333,0,0,40788.7793634259,2011-09-02,18:42:17
39.97409,116.331198333333,0,0,40788.7793981481,2011-09-02,18:42:20
39.9740983333333,116.331196666667,0,0,40788.7794212963,2011-09-02,18:42:22
39.974115,116.3312,0,0,40788.7794791667,2011-09-02,18:42:27
39.974115,116.3312,0,0,40788.7795138889,2011-09-02,18:42:30
39.9741216666667,116.331203333333,0,0,40788.779537037,2011-09-02,18:42:32
39.9741266666667,116.331213333333,0,0,40788.7795949074,2011-09-02,18:42:37
39.97413,116.331213333333,0,0,40788.7796527778,2011-09-02,18:42:42
39.9741316666667,116.331216666667,0,0,40788.7797106481,2011-09-02,18:42:47
39.974135,116.331218333333,0,0,40788.7797685185,2011-09-02,18:42:52
39.9741366666667,116.33122,0,0,40788.7798263889,2011-09-02,18:42:57
39.9741383333333,116.331218333333,0,0,40788.7798842593,2011-09-02,18:43:02
39.9741383333333,116.331223333333,0,0,40788.7799421296,2011-09-02,18:43:07
39.9741383333333,116.331228333333,0,0,40788.78,2011-09-02,18:43:12
39.9741383333333,116.331228333333,0,0,40788.7800578704,2011-09-02,18:43:17
39.97414,116.331226666667,0,0,40788.7801157407,2011-09-02,18:43:22
39.97414,116.331226666667,0,0,40788.7801736111,2011-09-02,18:43:27
39.9741416666667,116.33123,0,0,40788.7802314815,2011-09-02,18:43:32
39.9741433333333,116.331233333333,0,0,40788.7802893519,2011-09-02,18:43:37
39.974145,116.331235,0,0,40788.7803472222,2011-09-02,18:43:42
39.9741466666667,116.331235,0,0,40788.7804050926,2011-09-02,18:43:47
39.9741466666667,116.331236666667,0,0,40788.780462963,2011-09-02,18:43:52
39.9741466666667,116.331235,0,0,40788.7805208333,2011-09-02,18:43:57
39.9741483333333,116.331235,0,0,40788.7805787037,2011-09-02,18:44:02
39.9741483333333,116.331233333333,0,0,40788.7806365741,2011-09-02,18:44:07
39.9741483333333,116.331233333333,0,0,40788.7806944444,2011-09-02,18:44:12
39.9741483333333,116.331233333333,0,0,40788.7807523148,2011-09-02,18:44:17
39.9741483333333,116.331233333333,0,0,40788.780787037,2011-09-02,18:44:20
39.9741483333333,116.331235,0,0,40788.7808101852,2011-09-02,18:44:22
39.9741383333333,116.33123,0,0,40788.7808680556,2011-09-02,18:44:27
39.9741466666667,116.331221666667,0,0,40788.7809259259,2011-09-02,18:44:32
39.97415,116.331218333333,0,0,40788.7809837963,2011-09-02,18:44:37
39.9741516666667,116.331215,0,0,40788.7810416667,2011-09-02,18:44:42
39.9741533333333,116.331215,0,0,40788.781099537,2011-09-02,18:44:47
39.9741566666667,116.331215,0,0,40788.7811574074,2011-09-02,18:44:52
39.9741583333333,116.331213333333,0,0,40788.7812152778,2011-09-02,18:44:57
39.9741583333333,116.331213333333,0,0,40788.7812731481,2011-09-02,18:45:02
39.97416,116.331211666667,0,0,40788.7813310185,2011-09-02,18:45:07
39.97416,116.331211666667,0,0,40788.7813888889,2011-09-02,18:45:12
39.9741633333333,116.331208333333,0,0,40788.7814467593,2011-09-02,18:45:17
39.974165,116.331208333333,0,0,40788.7815046296,2011-09-02,18:45:22
39.9741666666667,116.331208333333,0,0,40788.7815625,2011-09-02,18:45:27
39.9741666666667,116.331208333333,0,0,40788.7815972222,2011-09-02,18:45:30
39.9741683333333,116.331206666667,0,0,40788.7816203704,2011-09-02,18:45:32
39.9742316666667,116.331206666667,0,0,40788.7816782407,2011-09-02,18:45:37
39.9742833333333,116.331208333333,0,0,40788.7817361111,2011-09-02,18:45:42
39.9742833333333,116.331208333333,0,0,40788.7817708333,2011-09-02,18:45:45
39.9742866666667,116.331206666667,0,0,40788.7817939815,2011-09-02,18:45:47
39.9743366666667,116.331218333333,0,0,40788.7818518518,2011-09-02,18:45:52
39.9743383333333,116.331213333333,0,0,40788.7819097222,2011-09-02,18:45:57
39.97434,116.331213333333,0,0,40788.7819675926,2011-09-02,18:46:02
39.97434,116.331215,0,0,40788.782025463,2011-09-02,18:46:07
39.97434,116.331216666667,0,0,40788.7820833333,2011-09-02,18:46:12
39.97434,116.331215,0,0,40788.7821412037,2011-09-02,18:46:17
39.97434,116.331211666667,0,0,40788.7821990741,2011-09-02,18:46:22
39.97434,116.331211666667,0,0,40788.7822569444,2011-09-02,18:46:27
39.9743433333333,116.331211666667,0,0,40788.7823148148,2011-09-02,18:46:32
39.9743433333333,116.331211666667,0,0,40788.7823726852,2011-09-02,18:46:37
39.97435,116.33121,0,0,40788.7824305556,2011-09-02,18:46:42
39.9743516666667,116.331208333333,0,0,40788.7824884259,2011-09-02,18:46:47
39.9743583333333,116.33121,0,0,40788.7825462963,2011-09-02,18:46:52
39.97436,116.33121,0,0,40788.7826041667,2011-09-02,18:46:57
39.9743616666667,116.331211666667,0,0,40788.782662037,2011-09-02,18:47:02
39.9743633333333,116.331216666667,0,0,40788.7827199074,2011-09-02,18:47:07
39.974365,116.331218333333,0,0,40788.7827777778,2011-09-02,18:47:12
39.974365,116.331221666667,0,0,40788.7828356481,2011-09-02,18:47:17
39.974365,116.331221666667,0,0,40788.7828935185,2011-09-02,18:47:22
39.9743666666667,116.331226666667,0,0,40788.7829513889,2011-09-02,18:47:27
39.974365,116.331231666667,0,0,40788.7830092593,2011-09-02,18:47:32
39.974365,116.331235,0,0,40788.7830671296,2011-09-02,18:47:37
39.974365,116.331238333333,0,0,40788.783125,2011-09-02,18:47:42
39.974365,116.33124,0,0,40788.7831828704,2011-09-02,18:47:47
39.974365,116.331241666667,0,0,40788.7832407407,2011-09-02,18:47:52
39.9743666666667,116.331238333333,0,0,40788.7832986111,2011-09-02,18:47:57
39.9743666666667,116.331238333333,0,0,40788.7833564815,2011-09-02,18:48:02
39.9743666666667,116.331241666667,0,0,40788.7834143518,2011-09-02,18:48:07
39.9743666666667,116.331243333333,0,0,40788.7834722222,2011-09-02,18:48:12
39.9743666666667,116.331243333333,0,0,40788.7835069444,2011-09-02,18:48:15
39.9743666666667,116.331248333333,0,0,40788.7835300926,2011-09-02,18:48:17
39.9743666666667,116.331258333333,0,0,40788.783587963,2011-09-02,18:48:22
39.9743666666667,116.331261666667,0,0,40788.7836458333,2011-09-02,18:48:27
39.9743666666667,116.331261666667,0,0,40788.7837037037,2011-09-02,18:48:32
39.9743666666667,116.33126,0,0,40788.7837615741,2011-09-02,18:48:37
39.9743683333333,116.331255,0,0,40788.7838194444,2011-09-02,18:48:42
39.9743683333333,116.331251666667,0,0,40788.7838773148,2011-09-02,18:48:47
39.9743683333333,116.331255,0,0,40788.7839351852,2011-09-02,18:48:52
39.9743683333333,116.33125,0,0,40788.7839930556,2011-09-02,18:48:57
39.9743683333333,116.33125,0,0,40788.7840277778,2011-09-02,18:49:00
39.9743683333333,116.331246666667,0,0,40788.7840509259,2011-09-02,18:49:02
39.97442,116.331258333333,0,0,40788.7841087963,2011-09-02,18:49:07
39.9744216666667,116.331256666667,0,0,40788.7841666667,2011-09-02,18:49:12
39.9744216666667,116.331253333333,0,0,40788.784224537,2011-09-02,18:49:17
39.9744233333333,116.331245,0,0,40788.7842824074,2011-09-02,18:49:22
39.974425,116.331238333333,0,0,40788.7843402778,2011-09-02,18:49:27
39.9744266666667,116.331246666667,0,0,40788.7843981481,2011-09-02,18:49:32
39.9744283333333,116.331241666667,0,0,40788.7844560185,2011-09-02,18:49:37
39.9744283333333,116.331241666667,0,0,40788.7844907407,2011-09-02,18:49:40
39.9744283333333,116.33124,0,0,40788.7845138889,2011-09-02,18:49:42
39.9742966666667,116.330936666667,0,0,40788.7878587963,2011-09-02,18:54:31
39.9743066666667,116.330918333333,0,0,40788.7879166667,2011-09-02,18:54:36
39.97434,116.330925,0,0,40788.787974537,2011-09-02,18:54:41
39.9743416666667,116.330923333333,0,0,40788.7880324074,2011-09-02,18:54:46
39.9743416666667,116.330923333333,0,0,40788.7880671296,2011-09-02,18:54:49
39.9743416666667,116.33093,0,0,40788.7880902778,2011-09-02,18:54:51
39.9743533333333,116.330925,0,0,40788.7881481481,2011-09-02,18:54:56
39.97438,116.330931666667,0,0,40788.7882060185,2011-09-02,18:55:01
39.9743816666667,116.330921666667,0,0,40788.7882638889,2011-09-02,18:55:06
39.9743833333333,116.330921666667,0,0,40788.7883217593,2011-09-02,18:55:11
39.9743833333333,116.330921666667,0,0,40788.7883564815,2011-09-02,18:55:14
39.9743833333333,116.330925,0,0,40788.7883796296,2011-09-02,18:55:16
39.97437,116.330943333333,0,0,40788.7884375,2011-09-02,18:55:21
39.9743533333333,116.330993333333,0,0,40788.7884953704,2011-09-02,18:55:26
39.97438,116.331043333333,0,0,40788.7885532407,2011-09-02,18:55:31
39.9744233333333,116.33109,0,0,40788.7886111111,2011-09-02,18:55:36
39.9744266666667,116.331101666667,0,0,40788.7886689815,2011-09-02,18:55:41
39.97446,116.331133333333,0,0,40788.7887268519,2011-09-02,18:55:46
39.974485,116.331146666667,0,0,40788.7887847222,2011-09-02,18:55:51
39.974485,116.331153333333,0,0,40788.7888425926,2011-09-02,18:55:56
39.974485,116.331156666667,0,0,40788.788900463,2011-09-02,18:56:01
39.974485,116.331161666667,0,0,40788.7889583333,2011-09-02,18:56:06
39.9744833333333,116.331161666667,0,0,40788.7890162037,2011-09-02,18:56:11
39.9744833333333,116.331163333333,0,0,40788.7890740741,2011-09-02,18:56:16
39.97448,116.33117,0,0,40788.7891319444,2011-09-02,18:56:21
39.97448,116.33117,0,0,40788.7891666667,2011-09-02,18:56:24
39.97448,116.33117,0,0,40788.7891898148,2011-09-02,18:56:26
39.9745016666667,116.331176666667,0,0,40788.7892476852,2011-09-02,18:56:31
39.974515,116.331181666667,0,0,40788.7893055556,2011-09-02,18:56:36
39.9745383333333,116.331243333333,0,0,40788.7893634259,2011-09-02,18:56:41
39.9745383333333,116.331243333333,0,0,40788.7894212963,2011-09-02,18:56:46
39.97454,116.331243333333,0,0,40788.7894791667,2011-09-02,18:56:51
39.97454,116.331246666667,0,0,40788.789537037,2011-09-02,18:56:56
39.9745383333333,116.331248333333,0,0,40788.7895949074,2011-09-02,18:57:01
39.9745383333333,116.331248333333,0,0,40788.7896296296,2011-09-02,18:57:04
39.9745383333333,116.331253333333,0,0,40788.7896527778,2011-09-02,18:57:06
39.9745266666667,116.331258333333,0,0,40788.7897106481,2011-09-02,18:57:11
39.9745483333333,116.331265,0,0,40788.7897685185,2011-09-02,18:57:16
39.9745483333333,116.331265,0,0,40788.7898032407,2011-09-02,18:57:19
39.9745483333333,116.331266666667,0,0,40788.7898263889,2011-09-02,18:57:21
39.9746233333333,116.331286666667,0,0,40788.7901157407,2011-09-02,18:57:46
39.9747083333333,116.331293333333,0,0,40788.7901736111,2011-09-02,18:57:51
39.9747283333333,116.331278333333,0,0,40788.7902314815,2011-09-02,18:57:56
39.97471,116.331266666667,0,0,40788.7902893518,2011-09-02,18:58:01
39.97471,116.331261666667,0,0,40788.7903472222,2011-09-02,18:58:06
39.97471,116.331258333333,0,0,40788.7904050926,2011-09-02,18:58:11
39.9747083333333,116.331258333333,0,0,40788.790462963,2011-09-02,18:58:16
39.9747083333333,116.331256666667,0,0,40788.7905208333,2011-09-02,18:58:21
39.97471,116.331258333333,0,0,40788.7905787037,2011-09-02,18:58:26
39.9747116666667,116.331256666667,0,0,40788.7906365741,2011-09-02,18:58:31
39.9747116666667,116.331258333333,0,0,40788.7906944444,2011-09-02,18:58:36
39.9747116666667,116.331261666667,0,0,40788.7907523148,2011-09-02,18:58:41
39.9747116666667,116.331263333333,0,0,40788.7908101852,2011-09-02,18:58:46
39.9747116666667,116.331268333333,0,0,40788.7908680556,2011-09-02,18:58:51
39.97471,116.331273333333,0,0,40788.7909259259,2011-09-02,18:58:56
39.97471,116.331275,0,0,40788.7909837963,2011-09-02,18:59:01
39.9747083333333,116.33128,0,0,40788.7910416667,2011-09-02,18:59:06
39.9747083333333,116.331275,0,0,40788.791099537,2011-09-02,18:59:11
39.9747083333333,116.33127,0,0,40788.7911574074,2011-09-02,18:59:16
39.9747083333333,116.33127,0,0,40788.7912152778,2011-09-02,18:59:21
39.97471,116.331271666667,0,0,40788.7915046296,2011-09-02,18:59:46
39.9747116666667,116.331268333333,0,0,40788.7915625,2011-09-02,18:59:51
39.97471,116.331268333333,0,0,40788.7916203704,2011-09-02,18:59:56
39.97471,116.331271666667,0,0,40788.7916782407,2011-09-02,19:00:01
39.97471,116.33127,0,0,40788.7917361111,2011-09-02,19:00:06
39.97471,116.33127,0,0,40788.7917939815,2011-09-02,19:00:11
39.97471,116.331275,0,0,40788.7918518518,2011-09-02,19:00:16
39.97471,116.33128,0,0,40788.7919097222,2011-09-02,19:00:21
39.9747083333333,116.331281666667,0,0,40788.7919675926,2011-09-02,19:00:26
39.9747083333333,116.331276666667,0,0,40788.792025463,2011-09-02,19:00:31
39.9747083333333,116.331276666667,0,0,40788.7920601852,2011-09-02,19:00:34
39.97471,116.331268333333,0,0,40788.7920833333,2011-09-02,19:00:36
39.9747033333333,116.331251666667,0,0,40788.7921412037,2011-09-02,19:00:41
39.9747033333333,116.331251666667,0,0,40788.7921759259,2011-09-02,19:00:44
39.9746966666667,116.331255,0,0,40788.7921990741,2011-09-02,19:00:46
39.9746666666667,116.33124,0,0,40788.7922569444,2011-09-02,19:00:51
39.97471,116.331245,0,0,40788.7923148148,2011-09-02,19:00:56
39.9747016666667,116.331243333333,0,0,40788.7923726852,2011-09-02,19:01:01
39.9747016666667,116.331243333333,0,0,40788.7924074074,2011-09-02,19:01:04
39.9747016666667,116.331243333333,0,0,40788.7924305556,2011-09-02,19:01:06
39.974695,116.331233333333,0,0,40788.7924884259,2011-09-02,19:01:11
39.974695,116.331233333333,0,0,40788.7925231481,2011-09-02,19:01:14
39.974695,116.331228333333,0,0,40788.7925462963,2011-09-02,19:01:16
39.9746233333333,116.331201666667,0,0,40788.7926041667,2011-09-02,19:01:21
39.9745783333333,116.331173333333,0,0,40788.792662037,2011-09-02,19:01:26
39.9745783333333,116.331165,0,0,40788.7927199074,2011-09-02,19:01:31
39.9745783333333,116.331165,0,0,40788.7927546296,2011-09-02,19:01:34
39.9745783333333,116.331165,0,0,40788.7927777778,2011-09-02,19:01:36
39.9745766666667,116.331175,0,0,40788.7928356482,2011-09-02,19:01:41
39.974575,116.331188333333,0,0,40788.7928935185,2011-09-02,19:01:46
39.974575,116.331193333333,0,0,40788.7929513889,2011-09-02,19:01:51
39.974575,116.331193333333,0,0,40788.7929861111,2011-09-02,19:01:54
39.9745766666667,116.331191666667,0,0,40788.7930092593,2011-09-02,19:01:56
39.9745783333333,116.331181666667,0,0,40788.7930671296,2011-09-02,19:02:01
39.9745966666667,116.3312,0,0,40788.7932407407,2011-09-02,19:02:16
39.9746366666667,116.33119,0,0,40788.7932986111,2011-09-02,19:02:21
39.974725,116.331216666667,0,0,40788.7933564815,2011-09-02,19:02:26
39.9744316666667,116.331253333333,0,0,40788.7938194444,2011-09-02,19:03:06
39.97444,116.331273333333,0,0,40788.7938773148,2011-09-02,19:03:11
39.97444,116.331273333333,0,0,40788.7939699074,2011-09-02,19:03:19
39.97444,116.331276666667,0,0,40788.7939930556,2011-09-02,19:03:21
39.9744533333333,116.331275,0,0,40788.7940509259,2011-09-02,19:03:26
39.97446,116.331296666667,0,0,40788.7940972222,2011-09-02,19:03:30
39.9744766666667,116.331298333333,0,0,40788.7942708333,2011-09-02,19:03:45
39.97448,116.331276666667,0,0,40788.7943287037,2011-09-02,19:03:50
39.9765333333333,116.331571666667,0,0,40788.7956944444,2011-09-02,19:05:48
39.976435,116.331555,0,0,40788.7957407407,2011-09-02,19:05:52
39.976325,116.331538333333,0,0,40788.7957986111,2011-09-02,19:05:57
39.9762416666667,116.33153,0,0,40788.7958564815,2011-09-02,19:06:02
39.9761633333333,116.331525,0,0,40788.7959143519,2011-09-02,19:06:07
39.97612,116.331521666667,0,0,40788.7959722222,2011-09-02,19:06:12
39.9760933333333,116.331523333333,0,0,40788.7960300926,2011-09-02,19:06:17
39.976055,116.331515,0,0,40788.796087963,2011-09-02,19:06:22
39.9757883333333,116.331498333333,0,0,40788.796099537,2011-09-02,19:06:23
39.9751983333333,116.331515,0,0,40788.7961111111,2011-09-02,19:06:24
39.9751716666667,116.331495,0,0,40788.7961689815,2011-09-02,19:06:29
39.9751666666667,116.331491666667,0,0,40788.7962268519,2011-09-02,19:06:34
39.9751666666667,116.331491666667,0,0,40788.7962615741,2011-09-02,19:06:37
39.9751666666667,116.331483333333,0,0,40788.7962847222,2011-09-02,19:06:39
39.975165,116.331471666667,0,0,40788.7963425926,2011-09-02,19:06:44
39.97516,116.331465,0,0,40788.796400463,2011-09-02,19:06:49
39.9751566666667,116.33146,0,0,40788.7964583333,2011-09-02,19:06:54
39.975155,116.331453333333,0,0,40788.7965162037,2011-09-02,19:06:59
39.975155,116.331448333333,0,0,40788.7965740741,2011-09-02,19:07:04
39.9751533333333,116.331445,0,0,40788.7966319444,2011-09-02,19:07:09
39.97515,116.331441666667,0,0,40788.7966898148,2011-09-02,19:07:14
39.9751483333333,116.331438333333,0,0,40788.7967476852,2011-09-02,19:07:19
39.975145,116.331433333333,0,0,40788.7968055556,2011-09-02,19:07:24
39.97514,116.331431666667,0,0,40788.7968634259,2011-09-02,19:07:29
39.975135,116.331431666667,0,0,40788.7969212963,2011-09-02,19:07:34
39.9751316666667,116.331433333333,0,0,40788.7969791667,2011-09-02,19:07:39
39.97513,116.33143,0,0,40788.797037037,2011-09-02,19:07:44
39.975125,116.331426666667,0,0,40788.7970949074,2011-09-02,19:07:49
39.9751216666667,116.331423333333,0,0,40788.7971527778,2011-09-02,19:07:54
39.9751216666667,116.331423333333,0,0,40788.7971875,2011-09-02,19:07:57
39.97512,116.331415,0,0,40788.7972106481,2011-09-02,19:07:59
39.9750833333333,116.331416666667,0,0,40788.7972685185,2011-09-02,19:08:04
39.975075,116.33141,0,0,40788.7973263889,2011-09-02,19:08:09
39.975075,116.33141,0,0,40788.7973611111,2011-09-02,19:08:12
39.9750733333333,116.33141,0,0,40788.7973842593,2011-09-02,19:08:14
39.975075,116.3314,0,0,40788.7974421296,2011-09-02,19:08:19
39.975075,116.331386666667,0,0,40788.7975,2011-09-02,19:08:24
39.975075,116.331386666667,0,0,40788.7975347222,2011-09-02,19:08:27
39.9750733333333,116.331385,0,0,40788.7975578704,2011-09-02,19:08:29
39.9750733333333,116.331375,0,0,40788.7976157407,2011-09-02,19:08:34
39.9750716666667,116.331365,0,0,40788.7976736111,2011-09-02,19:08:39
39.97503,116.331328333333,0,0,40788.7977314815,2011-09-02,19:08:44
39.9749766666667,116.33129,0,0,40788.7977893518,2011-09-02,19:08:49
39.9749466666667,116.331281666667,0,0,40788.7978472222,2011-09-02,19:08:54
39.9749083333333,116.33127,0,0,40788.7979050926,2011-09-02,19:08:59
39.9748233333333,116.33125,0,0,40788.797962963,2011-09-02,19:09:04
39.974745,116.331226666667,0,0,40788.7980208333,2011-09-02,19:09:09
39.9746716666667,116.331211666667,0,0,40788.7980787037,2011-09-02,19:09:14
39.9748866666667,116.331166666667,0,0,40788.8158912037,2011-09-02,19:34:53
39.9749916666667,116.33122,0,0,40788.8159490741,2011-09-02,19:34:58
39.97509,116.331223333333,0,0,40788.8159953704,2011-09-02,19:35:02
39.9750883333333,116.331203333333,0,0,40788.8160532407,2011-09-02,19:35:07
39.975055,116.331205,0,0,40788.8161111111,2011-09-02,19:35:12
39.9750466666667,116.331173333333,0,0,40788.8161689815,2011-09-02,19:35:17
39.9750466666667,116.331173333333,0,0,40788.8162037037,2011-09-02,19:35:20
39.9750466666667,116.331175,0,0,40788.8162268519,2011-09-02,19:35:22
39.9750016666667,116.331096666667,0,0,40788.8162847222,2011-09-02,19:35:27
39.9750583333333,116.331086666667,0,0,40788.8163425926,2011-09-02,19:35:32
39.9750633333333,116.331066666667,0,0,40788.816400463,2011-09-02,19:35:37
39.97506,116.331025,0,0,40788.8164583333,2011-09-02,19:35:42
39.9750633333333,116.331006666667,0,0,40788.8165162037,2011-09-02,19:35:47
39.97503,116.33096,0,0,40788.8165740741,2011-09-02,19:35:52
39.9749733333333,116.330851666667,0,0,40788.8166319444,2011-09-02,19:35:57
39.9749433333333,116.330773333333,0,0,40788.8166898148,2011-09-02,19:36:02
39.9749216666667,116.33075,0,0,40788.8167476852,2011-09-02,19:36:07
39.97492,116.330761666667,0,0,40788.8168055556,2011-09-02,19:36:12
39.9749266666667,116.330816666667,0,0,40788.8168634259,2011-09-02,19:36:17
39.974945,116.330813333333,0,0,40788.8169212963,2011-09-02,19:36:22
39.974945,116.330813333333,0,0,40788.8169560185,2011-09-02,19:36:25
39.9749466666667,116.330811666667,0,0,40788.8169791667,2011-09-02,19:36:27
39.9748683333333,116.330865,0,0,40788.817037037,2011-09-02,19:36:32
39.974885,116.330878333333,0,0,40788.8170949074,2011-09-02,19:36:37
39.9749366666667,116.330883333333,0,0,40788.8171527778,2011-09-02,19:36:42
39.9749533333333,116.330876666667,0,0,40788.8172106481,2011-09-02,19:36:47
39.9749583333333,116.330963333333,0,0,40788.8172685185,2011-09-02,19:36:52
39.9749316666667,116.33102,0,0,40788.8173263889,2011-09-02,19:36:57
39.9749283333333,116.331025,0,0,40788.8173842593,2011-09-02,19:37:02
39.9749266666667,116.331023333333,0,0,40788.8174421296,2011-09-02,19:37:07
39.9749266666667,116.331023333333,0,0,40788.8174768519,2011-09-02,19:37:10
39.9749266666667,116.331028333333,0,0,40788.8175,2011-09-02,19:37:12
39.9749266666667,116.331038333333,0,0,40788.8175578704,2011-09-02,19:37:17
39.9749266666667,116.331045,0,0,40788.8176157407,2011-09-02,19:37:22
39.9749266666667,116.331041666667,0,0,40788.8176736111,2011-09-02,19:37:27
39.9749266666667,116.331041666667,0,0,40788.8177083333,2011-09-02,19:37:30
39.974925,116.331046666667,0,0,40788.8177314815,2011-09-02,19:37:32
39.9749233333333,116.331056666667,0,0,40788.8177893519,2011-09-02,19:37:37
39.9749033333333,116.331101666667,0,0,40788.8178472222,2011-09-02,19:37:42
39.9748716666667,116.331116666667,0,0,40788.8179050926,2011-09-02,19:37:47
39.9748716666667,116.331126666667,0,0,40788.817962963,2011-09-02,19:37:52
39.9748783333333,116.331138333333,0,0,40788.8180208333,2011-09-02,19:37:57
39.9748766666667,116.331131666667,0,0,40788.8180787037,2011-09-02,19:38:02
39.9748766666667,116.331131666667,0,0,40788.8181134259,2011-09-02,19:38:05
39.97487,116.33114,0,0,40788.8181365741,2011-09-02,19:38:07
39.9748683333333,116.33112,0,0,40788.8181944444,2011-09-02,19:38:12
39.9748683333333,116.33111,0,0,40788.8182523148,2011-09-02,19:38:17
39.9748533333333,116.331091666667,0,0,40788.8183101852,2011-09-02,19:38:22
39.9748316666667,116.331088333333,0,0,40788.8183680556,2011-09-02,19:38:27
39.9748316666667,116.331088333333,0,0,40788.8184027778,2011-09-02,19:38:30
39.974835,116.331086666667,0,0,40788.8184259259,2011-09-02,19:38:32
39.974835,116.331098333333,0,0,40788.8184837963,2011-09-02,19:38:37
39.974835,116.331091666667,0,0,40788.8185416667,2011-09-02,19:38:42
39.9748333333333,116.331088333333,0,0,40788.818599537,2011-09-02,19:38:47
39.9748316666667,116.33108,0,0,40788.8186574074,2011-09-02,19:38:52
39.9748316666667,116.33108,0,0,40788.8186921296,2011-09-02,19:38:55
39.9748316666667,116.33108,0,0,40788.8187152778,2011-09-02,19:38:57
39.97483,116.33109,0,0,40788.8187731481,2011-09-02,19:39:02
39.9748316666667,116.331091666667,0,0,40788.8188310185,2011-09-02,19:39:07
39.9748316666667,116.331091666667,0,0,40788.8188657407,2011-09-02,19:39:10
39.9748333333333,116.33109,0,0,40788.8188888889,2011-09-02,19:39:12
39.97485,116.331135,0,0,40788.8189467593,2011-09-02,19:39:17
39.9748583333333,116.331181666667,0,0,40788.8190046296,2011-09-02,19:39:22
39.9748733333333,116.331235,0,0,40788.8190625,2011-09-02,19:39:27
39.97489,116.331266666667,0,0,40788.8191203704,2011-09-02,19:39:32
39.97491,116.331223333333,0,0,40788.8191782407,2011-09-02,19:39:37
39.974945,116.331198333333,0,0,40788.8192361111,2011-09-02,19:39:42
39.9749416666667,116.331153333333,0,0,40788.8192939815,2011-09-02,19:39:47
39.9749383333333,116.331151666667,0,0,40788.8193518519,2011-09-02,19:39:52
39.9749383333333,116.331156666667,0,0,40788.8194097222,2011-09-02,19:39:57
39.9749383333333,116.331156666667,0,0,40788.8194444444,2011-09-02,19:40:00
39.97494,116.331156666667,0,0,40788.8194675926,2011-09-02,19:40:02
39.9749416666667,116.331145,0,0,40788.819525463,2011-09-02,19:40:07
39.9749433333333,116.331136666667,0,0,40788.8195833333,2011-09-02,19:40:12
39.9749433333333,116.331135,0,0,40788.8196412037,2011-09-02,19:40:17
39.9749416666667,116.331131666667,0,0,40788.8196990741,2011-09-02,19:40:22
39.9749416666667,116.331131666667,0,0,40788.8197337963,2011-09-02,19:40:25
39.9749416666667,116.331133333333,0,0,40788.8197569444,2011-09-02,19:40:27
39.9749416666667,116.331143333333,0,0,40788.8198148148,2011-09-02,19:40:32
39.97494,116.331153333333,0,0,40788.8198726852,2011-09-02,19:40:37
39.9749383333333,116.331166666667,0,0,40788.8199305556,2011-09-02,19:40:42
39.9749383333333,116.331176666667,0,0,40788.8199884259,2011-09-02,19:40:47
39.974895,116.331171666667,0,0,40788.8200462963,2011-09-02,19:40:52
39.9748633333333,116.331133333333,0,0,40788.8201041667,2011-09-02,19:40:57
39.9748633333333,116.331123333333,0,0,40788.820162037,2011-09-02,19:41:02
39.9748633333333,116.331116666667,0,0,40788.8202199074,2011-09-02,19:41:07
39.9748633333333,116.331116666667,0,0,40788.8202546296,2011-09-02,19:41:10
39.9748616666667,116.331116666667,0,0,40788.8202777778,2011-09-02,19:41:12
39.9748666666667,116.331053333333,0,0,40788.8203356481,2011-09-02,19:41:17
39.9748483333333,116.331028333333,0,0,40788.8203935185,2011-09-02,19:41:22
39.9748083333333,116.331048333333,0,0,40788.8204513889,2011-09-02,19:41:27
39.9748066666667,116.33105,0,0,40788.8205092593,2011-09-02,19:41:32
39.9748066666667,116.33105,0,0,40788.8205439815,2011-09-02,19:41:35
39.974805,116.331056666667,0,0,40788.8205671296,2011-09-02,19:41:37
39.97479,116.33108,0,0,40788.820625,2011-09-02,19:41:42
39.974785,116.331083333333,0,0,40788.8206828704,2011-09-02,19:41:47
39.974785,116.331083333333,0,0,40788.8207175926,2011-09-02,19:41:50
39.974785,116.331078333333,0,0,40788.8207407407,2011-09-02,19:41:52
39.9747866666667,116.331066666667,0,0,40788.8207986111,2011-09-02,19:41:57
39.9747866666667,116.331066666667,0,0,40788.8208333333,2011-09-02,19:42:00
39.9747866666667,116.331058333333,0,0,40788.8208564815,2011-09-02,19:42:02
39.9747883333333,116.33107,0,0,40788.8209143518,2011-09-02,19:42:07
39.9748233333333,116.331161666667,0,0,40788.8209722222,2011-09-02,19:42:12
39.9748333333333,116.331203333333,0,0,40788.8210300926,2011-09-02,19:42:17
39.9748333333333,116.331215,0,0,40788.821087963,2011-09-02,19:42:22
39.9748083333333,116.331255,0,0,40788.8211458333,2011-09-02,19:42:27
39.9747583333333,116.331211666667,0,0,40788.8212037037,2011-09-02,19:42:32
39.9747583333333,116.331211666667,0,0,40788.8212384259,2011-09-02,19:42:35
39.9747583333333,116.331208333333,0,0,40788.8212615741,2011-09-02,19:42:37
39.9747583333333,116.331195,0,0,40788.8213194444,2011-09-02,19:42:42
39.9747616666667,116.331168333333,0,0,40788.8213773148,2011-09-02,19:42:47
39.9747816666667,116.331083333333,0,0,40788.8214351852,2011-09-02,19:42:52
39.9747966666667,116.331045,0,0,40788.8214930556,2011-09-02,19:42:57
39.9748066666667,116.331041666667,0,0,40788.8215509259,2011-09-02,19:43:02
39.9747966666667,116.331003333333,0,0,40788.8216087963,2011-09-02,19:43:07
39.9747916666667,116.33099,0,0,40788.8216666667,2011-09-02,19:43:12
39.9747916666667,116.330991666667,0,0,40788.821724537,2011-09-02,19:43:17
39.9747916666667,116.330993333333,0,0,40788.8217824074,2011-09-02,19:43:22
39.9747916666667,116.330996666667,0,0,40788.8218402778,2011-09-02,19:43:27
39.9747916666667,116.330996666667,0,0,40788.821875,2011-09-02,19:43:30
39.97479,116.330998333333,0,0,40788.8218981481,2011-09-02,19:43:32
39.9747916666667,116.331008333333,0,0,40788.8219560185,2011-09-02,19:43:37
39.9748466666667,116.331061666667,0,0,40788.8220138889,2011-09-02,19:43:42
39.9748583333333,116.33107,0,0,40788.8220717593,2011-09-02,19:43:47
39.9748583333333,116.331068333333,0,0,40788.8221296296,2011-09-02,19:43:52
39.9748583333333,116.331061666667,0,0,40788.8221875,2011-09-02,19:43:57
39.9748583333333,116.331055,0,0,40788.8222453704,2011-09-02,19:44:02
39.9748566666667,116.331058333333,0,0,40788.8223032407,2011-09-02,19:44:07
39.9748566666667,116.331056666667,0,0,40788.8223611111,2011-09-02,19:44:12
39.9748566666667,116.33105,0,0,40788.8224189815,2011-09-02,19:44:17
39.9748566666667,116.33105,0,0,40788.8224537037,2011-09-02,19:44:20
39.9748566666667,116.331048333333,0,0,40788.8224768518,2011-09-02,19:44:22
39.974855,116.331061666667,0,0,40788.8225347222,2011-09-02,19:44:27
39.974855,116.331061666667,0,0,40788.8225694444,2011-09-02,19:44:30
39.974855,116.331061666667,0,0,40788.8225925926,2011-09-02,19:44:32
39.974855,116.331051666667,0,0,40788.822650463,2011-09-02,19:44:37
39.974855,116.331045,0,0,40788.8227083333,2011-09-02,19:44:42
39.974855,116.331045,0,0,40788.8227662037,2011-09-02,19:44:47
39.974855,116.331045,0,0,40788.8228009259,2011-09-02,19:44:50
39.974855,116.331038333333,0,0,40788.8228240741,2011-09-02,19:44:52
39.97484,116.330976666667,0,0,40788.8228819444,2011-09-02,19:44:57
39.9748316666667,116.330963333333,0,0,40788.8229398148,2011-09-02,19:45:02
39.9748316666667,116.330965,0,0,40788.8229976852,2011-09-02,19:45:07
39.9748316666667,116.330973333333,0,0,40788.8230555556,2011-09-02,19:45:12
39.9748316666667,116.330976666667,0,0,40788.8231134259,2011-09-02,19:45:17
39.9748333333333,116.330978333333,0,0,40788.8231712963,2011-09-02,19:45:22
39.9748333333333,116.330973333333,0,0,40788.8232291667,2011-09-02,19:45:27
39.9748333333333,116.33097,0,0,40788.823287037,2011-09-02,19:45:32
39.9748333333333,116.33097,0,0,40788.8233217593,2011-09-02,19:45:35
39.9748333333333,116.330973333333,0,0,40788.8233449074,2011-09-02,19:45:37
39.9748333333333,116.330983333333,0,0,40788.8234027778,2011-09-02,19:45:42
39.9748333333333,116.330983333333,0,0,40788.8234375,2011-09-02,19:45:45
39.9748316666667,116.330991666667,0,0,40788.8234606481,2011-09-02,19:45:47
39.9748266666667,116.331016666667,0,0,40788.8235185185,2011-09-02,19:45:52
39.97482,116.331036666667,0,0,40788.8235763889,2011-09-02,19:45:57
39.97482,116.331048333333,0,0,40788.8236342593,2011-09-02,19:46:02
39.9748183333333,116.331053333333,0,0,40788.8236921296,2011-09-02,19:46:07
39.9748166666667,116.331058333333,0,0,40788.82375,2011-09-02,19:46:12
39.9748166666667,116.331058333333,0,0,40788.8237847222,2011-09-02,19:46:15
39.974815,116.331065,0,0,40788.8238078704,2011-09-02,19:46:17
39.9748133333333,116.331076666667,0,0,40788.8238657407,2011-09-02,19:46:22
39.9748133333333,116.331076666667,0,0,40788.823900463,2011-09-02,19:46:25
39.97481,116.331081666667,0,0,40788.8239236111,2011-09-02,19:46:27
39.97477,116.33109,0,0,40788.8239814815,2011-09-02,19:46:32
39.9747466666667,116.33111,0,0,40788.8240393519,2011-09-02,19:46:37
39.9747366666667,116.331115,0,0,40788.8240972222,2011-09-02,19:46:42
39.9747366666667,116.331115,0,0,40788.8241319444,2011-09-02,19:46:45
39.9747366666667,116.331121666667,0,0,40788.8241550926,2011-09-02,19:46:47
39.9747416666667,116.331135,0,0,40788.824212963,2011-09-02,19:46:52
39.9747633333333,116.331116666667,0,0,40788.8242708333,2011-09-02,19:46:57
39.9747666666667,116.33112,0,0,40788.8243287037,2011-09-02,19:47:02
39.9747666666667,116.331125,0,0,40788.8243865741,2011-09-02,19:47:07
39.9747666666667,116.331126666667,0,0,40788.8244444444,2011-09-02,19:47:12
39.9747683333333,116.331131666667,0,0,40788.8245023148,2011-09-02,19:47:17
39.9747683333333,116.331131666667,0,0,40788.8245601852,2011-09-02,19:47:22
39.97477,116.331136666667,0,0,40788.8246180556,2011-09-02,19:47:27
39.97477,116.331136666667,0,0,40788.8246527778,2011-09-02,19:47:30
39.97477,116.331145,0,0,40788.8246759259,2011-09-02,19:47:32
39.9747716666667,116.331158333333,0,0,40788.8247337963,2011-09-02,19:47:37
39.9747716666667,116.331158333333,0,0,40788.8247685185,2011-09-02,19:47:40
39.9747716666667,116.331165,0,0,40788.8247916667,2011-09-02,19:47:42
39.9747716666667,116.331175,0,0,40788.824849537,2011-09-02,19:47:47
39.9747733333333,116.331178333333,0,0,40788.8249074074,2011-09-02,19:47:52
39.9747733333333,116.331178333333,0,0,40788.8249652778,2011-09-02,19:47:57
39.9747733333333,116.331176666667,0,0,40788.8250231481,2011-09-02,19:48:02
39.9747733333333,116.331168333333,0,0,40788.8250810185,2011-09-02,19:48:07
39.9747733333333,116.331168333333,0,0,40788.8251157407,2011-09-02,19:48:10
39.974775,116.331165,0,0,40788.8251388889,2011-09-02,19:48:12
39.974775,116.331155,0,0,40788.8251967593,2011-09-02,19:48:17
39.974775,116.331146666667,0,0,40788.8252546296,2011-09-02,19:48:22
39.9747766666667,116.33114,0,0,40788.8253125,2011-09-02,19:48:27
39.9747766666667,116.331138333333,0,0,40788.8253703704,2011-09-02,19:48:32
39.9747783333333,116.331131666667,0,0,40788.8254282407,2011-09-02,19:48:37
39.9747783333333,116.33113,0,0,40788.8254861111,2011-09-02,19:48:42
39.9747783333333,116.331128333333,0,0,40788.8255439815,2011-09-02,19:48:47
39.9747783333333,116.33113,0,0,40788.8256018519,2011-09-02,19:48:52
39.9747783333333,116.33113,0,0,40788.8256365741,2011-09-02,19:48:55
39.9747766666667,116.331138333333,0,0,40788.8256597222,2011-09-02,19:48:57
39.9747933333333,116.331121666667,0,0,40788.8257175926,2011-09-02,19:49:02
39.9747933333333,116.33113,0,0,40788.825775463,2011-09-02,19:49:07
39.9747933333333,116.331131666667,0,0,40788.8258333333,2011-09-02,19:49:12
39.9747933333333,116.331133333333,0,0,40788.8258912037,2011-09-02,19:49:17
39.9747916666667,116.331141666667,0,0,40788.8259490741,2011-09-02,19:49:22
39.9747916666667,116.331145,0,0,40788.8260069444,2011-09-02,19:49:27
39.9747933333333,116.331138333333,0,0,40788.8260648148,2011-09-02,19:49:32
39.9747933333333,116.331135,0,0,40788.8261226852,2011-09-02,19:49:37
39.9747933333333,116.33113,0,0,40788.8261805556,2011-09-02,19:49:42
39.9747933333333,116.33113,0,0,40788.8262152778,2011-09-02,19:49:45
39.974795,116.331121666667,0,0,40788.8262384259,2011-09-02,19:49:47
39.9747966666667,116.331065,0,0,40788.8262962963,2011-09-02,19:49:52
39.9747966666667,116.331065,0,0,40788.8263541667,2011-09-02,19:49:57
39.9747966666667,116.33107,0,0,40788.826412037,2011-09-02,19:50:02
39.9747966666667,116.331073333333,0,0,40788.8264699074,2011-09-02,19:50:07
39.9747966666667,116.331065,0,0,40788.8265277778,2011-09-02,19:50:12
39.9747966666667,116.331065,0,0,40788.8265625,2011-09-02,19:50:15
39.9747966666667,116.331065,0,0,40788.8265856481,2011-09-02,19:50:17
39.974795,116.331076666667,0,0,40788.8266435185,2011-09-02,19:50:22
39.9747916666667,116.331113333333,0,0,40788.8267013889,2011-09-02,19:50:27
39.974765,116.331126666667,0,0,40788.8267592593,2011-09-02,19:50:32
39.97476,116.33113,0,0,40788.8268171296,2011-09-02,19:50:37
39.9747566666667,116.33113,0,0,40788.826875,2011-09-02,19:50:42
39.974755,116.331135,0,0,40788.8269328704,2011-09-02,19:50:47
39.974755,116.331138333333,0,0,40788.8269907407,2011-09-02,19:50:52
39.9747533333333,116.331145,0,0,40788.8270486111,2011-09-02,19:50:57
39.9747533333333,116.331153333333,0,0,40788.8271064815,2011-09-02,19:51:02
39.9747533333333,116.331148333333,0,0,40788.8271643519,2011-09-02,19:51:07
39.9747533333333,116.33115,0,0,40788.8272222222,2011-09-02,19:51:12
39.9747533333333,116.33115,0,0,40788.8272569444,2011-09-02,19:51:15
39.9747533333333,116.331158333333,0,0,40788.8272800926,2011-09-02,19:51:17
39.9747533333333,116.331168333333,0,0,40788.827337963,2011-09-02,19:51:22
39.9747533333333,116.331176666667,0,0,40788.8273958333,2011-09-02,19:51:27
39.9747533333333,116.331176666667,0,0,40788.8274305556,2011-09-02,19:51:30
39.9747516666667,116.331175,0,0,40788.8274537037,2011-09-02,19:51:32
39.9746816666667,116.331135,0,0,40788.8275115741,2011-09-02,19:51:37
39.97465,116.331118333333,0,0,40788.8275694444,2011-09-02,19:51:42
39.97465,116.331108333333,0,0,40788.8276273148,2011-09-02,19:51:47
39.97465,116.331108333333,0,0,40788.827662037,2011-09-02,19:51:50
39.97465,116.331101666667,0,0,40788.8276851852,2011-09-02,19:51:52
39.9746366666667,116.33112,0,0,40788.8277430556,2011-09-02,19:51:57
39.9746066666667,116.331146666667,0,0,40788.8278009259,2011-09-02,19:52:02
39.9745833333333,116.331176666667,0,0,40788.8278587963,2011-09-02,19:52:07
39.9745833333333,116.331191666667,0,0,40788.8279166667,2011-09-02,19:52:12
39.9745833333333,116.331191666667,0,0,40788.8279513889,2011-09-02,19:52:15
39.974585,116.33119,0,0,40788.827974537,2011-09-02,19:52:17
39.9745883333333,116.331178333333,0,0,40788.8280324074,2011-09-02,19:52:22
39.97459,116.331165,0,0,40788.8280902778,2011-09-02,19:52:27
39.97459,116.331156666667,0,0,40788.8281481481,2011-09-02,19:52:32
39.97459,116.331158333333,0,0,40788.8282060185,2011-09-02,19:52:37
39.97459,116.331163333333,0,0,40788.8282638889,2011-09-02,19:52:42
39.97459,116.331163333333,0,0,40788.8283217593,2011-09-02,19:52:47
39.97459,116.331163333333,0,0,40788.8283564815,2011-09-02,19:52:50
39.97459,116.331171666667,0,0,40788.8283796296,2011-09-02,19:52:52
39.97459,116.331181666667,0,0,40788.8284375,2011-09-02,19:52:57
39.974615,116.331186666667,0,0,40788.8284953704,2011-09-02,19:53:02
39.9746233333333,116.331186666667,0,0,40788.8285532407,2011-09-02,19:53:07
39.9746233333333,116.331195,0,0,40788.8286111111,2011-09-02,19:53:12
39.9746216666667,116.331201666667,0,0,40788.8286689815,2011-09-02,19:53:17
39.9746216666667,116.331206666667,0,0,40788.8287268518,2011-09-02,19:53:22
39.9746216666667,116.331215,0,0,40788.8287847222,2011-09-02,19:53:27
39.9746216666667,116.331215,0,0,40788.8288425926,2011-09-02,19:53:32
39.9746233333333,116.331213333333,0,0,40788.828900463,2011-09-02,19:53:37
39.9746233333333,116.331213333333,0,0,40788.8289351852,2011-09-02,19:53:40
39.974625,116.331218333333,0,0,40788.8289583333,2011-09-02,19:53:42
39.9746966666667,116.331243333333,0,0,40788.8290162037,2011-09-02,19:53:47
39.9747466666667,116.331276666667,0,0,40788.8290740741,2011-09-02,19:53:52
39.9747516666667,116.331278333333,0,0,40788.8291319444,2011-09-02,19:53:57
39.9747533333333,116.33128,0,0,40788.8291898148,2011-09-02,19:54:02
39.9747533333333,116.331276666667,0,0,40788.8292476852,2011-09-02,19:54:07
39.9747533333333,116.331276666667,0,0,40788.8292824074,2011-09-02,19:54:10
39.9747566666667,116.33127,0,0,40788.8293055556,2011-09-02,19:54:12
39.9747733333333,116.331236666667,0,0,40788.8293634259,2011-09-02,19:54:17
39.974785,116.33121,0,0,40788.8294212963,2011-09-02,19:54:22
39.9747866666667,116.3312,0,0,40788.8294791667,2011-09-02,19:54:27
39.9747866666667,116.331191666667,0,0,40788.829537037,2011-09-02,19:54:32
39.9747866666667,116.33119,0,0,40788.8295949074,2011-09-02,19:54:37
39.9747866666667,116.331188333333,0,0,40788.8296527778,2011-09-02,19:54:42
39.9747866666667,116.33118,0,0,40788.8297106481,2011-09-02,19:54:47
39.9747883333333,116.331176666667,0,0,40788.8297685185,2011-09-02,19:54:52
39.9747866666667,116.33118,0,0,40788.8298263889,2011-09-02,19:54:57
39.9747866666667,116.331185,0,0,40788.8298842593,2011-09-02,19:55:02
39.974785,116.331186666667,0,0,40788.8299421296,2011-09-02,19:55:07
39.974785,116.33119,0,0,40788.83,2011-09-02,19:55:12
39.974785,116.331186666667,0,0,40788.8300578704,2011-09-02,19:55:17
39.974785,116.331186666667,0,0,40788.8300925926,2011-09-02,19:55:20
39.9747866666667,116.331181666667,0,0,40788.8301157407,2011-09-02,19:55:22
39.9747883333333,116.331171666667,0,0,40788.8301736111,2011-09-02,19:55:27
39.9747883333333,116.331165,0,0,40788.8302314815,2011-09-02,19:55:32
39.9747883333333,116.33117,0,0,40788.8302893518,2011-09-02,19:55:37
39.9747883333333,116.331168333333,0,0,40788.8303472222,2011-09-02,19:55:42
39.9747883333333,116.331161666667,0,0,40788.8304050926,2011-09-02,19:55:47
39.9747883333333,116.331156666667,0,0,40788.830462963,2011-09-02,19:55:52
39.97479,116.331151666667,0,0,40788.8305208333,2011-09-02,19:55:57
39.97479,116.331145,0,0,40788.8305787037,2011-09-02,19:56:02
39.9747916666667,116.331136666667,0,0,40788.8306365741,2011-09-02,19:56:07
39.9747916666667,116.33113,0,0,40788.8306944444,2011-09-02,19:56:12
39.9747916666667,116.331133333333,0,0,40788.8307523148,2011-09-02,19:56:17
39.9747933333333,116.331136666667,0,0,40788.8308101852,2011-09-02,19:56:22
39.9747916666667,116.331143333333,0,0,40788.8308680556,2011-09-02,19:56:27
39.9747933333333,116.331148333333,0,0,40788.8309259259,2011-09-02,19:56:32
39.9747933333333,116.331146666667,0,0,40788.8309837963,2011-09-02,19:56:37
39.9747933333333,116.331141666667,0,0,40788.8310416667,2011-09-02,19:56:42
39.9747933333333,116.331141666667,0,0,40788.8310763889,2011-09-02,19:56:45
39.9747933333333,116.331133333333,0,0,40788.831099537,2011-09-02,19:56:47
39.974795,116.331123333333,0,0,40788.8311574074,2011-09-02,19:56:52
39.9747933333333,116.331118333333,0,0,40788.8312152778,2011-09-02,19:56:57
39.9747933333333,116.331118333333,0,0,40788.8312731481,2011-09-02,19:57:02
39.9747916666667,116.331115,0,0,40788.8313310185,2011-09-02,19:57:07
39.9747933333333,116.33111,0,0,40788.8313888889,2011-09-02,19:57:12
39.9747933333333,116.33111,0,0,40788.8314236111,2011-09-02,19:57:15
39.9747933333333,116.331106666667,0,0,40788.8314467593,2011-09-02,19:57:17
39.974795,116.331096666667,0,0,40788.8315046296,2011-09-02,19:57:22
39.974795,116.331095,0,0,40788.8315625,2011-09-02,19:57:27
39.9747933333333,116.331098333333,0,0,40788.8316203704,2011-09-02,19:57:32
39.9747916666667,116.331098333333,0,0,40788.8316782407,2011-09-02,19:57:37
39.9747916666667,116.331091666667,0,0,40788.8317361111,2011-09-02,19:57:42
39.9747916666667,116.331088333333,0,0,40788.8317939815,2011-09-02,19:57:47
39.9747916666667,116.331086666667,0,0,40788.8318518519,2011-09-02,19:57:52
39.97479,116.331091666667,0,0,40788.8319097222,2011-09-02,19:57:57
39.9747883333333,116.331098333333,0,0,40788.8319675926,2011-09-02,19:58:02
39.9747883333333,116.331098333333,0,0,40788.8320023148,2011-09-02,19:58:05
39.9747866666667,116.3311,0,0,40788.832025463,2011-09-02,19:58:07
39.9747883333333,116.33109,0,0,40788.8320833333,2011-09-02,19:58:12
39.9747883333333,116.33109,0,0,40788.8321412037,2011-09-02,19:58:17
39.9747883333333,116.331093333333,0,0,40788.8321990741,2011-09-02,19:58:22
39.9747866666667,116.331095,0,0,40788.8322569444,2011-09-02,19:58:27
39.974785,116.331098333333,0,0,40788.8323148148,2011-09-02,19:58:32
39.9747866666667,116.331095,0,0,40788.8323726852,2011-09-02,19:58:37
39.9747866666667,116.331095,0,0,40788.8324074074,2011-09-02,19:58:40
39.9747866666667,116.331088333333,0,0,40788.8324305556,2011-09-02,19:58:42
39.9748016666667,116.331053333333,0,0,40788.8324884259,2011-09-02,19:58:47
39.9747983333333,116.331045,0,0,40788.8325462963,2011-09-02,19:58:52
39.9747983333333,116.331045,0,0,40788.8325810185,2011-09-02,19:58:55
39.9747966666667,116.33105,0,0,40788.8326041667,2011-09-02,19:58:57
39.9747583333333,116.331071666667,0,0,40788.832662037,2011-09-02,19:59:02
39.9747583333333,116.331071666667,0,0,40788.8327199074,2011-09-02,19:59:07
39.9747583333333,116.331066666667,0,0,40788.8327777778,2011-09-02,19:59:12
39.9747583333333,116.331063333333,0,0,40788.8328356481,2011-09-02,19:59:17
39.9747583333333,116.331063333333,0,0,40788.8328703704,2011-09-02,19:59:20
39.97476,116.33106,0,0,40788.8328935185,2011-09-02,19:59:22
39.9747616666667,116.331073333333,0,0,40788.8329513889,2011-09-02,19:59:27
39.9747583333333,116.331076666667,0,0,40788.8330092593,2011-09-02,19:59:32
39.9747583333333,116.331076666667,0,0,40788.8330671296,2011-09-02,19:59:37
39.9747583333333,116.331081666667,0,0,40788.833125,2011-09-02,19:59:42
39.9747583333333,116.331083333333,0,0,40788.8331828704,2011-09-02,19:59:47
39.9747566666667,116.331083333333,0,0,40788.8332407407,2011-09-02,19:59:52
39.9747566666667,116.33108,0,0,40788.8332986111,2011-09-02,19:59:57
39.9747566666667,116.331086666667,0,0,40788.8333564815,2011-09-02,20:00:02
39.9747566666667,116.331093333333,0,0,40788.8334143519,2011-09-02,20:00:07
39.9747566666667,116.331093333333,0,0,40788.8334490741,2011-09-02,20:00:10
39.9747566666667,116.3311,0,0,40788.8334722222,2011-09-02,20:00:12
39.9747566666667,116.331111666667,0,0,40788.8335300926,2011-09-02,20:00:17
39.97476,116.331121666667,0,0,40788.833587963,2011-09-02,20:00:22
39.97476,116.331128333333,0,0,40788.8336458333,2011-09-02,20:00:27
39.9747616666667,116.331126666667,0,0,40788.8337037037,2011-09-02,20:00:32
39.97476,116.331135,0,0,40788.8337615741,2011-09-02,20:00:37
39.97476,116.331141666667,0,0,40788.8338194444,2011-09-02,20:00:42
39.9745933333333,116.330923333333,0,0,40788.8559259259,2011-09-02,20:32:32
39.9745683333333,116.33089,0,0,40788.8559837963,2011-09-02,20:32:37
39.9745633333333,116.330895,0,0,40788.8560416667,2011-09-02,20:32:42
39.9745633333333,116.330895,0,0,40788.856099537,2011-09-02,20:32:47
39.9745616666667,116.330903333333,0,0,40788.8561574074,2011-09-02,20:32:52
39.97456,116.330908333333,0,0,40788.8562152778,2011-09-02,20:32:57
39.97456,116.330908333333,0,0,40788.85625,2011-09-02,20:33:00
39.97456,116.330913333333,0,0,40788.8562731481,2011-09-02,20:33:02
39.9745583333333,116.330928333333,0,0,40788.8563310185,2011-09-02,20:33:07
39.9745633333333,116.330958333333,0,0,40788.8563888889,2011-09-02,20:33:12
39.9745916666667,116.33099,0,0,40788.8564467593,2011-09-02,20:33:17
39.97461,116.330998333333,0,0,40788.8565046296,2011-09-02,20:33:22
39.9746116666667,116.331008333333,0,0,40788.8565625,2011-09-02,20:33:27
39.9746133333333,116.331006666667,0,0,40788.8566203704,2011-09-02,20:33:32
39.9746133333333,116.331006666667,0,0,40788.8566550926,2011-09-02,20:33:35
39.974615,116.330998333333,0,0,40788.8566782407,2011-09-02,20:33:37
39.9746266666667,116.331016666667,0,0,40788.8567361111,2011-09-02,20:33:42
39.9746616666667,116.331038333333,0,0,40788.8567939815,2011-09-02,20:33:47
39.9746766666667,116.331066666667,0,0,40788.8568518519,2011-09-02,20:33:52
39.974675,116.331075,0,0,40788.8569097222,2011-09-02,20:33:57
39.974675,116.331075,0,0,40788.8569444444,2011-09-02,20:34:00
39.974675,116.331071666667,0,0,40788.8569675926,2011-09-02,20:34:02
39.97466,116.331023333333,0,0,40788.857025463,2011-09-02,20:34:07
39.9746683333333,116.33102,0,0,40788.8570833333,2011-09-02,20:34:12
39.9746683333333,116.33102,0,0,40788.8571180556,2011-09-02,20:34:15
39.9746666666667,116.331015,0,0,40788.8571412037,2011-09-02,20:34:17
39.9747016666667,116.330963333333,0,0,40788.8571990741,2011-09-02,20:34:22
39.97467,116.331003333333,0,0,40788.8572569444,2011-09-02,20:34:27
39.97467,116.331013333333,0,0,40788.8573148148,2011-09-02,20:34:32
39.9746283333333,116.331093333333,0,0,40788.8573726852,2011-09-02,20:34:37
39.9746116666667,116.3311,0,0,40788.8574305556,2011-09-02,20:34:42
39.9746116666667,116.331111666667,0,0,40788.8574884259,2011-09-02,20:34:47
39.97461,116.331123333333,0,0,40788.8575462963,2011-09-02,20:34:52
39.97461,116.331123333333,0,0,40788.8575810185,2011-09-02,20:34:55
39.9746083333333,116.331125,0,0,40788.8576041667,2011-09-02,20:34:57
39.9745983333333,116.331118333333,0,0,40788.857662037,2011-09-02,20:35:02
39.9745666666667,116.33112,0,0,40788.8577199074,2011-09-02,20:35:07
39.9745516666667,116.331103333333,0,0,40788.8577777778,2011-09-02,20:35:12
39.97455,116.331093333333,0,0,40788.8578356481,2011-09-02,20:35:17
39.9745483333333,116.331095,0,0,40788.8578935185,2011-09-02,20:35:22
39.9745483333333,116.331098333333,0,0,40788.8579513889,2011-09-02,20:35:27
39.9745483333333,116.331098333333,0,0,40788.8579861111,2011-09-02,20:35:30
39.9745466666667,116.331106666667,0,0,40788.8580092593,2011-09-02,20:35:32
39.974595,116.331146666667,0,0,40788.8580671296,2011-09-02,20:35:37
39.9746283333333,116.331183333333,0,0,40788.858125,2011-09-02,20:35:42
39.974635,116.331191666667,0,0,40788.8581828704,2011-09-02,20:35:47
39.974635,116.331196666667,0,0,40788.8582407407,2011-09-02,20:35:52
39.974635,116.331205,0,0,40788.8582986111,2011-09-02,20:35:57
39.9746333333333,116.331213333333,0,0,40788.8583564815,2011-09-02,20:36:02
39.9746333333333,116.331213333333,0,0,40788.8583912037,2011-09-02,20:36:05
39.9746316666667,116.331206666667,0,0,40788.8584143519,2011-09-02,20:36:07
39.9746333333333,116.331196666667,0,0,40788.8584722222,2011-09-02,20:36:12
39.9746333333333,116.331188333333,0,0,40788.8585300926,2011-09-02,20:36:17
39.9746333333333,116.331186666667,0,0,40788.858587963,2011-09-02,20:36:22
39.9746333333333,116.331186666667,0,0,40788.8586226852,2011-09-02,20:36:25
39.974635,116.331186666667,0,0,40788.8586458333,2011-09-02,20:36:27
39.974635,116.331176666667,0,0,40788.8587037037,2011-09-02,20:36:32
39.9746366666667,116.331176666667,0,0,40788.8587615741,2011-09-02,20:36:37
39.9746383333333,116.331173333333,0,0,40788.8588194444,2011-09-02,20:36:42
39.9746383333333,116.331171666667,0,0,40788.8588773148,2011-09-02,20:36:47
39.9746383333333,116.331171666667,0,0,40788.858912037,2011-09-02,20:36:50
39.9746383333333,116.331176666667,0,0,40788.8589351852,2011-09-02,20:36:52
39.9746533333333,116.331191666667,0,0,40788.8589930556,2011-09-02,20:36:57
39.97466,116.3312,0,0,40788.8590509259,2011-09-02,20:37:02
39.9746583333333,116.331208333333,0,0,40788.8591087963,2011-09-02,20:37:07
39.9746566666667,116.331216666667,0,0,40788.8591666667,2011-09-02,20:37:12
39.9746566666667,116.33122,0,0,40788.859224537,2011-09-02,20:37:17
39.9746566666667,116.33122,0,0,40788.8592592593,2011-09-02,20:37:20
39.974655,116.331221666667,0,0,40788.8592824074,2011-09-02,20:37:22
39.9746716666667,116.331196666667,0,0,40788.8593402778,2011-09-02,20:37:27
39.9746966666667,116.331156666667,0,0,40788.8593981481,2011-09-02,20:37:32
39.9747,116.33115,0,0,40788.8594560185,2011-09-02,20:37:37
39.9747,116.33115,0,0,40788.8594907407,2011-09-02,20:37:40
39.9747,116.331146666667,0,0,40788.8595138889,2011-09-02,20:37:42
39.9747366666667,116.331098333333,0,0,40788.8595717593,2011-09-02,20:37:47
39.9747683333333,116.331078333333,0,0,40788.8596296296,2011-09-02,20:37:52
39.9747683333333,116.33107,0,0,40788.8596875,2011-09-02,20:37:57
39.9747683333333,116.331063333333,0,0,40788.8597453704,2011-09-02,20:38:02
39.9747666666667,116.331065,0,0,40788.8598032407,2011-09-02,20:38:07
39.9747666666667,116.331065,0,0,40788.859837963,2011-09-02,20:38:10
39.9747666666667,116.33106,0,0,40788.8598611111,2011-09-02,20:38:12
39.9747666666667,116.33105,0,0,40788.8599189815,2011-09-02,20:38:17
39.9747666666667,116.33105,0,0,40788.8599537037,2011-09-02,20:38:20
39.9747666666667,116.33105,0,0,40788.8599768518,2011-09-02,20:38:22
39.9747666666667,116.331038333333,0,0,40788.8600347222,2011-09-02,20:38:27
39.9747666666667,116.331036666667,0,0,40788.8600925926,2011-09-02,20:38:32
39.9747666666667,116.331036666667,0,0,40788.8601273148,2011-09-02,20:38:35
39.974765,116.331035,0,0,40788.860150463,2011-09-02,20:38:37
39.97475,116.331046666667,0,0,40788.8602083333,2011-09-02,20:38:42
39.9747166666667,116.331036666667,0,0,40788.8602662037,2011-09-02,20:38:47
39.974705,116.331036666667,0,0,40788.8603240741,2011-09-02,20:38:52
39.9747016666667,116.331018333333,0,0,40788.8603819444,2011-09-02,20:38:57
39.9747033333333,116.331011666667,0,0,40788.8604398148,2011-09-02,20:39:02
39.9747033333333,116.331011666667,0,0,40788.860474537,2011-09-02,20:39:05
39.9747033333333,116.331016666667,0,0,40788.8604976852,2011-09-02,20:39:07
39.9747033333333,116.331048333333,0,0,40788.8605555556,2011-09-02,20:39:12
39.9747033333333,116.331048333333,0,0,40788.8605902778,2011-09-02,20:39:15
39.974705,116.331048333333,0,0,40788.8606134259,2011-09-02,20:39:17
39.974705,116.331058333333,0,0,40788.8606712963,2011-09-02,20:39:22
39.974705,116.331058333333,0,0,40788.8607060185,2011-09-02,20:39:25
39.974705,116.331065,0,0,40788.8607291667,2011-09-02,20:39:27
39.9747316666667,116.331106666667,0,0,40788.860787037,2011-09-02,20:39:32
39.9747583333333,116.331125,0,0,40788.8608449074,2011-09-02,20:39:37
39.9747583333333,116.331125,0,0,40788.8608796296,2011-09-02,20:39:40
39.9747583333333,116.331116666667,0,0,40788.8609027778,2011-09-02,20:39:42
39.9747583333333,116.331106666667,0,0,40788.8609606481,2011-09-02,20:39:47
39.9747583333333,116.331106666667,0,0,40788.8609953704,2011-09-02,20:39:50
39.9747583333333,116.331115,0,0,40788.8610185185,2011-09-02,20:39:52
39.9747683333333,116.331148333333,0,0,40788.8610763889,2011-09-02,20:39:57
39.974775,116.331166666667,0,0,40788.8611342593,2011-09-02,20:40:02
39.9747916666667,116.331121666667,0,0,40788.8611921296,2011-09-02,20:40:07
39.9747916666667,116.331111666667,0,0,40788.86125,2011-09-02,20:40:12
39.9747933333333,116.3311,0,0,40788.8613078704,2011-09-02,20:40:17
39.974795,116.3311,0,0,40788.8613657407,2011-09-02,20:40:22
39.974795,116.3311,0,0,40788.861400463,2011-09-02,20:40:25
39.974795,116.331095,0,0,40788.8614236111,2011-09-02,20:40:27
39.9747916666667,116.33108,0,0,40788.8614814815,2011-09-02,20:40:32
39.9747933333333,116.331061666667,0,0,40788.8615393518,2011-09-02,20:40:37
39.9747816666667,116.331073333333,0,0,40788.8615972222,2011-09-02,20:40:42
39.9747666666667,116.331078333333,0,0,40788.8616550926,2011-09-02,20:40:47
39.9747666666667,116.331078333333,0,0,40788.8616898148,2011-09-02,20:40:50
39.9747666666667,116.331073333333,0,0,40788.861712963,2011-09-02,20:40:52
39.9747466666667,116.331031666667,0,0,40788.8617708333,2011-09-02,20:40:57
39.97472,116.330983333333,0,0,40788.8618287037,2011-09-02,20:41:02
39.9746983333333,116.330978333333,0,0,40788.8618865741,2011-09-02,20:41:07
39.9747066666667,116.330956666667,0,0,40788.8619444444,2011-09-02,20:41:12
39.9747116666667,116.33095,0,0,40788.8620023148,2011-09-02,20:41:17
39.9747116666667,116.330953333333,0,0,40788.8620601852,2011-09-02,20:41:22
39.9747116666667,116.330953333333,0,0,40788.8620949074,2011-09-02,20:41:25
39.9747066666667,116.330948333333,0,0,40788.8621180556,2011-09-02,20:41:27
39.97471,116.330973333333,0,0,40788.8621759259,2011-09-02,20:41:32
39.9747316666667,116.330988333333,0,0,40788.8622337963,2011-09-02,20:41:37
39.9747316666667,116.330988333333,0,0,40788.8622685185,2011-09-02,20:41:40
39.9747316666667,116.33099,0,0,40788.8622916667,2011-09-02,20:41:42
39.974745,116.331025,0,0,40788.862349537,2011-09-02,20:41:47
39.974745,116.331025,0,0,40788.8623842593,2011-09-02,20:41:50
39.9747483333333,116.331028333333,0,0,40788.8624074074,2011-09-02,20:41:52
39.97477,116.331033333333,0,0,40788.8624652778,2011-09-02,20:41:57
39.9747783333333,116.33108,0,0,40788.8625231481,2011-09-02,20:42:02
39.9747716666667,116.331116666667,0,0,40788.8625810185,2011-09-02,20:42:07
39.97477,116.331116666667,0,0,40788.8626388889,2011-09-02,20:42:12
39.97477,116.331116666667,0,0,40788.8626736111,2011-09-02,20:42:15
39.9747683333333,116.331125,0,0,40788.8626967593,2011-09-02,20:42:17
39.9747666666667,116.331135,0,0,40788.8627546296,2011-09-02,20:42:22
39.974765,116.331148333333,0,0,40788.8628125,2011-09-02,20:42:27
39.9747383333333,116.33119,0,0,40788.8628703704,2011-09-02,20:42:32
39.9746883333333,116.331181666667,0,0,40788.8629282407,2011-09-02,20:42:37
39.9746633333333,116.331181666667,0,0,40788.8629861111,2011-09-02,20:42:42
39.974615,116.331191666667,0,0,40788.8630439815,2011-09-02,20:42:47
39.9746133333333,116.331193333333,0,0,40788.8631018519,2011-09-02,20:42:52
39.9746133333333,116.331193333333,0,0,40788.8631365741,2011-09-02,20:42:55
39.9746116666667,116.331191666667,0,0,40788.8631597222,2011-09-02,20:42:57
39.9746116666667,116.331181666667,0,0,40788.8632175926,2011-09-02,20:43:02
39.9746066666667,116.33116,0,0,40788.863275463,2011-09-02,20:43:07
39.974595,116.331131666667,0,0,40788.8633333333,2011-09-02,20:43:12
39.9745966666667,116.331086666667,0,0,40788.8633912037,2011-09-02,20:43:17
39.9745816666667,116.331086666667,0,0,40788.8634490741,2011-09-02,20:43:22
39.9745816666667,116.331086666667,0,0,40788.8634837963,2011-09-02,20:43:25
39.9745733333333,116.331078333333,0,0,40788.8635069444,2011-09-02,20:43:27
39.9745583333333,116.33106,0,0,40788.8635648148,2011-09-02,20:43:32
39.9745583333333,116.331045,0,0,40788.8636226852,2011-09-02,20:43:37
39.9745483333333,116.331036666667,0,0,40788.8636805556,2011-09-02,20:43:42
39.97455,116.331021666667,0,0,40788.8637384259,2011-09-02,20:43:47
39.97459,116.330993333333,0,0,40788.8637962963,2011-09-02,20:43:52
39.974605,116.330995,0,0,40788.8638541667,2011-09-02,20:43:57
39.974605,116.330998333333,0,0,40788.863912037,2011-09-02,20:44:02
39.974605,116.330998333333,0,0,40788.8639467593,2011-09-02,20:44:05
39.974605,116.331,0,0,40788.8639699074,2011-09-02,20:44:07
39.974605,116.33101,0,0,40788.8640277778,2011-09-02,20:44:12
39.97461,116.331008333333,0,0,40788.8640856481,2011-09-02,20:44:17
39.9746133333333,116.331011666667,0,0,40788.8641435185,2011-09-02,20:44:22
39.9746116666667,116.331011666667,0,0,40788.8642013889,2011-09-02,20:44:27
39.9746116666667,116.331011666667,0,0,40788.8642361111,2011-09-02,20:44:30
39.9746116666667,116.331018333333,0,0,40788.8642592593,2011-09-02,20:44:32
39.9746166666667,116.331041666667,0,0,40788.8643171296,2011-09-02,20:44:37
39.97461,116.331061666667,0,0,40788.864375,2011-09-02,20:44:42
39.97461,116.331061666667,0,0,40788.8644097222,2011-09-02,20:44:45
39.97461,116.33106,0,0,40788.8644328704,2011-09-02,20:44:47
39.9746133333333,116.331098333333,0,0,40788.8644907407,2011-09-02,20:44:52
39.9746183333333,116.33111,0,0,40788.8645486111,2011-09-02,20:44:57
39.974615,116.331125,0,0,40788.8646064815,2011-09-02,20:45:02
39.974615,116.331131666667,0,0,40788.8646643519,2011-09-02,20:45:07
39.974615,116.331131666667,0,0,40788.8646990741,2011-09-02,20:45:10
39.974615,116.331131666667,0,0,40788.8647222222,2011-09-02,20:45:12
39.974615,116.33112,0,0,40788.8647800926,2011-09-02,20:45:17
39.974615,116.33112,0,0,40788.8648148148,2011-09-02,20:45:20
39.9746166666667,116.331111666667,0,0,40788.864837963,2011-09-02,20:45:22
39.9746333333333,116.331048333333,0,0,40788.8648958333,2011-09-02,20:45:27
39.974595,116.330971666667,0,0,40788.8649537037,2011-09-02,20:45:32
39.97457,116.330948333333,0,0,40788.8650115741,2011-09-02,20:45:37
39.9745683333333,116.33094,0,0,40788.8650694444,2011-09-02,20:45:42
39.9745666666667,116.330943333333,0,0,40788.8651273148,2011-09-02,20:45:47
39.974565,116.33095,0,0,40788.8651851852,2011-09-02,20:45:52
39.9745616666667,116.330951666667,0,0,40788.8652430556,2011-09-02,20:45:57
39.97456,116.33095,0,0,40788.8653009259,2011-09-02,20:46:02
39.97456,116.33095,0,0,40788.8653356481,2011-09-02,20:46:05
39.9745583333333,116.330945,0,0,40788.8653587963,2011-09-02,20:46:07
39.974555,116.330955,0,0,40788.8654166667,2011-09-02,20:46:12
39.9745083333333,116.331001666667,0,0,40788.865474537,2011-09-02,20:46:17
39.9744483333333,116.331056666667,0,0,40788.8655324074,2011-09-02,20:46:22
39.974415,116.331101666667,0,0,40788.8655902778,2011-09-02,20:46:27
39.9744,116.331115,0,0,40788.8657638889,2011-09-02,20:46:42
39.9744683333333,116.331123333333,0,0,40788.8658217593,2011-09-02,20:46:47
39.9744866666667,116.331075,0,0,40788.8658796296,2011-09-02,20:46:52
39.9745466666667,116.331173333333,0,0,40788.8659375,2011-09-02,20:46:57
39.9746116666667,116.331238333333,0,0,40788.8659953704,2011-09-02,20:47:02
39.974635,116.33121,0,0,40788.8660532407,2011-09-02,20:47:07
39.97472,116.331173333333,0,0,40788.866099537,2011-09-02,20:47:11
39.974735,116.331103333333,0,0,40788.8661574074,2011-09-02,20:47:16
39.974735,116.331055,0,0,40788.8662152778,2011-09-02,20:47:21
39.974735,116.331043333333,0,0,40788.8662731481,2011-09-02,20:47:26
39.974735,116.331033333333,0,0,40788.8663310185,2011-09-02,20:47:31
39.9747333333333,116.33103,0,0,40788.8663888889,2011-09-02,20:47:36
39.9747316666667,116.331033333333,0,0,40788.8664467593,2011-09-02,20:47:41
39.97473,116.33104,0,0,40788.8665046296,2011-09-02,20:47:46
39.9747283333333,116.33104,0,0,40788.8665625,2011-09-02,20:47:51
39.974725,116.331038333333,0,0,40788.8666203704,2011-09-02,20:47:56
39.974725,116.331035,0,0,40788.8666782407,2011-09-02,20:48:01
39.9747233333333,116.331028333333,0,0,40788.8667361111,2011-09-02,20:48:06
39.9747233333333,116.331028333333,0,0,40788.8667939815,2011-09-02,20:48:11
39.9747233333333,116.331028333333,0,0,40788.8668287037,2011-09-02,20:48:14
39.9747216666667,116.331035,0,0,40788.8668518519,2011-09-02,20:48:16
39.9746916666667,116.331083333333,0,0,40788.8669097222,2011-09-02,20:48:21
39.97468,116.331096666667,0,0,40788.8669675926,2011-09-02,20:48:26
39.974655,116.331116666667,0,0,40788.867025463,2011-09-02,20:48:31
39.9746533333333,116.331125,0,0,40788.8670833333,2011-09-02,20:48:36
39.9746533333333,116.331126666667,0,0,40788.8671412037,2011-09-02,20:48:41
39.9746516666667,116.331128333333,0,0,40788.8671990741,2011-09-02,20:48:46
39.9746516666667,116.331128333333,0,0,40788.8672337963,2011-09-02,20:48:49
39.97465,116.331121666667,0,0,40788.8672569444,2011-09-02,20:48:51
39.974625,116.331105,0,0,40788.8673148148,2011-09-02,20:48:56
39.974615,116.33111,0,0,40788.8673726852,2011-09-02,20:49:01
39.974615,116.33111,0,0,40788.8674074074,2011-09-02,20:49:04
39.9746166666667,116.33111,0,0,40788.8674305556,2011-09-02,20:49:06
39.9746166666667,116.331121666667,0,0,40788.8674884259,2011-09-02,20:49:11
39.9746333333333,116.33114,0,0,40788.8675462963,2011-09-02,20:49:16
39.9746333333333,116.33115,0,0,40788.8676041667,2011-09-02,20:49:21
39.9746433333333,116.331153333333,0,0,40788.867662037,2011-09-02,20:49:26
39.9746533333333,116.331133333333,0,0,40788.8677199074,2011-09-02,20:49:31
39.9746533333333,116.331126666667,0,0,40788.8677777778,2011-09-02,20:49:36
39.9746533333333,116.33113,0,0,40788.8678356481,2011-09-02,20:49:41
39.9746533333333,116.331126666667,0,0,40788.8678935185,2011-09-02,20:49:46
39.9746533333333,116.331126666667,0,0,40788.8679282407,2011-09-02,20:49:49
39.974655,116.33112,0,0,40788.8679513889,2011-09-02,20:49:51
39.974655,116.331106666667,0,0,40788.8680092593,2011-09-02,20:49:56
39.97465,116.331085,0,0,40788.8680671296,2011-09-02,20:50:01
39.9746533333333,116.331083333333,0,0,40788.868125,2011-09-02,20:50:06
39.9746533333333,116.331081666667,0,0,40788.8681828704,2011-09-02,20:50:11
39.9746533333333,116.331081666667,0,0,40788.8682175926,2011-09-02,20:50:14
39.9746533333333,116.331088333333,0,0,40788.8682407407,2011-09-02,20:50:16
39.9746266666667,116.331113333333,0,0,40788.8682986111,2011-09-02,20:50:21
39.9746266666667,116.331113333333,0,0,40788.8683333333,2011-09-02,20:50:24
39.9746183333333,116.331116666667,0,0,40788.8683564815,2011-09-02,20:50:26
39.9746233333333,116.331135,0,0,40788.8684143518,2011-09-02,20:50:31
39.9746233333333,116.331116666667,0,0,40788.8684722222,2011-09-02,20:50:36
39.9746233333333,116.331116666667,0,0,40788.8685069444,2011-09-02,20:50:39
39.9746216666667,116.33112,0,0,40788.8685300926,2011-09-02,20:50:41
39.9746216666667,116.33113,0,0,40788.868587963,2011-09-02,20:50:46
39.9746283333333,116.331113333333,0,0,40788.8686458333,2011-09-02,20:50:51
39.974635,116.331096666667,0,0,40788.8687037037,2011-09-02,20:50:56
39.9746333333333,116.331098333333,0,0,40788.8687615741,2011-09-02,20:51:01
39.9746333333333,116.331098333333,0,0,40788.8687962963,2011-09-02,20:51:04
39.9746333333333,116.33109,0,0,40788.8688194444,2011-09-02,20:51:06
39.9746666666667,116.331063333333,0,0,40788.8688773148,2011-09-02,20:51:11
39.9746716666667,116.331055,0,0,40788.8689351852,2011-09-02,20:51:16
39.9746716666667,116.331055,0,0,40788.8689699074,2011-09-02,20:51:19
39.9746716666667,116.33106,0,0,40788.8689930556,2011-09-02,20:51:21
39.9746566666667,116.331063333333,0,0,40788.8690509259,2011-09-02,20:51:26
39.974645,116.33106,0,0,40788.8691087963,2011-09-02,20:51:31
39.9746433333333,116.33106,0,0,40788.8691666667,2011-09-02,20:51:36
39.9746433333333,116.331051666667,0,0,40788.869224537,2011-09-02,20:51:41
39.9746433333333,116.331051666667,0,0,40788.8692592593,2011-09-02,20:51:44
39.974645,116.33105,0,0,40788.8692824074,2011-09-02,20:51:46
39.9746416666667,116.331035,0,0,40788.8693402778,2011-09-02,20:51:51
39.9746166666667,116.33107,0,0,40788.8693981481,2011-09-02,20:51:56
39.9746166666667,116.33107,0,0,40788.8694328704,2011-09-02,20:51:59
39.974615,116.331075,0,0,40788.8694560185,2011-09-02,20:52:01
39.9745983333333,116.331048333333,0,0,40788.8695138889,2011-09-02,20:52:06
39.9745916666667,116.331036666667,0,0,40788.8695717593,2011-09-02,20:52:11
39.9745716666667,116.330998333333,0,0,40788.8696296296,2011-09-02,20:52:16
39.9745733333333,116.331013333333,0,0,40788.8696875,2011-09-02,20:52:21
39.9745733333333,116.331013333333,0,0,40788.8697222222,2011-09-02,20:52:24
39.974575,116.331016666667,0,0,40788.8697453704,2011-09-02,20:52:26
39.974575,116.331006666667,0,0,40788.8698032407,2011-09-02,20:52:31
39.974575,116.331006666667,0,0,40788.869837963,2011-09-02,20:52:34
39.9745766666667,116.331,0,0,40788.8698611111,2011-09-02,20:52:36
39.9745766666667,116.33101,0,0,40788.8699189815,2011-09-02,20:52:41
39.9745766666667,116.33101,0,0,40788.8699537037,2011-09-02,20:52:44
39.9745766666667,116.331016666667,0,0,40788.8699768518,2011-09-02,20:52:46
39.9745783333333,116.331028333333,0,0,40788.8700347222,2011-09-02,20:52:51
39.9745783333333,116.33103,0,0,40788.8700925926,2011-09-02,20:52:56
39.9745783333333,116.33103,0,0,40788.8701273148,2011-09-02,20:52:59
39.97458,116.331025,0,0,40788.870150463,2011-09-02,20:53:01
39.9745816666667,116.331011666667,0,0,40788.8702083333,2011-09-02,20:53:06
39.974605,116.331023333333,0,0,40788.8702662037,2011-09-02,20:53:11
39.97461,116.331035,0,0,40788.8703240741,2011-09-02,20:53:16
39.9746433333333,116.330995,0,0,40788.8703819444,2011-09-02,20:53:21
39.9746483333333,116.330968333333,0,0,40788.8704398148,2011-09-02,20:53:26
39.9746483333333,116.330968333333,0,0,40788.870474537,2011-09-02,20:53:29
39.9746483333333,116.33096,0,0,40788.8704976852,2011-09-02,20:53:31
39.9746566666667,116.330931666667,0,0,40788.8705555556,2011-09-02,20:53:36
39.974675,116.330898333333,0,0,40788.8706134259,2011-09-02,20:53:41
39.9746833333333,116.33087,0,0,40788.8706712963,2011-09-02,20:53:46
39.97468,116.330861666667,0,0,40788.8707291667,2011-09-02,20:53:51
39.97468,116.330853333333,0,0,40788.870787037,2011-09-02,20:53:56
39.97468,116.330853333333,0,0,40788.8708217593,2011-09-02,20:53:59
39.9746783333333,116.33086,0,0,40788.8708449074,2011-09-02,20:54:01
39.97466,116.330895,0,0,40788.8709027778,2011-09-02,20:54:06
39.9746516666667,116.33091,0,0,40788.8709606482,2011-09-02,20:54:11
39.97465,116.33095,0,0,40788.8710185185,2011-09-02,20:54:16
39.974625,116.33103,0,0,40788.8710763889,2011-09-02,20:54:21
39.9746,116.331098333333,0,0,40788.8711342593,2011-09-02,20:54:26
39.9746116666667,116.331121666667,0,0,40788.8711921296,2011-09-02,20:54:31
39.9746116666667,116.331111666667,0,0,40788.87125,2011-09-02,20:54:36
39.9746116666667,116.331111666667,0,0,40788.8712847222,2011-09-02,20:54:39
39.9746116666667,116.331105,0,0,40788.8713078704,2011-09-02,20:54:41
39.9746,116.3311,0,0,40788.8713657407,2011-09-02,20:54:46
39.9745583333333,116.33113,0,0,40788.8714236111,2011-09-02,20:54:51
39.9745316666667,116.331141666667,0,0,40788.8714814815,2011-09-02,20:54:56
39.9745733333333,116.331121666667,0,0,40788.8715393519,2011-09-02,20:55:01
39.9745983333333,116.331133333333,0,0,40788.8715972222,2011-09-02,20:55:06
39.9746,116.331126666667,0,0,40788.8716550926,2011-09-02,20:55:11
39.9746,116.33113,0,0,40788.871712963,2011-09-02,20:55:16
39.9746,116.33113,0,0,40788.8717476852,2011-09-02,20:55:19
39.9746,116.331133333333,0,0,40788.8717708333,2011-09-02,20:55:21
39.97461,116.331108333333,0,0,40788.8718287037,2011-09-02,20:55:26
39.9746283333333,116.33103,0,0,40788.8718865741,2011-09-02,20:55:31
39.9746516666667,116.331013333333,0,0,40788.8719444444,2011-09-02,20:55:36
39.9746766666667,116.330996666667,0,0,40788.8720023148,2011-09-02,20:55:41
39.9746933333333,116.331,0,0,40788.8720601852,2011-09-02,20:55:46
39.974715,116.33098,0,0,40788.8721180556,2011-09-02,20:55:51
39.9746983333333,116.330941666667,0,0,40788.8721759259,2011-09-02,20:55:56
39.974675,116.330946666667,0,0,40788.8722337963,2011-09-02,20:56:01
39.974675,116.330946666667,0,0,40788.8722685185,2011-09-02,20:56:04
39.9746733333333,116.330945,0,0,40788.8722916667,2011-09-02,20:56:06
39.974675,116.330913333333,0,0,40788.872349537,2011-09-02,20:56:11
39.9746266666667,116.330903333333,0,0,40788.8724074074,2011-09-02,20:56:16
39.9745816666667,116.330935,0,0,40788.8724652778,2011-09-02,20:56:21
39.97458,116.330936666667,0,0,40788.8725231481,2011-09-02,20:56:26
39.97458,116.330936666667,0,0,40788.8725578704,2011-09-02,20:56:29
39.9745783333333,116.330945,0,0,40788.8725810185,2011-09-02,20:56:31
39.9745666666667,116.33093,0,0,40788.8726388889,2011-09-02,20:56:36
39.97454,116.330988333333,0,0,40788.8726967593,2011-09-02,20:56:41
39.9745316666667,116.330996666667,0,0,40788.8727546296,2011-09-02,20:56:46
39.97453,116.330996666667,0,0,40788.8728125,2011-09-02,20:56:51
39.97453,116.331003333333,0,0,40788.8728703704,2011-09-02,20:56:56
39.97453,116.331005,0,0,40788.8729282407,2011-09-02,20:57:01
39.97453,116.331001666667,0,0,40788.8729861111,2011-09-02,20:57:06
39.9745316666667,116.331003333333,0,0,40788.8730439815,2011-09-02,20:57:11
39.9745316666667,116.331008333333,0,0,40788.8731018519,2011-09-02,20:57:16
39.97453,116.33101,0,0,40788.8731597222,2011-09-02,20:57:21
39.97453,116.331016666667,0,0,40788.8732175926,2011-09-02,20:57:26
39.97453,116.331016666667,0,0,40788.8732523148,2011-09-02,20:57:29
39.9745233333333,116.33101,0,0,40788.873275463,2011-09-02,20:57:31
39.9744833333333,116.331005,0,0,40788.8733333333,2011-09-02,20:57:36
39.9744833333333,116.331005,0,0,40788.8733680556,2011-09-02,20:57:39
39.9744816666667,116.331,0,0,40788.8733912037,2011-09-02,20:57:41
39.9744816666667,116.330988333333,0,0,40788.8734490741,2011-09-02,20:57:46
39.9744816666667,116.330988333333,0,0,40788.8735069444,2011-09-02,20:57:51
39.9744833333333,116.330983333333,0,0,40788.8735648148,2011-09-02,20:57:56
39.9744833333333,116.330976666667,0,0,40788.8736226852,2011-09-02,20:58:01
39.974485,116.330985,0,0,40788.8736805556,2011-09-02,20:58:06
39.974485,116.330978333333,0,0,40788.8737384259,2011-09-02,20:58:11
39.974485,116.330978333333,0,0,40788.8737731481,2011-09-02,20:58:14
39.974485,116.330973333333,0,0,40788.8737962963,2011-09-02,20:58:16
39.9744816666667,116.330963333333,0,0,40788.8738541667,2011-09-02,20:58:21
39.974475,116.330931666667,0,0,40788.873912037,2011-09-02,20:58:26
39.974535,116.330918333333,0,0,40788.8739699074,2011-09-02,20:58:31
39.9745466666667,116.330925,0,0,40788.8740277778,2011-09-02,20:58:36
39.9745466666667,116.330925,0,0,40788.8740625,2011-09-02,20:58:39
39.9745466666667,116.330933333333,0,0,40788.8740856481,2011-09-02,20:58:41
39.974545,116.330951666667,0,0,40788.8741435185,2011-09-02,20:58:46
39.9745183333333,116.33098,0,0,40788.8742013889,2011-09-02,20:58:51
39.9745166666667,116.33098,0,0,40788.8742592593,2011-09-02,20:58:56
39.9745166666667,116.33098,0,0,40788.8742939815,2011-09-02,20:58:59
39.9745183333333,116.330975,0,0,40788.8743171296,2011-09-02,20:59:01
39.97452,116.330986666667,0,0,40788.874375,2011-09-02,20:59:06
39.9745066666667,116.33101,0,0,40788.8744328704,2011-09-02,20:59:11
39.9744933333333,116.331063333333,0,0,40788.8744907407,2011-09-02,20:59:16
39.9744683333333,116.331086666667,0,0,40788.8745486111,2011-09-02,20:59:21
39.9744683333333,116.331086666667,0,0,40788.8745833333,2011-09-02,20:59:24
39.9744683333333,116.33109,0,0,40788.8746064815,2011-09-02,20:59:26
39.9744683333333,116.33111,0,0,40788.8746643519,2011-09-02,20:59:31
39.9744666666667,116.33112,0,0,40788.8747222222,2011-09-02,20:59:36
39.9744666666667,116.33112,0,0,40788.8747569444,2011-09-02,20:59:39
39.9744683333333,116.331118333333,0,0,40788.8747800926,2011-09-02,20:59:41
39.974475,116.331105,0,0,40788.874837963,2011-09-02,20:59:46
39.974475,116.331095,0,0,40788.8748958333,2011-09-02,20:59:51
39.9744733333333,116.331086666667,0,0,40788.8749537037,2011-09-02,20:59:56
39.9744733333333,116.331078333333,0,0,40788.8750115741,2011-09-02,21:00:01
39.9744733333333,116.331078333333,0,0,40788.8750462963,2011-09-02,21:00:04
39.9744716666667,116.33108,0,0,40788.8750694444,2011-09-02,21:00:06
39.97445,116.331061666667,0,0,40788.8751273148,2011-09-02,21:00:11
39.97445,116.331061666667,0,0,40788.875162037,2011-09-02,21:00:14
39.97445,116.331061666667,0,0,40788.8751851852,2011-09-02,21:00:16
39.97445,116.331073333333,0,0,40788.8752430556,2011-09-02,21:00:21
39.9744483333333,116.331083333333,0,0,40788.8753009259,2011-09-02,21:00:26
39.9744483333333,116.331083333333,0,0,40788.8753587963,2011-09-02,21:00:31
39.9744466666667,116.331088333333,0,0,40788.8754166667,2011-09-02,21:00:36
39.9744466666667,116.331088333333,0,0,40788.8754513889,2011-09-02,21:00:39
39.974445,116.331095,0,0,40788.875474537,2011-09-02,21:00:41
39.974445,116.331108333333,0,0,40788.8755324074,2011-09-02,21:00:46
39.9744466666667,116.331116666667,0,0,40788.8755902778,2011-09-02,21:00:51
39.9744466666667,116.331111666667,0,0,40788.8756481481,2011-09-02,21:00:56
39.9744466666667,116.331111666667,0,0,40788.8756828704,2011-09-02,21:00:59
39.9744466666667,116.331115,0,0,40788.8757060185,2011-09-02,21:01:01
39.9744316666667,116.331136666667,0,0,40788.8757638889,2011-09-02,21:01:06
39.9744316666667,116.331136666667,0,0,40788.8757986111,2011-09-02,21:01:09
39.97443,116.331131666667,0,0,40788.8758217593,2011-09-02,21:01:11
39.9744283333333,116.331143333333,0,0,40788.8758796296,2011-09-02,21:01:16
39.9744283333333,116.33115,0,0,40788.8759375,2011-09-02,21:01:21
39.97443,116.331153333333,0,0,40788.8759953704,2011-09-02,21:01:26
39.97443,116.331155,0,0,40788.8760532407,2011-09-02,21:01:31
39.97443,116.331155,0,0,40788.876087963,2011-09-02,21:01:34
39.9744316666667,116.331153333333,0,0,40788.8761111111,2011-09-02,21:01:36
39.9744816666667,116.331108333333,0,0,40788.8761689815,2011-09-02,21:01:41
39.9744816666667,116.331108333333,0,0,40788.8762268518,2011-09-02,21:01:46
39.9744816666667,116.331108333333,0,0,40788.8762615741,2011-09-02,21:01:49
39.9744816666667,116.331105,0,0,40788.8762847222,2011-09-02,21:01:51
39.9744833333333,116.331086666667,0,0,40788.8763425926,2011-09-02,21:01:56
39.9745133333333,116.331021666667,0,0,40788.876400463,2011-09-02,21:02:01
39.97474,116.330905,0,0,40788.8807407407,2011-09-02,21:08:16
39.9747816666667,116.33086,0,0,40788.8807986111,2011-09-02,21:08:21
39.9748033333333,116.33083,0,0,40788.8808564815,2011-09-02,21:08:26
39.97478,116.330793333333,0,0,40788.8809143519,2011-09-02,21:08:31
39.9747666666667,116.330798333333,0,0,40788.8809722222,2011-09-02,21:08:36
39.9747666666667,116.330795,0,0,40788.8810300926,2011-09-02,21:08:41
39.9747666666667,116.330795,0,0,40788.8810648148,2011-09-02,21:08:44
39.974765,116.3308,0,0,40788.881087963,2011-09-02,21:08:46
39.9747616666667,116.33081,0,0,40788.8811458333,2011-09-02,21:08:51
39.9747616666667,116.33081,0,0,40788.8811805556,2011-09-02,21:08:54
39.97476,116.330815,0,0,40788.8812037037,2011-09-02,21:08:56
39.9747583333333,116.330825,0,0,40788.8812615741,2011-09-02,21:09:01
39.9747166666667,116.330876666667,0,0,40788.8813194444,2011-09-02,21:09:06
39.9746666666667,116.330926666667,0,0,40788.8813773148,2011-09-02,21:09:11
39.974665,116.33093,0,0,40788.8814351852,2011-09-02,21:09:16
39.974665,116.33093,0,0,40788.8814699074,2011-09-02,21:09:19
39.974665,116.330926666667,0,0,40788.8814930556,2011-09-02,21:09:21
39.974665,116.330936666667,0,0,40788.8815509259,2011-09-02,21:09:26
39.9746616666667,116.330985,0,0,40788.8816087963,2011-09-02,21:09:31
39.97465,116.331008333333,0,0,40788.8816666667,2011-09-02,21:09:36
39.9746616666667,116.331001666667,0,0,40788.881724537,2011-09-02,21:09:41
39.9746633333333,116.331003333333,0,0,40788.8817824074,2011-09-02,21:09:46
39.9746633333333,116.331005,0,0,40788.8818402778,2011-09-02,21:09:51
39.9746633333333,116.331011666667,0,0,40788.8818981481,2011-09-02,21:09:56
39.974665,116.331008333333,0,0,40788.8819560185,2011-09-02,21:10:01
39.9746666666667,116.331011666667,0,0,40788.8820138889,2011-09-02,21:10:06
39.9746666666667,116.331016666667,0,0,40788.8820717593,2011-09-02,21:10:11
39.9746683333333,116.331015,0,0,40788.8821296296,2011-09-02,21:10:16
39.9746683333333,116.331015,0,0,40788.8821643519,2011-09-02,21:10:19
39.9746683333333,116.33102,0,0,40788.8821875,2011-09-02,21:10:21
39.9746683333333,116.33103,0,0,40788.8822453704,2011-09-02,21:10:26
39.9746683333333,116.33104,0,0,40788.8823032407,2011-09-02,21:10:31
39.9746683333333,116.33104,0,0,40788.882337963,2011-09-02,21:10:34
39.97467,116.331045,0,0,40788.8823611111,2011-09-02,21:10:36
39.9746716666667,116.33103,0,0,40788.8824189815,2011-09-02,21:10:41
39.974675,116.331015,0,0,40788.8824768519,2011-09-02,21:10:46
39.9746766666667,116.331005,0,0,40788.8825347222,2011-09-02,21:10:51
39.9746766666667,116.331005,0,0,40788.8825694444,2011-09-02,21:10:54
39.9746783333333,116.331001666667,0,0,40788.8825925926,2011-09-02,21:10:56
39.97468,116.330985,0,0,40788.882650463,2011-09-02,21:11:01
39.97468,116.33095,0,0,40788.8827083333,2011-09-02,21:11:06
39.9746716666667,116.330925,0,0,40788.8827662037,2011-09-02,21:11:11
39.9746516666667,116.330931666667,0,0,40788.8828240741,2011-09-02,21:11:16
39.9746516666667,116.330931666667,0,0,40788.8828587963,2011-09-02,21:11:19
39.9746483333333,116.330926666667,0,0,40788.8828819444,2011-09-02,21:11:21
39.9746466666667,116.330938333333,0,0,40788.8829398148,2011-09-02,21:11:26
39.974645,116.330941666667,0,0,40788.8829976852,2011-09-02,21:11:31
39.974645,116.33094,0,0,40788.8830555556,2011-09-02,21:11:36
39.9746433333333,116.330943333333,0,0,40788.8831134259,2011-09-02,21:11:41
39.9746416666667,116.330946666667,0,0,40788.8831712963,2011-09-02,21:11:46
39.97464,116.33095,0,0,40788.8832291667,2011-09-02,21:11:51
39.97464,116.33095,0,0,40788.8832638889,2011-09-02,21:11:54
39.97464,116.330943333333,0,0,40788.883287037,2011-09-02,21:11:56
39.9746016666667,116.33092,0,0,40788.8833449074,2011-09-02,21:12:01
39.9745983333333,116.330908333333,0,0,40788.8834027778,2011-09-02,21:12:06
39.9746466666667,116.330895,0,0,40788.8834606481,2011-09-02,21:12:11
39.974655,116.330825,0,0,40788.8835185185,2011-09-02,21:12:16
39.9746916666667,116.330781666667,0,0,40788.8835763889,2011-09-02,21:12:21
39.9746916666667,116.330781666667,0,0,40788.8836111111,2011-09-02,21:12:24
39.9746916666667,116.330783333333,0,0,40788.8836342593,2011-09-02,21:12:26
39.97469,116.330793333333,0,0,40788.8836921296,2011-09-02,21:12:31
39.97469,116.330793333333,0,0,40788.88375,2011-09-02,21:12:36
39.97469,116.330793333333,0,0,40788.8838078704,2011-09-02,21:12:41
39.9746916666667,116.330791666667,0,0,40788.8838657407,2011-09-02,21:12:46
39.9746916666667,116.330791666667,0,0,40788.883900463,2011-09-02,21:12:49
39.9746916666667,116.3308,0,0,40788.8839236111,2011-09-02,21:12:51
39.9747066666667,116.330845,0,0,40788.8839814815,2011-09-02,21:12:56
39.974685,116.33083,0,0,40788.8840393518,2011-09-02,21:13:01
39.9746833333333,116.330831666667,0,0,40788.8840972222,2011-09-02,21:13:06
39.9746833333333,116.330833333333,0,0,40788.8841550926,2011-09-02,21:13:11
39.9746833333333,116.330833333333,0,0,40788.8841898148,2011-09-02,21:13:14
39.9746833333333,116.330833333333,0,0,40788.884212963,2011-09-02,21:13:16
39.9746516666667,116.330835,0,0,40788.8842708333,2011-09-02,21:13:21
39.9746183333333,116.330798333333,0,0,40788.8843287037,2011-09-02,21:13:26
39.9746183333333,116.330791666667,0,0,40788.8843865741,2011-09-02,21:13:31
39.97462,116.330783333333,0,0,40788.8844444444,2011-09-02,21:13:36
39.97462,116.330783333333,0,0,40788.8844791667,2011-09-02,21:13:39
39.9746216666667,116.330781666667,0,0,40788.8845023148,2011-09-02,21:13:41
39.97462,116.330793333333,0,0,40788.8845601852,2011-09-02,21:13:46
39.9746216666667,116.330786666667,0,0,40788.8846180556,2011-09-02,21:13:51
39.9746216666667,116.330785,0,0,40788.8846759259,2011-09-02,21:13:56
39.9746216666667,116.330785,0,0,40788.8847106481,2011-09-02,21:13:59
39.9746233333333,116.330781666667,0,0,40788.8847337963,2011-09-02,21:14:01
39.97463,116.330791666667,0,0,40788.8847916667,2011-09-02,21:14:06
39.9746716666667,116.330821666667,0,0,40788.884849537,2011-09-02,21:14:11
39.9747183333333,116.330868333333,0,0,40788.8849074074,2011-09-02,21:14:16
39.97473,116.330908333333,0,0,40788.8849652778,2011-09-02,21:14:21
39.9747283333333,116.330921666667,0,0,40788.8850231481,2011-09-02,21:14:26
39.9747283333333,116.330935,0,0,40788.8850810185,2011-09-02,21:14:31
39.9745633333333,116.33118,0,0,40788.8872800926,2011-09-02,21:17:41
39.9745516666667,116.331211666667,0,0,40788.887337963,2011-09-02,21:17:46
39.9745333333333,116.331261666667,0,0,40788.8873958333,2011-09-02,21:17:51
39.9746416666667,116.331311666667,0,0,40788.8874421296,2011-09-02,21:17:55
39.974675,116.331341666667,0,0,40788.8875,2011-09-02,21:18:00
39.9746833333333,116.331366666667,0,0,40788.8875578704,2011-09-02,21:18:05
39.97472,116.331406666667,0,0,40788.8876157407,2011-09-02,21:18:10
39.9747216666667,116.331433333333,0,0,40788.8876736111,2011-09-02,21:18:15
39.9747216666667,116.331438333333,0,0,40788.8877314815,2011-09-02,21:18:20
39.9747216666667,116.331438333333,0,0,40788.8877662037,2011-09-02,21:18:23
39.97472,116.331431666667,0,0,40788.8877893519,2011-09-02,21:18:25
39.9747166666667,116.331416666667,0,0,40788.8878472222,2011-09-02,21:18:30
39.9747133333333,116.331388333333,0,0,40788.8879050926,2011-09-02,21:18:35
39.9747133333333,116.331388333333,0,0,40788.8879398148,2011-09-02,21:18:38
39.9747116666667,116.331381666667,0,0,40788.887962963,2011-09-02,21:18:40
39.9747083333333,116.331416666667,0,0,40788.8880208333,2011-09-02,21:18:45
39.9747066666667,116.331418333333,0,0,40788.8880787037,2011-09-02,21:18:50
39.974705,116.331418333333,0,0,40788.8881365741,2011-09-02,21:18:55
39.974705,116.331415,0,0,40788.8881944444,2011-09-02,21:19:00
39.9746983333333,116.331415,0,0,40788.8882523148,2011-09-02,21:19:05
39.9746983333333,116.331415,0,0,40788.888287037,2011-09-02,21:19:08
39.9746966666667,116.33141,0,0,40788.8883101852,2011-09-02,21:19:10
39.9746783333333,116.33138,0,0,40788.8883680556,2011-09-02,21:19:15
39.9746616666667,116.331348333333,0,0,40788.8884259259,2011-09-02,21:19:20
39.97466,116.331335,0,0,40788.8884837963,2011-09-02,21:19:25
39.9746266666667,116.331291666667,0,0,40788.8885416667,2011-09-02,21:19:30
39.9746333333333,116.331246666667,0,0,40788.888599537,2011-09-02,21:19:35
39.9746333333333,116.331246666667,0,0,40788.8886342593,2011-09-02,21:19:38
39.9746366666667,116.331238333333,0,0,40788.8886574074,2011-09-02,21:19:40
39.9746366666667,116.331226666667,0,0,40788.8887152778,2011-09-02,21:19:45
39.9746383333333,116.331216666667,0,0,40788.8887731481,2011-09-02,21:19:50
39.97464,116.331231666667,0,0,40788.8888310185,2011-09-02,21:19:55
39.9746583333333,116.331233333333,0,0,40788.8888888889,2011-09-02,21:20:00
39.9747033333333,116.331246666667,0,0,40788.8889467593,2011-09-02,21:20:05
39.974705,116.331241666667,0,0,40788.8890046296,2011-09-02,21:20:10
39.974705,116.331241666667,0,0,40788.8890393519,2011-09-02,21:20:13
39.974705,116.331235,0,0,40788.8890625,2011-09-02,21:20:15
39.9747083333333,116.331225,0,0,40788.8891203704,2011-09-02,21:20:20
39.9747266666667,116.331258333333,0,0,40788.8891782407,2011-09-02,21:20:25
39.97472,116.331268333333,0,0,40788.8892361111,2011-09-02,21:20:30
39.9747016666667,116.331288333333,0,0,40788.8892939815,2011-09-02,21:20:35
39.9746733333333,116.331273333333,0,0,40788.8893518519,2011-09-02,21:20:40
39.9746733333333,116.331273333333,0,0,40788.8893865741,2011-09-02,21:20:43
39.9746733333333,116.33127,0,0,40788.8894097222,2011-09-02,21:20:45
39.9747033333333,116.331278333333,0,0,40788.8894675926,2011-09-02,21:20:50
39.974725,116.33127,0,0,40788.889525463,2011-09-02,21:20:55
39.97451,116.33136,0,0,40788.9007986111,2011-09-02,21:37:09
39.97446,116.331405,0,0,40788.9008564815,2011-09-02,21:37:14
39.9744166666667,116.331445,0,0,40788.9009143518,2011-09-02,21:37:19
39.9743666666667,116.331485,0,0,40788.9009722222,2011-09-02,21:37:24
39.9743866666667,116.331455,0,0,40788.9010300926,2011-09-02,21:37:29
39.9744116666667,116.331433333333,0,0,40788.901087963,2011-09-02,21:37:34
39.9744133333333,116.331428333333,0,0,40788.9011458333,2011-09-02,21:37:39
39.974415,116.331428333333,0,0,40788.9012037037,2011-09-02,21:37:44
39.9744133333333,116.331431666667,0,0,40788.9012615741,2011-09-02,21:37:49
39.9744133333333,116.331431666667,0,0,40788.9012962963,2011-09-02,21:37:52
39.974415,116.331435,0,0,40788.9013194444,2011-09-02,21:37:54
39.9744333333333,116.331408333333,0,0,40788.9013773148,2011-09-02,21:37:59
39.9745083333333,116.331328333333,0,0,40788.9014351852,2011-09-02,21:38:04
39.974535,116.331305,0,0,40788.9014930556,2011-09-02,21:38:09
39.9745383333333,116.331301666667,0,0,40788.9015509259,2011-09-02,21:38:14
39.9745383333333,116.331301666667,0,0,40788.9015856481,2011-09-02,21:38:17
39.97454,116.3313,0,0,40788.9016087963,2011-09-02,21:38:19
39.9746033333333,116.331268333333,0,0,40788.9016666667,2011-09-02,21:38:24
39.97464,116.331246666667,0,0,40788.901724537,2011-09-02,21:38:29
39.974665,116.331256666667,0,0,40788.9017824074,2011-09-02,21:38:34
39.974665,116.331256666667,0,0,40788.9018171296,2011-09-02,21:38:37
39.9746666666667,116.331256666667,0,0,40788.9018402778,2011-09-02,21:38:39
39.97466,116.331266666667,0,0,40788.9018981481,2011-09-02,21:38:44
39.974635,116.3313,0,0,40788.9019560185,2011-09-02,21:38:49
39.9746333333333,116.331305,0,0,40788.9020138889,2011-09-02,21:38:54
39.9746333333333,116.331305,0,0,40788.9020486111,2011-09-02,21:38:57
39.9746333333333,116.331305,0,0,40788.9020717593,2011-09-02,21:38:59
39.974615,116.331341666667,0,0,40788.9021296296,2011-09-02,21:39:04
39.9746166666667,116.331375,0,0,40788.9021875,2011-09-02,21:39:09
39.9746233333333,116.331368333333,0,0,40788.9022453704,2011-09-02,21:39:14
39.9746233333333,116.331368333333,0,0,40788.9022800926,2011-09-02,21:39:17
39.974625,116.331373333333,0,0,40788.9023032407,2011-09-02,21:39:19
39.97462,116.331398333333,0,0,40788.9023611111,2011-09-02,21:39:24
39.9746116666667,116.33143,0,0,40788.9024189815,2011-09-02,21:39:29
39.9746066666667,116.331453333333,0,0,40788.9024768519,2011-09-02,21:39:34
39.97459,116.331533333333,0,0,40788.9025347222,2011-09-02,21:39:39
39.9746066666667,116.331565,0,0,40788.9025925926,2011-09-02,21:39:44
39.9746533333333,116.331583333333,0,0,40788.902650463,2011-09-02,21:39:49
39.9746416666667,116.331638333333,0,0,40788.9027083333,2011-09-02,21:39:54
39.9745916666667,116.331735,0,0,40788.9027662037,2011-09-02,21:39:59
39.9745733333333,116.331763333333,0,0,40788.9028240741,2011-09-02,21:40:04
39.9745816666667,116.331731666667,0,0,40788.9028819444,2011-09-02,21:40:09
39.9745883333333,116.331721666667,0,0,40788.9029398148,2011-09-02,21:40:14
39.97459,116.331715,0,0,40788.9029976852,2011-09-02,21:40:19
39.97459,116.331715,0,0,40788.9030324074,2011-09-02,21:40:22
39.9745866666667,116.331718333333,0,0,40788.9030555556,2011-09-02,21:40:24
39.974575,116.331721666667,0,0,40788.9031134259,2011-09-02,21:40:29
39.974575,116.331721666667,0,0,40788.9031481481,2011-09-02,21:40:32
39.9745783333333,116.33172,0,0,40788.9031712963,2011-09-02,21:40:34
39.97458,116.33171,0,0,40788.9032291667,2011-09-02,21:40:39
39.9746016666667,116.331691666667,0,0,40788.903287037,2011-09-02,21:40:44
39.9746083333333,116.331651666667,0,0,40788.9033449074,2011-09-02,21:40:49
39.974615,116.33165,0,0,40788.9034027778,2011-09-02,21:40:54
39.974615,116.33165,0,0,40788.9034375,2011-09-02,21:40:57
39.97462,116.331655,0,0,40788.9034606481,2011-09-02,21:40:59
39.9746166666667,116.33169,0,0,40788.9035185185,2011-09-02,21:41:04
39.9746166666667,116.33168,0,0,40788.9035763889,2011-09-02,21:41:09
39.9746166666667,116.33168,0,0,40788.9036111111,2011-09-02,21:41:12
39.9746183333333,116.331678333333,0,0,40788.9036342593,2011-09-02,21:41:14
39.97462,116.331668333333,0,0,40788.9036921296,2011-09-02,21:41:19
39.97462,116.331668333333,0,0,40788.9037268519,2011-09-02,21:41:22
39.9746216666667,116.331663333333,0,0,40788.90375,2011-09-02,21:41:24
39.9746083333333,116.331695,0,0,40788.9038078704,2011-09-02,21:41:29
39.974605,116.331755,0,0,40788.9038657407,2011-09-02,21:41:34
39.9746083333333,116.331723333333,0,0,40788.9039236111,2011-09-02,21:41:39
39.9746083333333,116.331723333333,0,0,40788.9039583333,2011-09-02,21:41:42
39.97461,116.331721666667,0,0,40788.9039814815,2011-09-02,21:41:44
39.9746183333333,116.331676666667,0,0,40788.9040393519,2011-09-02,21:41:49
39.974645,116.331571666667,0,0,40788.9040972222,2011-09-02,21:41:54
39.97467,116.331471666667,0,0,40788.9041550926,2011-09-02,21:41:59
39.97468,116.331413333333,0,0,40788.904212963,2011-09-02,21:42:04
39.974665,116.33143,0,0,40788.9042708333,2011-09-02,21:42:09
39.974665,116.33142,0,0,40788.9043287037,2011-09-02,21:42:14
39.974665,116.33142,0,0,40788.9043634259,2011-09-02,21:42:17
39.9746583333333,116.331418333333,0,0,40788.9043865741,2011-09-02,21:42:19
39.9746683333333,116.331418333333,0,0,40788.9044444444,2011-09-02,21:42:24
39.9746683333333,116.331418333333,0,0,40788.9044791667,2011-09-02,21:42:27
39.9746766666667,116.331418333333,0,0,40788.9045023148,2011-09-02,21:42:29
39.9746933333333,116.331416666667,0,0,40788.9045601852,2011-09-02,21:42:34
39.9747083333333,116.33142,0,0,40788.9046180556,2011-09-02,21:42:39
39.9747066666667,116.33143,0,0,40788.9046759259,2011-09-02,21:42:44
39.9747033333333,116.331415,0,0,40788.9047337963,2011-09-02,21:42:49
39.9747033333333,116.33142,0,0,40788.9047916667,2011-09-02,21:42:54
39.9747033333333,116.331423333333,0,0,40788.904849537,2011-09-02,21:42:59
39.974705,116.33142,0,0,40788.9049074074,2011-09-02,21:43:04
39.974705,116.33142,0,0,40788.9049421296,2011-09-02,21:43:07
39.9747066666667,116.331418333333,0,0,40788.9049652778,2011-09-02,21:43:09
39.9747183333333,116.331418333333,0,0,40788.9050231481,2011-09-02,21:43:14
39.9747183333333,116.331418333333,0,0,40788.9050810185,2011-09-02,21:43:19
39.9747183333333,116.331416666667,0,0,40788.9051388889,2011-09-02,21:43:24
39.9747183333333,116.33141,0,0,40788.9051967593,2011-09-02,21:43:29
39.97472,116.331403333333,0,0,40788.9052546296,2011-09-02,21:43:34
39.97472,116.331405,0,0,40788.9053125,2011-09-02,21:43:39
39.9747216666667,116.331411666667,0,0,40788.9053703704,2011-09-02,21:43:44
39.9747216666667,116.331416666667,0,0,40788.9054282407,2011-09-02,21:43:49
39.9747216666667,116.331415,0,0,40788.9054861111,2011-09-02,21:43:54
39.9747216666667,116.331416666667,0,0,40788.9055439815,2011-09-02,21:43:59
39.9747216666667,116.331416666667,0,0,40788.9055787037,2011-09-02,21:44:02
39.9747216666667,116.33142,0,0,40788.9056018519,2011-09-02,21:44:04
39.9747233333333,116.331403333333,0,0,40788.9056597222,2011-09-02,21:44:09
39.9747233333333,116.3314,0,0,40788.9057175926,2011-09-02,21:44:14
39.9747216666667,116.331403333333,0,0,40788.905775463,2011-09-02,21:44:19
39.9747216666667,116.331401666667,0,0,40788.9058333333,2011-09-02,21:44:24
39.9747216666667,116.331401666667,0,0,40788.9058680556,2011-09-02,21:44:27
39.9747216666667,116.331395,0,0,40788.9058912037,2011-09-02,21:44:29
39.9747216666667,116.331383333333,0,0,40788.9059490741,2011-09-02,21:44:34
39.9747233333333,116.331375,0,0,40788.9060069444,2011-09-02,21:44:39
39.9747233333333,116.331366666667,0,0,40788.9060648148,2011-09-02,21:44:44
39.9747233333333,116.331361666667,0,0,40788.9061226852,2011-09-02,21:44:49
39.9747216666667,116.331361666667,0,0,40788.9061805556,2011-09-02,21:44:54
39.9747216666667,116.331361666667,0,0,40788.9062152778,2011-09-02,21:44:57
39.9747216666667,116.331361666667,0,0,40788.9062384259,2011-09-02,21:44:59
39.9747216666667,116.331351666667,0,0,40788.9062962963,2011-09-02,21:45:04
39.9747216666667,116.33135,0,0,40788.9063541667,2011-09-02,21:45:09
39.9747216666667,116.33135,0,0,40788.9063888889,2011-09-02,21:45:12
39.97472,116.331351666667,0,0,40788.906412037,2011-09-02,21:45:14
39.97472,116.331361666667,0,0,40788.9064699074,2011-09-02,21:45:19
39.97472,116.331358333333,0,0,40788.9065277778,2011-09-02,21:45:24
39.97472,116.331363333333,0,0,40788.9065856481,2011-09-02,21:45:29
39.97472,116.331363333333,0,0,40788.9066435185,2011-09-02,21:45:34
39.97472,116.331356666667,0,0,40788.9067013889,2011-09-02,21:45:39
39.9747216666667,116.331348333333,0,0,40788.9067592593,2011-09-02,21:45:44
39.9747233333333,116.331341666667,0,0,40788.9068171296,2011-09-02,21:45:49
39.9747216666667,116.331341666667,0,0,40788.906875,2011-09-02,21:45:54
39.9747233333333,116.331335,0,0,40788.9069328704,2011-09-02,21:45:59
39.9747233333333,116.33133,0,0,40788.9069907407,2011-09-02,21:46:04
39.9747216666667,116.331325,0,0,40788.9070486111,2011-09-02,21:46:09
39.9747233333333,116.331326666667,0,0,40788.9071064815,2011-09-02,21:46:14
39.9747233333333,116.331331666667,0,0,40788.9071643518,2011-09-02,21:46:19
39.9747233333333,116.331331666667,0,0,40788.9071990741,2011-09-02,21:46:22
39.9747233333333,116.331336666667,0,0,40788.9072222222,2011-09-02,21:46:24
39.9747233333333,116.331326666667,0,0,40788.9072800926,2011-09-02,21:46:29
39.9747233333333,116.33133,0,0,40788.907337963,2011-09-02,21:46:34
39.9747233333333,116.331333333333,0,0,40788.9073958333,2011-09-02,21:46:39
39.9747233333333,116.331338333333,0,0,40788.9074537037,2011-09-02,21:46:44
39.974725,116.331341666667,0,0,40788.9075115741,2011-09-02,21:46:49
39.9747266666667,116.331345,0,0,40788.9075694444,2011-09-02,21:46:54
39.9747266666667,116.331345,0,0,40788.9076273148,2011-09-02,21:46:59
39.9747283333333,116.331343333333,0,0,40788.9076851852,2011-09-02,21:47:04
39.9747283333333,116.331346666667,0,0,40788.9077430556,2011-09-02,21:47:09
39.9747266666667,116.331353333333,0,0,40788.9078009259,2011-09-02,21:47:14
39.9747283333333,116.331358333333,0,0,40788.9078587963,2011-09-02,21:47:19
39.9747283333333,116.331356666667,0,0,40788.9079166667,2011-09-02,21:47:24
39.9747266666667,116.331353333333,0,0,40788.907974537,2011-09-02,21:47:29
39.974725,116.331355,0,0,40788.9080324074,2011-09-02,21:47:34
39.974725,116.331351666667,0,0,40788.9080902778,2011-09-02,21:47:39
39.974725,116.331346666667,0,0,40788.9081481481,2011-09-02,21:47:44
39.9747266666667,116.331346666667,0,0,40788.9082060185,2011-09-02,21:47:49
39.9747266666667,116.33135,0,0,40788.9082638889,2011-09-02,21:47:54
39.9747266666667,116.33135,0,0,40788.9082986111,2011-09-02,21:47:57
39.974725,116.331351666667,0,0,40788.9083217593,2011-09-02,21:47:59
39.9747183333333,116.33134,0,0,40788.9083796296,2011-09-02,21:48:04
39.974705,116.331338333333,0,0,40788.9084375,2011-09-02,21:48:09
39.9746683333333,116.331346666667,0,0,40788.9084953704,2011-09-02,21:48:14
39.9746716666667,116.33132,0,0,40788.9085532407,2011-09-02,21:48:19
39.9746716666667,116.331318333333,0,0,40788.9086111111,2011-09-02,21:48:24
39.9746716666667,116.331318333333,0,0,40788.9086458333,2011-09-02,21:48:27
39.9746716666667,116.331326666667,0,0,40788.9086689815,2011-09-02,21:48:29
39.9746716666667,116.331336666667,0,0,40788.9087268518,2011-09-02,21:48:34
39.9746716666667,116.331343333333,0,0,40788.9087847222,2011-09-02,21:48:39
39.97467,116.331346666667,0,0,40788.9088425926,2011-09-02,21:48:44
39.97467,116.331346666667,0,0,40788.908900463,2011-09-02,21:48:49
39.97467,116.331345,0,0,40788.9089583333,2011-09-02,21:48:54
39.9746683333333,116.331348333333,0,0,40788.9090162037,2011-09-02,21:48:59
39.9746683333333,116.331348333333,0,0,40788.9090740741,2011-09-02,21:49:04
39.9746666666667,116.331356666667,0,0,40788.9091319444,2011-09-02,21:49:09
39.9746666666667,116.331361666667,0,0,40788.9091898148,2011-09-02,21:49:14
39.9746666666667,116.331361666667,0,0,40788.9092476852,2011-09-02,21:49:19
39.9746666666667,116.331361666667,0,0,40788.9092824074,2011-09-02,21:49:22
39.9746666666667,116.331358333333,0,0,40788.9093055556,2011-09-02,21:49:24
39.9746666666667,116.331348333333,0,0,40788.9093634259,2011-09-02,21:49:29
39.9746683333333,116.331335,0,0,40788.9094212963,2011-09-02,21:49:34
39.97467,116.331326666667,0,0,40788.9094791667,2011-09-02,21:49:39
39.9746716666667,116.33133,0,0,40788.909537037,2011-09-02,21:49:44
39.9746733333333,116.331336666667,0,0,40788.9095949074,2011-09-02,21:49:49
39.9746733333333,116.331341666667,0,0,40788.9096527778,2011-09-02,21:49:54
39.9746733333333,116.331341666667,0,0,40788.9096875,2011-09-02,21:49:57
39.974675,116.331338333333,0,0,40788.9097106481,2011-09-02,21:49:59
39.97468,116.331313333333,0,0,40788.9097685185,2011-09-02,21:50:04
39.9746983333333,116.331293333333,0,0,40788.9098263889,2011-09-02,21:50:09
39.9746983333333,116.331293333333,0,0,40788.9098611111,2011-09-02,21:50:12
39.9747,116.331301666667,0,0,40788.9098842593,2011-09-02,21:50:14
39.9746983333333,116.331315,0,0,40788.9099421296,2011-09-02,21:50:19
39.9747,116.331315,0,0,40788.91,2011-09-02,21:50:24
39.9747,116.33132,0,0,40788.9100578704,2011-09-02,21:50:29
39.9747,116.331313333333,0,0,40788.9101157407,2011-09-02,21:50:34
39.9747,116.33131,0,0,40788.9101736111,2011-09-02,21:50:39
39.9746983333333,116.331308333333,0,0,40788.9102314815,2011-09-02,21:50:44
39.9746983333333,116.33131,0,0,40788.9102893519,2011-09-02,21:50:49
39.9746966666667,116.33131,0,0,40788.9103472222,2011-09-02,21:50:54
39.9746966666667,116.331316666667,0,0,40788.9104050926,2011-09-02,21:50:59
39.9746966666667,116.331308333333,0,0,40788.910462963,2011-09-02,21:51:04
39.9746966666667,116.331301666667,0,0,40788.9105208333,2011-09-02,21:51:09
39.974695,116.331293333333,0,0,40788.9105787037,2011-09-02,21:51:14
39.9746916666667,116.331288333333,0,0,40788.9106365741,2011-09-02,21:51:19
39.97469,116.331286666667,0,0,40788.9106944444,2011-09-02,21:51:24
39.9746866666667,116.331283333333,0,0,40788.9107523148,2011-09-02,21:51:29
39.9746866666667,116.331283333333,0,0,40788.9108101852,2011-09-02,21:51:34
39.9746883333333,116.331285,0,0,40788.9108680556,2011-09-02,21:51:39
39.9746883333333,116.331285,0,0,40788.9109027778,2011-09-02,21:51:42
39.9746883333333,116.331291666667,0,0,40788.9109259259,2011-09-02,21:51:44
39.9746883333333,116.331305,0,0,40788.9109837963,2011-09-02,21:51:49
39.9746883333333,116.331311666667,0,0,40788.9110416667,2011-09-02,21:51:54
39.9746883333333,116.331311666667,0,0,40788.911099537,2011-09-02,21:51:59
39.97469,116.331311666667,0,0,40788.9111574074,2011-09-02,21:52:04
39.97469,116.331313333333,0,0,40788.9112152778,2011-09-02,21:52:09
39.97469,116.331311666667,0,0,40788.9112731481,2011-09-02,21:52:14
39.97469,116.331311666667,0,0,40788.9113310185,2011-09-02,21:52:19
39.97469,116.331311666667,0,0,40788.9113888889,2011-09-02,21:52:24
39.97469,116.331311666667,0,0,40788.9114236111,2011-09-02,21:52:27
39.97469,116.331305,0,0,40788.9114467593,2011-09-02,21:52:29
39.9746916666667,116.331295,0,0,40788.9115046296,2011-09-02,21:52:34
39.9746916666667,116.331296666667,0,0,40788.9115625,2011-09-02,21:52:39
39.97469,116.331295,0,0,40788.9116203704,2011-09-02,21:52:44
39.9746883333333,116.331293333333,0,0,40788.9116782407,2011-09-02,21:52:49
39.9746883333333,116.331291666667,0,0,40788.9117361111,2011-09-02,21:52:54
39.9746883333333,116.331291666667,0,0,40788.9117939815,2011-09-02,21:52:59
39.9746883333333,116.331286666667,0,0,40788.9118518519,2011-09-02,21:53:04
39.9746883333333,116.331293333333,0,0,40788.9119097222,2011-09-02,21:53:09
39.9746866666667,116.331298333333,0,0,40788.9119675926,2011-09-02,21:53:14
39.9746883333333,116.331295,0,0,40788.912025463,2011-09-02,21:53:19
39.97469,116.331296666667,0,0,40788.9120833333,2011-09-02,21:53:24
39.97469,116.331296666667,0,0,40788.9121412037,2011-09-02,21:53:29
39.97469,116.3313,0,0,40788.9121990741,2011-09-02,21:53:34
39.97469,116.3313,0,0,40788.9122337963,2011-09-02,21:53:37
39.9748566666667,116.331076666667,0,0,40788.9893402778,2011-09-02,23:44:39
39.9749333333333,116.331046666667,0,0,40788.9893981481,2011-09-02,23:44:44
39.9749066666667,116.331036666667,0,0,40788.9894560185,2011-09-02,23:44:49
39.9749016666667,116.331038333333,0,0,40788.9895138889,2011-09-02,23:44:54
39.9749016666667,116.331038333333,0,0,40788.9895717593,2011-09-02,23:44:59
39.9749,116.331041666667,0,0,40788.9896296296,2011-09-02,23:45:04
39.9749,116.331043333333,0,0,40788.9896875,2011-09-02,23:45:09
39.9749,116.33104,0,0,40788.9897453704,2011-09-02,23:45:14
39.9748983333333,116.33104,0,0,40788.9898032407,2011-09-02,23:45:19
39.974895,116.331043333333,0,0,40788.9898611111,2011-09-02,23:45:24
39.9748933333333,116.331046666667,0,0,40788.9899189815,2011-09-02,23:45:29
39.9748916666667,116.331048333333,0,0,40788.9899768519,2011-09-02,23:45:34
39.97489,116.331046666667,0,0,40788.9900347222,2011-09-02,23:45:39
39.9748883333333,116.331046666667,0,0,40788.9900925926,2011-09-02,23:45:44
39.9748866666667,116.331045,0,0,40788.990150463,2011-09-02,23:45:49
39.9748866666667,116.33104,0,0,40788.9902083333,2011-09-02,23:45:54
39.9748866666667,116.331036666667,0,0,40788.9902662037,2011-09-02,23:45:59
39.974885,116.331036666667,0,0,40788.9903240741,2011-09-02,23:46:04
39.974885,116.331043333333,0,0,40788.9903819444,2011-09-02,23:46:09
39.974885,116.331041666667,0,0,40788.9904398148,2011-09-02,23:46:14
39.9748833333333,116.331045,0,0,40788.9904976852,2011-09-02,23:46:19
39.9748833333333,116.331046666667,0,0,40788.9905555556,2011-09-02,23:46:24
39.9748816666667,116.33105,0,0,40788.9906134259,2011-09-02,23:46:29
39.9748816666667,116.331053333333,0,0,40788.9906712963,2011-09-02,23:46:34
39.97488,116.331056666667,0,0,40788.9907291667,2011-09-02,23:46:39
39.9748783333333,116.33106,0,0,40788.990787037,2011-09-02,23:46:44
39.9748783333333,116.331061666667,0,0,40788.9908449074,2011-09-02,23:46:49
39.9748766666667,116.331055,0,0,40788.9909027778,2011-09-02,23:46:54
39.9748766666667,116.33105,0,0,40788.9909606481,2011-09-02,23:46:59
39.974875,116.331045,0,0,40788.9910185185,2011-09-02,23:47:04
39.974875,116.331045,0,0,40788.9910532407,2011-09-02,23:47:07
39.9748733333333,116.331045,0,0,40788.9910763889,2011-09-02,23:47:09
39.9748566666667,116.331053333333,0,0,40788.9911342593,2011-09-02,23:47:14
39.9748416666667,116.33107,0,0,40788.9911921296,2011-09-02,23:47:19
39.9748416666667,116.331075,0,0,40788.99125,2011-09-02,23:47:24
39.97484,116.33107,0,0,40788.9913078704,2011-09-02,23:47:29
39.9748383333333,116.331068333333,0,0,40788.9913657407,2011-09-02,23:47:34
39.9748333333333,116.331071666667,0,0,40788.9914236111,2011-09-02,23:47:39
39.97483,116.331073333333,0,0,40788.9914814815,2011-09-02,23:47:44
39.9748283333333,116.331078333333,0,0,40788.9915393519,2011-09-02,23:47:49
39.9748266666667,116.331078333333,0,0,40788.9915972222,2011-09-02,23:47:54
39.9748266666667,116.331073333333,0,0,40788.9916550926,2011-09-02,23:47:59
39.9748233333333,116.33107,0,0,40788.991712963,2011-09-02,23:48:04
39.9748233333333,116.331075,0,0,40788.9917708333,2011-09-02,23:48:09
39.9748233333333,116.331076666667,0,0,40788.9918287037,2011-09-02,23:48:14
39.9748266666667,116.331075,0,0,40788.9918865741,2011-09-02,23:48:19
39.9748283333333,116.331071666667,0,0,40788.9919444444,2011-09-02,23:48:24
39.9748283333333,116.331076666667,0,0,40788.9920023148,2011-09-02,23:48:29
39.974825,116.33108,0,0,40788.9920601852,2011-09-02,23:48:34
39.974825,116.331083333333,0,0,40788.9921180556,2011-09-02,23:48:39
39.9748233333333,116.331086666667,0,0,40788.9921759259,2011-09-02,23:48:44
39.9748233333333,116.331083333333,0,0,40788.9922337963,2011-09-02,23:48:49
39.9748216666667,116.331076666667,0,0,40788.9922916667,2011-09-02,23:48:54
39.97482,116.331075,0,0,40788.992349537,2011-09-02,23:48:59
39.9748183333333,116.33108,0,0,40788.9924074074,2011-09-02,23:49:04
39.9748183333333,116.331075,0,0,40788.9924652778,2011-09-02,23:49:09
39.9748166666667,116.331076666667,0,0,40788.9925231481,2011-09-02,23:49:14
39.9748166666667,116.331073333333,0,0,40788.9925810185,2011-09-02,23:49:19
39.9748166666667,116.331073333333,0,0,40788.9926157407,2011-09-02,23:49:22
39.9748166666667,116.33107,0,0,40788.9926388889,2011-09-02,23:49:24
39.974835,116.331053333333,0,0,40788.9926967593,2011-09-02,23:49:29
39.97487,116.331045,0,0,40788.9927546296,2011-09-02,23:49:34
39.9748733333333,116.331061666667,0,0,40788.9928125,2011-09-02,23:49:39
39.9748733333333,116.331061666667,0,0,40788.9928472222,2011-09-02,23:49:42
39.974875,116.331055,0,0,40788.9928703704,2011-09-02,23:49:44
39.974875,116.331041666667,0,0,40788.9929282407,2011-09-02,23:49:49
39.974875,116.331038333333,0,0,40788.9929861111,2011-09-02,23:49:54
39.9748733333333,116.331036666667,0,0,40788.9930439815,2011-09-02,23:49:59
39.9748733333333,116.331035,0,0,40788.9931018518,2011-09-02,23:50:04
39.9748716666667,116.331031666667,0,0,40788.9931597222,2011-09-02,23:50:09
39.9748683333333,116.331031666667,0,0,40788.9932175926,2011-09-02,23:50:14
39.9748683333333,116.331031666667,0,0,40788.9932523148,2011-09-02,23:50:17
39.974865,116.331036666667,0,0,40788.993275463,2011-09-02,23:50:19
39.9748133333333,116.33106,0,0,40788.9933333333,2011-09-02,23:50:24
39.9747316666667,116.331075,0,0,40788.9933912037,2011-09-02,23:50:29
39.974685,116.331101666667,0,0,40788.9934490741,2011-09-02,23:50:34
39.9746883333333,116.331103333333,0,0,40788.9935069444,2011-09-02,23:50:39
39.9746866666667,116.331103333333,0,0,40788.9935648148,2011-09-02,23:50:44
39.9746866666667,116.331106666667,0,0,40788.9936226852,2011-09-02,23:50:49
39.9746883333333,116.331101666667,0,0,40788.9936805556,2011-09-02,23:50:54
39.97469,116.331098333333,0,0,40788.9937384259,2011-09-02,23:50:59
39.97469,116.331098333333,0,0,40788.9937962963,2011-09-02,23:51:04
39.9746916666667,116.331096666667,0,0,40788.9938541667,2011-09-02,23:51:09
39.9746916666667,116.331095,0,0,40788.993912037,2011-09-02,23:51:14
39.9746933333333,116.331098333333,0,0,40788.9939699074,2011-09-02,23:51:19
39.9746933333333,116.331098333333,0,0,40788.9940277778,2011-09-02,23:51:24
39.9746933333333,116.331098333333,0,0,40788.9940625,2011-09-02,23:51:27
39.9746933333333,116.331096666667,0,0,40788.9940856481,2011-09-02,23:51:29
39.9746916666667,116.331085,0,0,40788.9941435185,2011-09-02,23:51:34
39.9746916666667,116.331086666667,0,0,40788.9942013889,2011-09-02,23:51:39
39.97469,116.331095,0,0,40788.9942592593,2011-09-02,23:51:44
39.9746883333333,116.331101666667,0,0,40788.9943171296,2011-09-02,23:51:49
39.9746883333333,116.331105,0,0,40788.994375,2011-09-02,23:51:54
39.9746866666667,116.33111,0,0,40788.9944328704,2011-09-02,23:51:59
39.9746866666667,116.331108333333,0,0,40788.9944907407,2011-09-02,23:52:04
39.9746866666667,116.33111,0,0,40788.9945486111,2011-09-02,23:52:09
39.9746866666667,116.331108333333,0,0,40788.9946064815,2011-09-02,23:52:14
39.9746883333333,116.331103333333,0,0,40788.9946643518,2011-09-02,23:52:19
39.9746883333333,116.331103333333,0,0,40788.9946990741,2011-09-02,23:52:22
39.9746883333333,116.331103333333,0,0,40788.9947222222,2011-09-02,23:52:24
39.9746866666667,116.331115,0,0,40788.9947800926,2011-09-02,23:52:29
39.974685,116.33113,0,0,40788.994837963,2011-09-02,23:52:34
39.9746816666667,116.331141666667,0,0,40788.9948958333,2011-09-02,23:52:39
39.97468,116.331153333333,0,0,40788.9949537037,2011-09-02,23:52:44
39.9746783333333,116.33116,0,0,40788.9950115741,2011-09-02,23:52:49
39.9746783333333,116.33116,0,0,40788.9950694444,2011-09-02,23:52:54
39.9746766666667,116.331158333333,0,0,40788.9951273148,2011-09-02,23:52:59
39.9746733333333,116.331166666667,0,0,40788.9951851852,2011-09-02,23:53:04
39.97467,116.331171666667,0,0,40788.9952430556,2011-09-02,23:53:09
39.9746666666667,116.331166666667,0,0,40788.9953009259,2011-09-02,23:53:14
39.9746666666667,116.331166666667,0,0,40788.9953356481,2011-09-02,23:53:17
39.9746616666667,116.331165,0,0,40788.9953587963,2011-09-02,23:53:19
39.97466,116.331155,0,0,40788.9954166667,2011-09-02,23:53:24
39.97466,116.331143333333,0,0,40788.995474537,2011-09-02,23:53:29
39.9746583333333,116.331136666667,0,0,40788.9955324074,2011-09-02,23:53:34
39.9746566666667,116.331133333333,0,0,40788.9955902778,2011-09-02,23:53:39
39.9746533333333,116.331133333333,0,0,40788.9956481481,2011-09-02,23:53:44
39.9746533333333,116.331133333333,0,0,40788.9956828704,2011-09-02,23:53:47
39.9746516666667,116.331136666667,0,0,40788.9957060185,2011-09-02,23:53:49
39.97468,116.331138333333,0,0,40788.9957638889,2011-09-02,23:53:54
39.9746916666667,116.331146666667,0,0,40788.9958217593,2011-09-02,23:53:59
39.9746933333333,116.331151666667,0,0,40788.9958796296,2011-09-02,23:54:04
39.974695,116.331155,0,0,40788.9959375,2011-09-02,23:54:09
39.974695,116.33116,0,0,40788.9959953704,2011-09-02,23:54:14
39.974695,116.33116,0,0,40788.9960300926,2011-09-02,23:54:17
39.974695,116.331156666667,0,0,40788.9960532407,2011-09-02,23:54:19
39.9747283333333,116.331135,0,0,40788.9961111111,2011-09-02,23:54:24
39.9747716666667,116.331125,0,0,40788.9961689815,2011-09-02,23:54:29
39.9747733333333,116.331135,0,0,40788.9962268519,2011-09-02,23:54:34
39.9747666666667,116.331146666667,0,0,40788.9962847222,2011-09-02,23:54:39
39.9747733333333,116.331131666667,0,0,40788.9963425926,2011-09-02,23:54:44
39.9747733333333,116.331131666667,0,0,40788.9963773148,2011-09-02,23:54:47
39.9747733333333,116.331126666667,0,0,40788.996400463,2011-09-02,23:54:49
39.9747383333333,116.331108333333,0,0,40788.9964583333,2011-09-02,23:54:54
39.9747383333333,116.331108333333,0,0,40788.9964930556,2011-09-02,23:54:57
39.97473,116.3311,0,0,40788.9965162037,2011-09-02,23:54:59
39.9747283333333,116.33109,0,0,40788.9965740741,2011-09-02,23:55:04
39.9747283333333,116.33109,0,0,40788.9966087963,2011-09-02,23:55:07
39.9747283333333,116.331085,0,0,40788.9966319444,2011-09-02,23:55:09
39.9747166666667,116.331051666667,0,0,40788.9966898148,2011-09-02,23:55:14
39.9747066666667,116.331026666667,0,0,40788.9967476852,2011-09-02,23:55:19
39.9747066666667,116.331026666667,0,0,40788.9967824074,2011-09-02,23:55:22
39.9747083333333,116.331018333333,0,0,40788.9968055556,2011-09-02,23:55:24
39.97471,116.331001666667,0,0,40788.9968634259,2011-09-02,23:55:29
39.9747266666667,116.330981666667,0,0,40788.9969212963,2011-09-02,23:55:34
39.9747166666667,116.330995,0,0,40788.9969791667,2011-09-02,23:55:39
39.974715,116.330993333333,0,0,40788.997037037,2011-09-02,23:55:44
39.974715,116.330993333333,0,0,40788.9970717593,2011-09-02,23:55:47
39.9747166666667,116.330991666667,0,0,40788.9970949074,2011-09-02,23:55:49
39.9747216666667,116.33098,0,0,40788.9971527778,2011-09-02,23:55:54
39.9747933333333,116.330948333333,0,0,40788.9972106481,2011-09-02,23:55:59
39.9748333333333,116.33095,0,0,40788.9972685185,2011-09-02,23:56:04
39.9748433333333,116.330938333333,0,0,40788.9973263889,2011-09-02,23:56:09
39.9748466666667,116.330945,0,0,40788.9973842593,2011-09-02,23:56:14
39.9748466666667,116.33095,0,0,40788.9974421296,2011-09-02,23:56:19
39.9748483333333,116.330951666667,0,0,40788.9975,2011-09-02,23:56:24
39.97485,116.330951666667,0,0,40788.9975578704,2011-09-02,23:56:29
39.97485,116.330958333333,0,0,40788.9976157407,2011-09-02,23:56:34
39.97485,116.330958333333,0,0,40788.997650463,2011-09-02,23:56:37
39.97485,116.330958333333,0,0,40788.9976736111,2011-09-02,23:56:39
39.9748516666667,116.330948333333,0,0,40788.9977314815,2011-09-02,23:56:44
39.97487,116.330923333333,0,0,40788.9977893519,2011-09-02,23:56:49
39.9749066666667,116.33089,0,0,40788.9978472222,2011-09-02,23:56:54
39.974895,116.33089,0,0,40788.9979050926,2011-09-02,23:56:59
39.974895,116.33089,0,0,40788.9979398148,2011-09-02,23:57:02
39.9748933333333,116.330881666667,0,0,40788.997962963,2011-09-02,23:57:04
39.9748933333333,116.330891666667,0,0,40788.9980208333,2011-09-02,23:57:09
39.9748916666667,116.330895,0,0,40788.9980787037,2011-09-02,23:57:14
39.9748916666667,116.330895,0,0,40788.9981134259,2011-09-02,23:57:17
39.9748916666667,116.330896666667,0,0,40788.9981365741,2011-09-02,23:57:19
39.97489,116.330908333333,0,0,40788.9981944444,2011-09-02,23:57:24
39.9748883333333,116.33092,0,0,40788.9982523148,2011-09-02,23:57:29
39.9748883333333,116.33092,0,0,40788.998287037,2011-09-02,23:57:32
39.9748883333333,116.330916666667,0,0,40788.9983101852,2011-09-02,23:57:34
39.97489,116.330903333333,0,0,40788.9983680556,2011-09-02,23:57:39
39.9748133333333,116.330931666667,0,0,40788.9984259259,2011-09-02,23:57:44
39.9748033333333,116.33095,0,0,40788.9984837963,2011-09-02,23:57:49
39.9748033333333,116.33095,0,0,40788.9985185185,2011-09-02,23:57:52
39.9748033333333,116.330951666667,0,0,40788.9985416667,2011-09-02,23:57:54
39.97475,116.330983333333,0,0,40788.998599537,2011-09-02,23:57:59
39.9746616666667,116.331025,0,0,40788.9986342593,2011-09-02,23:58:02
39.9745983333333,116.331061666667,0,0,40788.9986921296,2011-09-02,23:58:07
39.9745783333333,116.331096666667,0,0,40788.99875,2011-09-02,23:58:12
39.9745833333333,116.33111,0,0,40788.9988078704,2011-09-02,23:58:17
39.9745833333333,116.33111,0,0,40788.9988425926,2011-09-02,23:58:20
39.974585,116.331101666667,0,0,40788.9988657407,2011-09-02,23:58:22
39.9745866666667,116.33109,0,0,40788.9989236111,2011-09-02,23:58:27
39.9746683333333,116.331016666667,0,0,40788.9989814815,2011-09-02,23:58:32
39.974685,116.330961666667,0,0,40788.9990393519,2011-09-02,23:58:37
39.9746533333333,116.330986666667,0,0,40788.9990972222,2011-09-02,23:58:42
39.9746533333333,116.330986666667,0,0,40788.9991319444,2011-09-02,23:58:45
39.974655,116.330983333333,0,0,40788.9991550926,2011-09-02,23:58:47
39.9746566666667,116.33097,0,0,40788.999212963,2011-09-02,23:58:52
39.9746566666667,116.330965,0,0,40788.9992708333,2011-09-02,23:58:57
39.9746566666667,116.330965,0,0,40788.9993055556,2011-09-02,23:59:00
39.9746583333333,116.33096,0,0,40788.9993287037,2011-09-02,23:59:02
39.9746566666667,116.330948333333,0,0,40788.9993865741,2011-09-02,23:59:07
39.974655,116.330946666667,0,0,40788.9994444444,2011-09-02,23:59:12
39.97465,116.330953333333,0,0,40788.9995023148,2011-09-02,23:59:17
39.974645,116.33096,0,0,40788.9995601852,2011-09-02,23:59:22
39.9746433333333,116.330965,0,0,40788.9996180556,2011-09-02,23:59:27
39.9746433333333,116.330965,0,0,40788.9996527778,2011-09-02,23:59:30
39.9746416666667,116.330973333333,0,0,40788.9996759259,2011-09-02,23:59:32
39.9746233333333,116.331035,0,0,40788.9997337963,2011-09-02,23:59:37
39.9746233333333,116.331043333333,0,0,40788.9997916667,2011-09-02,23:59:42
39.9746216666667,116.331043333333,0,0,40788.999849537,2011-09-02,23:59:47
39.9746216666667,116.331041666667,0,0,40788.9999074074,2011-09-02,23:59:52
39.9746216666667,116.331036666667,0,0,40788.9999652778,2011-09-02,23:59:57
39.9746216666667,116.331036666667,0,0,40789,2011-09-03,00:00:00
39.97462,116.331041666667,0,0,40789.0000231481,2011-09-03,00:00:02
39.9746183333333,116.331055,0,0,40789.0000810185,2011-09-03,00:00:07
39.9746166666667,116.331058333333,0,0,40789.0001388889,2011-09-03,00:00:12
39.9746133333333,116.331061666667,0,0,40789.0001967593,2011-09-03,00:00:17
39.97461,116.331065,0,0,40789.0002546296,2011-09-03,00:00:22
39.97461,116.331065,0,0,40789.0002893518,2011-09-03,00:00:25
39.9746083333333,116.331063333333,0,0,40789.0003125,2011-09-03,00:00:27
39.9746083333333,116.331051666667,0,0,40789.0003703704,2011-09-03,00:00:32
39.97461,116.331041666667,0,0,40789.0004282407,2011-09-03,00:00:37
39.9746116666667,116.331035,0,0,40789.0004861111,2011-09-03,00:00:42
39.9746083333333,116.331036666667,0,0,40789.0005439815,2011-09-03,00:00:47
39.9746083333333,116.331036666667,0,0,40789.0006018518,2011-09-03,00:00:52
39.9746083333333,116.331035,0,0,40789.0006597222,2011-09-03,00:00:57
39.9746083333333,116.331026666667,0,0,40789.0007175926,2011-09-03,00:01:02
39.9746066666667,116.331023333333,0,0,40789.000775463,2011-09-03,00:01:07
39.9746066666667,116.331023333333,0,0,40789.0008101852,2011-09-03,00:01:10
39.9746066666667,116.33102,0,0,40789.0008333333,2011-09-03,00:01:12
39.9746083333333,116.33101,0,0,40789.0008912037,2011-09-03,00:01:17
39.9746083333333,116.330998333333,0,0,40789.0009490741,2011-09-03,00:01:22
39.9746083333333,116.330988333333,0,0,40789.0010069444,2011-09-03,00:01:27
39.9746083333333,116.330988333333,0,0,40789.0010416667,2011-09-03,00:01:30
39.9746083333333,116.330993333333,0,0,40789.0010648148,2011-09-03,00:01:32
39.9746066666667,116.331035,0,0,40789.0011226852,2011-09-03,00:01:37
39.9746083333333,116.331045,0,0,40789.0011805556,2011-09-03,00:01:42
39.9746083333333,116.331045,0,0,40789.0012152778,2011-09-03,00:01:45
39.9746083333333,116.331046666667,0,0,40789.0012384259,2011-09-03,00:01:47
39.9746066666667,116.331058333333,0,0,40789.0012962963,2011-09-03,00:01:52
39.9746066666667,116.33107,0,0,40789.0013541667,2011-09-03,00:01:57
39.9746066666667,116.33108,0,0,40789.001412037,2011-09-03,00:02:02
39.9746066666667,116.331081666667,0,0,40789.0014699074,2011-09-03,00:02:07
39.974605,116.331083333333,0,0,40789.0015277778,2011-09-03,00:02:12
39.9746033333333,116.33109,0,0,40789.0015856481,2011-09-03,00:02:17
39.9746033333333,116.33109,0,0,40789.0016435185,2011-09-03,00:02:22
39.9746033333333,116.33109,0,0,40789.0017013889,2011-09-03,00:02:27
39.9746033333333,116.331081666667,0,0,40789.0017592593,2011-09-03,00:02:32
39.9746033333333,116.331078333333,0,0,40789.0018171296,2011-09-03,00:02:37
39.9746033333333,116.331078333333,0,0,40789.0018518518,2011-09-03,00:02:40
39.974605,116.331073333333,0,0,40789.001875,2011-09-03,00:02:42
39.974605,116.331063333333,0,0,40789.0019328704,2011-09-03,00:02:47
39.974605,116.331063333333,0,0,40789.0019675926,2011-09-03,00:02:50
39.9746033333333,116.331061666667,0,0,40789.0019907407,2011-09-03,00:02:52
39.9746033333333,116.331048333333,0,0,40789.0020486111,2011-09-03,00:02:57
39.9746033333333,116.331048333333,0,0,40789.0021064815,2011-09-03,00:03:02
39.974605,116.331053333333,0,0,40789.0021643518,2011-09-03,00:03:07
39.974605,116.331058333333,0,0,40789.0022222222,2011-09-03,00:03:12
39.974605,116.331056666667,0,0,40789.0022800926,2011-09-03,00:03:17
39.9746083333333,116.331056666667,0,0,40789.002337963,2011-09-03,00:03:22
39.97461,116.331055,0,0,40789.0023958333,2011-09-03,00:03:27
39.9746116666667,116.331055,0,0,40789.0024537037,2011-09-03,00:03:32
39.9746133333333,116.33105,0,0,40789.0025115741,2011-09-03,00:03:37
39.9746133333333,116.33105,0,0,40789.0025462963,2011-09-03,00:03:40
39.974615,116.331046666667,0,0,40789.0025694444,2011-09-03,00:03:42
39.97462,116.331035,0,0,40789.0026273148,2011-09-03,00:03:47
39.97463,116.331031666667,0,0,40789.0026851852,2011-09-03,00:03:52
39.9746533333333,116.331038333333,0,0,40789.0027430556,2011-09-03,00:03:57
39.9746533333333,116.331038333333,0,0,40789.0027777778,2011-09-03,00:04:00
39.97465,116.33104,0,0,40789.0028009259,2011-09-03,00:04:02
39.9746666666667,116.331025,0,0,40789.0028587963,2011-09-03,00:04:07
39.9746766666667,116.331025,0,0,40789.0029166667,2011-09-03,00:04:12
39.9746766666667,116.331021666667,0,0,40789.002974537,2011-09-03,00:04:17
39.9746766666667,116.331021666667,0,0,40789.0030092593,2011-09-03,00:04:20
39.9746766666667,116.331015,0,0,40789.0030324074,2011-09-03,00:04:22
39.9746783333333,116.331001666667,0,0,40789.0030902778,2011-09-03,00:04:27
39.9746683333333,116.331023333333,0,0,40789.0031481481,2011-09-03,00:04:32
39.9746733333333,116.331026666667,0,0,40789.0032060185,2011-09-03,00:04:37
39.974675,116.331023333333,0,0,40789.0032638889,2011-09-03,00:04:42
39.974675,116.331018333333,0,0,40789.0033217593,2011-09-03,00:04:47
39.9746766666667,116.331015,0,0,40789.0033796296,2011-09-03,00:04:52
39.974675,116.331016666667,0,0,40789.0034375,2011-09-03,00:04:57
39.974675,116.331011666667,0,0,40789.0034953704,2011-09-03,00:05:02
39.974675,116.331013333333,0,0,40789.0035532407,2011-09-03,00:05:07
39.974675,116.331011666667,0,0,40789.0036111111,2011-09-03,00:05:12
39.974675,116.331013333333,0,0,40789.0036689815,2011-09-03,00:05:17
39.974675,116.331013333333,0,0,40789.0037268519,2011-09-03,00:05:22
39.974675,116.331008333333,0,0,40789.0037847222,2011-09-03,00:05:27
39.974675,116.331011666667,0,0,40789.0038425926,2011-09-03,00:05:32
39.9746766666667,116.331011666667,0,0,40789.003900463,2011-09-03,00:05:37
39.9746766666667,116.331011666667,0,0,40789.0039351852,2011-09-03,00:05:40
39.9746766666667,116.331008333333,0,0,40789.0039583333,2011-09-03,00:05:42
39.9746783333333,116.330998333333,0,0,40789.0040162037,2011-09-03,00:05:47
39.97471,116.331016666667,0,0,40789.0040740741,2011-09-03,00:05:52
39.9747333333333,116.331016666667,0,0,40789.0041319444,2011-09-03,00:05:57
39.9747316666667,116.331031666667,0,0,40789.0041898148,2011-09-03,00:06:02
39.97472,116.331046666667,0,0,40789.0042476852,2011-09-03,00:06:07
39.9747166666667,116.331051666667,0,0,40789.0043055556,2011-09-03,00:06:12
39.9747166666667,116.331056666667,0,0,40789.0043634259,2011-09-03,00:06:17
39.974715,116.331058333333,0,0,40789.0044212963,2011-09-03,00:06:22
[truncated: 331,839 more chars]
