# Supplementary material for: Research on differential privacy protection method based on user tendency
Source: PLoS One. 2023 Oct 26;18(10):e0288823. doi: 10.1371/journal.pone.0288823 (PMC10602288; doi:10.1371/journal.pone.0288823)
Supplement: S3 Data — (ZIP) [file pone.0288823.s003.zip › Data 5-3/055/Trajectory/20110930085058.plt]

Geolife trajectory
WGS 84
Altitude is in Feet
Reserved 3
0,2,255,My Track,0,0,2,8421376
0
39.9782366666667,116.302946666667,0,0,40816.3687268518,2011-09-30,08:50:58
39.97832,116.302763333333,0,0,40816.3687384259,2011-09-30,08:50:59
39.9781416666667,116.302805,0,0,40816.36875,2011-09-30,08:51:00
39.978015,116.302866666667,0,0,40816.3687615741,2011-09-30,08:51:01
39.98217,116.305883333333,0,0,40816.3688194444,2011-09-30,08:51:06
39.9823166666667,116.305985,0,0,40816.3688425926,2011-09-30,08:51:08
39.9821733333333,116.306003333333,0,0,40816.3688888889,2011-09-30,08:51:12
39.9820733333333,116.305963333333,0,0,40816.368912037,2011-09-30,08:51:14
39.9819633333333,116.305926666667,0,0,40816.3689583333,2011-09-30,08:51:18
39.9818733333333,116.305853333333,0,0,40816.3689930556,2011-09-30,08:51:21
39.9820166666667,116.306046666667,0,0,40816.3690509259,2011-09-30,08:51:26
39.9819233333333,116.306161666667,0,0,40816.3690625,2011-09-30,08:51:27
39.981685,116.305981666667,0,0,40816.3690740741,2011-09-30,08:51:28
39.9815466666667,116.30594,0,0,40816.3690972222,2011-09-30,08:51:30
39.9814066666667,116.305941666667,0,0,40816.3691203704,2011-09-30,08:51:32
39.98126,116.305926666667,0,0,40816.3691319444,2011-09-30,08:51:33
39.9811616666667,116.305923333333,0,0,40816.3691435185,2011-09-30,08:51:34
39.9810433333333,116.305926666667,0,0,40816.3691898148,2011-09-30,08:51:38
39.9809483333333,116.30592,0,0,40816.369212963,2011-09-30,08:51:40
39.9808816666667,116.305928333333,0,0,40816.3692708333,2011-09-30,08:51:45
39.9808933333333,116.305926666667,0,0,40816.3693287037,2011-09-30,08:51:50
39.9810016666667,116.305928333333,0,0,40816.3693402778,2011-09-30,08:51:51
39.97794,116.3028,0,0,40816.3693981481,2011-09-30,08:51:56
39.97782,116.302833333333,0,0,40816.3694097222,2011-09-30,08:51:57
39.97775,116.30292,0,0,40816.3694212963,2011-09-30,08:51:58
39.97759,116.302858333333,0,0,40816.3694444444,2011-09-30,08:52:00
39.9773583333333,116.302886666667,0,0,40816.3694675926,2011-09-30,08:52:02
39.9772233333333,116.302921666667,0,0,40816.3695023148,2011-09-30,08:52:05
39.9771,116.30288,0,0,40816.369525463,2011-09-30,08:52:07
39.9769816666667,116.302875,0,0,40816.3695717593,2011-09-30,08:52:11
39.9769083333333,116.302886666667,0,0,40816.3696296296,2011-09-30,08:52:16
39.9768116666667,116.302871666667,0,0,40816.3696643518,2011-09-30,08:52:19
39.9767533333333,116.302843333333,0,0,40816.3697222222,2011-09-30,08:52:24
39.976695,116.302838333333,0,0,40816.3697800926,2011-09-30,08:52:29
39.9766316666667,116.302856666667,0,0,40816.369837963,2011-09-30,08:52:34
39.9765866666667,116.302818333333,0,0,40816.3698958333,2011-09-30,08:52:39
39.9767583333333,116.302895,0,0,40816.3699189815,2011-09-30,08:52:41
39.977855,116.303753333333,0,0,40816.3699652778,2011-09-30,08:52:45
39.977985,116.303765,0,0,40816.3699884259,2011-09-30,08:52:47
39.9780983333333,116.303751666667,0,0,40816.3700231481,2011-09-30,08:52:50
39.97822,116.303758333333,0,0,40816.3700694444,2011-09-30,08:52:54
39.978295,116.303775,0,0,40816.3701273148,2011-09-30,08:52:59
39.978385,116.30379,0,0,40816.370162037,2011-09-30,08:53:02
39.97825,116.30369,0,0,40816.3702083333,2011-09-30,08:53:06
39.9782683333333,116.303656666667,0,0,40816.3702662037,2011-09-30,08:53:11
39.9781866666667,116.303591666667,0,0,40816.3703009259,2011-09-30,08:53:14
39.97798,116.303436666667,0,0,40816.3703240741,2011-09-30,08:53:16
39.9778783333333,116.303365,0,0,40816.3703472222,2011-09-30,08:53:18
39.977755,116.30329,0,0,40816.3703703704,2011-09-30,08:53:20
39.9775333333333,116.303081666667,0,0,40816.3703935185,2011-09-30,08:53:22
39.9776133333333,116.303115,0,0,40816.3704050926,2011-09-30,08:53:23
39.9775616666667,116.303075,0,0,40816.370462963,2011-09-30,08:53:28
39.9774966666667,116.303,0,0,40816.3705208333,2011-09-30,08:53:33
39.9774116666667,116.302933333333,0,0,40816.3705324074,2011-09-30,08:53:34
39.9773183333333,116.30285,0,0,40816.3705555556,2011-09-30,08:53:36
39.97722,116.3028,0,0,40816.3706018519,2011-09-30,08:53:40
39.9771316666667,116.302785,0,0,40816.3706481481,2011-09-30,08:53:44
39.977055,116.302786666667,0,0,40816.3707060185,2011-09-30,08:53:49
39.9770633333333,116.302863333333,0,0,40816.3707638889,2011-09-30,08:53:54
39.9770483333333,116.302878333333,0,0,40816.3708217593,2011-09-30,08:53:59
39.9769883333333,116.302878333333,0,0,40816.3708796296,2011-09-30,08:54:04
39.9768966666667,116.302846666667,0,0,40816.3709259259,2011-09-30,08:54:08
39.9768233333333,116.302836666667,0,0,40816.3709837963,2011-09-30,08:54:13
39.976785,116.302826666667,0,0,40816.3710416667,2011-09-30,08:54:18
39.9766683333333,116.302865,0,0,40816.371099537,2011-09-30,08:54:23
39.9765633333333,116.30289,0,0,40816.3711574074,2011-09-30,08:54:28
39.9765183333333,116.30288,0,0,40816.3712152778,2011-09-30,08:54:33
39.9764716666667,116.302861666667,0,0,40816.3712731482,2011-09-30,08:54:38
39.9764016666667,116.302873333333,0,0,40816.3713310185,2011-09-30,08:54:43
39.9763233333333,116.302881666667,0,0,40816.3713888889,2011-09-30,08:54:48
39.9762666666667,116.302935,0,0,40816.3714467593,2011-09-30,08:54:53
39.9761766666667,116.302915,0,0,40816.3715046296,2011-09-30,08:54:58
39.97609,116.302891666667,0,0,40816.3715625,2011-09-30,08:55:03
39.9760066666667,116.302913333333,0,0,40816.3716203704,2011-09-30,08:55:08
39.9759733333333,116.302905,0,0,40816.3716782407,2011-09-30,08:55:13
39.9759733333333,116.302905,0,0,40816.371712963,2011-09-30,08:55:16
39.9759683333333,116.302906666667,0,0,40816.3717361111,2011-09-30,08:55:18
39.97597,116.30289,0,0,40816.3717939815,2011-09-30,08:55:23
39.97597,116.30289,0,0,40816.3718287037,2011-09-30,08:55:26
39.9759666666667,116.302888333333,0,0,40816.3718518519,2011-09-30,08:55:28
39.97593,116.302788333333,0,0,40816.3719097222,2011-09-30,08:55:33
39.9758633333333,116.302788333333,0,0,40816.3719675926,2011-09-30,08:55:38
39.9757933333333,116.30277,0,0,40816.372025463,2011-09-30,08:55:43
39.97574,116.302765,0,0,40816.3720833333,2011-09-30,08:55:48
39.97566,116.302768333333,0,0,40816.3721412037,2011-09-30,08:55:53
39.9755733333333,116.302766666667,0,0,40816.3721875,2011-09-30,08:55:57
39.975485,116.302751666667,0,0,40816.3722453704,2011-09-30,08:56:02
39.97544,116.302768333333,0,0,40816.3723032407,2011-09-30,08:56:07
39.9753716666667,116.302815,0,0,40816.3723611111,2011-09-30,08:56:12
39.9752883333333,116.302825,0,0,40816.3724189815,2011-09-30,08:56:17
39.9752266666667,116.302923333333,0,0,40816.3724652778,2011-09-30,08:56:21
39.9751566666667,116.302948333333,0,0,40816.3725231481,2011-09-30,08:56:26
39.9750883333333,116.302841666667,0,0,40816.3725810185,2011-09-30,08:56:31
39.9750333333333,116.302798333333,0,0,40816.3726388889,2011-09-30,08:56:36
39.9750016666667,116.302816666667,0,0,40816.3726967593,2011-09-30,08:56:41
39.974935,116.30283,0,0,40816.3727546296,2011-09-30,08:56:46
39.9748683333333,116.302845,0,0,40816.3728125,2011-09-30,08:56:51
39.97475,116.302776666667,0,0,40816.3728703704,2011-09-30,08:56:56
39.9746866666667,116.302723333333,0,0,40816.3729282407,2011-09-30,08:57:01
39.97464,116.302725,0,0,40816.3729861111,2011-09-30,08:57:06
39.9745866666667,116.3027,0,0,40816.3730439815,2011-09-30,08:57:11
39.974555,116.302671666667,0,0,40816.3731018519,2011-09-30,08:57:16
39.9745616666667,116.302588333333,0,0,40816.3731597222,2011-09-30,08:57:21
39.9745733333333,116.302498333333,0,0,40816.3732175926,2011-09-30,08:57:26
39.9745833333333,116.302396666667,0,0,40816.373275463,2011-09-30,08:57:31
39.9746,116.302305,0,0,40816.3733333333,2011-09-30,08:57:36
39.9745933333333,116.302208333333,0,0,40816.3733912037,2011-09-30,08:57:41
39.97461,116.302133333333,0,0,40816.3734490741,2011-09-30,08:57:46
39.974635,116.30207,0,0,40816.3735069444,2011-09-30,08:57:51
39.974665,116.301993333333,0,0,40816.3735648148,2011-09-30,08:57:56
39.97466,116.301923333333,0,0,40816.3736226852,2011-09-30,08:58:01
39.9746833333333,116.301833333333,0,0,40816.3736805556,2011-09-30,08:58:06
39.97466,116.30174,0,0,40816.3737384259,2011-09-30,08:58:11
39.9746466666667,116.301643333333,0,0,40816.3737962963,2011-09-30,08:58:16
39.9746683333333,116.3016,0,0,40816.3738541667,2011-09-30,08:58:21
39.9746983333333,116.30159,0,0,40816.373912037,2011-09-30,08:58:26
39.9747466666667,116.30158,0,0,40816.3739699074,2011-09-30,08:58:31
39.9747566666667,116.301583333333,0,0,40816.3740277778,2011-09-30,08:58:36
39.9747766666667,116.301581666667,0,0,40816.3740856481,2011-09-30,08:58:41
39.9747933333333,116.301578333333,0,0,40816.3741435185,2011-09-30,08:58:46
39.9748266666667,116.30158,0,0,40816.3742013889,2011-09-30,08:58:51
39.9748783333333,116.301588333333,0,0,40816.3742592593,2011-09-30,08:58:56
39.9749166666667,116.30162,0,0,40816.3743171296,2011-09-30,08:59:01
39.9749533333333,116.30164,0,0,40816.374375,2011-09-30,08:59:06
39.97494,116.301666666667,0,0,40816.3744328704,2011-09-30,08:59:11
39.9749033333333,116.30169,0,0,40816.3744907407,2011-09-30,08:59:16
39.97486,116.301731666667,0,0,40816.3745486111,2011-09-30,08:59:21
39.9747666666667,116.30176,0,0,40816.3746064815,2011-09-30,08:59:26
39.9746866666667,116.301785,0,0,40816.3746643519,2011-09-30,08:59:31
39.97465,116.301818333333,0,0,40816.3747222222,2011-09-30,08:59:36
40.0550716666667,116.609328333333,0,0,40816.417974537,2011-09-30,10:01:53
40.0552383333333,116.609471666667,0,0,40816.4179861111,2011-09-30,10:01:54
40.0553183333333,116.609598333333,0,0,40816.4180208333,2011-09-30,10:01:57
40.0552933333333,116.6095,0,0,40816.4180439815,2011-09-30,10:01:59
40.0551916666667,116.609393333333,0,0,40816.4180555556,2011-09-30,10:02:00
40.0549916666667,116.609245,0,0,40816.4180671296,2011-09-30,10:02:01
40.0549016666667,116.609115,0,0,40816.4180902778,2011-09-30,10:02:03
40.0548766666667,116.609053333333,0,0,40816.4181018519,2011-09-30,10:02:04
40.0548416666667,116.608988333333,0,0,40816.418125,2011-09-30,10:02:06
40.054805,116.608931666667,0,0,40816.4181481482,2011-09-30,10:02:08
40.0547633333333,116.608883333333,0,0,40816.4181597222,2011-09-30,10:02:09
40.05473,116.608838333333,0,0,40816.4181712963,2011-09-30,10:02:10
40.054705,116.608796666667,0,0,40816.4181828704,2011-09-30,10:02:11
40.0546933333333,116.608723333333,0,0,40816.4182291667,2011-09-30,10:02:15
40.05466,116.608681666667,0,0,40816.4182523148,2011-09-30,10:02:17
40.054635,116.608683333333,0,0,40816.418287037,2011-09-30,10:02:20
40.0546083333333,116.608696666667,0,0,40816.4183449074,2011-09-30,10:02:25
40.0545733333333,116.608653333333,0,0,40816.4184027778,2011-09-30,10:02:30
40.05455,116.60863,0,0,40816.4184606481,2011-09-30,10:02:35
40.0545466666667,116.608631666667,0,0,40816.4185185185,2011-09-30,10:02:40
40.0545466666667,116.608631666667,0,0,40816.4185532407,2011-09-30,10:02:43
40.0545466666667,116.60863,0,0,40816.4185763889,2011-09-30,10:02:45
40.05456,116.608623333333,0,0,40816.4186342593,2011-09-30,10:02:50
40.0546083333333,116.608623333333,0,0,40816.4186921296,2011-09-30,10:02:55
40.05462,116.608623333333,0,0,40816.41875,2011-09-30,10:03:00
40.05463,116.608623333333,0,0,40816.4188078704,2011-09-30,10:03:05
40.0546833333333,116.608616666667,0,0,40816.4188657407,2011-09-30,10:03:10
40.0547433333333,116.60861,0,0,40816.4189236111,2011-09-30,10:03:15
40.0548083333333,116.608663333333,0,0,40816.4189814815,2011-09-30,10:03:20
40.05487,116.608693333333,0,0,40816.4190393519,2011-09-30,10:03:25
40.0547033333333,116.608533333333,0,0,40816.4208912037,2011-09-30,10:06:05
40.0546016666667,116.608493333333,0,0,40816.4209490741,2011-09-30,10:06:10
40.0545333333333,116.608461666667,0,0,40816.4210069444,2011-09-30,10:06:15
40.0544266666667,116.608468333333,0,0,40816.4210532407,2011-09-30,10:06:19
40.054405,116.608483333333,0,0,40816.4211111111,2011-09-30,10:06:24
40.054405,116.608483333333,0,0,40816.4211458333,2011-09-30,10:06:27
40.0544,116.608483333333,0,0,40816.4211689815,2011-09-30,10:06:29
40.05439,116.608483333333,0,0,40816.4212268519,2011-09-30,10:06:34
40.0543816666667,116.608483333333,0,0,40816.4212847222,2011-09-30,10:06:39
40.0543816666667,116.608483333333,0,0,40816.4213425926,2011-09-30,10:06:44
40.0543783333333,116.608481666667,0,0,40816.421400463,2011-09-30,10:06:49
40.0543783333333,116.608481666667,0,0,40816.4214583333,2011-09-30,10:06:54
40.0543866666667,116.60848,0,0,40816.4215162037,2011-09-30,10:06:59
40.05439,116.60848,0,0,40816.4215740741,2011-09-30,10:07:04
40.0543816666667,116.60848,0,0,40816.4216319444,2011-09-30,10:07:09
40.0543816666667,116.608481666667,0,0,40816.4216898148,2011-09-30,10:07:14
40.0543816666667,116.608481666667,0,0,40816.421724537,2011-09-30,10:07:17
40.0543733333333,116.608485,0,0,40816.4217476852,2011-09-30,10:07:19
40.0543833333333,116.608485,0,0,40816.4218055556,2011-09-30,10:07:24
40.05438,116.608483333333,0,0,40816.4218634259,2011-09-30,10:07:29
40.0543733333333,116.608483333333,0,0,40816.4219212963,2011-09-30,10:07:34
40.0543683333333,116.608483333333,0,0,40816.4219791667,2011-09-30,10:07:39
40.0543633333333,116.608481666667,0,0,40816.422037037,2011-09-30,10:07:44
40.0543616666667,116.608481666667,0,0,40816.4220949074,2011-09-30,10:07:49
40.0543616666667,116.608481666667,0,0,40816.4221296296,2011-09-30,10:07:52
40.0543616666667,116.60848,0,0,40816.4221527778,2011-09-30,10:07:54
40.054315,116.608463333333,0,0,40816.4222106481,2011-09-30,10:07:59
40.0543166666667,116.60848,0,0,40816.4222685185,2011-09-30,10:08:04
40.05432,116.60848,0,0,40816.4223263889,2011-09-30,10:08:09
40.05432,116.60848,0,0,40816.4223611111,2011-09-30,10:08:12
40.0543133333333,116.608481666667,0,0,40816.4223842593,2011-09-30,10:08:14
40.054285,116.608491666667,0,0,40816.4224421296,2011-09-30,10:08:19
40.054245,116.60849,0,0,40816.4225,2011-09-30,10:08:24
40.0542483333333,116.60849,0,0,40816.4225578704,2011-09-30,10:08:29
40.0542483333333,116.60849,0,0,40816.4225925926,2011-09-30,10:08:32
40.0542516666667,116.608491666667,0,0,40816.4226157407,2011-09-30,10:08:34
40.0542533333333,116.608521666667,0,0,40816.4226736111,2011-09-30,10:08:39
40.05426,116.608523333333,0,0,40816.4227314815,2011-09-30,10:08:44
40.054265,116.608525,0,0,40816.4227893518,2011-09-30,10:08:49
40.05427,116.608526666667,0,0,40816.4228472222,2011-09-30,10:08:54
40.0542683333333,116.608535,0,0,40816.4229050926,2011-09-30,10:08:59
40.0542683333333,116.608535,0,0,40816.4229398148,2011-09-30,10:09:02
40.0542616666667,116.608541666667,0,0,40816.422962963,2011-09-30,10:09:04
40.0542683333333,116.608615,0,0,40816.4230208333,2011-09-30,10:09:09
40.0542466666667,116.608743333333,0,0,40816.4230555556,2011-09-30,10:09:12
40.054255,116.608763333333,0,0,40816.4231134259,2011-09-30,10:09:17
40.054255,116.608768333333,0,0,40816.4231712963,2011-09-30,10:09:22
40.0542583333333,116.608775,0,0,40816.4232291667,2011-09-30,10:09:27
40.0542633333333,116.60878,0,0,40816.423287037,2011-09-30,10:09:32
40.054265,116.608786666667,0,0,40816.4233449074,2011-09-30,10:09:37
40.05427,116.608793333333,0,0,40816.4234027778,2011-09-30,10:09:42
40.05427,116.608793333333,0,0,40816.4234375,2011-09-30,10:09:45
40.0542716666667,116.608798333333,0,0,40816.4234606481,2011-09-30,10:09:47
40.0542816666667,116.6088,0,0,40816.4235185185,2011-09-30,10:09:52
40.05429,116.6088,0,0,40816.4235763889,2011-09-30,10:09:57
40.054295,116.608808333333,0,0,40816.4236342593,2011-09-30,10:10:02
40.0542966666667,116.608808333333,0,0,40816.4236921296,2011-09-30,10:10:07
40.0542966666667,116.608808333333,0,0,40816.4237268518,2011-09-30,10:10:10
40.054295,116.60881,0,0,40816.42375,2011-09-30,10:10:12
40.0543,116.608821666667,0,0,40816.4238078704,2011-09-30,10:10:17
40.0543,116.608821666667,0,0,40816.4238425926,2011-09-30,10:10:20
40.0543,116.608821666667,0,0,40816.4238657407,2011-09-30,10:10:22
40.0543033333333,116.608836666667,0,0,40816.4239236111,2011-09-30,10:10:27
40.0543383333333,116.60886,0,0,40816.4239814815,2011-09-30,10:10:32
40.0543516666667,116.608866666667,0,0,40816.4240393518,2011-09-30,10:10:37
40.0543516666667,116.608873333333,0,0,40816.4240972222,2011-09-30,10:10:42
40.0543483333333,116.60888,0,0,40816.4241550926,2011-09-30,10:10:47
40.0543433333333,116.608885,0,0,40816.424212963,2011-09-30,10:10:52
40.0543383333333,116.60889,0,0,40816.4242708333,2011-09-30,10:10:57
40.05434,116.608893333333,0,0,40816.4243287037,2011-09-30,10:11:02
40.05434,116.6089,0,0,40816.4243865741,2011-09-30,10:11:07
40.05434,116.608905,0,0,40816.4244444444,2011-09-30,10:11:12
40.05434,116.608905,0,0,40816.4244791667,2011-09-30,10:11:15
40.05434,116.608908333333,0,0,40816.4245023148,2011-09-30,10:11:17
40.0543483333333,116.608918333333,0,0,40816.4245601852,2011-09-30,10:11:22
40.0543516666667,116.608928333333,0,0,40816.4246180556,2011-09-30,10:11:27
40.0543516666667,116.608928333333,0,0,40816.4246527778,2011-09-30,10:11:30
40.054355,116.608936666667,0,0,40816.4246759259,2011-09-30,10:11:32
40.0542833333333,116.60906,0,0,40816.4247222222,2011-09-30,10:11:36
40.0542966666667,116.609186666667,0,0,40816.4247569444,2011-09-30,10:11:39
40.0543133333333,116.609221666667,0,0,40816.4248148148,2011-09-30,10:11:44
40.0543083333333,116.609225,0,0,40816.4248726852,2011-09-30,10:11:49
40.0543083333333,116.609226666667,0,0,40816.4249305556,2011-09-30,10:11:54
40.0543083333333,116.609231666667,0,0,40816.4249884259,2011-09-30,10:11:59
40.0543066666667,116.609236666667,0,0,40816.4250462963,2011-09-30,10:12:04
40.0543033333333,116.60924,0,0,40816.4251041667,2011-09-30,10:12:09
40.0543016666667,116.609241666667,0,0,40816.425162037,2011-09-30,10:12:14
40.0543016666667,116.609241666667,0,0,40816.4251967593,2011-09-30,10:12:17
40.054295,116.609243333333,0,0,40816.4252199074,2011-09-30,10:12:19
40.054285,116.609245,0,0,40816.4252777778,2011-09-30,10:12:24
40.054275,116.609246666667,0,0,40816.4253356481,2011-09-30,10:12:29
40.054275,116.609246666667,0,0,40816.4253703704,2011-09-30,10:12:32
40.0542783333333,116.60925,0,0,40816.4253935185,2011-09-30,10:12:34
40.05428,116.60926,0,0,40816.4254513889,2011-09-30,10:12:39
40.0542716666667,116.609261666667,0,0,40816.4255092593,2011-09-30,10:12:44
40.0542716666667,116.609261666667,0,0,40816.4255439815,2011-09-30,10:12:47
40.0542666666667,116.609263333333,0,0,40816.4255671296,2011-09-30,10:12:49
40.0542583333333,116.609278333333,0,0,40816.425625,2011-09-30,10:12:54
40.0542583333333,116.609278333333,0,0,40816.4256828704,2011-09-30,10:12:59
40.0542533333333,116.60928,0,0,40816.4257407407,2011-09-30,10:13:04
40.0542533333333,116.60928,0,0,40816.425775463,2011-09-30,10:13:07
40.05425,116.60928,0,0,40816.4257986111,2011-09-30,10:13:09
40.0542,116.609351666667,0,0,40816.4258564815,2011-09-30,10:13:14
40.05413,116.609413333333,0,0,40816.4258796296,2011-09-30,10:13:16
40.0540966666667,116.609431666667,0,0,40816.4259375,2011-09-30,10:13:21
40.054095,116.609435,0,0,40816.4259953704,2011-09-30,10:13:26
40.0540983333333,116.609435,0,0,40816.4260532407,2011-09-30,10:13:31
40.0540983333333,116.609435,0,0,40816.426087963,2011-09-30,10:13:34
40.0541,116.609426666667,0,0,40816.4261111111,2011-09-30,10:13:36
40.0540533333333,116.609428333333,0,0,40816.4261689815,2011-09-30,10:13:41
40.054145,116.60973,0,0,40816.4288888889,2011-09-30,10:17:36
40.054185,116.609761666667,0,0,40816.4289467593,2011-09-30,10:17:41
40.054185,116.609761666667,0,0,40816.4289814815,2011-09-30,10:17:44
40.0541916666667,116.609766666667,0,0,40816.4290046296,2011-09-30,10:17:46
40.054205,116.609773333333,0,0,40816.4290625,2011-09-30,10:17:51
40.054215,116.609778333333,0,0,40816.4291203704,2011-09-30,10:17:56
40.054215,116.609778333333,0,0,40816.4291550926,2011-09-30,10:17:59
40.0542233333333,116.609776666667,0,0,40816.4291782407,2011-09-30,10:18:01
40.0542383333333,116.609778333333,0,0,40816.4292361111,2011-09-30,10:18:06
40.0542416666667,116.609778333333,0,0,40816.4292939815,2011-09-30,10:18:11
40.0542416666667,116.609778333333,0,0,40816.4293287037,2011-09-30,10:18:14
40.054245,116.60978,0,0,40816.4293518519,2011-09-30,10:18:16
40.0543233333333,116.60988,0,0,40816.4294097222,2011-09-30,10:18:21
40.0543566666667,116.609923333333,0,0,40816.4294675926,2011-09-30,10:18:26
40.0543583333333,116.610003333333,0,0,40816.429525463,2011-09-30,10:18:31
40.0543516666667,116.610006666667,0,0,40816.4295833333,2011-09-30,10:18:36
40.054345,116.61001,0,0,40816.4296412037,2011-09-30,10:18:41
40.054345,116.61001,0,0,40816.4296759259,2011-09-30,10:18:44
40.0543366666667,116.610011666667,0,0,40816.4296990741,2011-09-30,10:18:46
40.0543266666667,116.610013333333,0,0,40816.4297569444,2011-09-30,10:18:51
40.05433,116.610015,0,0,40816.4298148148,2011-09-30,10:18:56
40.0543333333333,116.610016666667,0,0,40816.4298726852,2011-09-30,10:19:01
40.054335,116.610018333333,0,0,40816.4299305556,2011-09-30,10:19:06
40.0543366666667,116.61002,0,0,40816.4299884259,2011-09-30,10:19:11
40.05434,116.610021666667,0,0,40816.4300462963,2011-09-30,10:19:16
40.0543383333333,116.610021666667,0,0,40816.4301041667,2011-09-30,10:19:21
40.0543416666667,116.610021666667,0,0,40816.430162037,2011-09-30,10:19:26
40.0543483333333,116.610021666667,0,0,40816.4302199074,2011-09-30,10:19:31
40.054355,116.610023333333,0,0,40816.4302777778,2011-09-30,10:19:36
40.0543583333333,116.610025,0,0,40816.4303356481,2011-09-30,10:19:41
40.0543583333333,116.610025,0,0,40816.4303703704,2011-09-30,10:19:44
40.0543633333333,116.610025,0,0,40816.4303935185,2011-09-30,10:19:46
40.0543733333333,116.610025,0,0,40816.4304513889,2011-09-30,10:19:51
40.05438,116.610025,0,0,40816.4305092593,2011-09-30,10:19:56
40.0543816666667,116.610025,0,0,40816.4305671296,2011-09-30,10:20:01
40.0543766666667,116.610026666667,0,0,40816.430625,2011-09-30,10:20:06
40.0543716666667,116.610028333333,0,0,40816.4306828704,2011-09-30,10:20:11
40.05437,116.610028333333,0,0,40816.4307407407,2011-09-30,10:20:16
40.0543766666667,116.610028333333,0,0,40816.4307986111,2011-09-30,10:20:21
40.0543766666667,116.610028333333,0,0,40816.4308333333,2011-09-30,10:20:24
40.0543816666667,116.610028333333,0,0,40816.4308564815,2011-09-30,10:20:26
40.0543916666667,116.610028333333,0,0,40816.4309143518,2011-09-30,10:20:31
40.0543966666667,116.610026666667,0,0,40816.4309722222,2011-09-30,10:20:36
40.054395,116.610025,0,0,40816.4310300926,2011-09-30,10:20:41
40.05439,116.610023333333,0,0,40816.431087963,2011-09-30,10:20:46
40.0543833333333,116.610021666667,0,0,40816.4311458333,2011-09-30,10:20:51
40.05438,116.61002,0,0,40816.4312037037,2011-09-30,10:20:56
40.0543783333333,116.610016666667,0,0,40816.4312615741,2011-09-30,10:21:01
40.054375,116.610013333333,0,0,40816.4313194444,2011-09-30,10:21:06
40.0543733333333,116.61001,0,0,40816.4313773148,2011-09-30,10:21:11
40.0543733333333,116.610006666667,0,0,40816.4314351852,2011-09-30,10:21:16
40.0543683333333,116.610001666667,0,0,40816.4314930556,2011-09-30,10:21:21
40.05436,116.61,0,0,40816.4315509259,2011-09-30,10:21:26
40.05436,116.61,0,0,40816.4315856481,2011-09-30,10:21:29
40.0543533333333,116.609996666667,0,0,40816.4316087963,2011-09-30,10:21:31
40.0542916666667,116.609833333333,0,0,40816.4316666667,2011-09-30,10:21:36
40.0542916666667,116.609671666667,0,0,40816.4316898148,2011-09-30,10:21:38
40.0543066666667,116.609543333333,0,0,40816.431724537,2011-09-30,10:21:41
40.0543066666667,116.609526666667,0,0,40816.4317824074,2011-09-30,10:21:46
40.0543066666667,116.609526666667,0,0,40816.4318171296,2011-09-30,10:21:49
40.0543066666667,116.609521666667,0,0,40816.4318402778,2011-09-30,10:21:51
40.0543166666667,116.60952,0,0,40816.4318981481,2011-09-30,10:21:56
40.0543216666667,116.609515,0,0,40816.4319560185,2011-09-30,10:22:01
40.054315,116.609513333333,0,0,40816.4320138889,2011-09-30,10:22:06
40.0543116666667,116.60951,0,0,40816.4320717593,2011-09-30,10:22:11
40.05431,116.609506666667,0,0,40816.4321296296,2011-09-30,10:22:16
40.0543083333333,116.609503333333,0,0,40816.4321875,2011-09-30,10:22:21
40.0543033333333,116.6095,0,0,40816.4322453704,2011-09-30,10:22:26
40.0542966666667,116.609496666667,0,0,40816.4323032407,2011-09-30,10:22:31
40.0542933333333,116.609493333333,0,0,40816.4323611111,2011-09-30,10:22:36
40.05429,116.60949,0,0,40816.4324189815,2011-09-30,10:22:41
40.0542966666667,116.60949,0,0,40816.4324768518,2011-09-30,10:22:46
40.0542983333333,116.609486666667,0,0,40816.4325347222,2011-09-30,10:22:51
40.0543016666667,116.609483333333,0,0,40816.4325925926,2011-09-30,10:22:56
40.0543016666667,116.609483333333,0,0,40816.4326273148,2011-09-30,10:22:59
40.0543083333333,116.609481666667,0,0,40816.432650463,2011-09-30,10:23:01
40.0543083333333,116.609471666667,0,0,40816.4327083333,2011-09-30,10:23:06
40.054315,116.60946,0,0,40816.4327662037,2011-09-30,10:23:11
40.0543516666667,116.609066666667,0,0,40816.4327893518,2011-09-30,10:23:13
40.0543983333333,116.608951666667,0,0,40816.4328009259,2011-09-30,10:23:14
40.05438,116.6089,0,0,40816.4328587963,2011-09-30,10:23:19
40.05438,116.6089,0,0,40816.4328935185,2011-09-30,10:23:22
40.0543816666667,116.608891666667,0,0,40816.4329166667,2011-09-30,10:23:24
40.0543683333333,116.608883333333,0,0,40816.432974537,2011-09-30,10:23:29
40.0543633333333,116.608878333333,0,0,40816.4330324074,2011-09-30,10:23:34
40.0543566666667,116.608873333333,0,0,40816.4330902778,2011-09-30,10:23:39
40.0543483333333,116.608871666667,0,0,40816.4331481481,2011-09-30,10:23:44
40.0543466666667,116.60887,0,0,40816.4332060185,2011-09-30,10:23:49
40.0543416666667,116.608863333333,0,0,40816.4332638889,2011-09-30,10:23:54
40.05434,116.608863333333,0,0,40816.4333217593,2011-09-30,10:23:59
40.05434,116.608863333333,0,0,40816.4333564815,2011-09-30,10:24:02
40.0543333333333,116.608856666667,0,0,40816.4333796296,2011-09-30,10:24:04
40.05432,116.608846666667,0,0,40816.4334375,2011-09-30,10:24:09
40.05429,116.608816666667,0,0,40816.4334953704,2011-09-30,10:24:14
40.05428,116.60881,0,0,40816.4335532407,2011-09-30,10:24:19
40.0542733333333,116.608805,0,0,40816.4336111111,2011-09-30,10:24:24
40.05427,116.608801666667,0,0,40816.4336689815,2011-09-30,10:24:29
40.0542716666667,116.608796666667,0,0,40816.4337268519,2011-09-30,10:24:34
40.0542733333333,116.608796666667,0,0,40816.4337847222,2011-09-30,10:24:39
40.0542733333333,116.608796666667,0,0,40816.4338194444,2011-09-30,10:24:42
40.0542783333333,116.608793333333,0,0,40816.4338425926,2011-09-30,10:24:44
40.0542733333333,116.608783333333,0,0,40816.433900463,2011-09-30,10:24:49
40.054265,116.608778333333,0,0,40816.4339583333,2011-09-30,10:24:54
40.0542616666667,116.608773333333,0,0,40816.4340162037,2011-09-30,10:24:59
40.054255,116.608765,0,0,40816.4340740741,2011-09-30,10:25:04
40.05426,116.60876,0,0,40816.4341319444,2011-09-30,10:25:09
40.054265,116.608755,0,0,40816.4341898148,2011-09-30,10:25:14
40.054265,116.60875,0,0,40816.4342476852,2011-09-30,10:25:19
40.0542633333333,116.608746666667,0,0,40816.4343055556,2011-09-30,10:25:24
40.0542683333333,116.608741666667,0,0,40816.4343634259,2011-09-30,10:25:29
40.054275,116.608736666667,0,0,40816.4344212963,2011-09-30,10:25:34
40.0542833333333,116.608731666667,0,0,40816.4344791667,2011-09-30,10:25:39
40.0542833333333,116.608728333333,0,0,40816.434537037,2011-09-30,10:25:44
40.054285,116.608726666667,0,0,40816.4345949074,2011-09-30,10:25:49
40.054285,116.608726666667,0,0,40816.4346527778,2011-09-30,10:25:54
40.05428,116.608726666667,0,0,40816.4347106481,2011-09-30,10:25:59
40.0541116666667,116.608508333333,0,0,40816.437662037,2011-09-30,10:30:14
40.0540433333333,116.608523333333,0,0,40816.4377199074,2011-09-30,10:30:19
40.054035,116.60852,0,0,40816.4377777778,2011-09-30,10:30:24
40.0540383333333,116.608518333333,0,0,40816.4378356481,2011-09-30,10:30:29
40.0540433333333,116.608515,0,0,40816.4378935185,2011-09-30,10:30:34
40.0540466666667,116.608513333333,0,0,40816.4379513889,2011-09-30,10:30:39
40.0540516666667,116.608513333333,0,0,40816.4380092593,2011-09-30,10:30:44
40.054055,116.608511666667,0,0,40816.4380671296,2011-09-30,10:30:49
40.0540633333333,116.60851,0,0,40816.438125,2011-09-30,10:30:54
40.05407,116.608508333333,0,0,40816.4381828704,2011-09-30,10:30:59
40.05407,116.608508333333,0,0,40816.4382175926,2011-09-30,10:31:02
40.0540766666667,116.608506666667,0,0,40816.4382407407,2011-09-30,10:31:04
40.0540783333333,116.608478333333,0,0,40816.4382986111,2011-09-30,10:31:09
40.0540933333333,116.608458333333,0,0,40816.4383564815,2011-09-30,10:31:14
40.0541216666667,116.608416666667,0,0,40816.4384143518,2011-09-30,10:31:19
40.0541533333333,116.608388333333,0,0,40816.4384722222,2011-09-30,10:31:24
40.05416,116.608388333333,0,0,40816.4385300926,2011-09-30,10:31:29
40.05416,116.608388333333,0,0,40816.4385648148,2011-09-30,10:31:32
40.0541666666667,116.608388333333,0,0,40816.438587963,2011-09-30,10:31:34
40.0541783333333,116.608386666667,0,0,40816.4386458333,2011-09-30,10:31:39
40.0541783333333,116.608386666667,0,0,40816.4386805556,2011-09-30,10:31:42
40.0541866666667,116.608385,0,0,40816.4387037037,2011-09-30,10:31:44
40.054235,116.608363333333,0,0,40816.4387615741,2011-09-30,10:31:49
40.0542816666667,116.608338333333,0,0,40816.4388194444,2011-09-30,10:31:54
40.0543033333333,116.608338333333,0,0,40816.4388773148,2011-09-30,10:31:59
40.0543216666667,116.60834,0,0,40816.4389351852,2011-09-30,10:32:04
40.0543983333333,116.608376666667,0,0,40816.4389930556,2011-09-30,10:32:09
40.0544733333333,116.608415,0,0,40816.4390509259,2011-09-30,10:32:14
40.0545433333333,116.608405,0,0,40816.4391087963,2011-09-30,10:32:19
40.054605,116.608395,0,0,40816.4391666667,2011-09-30,10:32:24
40.0546316666667,116.608413333333,0,0,40816.439224537,2011-09-30,10:32:29
40.0546666666667,116.608428333333,0,0,40816.4392824074,2011-09-30,10:32:34
40.054675,116.608428333333,0,0,40816.4393402778,2011-09-30,10:32:39
40.0546816666667,116.608428333333,0,0,40816.4393981481,2011-09-30,10:32:44
40.0546833333333,116.60843,0,0,40816.4394560185,2011-09-30,10:32:49
40.054685,116.608431666667,0,0,40816.4395138889,2011-09-30,10:32:54
40.0546883333333,116.608435,0,0,40816.4395717593,2011-09-30,10:32:59
40.054695,116.608438333333,0,0,40816.4396296296,2011-09-30,10:33:04
40.0546966666667,116.60844,0,0,40816.4396875,2011-09-30,10:33:09
40.0547033333333,116.608445,0,0,40816.4397453704,2011-09-30,10:33:14
40.0547083333333,116.608448333333,0,0,40816.4398032407,2011-09-30,10:33:19
40.0547083333333,116.608448333333,0,0,40816.439837963,2011-09-30,10:33:22
40.054715,116.60845,0,0,40816.4398611111,2011-09-30,10:33:24
40.0547916666667,116.608535,0,0,40816.4399189815,2011-09-30,10:33:29
40.0548266666667,116.608631666667,0,0,40816.4399768518,2011-09-30,10:33:34
40.0548916666667,116.608715,0,0,40816.4400231481,2011-09-30,10:33:38
40.0549066666667,116.608758333333,0,0,40816.4400810185,2011-09-30,10:33:43
40.054975,116.608788333333,0,0,40816.4401388889,2011-09-30,10:33:48
40.05501,116.608836666667,0,0,40816.4401967593,2011-09-30,10:33:53
40.055015,116.608838333333,0,0,40816.4402546296,2011-09-30,10:33:58
40.0550216666667,116.60884,0,0,40816.4403125,2011-09-30,10:34:03
40.0550216666667,116.60884,0,0,40816.4403472222,2011-09-30,10:34:06
40.05503,116.608841666667,0,0,40816.4403703704,2011-09-30,10:34:08
40.0550583333333,116.60886,0,0,40816.4404282407,2011-09-30,10:34:13
40.0551133333333,116.608935,0,0,40816.4404861111,2011-09-30,10:34:18
40.05513,116.608965,0,0,40816.4405439815,2011-09-30,10:34:23
40.05513,116.608965,0,0,40816.4405787037,2011-09-30,10:34:26
40.0551383333333,116.608968333333,0,0,40816.4406018518,2011-09-30,10:34:28
40.0551733333333,116.608983333333,0,0,40816.4406597222,2011-09-30,10:34:33
40.0551883333333,116.60899,0,0,40816.4407175926,2011-09-30,10:34:38
40.0552,116.608995,0,0,40816.440775463,2011-09-30,10:34:43
40.0552083333333,116.608996666667,0,0,40816.4408333333,2011-09-30,10:34:48
40.0552083333333,116.608996666667,0,0,40816.4408680556,2011-09-30,10:34:51
40.0552133333333,116.608996666667,0,0,40816.4408912037,2011-09-30,10:34:53
40.0552233333333,116.608998333333,0,0,40816.4409490741,2011-09-30,10:34:58
40.0552483333333,116.609051666667,0,0,40816.4410069444,2011-09-30,10:35:03
40.0552483333333,116.609051666667,0,0,40816.4410416667,2011-09-30,10:35:06
40.0552516666667,116.609053333333,0,0,40816.4410648148,2011-09-30,10:35:08
40.0552933333333,116.609086666667,0,0,40816.4411226852,2011-09-30,10:35:13
40.055305,116.609146666667,0,0,40816.4411805556,2011-09-30,10:35:18
40.055305,116.609146666667,0,0,40816.4412152778,2011-09-30,10:35:21
40.0553116666667,116.609148333333,0,0,40816.4412384259,2011-09-30,10:35:23
40.0553216666667,116.60915,0,0,40816.4412962963,2011-09-30,10:35:28
40.0553333333333,116.609153333333,0,0,40816.4413541667,2011-09-30,10:35:33
40.0553683333333,116.609195,0,0,40816.441412037,2011-09-30,10:35:38
40.0555583333333,116.609441666667,0,0,40816.44625,2011-09-30,10:42:36
40.0555616666667,116.609443333333,0,0,40816.4462731481,2011-09-30,10:42:38
40.0555716666667,116.609443333333,0,0,40816.4463310185,2011-09-30,10:42:43
40.0555716666667,116.609443333333,0,0,40816.4463657407,2011-09-30,10:42:46
40.05558,116.609441666667,0,0,40816.4463888889,2011-09-30,10:42:48
40.05559,116.609441666667,0,0,40816.4464467593,2011-09-30,10:42:53
40.055595,116.609441666667,0,0,40816.4465046296,2011-09-30,10:42:58
40.055595,116.609441666667,0,0,40816.4465393518,2011-09-30,10:43:01
40.0555966666667,116.609443333333,0,0,40816.4465625,2011-09-30,10:43:03
40.055575,116.609398333333,0,0,40816.4466203704,2011-09-30,10:43:08
40.0555666666667,116.609373333333,0,0,40816.4466782407,2011-09-30,10:43:13
40.055565,116.609375,0,0,40816.4467361111,2011-09-30,10:43:18
40.0555633333333,116.609375,0,0,40816.4467939815,2011-09-30,10:43:23
40.0555633333333,116.609375,0,0,40816.4468518518,2011-09-30,10:43:28
40.0555633333333,116.609376666667,0,0,40816.4469097222,2011-09-30,10:43:33
40.05556,116.609378333333,0,0,40816.4469675926,2011-09-30,10:43:38
40.05556,116.609378333333,0,0,40816.447025463,2011-09-30,10:43:43
40.05556,116.609378333333,0,0,40816.4470601852,2011-09-30,10:43:46
40.0555666666667,116.609378333333,0,0,40816.4470833333,2011-09-30,10:43:48
40.05559,116.609406666667,0,0,40816.4471412037,2011-09-30,10:43:53
40.0555916666667,116.609408333333,0,0,40816.4471990741,2011-09-30,10:43:58
40.0555916666667,116.609406666667,0,0,40816.4472569444,2011-09-30,10:44:03
40.0555866666667,116.609406666667,0,0,40816.4473148148,2011-09-30,10:44:08
40.05559,116.609405,0,0,40816.4473726852,2011-09-30,10:44:13
40.0555966666667,116.609405,0,0,40816.4474305556,2011-09-30,10:44:18
40.05559,116.609405,0,0,40816.4474884259,2011-09-30,10:44:23
40.0555933333333,116.609405,0,0,40816.4475462963,2011-09-30,10:44:28
40.0556,116.609405,0,0,40816.4476041667,2011-09-30,10:44:33
40.0556,116.609405,0,0,40816.4476388889,2011-09-30,10:44:36
40.0556016666667,116.609406666667,0,0,40816.447662037,2011-09-30,10:44:38
40.0555816666667,116.609413333333,0,0,40816.4477199074,2011-09-30,10:44:43
40.0555833333333,116.609413333333,0,0,40816.4477777778,2011-09-30,10:44:48
40.0555766666667,116.609415,0,0,40816.4478356481,2011-09-30,10:44:53
40.055585,116.609413333333,0,0,40816.4478935185,2011-09-30,10:44:58
40.0555933333333,116.609411666667,0,0,40816.4479513889,2011-09-30,10:45:03
40.0556,116.60941,0,0,40816.4480092593,2011-09-30,10:45:08
40.055605,116.609408333333,0,0,40816.4480671296,2011-09-30,10:45:13
40.055605,116.609408333333,0,0,40816.4481018518,2011-09-30,10:45:16
40.0556116666667,116.609405,0,0,40816.448125,2011-09-30,10:45:18
40.0556233333333,116.609403333333,0,0,40816.4481828704,2011-09-30,10:45:23
40.05563,116.609405,0,0,40816.4482407407,2011-09-30,10:45:28
40.05563,116.609405,0,0,40816.4482986111,2011-09-30,10:45:33
40.0556216666667,116.609405,0,0,40816.4483564815,2011-09-30,10:45:38
40.0556133333333,116.609406666667,0,0,40816.4484143518,2011-09-30,10:45:43
40.05561,116.609406666667,0,0,40816.4484722222,2011-09-30,10:45:48
40.055605,116.609408333333,0,0,40816.4485300926,2011-09-30,10:45:53
40.0556083333333,116.609408333333,0,0,40816.448587963,2011-09-30,10:45:58
40.05561,116.609408333333,0,0,40816.4486458333,2011-09-30,10:46:03
40.0556133333333,116.60941,0,0,40816.4487037037,2011-09-30,10:46:08
40.0556116666667,116.60941,0,0,40816.4487615741,2011-09-30,10:46:13
40.0556083333333,116.60941,0,0,40816.4488194444,2011-09-30,10:46:18
40.0556083333333,116.609411666667,0,0,40816.4488773148,2011-09-30,10:46:23
40.055615,116.609413333333,0,0,40816.4489351852,2011-09-30,10:46:28
40.0556183333333,116.609413333333,0,0,40816.4489930556,2011-09-30,10:46:33
40.0556233333333,116.609413333333,0,0,40816.4490509259,2011-09-30,10:46:38
40.0556233333333,116.609413333333,0,0,40816.4491087963,2011-09-30,10:46:43
40.0556216666667,116.609415,0,0,40816.4491666667,2011-09-30,10:46:48
40.0556183333333,116.609416666667,0,0,40816.449224537,2011-09-30,10:46:53
40.0556183333333,116.609416666667,0,0,40816.4492824074,2011-09-30,10:46:58
40.055625,116.609416666667,0,0,40816.4493402778,2011-09-30,10:47:03
40.0556266666667,116.609416666667,0,0,40816.4493981482,2011-09-30,10:47:08
40.0556316666667,116.609416666667,0,0,40816.4494560185,2011-09-30,10:47:13
40.05564,116.609415,0,0,40816.4495138889,2011-09-30,10:47:18
40.055645,116.609413333333,0,0,40816.4495717593,2011-09-30,10:47:23
40.0556533333333,116.609411666667,0,0,40816.4496296296,2011-09-30,10:47:28
40.055655,116.60941,0,0,40816.4496875,2011-09-30,10:47:33
40.05566,116.60941,0,0,40816.4497453704,2011-09-30,10:47:38
40.05566,116.60941,0,0,40816.4497800926,2011-09-30,10:47:41
40.0556566666667,116.60941,0,0,40816.4498032407,2011-09-30,10:47:43
40.05566,116.60938,0,0,40816.4498611111,2011-09-30,10:47:48
40.0556566666667,116.60938,0,0,40816.4499189815,2011-09-30,10:47:53
40.0556566666667,116.60938,0,0,40816.4499537037,2011-09-30,10:47:56
40.0556583333333,116.60938,0,0,40816.4499768519,2011-09-30,10:47:58
40.05568,116.609381666667,0,0,40816.4500347222,2011-09-30,10:48:03
40.055725,116.609356666667,0,0,40816.4500925926,2011-09-30,10:48:08
40.0557283333333,116.609355,0,0,40816.450150463,2011-09-30,10:48:13
40.0557283333333,116.609355,0,0,40816.4501851852,2011-09-30,10:48:16
40.0557316666667,116.609353333333,0,0,40816.4502083333,2011-09-30,10:48:18
40.0557883333333,116.609255,0,0,40816.4502430556,2011-09-30,10:48:21
40.0558083333333,116.609125,0,0,40816.4502893519,2011-09-30,10:48:25
40.05582,116.60907,0,0,40816.4503472222,2011-09-30,10:48:30
40.055825,116.609063333333,0,0,40816.4504050926,2011-09-30,10:48:35
40.0558216666667,116.609061666667,0,0,40816.450462963,2011-09-30,10:48:40
40.0558216666667,116.609061666667,0,0,40816.4504976852,2011-09-30,10:48:43
40.0558166666667,116.609061666667,0,0,40816.4505208333,2011-09-30,10:48:45
40.0558366666667,116.609008333333,0,0,40816.4505787037,2011-09-30,10:48:50
40.0558466666667,116.609006666667,0,0,40816.4506365741,2011-09-30,10:48:55
40.0558466666667,116.609006666667,0,0,40816.4506712963,2011-09-30,10:48:58
40.0558533333333,116.609005,0,0,40816.4506944444,2011-09-30,10:49:00
40.055865,116.609003333333,0,0,40816.4507523148,2011-09-30,10:49:05
40.0559183333333,116.60902,0,0,40816.4508101852,2011-09-30,10:49:10
40.0559533333333,116.609006666667,0,0,40816.4508680556,2011-09-30,10:49:15
40.055965,116.609003333333,0,0,40816.4509259259,2011-09-30,10:49:20
40.056055,116.608911666667,0,0,40816.4509606481,2011-09-30,10:49:23
40.056085,116.608878333333,0,0,40816.4510185185,2011-09-30,10:49:28
40.056085,116.608876666667,0,0,40816.4510763889,2011-09-30,10:49:33
40.0560816666667,116.608876666667,0,0,40816.4511342593,2011-09-30,10:49:38
40.0560816666667,116.608876666667,0,0,40816.4511689815,2011-09-30,10:49:41
40.0560866666667,116.608875,0,0,40816.4511921296,2011-09-30,10:49:43
40.0560916666667,116.608835,0,0,40816.45125,2011-09-30,10:49:48
40.056095,116.608826666667,0,0,40816.4513078704,2011-09-30,10:49:53
40.0560983333333,116.608826666667,0,0,40816.4513657407,2011-09-30,10:49:58
40.0560916666667,116.608826666667,0,0,40816.4514236111,2011-09-30,10:50:03
40.056085,116.608825,0,0,40816.4514814815,2011-09-30,10:50:08
40.056085,116.608825,0,0,40816.4515393519,2011-09-30,10:50:13
40.05608,116.608825,0,0,40816.4515972222,2011-09-30,10:50:18
40.0560733333333,116.608823333333,0,0,40816.4516550926,2011-09-30,10:50:23
40.05607,116.608821666667,0,0,40816.451712963,2011-09-30,10:50:28
40.05607,116.608821666667,0,0,40816.4517476852,2011-09-30,10:50:31
40.0560683333333,116.608821666667,0,0,40816.4517708333,2011-09-30,10:50:33
40.0560383333333,116.608783333333,0,0,40816.4518287037,2011-09-30,10:50:38
40.0560083333333,116.608763333333,0,0,40816.4518865741,2011-09-30,10:50:43
40.0560033333333,116.608761666667,0,0,40816.4519444444,2011-09-30,10:50:48
40.0559966666667,116.60876,0,0,40816.4520023148,2011-09-30,10:50:53
40.055995,116.608758333333,0,0,40816.4520601852,2011-09-30,10:50:58
40.0559883333333,116.60876,0,0,40816.4521180556,2011-09-30,10:51:03
40.0559816666667,116.60876,0,0,40816.4521759259,2011-09-30,10:51:08
40.0559733333333,116.60876,0,0,40816.4522337963,2011-09-30,10:51:13
40.0559733333333,116.60876,0,0,40816.4522685185,2011-09-30,10:51:16
40.0559666666667,116.60876,0,0,40816.4522916667,2011-09-30,10:51:18
40.0559016666667,116.608761666667,0,0,40816.452349537,2011-09-30,10:51:23
40.0558266666667,116.60875,0,0,40816.4524074074,2011-09-30,10:51:28
40.055775,116.608698333333,0,0,40816.4524652778,2011-09-30,10:51:33
40.05598,116.608545,0,0,40816.4579050926,2011-09-30,10:59:23
40.0560116666667,116.608525,0,0,40816.457962963,2011-09-30,10:59:28
40.056015,116.608525,0,0,40816.4580208333,2011-09-30,10:59:33
40.05601,116.608525,0,0,40816.4580787037,2011-09-30,10:59:38
40.0560083333333,116.608525,0,0,40816.4581365741,2011-09-30,10:59:43
40.056005,116.608523333333,0,0,40816.4581944444,2011-09-30,10:59:48
40.056,116.608523333333,0,0,40816.4582523148,2011-09-30,10:59:53
40.0559933333333,116.608523333333,0,0,40816.4583101852,2011-09-30,10:59:58
40.0559866666667,116.608525,0,0,40816.4583680556,2011-09-30,11:00:03
40.0559783333333,116.608525,0,0,40816.4584259259,2011-09-30,11:00:08
40.055975,116.608523333333,0,0,40816.4584837963,2011-09-30,11:00:13
40.0559716666667,116.608523333333,0,0,40816.4585416667,2011-09-30,11:00:18
40.05597,116.608523333333,0,0,40816.458599537,2011-09-30,11:00:23
40.0559716666667,116.608521666667,0,0,40816.4586574074,2011-09-30,11:00:28
40.0559733333333,116.608521666667,0,0,40816.4587152778,2011-09-30,11:00:33
40.0559766666667,116.608523333333,0,0,40816.4587731481,2011-09-30,11:00:38
40.055975,116.608523333333,0,0,40816.4588310185,2011-09-30,11:00:43
40.0559733333333,116.608525,0,0,40816.4588888889,2011-09-30,11:00:48
40.05598,116.608523333333,0,0,40816.4589467593,2011-09-30,11:00:53
40.0559816666667,116.608523333333,0,0,40816.4590046296,2011-09-30,11:00:58
40.0559783333333,116.608523333333,0,0,40816.4590625,2011-09-30,11:01:03
40.0559716666667,116.608523333333,0,0,40816.4591203704,2011-09-30,11:01:08
40.0559666666667,116.608525,0,0,40816.4591782407,2011-09-30,11:01:13
40.0559616666667,116.608525,0,0,40816.4592361111,2011-09-30,11:01:18
40.0559566666667,116.608526666667,0,0,40816.4592939815,2011-09-30,11:01:23
40.0559516666667,116.608526666667,0,0,40816.4593518519,2011-09-30,11:01:28
40.0559483333333,116.608526666667,0,0,40816.4594097222,2011-09-30,11:01:33
40.0559466666667,116.608525,0,0,40816.4594675926,2011-09-30,11:01:38
40.0559433333333,116.608525,0,0,40816.459525463,2011-09-30,11:01:43
40.0559416666667,116.608523333333,0,0,40816.4595833333,2011-09-30,11:01:48
40.05595,116.608521666667,0,0,40816.4596412037,2011-09-30,11:01:53
40.055955,116.60852,0,0,40816.4596990741,2011-09-30,11:01:58
40.055955,116.60852,0,0,40816.4597569444,2011-09-30,11:02:03
40.05595,116.608518333333,0,0,40816.4598148148,2011-09-30,11:02:08
40.055945,116.608516666667,0,0,40816.4598726852,2011-09-30,11:02:13
40.0559466666667,116.608515,0,0,40816.4599305556,2011-09-30,11:02:18
40.0559516666667,116.608513333333,0,0,40816.4599884259,2011-09-30,11:02:23
40.0559566666667,116.608511666667,0,0,40816.4600462963,2011-09-30,11:02:28
40.0559566666667,116.60851,0,0,40816.4601041667,2011-09-30,11:02:33
40.055955,116.608508333333,0,0,40816.460162037,2011-09-30,11:02:38
40.0559533333333,116.608505,0,0,40816.4602199074,2011-09-30,11:02:43
40.05595,116.608503333333,0,0,40816.4602777778,2011-09-30,11:02:48
40.0559416666667,116.608503333333,0,0,40816.4603356481,2011-09-30,11:02:53
40.0559416666667,116.608503333333,0,0,40816.4603703704,2011-09-30,11:02:56
40.0559383333333,116.608503333333,0,0,40816.4603935185,2011-09-30,11:02:58
40.0559266666667,116.608501666667,0,0,40816.4604513889,2011-09-30,11:03:03
40.055875,116.608516666667,0,0,40816.4605092593,2011-09-30,11:03:08
40.05582,116.608525,0,0,40816.4605671296,2011-09-30,11:03:13
40.0557866666667,116.608513333333,0,0,40816.460625,2011-09-30,11:03:18
40.0557816666667,116.608513333333,0,0,40816.4606828704,2011-09-30,11:03:23
40.0557766666667,116.608515,0,0,40816.4607407407,2011-09-30,11:03:28
40.0557716666667,116.608515,0,0,40816.4607986111,2011-09-30,11:03:33
40.055765,116.608513333333,0,0,40816.4608564815,2011-09-30,11:03:38
40.0557583333333,116.608513333333,0,0,40816.4609143519,2011-09-30,11:03:43
40.0557616666667,116.608511666667,0,0,40816.4609722222,2011-09-30,11:03:48
40.0557666666667,116.608511666667,0,0,40816.4610300926,2011-09-30,11:03:53
40.05576,116.608511666667,0,0,40816.461087963,2011-09-30,11:03:58
40.055755,116.608511666667,0,0,40816.4611458333,2011-09-30,11:04:03
40.0557483333333,116.608513333333,0,0,40816.4612037037,2011-09-30,11:04:08
40.0557433333333,116.608511666667,0,0,40816.4612615741,2011-09-30,11:04:13
40.05574,116.608511666667,0,0,40816.4613194444,2011-09-30,11:04:18
40.0557433333333,116.608511666667,0,0,40816.4613773148,2011-09-30,11:04:23
40.0557483333333,116.608513333333,0,0,40816.4614351852,2011-09-30,11:04:28
40.0557516666667,116.608513333333,0,0,40816.4614930556,2011-09-30,11:04:33
40.0557533333333,116.608513333333,0,0,40816.4615509259,2011-09-30,11:04:38
40.05575,116.608515,0,0,40816.4616087963,2011-09-30,11:04:43
40.0557483333333,116.608515,0,0,40816.4616666667,2011-09-30,11:04:48
40.055755,116.608513333333,0,0,40816.461724537,2011-09-30,11:04:53
40.055755,116.608515,0,0,40816.4617824074,2011-09-30,11:04:58
40.055755,116.608516666667,0,0,40816.4618402778,2011-09-30,11:05:03
40.055755,116.608516666667,0,0,40816.461875,2011-09-30,11:05:06
40.05576,116.608518333333,0,0,40816.4618981481,2011-09-30,11:05:08
40.05577,116.60852,0,0,40816.4619560185,2011-09-30,11:05:13
40.05577,116.60852,0,0,40816.4620138889,2011-09-30,11:05:18
40.0557633333333,116.608521666667,0,0,40816.4620717593,2011-09-30,11:05:23
40.0557616666667,116.608521666667,0,0,40816.4621296296,2011-09-30,11:05:28
40.0557616666667,116.608521666667,0,0,40816.4621643518,2011-09-30,11:05:31
40.0557666666667,116.608521666667,0,0,40816.4621875,2011-09-30,11:05:33
40.0557766666667,116.608521666667,0,0,40816.4622453704,2011-09-30,11:05:38
40.0557733333333,116.608523333333,0,0,40816.4623032407,2011-09-30,11:05:43
40.055775,116.608523333333,0,0,40816.4623611111,2011-09-30,11:05:48
40.055775,116.608523333333,0,0,40816.4623958333,2011-09-30,11:05:51
40.0557816666667,116.608523333333,0,0,40816.4624189815,2011-09-30,11:05:53
40.055815,116.60854,0,0,40816.4624768518,2011-09-30,11:05:58
40.055835,116.608555,0,0,40816.4625347222,2011-09-30,11:06:03
40.0558383333333,116.608555,0,0,40816.4625925926,2011-09-30,11:06:08
40.0558316666667,116.608553333333,0,0,40816.462650463,2011-09-30,11:06:13
40.0558233333333,116.608553333333,0,0,40816.4627083333,2011-09-30,11:06:18
40.05583,116.608551666667,0,0,40816.4627662037,2011-09-30,11:06:23
40.05583,116.608551666667,0,0,40816.4628009259,2011-09-30,11:06:26
40.0558266666667,116.608551666667,0,0,40816.4628240741,2011-09-30,11:06:28
40.0557966666667,116.608551666667,0,0,40816.4628819444,2011-09-30,11:06:33
40.0557716666667,116.608556666667,0,0,40816.4629398148,2011-09-30,11:06:38
40.0557716666667,116.608556666667,0,0,40816.462974537,2011-09-30,11:06:41
40.055765,116.608561666667,0,0,40816.4629976852,2011-09-30,11:06:43
40.055755,116.608561666667,0,0,40816.4630555556,2011-09-30,11:06:48
40.0557483333333,116.608561666667,0,0,40816.4631134259,2011-09-30,11:06:53
40.0557433333333,116.608561666667,0,0,40816.4631712963,2011-09-30,11:06:58
40.0557416666667,116.608561666667,0,0,40816.4632291667,2011-09-30,11:07:03
40.0557416666667,116.608561666667,0,0,40816.4632638889,2011-09-30,11:07:06
40.0557333333333,116.608561666667,0,0,40816.463287037,2011-09-30,11:07:08
40.0557333333333,116.608581666667,0,0,40816.4633449074,2011-09-30,11:07:13
40.0557266666667,116.608581666667,0,0,40816.4634027778,2011-09-30,11:07:18
40.05572,116.608581666667,0,0,40816.4634606481,2011-09-30,11:07:23
40.0557166666667,116.60858,0,0,40816.4635185185,2011-09-30,11:07:28
40.05572,116.608578333333,0,0,40816.4635763889,2011-09-30,11:07:33
40.0554933333333,116.608443333333,0,0,40816.4779282407,2011-09-30,11:28:13
40.0554533333333,116.608476666667,0,0,40816.4779861111,2011-09-30,11:28:18
40.0554416666667,116.608473333333,0,0,40816.4780439815,2011-09-30,11:28:23
40.0554416666667,116.608473333333,0,0,40816.4781018518,2011-09-30,11:28:28
40.0554466666667,116.608471666667,0,0,40816.4781597222,2011-09-30,11:28:33
40.055445,116.60847,0,0,40816.4782175926,2011-09-30,11:28:38
40.055445,116.60847,0,0,40816.478275463,2011-09-30,11:28:43
40.0554466666667,116.608468333333,0,0,40816.4783333333,2011-09-30,11:28:48
40.055445,116.608468333333,0,0,40816.4783912037,2011-09-30,11:28:53
40.05545,116.608468333333,0,0,40816.4784490741,2011-09-30,11:28:58
40.0554533333333,116.608468333333,0,0,40816.4785069444,2011-09-30,11:29:03
40.0554533333333,116.608468333333,0,0,40816.4785648148,2011-09-30,11:29:08
40.0554516666667,116.608468333333,0,0,40816.4786226852,2011-09-30,11:29:13
40.0554516666667,116.608468333333,0,0,40816.4786574074,2011-09-30,11:29:16
40.0554583333333,116.608468333333,0,0,40816.4786805556,2011-09-30,11:29:18
40.0555183333333,116.608451666667,0,0,40816.4787384259,2011-09-30,11:29:23
40.05555,116.608441666667,0,0,40816.4787962963,2011-09-30,11:29:28
40.0555583333333,116.60844,0,0,40816.4788541667,2011-09-30,11:29:33
40.0555616666667,116.608438333333,0,0,40816.478912037,2011-09-30,11:29:38
40.0555633333333,116.608438333333,0,0,40816.4789699074,2011-09-30,11:29:43
40.0555666666667,116.608438333333,0,0,40816.4790277778,2011-09-30,11:29:48
40.05557,116.608436666667,0,0,40816.4790856481,2011-09-30,11:29:53
40.05557,116.608436666667,0,0,40816.4791435185,2011-09-30,11:29:58
40.0555733333333,116.608436666667,0,0,40816.4792013889,2011-09-30,11:30:03
40.0555766666667,116.608435,0,0,40816.4792592593,2011-09-30,11:30:08
40.0555833333333,116.608435,0,0,40816.4793171296,2011-09-30,11:30:13
40.0555916666667,116.608435,0,0,40816.479375,2011-09-30,11:30:18
40.055595,116.608435,0,0,40816.4794328704,2011-09-30,11:30:23
40.0555916666667,116.608433333333,0,0,40816.4794907407,2011-09-30,11:30:28
40.0555866666667,116.608431666667,0,0,40816.4795486111,2011-09-30,11:30:33
40.055585,116.608431666667,0,0,40816.4796064815,2011-09-30,11:30:38
40.05558,116.60843,0,0,40816.4796643518,2011-09-30,11:30:43
40.0555816666667,116.608428333333,0,0,40816.4797222222,2011-09-30,11:30:48
40.05559,116.608426666667,0,0,40816.4797800926,2011-09-30,11:30:53
40.0555966666667,116.608425,0,0,40816.479837963,2011-09-30,11:30:58
40.0556016666667,116.608425,0,0,40816.4798958333,2011-09-30,11:31:03
40.0556066666667,116.608423333333,0,0,40816.4799537037,2011-09-30,11:31:08
40.0556116666667,116.608423333333,0,0,40816.4800115741,2011-09-30,11:31:13
40.0556166666667,116.608421666667,0,0,40816.4800694444,2011-09-30,11:31:18
40.0556233333333,116.608421666667,0,0,40816.4801273148,2011-09-30,11:31:23
40.0556266666667,116.608421666667,0,0,40816.4801851852,2011-09-30,11:31:28
40.0556266666667,116.60842,0,0,40816.4802430556,2011-09-30,11:31:33
40.0556316666667,116.60842,0,0,40816.4803009259,2011-09-30,11:31:38
40.0556366666667,116.60842,0,0,40816.4803587963,2011-09-30,11:31:43
40.0556383333333,116.608418333333,0,0,40816.4804166667,2011-09-30,11:31:48
40.05564,116.608416666667,0,0,40816.480474537,2011-09-30,11:31:53
40.0556416666667,116.608415,0,0,40816.4805324074,2011-09-30,11:31:58
40.0556416666667,116.608415,0,0,40816.4805671296,2011-09-30,11:32:01
40.0556466666667,116.608413333333,0,0,40816.4805902778,2011-09-30,11:32:03
40.0556566666667,116.608411666667,0,0,40816.4806481482,2011-09-30,11:32:08
40.0556633333333,116.60841,0,0,40816.4807060185,2011-09-30,11:32:13
40.0556683333333,116.60841,0,0,40816.4807638889,2011-09-30,11:32:18
40.055675,116.60841,0,0,40816.4808217593,2011-09-30,11:32:23
40.05568,116.60841,0,0,40816.4808796296,2011-09-30,11:32:28
40.0556816666667,116.608408333333,0,0,40816.4809375,2011-09-30,11:32:33
40.0556833333333,116.608408333333,0,0,40816.4809953704,2011-09-30,11:32:38
40.0556766666667,116.608406666667,0,0,40816.4810532407,2011-09-30,11:32:43
40.05568,116.608406666667,0,0,40816.4811111111,2011-09-30,11:32:48
40.0556866666667,116.608406666667,0,0,40816.4811689815,2011-09-30,11:32:53
40.0556883333333,116.608406666667,0,0,40816.4812268519,2011-09-30,11:32:58
40.05569,116.608406666667,0,0,40816.4812847222,2011-09-30,11:33:03
40.0556883333333,116.608408333333,0,0,40816.4813425926,2011-09-30,11:33:08
40.0556816666667,116.60841,0,0,40816.481400463,2011-09-30,11:33:13
40.055685,116.608411666667,0,0,40816.4814583333,2011-09-30,11:33:18
40.0556883333333,116.608411666667,0,0,40816.4815162037,2011-09-30,11:33:23
40.0556866666667,116.608413333333,0,0,40816.4815740741,2011-09-30,11:33:28
40.055685,116.608415,0,0,40816.4816319444,2011-09-30,11:33:33
40.0556866666667,116.608415,0,0,40816.4816898148,2011-09-30,11:33:38
40.0556866666667,116.608416666667,0,0,40816.4817476852,2011-09-30,11:33:43
40.0556816666667,116.608416666667,0,0,40816.4818055556,2011-09-30,11:33:48
40.05568,116.608418333333,0,0,40816.4818634259,2011-09-30,11:33:53
40.0556816666667,116.60842,0,0,40816.4819212963,2011-09-30,11:33:58
40.0556766666667,116.608421666667,0,0,40816.4819791667,2011-09-30,11:34:03
40.05567,116.608423333333,0,0,40816.482037037,2011-09-30,11:34:08
40.055665,116.608423333333,0,0,40816.4820949074,2011-09-30,11:34:13
40.0556666666667,116.608425,0,0,40816.4821527778,2011-09-30,11:34:18
40.05567,116.608425,0,0,40816.4822106481,2011-09-30,11:34:23
40.0556716666667,116.608426666667,0,0,40816.4822685185,2011-09-30,11:34:28
40.0556716666667,116.608426666667,0,0,40816.4823032407,2011-09-30,11:34:31
40.055675,116.608428333333,0,0,40816.4823263889,2011-09-30,11:34:33
40.055665,116.60843,0,0,40816.4823842593,2011-09-30,11:34:38
40.055665,116.60843,0,0,40816.4824189815,2011-09-30,11:34:41
40.0556583333333,116.608431666667,0,0,40816.4824421296,2011-09-30,11:34:43
40.0556433333333,116.60844,0,0,40816.4825,2011-09-30,11:34:48
40.055605,116.608475,0,0,40816.4825578704,2011-09-30,11:34:53
40.0555966666667,116.608475,0,0,40816.4826157407,2011-09-30,11:34:58
40.0555933333333,116.608476666667,0,0,40816.4826736111,2011-09-30,11:35:03
40.055595,116.60848,0,0,40816.4827314815,2011-09-30,11:35:08
40.0556,116.60848,0,0,40816.4827893519,2011-09-30,11:35:13
40.0556,116.60848,0,0,40816.4828240741,2011-09-30,11:35:16
40.0556083333333,116.608483333333,0,0,40816.4828472222,2011-09-30,11:35:18
40.05562,116.608485,0,0,40816.4829050926,2011-09-30,11:35:23
40.055625,116.608486666667,0,0,40816.482962963,2011-09-30,11:35:28
40.0556266666667,116.608488333333,0,0,40816.4830208333,2011-09-30,11:35:33
40.0556266666667,116.608488333333,0,0,40816.4830555556,2011-09-30,11:35:36
40.0556216666667,116.60849,0,0,40816.4830787037,2011-09-30,11:35:38
40.0556116666667,116.60849,0,0,40816.4831365741,2011-09-30,11:35:43
40.0556033333333,116.608493333333,0,0,40816.4831944444,2011-09-30,11:35:48
40.0556066666667,116.608493333333,0,0,40816.4832523148,2011-09-30,11:35:53
40.0556133333333,116.608493333333,0,0,40816.4833101852,2011-09-30,11:35:58
40.0556133333333,116.608495,0,0,40816.4833680556,2011-09-30,11:36:03
40.055605,116.608495,0,0,40816.4834259259,2011-09-30,11:36:08
40.0556133333333,116.608493333333,0,0,40816.4834837963,2011-09-30,11:36:13
40.0556166666667,116.608493333333,0,0,40816.4835416667,2011-09-30,11:36:18
40.055615,116.608495,0,0,40816.483599537,2011-09-30,11:36:23
40.0556216666667,116.608495,0,0,40816.4836574074,2011-09-30,11:36:28
40.0556283333333,116.608495,0,0,40816.4837152778,2011-09-30,11:36:33
40.0556366666667,116.608495,0,0,40816.4837731481,2011-09-30,11:36:38
40.0556416666667,116.608495,0,0,40816.4838310185,2011-09-30,11:36:43
40.055645,116.608493333333,0,0,40816.4838888889,2011-09-30,11:36:48
40.0556433333333,116.608493333333,0,0,40816.4839467593,2011-09-30,11:36:53
40.05564,116.608493333333,0,0,40816.4840046296,2011-09-30,11:36:58
40.055635,116.608493333333,0,0,40816.4840625,2011-09-30,11:37:03
40.0556333333333,116.608491666667,0,0,40816.4841203704,2011-09-30,11:37:08
40.0556266666667,116.608491666667,0,0,40816.4841782407,2011-09-30,11:37:13
40.055625,116.60849,0,0,40816.4842361111,2011-09-30,11:37:18
40.0556266666667,116.60849,0,0,40816.4842939815,2011-09-30,11:37:23
40.0556266666667,116.60849,0,0,40816.4843518519,2011-09-30,11:37:28
40.055625,116.60849,0,0,40816.4844097222,2011-09-30,11:37:33
40.05562,116.60849,0,0,40816.4844675926,2011-09-30,11:37:38
40.0556133333333,116.60849,0,0,40816.484525463,2011-09-30,11:37:43
40.0556133333333,116.60849,0,0,40816.4845601852,2011-09-30,11:37:46
40.0556083333333,116.60849,0,0,40816.4845833333,2011-09-30,11:37:48
40.0555983333333,116.608491666667,0,0,40816.4846412037,2011-09-30,11:37:53
40.0555833333333,116.608525,0,0,40816.4846990741,2011-09-30,11:37:58
40.0555816666667,116.608533333333,0,0,40816.4847569444,2011-09-30,11:38:03
40.0555816666667,116.608531666667,0,0,40816.4848148148,2011-09-30,11:38:08
40.0555816666667,116.608531666667,0,0,40816.4848726852,2011-09-30,11:38:13
40.0555766666667,116.608531666667,0,0,40816.4849305556,2011-09-30,11:38:18
40.0555766666667,116.608531666667,0,0,40816.4849652778,2011-09-30,11:38:21
40.055575,116.608531666667,0,0,40816.4849884259,2011-09-30,11:38:23
40.0555333333333,116.60854,0,0,40816.4850462963,2011-09-30,11:38:28
40.0555066666667,116.60852,0,0,40816.4851041667,2011-09-30,11:38:33
40.0555316666667,116.608481666667,0,0,40816.485162037,2011-09-30,11:38:38
40.055535,116.60848,0,0,40816.4852199074,2011-09-30,11:38:43
40.0555433333333,116.60848,0,0,40816.4852777778,2011-09-30,11:38:48
40.0555483333333,116.608478333333,0,0,40816.4853356481,2011-09-30,11:38:53
40.0555483333333,116.608478333333,0,0,40816.4853703704,2011-09-30,11:38:56
40.05555,116.608476666667,0,0,40816.4853935185,2011-09-30,11:38:58
40.05557,116.608461666667,0,0,40816.4854513889,2011-09-30,11:39:03
40.0555866666667,116.608426666667,0,0,40816.4855092593,2011-09-30,11:39:08
40.055585,116.608425,0,0,40816.4855671296,2011-09-30,11:39:13
40.0555833333333,116.608425,0,0,40816.485625,2011-09-30,11:39:18
40.0555833333333,116.608425,0,0,40816.4856597222,2011-09-30,11:39:21
40.055575,116.608426666667,0,0,40816.4856828704,2011-09-30,11:39:23
40.055565,116.608431666667,0,0,40816.4857407407,2011-09-30,11:39:28
40.0555716666667,116.608423333333,0,0,40816.4857986111,2011-09-30,11:39:33
40.055575,116.608421666667,0,0,40816.4858564815,2011-09-30,11:39:38
40.055575,116.608421666667,0,0,40816.4859143518,2011-09-30,11:39:43
40.0555766666667,116.60842,0,0,40816.4859722222,2011-09-30,11:39:48
40.0555833333333,116.608418333333,0,0,40816.4860300926,2011-09-30,11:39:53
40.0555916666667,116.608416666667,0,0,40816.486087963,2011-09-30,11:39:58
40.0555966666667,116.608415,0,0,40816.4861458333,2011-09-30,11:40:03
40.055605,116.608415,0,0,40816.4862037037,2011-09-30,11:40:08
40.0556066666667,116.608413333333,0,0,40816.4862615741,2011-09-30,11:40:13
40.05561,116.608411666667,0,0,40816.4863194444,2011-09-30,11:40:18
40.0556066666667,116.608411666667,0,0,40816.4863773148,2011-09-30,11:40:23
40.0556033333333,116.608411666667,0,0,40816.4864351852,2011-09-30,11:40:28
40.0556,116.608411666667,0,0,40816.4864930556,2011-09-30,11:40:33
40.0555966666667,116.608411666667,0,0,40816.4865509259,2011-09-30,11:40:38
40.0555966666667,116.608413333333,0,0,40816.4866087963,2011-09-30,11:40:43
40.0555933333333,116.608413333333,0,0,40816.4866666667,2011-09-30,11:40:48
40.05559,116.608413333333,0,0,40816.486724537,2011-09-30,11:40:53
40.0555883333333,116.608413333333,0,0,40816.4867824074,2011-09-30,11:40:58
40.0555883333333,116.608413333333,0,0,40816.4868171296,2011-09-30,11:41:01
40.05558,116.608413333333,0,0,40816.4868402778,2011-09-30,11:41:03
40.0555683333333,116.608415,0,0,40816.4868981481,2011-09-30,11:41:08
40.05556,116.608416666667,0,0,40816.4869560185,2011-09-30,11:41:13
40.055555,116.608415,0,0,40816.4870138889,2011-09-30,11:41:18
40.055555,116.608415,0,0,40816.4870486111,2011-09-30,11:41:21
40.0555466666667,116.608416666667,0,0,40816.4870717593,2011-09-30,11:41:23
40.0555516666667,116.608391666667,0,0,40816.4871296296,2011-09-30,11:41:28
40.05556,116.60839,0,0,40816.4871875,2011-09-30,11:41:33
40.0555533333333,116.608391666667,0,0,40816.4872453704,2011-09-30,11:41:38
40.0555483333333,116.608393333333,0,0,40816.4873032407,2011-09-30,11:41:43
40.0555483333333,116.608396666667,0,0,40816.4873611111,2011-09-30,11:41:48
40.0555466666667,116.608396666667,0,0,40816.4874189815,2011-09-30,11:41:53
40.0555466666667,116.608396666667,0,0,40816.4874537037,2011-09-30,11:41:56
40.0555466666667,116.608398333333,0,0,40816.4874768518,2011-09-30,11:41:58
40.0555366666667,116.6084,0,0,40816.4875347222,2011-09-30,11:42:03
40.05553,116.608401666667,0,0,40816.4875925926,2011-09-30,11:42:08
40.0555266666667,116.608403333333,0,0,40816.487650463,2011-09-30,11:42:13
40.055525,116.608401666667,0,0,40816.4877083333,2011-09-30,11:42:18
40.055525,116.608401666667,0,0,40816.4877662037,2011-09-30,11:42:23
40.0555283333333,116.608401666667,0,0,40816.4878240741,2011-09-30,11:42:28
40.05553,116.608403333333,0,0,40816.4878819444,2011-09-30,11:42:33
40.055525,116.608403333333,0,0,40816.4879398148,2011-09-30,11:42:38
40.055525,116.608403333333,0,0,40816.487974537,2011-09-30,11:42:41
40.0555166666667,116.608405,0,0,40816.4879976852,2011-09-30,11:42:43
40.0554833333333,116.60843,0,0,40816.4880555556,2011-09-30,11:42:48
40.05544,116.608463333333,0,0,40816.4881134259,2011-09-30,11:42:53
40.05544,116.608465,0,0,40816.4881712963,2011-09-30,11:42:58
40.055435,116.608465,0,0,40816.4882291667,2011-09-30,11:43:03
40.0554266666667,116.608463333333,0,0,40816.488287037,2011-09-30,11:43:08
40.05543,116.608461666667,0,0,40816.4883449074,2011-09-30,11:43:13
40.055435,116.60846,0,0,40816.4884027778,2011-09-30,11:43:18
40.0554383333333,116.60846,0,0,40816.4884606482,2011-09-30,11:43:23
40.0554383333333,116.60846,0,0,40816.4885185185,2011-09-30,11:43:28
40.0554366666667,116.60846,0,0,40816.4885763889,2011-09-30,11:43:33
40.0554366666667,116.60846,0,0,40816.4886111111,2011-09-30,11:43:36
40.055445,116.608458333333,0,0,40816.4886342593,2011-09-30,11:43:38
40.055455,116.608455,0,0,40816.4886921296,2011-09-30,11:43:43
40.0555216666667,116.6084,0,0,40816.48875,2011-09-30,11:43:48
40.05555,116.608381666667,0,0,40816.4888078704,2011-09-30,11:43:53
40.05555,116.60838,0,0,40816.4888657407,2011-09-30,11:43:58
40.0555566666667,116.60838,0,0,40816.4889236111,2011-09-30,11:44:03
40.0555583333333,116.608381666667,0,0,40816.4889814815,2011-09-30,11:44:08
40.05556,116.608381666667,0,0,40816.4890393519,2011-09-30,11:44:13
40.05556,116.608383333333,0,0,40816.4890972222,2011-09-30,11:44:18
40.0555616666667,116.608385,0,0,40816.4891550926,2011-09-30,11:44:23
40.0555583333333,116.608386666667,0,0,40816.489212963,2011-09-30,11:44:28
40.0555583333333,116.608386666667,0,0,40816.4892476852,2011-09-30,11:44:31
40.05555,116.608388333333,0,0,40816.4892708333,2011-09-30,11:44:33
40.05554,116.608388333333,0,0,40816.4893287037,2011-09-30,11:44:38
40.05554,116.608388333333,0,0,40816.4893634259,2011-09-30,11:44:41
40.0555316666667,116.60839,0,0,40816.4893865741,2011-09-30,11:44:43
40.0554833333333,116.608421666667,0,0,40816.4894444444,2011-09-30,11:44:48
40.0554516666667,116.608476666667,0,0,40816.4895023148,2011-09-30,11:44:53
40.055455,116.608476666667,0,0,40816.4895601852,2011-09-30,11:44:58
40.055455,116.608476666667,0,0,40816.4895949074,2011-09-30,11:45:01
40.0554616666667,116.608476666667,0,0,40816.4896180556,2011-09-30,11:45:03
40.0554716666667,116.608475,0,0,40816.4896759259,2011-09-30,11:45:08
40.055525,116.608448333333,0,0,40816.4897337963,2011-09-30,11:45:13
40.0555866666667,116.608453333333,0,0,40816.4897916667,2011-09-30,11:45:18
40.0556133333333,116.608473333333,0,0,40816.489849537,2011-09-30,11:45:23
40.0556116666667,116.608473333333,0,0,40816.4899074074,2011-09-30,11:45:28
40.0556083333333,116.608475,0,0,40816.4899652778,2011-09-30,11:45:33
40.0556066666667,116.608475,0,0,40816.4900231481,2011-09-30,11:45:38
40.0556033333333,116.608475,0,0,40816.4900810185,2011-09-30,11:45:43
40.0556,116.608475,0,0,40816.4901388889,2011-09-30,11:45:48
40.0555983333333,116.608475,0,0,40816.4901967593,2011-09-30,11:45:53
40.0556,116.608473333333,0,0,40816.4902546296,2011-09-30,11:45:58
40.0555916666667,116.608473333333,0,0,40816.4903125,2011-09-30,11:46:03
40.0555916666667,116.608471666667,0,0,40816.4903703704,2011-09-30,11:46:08
40.05559,116.608473333333,0,0,40816.4904282407,2011-09-30,11:46:13
40.05559,116.608473333333,0,0,40816.490462963,2011-09-30,11:46:16
40.0555966666667,116.608473333333,0,0,40816.4904861111,2011-09-30,11:46:18
40.05563,116.60849,0,0,40816.4905439815,2011-09-30,11:46:23
40.0556483333333,116.608485,0,0,40816.4906018519,2011-09-30,11:46:28
40.0556483333333,116.608485,0,0,40816.4906365741,2011-09-30,11:46:31
40.0556566666667,116.608483333333,0,0,40816.4906597222,2011-09-30,11:46:33
40.0556483333333,116.608451666667,0,0,40816.4907175926,2011-09-30,11:46:38
40.055655,116.608451666667,0,0,40816.490775463,2011-09-30,11:46:43
40.0556533333333,116.60845,0,0,40816.4908333333,2011-09-30,11:46:48
40.0556533333333,116.60845,0,0,40816.4908912037,2011-09-30,11:46:53
40.05565,116.608448333333,0,0,40816.4909490741,2011-09-30,11:46:58
40.055645,116.608448333333,0,0,40816.4910069444,2011-09-30,11:47:03
40.0556383333333,116.60845,0,0,40816.4910648148,2011-09-30,11:47:08
40.0556416666667,116.60845,0,0,40816.4911226852,2011-09-30,11:47:13
40.0556466666667,116.60845,0,0,40816.4911805556,2011-09-30,11:47:18
40.0556483333333,116.60845,0,0,40816.4912384259,2011-09-30,11:47:23
40.0556483333333,116.60845,0,0,40816.4912962963,2011-09-30,11:47:28
40.0556416666667,116.608451666667,0,0,40816.4913541667,2011-09-30,11:47:33
40.0556383333333,116.608455,0,0,40816.491412037,2011-09-30,11:47:38
40.0556383333333,116.608455,0,0,40816.4914467593,2011-09-30,11:47:41
40.055635,116.608458333333,0,0,40816.4914699074,2011-09-30,11:47:43
40.0555933333333,116.608486666667,0,0,40816.4915277778,2011-09-30,11:47:48
40.055605,116.608506666667,0,0,40816.4915856481,2011-09-30,11:47:53
40.0556116666667,116.608506666667,0,0,40816.4916435185,2011-09-30,11:47:58
40.0556166666667,116.608506666667,0,0,40816.4917013889,2011-09-30,11:48:03
40.05562,116.608506666667,0,0,40816.4917592593,2011-09-30,11:48:08
40.055625,116.608508333333,0,0,40816.4918171296,2011-09-30,11:48:13
40.0556266666667,116.60851,0,0,40816.491875,2011-09-30,11:48:18
40.0556266666667,116.60851,0,0,40816.4919097222,2011-09-30,11:48:21
40.05563,116.60851,0,0,40816.4919328704,2011-09-30,11:48:23
40.0556433333333,116.60851,0,0,40816.4919907407,2011-09-30,11:48:28
40.05563,116.608503333333,0,0,40816.4920486111,2011-09-30,11:48:33
40.0556066666667,116.608495,0,0,40816.4921064815,2011-09-30,11:48:38
40.0556066666667,116.608495,0,0,40816.4921412037,2011-09-30,11:48:41
40.0555983333333,116.608493333333,0,0,40816.4921643519,2011-09-30,11:48:43
40.055565,116.608476666667,0,0,40816.4922222222,2011-09-30,11:48:48
40.0555116666667,116.608433333333,0,0,40816.4922800926,2011-09-30,11:48:53
40.05577,116.608515,0,0,40816.4954976852,2011-09-30,11:53:31
40.0557766666667,116.608515,0,0,40816.4955208333,2011-09-30,11:53:33
40.0557866666667,116.608515,0,0,40816.4955787037,2011-09-30,11:53:38
40.0557866666667,116.608515,0,0,40816.4956134259,2011-09-30,11:53:41
40.0557933333333,116.608513333333,0,0,40816.4956365741,2011-09-30,11:53:43
40.0558033333333,116.608513333333,0,0,40816.4956944444,2011-09-30,11:53:48
40.055825,116.608496666667,0,0,40816.4957523148,2011-09-30,11:53:53
40.0558316666667,116.608498333333,0,0,40816.4958101852,2011-09-30,11:53:58
40.055835,116.608498333333,0,0,40816.4958680556,2011-09-30,11:54:03
40.055835,116.608498333333,0,0,40816.4959027778,2011-09-30,11:54:06
40.0558266666667,116.6085,0,0,40816.4959259259,2011-09-30,11:54:08
40.055815,116.608501666667,0,0,40816.4959837963,2011-09-30,11:54:13
40.0558116666667,116.608501666667,0,0,40816.4960416667,2011-09-30,11:54:18
40.0558116666667,116.608503333333,0,0,40816.496099537,2011-09-30,11:54:23
40.05581,116.608503333333,0,0,40816.4961574074,2011-09-30,11:54:28
40.05581,116.608503333333,0,0,40816.4962152778,2011-09-30,11:54:33
40.05581,116.608503333333,0,0,40816.4962731482,2011-09-30,11:54:38
40.0558033333333,116.608506666667,0,0,40816.4963310185,2011-09-30,11:54:43
40.0558,116.608506666667,0,0,40816.4963888889,2011-09-30,11:54:48
40.0558,116.608506666667,0,0,40816.4964236111,2011-09-30,11:54:51
40.0558066666667,116.608508333333,0,0,40816.4964467593,2011-09-30,11:54:53
40.0558166666667,116.608508333333,0,0,40816.4965046296,2011-09-30,11:54:58
40.0558183333333,116.608508333333,0,0,40816.4965625,2011-09-30,11:55:03
40.055815,116.608506666667,0,0,40816.4966203704,2011-09-30,11:55:08
40.055815,116.608506666667,0,0,40816.4966550926,2011-09-30,11:55:11
40.0558083333333,116.608498333333,0,0,40816.4966782407,2011-09-30,11:55:13
40.055795,116.608481666667,0,0,40816.4967361111,2011-09-30,11:55:18
40.055795,116.608481666667,0,0,40816.4967708333,2011-09-30,11:55:21
40.05579,116.608481666667,0,0,40816.4967939815,2011-09-30,11:55:23
40.0557716666667,116.608481666667,0,0,40816.4968518519,2011-09-30,11:55:28
40.0557783333333,116.608465,0,0,40816.4969097222,2011-09-30,11:55:33
40.0557783333333,116.608465,0,0,40816.4969675926,2011-09-30,11:55:38
40.0557866666667,116.608463333333,0,0,40816.497025463,2011-09-30,11:55:43
40.0557916666667,116.608463333333,0,0,40816.4970833333,2011-09-30,11:55:48
40.0558,116.608461666667,0,0,40816.4971412037,2011-09-30,11:55:53
40.0558016666667,116.60846,0,0,40816.4971990741,2011-09-30,11:55:58
40.0558,116.608455,0,0,40816.4972569444,2011-09-30,11:56:03
40.0558,116.608455,0,0,40816.4972916667,2011-09-30,11:56:06
40.055805,116.608455,0,0,40816.4973148148,2011-09-30,11:56:08
40.0558716666667,116.60843,0,0,40816.4973726852,2011-09-30,11:56:13
40.0558716666667,116.608416666667,0,0,40816.4974305556,2011-09-30,11:56:18
40.0558666666667,116.608418333333,0,0,40816.4974884259,2011-09-30,11:56:23
40.0558666666667,116.608418333333,0,0,40816.4975231481,2011-09-30,11:56:26
40.0558583333333,116.608418333333,0,0,40816.4975462963,2011-09-30,11:56:28
40.0558466666667,116.608418333333,0,0,40816.4976041667,2011-09-30,11:56:33
40.05572,116.608345,0,0,40816.4976273148,2011-09-30,11:56:35
40.0556016666667,116.60832,0,0,40816.497650463,2011-09-30,11:56:37
40.0554983333333,116.60832,0,0,40816.4976851852,2011-09-30,11:56:40
40.0554566666667,116.608335,0,0,40816.4977430556,2011-09-30,11:56:45
40.055445,116.608343333333,0,0,40816.4978009259,2011-09-30,11:56:50
40.0554383333333,116.608356666667,0,0,40816.4978587963,2011-09-30,11:56:55
40.0554383333333,116.608356666667,0,0,40816.4978935185,2011-09-30,11:56:58
40.0554433333333,116.608356666667,0,0,40816.4979166667,2011-09-30,11:57:00
40.0555116666667,116.608313333333,0,0,40816.497974537,2011-09-30,11:57:05
40.0555616666667,116.608305,0,0,40816.4980324074,2011-09-30,11:57:10
40.0556,116.60835,0,0,40816.4980902778,2011-09-30,11:57:15
40.0556333333333,116.60838,0,0,40816.4981481481,2011-09-30,11:57:20
40.0556133333333,116.608421666667,0,0,40816.4982060185,2011-09-30,11:57:25
40.0556066666667,116.608423333333,0,0,40816.4982638889,2011-09-30,11:57:30
40.0556066666667,116.608423333333,0,0,40816.4982986111,2011-09-30,11:57:33
40.05561,116.608425,0,0,40816.4983217593,2011-09-30,11:57:35
40.0556316666667,116.608421666667,0,0,40816.4983796296,2011-09-30,11:57:40
40.0556816666667,116.608411666667,0,0,40816.4984375,2011-09-30,11:57:45
40.0557183333333,116.608408333333,0,0,40816.4984953704,2011-09-30,11:57:50
40.0557183333333,116.608408333333,0,0,40816.4985300926,2011-09-30,11:57:53
40.055725,116.608403333333,0,0,40816.4985532407,2011-09-30,11:57:55
40.055715,116.608403333333,0,0,40816.4986111111,2011-09-30,11:58:00
40.0556483333333,116.608473333333,0,0,40816.4986689815,2011-09-30,11:58:05
40.0555583333333,116.608536666667,0,0,40816.4987268519,2011-09-30,11:58:10
40.05548,116.608596666667,0,0,40816.4987847222,2011-09-30,11:58:15
40.0557166666667,116.608428333333,0,0,40816.5046759259,2011-09-30,12:06:44
40.0557216666667,116.608428333333,0,0,40816.5047337963,2011-09-30,12:06:49
40.05572,116.608428333333,0,0,40816.5047916667,2011-09-30,12:06:54
40.05572,116.608428333333,0,0,40816.504849537,2011-09-30,12:06:59
40.0557133333333,116.608428333333,0,0,40816.5049074074,2011-09-30,12:07:04
40.0557133333333,116.608428333333,0,0,40816.5049652778,2011-09-30,12:07:09
40.0557083333333,116.608428333333,0,0,40816.5050231481,2011-09-30,12:07:14
40.055705,116.608428333333,0,0,40816.5050810185,2011-09-30,12:07:19
40.0557,116.608428333333,0,0,40816.5051388889,2011-09-30,12:07:24
40.0556933333333,116.608428333333,0,0,40816.5051967593,2011-09-30,12:07:29
40.05569,116.608428333333,0,0,40816.5052546296,2011-09-30,12:07:34
40.0556916666667,116.608428333333,0,0,40816.5053125,2011-09-30,12:07:39
40.0556883333333,116.608428333333,0,0,40816.5053703704,2011-09-30,12:07:44
40.055685,116.608426666667,0,0,40816.5054282407,2011-09-30,12:07:49
40.0556833333333,116.608426666667,0,0,40816.5054861111,2011-09-30,12:07:54
40.0556866666667,116.608426666667,0,0,40816.5055439815,2011-09-30,12:07:59
40.05569,116.608428333333,0,0,40816.5056018519,2011-09-30,12:08:04
40.0556933333333,116.608428333333,0,0,40816.5056597222,2011-09-30,12:08:09
40.0556966666667,116.608428333333,0,0,40816.5057175926,2011-09-30,12:08:14
40.0557,116.608428333333,0,0,40816.505775463,2011-09-30,12:08:19
40.055705,116.608428333333,0,0,40816.5058333333,2011-09-30,12:08:24
40.0557083333333,116.608428333333,0,0,40816.5058912037,2011-09-30,12:08:29
40.0557116666667,116.60843,0,0,40816.5059490741,2011-09-30,12:08:34
40.055705,116.60843,0,0,40816.5060069444,2011-09-30,12:08:39
40.0557,116.608431666667,0,0,40816.5060648148,2011-09-30,12:08:44
40.0557,116.608431666667,0,0,40816.5061226852,2011-09-30,12:08:49
40.0556933333333,116.608433333333,0,0,40816.5061805556,2011-09-30,12:08:54
40.0556866666667,116.608433333333,0,0,40816.5062384259,2011-09-30,12:08:59
40.055685,116.608433333333,0,0,40816.5062962963,2011-09-30,12:09:04
40.0556866666667,116.608431666667,0,0,40816.5063541667,2011-09-30,12:09:09
40.0556883333333,116.608433333333,0,0,40816.506412037,2011-09-30,12:09:14
40.0556883333333,116.608433333333,0,0,40816.5064699074,2011-09-30,12:09:19
40.05569,116.608433333333,0,0,40816.5065277778,2011-09-30,12:09:24
40.0556833333333,116.608433333333,0,0,40816.5065856481,2011-09-30,12:09:29
40.0556816666667,116.608431666667,0,0,40816.5066435185,2011-09-30,12:09:34
40.0556833333333,116.60843,0,0,40816.5067013889,2011-09-30,12:09:39
40.05568,116.608428333333,0,0,40816.5067592593,2011-09-30,12:09:44
40.0556783333333,116.608426666667,0,0,40816.5068171296,2011-09-30,12:09:49
40.0556733333333,116.608425,0,0,40816.506875,2011-09-30,12:09:54
40.055665,116.608425,0,0,40816.5069328704,2011-09-30,12:09:59
40.05566,116.608425,0,0,40816.5069907407,2011-09-30,12:10:04
40.0556533333333,116.608425,0,0,40816.5070486111,2011-09-30,12:10:09
40.0556516666667,116.608425,0,0,40816.5071064815,2011-09-30,12:10:14
40.0556533333333,116.608423333333,0,0,40816.5071643519,2011-09-30,12:10:19
40.0556516666667,116.608423333333,0,0,40816.5072222222,2011-09-30,12:10:24
40.0556583333333,116.608423333333,0,0,40816.5072800926,2011-09-30,12:10:29
40.0556616666667,116.608423333333,0,0,40816.507337963,2011-09-30,12:10:34
40.0556683333333,116.608421666667,0,0,40816.5073958333,2011-09-30,12:10:39
40.0556683333333,116.608421666667,0,0,40816.5074305556,2011-09-30,12:10:42
40.055675,116.60842,0,0,40816.5074537037,2011-09-30,12:10:44
40.055685,116.60842,0,0,40816.5075115741,2011-09-30,12:10:49
40.0556916666667,116.60842,0,0,40816.5075694444,2011-09-30,12:10:54
40.0556933333333,116.60842,0,0,40816.5076273148,2011-09-30,12:10:59
40.055695,116.60842,0,0,40816.5076851852,2011-09-30,12:11:04
40.0556933333333,116.60842,0,0,40816.5077430556,2011-09-30,12:11:09
40.0556966666667,116.608421666667,0,0,40816.5078009259,2011-09-30,12:11:14
40.0556966666667,116.608421666667,0,0,40816.5078356481,2011-09-30,12:11:17
40.055695,116.608425,0,0,40816.5078587963,2011-09-30,12:11:19
40.0556266666667,116.608513333333,0,0,40816.5079050926,2011-09-30,12:11:23
40.0555783333333,116.60859,0,0,40816.5079513889,2011-09-30,12:11:27
40.055515,116.608631666667,0,0,40816.5080092593,2011-09-30,12:11:32
40.0554783333333,116.608638333333,0,0,40816.5080671296,2011-09-30,12:11:37
40.055415,116.60865,0,0,40816.508125,2011-09-30,12:11:42
40.055395,116.608648333333,0,0,40816.5081828704,2011-09-30,12:11:47
40.0553616666667,116.608653333333,0,0,40816.5082407407,2011-09-30,12:11:52
40.0553666666667,116.60866,0,0,40816.5082986111,2011-09-30,12:11:57
40.0553583333333,116.60866,0,0,40816.5083564815,2011-09-30,12:12:02
40.0553516666667,116.60866,0,0,40816.5084143518,2011-09-30,12:12:07
40.0553533333333,116.608658333333,0,0,40816.5084722222,2011-09-30,12:12:12
40.0553566666667,116.608656666667,0,0,40816.5085300926,2011-09-30,12:12:17
40.0553583333333,116.608656666667,0,0,40816.508587963,2011-09-30,12:12:22
40.055365,116.608655,0,0,40816.5086458333,2011-09-30,12:12:27
40.05537,116.608655,0,0,40816.5087037037,2011-09-30,12:12:32
40.0553783333333,116.608655,0,0,40816.5087615741,2011-09-30,12:12:37
40.0553866666667,116.608655,0,0,40816.5088194444,2011-09-30,12:12:42
40.05539,116.608655,0,0,40816.5088773148,2011-09-30,12:12:47
40.05539,116.608656666667,0,0,40816.5089351852,2011-09-30,12:12:52
40.0553966666667,116.608658333333,0,0,40816.5089930556,2011-09-30,12:12:57
40.0554016666667,116.60866,0,0,40816.5090509259,2011-09-30,12:13:02
40.0553983333333,116.60866,0,0,40816.5091087963,2011-09-30,12:13:07
40.0554033333333,116.60866,0,0,40816.5091666667,2011-09-30,12:13:12
40.0554033333333,116.60866,0,0,40816.5092013889,2011-09-30,12:13:15
40.05541,116.60866,0,0,40816.509224537,2011-09-30,12:13:17
40.0554216666667,116.608661666667,0,0,40816.5092824074,2011-09-30,12:13:22
40.0554283333333,116.608661666667,0,0,40816.5093402778,2011-09-30,12:13:27
40.0554333333333,116.608663333333,0,0,40816.5093981481,2011-09-30,12:13:32
40.0554383333333,116.608663333333,0,0,40816.5094560185,2011-09-30,12:13:37
40.05544,116.608665,0,0,40816.5095138889,2011-09-30,12:13:42
40.0554383333333,116.608666666667,0,0,40816.5095717593,2011-09-30,12:13:47
40.0554383333333,116.608666666667,0,0,40816.5096296296,2011-09-30,12:13:52
40.0554366666667,116.608668333333,0,0,40816.5096875,2011-09-30,12:13:57
40.05544,116.608668333333,0,0,40816.5097453704,2011-09-30,12:14:02
40.05544,116.608668333333,0,0,40816.5097800926,2011-09-30,12:14:05
40.0554466666667,116.608666666667,0,0,40816.5098032407,2011-09-30,12:14:07
40.0554666666667,116.60868,0,0,40816.5098611111,2011-09-30,12:14:12
40.055465,116.608701666667,0,0,40816.5099189815,2011-09-30,12:14:17
40.0554683333333,116.608703333333,0,0,40816.5099768518,2011-09-30,12:14:22
40.0554716666667,116.608703333333,0,0,40816.5100347222,2011-09-30,12:14:27
40.0554766666667,116.608703333333,0,0,40816.5100925926,2011-09-30,12:14:32
40.055475,116.608705,0,0,40816.510150463,2011-09-30,12:14:37
40.0554766666667,116.608705,0,0,40816.5102083333,2011-09-30,12:14:42
40.0554783333333,116.608705,0,0,40816.5102662037,2011-09-30,12:14:47
40.0554783333333,116.608703333333,0,0,40816.5103240741,2011-09-30,12:14:52
40.05548,116.608703333333,0,0,40816.5103819444,2011-09-30,12:14:57
40.0554833333333,116.608703333333,0,0,40816.5104398148,2011-09-30,12:15:02
40.055485,116.608703333333,0,0,40816.5104976852,2011-09-30,12:15:07
40.0554833333333,116.608705,0,0,40816.5105555556,2011-09-30,12:15:12
40.0554866666667,116.608706666667,0,0,40816.5106134259,2011-09-30,12:15:17
40.0554866666667,116.608706666667,0,0,40816.5106481481,2011-09-30,12:15:20
40.05549,116.608708333333,0,0,40816.5106712963,2011-09-30,12:15:22
40.0555183333333,116.608701666667,0,0,40816.5107291667,2011-09-30,12:15:27
40.0555383333333,116.60873,0,0,40816.510787037,2011-09-30,12:15:32
40.055545,116.60873,0,0,40816.5108449074,2011-09-30,12:15:37
40.05555,116.60873,0,0,40816.5109027778,2011-09-30,12:15:42
40.05555,116.60873,0,0,40816.5109375,2011-09-30,12:15:45
40.0555583333333,116.60873,0,0,40816.5109606481,2011-09-30,12:15:47
40.0555683333333,116.60873,0,0,40816.5110185185,2011-09-30,12:15:52
40.0555683333333,116.60873,0,0,40816.5110532407,2011-09-30,12:15:55
40.055575,116.60873,0,0,40816.5110763889,2011-09-30,12:15:57
40.0555966666667,116.608736666667,0,0,40816.5111342593,2011-09-30,12:16:02
40.0556316666667,116.608731666667,0,0,40816.5111921296,2011-09-30,12:16:07
40.055665,116.608768333333,0,0,40816.51125,2011-09-30,12:16:12
40.0556683333333,116.60877,0,0,40816.5113078704,2011-09-30,12:16:17
40.0556683333333,116.60877,0,0,40816.5113425926,2011-09-30,12:16:20
40.055675,116.608771666667,0,0,40816.5113657407,2011-09-30,12:16:22
40.055685,116.608771666667,0,0,40816.5114236111,2011-09-30,12:16:27
40.0557266666667,116.608776666667,0,0,40816.5114814815,2011-09-30,12:16:32
40.05575,116.608775,0,0,40816.5115393519,2011-09-30,12:16:37
40.0557933333333,116.608728333333,0,0,40816.5115972222,2011-09-30,12:16:42
40.055805,116.608716666667,0,0,40816.5116550926,2011-09-30,12:16:47
40.0558133333333,116.608715,0,0,40816.511712963,2011-09-30,12:16:52
40.0558216666667,116.608713333333,0,0,40816.5117708333,2011-09-30,12:16:57
40.0558266666667,116.608713333333,0,0,40816.5118287037,2011-09-30,12:17:02
40.05583,116.608713333333,0,0,40816.5118865741,2011-09-30,12:17:07
40.0558366666667,116.608711666667,0,0,40816.5119444444,2011-09-30,12:17:12
40.0558366666667,116.608711666667,0,0,40816.5119791667,2011-09-30,12:17:15
40.055845,116.608711666667,0,0,40816.5120023148,2011-09-30,12:17:17
40.055625,116.608708333333,0,0,40816.5269560185,2011-09-30,12:38:49
40.0555283333333,116.608733333333,0,0,40816.5270138889,2011-09-30,12:38:54
40.0555116666667,116.608726666667,0,0,40816.5270717593,2011-09-30,12:38:59
40.05551,116.60873,0,0,40816.5271296296,2011-09-30,12:39:04
40.055505,116.608731666667,0,0,40816.5271875,2011-09-30,12:39:09
40.0554983333333,116.608735,0,0,40816.5272453704,2011-09-30,12:39:14
40.0555,116.608735,0,0,40816.5273032407,2011-09-30,12:39:19
40.0555016666667,116.60874,0,0,40816.5273611111,2011-09-30,12:39:24
40.0554966666667,116.608745,0,0,40816.5274189815,2011-09-30,12:39:29
40.0554966666667,116.608748333333,0,0,40816.5274768519,2011-09-30,12:39:34
40.0555033333333,116.608748333333,0,0,40816.5275347222,2011-09-30,12:39:39
40.0555066666667,116.608748333333,0,0,40816.5275925926,2011-09-30,12:39:44
40.05551,116.608748333333,0,0,40816.527650463,2011-09-30,12:39:49
40.0555183333333,116.608746666667,0,0,40816.5277083333,2011-09-30,12:39:54
40.0555183333333,116.608746666667,0,0,40816.5277662037,2011-09-30,12:39:59
40.055515,116.608746666667,0,0,40816.5278240741,2011-09-30,12:40:04
40.0555133333333,116.608746666667,0,0,40816.5278819444,2011-09-30,12:40:09
40.0555133333333,116.608746666667,0,0,40816.5279166667,2011-09-30,12:40:12
40.0555066666667,116.608748333333,0,0,40816.5279398148,2011-09-30,12:40:14
40.0554766666667,116.608801666667,0,0,40816.5279976852,2011-09-30,12:40:19
40.0554616666667,116.608813333333,0,0,40816.5280555556,2011-09-30,12:40:24
40.05547,116.608815,0,0,40816.5281134259,2011-09-30,12:40:29
40.0554783333333,116.608813333333,0,0,40816.5281712963,2011-09-30,12:40:34
40.0554783333333,116.608811666667,0,0,40816.5282291667,2011-09-30,12:40:39
40.0554833333333,116.60881,0,0,40816.528287037,2011-09-30,12:40:44
40.0554866666667,116.608808333333,0,0,40816.5283449074,2011-09-30,12:40:49
40.0554866666667,116.608808333333,0,0,40816.5283796296,2011-09-30,12:40:52
40.0554916666667,116.608806666667,0,0,40816.5284027778,2011-09-30,12:40:54
40.0554933333333,116.608778333333,0,0,40816.5284606481,2011-09-30,12:40:59
40.05548,116.608733333333,0,0,40816.5285185185,2011-09-30,12:41:04
40.055485,116.60873,0,0,40816.5285763889,2011-09-30,12:41:09
40.0554816666667,116.608728333333,0,0,40816.5286342593,2011-09-30,12:41:14
40.0554816666667,116.608728333333,0,0,40816.5286689815,2011-09-30,12:41:17
40.0554866666667,116.608726666667,0,0,40816.5286921296,2011-09-30,12:41:19
40.05551,116.608713333333,0,0,40816.52875,2011-09-30,12:41:24
40.0555483333333,116.608706666667,0,0,40816.5288078704,2011-09-30,12:41:29
40.055565,116.608708333333,0,0,40816.5288657407,2011-09-30,12:41:34
40.055565,116.60871,0,0,40816.5289236111,2011-09-30,12:41:39
40.05556,116.608713333333,0,0,40816.5289814815,2011-09-30,12:41:44
40.055555,116.608713333333,0,0,40816.5290393519,2011-09-30,12:41:49
40.055555,116.608713333333,0,0,40816.5290740741,2011-09-30,12:41:52
40.05555,116.608711666667,0,0,40816.5290972222,2011-09-30,12:41:54
40.05556,116.60871,0,0,40816.5291550926,2011-09-30,12:41:59
40.0555633333333,116.608706666667,0,0,40816.529212963,2011-09-30,12:42:04
40.0555633333333,116.608706666667,0,0,40816.5292476852,2011-09-30,12:42:07
40.05556,116.608705,0,0,40816.5292708333,2011-09-30,12:42:09
40.0555983333333,116.608685,0,0,40816.5293287037,2011-09-30,12:42:14
40.0556516666667,116.608626666667,0,0,40816.5293865741,2011-09-30,12:42:19
40.0556683333333,116.608618333333,0,0,40816.5294444444,2011-09-30,12:42:24
40.0556733333333,116.608616666667,0,0,40816.5295023148,2011-09-30,12:42:29
40.055675,116.608615,0,0,40816.5295601852,2011-09-30,12:42:34
40.0556716666667,116.608611666667,0,0,40816.5296180556,2011-09-30,12:42:39
40.0556733333333,116.608611666667,0,0,40816.5296759259,2011-09-30,12:42:44
40.055675,116.60861,0,0,40816.5297337963,2011-09-30,12:42:49
40.0556783333333,116.60861,0,0,40816.5297916667,2011-09-30,12:42:54
40.0556816666667,116.608611666667,0,0,40816.529849537,2011-09-30,12:42:59
40.055685,116.608611666667,0,0,40816.5299074074,2011-09-30,12:43:04
40.0556783333333,116.608611666667,0,0,40816.5299652778,2011-09-30,12:43:09
40.05568,116.608611666667,0,0,40816.5300231481,2011-09-30,12:43:14
40.0556833333333,116.608613333333,0,0,40816.5300810185,2011-09-30,12:43:19
40.0556833333333,116.608613333333,0,0,40816.5301157407,2011-09-30,12:43:22
40.0556866666667,116.608613333333,0,0,40816.5301388889,2011-09-30,12:43:24
40.0557183333333,116.608611666667,0,0,40816.5301967593,2011-09-30,12:43:29
40.055735,116.608623333333,0,0,40816.5302546296,2011-09-30,12:43:34
40.055735,116.608623333333,0,0,40816.5302893519,2011-09-30,12:43:37
40.0557433333333,116.608623333333,0,0,40816.5303125,2011-09-30,12:43:39
40.0558116666667,116.60861,0,0,40816.5303703704,2011-09-30,12:43:44
40.0558166666667,116.608621666667,0,0,40816.5304282407,2011-09-30,12:43:49
40.0558266666667,116.608621666667,0,0,40816.5304861111,2011-09-30,12:43:54
40.0558883333333,116.608666666667,0,0,40816.5305439815,2011-09-30,12:43:59
40.0559,116.608668333333,0,0,40816.5306018519,2011-09-30,12:44:04
40.0559,116.608668333333,0,0,40816.5306365741,2011-09-30,12:44:07
40.0559033333333,116.608668333333,0,0,40816.5306597222,2011-09-30,12:44:09
40.0559383333333,116.608653333333,0,0,40816.5307175926,2011-09-30,12:44:14
40.055985,116.608666666667,0,0,40816.530775463,2011-09-30,12:44:19
40.055985,116.608666666667,0,0,40816.5308101852,2011-09-30,12:44:22
40.0559916666667,116.608666666667,0,0,40816.5308333333,2011-09-30,12:44:24
40.0560016666667,116.608666666667,0,0,40816.5308912037,2011-09-30,12:44:29
40.05601,116.608666666667,0,0,40816.5309490741,2011-09-30,12:44:34
40.056015,116.608666666667,0,0,40816.5310069444,2011-09-30,12:44:39
40.0560183333333,116.608666666667,0,0,40816.5310648148,2011-09-30,12:44:44
40.0560183333333,116.608666666667,0,0,40816.531099537,2011-09-30,12:44:47
40.056025,116.608668333333,0,0,40816.5311226852,2011-09-30,12:44:49
40.056035,116.608668333333,0,0,40816.5311805556,2011-09-30,12:44:54
40.056045,116.608666666667,0,0,40816.5312384259,2011-09-30,12:44:59
40.05605,116.608666666667,0,0,40816.5312962963,2011-09-30,12:45:04
40.0560516666667,116.608668333333,0,0,40816.5313541667,2011-09-30,12:45:09
40.0560583333333,116.60867,0,0,40816.531412037,2011-09-30,12:45:14
40.0560583333333,116.60867,0,0,40816.5314467593,2011-09-30,12:45:17
40.0560583333333,116.60867,0,0,40816.5314699074,2011-09-30,12:45:19
40.0560183333333,116.608701666667,0,0,40816.5315277778,2011-09-30,12:45:24
40.0559566666667,116.608755,0,0,40816.5315856481,2011-09-30,12:45:29
40.0559566666667,116.608755,0,0,40816.5316203704,2011-09-30,12:45:32
40.0559516666667,116.608758333333,0,0,40816.5316435185,2011-09-30,12:45:34
40.0559183333333,116.608815,0,0,40816.5317013889,2011-09-30,12:45:39
40.05589,116.608941666667,0,0,40816.5317592593,2011-09-30,12:45:44
40.055845,116.609068333333,0,0,40816.5317939815,2011-09-30,12:45:47
40.055815,116.609128333333,0,0,40816.5318518518,2011-09-30,12:45:52
40.055815,116.609128333333,0,0,40816.5318865741,2011-09-30,12:45:55
40.0558066666667,116.609131666667,0,0,40816.5319097222,2011-09-30,12:45:57
40.0557833333333,116.609138333333,0,0,40816.5319675926,2011-09-30,12:46:02
40.0557733333333,116.60914,0,0,40816.532025463,2011-09-30,12:46:07
40.0557683333333,116.609143333333,0,0,40816.5320833333,2011-09-30,12:46:12
40.0557666666667,116.609145,0,0,40816.5321412037,2011-09-30,12:46:17
40.0557666666667,116.609145,0,0,40816.5321759259,2011-09-30,12:46:20
40.0557583333333,116.609148333333,0,0,40816.5321990741,2011-09-30,12:46:22
40.0557483333333,116.609151666667,0,0,40816.5322569444,2011-09-30,12:46:27
40.05574,116.609153333333,0,0,40816.5323148148,2011-09-30,12:46:32
40.05574,116.609153333333,0,0,40816.532349537,2011-09-30,12:46:35
40.0557333333333,116.609155,0,0,40816.5323726852,2011-09-30,12:46:37
40.0557233333333,116.609158333333,0,0,40816.5324305556,2011-09-30,12:46:42
40.0557233333333,116.609158333333,0,0,40816.5324652778,2011-09-30,12:46:45
40.0557183333333,116.609161666667,0,0,40816.5324884259,2011-09-30,12:46:47
40.05578,116.609233333333,0,0,40816.5325462963,2011-09-30,12:46:52
40.0558466666667,116.609333333333,0,0,40816.5325925926,2011-09-30,12:46:56
40.0558816666667,116.609461666667,0,0,40816.5326273148,2011-09-30,12:46:59
40.055915,116.609601666667,0,0,40816.532662037,2011-09-30,12:47:02
40.0559316666667,116.609743333333,0,0,40816.5327083333,2011-09-30,12:47:06
40.0559433333333,116.609886666667,0,0,40816.5327546296,2011-09-30,12:47:10
40.0559333333333,116.610026666667,0,0,40816.5328009259,2011-09-30,12:47:14
40.0559016666667,116.610163333333,0,0,40816.5328472222,2011-09-30,12:47:18
40.0558583333333,116.61027,0,0,40816.5328935185,2011-09-30,12:47:22
40.0558033333333,116.610376666667,0,0,40816.5329513889,2011-09-30,12:47:27
40.05575,116.610485,0,0,40816.5330092593,2011-09-30,12:47:32
40.0556733333333,116.610576666667,0,0,40816.5330555556,2011-09-30,12:47:36
40.0556066666667,116.610656666667,0,0,40816.5330902778,2011-09-30,12:47:39
40.0555766666667,116.610778333333,0,0,40816.5331481481,2011-09-30,12:47:44
40.0555566666667,116.610828333333,0,0,40816.5332060185,2011-09-30,12:47:49
40.0555616666667,116.61084,0,0,40816.5332638889,2011-09-30,12:47:54
40.0555616666667,116.610818333333,0,0,40816.5333217593,2011-09-30,12:47:59
40.0555616666667,116.610818333333,0,0,40816.5333564815,2011-09-30,12:48:02
40.0555566666667,116.610815,0,0,40816.5333796296,2011-09-30,12:48:04
40.0555283333333,116.61083,0,0,40816.5334375,2011-09-30,12:48:09
40.0554916666667,116.610845,0,0,40816.5334953704,2011-09-30,12:48:14
40.0554516666667,116.610898333333,0,0,40816.5335532407,2011-09-30,12:48:19
40.05541,116.610956666667,0,0,40816.5336111111,2011-09-30,12:48:24
40.0553083333333,116.610995,0,0,40816.5336689815,2011-09-30,12:48:29
40.05523,116.611058333333,0,0,40816.5337268518,2011-09-30,12:48:34
40.05515,116.611085,0,0,40816.5337847222,2011-09-30,12:48:39
40.0550916666667,116.61111,0,0,40816.5338425926,2011-09-30,12:48:44
40.055025,116.611118333333,0,0,40816.533900463,2011-09-30,12:48:49
40.0549483333333,116.611115,0,0,40816.5339583333,2011-09-30,12:48:54
40.0548983333333,116.611111666667,0,0,40816.5340162037,2011-09-30,12:48:59
40.0548716666667,116.611096666667,0,0,40816.5340740741,2011-09-30,12:49:04
40.0548533333333,116.611101666667,0,0,40816.5341319444,2011-09-30,12:49:09
40.0548533333333,116.611101666667,0,0,40816.5341666667,2011-09-30,12:49:12
40.05485,116.6111,0,0,40816.5341898148,2011-09-30,12:49:14
40.054835,116.611091666667,0,0,40816.5342476852,2011-09-30,12:49:19
40.0548283333333,116.611081666667,0,0,40816.5343055556,2011-09-30,12:49:24
40.05483,116.611081666667,0,0,40816.5343634259,2011-09-30,12:49:29
40.05483,116.611081666667,0,0,40816.5343981481,2011-09-30,12:49:32
40.0548333333333,116.611083333333,0,0,40816.5344212963,2011-09-30,12:49:34
40.05484,116.61113,0,0,40816.5344791667,2011-09-30,12:49:39
40.0548766666667,116.611195,0,0,40816.534537037,2011-09-30,12:49:44
40.0548916666667,116.611226666667,0,0,40816.5345949074,2011-09-30,12:49:49
40.0549083333333,116.611266666667,0,0,40816.5346527778,2011-09-30,12:49:54
40.0548416666667,116.611358333333,0,0,40816.5346990741,2011-09-30,12:49:58
40.054795,116.61131,0,0,40816.5347569444,2011-09-30,12:50:03
40.0546966666667,116.61139,0,0,40816.5347800926,2011-09-30,12:50:05
40.05462,116.611503333333,0,0,40816.5347916667,2011-09-30,12:50:06
40.05458,116.611511666667,0,0,40816.534849537,2011-09-30,12:50:11
40.05457,116.611515,0,0,40816.5349074074,2011-09-30,12:50:16
40.0544583333333,116.611535,0,0,40816.5349652778,2011-09-30,12:50:21
40.0543666666667,116.611555,0,0,40816.535,2011-09-30,12:50:24
40.054255,116.611626666667,0,0,40816.5350462963,2011-09-30,12:50:28
40.0541583333333,116.611718333333,0,0,40816.5350810185,2011-09-30,12:50:31
40.0540733333333,116.611868333333,0,0,40816.5351157407,2011-09-30,12:50:34
40.0540533333333,116.61192,0,0,40816.5351273148,2011-09-30,12:50:35
40.054035,116.611938333333,0,0,40816.5351851852,2011-09-30,12:50:40
40.054035,116.611938333333,0,0,40816.5352199074,2011-09-30,12:50:43
40.05403,116.611941666667,0,0,40816.5352430556,2011-09-30,12:50:45
40.05404,116.611933333333,0,0,40816.5353009259,2011-09-30,12:50:50
40.05404,116.611933333333,0,0,40816.5353356482,2011-09-30,12:50:53
40.0540383333333,116.611935,0,0,40816.5353587963,2011-09-30,12:50:55
40.0539633333333,116.612011666667,0,0,40816.5354166667,2011-09-30,12:51:00
40.0538933333333,116.612106666667,0,0,40816.535474537,2011-09-30,12:51:05
40.0538316666667,116.612218333333,0,0,40816.5355324074,2011-09-30,12:51:10
40.0537583333333,116.6123,0,0,40816.5355902778,2011-09-30,12:51:15
40.0537416666667,116.612328333333,0,0,40816.5356481481,2011-09-30,12:51:20
40.0537416666667,116.612328333333,0,0,40816.5356828704,2011-09-30,12:51:23
40.0537483333333,116.61233,0,0,40816.5357060185,2011-09-30,12:51:25
40.05376,116.612328333333,0,0,40816.5357638889,2011-09-30,12:51:30
40.0537716666667,116.612328333333,0,0,40816.5358217593,2011-09-30,12:51:35
40.0537833333333,116.612358333333,0,0,40816.5358796296,2011-09-30,12:51:40
40.0537683333333,116.612406666667,0,0,40816.5359375,2011-09-30,12:51:45
40.05376,116.612408333333,0,0,40816.5359953704,2011-09-30,12:51:50
40.05376,116.612408333333,0,0,40816.5360300926,2011-09-30,12:51:53
40.0537566666667,116.612413333333,0,0,40816.5360532407,2011-09-30,12:51:55
40.05373,116.612485,0,0,40816.5361111111,2011-09-30,12:52:00
40.0537066666667,116.61262,0,0,40816.5361458333,2011-09-30,12:52:03
40.053625,116.612691666667,0,0,40816.5362037037,2011-09-30,12:52:08
40.053505,116.612828333333,0,0,40816.5362615741,2011-09-30,12:52:13
40.0534516666667,116.612901666667,0,0,40816.5363194444,2011-09-30,12:52:18
40.0534516666667,116.612901666667,0,0,40816.5363541667,2011-09-30,12:52:21
40.0534583333333,116.6129,0,0,40816.5363773148,2011-09-30,12:52:23
40.053475,116.612918333333,0,0,40816.5364351852,2011-09-30,12:52:28
40.0534916666667,116.612966666667,0,0,40816.5364930556,2011-09-30,12:52:33
40.0534916666667,116.612966666667,0,0,40816.5365277778,2011-09-30,12:52:36
40.0534916666667,116.612965,0,0,40816.5365509259,2011-09-30,12:52:38
40.0535083333333,116.61296,0,0,40816.5366087963,2011-09-30,12:52:43
40.0535033333333,116.612961666667,0,0,40816.5366666667,2011-09-30,12:52:48
40.0535033333333,116.612958333333,0,0,40816.536724537,2011-09-30,12:52:53
40.0535033333333,116.612958333333,0,0,40816.5367824074,2011-09-30,12:52:58
40.0535016666667,116.61296,0,0,40816.5368402778,2011-09-30,12:53:03
40.0535016666667,116.612961666667,0,0,40816.5368981481,2011-09-30,12:53:08
40.0535033333333,116.61296,0,0,40816.5369560185,2011-09-30,12:53:13
40.0535033333333,116.61296,0,0,40816.5369907407,2011-09-30,12:53:16
40.05351,116.612958333333,0,0,40816.5370138889,2011-09-30,12:53:18
40.05352,116.612956666667,0,0,40816.5370717593,2011-09-30,12:53:23
40.05353,116.612955,0,0,40816.5371296296,2011-09-30,12:53:28
40.0535333333333,116.612953333333,0,0,40816.5371875,2011-09-30,12:53:33
40.05354,116.612953333333,0,0,40816.5372453704,2011-09-30,12:53:38
40.05354,116.612953333333,0,0,40816.5372800926,2011-09-30,12:53:41
40.053545,116.612953333333,0,0,40816.5373032407,2011-09-30,12:53:43
40.0535083333333,116.612898333333,0,0,40816.5373611111,2011-09-30,12:53:48
40.05349,116.612863333333,0,0,40816.5374189815,2011-09-30,12:53:53
40.0534816666667,116.612863333333,0,0,40816.5374768519,2011-09-30,12:53:58
40.0534816666667,116.612863333333,0,0,40816.5375115741,2011-09-30,12:54:01
40.05348,116.612861666667,0,0,40816.5375347222,2011-09-30,12:54:03
40.0534616666667,116.61286,0,0,40816.5375925926,2011-09-30,12:54:08
40.0533933333333,116.612893333333,0,0,40816.537650463,2011-09-30,12:54:13
40.0533916666667,116.6129,0,0,40816.5377083333,2011-09-30,12:54:18
40.0533916666667,116.6129,0,0,40816.5377430556,2011-09-30,12:54:21
40.0533966666667,116.6129,0,0,40816.5377662037,2011-09-30,12:54:23
40.0534066666667,116.6129,0,0,40816.5378240741,2011-09-30,12:54:28
40.05342,116.612918333333,0,0,40816.5378819444,2011-09-30,12:54:33
40.0534383333333,116.612913333333,0,0,40816.5379398148,2011-09-30,12:54:38
40.053475,116.612888333333,0,0,40816.5379976852,2011-09-30,12:54:43
40.0535083333333,116.61286,0,0,40816.5380555556,2011-09-30,12:54:48
40.0535133333333,116.61284,0,0,40816.5381134259,2011-09-30,12:54:53
40.0535266666667,116.612838333333,0,0,40816.5381712963,2011-09-30,12:54:58
40.0535266666667,116.612838333333,0,0,40816.5382060185,2011-09-30,12:55:01
40.053525,116.612838333333,0,0,40816.5382291667,2011-09-30,12:55:03
40.053515,116.612841666667,0,0,40816.538287037,2011-09-30,12:55:08
40.0534683333333,116.612903333333,0,0,40816.5383449074,2011-09-30,12:55:13
40.0534,116.61295,0,0,40816.5384027778,2011-09-30,12:55:18
40.053335,116.61297,0,0,40816.5384606481,2011-09-30,12:55:23
40.0532833333333,116.612993333333,0,0,40816.5385185185,2011-09-30,12:55:28
40.0532033333333,116.613021666667,0,0,40816.5385763889,2011-09-30,12:55:33
40.0531666666667,116.613006666667,0,0,40816.5386342593,2011-09-30,12:55:38
40.0531766666667,116.613021666667,0,0,40816.5386921296,2011-09-30,12:55:43
40.0531866666667,116.613021666667,0,0,40816.53875,2011-09-30,12:55:48
40.0531883333333,116.613043333333,0,0,40816.5388078704,2011-09-30,12:55:53
40.053175,116.613053333333,0,0,40816.5388657407,2011-09-30,12:55:58
40.0531683333333,116.613056666667,0,0,40816.5389236111,2011-09-30,12:56:03
40.0531716666667,116.613056666667,0,0,40816.5389814815,2011-09-30,12:56:08
40.0531716666667,116.613056666667,0,0,40816.5390162037,2011-09-30,12:56:11
40.0531716666667,116.613056666667,0,0,40816.5390393519,2011-09-30,12:56:13
40.0531816666667,116.613055,0,0,40816.5390972222,2011-09-30,12:56:18
40.0531916666667,116.613053333333,0,0,40816.5391550926,2011-09-30,12:56:23
40.0531966666667,116.613053333333,0,0,40816.539212963,2011-09-30,12:56:28
40.0531966666667,116.613053333333,0,0,40816.5392476852,2011-09-30,12:56:31
40.0532,116.613055,0,0,40816.5392708333,2011-09-30,12:56:33
40.05322,116.613058333333,0,0,40816.5393287037,2011-09-30,12:56:38
40.053245,116.613058333333,0,0,40816.5393865741,2011-09-30,12:56:43
40.0532683333333,116.613041666667,0,0,40816.5394444444,2011-09-30,12:56:48
40.053275,116.613008333333,0,0,40816.5395023148,2011-09-30,12:56:53
40.0533033333333,116.61301,0,0,40816.5395601852,2011-09-30,12:56:58
40.0533433333333,116.612991666667,0,0,40816.5396180556,2011-09-30,12:57:03
40.0533433333333,116.612991666667,0,0,40816.5396527778,2011-09-30,12:57:06
40.0533516666667,116.61299,0,0,40816.5396759259,2011-09-30,12:57:08
40.0534016666667,116.613021666667,0,0,40816.5397337963,2011-09-30,12:57:13
40.05343,116.613015,0,0,40816.5397916667,2011-09-30,12:57:18
40.0534316666667,116.613015,0,0,40816.539849537,2011-09-30,12:57:23
40.0534316666667,116.613015,0,0,40816.5398842593,2011-09-30,12:57:26
40.05344,116.613013333333,0,0,40816.5399074074,2011-09-30,12:57:28
40.0534733333333,116.613006666667,0,0,40816.5399652778,2011-09-30,12:57:33
40.0534733333333,116.613006666667,0,0,40816.54,2011-09-30,12:57:36
40.0534733333333,116.613003333333,0,0,40816.5400231481,2011-09-30,12:57:38
40.053455,116.613028333333,0,0,40816.5400810185,2011-09-30,12:57:43
40.053455,116.613028333333,0,0,40816.5401388889,2011-09-30,12:57:48
40.0534616666667,116.613026666667,0,0,40816.5401967593,2011-09-30,12:57:53
40.0534633333333,116.613025,0,0,40816.5402546296,2011-09-30,12:57:58
40.0534633333333,116.613025,0,0,40816.5402893518,2011-09-30,12:58:01
40.0534666666667,116.613026666667,0,0,40816.5403125,2011-09-30,12:58:03
40.053415,116.613055,0,0,40816.5403703704,2011-09-30,12:58:08
40.0534116666667,116.61304,0,0,40816.5404282407,2011-09-30,12:58:13
40.0534266666667,116.613035,0,0,40816.5404861111,2011-09-30,12:58:18
40.0534516666667,116.613025,0,0,40816.5405439815,2011-09-30,12:58:23
40.0534483333333,116.612996666667,0,0,40816.5406018518,2011-09-30,12:58:28
40.0534533333333,116.612995,0,0,40816.5406597222,2011-09-30,12:58:33
40.0534583333333,116.612995,0,0,40816.5407175926,2011-09-30,12:58:38
40.0534666666667,116.612996666667,0,0,40816.540775463,2011-09-30,12:58:43
40.0534666666667,116.612998333333,0,0,40816.5408333333,2011-09-30,12:58:48
40.0534683333333,116.613,0,0,40816.5408912037,2011-09-30,12:58:53
40.0534716666667,116.613,0,0,40816.5409490741,2011-09-30,12:58:58
40.0534716666667,116.613,0,0,40816.5410069444,2011-09-30,12:59:03
40.0534716666667,116.613,0,0,40816.5410416667,2011-09-30,12:59:06
40.0534683333333,116.613,0,0,40816.5410648148,2011-09-30,12:59:08
40.05346,116.613013333333,0,0,40816.5411226852,2011-09-30,12:59:13
40.0534583333333,116.613023333333,0,0,40816.5411805556,2011-09-30,12:59:18
40.0534583333333,116.613023333333,0,0,40816.5412152778,2011-09-30,12:59:21
40.053455,116.613023333333,0,0,40816.5412384259,2011-09-30,12:59:23
40.0534416666667,116.613025,0,0,40816.5412962963,2011-09-30,12:59:28
40.0533933333333,116.613001666667,0,0,40816.5413541667,2011-09-30,12:59:33
40.0533716666667,116.61299,0,0,40816.541412037,2011-09-30,12:59:38
40.0533716666667,116.61299,0,0,40816.5414467593,2011-09-30,12:59:41
40.0533733333333,116.612988333333,0,0,40816.5414699074,2011-09-30,12:59:43
40.0533666666667,116.612975,0,0,40816.5415277778,2011-09-30,12:59:48
40.05338,116.612983333333,0,0,40816.5415856481,2011-09-30,12:59:53
40.0533933333333,116.612983333333,0,0,40816.5416435185,2011-09-30,12:59:58
40.0533966666667,116.612985,0,0,40816.5417013889,2011-09-30,13:00:03
40.053395,116.612986666667,0,0,40816.5417592593,2011-09-30,13:00:08
40.0533966666667,116.612986666667,0,0,40816.5418171296,2011-09-30,13:00:13
40.0533966666667,116.612986666667,0,0,40816.5418518518,2011-09-30,13:00:16
40.0534016666667,116.612986666667,0,0,40816.541875,2011-09-30,13:00:18
40.0534116666667,116.612986666667,0,0,40816.5419328704,2011-09-30,13:00:23
40.0534183333333,116.612986666667,0,0,40816.5419907407,2011-09-30,13:00:28
40.053415,116.61299,0,0,40816.5420486111,2011-09-30,13:00:33
40.053415,116.61299,0,0,40816.5420833333,2011-09-30,13:00:36
40.0534133333333,116.61299,0,0,40816.5421064815,2011-09-30,13:00:38
40.0533983333333,116.612996666667,0,0,40816.5421643518,2011-09-30,13:00:43
40.0533533333333,116.613011666667,0,0,40816.5422222222,2011-09-30,13:00:48
40.0533066666667,116.613005,0,0,40816.5422800926,2011-09-30,13:00:53
40.0532716666667,116.61302,0,0,40816.542337963,2011-09-30,13:00:58
40.05325,116.613025,0,0,40816.5423958333,2011-09-30,13:01:03
40.0532283333333,116.613055,0,0,40816.5424537037,2011-09-30,13:01:08
40.05322,116.613066666667,0,0,40816.5425115741,2011-09-30,13:01:13
40.05322,116.613066666667,0,0,40816.5425462963,2011-09-30,13:01:16
40.0532116666667,116.613066666667,0,0,40816.5425694444,2011-09-30,13:01:18
40.0532016666667,116.613068333333,0,0,40816.5426273148,2011-09-30,13:01:23
40.0532,116.613068333333,0,0,40816.5426851852,2011-09-30,13:01:28
40.0531983333333,116.61307,0,0,40816.5427430556,2011-09-30,13:01:33
40.0531933333333,116.613071666667,0,0,40816.5428009259,2011-09-30,13:01:38
40.05319,116.613073333333,0,0,40816.5428587963,2011-09-30,13:01:43
40.05319,116.613073333333,0,0,40816.5428935185,2011-09-30,13:01:46
40.0531916666667,116.613073333333,0,0,40816.5429166667,2011-09-30,13:01:48
40.0532183333333,116.61306,0,0,40816.542974537,2011-09-30,13:01:53
40.0532683333333,116.613063333333,0,0,40816.5430324074,2011-09-30,13:01:58
40.0533416666667,116.613033333333,0,0,40816.5430902778,2011-09-30,13:02:03
40.0533783333333,116.61304,0,0,40816.5431481482,2011-09-30,13:02:08
40.0534183333333,116.613053333333,0,0,40816.5432060185,2011-09-30,13:02:13
40.053455,116.613055,0,0,40816.5432638889,2011-09-30,13:02:18
40.0534983333333,116.613083333333,0,0,40816.5433217593,2011-09-30,13:02:23
40.0536683333333,116.61296,0,0,40816.5461458333,2011-09-30,13:06:27
40.0537183333333,116.612845,0,0,40816.5461805556,2011-09-30,13:06:30
40.053765,116.612733333333,0,0,40816.5462152778,2011-09-30,13:06:33
40.0537683333333,116.61272,0,0,40816.5462731481,2011-09-30,13:06:38
40.0537266666667,116.612731666667,0,0,40816.5463310185,2011-09-30,13:06:43
40.0537033333333,116.61275,0,0,40816.5463888889,2011-09-30,13:06:48
40.0537,116.612753333333,0,0,40816.5464467593,2011-09-30,13:06:53
40.0536916666667,116.612755,0,0,40816.5465046296,2011-09-30,13:06:58
40.0536916666667,116.612755,0,0,40816.5465393519,2011-09-30,13:07:01
40.0537,116.612755,0,0,40816.5465625,2011-09-30,13:07:03
40.05371,116.612756666667,0,0,40816.5466203704,2011-09-30,13:07:08
40.05371,116.612756666667,0,0,40816.5466550926,2011-09-30,13:07:11
40.0537016666667,116.612758333333,0,0,40816.5466782407,2011-09-30,13:07:13
40.053615,116.612855,0,0,40816.546724537,2011-09-30,13:07:17
40.0535983333333,116.612901666667,0,0,40816.5467824074,2011-09-30,13:07:22
40.0535616666667,116.612975,0,0,40816.5468402778,2011-09-30,13:07:27
40.05355,116.613001666667,0,0,40816.5468981481,2011-09-30,13:07:32
40.0535383333333,116.613003333333,0,0,40816.5469560185,2011-09-30,13:07:37
40.0535383333333,116.613003333333,0,0,40816.5469907407,2011-09-30,13:07:40
40.053535,116.613003333333,0,0,40816.5470138889,2011-09-30,13:07:42
40.053545,116.613003333333,0,0,40816.5470717593,2011-09-30,13:07:47
40.05359,116.612993333333,0,0,40816.5471296296,2011-09-30,13:07:52
40.0536566666667,116.612956666667,0,0,40816.5471875,2011-09-30,13:07:57
40.05368,116.612948333333,0,0,40816.5472453704,2011-09-30,13:08:02
40.0536783333333,116.612948333333,0,0,40816.5473032407,2011-09-30,13:08:07
40.0536783333333,116.612948333333,0,0,40816.547337963,2011-09-30,13:08:10
40.0536766666667,116.612953333333,0,0,40816.5473611111,2011-09-30,13:08:12
40.0537483333333,116.612911666667,0,0,40816.5474189815,2011-09-30,13:08:17
40.05377,116.61292,0,0,40816.5474768518,2011-09-30,13:08:22
40.05377,116.61292,0,0,40816.5475115741,2011-09-30,13:08:25
40.0537783333333,116.612928333333,0,0,40816.5475347222,2011-09-30,13:08:27
40.0537116666667,116.612925,0,0,40816.5475925926,2011-09-30,13:08:32
40.0536366666667,116.612895,0,0,40816.547650463,2011-09-30,13:08:37
40.053635,116.612868333333,0,0,40816.5477083333,2011-09-30,13:08:42
40.053625,116.612866666667,0,0,40816.5477662037,2011-09-30,13:08:47
40.053615,116.612866666667,0,0,40816.5478240741,2011-09-30,13:08:52
40.053605,116.612868333333,0,0,40816.5478819444,2011-09-30,13:08:57
40.053605,116.612868333333,0,0,40816.5479166667,2011-09-30,13:09:00
40.0536,116.61287,0,0,40816.5479398148,2011-09-30,13:09:02
40.0535516666667,116.61289,0,0,40816.5479976852,2011-09-30,13:09:07
40.053465,116.612918333333,0,0,40816.5480439815,2011-09-30,13:09:11
40.0534166666667,116.612923333333,0,0,40816.5481018518,2011-09-30,13:09:16
40.0534133333333,116.612923333333,0,0,40816.5481597222,2011-09-30,13:09:21
40.0534166666667,116.612925,0,0,40816.5482175926,2011-09-30,13:09:26
40.0534183333333,116.612925,0,0,40816.548275463,2011-09-30,13:09:31
40.05342,116.612926666667,0,0,40816.5483333333,2011-09-30,13:09:36
40.05342,116.612926666667,0,0,40816.5483680556,2011-09-30,13:09:39
40.0534183333333,116.612928333333,0,0,40816.5483912037,2011-09-30,13:09:41
40.0534083333333,116.61293,0,0,40816.5484490741,2011-09-30,13:09:46
40.0533983333333,116.612931666667,0,0,40816.5485069444,2011-09-30,13:09:51
40.0533983333333,116.612931666667,0,0,40816.5485416667,2011-09-30,13:09:54
40.0533933333333,116.612933333333,0,0,40816.5485648148,2011-09-30,13:09:56
40.0534033333333,116.612931666667,0,0,40816.5486226852,2011-09-30,13:10:01
40.0534516666667,116.612906666667,0,0,40816.5486805556,2011-09-30,13:10:06
40.05348,116.612883333333,0,0,40816.5487384259,2011-09-30,13:10:11
40.053495,116.612885,0,0,40816.5487962963,2011-09-30,13:10:16
40.053505,116.612885,0,0,40816.5488541667,2011-09-30,13:10:21
40.053505,116.612885,0,0,40816.5488888889,2011-09-30,13:10:24
40.0535133333333,116.612885,0,0,40816.548912037,2011-09-30,13:10:26
40.0535266666667,116.612885,0,0,40816.5489699074,2011-09-30,13:10:31
40.0535366666667,116.612885,0,0,40816.5490277778,2011-09-30,13:10:36
40.0535366666667,116.612885,0,0,40816.5490625,2011-09-30,13:10:39
40.0535433333333,116.612883333333,0,0,40816.5490856481,2011-09-30,13:10:41
40.0535533333333,116.612883333333,0,0,40816.5491435185,2011-09-30,13:10:46
40.0535516666667,116.612881666667,0,0,40816.5492013889,2011-09-30,13:10:51
40.0535516666667,116.612881666667,0,0,40816.5492361111,2011-09-30,13:10:54
40.05356,116.61288,0,0,40816.5492592593,2011-09-30,13:10:56
40.0536483333333,116.612808333333,0,0,40816.5493055556,2011-09-30,13:11:00
40.05369,116.612775,0,0,40816.5493634259,2011-09-30,13:11:05
40.05369,116.612775,0,0,40816.5493981481,2011-09-30,13:11:08
40.053695,116.612775,0,0,40816.5494212963,2011-09-30,13:11:10
40.053705,116.612775,0,0,40816.5494791667,2011-09-30,13:11:15
40.0537166666667,116.612775,0,0,40816.549537037,2011-09-30,13:11:20
40.0537866666667,116.612771666667,0,0,40816.5495949074,2011-09-30,13:11:25
40.0538033333333,116.61276,0,0,40816.5496527778,2011-09-30,13:11:30
40.0538366666667,116.612748333333,0,0,40816.5497106481,2011-09-30,13:11:35
40.05384,116.61273,0,0,40816.5497685185,2011-09-30,13:11:40
40.0539216666667,116.612708333333,0,0,40816.5498263889,2011-09-30,13:11:45
40.053975,116.612715,0,0,40816.5498842593,2011-09-30,13:11:50
40.05403,116.612695,0,0,40816.5499421296,2011-09-30,13:11:55
40.0540566666667,116.612645,0,0,40816.55,2011-09-30,13:12:00
40.0540366666667,116.612613333333,0,0,40816.5500578704,2011-09-30,13:12:05
40.0540283333333,116.612611666667,0,0,40816.5501157407,2011-09-30,13:12:10
40.0540216666667,116.612611666667,0,0,40816.5501736111,2011-09-30,13:12:15
40.0540183333333,116.612611666667,0,0,40816.5502314815,2011-09-30,13:12:20
40.05402,116.612613333333,0,0,40816.5502893519,2011-09-30,13:12:25
40.054025,116.612613333333,0,0,40816.5503472222,2011-09-30,13:12:30
40.0540233333333,116.612615,0,0,40816.5504050926,2011-09-30,13:12:35
40.0540166666667,116.612616666667,0,0,40816.550462963,2011-09-30,13:12:40
40.0540183333333,116.612618333333,0,0,40816.5505208333,2011-09-30,13:12:45
40.054015,116.612618333333,0,0,40816.5505787037,2011-09-30,13:12:50
40.0540083333333,116.61262,0,0,40816.5506365741,2011-09-30,13:12:55
40.0540033333333,116.61262,0,0,40816.5506944444,2011-09-30,13:13:00
40.0539966666667,116.61262,0,0,40816.5507523148,2011-09-30,13:13:05
40.0539966666667,116.61262,0,0,40816.550787037,2011-09-30,13:13:08
40.0539883333333,116.61262,0,0,40816.5508101852,2011-09-30,13:13:10
40.0539783333333,116.612621666667,0,0,40816.5508680556,2011-09-30,13:13:15
40.0539783333333,116.612621666667,0,0,40816.5509027778,2011-09-30,13:13:18
40.0539733333333,116.612621666667,0,0,40816.5509259259,2011-09-30,13:13:20
40.0539283333333,116.612661666667,0,0,40816.5509837963,2011-09-30,13:13:25
40.0538416666667,116.612735,0,0,40816.5510416667,2011-09-30,13:13:30
40.0537833333333,116.612778333333,0,0,40816.551099537,2011-09-30,13:13:35
40.0537766666667,116.61278,0,0,40816.5511574074,2011-09-30,13:13:40
40.05377,116.61278,0,0,40816.5512152778,2011-09-30,13:13:45
40.0537733333333,116.61278,0,0,40816.5512731481,2011-09-30,13:13:50
40.05378,116.612781666667,0,0,40816.5513310185,2011-09-30,13:13:55
40.05378,116.612781666667,0,0,40816.5513657407,2011-09-30,13:13:58
40.0537733333333,116.612785,0,0,40816.5513888889,2011-09-30,13:14:00
40.0537533333333,116.612798333333,0,0,40816.5514467593,2011-09-30,13:14:05
40.053715,116.612846666667,0,0,40816.5515046296,2011-09-30,13:14:10
40.0537116666667,116.612846666667,0,0,40816.5515625,2011-09-30,13:14:15
40.0537183333333,116.612846666667,0,0,40816.5516203704,2011-09-30,13:14:20
40.0537116666667,116.612846666667,0,0,40816.5516782407,2011-09-30,13:14:25
40.0537116666667,116.612846666667,0,0,40816.551712963,2011-09-30,13:14:28
40.0537116666667,116.612848333333,0,0,40816.5517361111,2011-09-30,13:14:30
40.0537166666667,116.612876666667,0,0,40816.5517939815,2011-09-30,13:14:35
40.05374,116.612995,0,0,40816.5518518519,2011-09-30,13:14:40
40.0537883333333,116.613105,0,0,40816.5519097222,2011-09-30,13:14:45
40.0537783333333,116.613215,0,0,40816.5519675926,2011-09-30,13:14:50
40.0537833333333,116.613231666667,0,0,40816.552025463,2011-09-30,13:14:55
40.0537833333333,116.613231666667,0,0,40816.5520601852,2011-09-30,13:14:58
40.0537866666667,116.613231666667,0,0,40816.5520833333,2011-09-30,13:15:00
40.0539116666667,116.613301666667,0,0,40816.5521296296,2011-09-30,13:15:04
40.053985,116.61338,0,0,40816.5521759259,2011-09-30,13:15:08
40.0540083333333,116.613385,0,0,40816.5522337963,2011-09-30,13:15:13
40.0540416666667,116.61336,0,0,40816.5522916667,2011-09-30,13:15:18
40.054045,116.61332,0,0,40816.552349537,2011-09-30,13:15:23
40.0540516666667,116.613318333333,0,0,40816.5524074074,2011-09-30,13:15:28
40.0540583333333,116.613316666667,0,0,40816.5524652778,2011-09-30,13:15:33
40.054065,116.613313333333,0,0,40816.5525231481,2011-09-30,13:15:38
40.054065,116.613313333333,0,0,40816.5525578704,2011-09-30,13:15:41
40.0540616666667,116.61331,0,0,40816.5525810185,2011-09-30,13:15:43
40.0540816666667,116.613301666667,0,0,40816.5526388889,2011-09-30,13:15:48
40.0540816666667,116.613301666667,0,0,40816.5526967593,2011-09-30,13:15:53
40.0540816666667,116.613301666667,0,0,40816.5527314815,2011-09-30,13:15:56
40.0540833333333,116.613301666667,0,0,40816.5527546296,2011-09-30,13:15:58
40.054095,116.613301666667,0,0,40816.5528125,2011-09-30,13:16:03
40.0541183333333,116.613275,0,0,40816.5528703704,2011-09-30,13:16:08
40.054135,116.613271666667,0,0,40816.5529282407,2011-09-30,13:16:13
40.0542616666667,116.613265,0,0,40816.5529861111,2011-09-30,13:16:18
40.0543366666667,116.613253333333,0,0,40816.5530439815,2011-09-30,13:16:23
40.0543783333333,116.613238333333,0,0,40816.5531018519,2011-09-30,13:16:28
40.054395,116.613233333333,0,0,40816.5531597222,2011-09-30,13:16:33
40.0544083333333,116.613231666667,0,0,40816.5532175926,2011-09-30,13:16:38
40.0544516666667,116.613168333333,0,0,40816.553275463,2011-09-30,13:16:43
40.0544616666667,116.613146666667,0,0,40816.5533333333,2011-09-30,13:16:48
40.0544733333333,116.613146666667,0,0,40816.5533912037,2011-09-30,13:16:53
40.0545383333333,116.613131666667,0,0,40816.5534490741,2011-09-30,13:16:58
40.0545816666667,116.613118333333,0,0,40816.5535069444,2011-09-30,13:17:03
40.0545866666667,116.613116666667,0,0,40816.5535648148,2011-09-30,13:17:08
40.05442,116.612871666667,0,0,40816.5651388889,2011-09-30,13:33:48
40.0543833333333,116.612865,0,0,40816.5651967593,2011-09-30,13:33:53
40.0543533333333,116.612853333333,0,0,40816.5652546296,2011-09-30,13:33:58
40.0543216666667,116.612835,0,0,40816.5653125,2011-09-30,13:34:03
40.0543216666667,116.612835,0,0,40816.5653472222,2011-09-30,13:34:06
40.0543233333333,116.612828333333,0,0,40816.5653703704,2011-09-30,13:34:08
40.0543466666667,116.612841666667,0,0,40816.5654282407,2011-09-30,13:34:13
40.05439,116.612856666667,0,0,40816.5654861111,2011-09-30,13:34:18
40.054415,116.61286,0,0,40816.5655439815,2011-09-30,13:34:23
40.0544166666667,116.612866666667,0,0,40816.5656018518,2011-09-30,13:34:28
40.0544216666667,116.612866666667,0,0,40816.5656597222,2011-09-30,13:34:33
40.0544283333333,116.612865,0,0,40816.5657175926,2011-09-30,13:34:38
40.0544283333333,116.612865,0,0,40816.565775463,2011-09-30,13:34:43
40.0544233333333,116.612865,0,0,40816.5658333333,2011-09-30,13:34:48
40.054425,116.612863333333,0,0,40816.5658912037,2011-09-30,13:34:53
40.054425,116.612861666667,0,0,40816.5659490741,2011-09-30,13:34:58
40.054425,116.612861666667,0,0,40816.5659837963,2011-09-30,13:35:01
40.054425,116.61286,0,0,40816.5660069444,2011-09-30,13:35:03
40.054415,116.61286,0,0,40816.5660648148,2011-09-30,13:35:08
40.0543983333333,116.61285,0,0,40816.5661226852,2011-09-30,13:35:13
40.0543933333333,116.61285,0,0,40816.5661805556,2011-09-30,13:35:18
40.0543933333333,116.61285,0,0,40816.5662152778,2011-09-30,13:35:21
40.0543883333333,116.612851666667,0,0,40816.5662384259,2011-09-30,13:35:23
40.05438,116.612873333333,0,0,40816.5662962963,2011-09-30,13:35:28
40.0543766666667,116.612876666667,0,0,40816.5663541667,2011-09-30,13:35:33
40.0543783333333,116.612876666667,0,0,40816.566412037,2011-09-30,13:35:38
40.05438,116.612876666667,0,0,40816.5664699074,2011-09-30,13:35:43
40.054375,116.612878333333,0,0,40816.5665277778,2011-09-30,13:35:48
40.054375,116.612878333333,0,0,40816.5665625,2011-09-30,13:35:51
40.0543666666667,116.612878333333,0,0,40816.5665856482,2011-09-30,13:35:53
40.054355,116.612903333333,0,0,40816.5666435185,2011-09-30,13:35:58
40.05435,116.612903333333,0,0,40816.5667013889,2011-09-30,13:36:03
40.0543466666667,116.612903333333,0,0,40816.5667592593,2011-09-30,13:36:08
40.05435,116.612901666667,0,0,40816.5668171296,2011-09-30,13:36:13
40.054355,116.612903333333,0,0,40816.566875,2011-09-30,13:36:18
40.054355,116.612901666667,0,0,40816.5669328704,2011-09-30,13:36:23
40.0543516666667,116.612903333333,0,0,40816.5669907407,2011-09-30,13:36:28
40.0543516666667,116.612903333333,0,0,40816.5670486111,2011-09-30,13:36:33
40.054355,116.612903333333,0,0,40816.5671064815,2011-09-30,13:36:38
40.0543533333333,116.612903333333,0,0,40816.5671643519,2011-09-30,13:36:43
40.05435,116.612903333333,0,0,40816.5672222222,2011-09-30,13:36:48
40.05435,116.612903333333,0,0,40816.5672569444,2011-09-30,13:36:51
40.0543583333333,116.612911666667,0,0,40816.5672800926,2011-09-30,13:36:53
40.0543733333333,116.612925,0,0,40816.567337963,2011-09-30,13:36:58
40.0543683333333,116.612925,0,0,40816.5673958333,2011-09-30,13:37:03
40.0543633333333,116.612925,0,0,40816.5674537037,2011-09-30,13:37:08
40.0543566666667,116.612923333333,0,0,40816.5675115741,2011-09-30,13:37:13
40.0543516666667,116.612923333333,0,0,40816.5675694444,2011-09-30,13:37:18
40.0543516666667,116.612923333333,0,0,40816.5676273148,2011-09-30,13:37:23
40.05435,116.612921666667,0,0,40816.5676851852,2011-09-30,13:37:28
40.05435,116.612921666667,0,0,40816.5677199074,2011-09-30,13:37:31
40.0543566666667,116.612921666667,0,0,40816.5677430556,2011-09-30,13:37:33
40.0543816666667,116.612945,0,0,40816.5678009259,2011-09-30,13:37:38
40.0543916666667,116.61296,0,0,40816.5678587963,2011-09-30,13:37:43
40.054395,116.612961666667,0,0,40816.5679166667,2011-09-30,13:37:48
40.0543883333333,116.612963333333,0,0,40816.567974537,2011-09-30,13:37:53
40.0543833333333,116.612963333333,0,0,40816.5680324074,2011-09-30,13:37:58
40.0543833333333,116.612963333333,0,0,40816.5680902778,2011-09-30,13:38:03
40.0543883333333,116.612963333333,0,0,40816.5681481481,2011-09-30,13:38:08
40.0543883333333,116.612963333333,0,0,40816.5681828704,2011-09-30,13:38:11
40.0543966666667,116.612963333333,0,0,40816.5682060185,2011-09-30,13:38:13
40.0544066666667,116.612958333333,0,0,40816.5682638889,2011-09-30,13:38:18
40.0544383333333,116.61295,0,0,40816.5683217593,2011-09-30,13:38:23
40.0544566666667,116.61295,0,0,40816.5683796296,2011-09-30,13:38:28
40.0544566666667,116.61295,0,0,40816.5684143519,2011-09-30,13:38:31
40.0544483333333,116.612958333333,0,0,40816.5684375,2011-09-30,13:38:33
40.0544966666667,116.612943333333,0,0,40816.5684953704,2011-09-30,13:38:38
40.0544766666667,116.612948333333,0,0,40816.5685532407,2011-09-30,13:38:43
40.0544716666667,116.61296,0,0,40816.5686111111,2011-09-30,13:38:48
40.0545,116.613001666667,0,0,40816.5686689815,2011-09-30,13:38:53
40.0545016666667,116.613016666667,0,0,40816.5687268519,2011-09-30,13:38:58
40.0544783333333,116.61306,0,0,40816.5687847222,2011-09-30,13:39:03
40.0544816666667,116.613061666667,0,0,40816.5688425926,2011-09-30,13:39:08
40.054485,116.613061666667,0,0,40816.568900463,2011-09-30,13:39:13
40.054485,116.613066666667,0,0,40816.5689583333,2011-09-30,13:39:18
40.0544833333333,116.613068333333,0,0,40816.5690162037,2011-09-30,13:39:23
40.0544833333333,116.613068333333,0,0,40816.5690509259,2011-09-30,13:39:26
40.054485,116.613068333333,0,0,40816.5690740741,2011-09-30,13:39:28
40.0544583333333,116.613071666667,0,0,40816.5691319444,2011-09-30,13:39:33
40.0544183333333,116.613085,0,0,40816.5691898148,2011-09-30,13:39:38
40.0544066666667,116.613071666667,0,0,40816.5692476852,2011-09-30,13:39:43
40.05441,116.613073333333,0,0,40816.5693055556,2011-09-30,13:39:48
40.05441,116.613073333333,0,0,40816.5693634259,2011-09-30,13:39:53
40.0544083333333,116.613073333333,0,0,40816.5694212963,2011-09-30,13:39:58
40.0544116666667,116.613071666667,0,0,40816.5694791667,2011-09-30,13:40:03
40.05442,116.613068333333,0,0,40816.569537037,2011-09-30,13:40:08
40.0544233333333,116.613068333333,0,0,40816.5695949074,2011-09-30,13:40:13
40.0544166666667,116.613066666667,0,0,40816.5696527778,2011-09-30,13:40:18
40.0544116666667,116.613066666667,0,0,40816.5697106481,2011-09-30,13:40:23
40.0544066666667,116.613066666667,0,0,40816.5697685185,2011-09-30,13:40:28
40.0544066666667,116.613065,0,0,40816.5698263889,2011-09-30,13:40:33
40.0544066666667,116.613065,0,0,40816.5698611111,2011-09-30,13:40:36
40.0544033333333,116.613063333333,0,0,40816.5698842593,2011-09-30,13:40:38
40.0543683333333,116.613021666667,0,0,40816.5699421296,2011-09-30,13:40:43
40.0543583333333,116.612978333333,0,0,40816.57,2011-09-30,13:40:48
40.05437,116.61297,0,0,40816.5700578704,2011-09-30,13:40:53
40.05437,116.61297,0,0,40816.5700925926,2011-09-30,13:40:56
40.0543783333333,116.61297,0,0,40816.5701157407,2011-09-30,13:40:58
40.0543933333333,116.612945,0,0,40816.5701736111,2011-09-30,13:41:03
40.0544166666667,116.612966666667,0,0,40816.5702314815,2011-09-30,13:41:08
40.0544183333333,116.613005,0,0,40816.5702893519,2011-09-30,13:41:13
40.054425,116.613005,0,0,40816.5703472222,2011-09-30,13:41:18
40.054425,116.613005,0,0,40816.5703819444,2011-09-30,13:41:21
40.0544183333333,116.613006666667,0,0,40816.5704050926,2011-09-30,13:41:23
40.0543883333333,116.61304,0,0,40816.570462963,2011-09-30,13:41:28
40.0543716666667,116.613046666667,0,0,40816.5705208333,2011-09-30,13:41:33
40.0543616666667,116.613046666667,0,0,40816.5705787037,2011-09-30,13:41:38
40.054345,116.613036666667,0,0,40816.5706365741,2011-09-30,13:41:43
40.0543183333333,116.613021666667,0,0,40816.5706944444,2011-09-30,13:41:48
40.0543016666667,116.61304,0,0,40816.5707523148,2011-09-30,13:41:53
40.05428,116.613065,0,0,40816.5708101852,2011-09-30,13:41:58
40.05427,116.613083333333,0,0,40816.5708680556,2011-09-30,13:42:03
40.0542683333333,116.613085,0,0,40816.5709259259,2011-09-30,13:42:08
40.0542683333333,116.613085,0,0,40816.5709606481,2011-09-30,13:42:11
40.054265,116.613086666667,0,0,40816.5709837963,2011-09-30,13:42:13
40.054245,116.61309,0,0,40816.5710416667,2011-09-30,13:42:18
40.05421,116.61311,0,0,40816.571099537,2011-09-30,13:42:23
40.0541533333333,116.613141666667,0,0,40816.5711574074,2011-09-30,13:42:28
40.0540933333333,116.613133333333,0,0,40816.5712152778,2011-09-30,13:42:33
40.0541116666667,116.6131,0,0,40816.5712731481,2011-09-30,13:42:38
40.0541133333333,116.613086666667,0,0,40816.5713310185,2011-09-30,13:42:43
40.0541133333333,116.613086666667,0,0,40816.5713657407,2011-09-30,13:42:46
40.05411,116.613085,0,0,40816.5713888889,2011-09-30,13:42:48
40.0541183333333,116.613058333333,0,0,40816.5714467593,2011-09-30,13:42:53
40.054175,116.613031666667,0,0,40816.5715046296,2011-09-30,13:42:58
40.054265,116.613015,0,0,40816.5715509259,2011-09-30,13:43:02
40.0543366666667,116.613043333333,0,0,40816.5716087963,2011-09-30,13:43:07
40.0544,116.613055,0,0,40816.5716666667,2011-09-30,13:43:12
40.0544533333333,116.613076666667,0,0,40816.571724537,2011-09-30,13:43:17
40.0544433333333,116.61307,0,0,40816.5717824074,2011-09-30,13:43:22
40.0544183333333,116.613051666667,0,0,40816.5718402778,2011-09-30,13:43:27
40.054415,116.613051666667,0,0,40816.5718981481,2011-09-30,13:43:32
40.0544216666667,116.613051666667,0,0,40816.5719560185,2011-09-30,13:43:37
40.0544166666667,116.613053333333,0,0,40816.5720138889,2011-09-30,13:43:42
40.0544133333333,116.613053333333,0,0,40816.5720717593,2011-09-30,13:43:47
40.0544183333333,116.613055,0,0,40816.5721296296,2011-09-30,13:43:52
40.0544183333333,116.613055,0,0,40816.5721643518,2011-09-30,13:43:55
40.054425,116.613055,0,0,40816.5721875,2011-09-30,13:43:57
40.0544483333333,116.613063333333,0,0,40816.5722453704,2011-09-30,13:44:02
40.0544566666667,116.613068333333,0,0,40816.5723032407,2011-09-30,13:44:07
40.0544566666667,116.613068333333,0,0,40816.572337963,2011-09-30,13:44:10
40.0544533333333,116.61307,0,0,40816.5723611111,2011-09-30,13:44:12
40.0544383333333,116.613065,0,0,40816.5724189815,2011-09-30,13:44:17
40.0544266666667,116.613056666667,0,0,40816.5724768518,2011-09-30,13:44:22
40.0544266666667,116.613056666667,0,0,40816.5725115741,2011-09-30,13:44:25
40.0544216666667,116.613055,0,0,40816.5725347222,2011-09-30,13:44:27
40.0544016666667,116.61303,0,0,40816.5725925926,2011-09-30,13:44:32
40.0543833333333,116.612993333333,0,0,40816.572650463,2011-09-30,13:44:37
40.0543833333333,116.612993333333,0,0,40816.5726851852,2011-09-30,13:44:40
40.054385,116.612991666667,0,0,40816.5727083333,2011-09-30,13:44:42
40.0543783333333,116.613005,0,0,40816.5727662037,2011-09-30,13:44:47
40.0543883333333,116.613006666667,0,0,40816.5728240741,2011-09-30,13:44:52
40.0543883333333,116.613006666667,0,0,40816.5728587963,2011-09-30,13:44:55
40.0543933333333,116.613006666667,0,0,40816.5728819444,2011-09-30,13:44:57
40.0544083333333,116.613003333333,0,0,40816.5729398148,2011-09-30,13:45:02
40.0544166666667,116.612986666667,0,0,40816.5729976852,2011-09-30,13:45:07
40.0544216666667,116.612988333333,0,0,40816.5730555556,2011-09-30,13:45:12
40.0544216666667,116.61299,0,0,40816.5731134259,2011-09-30,13:45:17
40.0544233333333,116.612991666667,0,0,40816.5731712963,2011-09-30,13:45:22
40.0544233333333,116.612991666667,0,0,40816.5732291667,2011-09-30,13:45:27
40.0544183333333,116.612991666667,0,0,40816.573287037,2011-09-30,13:45:32
40.05441,116.612988333333,0,0,40816.5733449074,2011-09-30,13:45:37
40.0544116666667,116.612985,0,0,40816.5734027778,2011-09-30,13:45:42
40.0544116666667,116.612985,0,0,40816.5734375,2011-09-30,13:45:45
40.054415,116.612983333333,0,0,40816.5734606481,2011-09-30,13:45:47
40.0544166666667,116.612961666667,0,0,40816.5735185185,2011-09-30,13:45:52
40.0544183333333,116.612953333333,0,0,40816.5735763889,2011-09-30,13:45:57
40.0544183333333,116.612953333333,0,0,40816.5736111111,2011-09-30,13:46:00
40.0544133333333,116.612951666667,0,0,40816.5736342593,2011-09-30,13:46:02
40.0544516666667,116.612911666667,0,0,40816.5736921296,2011-09-30,13:46:07
40.0544483333333,116.6129,0,0,40816.57375,2011-09-30,13:46:12
40.0544483333333,116.6129,0,0,40816.5737847222,2011-09-30,13:46:15
40.0544433333333,116.612891666667,0,0,40816.5738078704,2011-09-30,13:46:17
40.0544316666667,116.612883333333,0,0,40816.5738657407,2011-09-30,13:46:22
40.054445,116.612876666667,0,0,40816.5739236111,2011-09-30,13:46:27
40.0544783333333,116.612926666667,0,0,40816.5739814815,2011-09-30,13:46:32
40.0544783333333,116.612926666667,0,0,40816.5740162037,2011-09-30,13:46:35
40.054485,116.612935,0,0,40816.5740393519,2011-09-30,13:46:37
40.0545016666667,116.612931666667,0,0,40816.5740972222,2011-09-30,13:46:42
40.0544983333333,116.61292,0,0,40816.5741550926,2011-09-30,13:46:47
40.054495,116.61293,0,0,40816.574212963,2011-09-30,13:46:52
40.0545133333333,116.612935,0,0,40816.5742708333,2011-09-30,13:46:57
40.0545533333333,116.612936666667,0,0,40816.5743287037,2011-09-30,13:47:02
40.0545633333333,116.612941666667,0,0,40816.5743865741,2011-09-30,13:47:07
40.0545866666667,116.612943333333,0,0,40816.5744444444,2011-09-30,13:47:12
40.0546266666667,116.612946666667,0,0,40816.5745023148,2011-09-30,13:47:17
40.05471,116.613005,0,0,40816.5745601852,2011-09-30,13:47:22
40.0547883333333,116.613061666667,0,0,40816.5746180556,2011-09-30,13:47:27
40.0548683333333,116.61313,0,0,40816.5746759259,2011-09-30,13:47:32
40.0549316666667,116.613165,0,0,40816.5747337963,2011-09-30,13:47:37
40.0549683333333,116.613223333333,0,0,40816.5747916667,2011-09-30,13:47:42
40.05503,116.613281666667,0,0,40816.574849537,2011-09-30,13:47:47
40.0551133333333,116.613353333333,0,0,40816.5748958333,2011-09-30,13:47:51
40.0551433333333,116.613423333333,0,0,40816.5749537037,2011-09-30,13:47:56
40.0551616666667,116.613488333333,0,0,40816.5750115741,2011-09-30,13:48:01
40.0551666666667,116.613535,0,0,40816.5750694444,2011-09-30,13:48:06
40.055125,116.613541666667,0,0,40816.5751273148,2011-09-30,13:48:11
40.0551066666667,116.613551666667,0,0,40816.5751851852,2011-09-30,13:48:16
40.0551133333333,116.613605,0,0,40816.5752430556,2011-09-30,13:48:21
40.05514,116.613628333333,0,0,40816.5753009259,2011-09-30,13:48:26
40.05514,116.613628333333,0,0,40816.5753356481,2011-09-30,13:48:29
40.0551433333333,116.613628333333,0,0,40816.5753587963,2011-09-30,13:48:31
40.055235,116.613641666667,0,0,40816.5754166667,2011-09-30,13:48:36
40.055265,116.613653333333,0,0,40816.575474537,2011-09-30,13:48:41
40.0553066666667,116.61368,0,0,40816.5755324074,2011-09-30,13:48:46
40.0553233333333,116.61369,0,0,40816.5755902778,2011-09-30,13:48:51
40.0553183333333,116.613693333333,0,0,40816.5756481481,2011-09-30,13:48:56
40.0553183333333,116.613693333333,0,0,40816.5756828704,2011-09-30,13:48:59
40.0553216666667,116.613693333333,0,0,40816.5757060185,2011-09-30,13:49:01
40.0553316666667,116.613695,0,0,40816.5757638889,2011-09-30,13:49:06
40.0553316666667,116.613695,0,0,40816.5757986111,2011-09-30,13:49:09
40.0553283333333,116.613695,0,0,40816.5758217593,2011-09-30,13:49:11
40.0553066666667,116.613711666667,0,0,40816.5758796296,2011-09-30,13:49:16
40.05528,116.6137,0,0,40816.5759375,2011-09-30,13:49:21
40.05528,116.6137,0,0,40816.5759953704,2011-09-30,13:49:26
40.0552833333333,116.6137,0,0,40816.5760532407,2011-09-30,13:49:31
40.05529,116.6137,0,0,40816.5761111111,2011-09-30,13:49:36
40.0552933333333,116.6137,0,0,40816.5761689815,2011-09-30,13:49:41
40.0552983333333,116.6137,0,0,40816.5762268519,2011-09-30,13:49:46
40.0553016666667,116.613698333333,0,0,40816.5762847222,2011-09-30,13:49:51
40.0553066666667,116.613698333333,0,0,40816.5763425926,2011-09-30,13:49:56
40.0553,116.613698333333,0,0,40816.576400463,2011-09-30,13:50:01
40.0552916666667,116.6137,0,0,40816.5764583333,2011-09-30,13:50:06
40.05529,116.6137,0,0,40816.5765162037,2011-09-30,13:50:11
40.05529,116.6137,0,0,40816.5765509259,2011-09-30,13:50:14
40.0552966666667,116.613698333333,0,0,40816.5765740741,2011-09-30,13:50:16
40.05528,116.61369,0,0,40816.5766319444,2011-09-30,13:50:21
40.05528,116.61369,0,0,40816.5766666667,2011-09-30,13:50:24
40.0552833333333,116.613688333333,0,0,40816.5766898148,2011-09-30,13:50:26
40.055315,116.613625,0,0,40816.5767476852,2011-09-30,13:50:31
40.0553266666667,116.613496666667,0,0,40816.5767824074,2011-09-30,13:50:34
40.0553683333333,116.613368333333,0,0,40816.5768171296,2011-09-30,13:50:37
40.05541,116.613225,0,0,40816.5768518519,2011-09-30,13:50:40
40.0554633333333,116.613091666667,0,0,40816.5768865741,2011-09-30,13:50:43
40.055505,116.612978333333,0,0,40816.5769097222,2011-09-30,13:50:45
40.0555633333333,116.612866666667,0,0,40816.5769328704,2011-09-30,13:50:47
40.0556233333333,116.612761666667,0,0,40816.5769560185,2011-09-30,13:50:49
40.055685,116.612658333333,0,0,40816.5769791667,2011-09-30,13:50:51
40.05575,116.612545,0,0,40816.5770023148,2011-09-30,13:50:53
40.055825,116.612455,0,0,40816.577025463,2011-09-30,13:50:55
40.0559,116.612365,0,0,40816.5770486111,2011-09-30,13:50:57
40.0559766666667,116.61227,0,0,40816.5770717593,2011-09-30,13:50:59
40.05605,116.612176666667,0,0,40816.5770949074,2011-09-30,13:51:01
40.056135,116.612091666667,0,0,40816.5771180556,2011-09-30,13:51:03
40.0562333333333,116.612026666667,0,0,40816.5771412037,2011-09-30,13:51:05
40.0563483333333,116.611961666667,0,0,40816.5771643519,2011-09-30,13:51:07
40.0564716666667,116.611901666667,0,0,40816.5771875,2011-09-30,13:51:09
40.05661,116.611845,0,0,40816.5772106481,2011-09-30,13:51:11
40.0567516666667,116.611796666667,0,0,40816.5772337963,2011-09-30,13:51:13
40.0568933333333,116.611766666667,0,0,40816.5772569444,2011-09-30,13:51:15
40.0570333333333,116.611723333333,0,0,40816.5772800926,2011-09-30,13:51:17
40.057165,116.611695,0,0,40816.5773032407,2011-09-30,13:51:19
40.05728,116.611671666667,0,0,40816.5773263889,2011-09-30,13:51:21
40.0573783333333,116.611656666667,0,0,40816.577349537,2011-09-30,13:51:23
40.0574866666667,116.611643333333,0,0,40816.5773726852,2011-09-30,13:51:25
40.057585,116.611625,0,0,40816.5773958333,2011-09-30,13:51:27
40.057695,116.611588333333,0,0,40816.5774305556,2011-09-30,13:51:30
40.0577966666667,116.611583333333,0,0,40816.5774652778,2011-09-30,13:51:33
40.0579066666667,116.61162,0,0,40816.5775115741,2011-09-30,13:51:37
40.0579783333333,116.611696666667,0,0,40816.5775462963,2011-09-30,13:51:40
40.058035,116.611823333333,0,0,40816.5775810185,2011-09-30,13:51:43
40.0580866666667,116.611976666667,0,0,40816.5776157407,2011-09-30,13:51:46
40.0581333333333,116.612105,0,0,40816.5776388889,2011-09-30,13:51:48
40.0581816666667,116.612245,0,0,40816.577662037,2011-09-30,13:51:50
40.0581983333333,116.612391666667,0,0,40816.5776851852,2011-09-30,13:51:52
40.05822,116.612546666667,0,0,40816.5777083333,2011-09-30,13:51:54
40.05823,116.612705,0,0,40816.5777314815,2011-09-30,13:51:56
40.0582383333333,116.612865,0,0,40816.5777546296,2011-09-30,13:51:58
40.0582566666667,116.613028333333,0,0,40816.5777777778,2011-09-30,13:52:00
40.05827,116.613188333333,0,0,40816.5778009259,2011-09-30,13:52:02
40.0582766666667,116.613345,0,0,40816.5778240741,2011-09-30,13:52:04
40.0582816666667,116.613505,0,0,40816.5778472222,2011-09-30,13:52:06
40.0582866666667,116.613655,0,0,40816.5778703704,2011-09-30,13:52:08
40.058305,116.613778333333,0,0,40816.5778935185,2011-09-30,13:52:10
40.0583233333333,116.613896666667,0,0,40816.5779166667,2011-09-30,13:52:12
40.05834,116.614063333333,0,0,40816.5779513889,2011-09-30,13:52:15
40.0583533333333,116.614196666667,0,0,40816.577974537,2011-09-30,13:52:17
40.0583683333333,116.61434,0,0,40816.5779976852,2011-09-30,13:52:19
40.058385,116.61449,0,0,40816.5780208333,2011-09-30,13:52:21
40.0584,116.614641666667,0,0,40816.5780439815,2011-09-30,13:52:23
40.058405,116.614786666667,0,0,40816.5780671296,2011-09-30,13:52:25
40.05841,116.614925,0,0,40816.5780902778,2011-09-30,13:52:27
40.0584016666667,116.615063333333,0,0,40816.5781134259,2011-09-30,13:52:29
40.0583916666667,116.6152,0,0,40816.5781365741,2011-09-30,13:52:31
40.058385,116.61532,0,0,40816.5781597222,2011-09-30,13:52:33
40.0583733333333,116.615485,0,0,40816.5781944444,2011-09-30,13:52:36
40.0583833333333,116.615641666667,0,0,40816.5782291667,2011-09-30,13:52:39
40.0583916666667,116.615778333333,0,0,40816.5782638889,2011-09-30,13:52:42
40.0583683333333,116.615871666667,0,0,40816.5783217593,2011-09-30,13:52:47
40.0583733333333,116.615953333333,0,0,40816.5783796296,2011-09-30,13:52:52
40.0584116666667,116.616026666667,0,0,40816.5784375,2011-09-30,13:52:57
40.0584933333333,116.616085,0,0,40816.5784953704,2011-09-30,13:53:02
40.0585816666667,116.616106666667,0,0,40816.5785532407,2011-09-30,13:53:07
40.0585816666667,116.616083333333,0,0,40816.5786111111,2011-09-30,13:53:12
40.0585633333333,116.616093333333,0,0,40816.5786689815,2011-09-30,13:53:17
40.0585383333333,116.616076666667,0,0,40816.5787268518,2011-09-30,13:53:22
40.058515,116.616035,0,0,40816.5787847222,2011-09-30,13:53:27
40.0585183333333,116.615996666667,0,0,40816.5788425926,2011-09-30,13:53:32
40.058495,116.615956666667,0,0,40816.578900463,2011-09-30,13:53:37
40.0584616666667,116.615898333333,0,0,40816.5789583333,2011-09-30,13:53:42
40.0584683333333,116.615936666667,0,0,40816.5790162037,2011-09-30,13:53:47
40.0585366666667,116.616011666667,0,0,40816.5790740741,2011-09-30,13:53:52
40.0586016666667,116.616121666667,0,0,40816.5791319444,2011-09-30,13:53:57
40.0586533333333,116.616206666667,0,0,40816.5791898148,2011-09-30,13:54:02
40.0586733333333,116.616288333333,0,0,40816.5792476852,2011-09-30,13:54:07
40.05869,116.616361666667,0,0,40816.5793055556,2011-09-30,13:54:12
40.0587183333333,116.616453333333,0,0,40816.5793634259,2011-09-30,13:54:17
40.0586716666667,116.616485,0,0,40816.5794212963,2011-09-30,13:54:22
40.058625,116.616511666667,0,0,40816.5794791667,2011-09-30,13:54:27
40.0586866666667,116.616475,0,0,40816.579537037,2011-09-30,13:54:32
40.0586816666667,116.616461666667,0,0,40816.5795949074,2011-09-30,13:54:37
40.0586,116.61648,0,0,40816.5796527778,2011-09-30,13:54:42
40.0584883333333,116.616465,0,0,40816.5796990741,2011-09-30,13:54:46
40.058405,116.616508333333,0,0,40816.5797453704,2011-09-30,13:54:50
40.0583116666667,116.616535,0,0,40816.5797800926,2011-09-30,13:54:53
40.05821,116.616553333333,0,0,40816.5798263889,2011-09-30,13:54:57
40.0582733333333,116.61671,0,0,40816.5798726852,2011-09-30,13:55:01
40.058355,116.616836666667,0,0,40816.5798958333,2011-09-30,13:55:03
40.058455,116.616941666667,0,0,40816.5799189815,2011-09-30,13:55:05
40.0585983333333,116.617063333333,0,0,40816.5799421296,2011-09-30,13:55:07
40.058735,116.617168333333,0,0,40816.5799652778,2011-09-30,13:55:09
40.0588466666667,116.617268333333,0,0,40816.5799884259,2011-09-30,13:55:11
40.0589533333333,116.617341666667,0,0,40816.5800115741,2011-09-30,13:55:13
40.059065,116.617396666667,0,0,40816.5800347222,2011-09-30,13:55:15
40.059205,116.617468333333,0,0,40816.5800578704,2011-09-30,13:55:17
40.059315,116.6175,0,0,40816.5800810185,2011-09-30,13:55:19
40.059415,116.617508333333,0,0,40816.5801041667,2011-09-30,13:55:21
40.0595083333333,116.617523333333,0,0,40816.5801273148,2011-09-30,13:55:23
40.0596033333333,116.617518333333,0,0,40816.580150463,2011-09-30,13:55:25
40.059725,116.617486666667,0,0,40816.5801851852,2011-09-30,13:55:28
40.0598316666667,116.617448333333,0,0,40816.5802199074,2011-09-30,13:55:31
40.0599183333333,116.617415,0,0,40816.5802430556,2011-09-30,13:55:33
40.0600283333333,116.617368333333,0,0,40816.5802662037,2011-09-30,13:55:35
40.060175,116.617326666667,0,0,40816.5802893518,2011-09-30,13:55:37
40.0602766666667,116.617313333333,0,0,40816.5803009259,2011-09-30,13:55:38
40.060375,116.617293333333,0,0,40816.5803125,2011-09-30,13:55:39
40.060505,116.617263333333,0,0,40816.5803240741,2011-09-30,13:55:40
40.0606616666667,116.61723,0,0,40816.5803356481,2011-09-30,13:55:41
40.0608433333333,116.617208333333,0,0,40816.5803472222,2011-09-30,13:55:42
40.061045,116.617185,0,0,40816.5803587963,2011-09-30,13:55:43
40.0612533333333,116.61716,0,0,40816.5803703704,2011-09-30,13:55:44
40.0614816666667,116.61713,0,0,40816.5803819444,2011-09-30,13:55:45
40.0617133333333,116.617123333333,0,0,40816.5803935185,2011-09-30,13:55:46
40.0619483333333,116.617128333333,0,0,40816.5804050926,2011-09-30,13:55:47
40.0626233333333,116.617201666667,0,0,40816.5804398148,2011-09-30,13:55:50
40.0628433333333,116.617243333333,0,0,40816.5804513889,2011-09-30,13:55:51
40.0630633333333,116.617288333333,0,0,40816.580462963,2011-09-30,13:55:52
40.0633033333333,116.617316666667,0,0,40816.580474537,2011-09-30,13:55:53
40.0635566666667,116.617356666667,0,0,40816.5804861111,2011-09-30,13:55:54
31.14925,121.811038333333,0,0,40816.6645949074,2011-09-30,15:57:01
31.1492333333333,121.811068333333,0,0,40816.6646527778,2011-09-30,15:57:06
31.1492016666667,121.811071666667,0,0,40816.6647106481,2011-09-30,15:57:11
31.1491733333333,121.811121666667,0,0,40816.6647685185,2011-09-30,15:57:16
31.1491733333333,121.811121666667,0,0,40816.6648032407,2011-09-30,15:57:19
31.1491766666667,121.811123333333,0,0,40816.6648263889,2011-09-30,15:57:21
31.14919,121.811145,0,0,40816.6648842593,2011-09-30,15:57:26
31.1492,121.811168333333,0,0,40816.6649421296,2011-09-30,15:57:31
31.1492,121.811168333333,0,0,40816.6649768518,2011-09-30,15:57:34
31.1492066666667,121.811165,0,0,40816.665,2011-09-30,15:57:36
31.149195,121.811165,0,0,40816.6650578704,2011-09-30,15:57:41
31.1491883333333,121.811165,0,0,40816.6651157407,2011-09-30,15:57:46
31.149185,121.811165,0,0,40816.6651736111,2011-09-30,15:57:51
31.1491766666667,121.811165,0,0,40816.6652314815,2011-09-30,15:57:56
31.14917,121.811166666667,0,0,40816.6652893518,2011-09-30,15:58:01
31.1491633333333,121.811168333333,0,0,40816.6653472222,2011-09-30,15:58:06
31.14916,121.811168333333,0,0,40816.6654050926,2011-09-30,15:58:11
31.1491583333333,121.811168333333,0,0,40816.665462963,2011-09-30,15:58:16
31.149155,121.811168333333,0,0,40816.6655208333,2011-09-30,15:58:21
31.149155,121.811168333333,0,0,40816.6655555556,2011-09-30,15:58:24
31.1491533333333,121.811168333333,0,0,40816.6655787037,2011-09-30,15:58:26
31.1491416666667,121.811116666667,0,0,40816.6656365741,2011-09-30,15:58:31
31.1491966666667,121.811,0,0,40816.6656944444,2011-09-30,15:58:36
31.1492683333333,121.810913333333,0,0,40816.6657291667,2011-09-30,15:58:39
31.1492566666667,121.810775,0,0,40816.665775463,2011-09-30,15:58:43
31.1492183333333,121.810673333333,0,0,40816.6658101852,2011-09-30,15:58:46
31.1491766666667,121.810551666667,0,0,40816.6658449074,2011-09-30,15:58:49
31.14914,121.810418333333,0,0,40816.6658680556,2011-09-30,15:58:51
31.14908,121.810243333333,0,0,40816.6658912037,2011-09-30,15:58:53
31.1490233333333,121.810063333333,0,0,40816.6659143518,2011-09-30,15:58:55
31.1489566666667,121.809866666667,0,0,40816.6659375,2011-09-30,15:58:57
31.1489166666667,121.809766666667,0,0,40816.6659490741,2011-09-30,15:58:58
31.1488466666667,121.809581666667,0,0,40816.6659722222,2011-09-30,15:59:00
31.14878,121.809408333333,0,0,40816.6659953704,2011-09-30,15:59:02
31.1487366666667,121.809228333333,0,0,40816.6660185185,2011-09-30,15:59:04
31.1486816666667,121.809041666667,0,0,40816.6660416667,2011-09-30,15:59:06
31.14864,121.808896666667,0,0,40816.6660648148,2011-09-30,15:59:08
31.1486183333333,121.808776666667,0,0,40816.666087963,2011-09-30,15:59:10
31.1486633333333,121.808621666667,0,0,40816.6661226852,2011-09-30,15:59:13
31.148735,121.808548333333,0,0,40816.6661458333,2011-09-30,15:59:15
31.1488016666667,121.80845,0,0,40816.6661689815,2011-09-30,15:59:17
31.1489733333333,121.808405,0,0,40816.6661921296,2011-09-30,15:59:19
31.1490966666667,121.808393333333,0,0,40816.6662037037,2011-09-30,15:59:20
31.14919,121.808361666667,0,0,40816.6662152778,2011-09-30,15:59:21
31.1493016666667,121.808305,0,0,40816.6662268518,2011-09-30,15:59:22
31.1495066666667,121.808198333333,0,0,40816.66625,2011-09-30,15:59:24
31.1496516666667,121.80817,0,0,40816.6662615741,2011-09-30,15:59:25
31.14978,121.808121666667,0,0,40816.6662731481,2011-09-30,15:59:26
31.1499083333333,121.808078333333,0,0,40816.6662847222,2011-09-30,15:59:27
31.15003,121.80803,0,0,40816.6662962963,2011-09-30,15:59:28
31.15014,121.807975,0,0,40816.6663078704,2011-09-30,15:59:29
31.1502383333333,121.807916666667,0,0,40816.6663194444,2011-09-30,15:59:30
31.1503366666667,121.807861666667,0,0,40816.6663310185,2011-09-30,15:59:31
31.1504483333333,121.807816666667,0,0,40816.6663425926,2011-09-30,15:59:32
31.15057,121.80777,0,0,40816.6663541667,2011-09-30,15:59:33
31.1506866666667,121.807726666667,0,0,40816.6663657407,2011-09-30,15:59:34
31.1508,121.807685,0,0,40816.6663773148,2011-09-30,15:59:35
31.1509233333333,121.807645,0,0,40816.6663888889,2011-09-30,15:59:36
31.15104,121.8076,0,0,40816.666400463,2011-09-30,15:59:37
31.1511683333333,121.80755,0,0,40816.666412037,2011-09-30,15:59:38
31.1513016666667,121.807501666667,0,0,40816.6664236111,2011-09-30,15:59:39
31.151445,121.807465,0,0,40816.6664351852,2011-09-30,15:59:40
31.1516,121.807428333333,0,0,40816.6664467593,2011-09-30,15:59:41
31.1517466666667,121.80738,0,0,40816.6664583333,2011-09-30,15:59:42
31.1518866666667,121.807331666667,0,0,40816.6664699074,2011-09-30,15:59:43
31.152045,121.807285,0,0,40816.6664814815,2011-09-30,15:59:44
31.1521916666667,121.807223333333,0,0,40816.6664930556,2011-09-30,15:59:45
31.1523333333333,121.807173333333,0,0,40816.6665046296,2011-09-30,15:59:46
31.15249,121.807111666667,0,0,40816.6665162037,2011-09-30,15:59:47
31.1526216666667,121.807083333333,0,0,40816.6665277778,2011-09-30,15:59:48
31.152775,121.807045,0,0,40816.6665393518,2011-09-30,15:59:49
31.1529216666667,121.80698,0,0,40816.6665509259,2011-09-30,15:59:50
31.15306,121.806925,0,0,40816.6665625,2011-09-30,15:59:51
31.1532016666667,121.806865,0,0,40816.6665740741,2011-09-30,15:59:52
31.153355,121.806803333333,0,0,40816.6665856481,2011-09-30,15:59:53
31.153475,121.80675,0,0,40816.6665972222,2011-09-30,15:59:54
31.1536183333333,121.806691666667,0,0,40816.6666087963,2011-09-30,15:59:55
31.1537633333333,121.806633333333,0,0,40816.6666203704,2011-09-30,15:59:56
31.1539116666667,121.806581666667,0,0,40816.6666319444,2011-09-30,15:59:57
31.154045,121.806533333333,0,0,40816.6666435185,2011-09-30,15:59:58
31.15418,121.806486666667,0,0,40816.6666550926,2011-09-30,15:59:59
31.1543016666667,121.806451666667,0,0,40816.6666666667,2011-09-30,16:00:00
31.1544183333333,121.806415,0,0,40816.6666782407,2011-09-30,16:00:01
31.1545183333333,121.806381666667,0,0,40816.6666898148,2011-09-30,16:00:02
31.15461,121.806346666667,0,0,40816.6667013889,2011-09-30,16:00:03
31.1547016666667,121.80631,0,0,40816.666712963,2011-09-30,16:00:04
31.1548483333333,121.806258333333,0,0,40816.6667361111,2011-09-30,16:00:06
31.1549383333333,121.806208333333,0,0,40816.6667592593,2011-09-30,16:00:08
31.15493,121.806115,0,0,40816.6668171296,2011-09-30,16:00:13
31.15492,121.805981666667,0,0,40816.6668518518,2011-09-30,16:00:16
31.154885,121.805878333333,0,0,40816.6668981481,2011-09-30,16:00:20
31.1548333333333,121.805835,0,0,40816.6669560185,2011-09-30,16:00:25
31.1547683333333,121.80584,0,0,40816.6670138889,2011-09-30,16:00:30
31.1547666666667,121.805815,0,0,40816.6670717593,2011-09-30,16:00:35
31.1547966666667,121.805775,0,0,40816.6671296296,2011-09-30,16:00:40
31.154835,121.805748333333,0,0,40816.6671875,2011-09-30,16:00:45
31.1549216666667,121.80572,0,0,40816.6674189815,2011-09-30,16:01:05
31.152655,121.80526,0,0,40816.6735069444,2011-09-30,16:09:51
31.1525716666667,121.805193333333,0,0,40816.6735185185,2011-09-30,16:09:52
31.1524433333333,121.805075,0,0,40816.6735300926,2011-09-30,16:09:53
31.1524166666667,121.805001666667,0,0,40816.6735416667,2011-09-30,16:09:54
31.1524066666667,121.804966666667,0,0,40816.6735532407,2011-09-30,16:09:55
31.1524233333333,121.804868333333,0,0,40816.6736111111,2011-09-30,16:10:00
31.1524483333333,121.80483,0,0,40816.6736689815,2011-09-30,16:10:05
31.152405,121.804811666667,0,0,40816.6737268518,2011-09-30,16:10:10
31.1524316666667,121.804851666667,0,0,40816.6737847222,2011-09-30,16:10:15
31.152475,121.80493,0,0,40816.6738425926,2011-09-30,16:10:20
31.1524666666667,121.80497,0,0,40816.673900463,2011-09-30,16:10:25
31.1524483333333,121.80498,0,0,40816.6739583333,2011-09-30,16:10:30
31.15244,121.805013333333,0,0,40816.6740162037,2011-09-30,16:10:35
31.15237,121.804978333333,0,0,40816.6740740741,2011-09-30,16:10:40
31.1523366666667,121.804866666667,0,0,40816.6741319444,2011-09-30,16:10:45
31.1523233333333,121.804761666667,0,0,40816.6741782407,2011-09-30,16:10:49
31.1523633333333,121.804643333333,0,0,40816.674212963,2011-09-30,16:10:52
31.1523966666667,121.804543333333,0,0,40816.6742361111,2011-09-30,16:10:54
31.1524233333333,121.804435,0,0,40816.6742592593,2011-09-30,16:10:56
31.1519,121.803368333333,0,0,40816.6748263889,2011-09-30,16:11:45
31.1516783333333,121.803585,0,0,40816.674837963,2011-09-30,16:11:46
31.1517483333333,121.803751666667,0,0,40816.6748611111,2011-09-30,16:11:48
31.1517633333333,121.804008333333,0,0,40816.6748842593,2011-09-30,16:11:50
31.1517733333333,121.80413,0,0,40816.6748958333,2011-09-30,16:11:51
31.1518233333333,121.804256666667,0,0,40816.6749189815,2011-09-30,16:11:53
31.151805,121.804335,0,0,40816.6749768518,2011-09-30,16:11:58
31.1517033333333,121.804365,0,0,40816.6750231481,2011-09-30,16:12:02
31.1516316666667,121.804441666667,0,0,40816.6750694444,2011-09-30,16:12:06
31.15154,121.80446,0,0,40816.6751273148,2011-09-30,16:12:11
31.1499283333333,121.804701666667,0,0,40816.6761574074,2011-09-30,16:13:40
31.1501083333333,121.804913333333,0,0,40816.6761805556,2011-09-30,16:13:42
31.1502283333333,121.804941666667,0,0,40816.6761921296,2011-09-30,16:13:43
31.1548666666667,121.802766666667,0,0,40816.6783912037,2011-09-30,16:16:53
31.1549833333333,121.802616666667,0,0,40816.6784027778,2011-09-30,16:16:54
31.1549566666667,121.802578333333,0,0,40816.6784722222,2011-09-30,16:17:00
31.154955,121.80257,0,0,40816.6785300926,2011-09-30,16:17:05
31.154955,121.802566666667,0,0,40816.678587963,2011-09-30,16:17:10
31.1549583333333,121.80257,0,0,40816.6786458333,2011-09-30,16:17:15
31.1549616666667,121.802576666667,0,0,40816.6787037037,2011-09-30,16:17:20
31.1549616666667,121.802576666667,0,0,40816.6787384259,2011-09-30,16:17:23
31.154965,121.80258,0,0,40816.6787615741,2011-09-30,16:17:25
31.155025,121.802561666667,0,0,40816.6788194444,2011-09-30,16:17:30
31.15504,121.802568333333,0,0,40816.6788773148,2011-09-30,16:17:35
31.15504,121.802568333333,0,0,40816.678912037,2011-09-30,16:17:38
31.1550416666667,121.802571666667,0,0,40816.6789351852,2011-09-30,16:17:40
31.155125,121.802551666667,0,0,40816.6789930556,2011-09-30,16:17:45
31.1552266666667,121.802526666667,0,0,40816.6790162037,2011-09-30,16:17:47
31.15535,121.80249,0,0,40816.6790393519,2011-09-30,16:17:49
31.1554816666667,121.802486666667,0,0,40816.6790625,2011-09-30,16:17:51
31.1555983333333,121.802503333333,0,0,40816.6790856481,2011-09-30,16:17:53
31.1557266666667,121.802508333333,0,0,40816.6791087963,2011-09-30,16:17:55
31.1558316666667,121.802516666667,0,0,40816.6791319444,2011-09-30,16:17:57
31.1559166666667,121.802506666667,0,0,40816.6791550926,2011-09-30,16:17:59
31.156045,121.802463333333,0,0,40816.6791898148,2011-09-30,16:18:02
31.1561533333333,121.80241,0,0,40816.679212963,2011-09-30,16:18:04
31.15628,121.802331666667,0,0,40816.6792361111,2011-09-30,16:18:06
31.1564316666667,121.802223333333,0,0,40816.6792592593,2011-09-30,16:18:08
31.1565133333333,121.802161666667,0,0,40816.6792708333,2011-09-30,16:18:09
31.156605,121.802091666667,0,0,40816.6792824074,2011-09-30,16:18:10
31.1566966666667,121.802016666667,0,0,40816.6792939815,2011-09-30,16:18:11
31.1567833333333,121.801936666667,0,0,40816.6793055556,2011-09-30,16:18:12
31.15687,121.801855,0,0,40816.6793171296,2011-09-30,16:18:13
31.1569516666667,121.801778333333,0,0,40816.6793287037,2011-09-30,16:18:14
31.1570316666667,121.801688333333,0,0,40816.6793402778,2011-09-30,16:18:15
31.157105,121.801578333333,0,0,40816.6793518519,2011-09-30,16:18:16
31.1571866666667,121.801483333333,0,0,40816.6793634259,2011-09-30,16:18:17
31.15724,121.801375,0,0,40816.679375,2011-09-30,16:18:18
31.157295,121.801268333333,0,0,40816.6793865741,2011-09-30,16:18:19
31.1573416666667,121.801156666667,0,0,40816.6793981481,2011-09-30,16:18:20
31.1573816666667,121.80105,0,0,40816.6794097222,2011-09-30,16:18:21
31.157415,121.800945,0,0,40816.6794212963,2011-09-30,16:18:22
31.1574416666667,121.800836666667,0,0,40816.6794328704,2011-09-30,16:18:23
31.1574633333333,121.80073,0,0,40816.6794444444,2011-09-30,16:18:24
31.1574783333333,121.800618333333,0,0,40816.6794560185,2011-09-30,16:18:25
31.15749,121.800506666667,0,0,40816.6794675926,2011-09-30,16:18:26
31.1574966666667,121.800391666667,0,0,40816.6794791667,2011-09-30,16:18:27
31.157485,121.800186666667,0,0,40816.6795023148,2011-09-30,16:18:29
31.157455,121.799988333333,0,0,40816.679525463,2011-09-30,16:18:31
31.1574133333333,121.799791666667,0,0,40816.6795486111,2011-09-30,16:18:33
31.1573883333333,121.799688333333,0,0,40816.6795601852,2011-09-30,16:18:34
31.1573616666667,121.799585,0,0,40816.6795717593,2011-09-30,16:18:35
31.157295,121.799413333333,0,0,40816.6795949074,2011-09-30,16:18:37
31.1572183333333,121.799251666667,0,0,40816.6796180556,2011-09-30,16:18:39
31.1571283333333,121.799101666667,0,0,40816.6796412037,2011-09-30,16:18:41
31.1570133333333,121.798943333333,0,0,40816.6796643519,2011-09-30,16:18:43
31.156945,121.798861666667,0,0,40816.6796759259,2011-09-30,16:18:44
31.1568683333333,121.79878,0,0,40816.6796875,2011-09-30,16:18:45
31.156795,121.798705,0,0,40816.6796990741,2011-09-30,16:18:46
31.15671,121.798628333333,0,0,40816.6797106481,2011-09-30,16:18:47
31.1566233333333,121.798556666667,0,0,40816.6797222222,2011-09-30,16:18:48
31.1565316666667,121.798491666667,0,0,40816.6797337963,2011-09-30,16:18:49
31.1564333333333,121.798426666667,0,0,40816.6797453704,2011-09-30,16:18:50
31.1563383333333,121.798373333333,0,0,40816.6797569444,2011-09-30,16:18:51
31.1562416666667,121.79833,0,0,40816.6797685185,2011-09-30,16:18:52
31.1561333333333,121.798295,0,0,40816.6797800926,2011-09-30,16:18:53
31.15602,121.798271666667,0,0,40816.6797916667,2011-09-30,16:18:54
31.1559066666667,121.798258333333,0,0,40816.6798032407,2011-09-30,16:18:55
31.1557883333333,121.798265,0,0,40816.6798148148,2011-09-30,16:18:56
31.1556733333333,121.798283333333,0,0,40816.6798263889,2011-09-30,16:18:57
31.1555566666667,121.798316666667,0,0,40816.679837963,2011-09-30,16:18:58
31.1554383333333,121.798356666667,0,0,40816.679849537,2011-09-30,16:18:59
31.155315,121.7984,0,0,40816.6798611111,2011-09-30,16:19:00
31.15519,121.798445,0,0,40816.6798726852,2011-09-30,16:19:01
31.155065,121.79849,0,0,40816.6798842593,2011-09-30,16:19:02
31.15493,121.79854,0,0,40816.6798958333,2011-09-30,16:19:03
31.1547966666667,121.798593333333,0,0,40816.6799074074,2011-09-30,16:19:04
31.1546633333333,121.798645,0,0,40816.6799189815,2011-09-30,16:19:05
31.1545333333333,121.798695,0,0,40816.6799305556,2011-09-30,16:19:06
31.1544016666667,121.798746666667,0,0,40816.6799421296,2011-09-30,16:19:07
31.154275,121.798795,0,0,40816.6799537037,2011-09-30,16:19:08
31.15415,121.798845,0,0,40816.6799652778,2011-09-30,16:19:09
31.1540266666667,121.798893333333,0,0,40816.6799768518,2011-09-30,16:19:10
31.1539083333333,121.798945,0,0,40816.6799884259,2011-09-30,16:19:11
31.15379,121.798995,0,0,40816.68,2011-09-30,16:19:12
31.1536766666667,121.799045,0,0,40816.6800115741,2011-09-30,16:19:13
31.15357,121.799088333333,0,0,40816.6800231481,2011-09-30,16:19:14
31.1534583333333,121.799136666667,0,0,40816.6800347222,2011-09-30,16:19:15
31.1533433333333,121.79918,0,0,40816.6800462963,2011-09-30,16:19:16
31.1532233333333,121.799216666667,0,0,40816.6800578704,2011-09-30,16:19:17
31.1530983333333,121.799255,0,0,40816.6800694444,2011-09-30,16:19:18
31.152975,121.799295,0,0,40816.6800810185,2011-09-30,16:19:19
31.152845,121.799338333333,0,0,40816.6800925926,2011-09-30,16:19:20
31.15271,121.799381666667,0,0,40816.6801041667,2011-09-30,16:19:21
31.15258,121.799426666667,0,0,40816.6801157407,2011-09-30,16:19:22
31.1524466666667,121.799478333333,0,0,40816.6801273148,2011-09-30,16:19:23
31.1523166666667,121.799526666667,0,0,40816.6801388889,2011-09-30,16:19:24
31.15219,121.799575,0,0,40816.680150463,2011-09-30,16:19:25
31.1520616666667,121.799625,0,0,40816.680162037,2011-09-30,16:19:26
31.1519316666667,121.79967,0,0,40816.6801736111,2011-09-30,16:19:27
31.15181,121.799723333333,0,0,40816.6801851852,2011-09-30,16:19:28
31.1516733333333,121.799768333333,0,0,40816.6801967593,2011-09-30,16:19:29
31.1515583333333,121.799821666667,0,0,40816.6802083333,2011-09-30,16:19:30
31.1514416666667,121.799871666667,0,0,40816.6802199074,2011-09-30,16:19:31
31.15132,121.799918333333,0,0,40816.6802314815,2011-09-30,16:19:32
31.15118,121.799963333333,0,0,40816.6802430556,2011-09-30,16:19:33
31.1510666666667,121.800016666667,0,0,40816.6802546296,2011-09-30,16:19:34
31.15096,121.800073333333,0,0,40816.6802662037,2011-09-30,16:19:35
31.1508483333333,121.800148333333,0,0,40816.6802777778,2011-09-30,16:19:36
31.1507033333333,121.800171666667,0,0,40816.6802893518,2011-09-30,16:19:37
31.1505633333333,121.800213333333,0,0,40816.6803009259,2011-09-30,16:19:38
31.1504216666667,121.800246666667,0,0,40816.6803125,2011-09-30,16:19:39
31.1502866666667,121.800285,0,0,40816.6803240741,2011-09-30,16:19:40
31.1501516666667,121.800343333333,0,0,40816.6803356481,2011-09-30,16:19:41
31.15001,121.800403333333,0,0,40816.6803472222,2011-09-30,16:19:42
31.1498733333333,121.800476666667,0,0,40816.6803587963,2011-09-30,16:19:43
31.1497333333333,121.800521666667,0,0,40816.6803703704,2011-09-30,16:19:44
31.1496066666667,121.800561666667,0,0,40816.6803819444,2011-09-30,16:19:45
31.14948,121.800601666667,0,0,40816.6803935185,2011-09-30,16:19:46
31.1493516666667,121.80065,0,0,40816.6804050926,2011-09-30,16:19:47
31.1492283333333,121.800706666667,0,0,40816.6804166667,2011-09-30,16:19:48
31.1491066666667,121.800738333333,0,0,40816.6804282407,2011-09-30,16:19:49
31.1489866666667,121.80077,0,0,40816.6804398148,2011-09-30,16:19:50
31.1488666666667,121.800806666667,0,0,40816.6804513889,2011-09-30,16:19:51
31.1487416666667,121.80084,0,0,40816.680462963,2011-09-30,16:19:52
31.1486116666667,121.800883333333,0,0,40816.680474537,2011-09-30,16:19:53
31.1484716666667,121.800933333333,0,0,40816.6804861111,2011-09-30,16:19:54
31.1483233333333,121.80098,0,0,40816.6804976852,2011-09-30,16:19:55
31.14819,121.801028333333,0,0,40816.6805092593,2011-09-30,16:19:56
31.1480433333333,121.801083333333,0,0,40816.6805208333,2011-09-30,16:19:57
31.1478983333333,121.801131666667,0,0,40816.6805324074,2011-09-30,16:19:58
31.1477533333333,121.801186666667,0,0,40816.6805439815,2011-09-30,16:19:59
31.14761,121.801236666667,0,0,40816.6805555556,2011-09-30,16:20:00
31.1474616666667,121.801283333333,0,0,40816.6805671296,2011-09-30,16:20:01
31.147315,121.801335,0,0,40816.6805787037,2011-09-30,16:20:02
31.14717,121.80139,0,0,40816.6805902778,2011-09-30,16:20:03
31.1470233333333,121.80144,0,0,40816.6806018518,2011-09-30,16:20:04
31.1468716666667,121.80149,0,0,40816.6806134259,2011-09-30,16:20:05
31.1467233333333,121.801545,0,0,40816.680625,2011-09-30,16:20:06
31.1465766666667,121.801605,0,0,40816.6806365741,2011-09-30,16:20:07
31.1464266666667,121.801661666667,0,0,40816.6806481481,2011-09-30,16:20:08
31.14629,121.801713333333,0,0,40816.6806597222,2011-09-30,16:20:09
31.1461666666667,121.801761666667,0,0,40816.6806712963,2011-09-30,16:20:10
31.1460433333333,121.801806666667,0,0,40816.6806828704,2011-09-30,16:20:11
31.1459333333333,121.801863333333,0,0,40816.6806944444,2011-09-30,16:20:12
31.1458333333333,121.801916666667,0,0,40816.6807060185,2011-09-30,16:20:13
31.1457316666667,121.801971666667,0,0,40816.6807175926,2011-09-30,16:20:14
31.1456316666667,121.802033333333,0,0,40816.6807291667,2011-09-30,16:20:15
31.1455366666667,121.802105,0,0,40816.6807407407,2011-09-30,16:20:16
31.1454483333333,121.802178333333,0,0,40816.6807523148,2011-09-30,16:20:17
31.1453583333333,121.802265,0,0,40816.6807638889,2011-09-30,16:20:18
31.1452833333333,121.802366666667,0,0,40816.680775463,2011-09-30,16:20:19
31.145215,121.802468333333,0,0,40816.680787037,2011-09-30,16:20:20
31.1451516666667,121.80258,0,0,40816.6807986111,2011-09-30,16:20:21
31.1450933333333,121.802686666667,0,0,40816.6808101852,2011-09-30,16:20:22
31.1450433333333,121.802796666667,0,0,40816.6808217593,2011-09-30,16:20:23
31.1450033333333,121.802911666667,0,0,40816.6808333333,2011-09-30,16:20:24
31.1449633333333,121.803028333333,0,0,40816.6808449074,2011-09-30,16:20:25
31.1449333333333,121.80315,0,0,40816.6808564815,2011-09-30,16:20:26
31.1449,121.803268333333,0,0,40816.6808680556,2011-09-30,16:20:27
31.1448666666667,121.803386666667,0,0,40816.6808796296,2011-09-30,16:20:28
31.1448316666667,121.803508333333,0,0,40816.6808912037,2011-09-30,16:20:29
31.1447766666667,121.803616666667,0,0,40816.6809027778,2011-09-30,16:20:30
31.14473,121.803735,0,0,40816.6809143518,2011-09-30,16:20:31
31.1446766666667,121.803845,0,0,40816.6809259259,2011-09-30,16:20:32
31.1446166666667,121.803951666667,0,0,40816.6809375,2011-09-30,16:20:33
31.1445483333333,121.804046666667,0,0,40816.6809490741,2011-09-30,16:20:34
31.1444766666667,121.804133333333,0,0,40816.6809606481,2011-09-30,16:20:35
31.1443933333333,121.804218333333,0,0,40816.6809722222,2011-09-30,16:20:36
31.1443033333333,121.80429,0,0,40816.6809837963,2011-09-30,16:20:37
31.1442016666667,121.804346666667,0,0,40816.6809953704,2011-09-30,16:20:38
31.144095,121.804401666667,0,0,40816.6810069444,2011-09-30,16:20:39
31.143985,121.804453333333,0,0,40816.6810185185,2011-09-30,16:20:40
31.1438766666667,121.804511666667,0,0,40816.6810300926,2011-09-30,16:20:41
31.14377,121.80457,0,0,40816.6810416667,2011-09-30,16:20:42
31.143665,121.804631666667,0,0,40816.6810532407,2011-09-30,16:20:43
31.143565,121.804701666667,0,0,40816.6810648148,2011-09-30,16:20:44
31.1434666666667,121.804773333333,0,0,40816.6810763889,2011-09-30,16:20:45
31.143365,121.804843333333,0,0,40816.681087963,2011-09-30,16:20:46
31.14326,121.80491,0,0,40816.681099537,2011-09-30,16:20:47
31.1431583333333,121.804976666667,0,0,40816.6811111111,2011-09-30,16:20:48
31.14127,121.805268333333,0,0,40816.68125,2011-09-30,16:21:00
31.14109,121.805458333333,0,0,40816.6812615741,2011-09-30,16:21:01
31.1409833333333,121.805481666667,0,0,40816.6812731481,2011-09-30,16:21:02
31.139855,121.805875,0,0,40816.6813541667,2011-09-30,16:21:09
31.1397833333333,121.806015,0,0,40816.6813657407,2011-09-30,16:21:10
31.139625,121.806171666667,0,0,40816.6813773148,2011-09-30,16:21:11
31.13948,121.806235,0,0,40816.6813888889,2011-09-30,16:21:12
31.139325,121.806285,0,0,40816.681400463,2011-09-30,16:21:13
31.13919,121.80634,0,0,40816.681412037,2011-09-30,16:21:14
31.1390516666667,121.806398333333,0,0,40816.6814236111,2011-09-30,16:21:15
31.138915,121.806448333333,0,0,40816.6814351852,2011-09-30,16:21:16
31.1387716666667,121.8065,0,0,40816.6814467593,2011-09-30,16:21:17
31.13864,121.80655,0,0,40816.6814583333,2011-09-30,16:21:18
31.13851,121.806601666667,0,0,40816.6814699074,2011-09-30,16:21:19
31.1383883333333,121.806653333333,0,0,40816.6814814815,2011-09-30,16:21:20
31.1382566666667,121.806691666667,0,0,40816.6814930556,2011-09-30,16:21:21
31.13813,121.806735,0,0,40816.6815046296,2011-09-30,16:21:22
31.1380066666667,121.806778333333,0,0,40816.6815162037,2011-09-30,16:21:23
31.13789,121.806831666667,0,0,40816.6815277778,2011-09-30,16:21:24
31.1377633333333,121.806875,0,0,40816.6815393518,2011-09-30,16:21:25
31.1376383333333,121.806923333333,0,0,40816.6815509259,2011-09-30,16:21:26
31.1375183333333,121.806963333333,0,0,40816.6815625,2011-09-30,16:21:27
31.1373916666667,121.807008333333,0,0,40816.6815740741,2011-09-30,16:21:28
31.1372633333333,121.807053333333,0,0,40816.6815856481,2011-09-30,16:21:29
31.1371416666667,121.807096666667,0,0,40816.6815972222,2011-09-30,16:21:30
31.137015,121.807141666667,0,0,40816.6816087963,2011-09-30,16:21:31
31.1368866666667,121.807188333333,0,0,40816.6816203704,2011-09-30,16:21:32
31.1367583333333,121.807236666667,0,0,40816.6816319444,2011-09-30,16:21:33
31.1366333333333,121.807285,0,0,40816.6816435185,2011-09-30,16:21:34
31.1365116666667,121.807333333333,0,0,40816.6816550926,2011-09-30,16:21:35
31.1363833333333,121.807385,0,0,40816.6816666667,2011-09-30,16:21:36
31.1362566666667,121.807435,0,0,40816.6816782407,2011-09-30,16:21:37
31.1361283333333,121.807486666667,0,0,40816.6816898148,2011-09-30,16:21:38
31.1359983333333,121.807536666667,0,0,40816.6817013889,2011-09-30,16:21:39
31.13587,121.807586666667,0,0,40816.681712963,2011-09-30,16:21:40
31.13574,121.807636666667,0,0,40816.681724537,2011-09-30,16:21:41
31.135605,121.807688333333,0,0,40816.6817361111,2011-09-30,16:21:42
31.135465,121.807733333333,0,0,40816.6817476852,2011-09-30,16:21:43
31.1353266666667,121.807778333333,0,0,40816.6817592593,2011-09-30,16:21:44
31.1351866666667,121.807818333333,0,0,40816.6817708333,2011-09-30,16:21:45
31.1350483333333,121.807858333333,0,0,40816.6817824074,2011-09-30,16:21:46
31.1349166666667,121.807911666667,0,0,40816.6817939815,2011-09-30,16:21:47
31.1347766666667,121.80796,0,0,40816.6818055556,2011-09-30,16:21:48
31.1346333333333,121.808011666667,0,0,40816.6818171296,2011-09-30,16:21:49
31.1344916666667,121.808061666667,0,0,40816.6818287037,2011-09-30,16:21:50
31.1343483333333,121.808116666667,0,0,40816.6818402778,2011-09-30,16:21:51
31.134215,121.808178333333,0,0,40816.6818518518,2011-09-30,16:21:52
31.134065,121.80823,0,0,40816.6818634259,2011-09-30,16:21:53
31.1339166666667,121.80829,0,0,40816.681875,2011-09-30,16:21:54
31.133765,121.808353333333,0,0,40816.6818865741,2011-09-30,16:21:55
31.1336116666667,121.808411666667,0,0,40816.6818981481,2011-09-30,16:21:56
31.1334683333333,121.808476666667,0,0,40816.6819097222,2011-09-30,16:21:57
31.13332,121.808541666667,0,0,40816.6819212963,2011-09-30,16:21:58
31.1331766666667,121.808608333333,0,0,40816.6819328704,2011-09-30,16:21:59
31.13303,121.808673333333,0,0,40816.6819444444,2011-09-30,16:22:00
31.1328783333333,121.808733333333,0,0,40816.6819560185,2011-09-30,16:22:01
31.1327333333333,121.808793333333,0,0,40816.6819675926,2011-09-30,16:22:02
31.1325883333333,121.808855,0,0,40816.6819791667,2011-09-30,16:22:03
31.1324416666667,121.808915,0,0,40816.6819907407,2011-09-30,16:22:04
31.1322966666667,121.808975,0,0,40816.6820023148,2011-09-30,16:22:05
31.132155,121.809036666667,0,0,40816.6820138889,2011-09-30,16:22:06
31.13201,121.809096666667,0,0,40816.682025463,2011-09-30,16:22:07
31.13187,121.809158333333,0,0,40816.682037037,2011-09-30,16:22:08
31.1317266666667,121.809218333333,0,0,40816.6820486111,2011-09-30,16:22:09
31.1315833333333,121.80928,0,0,40816.6820601852,2011-09-30,16:22:10
31.1314416666667,121.809338333333,0,0,40816.6820717593,2011-09-30,16:22:11
31.1312983333333,121.809396666667,0,0,40816.6820833333,2011-09-30,16:22:12
31.1311633333333,121.809458333333,0,0,40816.6820949074,2011-09-30,16:22:13
31.1310216666667,121.809516666667,0,0,40816.6821064815,2011-09-30,16:22:14
31.130875,121.809583333333,0,0,40816.6821180556,2011-09-30,16:22:15
31.130735,121.809645,0,0,40816.6821296296,2011-09-30,16:22:16
31.13059,121.809706666667,0,0,40816.6821412037,2011-09-30,16:22:17
31.130445,121.809766666667,0,0,40816.6821527778,2011-09-30,16:22:18
31.1303066666667,121.80983,0,0,40816.6821643518,2011-09-30,16:22:19
31.13017,121.809896666667,0,0,40816.6821759259,2011-09-30,16:22:20
31.1300383333333,121.80997,0,0,40816.6821875,2011-09-30,16:22:21
31.1299083333333,121.810046666667,0,0,40816.6821990741,2011-09-30,16:22:22
31.1297716666667,121.810115,0,0,40816.6822106481,2011-09-30,16:22:23
31.1296266666667,121.810181666667,0,0,40816.6822222222,2011-09-30,16:22:24
31.12949,121.810251666667,0,0,40816.6822337963,2011-09-30,16:22:25
31.129355,121.810318333333,0,0,40816.6822453704,2011-09-30,16:22:26
31.1292216666667,121.810388333333,0,0,40816.6822569444,2011-09-30,16:22:27
31.1290883333333,121.810458333333,0,0,40816.6822685185,2011-09-30,16:22:28
31.1289433333333,121.810518333333,0,0,40816.6822800926,2011-09-30,16:22:29
31.1287933333333,121.81059,0,0,40816.6822916667,2011-09-30,16:22:30
31.128645,121.810656666667,0,0,40816.6823032407,2011-09-30,16:22:31
31.1284966666667,121.810723333333,0,0,40816.6823148148,2011-09-30,16:22:32
31.1283466666667,121.81079,0,0,40816.6823263889,2011-09-30,16:22:33
31.1281883333333,121.810836666667,0,0,40816.682337963,2011-09-30,16:22:34
31.1280133333333,121.810881666667,0,0,40816.682349537,2011-09-30,16:22:35
31.1278233333333,121.810941666667,0,0,40816.6823611111,2011-09-30,16:22:36
31.1276933333333,121.810971666667,0,0,40816.6823726852,2011-09-30,16:22:37
31.1275466666667,121.811,0,0,40816.6823842593,2011-09-30,16:22:38
31.12741,121.811053333333,0,0,40816.6823958333,2011-09-30,16:22:39
31.1272483333333,121.81111,0,0,40816.6824074074,2011-09-30,16:22:40
31.1271,121.811171666667,0,0,40816.6824189815,2011-09-30,16:22:41
31.1269516666667,121.81124,0,0,40816.6824305556,2011-09-30,16:22:42
31.1267916666667,121.811308333333,0,0,40816.6824421296,2011-09-30,16:22:43
31.126625,121.811365,0,0,40816.6824537037,2011-09-30,16:22:44
31.1264766666667,121.811421666667,0,0,40816.6824652778,2011-09-30,16:22:45
31.1263316666667,121.811488333333,0,0,40816.6824768518,2011-09-30,16:22:46
31.1261716666667,121.81155,0,0,40816.6824884259,2011-09-30,16:22:47
31.12602,121.81161,0,0,40816.6825,2011-09-30,16:22:48
31.1258633333333,121.811675,0,0,40816.6825115741,2011-09-30,16:22:49
31.1256983333333,121.81173,0,0,40816.6825231481,2011-09-30,16:22:50
31.125535,121.811791666667,0,0,40816.6825347222,2011-09-30,16:22:51
31.1253733333333,121.811846666667,0,0,40816.6825462963,2011-09-30,16:22:52
31.1252066666667,121.8119,0,0,40816.6825578704,2011-09-30,16:22:53
31.1250316666667,121.811961666667,0,0,40816.6825694444,2011-09-30,16:22:54
31.124855,121.812028333333,0,0,40816.6825810185,2011-09-30,16:22:55
31.124685,121.812096666667,0,0,40816.6825925926,2011-09-30,16:22:56
31.1245083333333,121.812166666667,0,0,40816.6826041667,2011-09-30,16:22:57
31.12432,121.812236666667,0,0,40816.6826157407,2011-09-30,16:22:58
31.124135,121.812301666667,0,0,40816.6826273148,2011-09-30,16:22:59
31.12394,121.812373333333,0,0,40816.6826388889,2011-09-30,16:23:00
31.1237433333333,121.812448333333,0,0,40816.682650463,2011-09-30,16:23:01
31.1235583333333,121.812515,0,0,40816.682662037,2011-09-30,16:23:02
31.1233733333333,121.812578333333,0,0,40816.6826736111,2011-09-30,16:23:03
31.1231816666667,121.81265,0,0,40816.6826851852,2011-09-30,16:23:04
31.122995,121.812723333333,0,0,40816.6826967593,2011-09-30,16:23:05
31.12281,121.812796666667,0,0,40816.6827083333,2011-09-30,16:23:06
31.1226166666667,121.812866666667,0,0,40816.6827199074,2011-09-30,16:23:07
31.1224333333333,121.812933333333,0,0,40816.6827314815,2011-09-30,16:23:08
31.1222533333333,121.813,0,0,40816.6827430556,2011-09-30,16:23:09
31.1220716666667,121.81307,0,0,40816.6827546296,2011-09-30,16:23:10
31.1219,121.813138333333,0,0,40816.6827662037,2011-09-30,16:23:11
31.12173,121.813201666667,0,0,40816.6827777778,2011-09-30,16:23:12
31.1215616666667,121.813266666667,0,0,40816.6827893518,2011-09-30,16:23:13
31.1213966666667,121.81333,0,0,40816.6828009259,2011-09-30,16:23:14
31.1212283333333,121.813391666667,0,0,40816.6828125,2011-09-30,16:23:15
31.121065,121.813458333333,0,0,40816.6828240741,2011-09-30,16:23:16
31.1209033333333,121.81352,0,0,40816.6828356481,2011-09-30,16:23:17
31.12074,121.813585,0,0,40816.6828472222,2011-09-30,16:23:18
31.1205733333333,121.813651666667,0,0,40816.6828587963,2011-09-30,16:23:19
31.1204016666667,121.813721666667,0,0,40816.6828703704,2011-09-30,16:23:20
31.1202316666667,121.813791666667,0,0,40816.6828819444,2011-09-30,16:23:21
31.1200533333333,121.813865,0,0,40816.6828935185,2011-09-30,16:23:22
31.119865,121.813938333333,0,0,40816.6829050926,2011-09-30,16:23:23
31.119675,121.814011666667,0,0,40816.6829166667,2011-09-30,16:23:24
31.1194833333333,121.814083333333,0,0,40816.6829282407,2011-09-30,16:23:25
31.1192883333333,121.814156666667,0,0,40816.6829398148,2011-09-30,16:23:26
31.11909,121.814233333333,0,0,40816.6829513889,2011-09-30,16:23:27
31.11889,121.81431,0,0,40816.682962963,2011-09-30,16:23:28
31.11868,121.814391666667,0,0,40816.682974537,2011-09-30,16:23:29
31.1184716666667,121.814466666667,0,0,40816.6829861111,2011-09-30,16:23:30
31.1182566666667,121.814551666667,0,0,40816.6829976852,2011-09-30,16:23:31
31.1180433333333,121.814636666667,0,0,40816.6830092593,2011-09-30,16:23:32
31.1178266666667,121.814728333333,0,0,40816.6830208333,2011-09-30,16:23:33
31.1176133333333,121.814808333333,0,0,40816.6830324074,2011-09-30,16:23:34
31.1174,121.814893333333,0,0,40816.6830439815,2011-09-30,16:23:35
31.1171816666667,121.814976666667,0,0,40816.6830555556,2011-09-30,16:23:36
31.1169583333333,121.815063333333,0,0,40816.6830671296,2011-09-30,16:23:37
31.1167316666667,121.815145,0,0,40816.6830787037,2011-09-30,16:23:38
31.1165083333333,121.815228333333,0,0,40816.6830902778,2011-09-30,16:23:39
31.11628,121.815316666667,0,0,40816.6831018519,2011-09-30,16:23:40
31.1160583333333,121.815401666667,0,0,40816.6831134259,2011-09-30,16:23:41
31.1158416666667,121.815483333333,0,0,40816.683125,2011-09-30,16:23:42
31.1156266666667,121.815565,0,0,40816.6831365741,2011-09-30,16:23:43
31.1154166666667,121.815645,0,0,40816.6831481481,2011-09-30,16:23:44
31.115215,121.815721666667,0,0,40816.6831597222,2011-09-30,16:23:45
31.1150216666667,121.815798333333,0,0,40816.6831712963,2011-09-30,16:23:46
31.11483,121.81587,0,0,40816.6831828704,2011-09-30,16:23:47
31.114645,121.81594,0,0,40816.6831944444,2011-09-30,16:23:48
31.1144666666667,121.816003333333,0,0,40816.6832060185,2011-09-30,16:23:49
31.1142933333333,121.816066666667,0,0,40816.6832175926,2011-09-30,16:23:50
31.1141233333333,121.816128333333,0,0,40816.6832291667,2011-09-30,16:23:51
31.113955,121.81619,0,0,40816.6832407407,2011-09-30,16:23:52
31.113785,121.816246666667,0,0,40816.6832523148,2011-09-30,16:23:53
31.1136133333333,121.816303333333,0,0,40816.6832638889,2011-09-30,16:23:54
31.113445,121.816356666667,0,0,40816.683275463,2011-09-30,16:23:55
31.1132766666667,121.816411666667,0,0,40816.683287037,2011-09-30,16:23:56
31.11311,121.81646,0,0,40816.6832986111,2011-09-30,16:23:57
31.1129483333333,121.816501666667,0,0,40816.6833101852,2011-09-30,16:23:58
31.1127833333333,121.816541666667,0,0,40816.6833217593,2011-09-30,16:23:59
31.1126133333333,121.816578333333,0,0,40816.6833333333,2011-09-30,16:24:00
31.1124466666667,121.816615,0,0,40816.6833449074,2011-09-30,16:24:01
31.11227,121.816641666667,0,0,40816.6833564815,2011-09-30,16:24:02
31.11209,121.816665,0,0,40816.6833680556,2011-09-30,16:24:03
31.1119116666667,121.816685,0,0,40816.6833796296,2011-09-30,16:24:04
31.11173,121.816698333333,0,0,40816.6833912037,2011-09-30,16:24:05
31.1115483333333,121.816708333333,0,0,40816.6834027778,2011-09-30,16:24:06
31.111365,121.816711666667,0,0,40816.6834143519,2011-09-30,16:24:07
31.1111783333333,121.816713333333,0,0,40816.6834259259,2011-09-30,16:24:08
31.1109883333333,121.816708333333,0,0,40816.6834375,2011-09-30,16:24:09
31.1107983333333,121.816691666667,0,0,40816.6834490741,2011-09-30,16:24:10
31.110605,121.81667,0,0,40816.6834606482,2011-09-30,16:24:11
31.1104083333333,121.816635,0,0,40816.6834722222,2011-09-30,16:24:12
31.11021,121.816595,0,0,40816.6834837963,2011-09-30,16:24:13
31.1100116666667,121.81655,0,0,40816.6834953704,2011-09-30,16:24:14
31.1098183333333,121.816495,0,0,40816.6835069444,2011-09-30,16:24:15
31.1096266666667,121.816435,0,0,40816.6835185185,2011-09-30,16:24:16
31.1094333333333,121.81636,0,0,40816.6835300926,2011-09-30,16:24:17
31.1092466666667,121.816276666667,0,0,40816.6835416667,2011-09-30,16:24:18
31.1090516666667,121.81619,0,0,40816.6835532407,2011-09-30,16:24:19
31.1088516666667,121.816083333333,0,0,40816.6835648148,2011-09-30,16:24:20
31.1086583333333,121.81598,0,0,40816.6835763889,2011-09-30,16:24:21
31.1084666666667,121.815868333333,0,0,40816.683587963,2011-09-30,16:24:22
31.1082716666667,121.815745,0,0,40816.683599537,2011-09-30,16:24:23
31.1080833333333,121.815611666667,0,0,40816.6836111111,2011-09-30,16:24:24
31.107895,121.815473333333,0,0,40816.6836226852,2011-09-30,16:24:25
31.1077116666667,121.81532,0,0,40816.6836342593,2011-09-30,16:24:26
31.107535,121.815158333333,0,0,40816.6836458333,2011-09-30,16:24:27
31.10736,121.814986666667,0,0,40816.6836574074,2011-09-30,16:24:28
31.1071883333333,121.814813333333,0,0,40816.6836689815,2011-09-30,16:24:29
31.1070233333333,121.814633333333,0,0,40816.6836805556,2011-09-30,16:24:30
31.1068683333333,121.814443333333,0,0,40816.6836921296,2011-09-30,16:24:31
31.1067183333333,121.81425,0,0,40816.6837037037,2011-09-30,16:24:32
31.1065716666667,121.81405,0,0,40816.6837152778,2011-09-30,16:24:33
31.1064333333333,121.813841666667,0,0,40816.6837268519,2011-09-30,16:24:34
31.1062983333333,121.81363,0,0,40816.6837384259,2011-09-30,16:24:35
31.10617,121.813406666667,0,0,40816.68375,2011-09-30,16:24:36
31.1060483333333,121.813176666667,0,0,40816.6837615741,2011-09-30,16:24:37
31.1059333333333,121.812938333333,0,0,40816.6837731482,2011-09-30,16:24:38
31.1058266666667,121.812691666667,0,0,40816.6837847222,2011-09-30,16:24:39
31.1057183333333,121.812438333333,0,0,40816.6837962963,2011-09-30,16:24:40
31.10562,121.81218,0,0,40816.6838078704,2011-09-30,16:24:41
31.10553,121.811915,0,0,40816.6838194444,2011-09-30,16:24:42
31.1054433333333,121.811646666667,0,0,40816.6838310185,2011-09-30,16:24:43
31.1053633333333,121.811371666667,0,0,40816.6838425926,2011-09-30,16:24:44
31.1052966666667,121.811091666667,0,0,40816.6838541667,2011-09-30,16:24:45
31.1052366666667,121.810811666667,0,0,40816.6838657407,2011-09-30,16:24:46
31.1051816666667,121.810523333333,0,0,40816.6838773148,2011-09-30,16:24:47
31.1051316666667,121.810235,0,0,40816.6838888889,2011-09-30,16:24:48
31.105075,121.80994,0,0,40816.683900463,2011-09-30,16:24:49
31.1050266666667,121.809648333333,0,0,40816.683912037,2011-09-30,16:24:50
31.10498,121.80935,0,0,40816.6839236111,2011-09-30,16:24:51
31.10493,121.809048333333,0,0,40816.6839351852,2011-09-30,16:24:52
31.104875,121.808748333333,0,0,40816.6839467593,2011-09-30,16:24:53
31.104825,121.808451666667,0,0,40816.6839583333,2011-09-30,16:24:54
31.10477,121.80815,0,0,40816.6839699074,2011-09-30,16:24:55
31.1047133333333,121.807845,0,0,40816.6839814815,2011-09-30,16:24:56
31.1046633333333,121.807538333333,0,0,40816.6839930556,2011-09-30,16:24:57
31.1046083333333,121.80723,0,0,40816.6840046296,2011-09-30,16:24:58
31.104555,121.80692,0,0,40816.6840162037,2011-09-30,16:24:59
31.1044983333333,121.806606666667,0,0,40816.6840277778,2011-09-30,16:25:00
31.1044433333333,121.806296666667,0,0,40816.6840393519,2011-09-30,16:25:01
31.104385,121.80598,0,0,40816.6840509259,2011-09-30,16:25:02
31.104325,121.805656666667,0,0,40816.6840625,2011-09-30,16:25:03
31.1042683333333,121.805336666667,0,0,40816.6840740741,2011-09-30,16:25:04
31.1042166666667,121.805013333333,0,0,40816.6840856481,2011-09-30,16:25:05
31.1041633333333,121.804688333333,0,0,40816.6840972222,2011-09-30,16:25:06
31.10411,121.80436,0,0,40816.6841087963,2011-09-30,16:25:07
31.1040566666667,121.804028333333,0,0,40816.6841203704,2011-09-30,16:25:08
31.1039983333333,121.803693333333,0,0,40816.6841319444,2011-09-30,16:25:09
31.1039433333333,121.80336,0,0,40816.6841435185,2011-09-30,16:25:10
31.1038866666667,121.803023333333,0,0,40816.6841550926,2011-09-30,16:25:11
31.1038266666667,121.802695,0,0,40816.6841666667,2011-09-30,16:25:12
31.10377,121.802366666667,0,0,40816.6841782407,2011-09-30,16:25:13
31.1037116666667,121.802035,0,0,40816.6841898148,2011-09-30,16:25:14
31.1036533333333,121.801705,0,0,40816.6842013889,2011-09-30,16:25:15
31.1035933333333,121.801371666667,0,0,40816.684212963,2011-09-30,16:25:16
31.10354,121.801038333333,0,0,40816.684224537,2011-09-30,16:25:17
31.1034816666667,121.800698333333,0,0,40816.6842361111,2011-09-30,16:25:18
31.1034216666667,121.800356666667,0,0,40816.6842476852,2011-09-30,16:25:19
31.10336,121.800018333333,0,0,40816.6842592593,2011-09-30,16:25:20
31.1033016666667,121.799673333333,0,0,40816.6842708333,2011-09-30,16:25:21
31.103245,121.79933,0,0,40816.6842824074,2011-09-30,16:25:22
31.1031866666667,121.798985,0,0,40816.6842939815,2011-09-30,16:25:23
31.1031316666667,121.798643333333,0,0,40816.6843055556,2011-09-30,16:25:24
31.1030783333333,121.798308333333,0,0,40816.6843171296,2011-09-30,16:25:25
31.1030233333333,121.797973333333,0,0,40816.6843287037,2011-09-30,16:25:26
31.1029683333333,121.797645,0,0,40816.6843402778,2011-09-30,16:25:27
31.1029116666667,121.797318333333,0,0,40816.6843518519,2011-09-30,16:25:28
31.10286,121.796995,0,0,40816.6843634259,2011-09-30,16:25:29
31.1028066666667,121.796675,0,0,40816.684375,2011-09-30,16:25:30
31.102755,121.796361666667,0,0,40816.6843865741,2011-09-30,16:25:31
31.1027033333333,121.796046666667,0,0,40816.6843981481,2011-09-30,16:25:32
31.10265,121.795735,0,0,40816.6844097222,2011-09-30,16:25:33
31.102595,121.79542,0,0,40816.6844212963,2011-09-30,16:25:34
31.1025466666667,121.795116666667,0,0,40816.6844328704,2011-09-30,16:25:35
31.1025,121.794811666667,0,0,40816.6844444444,2011-09-30,16:25:36
31.1024466666667,121.79451,0,0,40816.6844560185,2011-09-30,16:25:37
31.102395,121.794215,0,0,40816.6844675926,2011-09-30,16:25:38
31.10234,121.793916666667,0,0,40816.6844791667,2011-09-30,16:25:39
31.1022916666667,121.793628333333,0,0,40816.6844907407,2011-09-30,16:25:40
31.1022416666667,121.793345,0,0,40816.6845023148,2011-09-30,16:25:41
31.1022,121.793076666667,0,0,40816.6845138889,2011-09-30,16:25:42
31.102155,121.792818333333,0,0,40816.684525463,2011-09-30,16:25:43
31.102115,121.792573333333,0,0,40816.684537037,2011-09-30,16:25:44
31.102075,121.792345,0,0,40816.6845486111,2011-09-30,16:25:45
31.1020383333333,121.79213,0,0,40816.6845601852,2011-09-30,16:25:46
31.1020066666667,121.791928333333,0,0,40816.6845717593,2011-09-30,16:25:47
31.1019766666667,121.791736666667,0,0,40816.6845833333,2011-09-30,16:25:48
31.1019466666667,121.791563333333,0,0,40816.6845949074,2011-09-30,16:25:49
31.101915,121.791398333333,0,0,40816.6846064815,2011-09-30,16:25:50
31.1018883333333,121.791246666667,0,0,40816.6846180556,2011-09-30,16:25:51
31.101865,121.791108333333,0,0,40816.6846296296,2011-09-30,16:25:52
31.101845,121.790981666667,0,0,40816.6846412037,2011-09-30,16:25:53
31.10182,121.790866666667,0,0,40816.6846527778,2011-09-30,16:25:54
31.10179,121.790678333333,0,0,40816.6846759259,2011-09-30,16:25:56
31.1017716666667,121.790553333333,0,0,40816.6846990741,2011-09-30,16:25:58
31.1017566666667,121.790476666667,0,0,40816.6847569444,2011-09-30,16:26:03
31.1017533333333,121.790353333333,0,0,40816.6847916667,2011-09-30,16:26:06
31.101725,121.790188333333,0,0,40816.6848148148,2011-09-30,16:26:08
31.101705,121.790081666667,0,0,40816.6848263889,2011-09-30,16:26:09
31.1016766666667,121.789956666667,0,0,40816.684837963,2011-09-30,16:26:10
31.1016483333333,121.789815,0,0,40816.684849537,2011-09-30,16:26:11
31.1016166666667,121.789663333333,0,0,40816.6848611111,2011-09-30,16:26:12
31.1015833333333,121.789501666667,0,0,40816.6848726852,2011-09-30,16:26:13
31.1015516666667,121.789331666667,0,0,40816.6848842593,2011-09-30,16:26:14
31.1015183333333,121.789145,0,0,40816.6848958333,2011-09-30,16:26:15
31.1014833333333,121.788953333333,0,0,40816.6849074074,2011-09-30,16:26:16
31.1014483333333,121.788755,0,0,40816.6849189815,2011-09-30,16:26:17
31.1014133333333,121.788553333333,0,0,40816.6849305556,2011-09-30,16:26:18
31.1013716666667,121.78834,0,0,40816.6849421296,2011-09-30,16:26:19
31.10133,121.788118333333,0,0,40816.6849537037,2011-09-30,16:26:20
31.1012916666667,121.787891666667,0,0,40816.6849652778,2011-09-30,16:26:21
31.1012533333333,121.787658333333,0,0,40816.6849768519,2011-09-30,16:26:22
31.1012133333333,121.78742,0,0,40816.6849884259,2011-09-30,16:26:23
31.1011733333333,121.78718,0,0,40816.685,2011-09-30,16:26:24
31.1011266666667,121.786935,0,0,40816.6850115741,2011-09-30,16:26:25
31.1010816666667,121.78668,0,0,40816.6850231481,2011-09-30,16:26:26
31.10104,121.786423333333,0,0,40816.6850347222,2011-09-30,16:26:27
31.1009933333333,121.786158333333,0,0,40816.6850462963,2011-09-30,16:26:28
31.100945,121.785893333333,0,0,40816.6850578704,2011-09-30,16:26:29
31.100895,121.785618333333,0,0,40816.6850694444,2011-09-30,16:26:30
31.1008483333333,121.785343333333,0,0,40816.6850810185,2011-09-30,16:26:31
31.1008,121.785061666667,0,0,40816.6850925926,2011-09-30,16:26:32
31.1007516666667,121.784776666667,0,0,40816.6851041667,2011-09-30,16:26:33
31.100705,121.784498333333,0,0,40816.6851157407,2011-09-30,16:26:34
31.100655,121.784213333333,0,0,40816.6851273148,2011-09-30,16:26:35
31.1006033333333,121.783925,0,0,40816.6851388889,2011-09-30,16:26:36
31.1005533333333,121.783633333333,0,0,40816.685150463,2011-09-30,16:26:37
31.100505,121.783336666667,0,0,40816.685162037,2011-09-30,16:26:38
31.1004533333333,121.783041666667,0,0,40816.6851736111,2011-09-30,16:26:39
31.1004016666667,121.782741666667,0,0,40816.6851851852,2011-09-30,16:26:40
31.1003483333333,121.782441666667,0,0,40816.6851967593,2011-09-30,16:26:41
31.1002983333333,121.782141666667,0,0,40816.6852083333,2011-09-30,16:26:42
31.1002466666667,121.781831666667,0,0,40816.6852199074,2011-09-30,16:26:43
31.10019,121.781518333333,0,0,40816.6852314815,2011-09-30,16:26:44
31.1001383333333,121.781205,0,0,40816.6852430556,2011-09-30,16:26:45
31.1000883333333,121.780888333333,0,0,40816.6852546296,2011-09-30,16:26:46
31.1000316666667,121.780566666667,0,0,40816.6852662037,2011-09-30,16:26:47
31.099975,121.78024,0,0,40816.6852777778,2011-09-30,16:26:48
31.0999216666667,121.779913333333,0,0,40816.6852893519,2011-09-30,16:26:49
31.0998666666667,121.779591666667,0,0,40816.6853009259,2011-09-30,16:26:50
31.0998116666667,121.779266666667,0,0,40816.6853125,2011-09-30,16:26:51
31.0997583333333,121.778945,0,0,40816.6853240741,2011-09-30,16:26:52
31.0997066666667,121.778626666667,0,0,40816.6853356481,2011-09-30,16:26:53
31.099655,121.778303333333,0,0,40816.6853472222,2011-09-30,16:26:54
31.0996016666667,121.777978333333,0,0,40816.6853587963,2011-09-30,16:26:55
31.0995483333333,121.77765,0,0,40816.6853703704,2011-09-30,16:26:56
31.0994933333333,121.777321666667,0,0,40816.6853819444,2011-09-30,16:26:57
31.0994383333333,121.77699,0,0,40816.6853935185,2011-09-30,16:26:58
31.0993833333333,121.776653333333,0,0,40816.6854050926,2011-09-30,16:26:59
31.0993233333333,121.776315,0,0,40816.6854166667,2011-09-30,16:27:00
31.099265,121.775975,0,0,40816.6854282407,2011-09-30,16:27:01
31.0992083333333,121.775633333333,0,0,40816.6854398148,2011-09-30,16:27:02
31.0991483333333,121.77529,0,0,40816.6854513889,2011-09-30,16:27:03
31.0990866666667,121.77494,0,0,40816.685462963,2011-09-30,16:27:04
31.09903,121.774588333333,0,0,40816.685474537,2011-09-30,16:27:05
31.098965,121.774233333333,0,0,40816.6854861111,2011-09-30,16:27:06
31.0989083333333,121.773881666667,0,0,40816.6854976852,2011-09-30,16:27:07
31.0988466666667,121.773526666667,0,0,40816.6855092593,2011-09-30,16:27:08
31.0987816666667,121.77317,0,0,40816.6855208333,2011-09-30,16:27:09
31.09872,121.772808333333,0,0,40816.6855324074,2011-09-30,16:27:10
31.09866,121.772451666667,0,0,40816.6855439815,2011-09-30,16:27:11
31.0986033333333,121.772093333333,0,0,40816.6855555556,2011-09-30,16:27:12
31.09854,121.771735,0,0,40816.6855671296,2011-09-30,16:27:13
31.0984766666667,121.771376666667,0,0,40816.6855787037,2011-09-30,16:27:14
31.0984133333333,121.77102,0,0,40816.6855902778,2011-09-30,16:27:15
31.0983516666667,121.770661666667,0,0,40816.6856018519,2011-09-30,16:27:16
31.09829,121.77031,0,0,40816.6856134259,2011-09-30,16:27:17
31.0982233333333,121.769956666667,0,0,40816.685625,2011-09-30,16:27:18
31.09816,121.769605,0,0,40816.6856365741,2011-09-30,16:27:19
31.098095,121.769253333333,0,0,40816.6856481481,2011-09-30,16:27:20
31.0980316666667,121.768901666667,0,0,40816.6856597222,2011-09-30,16:27:21
31.0979716666667,121.768545,0,0,40816.6856712963,2011-09-30,16:27:22
31.0979116666667,121.768193333333,0,0,40816.6856828704,2011-09-30,16:27:23
31.0978516666667,121.767836666667,0,0,40816.6856944444,2011-09-30,16:27:24
31.0977916666667,121.767481666667,0,0,40816.6857060185,2011-09-30,16:27:25
31.0977333333333,121.767125,0,0,40816.6857175926,2011-09-30,16:27:26
31.097675,121.76677,0,0,40816.6857291667,2011-09-30,16:27:27
31.097615,121.766413333333,0,0,40816.6857407407,2011-09-30,16:27:28
31.0975533333333,121.766053333333,0,0,40816.6857523148,2011-09-30,16:27:29
31.09749,121.765691666667,0,0,40816.6857638889,2011-09-30,16:27:30
31.0974283333333,121.76533,0,0,40816.685775463,2011-09-30,16:27:31
31.0973666666667,121.764966666667,0,0,40816.685787037,2011-09-30,16:27:32
31.0973016666667,121.764603333333,0,0,40816.6857986111,2011-09-30,16:27:33
31.09724,121.764235,0,0,40816.6858101852,2011-09-30,16:27:34
31.0971833333333,121.763866666667,0,0,40816.6858217593,2011-09-30,16:27:35
31.0971266666667,121.763493333333,0,0,40816.6858333333,2011-09-30,16:27:36
31.0970733333333,121.76312,0,0,40816.6858449074,2011-09-30,16:27:37
31.0970216666667,121.762745,0,0,40816.6858564815,2011-09-30,16:27:38
31.096975,121.76237,0,0,40816.6858680556,2011-09-30,16:27:39
31.0969266666667,121.761991666667,0,0,40816.6858796296,2011-09-30,16:27:40
31.09688,121.761611666667,0,0,40816.6858912037,2011-09-30,16:27:41
31.096835,121.761233333333,0,0,40816.6859027778,2011-09-30,16:27:42
31.0967933333333,121.760856666667,0,0,40816.6859143519,2011-09-30,16:27:43
31.0967516666667,121.760478333333,0,0,40816.6859259259,2011-09-30,16:27:44
31.0967116666667,121.760103333333,0,0,40816.6859375,2011-09-30,16:27:45
31.096675,121.759726666667,0,0,40816.6859490741,2011-09-30,16:27:46
31.0966416666667,121.759351666667,0,0,40816.6859606481,2011-09-30,16:27:47
31.0966116666667,121.75898,0,0,40816.6859722222,2011-09-30,16:27:48
31.096585,121.758608333333,0,0,40816.6859837963,2011-09-30,16:27:49
31.096555,121.758236666667,0,0,40816.6859953704,2011-09-30,16:27:50
31.09653,121.757866666667,0,0,40816.6860069444,2011-09-30,16:27:51
31.096505,121.757503333333,0,0,40816.6860185185,2011-09-30,16:27:52
31.096485,121.757143333333,0,0,40816.6860300926,2011-09-30,16:27:53
31.0964683333333,121.756786666667,0,0,40816.6860416667,2011-09-30,16:27:54
31.0964566666667,121.756426666667,0,0,40816.6860532407,2011-09-30,16:27:55
31.096445,121.756065,0,0,40816.6860648148,2011-09-30,16:27:56
31.0964333333333,121.755703333333,0,0,40816.6860763889,2011-09-30,16:27:57
31.0964233333333,121.755341666667,0,0,40816.686087963,2011-09-30,16:27:58
31.0964116666667,121.75498,0,0,40816.686099537,2011-09-30,16:27:59
31.096405,121.754615,0,0,40816.6861111111,2011-09-30,16:28:00
31.0964,121.754253333333,0,0,40816.6861226852,2011-09-30,16:28:01
31.096395,121.753891666667,0,0,40816.6861342593,2011-09-30,16:28:02
31.0963983333333,121.753536666667,0,0,40816.6861458333,2011-09-30,16:28:03
31.0964,121.753183333333,0,0,40816.6861574074,2011-09-30,16:28:04
31.096405,121.752831666667,0,0,40816.6861689815,2011-09-30,16:28:05
31.0964133333333,121.75248,0,0,40816.6861805556,2011-09-30,16:28:06
31.09642,121.752126666667,0,0,40816.6861921296,2011-09-30,16:28:07
31.0964266666667,121.75177,0,0,40816.6862037037,2011-09-30,16:28:08
31.0964383333333,121.751418333333,0,0,40816.6862152778,2011-09-30,16:28:09
31.0964483333333,121.751061666667,0,0,40816.6862268519,2011-09-30,16:28:10
31.0964616666667,121.750705,0,0,40816.6862384259,2011-09-30,16:28:11
31.0964766666667,121.75035,0,0,40816.68625,2011-09-30,16:28:12
31.0964916666667,121.75,0,0,40816.6862615741,2011-09-30,16:28:13
31.0965083333333,121.749656666667,0,0,40816.6862731481,2011-09-30,16:28:14
31.0965233333333,121.749308333333,0,0,40816.6862847222,2011-09-30,16:28:15
31.09654,121.748968333333,0,0,40816.6862962963,2011-09-30,16:28:16
31.096555,121.748626666667,0,0,40816.6863078704,2011-09-30,16:28:17
31.09657,121.748286666667,0,0,40816.6863194444,2011-09-30,16:28:18
31.096585,121.747938333333,0,0,40816.6863310185,2011-09-30,16:28:19
31.0966033333333,121.747588333333,0,0,40816.6863425926,2011-09-30,16:28:20
31.0966216666667,121.747233333333,0,0,40816.6863541667,2011-09-30,16:28:21
31.09664,121.746873333333,0,0,40816.6863657407,2011-09-30,16:28:22
31.0966566666667,121.746513333333,0,0,40816.6863773148,2011-09-30,16:28:23
31.0966733333333,121.746148333333,0,0,40816.6863888889,2011-09-30,16:28:24
31.0966916666667,121.745776666667,0,0,40816.686400463,2011-09-30,16:28:25
31.0967083333333,121.745408333333,0,0,40816.686412037,2011-09-30,16:28:26
31.0967233333333,121.745036666667,0,0,40816.6864236111,2011-09-30,16:28:27
31.0967466666667,121.744665,0,0,40816.6864351852,2011-09-30,16:28:28
31.09677,121.744286666667,0,0,40816.6864467593,2011-09-30,16:28:29
31.0967916666667,121.743911666667,0,0,40816.6864583333,2011-09-30,16:28:30
31.0968133333333,121.743535,0,0,40816.6864699074,2011-09-30,16:28:31
31.096835,121.743156666667,0,0,40816.6864814815,2011-09-30,16:28:32
31.0968566666667,121.742781666667,0,0,40816.6864930556,2011-09-30,16:28:33
31.0968783333333,121.742405,0,0,40816.6865046296,2011-09-30,16:28:34
31.0968983333333,121.74203,0,0,40816.6865162037,2011-09-30,16:28:35
31.0969166666667,121.74165,0,0,40816.6865277778,2011-09-30,16:28:36
31.096935,121.741271666667,0,0,40816.6865393519,2011-09-30,16:28:37
31.0969533333333,121.740895,0,0,40816.6865509259,2011-09-30,16:28:38
31.0969733333333,121.740521666667,0,0,40816.6865625,2011-09-30,16:28:39
31.0969883333333,121.740148333333,0,0,40816.6865740741,2011-09-30,16:28:40
31.0970066666667,121.739775,0,0,40816.6865856481,2011-09-30,16:28:41
31.0970266666667,121.739401666667,0,0,40816.6865972222,2011-09-30,16:28:42
31.0970433333333,121.739026666667,0,0,40816.6866087963,2011-09-30,16:28:43
31.0970583333333,121.738655,0,0,40816.6866203704,2011-09-30,16:28:44
31.0970783333333,121.738283333333,0,0,40816.6866319444,2011-09-30,16:28:45
31.097095,121.737908333333,0,0,40816.6866435185,2011-09-30,16:28:46
31.0971116666667,121.73754,0,0,40816.6866550926,2011-09-30,16:28:47
31.0971283333333,121.737163333333,0,0,40816.6866666667,2011-09-30,16:28:48
31.097145,121.736793333333,0,0,40816.6866782407,2011-09-30,16:28:49
31.0971583333333,121.736421666667,0,0,40816.6866898148,2011-09-30,16:28:50
31.0971683333333,121.736045,0,0,40816.6867013889,2011-09-30,16:28:51
31.097175,121.735666666667,0,0,40816.686712963,2011-09-30,16:28:52
31.09718,121.735293333333,0,0,40816.686724537,2011-09-30,16:28:53
31.0971833333333,121.734915,0,0,40816.6867361111,2011-09-30,16:28:54
31.097185,121.734538333333,0,0,40816.6867476852,2011-09-30,16:28:55
31.0971833333333,121.734161666667,0,0,40816.6867592593,2011-09-30,16:28:56
31.09718,121.733783333333,0,0,40816.6867708333,2011-09-30,16:28:57
31.097175,121.733403333333,0,0,40816.6867824074,2011-09-30,16:28:58
31.09717,121.733026666667,0,0,40816.6867939815,2011-09-30,16:28:59
31.097155,121.732648333333,0,0,40816.6868055556,2011-09-30,16:29:00
31.0971416666667,121.732273333333,0,0,40816.6868171296,2011-09-30,16:29:01
31.097125,121.731903333333,0,0,40816.6868287037,2011-09-30,16:29:02
31.0971033333333,121.73153,0,0,40816.6868402778,2011-09-30,16:29:03
31.09708,121.731158333333,0,0,40816.6868518519,2011-09-30,16:29:04
31.097055,121.730786666667,0,0,40816.6868634259,2011-09-30,16:29:05
31.09703,121.730413333333,0,0,40816.686875,2011-09-30,16:29:06
31.097005,121.730043333333,0,0,40816.6868865741,2011-09-30,16:29:07
31.0969783333333,121.729671666667,0,0,40816.6868981481,2011-09-30,16:29:08
31.09695,121.729305,0,0,40816.6869097222,2011-09-30,16:29:09
31.0969233333333,121.728935,0,0,40816.6869212963,2011-09-30,16:29:10
31.0968933333333,121.728568333333,0,0,40816.6869328704,2011-09-30,16:29:11
31.0968583333333,121.728195,0,0,40816.6869444444,2011-09-30,16:29:12
31.0968233333333,121.72782,0,0,40816.6869560185,2011-09-30,16:29:13
31.09678,121.727445,0,0,40816.6869675926,2011-09-30,16:29:14
31.0967333333333,121.727068333333,0,0,40816.6869791667,2011-09-30,16:29:15
31.09669,121.726693333333,0,0,40816.6869907407,2011-09-30,16:29:16
31.0966483333333,121.726316666667,0,0,40816.6870023148,2011-09-30,16:29:17
31.096605,121.725941666667,0,0,40816.6870138889,2011-09-30,16:29:18
31.0965633333333,121.725563333333,0,0,40816.687025463,2011-09-30,16:29:19
31.0965216666667,121.725188333333,0,0,40816.687037037,2011-09-30,16:29:20
31.0964833333333,121.724818333333,0,0,40816.6870486111,2011-09-30,16:29:21
31.0964416666667,121.72445,0,0,40816.6870601852,2011-09-30,16:29:22
31.0964016666667,121.72408,0,0,40816.6870717593,2011-09-30,16:29:23
31.096365,121.723713333333,0,0,40816.6870833333,2011-09-30,16:29:24
31.0963283333333,121.723348333333,0,0,40816.6870949074,2011-09-30,16:29:25
31.0962883333333,121.722978333333,0,0,40816.6871064815,2011-09-30,16:29:26
31.0962516666667,121.722611666667,0,0,40816.6871180556,2011-09-30,16:29:27
31.09621,121.72224,0,0,40816.6871296296,2011-09-30,16:29:28
31.0961666666667,121.721866666667,0,0,40816.6871412037,2011-09-30,16:29:29
31.09613,121.721495,0,0,40816.6871527778,2011-09-30,16:29:30
31.0960916666667,121.721121666667,0,0,40816.6871643519,2011-09-30,16:29:31
31.0960583333333,121.720753333333,0,0,40816.6871759259,2011-09-30,16:29:32
31.0960166666667,121.720373333333,0,0,40816.6871875,2011-09-30,16:29:33
31.095975,121.719996666667,0,0,40816.6871990741,2011-09-30,16:29:34
31.09594,121.719616666667,0,0,40816.6872106481,2011-09-30,16:29:35
31.0959016666667,121.719236666667,0,0,40816.6872222222,2011-09-30,16:29:36
31.095855,121.718851666667,0,0,40816.6872337963,2011-09-30,16:29:37
31.0958166666667,121.718463333333,0,0,40816.6872453704,2011-09-30,16:29:38
31.0957766666667,121.71808,0,0,40816.6872569444,2011-09-30,16:29:39
31.095735,121.717698333333,0,0,40816.6872685185,2011-09-30,16:29:40
31.095695,121.717315,0,0,40816.6872800926,2011-09-30,16:29:41
31.0956533333333,121.716936666667,0,0,40816.6872916667,2011-09-30,16:29:42
31.0956083333333,121.716561666667,0,0,40816.6873032407,2011-09-30,16:29:43
31.0955716666667,121.716191666667,0,0,40816.6873148148,2011-09-30,16:29:44
31.0955316666667,121.715818333333,0,0,40816.6873263889,2011-09-30,16:29:45
31.0954933333333,121.71545,0,0,40816.687337963,2011-09-30,16:29:46
31.0954633333333,121.715083333333,0,0,40816.687349537,2011-09-30,16:29:47
31.095425,121.714713333333,0,0,40816.6873611111,2011-09-30,16:29:48
31.0953866666667,121.714346666667,0,0,40816.6873726852,2011-09-30,16:29:49
31.0953466666667,121.713975,0,0,40816.6873842593,2011-09-30,16:29:50
31.095305,121.713603333333,0,0,40816.6873958333,2011-09-30,16:29:51
31.095265,121.713233333333,0,0,40816.6874074074,2011-09-30,16:29:52
31.0952233333333,121.712865,0,0,40816.6874189815,2011-09-30,16:29:53
31.0951833333333,121.712491666667,0,0,40816.6874305556,2011-09-30,16:29:54
31.095145,121.712118333333,0,0,40816.6874421296,2011-09-30,16:29:55
31.0951016666667,121.711745,0,0,40816.6874537037,2011-09-30,16:29:56
31.0950633333333,121.71138,0,0,40816.6874652778,2011-09-30,16:29:57
31.0950216666667,121.711011666667,0,0,40816.6874768519,2011-09-30,16:29:58
31.0949816666667,121.71064,0,0,40816.6874884259,2011-09-30,16:29:59
31.0949433333333,121.710268333333,0,0,40816.6875,2011-09-30,16:30:00
31.0949066666667,121.709901666667,0,0,40816.6875115741,2011-09-30,16:30:01
31.0948683333333,121.709536666667,0,0,40816.6875231481,2011-09-30,16:30:02
31.0948316666667,121.709171666667,0,0,40816.6875347222,2011-09-30,16:30:03
31.09479,121.708805,0,0,40816.6875462963,2011-09-30,16:30:04
31.0947466666667,121.70844,0,0,40816.6875578704,2011-09-30,16:30:05
31.0947133333333,121.708081666667,0,0,40816.6875694444,2011-09-30,16:30:06
31.094675,121.707726666667,0,0,40816.6875810185,2011-09-30,16:30:07
31.09464,121.70737,0,0,40816.6875925926,2011-09-30,16:30:08
31.0946083333333,121.707018333333,0,0,40816.6876041667,2011-09-30,16:30:09
31.0945733333333,121.706665,0,0,40816.6876157407,2011-09-30,16:30:10
31.0945366666667,121.706315,0,0,40816.6876273148,2011-09-30,16:30:11
31.0945016666667,121.705961666667,0,0,40816.6876388889,2011-09-30,16:30:12
31.094465,121.705615,0,0,40816.687650463,2011-09-30,16:30:13
31.0944283333333,121.705263333333,0,0,40816.687662037,2011-09-30,16:30:14
31.094395,121.704916666667,0,0,40816.6876736111,2011-09-30,16:30:15
31.0943583333333,121.704568333333,0,0,40816.6876851852,2011-09-30,16:30:16
31.0943266666667,121.70422,0,0,40816.6876967593,2011-09-30,16:30:17
31.09429,121.703865,0,0,40816.6877083333,2011-09-30,16:30:18
31.0942566666667,121.703516666667,0,0,40816.6877199074,2011-09-30,16:30:19
31.0942233333333,121.703165,0,0,40816.6877314815,2011-09-30,16:30:20
31.094185,121.702811666667,0,0,40816.6877430556,2011-09-30,16:30:21
31.09415,121.702456666667,0,0,40816.6877546296,2011-09-30,16:30:22
31.0941183333333,121.702101666667,0,0,40816.6877662037,2011-09-30,16:30:23
31.0940866666667,121.70175,0,0,40816.6877777778,2011-09-30,16:30:24
31.0940583333333,121.701398333333,0,0,40816.6877893518,2011-09-30,16:30:25
31.094035,121.701045,0,0,40816.6878009259,2011-09-30,16:30:26
31.0940116666667,121.700693333333,0,0,40816.6878125,2011-09-30,16:30:27
31.09399,121.700341666667,0,0,40816.6878240741,2011-09-30,16:30:28
31.09397,121.699986666667,0,0,40816.6878356481,2011-09-30,16:30:29
31.0939483333333,121.699628333333,0,0,40816.6878472222,2011-09-30,16:30:30
31.0939283333333,121.699266666667,0,0,40816.6878587963,2011-09-30,16:30:31
31.093915,121.698913333333,0,0,40816.6878703704,2011-09-30,16:30:32
31.0938983333333,121.698546666667,0,0,40816.6878819444,2011-09-30,16:30:33
31.0938866666667,121.698181666667,0,0,40816.6878935185,2011-09-30,16:30:34
31.0938766666667,121.697811666667,0,0,40816.6879050926,2011-09-30,16:30:35
31.09387,121.697445,0,0,40816.6879166667,2011-09-30,16:30:36
31.0938683333333,121.697083333333,0,0,40816.6879282407,2011-09-30,16:30:37
31.0938683333333,121.696718333333,0,0,40816.6879398148,2011-09-30,16:30:38
31.0938683333333,121.696353333333,0,0,40816.6879513889,2011-09-30,16:30:39
31.0938716666667,121.695988333333,0,0,40816.687962963,2011-09-30,16:30:40
31.0938733333333,121.69562,0,0,40816.687974537,2011-09-30,16:30:41
31.0938766666667,121.695253333333,0,0,40816.6879861111,2011-09-30,16:30:42
31.0938816666667,121.694888333333,0,0,40816.6879976852,2011-09-30,16:30:43
31.0938833333333,121.694525,0,0,40816.6880092593,2011-09-30,16:30:44
31.0938883333333,121.69417,0,0,40816.6880208333,2011-09-30,16:30:45
31.0938916666667,121.693813333333,0,0,40816.6880324074,2011-09-30,16:30:46
31.0938933333333,121.693451666667,0,0,40816.6880439815,2011-09-30,16:30:47
31.0938966666667,121.693096666667,0,0,40816.6880555556,2011-09-30,16:30:48
31.0938983333333,121.692736666667,0,0,40816.6880671296,2011-09-30,16:30:49
31.0938983333333,121.692378333333,0,0,40816.6880787037,2011-09-30,16:30:50
31.0938983333333,121.692018333333,0,0,40816.6880902778,2011-09-30,16:30:51
31.093895,121.691653333333,0,0,40816.6881018518,2011-09-30,16:30:52
31.093895,121.691293333333,0,0,40816.6881134259,2011-09-30,16:30:53
31.093895,121.690933333333,0,0,40816.688125,2011-09-30,16:30:54
31.0938983333333,121.690575,0,0,40816.6881365741,2011-09-30,16:30:55
31.0939016666667,121.690216666667,0,0,40816.6881481481,2011-09-30,16:30:56
31.093905,121.68985,0,0,40816.6881597222,2011-09-30,16:30:57
31.0939066666667,121.689486666667,0,0,40816.6881712963,2011-09-30,16:30:58
31.0939083333333,121.68912,0,0,40816.6881828704,2011-09-30,16:30:59
31.09391,121.688753333333,0,0,40816.6881944444,2011-09-30,16:31:00
31.0939133333333,121.688385,0,0,40816.6882060185,2011-09-30,16:31:01
31.0939166666667,121.68802,0,0,40816.6882175926,2011-09-30,16:31:02
31.0939183333333,121.687656666667,0,0,40816.6882291667,2011-09-30,16:31:03
31.0939183333333,121.687291666667,0,0,40816.6882407407,2011-09-30,16:31:04
31.09392,121.68693,0,0,40816.6882523148,2011-09-30,16:31:05
31.0939216666667,121.686566666667,0,0,40816.6882638889,2011-09-30,16:31:06
31.0939183333333,121.686203333333,0,0,40816.688275463,2011-09-30,16:31:07
31.0939233333333,121.685846666667,0,0,40816.688287037,2011-09-30,16:31:08
31.09392,121.685486666667,0,0,40816.6882986111,2011-09-30,16:31:09
31.0939216666667,121.685131666667,0,0,40816.6883101852,2011-09-30,16:31:10
31.09392,121.684775,0,0,40816.6883217593,2011-09-30,16:31:11
31.0939183333333,121.68442,0,0,40816.6883333333,2011-09-30,16:31:12
31.0939183333333,121.684063333333,0,0,40816.6883449074,2011-09-30,16:31:13
31.0939216666667,121.683708333333,0,0,40816.6883564815,2011-09-30,16:31:14
31.09392,121.683351666667,0,0,40816.6883680556,2011-09-30,16:31:15
31.0939216666667,121.682996666667,0,0,40816.6883796296,2011-09-30,16:31:16
31.0939216666667,121.682636666667,0,0,40816.6883912037,2011-09-30,16:31:17
31.0939216666667,121.682276666667,0,0,40816.6884027778,2011-09-30,16:31:18
31.09392,121.681916666667,0,0,40816.6884143518,2011-09-30,16:31:19
31.0939233333333,121.681558333333,0,0,40816.6884259259,2011-09-30,16:31:20
31.0939266666667,121.681203333333,0,0,40816.6884375,2011-09-30,16:31:21
31.0939316666667,121.680846666667,0,0,40816.6884490741,2011-09-30,16:31:22
31.0939333333333,121.680483333333,0,0,40816.6884606481,2011-09-30,16:31:23
31.0939383333333,121.680126666667,0,0,40816.6884722222,2011-09-30,16:31:24
31.09394,121.679771666667,0,0,40816.6884837963,2011-09-30,16:31:25
31.0939383333333,121.679413333333,0,0,40816.6884953704,2011-09-30,16:31:26
31.0939383333333,121.679056666667,0,0,40816.6885069444,2011-09-30,16:31:27
31.0939416666667,121.678703333333,0,0,40816.6885185185,2011-09-30,16:31:28
31.0939433333333,121.678353333333,0,0,40816.6885300926,2011-09-30,16:31:29
31.093945,121.678003333333,0,0,40816.6885416667,2011-09-30,16:31:30
31.0939483333333,121.677658333333,0,0,40816.6885532407,2011-09-30,16:31:31
31.0939483333333,121.677308333333,0,0,40816.6885648148,2011-09-30,16:31:32
31.0939466666667,121.676956666667,0,0,40816.6885763889,2011-09-30,16:31:33
31.0939483333333,121.676606666667,0,0,40816.688587963,2011-09-30,16:31:34
31.09395,121.676261666667,0,0,40816.688599537,2011-09-30,16:31:35
31.0939516666667,121.675913333333,0,0,40816.6886111111,2011-09-30,16:31:36
31.0939483333333,121.675563333333,0,0,40816.6886226852,2011-09-30,16:31:37
31.0939416666667,121.675211666667,0,0,40816.6886342593,2011-09-30,16:31:38
31.0939333333333,121.67486,0,0,40816.6886458333,2011-09-30,16:31:39
31.0939216666667,121.674511666667,0,0,40816.6886574074,2011-09-30,16:31:40
31.0939133333333,121.674168333333,0,0,40816.6886689815,2011-09-30,16:31:41
31.0939016666667,121.673821666667,0,0,40816.6886805556,2011-09-30,16:31:42
31.0938883333333,121.67348,0,0,40816.6886921296,2011-09-30,16:31:43
31.0938733333333,121.673133333333,0,0,40816.6887037037,2011-09-30,16:31:44
31.093855,121.672788333333,0,0,40816.6887152778,2011-09-30,16:31:45
31.09384,121.672443333333,0,0,40816.6887268518,2011-09-30,16:31:46
31.0938216666667,121.672093333333,0,0,40816.6887384259,2011-09-30,16:31:47
31.0938016666667,121.671746666667,0,0,40816.68875,2011-09-30,16:31:48
31.0937766666667,121.671401666667,0,0,40816.6887615741,2011-09-30,16:31:49
31.0937516666667,121.671056666667,0,0,40816.6887731481,2011-09-30,16:31:50
31.0937233333333,121.67071,0,0,40816.6887847222,2011-09-30,16:31:51
31.0936933333333,121.67036,0,0,40816.6887962963,2011-09-30,16:31:52
31.0936616666667,121.670008333333,0,0,40816.6888078704,2011-09-30,16:31:53
31.0936283333333,121.669658333333,0,0,40816.6888194444,2011-09-30,16:31:54
31.0935933333333,121.669305,0,0,40816.6888310185,2011-09-30,16:31:55
31.0935566666667,121.668953333333,0,0,40816.6888425926,2011-09-30,16:31:56
31.0935216666667,121.668603333333,0,0,40816.6888541667,2011-09-30,16:31:57
31.0934816666667,121.66825,0,0,40816.6888657407,2011-09-30,16:31:58
31.0934416666667,121.667898333333,0,0,40816.6888773148,2011-09-30,16:31:59
31.0934,121.667543333333,0,0,40816.6888888889,2011-09-30,16:32:00
31.0933516666667,121.667186666667,0,0,40816.688900463,2011-09-30,16:32:01
31.0933016666667,121.666835,0,0,40816.688912037,2011-09-30,16:32:02
31.093255,121.666481666667,0,0,40816.6889236111,2011-09-30,16:32:03
31.0932083333333,121.666131666667,0,0,40816.6889351852,2011-09-30,16:32:04
31.0931616666667,121.665781666667,0,0,40816.6889467593,2011-09-30,16:32:05
31.0931183333333,121.665431666667,0,0,40816.6889583333,2011-09-30,16:32:06
31.0930766666667,121.665085,0,0,40816.6889699074,2011-09-30,16:32:07
31.093035,121.664736666667,0,0,40816.6889814815,2011-09-30,16:32:08
31.0929916666667,121.66439,0,0,40816.6889930556,2011-09-30,16:32:09
31.0929416666667,121.664036666667,0,0,40816.6890046296,2011-09-30,16:32:10
31.0929,121.66369,0,0,40816.6890162037,2011-09-30,16:32:11
31.0928566666667,121.663341666667,0,0,40816.6890277778,2011-09-30,16:32:12
31.0928133333333,121.662991666667,0,0,40816.6890393518,2011-09-30,16:32:13
31.0927666666667,121.66264,0,0,40816.6890509259,2011-09-30,16:32:14
31.09272,121.66229,0,0,40816.6890625,2011-09-30,16:32:15
31.0926783333333,121.661935,0,0,40816.6890740741,2011-09-30,16:32:16
31.0926333333333,121.661578333333,0,0,40816.6890856481,2011-09-30,16:32:17
31.0925883333333,121.661226666667,0,0,40816.6890972222,2011-09-30,16:32:18
31.0925416666667,121.660873333333,0,0,40816.6891087963,2011-09-30,16:32:19
31.0924966666667,121.660516666667,0,0,40816.6891203704,2011-09-30,16:32:20
31.0924516666667,121.660163333333,0,0,40816.6891319444,2011-09-30,16:32:21
31.092405,121.659803333333,0,0,40816.6891435185,2011-09-30,16:32:22
31.0923633333333,121.659443333333,0,0,40816.6891550926,2011-09-30,16:32:23
31.09232,121.659088333333,0,0,40816.6891666667,2011-09-30,16:32:24
31.0922733333333,121.658723333333,0,0,40816.6891782407,2011-09-30,16:32:25
31.0922266666667,121.658365,0,0,40816.6891898148,2011-09-30,16:32:26
31.0921783333333,121.658001666667,0,0,40816.6892013889,2011-09-30,16:32:27
31.0921333333333,121.657638333333,0,0,40816.689212963,2011-09-30,16:32:28
31.0920833333333,121.657273333333,0,0,40816.689224537,2011-09-30,16:32:29
31.0920383333333,121.65692,0,0,40816.6892361111,2011-09-30,16:32:30
31.0919916666667,121.656556666667,0,0,40816.6892476852,2011-09-30,16:32:31
31.091945,121.656195,0,0,40816.6892592593,2011-09-30,16:32:32
31.0918966666667,121.655833333333,0,0,40816.6892708333,2011-09-30,16:32:33
31.0918516666667,121.65547,0,0,40816.6892824074,2011-09-30,16:32:34
31.0918083333333,121.655103333333,0,0,40816.6892939815,2011-09-30,16:32:35
31.0917616666667,121.654736666667,0,0,40816.6893055556,2011-09-30,16:32:36
31.091715,121.654363333333,0,0,40816.6893171296,2011-09-30,16:32:37
31.0916733333333,121.653993333333,0,0,40816.6893287037,2011-09-30,16:32:38
31.0916316666667,121.653623333333,0,0,40816.6893402778,2011-09-30,16:32:39
31.0915833333333,121.653251666667,0,0,40816.6893518518,2011-09-30,16:32:40
31.09154,121.65288,0,0,40816.6893634259,2011-09-30,16:32:41
31.091495,121.652511666667,0,0,40816.689375,2011-09-30,16:32:42
31.0914516666667,121.65214,0,0,40816.6893865741,2011-09-30,16:32:43
31.09141,121.651775,0,0,40816.6893981481,2011-09-30,16:32:44
31.0913666666667,121.651413333333,0,0,40816.6894097222,2011-09-30,16:32:45
31.09132,121.651048333333,0,0,40816.6894212963,2011-09-30,16:32:46
31.0912733333333,121.650685,0,0,40816.6894328704,2011-09-30,16:32:47
31.09123,121.650328333333,0,0,40816.6894444444,2011-09-30,16:32:48
31.0911833333333,121.649963333333,0,0,40816.6894560185,2011-09-30,16:32:49
31.0911383333333,121.649605,0,0,40816.6894675926,2011-09-30,16:32:50
31.0910966666667,121.649246666667,0,0,40816.6894791667,2011-09-30,16:32:51
31.0910516666667,121.64889,0,0,40816.6894907407,2011-09-30,16:32:52
31.091005,121.648533333333,0,0,40816.6895023148,2011-09-30,16:32:53
31.0909583333333,121.648171666667,0,0,40816.6895138889,2011-09-30,16:32:54
31.090915,121.647813333333,0,0,40816.689525463,2011-09-30,16:32:55
31.0908666666667,121.647451666667,0,0,40816.689537037,2011-09-30,16:32:56
31.09082,121.647091666667,0,0,40816.6895486111,2011-09-30,16:32:57
31.0907733333333,121.646733333333,0,0,40816.6895601852,2011-09-30,16:32:58
31.090725,121.64637,0,0,40816.6895717593,2011-09-30,16:32:59
31.09068,121.646011666667,0,0,40816.6895833333,2011-09-30,16:33:00
31.090635,121.645653333333,0,0,40816.6895949074,2011-09-30,16:33:01
31.0905883333333,121.645298333333,0,0,40816.6896064815,2011-09-30,16:33:02
31.0905383333333,121.644945,0,0,40816.6896180556,2011-09-30,16:33:03
31.0904883333333,121.644591666667,0,0,40816.6896296296,2011-09-30,16:33:04
31.0904383333333,121.644236666667,0,0,40816.6896412037,2011-09-30,16:33:05
31.0903883333333,121.643885,0,0,40816.6896527778,2011-09-30,16:33:06
31.09034,121.643535,0,0,40816.6896643518,2011-09-30,16:33:07
31.090295,121.64318,0,0,40816.6896759259,2011-09-30,16:33:08
31.0902466666667,121.642823333333,0,0,40816.6896875,2011-09-30,16:33:09
31.0902016666667,121.642471666667,0,0,40816.6896990741,2011-09-30,16:33:10
31.090155,121.642115,0,0,40816.6897106481,2011-09-30,16:33:11
31.0901116666667,121.641751666667,0,0,40816.6897222222,2011-09-30,16:33:12
31.090065,121.641395,0,0,40816.6897337963,2011-09-30,16:33:13
31.0900233333333,121.641038333333,0,0,40816.6897453704,2011-09-30,16:33:14
31.089975,121.64068,0,0,40816.6897569444,2011-09-30,16:33:15
31.0899333333333,121.640316666667,0,0,40816.6897685185,2011-09-30,16:33:16
31.089885,121.639956666667,0,0,40816.6897800926,2011-09-30,16:33:17
31.0898383333333,121.639591666667,0,0,40816.6897916667,2011-09-30,16:33:18
31.0897916666667,121.639225,0,0,40816.6898032407,2011-09-30,16:33:19
31.089745,121.638855,0,0,40816.6898148148,2011-09-30,16:33:20
31.0897,121.638488333333,0,0,40816.6898263889,2011-09-30,16:33:21
31.089655,121.638115,0,0,40816.689837963,2011-09-30,16:33:22
31.0896066666667,121.637748333333,0,0,40816.689849537,2011-09-30,16:33:23
31.08956,121.637376666667,0,0,40816.6898611111,2011-09-30,16:33:24
31.08951,121.637001666667,0,0,40816.6898726852,2011-09-30,16:33:25
31.0894566666667,121.636625,0,0,40816.6898842593,2011-09-30,16:33:26
31.0894066666667,121.636253333333,0,0,40816.6898958333,2011-09-30,16:33:27
31.089355,121.635876666667,0,0,40816.6899074074,2011-09-30,16:33:28
31.0893083333333,121.635503333333,0,0,40816.6899189815,2011-09-30,16:33:29
31.08926,121.635135,0,0,40816.6899305556,2011-09-30,16:33:30
31.0892133333333,121.634763333333,0,0,40816.6899421296,2011-09-30,16:33:31
31.0891683333333,121.6344,0,0,40816.6899537037,2011-09-30,16:33:32
31.0891216666667,121.634045,0,0,40816.6899652778,2011-09-30,16:33:33
31.0890733333333,121.633688333333,0,0,40816.6899768518,2011-09-30,16:33:34
31.0890283333333,121.633338333333,0,0,40816.6899884259,2011-09-30,16:33:35
31.088985,121.632988333333,0,0,40816.69,2011-09-30,16:33:36
31.08894,121.63264,0,0,40816.6900115741,2011-09-30,16:33:37
31.088895,121.632295,0,0,40816.6900231481,2011-09-30,16:33:38
31.088845,121.631945,0,0,40816.6900347222,2011-09-30,16:33:39
31.0888,121.6316,0,0,40816.6900462963,2011-09-30,16:33:40
31.0887533333333,121.631256666667,0,0,40816.6900578704,2011-09-30,16:33:41
31.0887116666667,121.630908333333,0,0,40816.6900694444,2011-09-30,16:33:42
31.0886733333333,121.630561666667,0,0,40816.6900810185,2011-09-30,16:33:43
31.088635,121.63021,0,0,40816.6900925926,2011-09-30,16:33:44
31.0886,121.629858333333,0,0,40816.6901041667,2011-09-30,16:33:45
31.0885666666667,121.629505,0,0,40816.6901157407,2011-09-30,16:33:46
31.088535,121.629151666667,0,0,40816.6901273148,2011-09-30,16:33:47
31.0885066666667,121.628798333333,0,0,40816.6901388889,2011-09-30,16:33:48
31.0884766666667,121.628445,0,0,40816.690150463,2011-09-30,16:33:49
31.08845,121.628093333333,0,0,40816.690162037,2011-09-30,16:33:50
31.088425,121.627745,0,0,40816.6901736111,2011-09-30,16:33:51
31.0884016666667,121.627398333333,0,0,40816.6901851852,2011-09-30,16:33:52
31.08838,121.627051666667,0,0,40816.6901967593,2011-09-30,16:33:53
31.08836,121.626705,0,0,40816.6902083333,2011-09-30,16:33:54
31.0883383333333,121.626353333333,0,0,40816.6902199074,2011-09-30,16:33:55
31.0883183333333,121.626,0,0,40816.6902314815,2011-09-30,16:33:56
31.0883033333333,121.625651666667,0,0,40816.6902430556,2011-09-30,16:33:57
31.0882916666667,121.625303333333,0,0,40816.6902546296,2011-09-30,16:33:58
31.0882833333333,121.624955,0,0,40816.6902662037,2011-09-30,16:33:59
31.0882783333333,121.62461,0,0,40816.6902777778,2011-09-30,16:34:00
31.0882766666667,121.624263333333,0,0,40816.6902893518,2011-09-30,16:34:01
31.088275,121.623915,0,0,40816.6903009259,2011-09-30,16:34:02
31.0882733333333,121.623568333333,0,0,40816.6903125,2011-09-30,16:34:03
31.08827,121.62321,0,0,40816.6903240741,2011-09-30,16:34:04
31.0882716666667,121.622858333333,0,0,40816.6903356481,2011-09-30,16:34:05
31.0882766666667,121.622506666667,0,0,40816.6903472222,2011-09-30,16:34:06
31.0882783333333,121.622151666667,0,0,40816.6903587963,2011-09-30,16:34:07
31.08828,121.621798333333,0,0,40816.6903703704,2011-09-30,16:34:08
31.08828,121.62144,0,0,40816.6903819444,2011-09-30,16:34:09
31.088285,121.621086666667,0,0,40816.6903935185,2011-09-30,16:34:10
31.0882883333333,121.620728333333,0,0,40816.6904050926,2011-09-30,16:34:11
31.0882883333333,121.620366666667,0,0,40816.6904166667,2011-09-30,16:34:12
31.088285,121.619998333333,0,0,40816.6904282407,2011-09-30,16:34:13
31.088285,121.619633333333,0,0,40816.6904398148,2011-09-30,16:34:14
31.0882833333333,121.61927,0,0,40816.6904513889,2011-09-30,16:34:15
31.0882766666667,121.618896666667,0,0,40816.690462963,2011-09-30,16:34:16
31.0882733333333,121.618523333333,0,0,40816.690474537,2011-09-30,16:34:17
31.088275,121.618161666667,0,0,40816.6904861111,2011-09-30,16:34:18
31.0882733333333,121.617793333333,0,0,40816.6904976852,2011-09-30,16:34:19
31.0882716666667,121.617425,0,0,40816.6905092593,2011-09-30,16:34:20
31.08827,121.617056666667,0,0,40816.6905208333,2011-09-30,16:34:21
31.0882683333333,121.61669,0,0,40816.6905324074,2011-09-30,16:34:22
31.0882666666667,121.616326666667,0,0,40816.6905439815,2011-09-30,16:34:23
31.0882633333333,121.615963333333,0,0,40816.6905555556,2011-09-30,16:34:24
31.088265,121.615611666667,0,0,40816.6905671296,2011-09-30,16:34:25
31.0882616666667,121.615261666667,0,0,40816.6905787037,2011-09-30,16:34:26
31.08826,121.614905,0,0,40816.6905902778,2011-09-30,16:34:27
31.0882583333333,121.614551666667,0,0,40816.6906018518,2011-09-30,16:34:28
31.08826,121.6142,0,0,40816.6906134259,2011-09-30,16:34:29
31.0882566666667,121.613841666667,0,0,40816.690625,2011-09-30,16:34:30
31.0882583333333,121.613486666667,0,0,40816.6906365741,2011-09-30,16:34:31
31.08826,121.613135,0,0,40816.6906481481,2011-09-30,16:34:32
31.0882616666667,121.612781666667,0,0,40816.6906597222,2011-09-30,16:34:33
31.0882633333333,121.612426666667,0,0,40816.6906712963,2011-09-30,16:34:34
31.0882616666667,121.612073333333,0,0,40816.6906828704,2011-09-30,16:34:35
31.08826,121.611718333333,0,0,40816.6906944444,2011-09-30,16:34:36
31.0882566666667,121.61137,0,0,40816.6907060185,2011-09-30,16:34:37
31.0882533333333,121.61102,0,0,40816.6907175926,2011-09-30,16:34:38
31.0882516666667,121.610668333333,0,0,40816.6907291667,2011-09-30,16:34:39
31.0882466666667,121.610316666667,0,0,40816.6907407407,2011-09-30,16:34:40
31.0882466666667,121.609966666667,0,0,40816.6907523148,2011-09-30,16:34:41
31.088245,121.609621666667,0,0,40816.6907638889,2011-09-30,16:34:42
31.0882433333333,121.609285,0,0,40816.690775463,2011-09-30,16:34:43
31.08824,121.608951666667,0,0,40816.690787037,2011-09-30,16:34:44
31.0882366666667,121.608626666667,0,0,40816.6907986111,2011-09-30,16:34:45
31.088235,121.60831,0,0,40816.6908101852,2011-09-30,16:34:46
31.0882283333333,121.60799,0,0,40816.6908217593,2011-09-30,16:34:47
31.0882266666667,121.607678333333,0,0,40816.6908333333,2011-09-30,16:34:48
31.0882233333333,121.607366666667,0,0,40816.6908449074,2011-09-30,16:34:49
31.0882216666667,121.607058333333,0,0,40816.6908564815,2011-09-30,16:34:50
31.08822,121.606741666667,0,0,40816.6908680556,2011-09-30,16:34:51
31.0882166666667,121.60643,0,0,40816.6908796296,2011-09-30,16:34:52
31.0882166666667,121.606115,0,0,40816.6908912037,2011-09-30,16:34:53
31.0882166666667,121.6058,0,0,40816.6909027778,2011-09-30,16:34:54
31.0882133333333,121.605483333333,0,0,40816.6909143519,2011-09-30,16:34:55
31.0882133333333,121.605165,0,0,40816.6909259259,2011-09-30,16:34:56
31.0882116666667,121.604846666667,0,0,40816.6909375,2011-09-30,16:34:57
31.0882133333333,121.604525,0,0,40816.6909490741,2011-09-30,16:34:58
31.0882166666667,121.604203333333,0,0,40816.6909606481,2011-09-30,16:34:59
31.0882183333333,121.603881666667,0,0,40816.6909722222,2011-09-30,16:35:00
31.0882166666667,121.603553333333,0,0,40816.6909837963,2011-09-30,16:35:01
31.0882166666667,121.60322,0,0,40816.6909953704,2011-09-30,16:35:02
31.0882166666667,121.602886666667,0,0,40816.6910069444,2011-09-30,16:35:03
31.08822,121.602555,0,0,40816.6910185185,2011-09-30,16:35:04
31.08822,121.602218333333,0,0,40816.6910300926,2011-09-30,16:35:05
31.08822,121.601881666667,0,0,40816.6910416667,2011-09-30,16:35:06
31.08822,121.601541666667,0,0,40816.6910532407,2011-09-30,16:35:07
31.0882216666667,121.601203333333,0,0,40816.6910648148,2011-09-30,16:35:08
31.0882166666667,121.60086,0,0,40816.6910763889,2011-09-30,16:35:09
31.0882133333333,121.600516666667,0,0,40816.691087963,2011-09-30,16:35:10
31.0882066666667,121.60017,0,0,40816.691099537,2011-09-30,16:35:11
31.0881983333333,121.599828333333,0,0,40816.6911111111,2011-09-30,16:35:12
31.0881866666667,121.599481666667,0,0,40816.6911226852,2011-09-30,16:35:13
31.0881733333333,121.599136666667,0,0,40816.6911342593,2011-09-30,16:35:14
31.0881566666667,121.598788333333,0,0,40816.6911458333,2011-09-30,16:35:15
31.08814,121.598445,0,0,40816.6911574074,2011-09-30,16:35:16
31.088125,121.598103333333,0,0,40816.6911689815,2011-09-30,16:35:17
31.0881116666667,121.597765,0,0,40816.6911805556,2011-09-30,16:35:18
31.0880933333333,121.597421666667,0,0,40816.6911921296,2011-09-30,16:35:19
31.088075,121.597078333333,0,0,40816.6912037037,2011-09-30,16:35:20
31.08805,121.596733333333,0,0,40816.6912152778,2011-09-30,16:35:21
31.0880233333333,121.596388333333,0,0,40816.6912268519,2011-09-30,16:35:22
31.087995,121.596041666667,0,0,40816.6912384259,2011-09-30,16:35:23
31.0879666666667,121.595698333333,0,0,40816.69125,2011-09-30,16:35:24
31.087935,121.595353333333,0,0,40816.6912615741,2011-09-30,16:35:25
31.087905,121.59501,0,0,40816.6912731482,2011-09-30,16:35:26
31.0878716666667,121.594668333333,0,0,40816.6912847222,2011-09-30,16:35:27
31.087835,121.594325,0,0,40816.6912962963,2011-09-30,16:35:28
31.087795,121.59398,0,0,40816.6913078704,2011-09-30,16:35:29
31.0877566666667,121.593641666667,0,0,40816.6913194444,2011-09-30,16:35:30
31.0877116666667,121.593301666667,0,0,40816.6913310185,2011-09-30,16:35:31
31.0876683333333,121.592958333333,0,0,40816.6913425926,2011-09-30,16:35:32
31.0876233333333,121.592613333333,0,0,40816.6913541667,2011-09-30,16:35:33
31.0875833333333,121.592275,0,0,40816.6913657407,2011-09-30,16:35:34
31.0875383333333,121.591933333333,0,0,40816.6913773148,2011-09-30,16:35:35
31.087495,121.591598333333,0,0,40816.6913888889,2011-09-30,16:35:36
31.087445,121.591255,0,0,40816.691400463,2011-09-30,16:35:37
31.08739,121.59091,0,0,40816.691412037,2011-09-30,16:35:38
31.0873333333333,121.590566666667,0,0,40816.6914236111,2011-09-30,16:35:39
31.0872783333333,121.590221666667,0,0,40816.6914351852,2011-09-30,16:35:40
31.0872233333333,121.589873333333,0,0,40816.6914467593,2011-09-30,16:35:41
31.0871666666667,121.58953,0,0,40816.6914583333,2011-09-30,16:35:42
31.087105,121.589186666667,0,0,40816.6914699074,2011-09-30,16:35:43
31.087045,121.588843333333,0,0,40816.6914814815,2011-09-30,16:35:44
31.0869766666667,121.588498333333,0,0,40816.6914930556,2011-09-30,16:35:45
31.08691,121.588151666667,0,0,40816.6915046296,2011-09-30,16:35:46
31.0868433333333,121.587801666667,0,0,40816.6915162037,2011-09-30,16:35:47
31.0867733333333,121.587456666667,0,0,40816.6915277778,2011-09-30,16:35:48
31.0867066666667,121.58711,0,0,40816.6915393519,2011-09-30,16:35:49
31.0866316666667,121.586756666667,0,0,40816.6915509259,2011-09-30,16:35:50
31.0865583333333,121.586405,0,0,40816.6915625,2011-09-30,16:35:51
31.08648,121.586051666667,0,0,40816.6915740741,2011-09-30,16:35:52
31.0864,121.585703333333,0,0,40816.6915856482,2011-09-30,16:35:53
31.0863183333333,121.585355,0,0,40816.6915972222,2011-09-30,16:35:54
31.086235,121.585005,0,0,40816.6916087963,2011-09-30,16:35:55
31.0861483333333,121.58466,0,0,40816.6916203704,2011-09-30,16:35:56
31.0860616666667,121.584316666667,0,0,40816.6916319444,2011-09-30,16:35:57
31.085975,121.583973333333,0,0,40816.6916435185,2011-09-30,16:35:58
31.0858883333333,121.583628333333,0,0,40816.6916550926,2011-09-30,16:35:59
31.0858,121.583283333333,0,0,40816.6916666667,2011-09-30,16:36:00
31.08571,121.58294,0,0,40816.6916782407,2011-09-30,16:36:01
31.08562,121.582596666667,0,0,40816.6916898148,2011-09-30,16:36:02
31.0855283333333,121.58225,0,0,40816.6917013889,2011-09-30,16:36:03
31.0854316666667,121.581903333333,0,0,40816.691712963,2011-09-30,16:36:04
31.0853333333333,121.58156,0,0,40816.691724537,2011-09-30,16:36:05
31.0852316666667,121.581215,0,0,40816.6917361111,2011-09-30,16:36:06
31.0851283333333,121.580873333333,0,0,40816.6917476852,2011-09-30,16:36:07
31.0850216666667,121.580528333333,0,0,40816.6917592593,2011-09-30,16:36:08
31.0849166666667,121.58019,0,0,40816.6917708333,2011-09-30,16:36:09
31.0848066666667,121.57985,0,0,40816.6917824074,2011-09-30,16:36:10
31.0846983333333,121.57951,0,0,40816.6917939815,2011-09-30,16:36:11
31.0845833333333,121.57917,0,0,40816.6918055556,2011-09-30,16:36:12
31.0844683333333,121.578828333333,0,0,40816.6918171296,2011-09-30,16:36:13
31.08435,121.578488333333,0,0,40816.6918287037,2011-09-30,16:36:14
31.08423,121.57815,0,0,40816.6918402778,2011-09-30,16:36:15
31.084105,121.57781,0,0,40816.6918518519,2011-09-30,16:36:16
31.0839816666667,121.577475,0,0,40816.6918634259,2011-09-30,16:36:17
31.0838566666667,121.577141666667,0,0,40816.691875,2011-09-30,16:36:18
31.08373,121.576806666667,0,0,40816.6918865741,2011-09-30,16:36:19
31.083605,121.57648,0,0,40816.6918981481,2011-09-30,16:36:20
31.08348,121.576158333333,0,0,40816.6919097222,2011-09-30,16:36:21
31.08335,121.575836666667,0,0,40816.6919212963,2011-09-30,16:36:22
31.08322,121.575521666667,0,0,40816.6919328704,2011-09-30,16:36:23
31.0830866666667,121.575208333333,0,0,40816.6919444444,2011-09-30,16:36:24
31.0829533333333,121.574895,0,0,40816.6919560185,2011-09-30,16:36:25
31.0828166666667,121.574583333333,0,0,40816.6919675926,2011-09-30,16:36:26
31.082685,121.57427,0,0,40816.6919791667,2011-09-30,16:36:27
31.0825516666667,121.573955,0,0,40816.6919907407,2011-09-30,16:36:28
31.082415,121.57364,0,0,40816.6920023148,2011-09-30,16:36:29
31.0822783333333,121.573328333333,0,0,40816.6920138889,2011-09-30,16:36:30
31.0821416666667,121.573016666667,0,0,40816.692025463,2011-09-30,16:36:31
31.0820033333333,121.572705,0,0,40816.692037037,2011-09-30,16:36:32
31.0818666666667,121.572393333333,0,0,40816.6920486111,2011-09-30,16:36:33
31.0817266666667,121.572083333333,0,0,40816.6920601852,2011-09-30,16:36:34
31.0815866666667,121.571776666667,0,0,40816.6920717593,2011-09-30,16:36:35
31.0814416666667,121.571465,0,0,40816.6920833333,2011-09-30,16:36:36
31.081295,121.571151666667,0,0,40816.6920949074,2011-09-30,16:36:37
31.0811466666667,121.570836666667,0,0,40816.6921064815,2011-09-30,16:36:38
31.0809966666667,121.570525,0,0,40816.6921180556,2011-09-30,16:36:39
31.0808466666667,121.570211666667,0,0,40816.6921296296,2011-09-30,16:36:40
31.0806966666667,121.569903333333,0,0,40816.6921412037,2011-09-30,16:36:41
31.0805466666667,121.569593333333,0,0,40816.6921527778,2011-09-30,16:36:42
31.0803983333333,121.56928,0,0,40816.6921643519,2011-09-30,16:36:43
31.0802516666667,121.568966666667,0,0,40816.6921759259,2011-09-30,16:36:44
31.0801,121.568655,0,0,40816.6921875,2011-09-30,16:36:45
31.0799483333333,121.568341666667,0,0,40816.6921990741,2011-09-30,16:36:46
31.0797966666667,121.568031666667,0,0,40816.6922106481,2011-09-30,16:36:47
31.079645,121.567718333333,0,0,40816.6922222222,2011-09-30,16:36:48
31.0794933333333,121.567401666667,0,0,40816.6922337963,2011-09-30,16:36:49
31.079335,121.567086666667,0,0,40816.6922453704,2011-09-30,16:36:50
31.0791833333333,121.566773333333,0,0,40816.6922569444,2011-09-30,16:36:51
31.07903,121.566461666667,0,0,40816.6922685185,2011-09-30,16:36:52
31.0788766666667,121.566156666667,0,0,40816.6922800926,2011-09-30,16:36:53
31.078725,121.565846666667,0,0,40816.6922916667,2011-09-30,16:36:54
31.078575,121.565538333333,0,0,40816.6923032407,2011-09-30,16:36:55
31.0784266666667,121.565231666667,0,0,40816.6923148148,2011-09-30,16:36:56
31.0782766666667,121.56493,0,0,40816.6923263889,2011-09-30,16:36:57
31.078125,121.564628333333,0,0,40816.692337963,2011-09-30,16:36:58
31.07797,121.564331666667,0,0,40816.692349537,2011-09-30,16:36:59
31.0778133333333,121.564035,0,0,40816.6923611111,2011-09-30,16:37:00
31.0776566666667,121.563738333333,0,0,40816.6923726852,2011-09-30,16:37:01
31.0775,121.563445,0,0,40816.6923842593,2011-09-30,16:37:02
31.0773383333333,121.563151666667,0,0,40816.6923958333,2011-09-30,16:37:03
31.07718,121.562863333333,0,0,40816.6924074074,2011-09-30,16:37:04
31.077015,121.562578333333,0,0,40816.6924189815,2011-09-30,16:37:05
31.0768516666667,121.562291666667,0,0,40816.6924305556,2011-09-30,16:37:06
31.0766883333333,121.56201,0,0,40816.6924421296,2011-09-30,16:37:07
31.0765183333333,121.561721666667,0,0,40816.6924537037,2011-09-30,16:37:08
31.07635,121.561436666667,0,0,40816.6924652778,2011-09-30,16:37:09
31.0761783333333,121.561155,0,0,40816.6924768519,2011-09-30,16:37:10
31.0760066666667,121.560871666667,0,0,40816.6924884259,2011-09-30,16:37:11
31.0758316666667,121.56059,0,0,40816.6925,2011-09-30,16:37:12
31.0756566666667,121.560313333333,0,0,40816.6925115741,2011-09-30,16:37:13
31.0754833333333,121.560035,0,0,40816.6925231481,2011-09-30,16:37:14
31.075305,121.55976,0,0,40816.6925347222,2011-09-30,16:37:15
31.0751266666667,121.559483333333,0,0,40816.6925462963,2011-09-30,16:37:16
31.07495,121.559211666667,0,0,40816.6925578704,2011-09-30,16:37:17
31.07477,121.558936666667,0,0,40816.6925694444,2011-09-30,16:37:18
31.0745866666667,121.558663333333,0,0,40816.6925810185,2011-09-30,16:37:19
31.0744016666667,121.558391666667,0,0,40816.6925925926,2011-09-30,16:37:20
31.0742166666667,121.558125,0,0,40816.6926041667,2011-09-30,16:37:21
31.07403,121.557853333333,0,0,40816.6926157407,2011-09-30,16:37:22
31.0738383333333,121.557581666667,0,0,40816.6926273148,2011-09-30,16:37:23
31.0736483333333,121.557313333333,0,0,40816.6926388889,2011-09-30,16:37:24
31.0734516666667,121.557043333333,0,0,40816.692650463,2011-09-30,16:37:25
31.073255,121.556776666667,0,0,40816.692662037,2011-09-30,16:37:26
31.0730566666667,121.556511666667,0,0,40816.6926736111,2011-09-30,16:37:27
31.0728566666667,121.556248333333,0,0,40816.6926851852,2011-09-30,16:37:28
31.072655,121.555983333333,0,0,40816.6926967593,2011-09-30,16:37:29
31.0724483333333,121.555716666667,0,0,40816.6927083333,2011-09-30,16:37:30
31.072245,121.555458333333,0,0,40816.6927199074,2011-09-30,16:37:31
31.07204,121.555196666667,0,0,40816.6927314815,2011-09-30,16:37:32
31.0718316666667,121.554938333333,0,0,40816.6927430556,2011-09-30,16:37:33
31.0716216666667,121.554678333333,0,0,40816.6927546296,2011-09-30,16:37:34
31.0714083333333,121.55442,0,0,40816.6927662037,2011-09-30,16:37:35
31.0711966666667,121.554163333333,0,0,40816.6927777778,2011-09-30,16:37:36
31.070985,121.553911666667,0,0,40816.6927893519,2011-09-30,16:37:37
31.07077,121.553658333333,0,0,40816.6928009259,2011-09-30,16:37:38
31.0705583333333,121.55341,0,0,40816.6928125,2011-09-30,16:37:39
31.0703433333333,121.55316,0,0,40816.6928240741,2011-09-30,16:37:40
31.0701283333333,121.552916666667,0,0,40816.6928356481,2011-09-30,16:37:41
31.0699116666667,121.552675,0,0,40816.6928472222,2011-09-30,16:37:42
31.0696966666667,121.552435,0,0,40816.6928587963,2011-09-30,16:37:43
31.06948,121.552191666667,0,0,40816.6928703704,2011-09-30,16:37:44
31.06927,121.55195,0,0,40816.6928819444,2011-09-30,16:37:45
31.06906,121.551706666667,0,0,40816.6928935185,2011-09-30,16:37:46
31.0688516666667,121.551461666667,0,0,40816.6929050926,2011-09-30,16:37:47
31.0686483333333,121.551218333333,0,0,40816.6929166667,2011-09-30,16:37:48
31.06845,121.550975,0,0,40816.6929282407,2011-09-30,16:37:49
31.0682516666667,121.550728333333,0,0,40816.6929398148,2011-09-30,16:37:50
31.0680516666667,121.550483333333,0,0,40816.6929513889,2011-09-30,16:37:51
31.0678533333333,121.550235,0,0,40816.692962963,2011-09-30,16:37:52
31.0676583333333,121.549985,0,0,40816.692974537,2011-09-30,16:37:53
31.0674633333333,121.54973,0,0,40816.6929861111,2011-09-30,16:37:54
31.0672716666667,121.549471666667,0,0,40816.6929976852,2011-09-30,16:37:55
31.0670833333333,121.549213333333,0,0,40816.6930092593,2011-09-30,16:37:56
31.0668966666667,121.548955,0,0,40816.6930208333,2011-09-30,16:37:57
31.0667133333333,121.548695,0,0,40816.6930324074,2011-09-30,16:37:58
31.06653,121.548436666667,0,0,40816.6930439815,2011-09-30,16:37:59
31.0663516666667,121.548173333333,0,0,40816.6930555556,2011-09-30,16:38:00
31.0661733333333,121.547911666667,0,0,40816.6930671296,2011-09-30,16:38:01
31.066,121.547646666667,0,0,40816.6930787037,2011-09-30,16:38:02
31.0658266666667,121.547381666667,0,0,40816.6930902778,2011-09-30,16:38:03
31.0656566666667,121.547111666667,0,0,40816.6931018519,2011-09-30,16:38:04
31.0654883333333,121.546841666667,0,0,40816.6931134259,2011-09-30,16:38:05
31.06532,121.546566666667,0,0,40816.693125,2011-09-30,16:38:06
31.065155,121.546291666667,0,0,40816.6931365741,2011-09-30,16:38:07
31.064995,121.546015,0,0,40816.6931481481,2011-09-30,16:38:08
31.0648366666667,121.545741666667,0,0,40816.6931597222,2011-09-30,16:38:09
31.06468,121.545461666667,0,0,40816.6931712963,2011-09-30,16:38:10
31.0645233333333,121.545183333333,0,0,40816.6931828704,2011-09-30,16:38:11
31.06437,121.5449,0,0,40816.6931944444,2011-09-30,16:38:12
31.06422,121.54462,0,0,40816.6932060185,2011-09-30,16:38:13
31.0640716666667,121.544336666667,0,0,40816.6932175926,2011-09-30,16:38:14
31.0639233333333,121.544053333333,0,0,40816.6932291667,2011-09-30,16:38:15
31.06378,121.543766666667,0,0,40816.6932407407,2011-09-30,16:38:16
31.063635,121.543481666667,0,0,40816.6932523148,2011-09-30,16:38:17
31.063495,121.543193333333,0,0,40816.6932638889,2011-09-30,16:38:18
31.0633583333333,121.542903333333,0,0,40816.693275463,2011-09-30,16:38:19
31.063225,121.542615,0,0,40816.693287037,2011-09-30,16:38:20
31.0630916666667,121.542316666667,0,0,40816.6932986111,2011-09-30,16:38:21
31.0629633333333,121.54202,0,0,40816.6933101852,2011-09-30,16:38:22
31.0628383333333,121.541723333333,0,0,40816.6933217593,2011-09-30,16:38:23
31.0627133333333,121.541423333333,0,0,40816.6933333333,2011-09-30,16:38:24
31.0625883333333,121.54112,0,0,40816.6933449074,2011-09-30,16:38:25
31.062465,121.540818333333,0,0,40816.6933564815,2011-09-30,16:38:26
31.062345,121.540513333333,0,0,40816.6933680556,2011-09-30,16:38:27
31.06222,121.540196666667,0,0,40816.6933796296,2011-09-30,16:38:28
31.0620966666667,121.539888333333,0,0,40816.6933912037,2011-09-30,16:38:29
31.0619766666667,121.539573333333,0,0,40816.6934027778,2011-09-30,16:38:30
31.061855,121.539255,0,0,40816.6934143519,2011-09-30,16:38:31
31.0617333333333,121.538936666667,0,0,40816.6934259259,2011-09-30,16:38:32
31.061615,121.538616666667,0,0,40816.6934375,2011-09-30,16:38:33
31.0615,121.5383,0,0,40816.6934490741,2011-09-30,16:38:34
31.0613833333333,121.537985,0,0,40816.6934606481,2011-09-30,16:38:35
31.0612716666667,121.537665,0,0,40816.6934722222,2011-09-30,16:38:36
31.06116,121.537343333333,0,0,40816.6934837963,2011-09-30,16:38:37
31.0610466666667,121.537023333333,0,0,40816.6934953704,2011-09-30,16:38:38
31.060935,121.53671,0,0,40816.6935069444,2011-09-30,16:38:39
31.0608233333333,121.536393333333,0,0,40816.6935185185,2011-09-30,16:38:40
31.06072,121.536075,0,0,40816.6935300926,2011-09-30,16:38:41
31.0606233333333,121.535755,0,0,40816.6935416667,2011-09-30,16:38:42
31.0605083333333,121.53544,0,0,40816.6935532407,2011-09-30,16:38:43
31.0603966666667,121.535128333333,0,0,40816.6935648148,2011-09-30,16:38:44
31.0602833333333,121.53482,0,0,40816.6935763889,2011-09-30,16:38:45
31.060165,121.534508333333,0,0,40816.693587963,2011-09-30,16:38:46
31.0600466666667,121.534195,0,0,40816.693599537,2011-09-30,16:38:47
31.059935,121.533881666667,0,0,40816.6936111111,2011-09-30,16:38:48
31.0598283333333,121.533565,0,0,40816.6936226852,2011-09-30,16:38:49
31.0597333333333,121.533246666667,0,0,40816.6936342593,2011-09-30,16:38:50
31.0596333333333,121.53293,0,0,40816.6936458333,2011-09-30,16:38:51
31.05953,121.532615,0,0,40816.6936574074,2011-09-30,16:38:52
31.059425,121.532301666667,0,0,40816.6936689815,2011-09-30,16:38:53
31.05932,121.531991666667,0,0,40816.6936805556,2011-09-30,16:38:54
31.059215,121.531683333333,0,0,40816.6936921296,2011-09-30,16:38:55
31.059105,121.531376666667,0,0,40816.6937037037,2011-09-30,16:38:56
31.059015,121.531063333333,0,0,40816.6937152778,2011-09-30,16:38:57
31.0589133333333,121.530756666667,0,0,40816.6937268519,2011-09-30,16:38:58
31.0588083333333,121.53045,0,0,40816.6937384259,2011-09-30,16:38:59
31.0587066666667,121.530143333333,0,0,40816.69375,2011-09-30,16:39:00
31.0586033333333,121.529833333333,0,0,40816.6937615741,2011-09-30,16:39:01
31.0585,121.529526666667,0,0,40816.6937731481,2011-09-30,16:39:02
31.058405,121.529218333333,0,0,40816.6937847222,2011-09-30,16:39:03
31.0582983333333,121.528915,0,0,40816.6937962963,2011-09-30,16:39:04
31.05819,121.528613333333,0,0,40816.6938078704,2011-09-30,16:39:05
31.0580816666667,121.52831,0,0,40816.6938194444,2011-09-30,16:39:06
31.057975,121.528008333333,0,0,40816.6938310185,2011-09-30,16:39:07
31.0578683333333,121.52771,0,0,40816.6938425926,2011-09-30,16:39:08
31.0577666666667,121.527405,0,0,40816.6938541667,2011-09-30,16:39:09
31.0576683333333,121.527105,0,0,40816.6938657407,2011-09-30,16:39:10
31.0575683333333,121.526805,0,0,40816.6938773148,2011-09-30,16:39:11
31.0574716666667,121.526501666667,0,0,40816.6938888889,2011-09-30,16:39:12
31.0573733333333,121.526201666667,0,0,40816.693900463,2011-09-30,16:39:13
31.05727,121.525903333333,0,0,40816.693912037,2011-09-30,16:39:14
31.0571766666667,121.5256,0,0,40816.6939236111,2011-09-30,16:39:15
31.0570816666667,121.525296666667,0,0,40816.6939351852,2011-09-30,16:39:16
31.0569866666667,121.524991666667,0,0,40816.6939467593,2011-09-30,16:39:17
31.0568966666667,121.524685,0,0,40816.6939583333,2011-09-30,16:39:18
31.0568033333333,121.524375,0,0,40816.6939699074,2011-09-30,16:39:19
31.056715,121.524061666667,0,0,40816.6939814815,2011-09-30,16:39:20
31.0566283333333,121.523746666667,0,0,40816.6939930556,2011-09-30,16:39:21
31.0565433333333,121.52343,0,0,40816.6940046296,2011-09-30,16:39:22
31.0564616666667,121.52311,0,0,40816.6940162037,2011-09-30,16:39:23
31.0563766666667,121.522786666667,0,0,40816.6940277778,2011-09-30,16:39:24
31.0562933333333,121.522461666667,0,0,40816.6940393519,2011-09-30,16:39:25
31.0562133333333,121.522141666667,0,0,40816.6940509259,2011-09-30,16:39:26
31.0561333333333,121.521816666667,0,0,40816.6940625,2011-09-30,16:39:27
31.056055,121.52149,0,0,40816.6940740741,2011-09-30,16:39:28
31.05598,121.521165,0,0,40816.6940856481,2011-09-30,16:39:29
31.055905,121.52084,0,0,40816.6940972222,2011-09-30,16:39:30
31.0558283333333,121.520506666667,0,0,40816.6941087963,2011-09-30,16:39:31
31.055755,121.520178333333,0,0,40816.6941203704,2011-09-30,16:39:32
31.0556833333333,121.519848333333,0,0,40816.6941319444,2011-09-30,16:39:33
31.055615,121.51952,0,0,40816.6941435185,2011-09-30,16:39:34
31.0555483333333,121.51919,0,0,40816.6941550926,2011-09-30,16:39:35
31.055485,121.518861666667,0,0,40816.6941666667,2011-09-30,16:39:36
31.055425,121.518533333333,0,0,40816.6941782407,2011-09-30,16:39:37
31.055365,121.518208333333,0,0,40816.6941898148,2011-09-30,16:39:38
31.0553116666667,121.517883333333,0,0,40816.6942013889,2011-09-30,16:39:39
31.055255,121.517558333333,0,0,40816.694212963,2011-09-30,16:39:40
31.0552,121.517228333333,0,0,40816.694224537,2011-09-30,16:39:41
31.055145,121.516898333333,0,0,40816.6942361111,2011-09-30,16:39:42
31.0550916666667,121.51657,0,0,40816.6942476852,2011-09-30,16:39:43
31.0550416666667,121.516238333333,0,0,40816.6942592593,2011-09-30,16:39:44
31.05499,121.515901666667,0,0,40816.6942708333,2011-09-30,16:39:45
31.0549416666667,121.51557,0,0,40816.6942824074,2011-09-30,16:39:46
31.0548966666667,121.515238333333,0,0,40816.6942939815,2011-09-30,16:39:47
31.0548533333333,121.514905,0,0,40816.6943055556,2011-09-30,16:39:48
31.05481,121.51457,0,0,40816.6943171296,2011-09-30,16:39:49
31.0547683333333,121.514236666667,0,0,40816.6943287037,2011-09-30,16:39:50
31.0547283333333,121.513901666667,0,0,40816.6943402778,2011-09-30,16:39:51
31.0546866666667,121.513566666667,0,0,40816.6943518519,2011-09-30,16:39:52
31.05465,121.513228333333,0,0,40816.6943634259,2011-09-30,16:39:53
31.054615,121.512893333333,0,0,40816.694375,2011-09-30,16:39:54
31.0545833333333,121.51256,0,0,40816.6943865741,2011-09-30,16:39:55
31.05455,121.512221666667,0,0,40816.6943981481,2011-09-30,16:39:56
31.05452,121.511885,0,0,40816.6944097222,2011-09-30,16:39:57
31.0544933333333,121.51155,0,0,40816.6944212963,2011-09-30,16:39:58
31.0544683333333,121.511213333333,0,0,40816.6944328704,2011-09-30,16:39:59
31.054445,121.510875,0,0,40816.6944444444,2011-09-30,16:40:00
31.0544216666667,121.510541666667,0,0,40816.6944560185,2011-09-30,16:40:01
31.0544033333333,121.510211666667,0,0,40816.6944675926,2011-09-30,16:40:02
31.054385,121.50988,0,0,40816.6944791667,2011-09-30,16:40:03
31.0543683333333,121.509553333333,0,0,40816.6944907407,2011-09-30,16:40:04
31.0543533333333,121.509223333333,0,0,40816.6945023148,2011-09-30,16:40:05
31.0543383333333,121.50889,0,0,40816.6945138889,2011-09-30,16:40:06
31.0543233333333,121.508555,0,0,40816.694525463,2011-09-30,16:40:07
31.0543066666667,121.508215,0,0,40816.694537037,2011-09-30,16:40:08
31.0542933333333,121.507878333333,0,0,40816.6945486111,2011-09-30,16:40:09
31.05428,121.50754,0,0,40816.6945601852,2011-09-30,16:40:10
31.0542666666667,121.507201666667,0,0,40816.6945717593,2011-09-30,16:40:11
31.0542533333333,121.506863333333,0,0,40816.6945833333,2011-09-30,16:40:12
31.0542383333333,121.506521666667,0,0,40816.6945949074,2011-09-30,16:40:13
31.0542216666667,121.506178333333,0,0,40816.6946064815,2011-09-30,16:40:14
31.0542066666667,121.505833333333,0,0,40816.6946180556,2011-09-30,16:40:15
31.054195,121.505488333333,0,0,40816.6946296296,2011-09-30,16:40:16
31.0541816666667,121.505143333333,0,0,40816.6946412037,2011-09-30,16:40:17
31.0541666666667,121.504795,0,0,40816.6946527778,2011-09-30,16:40:18
31.0541516666667,121.504448333333,0,0,40816.6946643519,2011-09-30,16:40:19
31.054135,121.504098333333,0,0,40816.6946759259,2011-09-30,16:40:20
31.0541216666667,121.50375,0,0,40816.6946875,2011-09-30,16:40:21
31.0541066666667,121.503398333333,0,0,40816.6946990741,2011-09-30,16:40:22
31.05409,121.503048333333,0,0,40816.6947106481,2011-09-30,16:40:23
31.054075,121.502695,0,0,40816.6947222222,2011-09-30,16:40:24
31.0540583333333,121.502341666667,0,0,40816.6947337963,2011-09-30,16:40:25
31.054045,121.50199,0,0,40816.6947453704,2011-09-30,16:40:26
31.0540333333333,121.501636666667,0,0,40816.6947569444,2011-09-30,16:40:27
31.0540216666667,121.50128,0,0,40816.6947685185,2011-09-30,16:40:28
31.0540066666667,121.500926666667,0,0,40816.6947800926,2011-09-30,16:40:29
31.0539916666667,121.500573333333,0,0,40816.6947916667,2011-09-30,16:40:30
31.053975,121.500221666667,0,0,40816.6948032407,2011-09-30,16:40:31
31.0539616666667,121.49987,0,0,40816.6948148148,2011-09-30,16:40:32
31.0539466666667,121.499518333333,0,0,40816.6948263889,2011-09-30,16:40:33
31.0539316666667,121.49917,0,0,40816.694837963,2011-09-30,16:40:34
31.0539183333333,121.498816666667,0,0,40816.694849537,2011-09-30,16:40:35
31.0539016666667,121.498471666667,0,0,40816.6948611111,2011-09-30,16:40:36
31.05389,121.498121666667,0,0,40816.6948726852,2011-09-30,16:40:37
31.053875,121.497775,0,0,40816.6948842593,2011-09-30,16:40:38
31.05386,121.497428333333,0,0,40816.6948958333,2011-09-30,16:40:39
31.0538433333333,121.49708,0,0,40816.6949074074,2011-09-30,16:40:40
31.0538266666667,121.496733333333,0,0,40816.6949189815,2011-09-30,16:40:41
31.0538133333333,121.496388333333,0,0,40816.6949305556,2011-09-30,16:40:42
31.0537966666667,121.496043333333,0,0,40816.6949421296,2011-09-30,16:40:43
31.0537766666667,121.495695,0,0,40816.6949537037,2011-09-30,16:40:44
31.05376,121.495348333333,0,0,40816.6949652778,2011-09-30,16:40:45
31.053745,121.494998333333,0,0,40816.6949768519,2011-09-30,16:40:46
31.05373,121.494653333333,0,0,40816.6949884259,2011-09-30,16:40:47
31.053715,121.494311666667,0,0,40816.695,2011-09-30,16:40:48
31.0537,121.493966666667,0,0,40816.6950115741,2011-09-30,16:40:49
31.053685,121.493623333333,0,0,40816.6950231481,2011-09-30,16:40:50
31.05367,121.49328,0,0,40816.6950347222,2011-09-30,16:40:51
31.0536533333333,121.492936666667,0,0,40816.6950462963,2011-09-30,16:40:52
31.0536366666667,121.492593333333,0,0,40816.6950578704,2011-09-30,16:40:53
31.0536216666667,121.492251666667,0,0,40816.6950694444,2011-09-30,16:40:54
31.0536066666667,121.491908333333,0,0,40816.6950810185,2011-09-30,16:40:55
31.05359,121.491568333333,0,0,40816.6950925926,2011-09-30,16:40:56
31.0535733333333,121.491226666667,0,0,40816.6951041667,2011-09-30,16:40:57
31.0535566666667,121.490885,0,0,40816.6951157407,2011-09-30,16:40:58
31.05354,121.490548333333,0,0,40816.6951273148,2011-09-30,16:40:59
31.053525,121.490211666667,0,0,40816.6951388889,2011-09-30,16:41:00
31.05351,121.489875,0,0,40816.695150463,2011-09-30,16:41:01
31.0534966666667,121.489538333333,0,0,40816.695162037,2011-09-30,16:41:02
31.0534816666667,121.4892,0,0,40816.6951736111,2011-09-30,16:41:03
31.0534683333333,121.48886,0,0,40816.6951851852,2011-09-30,16:41:04
31.0534533333333,121.488525,0,0,40816.6951967593,2011-09-30,16:41:05
31.0534383333333,121.488191666667,0,0,40816.6952083333,2011-09-30,16:41:06
31.053425,121.487863333333,0,0,40816.6952199074,2011-09-30,16:41:07
31.0534116666667,121.487533333333,0,0,40816.6952314815,2011-09-30,16:41:08
31.0533916666667,121.487195,0,0,40816.6952430556,2011-09-30,16:41:09
31.0533733333333,121.486858333333,0,0,40816.6952546296,2011-09-30,16:41:10
31.05336,121.486525,0,0,40816.6952662037,2011-09-30,16:41:11
31.0533483333333,121.486191666667,0,0,40816.6952777778,2011-09-30,16:41:12
31.0533366666667,121.485858333333,0,0,40816.6952893519,2011-09-30,16:41:13
31.0533216666667,121.485525,0,0,40816.6953009259,2011-09-30,16:41:14
31.0533083333333,121.485195,0,0,40816.6953125,2011-09-30,16:41:15
31.053295,121.484866666667,0,0,40816.6953240741,2011-09-30,16:41:16
31.0532816666667,121.484536666667,0,0,40816.6953356481,2011-09-30,16:41:17
31.053265,121.484201666667,0,0,40816.6953472222,2011-09-30,16:41:18
31.0532516666667,121.48387,0,0,40816.6953587963,2011-09-30,16:41:19
31.0532333333333,121.483536666667,0,0,40816.6953703704,2011-09-30,16:41:20
31.0532166666667,121.483205,0,0,40816.6953819444,2011-09-30,16:41:21
31.053205,121.48288,0,0,40816.6953935185,2011-09-30,16:41:22
31.05319,121.482551666667,0,0,40816.6954050926,2011-09-30,16:41:23
31.053175,121.482226666667,0,0,40816.6954166667,2011-09-30,16:41:24
31.0531583333333,121.4819,0,0,40816.6954282407,2011-09-30,16:41:25
31.0531433333333,121.481571666667,0,0,40816.6954398148,2011-09-30,16:41:26
31.0531283333333,121.481245,0,0,40816.6954513889,2011-09-30,16:41:27
31.0531116666667,121.480913333333,0,0,40816.695462963,2011-09-30,16:41:28
31.053095,121.480586666667,0,0,40816.695474537,2011-09-30,16:41:29
31.0530833333333,121.48026,0,0,40816.6954861111,2011-09-30,16:41:30
31.05307,121.479935,0,0,40816.6954976852,2011-09-30,16:41:31
31.053055,121.479606666667,0,0,40816.6955092593,2011-09-30,16:41:32
31.05304,121.479273333333,0,0,40816.6955208333,2011-09-30,16:41:33
31.05303,121.47895,0,0,40816.6955324074,2011-09-30,16:41:34
31.053015,121.47862,0,0,40816.6955439815,2011-09-30,16:41:35
31.0530016666667,121.478286666667,0,0,40816.6955555556,2011-09-30,16:41:36
31.0529866666667,121.477953333333,0,0,40816.6955671296,2011-09-30,16:41:37
31.05297,121.477615,0,0,40816.6955787037,2011-09-30,16:41:38
31.0529516666667,121.477276666667,0,0,40816.6955902778,2011-09-30,16:41:39
31.0529366666667,121.476943333333,0,0,40816.6956018518,2011-09-30,16:41:40
31.05292,121.476606666667,0,0,40816.6956134259,2011-09-30,16:41:41
31.052905,121.476271666667,0,0,40816.695625,2011-09-30,16:41:42
31.0528916666667,121.47594,0,0,40816.6956365741,2011-09-30,16:41:43
31.0528783333333,121.475608333333,0,0,40816.6956481481,2011-09-30,16:41:44
31.0528633333333,121.475273333333,0,0,40816.6956597222,2011-09-30,16:41:45
31.0528483333333,121.474938333333,0,0,40816.6956712963,2011-09-30,16:41:46
31.0528366666667,121.474603333333,0,0,40816.6956828704,2011-09-30,16:41:47
31.0528183333333,121.474268333333,0,0,40816.6956944444,2011-09-30,16:41:48
31.0528016666667,121.473935,0,0,40816.6957060185,2011-09-30,16:41:49
31.0527866666667,121.4736,0,0,40816.6957175926,2011-09-30,16:41:50
31.0527733333333,121.473265,0,0,40816.6957291667,2011-09-30,16:41:51
31.0527583333333,121.472928333333,0,0,40816.6957407407,2011-09-30,16:41:52
31.052745,121.472593333333,0,0,40816.6957523148,2011-09-30,16:41:53
31.0527333333333,121.472261666667,0,0,40816.6957638889,2011-09-30,16:41:54
31.0527183333333,121.471931666667,0,0,40816.695775463,2011-09-30,16:41:55
31.0527033333333,121.471605,0,0,40816.695787037,2011-09-30,16:41:56
31.05269,121.471285,0,0,40816.6957986111,2011-09-30,16:41:57
31.0526733333333,121.470963333333,0,0,40816.6958101852,2011-09-30,16:41:58
31.05266,121.470641666667,0,0,40816.6958217593,2011-09-30,16:41:59
31.0526466666667,121.470323333333,0,0,40816.6958333333,2011-09-30,16:42:00
31.0526316666667,121.470006666667,0,0,40816.6958449074,2011-09-30,16:42:01
31.0526133333333,121.469686666667,0,0,40816.6958564815,2011-09-30,16:42:02
31.0525933333333,121.469366666667,0,0,40816.6958680556,2011-09-30,16:42:03
31.0525716666667,121.469046666667,0,0,40816.6958796296,2011-09-30,16:42:04
31.0525466666667,121.468728333333,0,0,40816.6958912037,2011-09-30,16:42:05
31.05252,121.468413333333,0,0,40816.6959027778,2011-09-30,16:42:06
31.0524933333333,121.468098333333,0,0,40816.6959143518,2011-09-30,16:42:07
31.0524633333333,121.467776666667,0,0,40816.6959259259,2011-09-30,16:42:08
31.0524333333333,121.467455,0,0,40816.6959375,2011-09-30,16:42:09
31.0524,121.467128333333,0,0,40816.6959490741,2011-09-30,16:42:10
31.052365,121.4668,0,0,40816.6959606481,2011-09-30,16:42:11
31.05233,121.466473333333,0,0,40816.6959722222,2011-09-30,16:42:12
31.0522933333333,121.466143333333,0,0,40816.6959837963,2011-09-30,16:42:13
31.0522533333333,121.465815,0,0,40816.6959953704,2011-09-30,16:42:14
31.0522116666667,121.465485,0,0,40816.6960069444,2011-09-30,16:42:15
31.0521666666667,121.465153333333,0,0,40816.6960185185,2011-09-30,16:42:16
31.05212,121.46482,0,0,40816.6960300926,2011-09-30,16:42:17
31.0520716666667,121.464486666667,0,0,40816.6960416667,2011-09-30,16:42:18
31.052025,121.46415,0,0,40816.6960532407,2011-09-30,16:42:19
31.051975,121.463813333333,0,0,40816.6960648148,2011-09-30,16:42:20
31.051925,121.463478333333,0,0,40816.6960763889,2011-09-30,16:42:21
31.0518733333333,121.463143333333,0,0,40816.696087963,2011-09-30,16:42:22
31.0518216666667,121.462805,0,0,40816.696099537,2011-09-30,16:42:23
31.05177,121.462463333333,0,0,40816.6961111111,2011-09-30,16:42:24
31.0517183333333,121.462123333333,0,0,40816.6961226852,2011-09-30,16:42:25
31.051665,121.46178,0,0,40816.6961342593,2011-09-30,16:42:26
31.0516116666667,121.461436666667,0,0,40816.6961458333,2011-09-30,16:42:27
31.0515566666667,121.46109,0,0,40816.6961574074,2011-09-30,16:42:28
31.0515033333333,121.460741666667,0,0,40816.6961689815,2011-09-30,16:42:29
31.05145,121.460393333333,0,0,40816.6961805556,2011-09-30,16:42:30
31.0513983333333,121.460041666667,0,0,40816.6961921296,2011-09-30,16:42:31
31.051345,121.459688333333,0,0,40816.6962037037,2011-09-30,16:42:32
31.05129,121.459331666667,0,0,40816.6962152778,2011-09-30,16:42:33
31.0512366666667,121.458975,0,0,40816.6962268518,2011-09-30,16:42:34
31.05118,121.458616666667,0,0,40816.6962384259,2011-09-30,16:42:35
31.0511233333333,121.458255,0,0,40816.69625,2011-09-30,16:42:36
31.0510683333333,121.457896666667,0,0,40816.6962615741,2011-09-30,16:42:37
31.0510166666667,121.457541666667,0,0,40816.6962731481,2011-09-30,16:42:38
31.0509633333333,121.45719,0,0,40816.6962847222,2011-09-30,16:42:39
31.05091,121.456843333333,0,0,40816.6962962963,2011-09-30,16:42:40
31.0508566666667,121.456491666667,0,0,40816.6963078704,2011-09-30,16:42:41
31.0508016666667,121.456133333333,0,0,40816.6963194444,2011-09-30,16:42:42
31.0507516666667,121.455781666667,0,0,40816.6963310185,2011-09-30,16:42:43
31.0507,121.455425,0,0,40816.6963425926,2011-09-30,16:42:44
31.0506466666667,121.455066666667,0,0,40816.6963541667,2011-09-30,16:42:45
31.0505933333333,121.454708333333,0,0,40816.6963657407,2011-09-30,16:42:46
31.05054,121.45435,0,0,40816.6963773148,2011-09-30,16:42:47
31.0504866666667,121.45399,0,0,40816.6963888889,2011-09-30,16:42:48
31.0504333333333,121.453625,0,0,40816.696400463,2011-09-30,16:42:49
31.0503783333333,121.453261666667,0,0,40816.696412037,2011-09-30,16:42:50
31.0503283333333,121.4529,0,0,40816.6964236111,2011-09-30,16:42:51
31.050275,121.452538333333,0,0,40816.6964351852,2011-09-30,16:42:52
31.0502183333333,121.452171666667,0,0,40816.6964467593,2011-09-30,16:42:53
31.050165,121.451806666667,0,0,40816.6964583333,2011-09-30,16:42:54
31.0501066666667,121.45144,0,0,40816.6964699074,2011-09-30,16:42:55
31.0500516666667,121.451076666667,0,0,40816.6964814815,2011-09-30,16:42:56
31.049995,121.450713333333,0,0,40816.6964930556,2011-09-30,16:42:57
31.0499416666667,121.450353333333,0,0,40816.6965046296,2011-09-30,16:42:58
31.0498866666667,121.449993333333,0,0,40816.6965162037,2011-09-30,16:42:59
31.0498333333333,121.449631666667,0,0,40816.6965277778,2011-09-30,16:43:00
31.04978,121.449268333333,0,0,40816.6965393518,2011-09-30,16:43:01
31.0497266666667,121.448905,0,0,40816.6965509259,2011-09-30,16:43:02
31.0496716666667,121.44854,0,0,40816.6965625,2011-09-30,16:43:03
31.0496133333333,121.448176666667,0,0,40816.6965740741,2011-09-30,16:43:04
31.0495583333333,121.447813333333,0,0,40816.6965856481,2011-09-30,16:43:05
31.0495033333333,121.447455,0,0,40816.6965972222,2011-09-30,16:43:06
31.0494483333333,121.447095,0,0,40816.6966087963,2011-09-30,16:43:07
31.049395,121.446736666667,0,0,40816.6966203704,2011-09-30,16:43:08
31.0493433333333,121.446376666667,0,0,40816.6966319444,2011-09-30,16:43:09
31.0492883333333,121.446011666667,0,0,40816.6966435185,2011-09-30,16:43:10
31.049235,121.44565,0,0,40816.6966550926,2011-09-30,16:43:11
31.0491783333333,121.445288333333,0,0,40816.6966666667,2011-09-30,16:43:12
31.0491216666667,121.444926666667,0,0,40816.6966782407,2011-09-30,16:43:13
31.0490683333333,121.44457,0,0,40816.6966898148,2011-09-30,16:43:14
31.0490133333333,121.44421,0,0,40816.6967013889,2011-09-30,16:43:15
31.0489583333333,121.443848333333,0,0,40816.696712963,2011-09-30,16:43:16
31.0489033333333,121.443486666667,0,0,40816.696724537,2011-09-30,16:43:17
31.0488533333333,121.44313,0,0,40816.6967361111,2011-09-30,16:43:18
31.048805,121.442771666667,0,0,40816.6967476852,2011-09-30,16:43:19
31.0487516666667,121.44241,0,0,40816.6967592593,2011-09-30,16:43:20
31.0487,121.442048333333,0,0,40816.6967708333,2011-09-30,16:43:21
31.0486466666667,121.441683333333,0,0,40816.6967824074,2011-09-30,16:43:22
31.0485933333333,121.44132,0,0,40816.6967939815,2011-09-30,16:43:23
31.04854,121.440955,0,0,40816.6968055556,2011-09-30,16:43:24
31.048485,121.440591666667,0,0,40816.6968171296,2011-09-30,16:43:25
31.0484333333333,121.440226666667,0,0,40816.6968287037,2011-09-30,16:43:26
31.0483766666667,121.439863333333,0,0,40816.6968402778,2011-09-30,16:43:27
31.0483183333333,121.439498333333,0,0,40816.6968518518,2011-09-30,16:43:28
31.0482633333333,121.439131666667,0,0,40816.6968634259,2011-09-30,16:43:29
31.0482083333333,121.438768333333,0,0,40816.696875,2011-09-30,16:43:30
31.0481566666667,121.438408333333,0,0,40816.6968865741,2011-09-30,16:43:31
31.0481,121.438046666667,0,0,40816.6968981481,2011-09-30,16:43:32
31.0480466666667,121.43769,0,0,40816.6969097222,2011-09-30,16:43:33
31.0479966666667,121.43733,0,0,40816.6969212963,2011-09-30,16:43:34
31.0479383333333,121.43697,0,0,40816.6969328704,2011-09-30,16:43:35
31.0478833333333,121.436608333333,0,0,40816.6969444444,2011-09-30,16:43:36
31.0478283333333,121.436245,0,0,40816.6969560185,2011-09-30,16:43:37
31.047775,121.43588,0,0,40816.6969675926,2011-09-30,16:43:38
31.0477216666667,121.43552,0,0,40816.6969791667,2011-09-30,16:43:39
31.04767,121.43516,0,0,40816.6969907407,2011-09-30,16:43:40
31.0476133333333,121.434801666667,0,0,40816.6970023148,2011-09-30,16:43:41
31.0475616666667,121.434446666667,0,0,40816.6970138889,2011-09-30,16:43:42
31.0475083333333,121.434095,0,0,40816.697025463,2011-09-30,16:43:43
31.0474566666667,121.433751666667,0,0,40816.697037037,2011-09-30,16:43:44
31.047405,121.433408333333,0,0,40816.6970486111,2011-09-30,16:43:45
31.0473516666667,121.433066666667,0,0,40816.6970601852,2011-09-30,16:43:46
31.0472966666667,121.432718333333,0,0,40816.6970717593,2011-09-30,16:43:47
31.047245,121.432373333333,0,0,40816.6970833333,2011-09-30,16:43:48
31.0471916666667,121.432028333333,0,0,40816.6970949074,2011-09-30,16:43:49
31.0471366666667,121.431681666667,0,0,40816.6971064815,2011-09-30,16:43:50
31.04708,121.431335,0,0,40816.6971180556,2011-09-30,16:43:51
31.0470216666667,121.430988333333,0,0,40816.6971296296,2011-09-30,16:43:52
31.0469633333333,121.430643333333,0,0,40816.6971412037,2011-09-30,16:43:53
31.0469016666667,121.430296666667,0,0,40816.6971527778,2011-09-30,16:43:54
31.04684,121.429953333333,0,0,40816.6971643518,2011-09-30,16:43:55
31.0467733333333,121.429603333333,0,0,40816.6971759259,2011-09-30,16:43:56
31.046705,121.42926,0,0,40816.6971875,2011-09-30,16:43:57
31.046635,121.428908333333,0,0,40816.6971990741,2011-09-30,16:43:58
31.0465633333333,121.42856,0,0,40816.6972106481,2011-09-30,16:43:59
31.0464916666667,121.428208333333,0,0,40816.6972222222,2011-09-30,16:44:00
31.0464166666667,121.427856666667,0,0,40816.6972337963,2011-09-30,16:44:01
31.04634,121.427506666667,0,0,40816.6972453704,2011-09-30,16:44:02
31.0462633333333,121.427158333333,0,0,40816.6972569444,2011-09-30,16:44:03
31.0461816666667,121.426808333333,0,0,40816.6972685185,2011-09-30,16:44:04
31.0460983333333,121.426456666667,0,0,40816.6972800926,2011-09-30,16:44:05
31.0460133333333,121.426106666667,0,0,40816.6972916667,2011-09-30,16:44:06
31.0459266666667,121.425751666667,0,0,40816.6973032407,2011-09-30,16:44:07
31.0458366666667,121.4254,0,0,40816.6973148148,2011-09-30,16:44:08
31.045745,121.425046666667,0,0,40816.6973263889,2011-09-30,16:44:09
31.045655,121.424696666667,0,0,40816.697337963,2011-09-30,16:44:10
31.0455616666667,121.424343333333,0,0,40816.697349537,2011-09-30,16:44:11
31.045465,121.42399,0,0,40816.6973611111,2011-09-30,16:44:12
31.0453683333333,121.423636666667,0,0,40816.6973726852,2011-09-30,16:44:13
31.0452683333333,121.42328,0,0,40816.6973842593,2011-09-30,16:44:14
31.0451666666667,121.422926666667,0,0,40816.6973958333,2011-09-30,16:44:15
31.045065,121.422573333333,0,0,40816.6974074074,2011-09-30,16:44:16
31.04496,121.422226666667,0,0,40816.6974189815,2011-09-30,16:44:17
31.0448533333333,121.421878333333,0,0,40816.6974305556,2011-09-30,16:44:18
31.0447466666667,121.421531666667,0,0,40816.6974421296,2011-09-30,16:44:19
31.0446366666667,121.421188333333,0,0,40816.6974537037,2011-09-30,16:44:20
31.0445233333333,121.420845,0,0,40816.6974652778,2011-09-30,16:44:21
31.0444133333333,121.4205,0,0,40816.6974768518,2011-09-30,16:44:22
31.0442983333333,121.420155,0,0,40816.6974884259,2011-09-30,16:44:23
31.0441883333333,121.419813333333,0,0,40816.6975,2011-09-30,16:44:24
31.0440733333333,121.419468333333,0,0,40816.6975115741,2011-09-30,16:44:25
31.0439616666667,121.419128333333,0,0,40816.6975231481,2011-09-30,16:44:26
31.0438516666667,121.418786666667,0,0,40816.6975347222,2011-09-30,16:44:27
31.0437433333333,121.418445,0,0,40816.6975462963,2011-09-30,16:44:28
31.0436316666667,121.418106666667,0,0,40816.6975578704,2011-09-30,16:44:29
31.0435233333333,121.417771666667,0,0,40816.6975694444,2011-09-30,16:44:30
31.0434133333333,121.41744,0,0,40816.6975810185,2011-09-30,16:44:31
31.043305,121.417108333333,0,0,40816.6975925926,2011-09-30,16:44:32
31.043195,121.416775,0,0,40816.6976041667,2011-09-30,16:44:33
31.0430866666667,121.41644,0,0,40816.6976157407,2011-09-30,16:44:34
31.0429733333333,121.416106666667,0,0,40816.6976273148,2011-09-30,16:44:35
31.04286,121.415773333333,0,0,40816.6976388889,2011-09-30,16:44:36
31.0427483333333,121.415443333333,0,0,40816.697650463,2011-09-30,16:44:37
31.0426333333333,121.415111666667,0,0,40816.697662037,2011-09-30,16:44:38
31.042525,121.41478,0,0,40816.6976736111,2011-09-30,16:44:39
31.042415,121.414446666667,0,0,40816.6976851852,2011-09-30,16:44:40
31.042305,121.414116666667,0,0,40816.6976967593,2011-09-30,16:44:41
31.0422016666667,121.413783333333,0,0,40816.6977083333,2011-09-30,16:44:42
31.042095,121.413453333333,0,0,40816.6977199074,2011-09-30,16:44:43
31.041985,121.413123333333,0,0,40816.6977314815,2011-09-30,16:44:44
31.04188,121.412788333333,0,0,40816.6977430556,2011-09-30,16:44:45
31.0417716666667,121.412456666667,0,0,40816.6977546296,2011-09-30,16:44:46
31.04166,121.412128333333,0,0,40816.6977662037,2011-09-30,16:44:47
31.0415483333333,121.4118,0,0,40816.6977777778,2011-09-30,16:44:48
31.0414383333333,121.411475,0,0,40816.6977893518,2011-09-30,16:44:49
31.0413333333333,121.411145,0,0,40816.6978009259,2011-09-30,16:44:50
31.041225,121.410813333333,0,0,40816.6978125,2011-09-30,16:44:51
31.041115,121.410483333333,0,0,40816.6978240741,2011-09-30,16:44:52
31.0410016666667,121.410151666667,0,0,40816.6978356481,2011-09-30,16:44:53
31.0408916666667,121.409825,0,0,40816.6978472222,2011-09-30,16:44:54
31.0407816666667,121.409496666667,0,0,40816.6978587963,2011-09-30,16:44:55
31.040685,121.409161666667,0,0,40816.6978703704,2011-09-30,16:44:56
31.0405733333333,121.408826666667,0,0,40816.6978819444,2011-09-30,16:44:57
31.0404666666667,121.408491666667,0,0,40816.6978935185,2011-09-30,16:44:58
31.04035,121.408158333333,0,0,40816.6979050926,2011-09-30,16:44:59
31.0402366666667,121.407823333333,0,0,40816.6979166667,2011-09-30,16:45:00
31.0401216666667,121.40749,0,0,40816.6979282407,2011-09-30,16:45:01
31.0400083333333,121.407153333333,0,0,40816.6979398148,2011-09-30,16:45:02
31.0398933333333,121.406815,0,0,40816.6979513889,2011-09-30,16:45:03
31.0397766666667,121.40648,0,0,40816.697962963,2011-09-30,16:45:04
31.03966,121.40614,0,0,40816.697974537,2011-09-30,16:45:05
31.039545,121.405798333333,0,0,40816.6979861111,2011-09-30,16:45:06
31.03943,121.405453333333,0,0,40816.6979976852,2011-09-30,16:45:07
31.039315,121.405113333333,0,0,40816.6980092593,2011-09-30,16:45:08
31.0392,121.404773333333,0,0,40816.6980208333,2011-09-30,16:45:09
31.039085,121.404438333333,0,0,40816.6980324074,2011-09-30,16:45:10
31.0389716666667,121.404101666667,0,0,40816.6980439815,2011-09-30,16:45:11
31.03886,121.403768333333,0,0,40816.6980555556,2011-09-30,16:45:12
31.0387433333333,121.403435,0,0,40816.6980671296,2011-09-30,16:45:13
31.0386333333333,121.403105,0,0,40816.6980787037,2011-09-30,16:45:14
31.0385266666667,121.402771666667,0,0,40816.6980902778,2011-09-30,16:45:15
31.0384233333333,121.402443333333,0,0,40816.6981018518,2011-09-30,16:45:16
31.038325,121.402115,0,0,40816.6981134259,2011-09-30,16:45:17
31.03823,121.401781666667,0,0,40816.698125,2011-09-30,16:45:18
31.03814,121.401445,0,0,40816.6981365741,2011-09-30,16:45:19
31.0380533333333,121.401103333333,0,0,40816.6981481481,2011-09-30,16:45:20
31.0379733333333,121.400761666667,0,0,40816.6981597222,2011-09-30,16:45:21
31.0378916666667,121.400415,0,0,40816.6981712963,2011-09-30,16:45:22
31.0378166666667,121.400065,0,0,40816.6981828704,2011-09-30,16:45:23
31.037745,121.399711666667,0,0,40816.6981944444,2011-09-30,16:45:24
31.0376716666667,121.399356666667,0,0,40816.6982060185,2011-09-30,16:45:25
31.0376,121.398998333333,0,0,40816.6982175926,2011-09-30,16:45:26
31.0375333333333,121.398641666667,0,0,40816.6982291667,2011-09-30,16:45:27
31.03747,121.398285,0,0,40816.6982407407,2011-09-30,16:45:28
31.03741,121.397928333333,0,0,40816.6982523148,2011-09-30,16:45:29
31.0373533333333,121.397573333333,0,0,40816.6982638889,2011-09-30,16:45:30
31.0372983333333,121.397216666667,0,0,40816.698275463,2011-09-30,16:45:31
31.0372433333333,121.39686,0,0,40816.698287037,2011-09-30,16:45:32
31.0371916666667,121.39651,0,0,40816.6982986111,2011-09-30,16:45:33
31.0371416666667,121.396161666667,0,0,40816.6983101852,2011-09-30,16:45:34
31.0370933333333,121.395818333333,0,0,40816.6983217593,2011-09-30,16:45:35
31.03704,121.395475,0,0,40816.6983333333,2011-09-30,16:45:36
31.0369833333333,121.395135,0,0,40816.6983449074,2011-09-30,16:45:37
31.03693,121.394798333333,0,0,40816.6983564815,2011-09-30,16:45:38
31.036875,121.394461666667,0,0,40816.6983680556,2011-09-30,16:45:39
31.03682,121.394126666667,0,0,40816.6983796296,2011-09-30,16:45:40
31.0367583333333,121.393788333333,0,0,40816.6983912037,2011-09-30,16:45:41
31.0366983333333,121.393455,0,0,40816.6984027778,2011-09-30,16:45:42
31.0366316666667,121.393118333333,0,0,40816.6984143518,2011-09-30,16:45:43
31.0365633333333,121.392785,0,0,40816.6984259259,2011-09-30,16:45:44
31.0364916666667,121.392448333333,0,0,40816.6984375,2011-09-30,16:45:45
31.0364183333333,121.392115,0,0,40816.6984490741,2011-09-30,16:45:46
31.03634,121.391778333333,0,0,40816.6984606481,2011-09-30,16:45:47
31.03626,121.391443333333,0,0,40816.6984722222,2011-09-30,16:45:48
31.036175,121.39111,0,0,40816.6984837963,2011-09-30,16:45:49
31.0360866666667,121.390778333333,0,0,40816.6984953704,2011-09-30,16:45:50
31.0359916666667,121.390445,0,0,40816.6985069444,2011-09-30,16:45:51
31.035895,121.390111666667,0,0,40816.6985185185,2011-09-30,16:45:52
31.035795,121.389781666667,0,0,40816.6985300926,2011-09-30,16:45:53
31.0356933333333,121.389453333333,0,0,40816.6985416667,2011-09-30,16:45:54
31.03559,121.389118333333,0,0,40816.6985532407,2011-09-30,16:45:55
31.0354833333333,121.388785,0,0,40816.6985648148,2011-09-30,16:45:56
31.0353783333333,121.388451666667,0,0,40816.6985763889,2011-09-30,16:45:57
31.0352683333333,121.388116666667,0,0,40816.698587963,2011-09-30,16:45:58
31.035155,121.387776666667,0,0,40816.698599537,2011-09-30,16:45:59
31.0350366666667,121.387436666667,0,0,40816.6986111111,2011-09-30,16:46:00
31.034925,121.3871,0,0,40816.6986226852,2011-09-30,16:46:01
31.03481,121.38676,0,0,40816.6986342593,2011-09-30,16:46:02
31.0346933333333,121.386418333333,0,0,40816.6986458333,2011-09-30,16:46:03
31.03458,121.386078333333,0,0,40816.6986574074,2011-09-30,16:46:04
31.0344666666667,121.385733333333,0,0,40816.6986689815,2011-09-30,16:46:05
31.03435,121.385385,0,0,40816.6986805556,2011-09-30,16:46:06
31.034235,121.385036666667,0,0,40816.6986921296,2011-09-30,16:46:07
31.0341216666667,121.38469,0,0,40816.6987037037,2011-09-30,16:46:08
31.034005,121.384343333333,0,0,40816.6987152778,2011-09-30,16:46:09
31.0338866666667,121.383993333333,0,0,40816.6987268519,2011-09-30,16:46:10
31.0337683333333,121.383641666667,0,0,40816.6987384259,2011-09-30,16:46:11
31.0336483333333,121.38329,0,0,40816.69875,2011-09-30,16:46:12
31.0335333333333,121.382936666667,0,0,40816.6987615741,2011-09-30,16:46:13
31.033415,121.382581666667,0,0,40816.6987731481,2011-09-30,16:46:14
31.0333016666667,121.382223333333,0,0,40816.6987847222,2011-09-30,16:46:15
31.0331816666667,121.381866666667,0,0,40816.6987962963,2011-09-30,16:46:16
31.0330616666667,121.381508333333,0,0,40816.6988078704,2011-09-30,16:46:17
31.0329383333333,121.381148333333,0,0,40816.6988194444,2011-09-30,16:46:18
31.032815,121.380786666667,0,0,40816.6988310185,2011-09-30,16:46:19
31.032695,121.380428333333,0,0,40816.6988425926,2011-09-30,16:46:20
31.0325733333333,121.38007,0,0,40816.6988541667,2011-09-30,16:46:21
31.0324516666667,121.379713333333,0,0,40816.6988657407,2011-09-30,16:46:22
31.032335,121.37936,0,0,40816.6988773148,2011-09-30,16:46:23
31.0322166666667,121.379008333333,0,0,40816.6988888889,2011-09-30,16:46:24
31.0320966666667,121.378656666667,0,0,40816.698900463,2011-09-30,16:46:25
31.031975,121.378303333333,0,0,40816.698912037,2011-09-30,16:46:26
31.03186,121.377948333333,0,0,40816.6989236111,2011-09-30,16:46:27
31.0317433333333,121.377595,0,0,40816.6989351852,2011-09-30,16:46:28
31.0316266666667,121.377243333333,0,0,40816.6989467593,2011-09-30,16:46:29
31.0315083333333,121.376895,0,0,40816.6989583333,2011-09-30,16:46:30
31.0313883333333,121.376545,0,0,40816.6989699074,2011-09-30,16:46:31
31.0312666666667,121.376195,0,0,40816.6989814815,2011-09-30,16:46:32
31.0311516666667,121.375845,0,0,40816.6989930556,2011-09-30,16:46:33
31.0310366666667,121.375495,0,0,40816.6990046296,2011-09-30,16:46:34
31.03092,121.375146666667,0,0,40816.6990162037,2011-09-30,16:46:35
31.0308,121.374795,0,0,40816.6990277778,2011-09-30,16:46:36
31.030685,121.374441666667,0,0,40816.6990393519,2011-09-30,16:46:37
31.03057,121.37409,0,0,40816.6990509259,2011-09-30,16:46:38
31.0304533333333,121.373736666667,0,0,40816.6990625,2011-09-30,16:46:39
31.030335,121.373383333333,0,0,40816.6990740741,2011-09-30,16:46:40
31.0302166666667,121.373031666667,0,0,40816.6990856482,2011-09-30,16:46:41
31.0300983333333,121.372681666667,0,0,40816.6990972222,2011-09-30,16:46:42
31.0299816666667,121.372335,0,0,40816.6991087963,2011-09-30,16:46:43
31.0298666666667,121.371985,0,0,40816.6991203704,2011-09-30,16:46:44
31.0297483333333,121.371638333333,0,0,40816.6991319444,2011-09-30,16:46:45
31.0296316666667,121.371291666667,0,0,40816.6991435185,2011-09-30,16:46:46
31.0295133333333,121.370943333333,0,0,40816.6991550926,2011-09-30,16:46:47
31.0293966666667,121.370596666667,0,0,40816.6991666667,2011-09-30,16:46:48
31.0292783333333,121.370251666667,0,0,40816.6991782407,2011-09-30,16:46:49
31.0291616666667,121.369905,0,0,40816.6991898148,2011-09-30,16:46:50
31.029045,121.369558333333,0,0,40816.6992013889,2011-09-30,16:46:51
31.028935,121.36921,0,0,40816.699212963,2011-09-30,16:46:52
31.028825,121.368858333333,0,0,40816.699224537,2011-09-30,16:46:53
31.0287183333333,121.368505,0,0,40816.6992361111,2011-09-30,16:46:54
31.0286066666667,121.368156666667,0,0,40816.6992476852,2011-09-30,16:46:55
31.0284966666667,121.367803333333,0,0,40816.6992592593,2011-09-30,16:46:56
31.02838,121.367453333333,0,0,40816.6992708333,2011-09-30,16:46:57
31.0282633333333,121.367101666667,0,0,40816.6992824074,2011-09-30,16:46:58
31.0281483333333,121.36675,0,0,40816.6992939815,2011-09-30,16:46:59
31.0280316666667,121.366396666667,0,0,40816.6993055556,2011-09-30,16:47:00
31.0279183333333,121.366043333333,0,0,40816.6993171296,2011-09-30,16:47:01
31.0278016666667,121.365688333333,0,0,40816.6993287037,2011-09-30,16:47:02
31.0276816666667,121.365335,0,0,40816.6993402778,2011-09-30,16:47:03
31.0275616666667,121.36498,0,0,40816.6993518519,2011-09-30,16:47:04
31.0274416666667,121.364628333333,0,0,40816.6993634259,2011-09-30,16:47:05
31.0273216666667,121.364271666667,0,0,40816.699375,2011-09-30,16:47:06
31.0272016666667,121.363916666667,0,0,40816.6993865741,2011-09-30,16:47:07
31.027085,121.363563333333,0,0,40816.6993981482,2011-09-30,16:47:08
31.0269683333333,121.363206666667,0,0,40816.6994097222,2011-09-30,16:47:09
31.0268516666667,121.362855,0,0,40816.6994212963,2011-09-30,16:47:10
31.0267316666667,121.362505,0,0,40816.6994328704,2011-09-30,16:47:11
31.02661,121.36216,0,0,40816.6994444444,2011-09-30,16:47:12
31.0264933333333,121.361821666667,0,0,40816.6994560185,2011-09-30,16:47:13
31.0263716666667,121.36148,0,0,40816.6994675926,2011-09-30,16:47:14
31.0262466666667,121.361143333333,0,0,40816.6994791667,2011-09-30,16:47:15
31.0261183333333,121.360806666667,0,0,40816.6994907407,2011-09-30,16:47:16
31.0259833333333,121.360473333333,0,0,40816.6995023148,2011-09-30,16:47:17
31.0258483333333,121.360143333333,0,0,40816.6995138889,2011-09-30,16:47:18
31.025715,121.359813333333,0,0,40816.699525463,2011-09-30,16:47:19
31.0255766666667,121.359486666667,0,0,40816.699537037,2011-09-30,16:47:20
31.0254333333333,121.359156666667,0,0,40816.6995486111,2011-09-30,16:47:21
31.025285,121.358831666667,0,0,40816.6995601852,2011-09-30,16:47:22
31.0251316666667,121.358505,0,0,40816.6995717593,2011-09-30,16:47:23
31.0249783333333,121.358183333333,0,0,40816.6995833333,2011-09-30,16:47:24
31.02482,121.35786,0,0,40816.6995949074,2011-09-30,16:47:25
31.0246566666667,121.357536666667,0,0,40816.6996064815,2011-09-30,16:47:26
31.0244916666667,121.357216666667,0,0,40816.6996180556,2011-09-30,16:47:27
31.0243216666667,121.356896666667,0,0,40816.6996296296,2011-09-30,16:47:28
31.0241466666667,121.356578333333,0,0,40816.6996412037,2011-09-30,16:47:29
31.0239616666667,121.356258333333,0,0,40816.6996527778,2011-09-30,16:47:30
31.0237766666667,121.355941666667,0,0,40816.6996643519,2011-09-30,16:47:31
31.023595,121.355621666667,0,0,40816.6996759259,2011-09-30,16:47:32
31.0234116666667,121.355301666667,0,0,40816.6996875,2011-09-30,16:47:33
31.02323,121.354981666667,0,0,40816.6996990741,2011-09-30,16:47:34
31.0230516666667,121.354661666667,0,0,40816.6997106481,2011-09-30,16:47:35
31.0228766666667,121.354338333333,0,0,40816.6997222222,2011-09-30,16:47:36
31.0226983333333,121.354016666667,0,0,40816.6997337963,2011-09-30,16:47:37
31.02253,121.353693333333,0,0,40816.6997453704,2011-09-30,16:47:38
31.0223733333333,121.353368333333,0,0,40816.6997569444,2011-09-30,16:47:39
31.022215,121.353041666667,0,0,40816.6997685185,2011-09-30,16:47:40
31.0220616666667,121.352718333333,0,0,40816.6997800926,2011-09-30,16:47:41
31.0219083333333,121.352393333333,0,0,40816.6997916667,2011-09-30,16:47:42
31.021765,121.352068333333,0,0,40816.6998032407,2011-09-30,16:47:43
31.0216266666667,121.351741666667,0,0,40816.6998148148,2011-09-30,16:47:44
31.0214933333333,121.351411666667,0,0,40816.6998263889,2011-09-30,16:47:45
31.0213633333333,121.351078333333,0,0,40816.699837963,2011-09-30,16:47:46
31.0212333333333,121.350743333333,0,0,40816.699849537,2011-09-30,16:47:47
31.02111,121.350408333333,0,0,40816.6998611111,2011-09-30,16:47:48
31.0209883333333,121.35007,0,0,40816.6998726852,2011-09-30,16:47:49
31.0208716666667,121.349728333333,0,0,40816.6998842593,2011-09-30,16:47:50
31.02076,121.349385,0,0,40816.6998958333,2011-09-30,16:47:51
31.020655,121.34904,0,0,40816.6999074074,2011-09-30,16:47:52
31.0205516666667,121.348693333333,0,0,40816.6999189815,2011-09-30,16:47:53
31.0204483333333,121.348346666667,0,0,40816.6999305556,2011-09-30,16:47:54
31.020345,121.347996666667,0,0,40816.6999421296,2011-09-30,16:47:55
31.0202416666667,121.347648333333,0,0,40816.6999537037,2011-09-30,16:47:56
31.0201366666667,121.347301666667,0,0,40816.6999652778,2011-09-30,16:47:57
31.0200316666667,121.346953333333,0,0,40816.6999768519,2011-09-30,16:47:58
31.0199233333333,121.346608333333,0,0,40816.6999884259,2011-09-30,16:47:59
31.0198133333333,121.346258333333,0,0,40816.7,2011-09-30,16:48:00
31.0197033333333,121.345913333333,0,0,40816.7000115741,2011-09-30,16:48:01
31.0195916666667,121.345566666667,0,0,40816.7000231481,2011-09-30,16:48:02
31.0194783333333,121.345221666667,0,0,40816.7000347222,2011-09-30,16:48:03
31.0193633333333,121.344875,0,0,40816.7000462963,2011-09-30,16:48:04
31.019245,121.344531666667,0,0,40816.7000578704,2011-09-30,16:48:05
31.019125,121.344185,0,0,40816.7000694444,2011-09-30,16:48:06
31.0190033333333,121.34384,0,0,40816.7000810185,2011-09-30,16:48:07
31.0188766666667,121.343498333333,0,0,40816.7000925926,2011-09-30,16:48:08
31.0187433333333,121.34316,0,0,40816.7001041667,2011-09-30,16:48:09
31.0186066666667,121.342821666667,0,0,40816.7001157407,2011-09-30,16:48:10
31.0184633333333,121.342486666667,0,0,40816.7001273148,2011-09-30,16:48:11
31.0183166666667,121.342151666667,0,0,40816.7001388889,2011-09-30,16:48:12
31.0181633333333,121.341818333333,0,0,40816.700150463,2011-09-30,16:48:13
31.01801,121.341486666667,0,0,40816.700162037,2011-09-30,16:48:14
31.0178533333333,121.341155,0,0,40816.7001736111,2011-09-30,16:48:15
31.0176933333333,121.340825,0,0,40816.7001851852,2011-09-30,16:48:16
31.0175266666667,121.3405,0,0,40816.7001967593,2011-09-30,16:48:17
31.0173533333333,121.340176666667,0,0,40816.7002083333,2011-09-30,16:48:18
31.017175,121.339853333333,0,0,40816.7002199074,2011-09-30,16:48:19
31.0169916666667,121.339536666667,0,0,40816.7002314815,2011-09-30,16:48:20
31.0168033333333,121.339221666667,0,0,40816.7002430556,2011-09-30,16:48:21
31.01661,121.338908333333,0,0,40816.7002546296,2011-09-30,16:48:22
31.0164133333333,121.3386,0,0,40816.7002662037,2011-09-30,16:48:23
31.0162166666667,121.338295,0,0,40816.7002777778,2011-09-30,16:48:24
31.0160133333333,121.33799,0,0,40816.7002893519,2011-09-30,16:48:25
31.01581,121.337686666667,0,0,40816.7003009259,2011-09-30,16:48:26
31.0156033333333,121.337391666667,0,0,40816.7003125,2011-09-30,16:48:27
31.0153933333333,121.337101666667,0,0,40816.7003240741,2011-09-30,16:48:28
31.0151783333333,121.336815,0,0,40816.7003356481,2011-09-30,16:48:29
31.01496,121.336531666667,0,0,40816.7003472222,2011-09-30,16:48:30
31.0147366666667,121.336251666667,0,0,40816.7003587963,2011-09-30,16:48:31
31.0145116666667,121.335978333333,0,0,40816.7003703704,2011-09-30,16:48:32
31.014285,121.335703333333,0,0,40816.7003819444,2011-09-30,16:48:33
31.0140533333333,121.335431666667,0,0,40816.7003935185,2011-09-30,16:48:34
31.01382,121.335166666667,0,0,40816.7004050926,2011-09-30,16:48:35
31.013585,121.334908333333,0,0,40816.7004166667,2011-09-30,16:48:36
31.01335,121.334648333333,0,0,40816.7004282407,2011-09-30,16:48:37
31.0131116666667,121.33439,0,0,40816.7004398148,2011-09-30,16:48:38
31.01287,121.334135,0,0,40816.7004513889,2011-09-30,16:48:39
31.0126316666667,121.33388,0,0,40816.700462963,2011-09-30,16:48:40
31.0123933333333,121.33363,0,0,40816.700474537,2011-09-30,16:48:41
31.01215,121.333378333333,0,0,40816.7004861111,2011-09-30,16:48:42
31.0119083333333,121.33313,0,0,40816.7004976852,2011-09-30,16:48:43
31.0116683333333,121.332876666667,0,0,40816.7005092593,2011-09-30,16:48:44
31.0114266666667,121.332625,0,0,40816.7005208333,2011-09-30,16:48:45
31.011185,121.332376666667,0,0,40816.7005324074,2011-09-30,16:48:46
31.0109433333333,121.332125,0,0,40816.7005439815,2011-09-30,16:48:47
31.0106983333333,121.331875,0,0,40816.7005555556,2011-09-30,16:48:48
31.0104583333333,121.331618333333,0,0,40816.7005671296,2011-09-30,16:48:49
31.010215,121.331365,0,0,40816.7005787037,2011-09-30,16:48:50
31.0099733333333,121.331113333333,0,0,40816.7005902778,2011-09-30,16:48:51
31.0097283333333,121.33086,0,0,40816.7006018519,2011-09-30,16:48:52
31.0094816666667,121.330606666667,0,0,40816.7006134259,2011-09-30,16:48:53
31.0092383333333,121.330353333333,0,0,40816.700625,2011-09-30,16:48:54
31.0089916666667,121.330098333333,0,0,40816.7006365741,2011-09-30,16:48:55
31.008745,121.329845,0,0,40816.7006481481,2011-09-30,16:48:56
31.0085016666667,121.329591666667,0,0,40816.7006597222,2011-09-30,16:48:57
31.0082566666667,121.32934,0,0,40816.7006712963,2011-09-30,16:48:58
31.00801,121.329083333333,0,0,40816.7006828704,2011-09-30,16:48:59
31.0077616666667,121.328826666667,0,0,40816.7006944444,2011-09-30,16:49:00
31.0075133333333,121.328566666667,0,0,40816.7007060185,2011-09-30,16:49:01
31.007265,121.328308333333,0,0,40816.7007175926,2011-09-30,16:49:02
31.0070116666667,121.328048333333,0,0,40816.7007291667,2011-09-30,16:49:03
31.00676,121.32779,0,0,40816.7007407407,2011-09-30,16:49:04
31.0065083333333,121.327531666667,0,0,40816.7007523148,2011-09-30,16:49:05
31.0062616666667,121.327273333333,0,0,40816.7007638889,2011-09-30,16:49:06
31.0060133333333,121.327015,0,0,40816.700775463,2011-09-30,16:49:07
31.0057666666667,121.326756666667,0,0,40816.700787037,2011-09-30,16:49:08
31.0055166666667,121.3265,0,0,40816.7007986111,2011-09-30,16:49:09
31.00527,121.326245,0,0,40816.7008101852,2011-09-30,16:49:10
31.0050233333333,121.325991666667,0,0,40816.7008217593,2011-09-30,16:49:11
31.004775,121.325738333333,0,0,40816.7008333333,2011-09-30,16:49:12
31.00453,121.325488333333,0,0,40816.7008449074,2011-09-30,16:49:13
31.004285,121.325235,0,0,40816.7008564815,2011-09-30,16:49:14
31.004045,121.324985,0,0,40816.7008680556,2011-09-30,16:49:15
31.0038083333333,121.324738333333,0,0,40816.7008796296,2011-09-30,16:49:16
31.0035716666667,121.324491666667,0,0,40816.7008912037,2011-09-30,16:49:17
31.0033316666667,121.32424,0,0,40816.7009027778,2011-09-30,16:49:18
31.003095,121.323996666667,0,0,40816.7009143519,2011-09-30,16:49:19
31.0028583333333,121.323751666667,0,0,40816.7009259259,2011-09-30,16:49:20
31.0026216666667,121.323505,0,0,40816.7009375,2011-09-30,16:49:21
31.002385,121.323261666667,0,0,40816.7009490741,2011-09-30,16:49:22
31.0021466666667,121.323015,0,0,40816.7009606481,2011-09-30,16:49:23
31.0019066666667,121.32277,0,0,40816.7009722222,2011-09-30,16:49:24
31.00167,121.322526666667,0,0,40816.7009837963,2011-09-30,16:49:25
31.0014333333333,121.322278333333,0,0,40816.7009953704,2011-09-30,16:49:26
31.0011983333333,121.322036666667,0,0,40816.7010069444,2011-09-30,16:49:27
31.0009683333333,121.321801666667,0,0,40816.7010185185,2011-09-30,16:49:28
31.00074,121.321565,0,0,40816.7010300926,2011-09-30,16:49:29
31.0005116666667,121.321328333333,0,0,40816.7010416667,2011-09-30,16:49:30
31.000285,121.321093333333,0,0,40816.7010532407,2011-09-30,16:49:31
31.00006,121.320861666667,0,0,40816.7010648148,2011-09-30,16:49:32
30.9998316666667,121.320628333333,0,0,40816.7010763889,2011-09-30,16:49:33
30.9996016666667,121.320395,0,0,40816.701087963,2011-09-30,16:49:34
30.9993733333333,121.320158333333,0,0,40816.701099537,2011-09-30,16:49:35
30.999145,121.319926666667,0,0,40816.7011111111,2011-09-30,16:49:36
30.9989166666667,121.319688333333,0,0,40816.7011226852,2011-09-30,16:49:37
30.9986883333333,121.319455,0,0,40816.7011342593,2011-09-30,16:49:38
30.9984583333333,121.319218333333,0,0,40816.7011458333,2011-09-30,16:49:39
30.9982283333333,121.318981666667,0,0,40816.7011574074,2011-09-30,16:49:40
30.998,121.318743333333,0,0,40816.7011689815,2011-09-30,16:49:41
30.99777,121.318506666667,0,0,40816.7011805556,2011-09-30,16:49:42
30.99754,121.318266666667,0,0,40816.7011921296,2011-09-30,16:49:43
30.9973066666667,121.318028333333,0,0,40816.7012037037,2011-09-30,16:49:44
30.9970733333333,121.317788333333,0,0,40816.7012152778,2011-09-30,16:49:45
30.99684,121.317546666667,0,0,40816.7012268519,2011-09-30,16:49:46
30.9966083333333,121.317306666667,0,0,40816.7012384259,2011-09-30,16:49:47
30.9963733333333,121.317068333333,0,0,40816.70125,2011-09-30,16:49:48
30.99614,121.316828333333,0,0,40816.7012615741,2011-09-30,16:49:49
30.9959066666667,121.316585,0,0,40816.7012731481,2011-09-30,16:49:50
30.9956733333333,121.316341666667,0,0,40816.7012847222,2011-09-30,16:49:51
30.9954416666667,121.316105,0,0,40816.7012962963,2011-09-30,16:49:52
30.99521,121.315868333333,0,0,40816.7013078704,2011-09-30,16:49:53
30.99498,121.315626666667,0,0,40816.7013194444,2011-09-30,16:49:54
30.9947516666667,121.31539,0,0,40816.7013310185,2011-09-30,16:49:55
30.9945216666667,121.315151666667,0,0,40816.7013425926,2011-09-30,16:49:56
30.99429,121.31491,0,0,40816.7013541667,2011-09-30,16:49:57
30.9940583333333,121.31467,0,0,40816.7013657407,2011-09-30,16:49:58
30.99383,121.31443,0,0,40816.7013773148,2011-09-30,16:49:59
30.9936033333333,121.314188333333,0,0,40816.7013888889,2011-09-30,16:50:00
30.993375,121.313943333333,0,0,40816.701400463,2011-09-30,16:50:01
30.9931516666667,121.313698333333,0,0,40816.701412037,2011-09-30,16:50:02
30.99293,121.313456666667,0,0,40816.7014236111,2011-09-30,16:50:03
30.9927166666667,121.313215,0,0,40816.7014351852,2011-09-30,16:50:04
30.9925016666667,121.312968333333,0,0,40816.7014467593,2011-09-30,16:50:05
30.9922883333333,121.312711666667,0,0,40816.7014583333,2011-09-30,16:50:06
30.9920833333333,121.31246,0,0,40816.7014699074,2011-09-30,16:50:07
30.99188,121.312206666667,0,0,40816.7014814815,2011-09-30,16:50:08
30.9916833333333,121.311953333333,0,0,40816.7014930556,2011-09-30,16:50:09
30.9914916666667,121.311698333333,0,0,40816.7015046296,2011-09-30,16:50:10
30.9913016666667,121.311441666667,0,0,40816.7015162037,2011-09-30,16:50:11
30.9911116666667,121.311181666667,0,0,40816.7015277778,2011-09-30,16:50:12
30.9909266666667,121.310918333333,0,0,40816.7015393519,2011-09-30,16:50:13
30.9907383333333,121.310656666667,0,0,40816.7015509259,2011-09-30,16:50:14
30.9905533333333,121.31039,0,0,40816.7015625,2011-09-30,16:50:15
30.990375,121.310121666667,0,0,40816.7015740741,2011-09-30,16:50:16
30.9901983333333,121.309848333333,0,0,40816.7015856481,2011-09-30,16:50:17
30.9900216666667,121.309575,0,0,40816.7015972222,2011-09-30,16:50:18
30.9898516666667,121.3093,0,0,40816.7016087963,2011-09-30,16:50:19
30.9896883333333,121.309025,0,0,40816.7016203704,2011-09-30,16:50:20
30.98953,121.30875,0,0,40816.7016319444,2011-09-30,16:50:21
30.9893733333333,121.308473333333,0,0,40816.7016435185,2011-09-30,16:50:22
30.9892216666667,121.308193333333,0,0,40816.7016550926,2011-09-30,16:50:23
30.9890716666667,121.307911666667,0,0,40816.7016666667,2011-09-30,16:50:24
30.9889233333333,121.307626666667,0,0,40816.7016782407,2011-09-30,16:50:25
30.9887866666667,121.307338333333,0,0,40816.7016898148,2011-09-30,16:50:26
30.98865,121.307045,0,0,40816.7017013889,2011-09-30,16:50:27
30.9885133333333,121.306753333333,0,0,40816.701712963,2011-09-30,16:50:28
30.9883783333333,121.306465,0,0,40816.701724537,2011-09-30,16:50:29
30.9882483333333,121.306175,0,0,40816.7017361111,2011-09-30,16:50:30
30.988125,121.305888333333,0,0,40816.7017476852,2011-09-30,16:50:31
30.9880033333333,121.305603333333,0,0,40816.7017592593,2011-09-30,16:50:32
30.98789,121.305321666667,0,0,40816.7017708333,2011-09-30,16:50:33
30.987775,121.305036666667,0,0,40816.7017824074,2011-09-30,16:50:34
30.9876666666667,121.304753333333,0,0,40816.7017939815,2011-09-30,16:50:35
30.98756,121.304466666667,0,0,40816.7018055556,2011-09-30,16:50:36
30.9874566666667,121.304176666667,0,0,40816.7018171296,2011-09-30,16:50:37
30.9873583333333,121.303881666667,0,0,40816.7018287037,2011-09-30,16:50:38
30.9872633333333,121.303588333333,0,0,40816.7018402778,2011-09-30,16:50:39
30.9871716666667,121.303293333333,0,0,40816.7018518519,2011-09-30,16:50:40
30.987085,121.302998333333,0,0,40816.7018634259,2011-09-30,16:50:41
30.987,121.302701666667,0,0,40816.701875,2011-09-30,16:50:42
30.9869166666667,121.3024,0,0,40816.7018865741,2011-09-30,16:50:43
30.986835,121.302096666667,0,0,40816.7018981481,2011-09-30,16:50:44
30.986755,121.301795,0,0,40816.7019097222,2011-09-30,16:50:45
30.9866783333333,121.30149,0,0,40816.7019212963,2011-09-30,16:50:46
30.9866033333333,121.301183333333,0,0,40816.7019328704,2011-09-30,16:50:47
30.9865316666667,121.300873333333,0,0,40816.7019444444,2011-09-30,16:50:48
30.986465,121.30056,0,0,40816.7019560185,2011-09-30,16:50:49
30.9864016666667,121.30025,0,0,40816.7019675926,2011-09-30,16:50:50
30.9863383333333,121.299936666667,0,0,40816.7019791667,2011-09-30,16:50:51
30.9862783333333,121.299625,0,0,40816.7019907407,2011-09-30,16:50:52
30.9862216666667,121.299318333333,0,0,40816.7020023148,2011-09-30,16:50:53
30.98617,121.299025,0,0,40816.7020138889,2011-09-30,16:50:54
30.986125,121.29874,0,0,40816.702025463,2011-09-30,16:50:55
30.9860866666667,121.29847,0,0,40816.702037037,2011-09-30,16:50:56
30.98605,121.298208333333,0,0,40816.7020486111,2011-09-30,16:50:57
30.9860133333333,121.29796,0,0,40816.7020601852,2011-09-30,16:50:58
30.9859833333333,121.29772,0,0,40816.7020717593,2011-09-30,16:50:59
30.9859583333333,121.29749,0,0,40816.7020833333,2011-09-30,16:51:00
30.98593,121.297261666667,0,0,40816.7020949074,2011-09-30,16:51:01
30.9859033333333,121.297038333333,0,0,40816.7021064815,2011-09-30,16:51:02
30.9858783333333,121.296818333333,0,0,40816.7021180556,2011-09-30,16:51:03
30.9858533333333,121.296598333333,0,0,40816.7021296296,2011-09-30,16:51:04
30.9858283333333,121.296381666667,0,0,40816.7021412037,2011-09-30,16:51:05
30.9858066666667,121.296168333333,0,0,40816.7021527778,2011-09-30,16:51:06
30.9857866666667,121.295956666667,0,0,40816.7021643519,2011-09-30,16:51:07
30.9857683333333,121.295745,0,0,40816.7021759259,2011-09-30,16:51:08
30.9857583333333,121.295538333333,0,0,40816.7021875,2011-09-30,16:51:09
30.985745,121.29533,0,0,40816.7021990741,2011-09-30,16:51:10
30.9857383333333,121.295121666667,0,0,40816.7022106481,2011-09-30,16:51:11
30.985735,121.294921666667,0,0,40816.7022222222,2011-09-30,16:51:12
30.9857433333333,121.294726666667,0,0,40816.7022337963,2011-09-30,16:51:13
30.9857566666667,121.294531666667,0,0,40816.7022453704,2011-09-30,16:51:14
30.9857766666667,121.294338333333,0,0,40816.7022569444,2011-09-30,16:51:15
30.9857983333333,121.29415,0,0,40816.7022685185,2011-09-30,16:51:16
30.9858316666667,121.293965,0,0,40816.7022800926,2011-09-30,16:51:17
30.9858766666667,121.293788333333,0,0,40816.7022916667,2011-09-30,16:51:18
30.9859283333333,121.293613333333,0,0,40816.7023032407,2011-09-30,16:51:19
30.9859966666667,121.293445,0,0,40816.7023148148,2011-09-30,16:51:20
30.9860683333333,121.293283333333,0,0,40816.7023263889,2011-09-30,16:51:21
30.9861516666667,121.29313,0,0,40816.702337963,2011-09-30,16:51:22
30.98624,121.29298,0,0,40816.702349537,2011-09-30,16:51:23
30.9863366666667,121.292836666667,0,0,40816.7023611111,2011-09-30,16:51:24
30.986435,121.292705,0,0,40816.7023726852,2011-09-30,16:51:25
30.98653,121.29258,0,0,40816.7023842593,2011-09-30,16:51:26
30.98662,121.29245,0,0,40816.7023958333,2011-09-30,16:51:27
30.9867066666667,121.292323333333,0,0,40816.7024074074,2011-09-30,16:51:28
30.9867816666667,121.292193333333,0,0,40816.7024189815,2011-09-30,16:51:29
30.9868483333333,121.292061666667,0,0,40816.7024305556,2011-09-30,16:51:30
30.9869033333333,121.291921666667,0,0,40816.7024421296,2011-09-30,16:51:31
30.9869416666667,121.291773333333,0,0,40816.7024537037,2011-09-30,16:51:32
30.9869666666667,121.29161,0,0,40816.7024652778,2011-09-30,16:51:33
30.9869766666667,121.291448333333,0,0,40816.7024768519,2011-09-30,16:51:34
30.9869633333333,121.29128,0,0,40816.7024884259,2011-09-30,16:51:35
30.9869366666667,121.291121666667,0,0,40816.7025,2011-09-30,16:51:36
30.9868983333333,121.290961666667,0,0,40816.7025115741,2011-09-30,16:51:37
30.98685,121.290813333333,0,0,40816.7025231481,2011-09-30,16:51:38
30.9867866666667,121.290668333333,0,0,40816.7025347222,2011-09-30,16:51:39
30.9867083333333,121.290523333333,0,0,40816.7025462963,2011-09-30,16:51:40
30.98661,121.290386666667,0,0,40816.7025578704,2011-09-30,16:51:41
30.9864933333333,121.290268333333,0,0,40816.7025694444,2011-09-30,16:51:42
30.9863666666667,121.290168333333,0,0,40816.7025810185,2011-09-30,16:51:43
30.98623,121.290081666667,0,0,40816.7025925926,2011-09-30,16:51:44
30.986085,121.290016666667,0,0,40816.7026041667,2011-09-30,16:51:45
30.98593,121.28997,0,0,40816.7026157407,2011-09-30,16:51:46
30.9857683333333,121.28993,0,0,40816.7026273148,2011-09-30,16:51:47
30.9855983333333,121.289908333333,0,0,40816.7026388889,2011-09-30,16:51:48
30.98542,121.289901666667,0,0,40816.702650463,2011-09-30,16:51:49
30.9852366666667,121.289896666667,0,0,40816.702662037,2011-09-30,16:51:50
30.985045,121.2899,0,0,40816.7026736111,2011-09-30,16:51:51
30.9848566666667,121.2899,0,0,40816.7026851852,2011-09-30,16:51:52
30.98466,121.289906666667,0,0,40816.7026967593,2011-09-30,16:51:53
30.9844483333333,121.289913333333,0,0,40816.7027083333,2011-09-30,16:51:54
30.9842383333333,121.289923333333,0,0,40816.7027199074,2011-09-30,16:51:55
30.9840233333333,121.289933333333,0,0,40816.7027314815,2011-09-30,16:51:56
30.9838016666667,121.289941666667,0,0,40816.7027430556,2011-09-30,16:51:57
30.98358,121.28995,0,0,40816.7027546296,2011-09-30,16:51:58
30.9833566666667,121.289953333333,0,0,40816.7027662037,2011-09-30,16:51:59
30.9831283333333,121.289953333333,0,0,40816.7027777778,2011-09-30,16:52:00
30.9829016666667,121.289953333333,0,0,40816.7027893519,2011-09-30,16:52:01
30.9826733333333,121.289956666667,0,0,40816.7028009259,2011-09-30,16:52:02
30.9824433333333,121.289961666667,0,0,40816.7028125,2011-09-30,16:52:03
30.9822116666667,121.289966666667,0,0,40816.7028240741,2011-09-30,16:52:04
30.981975,121.289975,0,0,40816.7028356481,2011-09-30,16:52:05
30.98174,121.289991666667,0,0,40816.7028472222,2011-09-30,16:52:06
30.9815033333333,121.290003333333,0,0,40816.7028587963,2011-09-30,16:52:07
30.9812666666667,121.290021666667,0,0,40816.7028703704,2011-09-30,16:52:08
30.9810316666667,121.290035,0,0,40816.7028819444,2011-09-30,16:52:09
30.98079,121.290053333333,0,0,40816.7028935185,2011-09-30,16:52:10
30.9805516666667,121.290075,0,0,40816.7029050926,2011-09-30,16:52:11
30.9803083333333,121.290101666667,0,0,40816.7029166667,2011-09-30,16:52:12
30.98007,121.29014,0,0,40816.7029282407,2011-09-30,16:52:13
30.9798316666667,121.29018,0,0,40816.7029398148,2011-09-30,16:52:14
30.979595,121.290221666667,0,0,40816.7029513889,2011-09-30,16:52:15
30.9793633333333,121.290266666667,0,0,40816.702962963,2011-09-30,16:52:16
30.9791283333333,121.290311666667,0,0,40816.702974537,2011-09-30,16:52:17
30.9788983333333,121.290356666667,0,0,40816.7029861111,2011-09-30,16:52:18
30.978665,121.290406666667,0,0,40816.7029976852,2011-09-30,16:52:19
30.9784333333333,121.29046,0,0,40816.7030092593,2011-09-30,16:52:20
30.9782,121.29051,0,0,40816.7030208333,2011-09-30,16:52:21
30.9779666666667,121.290565,0,0,40816.7030324074,2011-09-30,16:52:22
30.9777316666667,121.290621666667,0,0,40816.7030439815,2011-09-30,16:52:23
30.9774983333333,121.290681666667,0,0,40816.7030555556,2011-09-30,16:52:24
30.9772633333333,121.290741666667,0,0,40816.7030671296,2011-09-30,16:52:25
30.9770266666667,121.290808333333,0,0,40816.7030787037,2011-09-30,16:52:26
30.976785,121.290876666667,0,0,40816.7030902778,2011-09-30,16:52:27
30.9765466666667,121.290948333333,0,0,40816.7031018519,2011-09-30,16:52:28
30.9763116666667,121.291028333333,0,0,40816.7031134259,2011-09-30,16:52:29
30.9760683333333,121.291111666667,0,0,40816.703125,2011-09-30,16:52:30
30.9758266666667,121.291196666667,0,0,40816.7031365741,2011-09-30,16:52:31
30.9755783333333,121.291286666667,0,0,40816.7031481481,2011-09-30,16:52:32
30.9753316666667,121.29138,0,0,40816.7031597222,2011-09-30,16:52:33
30.9750866666667,121.291478333333,0,0,40816.7031712963,2011-09-30,16:52:34
30.9748466666667,121.291581666667,0,0,40816.7031828704,2011-09-30,16:52:35
30.9746083333333,121.29169,0,0,40816.7031944444,2011-09-30,16:52:36
30.9743716666667,121.2918,0,0,40816.7032060185,2011-09-30,16:52:37
30.9741416666667,121.291911666667,0,0,40816.7032175926,2011-09-30,16:52:38
30.9739183333333,121.292023333333,0,0,40816.7032291667,2011-09-30,16:52:39
30.9737,121.292136666667,0,0,40816.7032407407,2011-09-30,16:52:40
30.9734883333333,121.292248333333,0,0,40816.7032523148,2011-09-30,16:52:41
30.9732766666667,121.292366666667,0,0,40816.7032638889,2011-09-30,16:52:42
30.9730666666667,121.29249,0,0,40816.703275463,2011-09-30,16:52:43
30.9728516666667,121.292618333333,0,0,40816.703287037,2011-09-30,16:52:44
30.97264,121.292748333333,0,0,40816.7032986111,2011-09-30,16:52:45
30.9724283333333,121.292886666667,0,0,40816.7033101852,2011-09-30,16:52:46
30.972215,121.29303,0,0,40816.7033217593,2011-09-30,16:52:47
30.972,121.293178333333,0,0,40816.7033333333,2011-09-30,16:52:48
30.971785,121.293331666667,0,0,40816.7033449074,2011-09-30,16:52:49
30.9715683333333,121.293486666667,0,0,40816.7033564815,2011-09-30,16:52:50
30.971355,121.293641666667,0,0,40816.7033680556,2011-09-30,16:52:51
30.9711383333333,121.2938,0,0,40816.7033796296,2011-09-30,16:52:52
30.9709216666667,121.293965,0,0,40816.7033912037,2011-09-30,16:52:53
30.9707033333333,121.29413,0,0,40816.7034027778,2011-09-30,16:52:54
30.970485,121.294295,0,0,40816.7034143518,2011-09-30,16:52:55
30.9702683333333,121.29446,0,0,40816.7034259259,2011-09-30,16:52:56
30.9700516666667,121.294625,0,0,40816.7034375,2011-09-30,16:52:57
30.96984,121.294788333333,0,0,40816.7034490741,2011-09-30,16:52:58
30.9696333333333,121.294951666667,0,0,40816.7034606481,2011-09-30,16:52:59
30.9694316666667,121.295108333333,0,0,40816.7034722222,2011-09-30,16:53:00
30.9692316666667,121.295263333333,0,0,40816.7034837963,2011-09-30,16:53:01
30.9690316666667,121.295416666667,0,0,40816.7034953704,2011-09-30,16:53:02
30.9688366666667,121.295565,0,0,40816.7035069444,2011-09-30,16:53:03
30.9686416666667,121.295713333333,0,0,40816.7035185185,2011-09-30,16:53:04
30.9684516666667,121.295861666667,0,0,40816.7035300926,2011-09-30,16:53:05
30.9682583333333,121.296006666667,0,0,40816.7035416667,2011-09-30,16:53:06
30.96807,121.296151666667,0,0,40816.7035532407,2011-09-30,16:53:07
30.9678816666667,121.296293333333,0,0,40816.7035648148,2011-09-30,16:53:08
30.967695,121.296436666667,0,0,40816.7035763889,2011-09-30,16:53:09
30.9675083333333,121.29658,0,0,40816.703587963,2011-09-30,16:53:10
30.967325,121.296721666667,0,0,40816.703599537,2011-09-30,16:53:11
30.9671433333333,121.296861666667,0,0,40816.7036111111,2011-09-30,16:53:12
30.9669616666667,121.296998333333,0,0,40816.7036226852,2011-09-30,16:53:13
30.9667883333333,121.297133333333,0,0,40816.7036342593,2011-09-30,16:53:14
30.9666216666667,121.29726,0,0,40816.7036458333,2011-09-30,16:53:15
30.96646,121.297383333333,0,0,40816.7036574074,2011-09-30,16:53:16
30.9663033333333,121.2975,0,0,40816.7036689815,2011-09-30,16:53:17
30.9661483333333,121.297613333333,0,0,40816.7036805556,2011-09-30,16:53:18
30.96599,121.297728333333,0,0,40816.7036921296,2011-09-30,16:53:19
30.9658283333333,121.297848333333,0,0,40816.7037037037,2011-09-30,16:53:20
30.9656683333333,121.297971666667,0,0,40816.7037152778,2011-09-30,16:53:21
30.965505,121.298098333333,0,0,40816.7037268518,2011-09-30,16:53:22
30.965335,121.29823,0,0,40816.7037384259,2011-09-30,16:53:23
30.965155,121.298365,0,0,40816.70375,2011-09-30,16:53:24
30.9649716666667,121.298501666667,0,0,40816.7037615741,2011-09-30,16:53:25
30.9647866666667,121.298643333333,0,0,40816.7037731481,2011-09-30,16:53:26
30.9645983333333,121.298785,0,0,40816.7037847222,2011-09-30,16:53:27
30.96441,121.29893,0,0,40816.7037962963,2011-09-30,16:53:28
30.964215,121.299078333333,0,0,40816.7038078704,2011-09-30,16:53:29
30.9640166666667,121.29923,0,0,40816.7038194444,2011-09-30,16:53:30
30.9638133333333,121.299378333333,0,0,40816.7038310185,2011-09-30,16:53:31
30.96361,121.29953,0,0,40816.7038425926,2011-09-30,16:53:32
30.9634033333333,121.299681666667,0,0,40816.7038541667,2011-09-30,16:53:33
30.9631966666667,121.29984,0,0,40816.7038657407,2011-09-30,16:53:34
30.9629883333333,121.300001666667,0,0,40816.7038773148,2011-09-30,16:53:35
30.9627783333333,121.300165,0,0,40816.7038888889,2011-09-30,16:53:36
30.9625616666667,121.300331666667,0,0,40816.703900463,2011-09-30,16:53:37
30.9623416666667,121.300495,0,0,40816.703912037,2011-09-30,16:53:38
30.962125,121.30066,0,0,40816.7039236111,2011-09-30,16:53:39
30.961905,121.300825,0,0,40816.7039351852,2011-09-30,16:53:40
30.9616866666667,121.300993333333,0,0,40816.7039467593,2011-09-30,16:53:41
30.9614666666667,121.301156666667,0,0,40816.7039583333,2011-09-30,16:53:42
30.96125,121.301318333333,0,0,40816.7039699074,2011-09-30,16:53:43
30.9610333333333,121.301476666667,0,0,40816.7039814815,2011-09-30,16:53:44
30.960815,121.301631666667,0,0,40816.7039930556,2011-09-30,16:53:45
30.9605966666667,121.301788333333,0,0,40816.7040046296,2011-09-30,16:53:46
30.9603783333333,121.301941666667,0,0,40816.7040162037,2011-09-30,16:53:47
30.9601533333333,121.302093333333,0,0,40816.7040277778,2011-09-30,16:53:48
30.9599266666667,121.302245,0,0,40816.7040393518,2011-09-30,16:53:49
30.9596966666667,121.302395,0,0,40816.7040509259,2011-09-30,16:53:50
30.959465,121.302543333333,0,0,40816.7040625,2011-09-30,16:53:51
30.959235,121.302691666667,0,0,40816.7040740741,2011-09-30,16:53:52
30.9590016666667,121.302838333333,0,0,40816.7040856481,2011-09-30,16:53:53
30.9587683333333,121.302976666667,0,0,40816.7040972222,2011-09-30,16:53:54
30.958535,121.303115,0,0,40816.7041087963,2011-09-30,16:53:55
30.9583016666667,121.303246666667,0,0,40816.7041203704,2011-09-30,16:53:56
30.9580666666667,121.303376666667,0,0,40816.7041319444,2011-09-30,16:53:57
30.9578316666667,121.303506666667,0,0,40816.7041435185,2011-09-30,16:53:58
30.9575916666667,121.303636666667,0,0,40816.7041550926,2011-09-30,16:53:59
30.9573583333333,121.30376,0,0,40816.7041666667,2011-09-30,16:54:00
30.9571183333333,121.303883333333,0,0,40816.7041782407,2011-09-30,16:54:01
30.9568816666667,121.304,0,0,40816.7041898148,2011-09-30,16:54:02
30.9566416666667,121.304111666667,0,0,40816.7042013889,2011-09-30,16:54:03
30.9564016666667,121.304223333333,0,0,40816.704212963,2011-09-30,16:54:04
30.9561616666667,121.304331666667,0,0,40816.704224537,2011-09-30,16:54:05
30.955915,121.304436666667,0,0,40816.7042361111,2011-09-30,16:54:06
30.9556683333333,121.304536666667,0,0,40816.7042476852,2011-09-30,16:54:07
30.955415,121.304638333333,0,0,40816.7042592593,2011-09-30,16:54:08
30.9551616666667,121.304738333333,0,0,40816.7042708333,2011-09-30,16:54:09
30.9549066666667,121.304838333333,0,0,40816.7042824074,2011-09-30,16:54:10
30.9546516666667,121.304935,0,0,40816.7042939815,2011-09-30,16:54:11
30.954395,121.305031666667,0,0,40816.7043055556,2011-09-30,16:54:12
30.9541316666667,121.30512,0,0,40816.7043171296,2011-09-30,16:54:13
30.953875,121.305206666667,0,0,40816.7043287037,2011-09-30,16:54:14
30.95362,121.30529,0,0,40816.7043402778,2011-09-30,16:54:15
30.9533566666667,121.305366666667,0,0,40816.7043518518,2011-09-30,16:54:16
30.9531,121.305445,0,0,40816.7043634259,2011-09-30,16:54:17
30.95285,121.30552,0,0,40816.704375,2011-09-30,16:54:18
30.9525983333333,121.30559,0,0,40816.7043865741,2011-09-30,16:54:19
30.9523516666667,121.30566,0,0,40816.7043981481,2011-09-30,16:54:20
30.9521116666667,121.305723333333,0,0,40816.7044097222,2011-09-30,16:54:21
30.951875,121.305781666667,0,0,40816.7044212963,2011-09-30,16:54:22
30.9516416666667,121.305838333333,0,0,40816.7044328704,2011-09-30,16:54:23
30.9514033333333,121.305891666667,0,0,40816.7044444444,2011-09-30,16:54:24
30.9511616666667,121.305943333333,0,0,40816.7044560185,2011-09-30,16:54:25
30.9509166666667,121.305991666667,0,0,40816.7044675926,2011-09-30,16:54:26
30.9506733333333,121.306035,0,0,40816.7044791667,2011-09-30,16:54:27
30.9504266666667,121.306071666667,0,0,40816.7044907407,2011-09-30,16:54:28
30.9501783333333,121.306115,0,0,40816.7045023148,2011-09-30,16:54:29
30.9499283333333,121.306153333333,0,0,40816.7045138889,2011-09-30,16:54:30
30.949675,121.306193333333,0,0,40816.704525463,2011-09-30,16:54:31
30.94942,121.306226666667,0,0,40816.704537037,2011-09-30,16:54:32
30.9491616666667,121.306258333333,0,0,40816.7045486111,2011-09-30,16:54:33
30.9489016666667,121.306285,0,0,40816.7045601852,2011-09-30,16:54:34
30.9486416666667,121.306306666667,0,0,40816.7045717593,2011-09-30,16:54:35
30.9483766666667,121.306331666667,0,0,40816.7045833333,2011-09-30,16:54:36
30.9481116666667,121.30635,0,0,40816.7045949074,2011-09-30,16:54:37
30.9478383333333,121.306368333333,0,0,40816.7046064815,2011-09-30,16:54:38
30.9475683333333,121.306383333333,0,0,40816.7046180556,2011-09-30,16:54:39
30.9472966666667,121.306395,0,0,40816.7046296296,2011-09-30,16:54:40
30.947025,121.306403333333,0,0,40816.7046412037,2011-09-30,16:54:41
30.9467566666667,121.30641,0,0,40816.7046527778,2011-09-30,16:54:42
30.94649,121.306416666667,0,0,40816.7046643518,2011-09-30,16:54:43
30.9462233333333,121.306423333333,0,0,40816.7046759259,2011-09-30,16:54:44
30.945955,121.306431666667,0,0,40816.7046875,2011-09-30,16:54:45
30.9456883333333,121.306436666667,0,0,40816.7046990741,2011-09-30,16:54:46
30.9454216666667,121.306443333333,0,0,40816.7047106481,2011-09-30,16:54:47
30.9451566666667,121.306445,0,0,40816.7047222222,2011-09-30,16:54:48
30.944895,121.306453333333,0,0,40816.7047337963,2011-09-30,16:54:49
30.9446366666667,121.306458333333,0,0,40816.7047453704,2011-09-30,16:54:50
30.944385,121.306463333333,0,0,40816.7047569444,2011-09-30,16:54:51
30.9441416666667,121.30647,0,0,40816.7047685185,2011-09-30,16:54:52
30.9439033333333,121.306475,0,0,40816.7047800926,2011-09-30,16:54:53
30.9436716666667,121.306478333333,0,0,40816.7047916667,2011-09-30,16:54:54
30.943445,121.306481666667,0,0,40816.7048032407,2011-09-30,16:54:55
30.94322,121.306483333333,0,0,40816.7048148148,2011-09-30,16:54:56
30.9429933333333,121.306486666667,0,0,40816.7048263889,2011-09-30,16:54:57
30.9427633333333,121.30649,0,0,40816.704837963,2011-09-30,16:54:58
30.9425266666667,121.30649,0,0,40816.704849537,2011-09-30,16:54:59
30.9422883333333,121.306495,0,0,40816.7048611111,2011-09-30,16:55:00
30.9420433333333,121.306495,0,0,40816.7048726852,2011-09-30,16:55:01
30.941795,121.306496666667,0,0,40816.7048842593,2011-09-30,16:55:02
30.94155,121.306498333333,0,0,40816.7048958333,2011-09-30,16:55:03
30.9413016666667,121.3065,0,0,40816.7049074074,2011-09-30,16:55:04
30.941055,121.306503333333,0,0,40816.7049189815,2011-09-30,16:55:05
30.9408133333333,121.306508333333,0,0,40816.7049305556,2011-09-30,16:55:06
30.940575,121.306515,0,0,40816.7049421296,2011-09-30,16:55:07
30.9403366666667,121.30652,0,0,40816.7049537037,2011-09-30,16:55:08
30.9400933333333,121.306525,0,0,40816.7049652778,2011-09-30,16:55:09
30.9398466666667,121.306526666667,0,0,40816.7049768518,2011-09-30,16:55:10
30.9396,121.30653,0,0,40816.7049884259,2011-09-30,16:55:11
30.93935,121.306533333333,0,0,40816.705,2011-09-30,16:55:12
30.9391016666667,121.306536666667,0,0,40816.7050115741,2011-09-30,16:55:13
30.9388533333333,121.30654,0,0,40816.7050231481,2011-09-30,16:55:14
30.9386016666667,121.306538333333,0,0,40816.7050347222,2011-09-30,16:55:15
30.93835,121.306541666667,0,0,40816.7050462963,2011-09-30,16:55:16
30.938095,121.306541666667,0,0,40816.7050578704,2011-09-30,16:55:17
30.9378366666667,121.306541666667,0,0,40816.7050694444,2011-09-30,16:55:18
30.9375783333333,121.306545,0,0,40816.7050810185,2011-09-30,16:55:19
30.9373166666667,121.306548333333,0,0,40816.7050925926,2011-09-30,16:55:20
30.9370533333333,121.306551666667,0,0,40816.7051041667,2011-09-30,16:55:21
30.9367883333333,121.306558333333,0,0,40816.7051157407,2011-09-30,16:55:22
30.936525,121.30656,0,0,40816.7051273148,2011-09-30,16:55:23
30.9362616666667,121.306565,0,0,40816.7051388889,2011-09-30,16:55:24
30.936,121.30657,0,0,40816.705150463,2011-09-30,16:55:25
30.9357366666667,121.306573333333,0,0,40816.705162037,2011-09-30,16:55:26
30.9354733333333,121.306578333333,0,0,40816.7051736111,2011-09-30,16:55:27
30.9352066666667,121.306581666667,0,0,40816.7051851852,2011-09-30,16:55:28
30.9349383333333,121.306586666667,0,0,40816.7051967593,2011-09-30,16:55:29
30.9346666666667,121.306588333333,0,0,40816.7052083333,2011-09-30,16:55:30
30.934395,121.306588333333,0,0,40816.7052199074,2011-09-30,16:55:31
30.9341216666667,121.306591666667,0,0,40816.7052314815,2011-09-30,16:55:32
30.9338466666667,121.306593333333,0,0,40816.7052430556,2011-09-30,16:55:33
30.9335716666667,121.3066,0,0,40816.7052546296,2011-09-30,16:55:34
30.9332933333333,121.306605,0,0,40816.7052662037,2011-09-30,16:55:35
30.9330183333333,121.306615,0,0,40816.7052777778,2011-09-30,16:55:36
30.932745,121.306625,0,0,40816.7052893518,2011-09-30,16:55:37
30.9324716666667,121.306635,0,0,40816.7053009259,2011-09-30,16:55:38
30.9322016666667,121.306648333333,0,0,40816.7053125,2011-09-30,16:55:39
30.93193,121.306663333333,0,0,40816.7053240741,2011-09-30,16:55:40
30.9316633333333,121.306685,0,0,40816.7053356481,2011-09-30,16:55:41
30.9313983333333,121.306708333333,0,0,40816.7053472222,2011-09-30,16:55:42
30.931145,121.306735,0,0,40816.7053587963,2011-09-30,16:55:43
30.9309,121.306763333333,0,0,40816.7053703704,2011-09-30,16:55:44
30.9306633333333,121.30679,0,0,40816.7053819444,2011-09-30,16:55:45
30.9304383333333,121.306825,0,0,40816.7053935185,2011-09-30,16:55:46
30.9302183333333,121.306861666667,0,0,40816.7054050926,2011-09-30,16:55:47
30.929995,121.306898333333,0,0,40816.7054166667,2011-09-30,16:55:48
30.9297716666667,121.306931666667,0,0,40816.7054282407,2011-09-30,16:55:49
30.9295416666667,121.306973333333,0,0,40816.7054398148,2011-09-30,16:55:50
30.929305,121.307021666667,0,0,40816.7054513889,2011-09-30,16:55:51
30.92907,121.307073333333,0,0,40816.705462963,2011-09-30,16:55:52
30.92883,121.307128333333,0,0,40816.705474537,2011-09-30,16:55:53
30.9285866666667,121.307188333333,0,0,40816.7054861111,2011-09-30,16:55:54
30.9283416666667,121.307251666667,0,0,40816.7054976852,2011-09-30,16:55:55
30.928095,121.307316666667,0,0,40816.7055092593,2011-09-30,16:55:56
30.927845,121.307385,0,0,40816.7055208333,2011-09-30,16:55:57
30.927595,121.307458333333,0,0,40816.7055324074,2011-09-30,16:55:58
30.927345,121.307536666667,0,0,40816.7055439815,2011-09-30,16:55:59
30.9270933333333,121.307615,0,0,40816.7055555556,2011-09-30,16:56:00
30.926845,121.307698333333,0,0,40816.7055671296,2011-09-30,16:56:01
30.926595,121.307786666667,0,0,40816.7055787037,2011-09-30,16:56:02
30.9263483333333,121.307875,0,0,40816.7055902778,2011-09-30,16:56:03
30.92611,121.307966666667,0,0,40816.7056018518,2011-09-30,16:56:04
30.9258783333333,121.308056666667,0,0,40816.7056134259,2011-09-30,16:56:05
30.9256533333333,121.308146666667,0,0,40816.705625,2011-09-30,16:56:06
30.9254416666667,121.308238333333,0,0,40816.7056365741,2011-09-30,16:56:07
30.925235,121.30833,0,0,40816.7056481481,2011-09-30,16:56:08
30.9250366666667,121.308416666667,0,0,40816.7056597222,2011-09-30,16:56:09
30.9248483333333,121.308505,0,0,40816.7056712963,2011-09-30,16:56:10
30.9246666666667,121.30859,0,0,40816.7056828704,2011-09-30,16:56:11
30.9244916666667,121.308675,0,0,40816.7056944444,2011-09-30,16:56:12
30.92432,121.308761666667,0,0,40816.7057060185,2011-09-30,16:56:13
30.924155,121.30885,0,0,40816.7057175926,2011-09-30,16:56:14
30.923995,121.308931666667,0,0,40816.7057291667,2011-09-30,16:56:15
30.923845,121.309011666667,0,0,40816.7057407407,2011-09-30,16:56:16
30.9237033333333,121.309086666667,0,0,40816.7057523148,2011-09-30,16:56:17
30.923565,121.30916,0,0,40816.7057638889,2011-09-30,16:56:18
30.923425,121.309233333333,0,0,40816.705775463,2011-09-30,16:56:19
30.9232783333333,121.309306666667,0,0,40816.705787037,2011-09-30,16:56:20
30.923125,121.309385,0,0,40816.7057986111,2011-09-30,16:56:21
30.9229666666667,121.309468333333,0,0,40816.7058101852,2011-09-30,16:56:22
30.922805,121.309558333333,0,0,40816.7058217593,2011-09-30,16:56:23
30.92264,121.309658333333,0,0,40816.7058333333,2011-09-30,16:56:24
30.92247,121.309763333333,0,0,40816.7058449074,2011-09-30,16:56:25
30.922295,121.309876666667,0,0,40816.7058564815,2011-09-30,16:56:26
30.9221166666667,121.309993333333,0,0,40816.7058680556,2011-09-30,16:56:27
30.9219333333333,121.310115,0,0,40816.7058796296,2011-09-30,16:56:28
30.9217483333333,121.310241666667,0,0,40816.7058912037,2011-09-30,16:56:29
30.9215616666667,121.310373333333,0,0,40816.7059027778,2011-09-30,16:56:30
30.92137,121.31051,0,0,40816.7059143518,2011-09-30,16:56:31
30.9211783333333,121.310648333333,0,0,40816.7059259259,2011-09-30,16:56:32
30.9209816666667,121.31079,0,0,40816.7059375,2011-09-30,16:56:33
30.920785,121.31094,0,0,40816.7059490741,2011-09-30,16:56:34
30.920585,121.311093333333,0,0,40816.7059606481,2011-09-30,16:56:35
30.9203833333333,121.31125,0,0,40816.7059722222,2011-09-30,16:56:36
30.9201833333333,121.311411666667,0,0,40816.7059837963,2011-09-30,16:56:37
30.91998,121.311585,0,0,40816.7059953704,2011-09-30,16:56:38
30.9197783333333,121.31176,0,0,40816.7060069444,2011-09-30,16:56:39
30.919575,121.311938333333,0,0,40816.7060185185,2011-09-30,16:56:40
30.9193733333333,121.312121666667,0,0,40816.7060300926,2011-09-30,16:56:41
30.9191733333333,121.312305,0,0,40816.7060416667,2011-09-30,16:56:42
30.9189766666667,121.312491666667,0,0,40816.7060532407,2011-09-30,16:56:43
30.9187766666667,121.312681666667,0,0,40816.7060648148,2011-09-30,16:56:44
30.9185816666667,121.312881666667,0,0,40816.7060763889,2011-09-30,16:56:45
30.918385,121.313081666667,0,0,40816.706087963,2011-09-30,16:56:46
30.91819,121.313285,0,0,40816.706099537,2011-09-30,16:56:47
30.9179933333333,121.313491666667,0,0,40816.7061111111,2011-09-30,16:56:48
30.9177966666667,121.313703333333,0,0,40816.7061226852,2011-09-30,16:56:49
30.9176033333333,121.313913333333,0,0,40816.7061342593,2011-09-30,16:56:50
30.91741,121.314131666667,0,0,40816.7061458333,2011-09-30,16:56:51
30.9172216666667,121.314351666667,0,0,40816.7061574074,2011-09-30,16:56:52
30.9170333333333,121.314573333333,0,0,40816.7061689815,2011-09-30,16:56:53
30.91685,121.314801666667,0,0,40816.7061805556,2011-09-30,16:56:54
30.9166666666667,121.31503,0,0,40816.7061921296,2011-09-30,16:56:55
30.916485,121.315263333333,0,0,40816.7062037037,2011-09-30,16:56:56
30.916305,121.315498333333,0,0,40816.7062152778,2011-09-30,16:56:57
30.91613,121.315736666667,0,0,40816.7062268518,2011-09-30,16:56:58
30.9159566666667,121.315976666667,0,0,40816.7062384259,2011-09-30,16:56:59
30.915785,121.31622,0,0,40816.70625,2011-09-30,16:57:00
30.9156166666667,121.316465,0,0,40816.7062615741,2011-09-30,16:57:01
30.91545,121.31671,0,0,40816.7062731481,2011-09-30,16:57:02
30.915285,121.31696,0,0,40816.7062847222,2011-09-30,16:57:03
30.9151166666667,121.317206666667,0,0,40816.7062962963,2011-09-30,16:57:04
30.91495,121.317455,0,0,40816.7063078704,2011-09-30,16:57:05
30.9147783333333,121.3177,0,0,40816.7063194444,2011-09-30,16:57:06
30.9146066666667,121.317946666667,0,0,40816.7063310185,2011-09-30,16:57:07
30.91444,121.3182,0,0,40816.7063425926,2011-09-30,16:57:08
30.91427,121.318446666667,0,0,40816.7063541667,2011-09-30,16:57:09
30.9141016666667,121.31869,0,0,40816.7063657407,2011-09-30,16:57:10
30.9139316666667,121.318935,0,0,40816.7063773148,2011-09-30,16:57:11
30.913765,121.31918,0,0,40816.7063888889,2011-09-30,16:57:12
30.9136,121.319425,0,0,40816.706400463,2011-09-30,16:57:13
30.9134333333333,121.31967,0,0,40816.706412037,2011-09-30,16:57:14
30.91327,121.319916666667,0,0,40816.7064236111,2011-09-30,16:57:15
30.9131033333333,121.32016,0,0,40816.7064351852,2011-09-30,16:57:16
30.91294,121.3204,0,0,40816.7064467593,2011-09-30,16:57:17
30.912775,121.32064,0,0,40816.7064583333,2011-09-30,16:57:18
30.912615,121.32088,0,0,40816.7064699074,2011-09-30,16:57:19
30.9124566666667,121.321111666667,0,0,40816.7064814815,2011-09-30,16:57:20
30.9123016666667,121.321338333333,0,0,40816.7064930556,2011-09-30,16:57:21
30.91215,121.32156,0,0,40816.7065046296,2011-09-30,16:57:22
30.912,121.321778333333,0,0,40816.7065162037,2011-09-30,16:57:23
30.9118533333333,121.322003333333,0,0,40816.7065277778,2011-09-30,16:57:24
30.9117016666667,121.322228333333,0,0,40816.7065393519,2011-09-30,16:57:25
30.91155,121.322451666667,0,0,40816.7065509259,2011-09-30,16:57:26
30.9114,121.322673333333,0,0,40816.7065625,2011-09-30,16:57:27
30.9112466666667,121.322896666667,0,0,40816.7065740741,2011-09-30,16:57:28
30.9110933333333,121.323125,0,0,40816.7065856481,2011-09-30,16:57:29
30.9109383333333,121.323358333333,0,0,40816.7065972222,2011-09-30,16:57:30
30.9107833333333,121.32359,0,0,40816.7066087963,2011-09-30,16:57:31
30.9106233333333,121.323816666667,0,0,40816.7066203704,2011-09-30,16:57:32
30.910465,121.324045,0,0,40816.7066319444,2011-09-30,16:57:33
30.9103,121.324275,0,0,40816.7066435185,2011-09-30,16:57:34
30.9101366666667,121.324501666667,0,0,40816.7066550926,2011-09-30,16:57:35
30.9099733333333,121.324733333333,0,0,40816.7066666667,2011-09-30,16:57:36
30.9098066666667,121.324963333333,0,0,40816.7066782407,2011-09-30,16:57:37
30.9096416666667,121.325198333333,0,0,40816.7066898148,2011-09-30,16:57:38
30.9094766666667,121.325431666667,0,0,40816.7067013889,2011-09-30,16:57:39
30.9093133333333,121.325671666667,0,0,40816.706712963,2011-09-30,16:57:40
30.90915,121.325911666667,0,0,40816.706724537,2011-09-30,16:57:41
30.908985,121.326151666667,0,0,40816.7067361111,2011-09-30,16:57:42
30.9088183333333,121.326396666667,0,0,40816.7067476852,2011-09-30,16:57:43
30.90865,121.326643333333,0,0,40816.7067592593,2011-09-30,16:57:44
30.9084816666667,121.32689,0,0,40816.7067708333,2011-09-30,16:57:45
30.9083116666667,121.327136666667,0,0,40816.7067824074,2011-09-30,16:57:46
30.9081416666667,121.327373333333,0,0,40816.7067939815,2011-09-30,16:57:47
30.9079716666667,121.327611666667,0,0,40816.7068055556,2011-09-30,16:57:48
30.9078,121.32785,0,0,40816.7068171296,2011-09-30,16:57:49
30.9076266666667,121.328085,0,0,40816.7068287037,2011-09-30,16:57:50
30.9074516666667,121.328318333333,0,0,40816.7068402778,2011-09-30,16:57:51
30.9072766666667,121.32855,0,0,40816.7068518519,2011-09-30,16:57:52
30.9070983333333,121.328778333333,0,0,40816.7068634259,2011-09-30,16:57:53
30.9069183333333,121.329005,0,0,40816.706875,2011-09-30,16:57:54
30.9067316666667,121.329225,0,0,40816.7068865741,2011-09-30,16:57:55
30.9065466666667,121.329445,0,0,40816.7068981482,2011-09-30,16:57:56
30.9063583333333,121.32967,0,0,40816.7069097222,2011-09-30,16:57:57
30.90617,121.32989,0,0,40816.7069212963,2011-09-30,16:57:58
30.9059783333333,121.330105,0,0,40816.7069328704,2011-09-30,16:57:59
30.90579,121.330316666667,0,0,40816.7069444444,2011-09-30,16:58:00
30.9056,121.330518333333,0,0,40816.7069560185,2011-09-30,16:58:01
30.9054133333333,121.33071,0,0,40816.7069675926,2011-09-30,16:58:02
30.90523,121.330891666667,0,0,40816.7069791667,2011-09-30,16:58:03
30.9050533333333,121.331068333333,0,0,40816.7069907407,2011-09-30,16:58:04
30.9048816666667,121.331235,0,0,40816.7070023148,2011-09-30,16:58:05
30.904715,121.331393333333,0,0,40816.7070138889,2011-09-30,16:58:06
30.9045483333333,121.33155,0,0,40816.707025463,2011-09-30,16:58:07
30.9043833333333,121.331706666667,0,0,40816.707037037,2011-09-30,16:58:08
30.9042133333333,121.331863333333,0,0,40816.7070486111,2011-09-30,16:58:09
30.9040383333333,121.332018333333,0,0,40816.7070601852,2011-09-30,16:58:10
30.9038566666667,121.332173333333,0,0,40816.7070717593,2011-09-30,16:58:11
30.9036716666667,121.33233,0,0,40816.7070833333,2011-09-30,16:58:12
30.9034816666667,121.332483333333,0,0,40816.7070949074,2011-09-30,16:58:13
30.9032883333333,121.332635,0,0,40816.7071064815,2011-09-30,16:58:14
30.9030916666667,121.332788333333,0,0,40816.7071180556,2011-09-30,16:58:15
30.9028883333333,121.332943333333,0,0,40816.7071296296,2011-09-30,16:58:16
30.9026766666667,121.333098333333,0,0,40816.7071412037,2011-09-30,16:58:17
30.9024633333333,121.333253333333,0,0,40816.7071527778,2011-09-30,16:58:18
30.902245,121.333406666667,0,0,40816.7071643519,2011-09-30,16:58:19
30.9020266666667,121.333556666667,0,0,40816.7071759259,2011-09-30,16:58:20
30.901805,121.333706666667,0,0,40816.7071875,2011-09-30,16:58:21
30.90158,121.333851666667,0,0,40816.7071990741,2011-09-30,16:58:22
30.9013566666667,121.333996666667,0,0,40816.7072106482,2011-09-30,16:58:23
30.9011333333333,121.334136666667,0,0,40816.7072222222,2011-09-30,16:58:24
30.90091,121.334268333333,0,0,40816.7072337963,2011-09-30,16:58:25
30.9006933333333,121.3344,0,0,40816.7072453704,2011-09-30,16:58:26
30.900475,121.334521666667,0,0,40816.7072569444,2011-09-30,16:58:27
30.9002583333333,121.334641666667,0,0,40816.7072685185,2011-09-30,16:58:28
30.9000383333333,121.334763333333,0,0,40816.7072800926,2011-09-30,16:58:29
30.8998116666667,121.334881666667,0,0,40816.7072916667,2011-09-30,16:58:30
30.8995816666667,121.334996666667,0,0,40816.7073032407,2011-09-30,16:58:31
30.8993466666667,121.335108333333,0,0,40816.7073148148,2011-09-30,16:58:32
30.89911,121.33522,0,0,40816.7073263889,2011-09-30,16:58:33
30.8988766666667,121.33533,0,0,40816.707337963,2011-09-30,16:58:34
30.8986416666667,121.335435,0,0,40816.707349537,2011-09-30,16:58:35
30.8984116666667,121.335533333333,0,0,40816.7073611111,2011-09-30,16:58:36
30.8981833333333,121.33563,0,0,40816.7073726852,2011-09-30,16:58:37
30.8979633333333,121.33572,0,0,40816.7073842593,2011-09-30,16:58:38
30.8977466666667,121.335803333333,0,0,40816.7073958333,2011-09-30,16:58:39
30.897535,121.335885,0,0,40816.7074074074,2011-09-30,16:58:40
30.8973283333333,121.335961666667,0,0,40816.7074189815,2011-09-30,16:58:41
30.897125,121.336035,0,0,40816.7074305556,2011-09-30,16:58:42
30.8969316666667,121.336101666667,0,0,40816.7074421296,2011-09-30,16:58:43
30.896745,121.336163333333,0,0,40816.7074537037,2011-09-30,16:58:44
30.8965683333333,121.336223333333,0,0,40816.7074652778,2011-09-30,16:58:45
30.8963966666667,121.336281666667,0,0,40816.7074768519,2011-09-30,16:58:46
30.8962283333333,121.33634,0,0,40816.7074884259,2011-09-30,16:58:47
30.8960616666667,121.336393333333,0,0,40816.7075,2011-09-30,16:58:48
30.89589,121.336448333333,0,0,40816.7075115741,2011-09-30,16:58:49
30.8957216666667,121.336503333333,0,0,40816.7075231481,2011-09-30,16:58:50
30.895545,121.336558333333,0,0,40816.7075347222,2011-09-30,16:58:51
30.895365,121.336616666667,0,0,40816.7075462963,2011-09-30,16:58:52
30.895185,121.336675,0,0,40816.7075578704,2011-09-30,16:58:53
30.8950016666667,121.336735,0,0,40816.7075694444,2011-09-30,16:58:54
30.8948166666667,121.336791666667,0,0,40816.7075810185,2011-09-30,16:58:55
30.89463,121.336853333333,0,0,40816.7075925926,2011-09-30,16:58:56
30.8944366666667,121.336915,0,0,40816.7076041667,2011-09-30,16:58:57
30.894245,121.33698,0,0,40816.7076157407,2011-09-30,16:58:58
30.8940466666667,121.33703,0,0,40816.7076273148,2011-09-30,16:58:59
30.8938483333333,121.33709,0,0,40816.7076388889,2011-09-30,16:59:00
30.8936433333333,121.337153333333,0,0,40816.707650463,2011-09-30,16:59:01
30.893435,121.33722,0,0,40816.707662037,2011-09-30,16:59:02
30.8932216666667,121.33729,0,0,40816.7076736111,2011-09-30,16:59:03
30.8930066666667,121.337363333333,0,0,40816.7076851852,2011-09-30,16:59:04
30.8927833333333,121.337436666667,0,0,40816.7076967593,2011-09-30,16:59:05
30.89256,121.337511666667,0,0,40816.7077083333,2011-09-30,16:59:06
30.8923316666667,121.337586666667,0,0,40816.7077199074,2011-09-30,16:59:07
30.8920983333333,121.337661666667,0,0,40816.7077314815,2011-09-30,16:59:08
30.891865,121.337738333333,0,0,40816.7077430556,2011-09-30,16:59:09
30.8916266666667,121.337813333333,0,0,40816.7077546296,2011-09-30,16:59:10
30.8913866666667,121.337895,0,0,40816.7077662037,2011-09-30,16:59:11
30.8911433333333,121.337978333333,0,0,40816.7077777778,2011-09-30,16:59:12
30.8908966666667,121.338056666667,0,0,40816.7077893519,2011-09-30,16:59:13
30.890645,121.338136666667,0,0,40816.7078009259,2011-09-30,16:59:14
30.8903933333333,121.338221666667,0,0,40816.7078125,2011-09-30,16:59:15
30.8901366666667,121.338305,0,0,40816.7078240741,2011-09-30,16:59:16
30.8898816666667,121.338391666667,0,0,40816.7078356481,2011-09-30,16:59:17
30.889625,121.338476666667,0,0,40816.7078472222,2011-09-30,16:59:18
30.889365,121.338561666667,0,0,40816.7078587963,2011-09-30,16:59:19
30.889105,121.338645,0,0,40816.7078703704,2011-09-30,16:59:20
30.8888433333333,121.33873,0,0,40816.7078819444,2011-09-30,16:59:21
30.88858,121.338816666667,0,0,40816.7078935185,2011-09-30,16:59:22
30.8883183333333,121.338901666667,0,0,40816.7079050926,2011-09-30,16:59:23
30.8880566666667,121.338988333333,0,0,40816.7079166667,2011-09-30,16:59:24
30.8877933333333,121.339075,0,0,40816.7079282407,2011-09-30,16:59:25
30.8875283333333,121.339161666667,0,0,40816.7079398148,2011-09-30,16:59:26
30.8872616666667,121.33925,0,0,40816.7079513889,2011-09-30,16:59:27
30.8869983333333,121.339336666667,0,0,40816.707962963,2011-09-30,16:59:28
30.8867333333333,121.339425,0,0,40816.707974537,2011-09-30,16:59:29
30.8864683333333,121.339511666667,0,0,40816.7079861111,2011-09-30,16:59:30
30.886205,121.3396,0,0,40816.7079976852,2011-09-30,16:59:31
30.8859433333333,121.339686666667,0,0,40816.7080092593,2011-09-30,16:59:32
30.8856766666667,121.339773333333,0,0,40816.7080208333,2011-09-30,16:59:33
30.88541,121.339858333333,0,0,40816.7080324074,2011-09-30,16:59:34
30.8851416666667,121.339946666667,0,0,40816.7080439815,2011-09-30,16:59:35
30.884875,121.340033333333,0,0,40816.7080555556,2011-09-30,16:59:36
30.8846083333333,121.340121666667,0,0,40816.7080671296,2011-09-30,16:59:37
30.8843416666667,121.34021,0,0,40816.7080787037,2011-09-30,16:59:38
30.8840733333333,121.340301666667,0,0,40816.7080902778,2011-09-30,16:59:39
30.8838066666667,121.340388333333,0,0,40816.7081018519,2011-09-30,16:59:40
30.8835383333333,121.340476666667,0,0,40816.7081134259,2011-09-30,16:59:41
30.8832716666667,121.340565,0,0,40816.708125,2011-09-30,16:59:42
30.883005,121.340653333333,0,0,40816.7081365741,2011-09-30,16:59:43
30.8827366666667,121.340743333333,0,0,40816.7081481481,2011-09-30,16:59:44
30.8824683333333,121.340833333333,0,0,40816.7081597222,2011-09-30,16:59:45
30.8821983333333,121.340921666667,0,0,40816.7081712963,2011-09-30,16:59:46
30.8819283333333,121.341008333333,0,0,40816.7081828704,2011-09-30,16:59:47
30.8816583333333,121.341098333333,0,0,40816.7081944444,2011-09-30,16:59:48
30.8813866666667,121.341186666667,0,0,40816.7082060185,2011-09-30,16:59:49
30.8811116666667,121.341275,0,0,40816.7082175926,2011-09-30,16:59:50
30.8808366666667,121.341365,0,0,40816.7082291667,2011-09-30,16:59:51
30.8805616666667,121.341453333333,0,0,40816.7082407407,2011-09-30,16:59:52
30.8802866666667,121.341545,0,0,40816.7082523148,2011-09-30,16:59:53
30.8800066666667,121.341636666667,0,0,40816.7082638889,2011-09-30,16:59:54
30.8797283333333,121.341728333333,0,0,40816.708275463,2011-09-30,16:59:55
30.8794433333333,121.34182,0,0,40816.708287037,2011-09-30,16:59:56
30.8791616666667,121.341913333333,0,0,40816.7082986111,2011-09-30,16:59:57
30.8788783333333,121.342005,0,0,40816.7083101852,2011-09-30,16:59:58
30.8785916666667,121.342098333333,0,0,40816.7083217593,2011-09-30,16:59:59
30.8783066666667,121.342191666667,0,0,40816.7083333333,2011-09-30,17:00:00
30.8780183333333,121.342285,0,0,40816.7083449074,2011-09-30,17:00:01
30.8777266666667,121.342378333333,0,0,40816.7083564815,2011-09-30,17:00:02
30.8774333333333,121.342471666667,0,0,40816.7083680556,2011-09-30,17:00:03
30.8771433333333,121.342566666667,0,0,40816.7083796296,2011-09-30,17:00:04
30.8768483333333,121.342661666667,0,0,40816.7083912037,2011-09-30,17:00:05
30.8765516666667,121.342758333333,0,0,40816.7084027778,2011-09-30,17:00:06
30.876255,121.342855,0,0,40816.7084143519,2011-09-30,17:00:07
30.8759566666667,121.342951666667,0,0,40816.7084259259,2011-09-30,17:00:08
30.875665,121.343048333333,0,0,40816.7084375,2011-09-30,17:00:09
30.875375,121.343141666667,0,0,40816.7084490741,2011-09-30,17:00:10
30.8750866666667,121.343235,0,0,40816.7084606481,2011-09-30,17:00:11
30.8748033333333,121.343326666667,0,0,40816.7084722222,2011-09-30,17:00:12
30.874525,121.343418333333,0,0,40816.7084837963,2011-09-30,17:00:13
30.8742483333333,121.34351,0,0,40816.7084953704,2011-09-30,17:00:14
30.8739733333333,121.3436,0,0,40816.7085069444,2011-09-30,17:00:15
30.8737016666667,121.343691666667,0,0,40816.7085185185,2011-09-30,17:00:16
30.8734333333333,121.343781666667,0,0,40816.7085300926,2011-09-30,17:00:17
30.8731666666667,121.343866666667,0,0,40816.7085416667,2011-09-30,17:00:18
30.8729,121.34395,0,0,40816.7085532407,2011-09-30,17:00:19
30.8726316666667,121.344035,0,0,40816.7085648148,2011-09-30,17:00:20
30.8723633333333,121.344121666667,0,0,40816.7085763889,2011-09-30,17:00:21
30.8720916666667,121.344206666667,0,0,40816.708587963,2011-09-30,17:00:22
30.8718183333333,121.344295,0,0,40816.708599537,2011-09-30,17:00:23
30.8715433333333,121.344386666667,0,0,40816.7086111111,2011-09-30,17:00:24
30.871265,121.344476666667,0,0,40816.7086226852,2011-09-30,17:00:25
30.8709833333333,121.344568333333,0,0,40816.7086342593,2011-09-30,17:00:26
30.8707033333333,121.344658333333,0,0,40816.7086458333,2011-09-30,17:00:27
30.8704233333333,121.34475,0,0,40816.7086574074,2011-09-30,17:00:28
30.8701433333333,121.34484,0,0,40816.7086689815,2011-09-30,17:00:29
30.869865,121.34493,0,0,40816.7086805556,2011-09-30,17:00:30
30.8695883333333,121.345016666667,0,0,40816.7086921296,2011-09-30,17:00:31
30.8693133333333,121.345103333333,0,0,40816.7087037037,2011-09-30,17:00:32
30.86904,121.34519,0,0,40816.7087152778,2011-09-30,17:00:33
30.868765,121.345273333333,0,0,40816.7087268519,2011-09-30,17:00:34
30.86849,121.345356666667,0,0,40816.7087384259,2011-09-30,17:00:35
30.8682183333333,121.345443333333,0,0,40816.70875,2011-09-30,17:00:36
30.867945,121.345531666667,0,0,40816.7087615741,2011-09-30,17:00:37
30.867675,121.345616666667,0,0,40816.7087731481,2011-09-30,17:00:38
30.867405,121.345706666667,0,0,40816.7087847222,2011-09-30,17:00:39
30.867135,121.345795,0,0,40816.7087962963,2011-09-30,17:00:40
30.8668633333333,121.345881666667,0,0,40816.7088078704,2011-09-30,17:00:41
30.866595,121.34597,0,0,40816.7088194444,2011-09-30,17:00:42
30.866325,121.346056666667,0,0,40816.7088310185,2011-09-30,17:00:43
30.8660616666667,121.346145,0,0,40816.7088425926,2011-09-30,17:00:44
30.8658,121.34623,0,0,40816.7088541667,2011-09-30,17:00:45
30.8655416666667,121.346313333333,0,0,40816.7088657407,2011-09-30,17:00:46
30.8652816666667,121.346398333333,0,0,40816.7088773148,2011-09-30,17:00:47
30.8650216666667,121.346485,0,0,40816.7088888889,2011-09-30,17:00:48
30.8647616666667,121.346571666667,0,0,40816.708900463,2011-09-30,17:00:49
30.8645,121.346658333333,0,0,40816.708912037,2011-09-30,17:00:50
30.86424,121.346741666667,0,0,40816.7089236111,2011-09-30,17:00:51
30.86398,121.346823333333,0,0,40816.7089351852,2011-09-30,17:00:52
30.8637216666667,121.346908333333,0,0,40816.7089467593,2011-09-30,17:00:53
30.86346,121.346996666667,0,0,40816.7089583333,2011-09-30,17:00:54
30.8631983333333,121.347083333333,0,0,40816.7089699074,2011-09-30,17:00:55
30.8629366666667,121.347171666667,0,0,40816.7089814815,2011-09-30,17:00:56
30.862675,121.34726,0,0,40816.7089930556,2011-09-30,17:00:57
30.862415,121.347346666667,0,0,40816.7090046296,2011-09-30,17:00:58
30.862155,121.347435,0,0,40816.7090162037,2011-09-30,17:00:59
30.8618966666667,121.347521666667,0,0,40816.7090277778,2011-09-30,17:01:00
30.86164,121.347606666667,0,0,40816.7090393519,2011-09-30,17:01:01
30.8613833333333,121.347693333333,0,0,40816.7090509259,2011-09-30,17:01:02
30.8611266666667,121.347775,0,0,40816.7090625,2011-09-30,17:01:03
30.86087,121.347856666667,0,0,40816.7090740741,2011-09-30,17:01:04
30.8606116666667,121.34794,0,0,40816.7090856481,2011-09-30,17:01:05
30.86035,121.348023333333,0,0,40816.7090972222,2011-09-30,17:01:06
30.8600866666667,121.348108333333,0,0,40816.7091087963,2011-09-30,17:01:07
30.859825,121.348193333333,0,0,40816.7091203704,2011-09-30,17:01:08
30.8595616666667,121.34828,0,0,40816.7091319444,2011-09-30,17:01:09
30.8592966666667,121.348363333333,0,0,40816.7091435185,2011-09-30,17:01:10
30.85903,121.348451666667,0,0,40816.7091550926,2011-09-30,17:01:11
30.8587616666667,121.348538333333,0,0,40816.7091666667,2011-09-30,17:01:12
30.858495,121.348623333333,0,0,40816.7091782407,2011-09-30,17:01:13
30.8582266666667,121.34871,0,0,40816.7091898148,2011-09-30,17:01:14
30.8579566666667,121.348796666667,0,0,40816.7092013889,2011-09-30,17:01:15
30.8576866666667,121.348883333333,0,0,40816.709212963,2011-09-30,17:01:16
30.85742,121.348973333333,0,0,40816.709224537,2011-09-30,17:01:17
30.8571516666667,121.349063333333,0,0,40816.7092361111,2011-09-30,17:01:18
30.8568816666667,121.349153333333,0,0,40816.7092476852,2011-09-30,17:01:19
30.8566116666667,121.34924,0,0,40816.7092592593,2011-09-30,17:01:20
30.856345,121.349328333333,0,0,40816.7092708333,2011-09-30,17:01:21
30.8560766666667,121.349415,0,0,40816.7092824074,2011-09-30,17:01:22
30.8558083333333,121.349503333333,0,0,40816.7092939815,2011-09-30,17:01:23
30.85554,121.34959,0,0,40816.7093055556,2011-09-30,17:01:24
30.85527,121.349675,0,0,40816.7093171296,2011-09-30,17:01:25
30.8550033333333,121.34976,0,0,40816.7093287037,2011-09-30,17:01:26
30.854735,121.349846666667,0,0,40816.7093402778,2011-09-30,17:01:27
30.854465,121.349931666667,0,0,40816.7093518519,2011-09-30,17:01:28
30.8541933333333,121.35002,0,0,40816.7093634259,2011-09-30,17:01:29
30.8539216666667,121.35011,0,0,40816.709375,2011-09-30,17:01:30
30.8536483333333,121.3502,0,0,40816.7093865741,2011-09-30,17:01:31
30.8533733333333,121.35029,0,0,40816.7093981481,2011-09-30,17:01:32
30.8530983333333,121.350378333333,0,0,40816.7094097222,2011-09-30,17:01:33
30.8528233333333,121.350468333333,0,0,40816.7094212963,2011-09-30,17:01:34
30.85255,121.350556666667,0,0,40816.7094328704,2011-09-30,17:01:35
30.8522766666667,121.350645,0,0,40816.7094444444,2011-09-30,17:01:36
30.8520016666667,121.350736666667,0,0,40816.7094560185,2011-09-30,17:01:37
30.8517283333333,121.350826666667,0,0,40816.7094675926,2011-09-30,17:01:38
30.8514566666667,121.350916666667,0,0,40816.7094791667,2011-09-30,17:01:39
30.851185,121.351005,0,0,40816.7094907407,2011-09-30,17:01:40
30.8509133333333,121.351096666667,0,0,40816.7095023148,2011-09-30,17:01:41
30.85064,121.351188333333,0,0,40816.7095138889,2011-09-30,17:01:42
30.8503683333333,121.351276666667,0,0,40816.709525463,2011-09-30,17:01:43
30.8500966666667,121.351363333333,0,0,40816.709537037,2011-09-30,17:01:44
30.84983,121.351448333333,0,0,40816.7095486111,2011-09-30,17:01:45
30.8495666666667,121.351535,0,0,40816.7095601852,2011-09-30,17:01:46
30.8493033333333,121.35162,0,0,40816.7095717593,2011-09-30,17:01:47
30.84904,121.351706666667,0,0,40816.7095833333,2011-09-30,17:01:48
30.8487783333333,121.351795,0,0,40816.7095949074,2011-09-30,17:01:49
30.8485166666667,121.351878333333,0,0,40816.7096064815,2011-09-30,17:01:50
30.8482516666667,121.351966666667,0,0,40816.7096180556,2011-09-30,17:01:51
30.8479933333333,121.352053333333,0,0,40816.7096296296,2011-09-30,17:01:52
30.8477366666667,121.352138333333,0,0,40816.7096412037,2011-09-30,17:01:53
30.84748,121.352223333333,0,0,40816.7096527778,2011-09-30,17:01:54
30.8472266666667,121.352305,0,0,40816.7096643519,2011-09-30,17:01:55
30.8469716666667,121.352391666667,0,0,40816.7096759259,2011-09-30,17:01:56
30.846715,121.352478333333,0,0,40816.7096875,2011-09-30,17:01:57
30.84646,121.352565,0,0,40816.7096990741,2011-09-30,17:01:58
30.8462,121.352646666667,0,0,40816.7097106481,2011-09-30,17:01:59
30.8459416666667,121.352731666667,0,0,40816.7097222222,2011-09-30,17:02:00
30.8456816666667,121.352816666667,0,0,40816.7097337963,2011-09-30,17:02:01
30.84542,121.3529,0,0,40816.7097453704,2011-09-30,17:02:02
30.84516,121.352983333333,0,0,40816.7097569444,2011-09-30,17:02:03
30.8449,121.35307,0,0,40816.7097685185,2011-09-30,17:02:04
30.8446366666667,121.353156666667,0,0,40816.7097800926,2011-09-30,17:02:05
30.844375,121.353241666667,0,0,40816.7097916667,2011-09-30,17:02:06
30.8441116666667,121.353328333333,0,0,40816.7098032407,2011-09-30,17:02:07
30.8438483333333,121.353416666667,0,0,40816.7098148148,2011-09-30,17:02:08
30.84358,121.353501666667,0,0,40816.7098263889,2011-09-30,17:02:09
30.8433133333333,121.35359,0,0,40816.709837963,2011-09-30,17:02:10
30.843045,121.353678333333,0,0,40816.709849537,2011-09-30,17:02:11
30.8427733333333,121.353766666667,0,0,40816.7098611111,2011-09-30,17:02:12
30.8424983333333,121.353855,0,0,40816.7098726852,2011-09-30,17:02:13
30.8422233333333,121.353945,0,0,40816.7098842593,2011-09-30,17:02:14
30.8419483333333,121.354035,0,0,40816.7098958333,2011-09-30,17:02:15
30.8416716666667,121.354126666667,0,0,40816.7099074074,2011-09-30,17:02:16
30.8413983333333,121.35422,0,0,40816.7099189815,2011-09-30,17:02:17
30.841125,121.354316666667,0,0,40816.7099305556,2011-09-30,17:02:18
30.8408566666667,121.354411666667,0,0,40816.7099421296,2011-09-30,17:02:19
30.840585,121.354508333333,0,0,40816.7099537037,2011-09-30,17:02:20
30.8403133333333,121.354601666667,0,0,40816.7099652778,2011-09-30,17:02:21
30.8400416666667,121.354693333333,0,0,40816.7099768519,2011-09-30,17:02:22
30.8397683333333,121.354781666667,0,0,40816.7099884259,2011-09-30,17:02:23
30.8394933333333,121.354868333333,0,0,40816.71,2011-09-30,17:02:24
30.83922,121.354956666667,0,0,40816.7100115741,2011-09-30,17:02:25
30.8389483333333,121.355041666667,0,0,40816.7100231481,2011-09-30,17:02:26
30.83868,121.355126666667,0,0,40816.7100347222,2011-09-30,17:02:27
30.838415,121.355208333333,0,0,40816.7100462963,2011-09-30,17:02:28
30.838155,121.355288333333,0,0,40816.7100578704,2011-09-30,17:02:29
30.8378966666667,121.355363333333,0,0,40816.7100694444,2011-09-30,17:02:30
30.8376466666667,121.355435,0,0,40816.7100810185,2011-09-30,17:02:31
30.837405,121.3555,0,0,40816.7100925926,2011-09-30,17:02:32
30.837165,121.355565,0,0,40816.7101041667,2011-09-30,17:02:33
30.8369233333333,121.35563,0,0,40816.7101157407,2011-09-30,17:02:34
30.8366766666667,121.355693333333,0,0,40816.7101273148,2011-09-30,17:02:35
30.8364283333333,121.35576,0,0,40816.7101388889,2011-09-30,17:02:36
30.8361766666667,121.355825,0,0,40816.710150463,2011-09-30,17:02:37
30.8359216666667,121.35589,0,0,40816.710162037,2011-09-30,17:02:38
30.8356633333333,121.355955,0,0,40816.7101736111,2011-09-30,17:02:39
30.8354,121.356018333333,0,0,40816.7101851852,2011-09-30,17:02:40
30.8351316666667,121.35608,0,0,40816.7101967593,2011-09-30,17:02:41
30.83486,121.356141666667,0,0,40816.7102083333,2011-09-30,17:02:42
30.8345883333333,121.3562,0,0,40816.7102199074,2011-09-30,17:02:43
30.8343183333333,121.35626,0,0,40816.7102314815,2011-09-30,17:02:44
30.83405,121.356315,0,0,40816.7102430556,2011-09-30,17:02:45
30.833785,121.35637,0,0,40816.7102546296,2011-09-30,17:02:46
30.8335233333333,121.356421666667,0,0,40816.7102662037,2011-09-30,17:02:47
30.8332616666667,121.35647,0,0,40816.7102777778,2011-09-30,17:02:48
30.8330066666667,121.356515,0,0,40816.7102893519,2011-09-30,17:02:49
30.83275,121.356558333333,0,0,40816.7103009259,2011-09-30,17:02:50
30.832495,121.356603333333,0,0,40816.7103125,2011-09-30,17:02:51
30.83224,121.356648333333,0,0,40816.7103240741,2011-09-30,17:02:52
30.8319783333333,121.35669,0,0,40816.7103356481,2011-09-30,17:02:53
30.8317166666667,121.356733333333,0,0,40816.7103472222,2011-09-30,17:02:54
30.8314533333333,121.356776666667,0,0,40816.7103587963,2011-09-30,17:02:55
30.83119,121.356821666667,0,0,40816.7103703704,2011-09-30,17:02:56
30.8309283333333,121.356865,0,0,40816.7103819444,2011-09-30,17:02:57
30.83067,121.356908333333,0,0,40816.7103935185,2011-09-30,17:02:58
30.83041,121.356956666667,0,0,40816.7104050926,2011-09-30,17:02:59
30.8301466666667,121.356998333333,0,0,40816.7104166667,2011-09-30,17:03:00
30.829885,121.357041666667,0,0,40816.7104282407,2011-09-30,17:03:01
30.8296216666667,121.357085,0,0,40816.7104398148,2011-09-30,17:03:02
30.829355,121.35713,0,0,40816.7104513889,2011-09-30,17:03:03
30.829085,121.357171666667,0,0,40816.710462963,2011-09-30,17:03:04
30.8288183333333,121.357216666667,0,0,40816.710474537,2011-09-30,17:03:05
30.8285516666667,121.357263333333,0,0,40816.7104861111,2011-09-30,17:03:06
30.8282816666667,121.357306666667,0,0,40816.7104976852,2011-09-30,17:03:07
30.8280083333333,121.357358333333,0,0,40816.7105092593,2011-09-30,17:03:08
30.8277316666667,121.357403333333,0,0,40816.7105208333,2011-09-30,17:03:09
30.827455,121.357448333333,0,0,40816.7105324074,2011-09-30,17:03:10
30.82718,121.357498333333,0,0,40816.7105439815,2011-09-30,17:03:11
30.8268983333333,121.357548333333,0,0,40816.7105555556,2011-09-30,17:03:12
30.8266183333333,121.357596666667,0,0,40816.7105671296,2011-09-30,17:03:13
30.8263383333333,121.357645,0,0,40816.7105787037,2011-09-30,17:03:14
30.8260583333333,121.357693333333,0,0,40816.7105902778,2011-09-30,17:03:15
30.82578,121.357745,0,0,40816.7106018519,2011-09-30,17:03:16
30.8255,121.357796666667,0,0,40816.7106134259,2011-09-30,17:03:17
30.8252216666667,121.357846666667,0,0,40816.710625,2011-09-30,17:03:18
30.824945,121.357893333333,0,0,40816.7106365741,2011-09-30,17:03:19
30.8246733333333,121.357941666667,0,0,40816.7106481481,2011-09-30,17:03:20
30.8244066666667,121.357988333333,0,0,40816.7106597222,2011-09-30,17:03:21
30.8241483333333,121.358036666667,0,0,40816.7106712963,2011-09-30,17:03:22
30.8238983333333,121.35808,0,0,40816.7106828704,2011-09-30,17:03:23
30.8236516666667,121.358121666667,0,0,40816.7106944444,2011-09-30,17:03:24
30.8234166666667,121.358166666667,0,0,40816.7107060185,2011-09-30,17:03:25
30.823195,121.358203333333,0,0,40816.7107175926,2011-09-30,17:03:26
30.8229783333333,121.358241666667,0,0,40816.7107291667,2011-09-30,17:03:27
30.822765,121.35828,0,0,40816.7107407407,2011-09-30,17:03:28
30.8225516666667,121.358318333333,0,0,40816.7107523148,2011-09-30,17:03:29
30.8223366666667,121.358355,0,0,40816.7107638889,2011-09-30,17:03:30
30.8221183333333,121.358395,0,0,40816.710775463,2011-09-30,17:03:31
30.8218983333333,121.358435,0,0,40816.710787037,2011-09-30,17:03:32
30.8216733333333,121.35847,0,0,40816.7107986111,2011-09-30,17:03:33
30.8214466666667,121.358505,0,0,40816.7108101852,2011-09-30,17:03:34
30.8212116666667,121.358545,0,0,40816.7108217593,2011-09-30,17:03:35
30.820975,121.358585,0,0,40816.7108333333,2011-09-30,17:03:36
30.82073,121.358625,0,0,40816.7108449074,2011-09-30,17:03:37
30.820485,121.358665,0,0,40816.7108564815,2011-09-30,17:03:38
30.820235,121.358708333333,0,0,40816.7108680556,2011-09-30,17:03:39
30.81998,121.35875,0,0,40816.7108796296,2011-09-30,17:03:40
30.8197233333333,121.358793333333,0,0,40816.7108912037,2011-09-30,17:03:41
30.81946,121.358836666667,0,0,40816.7109027778,2011-09-30,17:03:42
30.8191933333333,121.358881666667,0,0,40816.7109143519,2011-09-30,17:03:43
30.8189283333333,121.358926666667,0,0,40816.7109259259,2011-09-30,17:03:44
30.8186583333333,121.358971666667,0,0,40816.7109375,2011-09-30,17:03:45
30.8183933333333,121.359016666667,0,0,40816.7109490741,2011-09-30,17:03:46
30.8181266666667,121.35906,0,0,40816.7109606481,2011-09-30,17:03:47
30.81786,121.359106666667,0,0,40816.7109722222,2011-09-30,17:03:48
30.8175983333333,121.359151666667,0,0,40816.7109837963,2011-09-30,17:03:49
30.817335,121.359195,0,0,40816.7109953704,2011-09-30,17:03:50
30.81707,121.359238333333,0,0,40816.7110069444,2011-09-30,17:03:51
30.816805,121.359285,0,0,40816.7110185185,2011-09-30,17:03:52
30.8165433333333,121.359328333333,0,0,40816.7110300926,2011-09-30,17:03:53
30.8162783333333,121.359371666667,0,0,40816.7110416667,2011-09-30,17:03:54
30.816015,121.359416666667,0,0,40816.7110532407,2011-09-30,17:03:55
30.81575,121.359461666667,0,0,40816.7110648148,2011-09-30,17:03:56
30.8154833333333,121.359505,0,0,40816.7110763889,2011-09-30,17:03:57
30.8152166666667,121.35955,0,0,40816.711087963,2011-09-30,17:03:58
30.8149483333333,121.359595,0,0,40816.711099537,2011-09-30,17:03:59
30.8146783333333,121.35964,0,0,40816.7111111111,2011-09-30,17:04:00
30.8144133333333,121.359683333333,0,0,40816.7111226852,2011-09-30,17:04:01
30.81415,121.359725,0,0,40816.7111342593,2011-09-30,17:04:02
30.81389,121.359765,0,0,40816.7111458333,2011-09-30,17:04:03
30.8136366666667,121.359806666667,0,0,40816.7111574074,2011-09-30,17:04:04
30.813385,121.359845,0,0,40816.7111689815,2011-09-30,17:04:05
30.8131366666667,121.359885,0,0,40816.7111805556,2011-09-30,17:04:06
30.8128933333333,121.359925,0,0,40816.7111921296,2011-09-30,17:04:07
30.8126483333333,121.359961666667,0,0,40816.7112037037,2011-09-30,17:04:08
30.8124083333333,121.359998333333,0,0,40816.7112152778,2011-09-30,17:04:09
30.8121716666667,121.360038333333,0,0,40816.7112268518,2011-09-30,17:04:10
30.8119366666667,121.360076666667,0,0,40816.7112384259,2011-09-30,17:04:11
30.8117066666667,121.360113333333,0,0,40816.71125,2011-09-30,17:04:12
30.8114783333333,121.36015,0,0,40816.7112615741,2011-09-30,17:04:13
30.81125,121.360191666667,0,0,40816.7112731481,2011-09-30,17:04:14
30.8110183333333,121.36023,0,0,40816.7112847222,2011-09-30,17:04:15
30.8107883333333,121.36027,0,0,40816.7112962963,2011-09-30,17:04:16
30.81056,121.360306666667,0,0,40816.7113078704,2011-09-30,17:04:17
30.8103316666667,121.360345,0,0,40816.7113194444,2011-09-30,17:04:18
30.8101083333333,121.360385,0,0,40816.7113310185,2011-09-30,17:04:19
30.8098866666667,121.360423333333,0,0,40816.7113425926,2011-09-30,17:04:20
30.80967,121.360463333333,0,0,40816.7113541667,2011-09-30,17:04:21
30.809455,121.3605,0,0,40816.7113657407,2011-09-30,17:04:22
30.809245,121.360535,0,0,40816.7113773148,2011-09-30,17:04:23
30.80904,121.360568333333,0,0,40816.7113888889,2011-09-30,17:04:24
30.8088366666667,121.360603333333,0,0,40816.711400463,2011-09-30,17:04:25
30.8086383333333,121.360635,0,0,40816.711412037,2011-09-30,17:04:26
30.8084366666667,121.360665,0,0,40816.7114236111,2011-09-30,17:04:27
30.8082383333333,121.3607,0,0,40816.7114351852,2011-09-30,17:04:28
30.80804,121.360731666667,0,0,40816.7114467593,2011-09-30,17:04:29
30.807845,121.360763333333,0,0,40816.7114583333,2011-09-30,17:04:30
30.8076533333333,121.360796666667,0,0,40816.7114699074,2011-09-30,17:04:31
30.8074633333333,121.360826666667,0,0,40816.7114814815,2011-09-30,17:04:32
30.807275,121.360861666667,0,0,40816.7114930556,2011-09-30,17:04:33
30.8070866666667,121.360886666667,0,0,40816.7115046296,2011-09-30,17:04:34
30.8069,121.360918333333,0,0,40816.7115162037,2011-09-30,17:04:35
30.8067116666667,121.36095,0,0,40816.7115277778,2011-09-30,17:04:36
30.806525,121.360983333333,0,0,40816.7115393518,2011-09-30,17:04:37
30.8063383333333,121.361015,0,0,40816.7115509259,2011-09-30,17:04:38
30.8061533333333,121.361045,0,0,40816.7115625,2011-09-30,17:04:39
30.8059683333333,121.361075,0,0,40816.7115740741,2011-09-30,17:04:40
30.8057883333333,121.3611,0,0,40816.7115856481,2011-09-30,17:04:41
30.8056083333333,121.36113,0,0,40816.7115972222,2011-09-30,17:04:42
30.805425,121.361158333333,0,0,40816.7116087963,2011-09-30,17:04:43
30.8052416666667,121.36119,0,0,40816.7116203704,2011-09-30,17:04:44
30.8050566666667,121.361223333333,0,0,40816.7116319444,2011-09-30,17:04:45
30.8048716666667,121.361255,0,0,40816.7116435185,2011-09-30,17:04:46
30.8046866666667,121.361288333333,0,0,40816.7116550926,2011-09-30,17:04:47
30.804505,121.36132,0,0,40816.7116666667,2011-09-30,17:04:48
30.8043233333333,121.361353333333,0,0,40816.7116782407,2011-09-30,17:04:49
30.8041483333333,121.36138,0,0,40816.7116898148,2011-09-30,17:04:50
30.803975,121.36141,0,0,40816.7117013889,2011-09-30,17:04:51
30.8038016666667,121.361438333333,0,0,40816.711712963,2011-09-30,17:04:52
30.80363,121.361466666667,0,0,40816.711724537,2011-09-30,17:04:53
30.8034583333333,121.361498333333,0,0,40816.7117361111,2011-09-30,17:04:54
30.8032833333333,121.361528333333,0,0,40816.7117476852,2011-09-30,17:04:55
30.80311,121.361558333333,0,0,40816.7117592593,2011-09-30,17:04:56
30.8029316666667,121.361586666667,0,0,40816.7117708333,2011-09-30,17:04:57
30.8027566666667,121.36161,0,0,40816.7117824074,2011-09-30,17:04:58
30.8025783333333,121.36163,0,0,40816.7117939815,2011-09-30,17:04:59
30.8024016666667,121.361638333333,0,0,40816.7118055556,2011-09-30,17:05:00
30.8022233333333,121.361636666667,0,0,40816.7118171296,2011-09-30,17:05:01
30.8020466666667,121.361626666667,0,0,40816.7118287037,2011-09-30,17:05:02
30.8018633333333,121.361601666667,0,0,40816.7118402778,2011-09-30,17:05:03
30.801685,121.361566666667,0,0,40816.7118518518,2011-09-30,17:05:04
30.8015133333333,121.361518333333,0,0,40816.7118634259,2011-09-30,17:05:05
30.8013383333333,121.361456666667,0,0,40816.711875,2011-09-30,17:05:06
30.8011633333333,121.36138,0,0,40816.7118865741,2011-09-30,17:05:07
30.8009916666667,121.361286666667,0,0,40816.7118981481,2011-09-30,17:05:08
30.8008233333333,121.361175,0,0,40816.7119097222,2011-09-30,17:05:09
30.8006583333333,121.361053333333,0,0,40816.7119212963,2011-09-30,17:05:10
30.8005066666667,121.360916666667,0,0,40816.7119328704,2011-09-30,17:05:11
30.8003616666667,121.360771666667,0,0,40816.7119444444,2011-09-30,17:05:12
30.80022,121.360611666667,0,0,40816.7119560185,2011-09-30,17:05:13
30.8000883333333,121.360443333333,0,0,40816.7119675926,2011-09-30,17:05:14
30.7999683333333,121.360265,0,0,40816.7119791667,2011-09-30,17:05:15
30.7998516666667,121.36008,0,0,40816.7119907407,2011-09-30,17:05:16
30.7997383333333,121.359886666667,0,0,40816.7120023148,2011-09-30,17:05:17
30.799625,121.359691666667,0,0,40816.7120138889,2011-09-30,17:05:18
30.79951,121.35949,0,0,40816.712025463,2011-09-30,17:05:19
30.7993966666667,121.359288333333,0,0,40816.712037037,2011-09-30,17:05:20
30.799285,121.359081666667,0,0,40816.7120486111,2011-09-30,17:05:21
30.7991716666667,121.358865,0,0,40816.7120601852,2011-09-30,17:05:22
30.7990666666667,121.358658333333,0,0,40816.7120717593,2011-09-30,17:05:23
30.79896,121.358451666667,0,0,40816.7120833333,2011-09-30,17:05:24
30.798855,121.358246666667,0,0,40816.7120949074,2011-09-30,17:05:25
30.79875,121.35804,0,0,40816.7121064815,2011-09-30,17:05:26
30.7986416666667,121.357833333333,0,0,40816.7121180556,2011-09-30,17:05:27
30.7985316666667,121.357625,0,0,40816.7121296296,2011-09-30,17:05:28
30.79842,121.35741,0,0,40816.7121412037,2011-09-30,17:05:29
30.7983016666667,121.357195,0,0,40816.7121527778,2011-09-30,17:05:30
30.7981833333333,121.356973333333,0,0,40816.7121643518,2011-09-30,17:05:31
30.79807,121.356746666667,0,0,40816.7121759259,2011-09-30,17:05:32
30.7979483333333,121.356516666667,0,0,40816.7121875,2011-09-30,17:05:33
30.7978233333333,121.356286666667,0,0,40816.7121990741,2011-09-30,17:05:34
30.7976966666667,121.35605,0,0,40816.7122106481,2011-09-30,17:05:35
30.7975666666667,121.355808333333,0,0,40816.7122222222,2011-09-30,17:05:36
30.797435,121.355563333333,0,0,40816.7122337963,2011-09-30,17:05:37
30.7973016666667,121.355313333333,0,0,40816.7122453704,2011-09-30,17:05:38
30.797165,121.355065,0,0,40816.7122569444,2011-09-30,17:05:39
30.7970266666667,121.354815,0,0,40816.7122685185,2011-09-30,17:05:40
30.796885,121.354561666667,0,0,40816.7122800926,2011-09-30,17:05:41
30.796745,121.35431,0,0,40816.7122916667,2011-09-30,17:05:42
30.7966,121.354053333333,0,0,40816.7123032407,2011-09-30,17:05:43
30.796455,121.353798333333,0,0,40816.7123148148,2011-09-30,17:05:44
30.79631,121.353543333333,0,0,40816.7123263889,2011-09-30,17:05:45
30.79616,121.353288333333,0,0,40816.712337963,2011-09-30,17:05:46
30.7960116666667,121.353035,0,0,40816.712349537,2011-09-30,17:05:47
30.7958616666667,121.352778333333,0,0,40816.7123611111,2011-09-30,17:05:48
30.7957133333333,121.352523333333,0,0,40816.7123726852,2011-09-30,17:05:49
30.7955616666667,121.352265,0,0,40816.7123842593,2011-09-30,17:05:50
30.795405,121.352,0,0,40816.7123958333,2011-09-30,17:05:51
30.795245,121.351733333333,0,0,40816.7124074074,2011-09-30,17:05:52
30.7950866666667,121.351468333333,0,0,40816.7124189815,2011-09-30,17:05:53
30.7949233333333,121.351201666667,0,0,40816.7124305556,2011-09-30,17:05:54
30.7947616666667,121.350936666667,0,0,40816.7124421296,2011-09-30,17:05:55
30.794595,121.35067,0,0,40816.7124537037,2011-09-30,17:05:56
30.7944316666667,121.350405,0,0,40816.7124652778,2011-09-30,17:05:57
30.7942633333333,121.350136666667,0,0,40816.7124768518,2011-09-30,17:05:58
30.7940933333333,121.349868333333,0,0,40816.7124884259,2011-09-30,17:05:59
30.79392,121.349596666667,0,0,40816.7125,2011-09-30,17:06:00
30.793745,121.349325,0,0,40816.7125115741,2011-09-30,17:06:01
30.7935666666667,121.349055,0,0,40816.7125231481,2011-09-30,17:06:02
30.7933883333333,121.348781666667,0,0,40816.7125347222,2011-09-30,17:06:03
30.7932083333333,121.348513333333,0,0,40816.7125462963,2011-09-30,17:06:04
30.7930266666667,121.348241666667,0,0,40816.7125578704,2011-09-30,17:06:05
30.792845,121.347975,0,0,40816.7125694444,2011-09-30,17:06:06
30.7926616666667,121.347711666667,0,0,40816.7125810185,2011-09-30,17:06:07
30.7924783333333,121.34745,0,0,40816.7125925926,2011-09-30,17:06:08
30.7922966666667,121.347193333333,0,0,40816.7126041667,2011-09-30,17:06:09
30.79212,121.346938333333,0,0,40816.7126157407,2011-09-30,17:06:10
30.7919466666667,121.34669,0,0,40816.7126273148,2011-09-30,17:06:11
30.7917733333333,121.346443333333,0,0,40816.7126388889,2011-09-30,17:06:12
30.7916033333333,121.346198333333,0,0,40816.712650463,2011-09-30,17:06:13
30.7914333333333,121.345955,0,0,40816.712662037,2011-09-30,17:06:14
30.791265,121.34572,0,0,40816.7126736111,2011-09-30,17:06:15
30.7910983333333,121.345488333333,0,0,40816.7126851852,2011-09-30,17:06:16
30.790935,121.345261666667,0,0,40816.7126967593,2011-09-30,17:06:17
30.7907683333333,121.345035,0,0,40816.7127083333,2011-09-30,17:06:18
30.7906033333333,121.344805,0,0,40816.7127199074,2011-09-30,17:06:19
30.790445,121.344583333333,0,0,40816.7127314815,2011-09-30,17:06:20
30.7902883333333,121.344363333333,0,0,40816.7127430556,2011-09-30,17:06:21
30.79013,121.344145,0,0,40816.7127546296,2011-09-30,17:06:22
30.78997,121.343926666667,0,0,40816.7127662037,2011-09-30,17:06:23
30.789805,121.343708333333,0,0,40816.7127777778,2011-09-30,17:06:24
30.7896366666667,121.34349,0,0,40816.7127893518,2011-09-30,17:06:25
30.7894716666667,121.343271666667,0,0,40816.7128009259,2011-09-30,17:06:26
30.7893083333333,121.343048333333,0,0,40816.7128125,2011-09-30,17:06:27
30.7891433333333,121.342823333333,0,0,40816.7128240741,2011-09-30,17:06:28
30.7889833333333,121.342605,0,0,40816.7128356481,2011-09-30,17:06:29
30.7888133333333,121.342383333333,0,0,40816.7128472222,2011-09-30,17:06:30
30.7886433333333,121.342165,0,0,40816.7128587963,2011-09-30,17:06:31
30.7884733333333,121.341943333333,0,0,40816.7128703704,2011-09-30,17:06:32
30.7883016666667,121.34172,0,0,40816.7128819444,2011-09-30,17:06:33
30.7881266666667,121.341501666667,0,0,40816.7128935185,2011-09-30,17:06:34
30.787955,121.341281666667,0,0,40816.7129050926,2011-09-30,17:06:35
30.7877783333333,121.341058333333,0,0,40816.7129166667,2011-09-30,17:06:36
30.7876016666667,121.340841666667,0,0,40816.7129282407,2011-09-30,17:06:37
30.7874316666667,121.340623333333,0,0,40816.7129398148,2011-09-30,17:06:38
30.78726,121.340405,0,0,40816.7129513889,2011-09-30,17:06:39
30.7870916666667,121.34019,0,0,40816.712962963,2011-09-30,17:06:40
30.786925,121.33998,0,0,40816.712974537,2011-09-30,17:06:41
30.7867633333333,121.339768333333,0,0,40816.7129861111,2011-09-30,17:06:42
30.7866,121.339556666667,0,0,40816.7129976852,2011-09-30,17:06:43
30.7864383333333,121.339345,0,0,40816.7130092593,2011-09-30,17:06:44
30.7862783333333,121.339128333333,0,0,40816.7130208333,2011-09-30,17:06:45
30.7861166666667,121.33891,0,0,40816.7130324074,2011-09-30,17:06:46
30.7859533333333,121.338686666667,0,0,40816.7130439815,2011-09-30,17:06:47
30.785795,121.338463333333,0,0,40816.7130555556,2011-09-30,17:06:48
30.7856333333333,121.338236666667,0,0,40816.7130671296,2011-09-30,17:06:49
30.7854716666667,121.338006666667,0,0,40816.7130787037,2011-09-30,17:06:50
30.7853066666667,121.337771666667,0,0,40816.7130902778,2011-09-30,17:06:51
30.7851416666667,121.337535,0,0,40816.7131018518,2011-09-30,17:06:52
30.784975,121.337291666667,0,0,40816.7131134259,2011-09-30,17:06:53
30.784805,121.337048333333,0,0,40816.713125,2011-09-30,17:06:54
30.78464,121.336798333333,0,0,40816.7131365741,2011-09-30,17:06:55
30.7844733333333,121.336548333333,0,0,40816.7131481481,2011-09-30,17:06:56
30.7843083333333,121.336295,0,0,40816.7131597222,2011-09-30,17:06:57
30.78414,121.336041666667,0,0,40816.7131712963,2011-09-30,17:06:58
30.7839716666667,121.335783333333,0,0,40816.7131828704,2011-09-30,17:06:59
30.7838016666667,121.335523333333,0,0,40816.7131944444,2011-09-30,17:07:00
30.7836316666667,121.335261666667,0,0,40816.7132060185,2011-09-30,17:07:01
30.7834666666667,121.334998333333,0,0,40816.7132175926,2011-09-30,17:07:02
30.783295,121.334728333333,0,0,40816.7132291667,2011-09-30,17:07:03
30.7831266666667,121.334458333333,0,0,40816.7132407407,2011-09-30,17:07:04
30.782955,121.334186666667,0,0,40816.7132523148,2011-09-30,17:07:05
30.7827866666667,121.333913333333,0,0,40816.7132638889,2011-09-30,17:07:06
30.78262,121.333636666667,0,0,40816.713275463,2011-09-30,17:07:07
30.7824466666667,121.33336,0,0,40816.713287037,2011-09-30,17:07:08
30.782275,121.33308,0,0,40816.7132986111,2011-09-30,17:07:09
30.7821033333333,121.332793333333,0,0,40816.7133101852,2011-09-30,17:07:10
30.781935,121.332505,0,0,40816.7133217593,2011-09-30,17:07:11
30.7817633333333,121.332211666667,0,0,40816.7133333333,2011-09-30,17:07:12
30.781595,121.331925,0,0,40816.7133449074,2011-09-30,17:07:13
30.78143,121.331638333333,0,0,40816.7133564815,2011-09-30,17:07:14
30.781265,121.33135,0,0,40816.7133680556,2011-09-30,17:07:15
30.7811016666667,121.331061666667,0,0,40816.7133796296,2011-09-30,17:07:16
30.78094,121.330773333333,0,0,40816.7133912037,2011-09-30,17:07:17
30.7807833333333,121.330486666667,0,0,40816.7134027778,2011-09-30,17:07:18
30.7806266666667,121.3302,0,0,40816.7134143518,2011-09-30,17:07:19
30.78047,121.32991,0,0,40816.7134259259,2011-09-30,17:07:20
30.7803133333333,121.32962,0,0,40816.7134375,2011-09-30,17:07:21
30.7801583333333,121.329328333333,0,0,40816.7134490741,2011-09-30,17:07:22
30.780005,121.329041666667,0,0,40816.7134606481,2011-09-30,17:07:23
30.7798516666667,121.328753333333,0,0,40816.7134722222,2011-09-30,17:07:24
30.7797,121.328465,0,0,40816.7134837963,2011-09-30,17:07:25
30.7795483333333,121.328175,0,0,40816.7134953704,2011-09-30,17:07:26
30.7794,121.327888333333,0,0,40816.7135069444,2011-09-30,17:07:27
30.779255,121.327605,0,0,40816.7135185185,2011-09-30,17:07:28
30.7791133333333,121.327326666667,0,0,40816.7135300926,2011-09-30,17:07:29
30.7789783333333,121.327058333333,0,0,40816.7135416667,2011-09-30,17:07:30
30.7788483333333,121.326795,0,0,40816.7135532407,2011-09-30,17:07:31
30.778725,121.326536666667,0,0,40816.7135648148,2011-09-30,17:07:32
30.7786033333333,121.326281666667,0,0,40816.7135763889,2011-09-30,17:07:33
30.77848,121.326025,0,0,40816.713587963,2011-09-30,17:07:34
30.77836,121.325768333333,0,0,40816.713599537,2011-09-30,17:07:35
30.778235,121.325506666667,0,0,40816.7136111111,2011-09-30,17:07:36
30.7781083333333,121.325245,0,0,40816.7136226852,2011-09-30,17:07:37
30.7779883333333,121.324985,0,0,40816.7136342593,2011-09-30,17:07:38
30.7778633333333,121.324716666667,0,0,40816.7136458333,2011-09-30,17:07:39
30.777745,121.324445,0,0,40816.7136574074,2011-09-30,17:07:40
30.7776266666667,121.324171666667,0,0,40816.7136689815,2011-09-30,17:07:41
30.77751,121.3239,0,0,40816.7136805556,2011-09-30,17:07:42
30.7773866666667,121.323625,0,0,40816.7136921296,2011-09-30,17:07:43
30.7772716666667,121.32335,0,0,40816.7137037037,2011-09-30,17:07:44
30.7771616666667,121.32307,0,0,40816.7137152778,2011-09-30,17:07:45
30.7770483333333,121.322793333333,0,0,40816.7137268518,2011-09-30,17:07:46
30.7769333333333,121.322513333333,0,0,40816.7137384259,2011-09-30,17:07:47
30.7768183333333,121.322236666667,0,0,40816.71375,2011-09-30,17:07:48
30.7767033333333,121.321956666667,0,0,40816.7137615741,2011-09-30,17:07:49
30.7765933333333,121.321678333333,0,0,40816.7137731481,2011-09-30,17:07:50
30.7764816666667,121.321401666667,0,0,40816.7137847222,2011-09-30,17:07:51
30.7763716666667,121.321126666667,0,0,40816.7137962963,2011-09-30,17:07:52
30.7762633333333,121.320851666667,0,0,40816.7138078704,2011-09-30,17:07:53
30.7761566666667,121.320578333333,0,0,40816.7138194444,2011-09-30,17:07:54
30.77605,121.320306666667,0,0,40816.7138310185,2011-09-30,17:07:55
30.7759466666667,121.320033333333,0,0,40816.7138425926,2011-09-30,17:07:56
30.7758433333333,121.319761666667,0,0,40816.7138541667,2011-09-30,17:07:57
30.7757416666667,121.31949,0,0,40816.7138657407,2011-09-30,17:07:58
30.7756516666667,121.319228333333,0,0,40816.7138773148,2011-09-30,17:07:59
30.7755583333333,121.318976666667,0,0,40816.7138888889,2011-09-30,17:08:00
30.7754733333333,121.318735,0,0,40816.713900463,2011-09-30,17:08:01
30.775385,121.318495,0,0,40816.713912037,2011-09-30,17:08:02
30.7753,121.318265,0,0,40816.7139236111,2011-09-30,17:08:03
30.7752216666667,121.318046666667,0,0,40816.7139351852,2011-09-30,17:08:04
30.775145,121.317836666667,0,0,40816.7139467593,2011-09-30,17:08:05
30.7750733333333,121.317635,0,0,40816.7139583333,2011-09-30,17:08:06
30.7750033333333,121.317435,0,0,40816.7139699074,2011-09-30,17:08:07
30.774935,121.317238333333,0,0,40816.7139814815,2011-09-30,17:08:08
30.7748666666667,121.317041666667,0,0,40816.7139930556,2011-09-30,17:08:09
30.7748,121.316848333333,0,0,40816.7140046296,2011-09-30,17:08:10
30.77473,121.316656666667,0,0,40816.7140162037,2011-09-30,17:08:11
30.7746633333333,121.316465,0,0,40816.7140277778,2011-09-30,17:08:12
30.774595,121.316281666667,0,0,40816.7140393518,2011-09-30,17:08:13
30.7745283333333,121.316101666667,0,0,40816.7140509259,2011-09-30,17:08:14
30.7744633333333,121.315921666667,0,0,40816.7140625,2011-09-30,17:08:15
30.7743983333333,121.315741666667,0,0,40816.7140740741,2011-09-30,17:08:16
30.77433,121.315556666667,0,0,40816.7140856481,2011-09-30,17:08:17
30.7742633333333,121.315368333333,0,0,40816.7140972222,2011-09-30,17:08:18
30.7741933333333,121.31518,0,0,40816.7141087963,2011-09-30,17:08:19
30.7741216666667,121.314988333333,0,0,40816.7141203704,2011-09-30,17:08:20
30.7740466666667,121.31479,0,0,40816.7141319444,2011-09-30,17:08:21
30.7739633333333,121.314581666667,0,0,40816.7141435185,2011-09-30,17:08:22
30.7738766666667,121.314366666667,0,0,40816.7141550926,2011-09-30,17:08:23
30.7737833333333,121.314145,0,0,40816.7141666667,2011-09-30,17:08:24
30.7736933333333,121.313923333333,0,0,40816.7141782407,2011-09-30,17:08:25
30.7736,121.313691666667,0,0,40816.7141898148,2011-09-30,17:08:26
30.77351,121.313455,0,0,40816.7142013889,2011-09-30,17:08:27
30.7734183333333,121.313213333333,0,0,40816.714212963,2011-09-30,17:08:28
30.7733316666667,121.312965,0,0,40816.714224537,2011-09-30,17:08:29
30.7732383333333,121.312708333333,0,0,40816.7142361111,2011-09-30,17:08:30
30.7731433333333,121.31245,0,0,40816.7142476852,2011-09-30,17:08:31
30.77305,121.312186666667,0,0,40816.7142592593,2011-09-30,17:08:32
30.772955,121.31192,0,0,40816.7142708333,2011-09-30,17:08:33
30.7728583333333,121.31165,0,0,40816.7142824074,2011-09-30,17:08:34
30.7727633333333,121.311381666667,0,0,40816.7142939815,2011-09-30,17:08:35
30.7726666666667,121.311113333333,0,0,40816.7143055556,2011-09-30,17:08:36
30.7725716666667,121.310841666667,0,0,40816.7143171296,2011-09-30,17:08:37
30.772475,121.310566666667,0,0,40816.7143287037,2011-09-30,17:08:38
30.772375,121.31029,0,0,40816.7143402778,2011-09-30,17:08:39
30.77228,121.310026666667,0,0,40816.7143518519,2011-09-30,17:08:40
30.7721833333333,121.309765,0,0,40816.7143634259,2011-09-30,17:08:41
30.77209,121.309508333333,0,0,40816.714375,2011-09-30,17:08:42
30.7719966666667,121.309253333333,0,0,40816.7143865741,2011-09-30,17:08:43
30.7719016666667,121.308996666667,0,0,40816.7143981481,2011-09-30,17:08:44
30.7718016666667,121.308738333333,0,0,40816.7144097222,2011-09-30,17:08:45
30.7716883333333,121.308475,0,0,40816.7144212963,2011-09-30,17:08:46
30.7715783333333,121.308208333333,0,0,40816.7144328704,2011-09-30,17:08:47
30.771465,121.307941666667,0,0,40816.7144444444,2011-09-30,17:08:48
30.771355,121.307673333333,0,0,40816.7144560185,2011-09-30,17:08:49
30.7712416666667,121.307403333333,0,0,40816.7144675926,2011-09-30,17:08:50
30.7711316666667,121.307128333333,0,0,40816.7144791667,2011-09-30,17:08:51
30.7710283333333,121.306853333333,0,0,40816.7144907407,2011-09-30,17:08:52
30.770915,121.306571666667,0,0,40816.7145023148,2011-09-30,17:08:53
30.7708,121.306288333333,0,0,40816.7145138889,2011-09-30,17:08:54
30.770685,121.306001666667,0,0,40816.714525463,2011-09-30,17:08:55
30.770575,121.305718333333,0,0,40816.714537037,2011-09-30,17:08:56
30.77045,121.305426666667,0,0,40816.7145486111,2011-09-30,17:08:57
30.7703266666667,121.305135,0,0,40816.7145601852,2011-09-30,17:08:58
30.7702016666667,121.304846666667,0,0,40816.7145717593,2011-09-30,17:08:59
30.7700716666667,121.304553333333,0,0,40816.7145833333,2011-09-30,17:09:00
30.7699383333333,121.304263333333,0,0,40816.7145949074,2011-09-30,17:09:01
30.769805,121.30397,0,0,40816.7146064815,2011-09-30,17:09:02
30.7696716666667,121.303678333333,0,0,40816.7146180556,2011-09-30,17:09:03
30.769535,121.303385,0,0,40816.7146296296,2011-09-30,17:09:04
30.769395,121.303091666667,0,0,40816.7146412037,2011-09-30,17:09:05
30.769255,121.302798333333,0,0,40816.7146527778,2011-09-30,17:09:06
30.7691083333333,121.302505,0,0,40816.7146643519,2011-09-30,17:09:07
30.76896,121.302208333333,0,0,40816.7146759259,2011-09-30,17:09:08
30.7688083333333,121.301915,0,0,40816.7146875,2011-09-30,17:09:09
30.76865,121.30162,0,0,40816.7146990741,2011-09-30,17:09:10
30.7684933333333,121.301326666667,0,0,40816.7147106482,2011-09-30,17:09:11
30.76833,121.30103,0,0,40816.7147222222,2011-09-30,17:09:12
30.768165,121.300735,0,0,40816.7147337963,2011-09-30,17:09:13
30.7680016666667,121.30045,0,0,40816.7147453704,2011-09-30,17:09:14
30.76784,121.30017,0,0,40816.7147569444,2011-09-30,17:09:15
30.7676766666667,121.299893333333,0,0,40816.7147685185,2011-09-30,17:09:16
30.7675116666667,121.299618333333,0,0,40816.7147800926,2011-09-30,17:09:17
30.76734,121.299341666667,0,0,40816.7147916667,2011-09-30,17:09:18
30.7671683333333,121.299061666667,0,0,40816.7148032407,2011-09-30,17:09:19
30.766995,121.298785,0,0,40816.7148148148,2011-09-30,17:09:20
30.7668216666667,121.298513333333,0,0,40816.7148263889,2011-09-30,17:09:21
30.7666433333333,121.298241666667,0,0,40816.714837963,2011-09-30,17:09:22
30.7664616666667,121.297973333333,0,0,40816.714849537,2011-09-30,17:09:23
30.7662816666667,121.297711666667,0,0,40816.7148611111,2011-09-30,17:09:24
30.7660983333333,121.297448333333,0,0,40816.7148726852,2011-09-30,17:09:25
30.76592,121.29719,0,0,40816.7148842593,2011-09-30,17:09:26
30.765735,121.29693,0,0,40816.7148958333,2011-09-30,17:09:27
30.7655483333333,121.296675,0,0,40816.7149074074,2011-09-30,17:09:28
30.7653583333333,121.29642,0,0,40816.7149189815,2011-09-30,17:09:29
30.7651716666667,121.296168333333,0,0,40816.7149305556,2011-09-30,17:09:30
30.7649783333333,121.295915,0,0,40816.7149421296,2011-09-30,17:09:31
30.7647816666667,121.295666666667,0,0,40816.7149537037,2011-09-30,17:09:32
30.76459,121.29542,0,0,40816.7149652778,2011-09-30,17:09:33
30.764395,121.295175,0,0,40816.7149768519,2011-09-30,17:09:34
30.7642016666667,121.294935,0,0,40816.7149884259,2011-09-30,17:09:35
30.764005,121.294695,0,0,40816.715,2011-09-30,17:09:36
30.76381,121.294458333333,0,0,40816.7150115741,2011-09-30,17:09:37
30.7636116666667,121.294223333333,0,0,40816.7150231482,2011-09-30,17:09:38
30.76341,121.29399,0,0,40816.7150347222,2011-09-30,17:09:39
30.7632083333333,121.293756666667,0,0,40816.7150462963,2011-09-30,17:09:40
30.7630066666667,121.293525,0,0,40816.7150578704,2011-09-30,17:09:41
30.7628016666667,121.293291666667,0,0,40816.7150694444,2011-09-30,17:09:42
30.7625966666667,121.293073333333,0,0,40816.7150810185,2011-09-30,17:09:43
30.762395,121.292855,0,0,40816.7150925926,2011-09-30,17:09:44
30.76219,121.29264,0,0,40816.7151041667,2011-09-30,17:09:45
30.7619933333333,121.292433333333,0,0,40816.7151157407,2011-09-30,17:09:46
30.7617933333333,121.292225,0,0,40816.7151273148,2011-09-30,17:09:47
30.7615966666667,121.292026666667,0,0,40816.7151388889,2011-09-30,17:09:48
30.761405,121.291835,0,0,40816.715150463,2011-09-30,17:09:49
30.7612166666667,121.291645,0,0,40816.715162037,2011-09-30,17:09:50
30.76103,121.291458333333,0,0,40816.7151736111,2011-09-30,17:09:51
30.7608466666667,121.291281666667,0,0,40816.7151851852,2011-09-30,17:09:52
30.760665,121.291108333333,0,0,40816.7151967593,2011-09-30,17:09:53
30.760485,121.29094,0,0,40816.7152083333,2011-09-30,17:09:54
30.7603066666667,121.290773333333,0,0,40816.7152199074,2011-09-30,17:09:55
30.7601266666667,121.290613333333,0,0,40816.7152314815,2011-09-30,17:09:56
30.7599566666667,121.290458333333,0,0,40816.7152430556,2011-09-30,17:09:57
30.7597816666667,121.290303333333,0,0,40816.7152546296,2011-09-30,17:09:58
30.759605,121.290148333333,0,0,40816.7152662037,2011-09-30,17:09:59
30.759425,121.289996666667,0,0,40816.7152777778,2011-09-30,17:10:00
30.7592433333333,121.28984,0,0,40816.7152893519,2011-09-30,17:10:01
30.7590616666667,121.289685,0,0,40816.7153009259,2011-09-30,17:10:02
30.7588716666667,121.289521666667,0,0,40816.7153125,2011-09-30,17:10:03
30.758675,121.289358333333,0,0,40816.7153240741,2011-09-30,17:10:04
30.7584766666667,121.289196666667,0,0,40816.7153356481,2011-09-30,17:10:05
30.7582733333333,121.289033333333,0,0,40816.7153472222,2011-09-30,17:10:06
30.75807,121.288868333333,0,0,40816.7153587963,2011-09-30,17:10:07
30.7578616666667,121.288698333333,0,0,40816.7153703704,2011-09-30,17:10:08
30.7576483333333,121.288528333333,0,0,40816.7153819444,2011-09-30,17:10:09
30.757435,121.28836,0,0,40816.7153935185,2011-09-30,17:10:10
30.7572233333333,121.288201666667,0,0,40816.7154050926,2011-09-30,17:10:11
30.7570083333333,121.288038333333,0,0,40816.7154166667,2011-09-30,17:10:12
30.75679,121.287878333333,0,0,40816.7154282407,2011-09-30,17:10:13
30.7565733333333,121.287716666667,0,0,40816.7154398148,2011-09-30,17:10:14
30.7563516666667,121.287551666667,0,0,40816.7154513889,2011-09-30,17:10:15
30.7561266666667,121.28739,0,0,40816.715462963,2011-09-30,17:10:16
30.7559016666667,121.287231666667,0,0,40816.715474537,2011-09-30,17:10:17
30.7556766666667,121.287078333333,0,0,40816.7154861111,2011-09-30,17:10:18
30.7554466666667,121.286925,0,0,40816.7154976852,2011-09-30,17:10:19
30.7552116666667,121.286766666667,0,0,40816.7155092593,2011-09-30,17:10:20
30.7549766666667,121.286613333333,0,0,40816.7155208333,2011-09-30,17:10:21
30.75474,121.28646,0,0,40816.7155324074,2011-09-30,17:10:22
30.7545,121.286311666667,0,0,40816.7155439815,2011-09-30,17:10:23
30.75426,121.286158333333,0,0,40816.7155555556,2011-09-30,17:10:24
30.7540216666667,121.286005,0,0,40816.7155671296,2011-09-30,17:10:25
30.75378,121.285851666667,0,0,40816.7155787037,2011-09-30,17:10:26
30.75354,121.2857,0,0,40816.7155902778,2011-09-30,17:10:27
30.7532966666667,121.285546666667,0,0,40816.7156018519,2011-09-30,17:10:28
30.7530516666667,121.285395,0,0,40816.7156134259,2011-09-30,17:10:29
30.7528066666667,121.285243333333,0,0,40816.715625,2011-09-30,17:10:30
30.7525616666667,121.285091666667,0,0,40816.7156365741,2011-09-30,17:10:31
30.7523133333333,121.284935,0,0,40816.7156481481,2011-09-30,17:10:32
30.752065,121.284781666667,0,0,40816.7156597222,2011-09-30,17:10:33
30.75182,121.284625,0,0,40816.7156712963,2011-09-30,17:10:34
30.7515716666667,121.28447,0,0,40816.7156828704,2011-09-30,17:10:35
30.7513233333333,121.284313333333,0,0,40816.7156944444,2011-09-30,17:10:36
30.7510783333333,121.284161666667,0,0,40816.7157060185,2011-09-30,17:10:37
30.7508316666667,121.284006666667,0,0,40816.7157175926,2011-09-30,17:10:38
30.7505866666667,121.283853333333,0,0,40816.7157291667,2011-09-30,17:10:39
30.7503433333333,121.283698333333,0,0,40816.7157407407,2011-09-30,17:10:40
30.7500983333333,121.283545,0,0,40816.7157523148,2011-09-30,17:10:41
30.7498566666667,121.283396666667,0,0,40816.7157638889,2011-09-30,17:10:42
30.7496216666667,121.283248333333,0,0,40816.715775463,2011-09-30,17:10:43
30.7493866666667,121.2831,0,0,40816.715787037,2011-09-30,17:10:44
30.74916,121.282956666667,0,0,40816.7157986111,2011-09-30,17:10:45
30.7489283333333,121.282811666667,0,0,40816.7158101852,2011-09-30,17:10:46
30.7486983333333,121.282666666667,0,0,40816.7158217593,2011-09-30,17:10:47
30.7484616666667,121.282521666667,0,0,40816.7158333333,2011-09-30,17:10:48
30.748225,121.282375,0,0,40816.7158449074,2011-09-30,17:10:49
30.7479866666667,121.28223,0,0,40816.7158564815,2011-09-30,17:10:50
30.7477483333333,121.282081666667,0,0,40816.7158680556,2011-09-30,17:10:51
30.7475133333333,121.281931666667,0,0,40816.7158796296,2011-09-30,17:10:52
30.7472783333333,121.281778333333,0,0,40816.7158912037,2011-09-30,17:10:53
30.7470416666667,121.281628333333,0,0,40816.7159027778,2011-09-30,17:10:54
30.7468066666667,121.28148,0,0,40816.7159143519,2011-09-30,17:10:55
30.746575,121.281333333333,0,0,40816.7159259259,2011-09-30,17:10:56
30.74634,121.281185,0,0,40816.7159375,2011-09-30,17:10:57
30.746105,121.281036666667,0,0,40816.7159490741,2011-09-30,17:10:58
30.7458733333333,121.28089,0,0,40816.7159606481,2011-09-30,17:10:59
30.7456433333333,121.280741666667,0,0,40816.7159722222,2011-09-30,17:11:00
30.7454133333333,121.280595,0,0,40816.7159837963,2011-09-30,17:11:01
30.7451783333333,121.280446666667,0,0,40816.7159953704,2011-09-30,17:11:02
30.744945,121.2803,0,0,40816.7160069444,2011-09-30,17:11:03
30.7447116666667,121.280153333333,0,0,40816.7160185185,2011-09-30,17:11:04
30.7444783333333,121.280008333333,0,0,40816.7160300926,2011-09-30,17:11:05
30.7442416666667,121.27986,0,0,40816.7160416667,2011-09-30,17:11:06
30.7440066666667,121.27971,0,0,40816.7160532407,2011-09-30,17:11:07
30.74377,121.27956,0,0,40816.7160648148,2011-09-30,17:11:08
30.7435333333333,121.279411666667,0,0,40816.7160763889,2011-09-30,17:11:09
30.7432966666667,121.279266666667,0,0,40816.716087963,2011-09-30,17:11:10
30.7430566666667,121.27912,0,0,40816.716099537,2011-09-30,17:11:11
30.7428166666667,121.27897,0,0,40816.7161111111,2011-09-30,17:11:12
30.7425733333333,121.278818333333,0,0,40816.7161226852,2011-09-30,17:11:13
30.7423283333333,121.278666666667,0,0,40816.7161342593,2011-09-30,17:11:14
30.742085,121.278511666667,0,0,40816.7161458333,2011-09-30,17:11:15
30.7418366666667,121.27836,0,0,40816.7161574074,2011-09-30,17:11:16
30.7415883333333,121.278206666667,0,0,40816.7161689815,2011-09-30,17:11:17
30.7413383333333,121.278051666667,0,0,40816.7161805556,2011-09-30,17:11:18
30.741085,121.277895,0,0,40816.7161921296,2011-09-30,17:11:19
30.7408333333333,121.277736666667,0,0,40816.7162037037,2011-09-30,17:11:20
30.74058,121.277576666667,0,0,40816.7162152778,2011-09-30,17:11:21
30.7403266666667,121.277416666667,0,0,40816.7162268519,2011-09-30,17:11:22
30.7400716666667,121.277255,0,0,40816.7162384259,2011-09-30,17:11:23
30.7398133333333,121.277093333333,0,0,40816.71625,2011-09-30,17:11:24
30.7395533333333,121.276928333333,0,0,40816.7162615741,2011-09-30,17:11:25
30.7392966666667,121.27677,0,0,40816.7162731481,2011-09-30,17:11:26
30.7390433333333,121.276611666667,0,0,40816.7162847222,2011-09-30,17:11:27
30.738795,121.276453333333,0,0,40816.7162962963,2011-09-30,17:11:28
30.7385516666667,121.276296666667,0,0,40816.7163078704,2011-09-30,17:11:29
30.7383083333333,121.276138333333,0,0,40816.7163194444,2011-09-30,17:11:30
30.738065,121.275983333333,0,0,40816.7163310185,2011-09-30,17:11:31
30.7378266666667,121.275823333333,0,0,40816.7163425926,2011-09-30,17:11:32
30.7375883333333,121.275666666667,0,0,40816.7163541667,2011-09-30,17:11:33
30.7373566666667,121.275503333333,0,0,40816.7163657407,2011-09-30,17:11:34
30.7371266666667,121.275336666667,0,0,40816.7163773148,2011-09-30,17:11:35
30.7369016666667,121.275166666667,0,0,40816.7163888889,2011-09-30,17:11:36
30.7366833333333,121.274993333333,0,0,40816.716400463,2011-09-30,17:11:37
30.73647,121.274818333333,0,0,40816.716412037,2011-09-30,17:11:38
30.7362683333333,121.274643333333,0,0,40816.7164236111,2011-09-30,17:11:39
30.7360716666667,121.274458333333,0,0,40816.7164351852,2011-09-30,17:11:40
30.7358783333333,121.27427,0,0,40816.7164467593,2011-09-30,17:11:41
30.7356833333333,121.274076666667,0,0,40816.7164583333,2011-09-30,17:11:42
30.7354916666667,121.273878333333,0,0,40816.7164699074,2011-09-30,17:11:43
30.735305,121.273675,0,0,40816.7164814815,2011-09-30,17:11:44
30.73512,121.273463333333,0,0,40816.7164930556,2011-09-30,17:11:45
30.7349416666667,121.273245,0,0,40816.7165046296,2011-09-30,17:11:46
30.734765,121.273023333333,0,0,40816.7165162037,2011-09-30,17:11:47
30.7345916666667,121.272795,0,0,40816.7165277778,2011-09-30,17:11:48
30.734425,121.27256,0,0,40816.7165393519,2011-09-30,17:11:49
30.734265,121.272323333333,0,0,40816.7165509259,2011-09-30,17:11:50
30.7341133333333,121.272086666667,0,0,40816.7165625,2011-09-30,17:11:51
30.7339683333333,121.271846666667,0,0,40816.7165740741,2011-09-30,17:11:52
30.7338266666667,121.271606666667,0,0,40816.7165856481,2011-09-30,17:11:53
30.73369,121.271366666667,0,0,40816.7165972222,2011-09-30,17:11:54
30.7335616666667,121.271126666667,0,0,40816.7166087963,2011-09-30,17:11:55
30.7334366666667,121.270881666667,0,0,40816.7166203704,2011-09-30,17:11:56
30.7333183333333,121.270635,0,0,40816.7166319444,2011-09-30,17:11:57
30.733205,121.27039,0,0,40816.7166435185,2011-09-30,17:11:58
30.7330933333333,121.270138333333,0,0,40816.7166550926,2011-09-30,17:11:59
30.7329916666667,121.269885,0,0,40816.7166666667,2011-09-30,17:12:00
30.7328983333333,121.26963,0,0,40816.7166782407,2011-09-30,17:12:01
30.7328116666667,121.26938,0,0,40816.7166898148,2011-09-30,17:12:02
30.7327316666667,121.269135,0,0,40816.7167013889,2011-09-30,17:12:03
30.732655,121.268898333333,0,0,40816.716712963,2011-09-30,17:12:04
30.7325833333333,121.26867,0,0,40816.716724537,2011-09-30,17:12:05
30.7325166666667,121.268451666667,0,0,40816.7167361111,2011-09-30,17:12:06
30.73245,121.268241666667,0,0,40816.7167476852,2011-09-30,17:12:07
30.732385,121.268038333333,0,0,40816.7167592593,2011-09-30,17:12:08
30.7323216666667,121.267843333333,0,0,40816.7167708333,2011-09-30,17:12:09
30.7322583333333,121.267651666667,0,0,40816.7167824074,2011-09-30,17:12:10
30.7321933333333,121.267463333333,0,0,40816.7167939815,2011-09-30,17:12:11
30.7321316666667,121.267281666667,0,0,40816.7168055556,2011-09-30,17:12:12
30.7320716666667,121.267105,0,0,40816.7168171296,2011-09-30,17:12:13
30.7320116666667,121.266933333333,0,0,40816.7168287037,2011-09-30,17:12:14
30.7319483333333,121.266765,0,0,40816.7168402778,2011-09-30,17:12:15
30.7318866666667,121.266605,0,0,40816.7168518519,2011-09-30,17:12:16
30.7318183333333,121.266446666667,0,0,40816.7168634259,2011-09-30,17:12:17
30.7317616666667,121.266305,0,0,40816.716875,2011-09-30,17:12:18
30.7317033333333,121.266173333333,0,0,40816.7168865741,2011-09-30,17:12:19
30.7316516666667,121.266058333333,0,0,40816.7168981481,2011-09-30,17:12:20
30.7316066666667,121.265955,0,0,40816.7169097222,2011-09-30,17:12:21
30.73153,121.265783333333,0,0,40816.7169328704,2011-09-30,17:12:23
30.7314733333333,121.265655,0,0,40816.7169560185,2011-09-30,17:12:25
30.7314133333333,121.265536666667,0,0,40816.7169907407,2011-09-30,17:12:28
30.7314366666667,121.265513333333,0,0,40816.7170486111,2011-09-30,17:12:33
30.7314566666667,121.265523333333,0,0,40816.7171064815,2011-09-30,17:12:38
30.73146,121.265528333333,0,0,40816.7171643519,2011-09-30,17:12:43
30.73146,121.265528333333,0,0,40816.7171990741,2011-09-30,17:12:46
30.7314583333333,121.265525,0,0,40816.7172222222,2011-09-30,17:12:48
30.7314166666667,121.26536,0,0,40816.7172800926,2011-09-30,17:12:53
30.7314066666667,121.265208333333,0,0,40816.7173032407,2011-09-30,17:12:55
30.7314066666667,121.265026666667,0,0,40816.7173263889,2011-09-30,17:12:57
30.73141,121.26484,0,0,40816.717349537,2011-09-30,17:12:59
30.73138,121.264653333333,0,0,40816.7173726852,2011-09-30,17:13:01
30.7313483333333,121.264551666667,0,0,40816.7173842593,2011-09-30,17:13:02
30.7312983333333,121.264446666667,0,0,40816.7173958333,2011-09-30,17:13:03
30.7312466666667,121.264338333333,0,0,40816.7174074074,2011-09-30,17:13:04
30.7311833333333,121.264233333333,0,0,40816.7174189815,2011-09-30,17:13:05
30.7311083333333,121.264126666667,0,0,40816.7174305556,2011-09-30,17:13:06
30.7310266666667,121.264018333333,0,0,40816.7174421296,2011-09-30,17:13:07
30.73094,121.2639,0,0,40816.7174537037,2011-09-30,17:13:08
30.730845,121.263773333333,0,0,40816.7174652778,2011-09-30,17:13:09
30.7307433333333,121.263638333333,0,0,40816.7174768519,2011-09-30,17:13:10
30.730645,121.263496666667,0,0,40816.7174884259,2011-09-30,17:13:11
30.7305416666667,121.263346666667,0,0,40816.7175,2011-09-30,17:13:12
30.730445,121.263188333333,0,0,40816.7175115741,2011-09-30,17:13:13
30.730345,121.263025,0,0,40816.7175231481,2011-09-30,17:13:14
30.7302433333333,121.262856666667,0,0,40816.7175347222,2011-09-30,17:13:15
30.7301466666667,121.262686666667,0,0,40816.7175462963,2011-09-30,17:13:16
30.7300433333333,121.262506666667,0,0,40816.7175578704,2011-09-30,17:13:17
30.729935,121.262321666667,0,0,40816.7175694444,2011-09-30,17:13:18
30.7298283333333,121.262133333333,0,0,40816.7175810185,2011-09-30,17:13:19
30.7297216666667,121.26194,0,0,40816.7175925926,2011-09-30,17:13:20
30.7296216666667,121.261738333333,0,0,40816.7176041667,2011-09-30,17:13:21
30.7295283333333,121.261525,0,0,40816.7176157407,2011-09-30,17:13:22
30.7294366666667,121.261308333333,0,0,40816.7176273148,2011-09-30,17:13:23
30.7293483333333,121.261083333333,0,0,40816.7176388889,2011-09-30,17:13:24
30.7292616666667,121.260856666667,0,0,40816.717650463,2011-09-30,17:13:25
30.72917,121.260625,0,0,40816.717662037,2011-09-30,17:13:26
30.729075,121.260393333333,0,0,40816.7176736111,2011-09-30,17:13:27
30.7289783333333,121.260158333333,0,0,40816.7176851852,2011-09-30,17:13:28
30.7288783333333,121.259918333333,0,0,40816.7176967593,2011-09-30,17:13:29
30.7287783333333,121.259675,0,0,40816.7177083333,2011-09-30,17:13:30
30.7286766666667,121.25943,0,0,40816.7177199074,2011-09-30,17:13:31
30.728575,121.259178333333,0,0,40816.7177314815,2011-09-30,17:13:32
30.72847,121.258921666667,0,0,40816.7177430556,2011-09-30,17:13:33
30.7283633333333,121.258658333333,0,0,40816.7177546296,2011-09-30,17:13:34
30.728255,121.258395,0,0,40816.7177662037,2011-09-30,17:13:35
30.7281483333333,121.258128333333,0,0,40816.7177777778,2011-09-30,17:13:36
30.7280416666667,121.257856666667,0,0,40816.7177893519,2011-09-30,17:13:37
30.727935,121.25758,0,0,40816.7178009259,2011-09-30,17:13:38
30.7278283333333,121.2573,0,0,40816.7178125,2011-09-30,17:13:39
30.7277216666667,121.257023333333,0,0,40816.7178240741,2011-09-30,17:13:40
30.7276166666667,121.25674,0,0,40816.7178356481,2011-09-30,17:13:41
30.7275066666667,121.256453333333,0,0,40816.7178472222,2011-09-30,17:13:42
30.7274016666667,121.25617,0,0,40816.7178587963,2011-09-30,17:13:43
30.727295,121.255881666667,0,0,40816.7178703704,2011-09-30,17:13:44
30.7271883333333,121.255591666667,0,0,40816.7178819444,2011-09-30,17:13:45
30.72708,121.255296666667,0,0,40816.7178935185,2011-09-30,17:13:46
30.7269733333333,121.255006666667,0,0,40816.7179050926,2011-09-30,17:13:47
30.7268683333333,121.25471,0,0,40816.7179166667,2011-09-30,17:13:48
30.7267666666667,121.254415,0,0,40816.7179282407,2011-09-30,17:13:49
30.726665,121.254118333333,0,0,40816.7179398148,2011-09-30,17:13:50
30.7265666666667,121.253821666667,0,0,40816.7179513889,2011-09-30,17:13:51
30.7264666666667,121.253523333333,0,0,40816.717962963,2011-09-30,17:13:52
30.7263716666667,121.253225,0,0,40816.717974537,2011-09-30,17:13:53
30.7262716666667,121.252926666667,0,0,40816.7179861111,2011-09-30,17:13:54
30.7261733333333,121.25263,0,0,40816.7179976852,2011-09-30,17:13:55
30.7260766666667,121.252335,0,0,40816.7180092593,2011-09-30,17:13:56
30.7259816666667,121.25204,0,0,40816.7180208333,2011-09-30,17:13:57
30.725885,121.251741666667,0,0,40816.7180324074,2011-09-30,17:13:58
30.72579,121.251445,0,0,40816.7180439815,2011-09-30,17:13:59
30.7256966666667,121.251143333333,0,0,40816.7180555556,2011-09-30,17:14:00
30.7256066666667,121.250841666667,0,0,40816.7180671296,2011-09-30,17:14:01
30.7255183333333,121.25054,0,0,40816.7180787037,2011-09-30,17:14:02
30.7254333333333,121.25024,0,0,40816.7180902778,2011-09-30,17:14:03
30.7253466666667,121.24994,0,0,40816.7181018519,2011-09-30,17:14:04
30.72526,121.24964,0,0,40816.7181134259,2011-09-30,17:14:05
30.7251766666667,121.249338333333,0,0,40816.718125,2011-09-30,17:14:06
30.7250933333333,121.249038333333,0,0,40816.7181365741,2011-09-30,17:14:07
30.72501,121.24874,0,0,40816.7181481481,2011-09-30,17:14:08
30.7249266666667,121.248436666667,0,0,40816.7181597222,2011-09-30,17:14:09
30.7248516666667,121.24814,0,0,40816.7181712963,2011-09-30,17:14:10
30.72477,121.247831666667,0,0,40816.7181828704,2011-09-30,17:14:11
30.7246883333333,121.247523333333,0,0,40816.7181944444,2011-09-30,17:14:12
30.724605,121.247213333333,0,0,40816.7182060185,2011-09-30,17:14:13
30.7245216666667,121.2469,0,0,40816.7182175926,2011-09-30,17:14:14
30.7244416666667,121.246586666667,0,0,40816.7182291667,2011-09-30,17:14:15
30.7243633333333,121.246268333333,0,0,40816.7182407407,2011-09-30,17:14:16
30.7242916666667,121.245955,0,0,40816.7182523148,2011-09-30,17:14:17
30.72422,121.245638333333,0,0,40816.7182638889,2011-09-30,17:14:18
30.7241466666667,121.245325,0,0,40816.718275463,2011-09-30,17:14:19
30.7240683333333,121.24501,0,0,40816.718287037,2011-09-30,17:14:20
30.7239883333333,121.244685,0,0,40816.7182986111,2011-09-30,17:14:21
30.723925,121.244378333333,0,0,40816.7183101852,2011-09-30,17:14:22
30.7238533333333,121.244063333333,0,0,40816.7183217593,2011-09-30,17:14:23
30.723785,121.243748333333,0,0,40816.7183333333,2011-09-30,17:14:24
30.7237116666667,121.243435,0,0,40816.7183449074,2011-09-30,17:14:25
30.7236433333333,121.243121666667,0,0,40816.7183564815,2011-09-30,17:14:26
30.7235783333333,121.242816666667,0,0,40816.7183680556,2011-09-30,17:14:27
30.72351,121.24251,0,0,40816.7183796296,2011-09-30,17:14:28
30.7234433333333,121.242205,0,0,40816.7183912037,2011-09-30,17:14:29
30.723365,121.241883333333,0,0,40816.7184027778,2011-09-30,17:14:30
30.7232966666667,121.241571666667,0,0,40816.7184143519,2011-09-30,17:14:31
30.7232233333333,121.241255,0,0,40816.7184259259,2011-09-30,17:14:32
30.7231516666667,121.240935,0,0,40816.7184375,2011-09-30,17:14:33
30.7230783333333,121.240616666667,0,0,40816.7184490741,2011-09-30,17:14:34
30.7230066666667,121.240295,0,0,40816.7184606481,2011-09-30,17:14:35
30.72293,121.239968333333,0,0,40816.7184722222,2011-09-30,17:14:36
30.7228533333333,121.239645,0,0,40816.7184837963,2011-09-30,17:14:37
30.7227733333333,121.23932,0,0,40816.7184953704,2011-09-30,17:14:38
30.7226916666667,121.238998333333,0,0,40816.7185069444,2011-09-30,17:14:39
30.7226116666667,121.238673333333,0,0,40816.7185185185,2011-09-30,17:14:40
30.722535,121.238346666667,0,0,40816.7185300926,2011-09-30,17:14:41
30.722455,121.238018333333,0,0,40816.7185416667,2011-09-30,17:14:42
30.7223766666667,121.237686666667,0,0,40816.7185532407,2011-09-30,17:14:43
30.7222966666667,121.237351666667,0,0,40816.7185648148,2011-09-30,17:14:44
30.722225,121.23702,0,0,40816.7185763889,2011-09-30,17:14:45
30.7221466666667,121.23669,0,0,40816.718587963,2011-09-30,17:14:46
30.72207,121.236355,0,0,40816.718599537,2011-09-30,17:14:47
30.7219983333333,121.236026666667,0,0,40816.7186111111,2011-09-30,17:14:48
30.7219233333333,121.235696666667,0,0,40816.7186226852,2011-09-30,17:14:49
30.7218483333333,121.23537,0,0,40816.7186342593,2011-09-30,17:14:50
30.7217783333333,121.235046666667,0,0,40816.7186458333,2011-09-30,17:14:51
30.72171,121.234725,0,0,40816.7186574074,2011-09-30,17:14:52
30.7216433333333,121.23441,0,0,40816.7186689815,2011-09-30,17:14:53
30.7215716666667,121.23409,0,0,40816.7186805556,2011-09-30,17:14:54
30.7215033333333,121.233773333333,0,0,40816.7186921296,2011-09-30,17:14:55
30.7214333333333,121.233451666667,0,0,40816.7187037037,2011-09-30,17:14:56
30.721365,121.233133333333,0,0,40816.7187152778,2011-09-30,17:14:57
30.721295,121.232816666667,0,0,40816.7187268519,2011-09-30,17:14:58
30.7212266666667,121.232503333333,0,0,40816.7187384259,2011-09-30,17:14:59
30.7211583333333,121.232186666667,0,0,40816.71875,2011-09-30,17:15:00
30.7210883333333,121.231873333333,0,0,40816.7187615741,2011-09-30,17:15:01
30.7210133333333,121.231558333333,0,0,40816.7187731481,2011-09-30,17:15:02
30.7209433333333,121.231245,0,0,40816.7187847222,2011-09-30,17:15:03
30.7208733333333,121.230931666667,0,0,40816.7187962963,2011-09-30,17:15:04
30.7208016666667,121.230621666667,0,0,40816.7188078704,2011-09-30,17:15:05
30.7207366666667,121.230316666667,0,0,40816.7188194444,2011-09-30,17:15:06
30.7206716666667,121.230016666667,0,0,40816.7188310185,2011-09-30,17:15:07
30.720605,121.229706666667,0,0,40816.7188425926,2011-09-30,17:15:08
30.7205366666667,121.2294,0,0,40816.7188541667,2011-09-30,17:15:09
30.7204633333333,121.229088333333,0,0,40816.7188657407,2011-09-30,17:15:10
30.720395,121.228785,0,0,40816.7188773148,2011-09-30,17:15:11
30.7203266666667,121.22848,0,0,40816.7188888889,2011-09-30,17:15:12
30.7202583333333,121.22818,0,0,40816.718900463,2011-09-30,17:15:13
30.72019,121.227878333333,0,0,40816.718912037,2011-09-30,17:15:14
30.7201266666667,121.227583333333,0,0,40816.7189236111,2011-09-30,17:15:15
30.72006,121.227288333333,0,0,40816.7189351852,2011-09-30,17:15:16
30.7199933333333,121.226991666667,0,0,40816.7189467593,2011-09-30,17:15:17
30.719925,121.226698333333,0,0,40816.7189583333,2011-09-30,17:15:18
30.7198583333333,121.226405,0,0,40816.7189699074,2011-09-30,17:15:19
30.7197916666667,121.226113333333,0,0,40816.7189814815,2011-09-30,17:15:20
30.719725,121.225816666667,0,0,40816.7189930556,2011-09-30,17:15:21
30.7196566666667,121.225518333333,0,0,40816.7190046296,2011-09-30,17:15:22
30.7195883333333,121.225221666667,0,0,40816.7190162037,2011-09-30,17:15:23
30.7195216666667,121.224925,0,0,40816.7190277778,2011-09-30,17:15:24
30.7194583333333,121.22463,0,0,40816.7190393518,2011-09-30,17:15:25
30.71939,121.22433,0,0,40816.7190509259,2011-09-30,17:15:26
30.719325,121.224031666667,0,0,40816.7190625,2011-09-30,17:15:27
30.7192566666667,121.223728333333,0,0,40816.7190740741,2011-09-30,17:15:28
30.719195,121.22343,0,0,40816.7190856481,2011-09-30,17:15:29
30.7191283333333,121.223128333333,0,0,40816.7190972222,2011-09-30,17:15:30
30.71906,121.222825,0,0,40816.7191087963,2011-09-30,17:15:31
30.7189916666667,121.222521666667,0,0,40816.7191203704,2011-09-30,17:15:32
30.7189216666667,121.222218333333,0,0,40816.7191319444,2011-09-30,17:15:33
30.7188533333333,121.22192,0,0,40816.7191435185,2011-09-30,17:15:34
30.718785,121.221626666667,0,0,40816.7191550926,2011-09-30,17:15:35
30.71872,121.221333333333,0,0,40816.7191666667,2011-09-30,17:15:36
30.7186566666667,121.221041666667,0,0,40816.7191782407,2011-09-30,17:15:37
30.7185933333333,121.220748333333,0,0,40816.7191898148,2011-09-30,17:15:38
30.7185316666667,121.22046,0,0,40816.7192013889,2011-09-30,17:15:39
30.7184666666667,121.220165,0,0,40816.719212963,2011-09-30,17:15:40
30.7184,121.219868333333,0,0,40816.719224537,2011-09-30,17:15:41
30.7183366666667,121.219575,0,0,40816.7192361111,2011-09-30,17:15:42
30.7182683333333,121.219281666667,0,0,40816.7192476852,2011-09-30,17:15:43
30.7182,121.21899,0,0,40816.7192592593,2011-09-30,17:15:44
30.7181333333333,121.218698333333,0,0,40816.7192708333,2011-09-30,17:15:45
30.71807,121.218403333333,0,0,40816.7192824074,2011-09-30,17:15:46
30.7180066666667,121.218108333333,0,0,40816.7192939815,2011-09-30,17:15:47
30.71794,121.217808333333,0,0,40816.7193055556,2011-09-30,17:15:48
30.717875,121.21751,0,0,40816.7193171296,2011-09-30,17:15:49
30.7178066666667,121.217211666667,0,0,40816.7193287037,2011-09-30,17:15:50
30.717745,121.216916666667,0,0,40816.7193402778,2011-09-30,17:15:51
30.71768,121.21662,0,0,40816.7193518518,2011-09-30,17:15:52
30.7176133333333,121.21632,0,0,40816.7193634259,2011-09-30,17:15:53
30.717545,121.21602,0,0,40816.719375,2011-09-30,17:15:54
30.7174783333333,121.215716666667,0,0,40816.7193865741,2011-09-30,17:15:55
30.7174116666667,121.215416666667,0,0,40816.7193981481,2011-09-30,17:15:56
30.7173466666667,121.215116666667,0,0,40816.7194097222,2011-09-30,17:15:57
30.71728,121.214816666667,0,0,40816.7194212963,2011-09-30,17:15:58
30.7172116666667,121.214516666667,0,0,40816.7194328704,2011-09-30,17:15:59
30.717145,121.214211666667,0,0,40816.7194444444,2011-09-30,17:16:00
30.7170733333333,121.213905,0,0,40816.7194560185,2011-09-30,17:16:01
30.7170016666667,121.213595,0,0,40816.7194675926,2011-09-30,17:16:02
30.7169333333333,121.21329,0,0,40816.7194791667,2011-09-30,17:16:03
30.7168633333333,121.212981666667,0,0,40816.7194907407,2011-09-30,17:16:04
30.716795,121.212675,0,0,40816.7195023148,2011-09-30,17:16:05
30.7167216666667,121.21236,0,0,40816.7195138889,2011-09-30,17:16:06
30.7166533333333,121.212056666667,0,0,40816.719525463,2011-09-30,17:16:07
30.7165866666667,121.211755,0,0,40816.719537037,2011-09-30,17:16:08
30.7165266666667,121.211453333333,0,0,40816.7195486111,2011-09-30,17:16:09
30.716465,121.211153333333,0,0,40816.7195601852,2011-09-30,17:16:10
30.7163933333333,121.210851666667,0,0,40816.7195717593,2011-09-30,17:16:11
30.71632,121.210548333333,0,0,40816.7195833333,2011-09-30,17:16:12
30.7162483333333,121.210245,0,0,40816.7195949074,2011-09-30,17:16:13
30.7161733333333,121.209945,0,0,40816.7196064815,2011-09-30,17:16:14
30.7160983333333,121.209641666667,0,0,40816.7196180556,2011-09-30,17:16:15
30.7160183333333,121.209333333333,0,0,40816.7196296296,2011-09-30,17:16:16
30.71594,121.209031666667,0,0,40816.7196412037,2011-09-30,17:16:17
30.7158616666667,121.208736666667,0,0,40816.7196527778,2011-09-30,17:16:18
30.71578,121.208441666667,0,0,40816.7196643518,2011-09-30,17:16:19
30.7156983333333,121.208148333333,0,0,40816.7196759259,2011-09-30,17:16:20
30.7156166666667,121.207855,0,0,40816.7196875,2011-09-30,17:16:21
30.7155316666667,121.207561666667,0,0,40816.7196990741,2011-09-30,17:16:22
30.7154466666667,121.207266666667,0,0,40816.7197106481,2011-09-30,17:16:23
30.7153616666667,121.206968333333,0,0,40816.7197222222,2011-09-30,17:16:24
30.7152766666667,121.206681666667,0,0,40816.7197337963,2011-09-30,17:16:25
30.715195,121.206401666667,0,0,40816.7197453704,2011-09-30,17:16:26
30.7151166666667,121.206135,0,0,40816.7197569444,2011-09-30,17:16:27
30.7150416666667,121.205878333333,0,0,40816.7197685185,2011-09-30,17:16:28
30.7149666666667,121.205621666667,0,0,40816.7197800926,2011-09-30,17:16:29
30.7148916666667,121.205363333333,0,0,40816.7197916667,2011-09-30,17:16:30
30.7148133333333,121.205101666667,0,0,40816.7198032407,2011-09-30,17:16:31
30.7147383333333,121.20484,0,0,40816.7198148148,2011-09-30,17:16:32
30.7146583333333,121.204571666667,0,0,40816.7198263889,2011-09-30,17:16:33
30.7145783333333,121.204298333333,0,0,40816.719837963,2011-09-30,17:16:34
30.7144933333333,121.204023333333,0,0,40816.719849537,2011-09-30,17:16:35
30.7144016666667,121.203738333333,0,0,40816.7198611111,2011-09-30,17:16:36
30.71431,121.203451666667,0,0,40816.7198726852,2011-09-30,17:16:37
30.7142116666667,121.203158333333,0,0,40816.7198842593,2011-09-30,17:16:38
30.7141133333333,121.20286,0,0,40816.7198958333,2011-09-30,17:16:39
30.714015,121.20257,0,0,40816.7199074074,2011-09-30,17:16:40
30.71392,121.202281666667,0,0,40816.7199189815,2011-09-30,17:16:41
30.7138216666667,121.201986666667,0,0,40816.7199305556,2011-09-30,17:16:42
30.7137266666667,121.201698333333,0,0,40816.7199421296,2011-09-30,17:16:43
30.71363,121.201408333333,0,0,40816.7199537037,2011-09-30,17:16:44
30.71353,121.201116666667,0,0,40816.7199652778,2011-09-30,17:16:45
30.7134266666667,121.200826666667,0,0,40816.7199768518,2011-09-30,17:16:46
30.7133266666667,121.200536666667,0,0,40816.7199884259,2011-09-30,17:16:47
30.7132266666667,121.200245,0,0,40816.72,2011-09-30,17:16:48
30.713125,121.199955,0,0,40816.7200115741,2011-09-30,17:16:49
30.71302,121.199666666667,0,0,40816.7200231481,2011-09-30,17:16:50
30.712915,121.199381666667,0,0,40816.7200347222,2011-09-30,17:16:51
30.7128116666667,121.199101666667,0,0,40816.7200462963,2011-09-30,17:16:52
30.7127083333333,121.198825,0,0,40816.7200578704,2011-09-30,17:16:53
30.712605,121.198546666667,0,0,40816.7200694444,2011-09-30,17:16:54
30.7124983333333,121.198268333333,0,0,40816.7200810185,2011-09-30,17:16:55
30.7123933333333,121.197986666667,0,0,40816.7200925926,2011-09-30,17:16:56
30.7122866666667,121.197703333333,0,0,40816.7201041667,2011-09-30,17:16:57
30.7121783333333,121.197421666667,0,0,40816.7201157407,2011-09-30,17:16:58
30.7120683333333,121.197138333333,0,0,40816.7201273148,2011-09-30,17:16:59
30.71196,121.196851666667,0,0,40816.7201388889,2011-09-30,17:17:00
30.7118483333333,121.196568333333,0,0,40816.720150463,2011-09-30,17:17:01
30.7117366666667,121.196286666667,0,0,40816.720162037,2011-09-30,17:17:02
30.7116283333333,121.196008333333,0,0,40816.7201736111,2011-09-30,17:17:03
30.711515,121.195731666667,0,0,40816.7201851852,2011-09-30,17:17:04
30.7114,121.195455,0,0,40816.7201967593,2011-09-30,17:17:05
30.7112866666667,121.195178333333,0,0,40816.7202083333,2011-09-30,17:17:06
30.7111716666667,121.1949,0,0,40816.7202199074,2011-09-30,17:17:07
30.711055,121.19462,0,0,40816.7202314815,2011-09-30,17:17:08
30.7109366666667,121.194341666667,0,0,40816.7202430556,2011-09-30,17:17:09
30.7108183333333,121.194065,0,0,40816.7202546296,2011-09-30,17:17:10
30.7106966666667,121.193785,0,0,40816.7202662037,2011-09-30,17:17:11
30.710575,121.193506666667,0,0,40816.7202777778,2011-09-30,17:17:12
30.7104533333333,121.193226666667,0,0,40816.7202893518,2011-09-30,17:17:13
30.71033,121.19295,0,0,40816.7203009259,2011-09-30,17:17:14
30.710205,121.192671666667,0,0,40816.7203125,2011-09-30,17:17:15
30.7100816666667,121.192395,0,0,40816.7203240741,2011-09-30,17:17:16
30.7099566666667,121.192118333333,0,0,40816.7203356481,2011-09-30,17:17:17
30.7098266666667,121.191838333333,0,0,40816.7203472222,2011-09-30,17:17:18
30.709695,121.19156,0,0,40816.7203587963,2011-09-30,17:17:19
30.7095666666667,121.191276666667,0,0,40816.7203703704,2011-09-30,17:17:20
30.709435,121.190998333333,0,0,40816.7203819444,2011-09-30,17:17:21
30.7093033333333,121.190718333333,0,0,40816.7203935185,2011-09-30,17:17:22
30.7091683333333,121.190433333333,0,0,40816.7204050926,2011-09-30,17:17:23
30.709035,121.19015,0,0,40816.7204166667,2011-09-30,17:17:24
30.7088966666667,121.189865,0,0,40816.7204282407,2011-09-30,17:17:25
30.70876,121.189583333333,0,0,40816.7204398148,2011-09-30,17:17:26
30.70862,121.189303333333,0,0,40816.7204513889,2011-09-30,17:17:27
30.7084766666667,121.189016666667,0,0,40816.720462963,2011-09-30,17:17:28
30.708335,121.188728333333,0,0,40816.720474537,2011-09-30,17:17:29
30.7081933333333,121.188445,0,0,40816.7204861111,2011-09-30,17:17:30
30.7080483333333,121.188155,0,0,40816.7204976852,2011-09-30,17:17:31
30.7079016666667,121.187863333333,0,0,40816.7205092593,2011-09-30,17:17:32
30.7077566666667,121.187575,0,0,40816.7205208333,2011-09-30,17:17:33
30.70761,121.18729,0,0,40816.7205324074,2011-09-30,17:17:34
30.70746,121.187003333333,0,0,40816.7205439815,2011-09-30,17:17:35
30.7073116666667,121.186721666667,0,0,40816.7205555556,2011-09-30,17:17:36
30.70716,121.186441666667,0,0,40816.7205671296,2011-09-30,17:17:37
30.70701,121.18616,0,0,40816.7205787037,2011-09-30,17:17:38
30.7068633333333,121.185883333333,0,0,40816.7205902778,2011-09-30,17:17:39
30.7067083333333,121.185601666667,0,0,40816.7206018518,2011-09-30,17:17:40
30.7065516666667,121.185321666667,0,0,40816.7206134259,2011-09-30,17:17:41
30.706395,121.18504,0,0,40816.720625,2011-09-30,17:17:42
30.70624,121.18476,0,0,40816.7206365741,2011-09-30,17:17:43
30.70608,121.18448,0,0,40816.7206481481,2011-09-30,17:17:44
30.7059166666667,121.184198333333,0,0,40816.7206597222,2011-09-30,17:17:45
30.705755,121.183918333333,0,0,40816.7206712963,2011-09-30,17:17:46
30.705595,121.183645,0,0,40816.7206828704,2011-09-30,17:17:47
30.70543,121.183363333333,0,0,40816.7206944444,2011-09-30,17:17:48
30.7052616666667,121.183078333333,0,0,40816.7207060185,2011-09-30,17:17:49
30.705095,121.182796666667,0,0,40816.7207175926,2011-09-30,17:17:50
30.704925,121.182516666667,0,0,40816.7207291667,2011-09-30,17:17:51
30.704755,121.182235,0,0,40816.7207407407,2011-09-30,17:17:52
30.704585,121.181953333333,0,0,40816.7207523148,2011-09-30,17:17:53
30.7044133333333,121.181676666667,0,0,40816.7207638889,2011-09-30,17:17:54
30.70424,121.1814,0,0,40816.720775463,2011-09-30,17:17:55
30.7040716666667,121.181126666667,0,0,40816.720787037,2011-09-30,17:17:56
30.7039016666667,121.180855,0,0,40816.7207986111,2011-09-30,17:17:57
30.7037333333333,121.18059,0,0,40816.7208101852,2011-09-30,17:17:58
30.7035633333333,121.180326666667,0,0,40816.7208217593,2011-09-30,17:17:59
30.7034,121.180068333333,0,0,40816.7208333333,2011-09-30,17:18:00
30.70324,121.179811666667,0,0,40816.7208449074,2011-09-30,17:18:01
30.7030866666667,121.17956,0,0,40816.7208564815,2011-09-30,17:18:02
30.7029333333333,121.17931,0,0,40816.7208680556,2011-09-30,17:18:03
30.7027866666667,121.179061666667,0,0,40816.7208796296,2011-09-30,17:18:04
30.7026466666667,121.178815,0,0,40816.7208912037,2011-09-30,17:18:05
30.702505,121.17857,0,0,40816.7209027778,2011-09-30,17:18:06
30.702365,121.178321666667,0,0,40816.7209143518,2011-09-30,17:18:07
30.702225,121.178073333333,0,0,40816.7209259259,2011-09-30,17:18:08
30.702085,121.177826666667,0,0,40816.7209375,2011-09-30,17:18:09
30.7019483333333,121.177583333333,0,0,40816.7209490741,2011-09-30,17:18:10
30.701815,121.177343333333,0,0,40816.7209606481,2011-09-30,17:18:11
30.7016816666667,121.177105,0,0,40816.7209722222,2011-09-30,17:18:12
30.7015483333333,121.176866666667,0,0,40816.7209837963,2011-09-30,17:18:13
30.7014133333333,121.176616666667,0,0,40816.7209953704,2011-09-30,17:18:14
30.7012766666667,121.176361666667,0,0,40816.7210069444,2011-09-30,17:18:15
30.701145,121.176106666667,0,0,40816.7210185185,2011-09-30,17:18:16
30.70101,121.175843333333,0,0,40816.7210300926,2011-09-30,17:18:17
30.7008766666667,121.175581666667,0,0,40816.7210416667,2011-09-30,17:18:18
30.7007433333333,121.175311666667,0,0,40816.7210532407,2011-09-30,17:18:19
30.7006083333333,121.175041666667,0,0,40816.7210648148,2011-09-30,17:18:20
30.7004733333333,121.17477,0,0,40816.7210763889,2011-09-30,17:18:21
30.7003416666667,121.174496666667,0,0,40816.721087963,2011-09-30,17:18:22
30.70021,121.17422,0,0,40816.721099537,2011-09-30,17:18:23
[truncated: 419,087 more chars]
