# Supplementary material for: Research on differential privacy protection method based on user tendency
Source: PLoS One. 2023 Oct 26;18(10):e0288823. doi: 10.1371/journal.pone.0288823 (PMC10602288; doi:10.1371/journal.pone.0288823)
Supplement: S3 Data — (ZIP) [file pone.0288823.s003.zip › Data 5-3/056/Trajectory/20071011011520.plt]

Geolife trajectory
WGS 84
Altitude is in Feet
Reserved 3
0,2,255,My Track,0,0,2,8421376
0
39.9664,116.326666666667,0,232.939632545932,39366.0523148148,2007-10-11,01:15:20
39.9663666666667,116.327,0,232.939632545932,39366.0524537037,2007-10-11,01:15:32
39.96635,116.327683333333,0,232.939632545932,39366.0526388889,2007-10-11,01:15:48
39.9663666666667,116.32795,0,232.939632545932,39366.0527546296,2007-10-11,01:15:58
39.9664166666667,116.328166666667,0,170.603674540682,39366.0531134259,2007-10-11,01:16:29
39.9672333333333,116.32825,0,137.795275590551,39366.0534837963,2007-10-11,01:17:01
39.9678166666667,116.328166666667,0,141.076115485564,39366.0536111111,2007-10-11,01:17:12
39.9685333333333,116.3281,0,147.637795275591,39366.0537731481,2007-10-11,01:17:26
39.9699666666667,116.328016666667,0,154.199475065617,39366.0540856481,2007-10-11,01:17:53
39.9708833333333,116.32795,0,154.199475065617,39366.0542824074,2007-10-11,01:18:10
39.9723666666667,116.327883333333,0,150.918635170604,39366.0546064815,2007-10-11,01:18:38
39.9727666666667,116.32785,0,154.199475065617,39366.0546875,2007-10-11,01:18:45
39.9748333333333,116.327816666667,0,164.041994750656,39366.0551736111,2007-10-11,01:19:27
39.9750333333333,116.327783333333,0,160.761154855643,39366.0552430556,2007-10-11,01:19:33
39.97505,116.328683333333,0,154.199475065617,39366.0554513889,2007-10-11,01:19:51
39.9750666666667,116.329,0,164.041994750656,39366.0558333333,2007-10-11,01:20:24
39.9753,116.3291,0,167.322834645669,39366.0559722222,2007-10-11,01:20:36
39.9753333333333,116.3303,0,157.48031496063,39366.0563194444,2007-10-11,01:21:06
39.9753666666667,116.330683333333,0,173.884514435696,39366.0564699074,2007-10-11,01:21:19
39.9755666666667,116.33075,0,170.603674540682,39366.0570601852,2007-10-11,01:22:10
