# Supplementary material for: Research on differential privacy protection method based on user tendency
Source: PLoS One. 2023 Oct 26;18(10):e0288823. doi: 10.1371/journal.pone.0288823 (PMC10602288; doi:10.1371/journal.pone.0288823)
Supplement: S3 Data — (ZIP) [file pone.0288823.s003.zip › Data 5-3/056/Trajectory/20071012005537.plt]

Geolife trajectory
WGS 84
Altitude is in Feet
Reserved 3
0,2,255,My Track,0,0,2,8421376
0
39.9667,116.328116666667,0,173.884514435696,39367.0386226852,2007-10-12,00:55:37
39.9667166666667,116.328533333333,0,164.041994750656,39367.0388773148,2007-10-12,00:55:59
39.9668666666667,116.328366666667,0,150.918635170604,39367.0389814815,2007-10-12,00:56:08
39.9672333333333,116.3282,0,147.637795275591,39367.0391087963,2007-10-12,00:56:19
39.9686666666667,116.3281,0,147.637795275591,39367.0394097222,2007-10-12,00:56:45
39.9699833333333,116.328,0,157.48031496063,39367.0396990741,2007-10-12,00:57:10
39.9709666666667,116.327933333333,0,150.918635170604,39367.0399074074,2007-10-12,00:57:28
39.97155,116.32795,0,157.48031496063,39367.0400115741,2007-10-12,00:57:37
39.97245,116.327883333333,0,170.603674540682,39367.0402199074,2007-10-12,00:57:55
39.9727166666667,116.32785,0,170.603674540682,39367.0402662037,2007-10-12,00:57:59
39.9728833333333,116.327883333333,0,177.165354330709,39367.0403472222,2007-10-12,00:58:06
39.9734666666667,116.3278,0,173.884514435696,39367.0405092593,2007-10-12,00:58:20
39.97385,116.327883333333,0,173.884514435696,39367.0405671296,2007-10-12,00:58:25
39.9745,116.32785,0,173.884514435696,39367.0407291667,2007-10-12,00:58:39
39.97475,116.3277,0,226.377952755906,39367.0408333333,2007-10-12,00:58:48
39.9749833333333,116.3277,0,232.939632545932,39367.0409259259,2007-10-12,00:58:56
39.97505,116.328483333333,0,164.041994750656,39367.041087963,2007-10-12,00:59:10
39.97505,116.3289,0,160.761154855643,39367.0411805556,2007-10-12,00:59:18
39.97525,116.32885,0,157.48031496063,39367.0413425926,2007-10-12,00:59:32
39.9754,116.329383333333,0,157.48031496063,39367.0414699074,2007-10-12,00:59:43
39.9754833333333,116.329883333333,0,157.48031496063,39367.0416319444,2007-10-12,00:59:57
39.9754,116.3303,0,157.48031496063,39367.0418055556,2007-10-12,01:00:12
39.9754166666667,116.330533333333,0,104.98687664042,39367.0419560185,2007-10-12,01:00:25
39.9755333333333,116.330733333333,0,157.48031496063,39367.0422800926,2007-10-12,01:00:53
39.97595,116.330583333333,0,144.356955380577,39367.0424421296,2007-10-12,01:01:07
