# Supplementary material for: Research on differential privacy protection method based on user tendency
Source: PLoS One. 2023 Oct 26;18(10):e0288823. doi: 10.1371/journal.pone.0288823 (PMC10602288; doi:10.1371/journal.pone.0288823)
Supplement: S3 Data — (ZIP) [file pone.0288823.s003.zip › Data 5-3/056/Trajectory/20071013074915.plt]

Geolife trajectory
WGS 84
Altitude is in Feet
Reserved 3
0,2,255,My Track,0,0,2,8421376
0
39.9749833333333,116.332433333333,0,144.356955380577,39368.3258680556,2007-10-13,07:49:15
39.97495,116.334116666667,0,134.514435695538,39368.3259837963,2007-10-13,07:49:25
39.9750666666667,116.3387,0,131.233595800525,39368.3263078704,2007-10-13,07:49:53
39.97515,116.339166666667,0,131.233595800525,39368.3265740741,2007-10-13,07:50:16
39.9750333333333,116.346866666667,0,154.199475065617,39368.3276273148,2007-10-13,07:51:47
39.9742333333333,116.346733333333,0,150.918635170604,39368.3277777778,2007-10-13,07:52:00
39.96805,116.346966666667,0,167.322834645669,39368.3283912037,2007-10-13,07:52:53
39.9670666666667,116.346566666667,0,167.322834645669,39368.3285648148,2007-10-13,07:53:08
39.96675,116.346466666667,0,170.603674540682,39368.3286921296,2007-10-13,07:53:19
39.9665833333333,116.34625,0,177.165354330709,39368.3287962963,2007-10-13,07:53:28
39.9666166666667,116.343083333333,0,167.322834645669,39368.3296180556,2007-10-13,07:54:39
39.9666833333333,116.342483333333,0,164.041994750656,39368.3299305556,2007-10-13,07:55:06
39.96665,116.341516666667,0,160.761154855643,39368.330474537,2007-10-13,07:55:53
39.967,116.341366666667,0,150.918635170604,39368.3309953704,2007-10-13,07:56:38
39.9671666666667,116.341316666667,0,167.322834645669,39368.3311574074,2007-10-13,07:56:52
39.96735,116.341366666667,0,114.829396325459,39368.3313310185,2007-10-13,07:57:07
39.9677,116.34145,0,124.671916010499,39368.3316550926,2007-10-13,07:57:35
39.9679166666667,116.341416666667,0,121.391076115486,39368.3318402778,2007-10-13,07:57:51
39.9680166666667,116.340866666667,0,95.1443569553806,39368.3323032407,2007-10-13,07:58:31
39.9680166666667,116.3405,0,75.4593175853018,39368.3325925926,2007-10-13,07:58:56
39.9680333333333,116.34025,0,75.4593175853018,39368.3328125,2007-10-13,07:59:15
39.9680833333333,116.340016666667,0,78.740157480315,39368.4152662037,2007-10-13,09:57:59
39.9681,116.340266666667,0,78.740157480315,39368.4155439815,2007-10-13,09:58:23
39.9681,116.340566666667,0,78.740157480315,39368.4158449074,2007-10-13,09:58:49
39.9681333333333,116.34105,0,78.740157480315,39368.4163773148,2007-10-13,09:59:35
