# Supplementary material for: Research on differential privacy protection method based on user tendency
Source: PLoS One. 2023 Oct 26;18(10):e0288823. doi: 10.1371/journal.pone.0288823 (PMC10602288; doi:10.1371/journal.pone.0288823)
Supplement: S3 Data — (ZIP) [file pone.0288823.s003.zip › Data 5-3/056/Trajectory/20071015011822.plt]

Geolife trajectory
WGS 84
Altitude is in Feet
Reserved 3
0,2,255,My Track,0,0,2,8421376
0
39.9663666666667,116.323116666667,0,78.740157480315,39370.0544212963,2007-10-15,01:18:22
39.9663666666667,116.3245,0,104.98687664042,39370.054837963,2007-10-15,01:18:58
39.9663833333333,116.324933333333,0,104.98687664042,39370.0549537037,2007-10-15,01:19:08
39.9664166666667,116.325483333333,0,104.98687664042,39370.0550810185,2007-10-15,01:19:19
39.96645,116.32605,0,104.98687664042,39370.0552777778,2007-10-15,01:19:36
39.9664666666667,116.326416666667,0,104.98687664042,39370.0553819444,2007-10-15,01:19:45
39.9665,116.327316666667,0,121.391076115486,39370.0556712963,2007-10-15,01:20:10
39.9665166666667,116.327716666667,0,144.356955380577,39370.0558333333,2007-10-15,01:20:24
39.96745,116.32795,0,147.637795275591,39370.0561226852,2007-10-15,01:20:49
39.9692166666667,116.327883333333,0,150.918635170604,39370.0565740741,2007-10-15,01:21:28
39.9721166666667,116.3278,0,164.041994750656,39370.0573263889,2007-10-15,01:22:33
39.9727833333333,116.327783333333,0,180.446194225722,39370.0575,2007-10-15,01:22:48
39.9731,116.327766666667,0,193.569553805774,39370.0575810185,2007-10-15,01:22:55
39.9740333333333,116.327783333333,0,288.713910761155,39370.0578125,2007-10-15,01:23:15
39.9743333333333,116.3278,0,295.275590551181,39370.0578935185,2007-10-15,01:23:22
39.9745666666667,116.327716666667,0,328.083989501312,39370.0579513889,2007-10-15,01:23:27
39.9749333333333,116.327683333333,0,305.11811023622,39370.0580671296,2007-10-15,01:23:37
39.9751166666667,116.3278,0,282.152230971129,39370.0581365741,2007-10-15,01:23:43
39.9751333333333,116.328483333333,0,275.590551181102,39370.058275463,2007-10-15,01:23:55
39.9750833333333,116.32885,0,269.028871391076,39370.0583680556,2007-10-15,01:24:03
39.9753166666667,116.328966666667,0,272.309711286089,39370.0585763889,2007-10-15,01:24:21
39.9753166666667,116.329516666667,0,269.028871391076,39370.0587037037,2007-10-15,01:24:32
39.97535,116.330516666667,0,275.590551181102,39370.0590509259,2007-10-15,01:25:02
39.97545,116.330683333333,0,364.173228346457,39370.0593287037,2007-10-15,01:25:26
39.97565,116.3309,0,341.207349081365,39370.0597106481,2007-10-15,01:25:59
