# Supplementary material for: Research on differential privacy protection method based on user tendency
Source: PLoS One. 2023 Oct 26;18(10):e0288823. doi: 10.1371/journal.pone.0288823 (PMC10602288; doi:10.1371/journal.pone.0288823)
Supplement: S3 Data — (ZIP) [file pone.0288823.s003.zip › Data 5-3/056/Trajectory/20071015151105.plt]

Geolife trajectory
WGS 84
Altitude is in Feet
Reserved 3
0,2,255,My Track,0,0,2,8421376
0
39.9755,116.330916666667,0,177.165354330709,39370.6326967593,2007-10-15,15:11:05
39.9752166666667,116.330916666667,0,177.165354330709,39370.6330439815,2007-10-15,15:11:35
39.9771833333333,116.324916666667,0,177.165354330709,39370.6338425926,2007-10-15,15:12:44
39.9758333333333,116.326516666667,0,177.165354330709,39370.6340162037,2007-10-15,15:12:59
39.9759,116.326966666667,0,177.165354330709,39370.6341666667,2007-10-15,15:13:12
39.9761333333333,116.3266,0,177.165354330709,39370.6342939815,2007-10-15,15:13:23
39.9765166666667,116.326133333333,0,177.165354330709,39370.6343171296,2007-10-15,15:13:25
39.9762333333333,116.325966666667,0,177.165354330709,39370.6344560185,2007-10-15,15:13:37
39.9756166666667,116.326133333333,0,177.165354330709,39370.6345949074,2007-10-15,15:13:49
39.9748666666667,116.326366666667,0,177.165354330709,39370.6347453704,2007-10-15,15:14:02
39.97305,116.3266,0,177.165354330709,39370.6351388889,2007-10-15,15:14:36
39.9725,116.326683333333,0,177.165354330709,39370.6352546296,2007-10-15,15:14:46
39.9721333333333,116.32675,0,177.165354330709,39370.6353356481,2007-10-15,15:14:53
39.9715333333333,116.326816666667,0,177.165354330709,39370.6354861111,2007-10-15,15:15:06
39.9709666666667,116.326933333333,0,177.165354330709,39370.635625,2007-10-15,15:15:18
39.9699,116.327033333333,0,177.165354330709,39370.6358796296,2007-10-15,15:15:40
39.9694666666667,116.32705,0,177.165354330709,39370.6360069444,2007-10-15,15:15:51
39.969,116.32705,0,177.165354330709,39370.6362037037,2007-10-15,15:16:08
39.9686,116.3271,0,177.165354330709,39370.6366898148,2007-10-15,15:16:50
39.9684166666667,116.327183333333,0,177.165354330709,39370.6367939815,2007-10-15,15:16:59
39.96815,116.327133333333,0,177.165354330709,39370.6368981482,2007-10-15,15:17:08
39.9677333333333,116.32725,0,177.165354330709,39370.6369791667,2007-10-15,15:17:15
39.9673666666667,116.32735,0,177.165354330709,39370.6370833333,2007-10-15,15:17:24
39.9669333333333,116.327383333333,0,177.165354330709,39370.6371875,2007-10-15,15:17:33
39.9658833333333,116.327083333333,0,177.165354330709,39370.6373263889,2007-10-15,15:17:45
