# Supplementary material for: Research on differential privacy protection method based on user tendency
Source: PLoS One. 2023 Oct 26;18(10):e0288823. doi: 10.1371/journal.pone.0288823 (PMC10602288; doi:10.1371/journal.pone.0288823)
Supplement: S3 Data — (ZIP) [file pone.0288823.s003.zip › Data 5-3/056/Trajectory/20071016012535.plt]

Geolife trajectory
WGS 84
Altitude is in Feet
Reserved 3
0,2,255,My Track,0,0,2,8421376
0
39.9668166666667,116.3235,0,177.165354330709,39371.0594328704,2007-10-16,01:25:35
39.9664333333333,116.324183333333,0,177.165354330709,39371.0600694444,2007-10-16,01:26:30
39.96625,116.324316666667,0,177.165354330709,39371.0601388889,2007-10-16,01:26:36
39.9661833333333,116.324566666667,0,177.165354330709,39371.0604050926,2007-10-16,01:26:59
39.9667833333333,116.32515,0,177.165354330709,39371.0604282407,2007-10-16,01:27:01
39.9663833333333,116.32555,0,177.165354330709,39371.0604976852,2007-10-16,01:27:07
39.96645,116.325833333333,0,177.165354330709,39371.0605902778,2007-10-16,01:27:15
39.9664833333333,116.326266666667,0,177.165354330709,39371.0607523148,2007-10-16,01:27:29
39.9664666666667,116.327133333333,0,177.165354330709,39371.0609606481,2007-10-16,01:27:47
39.9665,116.32785,0,177.165354330709,39371.0611226852,2007-10-16,01:28:01
39.9666,116.3281,0,177.165354330709,39371.0611805556,2007-10-16,01:28:06
39.9669166666667,116.32815,0,177.165354330709,39371.0612731481,2007-10-16,01:28:14
39.9673,116.328166666667,0,177.165354330709,39371.0613773148,2007-10-16,01:28:23
39.9692666666667,116.328016666667,0,177.165354330709,39371.0618402778,2007-10-16,01:29:03
39.9695333333333,116.327933333333,0,177.165354330709,39371.0619212963,2007-10-16,01:29:10
39.9698833333333,116.327933333333,0,177.165354330709,39371.0620023148,2007-10-16,01:29:17
39.97145,116.327883333333,0,177.165354330709,39371.062349537,2007-10-16,01:29:47
39.9721666666667,116.3278,0,177.165354330709,39371.0625115741,2007-10-16,01:30:01
39.9725833333333,116.327683333333,0,177.165354330709,39371.0625925926,2007-10-16,01:30:08
39.9729833333333,116.3276,0,177.165354330709,39371.0626967593,2007-10-16,01:30:17
39.9738833333333,116.327566666667,0,177.165354330709,39371.0629166667,2007-10-16,01:30:36
39.97435,116.327566666667,0,177.165354330709,39371.0630439815,2007-10-16,01:30:47
39.97495,116.32755,0,177.165354330709,39371.0632060185,2007-10-16,01:31:01
39.9750666666667,116.3286,0,177.165354330709,39371.0634490741,2007-10-16,01:31:22
39.9751166666667,116.3288,0,177.165354330709,39371.0638541667,2007-10-16,01:31:57
39.9752833333333,116.32905,0,177.165354330709,39371.0640856481,2007-10-16,01:32:17
39.9753,116.32985,0,183.727034120735,39371.0642708333,2007-10-16,01:32:33
39.9753,116.3303,0,193.569553805774,39371.064375,2007-10-16,01:32:42
39.9752833333333,116.330683333333,0,167.322834645669,39371.0647453704,2007-10-16,01:33:14
39.9754166666667,116.330816666667,0,167.322834645669,39371.0649074074,2007-10-16,01:33:28
39.9757,116.33075,0,167.322834645669,39371.0650810185,2007-10-16,01:33:43
