# Supplementary material for: Research on differential privacy protection method based on user tendency
Source: PLoS One. 2023 Oct 26;18(10):e0288823. doi: 10.1371/journal.pone.0288823 (PMC10602288; doi:10.1371/journal.pone.0288823)
Supplement: S4 Data — (ZIP) [file pone.0288823.s004.zip]

Archive with 4,555 entries (4,484 files):
- Data  5-4/
- Data  5-4/111/
- Data  5-4/111/Trajectory/
- Data  5-4/111/Trajectory/20070413152330.plt
- Data  5-4/111/Trajectory/20070414033616.plt
- Data  5-4/111/Trajectory/20070415004923.plt
- Data  5-4/111/Trajectory/20070415104458.plt
- Data  5-4/111/Trajectory/20070416144410.plt
- Data  5-4/111/Trajectory/20070417020724.plt
- Data  5-4/111/Trajectory/20070417144619.plt
- Data  5-4/111/Trajectory/20070418004620.plt
- Data  5-4/111/Trajectory/20070418133622.plt
- Data  5-4/111/Trajectory/20070418133833.plt
- Data  5-4/111/Trajectory/20070419003625.plt
- Data  5-4/111/Trajectory/20070419131853.plt
- Data  5-4/111/Trajectory/20070420010223.plt
- Data  5-4/111/Trajectory/20070420075632.plt
- Data  5-4/111/Trajectory/20070421011419.plt
- Data  5-4/111/Trajectory/20070423142122.plt
- Data  5-4/111/Trajectory/20070427061046.plt
- Data  5-4/111/Trajectory/20070608232055.plt
- Data  5-4/111/Trajectory/20070610094624.plt
- Data  5-4/111/Trajectory/20070616000009.plt
- Data  5-4/111/Trajectory/20070617002909.plt
- Data  5-4/111/Trajectory/20070617060206.plt
- Data  5-4/111/Trajectory/20070817145052.plt
- Data  5-4/111/Trajectory/20070818024428.plt
- Data  5-4/111/Trajectory/20070818091237.plt
- Data  5-4/111/Trajectory/20070819022010.plt
- Data  5-4/111/Trajectory/20070820004341.plt
- Data  5-4/111/Trajectory/20070904235928.plt
- Data  5-4/111/Trajectory/20070907024753.plt
- Data  5-4/111/Trajectory/20070908002428.plt
- Data  5-4/111/Trajectory/20090714213722.plt
- Data  5-4/111/Trajectory/20090718105136.plt
- Data  5-4/111/Trajectory/20090718234923.plt
- Data  5-4/111/Trajectory/20090720005205.plt
- Data  5-4/111/Trajectory/20090721014538.plt
- Data  5-4/111/Trajectory/20090722015733.plt
- Data  5-4/111/Trajectory/20090723002208.plt
- Data  5-4/111/Trajectory/20090724005608.plt
- Data  5-4/111/Trajectory/20090725014337.plt
- Data  5-4/111/Trajectory/20090726034008.plt
- Data  5-4/111/Trajectory/20090727015002.plt
- Data  5-4/111/Trajectory/20090728005323.plt
- Data  5-4/111/Trajectory/20090729000218.plt
- Data  5-4/111/Trajectory/20090730000254.plt
- Data  5-4/111/labels.txt
- Data  5-4/112/
- Data  5-4/112/Trajectory/
- Data  5-4/112/Trajectory/20080124051621.plt
- Data  5-4/112/Trajectory/20080127043935.plt
- Data  5-4/112/Trajectory/20080128010428.plt
- Data  5-4/112/Trajectory/20080202100305.plt
- Data  5-4/112/Trajectory/20080202223131.plt
- Data  5-4/112/Trajectory/20080214231507.plt
- Data  5-4/112/Trajectory/20080219124614.plt
- Data  5-4/112/Trajectory/20080223131839.plt
- Data  5-4/112/Trajectory/20080225124250.plt
- Data  5-4/112/Trajectory/20080226175517.plt
- Data  5-4/112/Trajectory/20080227132709.plt
- Data  5-4/112/Trajectory/20080301135826.plt
- Data  5-4/112/Trajectory/20080301190830.plt
- Data  5-4/112/Trajectory/20080301191755.plt
- Data  5-4/112/Trajectory/20080407113837.plt
- Data  5-4/112/Trajectory/20080407172741.plt
- Data  5-4/112/Trajectory/20080407190848.plt
- Data  5-4/112/Trajectory/20080407202347.plt
- Data  5-4/112/Trajectory/20080408121033.plt
- Data  5-4/112/Trajectory/20080409121916.plt
- Data  5-4/112/Trajectory/20080409185417.plt
- Data  5-4/112/Trajectory/20080410093123.plt
- Data  5-4/112/Trajectory/20080411200310.plt
- Data  5-4/112/Trajectory/20080411203844.plt
- Data  5-4/112/Trajectory/20080411232037.plt
- Data  5-4/112/Trajectory/20080412125552.plt
- Data  5-4/112/Trajectory/20080412151143.plt
- Data  5-4/112/Trajectory/20080412184038.plt
- Data  5-4/112/Trajectory/20080413142301.plt
- Data  5-4/112/Trajectory/20080414120354.plt
- Data  5-4/112/Trajectory/20080414193114.plt
- Data  5-4/112/Trajectory/20080415084712.plt
- Data  5-4/112/Trajectory/20080415133004.plt
- Data  5-4/112/Trajectory/20080415181546.plt
- Data  5-4/112/Trajectory/20080416115647.plt
- Data  5-4/112/Trajectory/20080416174310.plt
- Data  5-4/112/Trajectory/20080417132434.plt
- Data  5-4/112/Trajectory/20080418132149.plt
- Data  5-4/112/Trajectory/20080422132349.plt
- Data  5-4/112/Trajectory/20080424230816.plt
- Data  5-4/112/Trajectory/20080425074657.plt
- Data  5-4/112/Trajectory/20080426001938.plt
- Data  5-4/112/Trajectory/20080426130146.plt
- Data  5-4/112/Trajectory/20080426134144.plt
- Data  5-4/112/Trajectory/20080427092724.plt
- Data  5-4/112/Trajectory/20080427194932.plt
- Data  5-4/112/Trajectory/20080427235700.plt
- Data  5-4/112/Trajectory/20080428084608.plt
- Data  5-4/112/Trajectory/20080428131300.plt
- Data  5-4/112/Trajectory/20080428230906.plt
- Data  5-4/112/Trajectory/20080428231918.plt
- Data  5-4/112/Trajectory/20080429090049.plt
- Data  5-4/112/Trajectory/20080429135704.plt
- Data  5-4/112/Trajectory/20080430183157.plt
- Data  5-4/112/Trajectory/20080501102650.plt
- Data  5-4/112/Trajectory/20080502012024.plt
- Data  5-4/112/Trajectory/20080504101634.plt
- Data  5-4/112/Trajectory/20080505011715.plt
- Data  5-4/112/Trajectory/20080505085759.plt
- Data  5-4/112/Trajectory/20080505120515.plt
- Data  5-4/112/Trajectory/20080506122439.plt
- Data  5-4/112/Trajectory/20080507022010.plt
- Data  5-4/112/Trajectory/20080507121021.plt
- Data  5-4/112/Trajectory/20080508011252.plt
- Data  5-4/112/Trajectory/20080508094734.plt
- Data  5-4/112/Trajectory/20080509014801.plt
- Data  5-4/112/Trajectory/20080509085201.plt
- Data  5-4/112/Trajectory/20080509212703.plt
- Data  5-4/112/Trajectory/20080510112906.plt
- Data  5-4/112/Trajectory/20080510190040.plt
- Data  5-4/112/Trajectory/20080511183630.plt
- Data  5-4/112/Trajectory/20080512014401.plt
- Data  5-4/112/Trajectory/20080512230340.plt
- Data  5-4/112/Trajectory/20080513163815.plt
- Data  5-4/112/Trajectory/20080513182857.plt
- Data  5-4/112/Trajectory/20080514020939.plt
- Data  5-4/112/Trajectory/20080514093407.plt
- Data  5-4/112/Trajectory/20080515003603.plt
- Data  5-4/112/Trajectory/20080516021916.plt
- Data  5-4/112/Trajectory/20080516170709.plt
- Data  5-4/112/Trajectory/20080517070411.plt
- Data  5-4/112/Trajectory/20080517170548.plt
- Data  5-4/112/Trajectory/20080518010010.plt
- Data  5-4/112/Trajectory/20080518044011.plt
- Data  5-4/112/Trajectory/20080518161942.plt
- Data  5-4/112/Trajectory/20080519021309.plt
- Data  5-4/112/Trajectory/20080519170749.plt
- Data  5-4/112/Trajectory/20080520113416.plt
- Data  5-4/112/Trajectory/20080520133151.plt
- Data  5-4/112/Trajectory/20080520170801.plt
- Data  5-4/112/Trajectory/20080521023839.plt
- Data  5-4/112/Trajectory/20080521160955.plt
- Data  5-4/112/Trajectory/20080522013402.plt
- Data  5-4/112/Trajectory/20080522155140.plt
- Data  5-4/112/Trajectory/20080523130437.plt
- Data  5-4/112/Trajectory/20080524003039.plt
- Data  5-4/112/Trajectory/20080525144139.plt
- Data  5-4/112/Trajectory/20080526012215.plt
- Data  5-4/112/Trajectory/20080526183543.plt
- Data  5-4/112/Trajectory/20080527014407.plt
- Data  5-4/112/Trajectory/20080527105841.plt
- Data  5-4/112/Trajectory/20080528012910.plt
- Data  5-4/112/Trajectory/20080528154831.plt
- Data  5-4/112/Trajectory/20080529155631.plt
- Data  5-4/112/Trajectory/20080530013611.plt
- Data  5-4/112/Trajectory/20080530063309.plt
- Data  5-4/112/Trajectory/20080530110041.plt
- Data  5-4/112/Trajectory/20080530165840.plt
- Data  5-4/112/Trajectory/20080531031101.plt
- Data  5-4/112/Trajectory/20080531161818.plt
- Data  5-4/112/Trajectory/20080601040242.plt
- Data  5-4/112/Trajectory/20080601151125.plt
- Data  5-4/112/Trajectory/20080602150809.plt
- Data  5-4/112/Trajectory/20080603013835.plt
- Data  5-4/112/Trajectory/20080603153810.plt
- Data  5-4/112/Trajectory/20080604152230.plt
- Data  5-4/112/Trajectory/20080605011552.plt
- Data  5-4/112/Trajectory/20080605162540.plt
- Data  5-4/112/Trajectory/20080606013948.plt
- Data  5-4/112/Trajectory/20080606173353.plt
- Data  5-4/112/Trajectory/20080607012712.plt
- Data  5-4/112/Trajectory/20080607154639.plt
- Data  5-4/112/Trajectory/20080608004627.plt
- Data  5-4/112/Trajectory/20080608042825.plt
- Data  5-4/112/Trajectory/20080609014915.plt
- Data  5-4/112/Trajectory/20080609111333.plt
- Data  5-4/112/Trajectory/20080609150913.plt
- Data  5-4/112/Trajectory/20080610014116.plt
- Data  5-4/112/Trajectory/20080610150509.plt
- Data  5-4/112/Trajectory/20080611011509.plt
- Data  5-4/112/Trajectory/20080611160127.plt
- Data  5-4/112/Trajectory/20080612012637.plt
- Data  5-4/112/Trajectory/20080612181349.plt
- Data  5-4/112/Trajectory/20080613162309.plt
- Data  5-4/112/Trajectory/20080614035040.plt
- Data  5-4/112/Trajectory/20080614161034.plt
- Data  5-4/112/Trajectory/20080615003709.plt
- Data  5-4/112/Trajectory/20080615061739.plt
- Data  5-4/112/Trajectory/20080615153009.plt
- Data  5-4/112/Trajectory/20080616012251.plt
- Data  5-4/112/Trajectory/20080616161439.plt
- Data  5-4/112/Trajectory/20080617013911.plt
- Data  5-4/112/Trajectory/20080617154209.plt
- Data  5-4/112/Trajectory/20080618012139.plt
- Data  5-4/112/Trajectory/20080618124039.plt
- Data  5-4/112/Trajectory/20080619160910.plt
- Data  5-4/112/Trajectory/20080619230237.plt
- Data  5-4/112/Trajectory/20080621013832.plt
- Data  5-4/112/Trajectory/20080621162239.plt
- Data  5-4/112/Trajectory/20080622005110.plt
- Data  5-4/112/Trajectory/20080622040107.plt
- Data  5-4/112/Trajectory/20080622124701.plt
- Data  5-4/112/Trajectory/20080623155147.plt
- Data  5-4/112/Trajectory/20080624011215.plt
- Data  5-4/112/Trajectory/20080624153647.plt
- Data  5-4/112/Trajectory/20080625011601.plt
- Data  5-4/112/Trajectory/20080625172633.plt
- Data  5-4/112/Trajectory/20080626031425.plt
- Data  5-4/112/Trajectory/20080626165615.plt
- Data  5-4/112/Trajectory/20080627022754.plt
- Data  5-4/112/Trajectory/20080627103629.plt
- Data  5-4/112/Trajectory/20080628020150.plt
- Data  5-4/112/Trajectory/20080628023227.plt
- Data  5-4/112/Trajectory/20080628100846.plt
- Data  5-4/112/Trajectory/20080628165309.plt
- Data  5-4/112/Trajectory/20080629004534.plt
- Data  5-4/112/Trajectory/20080629004633.plt
- Data  5-4/112/Trajectory/20080629043556.plt
- Data  5-4/112/Trajectory/20080629165831.plt
- Data  5-4/112/Trajectory/20080630015803.plt
- Data  5-4/112/Trajectory/20080630160716.plt
- Data  5-4/112/Trajectory/20080701052937.plt
- Data  5-4/112/Trajectory/20080701194739.plt
- Data  5-4/112/Trajectory/20080702020309.plt
- Data  5-4/112/Trajectory/20080702161309.plt
- Data  5-4/112/Trajectory/20080703015604.plt
- Data  5-4/112/Trajectory/20080703153003.plt
- Data  5-4/112/Trajectory/20080704021011.plt
- Data  5-4/112/Trajectory/20080704171509.plt
- Data  5-4/112/Trajectory/20080705053420.plt
- Data  5-4/112/Trajectory/20080705164758.plt
- Data  5-4/112/Trajectory/20080706011217.plt
- Data  5-4/112/Trajectory/20080706014330.plt
- Data  5-4/112/Trajectory/20080706083034.plt
- Data  5-4/112/Trajectory/20080706173438.plt
- Data  5-4/112/Trajectory/20080707022437.plt
- Data  5-4/112/Trajectory/20080707042242.plt
- Data  5-4/112/Trajectory/20080707063305.plt
- Data  5-4/112/Trajectory/20080707162139.plt
- Data  5-4/112/Trajectory/20080708014616.plt
- Data  5-4/112/Trajectory/20080708162052.plt
- Data  5-4/112/Trajectory/20080709012639.plt
- Data  5-4/112/Trajectory/20080709171521.plt
- Data  5-4/112/Trajectory/20080710022932.plt
- Data  5-4/112/Trajectory/20080710095337.plt
- Data  5-4/112/Trajectory/20080710114615.plt
- Data  5-4/112/Trajectory/20080711020311.plt
- Data  5-4/112/Trajectory/20080711165947.plt
- Data  5-4/112/Trajectory/20080713004126.plt
- Data  5-4/112/Trajectory/20080713064523.plt
- Data  5-4/112/Trajectory/20080713093807.plt
- Data  5-4/112/Trajectory/20080713162846.plt
- Data  5-4/112/Trajectory/20080714020540.plt
- Data  5-4/112/Trajectory/20080715125857.plt
- Data  5-4/112/Trajectory/20080715141929.plt
- Data  5-4/112/Trajectory/20080715165809.plt
- Data  5-4/112/Trajectory/20080716020639.plt
- Data  5-4/112/Trajectory/20080716103338.plt
- Data  5-4/112/Trajectory/20080716154342.plt
- Data  5-4/112/Trajectory/20080717012048.plt
- Data  5-4/112/Trajectory/20080717152304.plt
- Data  5-4/112/Trajectory/20080718013204.plt
- Data  5-4/112/labels.txt
- Data  5-4/113/
- Data  5-4/113/Trajectory/
- Data  5-4/113/Trajectory/20100510103524.plt
- Data  5-4/113/Trajectory/20100512101255.plt
- Data  5-4/113/Trajectory/20100512235929.plt
- Data  5-4/113/Trajectory/20100513102400.plt
- Data  5-4/113/Trajectory/20100514003732.plt
- Data  5-4/113/Trajectory/20100514132958.plt
- Data  5-4/113/Trajectory/20100517005036.plt
- Data  5-4/113/Trajectory/20100517102438.plt
- Data  5-4/113/Trajectory/20100518003527.plt
- Data  5-4/113/Trajectory/20100518101954.plt
- Data  5-4/113/Trajectory/20100519003829.plt
- Data  5-4/113/Trajectory/20100519102352.plt
- Data  5-4/113/Trajectory/20100520003458.plt
- Data  5-4/113/Trajectory/20100524002838.plt
- Data  5-4/113/Trajectory/20100524102431.plt
- Data  5-4/113/Trajectory/20100525003038.plt
- Data  5-4/113/Trajectory/20100525101354.plt
- Data  5-4/113/Trajectory/20100526004257.plt
- Data  5-4/113/Trajectory/20100526095854.plt
- Data  5-4/113/Trajectory/20100527004254.plt
- Data  5-4/113/Trajectory/20100527102203.plt
- Data  5-4/113/Trajectory/20100528004056.plt
- Data  5-4/113/Trajectory/20100528115632.plt
- Data  5-4/113/Trajectory/20100528230624.plt
- Data  5-4/113/Trajectory/20100531001556.plt
- Data  5-4/113/Trajectory/20100531101702.plt
- Data  5-4/113/Trajectory/20100531230658.plt
- Data  5-4/113/Trajectory/20100601101207.plt
- Data  5-4/113/Trajectory/20100601230757.plt
- Data  5-4/113/Trajectory/20100602104501.plt
- Data  5-4/113/Trajectory/20100603003556.plt
- Data  5-4/113/Trajectory/20100603103021.plt
- Data  5-4/114/
- Data  5-4/114/Trajectory/
- Data  5-4/114/Trajectory/20071019052429.plt
[truncated: 4,255 more entries]
