# Supplementary material for: Research on differential privacy protection method based on user tendency
Source: PLoS One. 2023 Oct 26;18(10):e0288823. doi: 10.1371/journal.pone.0288823 (PMC10602288; doi:10.1371/journal.pone.0288823)
Supplement: S4 Data — (ZIP) [file pone.0288823.s004.zip › Data 5-4/111/Trajectory/20070414033616.plt]

Geolife trajectory
WGS 84
Altitude is in Feet
Reserved 3
0,2,255,My Track,0,0,2,8421376
0
39.96725,116.385483333333,0,137.795275590551,39186.1501851852,2007-04-14,03:36:16
39.9672833333333,116.385066666667,0,131.233595800525,39186.1502777778,2007-04-14,03:36:24
39.96725,116.38445,0,131.233595800525,39186.1503935185,2007-04-14,03:36:34
39.9672,116.383866666667,0,144.356955380577,39186.1504976852,2007-04-14,03:36:43
39.9670333333333,116.376966666667,0,164.041994750656,39186.1514467593,2007-04-14,03:38:05
39.9672666666667,116.3762,0,154.199475065617,39186.1515856481,2007-04-14,03:38:17
39.9674,116.375666666667,0,150.918635170604,39186.1516782407,2007-04-14,03:38:25
39.9674166666667,116.3748,0,144.356955380577,39186.1518634259,2007-04-14,03:38:41
39.9675666666667,116.374566666667,0,157.48031496063,39186.1519444444,2007-04-14,03:38:48
39.9674333333333,116.373633333333,0,147.637795275591,39186.1521412037,2007-04-14,03:39:05
39.9674166666667,116.373283333333,0,147.637795275591,39186.1522106482,2007-04-14,03:39:11
39.9673666666667,116.372866666667,0,147.637795275591,39186.1523032407,2007-04-14,03:39:19
39.9673833333333,116.372333333333,0,147.637795275591,39186.1524305556,2007-04-14,03:39:30
39.9672833333333,116.37175,0,147.637795275591,39186.152650463,2007-04-14,03:39:49
39.9670166666667,116.371133333333,0,141.076115485564,39186.1526851852,2007-04-14,03:39:52
39.9669833333333,116.369783333333,0,141.076115485564,39186.1529398148,2007-04-14,03:40:14
39.9669,116.368116666667,0,141.076115485564,39186.1531944444,2007-04-14,03:40:36
39.9668333333333,116.367416666667,0,137.795275590551,39186.1533101852,2007-04-14,03:40:46
39.9669666666667,116.365066666667,0,137.795275590551,39186.1538888889,2007-04-14,03:41:36
39.9669333333333,116.364833333333,0,114.829396325459,39186.1539467593,2007-04-14,03:41:41
39.9669833333333,116.36445,0,154.199475065617,39186.1541203704,2007-04-14,03:41:56
39.9669666666667,116.364283333333,0,150.918635170604,39186.154224537,2007-04-14,03:42:05
39.9668833333333,116.36385,0,177.165354330709,39186.1545717593,2007-04-14,03:42:35
39.9667833333333,116.363216666667,0,121.391076115486,39186.1547337963,2007-04-14,03:42:49
39.96675,116.362566666667,0,144.356955380577,39186.1548611111,2007-04-14,03:43:00
39.9669833333333,116.3622,0,150.918635170604,39186.1549537037,2007-04-14,03:43:08
39.96685,116.3618,0,150.918635170604,39186.1550115741,2007-04-14,03:43:13
39.9667,116.359633333333,0,147.637795275591,39186.1553009259,2007-04-14,03:43:38
39.9667166666667,116.357933333333,0,157.48031496063,39186.1555439815,2007-04-14,03:43:59
39.9667666666667,116.357316666667,0,147.637795275591,39186.1556365741,2007-04-14,03:44:07
39.9667166666667,116.355666666667,0,141.076115485564,39186.1558796296,2007-04-14,03:44:28
39.9667166666667,116.354883333333,0,144.356955380577,39186.1559953704,2007-04-14,03:44:38
39.9666166666667,116.351183333333,0,160.761154855643,39186.1565625,2007-04-14,03:45:27
39.9667,116.350683333333,0,164.041994750656,39186.1566550926,2007-04-14,03:45:35
39.9668166666667,116.350133333333,0,170.603674540682,39186.1567708333,2007-04-14,03:45:45
39.9671333333333,116.349283333333,0,167.322834645669,39186.1569328704,2007-04-14,03:45:59
39.9673,116.34885,0,167.322834645669,39186.1570138889,2007-04-14,03:46:06
39.9676333333333,116.348583333333,0,167.322834645669,39186.1571180556,2007-04-14,03:46:15
39.9687166666667,116.3487,0,167.322834645669,39186.1573148148,2007-04-14,03:46:32
39.9689166666667,116.348616666667,0,167.322834645669,39186.1573842593,2007-04-14,03:46:38
39.9703333333333,116.34905,0,167.322834645669,39186.1575231481,2007-04-14,03:46:50
39.9714666666667,116.34905,0,167.322834645669,39186.1581712963,2007-04-14,03:47:46
39.9728833333333,116.34835,0,167.322834645669,39186.1582060185,2007-04-14,03:47:49
39.9732833333333,116.348366666667,0,167.322834645669,39186.158287037,2007-04-14,03:47:56
39.9737333333333,116.348333333333,0,177.165354330709,39186.1583680556,2007-04-14,03:48:03
39.9746,116.348333333333,0,173.884514435696,39186.1585763889,2007-04-14,03:48:21
39.9748666666667,116.348266666667,0,249.343832020997,39186.1587152778,2007-04-14,03:48:33
39.9750833333333,116.34825,0,314.96062992126,39186.1589699074,2007-04-14,03:48:55
39.9752666666667,116.3482,0,269.028871391076,39186.1590856481,2007-04-14,03:49:05
39.9754333333333,116.348133333333,0,242.782152230971,39186.159224537,2007-04-14,03:49:17
39.9754,116.347333333333,0,232.939632545932,39186.1594097222,2007-04-14,03:49:33
39.9753,116.3466,0,190.288713910761,39186.1595717593,2007-04-14,03:49:47
39.9752833333333,116.344383333333,0,173.884514435696,39186.1599768519,2007-04-14,03:50:22
39.9752666666667,116.34365,0,177.165354330709,39186.1601041667,2007-04-14,03:50:33
39.97525,116.34265,0,180.446194225722,39186.1602893519,2007-04-14,03:50:49
39.9752666666667,116.341766666667,0,187.007874015748,39186.160462963,2007-04-14,03:51:04
39.9751833333333,116.341233333333,0,187.007874015748,39186.1605439815,2007-04-14,03:51:11
39.9751666666667,116.340683333333,0,187.007874015748,39186.1606597222,2007-04-14,03:51:21
39.9751333333333,116.340183333333,0,187.007874015748,39186.1607523148,2007-04-14,03:51:29
39.9752333333333,116.3399,0,141.076115485564,39186.1608564815,2007-04-14,03:51:38
39.9752666666667,116.339366666667,0,154.199475065617,39186.1610069444,2007-04-14,03:51:51
39.9752333333333,116.3383,0,147.637795275591,39186.1612268519,2007-04-14,03:52:10
39.9751666666667,116.337583333333,0,150.918635170604,39186.1613541667,2007-04-14,03:52:21
39.97525,116.33685,0,147.637795275591,39186.1615277778,2007-04-14,03:52:36
39.9752166666667,116.335716666667,0,144.356955380577,39186.1617013889,2007-04-14,03:52:51
39.97515,116.33175,0,157.48031496063,39186.1623148148,2007-04-14,03:53:44
39.9752,116.330433333333,0,150.918635170604,39186.1625578704,2007-04-14,03:54:05
39.9753,116.33135,0,144.356955380577,39186.1628125,2007-04-14,03:54:27
39.9755166666667,116.331733333333,0,144.356955380577,39186.1629513889,2007-04-14,03:54:39
39.97585,116.331766666667,0,144.356955380577,39186.1629976852,2007-04-14,03:54:43
39.9761833333333,116.33175,0,150.918635170604,39186.1630787037,2007-04-14,03:54:50
39.9766833333333,116.331733333333,0,160.761154855643,39186.1632060185,2007-04-14,03:55:01
39.9768833333333,116.331433333333,0,173.884514435696,39186.1633101852,2007-04-14,03:55:10
39.9770333333333,116.331533333333,0,190.288713910761,39186.163587963,2007-04-14,03:55:34
39.9769,116.331583333333,0,206.692913385827,39186.1639351852,2007-04-14,03:56:04
39.9768,116.3315,0,216.535433070866,39186.1643634259,2007-04-14,03:56:41
39.9769333333333,116.331416666667,0,219.816272965879,39186.1646064815,2007-04-14,03:57:02
