# Supplementary material for: Research on differential privacy protection method based on user tendency
Source: PLoS One. 2023 Oct 26;18(10):e0288823. doi: 10.1371/journal.pone.0288823 (PMC10602288; doi:10.1371/journal.pone.0288823)
Supplement: S4 Data — (ZIP) [file pone.0288823.s004.zip › Data 5-4/111/Trajectory/20070415004923.plt]

Geolife trajectory
WGS 84
Altitude is in Feet
Reserved 3
0,2,255,My Track,0,0,2,8421376
0
39.9344166666667,116.418866666667,0,219.816272965879,39187.0342939815,2007-04-15,00:49:23
39.93425,116.41875,0,209.97375328084,39187.0348032407,2007-04-15,00:50:07
39.9344,116.41865,0,183.727034120735,39187.0360185185,2007-04-15,00:51:52
39.9344,116.417616666667,0,147.637795275591,39187.0362731481,2007-04-15,00:52:14
39.9343833333333,116.415616666667,0,144.356955380577,39187.0367592593,2007-04-15,00:52:56
39.9347666666667,116.415416666667,0,150.918635170604,39187.0369097222,2007-04-15,00:53:09
39.9350166666667,116.415433333333,0,170.603674540682,39187.0370023148,2007-04-15,00:53:17
39.9350166666667,116.4111,0,137.795275590551,39187.0378472222,2007-04-15,00:54:30
39.9354833333333,116.410916666667,0,154.199475065617,39187.0379976852,2007-04-15,00:54:43
39.9376833333333,116.410733333333,0,167.322834645669,39187.0385532407,2007-04-15,00:55:31
39.9381666666667,116.410766666667,0,177.165354330709,39187.0386574074,2007-04-15,00:55:40
39.9388166666667,116.410716666667,0,180.446194225722,39187.0388541667,2007-04-15,00:55:57
39.9392833333333,116.410683333333,0,173.884514435696,39187.0389814815,2007-04-15,00:56:08
39.9395166666667,116.410333333333,0,173.884514435696,39187.0390856481,2007-04-15,00:56:17
39.9394833333333,116.406233333333,0,173.884514435696,39187.0396990741,2007-04-15,00:57:10
39.9395166666667,116.402716666667,0,177.165354330709,39187.0403703704,2007-04-15,00:58:08
39.9393833333333,116.390766666667,0,167.322834645669,39187.0426851852,2007-04-15,01:01:28
39.9390166666667,116.3901,0,167.322834645669,39187.0428125,2007-04-15,01:01:39
39.9390166666667,116.3896,0,167.322834645669,39187.0428935185,2007-04-15,01:01:46
39.93935,116.38895,0,173.884514435696,39187.0430208333,2007-04-15,01:01:57
39.9394333333333,116.387166666667,0,173.884514435696,39187.0432986111,2007-04-15,01:02:21
39.9396,116.38665,0,183.727034120735,39187.0434375,2007-04-15,01:02:33
39.9400166666667,116.3859,0,193.569553805774,39187.043599537,2007-04-15,01:02:47
39.9404666666667,116.385233333333,0,193.569553805774,39187.0437384259,2007-04-15,01:02:59
39.9411,116.384366666667,0,173.884514435696,39187.0439236111,2007-04-15,01:03:15
39.94185,116.383383333333,0,193.569553805774,39187.0442476852,2007-04-15,01:03:43
39.94245,116.3826,0,187.007874015748,39187.0444212963,2007-04-15,01:03:58
39.9431,116.3815,0,173.884514435696,39187.0446064815,2007-04-15,01:04:14
39.9457666666667,116.376033333333,0,170.603674540682,39187.0454282407,2007-04-15,01:05:25
39.9460666666667,116.375533333333,0,167.322834645669,39187.0455208333,2007-04-15,01:05:33
39.9464666666667,116.3749,0,167.322834645669,39187.0456712963,2007-04-15,01:05:46
39.9466166666667,116.374333333333,0,167.322834645669,39187.045775463,2007-04-15,01:05:55
39.94665,116.373983333333,0,173.884514435696,39187.0458449074,2007-04-15,01:06:01
39.9473833333333,116.373766666667,0,180.446194225722,39187.0460416667,2007-04-15,01:06:18
39.9478333333333,116.37385,0,180.446194225722,39187.0461458333,2007-04-15,01:06:27
39.9482166666667,116.374166666667,0,180.446194225722,39187.0462384259,2007-04-15,01:06:35
39.9494333333333,116.374166666667,0,173.884514435696,39187.0464699074,2007-04-15,01:06:55
39.95,116.37375,0,170.603674540682,39187.0465972222,2007-04-15,01:07:06
39.9506333333333,116.373466666667,0,180.446194225722,39187.046724537,2007-04-15,01:07:17
39.9527333333333,116.373433333333,0,209.97375328084,39187.0471180556,2007-04-15,01:07:51
39.9542833333333,116.373366666667,0,229.658792650919,39187.0474189815,2007-04-15,01:08:17
39.95565,116.37335,0,216.535433070866,39187.0476851852,2007-04-15,01:08:40
39.9563166666667,116.37335,0,275.590551181102,39187.0482060185,2007-04-15,01:09:25
39.9572166666667,116.373333333333,0,262.46719160105,39187.0484606481,2007-04-15,01:09:47
39.9610666666667,116.373766666667,0,242.782152230971,39187.0492939815,2007-04-15,01:10:59
39.9623,116.3739,0,242.782152230971,39187.049525463,2007-04-15,01:11:19
39.9627,116.3739,0,291.994750656168,39187.0496180556,2007-04-15,01:11:27
39.9629666666667,116.373933333333,0,291.994750656168,39187.0496759259,2007-04-15,01:11:32
39.9635833333333,116.374,0,341.207349081365,39187.049837963,2007-04-15,01:11:46
39.96405,116.374,0,351.049868766404,39187.0499421296,2007-04-15,01:11:55
39.96535,116.374216666667,0,364.173228346457,39187.0502314815,2007-04-15,01:12:20
39.9656333333333,116.374233333333,0,354.330708661417,39187.0503009259,2007-04-15,01:12:26
39.9658333333333,116.3743,0,347.769028871391,39187.0503587963,2007-04-15,01:12:31
39.9659666666667,116.37445,0,318.241469816273,39187.050462963,2007-04-15,01:12:40
39.9661166666667,116.3743,0,331.364829396325,39187.0505671296,2007-04-15,01:12:49
39.9664,116.374316666667,0,275.590551181102,39187.0506712963,2007-04-15,01:12:58
39.9667666666667,116.3744,0,255.905511811024,39187.050787037,2007-04-15,01:13:08
39.9671166666667,116.3745,0,226.377952755906,39187.0509259259,2007-04-15,01:13:20
39.9672833333333,116.374766666667,0,226.377952755906,39187.0510416667,2007-04-15,01:13:30
39.9676,116.374716666667,0,226.377952755906,39187.0511226852,2007-04-15,01:13:37
39.9679833333333,116.374883333333,0,223.097112860892,39187.0512268519,2007-04-15,01:13:46
39.9683666666667,116.374833333333,0,223.097112860892,39187.0513194444,2007-04-15,01:13:54
39.9694666666667,116.3749,0,216.535433070866,39187.0515509259,2007-04-15,01:14:14
39.9706166666667,116.375116666667,0,213.254593175853,39187.0518055556,2007-04-15,01:14:36
39.9709333333333,116.375133333333,0,219.816272965879,39187.0518865741,2007-04-15,01:14:43
39.9712666666667,116.375133333333,0,219.816272965879,39187.0519791667,2007-04-15,01:14:51
39.9718,116.375233333333,0,213.254593175853,39187.0520949074,2007-04-15,01:15:01
39.97215,116.375333333333,0,213.254593175853,39187.0521990741,2007-04-15,01:15:10
39.9723833333333,116.375433333333,0,213.254593175853,39187.0522685185,2007-04-15,01:15:16
39.9733166666667,116.37535,0,193.569553805774,39187.0524421296,2007-04-15,01:15:31
39.97415,116.375366666667,0,196.850393700787,39187.0526157407,2007-04-15,01:15:46
39.9744,116.37545,0,200.131233595801,39187.0526967593,2007-04-15,01:15:53
39.9747333333333,116.375483333333,0,209.97375328084,39187.0528472222,2007-04-15,01:16:06
39.9750666666667,116.375483333333,0,209.97375328084,39187.0529282407,2007-04-15,01:16:13
39.97545,116.375433333333,0,206.692913385827,39187.0530092593,2007-04-15,01:16:20
39.97705,116.375133333333,0,209.97375328084,39187.0532986111,2007-04-15,01:16:45
39.9775333333333,116.374966666667,0,209.97375328084,39187.0533912037,2007-04-15,01:16:53
39.9791166666667,116.374566666667,0,206.692913385827,39187.0536689815,2007-04-15,01:17:17
39.97995,116.374416666667,0,209.97375328084,39187.0538194444,2007-04-15,01:17:30
39.9806333333333,116.374216666667,0,223.097112860892,39187.0539583333,2007-04-15,01:17:42
39.98095,116.374033333333,0,226.377952755906,39187.0540740741,2007-04-15,01:17:52
39.9823,116.373616666667,0,223.097112860892,39187.0543634259,2007-04-15,01:18:17
39.98325,116.373383333333,0,216.535433070866,39187.054537037,2007-04-15,01:18:32
39.9838333333333,116.373233333333,0,219.816272965879,39187.0546412037,2007-04-15,01:18:41
39.9842666666667,116.373133333333,0,219.816272965879,39187.0547222222,2007-04-15,01:18:48
39.9846333333333,116.37315,0,219.816272965879,39187.0547916667,2007-04-15,01:18:54
39.9854833333333,116.372766666667,0,213.254593175853,39187.0549537037,2007-04-15,01:19:08
39.98705,116.372283333333,0,200.131233595801,39187.0552199074,2007-04-15,01:19:31
39.9874166666667,116.372333333333,0,200.131233595801,39187.0553009259,2007-04-15,01:19:38
39.9878833333333,116.372133333333,0,200.131233595801,39187.0553819444,2007-04-15,01:19:45
39.99045,116.371233333333,0,177.165354330709,39187.0558217593,2007-04-15,01:20:23
39.9909166666667,116.370983333333,0,177.165354330709,39187.0559027778,2007-04-15,01:20:30
39.9915333333333,116.370666666667,0,177.165354330709,39187.0560185185,2007-04-15,01:20:40
39.9918833333333,116.370433333333,0,173.884514435696,39187.056099537,2007-04-15,01:20:47
39.9923333333333,116.370133333333,0,173.884514435696,39187.0561921296,2007-04-15,01:20:55
39.9978,116.365916666667,0,177.165354330709,39187.0573032407,2007-04-15,01:22:31
39.99825,116.365583333333,0,183.727034120735,39187.0574074074,2007-04-15,01:22:40
39.99865,116.365266666667,0,213.254593175853,39187.0575115741,2007-04-15,01:22:49
39.9989166666667,116.365066666667,0,216.535433070866,39187.0575925926,2007-04-15,01:22:56
39.9992666666667,116.364833333333,0,219.816272965879,39187.0577083333,2007-04-15,01:23:06
39.9995166666667,116.364616666667,0,252.624671916011,39187.0578125,2007-04-15,01:23:15
39.9999333333333,116.3643,0,239.501312335958,39187.0580208333,2007-04-15,01:23:33
40.00055,116.363766666667,0,219.816272965879,39187.0581944444,2007-04-15,01:23:48
40.0028666666667,116.362083333333,0,200.131233595801,39187.0586458333,2007-04-15,01:24:27
40.0033833333333,116.36175,0,193.569553805774,39187.0587384259,2007-04-15,01:24:35
40.0040833333333,116.361216666667,0,196.850393700787,39187.0588657407,2007-04-15,01:24:46
40.0098,116.357016666667,0,183.727034120735,39187.0599074074,2007-04-15,01:26:16
40.0112833333333,116.356316666667,0,183.727034120735,39187.060162037,2007-04-15,01:26:38
40.0119333333333,116.355816666667,0,183.727034120735,39187.0602893519,2007-04-15,01:26:49
40.0133666666667,116.3543,0,180.446194225722,39187.0605902778,2007-04-15,01:27:15
40.0138666666667,116.353933333333,0,173.884514435696,39187.0606828704,2007-04-15,01:27:23
40.0144166666667,116.3535,0,173.884514435696,39187.060787037,2007-04-15,01:27:32
40.0152,116.352883333333,0,170.603674540682,39187.0609375,2007-04-15,01:27:45
40.0157333333333,116.352483333333,0,173.884514435696,39187.0610416667,2007-04-15,01:27:54
40.0162166666667,116.352116666667,0,170.603674540682,39187.0611342593,2007-04-15,01:28:02
40.0191166666667,116.3499,0,160.761154855643,39187.0616435185,2007-04-15,01:28:46
40.0197166666667,116.349783333333,0,157.48031496063,39187.0617361111,2007-04-15,01:28:54
40.0201833333333,116.349933333333,0,157.48031496063,39187.0618055556,2007-04-15,01:29:00
40.0207833333333,116.350316666667,0,150.918635170604,39187.0618981481,2007-04-15,01:29:08
40.0216666666667,116.350633333333,0,147.637795275591,39187.0620486111,2007-04-15,01:29:21
40.0224,116.3503,0,141.076115485564,39187.0621527778,2007-04-15,01:29:30
40.0228666666667,116.349733333333,0,147.637795275591,39187.0622569444,2007-04-15,01:29:39
40.0242333333333,116.34605,0,141.076115485564,39187.0627777778,2007-04-15,01:30:24
40.0245833333333,116.345633333333,0,144.356955380577,39187.0628703704,2007-04-15,01:30:32
40.02615,116.344483333333,0,144.356955380577,39187.0631944444,2007-04-15,01:31:00
40.0272333333333,116.3436,0,144.356955380577,39187.0634953704,2007-04-15,01:31:26
40.0276666666667,116.343316666667,0,157.48031496063,39187.0637037037,2007-04-15,01:31:44
40.0280666666667,116.343016666667,0,177.165354330709,39187.0638773148,2007-04-15,01:31:59
40.02845,116.342716666667,0,183.727034120735,39187.0639930556,2007-04-15,01:32:09
40.0288333333333,116.342383333333,0,183.727034120735,39187.0641087963,2007-04-15,01:32:19
40.0313666666667,116.340416666667,0,154.199475065617,39187.0646412037,2007-04-15,01:33:05
40.0319833333333,116.34015,0,157.48031496063,39187.0647569444,2007-04-15,01:33:15
40.0326666666667,116.3397,0,160.761154855643,39187.0648958333,2007-04-15,01:33:27
40.0333166666667,116.339166666667,0,164.041994750656,39187.0650347222,2007-04-15,01:33:39
40.0345666666667,116.338,0,170.603674540682,39187.0653125,2007-04-15,01:34:03
40.0355,116.337116666667,0,170.603674540682,39187.0655208333,2007-04-15,01:34:21
40.0370666666667,116.335983333333,0,180.446194225722,39187.0658217593,2007-04-15,01:34:47
40.0386,116.334733333333,0,180.446194225722,39187.0661342593,2007-04-15,01:35:14
40.0390666666667,116.334416666667,0,183.727034120735,39187.0662268519,2007-04-15,01:35:22
40.043,116.331516666667,0,177.165354330709,39187.0669560185,2007-04-15,01:36:25
40.0434833333333,116.33135,0,177.165354330709,39187.067037037,2007-04-15,01:36:32
40.05055,116.326,0,160.761154855643,39187.0683680556,2007-04-15,01:38:27
40.0512666666667,116.325133333333,0,160.761154855643,39187.0685300926,2007-04-15,01:38:41
40.0519333333333,116.324683333333,0,164.041994750656,39187.0686574074,2007-04-15,01:38:52
40.0523,116.32445,0,167.322834645669,39187.0687268519,2007-04-15,01:38:58
40.0527,116.32415,0,167.322834645669,39187.0688194444,2007-04-15,01:39:06
40.0531166666667,116.323816666667,0,170.603674540682,39187.0689467593,2007-04-15,01:39:17
40.0533666666667,116.323633333333,0,177.165354330709,39187.0690277778,2007-04-15,01:39:24
40.0535333333333,116.3235,0,180.446194225722,39187.0690972222,2007-04-15,01:39:30
40.0540333333333,116.32305,0,170.603674540682,39187.0696759259,2007-04-15,01:40:20
40.0543,116.3228,0,170.603674540682,39187.0697685185,2007-04-15,01:40:28
40.0547666666667,116.322433333333,0,167.322834645669,39187.0699074074,2007-04-15,01:40:40
40.0551666666667,116.322083333333,0,164.041994750656,39187.0700231481,2007-04-15,01:40:50
40.0558,116.321733333333,0,164.041994750656,39187.070162037,2007-04-15,01:41:02
40.05615,116.321566666667,0,167.322834645669,39187.0702314815,2007-04-15,01:41:08
40.0572166666667,116.320983333333,0,170.603674540682,39187.070462963,2007-04-15,01:41:28
40.0579833333333,116.320383333333,0,167.322834645669,39187.070625,2007-04-15,01:41:42
40.05895,116.319633333333,0,167.322834645669,39187.0708217593,2007-04-15,01:41:59
40.0600166666667,116.3188,0,167.322834645669,39187.0710532407,2007-04-15,01:42:19
40.0685,116.312266666667,0,173.884514435696,39187.0727314815,2007-04-15,01:44:44
40.0691666666667,116.3118,0,173.884514435696,39187.0728819444,2007-04-15,01:44:57
40.0717666666667,116.3097,0,177.165354330709,39187.0734143518,2007-04-15,01:45:43
40.0722,116.309283333333,0,173.884514435696,39187.0735185185,2007-04-15,01:45:52
40.0725333333333,116.309016666667,0,177.165354330709,39187.073587963,2007-04-15,01:45:58
40.0745333333333,116.307616666667,0,180.446194225722,39187.0739814815,2007-04-15,01:46:32
40.0750666666667,116.3072,0,187.007874015748,39187.0740856482,2007-04-15,01:46:41
40.0846,116.29985,0,183.727034120735,39187.0760185185,2007-04-15,01:49:28
40.08505,116.299533333333,0,183.727034120735,39187.0761111111,2007-04-15,01:49:36
40.0855666666667,116.2991,0,187.007874015748,39187.0762152778,2007-04-15,01:49:45
40.0860666666667,116.298683333333,0,187.007874015748,39187.0763194444,2007-04-15,01:49:54
40.0894,116.296033333333,0,183.727034120735,39187.0769791667,2007-04-15,01:50:51
40.0901833333333,116.295433333333,0,180.446194225722,39187.0771296296,2007-04-15,01:51:04
40.0907666666667,116.294983333333,0,177.165354330709,39187.0772453704,2007-04-15,01:51:14
40.0921333333333,116.29395,0,190.288713910761,39187.0775694444,2007-04-15,01:51:42
40.09245,116.2937,0,196.850393700787,39187.077662037,2007-04-15,01:51:50
40.0928833333333,116.293366666667,0,203.412073490814,39187.0778009259,2007-04-15,01:52:02
40.0932166666667,116.293116666667,0,203.412073490814,39187.0779166667,2007-04-15,01:52:12
40.0934333333333,116.292966666667,0,206.692913385827,39187.0780208333,2007-04-15,01:52:21
40.09365,116.292816666667,0,209.97375328084,39187.0781828704,2007-04-15,01:52:35
40.0938166666667,116.292883333333,0,154.199475065617,39187.082650463,2007-04-15,01:59:01
40.0939,116.292583333333,0,187.007874015748,39187.0861458333,2007-04-15,02:04:03
40.0941,116.29245,0,187.007874015748,39187.08625,2007-04-15,02:04:12
40.09445,116.292166666667,0,193.569553805774,39187.0863888889,2007-04-15,02:04:24
40.09505,116.291733333333,0,200.131233595801,39187.0865740741,2007-04-15,02:04:40
40.09615,116.29085,0,206.692913385827,39187.0869212963,2007-04-15,02:05:10
40.09645,116.290616666667,0,209.97375328084,39187.087037037,2007-04-15,02:05:20
40.0967833333333,116.290383333333,0,213.254593175853,39187.0871527778,2007-04-15,02:05:30
40.0972166666667,116.2901,0,213.254593175853,39187.0872916667,2007-04-15,02:05:42
40.09775,116.289666666667,0,219.816272965879,39187.0874652778,2007-04-15,02:05:57
40.0980166666667,116.289466666667,0,219.816272965879,39187.0875462963,2007-04-15,02:06:04
40.0983166666667,116.289233333333,0,229.658792650919,39187.0876388889,2007-04-15,02:06:12
40.09865,116.2889,0,229.658792650919,39187.0877546296,2007-04-15,02:06:22
40.0992166666667,116.2885,0,229.658792650919,39187.0879166667,2007-04-15,02:06:36
40.0996,116.288216666667,0,223.097112860892,39187.0880092593,2007-04-15,02:06:44
40.10015,116.2879,0,216.535433070866,39187.088125,2007-04-15,02:06:54
40.10065,116.287583333333,0,213.254593175853,39187.0882291667,2007-04-15,02:07:03
40.10395,116.2854,0,219.816272965879,39187.0890162037,2007-04-15,02:08:11
40.1068333333333,116.282033333333,0,190.288713910761,39187.0897106482,2007-04-15,02:09:11
40.1073166666667,116.281383333333,0,187.007874015748,39187.089837963,2007-04-15,02:09:22
40.1087333333333,116.279433333333,0,177.165354330709,39187.0902662037,2007-04-15,02:09:59
40.1146666666667,116.271033333333,0,164.041994750656,39187.0920023148,2007-04-15,02:12:29
40.1163166666667,116.268716666667,0,157.48031496063,39187.0925115741,2007-04-15,02:13:13
40.1166833333333,116.2682,0,154.199475065617,39187.0926388889,2007-04-15,02:13:24
40.1185166666667,116.266366666667,0,154.199475065617,39187.093125,2007-04-15,02:14:06
40.1188833333333,116.26605,0,164.041994750656,39187.0932175926,2007-04-15,02:14:14
40.1194,116.265583333333,0,164.041994750656,39187.0933449074,2007-04-15,02:14:25
40.1201166666667,116.26495,0,160.761154855643,39187.0935185185,2007-04-15,02:14:40
40.1208833333333,116.264316666667,0,173.884514435696,39187.0937037037,2007-04-15,02:14:56
40.1219666666667,116.263433333333,0,173.884514435696,39187.0939699074,2007-04-15,02:15:19
40.1225833333333,116.2632,0,167.322834645669,39187.0941087963,2007-04-15,02:15:31
40.1229833333333,116.26305,0,170.603674540682,39187.094212963,2007-04-15,02:15:40
40.1233833333333,116.26295,0,170.603674540682,39187.0943055556,2007-04-15,02:15:48
40.1253666666667,116.26275,0,190.288713910761,39187.0947800926,2007-04-15,02:16:29
40.12765,116.262683333333,0,183.727034120735,39187.0952662037,2007-04-15,02:17:11
40.1279666666667,116.262666666667,0,193.569553805774,39187.0953472222,2007-04-15,02:17:18
40.12925,116.26265,0,190.288713910761,39187.0956481481,2007-04-15,02:17:44
40.12945,116.262666666667,0,255.905511811024,39187.095775463,2007-04-15,02:17:55
40.1297,116.262666666667,0,255.905511811024,39187.0958449074,2007-04-15,02:18:01
40.1300833333333,116.262683333333,0,259.186351706037,39187.0959375,2007-04-15,02:18:09
40.1304666666667,116.262683333333,0,259.186351706037,39187.0960300926,2007-04-15,02:18:17
40.132,116.262616666667,0,226.377952755906,39187.0963773148,2007-04-15,02:18:47
40.1325833333333,116.262466666667,0,206.692913385827,39187.0965046296,2007-04-15,02:18:58
40.1329333333333,116.262333333333,0,196.850393700787,39187.0965740741,2007-04-15,02:19:04
40.13365,116.261966666667,0,180.446194225722,39187.096724537,2007-04-15,02:19:17
40.1358,116.26025,0,170.603674540682,39187.0971759259,2007-04-15,02:19:56
40.1362,116.259983333333,0,167.322834645669,39187.0972569444,2007-04-15,02:20:03
40.13675,116.259566666667,0,167.322834645669,39187.0973726852,2007-04-15,02:20:13
40.1397666666667,116.257083333333,0,173.884514435696,39187.0979976852,2007-04-15,02:21:07
40.1400833333333,116.256833333333,0,173.884514435696,39187.0980671296,2007-04-15,02:21:13
40.1405,116.256533333333,0,173.884514435696,39187.0981712963,2007-04-15,02:21:22
40.1408666666667,116.256233333333,0,177.165354330709,39187.0983680556,2007-04-15,02:21:39
40.1412166666667,116.255916666667,0,177.165354330709,39187.0984606481,2007-04-15,02:21:47
40.1416666666667,116.255533333333,0,190.288713910761,39187.0985763889,2007-04-15,02:21:57
40.1422333333333,116.255083333333,0,190.288713910761,39187.0987037037,2007-04-15,02:22:08
40.1431,116.254333333333,0,183.727034120735,39187.0988888889,2007-04-15,02:22:24
40.14365,116.253883333333,0,183.727034120735,39187.0990046296,2007-04-15,02:22:34
40.1441666666667,116.25345,0,187.007874015748,39187.0991087963,2007-04-15,02:22:43
40.1447833333333,116.25295,0,187.007874015748,39187.099224537,2007-04-15,02:22:53
40.14615,116.25165,0,180.446194225722,39187.0994907407,2007-04-15,02:23:16
40.1477166666667,116.250533333333,0,180.446194225722,39187.0997916667,2007-04-15,02:23:42
40.1481,116.250283333333,0,183.727034120735,39187.0998726852,2007-04-15,02:23:49
40.1484333333333,116.250066666667,0,187.007874015748,39187.0999537037,2007-04-15,02:23:56
40.14885,116.249783333333,0,190.288713910761,39187.1000462963,2007-04-15,02:24:04
40.1493833333333,116.249416666667,0,187.007874015748,39187.100162037,2007-04-15,02:24:14
40.1502833333333,116.248816666667,0,187.007874015748,39187.1003587963,2007-04-15,02:24:31
40.1511333333333,116.248266666667,0,183.727034120735,39187.1005439815,2007-04-15,02:24:47
40.1540666666667,116.246266666667,0,180.446194225722,39187.1011689815,2007-04-15,02:25:41
40.1545,116.245933333333,0,180.446194225722,39187.1012615741,2007-04-15,02:25:49
40.15495,116.245633333333,0,187.007874015748,39187.1013541667,2007-04-15,02:25:57
40.1558666666667,116.245016666667,0,183.727034120735,39187.1015393519,2007-04-15,02:26:13
40.1564166666667,116.244683333333,0,187.007874015748,39187.1016435185,2007-04-15,02:26:22
40.1569833333333,116.244383333333,0,183.727034120735,39187.1017476852,2007-04-15,02:26:31
40.1599333333333,116.242383333333,0,196.850393700787,39187.1023032407,2007-04-15,02:27:19
40.1611333333333,116.241583333333,0,196.850393700787,39187.1025347222,2007-04-15,02:27:39
40.1649,116.239283333333,0,187.007874015748,39187.1033101852,2007-04-15,02:28:46
40.1669,116.23885,0,180.446194225722,39187.1036921296,2007-04-15,02:29:19
40.16785,116.23905,0,177.165354330709,39187.1038541667,2007-04-15,02:29:33
40.1682833333333,116.239266666667,0,180.446194225722,39187.1039351852,2007-04-15,02:29:40
40.16875,116.238966666667,0,180.446194225722,39187.1040277778,2007-04-15,02:29:48
40.1692833333333,116.238216666667,0,180.446194225722,39187.1041666667,2007-04-15,02:30:00
40.1697166666667,116.2379,0,180.446194225722,39187.1042592593,2007-04-15,02:30:08
40.17005,116.23775,0,180.446194225722,39187.1043171296,2007-04-15,02:30:13
40.1704,116.23765,0,180.446194225722,39187.1043865741,2007-04-15,02:30:19
40.1708666666667,116.2379,0,177.165354330709,39187.1044791667,2007-04-15,02:30:27
40.1713,116.238283333333,0,177.165354330709,39187.1045717593,2007-04-15,02:30:35
40.1717,116.238566666667,0,173.884514435696,39187.1046527778,2007-04-15,02:30:42
40.17225,116.238583333333,0,190.288713910761,39187.1047569444,2007-04-15,02:30:51
40.1739166666667,116.236666666667,0,183.727034120735,39187.105162037,2007-04-15,02:31:26
40.1746333333333,116.236116666667,0,183.727034120735,39187.1053125,2007-04-15,02:31:39
40.1751166666667,116.235883333333,0,187.007874015748,39187.1054050926,2007-04-15,02:31:47
40.1755166666667,116.235666666667,0,183.727034120735,39187.1054861111,2007-04-15,02:31:54
40.1764,116.235216666667,0,187.007874015748,39187.1056597222,2007-04-15,02:32:09
40.1789833333333,116.233866666667,0,187.007874015748,39187.1061805556,2007-04-15,02:32:54
40.1793666666667,116.233666666667,0,190.288713910761,39187.1062615741,2007-04-15,02:33:01
40.1799333333333,116.233716666667,0,187.007874015748,39187.1063657407,2007-04-15,02:33:10
40.1807,116.233983333333,0,183.727034120735,39187.1065162037,2007-04-15,02:33:23
40.1810333333333,116.233816666667,0,187.007874015748,39187.1065856481,2007-04-15,02:33:29
40.1818,116.232533333333,0,187.007874015748,39187.1068402778,2007-04-15,02:33:51
40.18215,116.232233333333,0,187.007874015748,39187.1069212963,2007-04-15,02:33:58
40.1850333333333,116.230716666667,0,177.165354330709,39187.1075,2007-04-15,02:34:48
40.1877,116.229116666667,0,200.131233595801,39187.1079976852,2007-04-15,02:35:31
40.18815,116.22895,0,203.412073490814,39187.1080787037,2007-04-15,02:35:38
40.1885166666667,116.228766666667,0,209.97375328084,39187.1081597222,2007-04-15,02:35:45
40.1888166666667,116.2286,0,213.254593175853,39187.1082291667,2007-04-15,02:35:51
40.1895666666667,116.228233333333,0,209.97375328084,39187.1084027778,2007-04-15,02:36:06
40.1930333333333,116.226766666667,0,196.850393700787,39187.1090046296,2007-04-15,02:36:58
40.1973833333333,116.224633333333,0,200.131233595801,39187.1097685185,2007-04-15,02:38:04
40.19765,116.2245,0,200.131233595801,39187.109849537,2007-04-15,02:38:11
40.1978833333333,116.224366666667,0,200.131233595801,39187.1099189815,2007-04-15,02:38:17
40.1984666666667,116.224133333333,0,206.692913385827,39187.1100810185,2007-04-15,02:38:31
40.1988166666667,116.223966666667,0,213.254593175853,39187.1103009259,2007-04-15,02:38:50
40.1991,116.223816666667,0,219.816272965879,39187.1108217593,2007-04-15,02:39:35
40.1994166666667,116.223616666667,0,219.816272965879,39187.1109259259,2007-04-15,02:39:44
40.1998333333333,116.2234,0,216.535433070866,39187.1110416667,2007-04-15,02:39:54
40.2003833333333,116.223133333333,0,219.816272965879,39187.1111805556,2007-04-15,02:40:06
40.20065,116.223016666667,0,219.816272965879,39187.11125,2007-04-15,02:40:12
40.2061,116.220366666667,0,226.377952755906,39187.112662037,2007-04-15,02:42:14
40.2066666666667,116.22,0,226.377952755906,39187.1128125,2007-04-15,02:42:27
40.2075833333333,116.21935,0,229.658792650919,39187.1130902778,2007-04-15,02:42:51
40.2078166666667,116.219183333333,0,232.939632545932,39187.1131712963,2007-04-15,02:42:58
40.2082166666667,116.21895,0,236.220472440945,39187.1132986111,2007-04-15,02:43:09
40.2085333333333,116.218816666667,0,239.501312335958,39187.1134027778,2007-04-15,02:43:18
40.20885,116.218666666667,0,242.782152230971,39187.1134953704,2007-04-15,02:43:26
40.2091833333333,116.218516666667,0,242.782152230971,39187.113587963,2007-04-15,02:43:34
40.2096333333333,116.21835,0,246.062992125984,39187.1137152778,2007-04-15,02:43:45
40.2100166666667,116.218166666667,0,246.062992125984,39187.1138310185,2007-04-15,02:43:55
40.2103833333333,116.217983333333,0,242.782152230971,39187.1139583333,2007-04-15,02:44:06
40.2107333333333,116.217833333333,0,249.343832020997,39187.1141087963,2007-04-15,02:44:19
40.21095,116.217833333333,0,239.501312335958,39187.1164583333,2007-04-15,02:47:42
40.2110833333333,116.218083333333,0,239.501312335958,39187.1165393519,2007-04-15,02:47:49
40.2111333333333,116.22065,0,232.939632545932,39187.1171643519,2007-04-15,02:48:43
40.2111666666667,116.221916666667,0,232.939632545932,39187.1174189815,2007-04-15,02:49:05
40.2112666666667,116.222833333333,0,246.062992125984,39187.1176273148,2007-04-15,02:49:23
40.21125,116.223983333333,0,236.220472440945,39187.1178819444,2007-04-15,02:49:45
40.2112833333333,116.22445,0,232.939632545932,39187.1179861111,2007-04-15,02:49:54
40.2113166666667,116.22655,0,219.816272965879,39187.1184143518,2007-04-15,02:50:31
40.2113166666667,116.227266666667,0,213.254593175853,39187.1185763889,2007-04-15,02:50:45
40.2115666666667,116.22745,0,219.816272965879,39187.1186805556,2007-04-15,02:50:54
40.2117666666667,116.227533333333,0,232.939632545932,39187.1189467593,2007-04-15,02:51:17
40.2118,116.2278,0,236.220472440945,39187.1190277778,2007-04-15,02:51:24
40.2128666666667,116.227783333333,0,246.062992125984,39187.1192824074,2007-04-15,02:51:46
40.2141,116.227716666667,0,242.782152230971,39187.1195486111,2007-04-15,02:52:09
40.2149666666667,116.2277,0,236.220472440945,39187.1197916667,2007-04-15,02:52:30
40.2152166666667,116.2277,0,239.501312335958,39187.1198726852,2007-04-15,02:52:37
40.2156,116.227683333333,0,236.220472440945,39187.1199884259,2007-04-15,02:52:47
40.21585,116.227716666667,0,239.501312335958,39187.1201157407,2007-04-15,02:52:58
40.2163333333333,116.2277,0,239.501312335958,39187.1203472222,2007-04-15,02:53:18
40.2164666666667,116.2277,0,236.220472440945,39187.1204398148,2007-04-15,02:53:26
40.2168,116.2277,0,239.501312335958,39187.1205555556,2007-04-15,02:53:36
40.2171833333333,116.227683333333,0,239.501312335958,39187.1206481481,2007-04-15,02:53:44
40.2181833333333,116.227666666667,0,278.871391076115,39187.1209606482,2007-04-15,02:54:11
40.2185833333333,116.22765,0,275.590551181102,39187.121087963,2007-04-15,02:54:22
40.2189666666667,116.227666666667,0,275.590551181102,39187.1212037037,2007-04-15,02:54:32
40.2193666666667,116.232833333333,0,262.46719160105,39187.1220138889,2007-04-15,02:55:42
40.2194,116.233433333333,0,265.748031496063,39187.1221180556,2007-04-15,02:55:51
40.2195833333333,116.23705,0,259.186351706037,39187.1227083333,2007-04-15,02:56:42
40.2196,116.237683333333,0,265.748031496063,39187.1228356481,2007-04-15,02:56:53
40.2196666666667,116.238066666667,0,288.713910761155,39187.1229861111,2007-04-15,02:57:06
40.2197333333333,116.23845,0,324.803149606299,39187.1233217593,2007-04-15,02:57:35
40.2197833333333,116.239766666667,0,308.398950131234,39187.123587963,2007-04-15,02:57:58
40.2198,116.240416666667,0,301.837270341207,39187.1237268519,2007-04-15,02:58:10
40.2198333333333,116.241433333333,0,291.994750656168,39187.123900463,2007-04-15,02:58:25
40.2199166666667,116.243266666667,0,265.748031496063,39187.1241782407,2007-04-15,02:58:49
40.21995,116.2444,0,259.186351706037,39187.1244907407,2007-04-15,02:59:16
40.2202333333333,116.251016666667,0,242.782152230971,39187.1255092593,2007-04-15,03:00:44
40.2203666666667,116.252916666667,0,252.624671916011,39187.1257986111,2007-04-15,03:01:09
40.2204166666667,116.255166666667,0,285.433070866142,39187.1261574074,2007-04-15,03:01:40
40.2202166666667,116.2556,0,301.837270341207,39187.12625,2007-04-15,03:01:48
40.2201833333333,116.256033333333,0,298.556430446194,39187.1263194444,2007-04-15,03:01:54
40.2203833333333,116.256383333333,0,291.994750656168,39187.126400463,2007-04-15,03:02:01
40.2207666666667,116.256483333333,0,288.713910761155,39187.1265162037,2007-04-15,03:02:11
40.2212,116.256016666667,0,285.433070866142,39187.1266435185,2007-04-15,03:02:22
40.2281833333333,116.255066666667,0,265.748031496063,39187.1278472222,2007-04-15,03:04:06
40.2288833333333,116.25515,0,262.46719160105,39187.127962963,2007-04-15,03:04:16
40.2302333333333,116.255683333333,0,259.186351706037,39187.1282175926,2007-04-15,03:04:38
40.2306333333333,116.255916666667,0,255.905511811024,39187.1283101852,2007-04-15,03:04:46
40.2328,116.257,0,236.220472440945,39187.1286921296,2007-04-15,03:05:19
40.2335833333333,116.2574,0,239.501312335958,39187.1288310185,2007-04-15,03:05:31
40.2341333333333,116.2577,0,239.501312335958,39187.1289351852,2007-04-15,03:05:40
40.2349333333333,116.258116666667,0,246.062992125984,39187.1291087963,2007-04-15,03:05:55
40.2354,116.25835,0,249.343832020997,39187.129224537,2007-04-15,03:06:05
40.2369833333333,116.259133333333,0,259.186351706037,39187.1295833333,2007-04-15,03:06:36
40.2373166666667,116.2593,0,259.186351706037,39187.1296643519,2007-04-15,03:06:43
40.2377666666667,116.259516666667,0,262.46719160105,39187.1297685185,2007-04-15,03:06:52
40.2384833333333,116.259866666667,0,272.309711286089,39187.1299421296,2007-04-15,03:07:07
40.2387833333333,116.260016666667,0,278.871391076115,39187.1300347222,2007-04-15,03:07:15
40.2389666666667,116.260116666667,0,278.871391076115,39187.1301157407,2007-04-15,03:07:22
40.2392333333333,116.26025,0,291.994750656168,39187.1302662037,2007-04-15,03:07:35
40.2393833333333,116.260316666667,0,295.275590551181,39187.1307175926,2007-04-15,03:08:14
40.2395833333333,116.260383333333,0,298.556430446194,39187.1312152778,2007-04-15,03:08:57
40.2400666666667,116.260616666667,0,301.837270341207,39187.1313888889,2007-04-15,03:09:12
40.2406,116.260916666667,0,311.679790026247,39187.1315625,2007-04-15,03:09:27
40.2409166666667,116.261133333333,0,331.364829396325,39187.1316666667,2007-04-15,03:09:36
40.2417333333333,116.2622,0,328.083989501312,39187.1319444444,2007-04-15,03:10:00
40.2419833333333,116.262516666667,0,328.083989501312,39187.132037037,2007-04-15,03:10:08
40.24275,116.262666666667,0,331.364829396325,39187.1322453704,2007-04-15,03:10:26
40.2435166666667,116.26265,0,334.645669291339,39187.1324537037,2007-04-15,03:10:44
40.24385,116.262733333333,0,334.645669291339,39187.1325462963,2007-04-15,03:10:52
40.2441833333333,116.263,0,308.398950131234,39187.1326967593,2007-04-15,03:11:05
40.24445,116.263283333333,0,308.398950131234,39187.1328009259,2007-04-15,03:11:14
40.24475,116.26355,0,318.241469816273,39187.1329166667,2007-04-15,03:11:24
40.2449833333333,116.263733333333,0,321.522309711286,39187.1330092593,2007-04-15,03:11:32
40.2452833333333,116.263816666667,0,328.083989501312,39187.1331134259,2007-04-15,03:11:41
40.2455666666667,116.26405,0,331.364829396325,39187.1332175926,2007-04-15,03:11:50
40.2457833333333,116.264333333333,0,337.926509186352,39187.1333101852,2007-04-15,03:11:58
40.2461333333333,116.264566666667,0,341.207349081365,39187.1334143518,2007-04-15,03:12:07
40.2465166666667,116.264466666667,0,344.488188976378,39187.1335416667,2007-04-15,03:12:18
40.2467666666667,116.264233333333,0,347.769028871391,39187.1336458333,2007-04-15,03:12:27
40.247,116.26395,0,347.769028871391,39187.13375,2007-04-15,03:12:36
40.2473833333333,116.2635,0,357.61154855643,39187.1339930556,2007-04-15,03:12:57
40.2475333333333,116.263666666667,0,374.015748031496,39187.1342013889,2007-04-15,03:13:15
40.2476833333333,116.264033333333,0,370.734908136483,39187.1343287037,2007-04-15,03:13:26
40.2479166666667,116.2642,0,364.173228346457,39187.1356018518,2007-04-15,03:15:16
40.2480833333333,116.264416666667,0,364.173228346457,39187.1356828704,2007-04-15,03:15:23
40.2484333333333,116.264883333333,0,360.892388451444,39187.1358333333,2007-04-15,03:15:36
40.2487333333333,116.265266666667,0,360.892388451444,39187.1359490741,2007-04-15,03:15:46
40.24895,116.26555,0,360.892388451444,39187.1360532407,2007-04-15,03:15:55
40.2492666666667,116.265916666667,0,357.61154855643,39187.1361805556,2007-04-15,03:16:06
40.2494666666667,116.266233333333,0,360.892388451444,39187.1362847222,2007-04-15,03:16:15
40.2497,116.2665,0,357.61154855643,39187.1363657407,2007-04-15,03:16:22
40.2498666666667,116.266666666667,0,360.892388451444,39187.1364467593,2007-04-15,03:16:29
40.25015,116.26705,0,357.61154855643,39187.1365740741,2007-04-15,03:16:40
40.2505,116.2675,0,357.61154855643,39187.1367013889,2007-04-15,03:16:51
40.2508833333333,116.267983333333,0,354.330708661417,39187.1368981482,2007-04-15,03:17:08
40.2511,116.268233333333,0,354.330708661417,39187.1369907407,2007-04-15,03:17:16
40.25145,116.2687,0,354.330708661417,39187.1371759259,2007-04-15,03:17:32
40.2517333333333,116.2689,0,354.330708661417,39187.1373263889,2007-04-15,03:17:45
40.25195,116.2689,0,370.734908136483,39187.1377430556,2007-04-15,03:18:21
40.2517333333333,116.268966666667,0,383.858267716535,39187.1379282407,2007-04-15,03:18:37
40.2519666666667,116.268933333333,0,390.419947506562,39187.1386805556,2007-04-15,03:19:42
40.25225,116.2689,0,403.543307086614,39187.1388194444,2007-04-15,03:19:54
40.2525166666667,116.269033333333,0,413.385826771654,39187.1389351852,2007-04-15,03:20:04
40.2529833333333,116.269033333333,0,426.509186351706,39187.1391203704,2007-04-15,03:20:20
40.2533,116.269033333333,0,436.351706036745,39187.1392361111,2007-04-15,03:20:30
40.2535666666667,116.269133333333,0,446.194225721785,39187.1393518519,2007-04-15,03:20:40
40.2537,116.269383333333,0,449.475065616798,39187.1394907407,2007-04-15,03:20:52
40.2538666666667,116.269566666667,0,456.036745406824,39187.1396064815,2007-04-15,03:21:02
40.25405,116.269566666667,0,462.59842519685,39187.1397106481,2007-04-15,03:21:11
40.2542833333333,116.269483333333,0,465.879265091863,39187.1398263889,2007-04-15,03:21:21
40.2540666666667,116.2695,0,462.59842519685,39187.1399652778,2007-04-15,03:21:33
40.2536666666667,116.2691,0,446.194225721785,39187.1401967593,2007-04-15,03:21:53
40.2529833333333,116.269033333333,0,426.509186351706,39187.1403125,2007-04-15,03:22:03
40.25235,116.268916666667,0,413.385826771654,39187.1404050926,2007-04-15,03:22:11
40.2517166666667,116.269,0,400.262467191601,39187.1405092593,2007-04-15,03:22:20
40.2514,116.268933333333,0,390.419947506562,39187.1405902778,2007-04-15,03:22:27
40.2510666666667,116.268883333333,0,374.015748031496,39187.1406944444,2007-04-15,03:22:36
40.2503,116.2688,0,344.488188976378,39187.1408101852,2007-04-15,03:22:46
40.2492666666667,116.268466666667,0,314.96062992126,39187.1409259259,2007-04-15,03:22:56
40.2485833333333,116.268366666667,0,298.556430446194,39187.1410069444,2007-04-15,03:23:03
40.2479333333333,116.267816666667,0,291.994750656168,39187.1411226852,2007-04-15,03:23:13
40.2472,116.26685,0,285.433070866142,39187.1413541667,2007-04-15,03:23:33
40.2467333333333,116.266266666667,0,291.994750656168,39187.1415162037,2007-04-15,03:23:47
40.2464333333333,116.26615,0,288.713910761155,39187.1415972222,2007-04-15,03:23:54
40.24615,116.266,0,288.713910761155,39187.1416666667,2007-04-15,03:24:00
40.2459333333333,116.2657,0,291.994750656168,39187.1417476852,2007-04-15,03:24:07
40.2456666666667,116.26535,0,324.803149606299,39187.1418634259,2007-04-15,03:24:17
40.24525,116.26525,0,328.083989501312,39187.1419675926,2007-04-15,03:24:26
40.2449166666667,116.26505,0,328.083989501312,39187.1420601852,2007-04-15,03:24:34
40.24465,116.264833333333,0,331.364829396325,39187.1421412037,2007-04-15,03:24:41
40.2443166666667,116.264416666667,0,331.364829396325,39187.1422569444,2007-04-15,03:24:51
40.2440833333333,116.26415,0,331.364829396325,39187.142337963,2007-04-15,03:24:58
40.2438833333333,116.263916666667,0,328.083989501312,39187.1424074074,2007-04-15,03:25:04
40.2434333333333,116.26345,0,318.241469816273,39187.1425347222,2007-04-15,03:25:15
40.2427166666667,116.263,0,314.96062992126,39187.1427083333,2007-04-15,03:25:30
40.2424333333333,116.26275,0,308.398950131234,39187.1427893518,2007-04-15,03:25:37
40.2421166666667,116.26235,0,298.556430446194,39187.1429282407,2007-04-15,03:25:49
40.24195,116.2621,0,295.275590551181,39187.1430324074,2007-04-15,03:25:58
40.2417166666667,116.2617,0,291.994750656168,39187.1432291667,2007-04-15,03:26:15
40.2414666666667,116.261433333333,0,288.713910761155,39187.1433217593,2007-04-15,03:26:23
40.2411833333333,116.261183333333,0,285.433070866142,39187.1434143518,2007-04-15,03:26:31
40.2408,116.260933333333,0,278.871391076115,39187.1435300926,2007-04-15,03:26:41
40.2398833333333,116.260533333333,0,275.590551181102,39187.1437731481,2007-04-15,03:27:02
40.2397,116.261283333333,0,272.309711286089,39187.1439351852,2007-04-15,03:27:16
40.2397166666667,116.266066666667,0,262.46719160105,39187.1447569444,2007-04-15,03:28:27
40.2410333333333,116.27085,0,262.46719160105,39187.1456712963,2007-04-15,03:29:46
40.2411666666667,116.271233333333,0,259.186351706037,39187.145775463,2007-04-15,03:29:55
40.2416666666667,116.273,0,269.028871391076,39187.1461805556,2007-04-15,03:30:30
40.2418,116.273783333333,0,282.152230971129,39187.146400463,2007-04-15,03:30:49
40.24175,116.274516666667,0,288.713910761155,39187.1465740741,2007-04-15,03:31:04
40.2412833333333,116.27615,0,301.837270341207,39187.1469907407,2007-04-15,03:31:40
40.2406666666667,116.27715,0,305.11811023622,39187.1472685185,2007-04-15,03:32:04
40.2405833333333,116.27755,0,321.522309711286,39187.1474768519,2007-04-15,03:32:22
40.238,116.277516666667,0,295.275590551181,39187.1483912037,2007-04-15,03:33:41
40.2373333333333,116.277566666667,0,291.994750656168,39187.1485185185,2007-04-15,03:33:52
40.23705,116.277983333333,0,285.433070866142,39187.1486111111,2007-04-15,03:34:00
40.2369666666667,116.27865,0,282.152230971129,39187.1487615741,2007-04-15,03:34:13
40.2367666666667,116.279933333333,0,275.590551181102,39187.1490046296,2007-04-15,03:34:34
40.2364166666667,116.28205,0,298.556430446194,39187.1494444444,2007-04-15,03:35:12
40.2357833333333,116.284583333333,0,288.713910761155,39187.1498958333,2007-04-15,03:35:51
40.2353,116.28585,0,288.713910761155,39187.1501388889,2007-04-15,03:36:12
40.2345166666667,116.287516666667,0,295.275590551181,39187.1504976852,2007-04-15,03:36:43
40.23425,116.2882,0,285.433070866142,39187.1506365741,2007-04-15,03:36:55
40.2336666666667,116.2894,0,305.11811023622,39187.1509027778,2007-04-15,03:37:18
40.2332666666667,116.290283333333,0,308.398950131234,39187.151087963,2007-04-15,03:37:34
40.2317666666667,116.293733333333,0,301.837270341207,39187.1518171296,2007-04-15,03:38:37
40.2313,116.29485,0,305.11811023622,39187.1521296296,2007-04-15,03:39:04
40.2312,116.295233333333,0,305.11811023622,39187.1522453704,2007-04-15,03:39:14
40.2309166666667,116.295933333333,0,301.837270341207,39187.1524305556,2007-04-15,03:39:30
40.2303333333333,116.297733333333,0,291.994750656168,39187.1528125,2007-04-15,03:40:03
40.2298,116.299883333333,0,285.433070866142,39187.153287037,2007-04-15,03:40:44
40.2296166666667,116.300716666667,0,288.713910761155,39187.1534837963,2007-04-15,03:41:01
40.2295333333333,116.301266666667,0,288.713910761155,39187.1536574074,2007-04-15,03:41:16
40.2298833333333,116.30145,0,288.713910761155,39187.1538425926,2007-04-15,03:41:32
40.2300833333333,116.3015,0,285.433070866142,39187.153912037,2007-04-15,03:41:38
40.2305333333333,116.30155,0,285.433070866142,39187.1540509259,2007-04-15,03:41:50
40.2310166666667,116.301616666667,0,285.433070866142,39187.1541898148,2007-04-15,03:42:02
40.2314833333333,116.301683333333,0,288.713910761155,39187.1543287037,2007-04-15,03:42:14
40.2319,116.30175,0,295.275590551181,39187.1544675926,2007-04-15,03:42:26
40.2320833333333,116.301783333333,0,295.275590551181,39187.154537037,2007-04-15,03:42:32
40.2324333333333,116.301833333333,0,298.556430446194,39187.1546643519,2007-04-15,03:42:43
40.2328166666667,116.3019,0,301.837270341207,39187.1547916667,2007-04-15,03:42:54
40.2330166666667,116.301916666667,0,305.11811023622,39187.1548611111,2007-04-15,03:43:00
40.2333666666667,116.301966666667,0,311.679790026247,39187.1549768519,2007-04-15,03:43:10
40.2336666666667,116.301983333333,0,314.96062992126,39187.1550810185,2007-04-15,03:43:19
40.2339833333333,116.302033333333,0,324.803149606299,39187.1552662037,2007-04-15,03:43:35
40.2341,116.30205,0,324.803149606299,39187.1564467593,2007-04-15,03:45:17
40.2343,116.302066666667,0,318.241469816273,39187.1584837963,2007-04-15,03:48:13
40.23465,116.302116666667,0,328.083989501312,39187.1586226852,2007-04-15,03:48:25
40.2348333333333,116.302133333333,0,328.083989501312,39187.1586921296,2007-04-15,03:48:31
40.2351166666667,116.3022,0,331.364829396325,39187.1587962963,2007-04-15,03:48:40
40.2354,116.302233333333,0,334.645669291339,39187.158912037,2007-04-15,03:48:50
40.2357833333333,116.302283333333,0,337.926509186352,39187.1590856481,2007-04-15,03:49:05
40.23625,116.30235,0,351.049868766404,39187.1593171296,2007-04-15,03:49:25
40.2365666666667,116.302433333333,0,370.734908136483,39187.1594907407,2007-04-15,03:49:40
40.23685,116.30265,0,383.858267716535,39187.1596527778,2007-04-15,03:49:54
40.2368666666667,116.302983333333,0,390.419947506562,39187.1598032407,2007-04-15,03:50:07
40.2367166666667,116.303266666667,0,390.419947506562,39187.1599421296,2007-04-15,03:50:19
40.2364666666667,116.303533333333,0,400.262467191601,39187.1601041667,2007-04-15,03:50:33
40.2361,116.303933333333,0,410.10498687664,39187.1603472222,2007-04-15,03:50:54
40.2358666666667,116.304183333333,0,413.385826771654,39187.160474537,2007-04-15,03:51:05
40.2356333333333,116.3044,0,426.509186351706,39187.1605902778,2007-04-15,03:51:15
40.2354333333333,116.304633333333,0,426.509186351706,39187.1606944444,2007-04-15,03:51:24
40.2351833333333,116.305,0,426.509186351706,39187.1608680556,2007-04-15,03:51:39
40.2349666666667,116.305616666667,0,439.632545931759,39187.1611342593,2007-04-15,03:52:02
40.2349666666667,116.305966666667,0,456.036745406824,39187.1612731481,2007-04-15,03:52:14
40.2351,116.306283333333,0,459.317585301837,39187.161412037,2007-04-15,03:52:26
40.23535,116.306566666667,0,482.283464566929,39187.1615740741,2007-04-15,03:52:40
40.23555,116.3067,0,485.564304461942,39187.1616666667,2007-04-15,03:52:48
40.23585,116.30685,0,472.44094488189,39187.1617939815,2007-04-15,03:52:59
40.2362333333333,116.307033333333,0,469.160104986877,39187.1619791667,2007-04-15,03:53:15
40.2367,116.307066666667,0,469.160104986877,39187.1621875,2007-04-15,03:53:33
40.2369833333333,116.307,0,465.879265091863,39187.1623032407,2007-04-15,03:53:43
40.2371833333333,116.306916666667,0,469.160104986877,39187.1624074074,2007-04-15,03:53:52
40.23745,116.306783333333,0,465.879265091863,39187.1625347222,2007-04-15,03:54:03
40.2378,116.306583333333,0,462.59842519685,39187.1627199074,2007-04-15,03:54:19
40.23805,116.3064,0,465.879265091863,39187.1628472222,2007-04-15,03:54:30
40.23835,116.306216666667,0,465.879265091863,39187.162974537,2007-04-15,03:54:41
40.2385166666667,116.306083333333,0,472.44094488189,39187.1630671296,2007-04-15,03:54:49
40.2389166666667,116.305833333333,0,479.002624671916,39187.163275463,2007-04-15,03:55:07
40.24,116.304466666667,0,475.721784776903,39187.163900463,2007-04-15,03:56:01
40.2403333333333,116.30375,0,479.002624671916,39187.1641203704,2007-04-15,03:56:20
40.2404833333333,116.303383333333,0,485.564304461942,39187.1642592593,2007-04-15,03:56:32
40.2417333333333,116.30235,0,524.9343832021,39187.1649768518,2007-04-15,03:57:34
40.2419333333333,116.302216666667,0,531.496062992126,39187.1650694444,2007-04-15,03:57:42
40.24215,116.302066666667,0,531.496062992126,39187.1651851852,2007-04-15,03:57:52
40.24245,116.301883333333,0,521.653543307087,39187.1653472222,2007-04-15,03:58:06
40.2426166666667,116.301733333333,0,524.9343832021,39187.1654282407,2007-04-15,03:58:13
40.2432666666667,116.3015,0,541.338582677165,39187.1657291667,2007-04-15,03:58:39
40.2438666666667,116.301416666667,0,561.023622047244,39187.1660416667,2007-04-15,03:59:06
40.2441666666667,116.30125,0,567.58530183727,39187.1662152778,2007-04-15,03:59:21
40.2446166666667,116.301016666667,0,587.270341207349,39187.1664814815,2007-04-15,03:59:44
40.2449166666667,116.300916666667,0,600.393700787402,39187.1666435185,2007-04-15,03:59:58
40.2453166666667,116.300833333333,0,610.236220472441,39187.1668518518,2007-04-15,04:00:16
40.2455666666667,116.300766666667,0,613.517060367454,39187.1669675926,2007-04-15,04:00:26
40.24595,116.300683333333,0,626.640419947507,39187.1671643518,2007-04-15,04:00:43
40.2462,116.300616666667,0,629.92125984252,39187.1672800926,2007-04-15,04:00:53
40.2467166666667,116.300466666667,0,636.482939632546,39187.1675231481,2007-04-15,04:01:14
40.2469166666667,116.300616666667,0,639.763779527559,39187.1676273148,2007-04-15,04:01:23
40.2469166666667,116.300916666667,0,643.044619422572,39187.1677314815,2007-04-15,04:01:32
40.24675,116.3012,0,659.448818897638,39187.1678703704,2007-04-15,04:01:44
40.2463333333333,116.301566666667,0,679.133858267717,39187.1681134259,2007-04-15,04:02:05
40.24605,116.301766666667,0,688.976377952756,39187.1682523148,2007-04-15,04:02:17
40.2457,116.30205,0,702.099737532808,39187.1684606481,2007-04-15,04:02:35
40.2455,116.3022,0,718.503937007874,39187.1685648148,2007-04-15,04:02:44
40.2453166666667,116.30235,0,721.784776902887,39187.1686689815,2007-04-15,04:02:53
40.2449833333333,116.302583333333,0,741.469816272966,39187.1688541667,2007-04-15,04:03:09
40.2447166666667,116.3028,0,757.874015748031,39187.1690046296,2007-04-15,04:03:22
40.2445166666667,116.302933333333,0,770.997375328084,39187.1691087963,2007-04-15,04:03:31
40.2441166666667,116.303316666667,0,784.120734908136,39187.1693634259,2007-04-15,04:03:53
40.2438,116.30395,0,807.086614173228,39187.1696875,2007-04-15,04:04:21
40.24365,116.304083333333,0,816.929133858268,39187.1697916667,2007-04-15,04:04:30
40.2433666666667,116.30425,0,823.490813648294,39187.1699768519,2007-04-15,04:04:46
40.24305,116.304466666667,0,830.05249343832,39187.1701736111,2007-04-15,04:05:03
40.2429,116.3051,0,859.580052493438,39187.170462963,2007-04-15,04:05:28
40.2427666666667,116.305533333333,0,853.018372703412,39187.1706712963,2007-04-15,04:05:46
40.2426,116.305933333333,0,862.860892388451,39187.1708912037,2007-04-15,04:06:05
40.2425,116.306966666667,0,889.107611548556,39187.1713310185,2007-04-15,04:06:43
40.2425666666667,116.307166666667,0,882.54593175853,39187.171412037,2007-04-15,04:06:50
40.2427666666667,116.30735,0,885.826771653543,39187.1715277778,2007-04-15,04:07:00
40.2429666666667,116.307433333333,0,866.141732283465,39187.1716087963,2007-04-15,04:07:07
40.2432833333333,116.30735,0,853.018372703412,39187.1716898148,2007-04-15,04:07:14
40.2436833333333,116.30735,0,853.018372703412,39187.1718402778,2007-04-15,04:07:27
40.244,116.307433333333,0,862.860892388451,39187.172025463,2007-04-15,04:07:43
40.2444166666667,116.3075,0,859.580052493438,39187.1722569444,2007-04-15,04:08:03
40.2447,116.307566666667,0,872.703412073491,39187.1724189815,2007-04-15,04:08:17
40.2450166666667,116.30765,0,879.265091863517,39187.1725925926,2007-04-15,04:08:32
40.2452166666667,116.30765,0,885.826771653543,39187.1727083333,2007-04-15,04:08:42
40.2454166666667,116.307566666667,0,895.669291338583,39187.1728240741,2007-04-15,04:08:52
40.2457166666667,116.307466666667,0,905.511811023622,39187.1730092593,2007-04-15,04:09:08
40.2460166666667,116.307283333333,0,908.792650918635,39187.1731944444,2007-04-15,04:09:24
40.2462333333333,116.307033333333,0,908.792650918635,39187.1733564815,2007-04-15,04:09:38
40.2463833333333,116.306916666667,0,905.511811023622,39187.1734606481,2007-04-15,04:09:47
40.2466166666667,116.307016666667,0,908.792650918635,39187.173587963,2007-04-15,04:09:58
40.2462666666667,116.308033333333,0,958.005249343832,39187.1740972222,2007-04-15,04:10:42
40.2461166666667,116.308183333333,0,967.847769028871,39187.1741898148,2007-04-15,04:10:50
40.2459166666667,116.308366666667,0,990.813648293963,39187.1743402778,2007-04-15,04:11:03
40.2455333333333,116.308733333333,0,1030.18372703412,39187.1746412037,2007-04-15,04:11:29
40.2452166666667,116.309033333333,0,1049.8687664042,39187.1748842593,2007-04-15,04:11:50
40.2449833333333,116.309266666667,0,1053.14960629921,39187.1750810185,2007-04-15,04:12:07
40.2448666666667,116.309433333333,0,1053.14960629921,39187.1751851852,2007-04-15,04:12:16
40.2447833333333,116.3097,0,1069.55380577428,39187.1753472222,2007-04-15,04:12:30
40.2448,116.30995,0,1059.71128608924,39187.175462963,2007-04-15,04:12:40
40.245,116.31015,0,1056.43044619423,39187.175625,2007-04-15,04:12:54
40.2453333333333,116.310166666667,0,1056.43044619423,39187.1758333333,2007-04-15,04:13:12
40.2456,116.309983333333,0,1049.8687664042,39187.1760185185,2007-04-15,04:13:28
40.2458666666667,116.30965,0,1033.46456692913,39187.1762268519,2007-04-15,04:13:46
40.2461,116.309216666667,0,1030.18372703412,39187.176412037,2007-04-15,04:14:02
40.2462666666667,116.3089,0,1040.02624671916,39187.1765740741,2007-04-15,04:14:16
40.2466,116.3086,0,1053.14960629921,39187.1767824074,2007-04-15,04:14:34
40.2467833333333,116.308416666667,0,1053.14960629921,39187.176875,2007-04-15,04:14:42
40.2472166666667,116.30795,0,1059.71128608924,39187.1772222222,2007-04-15,04:15:12
40.2473833333333,116.3078,0,1079.39632545932,39187.1773611111,2007-04-15,04:15:24
40.2476166666667,116.3076,0,1102.36220472441,39187.1775115741,2007-04-15,04:15:37
40.2478333333333,116.307233333333,0,1108.92388451444,39187.1777199074,2007-04-15,04:15:55
40.2479333333333,116.307,0,1112.20472440945,39187.1778356481,2007-04-15,04:16:05
40.2480666666667,116.306733333333,0,1118.76640419948,39187.1779976852,2007-04-15,04:16:19
40.2482,116.3065,0,1125.3280839895,39187.178125,2007-04-15,04:16:30
40.2483333333333,116.306133333333,0,1128.60892388451,39187.1783101852,2007-04-15,04:16:46
40.2485333333333,116.305633333333,0,1148.29396325459,39187.178599537,2007-04-15,04:17:11
40.2484333333333,116.305283333333,0,1145.01312335958,39187.1787731481,2007-04-15,04:17:26
40.2482333333333,116.30505,0,1148.29396325459,39187.1789351852,2007-04-15,04:17:40
40.2480833333333,116.3049,0,1148.29396325459,39187.1790393519,2007-04-15,04:17:49
40.2479166666667,116.3047,0,1151.57480314961,39187.1791782407,2007-04-15,04:18:01
40.24775,116.30455,0,1154.85564304462,39187.1793171296,2007-04-15,04:18:13
40.2477,116.304216666667,0,1158.13648293963,39187.1794907407,2007-04-15,04:18:28
40.24795,116.303566666667,0,1161.41732283465,39187.1817708333,2007-04-15,04:21:45
40.2480333333333,116.3033,0,1167.97900262467,39187.1818981481,2007-04-15,04:21:56
40.2481166666667,116.303016666667,0,1177.82152230971,39187.182037037,2007-04-15,04:22:08
40.2485166666667,116.30265,0,1194.22572178478,39187.1822685185,2007-04-15,04:22:28
40.2489666666667,116.302433333333,0,1200.7874015748,39187.1824537037,2007-04-15,04:22:44
40.2491666666667,116.302333333333,0,1207.34908136483,39187.1825462963,2007-04-15,04:22:52
40.2498833333333,116.30165,0,1272.96587926509,39187.1830555556,2007-04-15,04:23:36
40.25005,116.3015,0,1305.77427821522,39187.1832175926,2007-04-15,04:23:50
40.2503333333333,116.301283333333,0,1341.86351706037,39187.1834259259,2007-04-15,04:24:08
40.2507333333333,116.301,0,1374.6719160105,39187.1837037037,2007-04-15,04:24:32
40.2511166666667,116.3009,0,1377.95275590551,39187.1839351852,2007-04-15,04:24:52
40.25165,116.300733333333,0,1407.48031496063,39187.184224537,2007-04-15,04:25:17
40.2519833333333,116.300533333333,0,1404.19947506562,39187.1843634259,2007-04-15,04:25:29
40.2521666666667,116.300383333333,0,1407.48031496063,39187.1844560185,2007-04-15,04:25:37
40.25235,116.300233333333,0,1417.32283464567,39187.184525463,2007-04-15,04:25:43
40.2526833333333,116.299783333333,0,1433.72703412073,39187.1847337963,2007-04-15,04:26:01
40.2530666666667,116.2993,0,1437.00787401575,39187.1849305556,2007-04-15,04:26:18
40.2534166666667,116.298783333333,0,1437.00787401575,39187.185150463,2007-04-15,04:26:37
40.2535833333333,116.298416666667,0,1407.48031496063,39187.1852893519,2007-04-15,04:26:49
40.2534666666667,116.29785,0,1387.79527559055,39187.185474537,2007-04-15,04:27:05
40.2533833333333,116.29765,0,1404.19947506562,39187.1856018519,2007-04-15,04:27:16
40.2531666666667,116.297083333333,0,1407.48031496063,39187.1858796296,2007-04-15,04:27:40
40.2530833333333,116.2966,0,1368.11023622047,39187.1860416667,2007-04-15,04:27:54
40.25305,116.296183333333,0,1354.98687664042,39187.1861805556,2007-04-15,04:28:06
40.2532333333333,116.294933333333,0,1345.14435695538,39187.1866435185,2007-04-15,04:28:46
40.2534,116.29455,0,1348.42519685039,39187.1867939815,2007-04-15,04:28:59
40.2540166666667,116.294366666667,0,1387.79527559055,39187.1871064815,2007-04-15,04:29:26
40.2543333333333,116.293866666667,0,1407.48031496063,39187.1873842593,2007-04-15,04:29:50
40.2545166666667,116.2936,0,1410.76115485564,39187.1875115741,2007-04-15,04:30:01
40.2550166666667,116.292966666667,0,1417.32283464567,39187.1878587963,2007-04-15,04:30:31
40.2551166666667,116.292616666667,0,1414.04199475066,39187.1880208333,2007-04-15,04:30:45
40.2551833333333,116.292133333333,0,1410.76115485564,39187.1882291667,2007-04-15,04:31:03
40.2552166666667,116.2914,0,1391.07611548556,39187.1885185185,2007-04-15,04:31:28
40.2553333333333,116.2909,0,1394.35695538058,39187.1887268518,2007-04-15,04:31:46
40.2554166666667,116.290616666667,0,1410.76115485564,39187.1888657407,2007-04-15,04:31:58
40.25565,116.290466666667,0,1430.44619422572,39187.1889930556,2007-04-15,04:32:09
40.2558666666667,116.290233333333,0,1466.53543307087,39187.1891898148,2007-04-15,04:32:26
40.2560833333333,116.289933333333,0,1469.81627296588,39187.1893634259,2007-04-15,04:32:41
40.25625,116.289666666667,0,1469.81627296588,39187.1895023148,2007-04-15,04:32:53
40.2563666666667,116.289483333333,0,1473.09711286089,39187.1896064815,2007-04-15,04:33:02
40.2564833333333,116.289333333333,0,1479.65879265092,39187.1897337963,2007-04-15,04:33:13
40.25665,116.289333333333,0,1476.37795275591,39187.1898726852,2007-04-15,04:33:25
40.25655,116.28975,0,1519.02887139108,39187.1902314815,2007-04-15,04:33:56
40.2560166666667,116.290616666667,0,1551.83727034121,39187.1908333333,2007-04-15,04:34:48
40.2558833333333,116.2909,0,1558.39895013123,39187.1909837963,2007-04-15,04:35:01
40.2558833333333,116.291266666667,0,1548.55643044619,39187.1911574074,2007-04-15,04:35:16
40.2559333333333,116.292583333333,0,1597.76902887139,39187.1918171296,2007-04-15,04:36:13
40.25585,116.292833333333,0,1584.64566929134,39187.1919328704,2007-04-15,04:36:23
40.2557333333333,116.29305,0,1591.20734908136,39187.1920601852,2007-04-15,04:36:34
40.2556,116.293333333333,0,1591.20734908136,39187.1922337963,2007-04-15,04:36:49
40.2554833333333,116.29375,0,1541.99475065617,39187.1927083333,2007-04-15,04:37:30
40.2554333333333,116.293966666667,0,1538.71391076115,39187.1957638889,2007-04-15,04:41:54
40.2553833333333,116.294283333333,0,1551.83727034121,39187.1959143518,2007-04-15,04:42:07
40.2552,116.295166666667,0,1578.08398950131,39187.1962962963,2007-04-15,04:42:40
40.2552666666667,116.295616666667,0,1581.36482939633,39187.1964699074,2007-04-15,04:42:55
40.2554,116.295833333333,0,1584.64566929134,39187.1965740741,2007-04-15,04:43:04
40.2557666666667,116.296133333333,0,1584.64566929134,39187.1967476852,2007-04-15,04:43:19
40.2559666666667,116.296316666667,0,1587.92650918635,39187.196875,2007-04-15,04:43:30
40.2560833333333,116.2966,0,1601.0498687664,39187.197025463,2007-04-15,04:43:43
40.2559,116.297133333333,0,1624.0157480315,39187.1972916667,2007-04-15,04:44:06
40.2557666666667,116.29745,0,1633.85826771654,39187.1974768518,2007-04-15,04:44:22
40.2551166666667,116.29885,0,1660.10498687664,39187.1982638889,2007-04-15,04:45:30
40.255,116.299083333333,0,1669.94750656168,39187.1984143518,2007-04-15,04:45:43
40.2549833333333,116.299466666667,0,1676.50918635171,39187.198599537,2007-04-15,04:45:59
40.2550666666667,116.29965,0,1679.79002624672,39187.1986921296,2007-04-15,04:46:07
40.2553333333333,116.299716666667,0,1679.79002624672,39187.1988541667,2007-04-15,04:46:21
40.2556166666667,116.29965,0,1702.75590551181,39187.1990046296,2007-04-15,04:46:34
40.25585,116.299533333333,0,1712.59842519685,39187.1991435185,2007-04-15,04:46:46
40.2565666666667,116.299066666667,0,1732.28346456693,39187.199525463,2007-04-15,04:47:19
40.257,116.298766666667,0,1742.12598425197,39187.1997453704,2007-04-15,04:47:38
40.2580833333333,116.298066666667,0,1768.37270341207,39187.2002777778,2007-04-15,04:48:24
40.2583833333333,116.2979,0,1768.37270341207,39187.2004166667,2007-04-15,04:48:36
40.2586666666667,116.2975,0,1768.37270341207,39187.2005787037,2007-04-15,04:48:50
40.2587333333333,116.29705,0,1761.81102362205,39187.2007060185,2007-04-15,04:49:01
40.2585,116.296116666667,0,1771.65354330709,39187.2010648148,2007-04-15,04:49:32
40.2582166666667,116.295816666667,0,1774.9343832021,39187.2012731481,2007-04-15,04:49:50
40.2579,116.295616666667,0,1781.49606299213,39187.2014583333,2007-04-15,04:50:06
40.2577166666667,116.295466666667,0,1788.05774278215,39187.2015509259,2007-04-15,04:50:14
40.25735,116.295166666667,0,1784.77690288714,39187.2016782407,2007-04-15,04:50:25
40.2572,116.29445,0,1784.77690288714,39187.2018287037,2007-04-15,04:50:38
40.2571833333333,116.293916666667,0,1784.77690288714,39187.2019328704,2007-04-15,04:50:47
40.2572333333333,116.293116666667,0,1788.05774278215,39187.2020949074,2007-04-15,04:51:01
40.2574666666667,116.291683333333,0,1817.58530183727,39187.2025578704,2007-04-15,04:51:41
40.2576666666667,116.291366666667,0,1824.1469816273,39187.202662037,2007-04-15,04:51:50
40.25795,116.2912,0,1824.1469816273,39187.2027546296,2007-04-15,04:51:58
40.2583666666667,116.291,0,1840.55118110236,39187.2028819444,2007-04-15,04:52:09
40.2587,116.29085,0,1840.55118110236,39187.2029861111,2007-04-15,04:52:18
40.2591,116.290616666667,0,1830.70866141732,39187.2030902778,2007-04-15,04:52:27
40.2597,116.289766666667,0,1827.42782152231,39187.2032638889,2007-04-15,04:52:42
40.2600666666667,116.28905,0,1830.70866141732,39187.2034027778,2007-04-15,04:52:54
40.2603333333333,116.2888,0,1837.27034120735,39187.2034953704,2007-04-15,04:53:02
40.2604666666667,116.2886,0,1837.27034120735,39187.203587963,2007-04-15,04:53:10
40.2606,116.288483333333,0,1843.83202099738,39187.2043055556,2007-04-15,04:54:12
40.2605666666667,116.28835,0,1807.74278215223,39187.2059953704,2007-04-15,04:56:38
40.26045,116.288516666667,0,1788.05774278215,39187.2133101852,2007-04-15,05:07:10
40.2601333333333,116.288766666667,0,1781.49606299213,39187.2134143518,2007-04-15,05:07:19
40.2595166666667,116.289883333333,0,1768.37270341207,39187.2136458333,2007-04-15,05:07:39
40.2591,116.2904,0,1771.65354330709,39187.21375,2007-04-15,05:07:48
40.25775,116.291116666667,0,1761.81102362205,39187.2140277778,2007-04-15,05:08:12
40.2574166666667,116.291533333333,0,1758.53018372703,39187.2141087963,2007-04-15,05:08:19
40.2571333333333,116.293816666667,0,1732.28346456693,39187.214375,2007-04-15,05:08:42
40.2571666666667,116.294833333333,0,1729.00262467192,39187.2145023148,2007-04-15,05:08:53
40.2575833333333,116.295333333333,0,1732.28346456693,39187.2146064815,2007-04-15,05:09:02
40.2582833333333,116.295733333333,0,1729.00262467192,39187.2147453704,2007-04-15,05:09:14
40.25855,116.2961,0,1715.87926509186,39187.2148148148,2007-04-15,05:09:20
40.25875,116.29695,0,1702.75590551181,39187.2149189815,2007-04-15,05:09:29
40.2585333333333,116.297583333333,0,1696.19422572178,39187.2150115741,2007-04-15,05:09:37
40.2575333333333,116.298216666667,0,1679.79002624672,39187.2151967593,2007-04-15,05:09:53
40.2570166666667,116.2986,0,1669.94750656168,39187.2152893519,2007-04-15,05:10:01
40.2557833333333,116.2995,0,1646.98162729659,39187.2154976852,2007-04-15,05:10:19
40.2553166666667,116.29975,0,1637.13910761155,39187.2155787037,2007-04-15,05:10:26
40.2550666666667,116.2994,0,1627.29658792651,39187.2156481481,2007-04-15,05:10:32
40.2561666666667,116.296883333333,0,1571.52230971129,39187.2159259259,2007-04-15,05:10:56
40.2559333333333,116.296216666667,0,1555.11811023622,39187.2160069444,2007-04-15,05:11:03
40.2554166666667,116.29585,0,1545.27559055118,39187.216087963,2007-04-15,05:11:10
40.25525,116.29535,0,1545.27559055118,39187.2161574074,2007-04-15,05:11:16
40.2555166666667,116.2938,0,1528.87139107612,39187.2163541667,2007-04-15,05:11:33
40.2559,116.29315,0,1515.74803149606,39187.2164467593,2007-04-15,05:11:41
40.2558666666667,116.2912,0,1486.22047244094,39187.2166435185,2007-04-15,05:11:58
40.2569,116.289416666667,0,1446.85039370079,39187.2168865741,2007-04-15,05:12:19
40.2566666666667,116.2891,0,1437.00787401575,39187.2169444444,2007-04-15,05:12:24
40.2560666666667,116.28995,0,1417.32283464567,39187.2170717593,2007-04-15,05:12:35
40.2555833333333,116.290416666667,0,1410.76115485564,39187.2171875,2007-04-15,05:12:45
40.2553,116.291316666667,0,1394.35695538058,39187.2173032407,2007-04-15,05:12:55
40.25525,116.292516666667,0,1374.6719160105,39187.2174305556,2007-04-15,05:13:06
40.2547666666667,116.293233333333,0,1358.26771653543,39187.2175347222,2007-04-15,05:13:15
40.2543166666667,116.294,0,1341.86351706037,39187.2176273148,2007-04-15,05:13:23
40.25365,116.2942,0,1338.58267716535,39187.2177199074,2007-04-15,05:13:31
40.2533,116.294683333333,0,1332.02099737533,39187.2178009259,2007-04-15,05:13:38
40.2531166666667,116.295866666667,0,1312.33595800525,39187.2179282407,2007-04-15,05:13:49
40.2532833333333,116.296866666667,0,1299.2125984252,39187.2180324074,2007-04-15,05:13:58
40.2537333333333,116.2981,0,1279.52755905512,39187.2181712963,2007-04-15,05:14:10
40.2525166666667,116.30005,0,1243.43832020997,39187.2184490741,2007-04-15,05:14:34
40.2519666666667,116.300483333333,0,1236.87664041995,39187.2185416667,2007-04-15,05:14:42
40.25085,116.300783333333,0,1223.75328083989,39187.2186921296,2007-04-15,05:14:55
40.24905,116.30225,0,1167.97900262467,39187.218912037,2007-04-15,05:15:14
40.2483,116.302583333333,0,1161.41732283465,39187.2190162037,2007-04-15,05:15:23
40.24765,116.30405,0,1128.60892388451,39187.2191898148,2007-04-15,05:15:38
40.2478,116.304566666667,0,1115.48556430446,39187.2192592593,2007-04-15,05:15:44
40.2483833333333,116.305133333333,0,1099.0813648294,39187.2193518518,2007-04-15,05:15:52
40.24825,116.3063,0,1082.67716535433,39187.2194791667,2007-04-15,05:16:03
40.2476833333333,116.307433333333,0,1056.43044619423,39187.2196064815,2007-04-15,05:16:14
40.2469166666667,116.308166666667,0,1036.74540682415,39187.2197222222,2007-04-15,05:16:24
40.2463333333333,116.308716666667,0,1026.90288713911,39187.2198148148,2007-04-15,05:16:32
40.2457666666667,116.309716666667,0,1010.49868766404,39187.2199421296,2007-04-15,05:16:43
40.2454333333333,116.310083333333,0,1003.93700787402,39187.2200115741,2007-04-15,05:16:49
40.24495,116.310116666667,0,1000.656167979,39187.2200925926,2007-04-15,05:16:56
40.2448666666667,116.309466666667,0,990.813648293963,39187.2201736111,2007-04-15,05:17:03
40.2463666666667,116.30805,0,941.601049868766,39187.2203935185,2007-04-15,05:17:22
40.2467833333333,116.307166666667,0,928.477690288714,39187.2205324074,2007-04-15,05:17:34
40.2465333333333,116.306766666667,0,915.354330708661,39187.2205902778,2007-04-15,05:17:39
40.2460833333333,116.30715,0,898.950131233596,39187.2206828704,2007-04-15,05:17:47
40.2452,116.307583333333,0,889.107611548556,39187.2207986111,2007-04-15,05:17:57
40.2433666666667,116.30735,0,836.614173228346,39187.2210185185,2007-04-15,05:18:16
40.2428333333333,116.30745,0,833.333333333333,39187.221087963,2007-04-15,05:18:22
40.2425666666667,116.30705,0,820.209973753281,39187.2211574074,2007-04-15,05:18:28
40.2426166666667,116.306183333333,0,803.805774278215,39187.2212615741,2007-04-15,05:18:37
40.2429166666667,116.305183333333,0,784.120734908136,39187.2213541667,2007-04-15,05:18:45
40.24305,116.304633333333,0,770.997375328084,39187.2214236111,2007-04-15,05:18:51
40.24375,116.30415,0,754.593175853018,39187.2215393518,2007-04-15,05:19:01
40.2440333333333,116.303566666667,0,738.188976377953,39187.2216087963,2007-04-15,05:19:07
40.2467,116.301333333333,0,688.976377952756,39187.2219907407,2007-04-15,05:19:40
40.2471,116.3008,0,675.853018372703,39187.2220486111,2007-04-15,05:19:45
40.2468666666667,116.300316666667,0,669.291338582677,39187.2221180556,2007-04-15,05:19:51
40.2447333333333,116.300883333333,0,629.92125984252,39187.2224189815,2007-04-15,05:20:17
40.2439833333333,116.301283333333,0,610.236220472441,39187.2225115741,2007-04-15,05:20:25
40.24295,116.301483333333,0,587.270341207349,39187.2226388889,2007-04-15,05:20:36
40.2405333333333,116.303266666667,0,518.372703412074,39187.2229976852,2007-04-15,05:21:07
40.24,116.304433333333,0,498.687664041995,39187.223125,2007-04-15,05:21:18
40.2391333333333,116.305583333333,0,469.160104986877,39187.2233217593,2007-04-15,05:21:35
40.2375333333333,116.306716666667,0,446.194225721785,39187.2235763889,2007-04-15,05:21:57
40.2368333333333,116.307016666667,0,433.070866141732,39187.2236921296,2007-04-15,05:22:07
40.2362666666667,116.307016666667,0,423.228346456693,39187.2237731481,2007-04-15,05:22:14
40.2356,116.306733333333,0,419.94750656168,39187.2238773148,2007-04-15,05:22:23
40.2351333333333,116.30625,0,410.10498687664,39187.2239699074,2007-04-15,05:22:31
40.23505,116.305666666667,0,400.262467191601,39187.2240393519,2007-04-15,05:22:37
40.2353833333333,116.304883333333,0,383.858267716535,39187.2241319444,2007-04-15,05:22:45
40.236,116.304183333333,0,380.577427821522,39187.2242361111,2007-04-15,05:22:54
40.2369333333333,116.3032,0,357.61154855643,39187.2243865741,2007-04-15,05:23:07
40.2369833333333,116.302633333333,0,351.049868766404,39187.2244444444,2007-04-15,05:23:12
40.2296666666667,116.301416666667,0,269.028871391076,39187.2256134259,2007-04-15,05:24:53
40.2303666666667,116.2977,0,262.46719160105,39187.2262152778,2007-04-15,05:25:45
40.2309833333333,116.295966666667,0,275.590551181102,39187.2265740741,2007-04-15,05:26:16
40.2311833333333,116.295466666667,0,282.152230971129,39187.2267013889,2007-04-15,05:26:27
40.2312833333333,116.295,0,282.152230971129,39187.2268171296,2007-04-15,05:26:37
40.2316166666667,116.294266666667,0,278.871391076115,39187.2269791667,2007-04-15,05:26:51
40.234,116.28875,0,285.433070866142,39187.2280787037,2007-04-15,05:28:26
40.23435,116.288033333333,0,272.309711286089,39187.2282986111,2007-04-15,05:28:45
40.23455,116.287433333333,0,275.590551181102,39187.2285416667,2007-04-15,05:29:06
40.2346,116.287283333333,0,288.713910761155,39187.2288541667,2007-04-15,05:29:33
40.2347166666667,116.28715,0,262.46719160105,39187.2321296296,2007-04-15,05:34:16
40.2348,116.28735,0,249.343832020997,39187.2325810185,2007-04-15,05:34:55
40.2349333333333,116.287333333333,0,242.782152230971,39187.233287037,2007-04-15,05:35:56
40.23505,116.2874,0,301.837270341207,39187.2762847222,2007-04-15,06:37:51
40.2347666666667,116.287383333333,0,305.11811023622,39187.2764930556,2007-04-15,06:38:09
40.2352333333333,116.286283333333,0,311.679790026247,39187.2769444444,2007-04-15,06:38:48
40.2360833333333,116.283933333333,0,275.590551181102,39187.2776157407,2007-04-15,06:39:46
40.2363333333333,116.282816666667,0,265.748031496063,39187.2778935185,2007-04-15,06:40:10
40.2371,116.278033333333,0,255.905511811024,39187.2790509259,2007-04-15,06:41:50
40.2373833333333,116.277816666667,0,255.905511811024,39187.2791666667,2007-04-15,06:42:00
40.2378,116.277783333333,0,255.905511811024,39187.2793055556,2007-04-15,06:42:12
40.2381333333333,116.277766666667,0,259.186351706037,39187.2794097222,2007-04-15,06:42:21
40.2386166666667,116.27775,0,262.46719160105,39187.2795717593,2007-04-15,06:42:35
40.2392833333333,116.277733333333,0,269.028871391076,39187.2798032407,2007-04-15,06:42:55
40.2396666666667,116.277716666667,0,275.590551181102,39187.2799305556,2007-04-15,06:43:06
40.24,116.2777,0,282.152230971129,39187.2800462963,2007-04-15,06:43:16
40.2403333333333,116.277533333333,0,278.871391076115,39187.2801736111,2007-04-15,06:43:27
40.2411666666667,116.276433333333,0,275.590551181102,39187.2805092593,2007-04-15,06:43:56
40.2415,116.275566666667,0,265.748031496063,39187.2806828704,2007-04-15,06:44:11
40.2417333333333,116.274633333333,0,259.186351706037,39187.2808449074,2007-04-15,06:44:25
40.2418166666667,116.273966666667,0,255.905511811024,39187.2809490741,2007-04-15,06:44:34
40.2416333333333,116.272933333333,0,246.062992125984,39187.281087963,2007-04-15,06:44:46
40.2406666666667,116.269733333333,0,242.782152230971,39187.2816087963,2007-04-15,06:45:31
40.2400333333333,116.267516666667,0,242.782152230971,39187.2820023148,2007-04-15,06:46:05
40.2396333333333,116.266116666667,0,259.186351706037,39187.2822800926,2007-04-15,06:46:29
40.23955,116.26435,0,262.46719160105,39187.2826157407,2007-04-15,06:46:58
40.23955,116.261166666667,0,272.309711286089,39187.2832175926,2007-04-15,06:47:50
40.2394833333333,116.260633333333,0,275.590551181102,39187.2833333333,2007-04-15,06:48:00
40.2379333333333,116.259633333333,0,275.590551181102,39187.2837615741,2007-04-15,06:48:37
40.23755,116.259433333333,0,275.590551181102,39187.2838541667,2007-04-15,06:48:45
40.2314,116.256233333333,0,239.501312335958,39187.2852314815,2007-04-15,06:50:44
40.23105,116.256066666667,0,239.501312335958,39187.2853125,2007-04-15,06:50:51
40.2307333333333,116.255933333333,0,239.501312335958,39187.2853935185,2007-04-15,06:50:58
40.2300166666667,116.25555,0,236.220472440945,39187.2855787037,2007-04-15,06:51:14
40.2291666666667,116.255233333333,0,232.939632545932,39187.2857986111,2007-04-15,06:51:33
40.2288833333333,116.255166666667,0,239.501312335958,39187.2858680556,2007-04-15,06:51:39
40.2285833333333,116.255116666667,0,239.501312335958,39187.2859490741,2007-04-15,06:51:46
40.2280666666667,116.2551,0,239.501312335958,39187.2860763889,2007-04-15,06:51:57
40.2276,116.255166666667,0,236.220472440945,39187.2861921296,2007-04-15,06:52:07
40.2267666666667,116.25525,0,223.097112860892,39187.286412037,2007-04-15,06:52:26
40.2261833333333,116.255316666667,0,219.816272965879,39187.2865625,2007-04-15,06:52:39
40.2235833333333,116.255633333333,0,203.412073490814,39187.2872337963,2007-04-15,06:53:37
40.2215166666667,116.255833333333,0,223.097112860892,39187.2877430556,2007-04-15,06:54:21
40.22125,116.255783333333,0,223.097112860892,39187.2878125,2007-04-15,06:54:27
40.2206333333333,116.25525,0,216.535433070866,39187.2880555556,2007-04-15,06:54:48
40.2203333333333,116.255533333333,0,216.535433070866,39187.2882060185,2007-04-15,06:55:01
40.22005,116.255883333333,0,223.097112860892,39187.2883217593,2007-04-15,06:55:11
40.2196166666667,116.255933333333,0,219.816272965879,39187.2884606481,2007-04-15,06:55:23
40.2193666666667,116.255933333333,0,223.097112860892,39187.2885300926,2007-04-15,06:55:29
40.2188333333333,116.255933333333,0,226.377952755906,39187.2886689815,2007-04-15,06:55:41
40.2185166666667,116.255866666667,0,223.097112860892,39187.28875,2007-04-15,06:55:48
40.2181,116.255566666667,0,216.535433070866,39187.2888773148,2007-04-15,06:55:59
40.2179,116.254933333333,0,216.535433070866,39187.2890393519,2007-04-15,06:56:13
40.2178,116.253933333333,0,213.254593175853,39187.2892592593,2007-04-15,06:56:32
40.21755,116.253333333333,0,219.816272965879,39187.2893981481,2007-04-15,06:56:44
40.2173166666667,116.25315,0,209.97375328084,39187.2894675926,2007-04-15,06:56:50
40.21705,116.253033333333,0,213.254593175853,39187.289537037,2007-04-15,06:56:56
40.2166666666667,116.252883333333,0,216.535433070866,39187.2896643518,2007-04-15,06:57:07
40.2141,116.2525,0,219.816272965879,39187.2903356481,2007-04-15,06:58:05
40.2135,116.252516666667,0,219.816272965879,39187.2904976852,2007-04-15,06:58:19
40.2129166666667,116.2525,0,232.939632545932,39187.2906597222,2007-04-15,06:58:33
40.2126166666667,116.2525,0,262.46719160105,39187.2908449074,2007-04-15,06:58:49
40.21245,116.252833333333,0,278.871391076115,39187.2910185185,2007-04-15,06:59:04
40.2124666666667,116.253383333333,0,295.275590551181,39187.2911342593,2007-04-15,06:59:14
40.2124666666667,116.254116666667,0,321.522309711286,39187.2913194444,2007-04-15,06:59:30
40.21235,116.25635,0,288.713910761155,39187.2919791667,2007-04-15,07:00:27
40.2125166666667,116.256666666667,0,272.309711286089,39187.2921527778,2007-04-15,07:00:42
40.2128,116.2569,0,255.905511811024,39187.2922800926,2007-04-15,07:00:53
40.2129666666667,116.256983333333,0,249.343832020997,39187.2923842593,2007-04-15,07:01:02
40.2127333333333,116.257,0,239.501312335958,39187.2925,2007-04-15,07:01:12
40.21255,116.257516666667,0,229.658792650919,39187.2926273148,2007-04-15,07:01:23
40.2125,116.25835,0,226.377952755906,39187.2928587963,2007-04-15,07:01:43
40.2124833333333,116.258733333333,0,223.097112860892,39187.2930208333,2007-04-15,07:01:57
40.2124666666667,116.258966666667,0,223.097112860892,39187.2931018519,2007-04-15,07:02:04
40.21265,116.259016666667,0,226.377952755906,39187.2931712963,2007-04-15,07:02:10
40.2128666666667,116.25905,0,226.377952755906,39187.2932523148,2007-04-15,07:02:17
40.2131333333333,116.259283333333,0,223.097112860892,39187.2933796296,2007-04-15,07:02:28
40.2128833333333,116.259066666667,0,216.535433070866,39187.293599537,2007-04-15,07:02:47
40.2126,116.258966666667,0,213.254593175853,39187.2937152778,2007-04-15,07:02:57
40.2125,116.25855,0,196.850393700787,39187.293900463,2007-04-15,07:03:13
40.21255,116.25825,0,196.850393700787,39187.2940046296,2007-04-15,07:03:22
40.21255,116.257683333333,0,203.412073490814,39187.2942013889,2007-04-15,07:03:39
40.2126,116.257316666667,0,209.97375328084,39187.2943287037,2007-04-15,07:03:50
40.2126666666667,116.257083333333,0,223.097112860892,39187.2944560185,2007-04-15,07:04:01
40.2127666666667,116.256916666667,0,226.377952755906,39187.2945486111,2007-04-15,07:04:09
40.2125333333333,116.256733333333,0,226.377952755906,39187.2946990741,2007-04-15,07:04:22
40.2123666666667,116.256383333333,0,226.377952755906,39187.2948263889,2007-04-15,07:04:33
40.2123,116.252866666667,0,236.220472440945,39187.2954513889,2007-04-15,07:05:27
40.2124333333333,116.252566666667,0,236.220472440945,39187.2955555556,2007-04-15,07:05:36
40.2124666666667,116.252233333333,0,269.028871391076,39187.2956712963,2007-04-15,07:05:46
40.2121666666667,116.25205,0,692.257217847769,39187.2960300926,2007-04-15,07:06:17
40.2120666666667,116.248266666667,0,597.112860892388,39187.2967939815,2007-04-15,07:07:23
40.2119833333333,116.2445,0,508.530183727034,39187.2976851852,2007-04-15,07:08:40
40.2119166666667,116.2435,0,495.406824146982,39187.2979050926,2007-04-15,07:08:59
40.2118833333333,116.24165,0,452.755905511811,39187.298287037,2007-04-15,07:09:32
40.2118833333333,116.240933333333,0,452.755905511811,39187.2984259259,2007-04-15,07:09:44
40.2118166666667,116.239366666667,0,403.543307086614,39187.2988310185,2007-04-15,07:10:19
40.21185,116.238783333333,0,357.61154855643,39187.2991666667,2007-04-15,07:10:48
40.2118666666667,116.238433333333,0,351.049868766404,39187.2992824074,2007-04-15,07:10:58
40.21185,116.237933333333,0,331.364829396325,39187.2994212963,2007-04-15,07:11:10
40.2117666666667,116.235033333333,0,288.713910761155,39187.3002893519,2007-04-15,07:12:25
40.21175,116.234416666667,0,301.837270341207,39187.3004976852,2007-04-15,07:12:43
40.2114,116.221583333333,0,288.713910761155,39187.3032986111,2007-04-15,07:16:45
40.21145,116.2214,0,331.364829396325,39187.3037847222,2007-04-15,07:17:27
40.2114,116.219233333333,0,321.522309711286,39187.3044097222,2007-04-15,07:18:21
40.2113833333333,116.218133333333,0,298.556430446194,39187.3046643519,2007-04-15,07:18:43
40.2111666666667,116.21725,0,282.152230971129,39187.304849537,2007-04-15,07:18:59
40.2109666666667,116.2169,0,275.590551181102,39187.3049537037,2007-04-15,07:19:08
40.2108,116.216833333333,0,272.309711286089,39187.3051041667,2007-04-15,07:19:21
40.2105333333333,116.217083333333,0,269.028871391076,39187.3052430556,2007-04-15,07:19:33
40.21015,116.2173,0,265.748031496063,39187.3053587963,2007-04-15,07:19:43
40.2098166666667,116.2175,0,262.46719160105,39187.3054513889,2007-04-15,07:19:51
40.20935,116.217683333333,0,255.905511811024,39187.3055555556,2007-04-15,07:20:00
40.2075833333333,116.218516666667,0,239.501312335958,39187.3059837963,2007-04-15,07:20:37
40.2069833333333,116.218716666667,0,236.220472440945,39187.3061111111,2007-04-15,07:20:48
40.2062833333333,116.21895,0,229.658792650919,39187.3062615741,2007-04-15,07:21:01
40.1996666666667,116.222016666667,0,219.816272965879,39187.3076736111,2007-04-15,07:23:03
40.1989166666667,116.222383333333,0,229.658792650919,39187.3083564815,2007-04-15,07:24:02
40.1980666666667,116.222833333333,0,229.658792650919,39187.308587963,2007-04-15,07:24:22
40.1974166666667,116.223133333333,0,223.097112860892,39187.3087384259,2007-04-15,07:24:35
40.1971,116.223283333333,0,223.097112860892,39187.3088078704,2007-04-15,07:24:41
40.1930333333333,116.22535,0,193.569553805774,39187.3096296296,2007-04-15,07:25:52
40.19215,116.225766666667,0,193.569553805774,39187.3097800926,2007-04-15,07:26:05
40.1912,116.226233333333,0,193.569553805774,39187.3099421296,2007-04-15,07:26:19
40.1904833333333,116.226616666667,0,193.569553805774,39187.3100694444,2007-04-15,07:26:30
40.19005,116.226833333333,0,200.131233595801,39187.310150463,2007-04-15,07:26:37
40.1891333333333,116.227283333333,0,206.692913385827,39187.3103240741,2007-04-15,07:26:52
40.18845,116.227616666667,0,213.254593175853,39187.3104861111,2007-04-15,07:27:06
40.1881666666667,116.22775,0,209.97375328084,39187.3105555556,2007-04-15,07:27:12
40.1878333333333,116.227916666667,0,206.692913385827,39187.3106365741,2007-04-15,07:27:19
40.1874833333333,116.228166666667,0,203.412073490814,39187.3107175926,2007-04-15,07:27:26
40.1868,116.2285,0,193.569553805774,39187.3108564815,2007-04-15,07:27:38
40.18315,116.230366666667,0,170.603674540682,39187.3115856481,2007-04-15,07:28:41
40.18215,116.2309,0,170.603674540682,39187.3118055556,2007-04-15,07:29:00
40.1816,116.231016666667,0,173.884514435696,39187.3119212963,2007-04-15,07:29:10
40.1810666666667,116.2307,0,173.884514435696,39187.3120486111,2007-04-15,07:29:21
40.1807,116.230333333333,0,173.884514435696,39187.3121412037,2007-04-15,07:29:29
40.1802333333333,116.2302,0,173.884514435696,39187.3122337963,2007-04-15,07:29:37
40.1795166666667,116.230516666667,0,170.603674540682,39187.3123842593,2007-04-15,07:29:50
40.17835,116.231116666667,0,170.603674540682,39187.312650463,2007-04-15,07:30:13
40.1780166666667,116.231516666667,0,167.322834645669,39187.3127546296,2007-04-15,07:30:22
40.1777333333333,116.232883333333,0,170.603674540682,39187.3129861111,2007-04-15,07:30:42
40.1775,116.233233333333,0,170.603674540682,39187.3130671296,2007-04-15,07:30:49
40.1745166666667,116.234616666667,0,157.48031496063,39187.3137847222,2007-04-15,07:31:51
40.1735833333333,116.2347,0,164.041994750656,39187.3139814815,2007-04-15,07:32:08
40.17295,116.234616666667,0,160.761154855643,39187.3141203704,2007-04-15,07:32:20
40.1717333333333,116.234316666667,0,167.322834645669,39187.3143981481,2007-04-15,07:32:44
40.1713833333333,116.234416666667,0,167.322834645669,39187.3144791667,2007-04-15,07:32:51
40.1710666666667,116.234816666667,0,164.041994750656,39187.3145833333,2007-04-15,07:33:00
40.1707,116.236083333333,0,164.041994750656,39187.314837963,2007-04-15,07:33:22
40.17045,116.2364,0,164.041994750656,39187.3149189815,2007-04-15,07:33:29
40.1681333333333,116.23685,0,160.761154855643,39187.3154166667,2007-04-15,07:34:12
40.1671333333333,116.236683333333,0,160.761154855643,39187.3156712963,2007-04-15,07:34:34
40.1667666666667,116.23685,0,157.48031496063,39187.3157638889,2007-04-15,07:34:42
40.16575,116.2376,0,147.637795275591,39187.3160416667,2007-04-15,07:35:06
40.1653833333333,116.2378,0,141.076115485564,39187.3161458333,2007-04-15,07:35:15
40.1649833333333,116.237983333333,0,134.514435695538,39187.31625,2007-04-15,07:35:24
40.16465,116.238133333333,0,134.514435695538,39187.3163310185,2007-04-15,07:35:31
40.1643333333333,116.238333333333,0,131.233595800525,39187.3164467593,2007-04-15,07:35:41
40.1640833333333,116.2385,0,131.233595800525,39187.3165509259,2007-04-15,07:35:50
40.1637333333333,116.238716666667,0,144.356955380577,39187.3166550926,2007-04-15,07:35:59
40.1629666666667,116.239166666667,0,147.637795275591,39187.3168518519,2007-04-15,07:36:16
40.1616333333333,116.239983333333,0,144.356955380577,39187.3171875,2007-04-15,07:36:45
40.16125,116.240233333333,0,147.637795275591,39187.3172916667,2007-04-15,07:36:54
40.1592333333333,116.24155,0,154.199475065617,39187.3178240741,2007-04-15,07:37:40
40.1585,116.242016666667,0,150.918635170604,39187.3180092593,2007-04-15,07:37:56
40.1580833333333,116.2423,0,150.918635170604,39187.318125,2007-04-15,07:38:06
40.1576166666667,116.242616666667,0,150.918635170604,39187.3182523148,2007-04-15,07:38:17
40.15725,116.242866666667,0,147.637795275591,39187.3183449074,2007-04-15,07:38:25
40.15675,116.243183333333,0,147.637795275591,39187.3184722222,2007-04-15,07:38:36
40.1564,116.243433333333,0,147.637795275591,39187.3185648148,2007-04-15,07:38:44
40.1558166666667,116.243816666667,0,144.356955380577,39187.3187152778,2007-04-15,07:38:57
40.15525,116.244183333333,0,141.076115485564,39187.3188541667,2007-04-15,07:39:09
40.1547166666667,116.244516666667,0,150.918635170604,39187.3189930556,2007-04-15,07:39:21
40.1541,116.24495,0,144.356955380577,39187.3191550926,2007-04-15,07:39:35
40.1537166666667,116.245183333333,0,144.356955380577,39187.3192592593,2007-04-15,07:39:44
40.1533833333333,116.2454,0,167.322834645669,39187.3193518519,2007-04-15,07:39:52
40.1528166666667,116.245766666667,0,154.199475065617,39187.3194907407,2007-04-15,07:40:04
40.1525333333333,116.246033333333,0,157.48031496063,39187.3195833333,2007-04-15,07:40:12
40.1521666666667,116.246383333333,0,183.727034120735,39187.3196875,2007-04-15,07:40:21
40.1518666666667,116.24655,0,183.727034120735,39187.3197453704,2007-04-15,07:40:26
40.1514666666667,116.246783333333,0,173.884514435696,39187.319837963,2007-04-15,07:40:34
40.1509166666667,116.2471,0,164.041994750656,39187.3199652778,2007-04-15,07:40:45
40.15065,116.247283333333,0,164.041994750656,39187.3200347222,2007-04-15,07:40:51
40.1503333333333,116.247483333333,0,167.322834645669,39187.3201157407,2007-04-15,07:40:58
40.1500833333333,116.247666666667,0,157.48031496063,39187.3201967593,2007-04-15,07:41:05
40.1498166666667,116.247816666667,0,150.918635170604,39187.3202662037,2007-04-15,07:41:11
40.1492,116.248216666667,0,180.446194225722,39187.3204398148,2007-04-15,07:41:26
40.1488666666667,116.2485,0,173.884514435696,39187.3205324074,2007-04-15,07:41:34
40.1482333333333,116.248916666667,0,164.041994750656,39187.3206828704,2007-04-15,07:41:47
40.1478666666667,116.249216666667,0,164.041994750656,39187.320775463,2007-04-15,07:41:55
40.14755,116.249616666667,0,160.761154855643,39187.3208680556,2007-04-15,07:42:03
40.1473,116.249916666667,0,167.322834645669,39187.3209490741,2007-04-15,07:42:10
40.1461166666667,116.25085,0,167.322834645669,39187.3212384259,2007-04-15,07:42:35
40.14575,116.251183333333,0,164.041994750656,39187.3213541667,2007-04-15,07:42:45
40.14545,116.251416666667,0,167.322834645669,39187.3214351852,2007-04-15,07:42:52
40.14515,116.251683333333,0,167.322834645669,39187.3215162037,2007-04-15,07:42:59
40.1441833333333,116.252416666667,0,160.761154855643,39187.3217592593,2007-04-15,07:43:20
40.1424,116.253633333333,0,160.761154855643,39187.3221990741,2007-04-15,07:43:58
40.1414833333333,116.254383333333,0,160.761154855643,39187.3224652778,2007-04-15,07:44:21
40.1411166666667,116.254683333333,0,160.761154855643,39187.3225694444,2007-04-15,07:44:30
40.1402333333333,116.255483333333,0,170.603674540682,39187.3228587963,2007-04-15,07:44:55
40.1398333333333,116.2558,0,167.322834645669,39187.322962963,2007-04-15,07:45:04
40.1393666666667,116.25615,0,167.322834645669,39187.3230787037,2007-04-15,07:45:14
40.1389666666667,116.256466666667,0,167.322834645669,39187.3231828704,2007-04-15,07:45:23
40.1387,116.256683333333,0,167.322834645669,39187.3232523148,2007-04-15,07:45:29
40.1381333333333,116.257133333333,0,167.322834645669,39187.3233912037,2007-04-15,07:45:41
40.1374333333333,116.257733333333,0,164.041994750656,39187.3235648148,2007-04-15,07:45:56
40.1369666666667,116.258166666667,0,167.322834645669,39187.3236921296,2007-04-15,07:46:07
40.1365166666667,116.258666666667,0,167.322834645669,39187.3238194444,2007-04-15,07:46:18
40.1360666666667,116.259133333333,0,167.322834645669,39187.3239351852,2007-04-15,07:46:28
40.1357,116.259483333333,0,167.322834645669,39187.3240277778,2007-04-15,07:46:36
40.1343166666667,116.260633333333,0,160.761154855643,39187.3243634259,2007-04-15,07:47:05
40.1335166666667,116.261083333333,0,157.48031496063,39187.3245486111,2007-04-15,07:47:21
40.1330833333333,116.2613,0,164.041994750656,39187.3246990741,2007-04-15,07:47:34
40.13265,116.261516666667,0,160.761154855643,39187.3248958333,2007-04-15,07:47:51
40.1322666666667,116.26165,0,160.761154855643,39187.3250115741,2007-04-15,07:48:01
40.1319833333333,116.261716666667,0,157.48031496063,39187.3251041667,2007-04-15,07:48:09
40.13175,116.261816666667,0,157.48031496063,39187.3251851852,2007-04-15,07:48:16
40.1315,116.2619,0,164.041994750656,39187.3252662037,2007-04-15,07:48:23
40.1310833333333,116.262,0,167.322834645669,39187.3253819444,2007-04-15,07:48:33
40.1306666666667,116.262033333333,0,167.322834645669,39187.3254976852,2007-04-15,07:48:43
40.13045,116.262033333333,0,170.603674540682,39187.3255787037,2007-04-15,07:48:50
40.13,116.26205,0,164.041994750656,39187.3257060185,2007-04-15,07:49:01
40.1295,116.262083333333,0,167.322834645669,39187.3258333333,2007-04-15,07:49:12
40.1276666666667,116.262133333333,0,246.062992125984,39187.3262615741,2007-04-15,07:49:49
40.1272,116.26215,0,265.748031496063,39187.3263888889,2007-04-15,07:50:00
40.12635,116.262233333333,0,252.624671916011,39187.3265856481,2007-04-15,07:50:17
40.1258333333333,116.262216666667,0,242.782152230971,39187.3267013889,2007-04-15,07:50:27
40.1256333333333,116.262433333333,0,242.782152230971,39187.3267708333,2007-04-15,07:50:33
40.1249166666667,116.262383333333,0,246.062992125984,39187.3269328704,2007-04-15,07:50:47
40.1246666666667,116.2624,0,278.871391076115,39187.327025463,2007-04-15,07:50:55
40.1246,116.262183333333,0,242.782152230971,39187.3273958333,2007-04-15,07:51:27
40.1239166666667,116.262233333333,0,236.220472440945,39187.3276041667,2007-04-15,07:51:45
40.1235,116.2623,0,229.658792650919,39187.3277083333,2007-04-15,07:51:54
40.1231666666667,116.262383333333,0,213.254593175853,39187.3278125,2007-04-15,07:52:03
40.1228166666667,116.26245,0,229.658792650919,39187.3279166667,2007-04-15,07:52:12
40.1224,116.2626,0,249.343832020997,39187.3280208333,2007-04-15,07:52:21
40.1220833333333,116.26275,0,246.062992125984,39187.3280902778,2007-04-15,07:52:27
40.12165,116.262966666667,0,239.501312335958,39187.3281944444,2007-04-15,07:52:36
40.1211833333333,116.263316666667,0,236.220472440945,39187.3283217593,2007-04-15,07:52:47
40.1209333333333,116.26355,0,232.939632545932,39187.3284027778,2007-04-15,07:52:54
40.1202166666667,116.264166666667,0,236.220472440945,39187.3286111111,2007-04-15,07:53:12
40.1198166666667,116.264483333333,0,232.939632545932,39187.3287268518,2007-04-15,07:53:22
40.11955,116.26475,0,226.377952755906,39187.3288078704,2007-04-15,07:53:29
40.1191,116.265116666667,0,213.254593175853,39187.3289467593,2007-04-15,07:53:41
40.1184333333333,116.265516666667,0,203.412073490814,39187.3291203704,2007-04-15,07:53:56
40.1181333333333,116.265833333333,0,196.850393700787,39187.329212963,2007-04-15,07:54:04
40.1179,116.266083333333,0,180.446194225722,39187.3292939815,2007-04-15,07:54:11
40.1173166666667,116.266633333333,0,167.322834645669,39187.3294791667,2007-04-15,07:54:27
40.1169666666667,116.26705,0,167.322834645669,39187.3295949074,2007-04-15,07:54:37
40.1164333333333,116.267716666667,0,164.041994750656,39187.3297800926,2007-04-15,07:54:53
40.1160833333333,116.268183333333,0,157.48031496063,39187.3299074074,2007-04-15,07:55:04
40.11575,116.26865,0,157.48031496063,39187.3300462963,2007-04-15,07:55:16
40.11475,116.269933333333,0,154.199475065617,39187.3304282407,2007-04-15,07:55:49
40.1143666666667,116.27045,0,154.199475065617,39187.3305787037,2007-04-15,07:56:02
40.11385,116.27115,0,160.761154855643,39187.3307986111,2007-04-15,07:56:21
40.1136333333333,116.27145,0,157.48031496063,39187.3308912037,2007-04-15,07:56:29
40.1108666666667,116.2749,0,144.356955380577,39187.3317476852,2007-04-15,07:57:43
40.10995,116.276066666667,0,147.637795275591,39187.332025463,2007-04-15,07:58:07
40.10975,116.27635,0,154.199475065617,39187.3321296296,2007-04-15,07:58:16
40.10955,116.276633333333,0,150.918635170604,39187.3322916667,2007-04-15,07:58:30
40.1093166666667,116.276933333333,0,150.918635170604,39187.3324537037,2007-04-15,07:58:44
40.1087833333333,116.277633333333,0,154.199475065617,39187.3327199074,2007-04-15,07:59:07
40.1086,116.2779,0,154.199475065617,39187.3328009259,2007-04-15,07:59:14
40.1083666666667,116.278233333333,0,154.199475065617,39187.3329050926,2007-04-15,07:59:23
40.1081333333333,116.278583333333,0,157.48031496063,39187.3330092593,2007-04-15,07:59:32
40.10775,116.2791,0,164.041994750656,39187.3331597222,2007-04-15,07:59:45
40.1075,116.27945,0,167.322834645669,39187.3333101852,2007-04-15,07:59:58
40.1071833333333,116.279883333333,0,173.884514435696,39187.3335185185,2007-04-15,08:00:16
40.10685,116.280366666667,0,177.165354330709,39187.3336574074,2007-04-15,08:00:28
40.1065166666667,116.2808,0,177.165354330709,39187.3337847222,2007-04-15,08:00:39
40.10605,116.281533333333,0,177.165354330709,39187.3339699074,2007-04-15,08:00:55
40.1046166666667,116.28335,0,173.884514435696,39187.3344791667,2007-04-15,08:01:39
40.1044333333333,116.2835,0,177.165354330709,39187.334537037,2007-04-15,08:01:44
40.1043666666667,116.283266666667,0,177.165354330709,39187.3346412037,2007-04-15,08:01:53
40.1043,116.283116666667,0,177.165354330709,39187.3347800926,2007-04-15,08:02:05
40.1045,116.283116666667,0,190.288713910761,39187.3350462963,2007-04-15,08:02:28
40.10435,116.283166666667,0,213.254593175853,39187.335787037,2007-04-15,08:03:32
40.1043,116.283416666667,0,216.535433070866,39187.3360532407,2007-04-15,08:03:55
40.1041666666667,116.283833333333,0,209.97375328084,39187.3361805556,2007-04-15,08:04:06
40.1034833333333,116.28455,0,206.692913385827,39187.3364467593,2007-04-15,08:04:29
40.1031833333333,116.28485,0,203.412073490814,39187.3365509259,2007-04-15,08:04:38
40.1027666666667,116.285183333333,0,203.412073490814,39187.3366898148,2007-04-15,08:04:50
40.1020833333333,116.285716666667,0,200.131233595801,39187.3369097222,2007-04-15,08:05:09
40.1017833333333,116.28595,0,209.97375328084,39187.337037037,2007-04-15,08:05:20
40.1012833333333,116.286216666667,0,203.412073490814,39187.3371759259,2007-04-15,08:05:32
40.1008666666667,116.2864,0,196.850393700787,39187.3372800926,2007-04-15,08:05:41
40.1000666666667,116.286716666667,0,200.131233595801,39187.3375,2007-04-15,08:06:00
40.0993833333333,116.287,0,193.569553805774,39187.337662037,2007-04-15,08:06:14
40.0988666666667,116.287366666667,0,193.569553805774,39187.3378009259,2007-04-15,08:06:26
40.0985833333333,116.287616666667,0,193.569553805774,39187.3378819444,2007-04-15,08:06:33
40.0982833333333,116.28785,0,193.569553805774,39187.337962963,2007-04-15,08:06:40
40.0979666666667,116.288083333333,0,190.288713910761,39187.3380439815,2007-04-15,08:06:47
40.0976833333333,116.2883,0,187.007874015748,39187.338125,2007-04-15,08:06:54
40.0974333333333,116.288516666667,0,190.288713910761,39187.3381944444,2007-04-15,08:07:00
40.0970833333333,116.288766666667,0,193.569553805774,39187.338287037,2007-04-15,08:07:08
40.0965333333333,116.289183333333,0,196.850393700787,39187.3384606481,2007-04-15,08:07:23
40.0960833333333,116.28955,0,200.131233595801,39187.338599537,2007-04-15,08:07:35
40.0948166666667,116.290533333333,0,196.850393700787,39187.3389814815,2007-04-15,08:08:08
40.0944833333333,116.290766666667,0,196.850393700787,39187.3391087963,2007-04-15,08:08:19
40.0938666666667,116.291216666667,0,200.131233595801,39187.3393171296,2007-04-15,08:08:37
40.0932833333333,116.291683333333,0,190.288713910761,39187.3395023148,2007-04-15,08:08:53
40.0929666666667,116.2919,0,187.007874015748,39187.3396064815,2007-04-15,08:09:02
40.0926166666667,116.2922,0,187.007874015748,39187.3397337963,2007-04-15,08:09:13
40.0922166666667,116.292516666667,0,190.288713910761,39187.3398842593,2007-04-15,08:09:26
40.0915333333333,116.293033333333,0,187.007874015748,39187.3400925926,2007-04-15,08:09:44
40.0912666666667,116.29325,0,183.727034120735,39187.3401851852,2007-04-15,08:09:52
40.0909,116.2935,0,183.727034120735,39187.3403240741,2007-04-15,08:10:04
40.0905333333333,116.29385,0,177.165354330709,39187.3404513889,2007-04-15,08:10:15
40.0902666666667,116.294066666667,0,177.165354330709,39187.3405555556,2007-04-15,08:10:24
40.0900166666667,116.29425,0,173.884514435696,39187.3406597222,2007-04-15,08:10:33
40.0893833333333,116.294766666667,0,173.884514435696,39187.3410185185,2007-04-15,08:11:04
40.0892666666667,116.294783333333,0,180.446194225722,39187.3417361111,2007-04-15,08:12:06
40.0890166666667,116.295033333333,0,190.288713910761,39187.3418981481,2007-04-15,08:12:20
40.0887,116.295316666667,0,190.288713910761,39187.3420023148,2007-04-15,08:12:29
40.08735,116.296316666667,0,190.288713910761,39187.3423726852,2007-04-15,08:13:01
40.0869166666667,116.296666666667,0,190.288713910761,39187.3425,2007-04-15,08:13:12
40.0865166666667,116.29695,0,200.131233595801,39187.3426041667,2007-04-15,08:13:21
40.0854,116.297816666667,0,193.569553805774,39187.3428587963,2007-04-15,08:13:43
40.0848166666667,116.298283333333,0,206.692913385827,39187.3430208333,2007-04-15,08:13:57
40.0845333333333,116.298533333333,0,206.692913385827,39187.3431018519,2007-04-15,08:14:04
40.0842166666667,116.2988,0,209.97375328084,39187.3431828704,2007-04-15,08:14:11
40.08385,116.29905,0,203.412073490814,39187.343275463,2007-04-15,08:14:19
40.08345,116.2994,0,203.412073490814,39187.3433796296,2007-04-15,08:14:28
40.0832,116.29955,0,200.131233595801,39187.3434490741,2007-04-15,08:14:34
40.0827,116.3,0,200.131233595801,39187.343587963,2007-04-15,08:14:46
40.0824666666667,116.30015,0,203.412073490814,39187.3436689815,2007-04-15,08:14:53
40.0822666666667,116.300333333333,0,203.412073490814,39187.3437384259,2007-04-15,08:14:59
40.0818,116.300683333333,0,203.412073490814,39187.3438888889,2007-04-15,08:15:12
40.0812,116.301116666667,0,196.850393700787,39187.3440625,2007-04-15,08:15:27
40.0808333333333,116.3014,0,200.131233595801,39187.3441550926,2007-04-15,08:15:35
40.08035,116.301766666667,0,203.412073490814,39187.3442824074,2007-04-15,08:15:46
40.0799833333333,116.302033333333,0,203.412073490814,39187.344375,2007-04-15,08:15:54
40.0797666666667,116.3022,0,203.412073490814,39187.3444328704,2007-04-15,08:15:59
40.07945,116.302433333333,0,203.412073490814,39187.3445138889,2007-04-15,08:16:06
40.0788166666667,116.30295,0,196.850393700787,39187.3446875,2007-04-15,08:16:21
40.0784,116.303266666667,0,196.850393700787,39187.3447916667,2007-04-15,08:16:30
40.0781833333333,116.303483333333,0,203.412073490814,39187.3448611111,2007-04-15,08:16:36
40.0778666666667,116.303666666667,0,196.850393700787,39187.3449537037,2007-04-15,08:16:44
40.0775166666667,116.30395,0,200.131233595801,39187.3450578704,2007-04-15,08:16:53
40.0774,116.30405,0,206.692913385827,39187.345150463,2007-04-15,08:17:01
40.0772666666667,116.304233333333,0,223.097112860892,39187.3453125,2007-04-15,08:17:15
40.0768666666667,116.304483333333,0,229.658792650919,39187.3454282407,2007-04-15,08:17:25
40.0761666666667,116.305016666667,0,223.097112860892,39187.3455902778,2007-04-15,08:17:39
40.0751666666667,116.305816666667,0,213.254593175853,39187.3458333333,2007-04-15,08:18:00
40.0744333333333,116.3066,0,203.412073490814,39187.3460416667,2007-04-15,08:18:18
40.07415,116.306816666667,0,200.131233595801,39187.3461111111,2007-04-15,08:18:24
40.0737833333333,116.307116666667,0,196.850393700787,39187.3462037037,2007-04-15,08:18:32
40.0726666666667,116.308,0,193.569553805774,39187.3464814815,2007-04-15,08:18:56
40.07215,116.308416666667,0,183.727034120735,39187.3466087963,2007-04-15,08:19:07
40.0707666666667,116.309316666667,0,177.165354330709,39187.3469212963,2007-04-15,08:19:34
40.0701833333333,116.309466666667,0,173.884514435696,39187.347037037,2007-04-15,08:19:44
40.0697833333333,116.3097,0,170.603674540682,39187.3471180556,2007-04-15,08:19:51
40.0693833333333,116.309983333333,0,170.603674540682,39187.3471990741,2007-04-15,08:19:58
40.0688166666667,116.3104,0,170.603674540682,39187.347337963,2007-04-15,08:20:10
40.0680833333333,116.31145,0,170.603674540682,39187.3475347222,2007-04-15,08:20:27
40.0649666666667,116.314,0,170.603674540682,39187.3481828704,2007-04-15,08:21:23
40.0642666666667,116.314516666667,0,167.322834645669,39187.3483333333,2007-04-15,08:21:36
40.0638333333333,116.31485,0,170.603674540682,39187.3484259259,2007-04-15,08:21:44
40.0631333333333,116.3154,0,173.884514435696,39187.3485763889,2007-04-15,08:21:57
40.0625666666667,116.315716666667,0,177.165354330709,39187.3486921296,2007-04-15,08:22:07
40.0621333333333,116.315966666667,0,180.446194225722,39187.3488078704,2007-04-15,08:22:17
40.06175,116.316216666667,0,180.446194225722,39187.348900463,2007-04-15,08:22:25
40.06135,116.316516666667,0,180.446194225722,39187.3489930556,2007-04-15,08:22:33
40.0612,116.316833333333,0,180.446194225722,39187.3490972222,2007-04-15,08:22:42
40.0607166666667,116.317183333333,0,180.446194225722,39187.349212963,2007-04-15,08:22:52
40.0604166666667,116.3174,0,180.446194225722,39187.3492824074,2007-04-15,08:22:58
40.0589166666667,116.3185,0,173.884514435696,39187.3496296296,2007-04-15,08:23:28
40.05855,116.31875,0,173.884514435696,39187.3497106481,2007-04-15,08:23:35
40.0581666666667,116.319016666667,0,173.884514435696,39187.3497916667,2007-04-15,08:23:42
40.0568666666667,116.319816666667,0,173.884514435696,39187.3500694444,2007-04-15,08:24:06
40.0565333333333,116.320133333333,0,190.288713910761,39187.3501736111,2007-04-15,08:24:15
40.05635,116.320333333333,0,177.165354330709,39187.3502546296,2007-04-15,08:24:22
40.0561833333333,116.320516666667,0,190.288713910761,39187.3503472222,2007-04-15,08:24:30
40.0560333333333,116.3207,0,190.288713910761,39187.3504282407,2007-04-15,08:24:37
40.0558333333333,116.321066666667,0,170.603674540682,39187.3505324074,2007-04-15,08:24:46
40.0555,116.321216666667,0,173.884514435696,39187.3506597222,2007-04-15,08:24:57
40.0552333333333,116.321416666667,0,177.165354330709,39187.3507523148,2007-04-15,08:25:05
40.055,116.321566666667,0,154.199475065617,39187.3508333333,2007-04-15,08:25:12
40.05415,116.3222,0,206.692913385827,39187.3511226852,2007-04-15,08:25:37
40.0539166666667,116.32235,0,239.501312335958,39187.3512384259,2007-04-15,08:25:47
40.0538,116.322216666667,0,259.186351706037,39187.3518518518,2007-04-15,08:26:40
40.0533666666667,116.3224,0,291.994750656168,39187.352974537,2007-04-15,08:28:17
40.053,116.3227,0,288.713910761155,39187.3530787037,2007-04-15,08:28:26
40.0523166666667,116.323266666667,0,272.309711286089,39187.3532407407,2007-04-15,08:28:40
40.0518666666667,116.32345,0,272.309711286089,39187.3533333333,2007-04-15,08:28:48
40.0514833333333,116.323666666667,0,259.186351706037,39187.3534143518,2007-04-15,08:28:55
40.0511333333333,116.323933333333,0,249.343832020997,39187.3534837963,2007-04-15,08:29:01
40.0506166666667,116.324333333333,0,239.501312335958,39187.353599537,2007-04-15,08:29:11
40.0499333333333,116.324933333333,0,229.658792650919,39187.3537615741,2007-04-15,08:29:25
40.04945,116.325333333333,0,219.816272965879,39187.3538657407,2007-04-15,08:29:34
40.0488166666667,116.32585,0,213.254593175853,39187.3539930556,2007-04-15,08:29:45
40.0481833333333,116.32635,0,209.97375328084,39187.3541203704,2007-04-15,08:29:56
40.04625,116.327883333333,0,200.131233595801,39187.354525463,2007-04-15,08:30:31
40.0448333333333,116.329,0,196.850393700787,39187.3548263889,2007-04-15,08:30:57
40.0443333333333,116.329383333333,0,196.850393700787,39187.3549421296,2007-04-15,08:31:07
40.0436666666667,116.329883333333,0,200.131233595801,39187.3550925926,2007-04-15,08:31:20
40.04335,116.330116666667,0,200.131233595801,39187.3551736111,2007-04-15,08:31:27
40.0426666666667,116.330683333333,0,173.884514435696,39187.3553587963,2007-04-15,08:31:43
40.0420833333333,116.331116666667,0,170.603674540682,39187.3554976852,2007-04-15,08:31:55
40.0415333333333,116.331516666667,0,193.569553805774,39187.3556134259,2007-04-15,08:32:05
40.0412,116.331766666667,0,187.007874015748,39187.3556944444,2007-04-15,08:32:12
40.0408833333333,116.331966666667,0,187.007874015748,39187.3557986111,2007-04-15,08:32:21
40.0407,116.332116666667,0,183.727034120735,39187.3558912037,2007-04-15,08:32:29
40.0405,116.332283333333,0,180.446194225722,39187.3559953704,2007-04-15,08:32:38
40.04015,116.33255,0,193.569553805774,39187.3561458333,2007-04-15,08:32:51
40.0399333333333,116.3327,0,193.569553805774,39187.3562268519,2007-04-15,08:32:58
40.0397666666667,116.33285,0,196.850393700787,39187.3562962963,2007-04-15,08:33:04
40.0395833333333,116.332983333333,0,196.850393700787,39187.3563773148,2007-04-15,08:33:11
40.03935,116.333166666667,0,196.850393700787,39187.3564814815,2007-04-15,08:33:20
40.03905,116.333366666667,0,190.288713910761,39187.3565972222,2007-04-15,08:33:30
40.0388333333333,116.333616666667,0,203.412073490814,39187.3567708333,2007-04-15,08:33:45
40.0381333333333,116.334333333333,0,200.131233595801,39187.3569560185,2007-04-15,08:34:01
40.0368666666667,116.33535,0,200.131233595801,39187.3572222222,2007-04-15,08:34:24
40.0364,116.335783333333,0,196.850393700787,39187.357349537,2007-04-15,08:34:35
40.0359333333333,116.3362,0,196.850393700787,39187.3574768519,2007-04-15,08:34:46
40.0348333333333,116.337,0,193.569553805774,39187.3577199074,2007-04-15,08:35:07
40.0328,116.33825,0,187.007874015748,39187.3580787037,2007-04-15,08:35:38
40.0322333333333,116.338733333333,0,180.446194225722,39187.3581828704,2007-04-15,08:35:47
40.03175,116.339333333333,0,177.165354330709,39187.3582986111,2007-04-15,08:35:57
40.0315666666667,116.339516666667,0,187.007874015748,39187.3585185185,2007-04-15,08:36:16
40.0311,116.339866666667,0,183.727034120735,39187.3591666667,2007-04-15,08:37:12
40.0306166666667,116.340266666667,0,180.446194225722,39187.3592592593,2007-04-15,08:37:20
40.0303833333333,116.3405,0,177.165354330709,39187.3593171296,2007-04-15,08:37:25
40.0301666666667,116.34065,0,183.727034120735,39187.3593981481,2007-04-15,08:37:32
40.0299333333333,116.340816666667,0,196.850393700787,39187.3595023148,2007-04-15,08:37:41
40.0293333333333,116.341283333333,0,196.850393700787,39187.3596759259,2007-04-15,08:37:56
40.0287833333333,116.341766666667,0,196.850393700787,39187.3598263889,2007-04-15,08:38:09
40.0283333333333,116.342083333333,0,200.131233595801,39187.3599421296,2007-04-15,08:38:19
40.0280333333333,116.342316666667,0,209.97375328084,39187.3600231481,2007-04-15,08:38:26
40.0278333333333,116.3425,0,265.748031496063,39187.3601041667,2007-04-15,08:38:33
40.0273666666667,116.342866666667,0,308.398950131234,39187.3602546296,2007-04-15,08:38:46
40.027,116.343183333333,0,301.837270341207,39187.3603819444,2007-04-15,08:38:57
40.0266166666667,116.343483333333,0,278.871391076115,39187.3604861111,2007-04-15,08:39:06
40.0262666666667,116.343733333333,0,269.028871391076,39187.3605787037,2007-04-15,08:39:14
40.0257833333333,116.3441,0,246.062992125984,39187.3606944444,2007-04-15,08:39:24
40.02515,116.34455,0,213.254593175853,39187.3608449074,2007-04-15,08:39:37
40.0242666666667,116.34515,0,200.131233595801,39187.3610532407,2007-04-15,08:39:55
40.02365,116.345266666667,0,190.288713910761,39187.3611921296,2007-04-15,08:40:07
40.0233333333333,116.345216666667,0,190.288713910761,39187.3612731481,2007-04-15,08:40:14
40.0229166666667,116.344983333333,0,180.446194225722,39187.3613773148,2007-04-15,08:40:23
40.02255,116.344683333333,0,173.884514435696,39187.3614699074,2007-04-15,08:40:31
40.02215,116.34455,0,170.603674540682,39187.3615625,2007-04-15,08:40:39
40.0218166666667,116.34455,0,170.603674540682,39187.3616666667,2007-04-15,08:40:48
40.0213833333333,116.344816666667,0,173.884514435696,39187.3617476852,2007-04-15,08:40:55
40.0211,116.34525,0,183.727034120735,39187.3619097222,2007-04-15,08:41:09
40.0208166666667,116.345416666667,0,177.165354330709,39187.3620833333,2007-04-15,08:41:24
40.0196666666667,116.3455,0,173.884514435696,39187.3623842593,2007-04-15,08:41:50
40.0191833333333,116.345516666667,0,177.165354330709,39187.3625115741,2007-04-15,08:42:01
40.0177333333333,116.345566666667,0,180.446194225722,39187.3628935185,2007-04-15,08:42:34
40.0167,116.34565,0,177.165354330709,39187.3631481482,2007-04-15,08:42:56
40.0154666666667,116.345716666667,0,180.446194225722,39187.3634259259,2007-04-15,08:43:20
40.0141833333333,116.345716666667,0,180.446194225722,39187.3637037037,2007-04-15,08:43:44
40.0132166666667,116.345783333333,0,183.727034120735,39187.3639351852,2007-04-15,08:44:04
40.01295,116.345783333333,0,183.727034120735,39187.3640046296,2007-04-15,08:44:10
40.01255,116.345783333333,0,183.727034120735,39187.3640972222,2007-04-15,08:44:18
40.0108833333333,116.345866666667,0,196.850393700787,39187.3644560185,2007-04-15,08:44:49
40.0086333333333,116.345916666667,0,203.412073490814,39187.3649768519,2007-04-15,08:45:34
40.0080833333333,116.3458,0,206.692913385827,39187.3650810185,2007-04-15,08:45:43
40.0076166666667,116.345983333333,0,203.412073490814,39187.3651736111,2007-04-15,08:45:51
40.0070666666667,116.34605,0,200.131233595801,39187.3653125,2007-04-15,08:46:03
40.0067166666667,116.346066666667,0,219.816272965879,39187.3656365741,2007-04-15,08:46:31
40.0063666666667,116.346016666667,0,229.658792650919,39187.3663078704,2007-04-15,08:47:29
40.006,116.345983333333,0,226.377952755906,39187.3664351852,2007-04-15,08:47:40
40.0050333333333,116.346066666667,0,246.062992125984,39187.3667361111,2007-04-15,08:48:06
40.00405,116.34615,0,259.186351706037,39187.3669791667,2007-04-15,08:48:27
40.0037333333333,116.34615,0,259.186351706037,39187.3670486111,2007-04-15,08:48:33
40.00325,116.346166666667,0,259.186351706037,39187.3671527778,2007-04-15,08:48:42
40.0027333333333,116.34615,0,259.186351706037,39187.3672685185,2007-04-15,08:48:52
40.0013833333333,116.346233333333,0,193.569553805774,39187.3675694444,2007-04-15,08:49:18
40.00095,116.34625,0,200.131233595801,39187.367662037,2007-04-15,08:49:26
40.00055,116.3462,0,190.288713910761,39187.3677662037,2007-04-15,08:49:35
40.0002333333333,116.346233333333,0,190.288713910761,39187.3678819444,2007-04-15,08:49:45
39.9999333333333,116.346283333333,0,190.288713910761,39187.3679861111,2007-04-15,08:49:54
39.9992166666667,116.3463,0,180.446194225722,39187.3681712963,2007-04-15,08:50:10
39.9982333333333,116.346366666667,0,200.131233595801,39187.3684027778,2007-04-15,08:50:30
39.9977333333333,116.346416666667,0,223.097112860892,39187.3685416667,2007-04-15,08:50:42
39.997,116.34645,0,216.535433070866,39187.3687384259,2007-04-15,08:50:59
39.9961666666667,116.3465,0,177.165354330709,39187.3689236111,2007-04-15,08:51:15
39.9954333333333,116.346516666667,0,190.288713910761,39187.3690856481,2007-04-15,08:51:29
39.99445,116.346583333333,0,187.007874015748,39187.3692824074,2007-04-15,08:51:46
39.9933333333333,116.346616666667,0,187.007874015748,39187.369525463,2007-04-15,08:52:07
39.9929333333333,116.346633333333,0,196.850393700787,39187.3696643518,2007-04-15,08:52:19
39.9924166666667,116.34665,0,209.97375328084,39187.3699189815,2007-04-15,08:52:41
39.9910833333333,116.346733333333,0,200.131233595801,39187.3704282407,2007-04-15,08:53:25
39.9903,116.346816666667,0,203.412073490814,39187.3706018519,2007-04-15,08:53:40
39.98985,116.346833333333,0,203.412073490814,39187.3707175926,2007-04-15,08:53:50
39.9895166666667,116.346816666667,0,190.288713910761,39187.3708217593,2007-04-15,08:53:59
39.98895,116.346883333333,0,180.446194225722,39187.3709722222,2007-04-15,08:54:12
39.9886,116.346883333333,0,177.165354330709,39187.3710532407,2007-04-15,08:54:19
39.9881166666667,116.346883333333,0,177.165354330709,39187.3711574074,2007-04-15,08:54:28
39.9877,116.3469,0,183.727034120735,39187.3712384259,2007-04-15,08:54:35
39.9873333333333,116.346883333333,0,187.007874015748,39187.3713078704,2007-04-15,08:54:41
39.9870166666667,116.3469,0,187.007874015748,39187.3713773148,2007-04-15,08:54:47
39.9860666666667,116.346966666667,0,187.007874015748,39187.3715856481,2007-04-15,08:55:05
39.9857333333333,116.34665,0,193.569553805774,39187.3717824074,2007-04-15,08:55:22
39.9852333333333,116.3468,0,193.569553805774,39187.3718171296,2007-04-15,08:55:25
39.9841166666667,116.347033333333,0,200.131233595801,39187.3720601852,2007-04-15,08:55:46
39.9835,116.347116666667,0,196.850393700787,39187.3721875,2007-04-15,08:55:57
39.9829333333333,116.347183333333,0,196.850393700787,39187.3723032407,2007-04-15,08:56:07
39.9812,116.347266666667,0,193.569553805774,39187.372650463,2007-04-15,08:56:37
39.9798833333333,116.34745,0,196.850393700787,39187.3729282407,2007-04-15,08:57:01
39.9792666666667,116.347483333333,0,203.412073490814,39187.3730555556,2007-04-15,08:57:12
39.97785,116.347483333333,0,203.412073490814,39187.3732986111,2007-04-15,08:57:33
39.97725,116.347483333333,0,200.131233595801,39187.3734259259,2007-04-15,08:57:44
39.9767,116.34755,0,200.131233595801,39187.3735416667,2007-04-15,08:57:54
39.9759333333333,116.347483333333,0,203.412073490814,39187.3737268519,2007-04-15,08:58:10
39.9754333333333,116.347266666667,0,203.412073490814,39187.3738773148,2007-04-15,08:58:23
39.9753333333333,116.346666666667,0,190.288713910761,39187.3740625,2007-04-15,08:58:39
39.9753,116.341216666667,0,170.603674540682,39187.3749768519,2007-04-15,08:59:58
39.9752833333333,116.339683333333,0,223.097112860892,39187.3753819444,2007-04-15,09:00:33
39.9752833333333,116.339216666667,0,278.871391076115,39187.3756134259,2007-04-15,09:00:53
39.97525,116.337233333333,0,242.782152230971,39187.3760069444,2007-04-15,09:01:27
39.9752333333333,116.33525,0,213.254593175853,39187.3763657407,2007-04-15,09:01:58
39.9752166666667,116.331816666667,0,203.412073490814,39187.377037037,2007-04-15,09:02:56
39.9752333333333,116.3307,0,190.288713910761,39187.3773148148,2007-04-15,09:03:20
39.97545,116.331733333333,0,239.501312335958,39187.3775925926,2007-04-15,09:03:44
39.9759166666667,116.331883333333,0,219.816272965879,39187.3777083333,2007-04-15,09:03:54
39.9764333333333,116.331833333333,0,213.254593175853,39187.3778240741,2007-04-15,09:04:04
39.9768666666667,116.331783333333,0,213.254593175853,39187.3779282407,2007-04-15,09:04:13
39.9769666666667,116.331516666667,0,209.97375328084,39187.3780208333,2007-04-15,09:04:21
39.9768666666667,116.331733333333,0,357.61154855643,39187.379224537,2007-04-15,09:06:05
39.9768,116.3315,0,472.44094488189,39187.3798263889,2007-04-15,09:06:57
