# Supplementary material for: Research on differential privacy protection method based on user tendency
Source: PLoS One. 2023 Oct 26;18(10):e0288823. doi: 10.1371/journal.pone.0288823 (PMC10602288; doi:10.1371/journal.pone.0288823)
Supplement: S4 Data — (ZIP) [file pone.0288823.s004.zip › Data 5-4/111/Trajectory/20070415104458.plt]

Geolife trajectory
WGS 84
Altitude is in Feet
Reserved 3
0,2,255,My Track,0,0,2,8421376
0
39.9670333333333,116.327566666667,0,669.291338582677,39187.4478935185,2007-04-15,10:44:58
39.9658666666667,116.328166666667,0,669.291338582677,39187.447962963,2007-04-15,10:45:04
39.9659833333333,116.3325,0,187.007874015748,39187.4485532407,2007-04-15,10:45:55
39.9668833333333,116.374583333333,0,167.322834645669,39187.4513194444,2007-04-15,10:49:54
39.9668833333333,116.3856,0,164.041994750656,39187.4521296296,2007-04-15,10:51:04
39.9665833333333,116.38655,0,164.041994750656,39187.4522106481,2007-04-15,10:51:11
39.9665666666667,116.388,0,160.761154855643,39187.452337963,2007-04-15,10:51:22
39.9589833333333,116.388633333333,0,200.131233595801,39187.4530902778,2007-04-15,10:52:27
39.95885,116.38865,0,223.097112860892,39187.4533333333,2007-04-15,10:52:48
39.9505166666667,116.389016666667,0,209.97375328084,39187.4544097222,2007-04-15,10:54:21
39.94815,116.389166666667,0,196.850393700787,39187.4547337963,2007-04-15,10:54:49
39.94745,116.389366666667,0,164.041994750656,39187.4553703704,2007-04-15,10:55:44
39.948,116.418966666667,0,137.795275590551,39187.4572337963,2007-04-15,10:58:25
39.9476333333333,116.419133333333,0,137.795275590551,39187.457337963,2007-04-15,10:58:34
39.9472666666667,116.419133333333,0,137.795275590551,39187.4574074074,2007-04-15,10:58:40
39.9466833333333,116.4192,0,147.637795275591,39187.4575578704,2007-04-15,10:58:53
39.9439666666667,116.419266666667,0,147.637795275591,39187.4581018519,2007-04-15,10:59:40
39.94025,116.419316666667,0,137.795275590551,39187.4587037037,2007-04-15,11:00:32
39.9400666666667,116.419316666667,0,180.446194225722,39187.4588078704,2007-04-15,11:00:41
39.9394833333333,116.41935,0,206.692913385827,39187.4590393519,2007-04-15,11:01:01
39.9386666666667,116.419416666667,0,190.288713910761,39187.4591666667,2007-04-15,11:01:12
39.9351833333333,116.419566666667,0,134.514435695538,39187.4600231481,2007-04-15,11:02:26
39.9345166666667,116.419516666667,0,137.795275590551,39187.4602546296,2007-04-15,11:02:46
39.9344166666667,116.419516666667,0,137.795275590551,39187.4605324074,2007-04-15,11:03:10
