# Supplementary material for: Research on differential privacy protection method based on user tendency
Source: PLoS One. 2023 Oct 26;18(10):e0288823. doi: 10.1371/journal.pone.0288823 (PMC10602288; doi:10.1371/journal.pone.0288823)
Supplement: S4 Data — (ZIP) [file pone.0288823.s004.zip › Data 5-4/111/Trajectory/20070416144410.plt]

Geolife trajectory
WGS 84
Altitude is in Feet
Reserved 3
0,2,255,My Track,0,0,2,8421376
0
39.9753166666667,116.330316666667,0,154.199475065617,39188.6140046296,2007-04-16,14:44:10
39.97535,116.329933333333,0,154.199475065617,39188.6144560185,2007-04-16,14:44:49
39.97535,116.329716666667,0,157.48031496063,39188.6146527778,2007-04-16,14:45:06
39.9752833333333,116.32925,0,164.041994750656,39188.6150462963,2007-04-16,14:45:40
39.9751333333333,116.32915,0,167.322834645669,39188.6153125,2007-04-16,14:46:03
39.97505,116.329283333333,0,157.48031496063,39188.6157291667,2007-04-16,14:46:39
39.9751,116.337,0,150.918635170604,39188.6165046296,2007-04-16,14:47:46
39.97515,116.343066666667,0,167.322834645669,39188.6170833333,2007-04-16,14:48:36
39.97515,116.345883333333,0,167.322834645669,39188.617349537,2007-04-16,14:48:59
39.9750333333333,116.346883333333,0,167.322834645669,39188.6174768518,2007-04-16,14:49:10
39.9661666666667,116.346683333333,0,157.48031496063,39188.618900463,2007-04-16,14:51:13
39.9662,116.355666666667,0,144.356955380577,39188.6196875,2007-04-16,14:52:21
39.96655,116.371566666667,0,167.322834645669,39188.6207060185,2007-04-16,14:53:49
39.96625,116.372566666667,0,164.041994750656,39188.6208333333,2007-04-16,14:54:00
39.9662166666667,116.373716666667,0,164.041994750656,39188.6209722222,2007-04-16,14:54:12
39.9633833333333,116.3737,0,144.356955380577,39188.6212731482,2007-04-16,14:54:38
39.9555,116.372983333333,0,157.48031496063,39188.6218518519,2007-04-16,14:55:28
39.9506,116.373066666667,0,187.007874015748,39188.6223148148,2007-04-16,14:56:08
39.9492166666667,116.372483333333,0,190.288713910761,39188.6225115741,2007-04-16,14:56:25
39.9483333333333,116.3725,0,183.727034120735,39188.6226388889,2007-04-16,14:56:36
39.9478333333333,116.3728,0,187.007874015748,39188.6227199074,2007-04-16,14:56:43
39.9472666666667,116.37285,0,180.446194225722,39188.6228009259,2007-04-16,14:56:50
39.9469833333333,116.373133333333,0,173.884514435696,39188.6228587963,2007-04-16,14:56:55
39.9471666666667,116.373916666667,0,173.884514435696,39188.6229513889,2007-04-16,14:57:03
39.9472666666667,116.376216666667,0,170.603674540682,39188.6232523148,2007-04-16,14:57:29
39.94735,116.380616666667,0,170.603674540682,39188.6236574074,2007-04-16,14:58:04
39.94795,116.41595,0,167.322834645669,39188.625625,2007-04-16,15:00:54
39.9479,116.41865,0,183.727034120735,39188.6260416667,2007-04-16,15:01:30
39.9478666666667,116.418983333333,0,206.692913385827,39188.6263310185,2007-04-16,15:01:55
39.9435333333333,116.419183333333,0,206.692913385827,39188.6271180556,2007-04-16,15:03:03
39.9399833333333,116.419266666667,0,196.850393700787,39188.6277083333,2007-04-16,15:03:54
39.9353666666667,116.4194,0,173.884514435696,39188.6286458333,2007-04-16,15:05:15
39.9344666666667,116.419466666667,0,160.761154855643,39188.6293171296,2007-04-16,15:06:13
39.9344333333333,116.41925,0,157.48031496063,39188.6303587963,2007-04-16,15:07:43
39.9344166666667,116.41895,0,147.637795275591,39188.6305324074,2007-04-16,15:07:58
39.9345,116.41875,0,147.637795275591,39188.6307523148,2007-04-16,15:08:17
39.9343666666667,116.418683333333,0,157.48031496063,39188.6311921296,2007-04-16,15:08:55
39.9342666666667,116.418766666667,0,170.603674540682,39188.6344560185,2007-04-16,15:13:37
