# Supplementary material for: Research on differential privacy protection method based on user tendency
Source: PLoS One. 2023 Oct 26;18(10):e0288823. doi: 10.1371/journal.pone.0288823 (PMC10602288; doi:10.1371/journal.pone.0288823)
Supplement: S4 Data — (ZIP) [file pone.0288823.s004.zip › Data 5-4/111/Trajectory/20070417020724.plt]

Geolife trajectory
WGS 84
Altitude is in Feet
Reserved 3
0,2,255,My Track,0,0,2,8421376
0
39.9683666666667,116.418366666667,0,170.603674540682,39189.0884722222,2007-04-17,02:07:24
39.9684666666667,116.4182,0,170.603674540682,39189.0885416667,2007-04-17,02:07:30
39.9682833333333,116.418083333333,0,170.603674540682,39189.08875,2007-04-17,02:07:48
39.9681166666667,116.417416666667,0,170.603674540682,39189.089212963,2007-04-17,02:08:28
39.96805,116.417166666667,0,170.603674540682,39189.0893981481,2007-04-17,02:08:44
39.9681666666667,116.416983333333,0,170.603674540682,39189.0894907407,2007-04-17,02:08:52
39.9681333333333,116.416683333333,0,170.603674540682,39189.0897685185,2007-04-17,02:09:16
39.9681833333333,116.4164,0,170.603674540682,39189.0899652778,2007-04-17,02:09:33
39.9682166666667,116.4161,0,170.603674540682,39189.0902314815,2007-04-17,02:09:56
39.9682166666667,116.4159,0,170.603674540682,39189.091087963,2007-04-17,02:11:10
39.9680333333333,116.415916666667,0,114.829396325459,39189.0919097222,2007-04-17,02:12:21
39.9689833333333,116.412933333333,0,137.795275590551,39189.0932060185,2007-04-17,02:14:13
39.9693333333333,116.410666666667,0,137.795275590551,39189.0936574074,2007-04-17,02:14:52
