# Supplementary material for: Research on differential privacy protection method based on user tendency
Source: PLoS One. 2023 Oct 26;18(10):e0288823. doi: 10.1371/journal.pone.0288823 (PMC10602288; doi:10.1371/journal.pone.0288823)
Supplement: S4 Data — (ZIP) [file pone.0288823.s004.zip › Data 5-4/111/Trajectory/20070417144619.plt]

Geolife trajectory
WGS 84
Altitude is in Feet
Reserved 3
0,2,255,My Track,0,0,2,8421376
0
39.9508166666667,116.373216666667,0,259.186351706037,39189.6154976852,2007-04-17,14:46:19
39.9501833333333,116.372866666667,0,259.186351706037,39189.615625,2007-04-17,14:46:30
39.9497,116.37275,0,259.186351706037,39189.6156828704,2007-04-17,14:46:35
39.9487833333333,116.372716666667,0,259.186351706037,39189.6158333333,2007-04-17,14:46:48
39.9482,116.372983333333,0,259.186351706037,39189.6158796296,2007-04-17,14:46:52
39.9479,116.373016666667,0,259.186351706037,39189.6159490741,2007-04-17,14:46:58
39.9476833333333,116.373416666667,0,259.186351706037,39189.6160416667,2007-04-17,14:47:06
39.9473,116.373666666667,0,193.569553805774,39189.6161458333,2007-04-17,14:47:15
39.9472,116.37465,0,200.131233595801,39189.6162847222,2007-04-17,14:47:27
39.94725,116.375816666667,0,193.569553805774,39189.6163773148,2007-04-17,14:47:35
39.9473333333333,116.379516666667,0,180.446194225722,39189.6166898148,2007-04-17,14:48:02
39.9473666666667,116.380633333333,0,180.446194225722,39189.6168171296,2007-04-17,14:48:13
39.94795,116.418933333333,0,134.514435695538,39189.6189467593,2007-04-17,14:51:17
39.9462666666667,116.41915,0,137.795275590551,39189.6191666667,2007-04-17,14:51:36
39.9399666666667,116.41925,0,160.761154855643,39189.6199189815,2007-04-17,14:52:41
39.9370833333333,116.419366666667,0,144.356955380577,39189.6203819444,2007-04-17,14:53:21
39.9354833333333,116.419383333333,0,167.322834645669,39189.6207407407,2007-04-17,14:53:52
39.9351333333333,116.4193,0,167.322834645669,39189.6208217593,2007-04-17,14:53:59
39.9343666666667,116.419333333333,0,167.322834645669,39189.6209722222,2007-04-17,14:54:12
