# Supplementary material for: Research on differential privacy protection method based on user tendency
Source: PLoS One. 2023 Oct 26;18(10):e0288823. doi: 10.1371/journal.pone.0288823 (PMC10602288; doi:10.1371/journal.pone.0288823)
Supplement: S4 Data — (ZIP) [file pone.0288823.s004.zip › Data 5-4/111/Trajectory/20070418004620.plt]

Geolife trajectory
WGS 84
Altitude is in Feet
Reserved 3
0,2,255,My Track,0,0,2,8421376
0
39.9482,116.419033333333,0,180.446194225722,39190.0321759259,2007-04-18,00:46:20
39.9602833333333,116.4189,0,180.446194225722,39190.0365277778,2007-04-18,00:52:36
39.9643333333333,116.41845,0,180.446194225722,39190.0369675926,2007-04-18,00:53:14
39.96725,116.418966666667,0,180.446194225722,39190.0381828704,2007-04-18,00:54:59
39.9668666666667,116.418766666667,0,180.446194225722,39190.0382060185,2007-04-18,00:55:01
39.9669666666667,116.418783333333,0,180.446194225722,39190.0384837963,2007-04-18,00:55:25
39.9670833333333,116.418783333333,0,180.446194225722,39190.038587963,2007-04-18,00:55:34
39.9675166666667,116.4188,0,180.446194225722,39190.0389236111,2007-04-18,00:56:03
39.96765,116.4188,0,190.288713910761,39190.0390277778,2007-04-18,00:56:12
39.96835,116.4188,0,305.11811023622,39190.0394444444,2007-04-18,00:56:48
39.9683,116.418566666667,0,308.398950131234,39190.0394675926,2007-04-18,00:56:50
39.9683166666667,116.418783333333,0,308.398950131234,39190.0395486111,2007-04-18,00:56:57
39.96815,116.4186,0,236.220472440945,39190.0397916667,2007-04-18,00:57:18
39.9681333333333,116.418316666667,0,239.501312335958,39190.0400231481,2007-04-18,00:57:38
39.96805,116.418133333333,0,239.501312335958,39190.0404166667,2007-04-18,00:58:12
39.9681166666667,116.417866666667,0,229.658792650919,39190.0406828704,2007-04-18,00:58:35
39.9680666666667,116.417616666667,0,239.501312335958,39190.0407986111,2007-04-18,00:58:45
39.96805,116.417316666667,0,203.412073490814,39190.0409490741,2007-04-18,00:58:58
39.96795,116.416983333333,0,183.727034120735,39190.0411689815,2007-04-18,00:59:17
39.968,116.416716666667,0,170.603674540682,39190.0413888889,2007-04-18,00:59:36
39.9679166666667,116.41635,0,167.322834645669,39190.0414930556,2007-04-18,00:59:45
39.9677833333333,116.413566666667,0,167.322834645669,39190.0421759259,2007-04-18,01:00:44
39.9678666666667,116.413316666667,0,173.884514435696,39190.0424305556,2007-04-18,01:01:06
39.9678833333333,116.411666666667,0,180.446194225722,39190.0427199074,2007-04-18,01:01:31
39.9679,116.41125,0,180.446194225722,39190.0428125,2007-04-18,01:01:39
39.9679,116.410983333333,0,183.727034120735,39190.0429398148,2007-04-18,01:01:50
39.9678833333333,116.410366666667,0,183.727034120735,39190.0431134259,2007-04-18,01:02:05
39.9678833333333,116.410166666667,0,183.727034120735,39190.0431828704,2007-04-18,01:02:11
39.9678333333333,116.408983333333,0,183.727034120735,39190.043599537,2007-04-18,01:02:47
39.9678333333333,116.408616666667,0,183.727034120735,39190.0437152778,2007-04-18,01:02:57
39.9677166666667,116.405183333333,0,183.727034120735,39190.0443287037,2007-04-18,01:03:50
39.9676833333333,116.403316666667,0,183.727034120735,39190.0445601852,2007-04-18,01:04:10
39.9676833333333,116.4024,0,183.727034120735,39190.0446643519,2007-04-18,01:04:19
39.9675833333333,116.397416666667,0,183.727034120735,39190.0452199074,2007-04-18,01:05:07
39.9668833333333,116.382566666667,0,183.727034120735,39190.0476273148,2007-04-18,01:08:35
39.9669333333333,116.381716666667,0,183.727034120735,39190.0477430556,2007-04-18,01:08:45
39.96695,116.380916666667,0,239.501312335958,39190.0478240741,2007-04-18,01:08:52
39.96675,116.3799,0,301.837270341207,39190.0479513889,2007-04-18,01:09:03
39.9667666666667,116.37925,0,301.837270341207,39190.0480671296,2007-04-18,01:09:13
39.96675,116.376916666667,0,200.131233595801,39190.0484953704,2007-04-18,01:09:50
39.96675,116.376033333333,0,160.761154855643,39190.0487037037,2007-04-18,01:10:08
39.9668,116.375683333333,0,150.918635170604,39190.0488541667,2007-04-18,01:10:21
39.9668166666667,116.374883333333,0,141.076115485564,39190.0490856481,2007-04-18,01:10:41
39.9667833333333,116.372716666667,0,144.356955380577,39190.0493287037,2007-04-18,01:11:02
39.96685,116.371166666667,0,141.076115485564,39190.0496643518,2007-04-18,01:11:31
39.9668666666667,116.370866666667,0,134.514435695538,39190.0499537037,2007-04-18,01:11:56
39.9668166666667,116.370166666667,0,137.795275590551,39190.0502083333,2007-04-18,01:12:18
39.9667166666667,116.364833333333,0,127.952755905512,39190.050787037,2007-04-18,01:13:08
39.9667,116.361866666667,0,183.727034120735,39190.0526041667,2007-04-18,01:15:45
39.9667166666667,116.361466666667,0,187.007874015748,39190.0528125,2007-04-18,01:16:03
39.9666,116.360466666667,0,209.97375328084,39190.0530092593,2007-04-18,01:16:20
39.9665666666667,116.353883333333,0,190.288713910761,39190.0535648148,2007-04-18,01:17:08
39.9665333333333,116.35045,0,177.165354330709,39190.0543402778,2007-04-18,01:18:15
39.9673,116.348566666667,0,180.446194225722,39190.0546296296,2007-04-18,01:18:40
39.96955,116.348383333333,0,177.165354330709,39190.0550578704,2007-04-18,01:19:17
39.9743166666667,116.348233333333,0,177.165354330709,39190.0561689815,2007-04-18,01:20:53
39.9747333333333,116.34815,0,177.165354330709,39190.0562962963,2007-04-18,01:21:04
39.976,116.3483,0,177.165354330709,39190.0568634259,2007-04-18,01:21:53
39.9747833333333,116.348016666667,0,177.165354330709,39190.0572337963,2007-04-18,01:22:25
39.97505,116.348083333333,0,177.165354330709,39190.0572916667,2007-04-18,01:22:30
39.9755,116.346066666667,0,177.165354330709,39190.0575462963,2007-04-18,01:22:52
39.9750166666667,116.345733333333,0,177.165354330709,39190.0575694444,2007-04-18,01:22:54
39.9753166666667,116.343566666667,0,177.165354330709,39190.0577430556,2007-04-18,01:23:09
39.9752166666667,116.339566666667,0,177.165354330709,39190.0582523148,2007-04-18,01:23:53
39.9752,116.338183333333,0,180.446194225722,39190.0595717593,2007-04-18,01:25:47
39.9754333333333,116.33805,0,180.446194225722,39190.0596296296,2007-04-18,01:25:52
39.9754166666667,116.337866666667,0,180.446194225722,39190.0597916667,2007-04-18,01:26:06
39.9754166666667,116.337566666667,0,160.761154855643,39190.06,2007-04-18,01:26:24
39.9754666666667,116.337266666667,0,147.637795275591,39190.0602199074,2007-04-18,01:26:43
39.9754666666667,116.336966666667,0,167.322834645669,39190.0603819444,2007-04-18,01:26:57
39.9754666666667,116.336733333333,0,170.603674540682,39190.0606018519,2007-04-18,01:27:16
39.9753833333333,116.33235,0,177.165354330709,39190.0638541667,2007-04-18,01:31:57
39.97525,116.331883333333,0,177.165354330709,39190.0638773148,2007-04-18,01:31:59
39.9752666666667,116.331666666667,0,164.041994750656,39190.0641898148,2007-04-18,01:32:26
39.9752833333333,116.331366666667,0,160.761154855643,39190.0643402778,2007-04-18,01:32:39
39.9752833333333,116.331133333333,0,164.041994750656,39190.0644560185,2007-04-18,01:32:49
39.97535,116.330816666667,0,196.850393700787,39190.0647685185,2007-04-18,01:33:16
