# Supplementary material for: Research on differential privacy protection method based on user tendency
Source: PLoS One. 2023 Oct 26;18(10):e0288823. doi: 10.1371/journal.pone.0288823 (PMC10602288; doi:10.1371/journal.pone.0288823)
Supplement: S4 Data — (ZIP) [file pone.0288823.s004.zip › Data 5-4/111/Trajectory/20070418133622.plt]

Geolife trajectory
WGS 84
Altitude is in Feet
Reserved 3
0,2,255,My Track,0,0,2,8421376
0
39.9756666666667,116.3308,0,183.727034120735,39190.5669212963,2007-04-18,13:36:22
39.9756,116.330416666667,0,183.727034120735,39190.5670138889,2007-04-18,13:36:30
39.9754666666667,116.330116666667,0,183.727034120735,39190.5670949074,2007-04-18,13:36:37
39.97545,116.329533333333,0,183.727034120735,39190.5672337963,2007-04-18,13:36:49
39.9754833333333,116.3291,0,183.727034120735,39190.5673958333,2007-04-18,13:37:03
39.9752333333333,116.329116666667,0,183.727034120735,39190.5684027778,2007-04-18,13:38:30
