# Supplementary material for: Research on differential privacy protection method based on user tendency
Source: PLoS One. 2023 Oct 26;18(10):e0288823. doi: 10.1371/journal.pone.0288823 (PMC10602288; doi:10.1371/journal.pone.0288823)
Supplement: S4 Data — (ZIP) [file pone.0288823.s004.zip › Data 5-4/111/Trajectory/20070418133833.plt]

Geolife trajectory
WGS 84
Altitude is in Feet
Reserved 3
0,2,255,My Track,0,0,2,8421376
0
39.9748,116.3316,0,190.288713910761,39190.5684375,2007-04-18,13:38:33
39.97455,116.3317,0,193.569553805774,39190.5684953704,2007-04-18,13:38:38
39.9741833333333,116.331816666667,0,180.446194225722,39190.5685763889,2007-04-18,13:38:45
39.9732833333333,116.332,0,167.322834645669,39190.5687731481,2007-04-18,13:39:02
39.9727666666667,116.3318,0,167.322834645669,39190.5689236111,2007-04-18,13:39:15
39.9722333333333,116.331966666667,0,167.322834645669,39190.5693287037,2007-04-18,13:39:50
39.97115,116.3322,0,255.905511811024,39190.5693518519,2007-04-18,13:39:52
39.9709333333333,116.3322,0,187.007874015748,39190.5694212963,2007-04-18,13:39:58
39.9681,116.332866666667,0,187.007874015748,39190.5699652778,2007-04-18,13:40:45
39.9667833333333,116.33295,0,137.795275590551,39190.5701967593,2007-04-18,13:41:05
39.9662666666667,116.333,0,127.952755905512,39190.57125,2007-04-18,13:42:36
39.9660833333333,116.338683333333,0,118.110236220472,39190.5713425926,2007-04-18,13:42:44
39.9661166666667,116.339666666667,0,118.110236220472,39190.5714930556,2007-04-18,13:42:57
39.9660833333333,116.340283333333,0,118.110236220472,39190.5715972222,2007-04-18,13:43:06
39.9660833333333,116.340966666667,0,118.110236220472,39190.571712963,2007-04-18,13:43:16
39.9661,116.341283333333,0,118.110236220472,39190.5717824074,2007-04-18,13:43:22
39.9660333333333,116.3439,0,118.110236220472,39190.5723032407,2007-04-18,13:44:07
39.9660666666667,116.344533333333,0,118.110236220472,39190.5724189815,2007-04-18,13:44:17
39.9661,116.344933333333,0,118.110236220472,39190.5725,2007-04-18,13:44:24
39.96605,116.350766666667,0,114.829396325459,39190.573587963,2007-04-18,13:45:58
39.9661166666667,116.3513,0,114.829396325459,39190.5736805556,2007-04-18,13:46:06
39.9660833333333,116.358,0,114.829396325459,39190.5747800926,2007-04-18,13:47:41
39.9661,116.359133333333,0,118.110236220472,39190.5750115741,2007-04-18,13:48:01
39.96615,116.359916666667,0,167.322834645669,39190.575162037,2007-04-18,13:48:14
39.9660833333333,116.360283333333,0,173.884514435696,39190.5752314815,2007-04-18,13:48:20
39.9662166666667,116.3606,0,173.884514435696,39190.5752893519,2007-04-18,13:48:25
39.96625,116.361466666667,0,200.131233595801,39190.5754398148,2007-04-18,13:48:38
39.9662666666667,116.362066666667,0,200.131233595801,39190.5755439815,2007-04-18,13:48:47
39.9662666666667,116.362866666667,0,200.131233595801,39190.5756944444,2007-04-18,13:49:00
39.9662666666667,116.36345,0,200.131233595801,39190.5758564815,2007-04-18,13:49:14
39.96575,116.363633333333,0,209.97375328084,39190.5760648148,2007-04-18,13:49:32
39.9646666666667,116.3638,0,206.692913385827,39190.5763425926,2007-04-18,13:49:56
39.9642166666667,116.363766666667,0,206.692913385827,39190.5764467593,2007-04-18,13:50:05
39.9639333333333,116.3638,0,206.692913385827,39190.5765162037,2007-04-18,13:50:11
39.9633,116.36385,0,206.692913385827,39190.5766782407,2007-04-18,13:50:25
39.9626166666667,116.363966666667,0,193.569553805774,39190.5768287037,2007-04-18,13:50:38
39.9622833333333,116.364,0,193.569553805774,39190.5768981481,2007-04-18,13:50:44
39.9609166666667,116.364133333333,0,180.446194225722,39190.5771990741,2007-04-18,13:51:10
39.9603666666667,116.36415,0,249.343832020997,39190.5773263889,2007-04-18,13:51:21
39.95985,116.3642,0,262.46719160105,39190.5774421296,2007-04-18,13:51:31
39.9593333333333,116.36415,0,252.624671916011,39190.5776041667,2007-04-18,13:51:45
39.95915,116.3637,0,252.624671916011,39190.5777314815,2007-04-18,13:51:56
39.9584833333333,116.363766666667,0,252.624671916011,39190.5779166667,2007-04-18,13:52:12
39.958,116.363866666667,0,252.624671916011,39190.5780902778,2007-04-18,13:52:27
39.9571666666667,116.36415,0,180.446194225722,39190.5783564815,2007-04-18,13:52:50
39.9567,116.364266666667,0,164.041994750656,39190.5784837963,2007-04-18,13:53:01
39.9558833333333,116.3643,0,164.041994750656,39190.5787152778,2007-04-18,13:53:21
39.9555333333333,116.364383333333,0,144.356955380577,39190.5787847222,2007-04-18,13:53:27
39.95535,116.364383333333,0,144.356955380577,39190.5788888889,2007-04-18,13:53:36
39.9543666666667,116.36445,0,141.076115485564,39190.5791087963,2007-04-18,13:53:55
39.9541,116.364516666667,0,177.165354330709,39190.5791666667,2007-04-18,13:54:00
39.9535166666667,116.364533333333,0,187.007874015748,39190.5793171296,2007-04-18,13:54:13
39.9532333333333,116.364566666667,0,187.007874015748,39190.5793865741,2007-04-18,13:54:19
39.95275,116.364683333333,0,187.007874015748,39190.5794791667,2007-04-18,13:54:27
39.95235,116.36475,0,183.727034120735,39190.5795601852,2007-04-18,13:54:34
39.95175,116.364833333333,0,183.727034120735,39190.5796875,2007-04-18,13:54:45
39.9515166666667,116.364816666667,0,183.727034120735,39190.5797569444,2007-04-18,13:54:51
39.9508333333333,116.364966666667,0,183.727034120735,39190.5800231481,2007-04-18,13:55:14
39.95035,116.3649,0,183.727034120735,39190.5800462963,2007-04-18,13:55:16
39.9501666666667,116.364883333333,0,183.727034120735,39190.5801157407,2007-04-18,13:55:22
39.94975,116.364966666667,0,154.199475065617,39190.5802083333,2007-04-18,13:55:30
39.9490833333333,116.365116666667,0,144.356955380577,39190.5803819444,2007-04-18,13:55:45
39.94855,116.365183333333,0,144.356955380577,39190.5804976852,2007-04-18,13:55:55
39.9477166666667,116.3653,0,121.391076115486,39190.5806828704,2007-04-18,13:56:11
39.9474166666667,116.365416666667,0,114.829396325459,39190.5808912037,2007-04-18,13:56:29
39.9472166666667,116.365533333333,0,124.671916010499,39190.5809259259,2007-04-18,13:56:32
39.9472666666667,116.366116666667,0,134.514435695538,39190.5810648148,2007-04-18,13:56:44
39.9473,116.3668,0,134.514435695538,39190.5811921296,2007-04-18,13:56:55
39.9473333333333,116.367366666667,0,141.076115485564,39190.5813078704,2007-04-18,13:57:05
39.9473666666667,116.367883333333,0,141.076115485564,39190.5814236111,2007-04-18,13:57:15
39.94735,116.3683,0,147.637795275591,39190.5815277778,2007-04-18,13:57:24
39.9473333333333,116.368916666667,0,147.637795275591,39190.5816550926,2007-04-18,13:57:35
39.94735,116.3698,0,150.918635170604,39190.5818287037,2007-04-18,13:57:50
39.94735,116.370283333333,0,167.322834645669,39190.5819328704,2007-04-18,13:57:59
39.9473166666667,116.370666666667,0,167.322834645669,39190.5820023148,2007-04-18,13:58:05
39.9472,116.371716666667,0,170.603674540682,39190.5822337963,2007-04-18,13:58:25
39.9472,116.372283333333,0,177.165354330709,39190.5823611111,2007-04-18,13:58:36
39.9471166666667,116.372633333333,0,173.884514435696,39190.5824537037,2007-04-18,13:58:44
39.9469166666667,116.37295,0,180.446194225722,39190.5825462963,2007-04-18,13:58:52
39.9468,116.373383333333,0,177.165354330709,39190.5826736111,2007-04-18,13:59:03
39.9467333333333,116.3737,0,167.322834645669,39190.5827777778,2007-04-18,13:59:12
39.9467166666667,116.374083333333,0,167.322834645669,39190.5828819444,2007-04-18,13:59:21
39.9466166666667,116.374533333333,0,183.727034120735,39190.5829861111,2007-04-18,13:59:30
39.9462666666667,116.375133333333,0,173.884514435696,39190.5831365741,2007-04-18,13:59:43
39.9460166666667,116.37545,0,164.041994750656,39190.5832291667,2007-04-18,13:59:51
39.9458666666667,116.375883333333,0,160.761154855643,39190.5833333333,2007-04-18,14:00:00
39.9452833333333,116.376916666667,0,160.761154855643,39190.5836111111,2007-04-18,14:00:24
39.9451,116.377316666667,0,160.761154855643,39190.5837615741,2007-04-18,14:00:37
39.9448666666667,116.37755,0,160.761154855643,39190.5837962963,2007-04-18,14:00:40
39.9446333333333,116.378066666667,0,154.199475065617,39190.583912037,2007-04-18,14:00:50
39.9441833333333,116.379066666667,0,150.918635170604,39190.5841319444,2007-04-18,14:01:09
39.9438,116.379983333333,0,154.199475065617,39190.5843171296,2007-04-18,14:01:25
39.94345,116.380716666667,0,160.761154855643,39190.5844907407,2007-04-18,14:01:40
39.9430833333333,116.3813,0,167.322834645669,39190.5846412037,2007-04-18,14:01:53
39.9426333333333,116.38215,0,160.761154855643,39190.5848611111,2007-04-18,14:02:12
39.9421166666667,116.38285,0,157.48031496063,39190.5850578704,2007-04-18,14:02:29
39.9418,116.38325,0,157.48031496063,39190.5851736111,2007-04-18,14:02:39
39.9415166666667,116.383616666667,0,160.761154855643,39190.5852777778,2007-04-18,14:02:48
39.94085,116.38445,0,164.041994750656,39190.5855092593,2007-04-18,14:03:08
39.9397833333333,116.38595,0,150.918635170604,39190.5859143519,2007-04-18,14:03:43
39.9395333333333,116.386566666667,0,147.637795275591,39190.5860532407,2007-04-18,14:03:55
39.9392333333333,116.388083333333,0,154.199475065617,39190.5863541667,2007-04-18,14:04:21
39.9391833333333,116.38865,0,150.918635170604,39190.5864699074,2007-04-18,14:04:31
39.93905,116.389066666667,0,150.918635170604,39190.5865740741,2007-04-18,14:04:40
39.9388,116.389516666667,0,157.48031496063,39190.587025463,2007-04-18,14:05:19
39.9388166666667,116.38975,0,160.761154855643,39190.5871180556,2007-04-18,14:05:27
39.9390666666667,116.3901,0,164.041994750656,39190.5872337963,2007-04-18,14:05:37
39.9392166666667,116.3903,0,160.761154855643,39190.5873032407,2007-04-18,14:05:43
39.9393666666667,116.390583333333,0,170.603674540682,39190.5873842593,2007-04-18,14:05:50
39.9394,116.391366666667,0,173.884514435696,39190.5875462963,2007-04-18,14:06:04
39.93945,116.393133333333,0,164.041994750656,39190.5879282407,2007-04-18,14:06:37
39.9394833333333,116.393716666667,0,164.041994750656,39190.5880439815,2007-04-18,14:06:47
39.93945,116.394366666667,0,164.041994750656,39190.5881712963,2007-04-18,14:06:58
39.9394666666667,116.396433333333,0,173.884514435696,39190.588587963,2007-04-18,14:07:34
39.9394833333333,116.3971,0,173.884514435696,39190.5887152778,2007-04-18,14:07:45
39.9395,116.401633333333,0,154.199475065617,39190.5897453704,2007-04-18,14:09:14
39.9394,116.4021,0,154.199475065617,39190.5898726852,2007-04-18,14:09:25
39.9393,116.402616666667,0,157.48031496063,39190.5899884259,2007-04-18,14:09:35
39.9393,116.403616666667,0,160.761154855643,39190.5901736111,2007-04-18,14:09:51
39.9393166666667,116.405883333333,0,167.322834645669,39190.5905902778,2007-04-18,14:10:27
39.9393,116.406916666667,0,167.322834645669,39190.5908101852,2007-04-18,14:10:46
39.9392666666667,116.4082,0,164.041994750656,39190.591087963,2007-04-18,14:11:10
39.9393166666667,116.408916666667,0,173.884514435696,39190.59125,2007-04-18,14:11:24
39.9393,116.4093,0,170.603674540682,39190.5913425926,2007-04-18,14:11:32
39.9393166666667,116.410266666667,0,167.322834645669,39190.5915509259,2007-04-18,14:11:50
39.9388833333333,116.410416666667,0,170.603674540682,39190.591712963,2007-04-18,14:12:04
39.9374,116.410583333333,0,170.603674540682,39190.5921064815,2007-04-18,14:12:38
39.9371666666667,116.4106,0,170.603674540682,39190.5921759259,2007-04-18,14:12:44
39.9369,116.41065,0,160.761154855643,39190.5922569444,2007-04-18,14:12:51
39.9363333333333,116.410666666667,0,160.761154855643,39190.5924189815,2007-04-18,14:13:05
39.9357,116.410733333333,0,160.761154855643,39190.5925694444,2007-04-18,14:13:18
39.9353166666667,116.41075,0,164.041994750656,39190.5926736111,2007-04-18,14:13:27
39.9350166666667,116.410883333333,0,164.041994750656,39190.5927546296,2007-04-18,14:13:34
39.9350833333333,116.412233333333,0,160.761154855643,39190.5930902778,2007-04-18,14:14:03
39.9350666666667,116.413383333333,0,180.446194225722,39190.5933564815,2007-04-18,14:14:26
39.9350833333333,116.414216666667,0,193.569553805774,39190.5935648148,2007-04-18,14:14:44
39.93505,116.414566666667,0,187.007874015748,39190.5936574074,2007-04-18,14:14:52
39.9350333333333,116.41535,0,180.446194225722,39190.5938541667,2007-04-18,14:15:09
39.93485,116.41535,0,180.446194225722,39190.5939930556,2007-04-18,14:15:21
39.9346333333333,116.4155,0,180.446194225722,39190.5940509259,2007-04-18,14:15:26
39.9345,116.41585,0,164.041994750656,39190.5942939815,2007-04-18,14:15:47
39.9344166666667,116.417083333333,0,144.356955380577,39190.5946643518,2007-04-18,14:16:19
39.93445,116.418566666667,0,144.356955380577,39190.5950925926,2007-04-18,14:16:56
39.9343333333333,116.4186,0,157.48031496063,39190.5966319444,2007-04-18,14:19:09
