# Supplementary material for: Research on differential privacy protection method based on user tendency
Source: PLoS One. 2023 Oct 26;18(10):e0288823. doi: 10.1371/journal.pone.0288823 (PMC10602288; doi:10.1371/journal.pone.0288823)
Supplement: S4 Data — (ZIP) [file pone.0288823.s004.zip › Data 5-4/111/Trajectory/20070419003625.plt]

Geolife trajectory
WGS 84
Altitude is in Feet
Reserved 3
0,2,255,My Track,0,0,2,8421376
0
39.9344166666667,116.4189,0,144.356955380577,39191.0252893518,2007-04-19,00:36:25
39.9345333333333,116.418966666667,0,144.356955380577,39191.0267476852,2007-04-19,00:38:31
39.9344166666667,116.4189,0,144.356955380577,39191.0283680556,2007-04-19,00:40:51
39.9342666666667,116.4188,0,144.356955380577,39191.0284953704,2007-04-19,00:41:02
39.9344,116.418833333333,0,147.637795275591,39191.0299652778,2007-04-19,00:43:09
39.9343833333333,116.41905,0,127.952755905512,39191.0315740741,2007-04-19,00:45:28
39.9344333333333,116.419233333333,0,124.671916010499,39191.0317939815,2007-04-19,00:45:47
39.9344333333333,116.419416666667,0,157.48031496063,39191.0324768518,2007-04-19,00:46:46
39.9347,116.419483333333,0,219.816272965879,39191.0330324074,2007-04-19,00:47:34
39.93485,116.419583333333,0,249.343832020997,39191.0332175926,2007-04-19,00:47:50
39.9352166666667,116.419666666667,0,206.692913385827,39191.0335532407,2007-04-19,00:48:19
39.9354166666667,116.419633333333,0,206.692913385827,39191.0336342593,2007-04-19,00:48:26
39.9356166666667,116.419566666667,0,206.692913385827,39191.0339236111,2007-04-19,00:48:51
39.9393666666667,116.41945,0,200.131233595801,39191.034525463,2007-04-19,00:49:43
39.9405,116.419466666667,0,200.131233595801,39191.0347569444,2007-04-19,00:50:03
39.9425833333333,116.4194,0,200.131233595801,39191.0353356482,2007-04-19,00:50:53
39.94355,116.419516666667,0,200.131233595801,39191.0354282407,2007-04-19,00:51:01
39.9451,116.419416666667,0,157.48031496063,39191.0356481481,2007-04-19,00:51:20
39.94565,116.419416666667,0,134.514435695538,39191.0359143519,2007-04-19,00:51:43
39.94655,116.419366666667,0,127.952755905512,39191.0364930556,2007-04-19,00:52:33
39.9468666666667,116.419333333333,0,127.952755905512,39191.0365625,2007-04-19,00:52:39
39.9493333333333,116.419066666667,0,127.952755905512,39191.0379398148,2007-04-19,00:54:38
39.9483333333333,116.419133333333,0,127.952755905512,39191.038125,2007-04-19,00:54:54
39.9489666666667,116.41905,0,45.9317585301837,39191.0386805556,2007-04-19,00:55:42
39.9509166666667,116.41905,0,104.98687664042,39191.0390625,2007-04-19,00:56:15
39.95175,116.419016666667,0,104.98687664042,39191.0394791667,2007-04-19,00:56:51
39.9524833333333,116.41905,0,104.98687664042,39191.0399074074,2007-04-19,00:57:28
39.9540166666667,116.418983333333,0,104.98687664042,39191.0401967593,2007-04-19,00:57:53
39.9583166666667,116.418933333333,0,141.076115485564,39191.0408101852,2007-04-19,00:58:46
39.9592833333333,116.4189,0,131.233595800525,39191.0410416667,2007-04-19,00:59:06
39.96035,116.41885,0,173.884514435696,39191.0414351852,2007-04-19,00:59:40
39.9623833333333,116.418766666667,0,170.603674540682,39191.0419675926,2007-04-19,01:00:26
39.9632166666667,116.418733333333,0,170.603674540682,39191.0420949074,2007-04-19,01:00:37
39.9636,116.41875,0,137.795275590551,39191.0424074074,2007-04-19,01:01:04
39.9651666666667,116.4187,0,157.48031496063,39191.0426157407,2007-04-19,01:01:22
39.9667666666667,116.418533333333,0,157.48031496063,39191.0428587963,2007-04-19,01:01:43
39.9668,116.4187,0,157.48031496063,39191.0431018519,2007-04-19,01:02:04
39.9669333333333,116.41875,0,265.748031496063,39191.0433217593,2007-04-19,01:02:23
39.9671333333333,116.418783333333,0,223.097112860892,39191.0435300926,2007-04-19,01:02:41
39.9673666666667,116.418833333333,0,167.322834645669,39191.0436805556,2007-04-19,01:02:54
39.9675833333333,116.4189,0,177.165354330709,39191.0439236111,2007-04-19,01:03:15
39.9682666666667,116.418983333333,0,157.48031496063,39191.0442476852,2007-04-19,01:03:43
39.9682,116.4188,0,173.884514435696,39191.0443287037,2007-04-19,01:03:50
39.96825,116.4186,0,187.007874015748,39191.0444675926,2007-04-19,01:04:02
39.9682333333333,116.418283333333,0,216.535433070866,39191.0447569444,2007-04-19,01:04:27
39.9681333333333,116.418066666667,0,216.535433070866,39191.045,2007-04-19,01:04:48
39.9680833333333,116.417816666667,0,255.905511811024,39191.0452083333,2007-04-19,01:05:06
39.9681666666667,116.417416666667,0,203.412073490814,39191.045474537,2007-04-19,01:05:29
39.9681833333333,116.417066666667,0,193.569553805774,39191.0457175926,2007-04-19,01:05:50
39.96815,116.416716666667,0,173.884514435696,39191.0458564815,2007-04-19,01:06:02
39.9680833333333,116.416333333333,0,173.884514435696,39191.0459606481,2007-04-19,01:06:11
39.9679833333333,116.416183333333,0,177.165354330709,39191.0460069444,2007-04-19,01:06:15
39.9681,116.415833333333,0,164.041994750656,39191.0464236111,2007-04-19,01:06:51
39.9681,116.415583333333,0,164.041994750656,39191.0465856481,2007-04-19,01:07:05
39.9680666666667,116.4134,0,147.637795275591,39191.0474652778,2007-04-19,01:08:21
39.9680166666667,116.4123,0,147.637795275591,39191.0483680556,2007-04-19,01:09:39
39.9680166666667,116.40985,0,144.356955380577,39191.0489814815,2007-04-19,01:10:32
39.9678666666667,116.406,0,164.041994750656,39191.0502314815,2007-04-19,01:12:20
39.9678333333333,116.4055,0,160.761154855643,39191.0503587963,2007-04-19,01:12:31
39.9678,116.404466666667,0,160.761154855643,39191.0506018519,2007-04-19,01:12:52
39.96765,116.394766666667,0,190.288713910761,39191.0517013889,2007-04-19,01:14:27
39.9675166666667,116.39445,0,190.288713910761,39191.0518402778,2007-04-19,01:14:39
39.96745,116.393383333333,0,200.131233595801,39191.052025463,2007-04-19,01:14:55
39.9674333333333,116.39005,0,196.850393700787,39191.0526388889,2007-04-19,01:15:48
39.9670333333333,116.3789,0,190.288713910761,39191.0544675926,2007-04-19,01:18:26
39.9670333333333,116.3771,0,187.007874015748,39191.0549537037,2007-04-19,01:19:08
39.96695,116.372733333333,0,180.446194225722,39191.0557407407,2007-04-19,01:20:16
39.9669833333333,116.370983333333,0,183.727034120735,39191.0560300926,2007-04-19,01:20:41
39.9670166666667,116.3707,0,180.446194225722,39191.0565625,2007-04-19,01:21:27
39.9668666666667,116.365066666667,0,150.918635170604,39191.058125,2007-04-19,01:23:42
39.9667666666667,116.361616666667,0,147.637795275591,39191.0589351852,2007-04-19,01:24:52
39.9666666666667,116.357483333333,0,127.952755905512,39191.0597685185,2007-04-19,01:26:04
39.9666666666667,116.353933333333,0,127.952755905512,39191.0601736111,2007-04-19,01:26:39
39.96655,116.35085,0,131.233595800525,39191.0610648148,2007-04-19,01:27:56
39.9673333333333,116.3487,0,137.795275590551,39191.0613194444,2007-04-19,01:28:18
39.97075,116.3484,0,173.884514435696,39191.0619907407,2007-04-19,01:29:16
39.97105,116.3484,0,183.727034120735,39191.0624074074,2007-04-19,01:29:52
39.9723333333333,116.3483,0,183.727034120735,39191.0626388889,2007-04-19,01:30:12
39.9730166666667,116.348266666667,0,183.727034120735,39191.0627430556,2007-04-19,01:30:21
39.9737,116.348233333333,0,187.007874015748,39191.0628587963,2007-04-19,01:30:31
39.9748333333333,116.34815,0,190.288713910761,39191.0636689815,2007-04-19,01:31:41
39.9752,116.348083333333,0,190.288713910761,39191.0637615741,2007-04-19,01:31:49
39.9751666666667,116.34415,0,193.569553805774,39191.0642013889,2007-04-19,01:32:27
39.9752166666667,116.343683333333,0,180.446194225722,39191.0643865741,2007-04-19,01:32:43
39.9752166666667,116.343483333333,0,170.603674540682,39191.064525463,2007-04-19,01:32:55
39.97525,116.341216666667,0,213.254593175853,39191.0653935185,2007-04-19,01:34:10
39.9751666666667,116.3402,0,209.97375328084,39191.0665162037,2007-04-19,01:35:47
39.9751333333333,116.340066666667,0,200.131233595801,39191.0674537037,2007-04-19,01:37:08
39.97515,116.3396,0,200.131233595801,39191.0676041667,2007-04-19,01:37:21
39.9749833333333,116.3393,0,200.131233595801,39191.0684259259,2007-04-19,01:38:32
39.9744833333333,116.33785,0,200.131233595801,39191.0685763889,2007-04-19,01:38:45
39.9755333333333,116.3385,0,196.850393700787,39191.0691435185,2007-04-19,01:39:34
39.9753833333333,116.3387,0,196.850393700787,39191.069212963,2007-04-19,01:39:40
39.9753333333333,116.3383,0,236.220472440945,39191.069525463,2007-04-19,01:40:07
39.97535,116.338033333333,0,157.48031496063,39191.070150463,2007-04-19,01:41:01
39.9753666666667,116.337716666667,0,141.076115485564,39191.0703819444,2007-04-19,01:41:21
39.9753666666667,116.337333333333,0,167.322834645669,39191.0706712963,2007-04-19,01:41:46
39.9752833333333,116.33585,0,180.446194225722,39191.0716550926,2007-04-19,01:43:11
39.9752833333333,116.3356,0,180.446194225722,39191.0718287037,2007-04-19,01:43:26
39.9752666666667,116.334533333333,0,121.391076115486,39191.0725578704,2007-04-19,01:44:29
39.9746833333333,116.332883333333,0,121.391076115486,39191.0730787037,2007-04-19,01:45:14
39.9752833333333,116.333633333333,0,121.391076115486,39191.0731597222,2007-04-19,01:45:21
39.9751666666667,116.333466666667,0,111.548556430446,39191.0732638889,2007-04-19,01:45:30
39.97515,116.33325,0,85.3018372703412,39191.0733564815,2007-04-19,01:45:38
39.9752166666667,116.33305,0,127.952755905512,39191.0735416667,2007-04-19,01:45:54
39.9751666666667,116.332716666667,0,141.076115485564,39191.0737615741,2007-04-19,01:46:13
39.9751333333333,116.3324,0,160.761154855643,39191.0740162037,2007-04-19,01:46:35
39.9751833333333,116.332066666667,0,147.637795275591,39191.0742708333,2007-04-19,01:46:57
39.9752333333333,116.331416666667,0,127.952755905512,39191.0747453704,2007-04-19,01:47:38
