# Supplementary material for: Research on differential privacy protection method based on user tendency
Source: PLoS One. 2023 Oct 26;18(10):e0288823. doi: 10.1371/journal.pone.0288823 (PMC10602288; doi:10.1371/journal.pone.0288823)
Supplement: S4 Data — (ZIP) [file pone.0288823.s004.zip › Data 5-4/111/Trajectory/20070419131853.plt]

Geolife trajectory
WGS 84
Altitude is in Feet
Reserved 3
0,2,255,My Track,0,0,2,8421376
0
39.9751,116.329283333333,0,127.952755905512,39191.5547800926,2007-04-19,13:18:53
39.9755,116.3292,0,127.952755905512,39191.554849537,2007-04-19,13:18:59
39.97615,116.329066666667,0,147.637795275591,39191.5549305556,2007-04-19,13:19:06
39.97585,116.32905,0,173.884514435696,39191.5549537037,2007-04-19,13:19:08
39.9750333333333,116.329083333333,0,164.041994750656,39191.5550462963,2007-04-19,13:19:16
39.9748333333333,116.3292,0,170.603674540682,39191.5552083333,2007-04-19,13:19:30
39.9750333333333,116.335366666667,0,150.918635170604,39191.5558912037,2007-04-19,13:20:29
39.9717833333333,116.34665,0,150.918635170604,39191.5585648148,2007-04-19,13:24:20
39.9715833333333,116.346716666667,0,150.918635170604,39191.558599537,2007-04-19,13:24:23
39.9683166666667,116.347066666667,0,141.076115485564,39191.5593402778,2007-04-19,13:25:27
39.9677666666667,116.347216666667,0,141.076115485564,39191.5594097222,2007-04-19,13:25:33
39.9653666666667,116.347333333333,0,127.952755905512,39191.5596875,2007-04-19,13:25:57
39.9685166666667,116.417616666667,0,127.952755905512,39191.5718981481,2007-04-19,13:43:32
39.9681,116.4178,0,127.952755905512,39191.5719791667,2007-04-19,13:43:39
39.9672666666667,116.41805,0,127.952755905512,39191.5720486111,2007-04-19,13:43:45
39.9675,116.418016666667,0,101.706036745407,39191.5721064815,2007-04-19,13:43:50
39.9675833333333,116.418183333333,0,173.884514435696,39191.5723726852,2007-04-19,13:44:13
39.9674666666667,116.418216666667,0,193.569553805774,39191.5726851852,2007-04-19,13:44:40
39.9672833333333,116.418283333333,0,255.905511811024,39191.5730671296,2007-04-19,13:45:13
39.9672,116.418383333333,0,252.624671916011,39191.5741087963,2007-04-19,13:46:43
39.9342833333333,116.419516666667,0,219.816272965879,39191.5857523148,2007-04-19,14:03:29
39.9344,116.4193,0,216.535433070866,39191.5857986111,2007-04-19,14:03:33
39.9343666666667,116.419083333333,0,223.097112860892,39191.5859722222,2007-04-19,14:03:48
39.9343833333333,116.418866666667,0,177.165354330709,39191.5861226852,2007-04-19,14:04:01
39.9343666666667,116.418683333333,0,167.322834645669,39191.5864351852,2007-04-19,14:04:28
