# Supplementary material for: Research on differential privacy protection method based on user tendency
Source: PLoS One. 2023 Oct 26;18(10):e0288823. doi: 10.1371/journal.pone.0288823 (PMC10602288; doi:10.1371/journal.pone.0288823)
Supplement: S4 Data — (ZIP) [file pone.0288823.s004.zip › Data 5-4/111/Trajectory/20070420010223.plt]

Geolife trajectory
WGS 84
Altitude is in Feet
Reserved 3
0,2,255,My Track,0,0,2,8421376
0
39.9675,116.399433333333,0,164.041994750656,39192.0433217593,2007-04-20,01:02:23
39.9675833333333,116.397316666667,0,164.041994750656,39192.0435648148,2007-04-20,01:02:44
39.9675833333333,116.397016666667,0,164.041994750656,39192.043599537,2007-04-20,01:02:47
39.9675833333333,116.3963,0,164.041994750656,39192.0436921296,2007-04-20,01:02:55
39.9675666666667,116.395616666667,0,164.041994750656,39192.0437731481,2007-04-20,01:03:02
39.9676,116.394583333333,0,164.041994750656,39192.0439236111,2007-04-20,01:03:15
39.96755,116.393766666667,0,164.041994750656,39192.044224537,2007-04-20,01:03:41
39.9674833333333,116.39195,0,164.041994750656,39192.0444791667,2007-04-20,01:04:03
39.9673833333333,116.390083333333,0,164.041994750656,39192.0452893519,2007-04-20,01:05:13
39.96715,116.38435,0,164.041994750656,39192.0462847222,2007-04-20,01:06:39
39.9670833333333,116.384066666667,0,164.041994750656,39192.0463310185,2007-04-20,01:06:43
39.9670666666667,116.383283333333,0,164.041994750656,39192.0465162037,2007-04-20,01:06:59
39.9669333333333,116.37725,0,164.041994750656,39192.0474305556,2007-04-20,01:08:18
39.9668666666667,116.372833333333,0,164.041994750656,39192.0484837963,2007-04-20,01:09:49
39.9669166666667,116.372216666667,0,164.041994750656,39192.0486111111,2007-04-20,01:10:00
39.9669333333333,116.370583333333,0,164.041994750656,39192.0488194444,2007-04-20,01:10:18
39.9667666666667,116.361883333333,0,141.076115485564,39192.0500694444,2007-04-20,01:12:06
39.9665333333333,116.350783333333,0,170.603674540682,39192.0517592593,2007-04-20,01:14:32
39.9667666666667,116.350016666667,0,170.603674540682,39192.0518634259,2007-04-20,01:14:41
39.9672,116.348866666667,0,170.603674540682,39192.0520138889,2007-04-20,01:14:54
39.96745,116.348533333333,0,170.603674540682,39192.0520949074,2007-04-20,01:15:01
39.9706666666667,116.348366666667,0,196.850393700787,39192.0526851852,2007-04-20,01:15:52
39.972,116.3483,0,193.569553805774,39192.0529976852,2007-04-20,01:16:19
39.9735833333333,116.348233333333,0,200.131233595801,39192.0532175926,2007-04-20,01:16:38
39.97405,116.348166666667,0,200.131233595801,39192.0533333333,2007-04-20,01:16:48
39.9748,116.348133333333,0,203.412073490814,39192.0548263889,2007-04-20,01:18:57
39.9751833333333,116.34805,0,213.254593175853,39192.0549421296,2007-04-20,01:19:07
39.9750833333333,116.340066666667,0,209.97375328084,39192.056099537,2007-04-20,01:20:47
39.9756166666667,116.338466666667,0,206.692913385827,39192.0572337963,2007-04-20,01:22:25
39.9754833333333,116.338283333333,0,213.254593175853,39192.0573032407,2007-04-20,01:22:31
39.9754,116.3381,0,144.356955380577,39192.0575694444,2007-04-20,01:22:54
39.97545,116.33785,0,108.267716535433,39192.0577430556,2007-04-20,01:23:09
39.97545,116.337633333333,0,85.3018372703412,39192.0578819444,2007-04-20,01:23:21
39.97555,116.3374,0,9.84251968503937,39192.0580439815,2007-04-20,01:23:35
39.9755833333333,116.337183333333,0,0,39192.0582060185,2007-04-20,01:23:49
39.9756,116.33695,0,0,39192.0583333333,2007-04-20,01:24:00
39.9754666666667,116.3362,0,36.0892388451444,39192.0587384259,2007-04-20,01:24:35
39.9754166666667,116.33565,0,49.2125984251968,39192.0590277778,2007-04-20,01:25:00
39.9753666666667,116.334683333333,0,39.3700787401575,39192.0595717593,2007-04-20,01:25:47
39.9753666666667,116.334283333333,0,42.6509186351706,39192.0599537037,2007-04-20,01:26:20
39.97515,116.333633333333,0,42.6509186351706,39192.0600115741,2007-04-20,01:26:25
39.9751,116.333066666667,0,357.61154855643,39192.0600347222,2007-04-20,01:26:27
39.9752333333333,116.3331,0,344.488188976378,39192.0601388889,2007-04-20,01:26:36
39.9752666666667,116.332566666667,0,134.514435695538,39192.0606018519,2007-04-20,01:27:16
39.97525,116.332116666667,0,134.514435695538,39192.0608564815,2007-04-20,01:27:38
39.9753166666667,116.331,0,141.076115485564,39192.0615046296,2007-04-20,01:28:34
39.9755,116.330916666667,0,134.514435695538,39192.0618171296,2007-04-20,01:29:01
