# Supplementary material for: Research on differential privacy protection method based on user tendency
Source: PLoS One. 2023 Oct 26;18(10):e0288823. doi: 10.1371/journal.pone.0288823 (PMC10602288; doi:10.1371/journal.pone.0288823)
Supplement: S4 Data — (ZIP) [file pone.0288823.s004.zip › Data 5-4/111/Trajectory/20070420075632.plt]

Geolife trajectory
WGS 84
Altitude is in Feet
Reserved 3
0,2,255,My Track,0,0,2,8421376
0
39.9754833333333,116.330133333333,0,131.233595800525,39192.3309259259,2007-04-20,07:56:32
39.9757,116.33015,0,131.233595800525,39192.3312268518,2007-04-20,07:56:58
39.9758333333333,116.330166666667,0,131.233595800525,39192.3314930556,2007-04-20,07:57:21
39.9759666666667,116.3302,0,131.233595800525,39192.3325231481,2007-04-20,07:58:50
39.9760666666667,116.330233333333,0,131.233595800525,39192.3461921296,2007-04-20,08:18:31
39.9762166666667,116.330216666667,0,131.233595800525,39192.3495023148,2007-04-20,08:23:17
39.97635,116.330216666667,0,131.233595800525,39192.3503356481,2007-04-20,08:24:29
39.9766166666667,116.330183333333,0,131.233595800525,39192.3526736111,2007-04-20,08:27:51
39.9768166666667,116.33015,0,131.233595800525,39192.3530787037,2007-04-20,08:28:26
39.9767,116.33015,0,131.233595800525,39192.3533564815,2007-04-20,08:28:50
39.9765333333333,116.33015,0,131.233595800525,39192.3541203704,2007-04-20,08:29:56
39.9767333333333,116.330083333333,0,131.233595800525,39192.3544328704,2007-04-20,08:30:23
39.9791,116.329316666667,0,131.233595800525,39192.3548148148,2007-04-20,08:30:56
39.9804333333333,116.328933333333,0,131.233595800525,39192.3548726852,2007-04-20,08:31:01
39.98025,116.329016666667,0,131.233595800525,39192.3548958333,2007-04-20,08:31:03
39.9769,116.329983333333,0,131.233595800525,39192.3550231481,2007-04-20,08:31:14
39.9767333333333,116.33005,0,131.233595800525,39192.3551157407,2007-04-20,08:31:22
39.9766,116.330066666667,0,131.233595800525,39192.3559143519,2007-04-20,08:32:31
39.9763166666667,116.330183333333,0,131.233595800525,39192.3571759259,2007-04-20,08:34:20
39.9762,116.33015,0,131.233595800525,39192.3575694444,2007-04-20,08:34:54
39.9760666666667,116.330183333333,0,131.233595800525,39192.3583449074,2007-04-20,08:36:01
