# Supplementary material for: Research on differential privacy protection method based on user tendency
Source: PLoS One. 2023 Oct 26;18(10):e0288823. doi: 10.1371/journal.pone.0288823 (PMC10602288; doi:10.1371/journal.pone.0288823)
Supplement: S4 Data — (ZIP) [file pone.0288823.s004.zip › Data 5-4/111/Trajectory/20070421011419.plt]

Geolife trajectory
WGS 84
Altitude is in Feet
Reserved 3
0,2,255,My Track,0,0,2,8421376
0
39.93495,116.412266666667,0,259.186351706037,39193.0516087963,2007-04-21,01:14:19
39.9349166666667,116.411183333333,0,259.186351706037,39193.0518981481,2007-04-21,01:14:44
39.9351666666667,116.411,0,259.186351706037,39193.0520023148,2007-04-21,01:14:53
39.93665,116.4107,0,259.186351706037,39193.052650463,2007-04-21,01:15:49
39.9369333333333,116.410716666667,0,259.186351706037,39193.0527199074,2007-04-21,01:15:55
39.9373,116.410683333333,0,259.186351706037,39193.0528125,2007-04-21,01:16:03
39.9375666666667,116.41065,0,262.46719160105,39193.0529282407,2007-04-21,01:16:13
39.9378,116.41065,0,262.46719160105,39193.0529976852,2007-04-21,01:16:19
39.9383833333333,116.410633333333,0,262.46719160105,39193.053125,2007-04-21,01:16:30
39.9390333333333,116.410616666667,0,236.220472440945,39193.0533217593,2007-04-21,01:16:47
39.9394166666667,116.410483333333,0,164.041994750656,39193.0537731481,2007-04-21,01:17:26
39.9394666666667,116.402566666667,0,173.884514435696,39193.0548842593,2007-04-21,01:19:02
39.9393166666667,116.390683333333,0,232.939632545932,39193.0565162037,2007-04-21,01:21:23
39.93895,116.390116666667,0,232.939632545932,39193.0566319444,2007-04-21,01:21:33
39.9387166666667,116.3898,0,232.939632545932,39193.0567013889,2007-04-21,01:21:39
39.9380166666667,116.389816666667,0,229.658792650919,39193.0568402778,2007-04-21,01:21:51
39.9374166666667,116.389816666667,0,226.377952755906,39193.0569675926,2007-04-21,01:22:02
39.9359666666667,116.389883333333,0,213.254593175853,39193.0572685185,2007-04-21,01:22:28
39.9353833333333,116.3899,0,209.97375328084,39193.0573842593,2007-04-21,01:22:38
39.93395,116.38995,0,206.692913385827,39193.057650463,2007-04-21,01:23:01
39.9334666666667,116.389966666667,0,209.97375328084,39193.0577430556,2007-04-21,01:23:09
39.9329666666667,116.39,0,249.343832020997,39193.0578587963,2007-04-21,01:23:19
39.9324333333333,116.38995,0,249.343832020997,39193.0579513889,2007-04-21,01:23:27
39.9321666666667,116.3885,0,239.501312335958,39193.0581828704,2007-04-21,01:23:47
39.9320833333333,116.384383333333,0,219.816272965879,39193.0586921296,2007-04-21,01:24:31
39.9320666666667,116.383333333333,0,216.535433070866,39193.0589351852,2007-04-21,01:24:52
39.9314,116.36805,0,187.007874015748,39193.0609722222,2007-04-21,01:27:48
39.93145,116.367316666667,0,187.007874015748,39193.0611226852,2007-04-21,01:28:01
39.9311666666667,116.3617,0,183.727034120735,39193.0621990741,2007-04-21,01:29:34
39.9312,116.358933333333,0,187.007874015748,39193.0625925926,2007-04-21,01:30:08
39.9311333333333,116.35455,0,255.905511811024,39193.0637615741,2007-04-21,01:31:49
39.9311666666667,116.347483333333,0,285.433070866142,39193.0647916667,2007-04-21,01:33:18
39.93115,116.3469,0,311.679790026247,39193.0649305556,2007-04-21,01:33:30
39.9312,116.342916666667,0,242.782152230971,39193.0656944444,2007-04-21,01:34:36
39.9312166666667,116.338266666667,0,380.577427821522,39193.0666550926,2007-04-21,01:35:59
39.9312166666667,116.337383333333,0,265.748031496063,39193.0669907407,2007-04-21,01:36:28
39.9312333333333,116.327916666667,0,209.97375328084,39193.0684143519,2007-04-21,01:38:31
39.9312333333333,116.327266666667,0,206.692913385827,39193.0685185185,2007-04-21,01:38:40
39.9313,116.320233333333,0,190.288713910761,39193.0695023148,2007-04-21,01:40:05
39.9311333333333,116.3194,0,830.05249343832,39193.0700347222,2007-04-21,01:40:51
39.93115,116.318133333333,0,751.312335958005,39193.0702199074,2007-04-21,01:41:07
39.9310833333333,116.317316666667,0,751.312335958005,39193.0703356481,2007-04-21,01:41:17
39.9309833333333,116.31665,0,751.312335958005,39193.0704282407,2007-04-21,01:41:25
39.9310166666667,116.316016666667,0,751.312335958005,39193.0705208333,2007-04-21,01:41:33
39.9310833333333,116.315283333333,0,629.92125984252,39193.070625,2007-04-21,01:41:42
39.93115,116.313383333333,0,538.057742782152,39193.0708796296,2007-04-21,01:42:04
39.9311833333333,116.30775,0,298.556430446194,39193.0716319444,2007-04-21,01:43:09
39.9312666666667,116.306966666667,0,295.275590551181,39193.0717361111,2007-04-21,01:43:18
39.9313,116.305683333333,0,285.433070866142,39193.0719444444,2007-04-21,01:43:36
39.9312666666667,116.30485,0,285.433070866142,39193.0721180556,2007-04-21,01:43:51
39.9311666666667,116.304666666667,0,344.488188976378,39193.0722916667,2007-04-21,01:44:06
39.9311333333333,116.302766666667,0,334.645669291339,39193.072662037,2007-04-21,01:44:38
39.93125,116.30225,0,334.645669291339,39193.0727430556,2007-04-21,01:44:45
39.9311833333333,116.298866666667,0,291.994750656168,39193.073125,2007-04-21,01:45:18
39.93115,116.2841,0,193.569553805774,39193.0749421296,2007-04-21,01:47:55
39.9310333333333,116.280433333333,0,196.850393700787,39193.0754282407,2007-04-21,01:48:37
39.9311333333333,116.279133333333,0,196.850393700787,39193.0755787037,2007-04-21,01:48:50
39.9315333333333,116.27525,0,200.131233595801,39193.0760300926,2007-04-21,01:49:29
39.9314666666667,116.272283333333,0,190.288713910761,39193.0764236111,2007-04-21,01:50:03
39.9314,116.269383333333,0,190.288713910761,39193.0768518519,2007-04-21,01:50:40
39.9311833333333,116.269283333333,0,190.288713910761,39193.0769328704,2007-04-21,01:50:47
39.9307333333333,116.269333333333,0,200.131233595801,39193.0770717593,2007-04-21,01:50:59
39.9304166666667,116.2694,0,203.412073490814,39193.0771759259,2007-04-21,01:51:08
39.9300833333333,116.269433333333,0,203.412073490814,39193.0772800926,2007-04-21,01:51:17
39.9297666666667,116.269416666667,0,209.97375328084,39193.0773842593,2007-04-21,01:51:26
39.9290166666667,116.2695,0,187.007874015748,39193.0775925926,2007-04-21,01:51:44
39.9287833333333,116.269483333333,0,187.007874015748,39193.0776851852,2007-04-21,01:51:52
39.9285833333333,116.26945,0,187.007874015748,39193.0777546296,2007-04-21,01:51:58
39.9279333333333,116.2695,0,206.692913385827,39193.0779282407,2007-04-21,01:52:13
39.9276166666667,116.269533333333,0,196.850393700787,39193.0780787037,2007-04-21,01:52:26
39.9274666666667,116.2696,0,206.692913385827,39193.0790162037,2007-04-21,01:53:47
39.9272166666667,116.269416666667,0,213.254593175853,39193.0798263889,2007-04-21,01:54:57
39.9269,116.269133333333,0,213.254593175853,39193.0799421296,2007-04-21,01:55:07
39.9266166666667,116.269066666667,0,203.412073490814,39193.0800231481,2007-04-21,01:55:14
39.9259833333333,116.269016666667,0,203.412073490814,39193.080162037,2007-04-21,01:55:26
39.9248,116.2688,0,209.97375328084,39193.0803935185,2007-04-21,01:55:46
39.9244333333333,116.268433333333,0,209.97375328084,39193.080474537,2007-04-21,01:55:53
39.92355,116.2666,0,216.535433070866,39193.080787037,2007-04-21,01:56:20
39.9232833333333,116.265616666667,0,219.816272965879,39193.0809953704,2007-04-21,01:56:38
39.92335,116.251316666667,0,206.692913385827,39193.0829282407,2007-04-21,01:59:25
39.9235833333333,116.250216666667,0,216.535433070866,39193.0830787037,2007-04-21,01:59:38
39.9241333333333,116.248616666667,0,216.535433070866,39193.0833217593,2007-04-21,01:59:59
39.92605,116.242916666667,0,226.377952755906,39193.0841782407,2007-04-21,02:01:13
39.9262,116.241366666667,0,229.658792650919,39193.0843981481,2007-04-21,02:01:32
39.9261,116.240083333333,0,219.816272965879,39193.0845717593,2007-04-21,02:01:47
39.92395,116.230066666667,0,239.501312335958,39193.0861342593,2007-04-21,02:04:02
39.9236833333333,116.2265,0,229.658792650919,39193.0866898148,2007-04-21,02:04:50
39.9236666666667,116.222116666667,0,246.062992125984,39193.0872916667,2007-04-21,02:05:42
39.9238333333333,116.2103,0,236.220472440945,39193.0888541667,2007-04-21,02:07:57
39.9241166666667,116.209316666667,0,239.501312335958,39193.0889930556,2007-04-21,02:08:09
39.925,116.207766666667,0,239.501312335958,39193.0892476852,2007-04-21,02:08:31
39.92505,116.204916666667,0,239.501312335958,39193.0896296296,2007-04-21,02:09:04
39.9241166666667,116.20355,0,249.343832020997,39193.0898842593,2007-04-21,02:09:26
39.9238166666667,116.20285,0,249.343832020997,39193.09,2007-04-21,02:09:36
39.9237,116.201883333333,0,246.062992125984,39193.090150463,2007-04-21,02:09:49
39.9237,116.200983333333,0,246.062992125984,39193.0903125,2007-04-21,02:10:03
39.9236,116.199183333333,0,249.343832020997,39193.0905787037,2007-04-21,02:10:26
39.9236,116.192033333333,0,272.309711286089,39193.0916203704,2007-04-21,02:11:56
39.9235833333333,116.1813,0,246.062992125984,39193.093287037,2007-04-21,02:14:20
39.9235833333333,116.180966666667,0,295.275590551181,39193.0937152778,2007-04-21,02:14:57
39.9236166666667,116.1808,0,324.803149606299,39193.0939236111,2007-04-21,02:15:15
39.9223333333333,116.166816666667,0,288.713910761155,39193.09625,2007-04-21,02:18:36
39.9226166666667,116.166416666667,0,291.994750656168,39193.0963425926,2007-04-21,02:18:44
39.9228666666667,116.166316666667,0,288.713910761155,39193.0964351852,2007-04-21,02:18:52
39.9231666666667,116.1662,0,288.713910761155,39193.0965509259,2007-04-21,02:19:02
39.9233666666667,116.165733333333,0,285.433070866142,39193.0966550926,2007-04-21,02:19:11
39.9233666666667,116.1553,0,295.275590551181,39193.0981018519,2007-04-21,02:21:16
39.9233833333333,116.155066666667,0,298.556430446194,39193.0987615741,2007-04-21,02:22:13
39.92335,116.1546,0,301.837270341207,39193.0988657407,2007-04-21,02:22:22
39.9230166666667,116.15285,0,301.837270341207,39193.0991319444,2007-04-21,02:22:45
39.9228666666667,116.143133333333,0,334.645669291339,39193.1004513889,2007-04-21,02:24:39
39.9235,116.1412,0,337.926509186352,39193.1007291667,2007-04-21,02:25:03
39.9249833333333,116.137683333333,0,377.296587926509,39193.1012962963,2007-04-21,02:25:52
39.92535,116.137133333333,0,321.522309711286,39193.101400463,2007-04-21,02:26:01
39.9259166666667,116.136583333333,0,318.241469816273,39193.1015162037,2007-04-21,02:26:11
39.92625,116.1362,0,321.522309711286,39193.1015972222,2007-04-21,02:26:18
39.9266166666667,116.135716666667,0,321.522309711286,39193.1017013889,2007-04-21,02:26:27
39.92685,116.135133333333,0,324.803149606299,39193.1017939815,2007-04-21,02:26:35
39.9273,116.132283333333,0,324.803149606299,39193.1021759259,2007-04-21,02:27:08
39.92865,116.129016666667,0,328.083989501312,39193.102650463,2007-04-21,02:27:49
39.9294166666667,116.128116666667,0,324.803149606299,39193.1028009259,2007-04-21,02:28:02
39.9298833333333,116.127733333333,0,324.803149606299,39193.1028819444,2007-04-21,02:28:09
39.9304333333333,116.127416666667,0,324.803149606299,39193.102974537,2007-04-21,02:28:17
39.9332833333333,116.1263,0,337.926509186352,39193.1034722222,2007-04-21,02:29:00
39.9345333333333,116.126283333333,0,347.769028871391,39193.1037152778,2007-04-21,02:29:21
39.9353833333333,116.126333333333,0,341.207349081365,39193.1038657407,2007-04-21,02:29:34
39.9359166666667,116.126033333333,0,334.645669291339,39193.1039583333,2007-04-21,02:29:42
39.9364,116.12535,0,328.083989501312,39193.1040625,2007-04-21,02:29:51
39.93715,116.123166666667,0,324.803149606299,39193.1043287037,2007-04-21,02:30:14
39.9378833333333,116.1204,0,341.207349081365,39193.1047337963,2007-04-21,02:30:49
39.9378833333333,116.119783333333,0,344.488188976378,39193.1048263889,2007-04-21,02:30:57
39.9365666666667,116.115,0,331.364829396325,39193.105474537,2007-04-21,02:31:53
39.9358666666667,116.113,0,337.926509186352,39193.1057986111,2007-04-21,02:32:21
39.93495,116.107033333333,0,341.207349081365,39193.1066550926,2007-04-21,02:33:35
39.9351,116.106366666667,0,341.207349081365,39193.1067592593,2007-04-21,02:33:44
39.9353,116.105833333333,0,341.207349081365,39193.1068634259,2007-04-21,02:33:53
39.9352166666667,116.1056,0,344.488188976378,39193.107025463,2007-04-21,02:34:07
39.93505,116.105333333333,0,351.049868766404,39193.1072453704,2007-04-21,02:34:26
39.9347666666667,116.105116666667,0,351.049868766404,39193.1073611111,2007-04-21,02:34:36
39.9340666666667,116.10575,0,351.049868766404,39193.1075462963,2007-04-21,02:34:52
39.9336333333333,116.105933333333,0,351.049868766404,39193.1076273148,2007-04-21,02:34:59
39.9334,116.106033333333,0,357.61154855643,39193.1076967593,2007-04-21,02:35:05
39.9328166666667,116.10615,0,351.049868766404,39193.1078356481,2007-04-21,02:35:17
39.9323333333333,116.1063,0,357.61154855643,39193.1079282407,2007-04-21,02:35:25
39.9273666666667,116.1079,0,374.015748031496,39193.1088425926,2007-04-21,02:36:44
39.92675,116.108133333333,0,377.296587926509,39193.1089583333,2007-04-21,02:36:54
39.9246666666667,116.108866666667,0,357.61154855643,39193.1093402778,2007-04-21,02:37:27
39.9241666666667,116.108883333333,0,354.330708661417,39193.1094328704,2007-04-21,02:37:35
39.9208,116.1084,0,351.049868766404,39193.1100462963,2007-04-21,02:38:28
39.9206666666667,116.1078,0,344.488188976378,39193.110150463,2007-04-21,02:38:37
39.9203833333333,116.10735,0,341.207349081365,39193.1102314815,2007-04-21,02:38:44
39.91925,116.107266666667,0,337.926509186352,39193.1104398148,2007-04-21,02:39:02
39.9138,116.1064,0,331.364829396325,39193.1114351852,2007-04-21,02:40:28
39.90995,116.105583333333,0,334.645669291339,39193.1121180556,2007-04-21,02:41:27
39.9088666666667,116.1053,0,337.926509186352,39193.1123148148,2007-04-21,02:41:44
39.89565,116.103833333333,0,328.083989501312,39193.114849537,2007-04-21,02:45:23
39.8944666666667,116.103183333333,0,324.803149606299,39193.1151041667,2007-04-21,02:45:45
39.8940833333333,116.102733333333,0,324.803149606299,39193.1152083333,2007-04-21,02:45:54
39.8936333333333,116.102133333333,0,324.803149606299,39193.1153587963,2007-04-21,02:46:07
39.8935166666667,116.101433333333,0,328.083989501312,39193.1154861111,2007-04-21,02:46:18
39.8932333333333,116.10105,0,324.803149606299,39193.1155787037,2007-04-21,02:46:26
39.8930833333333,116.10105,0,321.522309711286,39193.1165856481,2007-04-21,02:47:53
39.8926333333333,116.101016666667,0,324.803149606299,39193.1219328704,2007-04-21,02:55:35
39.8922833333333,116.1006,0,331.364829396325,39193.1220717593,2007-04-21,02:55:47
39.8921166666667,116.100383333333,0,334.645669291339,39193.1221412037,2007-04-21,02:55:53
39.89185,116.10005,0,337.926509186352,39193.1222453704,2007-04-21,02:56:02
39.8915666666667,116.099666666667,0,344.488188976378,39193.1223611111,2007-04-21,02:56:12
39.8912333333333,116.099233333333,0,351.049868766404,39193.1225,2007-04-21,02:56:24
39.891,116.098916666667,0,357.61154855643,39193.1226041667,2007-04-21,02:56:33
39.89075,116.098583333333,0,360.892388451444,39193.1227083333,2007-04-21,02:56:42
39.89045,116.0982,0,370.734908136483,39193.1228356481,2007-04-21,02:56:53
39.8901833333333,116.09785,0,377.296587926509,39193.1229513889,2007-04-21,02:57:03
39.88655,116.092966666667,0,403.543307086614,39193.1241435185,2007-04-21,02:58:46
39.8862833333333,116.092633333333,0,406.824146981627,39193.1242476852,2007-04-21,02:58:55
39.8860333333333,116.0923,0,416.666666666667,39193.1243518519,2007-04-21,02:59:04
39.8857833333333,116.091966666667,0,419.94750656168,39193.1244560185,2007-04-21,02:59:13
39.8852333333333,116.090983333333,0,429.790026246719,39193.1247106481,2007-04-21,02:59:35
39.8847666666667,116.090133333333,0,436.351706036745,39193.1249305556,2007-04-21,02:59:54
39.8845333333333,116.089683333333,0,439.632545931759,39193.1250462963,2007-04-21,03:00:04
39.884,116.088866666667,0,446.194225721785,39193.1252662037,2007-04-21,03:00:23
39.88375,116.088683333333,0,449.475065616798,39193.1253356481,2007-04-21,03:00:29
39.8827166666667,116.088183333333,0,465.879265091863,39193.1255902778,2007-04-21,03:00:51
39.8823833333333,116.088183333333,0,472.44094488189,39193.1256828704,2007-04-21,03:00:59
39.8821666666667,116.0883,0,475.721784776903,39193.1257523148,2007-04-21,03:01:05
39.8818333333333,116.088716666667,0,488.845144356955,39193.1259027778,2007-04-21,03:01:18
39.8817333333333,116.089216666667,0,495.406824146982,39193.1260416667,2007-04-21,03:01:30
39.88175,116.090083333333,0,544.619422572178,39193.1262847222,2007-04-21,03:01:51
39.88195,116.090583333333,0,551.181102362205,39193.1264467593,2007-04-21,03:02:05
39.8822666666667,116.091,0,557.742782152231,39193.1266087963,2007-04-21,03:02:19
39.88255,116.091366666667,0,551.181102362205,39193.1267476852,2007-04-21,03:02:31
39.8826333333333,116.091766666667,0,554.461942257218,39193.126875,2007-04-21,03:02:42
39.8824666666667,116.0921,0,561.023622047244,39193.1269907407,2007-04-21,03:02:52
39.8822333333333,116.092116666667,0,561.023622047244,39193.1270833333,2007-04-21,03:03:00
39.88195,116.09175,0,564.304461942257,39193.1272337963,2007-04-21,03:03:13
39.8814833333333,116.09065,0,577.42782152231,39193.1275925926,2007-04-21,03:03:44
39.8812833333333,116.090333333333,0,577.42782152231,39193.1276967593,2007-04-21,03:03:53
39.8811,116.090183333333,0,580.708661417323,39193.1277777778,2007-04-21,03:04:00
39.8807,116.09,0,583.989501312336,39193.1279166667,2007-04-21,03:04:12
39.8805333333333,116.0897,0,590.551181102362,39193.1280439815,2007-04-21,03:04:23
39.88055,116.0888,0,600.393700787402,39193.128287037,2007-04-21,03:04:44
39.8803666666667,116.088516666667,0,603.674540682415,39193.1283796296,2007-04-21,03:04:52
39.8801333333333,116.0885,0,610.236220472441,39193.1284606481,2007-04-21,03:04:59
39.8799666666667,116.08885,0,616.797900262467,39193.128587963,2007-04-21,03:05:10
39.8801666666667,116.090733333333,0,659.448818897638,39193.1290972222,2007-04-21,03:05:54
39.8800833333333,116.091133333333,0,666.010498687664,39193.129212963,2007-04-21,03:06:04
39.8799166666667,116.091383333333,0,669.291338582677,39193.1293171296,2007-04-21,03:06:13
39.8797333333333,116.091583333333,0,672.57217847769,39193.1294328704,2007-04-21,03:06:23
39.8795833333333,116.091916666667,0,682.41469816273,39193.1295601852,2007-04-21,03:06:34
39.87965,116.092266666667,0,702.099737532808,39193.1296990741,2007-04-21,03:06:46
39.8798333333333,116.09275,0,698.818897637795,39193.129837963,2007-04-21,03:06:58
39.8797833333333,116.093183333333,0,698.818897637795,39193.1299537037,2007-04-21,03:07:08
39.8796333333333,116.093416666667,0,705.380577427821,39193.1300462963,2007-04-21,03:07:16
39.8793666666667,116.093483333333,0,708.661417322835,39193.130150463,2007-04-21,03:07:25
39.8790666666667,116.093433333333,0,718.503937007874,39193.1302662037,2007-04-21,03:07:35
39.8787833333333,116.093416666667,0,721.784776902887,39193.1303819444,2007-04-21,03:07:45
39.8784833333333,116.0934,0,725.0656167979,39193.1304976852,2007-04-21,03:07:55
39.8777333333333,116.093416666667,0,741.469816272966,39193.1308217593,2007-04-21,03:08:23
39.8774166666667,116.093533333333,0,734.90813648294,39193.1309490741,2007-04-21,03:08:34
39.87725,116.093633333333,0,731.627296587926,39193.1310185185,2007-04-21,03:08:40
39.8769333333333,116.093866666667,0,741.469816272966,39193.1311574074,2007-04-21,03:08:52
39.8766833333333,116.09415,0,741.469816272966,39193.1312847222,2007-04-21,03:09:03
39.8765333333333,116.094633333333,0,751.312335958005,39193.1314467593,2007-04-21,03:09:17
39.8764833333333,116.095883333333,0,764.435695538058,39193.1317824074,2007-04-21,03:09:46
39.8763666666667,116.096183333333,0,764.435695538058,39193.1318634259,2007-04-21,03:09:53
39.8761,116.096183333333,0,767.716535433071,39193.1319791667,2007-04-21,03:10:03
39.8760333333333,116.095866666667,0,770.997375328084,39193.1320717593,2007-04-21,03:10:11
39.8762166666667,116.0954,0,784.120734908136,39193.1322222222,2007-04-21,03:10:24
39.8762,116.094766666667,0,780.839895013123,39193.1323958333,2007-04-21,03:10:39
39.8761166666667,116.093733333333,0,793.963254593176,39193.1326967593,2007-04-21,03:11:05
39.87625,116.09335,0,797.244094488189,39193.1328240741,2007-04-21,03:11:16
39.8768833333333,116.092483333333,0,816.929133858268,39193.1331828704,2007-04-21,03:11:47
39.8771666666667,116.092266666667,0,823.490813648294,39193.1332986111,2007-04-21,03:11:57
39.8774333333333,116.092233333333,0,816.929133858268,39193.1334027778,2007-04-21,03:12:06
39.8781166666667,116.09225,0,830.05249343832,39193.1336574074,2007-04-21,03:12:28
39.8783166666667,116.092133333333,0,833.333333333333,39193.1337384259,2007-04-21,03:12:35
39.8784,116.0918,0,839.895013123359,39193.1338425926,2007-04-21,03:12:44
39.8782,116.091516666667,0,846.456692913386,39193.1339467593,2007-04-21,03:12:53
39.8777,116.091616666667,0,853.018372703412,39193.1341203704,2007-04-21,03:13:08
39.87745,116.091716666667,0,853.018372703412,39193.134212963,2007-04-21,03:13:16
39.8772666666667,116.09175,0,856.299212598425,39193.1342824074,2007-04-21,03:13:22
39.8769833333333,116.091833333333,0,859.580052493438,39193.1343865741,2007-04-21,03:13:31
39.8766166666667,116.091933333333,0,872.703412073491,39193.134525463,2007-04-21,03:13:43
39.8762833333333,116.09195,0,879.265091863517,39193.1346643518,2007-04-21,03:13:55
39.8757666666667,116.091683333333,0,898.950131233596,39193.1349074074,2007-04-21,03:14:16
39.8754833333333,116.091633333333,0,908.792650918635,39193.1350462963,2007-04-21,03:14:28
39.8753,116.09175,0,915.354330708661,39193.1351273148,2007-04-21,03:14:35
39.8751333333333,116.092116666667,0,925.196850393701,39193.1352777778,2007-04-21,03:14:48
39.8750833333333,116.092666666667,0,935.03937007874,39193.1354398148,2007-04-21,03:15:02
39.87495,116.093016666667,0,941.601049868766,39193.1355439815,2007-04-21,03:15:11
39.8747,116.093133333333,0,944.881889763779,39193.1356481481,2007-04-21,03:15:20
39.8744333333333,116.09295,0,948.162729658793,39193.1357638889,2007-04-21,03:15:30
39.8743666666667,116.092566666667,0,944.881889763779,39193.1358796296,2007-04-21,03:15:40
39.87455,116.0922,0,951.443569553806,39193.1360185185,2007-04-21,03:15:52
39.8750333333333,116.091116666667,0,971.128608923884,39193.1363773148,2007-04-21,03:16:23
39.8751666666667,116.090683333333,0,980.971128608924,39193.1365277778,2007-04-21,03:16:36
39.8752333333333,116.0904,0,987.53280839895,39193.1366203704,2007-04-21,03:16:44
39.8751833333333,116.089966666667,0,984.251968503937,39193.136724537,2007-04-21,03:16:53
39.8750666666667,116.089733333333,0,987.53280839895,39193.1367939815,2007-04-21,03:16:59
39.8747833333333,116.0895,0,984.251968503937,39193.1368981482,2007-04-21,03:17:08
39.87455,116.0894,0,984.251968503937,39193.1369675926,2007-04-21,03:17:14
39.87425,116.089083333333,0,984.251968503937,39193.1370717593,2007-04-21,03:17:23
39.87415,116.088733333333,0,984.251968503937,39193.1371527778,2007-04-21,03:17:30
39.8739833333333,116.088166666667,0,990.813648293963,39193.1372916667,2007-04-21,03:17:42
39.8738666666667,116.0878,0,994.094488188976,39193.1373842593,2007-04-21,03:17:50
39.8737,116.0872,0,1000.656167979,39193.1375462963,2007-04-21,03:18:04
39.8735833333333,116.08555,0,1013.77952755906,39193.1380208333,2007-04-21,03:18:45
39.8735666666667,116.084616666667,0,1023.62204724409,39193.1382986111,2007-04-21,03:19:09
39.8732666666667,116.083583333333,0,1026.90288713911,39193.1386111111,2007-04-21,03:19:36
39.8729333333333,116.082616666667,0,1046.58792650919,39193.1389699074,2007-04-21,03:20:07
39.87285,116.0822,0,1053.14960629921,39193.1390972222,2007-04-21,03:20:18
39.8729166666667,116.0816,0,1066.27296587927,39193.1393055556,2007-04-21,03:20:36
39.8732666666667,116.080266666667,0,1085.95800524934,39193.1397337963,2007-04-21,03:21:13
39.8732333333333,116.0799,0,1092.51968503937,39193.139837963,2007-04-21,03:21:22
39.8729833333333,116.0796,0,1105.64304461942,39193.1399768519,2007-04-21,03:21:34
39.8727166666667,116.079583333333,0,1102.36220472441,39193.1400694444,2007-04-21,03:21:42
39.8724333333333,116.0797,0,1105.64304461942,39193.140162037,2007-04-21,03:21:50
39.8722333333333,116.079783333333,0,1105.64304461942,39193.1402314815,2007-04-21,03:21:56
39.8719,116.079783333333,0,1105.64304461942,39193.1403356481,2007-04-21,03:22:05
39.87165,116.079633333333,0,1112.20472440945,39193.1404282407,2007-04-21,03:22:13
39.8713833333333,116.079466666667,0,1125.3280839895,39193.1405324074,2007-04-21,03:22:22
39.8709666666667,116.0792,0,1125.3280839895,39193.1406944444,2007-04-21,03:22:36
39.8707166666667,116.078883333333,0,1125.3280839895,39193.1408101852,2007-04-21,03:22:46
39.8706333333333,116.078516666667,0,1128.60892388451,39193.1409375,2007-04-21,03:22:57
39.8706666666667,116.077883333333,0,1118.76640419948,39193.1410648148,2007-04-21,03:23:08
39.8707,116.077266666667,0,1118.76640419948,39193.1411689815,2007-04-21,03:23:17
39.8705833333333,116.076583333333,0,1122.04724409449,39193.1413078704,2007-04-21,03:23:29
39.8707166666667,116.075933333333,0,1122.04724409449,39193.1414236111,2007-04-21,03:23:39
39.8710166666667,116.074933333333,0,1112.20472440945,39193.1415625,2007-04-21,03:23:51
39.8710333333333,116.074183333333,0,1102.36220472441,39193.1416435185,2007-04-21,03:23:58
39.8708,116.073183333333,0,1085.95800524934,39193.1417476852,2007-04-21,03:24:07
39.8709833333333,116.072633333333,0,1079.39632545932,39193.1418055556,2007-04-21,03:24:12
39.8714,116.0722,0,1079.39632545932,39193.141875,2007-04-21,03:24:18
39.8719166666667,116.071983333333,0,1082.67716535433,39193.1419560185,2007-04-21,03:24:25
39.8724,116.071983333333,0,1079.39632545932,39193.142025463,2007-04-21,03:24:31
39.8728,116.071533333333,0,1076.1154855643,39193.1421064815,2007-04-21,03:24:38
39.8730833333333,116.07075,0,1079.39632545932,39193.1422106481,2007-04-21,03:24:47
39.8735166666667,116.0705,0,1082.67716535433,39193.1422916667,2007-04-21,03:24:54
39.8740333333333,116.070966666667,0,1082.67716535433,39193.1423958333,2007-04-21,03:25:03
39.8744666666667,116.071033333333,0,1092.51968503937,39193.1424768518,2007-04-21,03:25:10
39.8749166666667,116.0708,0,1092.51968503937,39193.1425578704,2007-04-21,03:25:17
39.8757,116.07045,0,1099.0813648294,39193.1426967593,2007-04-21,03:25:29
39.8762,116.069166666667,0,1082.67716535433,39193.1428703704,2007-04-21,03:25:44
39.8766,116.068533333333,0,1072.83464566929,39193.1429513889,2007-04-21,03:25:51
39.8769833333333,116.0667,0,1069.55380577428,39193.1431597222,2007-04-21,03:26:09
39.87675,116.066216666667,0,1069.55380577428,39193.1432291667,2007-04-21,03:26:15
39.8760333333333,116.0658,0,1062.99212598425,39193.1433333333,2007-04-21,03:26:24
39.8753666666667,116.06545,0,1053.14960629921,39193.1434259259,2007-04-21,03:26:32
39.8747333333333,116.065316666667,0,1036.74540682415,39193.1435069444,2007-04-21,03:26:39
39.8743666666667,116.064733333333,0,1026.90288713911,39193.143587963,2007-04-21,03:26:46
39.8740833333333,116.06395,0,1026.90288713911,39193.1436689815,2007-04-21,03:26:53
39.87335,116.062766666667,0,1003.93700787402,39193.1438194444,2007-04-21,03:27:06
39.8732333333333,116.061533333333,0,990.813648293963,39193.1439351852,2007-04-21,03:27:16
39.87325,116.058916666667,0,954.724409448819,39193.1441550926,2007-04-21,03:27:35
39.8729833333333,116.057216666667,0,935.03937007874,39193.1442939815,2007-04-21,03:27:47
39.873,116.055216666667,0,912.073490813648,39193.1444675926,2007-04-21,03:28:02
39.8731833333333,116.054383333333,0,898.950131233596,39193.1445486111,2007-04-21,03:28:09
39.8728666666667,116.0535,0,882.54593175853,39193.1446412037,2007-04-21,03:28:17
39.87315,116.05145,0,853.018372703412,39193.144849537,2007-04-21,03:28:35
39.87305,116.050683333333,0,846.456692913386,39193.1448958333,2007-04-21,03:28:39
39.8727833333333,116.0499,0,833.333333333333,39193.1449768519,2007-04-21,03:28:46
39.8727333333333,116.04895,0,823.490813648294,39193.1450694444,2007-04-21,03:28:54
39.8730833333333,116.048566666667,0,820.209973753281,39193.1451388889,2007-04-21,03:29:00
39.8734,116.049766666667,0,803.805774278215,39193.1452777778,2007-04-21,03:29:12
39.87365,116.05035,0,800.524934383202,39193.1453472222,2007-04-21,03:29:18
39.8748333333333,116.05055,0,787.40157480315,39193.1455324074,2007-04-21,03:29:34
39.8752833333333,116.050316666667,0,774.278215223097,39193.1456018519,2007-04-21,03:29:40
39.8755333333333,116.04895,0,754.593175853018,39193.1457523148,2007-04-21,03:29:53
39.87675,116.0481,0,731.627296587926,39193.1459375,2007-04-21,03:30:09
39.8769666666667,116.047383333333,0,721.784776902887,39193.1460185185,2007-04-21,03:30:16
39.87685,116.045783333333,0,702.099737532808,39193.1461805556,2007-04-21,03:30:30
39.8761833333333,116.04415,0,685.695538057743,39193.1463773148,2007-04-21,03:30:47
39.8760166666667,116.0422,0,669.291338582677,39193.1466203704,2007-04-21,03:31:08
39.8757166666667,116.041566666667,0,662.729658792651,39193.146712963,2007-04-21,03:31:16
39.8749833333333,116.036983333333,0,639.763779527559,39193.1472337963,2007-04-21,03:32:01
39.8746166666667,116.034083333333,0,633.202099737533,39193.1476388889,2007-04-21,03:32:36
39.8737666666667,116.02835,0,639.763779527559,39193.1484490741,2007-04-21,03:33:46
39.8738166666667,116.0277,0,643.044619422572,39193.1485532407,2007-04-21,03:33:55
39.87395,116.02735,0,646.325459317585,39193.1486226852,2007-04-21,03:34:01
39.8742666666667,116.026916666667,0,652.887139107611,39193.1487384259,2007-04-21,03:34:11
39.8747833333333,116.0266,0,666.010498687664,39193.148912037,2007-04-21,03:34:26
39.87525,116.0263,0,669.291338582677,39193.1490509259,2007-04-21,03:34:38
39.8756,116.026083333333,0,672.57217847769,39193.1491435185,2007-04-21,03:34:46
39.8763833333333,116.025566666667,0,675.853018372703,39193.1493287037,2007-04-21,03:35:02
39.8767333333333,116.025333333333,0,679.133858267717,39193.1494097222,2007-04-21,03:35:09
39.87705,116.0252,0,682.41469816273,39193.1494907407,2007-04-21,03:35:16
39.8773333333333,116.02525,0,682.41469816273,39193.1495717593,2007-04-21,03:35:23
39.8776333333333,116.024966666667,0,682.41469816273,39193.1496875,2007-04-21,03:35:33
39.8778166666667,116.024566666667,0,682.41469816273,39193.1497800926,2007-04-21,03:35:41
39.87825,116.02425,0,685.695538057743,39193.1498958333,2007-04-21,03:35:51
39.8786,116.024033333333,0,688.976377952756,39193.1500231481,2007-04-21,03:36:02
39.8789333333333,116.023766666667,0,692.257217847769,39193.150150463,2007-04-21,03:36:13
39.8791666666667,116.023666666667,0,695.538057742782,39193.1502314815,2007-04-21,03:36:20
39.87935,116.023533333333,0,698.818897637795,39193.1503009259,2007-04-21,03:36:26
39.8798666666667,116.0232,0,702.099737532808,39193.150462963,2007-04-21,03:36:40
39.8801666666667,116.023,0,702.099737532808,39193.1505439815,2007-04-21,03:36:47
39.8806,116.022666666667,0,705.380577427821,39193.1506597222,2007-04-21,03:36:57
39.8812666666667,116.022233333333,0,711.942257217848,39193.1508217593,2007-04-21,03:37:11
39.8815833333333,116.022,0,715.223097112861,39193.1509027778,2007-04-21,03:37:18
39.8821166666667,116.021683333333,0,715.223097112861,39193.1510185185,2007-04-21,03:37:28
39.8830833333333,116.0211,0,728.346456692913,39193.1512268518,2007-04-21,03:37:46
39.88345,116.020933333333,0,734.90813648294,39193.1513078704,2007-04-21,03:37:53
39.8845833333333,116.020783333333,0,748.031496062992,39193.1515740741,2007-04-21,03:38:16
39.8850833333333,116.020816666667,0,757.874015748031,39193.151724537,2007-04-21,03:38:29
39.8854666666667,116.020783333333,0,767.716535433071,39193.1518402778,2007-04-21,03:38:39
39.8859833333333,116.020733333333,0,780.839895013123,39193.1520023148,2007-04-21,03:38:53
39.8866333333333,116.020933333333,0,784.120734908136,39193.1521643519,2007-04-21,03:39:07
39.88695,116.020733333333,0,780.839895013123,39193.1522337963,2007-04-21,03:39:13
39.88735,116.020316666667,0,774.278215223097,39193.152337963,2007-04-21,03:39:22
39.88855,116.02025,0,784.120734908136,39193.1526157407,2007-04-21,03:39:46
39.8889666666667,116.0201,0,780.839895013123,39193.1527199074,2007-04-21,03:39:55
39.88935,116.019966666667,0,780.839895013123,39193.1528125,2007-04-21,03:40:03
39.8898333333333,116.01995,0,787.40157480315,39193.1530092593,2007-04-21,03:40:20
39.8903833333333,116.020016666667,0,787.40157480315,39193.1531828704,2007-04-21,03:40:35
39.8907166666667,116.020083333333,0,790.682414698163,39193.1532986111,2007-04-21,03:40:45
39.8910833333333,116.020133333333,0,790.682414698163,39193.1534259259,2007-04-21,03:40:56
39.8913,116.020183333333,0,800.524934383202,39193.1535069444,2007-04-21,03:41:03
39.8916166666667,116.02025,0,807.086614173228,39193.1536226852,2007-04-21,03:41:13
39.8919,116.020283333333,0,816.929133858268,39193.1537268519,2007-04-21,03:41:22
39.8920833333333,116.020333333333,0,826.771653543307,39193.1537962963,2007-04-21,03:41:28
39.8924,116.020383333333,0,833.333333333333,39193.153900463,2007-04-21,03:41:37
39.8925833333333,116.0204,0,839.895013123359,39193.1539699074,2007-04-21,03:41:43
39.8929,116.02045,0,846.456692913386,39193.1540740741,2007-04-21,03:41:52
39.89335,116.020516666667,0,846.456692913386,39193.154212963,2007-04-21,03:42:04
39.8936,116.02055,0,849.737532808399,39193.1542824074,2007-04-21,03:42:10
39.8943,116.02055,0,859.580052493438,39193.1544791667,2007-04-21,03:42:27
39.8949333333333,116.0204,0,856.299212598425,39193.1546296296,2007-04-21,03:42:40
39.8953,116.020466666667,0,856.299212598425,39193.1547106481,2007-04-21,03:42:47
39.896,116.020616666667,0,862.860892388451,39193.1548842593,2007-04-21,03:43:02
39.8963,116.020683333333,0,872.703412073491,39193.1549652778,2007-04-21,03:43:09
39.8965833333333,116.020766666667,0,879.265091863517,39193.1550462963,2007-04-21,03:43:16
39.89685,116.020833333333,0,892.388451443569,39193.1551273148,2007-04-21,03:43:23
39.89715,116.020983333333,0,912.073490813648,39193.1552199074,2007-04-21,03:43:31
39.8976833333333,116.021583333333,0,915.354330708661,39193.1554282407,2007-04-21,03:43:49
39.8979166666667,116.021883333333,0,918.635170603675,39193.1555324074,2007-04-21,03:43:58
39.89815,116.022183333333,0,915.354330708661,39193.1556481481,2007-04-21,03:44:08
39.8983166666667,116.022366666667,0,931.758530183727,39193.1557291667,2007-04-21,03:44:15
39.89865,116.022816666667,0,931.758530183727,39193.1559375,2007-04-21,03:44:33
39.8988166666667,116.023133333333,0,935.03937007874,39193.156099537,2007-04-21,03:44:47
39.8990666666667,116.023933333333,0,1030.18372703412,39193.1565162037,2007-04-21,03:45:23
39.8992333333333,116.024,0,1059.71128608924,39193.1567013889,2007-04-21,03:45:39
39.8991833333333,116.024116666667,0,1026.90288713911,39193.1571412037,2007-04-21,03:46:17
39.89935,116.024183333333,0,964.566929133858,39193.158912037,2007-04-21,03:48:50
39.8993333333333,116.0244,0,1049.8687664042,39193.1621990741,2007-04-21,03:53:34
39.89945,116.024583333333,0,1043.30708661417,39193.162349537,2007-04-21,03:53:47
39.8996166666667,116.024716666667,0,1033.46456692913,39193.1627199074,2007-04-21,03:54:19
39.89965,116.024866666667,0,1007.21784776903,39193.1646990741,2007-04-21,03:57:10
39.8997666666667,116.024966666667,0,1010.49868766404,39193.1666898148,2007-04-21,04:00:02
39.8999166666667,116.02505,0,990.813648293963,39193.1669097222,2007-04-21,04:00:21
39.9005666666667,116.025016666667,0,1003.93700787402,39193.1675462963,2007-04-21,04:01:16
39.9004333333333,116.0249,0,1003.93700787402,39193.1675925926,2007-04-21,04:01:20
39.90025,116.025,0,1003.93700787402,39193.1687268519,2007-04-21,04:02:58
39.89945,116.025166666667,0,1003.93700787402,39193.1689930556,2007-04-21,04:03:21
39.8998166666667,116.0255,0,1017.06036745407,39193.1690162037,2007-04-21,04:03:23
39.9,116.025283333333,0,974.409448818898,39193.1693055556,2007-04-21,04:03:48
39.9001666666667,116.02525,0,967.847769028871,39193.1694097222,2007-04-21,04:03:57
39.9003166666667,116.025183333333,0,1010.49868766404,39193.1697222222,2007-04-21,04:04:24
39.9004666666667,116.025116666667,0,944.881889763779,39193.1719097222,2007-04-21,04:07:33
39.9003166666667,116.025233333333,0,958.005249343832,39193.1723263889,2007-04-21,04:08:09
39.9001166666667,116.025183333333,0,951.443569553806,39193.1726273148,2007-04-21,04:08:35
39.8999833333333,116.025083333333,0,961.286089238845,39193.1729282407,2007-04-21,04:09:01
39.8997,116.02495,0,964.566929133858,39193.1733680556,2007-04-21,04:09:39
39.89955,116.024866666667,0,964.566929133858,39193.1735416667,2007-04-21,04:09:54
39.89935,116.02465,0,951.443569553806,39193.1738541667,2007-04-21,04:10:21
39.89925,116.024433333333,0,941.601049868766,39193.1741550926,2007-04-21,04:10:47
39.8990166666667,116.02435,0,928.477690288714,39193.1745023148,2007-04-21,04:11:17
39.8988666666667,116.024433333333,0,925.196850393701,39193.1747337963,2007-04-21,04:11:37
39.8986333333333,116.024316666667,0,928.477690288714,39193.1750694444,2007-04-21,04:12:06
39.8985,116.024233333333,0,938.320209973753,39193.1752546296,2007-04-21,04:12:22
39.8982833333333,116.024133333333,0,941.601049868766,39193.1758101852,2007-04-21,04:13:10
39.8985,116.024383333333,0,941.601049868766,39193.1759375,2007-04-21,04:13:21
39.8983166666667,116.024333333333,0,941.601049868766,39193.1761226852,2007-04-21,04:13:37
39.8977666666667,116.023733333333,0,915.354330708661,39193.1790393519,2007-04-21,04:17:49
39.8981166666667,116.02405,0,846.456692913386,39193.1790740741,2007-04-21,04:17:52
39.8983666666667,116.024333333333,0,853.018372703412,39193.1793518519,2007-04-21,04:18:16
39.8983,116.024183333333,0,843.175853018373,39193.1805092593,2007-04-21,04:19:56
39.8983166666667,116.023833333333,0,803.805774278215,39193.1805439815,2007-04-21,04:19:59
39.89835,116.024033333333,0,830.05249343832,39193.1805902778,2007-04-21,04:20:03
39.8985666666667,116.024466666667,0,830.05249343832,39193.1809490741,2007-04-21,04:20:34
39.8984166666667,116.024333333333,0,830.05249343832,39193.1813657407,2007-04-21,04:21:10
39.898,116.0243,0,879.265091863517,39193.1961574074,2007-04-21,04:42:28
39.8983166666667,116.024266666667,0,879.265091863517,39193.1964351852,2007-04-21,04:42:52
39.8984833333333,116.024216666667,0,879.265091863517,39193.1967476852,2007-04-21,04:43:19
39.8979833333333,116.024483333333,0,879.265091863517,39193.1979166667,2007-04-21,04:45:00
39.89845,116.0243,0,879.265091863517,39193.1979861111,2007-04-21,04:45:06
39.8980833333333,116.02435,0,879.265091863517,39193.2024652778,2007-04-21,04:51:33
39.8982166666667,116.024333333333,0,879.265091863517,39193.2030555556,2007-04-21,04:52:24
39.89835,116.0243,0,879.265091863517,39193.2039583333,2007-04-21,04:53:42
39.8986333333333,116.024283333333,0,879.265091863517,39193.2040740741,2007-04-21,04:53:52
39.8984833333333,116.0243,0,879.265091863517,39193.2048958333,2007-04-21,04:55:03
39.8973166666667,116.024733333333,0,879.265091863517,39193.2069444444,2007-04-21,04:58:00
39.8981833333333,116.024383333333,0,813.648293963255,39193.2077662037,2007-04-21,04:59:11
39.89855,116.024183333333,0,813.648293963255,39193.2087962963,2007-04-21,05:00:40
39.8984666666667,116.024316666667,0,813.648293963255,39193.2089236111,2007-04-21,05:00:51
39.89815,116.024416666667,0,813.648293963255,39193.2095833333,2007-04-21,05:01:48
39.8982833333333,116.024333333333,0,813.648293963255,39193.2097685185,2007-04-21,05:02:04
39.8985,116.024283333333,0,813.648293963255,39193.2134375,2007-04-21,05:07:21
39.8982666666667,116.0245,0,915.354330708661,39193.215462963,2007-04-21,05:10:16
39.8983833333333,116.024116666667,0,921.916010498688,39193.2154861111,2007-04-21,05:10:18
39.89855,116.024116666667,0,958.005249343832,39193.2159606481,2007-04-21,05:10:59
39.8986666666667,116.024233333333,0,984.251968503937,39193.2162268519,2007-04-21,05:11:22
39.8988166666667,116.024266666667,0,974.409448818898,39193.2168981481,2007-04-21,05:12:20
39.89905,116.024266666667,0,1072.83464566929,39193.2172916667,2007-04-21,05:12:54
39.8991833333333,116.024383333333,0,1102.36220472441,39193.2175462963,2007-04-21,05:13:16
39.89935,116.024566666667,0,1118.76640419948,39193.2179050926,2007-04-21,05:13:47
39.8994833333333,116.02465,0,1115.48556430446,39193.2181481481,2007-04-21,05:14:08
39.8996666666667,116.02485,0,1076.1154855643,39193.2185763889,2007-04-21,05:14:45
39.8998333333333,116.02495,0,1072.83464566929,39193.2188078704,2007-04-21,05:15:05
39.8999,116.025133333333,0,1076.1154855643,39193.2192592593,2007-04-21,05:15:44
39.9000833333333,116.025166666667,0,1046.58792650919,39193.2198958333,2007-04-21,05:16:39
39.90025,116.025216666667,0,1059.71128608924,39193.2204050926,2007-04-21,05:17:23
39.9004333333333,116.025283333333,0,1079.39632545932,39193.2207986111,2007-04-21,05:17:57
39.9005666666667,116.025366666667,0,1099.0813648294,39193.2211574074,2007-04-21,05:18:28
39.9007333333333,116.025466666667,0,1108.92388451444,39193.2216782407,2007-04-21,05:19:13
39.9009166666667,116.025483333333,0,1112.20472440945,39193.2221064815,2007-04-21,05:19:50
39.9011,116.025483333333,0,1125.3280839895,39193.2225347222,2007-04-21,05:20:27
39.9012666666667,116.025466666667,0,1161.41732283465,39193.2228819444,2007-04-21,05:20:57
39.9014666666667,116.0254,0,1164.69816272966,39193.223125,2007-04-21,05:21:18
39.9016,116.025333333333,0,1171.25984251969,39193.2233333333,2007-04-21,05:21:36
39.9017,116.025233333333,0,1174.5406824147,39193.2235532407,2007-04-21,05:21:55
39.90185,116.025116666667,0,1181.10236220472,39193.2238657407,2007-04-21,05:22:22
39.9019666666667,116.025016666667,0,1171.25984251969,39193.2243402778,2007-04-21,05:23:03
39.9021166666667,116.024933333333,0,1167.97900262467,39193.2246064815,2007-04-21,05:23:26
39.9023666666667,116.024883333333,0,1158.13648293963,39193.2249537037,2007-04-21,05:23:56
39.90255,116.02485,0,1158.13648293963,39193.2252314815,2007-04-21,05:24:20
39.9027833333333,116.024833333333,0,1167.97900262467,39193.2256365741,2007-04-21,05:24:55
39.903,116.024833333333,0,1151.57480314961,39193.2261458333,2007-04-21,05:25:39
39.9032166666667,116.0248,0,1135.17060367454,39193.2267592593,2007-04-21,05:26:32
39.90335,116.024833333333,0,1131.88976377953,39193.2271412037,2007-04-21,05:27:05
39.9035166666667,116.0248,0,1128.60892388451,39193.2278125,2007-04-21,05:28:03
39.9036666666667,116.0248,0,1217.19160104987,39193.2281944444,2007-04-21,05:28:36
39.9038166666667,116.024816666667,0,1259.84251968504,39193.2286226852,2007-04-21,05:29:13
39.9039,116.02465,0,1302.49343832021,39193.2290046296,2007-04-21,05:29:46
39.9037666666667,116.024616666667,0,1309.05511811024,39193.2292824074,2007-04-21,05:30:10
39.9037666666667,116.024816666667,0,1272.96587926509,39193.2298842593,2007-04-21,05:31:02
39.9038666666667,116.024866666667,0,1312.33595800525,39193.2301967593,2007-04-21,05:31:29
39.9039833333333,116.024633333333,0,1345.14435695538,39193.2306712963,2007-04-21,05:32:10
39.9040333333333,116.024483333333,0,1279.52755905512,39193.2312152778,2007-04-21,05:32:57
39.9041666666667,116.024716666667,0,1213.91076115486,39193.2326388889,2007-04-21,05:35:00
39.90425,116.024816666667,0,1187.66404199475,39193.2345833333,2007-04-21,05:37:48
39.9043833333333,116.02475,0,1272.96587926509,39193.2357407407,2007-04-21,05:39:28
39.9043666666667,116.024916666667,0,1282.80839895013,39193.2363194444,2007-04-21,05:40:18
39.9045,116.024883333333,0,1141.73228346457,39193.2368865741,2007-04-21,05:41:07
39.90445,116.02505,0,1194.22572178478,39193.238599537,2007-04-21,05:43:35
39.9043666666667,116.025366666667,0,1148.29396325459,39193.2389814815,2007-04-21,05:44:08
39.90425,116.02555,0,1135.17060367454,39193.2396527778,2007-04-21,05:45:06
39.9042166666667,116.025783333333,0,1122.04724409449,39193.2413773148,2007-04-21,05:47:35
39.9040666666667,116.0257,0,1102.36220472441,39193.2447337963,2007-04-21,05:52:25
39.9039333333333,116.02585,0,1085.95800524934,39193.2452199074,2007-04-21,05:53:07
39.9038333333333,116.025983333333,0,1079.39632545932,39193.245625,2007-04-21,05:53:42
39.90385,116.02615,0,1085.95800524934,39193.2463078704,2007-04-21,05:54:41
39.9039833333333,116.02625,0,1085.95800524934,39193.249212963,2007-04-21,05:58:52
39.9039666666667,116.026066666667,0,1085.95800524934,39193.2492824074,2007-04-21,05:58:58
39.9039,116.02585,0,1085.95800524934,39193.2493865741,2007-04-21,05:59:07
39.9039166666667,116.026,0,1082.67716535433,39193.249537037,2007-04-21,05:59:20
39.9034666666667,116.026166666667,0,1082.67716535433,39193.2498958333,2007-04-21,05:59:51
39.9035833333333,116.02625,0,1053.14960629921,39193.2502893518,2007-04-21,06:00:25
39.9036833333333,116.026166666667,0,1053.14960629921,39193.250625,2007-04-21,06:00:54
39.9038166666667,116.02595,0,1040.02624671916,39193.2518518518,2007-04-21,06:02:40
39.9040833333333,116.02585,0,1043.30708661417,39193.2519328704,2007-04-21,06:02:47
39.9045333333333,116.025016666667,0,1043.30708661417,39193.2523958333,2007-04-21,06:03:27
39.90445,116.025516666667,0,1043.30708661417,39193.2528472222,2007-04-21,06:04:06
39.9045333333333,116.025683333333,0,1043.30708661417,39193.2540393519,2007-04-21,06:05:49
39.9045833333333,116.0255,0,1089.23884514436,39193.2548958333,2007-04-21,06:07:03
39.9045333333333,116.025633333333,0,1089.23884514436,39193.2551736111,2007-04-21,06:07:27
39.9044666666667,116.02555,0,1089.23884514436,39193.2558333333,2007-04-21,06:08:24
39.9044,116.025316666667,0,1099.0813648294,39193.2570833333,2007-04-21,06:10:12
39.9046,116.02515,0,1099.0813648294,39193.2575,2007-04-21,06:10:48
39.9042666666667,116.02495,0,1174.5406824147,39193.2578935185,2007-04-21,06:11:22
39.9046,116.024766666667,0,1174.5406824147,39193.2585300926,2007-04-21,06:12:17
39.9046166666667,116.02465,0,1167.97900262467,39193.2588425926,2007-04-21,06:12:44
39.9045,116.024666666667,0,1161.41732283465,39193.2590509259,2007-04-21,06:13:02
39.9045833333333,116.024583333333,0,1128.60892388451,39193.2604513889,2007-04-21,06:15:03
39.9043833333333,116.025016666667,0,1128.60892388451,39193.2613310185,2007-04-21,06:16:19
39.9044333333333,116.0247,0,1128.60892388451,39193.2613541667,2007-04-21,06:16:21
39.9045,116.024466666667,0,1128.60892388451,39193.2617361111,2007-04-21,06:16:54
39.9044,116.024566666667,0,1128.60892388451,39193.2621296296,2007-04-21,06:17:28
39.9044333333333,116.024716666667,0,1213.91076115486,39193.2626157407,2007-04-21,06:18:10
39.9045666666667,116.024716666667,0,1112.20472440945,39193.2691666667,2007-04-21,06:27:36
39.9046,116.024183333333,0,1112.20472440945,39193.2694328704,2007-04-21,06:27:59
39.9047166666667,116.023833333333,0,1112.20472440945,39193.2694907407,2007-04-21,06:28:04
39.90485,116.023583333333,0,1112.20472440945,39193.2697222222,2007-04-21,06:28:24
39.9048666666667,116.023783333333,0,1112.20472440945,39193.2698148148,2007-04-21,06:28:32
39.9048,116.023933333333,0,1112.20472440945,39193.2702546296,2007-04-21,06:29:10
39.9049,116.024066666667,0,1112.20472440945,39193.2709375,2007-04-21,06:30:09
39.9048,116.024116666667,0,1112.20472440945,39193.271875,2007-04-21,06:31:30
39.9048166666667,116.023883333333,0,1181.10236220472,39193.2733101852,2007-04-21,06:33:34
39.9051333333333,116.022816666667,0,1181.10236220472,39193.2740740741,2007-04-21,06:34:40
39.9052,116.024133333333,0,1181.10236220472,39193.2754861111,2007-04-21,06:36:42
39.9048166666667,116.023583333333,0,1181.10236220472,39193.2755208333,2007-04-21,06:36:45
39.9048333333333,116.023883333333,0,1181.10236220472,39193.275625,2007-04-21,06:36:54
39.9047833333333,116.023716666667,0,1181.10236220472,39193.2766666667,2007-04-21,06:38:24
39.9047833333333,116.02355,0,1138.45144356955,39193.2769444444,2007-04-21,06:38:48
39.9047166666667,116.0233,0,1115.48556430446,39193.2785416667,2007-04-21,06:41:06
39.9047,116.023133333333,0,1118.76640419948,39193.279537037,2007-04-21,06:42:32
39.9045666666667,116.023066666667,0,1115.48556430446,39193.2798148148,2007-04-21,06:42:56
39.9044,116.023133333333,0,1151.57480314961,39193.2805092593,2007-04-21,06:43:56
39.9044,116.022966666667,0,1161.41732283465,39193.2817708333,2007-04-21,06:45:45
39.90445,116.0228,0,1210.62992125984,39193.2838078704,2007-04-21,06:48:41
39.9043833333333,116.022616666667,0,1289.37007874016,39193.2853935185,2007-04-21,06:50:58
39.90445,116.022816666667,0,1220.47244094488,39193.2898726852,2007-04-21,06:57:25
39.90435,116.022616666667,0,1210.62992125984,39193.296087963,2007-04-21,07:06:22
39.9044,116.022483333333,0,1246.71916010499,39193.3381134259,2007-04-21,08:06:53
39.9044166666667,116.022733333333,0,1181.10236220472,39193.3490509259,2007-04-21,08:22:38
39.9045333333333,116.0229,0,1167.97900262467,39193.3496296296,2007-04-21,08:23:28
39.9045166666667,116.023016666667,0,1164.69816272966,39193.3513541667,2007-04-21,08:25:57
39.9043666666667,116.023083333333,0,1131.88976377953,39193.3523842593,2007-04-21,08:27:26
39.9045666666667,116.023183333333,0,1122.04724409449,39193.3529861111,2007-04-21,08:28:18
39.9047166666667,116.023433333333,0,1125.3280839895,39193.3536458333,2007-04-21,08:29:15
39.9047833333333,116.023866666667,0,1118.76640419948,39193.3541435185,2007-04-21,08:29:58
39.9047833333333,116.024133333333,0,1118.76640419948,39193.354375,2007-04-21,08:30:18
39.9048666666667,116.024283333333,0,1108.92388451444,39193.3546296296,2007-04-21,08:30:40
39.9048666666667,116.024666666667,0,1108.92388451444,39193.3551273148,2007-04-21,08:31:23
39.9048333333333,116.024866666667,0,1108.92388451444,39193.3555092593,2007-04-21,08:31:56
39.9047166666667,116.025383333333,0,1128.60892388451,39193.3564583333,2007-04-21,08:33:18
39.9046666666667,116.025183333333,0,1102.36220472441,39193.357025463,2007-04-21,08:34:07
39.90465,116.024983333333,0,1066.27296587927,39193.3579398148,2007-04-21,08:35:26
39.9045666666667,116.024833333333,0,1072.83464566929,39193.3582523148,2007-04-21,08:35:53
39.9044,116.024783333333,0,1059.71128608924,39193.3585532407,2007-04-21,08:36:19
39.9043,116.024633333333,0,1040.02624671916,39193.359224537,2007-04-21,08:37:17
39.90395,116.024466666667,0,1066.27296587927,39193.3596064815,2007-04-21,08:37:50
39.9037833333333,116.024516666667,0,1072.83464566929,39193.3600694444,2007-04-21,08:38:30
39.9035666666667,116.024583333333,0,1079.39632545932,39193.360474537,2007-04-21,08:39:05
39.9034666666667,116.024716666667,0,1079.39632545932,39193.3605787037,2007-04-21,08:39:14
39.90315,116.024866666667,0,1079.39632545932,39193.3608564815,2007-04-21,08:39:38
39.9029,116.024833333333,0,1079.39632545932,39193.3612731481,2007-04-21,08:40:14
39.9027333333333,116.0248,0,1085.95800524934,39193.3614814815,2007-04-21,08:40:32
39.9025666666667,116.0249,0,1085.95800524934,39193.3616898148,2007-04-21,08:40:50
39.9024166666667,116.02495,0,1082.67716535433,39193.3619212963,2007-04-21,08:41:10
39.9022833333333,116.025066666667,0,1082.67716535433,39193.3621875,2007-04-21,08:41:33
39.90215,116.0251,0,1082.67716535433,39193.3622916667,2007-04-21,08:41:42
39.9019333333333,116.025233333333,0,1072.83464566929,39193.3630902778,2007-04-21,08:42:51
39.9018,116.025316666667,0,1072.83464566929,39193.3634027778,2007-04-21,08:43:18
39.9016333333333,116.025366666667,0,1069.55380577428,39193.3638773148,2007-04-21,08:43:59
39.9014833333333,116.02545,0,1069.55380577428,39193.3643634259,2007-04-21,08:44:41
39.9013166666667,116.0254,0,1072.83464566929,39193.3646064815,2007-04-21,08:45:02
39.9011666666667,116.0254,0,1049.8687664042,39193.3648032407,2007-04-21,08:45:19
39.90095,116.025366666667,0,1049.8687664042,39193.3651388889,2007-04-21,08:45:48
39.9008,116.025333333333,0,1049.8687664042,39193.3653356481,2007-04-21,08:46:05
39.9005833333333,116.025366666667,0,1049.8687664042,39193.3656018519,2007-04-21,08:46:28
39.9004,116.025366666667,0,1033.46456692913,39193.3658912037,2007-04-21,08:46:53
39.9001666666667,116.025333333333,0,1026.90288713911,39193.3663541667,2007-04-21,08:47:33
39.9000666666667,116.025166666667,0,967.847769028871,39193.3682523148,2007-04-21,08:50:17
39.8999166666667,116.025016666667,0,931.758530183727,39193.3688888889,2007-04-21,08:51:12
39.8998333333333,116.024883333333,0,918.635170603675,39193.3691666667,2007-04-21,08:51:36
39.8994833333333,116.02495,0,915.354330708661,39193.3706597222,2007-04-21,08:53:45
39.8993166666667,116.024616666667,0,915.354330708661,39193.3706828704,2007-04-21,08:53:47
39.8996166666667,116.02505,0,915.354330708661,39193.3719675926,2007-04-21,08:55:38
39.9740833333333,116.317366666667,0,915.354330708661,39193.4724189815,2007-04-21,11:20:17
39.9738333333333,116.316633333333,0,915.354330708661,39193.4724652778,2007-04-21,11:20:21
39.9732333333333,116.316366666667,0,915.354330708661,39193.4725231482,2007-04-21,11:20:26
39.9723166666667,116.316333333333,0,915.354330708661,39193.4726041667,2007-04-21,11:20:33
39.9717,116.316316666667,0,915.354330708661,39193.472662037,2007-04-21,11:20:38
39.9711166666667,116.316516666667,0,915.354330708661,39193.4727083333,2007-04-21,11:20:42
39.97085,116.316683333333,0,915.354330708661,39193.4727546296,2007-04-21,11:20:46
39.9708,116.3165,0,915.354330708661,39193.4728935185,2007-04-21,11:20:58
39.9706833333333,116.3168,0,915.354330708661,39193.472974537,2007-04-21,11:21:05
39.9698833333333,116.318933333333,0,173.884514435696,39193.4730671296,2007-04-21,11:21:13
39.9669333333333,116.326983333333,0,203.412073490814,39193.473287037,2007-04-21,11:21:32
39.9662166666667,116.32725,0,187.007874015748,39193.4734143519,2007-04-21,11:21:43
39.9565,116.328733333333,0,164.041994750656,39193.4744444444,2007-04-21,11:23:12
39.9558166666667,116.3193,0,160.761154855643,39193.4754976852,2007-04-21,11:24:43
39.9554666666667,116.317883333333,0,160.761154855643,39193.4755208333,2007-04-21,11:24:45
39.95545,116.317533333333,0,219.816272965879,39193.4759143519,2007-04-21,11:25:19
39.95515,116.31715,0,154.199475065617,39193.4760185185,2007-04-21,11:25:28
39.95275,116.317433333333,0,167.322834645669,39193.4762615741,2007-04-21,11:25:49
39.9522666666667,116.3175,0,170.603674540682,39193.4763425926,2007-04-21,11:25:56
39.9509666666667,116.317716666667,0,173.884514435696,39193.4765740741,2007-04-21,11:26:16
39.9381833333333,116.3194,0,170.603674540682,39193.4779282407,2007-04-21,11:28:13
