# Supplementary material for: Research on differential privacy protection method based on user tendency
Source: PLoS One. 2023 Oct 26;18(10):e0288823. doi: 10.1371/journal.pone.0288823 (PMC10602288; doi:10.1371/journal.pone.0288823)
Supplement: S4 Data — (ZIP) [file pone.0288823.s004.zip › Data 5-4/111/Trajectory/20070423142122.plt]

Geolife trajectory
WGS 84
Altitude is in Feet
Reserved 3
0,2,255,My Track,0,0,2,8421376
0
39.9662,116.351616666667,0,150.918635170604,39195.5981712963,2007-04-23,14:21:22
39.9662333333333,116.355733333333,0,150.918635170604,39195.5985185185,2007-04-23,14:21:52
39.9665166666667,116.371533333333,0,150.918635170604,39195.5995601852,2007-04-23,14:23:22
39.9662166666667,116.3725,0,150.918635170604,39195.5996643519,2007-04-23,14:23:31
39.9662333333333,116.373766666667,0,150.918635170604,39195.5997569444,2007-04-23,14:23:39
39.9634166666667,116.373816666667,0,150.918635170604,39195.6000694444,2007-04-23,14:24:06
39.9593,116.373366666667,0,150.918635170604,39195.6003587963,2007-04-23,14:24:31
39.9545833333333,116.372983333333,0,150.918635170604,39195.6007060185,2007-04-23,14:25:01
39.9537333333333,116.373016666667,0,150.918635170604,39195.6007638889,2007-04-23,14:25:06
39.9519166666667,116.373066666667,0,134.514435695538,39195.6009259259,2007-04-23,14:25:20
39.9504833333333,116.372933333333,0,134.514435695538,39195.6012384259,2007-04-23,14:25:47
39.9496,116.372516666667,0,150.918635170604,39195.6020486111,2007-04-23,14:26:57
39.9470166666667,116.3735,0,170.603674540682,39195.6021180556,2007-04-23,14:27:03
39.9471833333333,116.374116666667,0,167.322834645669,39195.6021990741,2007-04-23,14:27:10
39.9472,116.375416666667,0,150.918635170604,39195.6023148148,2007-04-23,14:27:20
39.9473666666667,116.379783333333,0,137.795275590551,39195.6027893518,2007-04-23,14:28:01
39.9473666666667,116.38055,0,134.514435695538,39195.6029166667,2007-04-23,14:28:12
39.948,116.418983333333,0,78.740157480315,39195.6052199074,2007-04-23,14:31:31
39.9467666666667,116.419133333333,0,72.1784776902887,39195.6054282407,2007-04-23,14:31:49
39.9462833333333,116.419216666667,0,72.1784776902887,39195.6054976852,2007-04-23,14:31:55
39.9433666666667,116.419166666667,0,229.658792650919,39195.6059722222,2007-04-23,14:32:36
