# Supplementary material for: Research on differential privacy protection method based on user tendency
Source: PLoS One. 2023 Oct 26;18(10):e0288823. doi: 10.1371/journal.pone.0288823 (PMC10602288; doi:10.1371/journal.pone.0288823)
Supplement: S4 Data — (ZIP) [file pone.0288823.s004.zip › Data 5-4/111/Trajectory/20070427061046.plt]

Geolife trajectory
WGS 84
Altitude is in Feet
Reserved 3
0,2,255,My Track,0,0,2,8421376
0
39.9796166666667,116.324,0,275.590551181102,39199.2574768519,2007-04-27,06:10:46
39.9797166666667,116.327,0,272.309711286089,39199.2578009259,2007-04-27,06:11:14
39.97725,116.3274,0,249.343832020997,39199.2581365741,2007-04-27,06:11:43
39.9770666666667,116.327416666667,0,252.624671916011,39199.2583101852,2007-04-27,06:11:58
39.97585,116.327466666667,0,236.220472440945,39199.2592708333,2007-04-27,06:13:21
39.9757,116.3275,0,216.535433070866,39199.2597916667,2007-04-27,06:14:06
39.9754833333333,116.3275,0,216.535433070866,39199.2598958333,2007-04-27,06:14:15
39.9761666666667,116.3276,0,209.97375328084,39199.2601388889,2007-04-27,06:14:36
39.9767166666667,116.327566666667,0,219.816272965879,39199.2602546296,2007-04-27,06:14:46
39.9768833333333,116.328833333333,0,206.692913385827,39199.2605092593,2007-04-27,06:15:08
39.9769666666667,116.33155,0,203.412073490814,39199.2608449074,2007-04-27,06:15:37
39.97585,116.331716666667,0,196.850393700787,39199.2610185185,2007-04-27,06:15:52
39.9756333333333,116.3306,0,200.131233595801,39199.2612268519,2007-04-27,06:16:10
39.9757166666667,116.330316666667,0,206.692913385827,39199.2613194444,2007-04-27,06:16:18
