# Supplementary material for: Research on differential privacy protection method based on user tendency
Source: PLoS One. 2023 Oct 26;18(10):e0288823. doi: 10.1371/journal.pone.0288823 (PMC10602288; doi:10.1371/journal.pone.0288823)
Supplement: S4 Data — (ZIP) [file pone.0288823.s004.zip › Data 5-4/111/Trajectory/20070608232055.plt]

Geolife trajectory
WGS 84
Altitude is in Feet
Reserved 3
0,2,255,My Track,0,0,2,8421376
0
39.9065666666667,116.387966666667,0,0,39241.9728587963,2007-06-08,23:20:55
39.9065,116.386566666667,0,0,39241.9730787037,2007-06-08,23:21:14
39.9064333333333,116.383883333333,0,0,39241.97375,2007-06-08,23:22:12
39.9060333333333,116.377333333333,0,104.98687664042,39241.9745833333,2007-06-08,23:23:24
39.90615,116.371583333333,0,121.391076115486,39241.9754513889,2007-06-08,23:24:39
39.9061666666667,116.37015,0,114.829396325459,39241.9757060185,2007-06-08,23:25:01
39.9061166666667,116.3696,0,111.548556430446,39241.975787037,2007-06-08,23:25:08
39.9061666666667,116.3691,0,111.548556430446,39241.9758796296,2007-06-08,23:25:16
39.90615,116.36835,0,127.952755905512,39241.9761689815,2007-06-08,23:25:41
39.9059833333333,116.3671,0,150.918635170604,39241.9766319444,2007-06-08,23:26:21
39.906,116.365366666667,0,167.322834645669,39241.9769328704,2007-06-08,23:26:47
39.90595,116.363566666667,0,154.199475065617,39241.9771643518,2007-06-08,23:27:07
39.9060166666667,116.360216666667,0,150.918635170604,39241.9775810185,2007-06-08,23:27:43
39.9060666666667,116.359383333333,0,150.918635170604,39241.9780092593,2007-06-08,23:28:20
39.9062833333333,116.357716666667,0,150.918635170604,39241.9780439815,2007-06-08,23:28:23
39.9062,116.35755,0,246.062992125984,39241.9781481481,2007-06-08,23:28:32
39.9059333333333,116.357866666667,0,246.062992125984,39241.9782060185,2007-06-08,23:28:37
39.9061333333333,116.357883333333,0,259.186351706037,39241.978287037,2007-06-08,23:28:44
39.90615,116.357483333333,0,259.186351706037,39241.9784143518,2007-06-08,23:28:55
39.90615,116.3566,0,246.062992125984,39241.9785763889,2007-06-08,23:29:09
39.9061833333333,116.35545,0,246.062992125984,39241.9787962963,2007-06-08,23:29:28
39.9062833333333,116.353216666667,0,246.062992125984,39241.9791203704,2007-06-08,23:29:56
39.9062,116.3528,0,246.062992125984,39241.9791666667,2007-06-08,23:30:00
39.9059166666667,116.352466666667,0,246.062992125984,39241.9792013889,2007-06-08,23:30:03
39.9059833333333,116.351966666667,0,180.446194225722,39241.9792708333,2007-06-08,23:30:09
39.9063333333333,116.35155,0,180.446194225722,39241.9793518518,2007-06-08,23:30:16
39.9063166666667,116.351116666667,0,170.603674540682,39241.9794212963,2007-06-08,23:30:22
39.9062333333333,116.349283333333,0,170.603674540682,39241.9796643518,2007-06-08,23:30:43
39.9062333333333,116.348833333333,0,170.603674540682,39241.9797222222,2007-06-08,23:30:48
39.9062,116.347966666667,0,170.603674540682,39241.9798263889,2007-06-08,23:30:57
39.9062333333333,116.347033333333,0,167.322834645669,39241.9799768519,2007-06-08,23:31:10
39.9061666666667,116.3461,0,170.603674540682,39241.980150463,2007-06-08,23:31:25
39.9062,116.345166666667,0,173.884514435696,39241.9802777778,2007-06-08,23:31:36
39.9061833333333,116.343866666667,0,173.884514435696,39241.980625,2007-06-08,23:32:06
39.90595,116.342016666667,0,173.884514435696,39241.9812962963,2007-06-08,23:33:04
39.9040333333333,116.337233333333,0,173.884514435696,39241.9814699074,2007-06-08,23:33:19
39.90415,116.337216666667,0,173.884514435696,39241.9816550926,2007-06-08,23:33:35
39.9042666666667,116.337216666667,0,173.884514435696,39241.981712963,2007-06-08,23:33:40
39.90505,116.337733333333,0,354.330708661417,39241.9817824074,2007-06-08,23:33:46
39.9052333333333,116.33755,0,351.049868766404,39241.9818518519,2007-06-08,23:33:52
39.9053666666667,116.337116666667,0,351.049868766404,39241.9819444444,2007-06-08,23:34:00
39.9053333333333,116.336766666667,0,351.049868766404,39241.9820023148,2007-06-08,23:34:05
39.9057,116.3358,0,282.152230971129,39241.9821527778,2007-06-08,23:34:18
39.90585,116.335133333333,0,259.186351706037,39241.9822453704,2007-06-08,23:34:26
39.9060166666667,116.333416666667,0,255.905511811024,39241.9824884259,2007-06-08,23:34:47
39.9059,116.3317,0,262.46719160105,39241.9827430556,2007-06-08,23:35:09
39.9059666666667,116.329533333333,0,262.46719160105,39241.9834490741,2007-06-08,23:36:10
39.90655,116.329233333333,0,262.46719160105,39241.9834953704,2007-06-08,23:36:14
39.9064333333333,116.328916666667,0,262.46719160105,39241.9835532407,2007-06-08,23:36:19
39.90635,116.328633333333,0,262.46719160105,39241.983599537,2007-06-08,23:36:23
39.9064333333333,116.328333333333,0,111.548556430446,39241.9836458333,2007-06-08,23:36:27
39.9065333333333,116.32625,0,167.322834645669,39241.9840046296,2007-06-08,23:36:58
39.9065666666667,116.32385,0,180.446194225722,39241.9843518519,2007-06-08,23:37:28
39.9065333333333,116.322566666667,0,190.288713910761,39241.9845138889,2007-06-08,23:37:42
39.9064833333333,116.321933333333,0,190.288713910761,39241.9845949074,2007-06-08,23:37:49
39.9065166666667,116.317816666667,0,196.850393700787,39241.9851736111,2007-06-08,23:38:39
39.9065833333333,116.315916666667,0,193.569553805774,39241.985474537,2007-06-08,23:39:05
39.9065,116.315166666667,0,190.288713910761,39241.9856018518,2007-06-08,23:39:16
39.9064666666667,116.31275,0,190.288713910761,39241.9859490741,2007-06-08,23:39:46
39.9064666666667,116.31075,0,190.288713910761,39241.98625,2007-06-08,23:40:12
39.9060166666667,116.31035,0,213.254593175853,39241.9862847222,2007-06-08,23:40:15
39.9061666666667,116.31,0,203.412073490814,39241.9863773148,2007-06-08,23:40:23
39.9063,116.309283333333,0,203.412073490814,39241.9864930556,2007-06-08,23:40:33
39.9062833333333,116.30785,0,203.412073490814,39241.9869097222,2007-06-08,23:41:09
39.9070833333333,116.306733333333,0,203.412073490814,39241.9869444444,2007-06-08,23:41:12
39.9073833333333,116.306383333333,0,203.412073490814,39241.9870486111,2007-06-08,23:41:21
39.9086666666667,116.3065,0,203.412073490814,39241.9871875,2007-06-08,23:41:33
39.91,116.30705,0,203.412073490814,39241.9872569444,2007-06-08,23:41:39
39.9095166666667,116.30655,0,203.412073490814,39241.9872800926,2007-06-08,23:41:41
39.9093833333333,116.30615,0,203.412073490814,39241.9873611111,2007-06-08,23:41:48
39.9095166666667,116.305266666667,0,203.412073490814,39241.9875462963,2007-06-08,23:42:04
39.9095333333333,116.304933333333,0,203.412073490814,39241.9876041667,2007-06-08,23:42:09
39.9093,116.3045,0,203.412073490814,39241.987662037,2007-06-08,23:42:14
39.9092,116.304033333333,0,203.412073490814,39241.9877314815,2007-06-08,23:42:20
39.9093,116.30365,0,203.412073490814,39241.9878009259,2007-06-08,23:42:26
39.9090833333333,116.303483333333,0,203.412073490814,39241.9878356481,2007-06-08,23:42:29
39.9086833333333,116.302966666667,0,203.412073490814,39241.9880324074,2007-06-08,23:42:46
39.9084166666667,116.302166666667,0,203.412073490814,39241.9880555556,2007-06-08,23:42:48
39.9082166666667,116.30165,0,183.727034120735,39241.9881134259,2007-06-08,23:42:53
39.9077333333333,116.300683333333,0,180.446194225722,39241.9882060185,2007-06-08,23:43:01
39.9076166666667,116.30025,0,190.288713910761,39241.9882638889,2007-06-08,23:43:06
39.9076,116.29985,0,177.165354330709,39241.9883217593,2007-06-08,23:43:11
39.90745,116.299166666667,0,157.48031496063,39241.9884143519,2007-06-08,23:43:19
39.9072333333333,116.297933333333,0,157.48031496063,39241.9885763889,2007-06-08,23:43:33
39.9071666666667,116.297383333333,0,157.48031496063,39241.9886574074,2007-06-08,23:43:40
39.9071333333333,116.296666666667,0,157.48031496063,39241.9887731481,2007-06-08,23:43:50
39.9070833333333,116.29605,0,157.48031496063,39241.9888773148,2007-06-08,23:43:59
39.9070666666667,116.295616666667,0,157.48031496063,39241.9889467593,2007-06-08,23:44:05
39.9068,116.29495,0,157.48031496063,39241.9890393519,2007-06-08,23:44:13
39.90685,116.29455,0,164.041994750656,39241.9891087963,2007-06-08,23:44:19
39.9068666666667,116.2941,0,164.041994750656,39241.9891782407,2007-06-08,23:44:25
39.9067666666667,116.29355,0,160.761154855643,39241.9892592593,2007-06-08,23:44:32
39.9068166666667,116.293166666667,0,160.761154855643,39241.9896180556,2007-06-08,23:45:03
39.9066666666667,116.290866666667,0,226.377952755906,39241.9896643519,2007-06-08,23:45:07
39.90665,116.290183333333,0,226.377952755906,39241.9897685185,2007-06-08,23:45:16
39.9067333333333,116.289433333333,0,216.535433070866,39241.9899074074,2007-06-08,23:45:28
39.90665,116.2892,0,216.535433070866,39241.9901041667,2007-06-08,23:45:45
39.9066666666667,116.2889,0,216.535433070866,39241.990162037,2007-06-08,23:45:50
39.9065333333333,116.288533333333,0,246.062992125984,39241.9902546296,2007-06-08,23:45:58
39.9063333333333,116.288133333333,0,242.782152230971,39241.9902893519,2007-06-08,23:46:01
39.90635,116.287516666667,0,239.501312335958,39241.9904050926,2007-06-08,23:46:11
39.9061666666667,116.286516666667,0,252.624671916011,39241.9905555556,2007-06-08,23:46:24
39.9061666666667,116.28535,0,259.186351706037,39241.9907407407,2007-06-08,23:46:40
39.9062166666667,116.284783333333,0,249.343832020997,39241.9908333333,2007-06-08,23:46:48
39.9061666666667,116.283383333333,0,249.343832020997,39241.9910532407,2007-06-08,23:47:07
39.9063833333333,116.281033333333,0,249.343832020997,39241.9914699074,2007-06-08,23:47:43
39.9066666666667,116.280716666667,0,249.343832020997,39241.9916203704,2007-06-08,23:47:56
39.9058333333333,116.279266666667,0,249.343832020997,39241.9916782407,2007-06-08,23:48:01
39.9062833333333,116.279383333333,0,249.343832020997,39241.9917013889,2007-06-08,23:48:03
39.9063166666667,116.278766666667,0,249.343832020997,39241.9917939815,2007-06-08,23:48:11
39.90625,116.278066666667,0,249.343832020997,39241.9918981481,2007-06-08,23:48:20
39.9061,116.277733333333,0,249.343832020997,39241.9919328704,2007-06-08,23:48:23
39.9058666666667,116.277316666667,0,249.343832020997,39241.9921064815,2007-06-08,23:48:38
39.9065833333333,116.277066666667,0,249.343832020997,39241.9921412037,2007-06-08,23:48:41
39.9065833333333,116.274616666667,0,249.343832020997,39241.9925231481,2007-06-08,23:49:14
39.9065666666667,116.274083333333,0,177.165354330709,39241.9926041667,2007-06-08,23:49:21
39.9065,116.268566666667,0,160.761154855643,39241.9936458333,2007-06-08,23:50:51
39.9064833333333,116.26775,0,242.782152230971,39241.9949768518,2007-06-08,23:52:46
39.9065333333333,116.267333333333,0,265.748031496063,39241.9951851852,2007-06-08,23:53:04
39.9065666666667,116.260133333333,0,193.569553805774,39241.9961111111,2007-06-08,23:54:24
39.9065,116.259266666667,0,180.446194225722,39241.9961921296,2007-06-08,23:54:31
39.9065,116.258633333333,0,183.727034120735,39241.9962962963,2007-06-08,23:54:40
39.90655,116.256916666667,0,183.727034120735,39241.9965740741,2007-06-08,23:55:04
39.90665,116.2498,0,118.110236220472,39241.9974768519,2007-06-08,23:56:22
39.9066166666667,116.2481,0,147.637795275591,39241.9977083333,2007-06-08,23:56:42
39.9066333333333,116.247366666667,0,141.076115485564,39241.9979282407,2007-06-08,23:57:01
39.9065166666667,116.247266666667,0,288.713910761155,39241.9985416667,2007-06-08,23:57:54
39.9063666666667,116.246966666667,0,305.11811023622,39241.9989583333,2007-06-08,23:58:30
39.90625,116.244416666667,0,288.713910761155,39241.9993287037,2007-06-08,23:59:02
39.9062666666667,116.167183333333,0,282.152230971129,39242.0101273148,2007-06-09,00:14:35
39.9063333333333,116.16685,0,282.152230971129,39242.0102199074,2007-06-09,00:14:43
39.9063666666667,116.166716666667,0,278.871391076115,39242.0121643519,2007-06-09,00:17:31
39.9063666666667,116.166866666667,0,308.398950131234,39242.0168634259,2007-06-09,00:24:17
39.9063166666667,116.166666666667,0,301.837270341207,39242.0183101852,2007-06-09,00:26:22
39.9063333333333,116.166333333333,0,318.241469816273,39242.0197685185,2007-06-09,00:28:28
39.9068833333333,116.16565,0,314.96062992126,39242.0199652778,2007-06-09,00:28:45
39.9073833333333,116.16525,0,308.398950131234,39242.0200810185,2007-06-09,00:28:55
39.9077833333333,116.164966666667,0,308.398950131234,39242.020162037,2007-06-09,00:29:02
39.91185,116.16175,0,269.028871391076,39242.0210300926,2007-06-09,00:30:17
39.91375,116.160283333333,0,275.590551181102,39242.0215162037,2007-06-09,00:30:59
39.9179,116.15705,0,255.905511811024,39242.0224421296,2007-06-09,00:32:19
39.9187666666667,116.1564,0,265.748031496063,39242.0226273148,2007-06-09,00:32:35
39.9193666666667,116.155966666667,0,269.028871391076,39242.0227546296,2007-06-09,00:32:46
39.9199333333333,116.155533333333,0,275.590551181102,39242.0228703704,2007-06-09,00:32:56
39.92045,116.155233333333,0,278.871391076115,39242.022974537,2007-06-09,00:33:05
39.9211,116.1551,0,285.433070866142,39242.0230902778,2007-06-09,00:33:15
39.9219333333333,116.155033333333,0,285.433070866142,39242.0232407407,2007-06-09,00:33:28
39.9229,116.155016666667,0,288.713910761155,39242.0234953704,2007-06-09,00:33:50
39.9235166666667,116.154983333333,0,295.275590551181,39242.0239814815,2007-06-09,00:34:32
39.9240833333333,116.155,0,295.275590551181,39242.0241666667,2007-06-09,00:34:48
39.9244166666667,116.155033333333,0,314.96062992126,39242.0242592593,2007-06-09,00:34:56
39.9247666666667,116.15495,0,318.241469816273,39242.0243634259,2007-06-09,00:35:05
39.9252166666667,116.154816666667,0,318.241469816273,39242.0244907407,2007-06-09,00:35:16
39.9256666666667,116.154666666667,0,314.96062992126,39242.0245949074,2007-06-09,00:35:25
39.9260666666667,116.154416666667,0,318.241469816273,39242.0246875,2007-06-09,00:35:33
39.9264833333333,116.154233333333,0,314.96062992126,39242.0247800926,2007-06-09,00:35:41
39.9272833333333,116.15385,0,314.96062992126,39242.025,2007-06-09,00:36:00
39.9275666666667,116.153716666667,0,354.330708661417,39242.0251388889,2007-06-09,00:36:12
39.9278,116.153666666667,0,364.173228346457,39242.0255902778,2007-06-09,00:36:51
39.9281,116.153466666667,0,354.330708661417,39242.0257523148,2007-06-09,00:37:05
39.9283833333333,116.153266666667,0,344.488188976378,39242.0259027778,2007-06-09,00:37:18
39.9286166666667,116.153016666667,0,341.207349081365,39242.0259953704,2007-06-09,00:37:26
39.9290833333333,116.152583333333,0,351.049868766404,39242.0261342593,2007-06-09,00:37:38
39.92935,116.152316666667,0,351.049868766404,39242.0262268518,2007-06-09,00:37:46
39.9297333333333,116.1519,0,347.769028871391,39242.0263425926,2007-06-09,00:37:56
39.9301166666667,116.151533333333,0,331.364829396325,39242.0264467593,2007-06-09,00:38:05
39.9305666666667,116.151116666667,0,331.364829396325,39242.0265740741,2007-06-09,00:38:16
39.9309,116.15085,0,337.926509186352,39242.0266782407,2007-06-09,00:38:25
39.9314166666667,116.150366666667,0,337.926509186352,39242.0268402778,2007-06-09,00:38:39
39.9318166666667,116.149983333333,0,328.083989501312,39242.0269675926,2007-06-09,00:38:50
39.9324666666667,116.149366666667,0,337.926509186352,39242.0271412037,2007-06-09,00:39:05
39.9329,116.148966666667,0,344.488188976378,39242.0272453704,2007-06-09,00:39:14
39.9331833333333,116.1487,0,344.488188976378,39242.0273148148,2007-06-09,00:39:20
39.9336,116.148316666667,0,344.488188976378,39242.0274189815,2007-06-09,00:39:29
39.9347666666667,116.147183333333,0,321.522309711286,39242.0277083333,2007-06-09,00:39:54
39.9375,116.14195,0,331.364829396325,39242.0284953704,2007-06-09,00:41:02
39.9396,116.13635,0,314.96062992126,39242.0291898148,2007-06-09,00:42:02
39.94015,116.13555,0,318.241469816273,39242.0293171296,2007-06-09,00:42:13
39.9420166666667,116.134033333333,0,331.364829396325,39242.0296990741,2007-06-09,00:42:46
39.94435,116.132033333333,0,331.364829396325,39242.030162037,2007-06-09,00:43:26
39.9446666666667,116.131433333333,0,331.364829396325,39242.0302546296,2007-06-09,00:43:34
39.9448,116.130616666667,0,331.364829396325,39242.0303587963,2007-06-09,00:43:43
39.9447,116.129083333333,0,337.926509186352,39242.0305555556,2007-06-09,00:44:00
39.9449333333333,116.128183333333,0,341.207349081365,39242.0306712963,2007-06-09,00:44:10
39.9459833333333,116.12665,0,341.207349081365,39242.0309259259,2007-06-09,00:44:32
39.94675,116.125616666667,0,347.769028871391,39242.0311111111,2007-06-09,00:44:48
39.94745,116.1251,0,351.049868766404,39242.03125,2007-06-09,00:45:00
39.9484,116.125116666667,0,354.330708661417,39242.031412037,2007-06-09,00:45:14
39.9488666666667,116.125133333333,0,354.330708661417,39242.0314930556,2007-06-09,00:45:21
39.9492333333333,116.125066666667,0,354.330708661417,39242.0315625,2007-06-09,00:45:27
39.9496166666667,116.1248,0,354.330708661417,39242.0316435185,2007-06-09,00:45:34
39.9507,116.123833333333,0,354.330708661417,39242.031875,2007-06-09,00:45:54
39.9511666666667,116.123316666667,0,357.61154855643,39242.0319791667,2007-06-09,00:46:03
39.9517666666667,116.122683333333,0,360.892388451444,39242.0321180556,2007-06-09,00:46:15
39.9521666666667,116.1223,0,364.173228346457,39242.0322106481,2007-06-09,00:46:23
39.9532333333333,116.121533333333,0,377.296587926509,39242.0324537037,2007-06-09,00:46:44
39.9544333333333,116.1208,0,396.981627296588,39242.0327546296,2007-06-09,00:47:10
39.95525,116.120216666667,0,377.296587926509,39242.0329282407,2007-06-09,00:47:25
39.9557166666667,116.1197,0,374.015748031496,39242.0330324074,2007-06-09,00:47:34
39.9561833333333,116.118933333333,0,367.45406824147,39242.0331597222,2007-06-09,00:47:45
39.9580833333333,116.112333333333,0,387.139107611549,39242.0340277778,2007-06-09,00:49:00
39.9592333333333,116.1075,0,380.577427821522,39242.0346643519,2007-06-09,00:49:55
39.9605,116.10515,0,374.015748031496,39242.0350462963,2007-06-09,00:50:28
39.9607,116.103983333333,0,377.296587926509,39242.0351967593,2007-06-09,00:50:41
39.9602166666667,116.10235,0,377.296587926509,39242.0354282407,2007-06-09,00:51:01
39.9597666666667,116.101283333333,0,367.45406824147,39242.0356018519,2007-06-09,00:51:16
39.95965,116.10085,0,370.734908136483,39242.0357175926,2007-06-09,00:51:26
39.9594666666667,116.100383333333,0,387.139107611549,39242.0359259259,2007-06-09,00:51:44
39.95915,116.09975,0,390.419947506562,39242.0360532407,2007-06-09,00:51:55
39.9586333333333,116.09865,0,390.419947506562,39242.03625,2007-06-09,00:52:12
39.9583833333333,116.09775,0,390.419947506562,39242.036400463,2007-06-09,00:52:25
39.9588333333333,116.096816666667,0,387.139107611549,39242.0365625,2007-06-09,00:52:39
39.9591,116.0963,0,390.419947506562,39242.0366550926,2007-06-09,00:52:47
39.9592833333333,116.095983333333,0,393.700787401575,39242.036724537,2007-06-09,00:52:53
39.9587,116.092866666667,0,390.419947506562,39242.0372569444,2007-06-09,00:53:39
39.9588166666667,116.09265,0,393.700787401575,39242.0373148148,2007-06-09,00:53:44
39.9591833333333,116.092433333333,0,387.139107611549,39242.0374652778,2007-06-09,00:53:57
39.9596333333333,116.092116666667,0,383.858267716535,39242.0376041667,2007-06-09,00:54:09
39.9598,116.092,0,387.139107611549,39242.0378587963,2007-06-09,00:54:31
39.9600333333333,116.091816666667,0,383.858267716535,39242.0395023148,2007-06-09,00:56:53
39.9604833333333,116.091483333333,0,387.139107611549,39242.0397222222,2007-06-09,00:57:12
39.9609666666667,116.090983333333,0,383.858267716535,39242.0405671296,2007-06-09,00:58:25
39.9621833333333,116.088716666667,0,377.296587926509,39242.0409143518,2007-06-09,00:58:55
39.9626166666667,116.088283333333,0,377.296587926509,39242.0409953704,2007-06-09,00:59:02
39.9666166666667,116.08645,0,380.577427821522,39242.0416319444,2007-06-09,00:59:57
39.9702833333333,116.085833333333,0,383.858267716535,39242.0421875,2007-06-09,01:00:45
39.9713,116.0856,0,383.858267716535,39242.042349537,2007-06-09,01:00:59
39.9751333333333,116.085233333333,0,390.419947506562,39242.042962963,2007-06-09,01:01:52
39.9758333333333,116.08495,0,390.419947506562,39242.0430787037,2007-06-09,01:02:02
39.9765333333333,116.084583333333,0,390.419947506562,39242.0431944444,2007-06-09,01:02:12
39.9828666666667,116.081666666667,0,396.981627296588,39242.0442013889,2007-06-09,01:03:39
39.9854833333333,116.080916666667,0,400.262467191601,39242.0446180556,2007-06-09,01:04:15
39.9861,116.080883333333,0,403.543307086614,39242.0447106481,2007-06-09,01:04:23
39.9873166666667,116.080816666667,0,403.543307086614,39242.0448958333,2007-06-09,01:04:39
39.9897333333333,116.080616666667,0,410.10498687664,39242.0452546296,2007-06-09,01:05:10
39.9904,116.080233333333,0,413.385826771654,39242.0453703704,2007-06-09,01:05:20
39.9908,116.079716666667,0,416.666666666667,39242.045462963,2007-06-09,01:05:28
39.9910833333333,116.079066666667,0,423.228346456693,39242.0455671296,2007-06-09,01:05:37
39.9911833333333,116.077,0,439.632545931759,39242.0458912037,2007-06-09,01:06:05
39.9911166666667,116.0717,0,492.125984251968,39242.0468518519,2007-06-09,01:07:28
39.9909833333333,116.071016666667,0,492.125984251968,39242.0469560185,2007-06-09,01:07:37
39.9869833333333,116.0619,0,442.913385826772,39242.0481134259,2007-06-09,01:09:17
39.9866666666667,116.06145,0,446.194225721785,39242.0482060185,2007-06-09,01:09:25
39.98635,116.061166666667,0,446.194225721785,39242.048287037,2007-06-09,01:09:32
39.9859333333333,116.060933333333,0,449.475065616798,39242.0483796296,2007-06-09,01:09:40
39.9852333333333,116.060833333333,0,449.475065616798,39242.0485069444,2007-06-09,01:09:51
39.9831166666667,116.0609,0,449.475065616798,39242.0488541667,2007-06-09,01:10:21
39.9820833333333,116.060683333333,0,449.475065616798,39242.0490277778,2007-06-09,01:10:36
39.98155,116.060533333333,0,452.755905511811,39242.0491203704,2007-06-09,01:10:44
39.9807833333333,116.0602,0,456.036745406824,39242.0492592593,2007-06-09,01:10:56
39.9794666666667,116.058866666667,0,452.755905511811,39242.0495486111,2007-06-09,01:11:21
39.9790333333333,116.058116666667,0,452.755905511811,39242.0496759259,2007-06-09,01:11:32
39.9785166666667,116.055933333333,0,456.036745406824,39242.0499768518,2007-06-09,01:11:58
39.9774333333333,116.0538,0,465.879265091863,39242.0503240741,2007-06-09,01:12:28
39.9770333333333,116.053366666667,0,469.160104986877,39242.0504166667,2007-06-09,01:12:36
39.97635,116.052816666667,0,465.879265091863,39242.0505439815,2007-06-09,01:12:47
39.9760166666667,116.052083333333,0,472.44094488189,39242.0506481482,2007-06-09,01:12:56
39.9757166666667,116.050083333333,0,475.721784776903,39242.0509143519,2007-06-09,01:13:19
39.9756666666667,116.0469,0,485.564304461942,39242.0513310185,2007-06-09,01:13:55
39.9758166666667,116.045216666667,0,492.125984251968,39242.0515509259,2007-06-09,01:14:14
39.97555,116.043266666667,0,492.125984251968,39242.0517939815,2007-06-09,01:14:35
39.9757,116.042633333333,0,495.406824146982,39242.051875,2007-06-09,01:14:42
39.9764833333333,116.041966666667,0,501.968503937008,39242.052037037,2007-06-09,01:14:56
39.97685,116.041416666667,0,508.530183727034,39242.0521412037,2007-06-09,01:15:05
39.9770833333333,116.040816666667,0,511.811023622047,39242.0522222222,2007-06-09,01:15:12
39.9784166666667,116.03965,0,528.215223097113,39242.0525115741,2007-06-09,01:15:37
39.97915,116.038733333333,0,551.181102362205,39242.0527199074,2007-06-09,01:15:55
39.9794666666667,116.03825,0,564.304461942257,39242.0528240741,2007-06-09,01:16:04
39.9798,116.03775,0,564.304461942257,39242.0529282407,2007-06-09,01:16:13
39.9800833333333,116.036616666667,0,547.900262467192,39242.0530671296,2007-06-09,01:16:25
39.9802666666667,116.035766666667,0,534.776902887139,39242.0531481481,2007-06-09,01:16:32
39.9808833333333,116.035216666667,0,521.653543307087,39242.0532291667,2007-06-09,01:16:39
39.9818333333333,116.034783333333,0,508.530183727034,39242.0533333333,2007-06-09,01:16:48
39.9829833333333,116.034683333333,0,501.968503937008,39242.0534606481,2007-06-09,01:16:59
39.9851333333333,116.0344,0,521.653543307087,39242.0537962963,2007-06-09,01:17:28
39.9855333333333,116.03445,0,518.372703412074,39242.053912037,2007-06-09,01:17:38
39.9858,116.034416666667,0,518.372703412074,39242.0539699074,2007-06-09,01:17:43
39.9861833333333,116.034566666667,0,515.09186351706,39242.0540856481,2007-06-09,01:17:53
39.9862333333333,116.034666666667,0,583.989501312336,39242.0571527778,2007-06-09,01:22:18
39.98635,116.03475,0,554.461942257218,39242.0575694444,2007-06-09,01:22:54
39.9864333333333,116.034883333333,0,538.057742782152,39242.0582986111,2007-06-09,01:23:57
39.9863333333333,116.0347,0,574.146981627297,39242.0589930556,2007-06-09,01:24:57
39.9862166666667,116.034566666667,0,600.393700787402,39242.0603472222,2007-06-09,01:26:54
39.9859833333333,116.034566666667,0,567.58530183727,39242.0611226852,2007-06-09,01:28:01
39.9857166666667,116.034433333333,0,570.866141732283,39242.0612847222,2007-06-09,01:28:15
39.9853666666667,116.034483333333,0,544.619422572178,39242.0614583333,2007-06-09,01:28:30
39.9857666666667,116.034233333333,0,528.215223097113,39242.0617824074,2007-06-09,01:28:58
39.9858166666667,116.034433333333,0,498.687664041995,39242.0619675926,2007-06-09,01:29:14
39.9859666666667,116.034516666667,0,495.406824146982,39242.0621064815,2007-06-09,01:29:26
39.98615,116.034616666667,0,488.845144356955,39242.0624305556,2007-06-09,01:29:54
39.9865333333333,116.03475,0,495.406824146982,39242.0627893518,2007-06-09,01:30:25
39.98725,116.035216666667,0,495.406824146982,39242.0630208333,2007-06-09,01:30:45
39.9881,116.03545,0,495.406824146982,39242.0632175926,2007-06-09,01:31:02
39.9886,116.03565,0,495.406824146982,39242.0633333333,2007-06-09,01:31:12
39.9891,116.035616666667,0,495.406824146982,39242.0634490741,2007-06-09,01:31:22
39.9903666666667,116.035183333333,0,495.406824146982,39242.0637152778,2007-06-09,01:31:45
39.9908333333333,116.03495,0,495.406824146982,39242.0637962963,2007-06-09,01:31:52
39.9923666666667,116.034933333333,0,495.406824146982,39242.0640277778,2007-06-09,01:32:12
39.9933166666667,116.034883333333,0,495.406824146982,39242.0641782407,2007-06-09,01:32:25
39.99445,116.034833333333,0,495.406824146982,39242.0643634259,2007-06-09,01:32:41
39.9961333333333,116.0348,0,495.406824146982,39242.0724537037,2007-06-09,01:44:20
39.9820666666667,116.01085,0,495.406824146982,39242.0725925926,2007-06-09,01:44:32
39.9815666666667,116.010716666667,0,495.406824146982,39242.0727546296,2007-06-09,01:44:46
39.9814833333333,116.010866666667,0,551.181102362205,39242.0728703704,2007-06-09,01:44:56
39.9811333333333,116.0109,0,528.215223097113,39242.0734490741,2007-06-09,01:45:46
39.9795833333333,116.011916666667,0,518.372703412074,39242.0743287037,2007-06-09,01:47:02
39.9792,116.012433333333,0,518.372703412074,39242.0744328704,2007-06-09,01:47:11
39.97815,116.015266666667,0,518.372703412074,39242.0748726852,2007-06-09,01:47:49
39.9776666666667,116.016166666667,0,518.372703412074,39242.0750810185,2007-06-09,01:48:07
39.9775,116.01645,0,518.372703412074,39242.0752083333,2007-06-09,01:48:18
39.9771333333333,116.01685,0,574.146981627297,39242.0764814815,2007-06-09,01:50:08
39.9768,116.017116666667,0,574.146981627297,39242.0765856481,2007-06-09,01:50:17
39.97635,116.017516666667,0,574.146981627297,39242.076724537,2007-06-09,01:50:29
39.97605,116.017783333333,0,574.146981627297,39242.0768171296,2007-06-09,01:50:37
39.9755,116.0182,0,531.496062992126,39242.0772916667,2007-06-09,01:51:18
39.9751166666667,116.01855,0,531.496062992126,39242.0773958333,2007-06-09,01:51:27
39.9748333333333,116.018816666667,0,531.496062992126,39242.0774768519,2007-06-09,01:51:34
39.9745,116.019066666667,0,531.496062992126,39242.0775694444,2007-06-09,01:51:42
39.9741833333333,116.019366666667,0,528.215223097113,39242.0776967593,2007-06-09,01:51:53
39.9739,116.0197,0,524.9343832021,39242.0778819444,2007-06-09,01:52:09
39.9734666666667,116.019466666667,0,564.304461942257,39242.0787615741,2007-06-09,01:53:25
39.9729333333333,116.0191,0,557.742782152231,39242.0788657407,2007-06-09,01:53:34
39.9727,116.018516666667,0,557.742782152231,39242.0789467593,2007-06-09,01:53:41
39.9732333333333,116.016983333333,0,557.742782152231,39242.0791550926,2007-06-09,01:53:59
39.9732166666667,116.015883333333,0,620.07874015748,39242.0792939815,2007-06-09,01:54:11
39.9741833333333,116.014616666667,0,577.42782152231,39242.0795717593,2007-06-09,01:54:35
39.9743833333333,116.014416666667,0,577.42782152231,39242.0796296296,2007-06-09,01:54:40
39.9749666666667,116.013833333333,0,574.146981627297,39242.0797685185,2007-06-09,01:54:52
39.9756,116.012833333333,0,570.866141732283,39242.0799305556,2007-06-09,01:55:06
39.9758666666667,116.011883333333,0,570.866141732283,39242.0800578704,2007-06-09,01:55:17
39.9760833333333,116.010633333333,0,570.866141732283,39242.0802199074,2007-06-09,01:55:31
39.9760166666667,116.010016666667,0,561.023622047244,39242.0803009259,2007-06-09,01:55:38
39.9755,116.009066666667,0,554.461942257218,39242.0804513889,2007-06-09,01:55:51
39.9753,116.007133333333,0,567.58530183727,39242.0807291667,2007-06-09,01:56:15
39.9749833333333,116.0066,0,570.866141732283,39242.0808217593,2007-06-09,01:56:23
39.9741666666667,116.004516666667,0,574.146981627297,39242.0811342593,2007-06-09,01:56:50
39.9742833333333,116.003766666667,0,580.708661417323,39242.08125,2007-06-09,01:57:00
39.9745166666667,116.003133333333,0,583.989501312336,39242.0813541667,2007-06-09,01:57:09
39.9747166666667,116.001466666667,0,593.832020997375,39242.0815856481,2007-06-09,01:57:29
39.9742166666667,115.999733333333,0,597.112860892388,39242.0818287037,2007-06-09,01:57:50
39.9736,115.998616666667,0,600.393700787402,39242.0820023148,2007-06-09,01:58:05
39.9714666666667,115.995716666667,0,606.955380577428,39242.0824884259,2007-06-09,01:58:47
39.9706666666667,115.994266666667,0,593.832020997375,39242.0826967593,2007-06-09,01:59:05
39.9701,115.9938,0,606.955380577428,39242.0828125,2007-06-09,01:59:15
39.9696166666667,115.993366666667,0,620.07874015748,39242.0829282407,2007-06-09,01:59:25
39.9692833333333,115.993,0,626.640419947507,39242.0830208333,2007-06-09,01:59:33
39.9683833333333,115.9915,0,646.325459317585,39242.0833101852,2007-06-09,01:59:58
39.9680833333333,115.991266666667,0,649.606299212598,39242.0833796296,2007-06-09,02:00:04
39.9671333333333,115.990466666667,0,649.606299212598,39242.0835763889,2007-06-09,02:00:21
39.9667333333333,115.98975,0,649.606299212598,39242.0836921296,2007-06-09,02:00:31
39.9665166666667,115.9892,0,649.606299212598,39242.0837731481,2007-06-09,02:00:38
39.9665166666667,115.988233333333,0,639.763779527559,39242.0838888889,2007-06-09,02:00:48
39.9667166666667,115.987216666667,0,639.763779527559,39242.0840046296,2007-06-09,02:00:58
39.9670833333333,115.986116666667,0,649.606299212598,39242.0841550926,2007-06-09,02:01:11
39.9672833333333,115.98535,0,649.606299212598,39242.0842708333,2007-06-09,02:01:21
39.96745,115.984966666667,0,649.606299212598,39242.0843402778,2007-06-09,02:01:27
39.9679666666667,115.98435,0,649.606299212598,39242.0844560185,2007-06-09,02:01:37
39.9686,115.983516666667,0,643.044619422572,39242.0845949074,2007-06-09,02:01:49
39.9690166666667,115.982933333333,0,646.325459317585,39242.0847106481,2007-06-09,02:01:59
39.9693166666667,115.982316666667,0,643.044619422572,39242.0848032407,2007-06-09,02:02:07
39.9695666666667,115.981816666667,0,646.325459317585,39242.0848842593,2007-06-09,02:02:14
39.97055,115.98125,0,649.606299212598,39242.0850694444,2007-06-09,02:02:30
39.9721333333333,115.98095,0,649.606299212598,39242.0853587963,2007-06-09,02:02:55
39.9726166666667,115.980866666667,0,649.606299212598,39242.0854513889,2007-06-09,02:03:03
39.97305,115.980883333333,0,646.325459317585,39242.0855439815,2007-06-09,02:03:11
39.9739666666667,115.980933333333,0,633.202099737533,39242.0857175926,2007-06-09,02:03:26
39.97485,115.981083333333,0,633.202099737533,39242.0858796296,2007-06-09,02:03:40
39.9755,115.9813,0,603.674540682415,39242.0859953704,2007-06-09,02:03:50
39.9761166666667,115.981466666667,0,600.393700787402,39242.086087963,2007-06-09,02:03:58
39.9777333333333,115.98155,0,600.393700787402,39242.0863194444,2007-06-09,02:04:18
39.9788666666667,115.981433333333,0,600.393700787402,39242.0864930556,2007-06-09,02:04:33
39.97985,115.98185,0,623.359580052493,39242.0866435185,2007-06-09,02:04:46
39.9808166666667,115.982183333333,0,606.955380577428,39242.0867824074,2007-06-09,02:04:58
39.9819333333333,115.983716666667,0,597.112860892388,39242.087037037,2007-06-09,02:05:20
39.9818666666667,115.984983333333,0,597.112860892388,39242.0872106481,2007-06-09,02:05:35
39.9805833333333,115.988216666667,0,606.955380577428,39242.0877199074,2007-06-09,02:06:19
39.9802166666667,115.98965,0,606.955380577428,39242.087974537,2007-06-09,02:06:41
39.9799,115.990933333333,0,633.202099737533,39242.088275463,2007-06-09,02:07:07
39.98,115.9914,0,633.202099737533,39242.0883912037,2007-06-09,02:07:17
39.9803166666667,115.9916,0,633.202099737533,39242.0885069444,2007-06-09,02:07:27
39.98065,115.991383333333,0,639.763779527559,39242.0886226852,2007-06-09,02:07:37
39.9810833333333,115.990183333333,0,646.325459317585,39242.0889930556,2007-06-09,02:08:09
39.9811833333333,115.989866666667,0,646.325459317585,39242.0890856481,2007-06-09,02:08:17
39.9813333333333,115.9896,0,646.325459317585,39242.0891666667,2007-06-09,02:08:24
39.9814666666667,115.98935,0,646.325459317585,39242.0892361111,2007-06-09,02:08:30
39.9814833333333,115.988866666667,0,646.325459317585,39242.0894212963,2007-06-09,02:08:46
39.9816166666667,115.9884,0,643.044619422572,39242.0895949074,2007-06-09,02:09:01
39.9817,115.988166666667,0,643.044619422572,39242.0896990741,2007-06-09,02:09:10
39.9822166666667,115.98745,0,646.325459317585,39242.089849537,2007-06-09,02:09:23
39.9823,115.98715,0,652.887139107611,39242.0899652778,2007-06-09,02:09:33
39.9823666666667,115.986933333333,0,659.448818897638,39242.0900810185,2007-06-09,02:09:43
39.9826833333333,115.986466666667,0,787.40157480315,39242.0902893519,2007-06-09,02:10:01
39.9828666666667,115.986066666667,0,777.55905511811,39242.0904282407,2007-06-09,02:10:13
39.9830666666667,115.985583333333,0,777.55905511811,39242.0906134259,2007-06-09,02:10:29
39.9832833333333,115.985183333333,0,777.55905511811,39242.0907638889,2007-06-09,02:10:42
39.98335,115.984883333333,0,777.55905511811,39242.0908449074,2007-06-09,02:10:49
39.9832666666667,115.98445,0,787.40157480315,39242.0909722222,2007-06-09,02:11:00
39.9833166666667,115.984116666667,0,780.839895013123,39242.091087963,2007-06-09,02:11:10
39.98345,115.9835,0,777.55905511811,39242.0912847222,2007-06-09,02:11:27
39.9834833333333,115.98315,0,790.682414698163,39242.0913773148,2007-06-09,02:11:35
39.9836,115.982866666667,0,787.40157480315,39242.0914351852,2007-06-09,02:11:40
39.9836833333333,115.98275,0,826.771653543307,39242.0916782407,2007-06-09,02:12:01
39.9840333333333,115.982316666667,0,816.929133858268,39242.0923611111,2007-06-09,02:13:00
39.9841333333333,115.979883333333,0,797.244094488189,39242.0929282407,2007-06-09,02:13:49
39.98405,115.9788,0,787.40157480315,39242.0930208333,2007-06-09,02:13:57
39.9848666666667,115.976533333333,0,770.997375328084,39242.0932523148,2007-06-09,02:14:17
39.9850333333333,115.975433333333,0,770.997375328084,39242.0933796296,2007-06-09,02:14:28
39.9847833333333,115.97465,0,764.435695538058,39242.0934722222,2007-06-09,02:14:36
39.9835666666667,115.97065,0,702.099737532808,39242.093900463,2007-06-09,02:15:13
39.9837833333333,115.970116666667,0,695.538057742782,39242.0939814815,2007-06-09,02:15:20
39.9842166666667,115.969533333333,0,688.976377952756,39242.0941319444,2007-06-09,02:15:33
39.9844333333333,115.9693,0,688.976377952756,39242.0942361111,2007-06-09,02:15:42
39.9849833333333,115.9692,0,682.41469816273,39242.0944097222,2007-06-09,02:15:57
39.9852333333333,115.968883333333,0,685.695538057743,39242.0944791667,2007-06-09,02:16:03
39.98515,115.96815,0,685.695538057743,39242.0945833333,2007-06-09,02:16:12
39.9821333333333,115.961516666667,0,679.133858267717,39242.0955208333,2007-06-09,02:17:33
39.9820166666667,115.96125,0,675.853018372703,39242.0962037037,2007-06-09,02:18:32
39.9818833333333,115.960733333333,0,682.41469816273,39242.0963773148,2007-06-09,02:18:47
39.9814666666667,115.9595,0,682.41469816273,39242.0966087963,2007-06-09,02:19:07
39.9814,115.958816666667,0,682.41469816273,39242.0967592593,2007-06-09,02:19:20
39.9813833333333,115.958616666667,0,600.393700787402,39242.0969675926,2007-06-09,02:19:38
39.98125,115.958566666667,0,626.640419947507,39242.0976736111,2007-06-09,02:20:39
39.9814666666667,115.9577,0,616.797900262467,39242.0978587963,2007-06-09,02:20:55
39.9822666666667,115.956333333333,0,620.07874015748,39242.0981828704,2007-06-09,02:21:23
39.9827833333333,115.955716666667,0,620.07874015748,39242.0991203704,2007-06-09,02:22:44
39.9878333333333,115.95565,0,620.07874015748,39242.0991435185,2007-06-09,02:22:46
39.9882333333333,115.955933333333,0,620.07874015748,39242.0991898148,2007-06-09,02:22:50
39.9884166666667,115.956266666667,0,669.291338582677,39242.0992476852,2007-06-09,02:22:55
39.9886666666667,115.956933333333,0,652.887139107611,39242.0993402778,2007-06-09,02:23:03
39.9887833333333,115.957533333333,0,649.606299212598,39242.0994212963,2007-06-09,02:23:10
39.9891833333333,115.958233333333,0,649.606299212598,39242.099525463,2007-06-09,02:23:19
39.9895333333333,115.9586,0,675.853018372703,39242.0996296296,2007-06-09,02:23:28
39.9900333333333,115.959116666667,0,679.133858267717,39242.0997453704,2007-06-09,02:23:38
39.9904,115.959983333333,0,679.133858267717,39242.0998726852,2007-06-09,02:23:49
39.9904833333333,115.96105,0,672.57217847769,39242.1000115741,2007-06-09,02:24:01
39.9907,115.961566666667,0,682.41469816273,39242.1000925926,2007-06-09,02:24:08
39.9912,115.9617,0,685.695538057743,39242.1001851852,2007-06-09,02:24:16
39.9917333333333,115.961416666667,0,685.695538057743,39242.1002893519,2007-06-09,02:24:25
39.99215,115.961133333333,0,679.133858267717,39242.1003819444,2007-06-09,02:24:33
39.9933333333333,115.95945,0,698.818897637795,39242.1007060185,2007-06-09,02:25:01
39.9958833333333,115.953816666667,0,688.976377952756,39242.1015625,2007-06-09,02:26:15
39.9960666666667,115.953083333333,0,682.41469816273,39242.1016550926,2007-06-09,02:26:23
39.99635,115.952583333333,0,685.695538057743,39242.1017476852,2007-06-09,02:26:31
39.99655,115.951783333333,0,685.695538057743,39242.1018402778,2007-06-09,02:26:39
39.9967166666667,115.9512,0,685.695538057743,39242.1019212963,2007-06-09,02:26:46
39.9971166666667,115.94975,0,688.976377952756,39242.1021527778,2007-06-09,02:27:06
39.9973666666667,115.948766666667,0,725.0656167979,39242.102349537,2007-06-09,02:27:23
39.99745,115.948533333333,0,718.503937007874,39242.1024189815,2007-06-09,02:27:29
39.9976,115.94795,0,718.503937007874,39242.1025694444,2007-06-09,02:27:42
39.9977166666667,115.947316666667,0,718.503937007874,39242.1026736111,2007-06-09,02:27:51
39.9985333333333,115.946133333333,0,708.661417322835,39242.1028240741,2007-06-09,02:28:04
40.00115,115.941866666667,0,711.942257217848,39242.1034490741,2007-06-09,02:28:58
40.00185,115.939816666667,0,708.661417322835,39242.1037615741,2007-06-09,02:29:25
40.00275,115.938,0,711.942257217848,39242.1040509259,2007-06-09,02:29:50
40.0033166666667,115.936733333333,0,711.942257217848,39242.1042708333,2007-06-09,02:30:09
40.0050166666667,115.937,0,728.346456692913,39242.1045949074,2007-06-09,02:30:37
40.0054333333333,115.9369,0,731.627296587926,39242.1046759259,2007-06-09,02:30:44
40.0057,115.936416666667,0,731.627296587926,39242.1047800926,2007-06-09,02:30:53
40.0058333333333,115.93575,0,725.0656167979,39242.1054282407,2007-06-09,02:31:49
40.0057166666667,115.935866666667,0,744.750656167979,39242.1063657407,2007-06-09,02:33:10
40.0056833333333,115.936016666667,0,780.839895013123,39242.1077662037,2007-06-09,02:35:11
40.0056833333333,115.935833333333,0,734.90813648294,39242.1094560185,2007-06-09,02:37:37
40.0057,115.9357,0,744.750656167979,39242.1142592593,2007-06-09,02:44:32
40.0058166666667,115.935933333333,0,744.750656167979,39242.1152662037,2007-06-09,02:45:59
40.00575,115.935733333333,0,754.593175853018,39242.1154050926,2007-06-09,02:46:11
40.00725,115.9329,0,705.380577427821,39242.1165509259,2007-06-09,02:47:50
40.0076166666667,115.931666666667,0,708.661417322835,39242.1167013889,2007-06-09,02:48:03
40.0084666666667,115.930816666667,0,705.380577427821,39242.1168865741,2007-06-09,02:48:19
40.0096,115.928533333333,0,702.099737532808,39242.1172337963,2007-06-09,02:48:49
40.0104666666667,115.924816666667,0,718.503937007874,39242.1177662037,2007-06-09,02:49:35
40.0105166666667,115.922483333333,0,715.223097112861,39242.1180787037,2007-06-09,02:50:02
40.0111666666667,115.920933333333,0,711.942257217848,39242.118287037,2007-06-09,02:50:20
40.0120333333333,115.920216666667,0,715.223097112861,39242.1184490741,2007-06-09,02:50:34
40.0125666666667,115.91995,0,715.223097112861,39242.1185416667,2007-06-09,02:50:42
40.0130333333333,115.91975,0,718.503937007874,39242.1186226852,2007-06-09,02:50:49
40.01385,115.919666666667,0,721.784776902887,39242.1187615741,2007-06-09,02:51:01
40.0148166666667,115.919216666667,0,721.784776902887,39242.1189351852,2007-06-09,02:51:16
40.0153166666667,115.919066666667,0,721.784776902887,39242.1190162037,2007-06-09,02:51:23
40.0158,115.918866666667,0,721.784776902887,39242.1190972222,2007-06-09,02:51:30
40.0170666666667,115.918083333333,0,721.784776902887,39242.1193171296,2007-06-09,02:51:49
40.0177666666667,115.917183333333,0,721.784776902887,39242.1194675926,2007-06-09,02:52:02
40.0184333333333,115.916766666667,0,721.784776902887,39242.1195833333,2007-06-09,02:52:12
40.0196,115.915083333333,0,718.503937007874,39242.1198611111,2007-06-09,02:52:36
40.0199666666667,115.9145,0,718.503937007874,39242.1199537037,2007-06-09,02:52:44
40.0202833333333,115.913766666667,0,725.0656167979,39242.1200578704,2007-06-09,02:52:53
40.0205333333333,115.9119,0,721.784776902887,39242.1203009259,2007-06-09,02:53:14
40.02055,115.911116666667,0,725.0656167979,39242.1204050926,2007-06-09,02:53:23
40.0197666666667,115.906983333333,0,721.784776902887,39242.1209606482,2007-06-09,02:54:11
40.0207166666667,115.903183333333,0,741.469816272966,39242.1214351852,2007-06-09,02:54:52
40.0207333333333,115.9012,0,748.031496062992,39242.1216782407,2007-06-09,02:55:13
40.0209333333333,115.90065,0,744.750656167979,39242.1217592593,2007-06-09,02:55:20
40.0213333333333,115.9003,0,748.031496062992,39242.1218402778,2007-06-09,02:55:27
40.0218,115.900133333333,0,748.031496062992,39242.1219212963,2007-06-09,02:55:34
40.02235,115.9001,0,748.031496062992,39242.1220138889,2007-06-09,02:55:42
40.0230333333333,115.90025,0,751.312335958005,39242.1221296296,2007-06-09,02:55:52
40.02845,115.902,0,754.593175853018,39242.1229976852,2007-06-09,02:57:07
40.0289833333333,115.90215,0,754.593175853018,39242.1230787037,2007-06-09,02:57:14
40.0295333333333,115.9025,0,754.593175853018,39242.1231712963,2007-06-09,02:57:22
40.0300666666667,115.90265,0,764.435695538058,39242.1232638889,2007-06-09,02:57:30
40.0307,115.902733333333,0,770.997375328084,39242.1233796296,2007-06-09,02:57:40
40.0311833333333,115.9028,0,770.997375328084,39242.1234606481,2007-06-09,02:57:47
40.03185,115.903166666667,0,777.55905511811,39242.1235763889,2007-06-09,02:57:57
40.0322833333333,115.903516666667,0,780.839895013123,39242.1236574074,2007-06-09,02:58:04
40.0328833333333,115.903566666667,0,777.55905511811,39242.12375,2007-06-09,02:58:12
40.03355,115.903433333333,0,780.839895013123,39242.1238541667,2007-06-09,02:58:21
40.0349666666667,115.902433333333,0,787.40157480315,39242.1241087963,2007-06-09,02:58:43
40.0356833333333,115.901133333333,0,784.120734908136,39242.1243055556,2007-06-09,02:59:00
40.0359,115.900366666667,0,784.120734908136,39242.1243981481,2007-06-09,02:59:08
40.0364166666667,115.899716666667,0,780.839895013123,39242.1245023148,2007-06-09,02:59:17
40.03655,115.898666666667,0,780.839895013123,39242.1246180556,2007-06-09,02:59:27
40.0364833333333,115.898033333333,0,787.40157480315,39242.1246875,2007-06-09,02:59:33
40.0357666666667,115.896766666667,0,790.682414698163,39242.1248726852,2007-06-09,02:59:49
40.0350166666667,115.896366666667,0,793.963254593176,39242.125,2007-06-09,03:00:00
40.0345333333333,115.896166666667,0,793.963254593176,39242.1250810185,2007-06-09,03:00:07
40.0338333333333,115.895366666667,0,793.963254593176,39242.1252199074,2007-06-09,03:00:19
40.0333,115.894083333333,0,790.682414698163,39242.1253819444,2007-06-09,03:00:33
40.0328166666667,115.891916666667,0,790.682414698163,39242.1256597222,2007-06-09,03:00:57
40.03265,115.8912,0,790.682414698163,39242.1257638889,2007-06-09,03:01:06
40.0327166666667,115.890433333333,0,793.963254593176,39242.1258680556,2007-06-09,03:01:15
40.0328833333333,115.889583333333,0,793.963254593176,39242.1259837963,2007-06-09,03:01:25
40.0329166666667,115.885233333333,0,777.55905511811,39242.1264699074,2007-06-09,03:02:07
40.0334333333333,115.88365,0,770.997375328084,39242.1266550926,2007-06-09,03:02:23
40.0336333333333,115.88245,0,757.874015748031,39242.1268055556,2007-06-09,03:02:36
40.0334,115.881083333333,0,738.188976377953,39242.1269675926,2007-06-09,03:02:50
40.0335333333333,115.880233333333,0,754.593175853018,39242.1270601852,2007-06-09,03:02:58
40.0333833333333,115.8796,0,761.154855643045,39242.1271527778,2007-06-09,03:03:06
40.0330333333333,115.879016666667,0,767.716535433071,39242.1272685185,2007-06-09,03:03:16
40.0327833333333,115.878666666667,0,774.278215223097,39242.127337963,2007-06-09,03:03:22
40.0327833333333,115.8781,0,770.997375328084,39242.1274189815,2007-06-09,03:03:29
40.0338,115.875716666667,0,790.682414698163,39242.1277546296,2007-06-09,03:03:58
40.0342833333333,115.8751,0,793.963254593176,39242.1278472222,2007-06-09,03:04:06
40.03445,115.874233333333,0,793.963254593176,39242.1281365741,2007-06-09,03:04:31
40.03575,115.873033333333,0,793.963254593176,39242.1281712963,2007-06-09,03:04:34
40.0361166666667,115.873316666667,0,810.367454068241,39242.1281944444,2007-06-09,03:04:36
40.0366333333333,115.8731,0,807.086614173228,39242.1282986111,2007-06-09,03:04:45
40.03695,115.872883333333,0,807.086614173228,39242.1283449074,2007-06-09,03:04:49
40.0372166666667,115.872233333333,0,807.086614173228,39242.1284259259,2007-06-09,03:04:56
40.0377666666667,115.87165,0,807.086614173228,39242.1285416667,2007-06-09,03:05:06
40.0381333333333,115.870633333333,0,810.367454068241,39242.1286805556,2007-06-09,03:05:18
40.0380166666667,115.8701,0,807.086614173228,39242.1287731482,2007-06-09,03:05:26
40.0374,115.86965,0,816.929133858268,39242.1289467593,2007-06-09,03:05:41
40.03695,115.869616666667,0,826.771653543307,39242.1290509259,2007-06-09,03:05:50
40.0362,115.8682,0,830.05249343832,39242.1293402778,2007-06-09,03:06:15
40.0354666666667,115.867433333333,0,823.490813648294,39242.1295023148,2007-06-09,03:06:29
40.0346333333333,115.867483333333,0,823.490813648294,39242.1296296296,2007-06-09,03:06:40
40.03425,115.867416666667,0,826.771653543307,39242.1296990741,2007-06-09,03:06:46
40.0328166666667,115.866133333333,0,843.175853018373,39242.1300231481,2007-06-09,03:07:14
40.03235,115.86595,0,846.456692913386,39242.1301157407,2007-06-09,03:07:22
40.0315166666667,115.865833333333,0,853.018372703412,39242.1302777778,2007-06-09,03:07:36
40.03085,115.866,0,856.299212598425,39242.1304050926,2007-06-09,03:07:47
40.0291166666667,115.867066666667,0,839.895013123359,39242.1306828704,2007-06-09,03:08:11
40.0282,115.867533333333,0,830.05249343832,39242.1308101852,2007-06-09,03:08:22
40.0271166666667,115.868516666667,0,830.05249343832,39242.1309837963,2007-06-09,03:08:37
40.0259,115.868983333333,0,826.771653543307,39242.1311574074,2007-06-09,03:08:52
40.0253833333333,115.869066666667,0,830.05249343832,39242.1312384259,2007-06-09,03:08:59
40.0248,115.869083333333,0,826.771653543307,39242.1313425926,2007-06-09,03:09:08
40.0242333333333,115.869416666667,0,820.209973753281,39242.1314583333,2007-06-09,03:09:18
40.0238,115.8696,0,823.490813648294,39242.1315393519,2007-06-09,03:09:25
40.0226,115.86955,0,833.333333333333,39242.1318055556,2007-06-09,03:09:48
40.0215666666667,115.869233333333,0,839.895013123359,39242.1320601852,2007-06-09,03:10:10
40.02095,115.869016666667,0,843.175853018373,39242.1321990741,2007-06-09,03:10:22
40.0204166666667,115.868333333333,0,846.456692913386,39242.132349537,2007-06-09,03:10:35
40.0195666666667,115.867,0,869.422572178478,39242.1326388889,2007-06-09,03:11:00
40.0194,115.866483333333,0,872.703412073491,39242.1327430556,2007-06-09,03:11:09
40.01945,115.865816666667,0,869.422572178478,39242.1328472222,2007-06-09,03:11:18
40.0196833333333,115.865133333333,0,866.141732283465,39242.1329398148,2007-06-09,03:11:26
40.0207333333333,115.86405,0,843.175853018373,39242.1331018518,2007-06-09,03:11:40
40.02125,115.863483333333,0,836.614173228346,39242.1331712963,2007-06-09,03:11:46
40.0223833333333,115.8631,0,836.614173228346,39242.1333101852,2007-06-09,03:11:58
40.02345,115.862466666667,0,836.614173228346,39242.1334722222,2007-06-09,03:12:12
40.0242166666667,115.8622,0,836.614173228346,39242.133587963,2007-06-09,03:12:22
40.0248333333333,115.86205,0,836.614173228346,39242.1336805556,2007-06-09,03:12:30
40.02535,115.861783333333,0,836.614173228346,39242.1337615741,2007-06-09,03:12:37
40.0258833333333,115.86185,0,836.614173228346,39242.1338310185,2007-06-09,03:12:43
40.02625,115.861766666667,0,836.614173228346,39242.133900463,2007-06-09,03:12:49
40.02685,115.861483333333,0,836.614173228346,39242.1340046296,2007-06-09,03:12:58
40.0275333333333,115.860766666667,0,839.895013123359,39242.1341550926,2007-06-09,03:13:11
40.0280333333333,115.860416666667,0,843.175853018373,39242.1342476852,2007-06-09,03:13:19
40.0283166666667,115.85985,0,846.456692913386,39242.1343402778,2007-06-09,03:13:27
40.0282,115.85875,0,853.018372703412,39242.1345023148,2007-06-09,03:13:41
40.0282666666667,115.858133333333,0,856.299212598425,39242.1345949074,2007-06-09,03:13:49
40.02865,115.857233333333,0,849.737532808399,39242.1347453704,2007-06-09,03:14:02
40.0290166666667,115.8568,0,849.737532808399,39242.134849537,2007-06-09,03:14:11
40.0293333333333,115.8564,0,849.737532808399,39242.1349305556,2007-06-09,03:14:18
40.0301,115.855316666667,0,853.018372703412,39242.135162037,2007-06-09,03:14:38
40.0305666666667,115.854633333333,0,853.018372703412,39242.1352893518,2007-06-09,03:14:49
40.0314666666667,115.852933333333,0,846.456692913386,39242.1355208333,2007-06-09,03:15:09
40.0323,115.851966666667,0,849.737532808399,39242.1356944444,2007-06-09,03:15:24
40.0327166666667,115.851666666667,0,853.018372703412,39242.135775463,2007-06-09,03:15:31
40.0330833333333,115.851516666667,0,853.018372703412,39242.1358449074,2007-06-09,03:15:37
40.0335666666667,115.85085,0,849.737532808399,39242.1359837963,2007-06-09,03:15:49
40.0336166666667,115.849866666667,0,846.456692913386,39242.1361111111,2007-06-09,03:16:00
40.0340166666667,115.848616666667,0,849.737532808399,39242.1362847222,2007-06-09,03:16:15
40.034,115.8479,0,849.737532808399,39242.1363773148,2007-06-09,03:16:23
40.0338666666667,115.847083333333,0,859.580052493438,39242.1364814815,2007-06-09,03:16:32
40.03385,115.846233333333,0,859.580052493438,39242.1365856482,2007-06-09,03:16:41
40.0336333333333,115.84565,0,862.860892388451,39242.1366666667,2007-06-09,03:16:48
40.0316833333333,115.842633333333,0,869.422572178478,39242.1371643519,2007-06-09,03:17:31
40.0309833333333,115.84205,0,872.703412073491,39242.1373032407,2007-06-09,03:17:43
40.0304666666667,115.8416,0,872.703412073491,39242.1374074074,2007-06-09,03:17:52
40.0296666666667,115.841016666667,0,872.703412073491,39242.1375578704,2007-06-09,03:18:05
40.02915,115.840766666667,0,872.703412073491,39242.137650463,2007-06-09,03:18:13
40.0282666666667,115.840183333333,0,872.703412073491,39242.1378125,2007-06-09,03:18:27
40.0277333333333,115.839433333333,0,879.265091863517,39242.1379513889,2007-06-09,03:18:39
40.0272666666667,115.838466666667,0,898.950131233596,39242.1381018519,2007-06-09,03:18:52
40.02655,115.837716666667,0,902.230971128609,39242.1382638889,2007-06-09,03:19:06
40.0259333333333,115.837583333333,0,905.511811023622,39242.1383680556,2007-06-09,03:19:15
40.02135,115.835183333333,0,912.073490813648,39242.1391435185,2007-06-09,03:20:22
40.0199166666667,115.833866666667,0,908.792650918635,39242.1394328704,2007-06-09,03:20:47
40.0183166666667,115.831666666667,0,938.320209973753,39242.139849537,2007-06-09,03:21:23
40.0177333333333,115.83115,0,935.03937007874,39242.1399768519,2007-06-09,03:21:34
40.0169166666667,115.82995,0,935.03937007874,39242.1401967593,2007-06-09,03:21:53
40.0165,115.828833333333,0,931.758530183727,39242.1403703704,2007-06-09,03:22:08
40.0161666666667,115.826983333333,0,948.162729658793,39242.1406365741,2007-06-09,03:22:31
40.0161,115.82595,0,951.443569553806,39242.1408217593,2007-06-09,03:22:47
40.0159833333333,115.825616666667,0,958.005249343832,39242.1409259259,2007-06-09,03:22:56
40.0159166666667,115.825466666667,0,980.971128608924,39242.1413310185,2007-06-09,03:23:31
40.0158166666667,115.825316666667,0,964.566929133858,39242.1425925926,2007-06-09,03:25:20
40.0159,115.82515,0,915.354330708661,39242.1459259259,2007-06-09,03:30:08
40.01595,115.825466666667,0,974.409448818898,39242.1648842593,2007-06-09,03:57:26
40.0158166666667,115.825216666667,0,987.53280839895,39242.1651273148,2007-06-09,03:57:47
40.0136666666667,115.824366666667,0,961.286089238845,39242.1656134259,2007-06-09,03:58:29
40.0131,115.824083333333,0,954.724409448819,39242.1657060185,2007-06-09,03:58:37
40.0118333333333,115.823366666667,0,941.601049868766,39242.1659259259,2007-06-09,03:58:56
40.0118666666667,115.821433333333,0,964.566929133858,39242.1661921296,2007-06-09,03:59:19
40.0119666666667,115.8208,0,967.847769028871,39242.1662962963,2007-06-09,03:59:28
40.0119166666667,115.820033333333,0,974.409448818898,39242.1664351852,2007-06-09,03:59:40
40.0121166666667,115.81955,0,974.409448818898,39242.1665509259,2007-06-09,03:59:50
40.0123833333333,115.8191,0,977.690288713911,39242.1666782407,2007-06-09,04:00:01
40.0128166666667,115.817966666667,0,984.251968503937,39242.1669444444,2007-06-09,04:00:24
40.0130166666667,115.816983333333,0,990.813648293963,39242.1671412037,2007-06-09,04:00:41
40.014,115.815166666667,0,990.813648293963,39242.1675,2007-06-09,04:01:12
40.0139333333333,115.814066666667,0,977.690288713911,39242.1676388889,2007-06-09,04:01:24
40.0130166666667,115.8113,0,961.286089238845,39242.1679513889,2007-06-09,04:01:51
40.0125,115.8108,0,961.286089238845,39242.1680439815,2007-06-09,04:01:59
40.0119833333333,115.810533333333,0,964.566929133858,39242.168125,2007-06-09,04:02:06
40.0108333333333,115.809983333333,0,967.847769028871,39242.1683101852,2007-06-09,04:02:22
40.0099833333333,115.809816666667,0,967.847769028871,39242.1684606481,2007-06-09,04:02:35
40.00955,115.809883333333,0,967.847769028871,39242.1685416667,2007-06-09,04:02:42
40.0088666666667,115.809933333333,0,967.847769028871,39242.1686689815,2007-06-09,04:02:53
40.0081166666667,115.809333333333,0,967.847769028871,39242.1688310185,2007-06-09,04:03:07
40.0069833333333,115.808333333333,0,967.847769028871,39242.1690740741,2007-06-09,04:03:28
40.0065666666667,115.807883333333,0,967.847769028871,39242.1691550926,2007-06-09,04:03:35
40.0058333333333,115.806983333333,0,967.847769028871,39242.1693402778,2007-06-09,04:03:51
40.00515,115.806683333333,0,967.847769028871,39242.1694675926,2007-06-09,04:04:02
40.0042333333333,115.806483333333,0,967.847769028871,39242.1696180556,2007-06-09,04:04:15
40.00375,115.8064,0,967.847769028871,39242.1698263889,2007-06-09,04:04:33
40.0029166666667,115.8065,0,967.847769028871,39242.169849537,2007-06-09,04:04:35
40.0025,115.806316666667,0,967.847769028871,39242.1699305556,2007-06-09,04:04:42
40.0024666666667,115.804833333333,0,967.847769028871,39242.170150463,2007-06-09,04:05:01
40.0027666666667,115.80365,0,967.847769028871,39242.1703125,2007-06-09,04:05:15
40.0028,115.8018,0,977.690288713911,39242.1705902778,2007-06-09,04:05:39
40.0025333333333,115.80125,0,987.53280839895,39242.1706944444,2007-06-09,04:05:48
40.0021166666667,115.8007,0,987.53280839895,39242.1708101852,2007-06-09,04:05:58
40.0019,115.800116666667,0,987.53280839895,39242.1709143519,2007-06-09,04:06:07
40.0018166666667,115.79945,0,990.813648293963,39242.1710069444,2007-06-09,04:06:15
40.0020333333333,115.7986,0,1003.93700787402,39242.1711226852,2007-06-09,04:06:25
40.00245,115.797833333333,0,1007.21784776903,39242.17125,2007-06-09,04:06:36
40.00305,115.797433333333,0,1007.21784776903,39242.1713657407,2007-06-09,04:06:46
40.0036,115.797333333333,0,1007.21784776903,39242.1714583333,2007-06-09,04:06:54
40.0041333333333,115.797533333333,0,1007.21784776903,39242.1715509259,2007-06-09,04:07:02
40.0052,115.797366666667,0,1010.49868766404,39242.171724537,2007-06-09,04:07:17
40.0057666666667,115.797166666667,0,1017.06036745407,39242.1718287037,2007-06-09,04:07:26
40.0061333333333,115.796933333333,0,1020.34120734908,39242.1719097222,2007-06-09,04:07:33
40.0064333333333,115.796633333333,0,1020.34120734908,39242.1719791667,2007-06-09,04:07:39
40.0068666666667,115.79465,0,1033.46456692913,39242.1722685185,2007-06-09,04:08:04
40.0079666666667,115.795016666667,0,1033.46456692913,39242.1723958333,2007-06-09,04:08:15
40.0084833333333,115.795066666667,0,1030.18372703412,39242.1724768518,2007-06-09,04:08:22
40.0088666666667,115.79495,0,1030.18372703412,39242.1725462963,2007-06-09,04:08:28
40.0093333333333,115.7946,0,1030.18372703412,39242.1726388889,2007-06-09,04:08:36
40.0097333333333,115.794116666667,0,1033.46456692913,39242.1727314815,2007-06-09,04:08:44
40.0104833333333,115.793166666667,0,1033.46456692913,39242.1729166667,2007-06-09,04:09:00
40.0108166666667,115.792516666667,0,1033.46456692913,39242.1730439815,2007-06-09,04:09:11
40.0110666666667,115.791866666667,0,1062.99212598425,39242.1731712963,2007-06-09,04:09:22
40.0110833333333,115.79145,0,1072.83464566929,39242.1732523148,2007-06-09,04:09:29
40.0106666666667,115.791166666667,0,1066.27296587927,39242.1733680556,2007-06-09,04:09:39
40.0100666666667,115.7912,0,1053.14960629921,39242.1734722222,2007-06-09,04:09:48
40.0096,115.791016666667,0,1053.14960629921,39242.1735648148,2007-06-09,04:09:56
40.0085333333333,115.7896,0,1053.14960629921,39242.1738425926,2007-06-09,04:10:20
40.0081,115.78925,0,1056.43044619423,39242.1739351852,2007-06-09,04:10:28
40.0075666666667,115.789033333333,0,1056.43044619423,39242.1740393518,2007-06-09,04:10:37
40.0072,115.788883333333,0,1056.43044619423,39242.1741203704,2007-06-09,04:10:44
40.0067833333333,115.788716666667,0,1056.43044619423,39242.174224537,2007-06-09,04:10:53
40.0065,115.788583333333,0,1066.27296587927,39242.1743055556,2007-06-09,04:11:00
40.0060166666667,115.78835,0,1072.83464566929,39242.1744444444,2007-06-09,04:11:12
40.0056666666667,115.788133333333,0,1076.1154855643,39242.1745486111,2007-06-09,04:11:21
40.0054166666667,115.7879,0,1079.39632545932,39242.1746296296,2007-06-09,04:11:28
40.0051166666667,115.787683333333,0,1089.23884514436,39242.1747222222,2007-06-09,04:11:36
40.0044333333333,115.7873,0,1095.80052493438,39242.1748842593,2007-06-09,04:11:50
40.0035,115.78645,0,1102.36220472441,39242.1750925926,2007-06-09,04:12:08
40.0029,115.78575,0,1105.64304461942,39242.1752199074,2007-06-09,04:12:19
40.0029,115.784866666667,0,1105.64304461942,39242.1753356481,2007-06-09,04:12:29
40.0031833333333,115.7835,0,1105.64304461942,39242.1755324074,2007-06-09,04:12:46
40.0033833333333,115.7819,0,1105.64304461942,39242.1757407407,2007-06-09,04:13:04
40.0032,115.7812,0,1105.64304461942,39242.1758333333,2007-06-09,04:13:12
40.0020666666667,115.77995,0,1056.43044619423,39242.1760763889,2007-06-09,04:13:33
40.0015333333333,115.778416666667,0,1076.1154855643,39242.1762847222,2007-06-09,04:13:51
40.0012833333333,115.77745,0,1076.1154855643,39242.176412037,2007-06-09,04:14:02
40.0006833333333,115.77595,0,1085.95800524934,39242.1766319444,2007-06-09,04:14:21
40.0004,115.775383333333,0,1085.95800524934,39242.1767361111,2007-06-09,04:14:30
40.00005,115.774966666667,0,1085.95800524934,39242.1768287037,2007-06-09,04:14:38
39.99925,115.77405,0,1089.23884514436,39242.1770486111,2007-06-09,04:14:57
39.9977333333333,115.772366666667,0,1105.64304461942,39242.1774074074,2007-06-09,04:15:28
39.9971166666667,115.771633333333,0,1105.64304461942,39242.1775578704,2007-06-09,04:15:41
39.9952833333333,115.76915,0,1108.92388451444,39242.1780092593,2007-06-09,04:16:20
39.9948166666667,115.767983333333,0,1112.20472440945,39242.1781944444,2007-06-09,04:16:36
39.9938833333333,115.764483333333,0,1108.92388451444,39242.1787152778,2007-06-09,04:17:21
39.9916166666667,115.754016666667,0,1138.45144356955,39242.1802662037,2007-06-09,04:19:35
39.9912833333333,115.753566666667,0,1138.45144356955,39242.1803587963,2007-06-09,04:19:43
39.9889,115.751533333333,0,1151.57480314961,39242.1809027778,2007-06-09,04:20:30
39.9883666666667,115.75105,0,1151.57480314961,39242.1810416667,2007-06-09,04:20:42
39.9878666666667,115.750616666667,0,1151.57480314961,39242.1811574074,2007-06-09,04:20:52
39.9871166666667,115.749966666667,0,1151.57480314961,39242.1813194444,2007-06-09,04:21:06
39.9848333333333,115.747066666667,0,1161.41732283465,39242.1818865741,2007-06-09,04:21:55
39.9844666666667,115.74625,0,1161.41732283465,39242.1820138889,2007-06-09,04:22:06
39.9843166666667,115.745233333333,0,1164.69816272966,39242.1821527778,2007-06-09,04:22:18
39.9843333333333,115.743916666667,0,1167.97900262467,39242.182337963,2007-06-09,04:22:34
39.9847666666667,115.742166666667,0,1174.5406824147,39242.1826041667,2007-06-09,04:22:57
39.9854,115.740583333333,0,1184.38320209974,39242.1828703704,2007-06-09,04:23:20
39.98555,115.739416666667,0,1194.22572178478,39242.1830555556,2007-06-09,04:23:36
39.9855166666667,115.738683333333,0,1194.22572178478,39242.1831712963,2007-06-09,04:23:46
39.9861166666667,115.735516666667,0,1204.06824146982,39242.1836342593,2007-06-09,04:24:26
39.9854,115.725783333333,0,1220.47244094488,39242.1849768519,2007-06-09,04:26:22
39.9851666666667,115.725166666667,0,1217.19160104987,39242.1850694444,2007-06-09,04:26:30
39.9844166666667,115.72455,0,1223.75328083989,39242.1852430556,2007-06-09,04:26:45
39.9832,115.725066666667,0,1220.47244094488,39242.1855208333,2007-06-09,04:27:09
39.9828833333333,115.725033333333,0,1227.03412073491,39242.1855902778,2007-06-09,04:27:15
39.9825833333333,115.724783333333,0,1236.87664041995,39242.1856944444,2007-06-09,04:27:24
39.9820833333333,115.7243,0,1256.56167979003,39242.1859490741,2007-06-09,04:27:46
39.9818833333333,115.723983333333,0,1263.12335958005,39242.1860648148,2007-06-09,04:27:56
39.9816333333333,115.723683333333,0,1269.68503937008,39242.1861921296,2007-06-09,04:28:07
39.9816333333333,115.724066666667,0,1272.96587926509,39242.1864699074,2007-06-09,04:28:31
39.9817,115.724216666667,0,1312.33595800525,39242.1867592593,2007-06-09,04:28:56
39.98175,115.72435,0,1295.93175853018,39242.187962963,2007-06-09,04:30:40
39.9816666666667,115.724183333333,0,1305.77427821522,39242.1890277778,2007-06-09,04:32:12
39.9816833333333,115.724066666667,0,1302.49343832021,39242.1940046296,2007-06-09,04:39:22
39.9860666666667,115.749066666667,0,1302.49343832021,39242.2598842593,2007-06-09,06:14:14
39.9888666666667,115.75155,0,1174.5406824147,39242.2606018518,2007-06-09,06:15:16
39.9913833333333,115.7537,0,1154.85564304462,39242.2611574074,2007-06-09,06:16:04
39.9920833333333,115.755583333333,0,1151.57480314961,39242.2614467593,2007-06-09,06:16:29
39.99325,115.761316666667,0,1141.73228346457,39242.2622685185,2007-06-09,06:17:40
39.9944166666667,115.7668,0,1131.88976377953,39242.2631134259,2007-06-09,06:18:53
39.9948833333333,115.7684,0,1131.88976377953,39242.2633564815,2007-06-09,06:19:14
39.99525,115.769183333333,0,1128.60892388451,39242.2634837963,2007-06-09,06:19:25
39.9961833333333,115.770566666667,0,1122.04724409449,39242.2637384259,2007-06-09,06:19:47
39.9970166666667,115.771583333333,0,1118.76640419948,39242.2639467593,2007-06-09,06:20:05
39.99755,115.77215,0,1115.48556430446,39242.2640625,2007-06-09,06:20:15
39.998,115.772666666667,0,1118.76640419948,39242.2641666667,2007-06-09,06:20:24
40.0003333333333,115.775333333333,0,1125.3280839895,39242.2647337963,2007-06-09,06:21:13
40.0015,115.77855,0,1105.64304461942,39242.2651851852,2007-06-09,06:21:52
40.0018666666667,115.779733333333,0,1102.36220472441,39242.2653472222,2007-06-09,06:22:06
40.0024166666667,115.780333333333,0,1099.0813648294,39242.265474537,2007-06-09,06:22:17
40.0029166666667,115.7808,0,1092.51968503937,39242.2655787037,2007-06-09,06:22:26
40.0032166666667,115.781466666667,0,1092.51968503937,39242.2656828704,2007-06-09,06:22:35
40.0033,115.782066666667,0,1089.23884514436,39242.265775463,2007-06-09,06:22:43
40.0032666666667,115.782883333333,0,1092.51968503937,39242.2659027778,2007-06-09,06:22:54
40.0027333333333,115.7853,0,1089.23884514436,39242.2662615741,2007-06-09,06:23:25
40.0029,115.785833333333,0,1085.95800524934,39242.2663425926,2007-06-09,06:23:32
40.0035833333333,115.7866,0,1089.23884514436,39242.2665162037,2007-06-09,06:23:47
40.0039333333333,115.78695,0,1092.51968503937,39242.2666087963,2007-06-09,06:23:55
40.0046666666667,115.787483333333,0,1099.0813648294,39242.2667939815,2007-06-09,06:24:11
40.0063,115.788483333333,0,1089.23884514436,39242.2671296296,2007-06-09,06:24:40
40.0069833333333,115.7888,0,1082.67716535433,39242.2672337963,2007-06-09,06:24:49
40.00825,115.78935,0,1089.23884514436,39242.2674421296,2007-06-09,06:25:07
40.0096333333333,115.791083333333,0,1053.14960629921,39242.2677662037,2007-06-09,06:25:35
40.0105833333333,115.791183333333,0,1056.43044619423,39242.2679282407,2007-06-09,06:25:49
40.0109333333333,115.791266666667,0,1056.43044619423,39242.2679976852,2007-06-09,06:25:55
40.0110333333333,115.791783333333,0,1056.43044619423,39242.2680671296,2007-06-09,06:26:01
40.0105166666667,115.7931,0,1056.43044619423,39242.2682291667,2007-06-09,06:26:15
40.0094666666667,115.7947,0,1059.71128608924,39242.2684722222,2007-06-09,06:26:36
40.0089666666667,115.79515,0,1056.43044619423,39242.2685648148,2007-06-09,06:26:44
40.0080166666667,115.79525,0,1059.71128608924,39242.2687268518,2007-06-09,06:26:58
40.0075833333333,115.795166666667,0,1069.55380577428,39242.2688194444,2007-06-09,06:27:06
40.0071166666667,115.795366666667,0,1079.39632545932,39242.2689236111,2007-06-09,06:27:15
40.0066666666667,115.795933333333,0,1076.1154855643,39242.2690509259,2007-06-09,06:27:26
40.0061666666667,115.79675,0,1069.55380577428,39242.2691898148,2007-06-09,06:27:38
40.0052333333333,115.79725,0,1062.99212598425,39242.2693518519,2007-06-09,06:27:52
40.0042666666667,115.79745,0,1059.71128608924,39242.2695138889,2007-06-09,06:28:06
40.0037,115.797233333333,0,1056.43044619423,39242.2696180556,2007-06-09,06:28:15
40.0030166666667,115.79735,0,1053.14960629921,39242.2697453704,2007-06-09,06:28:26
40.0026,115.797583333333,0,1056.43044619423,39242.2698263889,2007-06-09,06:28:33
40.0021,115.798266666667,0,1059.71128608924,39242.2699652778,2007-06-09,06:28:45
40.0018,115.7993,0,1056.43044619423,39242.2701041667,2007-06-09,06:28:57
40.0019166666667,115.8004,0,1043.30708661417,39242.2702546296,2007-06-09,06:29:10
40.00275,115.801766666667,0,987.53280839895,39242.270462963,2007-06-09,06:29:28
40.0027833333333,115.80365,0,990.813648293963,39242.2707175926,2007-06-09,06:29:50
40.00265,115.804516666667,0,990.813648293963,39242.2708333333,2007-06-09,06:30:00
40.0024333333333,115.80525,0,990.813648293963,39242.2709375,2007-06-09,06:30:09
40.00245,115.806383333333,0,990.813648293963,39242.2710763889,2007-06-09,06:30:21
40.0026,115.80675,0,994.094488188976,39242.2711342593,2007-06-09,06:30:26
40.0030333333333,115.806783333333,0,997.375328083989,39242.2712268519,2007-06-09,06:30:34
40.0041,115.806516666667,0,997.375328083989,39242.271412037,2007-06-09,06:30:50
40.0049833333333,115.806616666667,0,997.375328083989,39242.2715740741,2007-06-09,06:31:04
40.0057,115.80685,0,1003.93700787402,39242.271724537,2007-06-09,06:31:17
40.00655,115.807883333333,0,977.690288713911,39242.2719444444,2007-06-09,06:31:36
40.00715,115.808566666667,0,984.251968503937,39242.2720949074,2007-06-09,06:31:49
40.0074666666667,115.808916666667,0,987.53280839895,39242.2721759259,2007-06-09,06:31:56
40.0085166666667,115.809783333333,0,971.128608923884,39242.2724189815,2007-06-09,06:32:17
40.0089333333333,115.80995,0,971.128608923884,39242.2725,2007-06-09,06:32:24
40.0096166666667,115.809866666667,0,971.128608923884,39242.2726157407,2007-06-09,06:32:34
40.01005,115.809866666667,0,971.128608923884,39242.2726851852,2007-06-09,06:32:40
40.0109333333333,115.810083333333,0,964.566929133858,39242.2728356481,2007-06-09,06:32:53
40.0114,115.8103,0,961.286089238845,39242.2729166667,2007-06-09,06:33:00
40.0127166666667,115.811033333333,0,954.724409448819,39242.2731712963,2007-06-09,06:33:22
40.0130833333333,115.81165,0,958.005249343832,39242.273287037,2007-06-09,06:33:32
40.0134833333333,115.812883333333,0,967.847769028871,39242.2734953704,2007-06-09,06:33:50
40.0138666666667,115.81405,0,974.409448818898,39242.2737152778,2007-06-09,06:34:09
40.0139666666667,115.81485,0,980.971128608924,39242.2738657407,2007-06-09,06:34:22
40.0138,115.815383333333,0,984.251968503937,39242.2739699074,2007-06-09,06:34:31
