# Supplementary material for: Research on differential privacy protection method based on user tendency
Source: PLoS One. 2023 Oct 26;18(10):e0288823. doi: 10.1371/journal.pone.0288823 (PMC10602288; doi:10.1371/journal.pone.0288823)
Supplement: S4 Data — (ZIP) [file pone.0288823.s004.zip › Data 5-4/111/Trajectory/20070610094624.plt]

Geolife trajectory
WGS 84
Altitude is in Feet
Reserved 3
0,2,255,My Track,0,0,2,8421376
0
39.94725,116.414466666667,0,918.635170603675,39243.4072222222,2007-06-10,09:46:24
39.9472833333333,116.413066666667,0,741.469816272966,39243.407349537,2007-06-10,09:46:35
39.9476333333333,116.41205,0,534.776902887139,39243.4073958333,2007-06-10,09:46:39
39.9477833333333,116.40995,0,367.45406824147,39243.4075462963,2007-06-10,09:46:52
39.9476,116.383683333333,0,213.254593175853,39243.4090509259,2007-06-10,09:49:02
39.9471833333333,116.36495,0,170.603674540682,39243.4101388889,2007-06-10,09:50:36
39.9464833333333,116.362333333333,0,167.322834645669,39243.4102893519,2007-06-10,09:50:49
39.9449,116.358183333333,0,164.041994750656,39243.410625,2007-06-10,09:51:18
39.9447,116.3574,0,160.761154855643,39243.4107175926,2007-06-10,09:51:26
39.9445666666667,116.356633333333,0,160.761154855643,39243.4108796296,2007-06-10,09:51:40
39.9438833333333,116.35415,0,154.199475065617,39243.411087963,2007-06-10,09:51:58
39.9436833333333,116.353366666667,0,144.356955380577,39243.4111689815,2007-06-10,09:52:05
39.9435666666667,116.352866666667,0,144.356955380577,39243.4112384259,2007-06-10,09:52:11
39.9430833333333,116.351,0,147.637795275591,39243.4114814815,2007-06-10,09:52:32
39.9431833333333,116.350516666667,0,147.637795275591,39243.4115509259,2007-06-10,09:52:38
39.9434333333333,116.35035,0,144.356955380577,39243.4115972222,2007-06-10,09:52:42
39.9448166666667,116.350216666667,0,160.761154855643,39243.4118518519,2007-06-10,09:53:04
39.94865,116.350033333333,0,183.727034120735,39243.4122222222,2007-06-10,09:53:36
39.95205,116.349183333333,0,173.884514435696,39243.4124768519,2007-06-10,09:53:58
39.9742333333333,116.34815,0,157.48031496063,39243.4142824074,2007-06-10,09:56:34
39.9745833333333,116.348116666667,0,157.48031496063,39243.4153009259,2007-06-10,09:58:02
39.9749666666667,116.3481,0,157.48031496063,39243.4154166667,2007-06-10,09:58:12
39.9751833333333,116.347966666667,0,157.48031496063,39243.4154976852,2007-06-10,09:58:19
39.9751833333333,116.342783333333,0,160.761154855643,39243.4163078704,2007-06-10,09:59:29
39.9752,116.342083333333,0,160.761154855643,39243.4164930556,2007-06-10,09:59:45
39.9751666666667,116.339916666667,0,206.692913385827,39243.4171296296,2007-06-10,10:00:40
39.9751833333333,116.33735,0,121.391076115486,39243.4180208333,2007-06-10,10:01:57
39.9753166666667,116.33045,0,141.076115485564,39243.4187962963,2007-06-10,10:03:04
39.97545,116.330733333333,0,249.343832020997,39243.4195486111,2007-06-10,10:04:09
39.9756,116.3308,0,236.220472440945,39243.4197106481,2007-06-10,10:04:23
39.9757333333333,116.330816666667,0,239.501312335958,39243.4199189815,2007-06-10,10:04:41
