# Supplementary material for: Research on differential privacy protection method based on user tendency
Source: PLoS One. 2023 Oct 26;18(10):e0288823. doi: 10.1371/journal.pone.0288823 (PMC10602288; doi:10.1371/journal.pone.0288823)
Supplement: S4 Data — (ZIP) [file pone.0288823.s004.zip › Data 5-4/111/Trajectory/20070616000009.plt]

Geolife trajectory
WGS 84
Altitude is in Feet
Reserved 3
0,2,255,My Track,0,0,2,8421376
0
40.14205,116.5918,0,137.795275590551,39249.0001041667,2007-06-16,00:00:09
40.1422166666667,116.592,0,108.267716535433,39249.0003356481,2007-06-16,00:00:29
40.1426833333333,116.592566666667,0,144.356955380577,39249.0004976852,2007-06-16,00:00:43
40.1475666666667,116.599083333333,0,134.514435695538,39249.0011921296,2007-06-16,00:01:43
40.1568833333333,116.617533333333,0,127.952755905512,39249.0023611111,2007-06-16,00:03:24
40.1629666666667,116.629433333333,0,124.671916010499,39249.0031944444,2007-06-16,00:04:36
40.1652833333333,116.63205,0,147.637795275591,39249.0034490741,2007-06-16,00:04:58
40.1692333333333,116.634533333333,0,164.041994750656,39249.0037962963,2007-06-16,00:05:28
40.1725333333333,116.63545,0,141.076115485564,39249.0040162037,2007-06-16,00:05:47
40.2092666666667,116.63635,0,183.727034120735,39249.0073148148,2007-06-16,00:10:32
40.2098333333333,116.6364,0,183.727034120735,39249.0074305556,2007-06-16,00:10:42
40.21705,116.6365,0,190.288713910761,39249.0083680556,2007-06-16,00:12:03
40.2175166666667,116.636533333333,0,193.569553805774,39249.0086458333,2007-06-16,00:12:27
40.2190666666667,116.636933333333,0,193.569553805774,39249.0088773148,2007-06-16,00:12:47
40.22015,116.637533333333,0,193.569553805774,39249.0089814815,2007-06-16,00:12:56
40.2268833333333,116.64375,0,206.692913385827,39249.0096180556,2007-06-16,00:13:51
40.2284,116.644133333333,0,193.569553805774,39249.0097222222,2007-06-16,00:14:00
40.23015,116.643866666667,0,190.288713910761,39249.009849537,2007-06-16,00:14:11
40.24645,116.636266666667,0,144.356955380577,39249.0117013889,2007-06-16,00:16:51
40.2579333333333,116.631933333333,0,137.795275590551,39249.0131481481,2007-06-16,00:18:56
40.2644,116.631566666667,0,144.356955380577,39249.013587963,2007-06-16,00:19:34
40.2842833333333,116.635666666667,0,150.918635170604,39249.0151041667,2007-06-16,00:21:45
40.2847,116.635766666667,0,150.918635170604,39249.0151736111,2007-06-16,00:21:51
40.29925,116.639716666667,0,160.761154855643,39249.0170138889,2007-06-16,00:24:30
40.3032666666667,116.642166666667,0,160.761154855643,39249.0171064815,2007-06-16,00:24:38
40.3071166666667,116.6445,0,160.761154855643,39249.0179513889,2007-06-16,00:25:51
40.30745,116.6447,0,164.041994750656,39249.0182986111,2007-06-16,00:26:21
40.3177666666667,116.651183333333,0,164.041994750656,39249.019375,2007-06-16,00:27:54
40.3185,116.65225,0,160.761154855643,39249.0195023148,2007-06-16,00:28:05
40.3191166666667,116.652683333333,0,157.48031496063,39249.0195949074,2007-06-16,00:28:13
40.3196,116.652616666667,0,164.041994750656,39249.0196643519,2007-06-16,00:28:19
40.3198166666667,116.65165,0,167.322834645669,39249.0198032407,2007-06-16,00:28:31
40.31995,116.6514,0,170.603674540682,39249.0198842593,2007-06-16,00:28:38
40.32945,116.647466666667,0,173.884514435696,39249.0212152778,2007-06-16,00:30:33
40.33445,116.645166666667,0,173.884514435696,39249.0217592593,2007-06-16,00:31:20
40.3440833333333,116.642366666667,0,180.446194225722,39249.0223263889,2007-06-16,00:32:09
40.3461333333333,116.6423,0,177.165354330709,39249.0224652778,2007-06-16,00:32:21
40.3467166666667,116.642433333333,0,180.446194225722,39249.0225462963,2007-06-16,00:32:28
40.3472833333333,116.642833333333,0,180.446194225722,39249.022650463,2007-06-16,00:32:37
40.3474666666667,116.64295,0,180.446194225722,39249.0226967593,2007-06-16,00:32:41
40.3489166666667,116.64385,0,187.007874015748,39249.0233217593,2007-06-16,00:33:35
40.3500166666667,116.644866666667,0,187.007874015748,39249.0234490741,2007-06-16,00:33:46
40.3528666666667,116.64885,0,183.727034120735,39249.0237847222,2007-06-16,00:34:15
40.35595,116.651516666667,0,187.007874015748,39249.0244907407,2007-06-16,00:35:16
40.35875,116.653916666667,0,187.007874015748,39249.0249537037,2007-06-16,00:35:56
40.3590166666667,116.654566666667,0,187.007874015748,39249.0250347222,2007-06-16,00:36:03
40.3595333333333,116.654983333333,0,187.007874015748,39249.0251157407,2007-06-16,00:36:10
40.36925,116.672916666667,0,196.850393700787,39249.0267013889,2007-06-16,00:38:27
40.37055,116.674133333333,0,196.850393700787,39249.0268634259,2007-06-16,00:38:41
40.37575,116.67715,0,206.692913385827,39249.0275231482,2007-06-16,00:39:38
40.3875166666667,116.684116666667,0,236.220472440945,39249.0287962963,2007-06-16,00:41:28
40.3918166666667,116.684566666667,0,249.343832020997,39249.0292592593,2007-06-16,00:42:08
40.3929833333333,116.68405,0,252.624671916011,39249.0293981481,2007-06-16,00:42:20
40.3965333333333,116.681466666667,0,291.994750656168,39249.0297685185,2007-06-16,00:42:52
40.39795,116.680516666667,0,305.11811023622,39249.0299537037,2007-06-16,00:43:08
40.4001833333333,116.678516666667,0,314.96062992126,39249.0302430556,2007-06-16,00:43:33
40.4014833333333,116.6778,0,314.96062992126,39249.0303472222,2007-06-16,00:43:42
40.4075666666667,116.6763,0,301.837270341207,39249.0307291667,2007-06-16,00:44:15
40.41365,116.6747,0,288.713910761155,39249.03125,2007-06-16,00:45:00
40.4146666666667,116.67405,0,298.556430446194,39249.0313541667,2007-06-16,00:45:09
40.4173666666667,116.672066666667,0,324.803149606299,39249.0316550926,2007-06-16,00:45:35
40.4254833333333,116.6689,0,360.892388451444,39249.0322916667,2007-06-16,00:46:30
40.4283,116.668816666667,0,360.892388451444,39249.0325231481,2007-06-16,00:46:50
40.4315833333333,116.669316666667,0,337.926509186352,39249.0327314815,2007-06-16,00:47:08
40.4366666666667,116.668933333333,0,380.577427821522,39249.0330787037,2007-06-16,00:47:38
40.4379833333333,116.668516666667,0,396.981627296588,39249.0332060185,2007-06-16,00:47:49
40.43835,116.6681,0,410.10498687664,39249.0332638889,2007-06-16,00:47:54
40.43845,116.666666666667,0,433.070866141732,39249.0334490741,2007-06-16,00:48:10
40.43865,116.666316666667,0,442.913385826772,39249.0335069444,2007-06-16,00:48:15
40.4396666666667,116.665666666667,0,462.59842519685,39249.0336689815,2007-06-16,00:48:29
40.44055,116.665633333333,0,465.879265091863,39249.0337731481,2007-06-16,00:48:38
40.4424,116.664716666667,0,465.879265091863,39249.0339583333,2007-06-16,00:48:54
40.44295,116.664666666667,0,465.879265091863,39249.0340277778,2007-06-16,00:49:00
40.4432833333333,116.664216666667,0,465.879265091863,39249.0340972222,2007-06-16,00:49:06
40.4430833333333,116.66135,0,465.879265091863,39249.0343402778,2007-06-16,00:49:27
40.4446666666667,116.658116666667,0,515.09186351706,39249.0346990741,2007-06-16,00:49:58
40.44655,116.656983333333,0,567.58530183727,39249.0349652778,2007-06-16,00:50:21
40.448,116.655566666667,0,600.393700787402,39249.035162037,2007-06-16,00:50:38
40.4488333333333,116.655233333333,0,623.359580052493,39249.0352662037,2007-06-16,00:50:47
40.4495166666667,116.65555,0,639.763779527559,39249.0353819444,2007-06-16,00:50:57
40.4499833333333,116.655416666667,0,646.325459317585,39249.0354513889,2007-06-16,00:51:03
40.4503,116.654933333333,0,656.167979002625,39249.0355208333,2007-06-16,00:51:09
40.4507,116.654883333333,0,662.729658792651,39249.0355902778,2007-06-16,00:51:15
40.4511166666667,116.655483333333,0,672.57217847769,39249.0356944444,2007-06-16,00:51:24
40.4514333333333,116.655733333333,0,679.133858267717,39249.035775463,2007-06-16,00:51:31
40.4518666666667,116.655766666667,0,692.257217847769,39249.0358796296,2007-06-16,00:51:40
40.4524,116.655566666667,0,708.661417322835,39249.0359953704,2007-06-16,00:51:50
40.4530666666667,116.6553,0,711.942257217848,39249.0361574074,2007-06-16,00:52:04
40.4539333333333,116.655033333333,0,725.0656167979,39249.0362962963,2007-06-16,00:52:16
40.46095,116.655266666667,0,902.230971128609,39249.0371527778,2007-06-16,00:53:30
40.4615666666667,116.654933333333,0,918.635170603675,39249.0372453704,2007-06-16,00:53:38
40.4621333333333,116.655133333333,0,925.196850393701,39249.0373263889,2007-06-16,00:53:45
40.4625333333333,116.654966666667,0,935.03937007874,39249.0373958333,2007-06-16,00:53:51
40.4622333333333,116.654266666667,0,944.881889763779,39249.0374884259,2007-06-16,00:53:59
40.4623666666667,116.653766666667,0,951.443569553806,39249.0375578704,2007-06-16,00:54:05
40.4641166666667,116.6538,0,997.375328083989,39249.0377777778,2007-06-16,00:54:24
40.4647166666667,116.653616666667,0,1007.21784776903,39249.0378472222,2007-06-16,00:54:30
40.46785,116.652966666667,0,938.320209973753,39249.0381365741,2007-06-16,00:54:55
40.4684666666667,116.653433333333,0,925.196850393701,39249.0382291667,2007-06-16,00:55:03
40.4696666666667,116.653383333333,0,898.950131233596,39249.0383564815,2007-06-16,00:55:14
40.4704,116.653766666667,0,898.950131233596,39249.0384375,2007-06-16,00:55:21
40.4711,116.654283333333,0,908.792650918635,39249.0385300926,2007-06-16,00:55:29
40.4733833333333,116.65425,0,853.018372703412,39249.03875,2007-06-16,00:55:48
40.4756,116.655333333333,0,862.860892388451,39249.0389583333,2007-06-16,00:56:06
40.4773166666667,116.65525,0,839.895013123359,39249.0391550926,2007-06-16,00:56:23
40.4793833333333,116.65665,0,797.244094488189,39249.0393865741,2007-06-16,00:56:43
40.4836333333333,116.65665,0,741.469816272966,39249.0398032407,2007-06-16,00:57:19
40.4849333333333,116.65595,0,751.312335958005,39249.0399537037,2007-06-16,00:57:32
40.4864166666667,116.6571,0,757.874015748031,39249.040150463,2007-06-16,00:57:49
40.48745,116.657083333333,0,767.716535433071,39249.0402546296,2007-06-16,00:57:58
40.4880166666667,116.656966666667,0,774.278215223097,39249.0403125,2007-06-16,00:58:03
40.4887333333333,116.656866666667,0,780.839895013123,39249.0404166667,2007-06-16,00:58:12
40.4903833333333,116.656516666667,0,780.839895013123,39249.0406712963,2007-06-16,00:58:34
40.491,116.656166666667,0,790.682414698163,39249.0407638889,2007-06-16,00:58:42
40.4916333333333,116.6561,0,807.086614173228,39249.0408564815,2007-06-16,00:58:50
40.4942333333333,116.657833333333,0,866.141732283465,39249.0412268518,2007-06-16,00:59:22
40.4952833333333,116.658366666667,0,889.107611548556,39249.0413541667,2007-06-16,00:59:33
40.4958666666667,116.65935,0,908.792650918635,39249.0414814815,2007-06-16,00:59:44
40.4975833333333,116.659966666667,0,938.320209973753,39249.041724537,2007-06-16,01:00:05
40.4983,116.65975,0,951.443569553806,39249.0418171296,2007-06-16,01:00:13
40.4992,116.65935,0,951.443569553806,39249.0419212963,2007-06-16,01:00:22
40.50115,116.659533333333,0,918.635170603675,39249.0420833333,2007-06-16,01:00:36
40.50405,116.6607,0,941.601049868766,39249.0423148148,2007-06-16,01:00:56
40.5077166666667,116.66105,0,971.128608923884,39249.0426273148,2007-06-16,01:01:23
40.5097166666667,116.660366666667,0,987.53280839895,39249.0428009259,2007-06-16,01:01:38
40.5104333333333,116.66075,0,990.813648293963,39249.0428819444,2007-06-16,01:01:45
40.5129833333333,116.662033333333,0,1043.30708661417,39249.0432407407,2007-06-16,01:02:16
40.5135333333333,116.662,0,1046.58792650919,39249.0433101852,2007-06-16,01:02:22
40.5140833333333,116.661683333333,0,1046.58792650919,39249.0433796296,2007-06-16,01:02:28
40.5179666666667,116.6636,0,1082.67716535433,39249.0437962963,2007-06-16,01:03:04
40.5209333333333,116.665833333333,0,1141.73228346457,39249.0441782407,2007-06-16,01:03:37
40.5214333333333,116.665716666667,0,1145.01312335958,39249.0442476852,2007-06-16,01:03:43
40.5226333333333,116.6646,0,1141.73228346457,39249.0443981481,2007-06-16,01:03:56
40.5236,116.664783333333,0,1148.29396325459,39249.0445138889,2007-06-16,01:04:06
40.52495,116.6645,0,1174.5406824147,39249.0446759259,2007-06-16,01:04:20
40.5254333333333,116.6646,0,1174.5406824147,39249.0447453704,2007-06-16,01:04:26
40.5265666666667,116.665516666667,0,1181.10236220472,39249.0448842593,2007-06-16,01:04:38
40.52885,116.666483333333,0,1210.62992125984,39249.0451736111,2007-06-16,01:05:03
40.5308,116.66705,0,1217.19160104987,39249.0454166667,2007-06-16,01:05:24
40.5335833333333,116.667166666667,0,1276.2467191601,39249.0457175926,2007-06-16,01:05:50
40.5341333333333,116.667,0,1286.08923884514,39249.045787037,2007-06-16,01:05:56
40.5347666666667,116.667233333333,0,1295.93175853018,39249.0458680556,2007-06-16,01:06:03
40.53645,116.66785,0,1338.58267716535,39249.0460763889,2007-06-16,01:06:21
40.5384333333333,116.667683333333,0,1384.51443569554,39249.0463078704,2007-06-16,01:06:41
40.5391,116.66735,0,1404.19947506562,39249.0463888889,2007-06-16,01:06:48
40.5395333333333,116.667383333333,0,1414.04199475066,39249.0464467593,2007-06-16,01:06:53
40.5399333333333,116.667833333333,0,1423.8845144357,39249.0465162037,2007-06-16,01:06:59
40.54125,116.668166666667,0,1453.41207349081,39249.0467013889,2007-06-16,01:07:15
40.54155,116.667833333333,0,1459.97375328084,39249.0467708333,2007-06-16,01:07:21
40.5409333333333,116.667333333333,0,1473.09711286089,39249.0468865741,2007-06-16,01:07:31
40.5408166666667,116.66695,0,1479.65879265092,39249.0469560185,2007-06-16,01:07:37
40.5412666666667,116.666933333333,0,1492.78215223097,39249.0470486111,2007-06-16,01:07:45
40.5435666666667,116.668016666667,0,1541.99475065617,39249.0473611111,2007-06-16,01:08:12
40.5437333333333,116.668383333333,0,1545.27559055118,39249.0474305556,2007-06-16,01:08:18
40.5434333333333,116.668716666667,0,1561.67979002625,39249.0475115741,2007-06-16,01:08:25
40.5428666666667,116.668833333333,0,1581.36482939633,39249.0476967593,2007-06-16,01:08:41
40.5421666666667,116.66945,0,1587.92650918635,39249.0477546296,2007-06-16,01:08:46
40.5426333333333,116.669733333333,0,1597.76902887139,39249.0478587963,2007-06-16,01:08:55
40.5435,116.669283333333,0,1610.89238845144,39249.0479513889,2007-06-16,01:09:03
40.54515,116.669433333333,0,1646.98162729659,39249.0481712963,2007-06-16,01:09:22
40.5458333333333,116.669466666667,0,1660.10498687664,39249.0482523148,2007-06-16,01:09:29
40.5465166666667,116.66965,0,1673.22834645669,39249.0483333333,2007-06-16,01:09:36
40.5472666666667,116.66965,0,1676.50918635171,39249.0484375,2007-06-16,01:09:45
40.54865,116.669866666667,0,1712.59842519685,39249.0486111111,2007-06-16,01:10:00
40.5490166666667,116.669433333333,0,1722.44094488189,39249.0486805556,2007-06-16,01:10:06
40.5488833333333,116.668733333333,0,1738.84514435696,39249.04875,2007-06-16,01:10:12
40.5483,116.6686,0,1751.96850393701,39249.0488310185,2007-06-16,01:10:19
40.5479333333333,116.668633333333,0,1758.53018372703,39249.0488888889,2007-06-16,01:10:24
40.5474,116.667216666667,0,1788.05774278215,39249.0490509259,2007-06-16,01:10:38
40.5464333333333,116.66715,0,1797.90026246719,39249.0491898148,2007-06-16,01:10:50
40.5459833333333,116.666933333333,0,1811.02362204724,39249.0492476852,2007-06-16,01:10:55
40.5458666666667,116.666533333333,0,1820.86614173228,39249.0492939815,2007-06-16,01:10:59
40.54635,116.66635,0,1827.42782152231,39249.0494791667,2007-06-16,01:11:15
40.5472666666667,116.666633333333,0,1830.70866141732,39249.0495138889,2007-06-16,01:11:18
40.5476833333333,116.667383333333,0,1856.95538057743,39249.0496412037,2007-06-16,01:11:29
40.5482666666667,116.667666666667,0,1873.35958005249,39249.0497453704,2007-06-16,01:11:38
40.5490166666667,116.6678,0,1889.76377952756,39249.049837963,2007-06-16,01:11:46
40.5503,116.667516666667,0,1922.57217847769,39249.0499884259,2007-06-16,01:11:59
40.5508,116.667133333333,0,1929.13385826772,39249.0500694444,2007-06-16,01:12:06
40.5512166666667,116.667083333333,0,1929.13385826772,39249.0501388889,2007-06-16,01:12:12
40.55115,116.6676,0,1938.97637795276,39249.0502199074,2007-06-16,01:12:19
40.5509166666667,116.668433333333,0,1952.09973753281,39249.0503125,2007-06-16,01:12:27
40.5519,116.669883333333,0,1991.46981627297,39249.0504976852,2007-06-16,01:12:43
40.553,116.67075,0,2017.71653543307,39249.0506481482,2007-06-16,01:12:56
40.5537666666667,116.670716666667,0,2007.87401574803,39249.0507407407,2007-06-16,01:13:04
40.5541833333333,116.67095,0,1998.03149606299,39249.0507986111,2007-06-16,01:13:09
40.5544166666667,116.67185,0,1978.34645669291,39249.0508796296,2007-06-16,01:13:16
40.5549333333333,116.672316666667,0,1968.50393700787,39249.0509490741,2007-06-16,01:13:22
40.5553,116.6725,0,1965.22309711286,39249.0509953704,2007-06-16,01:13:26
40.5553,116.673016666667,0,1955.38057742782,39249.0510648148,2007-06-16,01:13:32
40.5546166666667,116.673433333333,0,1942.25721784777,39249.0511574074,2007-06-16,01:13:40
40.5546,116.673933333333,0,1938.97637795276,39249.0512384259,2007-06-16,01:13:47
40.5565166666667,116.674166666667,0,1919.29133858268,39249.0514351852,2007-06-16,01:14:04
40.5577,116.67375,0,1919.29133858268,39249.0515393519,2007-06-16,01:14:13
40.5592166666667,116.673483333333,0,1843.83202099738,39249.0516782407,2007-06-16,01:14:25
40.5602166666667,116.673283333333,0,1827.42782152231,39249.0517592593,2007-06-16,01:14:32
40.56105,116.673283333333,0,1807.74278215223,39249.0518287037,2007-06-16,01:14:38
40.5618666666667,116.67285,0,1791.33858267717,39249.0519097222,2007-06-16,01:14:45
40.5662,116.674,0,1715.87926509186,39249.0522222222,2007-06-16,01:15:12
40.5674333333333,116.673583333333,0,1689.63254593176,39249.0523263889,2007-06-16,01:15:21
40.5682333333333,116.672483333333,0,1660.10498687664,39249.0524305556,2007-06-16,01:15:30
40.56885,116.672033333333,0,1653.54330708661,39249.0525,2007-06-16,01:15:36
40.56935,116.671316666667,0,1650.2624671916,39249.0525694444,2007-06-16,01:15:42
40.5704666666667,116.6717,0,1617.45406824147,39249.0527083333,2007-06-16,01:15:54
40.5718166666667,116.671366666667,0,1604.33070866142,39249.0528240741,2007-06-16,01:16:04
40.57245,116.67095,0,1594.48818897638,39249.0528819444,2007-06-16,01:16:09
40.5736,116.671016666667,0,1584.64566929134,39249.0529861111,2007-06-16,01:16:18
40.5745333333333,116.670733333333,0,1581.36482939633,39249.0530671296,2007-06-16,01:16:25
40.57695,116.6709,0,1571.52230971129,39249.0532523148,2007-06-16,01:16:41
40.57885,116.670783333333,0,1528.87139107612,39249.0533912037,2007-06-16,01:16:53
40.5802,116.67145,0,1502.62467191601,39249.0535300926,2007-06-16,01:17:05
40.5807166666667,116.672616666667,0,1489.50131233596,39249.0536458333,2007-06-16,01:17:15
40.5813833333333,116.672833333333,0,1486.22047244094,39249.0537268519,2007-06-16,01:17:22
40.5823833333333,116.6722,0,1473.09711286089,39249.0538310185,2007-06-16,01:17:31
40.5843,116.672433333333,0,1443.56955380577,39249.0539930556,2007-06-16,01:17:45
40.5889166666667,116.672933333333,0,1414.04199475066,39249.0543287037,2007-06-16,01:18:14
40.5894,116.67325,0,1404.19947506562,39249.0543865741,2007-06-16,01:18:19
40.5897666666667,116.67405,0,1384.51443569554,39249.0544560185,2007-06-16,01:18:25
40.59155,116.6751,0,1345.14435695538,39249.0546180556,2007-06-16,01:18:39
40.5923166666667,116.674983333333,0,1335.30183727034,39249.0546875,2007-06-16,01:18:45
40.59295,116.674333333333,0,1318.89763779528,39249.0547569444,2007-06-16,01:18:51
40.5938,116.67185,0,1299.2125984252,39249.0549189815,2007-06-16,01:19:05
40.5950833333333,116.6715,0,1272.96587926509,39249.0550578704,2007-06-16,01:19:17
40.5959833333333,116.671566666667,0,1266.40419947507,39249.0551273148,2007-06-16,01:19:23
40.59885,116.669583333333,0,1230.31496062992,39249.0553703704,2007-06-16,01:19:44
40.5990833333333,116.66805,0,1217.19160104987,39249.0554976852,2007-06-16,01:19:55
40.5986833333333,116.664433333333,0,1187.66404199475,39249.0557060185,2007-06-16,01:20:13
40.599,116.6637,0,1181.10236220472,39249.055775463,2007-06-16,01:20:19
40.6022666666667,116.661233333333,0,1164.69816272966,39249.0560763889,2007-06-16,01:20:45
40.6032333333333,116.659966666667,0,1158.13648293963,39249.0561805556,2007-06-16,01:20:54
40.60415,116.658316666667,0,1141.73228346457,39249.0562962963,2007-06-16,01:21:04
40.60605,116.655933333333,0,1089.23884514436,39249.0564699074,2007-06-16,01:21:19
40.6068166666667,116.65405,0,1085.95800524934,39249.0565972222,2007-06-16,01:21:30
40.6073833333333,116.653766666667,0,1079.39632545932,39249.0566666667,2007-06-16,01:21:36
40.6107,116.65485,0,1062.99212598425,39249.0569328704,2007-06-16,01:21:59
40.6125833333333,116.65635,0,1059.71128608924,39249.0570949074,2007-06-16,01:22:13
40.6131333333333,116.656416666667,0,1056.43044619423,39249.0571527778,2007-06-16,01:22:18
40.614,116.655766666667,0,1046.58792650919,39249.0572453704,2007-06-16,01:22:26
40.6147833333333,116.655566666667,0,1049.8687664042,39249.0573148148,2007-06-16,01:22:32
40.6155833333333,116.6561,0,1040.02624671916,39249.0573958333,2007-06-16,01:22:39
40.61625,116.657466666667,0,1033.46456692913,39249.0575,2007-06-16,01:22:48
40.6167333333333,116.657783333333,0,1033.46456692913,39249.0575578704,2007-06-16,01:22:53
40.61715,116.657533333333,0,1033.46456692913,39249.0576157407,2007-06-16,01:22:58
40.6188,116.655016666667,0,1020.34120734908,39249.0578356481,2007-06-16,01:23:17
40.6192833333333,116.654583333333,0,1013.77952755906,39249.0578935185,2007-06-16,01:23:22
40.62065,116.655183333333,0,1017.06036745407,39249.0580439815,2007-06-16,01:23:35
40.6212666666667,116.654933333333,0,1017.06036745407,39249.0581134259,2007-06-16,01:23:41
40.6215333333333,116.6543,0,1013.77952755906,39249.0581712963,2007-06-16,01:23:46
40.62155,116.652733333333,0,1000.656167979,39249.058275463,2007-06-16,01:23:55
40.62205,116.65125,0,1000.656167979,39249.0583680556,2007-06-16,01:24:03
40.6228333333333,116.649816666667,0,1003.93700787402,39249.0584606482,2007-06-16,01:24:11
40.6241166666667,116.648283333333,0,994.094488188976,39249.0585763889,2007-06-16,01:24:21
40.625,116.646866666667,0,964.566929133858,39249.0586805556,2007-06-16,01:24:30
40.6257166666667,116.646216666667,0,954.724409448819,39249.05875,2007-06-16,01:24:36
40.6266333333333,116.646116666667,0,951.443569553806,39249.0588310185,2007-06-16,01:24:43
40.6279333333333,116.647233333333,0,948.162729658793,39249.0589699074,2007-06-16,01:24:55
40.6295666666667,116.650283333333,0,944.881889763779,39249.059212963,2007-06-16,01:25:16
40.6307333333333,116.651216666667,0,938.320209973753,39249.0593171296,2007-06-16,01:25:25
40.6314,116.651183333333,0,938.320209973753,39249.059375,2007-06-16,01:25:30
40.6331333333333,116.649283333333,0,931.758530183727,39249.0595486111,2007-06-16,01:25:45
40.6342833333333,116.6471,0,925.196850393701,39249.0596875,2007-06-16,01:25:57
40.6354333333333,116.6458,0,938.320209973753,39249.0598611111,2007-06-16,01:26:12
40.6363333333333,116.645266666667,0,941.601049868766,39249.0598958333,2007-06-16,01:26:15
40.6390666666667,116.647433333333,0,928.477690288714,39249.0601967593,2007-06-16,01:26:41
40.6411833333333,116.65035,0,925.196850393701,39249.0604282407,2007-06-16,01:27:01
40.6434333333333,116.651066666667,0,915.354330708661,39249.0606134259,2007-06-16,01:27:17
40.6458833333333,116.652516666667,0,908.792650918635,39249.0607986111,2007-06-16,01:27:33
40.6463166666667,116.653183333333,0,908.792650918635,39249.0608680556,2007-06-16,01:27:39
40.6464166666667,116.654233333333,0,908.792650918635,39249.0609490741,2007-06-16,01:27:46
40.64695,116.654733333333,0,905.511811023622,39249.0610416667,2007-06-16,01:27:54
40.64875,116.655266666667,0,905.511811023622,39249.0612268519,2007-06-16,01:28:10
40.6497333333333,116.65405,0,895.669291338583,39249.0613657407,2007-06-16,01:28:22
40.65045,116.653516666667,0,895.669291338583,39249.0614236111,2007-06-16,01:28:27
40.6514833333333,116.653666666667,0,889.107611548556,39249.0615277778,2007-06-16,01:28:36
40.6537166666667,116.6557,0,856.299212598425,39249.0617361111,2007-06-16,01:28:54
40.6543333333333,116.65645,0,869.422572178478,39249.0618055556,2007-06-16,01:29:00
40.65555,116.65695,0,885.826771653543,39249.0619212963,2007-06-16,01:29:10
40.65635,116.656583333333,0,889.107611548556,39249.0620138889,2007-06-16,01:29:18
40.6577666666667,116.656933333333,0,905.511811023622,39249.0621527778,2007-06-16,01:29:30
40.6589666666667,116.657,0,918.635170603675,39249.0622569444,2007-06-16,01:29:39
40.65935,116.65675,0,918.635170603675,39249.0623148148,2007-06-16,01:29:44
40.65955,116.654966666667,0,921.916010498688,39249.0624768519,2007-06-16,01:29:58
40.6600666666667,116.654483333333,0,921.916010498688,39249.0625578704,2007-06-16,01:30:05
40.6614666666667,116.654733333333,0,928.477690288714,39249.0627430556,2007-06-16,01:30:21
40.6636333333333,116.6548,0,964.566929133858,39249.0630555556,2007-06-16,01:30:48
40.6646,116.655033333333,0,984.251968503937,39249.0631828704,2007-06-16,01:30:59
40.6653666666667,116.654683333333,0,987.53280839895,39249.0632986111,2007-06-16,01:31:09
40.6655666666667,116.654283333333,0,987.53280839895,39249.0633680556,2007-06-16,01:31:15
40.66485,116.65275,0,987.53280839895,39249.0635300926,2007-06-16,01:31:29
40.6648833333333,116.652,0,994.094488188976,39249.063599537,2007-06-16,01:31:35
40.66515,116.651033333333,0,1000.656167979,39249.0636921296,2007-06-16,01:31:43
40.6654666666667,116.65095,0,1007.21784776903,39249.0637615741,2007-06-16,01:31:49
40.6655666666667,116.6515,0,1017.06036745407,39249.0638425926,2007-06-16,01:31:56
40.6653833333333,116.652183333333,0,1030.18372703412,39249.0639236111,2007-06-16,01:32:03
40.6656666666667,116.653,0,1043.30708661417,39249.0640162037,2007-06-16,01:32:11
40.6662833333333,116.6536,0,1062.99212598425,39249.0641087963,2007-06-16,01:32:19
40.6664833333333,116.654316666667,0,1072.83464566929,39249.0641898148,2007-06-16,01:32:26
40.667,116.654733333333,0,1085.95800524934,39249.0642939815,2007-06-16,01:32:35
40.6674333333333,116.6548,0,1095.80052493438,39249.0643518518,2007-06-16,01:32:40
40.66775,116.655033333333,0,1105.64304461942,39249.0644097222,2007-06-16,01:32:45
40.6674166666667,116.655466666667,0,1115.48556430446,39249.0644907407,2007-06-16,01:32:52
40.6670666666667,116.655633333333,0,1118.76640419948,39249.0645486111,2007-06-16,01:32:57
40.66715,116.656366666667,0,1128.60892388451,39249.0646296296,2007-06-16,01:33:04
40.6669833333333,116.656733333333,0,1135.17060367454,39249.0646875,2007-06-16,01:33:09
40.6663666666667,116.656333333333,0,1148.29396325459,39249.0647800926,2007-06-16,01:33:17
40.66585,116.656533333333,0,1158.13648293963,39249.0648611111,2007-06-16,01:33:24
40.6654,116.657233333333,0,1167.97900262467,39249.0649421296,2007-06-16,01:33:31
40.66555,116.658066666667,0,1181.10236220472,39249.0650347222,2007-06-16,01:33:39
40.66635,116.659433333333,0,1177.82152230971,39249.0652083333,2007-06-16,01:33:54
40.66655,116.661133333333,0,1141.73228346457,39249.0653240741,2007-06-16,01:34:04
40.6669,116.661883333333,0,1125.3280839895,39249.0653935185,2007-06-16,01:34:10
40.6672,116.661866666667,0,1125.3280839895,39249.0654513889,2007-06-16,01:34:15
40.6669166666667,116.661116666667,0,1108.92388451444,39249.0655439815,2007-06-16,01:34:23
40.6668,116.660333333333,0,1092.51968503937,39249.0656134259,2007-06-16,01:34:29
40.6670666666667,116.6598,0,1082.67716535433,39249.0656712963,2007-06-16,01:34:34
40.6680333333333,116.659483333333,0,1056.43044619423,39249.065775463,2007-06-16,01:34:43
40.66815,116.659816666667,0,1049.8687664042,39249.0658449074,2007-06-16,01:34:49
40.66755,116.65985,0,1043.30708661417,39249.0659259259,2007-06-16,01:34:56
40.6671666666667,116.660116666667,0,1033.46456692913,39249.0659837963,2007-06-16,01:35:01
40.6672,116.660633333333,0,1026.90288713911,39249.0660416667,2007-06-16,01:35:06
40.6679,116.660333333333,0,1013.77952755906,39249.0661458333,2007-06-16,01:35:15
40.669,116.660416666667,0,990.813648293963,39249.0662731482,2007-06-16,01:35:26
40.67065,116.658466666667,0,931.758530183727,39249.0664930556,2007-06-16,01:35:45
40.6729166666667,116.656216666667,0,902.230971128609,39249.0666898148,2007-06-16,01:36:02
40.6738166666667,116.65495,0,895.669291338583,39249.0667939815,2007-06-16,01:36:11
40.67765,116.654116666667,0,895.669291338583,39249.0671064815,2007-06-16,01:36:38
40.6833333333333,116.6548,0,895.669291338583,39249.0674768519,2007-06-16,01:37:10
40.68505,116.65535,0,889.107611548556,39249.0676041667,2007-06-16,01:37:21
40.6872166666667,116.65525,0,889.107611548556,39249.0677662037,2007-06-16,01:37:35
40.6907,116.654166666667,0,889.107611548556,39249.0680902778,2007-06-16,01:38:03
40.6932,116.6528,0,885.826771653543,39249.0683101852,2007-06-16,01:38:22
40.6939166666667,116.652966666667,0,879.265091863517,39249.0683796296,2007-06-16,01:38:28
40.6952166666667,116.654066666667,0,889.107611548556,39249.0685185185,2007-06-16,01:38:40
40.69575,116.654233333333,0,892.388451443569,39249.0685763889,2007-06-16,01:38:45
40.7010166666667,116.6521,0,941.601049868766,39249.0690856481,2007-06-16,01:39:29
40.7036333333333,116.649883333333,0,928.477690288714,39249.0693171296,2007-06-16,01:39:49
40.7076,116.6478,0,915.354330708661,39249.0695949074,2007-06-16,01:40:13
40.7088,116.647533333333,0,921.916010498688,39249.0696875,2007-06-16,01:40:21
40.7105333333333,116.6466,0,928.477690288714,39249.0698263889,2007-06-16,01:40:33
40.7114166666667,116.64565,0,925.196850393701,39249.0699074074,2007-06-16,01:40:40
40.71225,116.644933333333,0,925.196850393701,39249.0699884259,2007-06-16,01:40:47
40.7129,116.6435,0,921.916010498688,39249.0700925926,2007-06-16,01:40:56
40.7131333333333,116.640283333333,0,912.073490813648,39249.0702777778,2007-06-16,01:41:12
40.7131666666667,116.63845,0,918.635170603675,39249.0704398148,2007-06-16,01:41:26
40.7136833333333,116.6365,0,918.635170603675,39249.0705902778,2007-06-16,01:41:39
40.7144333333333,116.635366666667,0,915.354330708661,39249.0706828704,2007-06-16,01:41:47
40.7230333333333,116.630533333333,0,925.196850393701,39249.0714351852,2007-06-16,01:42:52
40.7236166666667,116.6305,0,925.196850393701,39249.0714930556,2007-06-16,01:42:57
40.7242166666667,116.6312,0,925.196850393701,39249.0715740741,2007-06-16,01:43:04
40.7256833333333,116.633716666667,0,931.758530183727,39249.071875,2007-06-16,01:43:30
40.7288666666667,116.634416666667,0,928.477690288714,39249.0720717593,2007-06-16,01:43:47
40.7298333333333,116.633533333333,0,931.758530183727,39249.0721990741,2007-06-16,01:43:58
40.7305166666667,116.63265,0,931.758530183727,39249.0723148148,2007-06-16,01:44:08
40.73075,116.632766666667,0,935.03937007874,39249.0723842593,2007-06-16,01:44:14
40.7312,116.634816666667,0,938.320209973753,39249.0725925926,2007-06-16,01:44:32
40.7316666666667,116.635833333333,0,935.03937007874,39249.0731712963,2007-06-16,01:45:22
40.7331,116.640133333333,0,944.881889763779,39249.080162037,2007-06-16,01:55:26
40.7338333333333,116.641066666667,0,948.162729658793,39249.0802430556,2007-06-16,01:55:33
40.7381666666667,116.64475,0,958.005249343832,39249.0806018518,2007-06-16,01:56:04
40.7436,116.646983333333,0,974.409448818898,39249.0811226852,2007-06-16,01:56:49
40.74435,116.647316666667,0,974.409448818898,39249.0812037037,2007-06-16,01:56:56
40.7450666666667,116.64725,0,974.409448818898,39249.0812731481,2007-06-16,01:57:02
40.7459833333333,116.64655,0,974.409448818898,39249.0813773148,2007-06-16,01:57:11
40.7465833333333,116.646483333333,0,974.409448818898,39249.0814467593,2007-06-16,01:57:17
40.74755,116.647116666667,0,974.409448818898,39249.0815509259,2007-06-16,01:57:26
40.7487,116.647283333333,0,987.53280839895,39249.0816550926,2007-06-16,01:57:35
40.75065,116.647616666667,0,1000.656167979,39249.0818287037,2007-06-16,01:57:50
40.7513,116.647516666667,0,997.375328083989,39249.0818981482,2007-06-16,01:57:56
40.7522666666667,116.647933333333,0,997.375328083989,39249.0820023148,2007-06-16,01:58:05
40.7534833333333,116.649016666667,0,990.813648293963,39249.0821412037,2007-06-16,01:58:17
40.7549333333333,116.649466666667,0,997.375328083989,39249.0823263889,2007-06-16,01:58:33
40.7555166666667,116.650316666667,0,1000.656167979,39249.0824189815,2007-06-16,01:58:41
40.75705,116.657766666667,0,984.251968503937,39249.0828935185,2007-06-16,01:59:22
40.7576166666667,116.661616666667,0,994.094488188976,39249.083125,2007-06-16,01:59:42
40.7575666666667,116.66285,0,994.094488188976,39249.0832291667,2007-06-16,01:59:51
40.7577333333333,116.664766666667,0,994.094488188976,39249.0833680556,2007-06-16,02:00:03
40.7573166666667,116.666333333333,0,997.375328083989,39249.0834837963,2007-06-16,02:00:13
40.75705,116.667966666667,0,997.375328083989,39249.083599537,2007-06-16,02:00:23
40.7565333333333,116.66865,0,1000.656167979,39249.0836805556,2007-06-16,02:00:30
40.75545,116.669466666667,0,1017.06036745407,39249.0838194444,2007-06-16,02:00:42
40.75525,116.670216666667,0,1017.06036745407,39249.0838888889,2007-06-16,02:00:48
40.7555166666667,116.670783333333,0,1017.06036745407,39249.0839467593,2007-06-16,02:00:53
40.7566666666667,116.6714,0,1013.77952755906,39249.0840625,2007-06-16,02:01:03
40.7572833333333,116.672016666667,0,1010.49868766404,39249.0841319444,2007-06-16,02:01:09
40.7584666666667,116.674733333333,0,1017.06036745407,39249.0843287037,2007-06-16,02:01:26
40.7613,116.67775,0,1030.18372703412,39249.0845949074,2007-06-16,02:01:49
40.7618,116.67995,0,1033.46456692913,39249.0847569444,2007-06-16,02:02:03
40.7623,116.683116666667,0,1036.74540682415,39249.085150463,2007-06-16,02:02:37
40.7630666666667,116.6847,0,1046.58792650919,39249.0852777778,2007-06-16,02:02:48
40.7645,116.686233333333,0,1079.39632545932,39249.0854398148,2007-06-16,02:03:02
40.7651666666667,116.686433333333,0,1079.39632545932,39249.0855092593,2007-06-16,02:03:08
40.7661,116.686233333333,0,1072.83464566929,39249.0856018519,2007-06-16,02:03:16
40.7680666666667,116.688216666667,0,1053.14960629921,39249.0858217593,2007-06-16,02:03:35
40.76875,116.68905,0,1049.8687664042,39249.0859143519,2007-06-16,02:03:43
40.7715666666667,116.691833333333,0,1062.99212598425,39249.0863078704,2007-06-16,02:04:17
40.7722166666667,116.692833333333,0,1066.27296587927,39249.086412037,2007-06-16,02:04:26
40.7726833333333,116.695033333333,0,1066.27296587927,39249.0865972222,2007-06-16,02:04:42
40.77395,116.695866666667,0,1072.83464566929,39249.0867592593,2007-06-16,02:04:56
40.7742166666667,116.696383333333,0,1072.83464566929,39249.0868402778,2007-06-16,02:05:03
40.77435,116.696683333333,0,1076.1154855643,39249.0869907407,2007-06-16,02:05:16
40.7748166666667,116.697683333333,0,1079.39632545932,39249.0871527778,2007-06-16,02:05:30
40.7751166666667,116.698533333333,0,1085.95800524934,39249.0872337963,2007-06-16,02:05:37
40.7760833333333,116.700166666667,0,1079.39632545932,39249.0873726852,2007-06-16,02:05:49
40.7769833333333,116.703083333333,0,1079.39632545932,39249.0875578704,2007-06-16,02:06:05
40.77805,116.706816666667,0,1089.23884514436,39249.0877893518,2007-06-16,02:06:25
40.7785666666667,116.707716666667,0,1092.51968503937,39249.0878587963,2007-06-16,02:06:31
40.7789,116.709533333333,0,1099.0813648294,39249.087974537,2007-06-16,02:06:41
40.7800333333333,116.711716666667,0,1095.80052493438,39249.0881365741,2007-06-16,02:06:55
40.7852666666667,116.724433333333,0,1115.48556430446,39249.0888773148,2007-06-16,02:07:59
40.7872,116.72685,0,1118.76640419948,39249.0890625,2007-06-16,02:08:15
40.7885333333333,116.730216666667,0,1128.60892388451,39249.0892939815,2007-06-16,02:08:35
40.78865,116.73125,0,1131.88976377953,39249.0893634259,2007-06-16,02:08:41
40.7888833333333,116.732033333333,0,1135.17060367454,39249.0894212963,2007-06-16,02:08:46
40.78925,116.73395,0,1141.73228346457,39249.0895717593,2007-06-16,02:08:59
40.79,116.73495,0,1138.45144356955,39249.0896643519,2007-06-16,02:09:07
40.7901166666667,116.735883333333,0,1135.17060367454,39249.0897337963,2007-06-16,02:09:13
40.79,116.736866666667,0,1135.17060367454,39249.0898032407,2007-06-16,02:09:19
40.7907166666667,116.738966666667,0,1131.88976377953,39249.0899768519,2007-06-16,02:09:34
40.791,116.742433333333,0,1131.88976377953,39249.0902083333,2007-06-16,02:09:54
40.79185,116.744416666667,0,1135.17060367454,39249.0903356481,2007-06-16,02:10:05
40.7928166666667,116.74545,0,1141.73228346457,39249.0904282407,2007-06-16,02:10:13
40.7956333333333,116.745983333333,0,1154.85564304462,39249.0906944444,2007-06-16,02:10:36
40.7962166666667,116.74805,0,1151.57480314961,39249.0909490741,2007-06-16,02:10:58
40.7967666666667,116.750566666667,0,1154.85564304462,39249.0911689815,2007-06-16,02:11:17
40.7973,116.75115,0,1154.85564304462,39249.09125,2007-06-16,02:11:24
40.7992333333333,116.751183333333,0,1158.13648293963,39249.0914351852,2007-06-16,02:11:40
40.8009333333333,116.7505,0,1161.41732283465,39249.0915740741,2007-06-16,02:11:52
40.8023,116.749316666667,0,1158.13648293963,39249.0917013889,2007-06-16,02:12:03
40.8042166666667,116.748833333333,0,1171.25984251969,39249.0918634259,2007-06-16,02:12:17
40.8047833333333,116.749166666667,0,1174.5406824147,39249.0919328704,2007-06-16,02:12:23
40.8052333333333,116.74975,0,1174.5406824147,39249.0920023148,2007-06-16,02:12:29
40.8057833333333,116.74985,0,1177.82152230971,39249.0920717593,2007-06-16,02:12:35
40.8066833333333,116.749033333333,0,1194.22572178478,39249.0921875,2007-06-16,02:12:45
40.8079333333333,116.74895,0,1197.50656167979,39249.0923032407,2007-06-16,02:12:55
40.80985,116.749283333333,0,1187.66404199475,39249.0924421296,2007-06-16,02:13:07
40.8115333333333,116.748683333333,0,1190.94488188976,39249.0925694444,2007-06-16,02:13:18
40.8124,116.748316666667,0,1190.94488188976,39249.0926388889,2007-06-16,02:13:24
40.8139166666667,116.748283333333,0,1194.22572178478,39249.0927546296,2007-06-16,02:13:34
40.8152,116.7481,0,1187.66404199475,39249.0928587963,2007-06-16,02:13:43
40.81675,116.748266666667,0,1204.06824146982,39249.0929861111,2007-06-16,02:13:54
40.81835,116.749066666667,0,1197.50656167979,39249.093125,2007-06-16,02:14:06
40.8199166666667,116.749366666667,0,1207.34908136483,39249.0932291667,2007-06-16,02:14:15
40.8204166666667,116.748983333333,0,1210.62992125984,39249.093287037,2007-06-16,02:14:20
40.8210166666667,116.744166666667,0,1204.06824146982,39249.093599537,2007-06-16,02:14:47
40.82085,116.742416666667,0,1207.34908136483,39249.0936921296,2007-06-16,02:14:55
40.8195166666667,116.739233333333,0,1213.91076115486,39249.0938888889,2007-06-16,02:15:12
40.8170666666667,116.7365,0,1220.47244094488,39249.0941203704,2007-06-16,02:15:32
40.8163166666667,116.7346,0,1223.75328083989,39249.0942361111,2007-06-16,02:15:42
40.8163666666667,116.733466666667,0,1227.03412073491,39249.0943055556,2007-06-16,02:15:48
40.8176166666667,116.729683333333,0,1246.71916010499,39249.0945486111,2007-06-16,02:16:09
40.8191666666667,116.727416666667,0,1253.28083989501,39249.0947685185,2007-06-16,02:16:28
40.8192,116.7266,0,1253.28083989501,39249.094837963,2007-06-16,02:16:34
40.8190166666667,116.725983333333,0,1250,39249.0948958333,2007-06-16,02:16:39
40.8193166666667,116.725166666667,0,1256.56167979003,39249.0949768518,2007-06-16,02:16:46
40.8209833333333,116.724583333333,0,1286.08923884514,39249.095150463,2007-06-16,02:17:01
40.82145,116.724783333333,0,1292.65091863517,39249.0952083333,2007-06-16,02:17:06
40.82175,116.72535,0,1299.2125984252,39249.0952777778,2007-06-16,02:17:12
40.82365,116.726066666667,0,1318.89763779528,39249.0955092593,2007-06-16,02:17:32
40.8242166666667,116.725933333333,0,1309.05511811024,39249.0955671296,2007-06-16,02:17:37
40.8254,116.724633333333,0,1289.37007874016,39249.0956944444,2007-06-16,02:17:48
40.8263,116.722433333333,0,1312.33595800525,39249.0958333333,2007-06-16,02:18:00
40.8267333333333,116.72085,0,1318.89763779528,39249.0959375,2007-06-16,02:18:09
40.8290833333333,116.718266666667,0,1335.30183727034,39249.0962152778,2007-06-16,02:18:33
40.83095,116.717883333333,0,1315.61679790026,39249.0963773148,2007-06-16,02:18:47
40.8320833333333,116.717216666667,0,1299.2125984252,39249.0964699074,2007-06-16,02:18:55
40.8326166666667,116.716316666667,0,1289.37007874016,39249.0965393518,2007-06-16,02:19:01
40.8332166666667,116.713266666667,0,1286.08923884514,39249.0967361111,2007-06-16,02:19:18
40.8338833333333,116.712583333333,0,1286.08923884514,39249.0968171296,2007-06-16,02:19:25
40.8403,116.709383333333,0,1299.2125984252,39249.0973148148,2007-06-16,02:20:08
40.84365,116.705183333333,0,1322.17847769029,39249.0976736111,2007-06-16,02:20:39
40.8444833333333,116.704833333333,0,1328.74015748031,39249.0977430556,2007-06-16,02:20:45
40.84995,116.7047,0,1348.42519685039,39249.098125,2007-06-16,02:21:18
40.8515666666667,116.705483333333,0,1335.30183727034,39249.0982523148,2007-06-16,02:21:29
40.8539833333333,116.70525,0,1341.86351706037,39249.0984606481,2007-06-16,02:21:47
40.8545,116.70475,0,1338.58267716535,39249.0985416667,2007-06-16,02:21:54
40.8546,116.703566666667,0,1338.58267716535,39249.0986342593,2007-06-16,02:22:02
40.8541166666667,116.7004,0,1345.14435695538,39249.0988310185,2007-06-16,02:22:19
40.8536833333333,116.699266666667,0,1348.42519685039,39249.098912037,2007-06-16,02:22:26
40.8536666666667,116.698433333333,0,1351.70603674541,39249.0989699074,2007-06-16,02:22:31
40.8543833333333,116.69715,0,1361.54855643045,39249.0991087963,2007-06-16,02:22:43
40.8549166666667,116.695866666667,0,1371.39107611549,39249.0992361111,2007-06-16,02:22:54
40.8569333333333,116.6938,0,1404.19947506562,39249.0994675926,2007-06-16,02:23:14
40.8593833333333,116.692483333333,0,1377.95275590551,39249.0996875,2007-06-16,02:23:33
40.8608833333333,116.6901,0,1381.23359580052,39249.0998842593,2007-06-16,02:23:50
40.8612666666667,116.688866666667,0,1384.51443569554,39249.0999652778,2007-06-16,02:23:57
40.8609333333333,116.686,0,1410.76115485564,39249.1001388889,2007-06-16,02:24:12
40.8601666666667,116.684933333333,0,1414.04199475066,39249.1002430556,2007-06-16,02:24:21
40.85845,116.68405,0,1420.60367454068,39249.1003935185,2007-06-16,02:24:34
40.85765,116.683216666667,0,1420.60367454068,39249.100474537,2007-06-16,02:24:41
40.85675,116.681716666667,0,1420.60367454068,39249.1005787037,2007-06-16,02:24:50
40.8564333333333,116.674483333333,0,1417.32283464567,39249.1009953704,2007-06-16,02:25:26
40.8567666666667,116.673216666667,0,1427.16535433071,39249.1010763889,2007-06-16,02:25:33
40.8577166666667,116.6717,0,1427.16535433071,39249.1011921296,2007-06-16,02:25:43
40.8588333333333,116.668616666667,0,1430.44619422572,39249.1013888889,2007-06-16,02:26:00
40.8595,116.667733333333,0,1430.44619422572,39249.1014699074,2007-06-16,02:26:07
40.85995,116.66665,0,1430.44619422572,39249.1015509259,2007-06-16,02:26:14
40.8608166666667,116.665616666667,0,1423.8845144357,39249.1016550926,2007-06-16,02:26:23
40.8634666666667,116.6544,0,1437.00787401575,39249.1022916667,2007-06-16,02:27:18
40.8640666666667,116.653516666667,0,1440.28871391076,39249.1023611111,2007-06-16,02:27:24
40.8658,116.652166666667,0,1459.97375328084,39249.1025231481,2007-06-16,02:27:38
40.8665166666667,116.652083333333,0,1463.25459317585,39249.1026041667,2007-06-16,02:27:45
40.8668666666667,116.651716666667,0,1463.25459317585,39249.102662037,2007-06-16,02:27:50
40.8671666666667,116.64915,0,1453.41207349081,39249.1028587963,2007-06-16,02:28:07
40.8676666666667,116.64845,0,1450.1312335958,39249.1029282407,2007-06-16,02:28:13
40.8751,116.644916666667,0,1463.25459317585,39249.1035532407,2007-06-16,02:29:07
40.8800833333333,116.641016666667,0,1479.65879265092,39249.1040393518,2007-06-16,02:29:49
40.8832166666667,116.637166666667,0,1489.50131233596,39249.1043055556,2007-06-16,02:30:12
40.8839,116.63635,0,1489.50131233596,39249.104375,2007-06-16,02:30:18
40.8892833333333,116.61845,0,1528.87139107612,39249.1053240741,2007-06-16,02:31:40
40.8902,116.616766666667,0,1528.87139107612,39249.105474537,2007-06-16,02:31:53
40.8909666666667,116.615916666667,0,1532.15223097113,39249.1055555556,2007-06-16,02:32:00
40.8915333333333,116.61565,0,1528.87139107612,39249.1056134259,2007-06-16,02:32:05
40.8968166666667,116.617533333333,0,1538.71391076115,39249.106087963,2007-06-16,02:32:46
40.9003,116.61715,0,1551.83727034121,39249.1063657407,2007-06-16,02:33:10
40.90265,116.616033333333,0,1555.11811023622,39249.1065509259,2007-06-16,02:33:26
40.9035666666667,116.615116666667,0,1555.11811023622,39249.1066435185,2007-06-16,02:33:34
40.9053,116.614766666667,0,1578.08398950131,39249.1068171296,2007-06-16,02:33:49
40.9067,116.614266666667,0,1587.92650918635,39249.1069444444,2007-06-16,02:34:00
40.9120666666667,116.614666666667,0,1574.8031496063,39249.1073842593,2007-06-16,02:34:38
40.9163,116.6177,0,1584.64566929134,39249.1078125,2007-06-16,02:35:15
40.92105,116.618033333333,0,1574.8031496063,39249.1081944444,2007-06-16,02:35:48
40.9219333333333,116.618766666667,0,1581.36482939633,39249.1083333333,2007-06-16,02:36:00
40.9250833333333,116.620066666667,0,1601.0498687664,39249.1086458333,2007-06-16,02:36:27
40.92665,116.6199,0,1620.73490813648,39249.1088310185,2007-06-16,02:36:43
40.9278,116.6191,0,1617.45406824147,39249.1089583333,2007-06-16,02:36:54
40.9288333333333,116.61785,0,1620.73490813648,39249.1091319444,2007-06-16,02:37:09
40.9295833333333,116.616833333333,0,1630.57742782152,39249.1092708333,2007-06-16,02:37:21
40.9303333333333,116.61565,0,1637.13910761155,39249.1093981481,2007-06-16,02:37:32
40.9311333333333,116.6148,0,1643.70078740157,39249.109525463,2007-06-16,02:37:43
40.9316833333333,116.61445,0,1640.41994750656,39249.1095949074,2007-06-16,02:37:49
40.9332,116.614216666667,0,1643.70078740157,39249.1097800926,2007-06-16,02:38:05
40.9338833333333,116.61435,0,1643.70078740157,39249.1098611111,2007-06-16,02:38:12
40.9349333333333,116.6151,0,1656.82414698163,39249.11,2007-06-16,02:38:24
40.93565,116.616783333333,0,1663.38582677165,39249.1101851852,2007-06-16,02:38:40
40.936,116.618283333333,0,1663.38582677165,39249.1103125,2007-06-16,02:38:51
40.9366666666667,116.619233333333,0,1673.22834645669,39249.1104398148,2007-06-16,02:39:02
40.9387333333333,116.621016666667,0,1683.07086614173,39249.1107291667,2007-06-16,02:39:27
40.9401666666667,116.621716666667,0,1686.35170603675,39249.1109375,2007-06-16,02:39:45
40.9410166666667,116.622466666667,0,1696.19422572178,39249.1110648148,2007-06-16,02:39:56
40.9444833333333,116.622616666667,0,1702.75590551181,39249.1115277778,2007-06-16,02:40:36
40.9454666666667,116.6229,0,1702.75590551181,39249.1116203704,2007-06-16,02:40:44
40.9468833333333,116.623733333333,0,1689.63254593176,39249.1117592593,2007-06-16,02:40:56
40.9484833333333,116.624166666667,0,1679.79002624672,39249.1119097222,2007-06-16,02:41:09
40.9494166666667,116.623933333333,0,1686.35170603675,39249.1120486111,2007-06-16,02:41:21
40.9501666666667,116.624433333333,0,1696.19422572178,39249.1121759259,2007-06-16,02:41:32
40.9506333333333,116.624533333333,0,1696.19422572178,39249.1122453704,2007-06-16,02:41:38
40.9512166666667,116.6246,0,1696.19422572178,39249.1123148148,2007-06-16,02:41:44
40.952,116.625183333333,0,1699.4750656168,39249.1124305556,2007-06-16,02:41:54
40.9530666666667,116.626716666667,0,1715.87926509186,39249.112662037,2007-06-16,02:42:14
40.9533833333333,116.62865,0,1745.40682414698,39249.1128703704,2007-06-16,02:42:32
40.95385,116.629133333333,0,1751.96850393701,39249.1129513889,2007-06-16,02:42:39
40.9545333333333,116.629233333333,0,1748.68766404199,39249.1130324074,2007-06-16,02:42:46
40.9554666666667,116.629066666667,0,1732.28346456693,39249.1131365741,2007-06-16,02:42:55
40.9562166666667,116.6294,0,1722.44094488189,39249.1132407407,2007-06-16,02:43:04
40.95705,116.62895,0,1732.28346456693,39249.1133796296,2007-06-16,02:43:16
40.9577166666667,116.628533333333,0,1735.56430446194,39249.1134722222,2007-06-16,02:43:24
40.9583,116.62845,0,1735.56430446194,39249.1135416667,2007-06-16,02:43:30
40.9617833333333,116.625733333333,0,1751.96850393701,39249.1140162037,2007-06-16,02:44:11
40.9631333333333,116.62535,0,1758.53018372703,39249.1141666667,2007-06-16,02:44:24
40.9646,116.62435,0,1751.96850393701,39249.1143402778,2007-06-16,02:44:39
40.9661166666667,116.625183333333,0,1745.40682414698,39249.114525463,2007-06-16,02:44:55
40.9668333333333,116.625633333333,0,1755.24934383202,39249.1146064815,2007-06-16,02:45:02
40.9675833333333,116.62595,0,1768.37270341207,39249.1146875,2007-06-16,02:45:09
40.9695833333333,116.62605,0,1768.37270341207,39249.1149074074,2007-06-16,02:45:28
40.9701833333333,116.626616666667,0,1768.37270341207,39249.1149884259,2007-06-16,02:45:35
40.9718833333333,116.62915,0,1771.65354330709,39249.1152662037,2007-06-16,02:45:59
40.97245,116.63035,0,1781.49606299213,39249.1153935185,2007-06-16,02:46:10
40.97395,116.631,0,1778.21522309711,39249.1155787037,2007-06-16,02:46:26
40.9746166666667,116.630733333333,0,1781.49606299213,39249.1156597222,2007-06-16,02:46:33
40.97525,116.62985,0,1784.77690288714,39249.1157523148,2007-06-16,02:46:41
40.9750333333333,116.6266,0,1784.77690288714,39249.1159953704,2007-06-16,02:47:02
40.9751833333333,116.62575,0,1788.05774278215,39249.1160648148,2007-06-16,02:47:08
40.9767666666667,116.623066666667,0,1781.49606299213,39249.1163541667,2007-06-16,02:47:33
40.9766666666667,116.6189,0,1774.9343832021,39249.1167013889,2007-06-16,02:48:03
40.9764,116.61795,0,1774.9343832021,39249.1168055556,2007-06-16,02:48:12
40.9755166666667,116.617066666667,0,1774.9343832021,39249.1168981481,2007-06-16,02:48:20
40.9747,116.6161,0,1778.21522309711,39249.1170138889,2007-06-16,02:48:30
40.9741833333333,116.61535,0,1791.33858267717,39249.1171064815,2007-06-16,02:48:38
40.9737666666667,116.613683333333,0,1794.61942257218,39249.1172569444,2007-06-16,02:48:51
40.9738,116.612916666667,0,1794.61942257218,39249.1173263889,2007-06-16,02:48:57
40.9741,116.612433333333,0,1797.90026246719,39249.1173842593,2007-06-16,02:49:02
40.97475,116.612233333333,0,1804.46194225722,39249.1174652778,2007-06-16,02:49:09
40.97635,116.611416666667,0,1804.46194225722,39249.117662037,2007-06-16,02:49:26
40.9768666666667,116.6111,0,1804.46194225722,39249.1177314815,2007-06-16,02:49:32
40.9777166666667,116.610866666667,0,1827.42782152231,39249.1178356481,2007-06-16,02:49:41
40.9785,116.610466666667,0,1833.98950131234,39249.1179282407,2007-06-16,02:49:49
40.9795166666667,116.609983333333,0,1847.11286089239,39249.1180439815,2007-06-16,02:49:59
40.9803833333333,116.609233333333,0,1837.27034120735,39249.1181597222,2007-06-16,02:50:09
40.9810166666667,116.608766666667,0,1833.98950131234,39249.1182407407,2007-06-16,02:50:16
40.98195,116.609133333333,0,1830.70866141732,39249.1183564815,2007-06-16,02:50:26
40.9829666666667,116.609833333333,0,1830.70866141732,39249.1185069444,2007-06-16,02:50:39
40.9832666666667,116.6099,0,1824.1469816273,39249.1186458333,2007-06-16,02:50:51
40.9834833333333,116.609966666667,0,1820.86614173228,39249.1187384259,2007-06-16,02:50:59
40.98365,116.610133333333,0,1820.86614173228,39249.1188194444,2007-06-16,02:51:06
40.9838833333333,116.610566666667,0,1824.1469816273,39249.1189814815,2007-06-16,02:51:20
40.984,116.61105,0,1833.98950131234,39249.1190856481,2007-06-16,02:51:29
40.9841333333333,116.613,0,1847.11286089239,39249.1193055556,2007-06-16,02:51:48
40.9864,116.61615,0,1866.79790026247,39249.1196759259,2007-06-16,02:52:20
40.98985,116.61815,0,1889.76377952756,39249.1200231481,2007-06-16,02:52:50
40.9938833333333,116.618616666667,0,1929.13385826772,39249.1204050926,2007-06-16,02:53:23
40.9962666666667,116.618316666667,0,1935.69553805774,39249.1207175926,2007-06-16,02:53:50
40.9980833333333,116.619366666667,0,1942.25721784777,39249.1209375,2007-06-16,02:54:09
40.99905,116.62055,0,1955.38057742782,39249.1210763889,2007-06-16,02:54:21
41.0004333333333,116.6224,0,1971.78477690289,39249.1213194444,2007-06-16,02:54:42
41.0011833333333,116.62285,0,1988.18897637795,39249.1214351852,2007-06-16,02:54:52
41.0029166666667,116.62335,0,1994.75065616798,39249.1216550926,2007-06-16,02:55:11
41.0040666666667,116.624516666667,0,2007.87401574803,39249.1218634259,2007-06-16,02:55:29
41.00505,116.62605,0,2011.15485564304,39249.1220601852,2007-06-16,02:55:46
41.0069166666667,116.628066666667,0,2037.40157480315,39249.1223958333,2007-06-16,02:56:15
41.00735,116.628733333333,0,2053.80577427822,39249.1225,2007-06-16,02:56:24
41.0076166666667,116.628916666667,0,2057.08661417323,39249.1225810185,2007-06-16,02:56:31
41.0084333333333,116.62975,0,2060.36745406824,39249.1227777778,2007-06-16,02:56:48
41.00975,116.630633333333,0,2070.20997375328,39249.122974537,2007-06-16,02:57:05
41.0118166666667,116.631816666667,0,2070.20997375328,39249.1232407407,2007-06-16,02:57:28
41.0126666666667,116.6316,0,2070.20997375328,39249.1233680556,2007-06-16,02:57:39
41.013,116.63135,0,2060.36745406824,39249.1235300926,2007-06-16,02:57:53
41.0133,116.631216666667,0,2066.92913385827,39249.1236458333,2007-06-16,02:58:03
41.0135833333333,116.63125,0,2070.20997375328,39249.12375,2007-06-16,02:58:12
41.0142166666667,116.63135,0,2073.49081364829,39249.123912037,2007-06-16,02:58:26
41.0153833333333,116.63205,0,2083.33333333333,39249.1241203704,2007-06-16,02:58:44
41.0161166666667,116.632766666667,0,2093.17585301837,39249.1242592593,2007-06-16,02:58:56
41.0168333333333,116.632866666667,0,2093.17585301837,39249.1243634259,2007-06-16,02:59:05
41.01825,116.632233333333,0,2103.01837270341,39249.1245486111,2007-06-16,02:59:21
41.0188833333333,116.632383333333,0,2109.58005249344,39249.1246296296,2007-06-16,02:59:28
41.0199666666667,116.633766666667,0,2122.70341207349,39249.1248032407,2007-06-16,02:59:43
41.0206666666667,116.634166666667,0,2125.9842519685,39249.1248842593,2007-06-16,02:59:50
41.0214166666667,116.6341,0,2132.54593175853,39249.1249652778,2007-06-16,02:59:57
41.0224666666667,116.6333,0,2135.82677165354,39249.1250925926,2007-06-16,03:00:08
41.0243166666667,116.63315,0,2142.38845144357,39249.1252893518,2007-06-16,03:00:25
41.0269666666667,116.6341,0,2152.23097112861,39249.1255787037,2007-06-16,03:00:50
41.02975,116.634083333333,0,2175.1968503937,39249.1258912037,2007-06-16,03:01:17
41.03035,116.63375,0,2181.75853018373,39249.1259837963,2007-06-16,03:01:25
41.0308333333333,116.633333333333,0,2194.88188976378,39249.1260648148,2007-06-16,03:01:32
41.0314,116.633483333333,0,2204.72440944882,39249.1261574074,2007-06-16,03:01:40
41.0318833333333,116.634133333333,0,2208.00524934383,39249.1262731481,2007-06-16,03:01:50
41.03235,116.634333333333,0,2204.72440944882,39249.1263425926,2007-06-16,03:01:56
41.0341,116.63365,0,2230.97112860892,39249.1265856481,2007-06-16,03:02:17
41.0347,116.633366666667,0,2234.25196850394,39249.1266898148,2007-06-16,03:02:26
41.0356333333333,116.63355,0,2247.37532808399,39249.1268171296,2007-06-16,03:02:37
41.0370833333333,116.63255,0,2283.46456692913,39249.127037037,2007-06-16,03:02:56
41.0376833333333,116.63255,0,2296.58792650919,39249.1271180556,2007-06-16,03:03:03
41.03815,116.63335,0,2326.1154855643,39249.1272337963,2007-06-16,03:03:13
41.0388,116.6333,0,2335.95800524934,39249.127337963,2007-06-16,03:03:22
41.0393833333333,116.633233333333,0,2342.51968503937,39249.1274305556,2007-06-16,03:03:30
41.0398666666667,116.633483333333,0,2349.0813648294,39249.1275115741,2007-06-16,03:03:37
41.0406166666667,116.633833333333,0,2362.20472440945,39249.1276388889,2007-06-16,03:03:48
41.0414,116.6338,0,2381.88976377953,39249.1277546296,2007-06-16,03:03:58
41.0435666666667,116.634433333333,0,2401.57480314961,39249.1280902778,2007-06-16,03:04:27
41.0443333333333,116.634033333333,0,2434.38320209974,39249.1282175926,2007-06-16,03:04:38
41.04625,116.635533333333,0,2503.28083989501,39249.1285532407,2007-06-16,03:05:07
41.0468833333333,116.63535,0,2513.12335958005,39249.1286574074,2007-06-16,03:05:16
41.04765,116.6355,0,2519.68503937008,39249.1287731482,2007-06-16,03:05:26
41.0486,116.63545,0,2559.05511811024,39249.128900463,2007-06-16,03:05:37
41.04945,116.635716666667,0,2591.86351706037,39249.1290625,2007-06-16,03:05:51
41.0518666666667,116.63535,0,2611.54855643045,39249.1295023148,2007-06-16,03:06:29
41.05215,116.635116666667,0,2631.23359580052,39249.1295601852,2007-06-16,03:06:34
41.0519833333333,116.634816666667,0,2647.63779527559,39249.1296296296,2007-06-16,03:06:40
41.0512833333333,116.63505,0,2667.32283464567,39249.1297337963,2007-06-16,03:06:49
41.0500333333333,116.634966666667,0,2683.72703412074,39249.1298842593,2007-06-16,03:07:02
41.0495833333333,116.63475,0,2696.85039370079,39249.1299537037,2007-06-16,03:07:08
41.0494666666667,116.634466666667,0,2703.41207349081,39249.1300115741,2007-06-16,03:07:13
41.0498333333333,116.634583333333,0,2709.97375328084,39249.1301388889,2007-06-16,03:07:24
41.0502166666667,116.63475,0,2703.41207349081,39249.1302199074,2007-06-16,03:07:31
41.0506166666667,116.6342,0,2713.25459317585,39249.1303125,2007-06-16,03:07:39
41.0508666666667,116.6342,0,2723.09711286089,39249.1303703704,2007-06-16,03:07:44
41.0511666666667,116.634516666667,0,2739.50131233596,39249.1304513889,2007-06-16,03:07:51
41.0518666666667,116.634366666667,0,2759.18635170604,39249.1305787037,2007-06-16,03:08:02
41.0534166666667,116.63235,0,2834.64566929134,39249.1308796296,2007-06-16,03:08:28
41.0538666666667,116.630883333333,0,2880.57742782152,39249.131087963,2007-06-16,03:08:46
41.0538666666667,116.630283333333,0,2893.70078740157,39249.1311689815,2007-06-16,03:08:53
41.05435,116.63005,0,2906.82414698163,39249.1312847222,2007-06-16,03:09:03
41.0550833333333,116.629616666667,0,2929.79002624672,39249.131412037,2007-06-16,03:09:14
41.0555166666667,116.629966666667,0,2942.91338582677,39249.1315162037,2007-06-16,03:09:23
41.0558333333333,116.6299,0,2952.75590551181,39249.1315856481,2007-06-16,03:09:29
41.0554166666667,116.629133333333,0,2962.59842519685,39249.1316898148,2007-06-16,03:09:38
41.0555166666667,116.628766666667,0,2965.87926509186,39249.1317592593,2007-06-16,03:09:44
41.0559333333333,116.629766666667,0,2979.00262467192,39249.1318981481,2007-06-16,03:09:56
41.05575,116.630616666667,0,2995.40682414698,39249.1320023148,2007-06-16,03:10:05
41.0552666666667,116.630916666667,0,3011.81102362205,39249.1320949074,2007-06-16,03:10:13
41.05475,116.631716666667,0,3028.21522309711,39249.1322106481,2007-06-16,03:10:23
41.0548166666667,116.632316666667,0,3038.05774278215,39249.1322800926,2007-06-16,03:10:29
41.0554,116.632766666667,0,3047.90026246719,39249.1323726852,2007-06-16,03:10:37
41.05605,116.63235,0,3047.90026246719,39249.1324884259,2007-06-16,03:10:47
41.0563833333333,116.632633333333,0,3054.46194225722,39249.1325694444,2007-06-16,03:10:54
41.05625,116.633483333333,0,3067.58530183727,39249.1326736111,2007-06-16,03:11:03
41.05615,116.634216666667,0,3067.58530183727,39249.1327546296,2007-06-16,03:11:10
41.0559333333333,116.634516666667,0,3074.1469816273,39249.1328125,2007-06-16,03:11:15
41.0556,116.634566666667,0,3080.70866141732,39249.1328703704,2007-06-16,03:11:20
41.0554,116.634966666667,0,3080.70866141732,39249.1329398148,2007-06-16,03:11:26
41.0561666666667,116.63615,0,3106.95538057743,39249.1331134259,2007-06-16,03:11:41
41.0568666666667,116.63645,0,3113.51706036745,39249.1332291667,2007-06-16,03:11:51
41.0583833333333,116.6392,0,3149.6062992126,39249.133599537,2007-06-16,03:12:23
41.0594166666667,116.6399,0,3123.35958005249,39249.1337152778,2007-06-16,03:12:33
41.0608666666667,116.64005,0,3113.51706036745,39249.1338541667,2007-06-16,03:12:45
41.0612833333333,116.640383333333,0,3113.51706036745,39249.133912037,2007-06-16,03:12:50
41.0609333333333,116.641,0,3097.11286089239,39249.1340277778,2007-06-16,03:13:00
41.0602833333333,116.641383333333,0,3083.98950131234,39249.1341087963,2007-06-16,03:13:07
41.0598833333333,116.641566666667,0,3080.70866141732,39249.1341666667,2007-06-16,03:13:12
41.0598833333333,116.642,0,3080.70866141732,39249.1342361111,2007-06-16,03:13:18
41.0626166666667,116.641633333333,0,2998.68766404199,39249.134525463,2007-06-16,03:13:43
41.0631833333333,116.641783333333,0,2995.40682414698,39249.1345833333,2007-06-16,03:13:48
41.0636333333333,116.64335,0,2995.40682414698,39249.1347337963,2007-06-16,03:14:01
41.0639,116.64345,0,2985.56430446194,39249.1347916667,2007-06-16,03:14:06
41.0639,116.642266666667,0,2959.31758530184,39249.1349074074,2007-06-16,03:14:16
41.0649166666667,116.639216666667,0,2946.19422572178,39249.1351157407,2007-06-16,03:14:34
41.0664333333333,116.638183333333,0,2926.50918635171,39249.1352430556,2007-06-16,03:14:45
41.06775,116.637733333333,0,2910.10498687664,39249.1353356481,2007-06-16,03:14:53
41.0686833333333,116.637316666667,0,2906.82414698163,39249.1354050926,2007-06-16,03:14:59
41.0705333333333,116.635233333333,0,2900.2624671916,39249.1355787037,2007-06-16,03:15:14
41.0786833333333,116.630433333333,0,2755.90551181102,39249.1362037037,2007-06-16,03:16:08
41.0848,116.630216666667,0,2749.343832021,39249.1366087963,2007-06-16,03:16:43
41.0856,116.6301,0,2749.343832021,39249.1366550926,2007-06-16,03:16:47
41.0862166666667,116.63005,0,2749.343832021,39249.136712963,2007-06-16,03:16:52
41.08725,116.6292,0,2746.06299212598,39249.1368055556,2007-06-16,03:17:00
41.0886833333333,116.6287,0,2644.35695538058,39249.1369097222,2007-06-16,03:17:09
41.0902166666667,116.62885,0,2641.07611548556,39249.137025463,2007-06-16,03:17:19
41.0914833333333,116.62775,0,2634.51443569554,39249.1371643519,2007-06-16,03:17:31
41.0951333333333,116.626016666667,0,2621.39107611549,39249.1374421296,2007-06-16,03:17:55
41.0961166666667,116.625283333333,0,2621.39107611549,39249.1375231481,2007-06-16,03:18:02
41.1009166666667,116.624516666667,0,2598.42519685039,39249.1378472222,2007-06-16,03:18:30
41.1138833333333,116.619866666667,0,2519.68503937008,39249.1387847222,2007-06-16,03:19:51
41.1209,116.616116666667,0,2483.59580052493,39249.1392939815,2007-06-16,03:20:35
41.1289666666667,116.613683333333,0,2427.82152230971,39249.1398148148,2007-06-16,03:21:20
41.1326833333333,116.61195,0,2408.13648293963,39249.1400925926,2007-06-16,03:21:44
41.1348833333333,116.611816666667,0,2408.13648293963,39249.1402662037,2007-06-16,03:21:59
41.1383333333333,116.610766666667,0,2388.45144356955,39249.1404976852,2007-06-16,03:22:19
41.14065,116.611033333333,0,2388.45144356955,39249.1406597222,2007-06-16,03:22:33
41.1454166666667,116.609716666667,0,2342.51968503937,39249.1410185185,2007-06-16,03:23:04
41.1462333333333,116.610066666667,0,2345.80052493438,39249.1411111111,2007-06-16,03:23:12
41.14965,116.610916666667,0,2339.23884514436,39249.1413773148,2007-06-16,03:23:35
41.1528333333333,116.613233333333,0,2303.14960629921,39249.1416319444,2007-06-16,03:23:57
41.1580166666667,116.61945,0,2280.18372703412,39249.1421759259,2007-06-16,03:24:44
41.1628166666667,116.625683333333,0,2273.62204724409,39249.1426273148,2007-06-16,03:25:23
41.1690333333333,116.630416666667,0,2230.97112860892,39249.1430787037,2007-06-16,03:26:02
41.1907,116.64725,0,2139.10761154856,39249.1447453704,2007-06-16,03:28:26
41.1917333333333,116.6481,0,2139.10761154856,39249.1448726852,2007-06-16,03:28:37
41.1921666666667,116.6486,0,2145.66929133858,39249.1449421296,2007-06-16,03:28:43
41.1925666666667,116.648533333333,0,2148.9501312336,39249.1450115741,2007-06-16,03:28:49
41.19305,116.6475,0,2145.66929133858,39249.1451388889,2007-06-16,03:29:00
41.1934333333333,116.647183333333,0,2142.38845144357,39249.1452083333,2007-06-16,03:29:06
41.1940166666667,116.647233333333,0,2142.38845144357,39249.1452893519,2007-06-16,03:29:13
41.1947166666667,116.6478,0,2139.10761154856,39249.1453819444,2007-06-16,03:29:21
41.1994333333333,116.655833333333,0,2122.70341207349,39249.146087963,2007-06-16,03:30:22
41.20035,116.656633333333,0,2122.70341207349,39249.1461689815,2007-06-16,03:30:29
41.2014666666667,116.656883333333,0,2125.9842519685,39249.14625,2007-06-16,03:30:36
41.2025833333333,116.6565,0,2125.9842519685,39249.1463310185,2007-06-16,03:30:43
41.24435,116.615766666667,0,2260.49868766404,39249.1500810185,2007-06-16,03:36:07
41.2575333333333,116.60775,0,2280.18372703412,39249.1510300926,2007-06-16,03:37:29
41.2664666666667,116.6068,0,2309.71128608924,39249.1516898148,2007-06-16,03:38:26
41.2804666666667,116.60925,0,2355.64304461942,39249.1528356481,2007-06-16,03:40:05
41.2821333333333,116.608783333333,0,2365.48556430446,39249.152962963,2007-06-16,03:40:16
41.2920666666667,116.6115,0,2375.3280839895,39249.1536689815,2007-06-16,03:41:17
41.30685,116.6089,0,2411.41732283465,39249.1546759259,2007-06-16,03:42:44
41.3092,116.608516666667,0,2421.25984251968,39249.154837963,2007-06-16,03:42:58
41.3158333333333,116.60615,0,2431.10236220472,39249.155474537,2007-06-16,03:43:53
41.3161666666667,116.605733333333,0,2437.66404199475,39249.1555439815,2007-06-16,03:43:59
41.3159833333333,116.59465,0,2463.91076115486,39249.1563310185,2007-06-16,03:45:07
41.3180333333333,116.579233333333,0,2509.84251968504,39249.1573148148,2007-06-16,03:46:32
41.3192,116.576183333333,0,2529.52755905512,39249.1575347222,2007-06-16,03:46:51
41.3215166666667,116.566883333333,0,2536.08923884514,39249.1582291667,2007-06-16,03:47:51
41.3307666666667,116.540383333333,0,2650.9186351706,39249.1600925926,2007-06-16,03:50:32
41.3367166666667,116.5322,0,2677.16535433071,39249.1606944444,2007-06-16,03:51:24
41.3640666666667,116.504733333333,0,2795.27559055118,39249.1630324074,2007-06-16,03:54:46
41.3645333333333,116.502433333333,0,2808.39895013123,39249.1632407407,2007-06-16,03:55:04
41.3649666666667,116.501733333333,0,2811.67979002625,39249.1633101852,2007-06-16,03:55:10
41.3667,116.50025,0,2808.39895013123,39249.1635185185,2007-06-16,03:55:28
41.3672166666667,116.499866666667,0,2811.67979002625,39249.163587963,2007-06-16,03:55:34
41.36745,116.49895,0,2811.67979002625,39249.1636805556,2007-06-16,03:55:42
41.3675666666667,116.4936,0,2818.24146981627,39249.1640856481,2007-06-16,03:56:17
41.3678166666667,116.49305,0,2821.52230971129,39249.1641435185,2007-06-16,03:56:22
41.36875,116.492516666667,0,2818.24146981627,39249.1643402778,2007-06-16,03:56:39
41.3693666666667,116.4918,0,2818.24146981627,39249.1643634259,2007-06-16,03:56:41
41.3692833333333,116.4869,0,2828.08398950131,39249.1647337963,2007-06-16,03:57:13
41.3688833333333,116.485933333333,0,2828.08398950131,39249.1648263889,2007-06-16,03:57:21
41.3683,116.4848,0,2834.64566929134,39249.1649305556,2007-06-16,03:57:30
41.3671,116.481466666667,0,2844.48818897638,39249.1651967593,2007-06-16,03:57:53
41.3652166666667,116.479316666667,0,2864.17322834646,39249.1654513889,2007-06-16,03:58:15
41.3646833333333,116.4791,0,2867.45406824147,39249.1655092593,2007-06-16,03:58:20
41.3626,116.4793,0,2867.45406824147,39249.1656944444,2007-06-16,03:58:36
41.3602333333333,116.4782,0,2870.73490813648,39249.1658796296,2007-06-16,03:58:52
41.3598166666667,116.477716666667,0,2874.0157480315,39249.1659375,2007-06-16,03:58:57
41.35935,116.472366666667,0,2900.2624671916,39249.1663310185,2007-06-16,03:59:31
41.3590166666667,116.47115,0,2900.2624671916,39249.1664236111,2007-06-16,03:59:39
41.3584833333333,116.470083333333,0,2903.54330708661,39249.1665046296,2007-06-16,03:59:46
41.357,116.466083333333,0,2916.66666666667,39249.1667476852,2007-06-16,04:00:07
41.3570833333333,116.464133333333,0,2929.79002624672,39249.166875,2007-06-16,04:00:18
41.3567833333333,116.455883333333,0,2956.03674540682,39249.1673148148,2007-06-16,04:00:56
41.35595,116.452916666667,0,2969.16010498688,39249.1674768519,2007-06-16,04:01:10
41.35585,116.44955,0,2979.00262467192,39249.167650463,2007-06-16,04:01:25
41.3565,116.446316666667,0,2982.28346456693,39249.1678125,2007-06-16,04:01:39
41.3570833333333,116.445033333333,0,2985.56430446194,39249.1678935185,2007-06-16,04:01:46
41.3587,116.443066666667,0,2988.84514435696,39249.1680555556,2007-06-16,04:02:00
41.3596333333333,116.441,0,2988.84514435696,39249.1681828704,2007-06-16,04:02:11
41.36045,116.419966666667,0,3080.70866141732,39249.1692013889,2007-06-16,04:03:39
41.3641166666667,116.400416666667,0,3156.16797900262,39249.170150463,2007-06-16,04:05:01
41.3650666666667,116.397916666667,0,3169.29133858268,39249.1703125,2007-06-16,04:05:15
41.3657166666667,116.390716666667,0,3198.8188976378,39249.1706828704,2007-06-16,04:05:47
41.3653,116.386733333333,0,3208.66141732283,39249.1708796296,2007-06-16,04:06:04
41.3661666666667,116.374816666667,0,3277.55905511811,39249.1714814815,2007-06-16,04:06:56
41.3665666666667,116.373983333333,0,3280.83989501312,39249.1715509259,2007-06-16,04:07:02
41.3685666666667,116.372933333333,0,3284.12073490814,39249.1717708333,2007-06-16,04:07:21
41.3709833333333,116.3706,0,3293.96325459318,39249.1720601852,2007-06-16,04:07:46
41.3719666666667,116.36765,0,3310.36745406824,39249.1722685185,2007-06-16,04:08:04
41.3819666666667,116.35205,0,3395.66929133858,39249.173287037,2007-06-16,04:09:32
41.3835333333333,116.347333333333,0,3421.91601049869,39249.1735648148,2007-06-16,04:09:56
41.3855833333333,116.3434,0,3438.32020997375,39249.1738194444,2007-06-16,04:10:18
41.3866833333333,116.337266666667,0,3467.84776902887,39249.1741898148,2007-06-16,04:10:50
41.3865333333333,116.322133333333,0,3471.12860892388,39249.1751967593,2007-06-16,04:12:17
41.38705,116.316,0,3471.12860892388,39249.1755787037,2007-06-16,04:12:50
41.3869666666667,116.314016666667,0,3471.12860892388,39249.1756944444,2007-06-16,04:13:00
41.3871833333333,116.31265,0,3471.12860892388,39249.175775463,2007-06-16,04:13:07
41.3894833333333,116.307466666667,0,3471.12860892388,39249.1761458333,2007-06-16,04:13:39
41.3903666666667,116.306016666667,0,3556.43044619423,39249.1762615741,2007-06-16,04:13:49
41.3915666666667,116.301966666667,0,3562.99212598425,39249.1765625,2007-06-16,04:14:15
41.39015,116.296366666667,0,3602.36220472441,39249.1769328704,2007-06-16,04:14:47
41.3912666666667,116.28185,0,3727.03412073491,39249.1777777778,2007-06-16,04:16:00
41.39335,116.27495,0,3759.84251968504,39249.1781597222,2007-06-16,04:16:33
41.3962666666667,116.271233333333,0,3828.74015748031,39249.178587963,2007-06-16,04:17:10
41.3972666666667,116.270266666667,0,3845.14435695538,39249.1786921296,2007-06-16,04:17:19
41.3993833333333,116.269233333333,0,3864.82939632546,39249.178912037,2007-06-16,04:17:38
41.4013666666667,116.2674,0,3891.07611548556,39249.1793287037,2007-06-16,04:18:14
41.4021,116.266533333333,0,3894.35695538058,39249.1794328704,2007-06-16,04:18:23
41.4036666666667,116.2657,0,3904.19947506562,39249.1795833333,2007-06-16,04:18:36
41.4053666666667,116.265333333333,0,3923.8845144357,39249.1797337963,2007-06-16,04:18:49
41.4066333333333,116.264583333333,0,3933.72703412073,39249.1798611111,2007-06-16,04:19:00
41.40905,116.25995,0,3959.97375328084,39249.1802546296,2007-06-16,04:19:34
41.4108,116.258166666667,0,3989.50131233596,39249.1804398148,2007-06-16,04:19:50
41.4115833333333,116.2579,0,3999.343832021,39249.1805208333,2007-06-16,04:19:57
41.4123,116.257683333333,0,4015.74803149606,39249.1806018518,2007-06-16,04:20:04
41.4139833333333,116.256383333333,0,4035.43307086614,39249.180787037,2007-06-16,04:20:20
41.4178,116.25445,0,4041.99475065617,39249.1811111111,2007-06-16,04:20:48
41.4199333333333,116.2536,0,4061.67979002625,39249.1812962963,2007-06-16,04:21:04
41.4207833333333,116.253283333333,0,4061.67979002625,39249.1813773148,2007-06-16,04:21:11
41.4215833333333,116.25215,0,4064.96062992126,39249.1814814815,2007-06-16,04:21:20
41.4223166666667,116.251366666667,0,4068.24146981627,39249.1815625,2007-06-16,04:21:27
41.4232833333333,116.251616666667,0,4074.8031496063,39249.1816898148,2007-06-16,04:21:38
41.4252166666667,116.251283333333,0,4071.52230971129,39249.1818981481,2007-06-16,04:21:56
41.42575,116.2512,0,4081.36482939633,39249.1819560185,2007-06-16,04:22:01
41.4277166666667,116.245416666667,0,4143.70078740157,39249.1824421296,2007-06-16,04:22:43
41.4280166666667,116.242666666667,0,4160.10498687664,39249.1826273148,2007-06-16,04:22:59
41.4329166666667,116.237416666667,0,4330.70866141732,39249.1834259259,2007-06-16,04:24:08
41.43595,116.232066666667,0,4370.07874015748,39249.1839699074,2007-06-16,04:24:55
41.4362833333333,116.2311,0,4373.35958005249,39249.1841087963,2007-06-16,04:25:07
41.4378166666667,116.228233333333,0,4422.57217847769,39249.1844560185,2007-06-16,04:25:37
41.4382333333333,116.226833333333,0,4445.53805774278,39249.1845833333,2007-06-16,04:25:48
41.4405333333333,116.223116666667,0,4468.50393700787,39249.1849652778,2007-06-16,04:26:21
41.4412333333333,116.221416666667,0,4504.59317585302,39249.1851041667,2007-06-16,04:26:33
41.4428166666667,116.2189,0,4570.20997375328,39249.1853472222,2007-06-16,04:26:54
41.4427333333333,116.21825,0,4576.77165354331,39249.1854282407,2007-06-16,04:27:01
41.4423166666667,116.2177,0,4586.61417322835,39249.1855092593,2007-06-16,04:27:08
41.4412333333333,116.218066666667,0,4606.29921259842,39249.1856365741,2007-06-16,04:27:19
41.44065,116.2184,0,4616.14173228346,39249.1857060185,2007-06-16,04:27:25
41.4402333333333,116.21865,0,4625.9842519685,39249.185775463,2007-06-16,04:27:31
41.4398333333333,116.218866666667,0,4632.54593175853,39249.1859143519,2007-06-16,04:27:43
41.4395333333333,116.219033333333,0,4642.38845144357,39249.1860069444,2007-06-16,04:27:51
41.4394833333333,116.21865,0,4658.79265091863,39249.1861111111,2007-06-16,04:28:00
41.43985,116.217916666667,0,4665.35433070866,39249.1862615741,2007-06-16,04:28:13
41.4407166666667,116.216633333333,0,4704.72440944882,39249.1865046296,2007-06-16,04:28:34
41.4421,116.214166666667,0,4767.06036745407,39249.186875,2007-06-16,04:29:06
41.4422833333333,116.2136,0,4780.18372703412,39249.1869907407,2007-06-16,04:29:16
41.4424166666667,116.2126,0,4803.14960629921,39249.1871643519,2007-06-16,04:29:31
41.44235,116.210916666667,0,4829.39632545932,39249.1874421296,2007-06-16,04:29:55
41.44265,116.210716666667,0,4839.23884514436,39249.1875231481,2007-06-16,04:30:02
41.44335,116.211266666667,0,4862.20472440945,39249.1876851852,2007-06-16,04:30:16
41.4437333333333,116.211316666667,0,4875.3280839895,39249.1877662037,2007-06-16,04:30:23
41.4443166666667,116.2108,0,4895.01312335958,39249.1878935185,2007-06-16,04:30:34
41.4463666666667,116.208483333333,0,4957.34908136483,39249.1882523148,2007-06-16,04:31:05
41.4471,116.207166666667,0,4986.87664041995,39249.1884143518,2007-06-16,04:31:19
41.4477,116.205716666667,0,5019.68503937008,39249.188587963,2007-06-16,04:31:34
41.4494333333333,116.204283333333,0,5078.74015748031,39249.1888657407,2007-06-16,04:31:58
41.4499333333333,116.203483333333,0,5095.14435695538,39249.1889699074,2007-06-16,04:32:07
41.4503166666667,116.199733333333,0,5183.72703412074,39249.189375,2007-06-16,04:32:42
41.4506,116.199483333333,0,5200.1312335958,39249.1894444444,2007-06-16,04:32:48
41.4515333333333,116.20115,0,5239.50131233596,39249.1897337963,2007-06-16,04:33:13
41.4519833333333,116.201116666667,0,5246.06299212598,39249.1898263889,2007-06-16,04:33:21
41.4526833333333,116.2007,0,5259.18635170604,39249.1899421296,2007-06-16,04:33:31
41.4533333333333,116.200116666667,0,5278.87139107612,39249.1900578704,2007-06-16,04:33:41
41.4536666666667,116.200283333333,0,5291.99475065617,39249.1901388889,2007-06-16,04:33:48
41.4538666666667,116.2009,0,5305.11811023622,39249.1902430556,2007-06-16,04:33:57
41.4545333333333,116.20145,0,5328.08398950131,39249.1904166667,2007-06-16,04:34:12
41.455,116.2015,0,5334.64566929134,39249.1905092593,2007-06-16,04:34:20
41.4557333333333,116.201116666667,0,5344.48818897638,39249.190625,2007-06-16,04:34:30
41.4560166666667,116.201333333333,0,5351.0498687664,39249.1906944444,2007-06-16,04:34:36
41.45595,116.202016666667,0,5367.45406824147,39249.190775463,2007-06-16,04:34:43
41.4577333333333,116.20405,0,5419.94750656168,39249.191087963,2007-06-16,04:35:10
41.4595166666667,116.206033333333,0,5482.28346456693,39249.1916203704,2007-06-16,04:35:56
41.4599833333333,116.206383333333,0,5501.96850393701,39249.1917361111,2007-06-16,04:36:06
41.4626166666667,116.207166666667,0,5554.46194225722,39249.1922569444,2007-06-16,04:36:51
41.4634166666667,116.207133333333,0,5567.58530183727,39249.1923611111,2007-06-16,04:37:00
41.4644333333333,116.206783333333,0,5587.27034120735,39249.1924884259,2007-06-16,04:37:11
41.4657,116.206266666667,0,5639.76377952756,39249.1927199074,2007-06-16,04:37:31
41.4659666666667,116.2061,0,5652.88713910761,39249.1928125,2007-06-16,04:37:39
41.4663,116.205866666667,0,5666.01049868766,39249.1929166667,2007-06-16,04:37:48
41.4666333333333,116.20595,0,5679.13385826772,39249.1930324074,2007-06-16,04:37:58
41.46675,116.206166666667,0,5688.97637795276,39249.193125,2007-06-16,04:38:06
41.4664833333333,116.206616666667,0,5702.09973753281,39249.1932638889,2007-06-16,04:38:18
41.4661,116.206916666667,0,5715.22309711286,39249.1933912037,2007-06-16,04:38:29
41.46615,116.207216666667,0,5725.0656167979,39249.1934722222,2007-06-16,04:38:36
41.4663833333333,116.207083333333,0,5734.90813648294,39249.1935416667,2007-06-16,04:38:42
41.4666666666667,116.206933333333,0,5748.03149606299,39249.1936342593,2007-06-16,04:38:50
41.46695,116.20685,0,5761.15485564304,39249.1937152778,2007-06-16,04:38:57
41.4674833333333,116.207083333333,0,5774.2782152231,39249.1938310185,2007-06-16,04:39:07
41.4678166666667,116.207383333333,0,5780.83989501312,39249.1939236111,2007-06-16,04:39:15
41.4681166666667,116.20735,0,5793.96325459318,39249.1940046296,2007-06-16,04:39:22
41.4680166666667,116.20655,0,5803.80577427821,39249.1941550926,2007-06-16,04:39:35
41.4680833333333,116.206333333333,0,5810.36745406824,39249.1942476852,2007-06-16,04:39:43
41.4684166666667,116.207833333333,0,5843.17585301837,39249.1945833333,2007-06-16,04:40:12
41.4682833333333,116.208516666667,0,5862.86089238845,39249.1946990741,2007-06-16,04:40:22
41.4684833333333,116.208783333333,0,5869.42257217848,39249.1947685185,2007-06-16,04:40:28
41.4687333333333,116.2075,0,5895.66929133858,39249.1949768519,2007-06-16,04:40:46
41.4687666666667,116.206833333333,0,5915.35433070866,39249.1951157407,2007-06-16,04:40:58
41.469,116.20645,0,5928.47769028871,39249.1951967593,2007-06-16,04:41:05
41.4693833333333,116.20625,0,5941.60104986877,39249.1953009259,2007-06-16,04:41:14
41.4697,116.2061,0,5948.16272965879,39249.1953819444,2007-06-16,04:41:21
41.4699833333333,116.205966666667,0,5958.00524934383,39249.1954513889,2007-06-16,04:41:27
41.4707333333333,116.2049,0,5987.53280839895,39249.1956944444,2007-06-16,04:41:48
41.47105,116.204433333333,0,5990.81364829396,39249.1958101852,2007-06-16,04:41:58
41.4713333333333,116.203733333333,0,5994.09448818898,39249.1959837963,2007-06-16,04:42:13
41.4717166666667,116.203533333333,0,5990.81364829396,39249.196087963,2007-06-16,04:42:22
41.4723,116.202983333333,0,5984.25196850394,39249.1962384259,2007-06-16,04:42:35
41.4724166666667,116.202833333333,0,5990.81364829396,39249.1987037037,2007-06-16,04:46:08
41.4725666666667,116.202583333333,0,5990.81364829396,39249.1989583333,2007-06-16,04:46:30
41.47265,116.2022,0,5987.53280839895,39249.1990393519,2007-06-16,04:46:37
41.4730666666667,116.201783333333,0,5980.97112860892,39249.1991435185,2007-06-16,04:46:46
41.4735166666667,116.20125,0,5974.4094488189,39249.1992361111,2007-06-16,04:46:54
41.4750833333333,116.19735,0,5931.75853018373,39249.1996412037,2007-06-16,04:47:29
41.47555,116.196983333333,0,5921.91601049869,39249.1997337963,2007-06-16,04:47:37
41.47645,116.197133333333,0,5902.23097112861,39249.199837963,2007-06-16,04:47:46
41.47705,116.197516666667,0,5898.9501312336,39249.1999189815,2007-06-16,04:47:53
41.47825,116.2009,0,5862.86089238845,39249.2001967593,2007-06-16,04:48:17
41.47945,116.202133333333,0,5859.58005249344,39249.2003587963,2007-06-16,04:48:31
41.4801666666667,116.2026,0,5853.01837270341,39249.200462963,2007-06-16,04:48:40
41.49165,116.202416666667,0,5797.24409448819,39249.2017939815,2007-06-16,04:50:35
41.4922166666667,116.202483333333,0,5784.12073490814,39249.2019097222,2007-06-16,04:50:45
41.49635,116.203,0,5715.22309711286,39249.2023842593,2007-06-16,04:51:26
41.4986,116.203266666667,0,5685.69553805774,39249.202662037,2007-06-16,04:51:50
41.49885,116.2033,0,5682.41469816273,39249.2027083333,2007-06-16,04:51:54
41.4997666666667,116.2033,0,5666.01049868766,39249.2028587963,2007-06-16,04:52:07
41.5019833333333,116.202866666667,0,5639.76377952756,39249.2031481481,2007-06-16,04:52:32
41.5030833333333,116.2026,0,5623.35958005249,39249.203287037,2007-06-16,04:52:44
41.5039833333333,116.202433333333,0,5613.51706036745,39249.2033796296,2007-06-16,04:52:52
41.50765,116.20045,0,5574.1469816273,39249.2037731481,2007-06-16,04:53:26
41.5105833333333,116.197816666667,0,5534.77690288714,39249.2040625,2007-06-16,04:53:51
41.5132333333333,116.195383333333,0,5518.37270341207,39249.2044560185,2007-06-16,04:54:25
41.5134833333333,116.195183333333,0,5515.09186351706,39249.2045486111,2007-06-16,04:54:33
41.5144166666667,116.194366666667,0,5508.53018372703,39249.2047337963,2007-06-16,04:54:49
41.51485,116.1934,0,5501.96850393701,39249.2048263889,2007-06-16,04:54:57
41.51865,116.173083333333,0,5403.54330708661,39249.2065972222,2007-06-16,04:57:30
41.5198666666667,116.17085,0,5377.29658792651,39249.2068171296,2007-06-16,04:57:49
41.5202666666667,116.168183333333,0,5354.33070866142,39249.2070023148,2007-06-16,04:58:05
41.5203833333333,116.1649,0,5331.36482939633,39249.2072916667,2007-06-16,04:58:30
41.5206666666667,116.160083333333,0,5308.39895013123,39249.2076967593,2007-06-16,04:59:05
41.5226666666667,116.14275,0,5259.18635170604,39249.2091203704,2007-06-16,05:01:08
41.5223333333333,116.139966666667,0,5275.5905511811,39249.2093287037,2007-06-16,05:01:26
41.52425,116.134283333333,0,5239.50131233596,39249.209837963,2007-06-16,05:02:10
41.5253,116.131883333333,0,5219.81627296588,39249.2100462963,2007-06-16,05:02:28
41.52615,116.128016666667,0,5200.1312335958,39249.2103356481,2007-06-16,05:02:53
41.5265166666667,116.127666666667,0,5200.1312335958,39249.2103935185,2007-06-16,05:02:58
41.5288666666667,116.128933333333,0,5200.1312335958,39249.2106712963,2007-06-16,05:03:22
41.5293833333333,116.1288,0,5196.85039370079,39249.2107407407,2007-06-16,05:03:28
41.5305666666667,116.125983333333,0,5190.28871391076,39249.2109837963,2007-06-16,05:03:49
41.5326666666667,116.125516666667,0,5187.00787401575,39249.2113078704,2007-06-16,05:04:17
41.5329666666667,116.125,0,5190.28871391076,39249.2114236111,2007-06-16,05:04:27
41.53395,116.122866666667,0,5193.56955380577,39249.2117592593,2007-06-16,05:04:56
41.5368333333333,116.116616666667,0,5173.8845144357,39249.2125231481,2007-06-16,05:06:02
41.5375333333333,116.116133333333,0,5170.60367454068,39249.2126273148,2007-06-16,05:06:11
41.5384833333333,116.115483333333,0,5164.04199475066,39249.2127777778,2007-06-16,05:06:24
41.5396666666667,116.114233333333,0,5157.48031496063,39249.212974537,2007-06-16,05:06:41
41.5407333333333,116.1136,0,5150.9186351706,39249.213125,2007-06-16,05:06:54
41.5411833333333,116.1132,0,5150.9186351706,39249.2132291667,2007-06-16,05:07:03
41.5421666666667,116.1124,0,5150.9186351706,39249.2134606481,2007-06-16,05:07:23
41.5424166666667,116.112183333333,0,5150.9186351706,39249.2135416667,2007-06-16,05:07:30
41.54275,116.1118,0,5147.63779527559,39249.2136458333,2007-06-16,05:07:39
41.5434166666667,116.109466666667,0,5144.35695538058,39249.2138773148,2007-06-16,05:07:59
41.5461333333333,116.10435,0,5137.79527559055,39249.2143402778,2007-06-16,05:08:39
41.5463333333333,116.103433333333,0,5127.95275590551,39249.2144212963,2007-06-16,05:08:46
41.5462833333333,116.102716666667,0,5121.39107611549,39249.2145138889,2007-06-16,05:08:54
41.5462333333333,116.101666666667,0,5114.82939632546,39249.2146759259,2007-06-16,05:09:08
41.5464166666667,116.100616666667,0,5114.82939632546,39249.2147916667,2007-06-16,05:09:18
41.5469,116.098933333333,0,5091.86351706037,39249.2149537037,2007-06-16,05:09:32
41.54885,116.092783333333,0,5091.86351706037,39249.215474537,2007-06-16,05:10:17
41.549,116.092166666667,0,5091.86351706037,39249.2155324074,2007-06-16,05:10:22
41.5498833333333,116.088333333333,0,5177.16535433071,39249.2158564815,2007-06-16,05:10:50
41.5543333333333,116.063783333333,0,5045.93175853018,39249.217337963,2007-06-16,05:12:58
41.5556333333333,116.052133333333,0,5003.28083989501,39249.2182638889,2007-06-16,05:14:18
41.5634833333333,116.027983333333,0,4937.66404199475,39249.2196064815,2007-06-16,05:16:14
41.5705166666667,116.016116666667,0,4898.29396325459,39249.2204976852,2007-06-16,05:17:31
41.5726,116.013733333333,0,4891.73228346457,39249.2207986111,2007-06-16,05:17:57
41.5728666666667,116.0131,0,4888.45144356955,39249.2208912037,2007-06-16,05:18:05
41.57295,116.011866666667,0,4885.17060367454,39249.2210416667,2007-06-16,05:18:18
41.5834,116.012316666667,0,4885.17060367454,39249.2220717593,2007-06-16,05:19:47
41.5843166666667,116.01185,0,4885.17060367454,39249.2221412037,2007-06-16,05:19:53
41.58515,116.010716666667,0,4881.88976377953,39249.2222222222,2007-06-16,05:20:00
41.5867333333333,116.0073,0,4872.04724409449,39249.2224074074,2007-06-16,05:20:16
41.5876833333333,116.006333333333,0,4868.76640419947,39249.2224884259,2007-06-16,05:20:23
41.6023,115.999366666667,0,4852.36220472441,39249.2234722222,2007-06-16,05:21:48
41.6030333333333,115.99905,0,4852.36220472441,39249.2235648148,2007-06-16,05:21:56
41.6030833333333,115.998716666667,0,4852.36220472441,39249.2236458333,2007-06-16,05:22:03
41.5998333333333,115.988183333333,0,4826.1154855643,39249.2247337963,2007-06-16,05:23:37
41.59975,115.987433333333,0,4829.39632545932,39249.2248148148,2007-06-16,05:23:44
41.5995166666667,115.986666666667,0,4829.39632545932,39249.2249189815,2007-06-16,05:23:53
41.5986333333333,115.985416666667,0,4829.39632545932,39249.2251157407,2007-06-16,05:24:10
41.5978333333333,115.979966666667,0,4822.83464566929,39249.2256712963,2007-06-16,05:24:58
41.5967666666667,115.9767,0,4822.83464566929,39249.226087963,2007-06-16,05:25:34
41.5962833333333,115.974033333333,0,4822.83464566929,39249.2265856481,2007-06-16,05:26:17
41.59585,115.973433333333,0,4822.83464566929,39249.2266087963,2007-06-16,05:26:19
41.5954833333333,115.97095,0,4822.83464566929,39249.2270833333,2007-06-16,05:27:00
41.5958,115.970716666667,0,4819.55380577428,39249.2271875,2007-06-16,05:27:09
41.5961666666667,115.97065,0,4819.55380577428,39249.2272685185,2007-06-16,05:27:16
41.5963833333333,115.970633333333,0,4819.55380577428,39249.2273726852,2007-06-16,05:27:25
41.5969333333333,115.970583333333,0,4816.27296587927,39249.2275347222,2007-06-16,05:27:39
41.5973,115.97055,0,4816.27296587927,39249.2276273148,2007-06-16,05:27:47
41.5974666666667,115.9705,0,4812.99212598425,39249.2277083333,2007-06-16,05:27:54
41.5975,115.97025,0,4812.99212598425,39249.2278009259,2007-06-16,05:28:02
41.5978333333333,115.9701,0,4812.99212598425,39249.2279398148,2007-06-16,05:28:14
41.5982166666667,115.970083333333,0,4812.99212598425,39249.2282407407,2007-06-16,05:28:40
