# Supplementary material for: Research on differential privacy protection method based on user tendency
Source: PLoS One. 2023 Oct 26;18(10):e0288823. doi: 10.1371/journal.pone.0288823 (PMC10602288; doi:10.1371/journal.pone.0288823)
Supplement: S4 Data — (ZIP) [file pone.0288823.s004.zip › Data 5-4/111/Trajectory/20070617002909.plt]

Geolife trajectory
WGS 84
Altitude is in Feet
Reserved 3
0,2,255,My Track,0,0,2,8421376
0
41.5978,115.970033333333,0,4812.99212598425,39250.0202430556,2007-06-17,00:29:09
41.5975833333333,115.970116666667,0,4812.99212598425,39250.0205208333,2007-06-17,00:29:33
41.5975166666667,115.97035,0,4809.71128608924,39250.0207060185,2007-06-17,00:29:49
41.5975,115.970566666667,0,4809.71128608924,39250.0210069444,2007-06-17,00:30:15
41.5976,115.970766666667,0,4806.43044619423,39250.0211921296,2007-06-17,00:30:31
41.5976333333333,115.970966666667,0,4809.71128608924,39250.0247685185,2007-06-17,00:35:40
41.5975333333333,115.97055,0,4806.43044619423,39250.0250810185,2007-06-17,00:36:07
41.59725,115.97045,0,4806.43044619423,39250.0252777778,2007-06-17,00:36:24
41.5970166666667,115.970483333333,0,4803.14960629921,39250.0254398148,2007-06-17,00:36:38
41.5963166666667,115.9705,0,4806.43044619423,39250.0257407407,2007-06-17,00:37:04
41.59565,115.970633333333,0,4806.43044619423,39250.0259143518,2007-06-17,00:37:19
41.5957833333333,115.97305,0,4809.71128608924,39250.0264583333,2007-06-17,00:38:06
41.5960666666667,115.973333333333,0,4809.71128608924,39250.0266666667,2007-06-17,00:38:24
41.59725,115.9784,0,4806.43044619423,39250.0273958333,2007-06-17,00:39:27
41.5974166666667,115.978816666667,0,4806.43044619423,39250.0275462963,2007-06-17,00:39:40
41.5980333333333,115.98115,0,4816.27296587927,39250.0279282407,2007-06-17,00:40:13
41.5985666666667,115.98525,0,4812.99212598425,39250.0284490741,2007-06-17,00:40:58
41.5995333333333,115.9867,0,4812.99212598425,39250.0286921296,2007-06-17,00:41:19
41.5998333333333,115.988033333333,0,4812.99212598425,39250.028912037,2007-06-17,00:41:38
41.6031166666667,115.998816666667,0,4832.67716535433,39250.0302893519,2007-06-17,00:43:37
41.6036333333333,115.998766666667,0,4832.67716535433,39250.0304166667,2007-06-17,00:43:48
41.6051166666667,115.997483333333,0,4832.67716535433,39250.0306134259,2007-06-17,00:44:05
41.61095,115.990216666667,0,4822.83464566929,39250.0311342593,2007-06-17,00:44:50
41.6130666666667,115.9863,0,4812.99212598425,39250.0313541667,2007-06-17,00:45:09
41.61795,115.9818,0,4819.55380577428,39250.031724537,2007-06-17,00:45:41
41.6191333333333,115.98155,0,4819.55380577428,39250.0318055556,2007-06-17,00:45:48
41.6237833333333,115.981166666667,0,4822.83464566929,39250.0321180556,2007-06-17,00:46:15
41.63045,115.97745,0,4826.1154855643,39250.0325925926,2007-06-17,00:46:56
41.6311166666667,115.9764,0,4829.39632545932,39250.032662037,2007-06-17,00:47:02
41.6323166666667,115.970133333333,0,4822.83464566929,39250.032962963,2007-06-17,00:47:28
41.6321166666667,115.96865,0,4819.55380577428,39250.0330439815,2007-06-17,00:47:35
41.62985,115.963833333333,0,4822.83464566929,39250.0333101852,2007-06-17,00:47:58
41.6294666666667,115.961433333333,0,4816.27296587927,39250.0334722222,2007-06-17,00:48:12
41.6300666666667,115.952266666667,0,4799.8687664042,39250.0339467593,2007-06-17,00:48:53
41.6336,115.936,0,4770.34120734908,39250.0346412037,2007-06-17,00:49:53
41.6367833333333,115.92975,0,4767.06036745407,39250.0349768519,2007-06-17,00:50:22
41.6393833333333,115.92075,0,4753.93700787402,39250.0353703704,2007-06-17,00:50:56
41.6416166666667,115.906333333333,0,4740.81364829396,39250.0359722222,2007-06-17,00:51:48
41.6425833333333,115.9034,0,4734.25196850394,39250.0361226852,2007-06-17,00:52:01
41.6432166666667,115.902483333333,0,4734.25196850394,39250.0361921296,2007-06-17,00:52:07
41.6451833333333,115.901566666667,0,4730.97112860892,39250.0363310185,2007-06-17,00:52:19
41.6498166666667,115.8999,0,4734.25196850394,39250.0366782407,2007-06-17,00:52:49
41.6486333333333,115.892383333333,0,4730.97112860892,39250.0372800926,2007-06-17,00:53:41
41.6479833333333,115.890933333333,0,4727.69028871391,39250.0373726852,2007-06-17,00:53:49
41.64465,115.886,0,4717.84776902887,39250.0377083333,2007-06-17,00:54:18
41.6440333333333,115.884383333333,0,4714.56692913386,39250.0378935185,2007-06-17,00:54:34
41.6440333333333,115.883,0,4714.56692913386,39250.0380671296,2007-06-17,00:54:49
41.6442666666667,115.88185,0,4711.28608923885,39250.0381944444,2007-06-17,00:55:00
41.6447833333333,115.88065,0,4708.00524934383,39250.0383449074,2007-06-17,00:55:13
41.6457833333333,115.877266666667,0,4704.72440944882,39250.0386574074,2007-06-17,00:55:40
41.6459333333333,115.859533333333,0,4717.84776902887,39250.0396875,2007-06-17,00:57:09
41.6448333333333,115.855766666667,0,4708.00524934383,39250.0399652778,2007-06-17,00:57:33
41.6459833333333,115.836016666667,0,4691.60104986877,39250.0413888889,2007-06-17,00:59:36
41.6466,115.835183333333,0,4688.32020997375,39250.0414930556,2007-06-17,00:59:45
41.6605333333333,115.8223,0,4691.60104986877,39250.0426851852,2007-06-17,01:01:28
41.6608833333333,115.82185,0,4694.88188976378,39250.0427430556,2007-06-17,01:01:33
41.6609333333333,115.821383333333,0,4691.60104986877,39250.0428125,2007-06-17,01:01:39
41.66075,115.8209,0,4685.03937007874,39250.0429166667,2007-06-17,01:01:48
41.6606333333333,115.820683333333,0,4688.32020997375,39250.0430671296,2007-06-17,01:02:01
41.66045,115.82055,0,4685.03937007874,39250.0432638889,2007-06-17,01:02:18
41.6602666666667,115.8203,0,4675.1968503937,39250.0434606481,2007-06-17,01:02:35
41.66,115.82025,0,4675.1968503937,39250.0436226852,2007-06-17,01:02:49
41.6597,115.8203,0,4668.63517060367,39250.04375,2007-06-17,01:03:00
41.6593333333333,115.8204,0,4668.63517060367,39250.0438773148,2007-06-17,01:03:11
41.6590833333333,115.820416666667,0,4665.35433070866,39250.0439583333,2007-06-17,01:03:18
41.6587333333333,115.82025,0,4665.35433070866,39250.0440625,2007-06-17,01:03:27
41.6585166666667,115.820216666667,0,4668.63517060367,39250.0441319444,2007-06-17,01:03:33
41.6581166666667,115.8201,0,4668.63517060367,39250.0442592593,2007-06-17,01:03:44
41.6577,115.8201,0,4678.47769028871,39250.0443981481,2007-06-17,01:03:56
41.6574833333333,115.820083333333,0,4678.47769028871,39250.0444907407,2007-06-17,01:04:04
41.6572,115.820216666667,0,4671.91601049869,39250.0446180556,2007-06-17,01:04:15
41.6569666666667,115.820216666667,0,4671.91601049869,39250.0446990741,2007-06-17,01:04:22
41.65675,115.8203,0,4668.63517060367,39250.0447800926,2007-06-17,01:04:29
41.65635,115.8207,0,4668.63517060367,39250.0452777778,2007-06-17,01:05:12
41.65575,115.826983333333,0,4668.63517060367,39250.1031944444,2007-06-17,02:28:36
41.6461666666667,115.835633333333,0,4688.32020997375,39250.1041435185,2007-06-17,02:29:58
41.6459333333333,115.836333333333,0,4691.60104986877,39250.104212963,2007-06-17,02:30:04
41.64505,115.850883333333,0,4691.60104986877,39250.1052430556,2007-06-17,02:31:33
41.6449,115.855466666667,0,4691.60104986877,39250.1055555556,2007-06-17,02:32:00
41.6459833333333,115.859616666667,0,4691.60104986877,39250.1058912037,2007-06-17,02:32:29
41.6459833333333,115.86295,0,4704.72440944882,39250.1061458333,2007-06-17,02:32:51
41.6457833333333,115.877233333333,0,4704.72440944882,39250.1069212963,2007-06-17,02:33:58
41.6447333333333,115.880783333333,0,4708.00524934383,39250.1072453704,2007-06-17,02:34:26
41.6441666666667,115.882216666667,0,4708.00524934383,39250.1073958333,2007-06-17,02:34:39
41.644,115.883766666667,0,4711.28608923885,39250.1075231481,2007-06-17,02:34:50
41.6441,115.884616666667,0,4717.84776902887,39250.1075925926,2007-06-17,02:34:56
41.6447833333333,115.88625,0,4721.12860892388,39250.1077430556,2007-06-17,02:35:09
41.6484333333333,115.891833333333,0,4730.97112860892,39250.1082291667,2007-06-17,02:35:51
41.6498,115.899083333333,0,4744.09448818898,39250.1087037037,2007-06-17,02:36:32
41.6498833333333,115.899683333333,0,4744.09448818898,39250.1087731481,2007-06-17,02:36:38
41.6492666666667,115.900083333333,0,4747.37532808399,39250.1089236111,2007-06-17,02:36:51
41.6439333333333,115.901966666667,0,4740.81364829396,39250.109375,2007-06-17,02:37:30
41.6429833333333,115.902733333333,0,4740.81364829396,39250.1094560185,2007-06-17,02:37:37
41.6411,115.908716666667,0,4744.09448818898,39250.1098032407,2007-06-17,02:38:07
41.6380833333333,115.92555,0,4744.09448818898,39250.1105439815,2007-06-17,02:39:11
41.6364166666667,115.930633333333,0,4744.09448818898,39250.1107986111,2007-06-17,02:39:33
41.6338333333333,115.935433333333,0,4744.09448818898,39250.1110532407,2007-06-17,02:39:55
41.6302666666667,115.951066666667,0,4744.09448818898,39250.1117592593,2007-06-17,02:40:56
41.6294166666667,115.961033333333,0,4744.09448818898,39250.1121990741,2007-06-17,02:41:34
41.6297333333333,115.96325,0,4744.09448818898,39250.1123032407,2007-06-17,02:41:43
41.6307833333333,115.965883333333,0,4744.09448818898,39250.1124305556,2007-06-17,02:41:54
41.6320833333333,115.968366666667,0,4744.09448818898,39250.1125694444,2007-06-17,02:42:06
41.63235,115.969983333333,0,4744.09448818898,39250.112650463,2007-06-17,02:42:13
41.63135,115.97565,0,4744.09448818898,39250.1129513889,2007-06-17,02:42:39
41.6310666666667,115.9765,0,4744.09448818898,39250.1129976852,2007-06-17,02:42:43
41.6297166666667,115.977916666667,0,4744.09448818898,39250.1131134259,2007-06-17,02:42:53
41.6235,115.981183333333,0,4799.8687664042,39250.1135300926,2007-06-17,02:43:29
41.6184,115.981566666667,0,4816.27296587927,39250.1138657407,2007-06-17,02:43:58
41.6172833333333,115.982216666667,0,4816.27296587927,39250.1139467593,2007-06-17,02:44:05
41.6129,115.9864,0,4816.27296587927,39250.114375,2007-06-17,02:44:42
41.6107833333333,115.990466666667,0,4812.99212598425,39250.1146875,2007-06-17,02:45:09
41.6092333333333,115.99275,0,4898.29396325459,39250.114837963,2007-06-17,02:45:22
41.6041833333333,115.998383333333,0,4865.48556430446,39250.1153009259,2007-06-17,02:46:02
41.6013333333333,115.99975,0,4865.48556430446,39250.1155208333,2007-06-17,02:46:21
41.5906833333333,116.0043,0,4865.48556430446,39250.1162037037,2007-06-17,02:47:20
41.5870333333333,116.006766666667,0,4875.3280839895,39250.1165509259,2007-06-17,02:47:50
41.5865166666667,116.007533333333,0,4888.45144356955,39250.1166319444,2007-06-17,02:47:57
41.5848666666667,116.011166666667,0,4895.01312335958,39250.1169444444,2007-06-17,02:48:24
41.5841,116.012,0,4898.29396325459,39250.1170601852,2007-06-17,02:48:34
41.5833333333333,116.012366666667,0,4898.29396325459,39250.1171643519,2007-06-17,02:48:43
41.5819,116.012316666667,0,4898.29396325459,39250.117337963,2007-06-17,02:48:58
41.5799333333333,116.012183333333,0,4895.01312335958,39250.1176041667,2007-06-17,02:49:21
41.5731,116.011666666667,0,4895.01312335958,39250.1185185185,2007-06-17,02:50:40
41.5728166666667,116.013216666667,0,4891.73228346457,39250.1187847222,2007-06-17,02:51:03
41.57235,116.014066666667,0,4895.01312335958,39250.1189351852,2007-06-17,02:51:16
41.5699333333333,116.016933333333,0,4908.13648293963,39250.1193402778,2007-06-17,02:51:51
41.5622166666667,116.03075,0,4927.82152230971,39250.1207523148,2007-06-17,02:53:53
41.55555,116.052333333333,0,4990.15748031496,39250.1224421296,2007-06-17,02:56:19
41.5498333333333,116.0884,0,5055.77427821522,39250.1253703704,2007-06-17,03:00:32
41.5495333333333,116.089916666667,0,5059.05511811024,39250.1255671296,2007-06-17,03:00:49
41.5494833333333,116.090016666667,0,5062.33595800525,39250.1256018518,2007-06-17,03:00:52
41.5503666666667,116.08575,0,5062.33595800525,39250.1917476852,2007-06-17,04:36:07
41.5513666666667,116.080683333333,0,5065.61679790026,39250.1920601852,2007-06-17,04:36:34
41.5542833333333,116.0644,0,5049.2125984252,39250.1930092593,2007-06-17,04:37:56
41.5555833333333,116.052283333333,0,5000,39250.1940162037,2007-06-17,04:39:23
41.5632666666667,116.02845,0,4940.94488188976,39250.195775463,2007-06-17,04:41:55
41.5682333333333,116.01995,0,4924.5406824147,39250.1964351852,2007-06-17,04:42:52
41.57085,116.01575,0,4914.69816272966,39250.1968865741,2007-06-17,04:43:31
41.5726833333333,116.0136,0,4911.41732283465,39250.1971875,2007-06-17,04:43:57
41.5729166666667,116.012983333333,0,4911.41732283465,39250.1972569444,2007-06-17,04:44:03
41.5729666666667,116.011766666667,0,4908.13648293963,39250.1973958333,2007-06-17,04:44:15
41.5733333333333,116.011633333333,0,4908.13648293963,39250.1975,2007-06-17,04:44:24
41.5749,116.011716666667,0,4908.13648293963,39250.1977662037,2007-06-17,04:44:47
41.5830833333333,116.01225,0,4895.01312335958,39250.198599537,2007-06-17,04:45:59
41.58375,116.01215,0,4895.01312335958,39250.1986458333,2007-06-17,04:46:03
41.5843,116.011783333333,0,4895.01312335958,39250.1986921296,2007-06-17,04:46:07
41.58485,116.011083333333,0,4895.01312335958,39250.19875,2007-06-17,04:46:12
41.5870666666667,116.006716666667,0,4878.60892388451,39250.1990856482,2007-06-17,04:46:41
41.5951166666667,116.002316666667,0,4878.60892388451,39250.1996527778,2007-06-17,04:47:30
41.603,115.999033333333,0,4875.3280839895,39250.2003935185,2007-06-17,04:48:34
41.60315,115.998583333333,0,4872.04724409449,39250.2004166667,2007-06-17,04:48:36
41.5999166666667,115.988366666667,0,4835.95800524934,39250.2016782407,2007-06-17,04:50:25
41.5998166666667,115.987533333333,0,4832.67716535433,39250.2017824074,2007-06-17,04:50:34
41.5995833333333,115.98675,0,4832.67716535433,39250.2018865741,2007-06-17,04:50:43
41.5987333333333,115.98555,0,4835.95800524934,39250.2020717593,2007-06-17,04:50:59
41.5978666666667,115.9801,0,4832.67716535433,39250.2027083333,2007-06-17,04:51:54
41.5967166666667,115.9764,0,4829.39632545932,39250.2032060185,2007-06-17,04:52:37
41.5961333333333,115.973333333333,0,4826.1154855643,39250.2036111111,2007-06-17,04:53:12
41.5958833333333,115.973216666667,0,4829.39632545932,39250.2036921296,2007-06-17,04:53:19
41.5956666666667,115.971933333333,0,4822.83464566929,39250.2039814815,2007-06-17,04:53:44
41.5955333333333,115.970766666667,0,4819.55380577428,39250.2042361111,2007-06-17,04:54:06
41.5959166666667,115.970616666667,0,4822.83464566929,39250.2043634259,2007-06-17,04:54:17
41.5964,115.970533333333,0,4822.83464566929,39250.2044907407,2007-06-17,04:54:28
41.5971333333333,115.9705,0,4822.83464566929,39250.2046759259,2007-06-17,04:54:44
41.5974,115.970466666667,0,4822.83464566929,39250.2047569444,2007-06-17,04:54:51
41.5975166666667,115.970716666667,0,4822.83464566929,39250.2048726852,2007-06-17,04:55:01
41.5976333333333,115.971016666667,0,4822.83464566929,39250.2052430556,2007-06-17,04:55:33
41.5983,115.970033333333,0,4826.1154855643,39250.2500115741,2007-06-17,06:00:01
