# Supplementary material for: Research on differential privacy protection method based on user tendency
Source: PLoS One. 2023 Oct 26;18(10):e0288823. doi: 10.1371/journal.pone.0288823 (PMC10602288; doi:10.1371/journal.pone.0288823)
Supplement: S4 Data — (ZIP) [file pone.0288823.s004.zip › Data 5-4/111/Trajectory/20070617060206.plt]

Geolife trajectory
WGS 84
Altitude is in Feet
Reserved 3
0,2,255,My Track,0,0,2,8421376
0
41.5982666666667,115.970033333333,0,4816.27296587927,39250.2514583333,2007-06-17,06:02:06
41.5976833333333,115.97005,0,4812.99212598425,39250.2534027778,2007-06-17,06:04:54
41.5975166666667,115.970383333333,0,4819.55380577428,39250.253587963,2007-06-17,06:05:10
41.5969,115.9705,0,4822.83464566929,39250.2537962963,2007-06-17,06:05:28
41.59615,115.970533333333,0,4819.55380577428,39250.2539930556,2007-06-17,06:05:45
41.5957333333333,115.9706,0,4819.55380577428,39250.2541319444,2007-06-17,06:05:57
41.5958166666667,115.9731,0,4829.39632545932,39250.2547685185,2007-06-17,06:06:52
41.5960333333333,115.973216666667,0,4829.39632545932,39250.254849537,2007-06-17,06:06:59
41.5964833333333,115.974933333333,0,4839.23884514436,39250.2551851852,2007-06-17,06:07:28
41.5969,115.977216666667,0,4835.95800524934,39250.2555671296,2007-06-17,06:08:01
41.5979833333333,115.980766666667,0,4845.80052493438,39250.2560648148,2007-06-17,06:08:44
41.5985666666667,115.985116666667,0,4849.0813648294,39250.2566782407,2007-06-17,06:09:37
41.5987,115.985433333333,0,4849.0813648294,39250.2567361111,2007-06-17,06:09:42
41.5994166666667,115.98645,0,4849.0813648294,39250.2568981481,2007-06-17,06:09:56
41.5996333333333,115.98685,0,4849.0813648294,39250.2569560185,2007-06-17,06:10:01
41.5998333333333,115.987766666667,0,4845.80052493438,39250.2570833333,2007-06-17,06:10:12
41.5999166666667,115.988433333333,0,4845.80052493438,39250.2571643519,2007-06-17,06:10:19
41.6030833333333,115.998783333333,0,4868.76640419947,39250.2584375,2007-06-17,06:12:09
41.5879,116.006116666667,0,4888.45144356955,39250.2597569444,2007-06-17,06:14:03
41.5862333333333,116.008233333333,0,4891.73228346457,39250.2598263889,2007-06-17,06:14:09
41.58515,116.010716666667,0,4898.29396325459,39250.2599421296,2007-06-17,06:14:19
41.5839333333333,116.012116666667,0,4898.29396325459,39250.2600694444,2007-06-17,06:14:30
41.5827833333333,116.012383333333,0,4895.01312335958,39250.260150463,2007-06-17,06:14:37
41.5792333333333,116.012166666667,0,4891.73228346457,39250.2604166667,2007-06-17,06:15:00
41.5730166666667,116.01185,0,4901.57480314961,39250.261099537,2007-06-17,06:15:59
41.5729166666667,116.012366666667,0,4908.13648293963,39250.2612152778,2007-06-17,06:16:09
41.5730166666667,116.012683333333,0,4908.13648293963,39250.261400463,2007-06-17,06:16:25
41.5729666666667,116.012916666667,0,4878.60892388451,39250.2640162037,2007-06-17,06:20:11
41.5722166666667,116.014133333333,0,4891.73228346457,39250.2642708333,2007-06-17,06:20:33
41.56995,116.016866666667,0,4904.85564304462,39250.2645949074,2007-06-17,06:21:01
41.5695833333333,116.01745,0,4901.57480314961,39250.2646759259,2007-06-17,06:21:08
41.5621666666667,116.030816666667,0,4954.06824146982,39250.2659143518,2007-06-17,06:22:55
41.5555333333333,116.052316666667,0,5016.40419947507,39250.2673842593,2007-06-17,06:25:02
41.5493,116.09095,0,5111.54855643045,39250.2699305556,2007-06-17,06:28:42
41.54625,116.101416666667,0,5111.54855643045,39250.2707291667,2007-06-17,06:29:51
41.54625,116.1023,0,5111.54855643045,39250.2708564815,2007-06-17,06:30:02
41.5463666666667,116.10345,0,5111.54855643045,39250.2710532407,2007-06-17,06:30:19
41.5461833333333,116.104316666667,0,5111.54855643045,39250.2711574074,2007-06-17,06:30:28
41.5431666666667,116.110016666667,0,5134.51443569554,39250.2718287037,2007-06-17,06:31:26
41.54285,116.111216666667,0,5141.07611548556,39250.2719444444,2007-06-17,06:31:36
41.5426333333333,116.111933333333,0,5141.07611548556,39250.272037037,2007-06-17,06:31:44
41.5424,116.112166666667,0,5141.07611548556,39250.2721180556,2007-06-17,06:31:51
41.54215,116.112383333333,0,5141.07611548556,39250.2721990741,2007-06-17,06:31:58
41.5414833333333,116.11295,0,5144.35695538058,39250.2723611111,2007-06-17,06:32:12
41.54115,116.1132,0,5144.35695538058,39250.2724537037,2007-06-17,06:32:20
41.5405333333333,116.1137,0,5144.35695538058,39250.2726388889,2007-06-17,06:32:36
41.5391833333333,116.114666666667,0,5150.9186351706,39250.2728703704,2007-06-17,06:32:56
41.5383333333333,116.115566666667,0,5150.9186351706,39250.2729976852,2007-06-17,06:33:07
41.5370833333333,116.116333333333,0,5160.76115485564,39250.2731712963,2007-06-17,06:33:22
41.5367333333333,116.116733333333,0,5160.76115485564,39250.2732407407,2007-06-17,06:33:28
41.5326666666667,116.125416666667,0,5193.56955380577,39250.2743981481,2007-06-17,06:35:08
41.53205,116.12565,0,5200.1312335958,39250.2745601852,2007-06-17,06:35:22
41.5310166666667,116.1257,0,5200.1312335958,39250.2747453704,2007-06-17,06:35:38
41.5305833333333,116.125883333333,0,5200.1312335958,39250.274837963,2007-06-17,06:35:46
41.5293833333333,116.12875,0,5206.69291338583,39250.275162037,2007-06-17,06:36:14
41.5289833333333,116.128933333333,0,5209.97375328084,39250.2752430556,2007-06-17,06:36:21
41.5265166666667,116.127683333333,0,5213.25459317585,39250.2755671296,2007-06-17,06:36:49
41.5261166666667,116.12795,0,5209.97375328084,39250.2756365741,2007-06-17,06:36:55
41.5252333333333,116.13195,0,5229.65879265092,39250.2760763889,2007-06-17,06:37:33
41.5244333333333,116.133766666667,0,5236.22047244094,39250.2762847222,2007-06-17,06:37:51
41.5235666666667,116.135983333333,0,5242.78215223097,39250.2765277778,2007-06-17,06:38:12
41.5223,116.139733333333,0,5275.5905511811,39250.277025463,2007-06-17,06:38:55
41.5226,116.142833333333,0,5265.74803149606,39250.2772685185,2007-06-17,06:39:16
41.5203333333333,116.166183333333,0,5357.61154855643,39250.279537037,2007-06-17,06:42:32
41.5203333333333,116.166916666667,0,5360.89238845144,39250.2796990741,2007-06-17,06:42:46
41.5199833333333,116.170316666667,0,5387.13910761155,39250.2800578704,2007-06-17,06:43:17
41.51865,116.173066666667,0,5406.82414698163,39250.2803703704,2007-06-17,06:43:44
41.5180333333333,116.175783333333,0,5423.22834645669,39250.2807060185,2007-06-17,06:44:13
41.5167166666667,116.182483333333,0,5433.07086614173,39250.2815277778,2007-06-17,06:45:24
41.5147333333333,116.193666666667,0,5505.24934383202,39250.2825115741,2007-06-17,06:46:49
41.51425,116.194433333333,0,5508.53018372703,39250.2825925926,2007-06-17,06:46:56
41.51355,116.19505,0,5511.81102362205,39250.2827199074,2007-06-17,06:47:07
41.5133,116.195266666667,0,5511.81102362205,39250.2828356481,2007-06-17,06:47:17
41.5128833333333,116.195666666667,0,5515.09186351706,39250.2829513889,2007-06-17,06:47:27
41.51195,116.19655,0,5518.37270341207,39250.2831712963,2007-06-17,06:47:46
41.5075,116.200516666667,0,5561.02362204724,39250.2838310185,2007-06-17,06:48:43
41.5054666666667,116.2017,0,5583.98950131234,39250.2840972222,2007-06-17,06:49:06
41.50375,116.202466666667,0,5600.3937007874,39250.2843402778,2007-06-17,06:49:27
41.5017,116.20285,0,5633.20209973753,39250.2846875,2007-06-17,06:49:57
41.5012833333333,116.203,0,5639.76377952756,39250.2847800926,2007-06-17,06:50:05
41.5001333333333,116.203216666667,0,5646.32545931759,39250.2849537037,2007-06-17,06:50:20
41.4997166666667,116.203316666667,0,5656.16797900262,39250.2850231482,2007-06-17,06:50:26
41.4987833333333,116.203233333333,0,5669.29133858268,39250.2851967593,2007-06-17,06:50:41
41.4962166666667,116.20295,0,5767.71653543307,39250.2856828704,2007-06-17,06:51:23
41.49535,116.202866666667,0,5744.75065616798,39250.2858796296,2007-06-17,06:51:40
41.4917833333333,116.202433333333,0,5800.5249343832,39250.2864583333,2007-06-17,06:52:30
41.4912833333333,116.202366666667,0,5807.08661417323,39250.2865740741,2007-06-17,06:52:40
41.4849333333333,116.202483333333,0,5820.20997375328,39250.2873611111,2007-06-17,06:53:48
41.48315,116.202566666667,0,5820.20997375328,39250.2876041667,2007-06-17,06:54:09
41.4807166666667,116.202633333333,0,5833.33333333333,39250.2880092593,2007-06-17,06:54:44
41.4801833333333,116.2026,0,5833.33333333333,39250.2881018519,2007-06-17,06:54:52
41.4795833333333,116.2022,0,5839.89501312336,39250.2882060185,2007-06-17,06:55:01
41.4783166666667,116.201,0,5849.7375328084,39250.2884143519,2007-06-17,06:55:19
41.4774833333333,116.1986,0,5879.26509186352,39250.2887268519,2007-06-17,06:55:46
41.4772166666667,116.197733333333,0,5889.10761154856,39250.2888310185,2007-06-17,06:55:55
41.4768166666667,116.197266666667,0,5892.38845144357,39250.288912037,2007-06-17,06:56:02
41.4759166666667,116.196916666667,0,5912.07349081365,39250.2890625,2007-06-17,06:56:15
41.4754666666667,116.196966666667,0,5925.1968503937,39250.2891435185,2007-06-17,06:56:22
41.47505,116.197316666667,0,5935.03937007874,39250.2892592593,2007-06-17,06:56:32
41.4736833333333,116.2009,0,5954.72440944882,39250.2898148148,2007-06-17,06:57:20
41.4732166666667,116.2016,0,5958.00524934383,39250.2899189815,2007-06-17,06:57:29
41.4720833333333,116.202766666667,0,5974.4094488189,39250.2902314815,2007-06-17,06:57:56
41.4718666666667,116.202933333333,0,5980.97112860892,39250.2903356481,2007-06-17,06:58:05
41.4716,116.203283333333,0,5984.25196850394,39250.2904513889,2007-06-17,06:58:15
41.4714166666667,116.203466666667,0,5987.53280839895,39250.2905902778,2007-06-17,06:58:27
41.4709166666667,116.204633333333,0,5987.53280839895,39250.2909953704,2007-06-17,06:59:02
41.47065,116.204966666667,0,5984.25196850394,39250.2911111111,2007-06-17,06:59:12
41.4703166666667,116.205466666667,0,5971.12860892388,39250.2912384259,2007-06-17,06:59:23
41.47005,116.20585,0,5961.28608923884,39250.2913425926,2007-06-17,06:59:32
41.46965,116.2061,0,5951.44356955381,39250.2914699074,2007-06-17,06:59:43
41.4693666666667,116.206216666667,0,5944.88188976378,39250.2915509259,2007-06-17,06:59:50
41.4691166666667,116.2063,0,5938.32020997375,39250.2916319444,2007-06-17,06:59:57
41.4689,116.20645,0,5931.75853018373,39250.2917361111,2007-06-17,07:00:06
41.4687,116.207416666667,0,5921.91601049869,39250.2919212963,2007-06-17,07:00:22
41.4686166666667,116.208516666667,0,5905.51181102362,39250.2921180556,2007-06-17,07:00:39
41.4684333333333,116.20875,0,5905.51181102362,39250.2922106481,2007-06-17,07:00:47
41.4683,116.2084,0,5902.23097112861,39250.2923148148,2007-06-17,07:00:56
41.4684166666667,116.207833333333,0,5885.82677165354,39250.2924652778,2007-06-17,07:01:09
41.4682833333333,116.2068,0,5879.26509186352,39250.2926967593,2007-06-17,07:01:29
41.4682166666667,116.20645,0,5866.14173228346,39250.2927777778,2007-06-17,07:01:36
41.4680166666667,116.206333333333,0,5862.86089238845,39250.2928587963,2007-06-17,07:01:43
41.4681,116.207233333333,0,5836.61417322835,39250.2931365741,2007-06-17,07:02:07
41.46785,116.207383333333,0,5826.77165354331,39250.2932291667,2007-06-17,07:02:15
41.46715,116.206933333333,0,5810.36745406824,39250.2933796296,2007-06-17,07:02:28
41.4665833333333,116.206966666667,0,5797.24409448819,39250.2934722222,2007-06-17,07:02:36
41.4662333333333,116.20715,0,5797.24409448819,39250.2935416667,2007-06-17,07:02:42
41.4660833333333,116.206966666667,0,5793.96325459318,39250.2936111111,2007-06-17,07:02:48
41.46645,116.206616666667,0,5770.99737532808,39250.2937152778,2007-06-17,07:02:57
41.4667166666667,116.20635,0,5761.15485564304,39250.2937847222,2007-06-17,07:03:03
41.46655,116.205866666667,0,5738.18897637795,39250.2938773148,2007-06-17,07:03:11
41.4659166666667,116.20605,0,5718.50393700787,39250.2939814815,2007-06-17,07:03:20
41.4652666666667,116.2064,0,5685.69553805774,39250.2940856481,2007-06-17,07:03:29
41.4645166666667,116.206666666667,0,5662.72965879265,39250.2942476852,2007-06-17,07:03:43
41.4639666666667,116.206883333333,0,5639.76377952756,39250.2943518519,2007-06-17,07:03:52
41.4627666666667,116.207133333333,0,5623.35958005249,39250.294537037,2007-06-17,07:04:08
41.4623833333333,116.207083333333,0,5620.07874015748,39250.2946064815,2007-06-17,07:04:14
41.46195,116.207,0,5616.79790026247,39250.2947106481,2007-06-17,07:04:23
41.4601666666667,116.206416666667,0,5597.11286089239,39250.2949768519,2007-06-17,07:04:46
41.45975,116.206133333333,0,5590.55118110236,39250.2950462963,2007-06-17,07:04:52
41.4589833333333,116.205366666667,0,5554.46194225722,39250.2951851852,2007-06-17,07:05:04
41.4577333333333,116.203966666667,0,5515.09186351706,39250.295462963,2007-06-17,07:05:28
41.45705,116.203366666667,0,5505.24934383202,39250.2955787037,2007-06-17,07:05:38
41.4560833333333,116.202316666667,0,5456.03674540682,39250.2957523148,2007-06-17,07:05:53
41.45595,116.201783333333,0,5456.03674540682,39250.2958333333,2007-06-17,07:06:00
41.456,116.2013,0,5452.75590551181,39250.2959027778,2007-06-17,07:06:06
41.4557,116.201066666667,0,5442.91338582677,39250.2959837963,2007-06-17,07:06:13
41.4549,116.201466666667,0,5442.91338582677,39250.296087963,2007-06-17,07:06:22
41.4540833333333,116.201116666667,0,5436.35170603674,39250.2962152778,2007-06-17,07:06:33
41.4538,116.2007,0,5433.07086614173,39250.2962847222,2007-06-17,07:06:39
41.45365,116.200183333333,0,5416.66666666667,39250.2963888889,2007-06-17,07:06:48
41.4533333333333,116.200116666667,0,5406.82414698163,39250.2964583333,2007-06-17,07:06:54
41.4523166666667,116.2009,0,5387.13910761155,39250.2966203704,2007-06-17,07:07:08
41.4519333333333,116.201083333333,0,5387.13910761155,39250.2966898148,2007-06-17,07:07:14
41.4516333333333,116.201233333333,0,5387.13910761155,39250.2967592593,2007-06-17,07:07:20
41.4507333333333,116.199516666667,0,5370.73490813648,39250.297025463,2007-06-17,07:07:43
41.4504,116.199483333333,0,5354.33070866142,39250.2970949074,2007-06-17,07:07:49
41.4499666666667,116.203283333333,0,5246.06299212598,39250.2974537037,2007-06-17,07:08:20
41.44945,116.204183333333,0,5236.22047244094,39250.2975810185,2007-06-17,07:08:31
41.4481333333333,116.205266666667,0,5229.65879265092,39250.2977546296,2007-06-17,07:08:46
41.44765,116.205716666667,0,5216.53543307087,39250.2978356481,2007-06-17,07:08:53
41.44705,116.207216666667,0,5124.6719160105,39250.2980439815,2007-06-17,07:09:11
41.4465166666667,116.208216666667,0,5088.58267716535,39250.2981944444,2007-06-17,07:09:24
41.4438666666667,116.211166666667,0,5016.40419947507,39250.2986458333,2007-06-17,07:10:03
41.4433333333333,116.211166666667,0,5003.28083989501,39250.2987384259,2007-06-17,07:10:11
41.4429666666667,116.210866666667,0,4973.75328083989,39250.2988194444,2007-06-17,07:10:18
41.4426166666667,116.21065,0,4963.91076115486,39250.298900463,2007-06-17,07:10:25
41.44235,116.210866666667,0,4954.06824146982,39250.2989699074,2007-06-17,07:10:31
41.44245,116.212616666667,0,4904.85564304462,39250.2991898148,2007-06-17,07:10:50
41.4421833333333,116.21395,0,4849.0813648294,39250.2993171296,2007-06-17,07:11:01
41.4394333333333,116.218666666667,0,4704.72440944882,39250.3000115741,2007-06-17,07:12:01
41.4394166666667,116.21895,0,4698.16272965879,39250.3000694444,2007-06-17,07:12:06
41.4419166666667,116.2177,0,4629.26509186352,39250.3005555556,2007-06-17,07:12:48
41.4423,116.217716666667,0,4622.70341207349,39250.3006365741,2007-06-17,07:12:55
41.4427666666667,116.218433333333,0,4622.70341207349,39250.3007638889,2007-06-17,07:13:06
41.4417166666667,116.220516666667,0,4599.7375328084,39250.3010300926,2007-06-17,07:13:29
41.4409833333333,116.221616666667,0,4580.05249343832,39250.3011458333,2007-06-17,07:13:39
41.4400833333333,116.223666666667,0,4547.24409448819,39250.3013194444,2007-06-17,07:13:54
41.4391,116.2254,0,4543.96325459318,39250.3015046296,2007-06-17,07:14:10
41.4380833333333,116.226883333333,0,4520.99737532808,39250.3016666667,2007-06-17,07:14:24
41.4376166666667,116.228383333333,0,4494.75065616798,39250.3018055556,2007-06-17,07:14:36
41.4361333333333,116.231083333333,0,4455.38057742782,39250.3020717593,2007-06-17,07:14:59
41.4357166666667,116.232383333333,0,4432.41469816273,39250.3022337963,2007-06-17,07:15:13
41.4326666666667,116.2375,0,4356.95538057743,39250.3027546296,2007-06-17,07:15:58
41.4286333333333,116.2417,0,4333.98950131234,39250.3032986111,2007-06-17,07:16:45
41.4282333333333,116.242066666667,0,4317.58530183727,39250.3033564815,2007-06-17,07:16:50
41.4259,116.250866666667,0,4166.66666666667,39250.304224537,2007-06-17,07:18:05
41.4252,116.251183333333,0,4166.66666666667,39250.3043287037,2007-06-17,07:18:14
41.42445,116.251283333333,0,4160.10498687664,39250.3044212963,2007-06-17,07:18:22
41.4235166666667,116.251533333333,0,4146.98162729659,39250.304525463,2007-06-17,07:18:31
41.4225666666667,116.251183333333,0,4150.2624671916,39250.3046527778,2007-06-17,07:18:42
41.42175,116.251866666667,0,4153.54330708661,39250.3047800926,2007-06-17,07:18:53
41.4210666666667,116.25275,0,4153.54330708661,39250.3048842593,2007-06-17,07:19:02
41.4208166666667,116.253133333333,0,4153.54330708661,39250.3049305556,2007-06-17,07:19:06
41.41415,116.256166666667,0,4110.89238845144,39250.3056365741,2007-06-17,07:20:07
41.41195,116.257733333333,0,4091.20734908136,39250.3058680556,2007-06-17,07:20:27
41.4107,116.258133333333,0,4078.08398950131,39250.3059953704,2007-06-17,07:20:38
41.4092333333333,116.259583333333,0,4028.87139107612,39250.3061805556,2007-06-17,07:20:54
41.40865,116.2604,0,4012.46719160105,39250.3062615741,2007-06-17,07:21:01
41.4067666666667,116.26445,0,3969.81627296588,39250.3075462963,2007-06-17,07:22:52
41.4054166666667,116.265283333333,0,3959.97375328084,39250.3077314815,2007-06-17,07:23:08
41.40345,116.2657,0,3943.56955380577,39250.307962963,2007-06-17,07:23:28
41.4020666666667,116.266466666667,0,3930.44619422572,39250.3081134259,2007-06-17,07:23:41
41.4007166666667,116.268,0,3914.04199475066,39250.308287037,2007-06-17,07:23:56
41.3999666666667,116.268633333333,0,3904.19947506562,39250.3084259259,2007-06-17,07:24:08
41.3993333333333,116.269183333333,0,3900.9186351706,39250.3085185185,2007-06-17,07:24:16
41.3970666666667,116.270316666667,0,3887.79527559055,39250.3087962963,2007-06-17,07:24:40
41.3942666666667,116.273333333333,0,3877.95275590551,39250.3090856481,2007-06-17,07:25:05
41.3931666666667,116.2749,0,3871.39107611549,39250.3092476852,2007-06-17,07:25:19
41.3911166666667,116.282016666667,0,3809.05511811024,39250.3096527778,2007-06-17,07:25:54
41.3900166666667,116.295883333333,0,3684.38320209974,39250.3103587963,2007-06-17,07:26:55
41.3913166666667,116.301866666667,0,3661.41732283465,39250.3106944444,2007-06-17,07:27:24
41.3902333333333,116.305833333333,0,3648.29396325459,39250.3109490741,2007-06-17,07:27:46
41.389,116.3078,0,3638.45144356955,39250.3110763889,2007-06-17,07:27:57
41.3870333333333,116.3127,0,3608.92388451444,39250.3113657407,2007-06-17,07:28:22
41.3861666666667,116.330983333333,0,3536.74540682415,39250.3122453704,2007-06-17,07:29:38
41.3866166666667,116.337233333333,0,3507.21784776903,39250.3125231481,2007-06-17,07:30:02
41.38595,116.341666666667,0,3480.97112860892,39250.3127546296,2007-06-17,07:30:22
41.3854666666667,116.34355,0,3477.69028871391,39250.3128587963,2007-06-17,07:30:31
41.37865,116.357483333333,0,3421.91601049869,39250.3136458333,2007-06-17,07:31:39
41.3719166666667,116.367866666667,0,3316.92913385827,39250.3142708333,2007-06-17,07:32:33
41.3711166666667,116.370383333333,0,3313.64829396325,39250.3144212963,2007-06-17,07:32:46
41.36825,116.373116666667,0,3300.5249343832,39250.3146875,2007-06-17,07:33:09
41.3669666666667,116.373616666667,0,3293.96325459318,39250.3147800926,2007-06-17,07:33:17
41.3663,116.374516666667,0,3284.12073490814,39250.3148842593,2007-06-17,07:33:26
41.3653,116.387133333333,0,3221.78477690289,39250.3154861111,2007-06-17,07:34:18
41.3657666666667,116.391066666667,0,3192.25721784777,39250.3156712963,2007-06-17,07:34:34
41.3650833333333,116.398066666667,0,3185.69553805774,39250.3159953704,2007-06-17,07:35:02
41.3640166666667,116.40095,0,3172.57217847769,39250.3161574074,2007-06-17,07:35:16
41.3600666666667,116.429766666667,0,3054.46194225722,39250.3174189815,2007-06-17,07:37:05
41.3601333333333,116.431916666667,0,3044.61942257218,39250.3175115741,2007-06-17,07:37:13
41.3595833333333,116.437366666667,0,3028.21522309711,39250.3177546296,2007-06-17,07:37:34
41.3597166666667,116.44065,0,3021.65354330709,39250.3179050926,2007-06-17,07:37:47
41.3587333333333,116.44305,0,3018.37270341207,39250.3180555556,2007-06-17,07:38:00
41.3569833333333,116.445166666667,0,3015.09186351706,39250.3182291667,2007-06-17,07:38:15
41.3563333333333,116.446866666667,0,3008.53018372703,39250.3183564815,2007-06-17,07:38:26
41.3558,116.4502,0,2992.12598425197,39250.3185416667,2007-06-17,07:38:42
41.3559833333333,116.453233333333,0,2975.7217847769,39250.3186921296,2007-06-17,07:38:55
41.3568166666667,116.456183333333,0,2969.16010498688,39250.3188425926,2007-06-17,07:39:08
41.357,116.466083333333,0,2933.07086614173,39250.3193171296,2007-06-17,07:39:49
41.3593333333333,116.4723,0,2919.94750656168,39250.3197222222,2007-06-17,07:40:24
41.3598333333333,116.477666666667,0,2903.54330708661,39250.3200115741,2007-06-17,07:40:49
41.3604666666667,116.478383333333,0,2903.54330708661,39250.3201041667,2007-06-17,07:40:57
41.36215,116.479266666667,0,2903.54330708661,39250.3202662037,2007-06-17,07:41:11
41.36465,116.479183333333,0,2896.98162729659,39250.320474537,2007-06-17,07:41:29
41.36535,116.47945,0,2893.70078740157,39250.3205555556,2007-06-17,07:41:36
41.36715,116.481533333333,0,2880.57742782152,39250.320775463,2007-06-17,07:41:55
41.3687833333333,116.48565,0,2870.73490813648,39250.3210416667,2007-06-17,07:42:18
41.36935,116.486633333333,0,2874.0157480315,39250.3211226852,2007-06-17,07:42:25
41.3696333333333,116.491616666667,0,2811.67979002625,39250.3214930556,2007-06-17,07:42:57
41.3694166666667,116.492116666667,0,2818.24146981627,39250.3215509259,2007-06-17,07:43:02
41.36785,116.493066666667,0,2811.67979002625,39250.321724537,2007-06-17,07:43:17
41.3675833333333,116.494083333333,0,2811.67979002625,39250.3218171296,2007-06-17,07:43:25
41.3674833333333,116.499383333333,0,2811.67979002625,39250.3222106481,2007-06-17,07:43:59
41.3668166666667,116.50025,0,2864.17322834646,39250.3223263889,2007-06-17,07:44:09
41.36485,116.501933333333,0,2814.96062992126,39250.3225925926,2007-06-17,07:44:32
41.36455,116.50245,0,2811.67979002625,39250.322662037,2007-06-17,07:44:38
41.3642333333333,116.50455,0,2811.67979002625,39250.3228587963,2007-06-17,07:44:55
41.3454,116.524716666667,0,2752.62467191601,39250.324537037,2007-06-17,07:47:20
41.3396333333333,116.53015,0,2713.25459317585,39250.3250115741,2007-06-17,07:48:01
41.3390333333333,116.530716666667,0,2713.25459317585,39250.3250578704,2007-06-17,07:48:05
41.3363666666667,116.533266666667,0,2713.25459317585,39250.3252662037,2007-06-17,07:48:23
41.3356833333333,116.533966666667,0,2660.76115485564,39250.3253472222,2007-06-17,07:48:30
41.3330666666667,116.537466666667,0,2644.35695538058,39250.3256018519,2007-06-17,07:48:52
41.3321833333333,116.538616666667,0,2647.63779527559,39250.3257060185,2007-06-17,07:49:01
41.3303166666667,116.5412,0,2647.63779527559,39250.3264930556,2007-06-17,07:50:09
41.32725,116.5495,0,2647.63779527559,39250.3265625,2007-06-17,07:50:15
41.3263666666667,116.551866666667,0,2647.63779527559,39250.3268518519,2007-06-17,07:50:40
41.3212666666667,116.567566666667,0,2562.33595800525,39250.3277893519,2007-06-17,07:52:01
41.3211666666667,116.568033333333,0,2559.05511811024,39250.3278472222,2007-06-17,07:52:06
41.31665,116.586516666667,0,2562.33595800525,39250.3291087963,2007-06-17,07:53:55
41.31625,116.591716666667,0,2559.05511811024,39250.3294097222,2007-06-17,07:54:21
41.3162333333333,116.5928,0,2559.05511811024,39250.3294791667,2007-06-17,07:54:27
41.3159,116.595716666667,0,2483.59580052493,39250.3296412037,2007-06-17,07:54:41
41.3161666666667,116.605633333333,0,2440.94488188976,39250.3302314815,2007-06-17,07:55:32
41.3156833333333,116.606183333333,0,2437.66404199475,39250.3303356481,2007-06-17,07:55:41
41.31445,116.606616666667,0,2431.10236220472,39250.3304513889,2007-06-17,07:55:51
41.31395,116.6068,0,2431.10236220472,39250.3305439815,2007-06-17,07:55:59
41.3065666666667,116.608816666667,0,2421.25984251968,39250.3312384259,2007-06-17,07:56:59
41.2879833333333,116.6111,0,2398.29396325459,39250.3326736111,2007-06-17,07:59:03
41.2826166666667,116.608766666667,0,2368.76640419947,39250.3331018519,2007-06-17,07:59:40
41.27995,116.609266666667,0,2355.64304461942,39250.3333101852,2007-06-17,07:59:58
41.2768,116.6088,0,2329.39632545932,39250.3335300926,2007-06-17,08:00:17
41.267,116.606866666667,0,2286.74540682415,39250.3343287037,2007-06-17,08:01:26
41.2625833333333,116.60695,0,2286.74540682415,39250.3346990741,2007-06-17,08:01:58
41.25705,116.607883333333,0,2290.02624671916,39250.335162037,2007-06-17,08:02:38
41.2446,116.615616666667,0,2260.49868766404,39250.3361458333,2007-06-17,08:04:03
41.2300666666667,116.632233333333,0,2217.84776902887,39250.337337963,2007-06-17,08:05:46
41.2198666666667,116.6458,0,2178.47769028871,39250.3385069444,2007-06-17,08:07:27
41.2019833333333,116.656733333333,0,2125.9842519685,39250.3398958333,2007-06-17,08:09:27
41.2010166666667,116.656783333333,0,2125.9842519685,39250.3399652778,2007-06-17,08:09:33
41.1996666666667,116.656066666667,0,2125.9842519685,39250.3400810185,2007-06-17,08:09:43
41.1958333333333,116.649733333333,0,2132.54593175853,39250.340775463,2007-06-17,08:10:43
41.1951833333333,116.648466666667,0,2129.26509186352,39250.3408796296,2007-06-17,08:10:52
