# Supplementary material for: Research on differential privacy protection method based on user tendency
Source: PLoS One. 2023 Oct 26;18(10):e0288823. doi: 10.1371/journal.pone.0288823 (PMC10602288; doi:10.1371/journal.pone.0288823)
Supplement: S4 Data — (ZIP) [file pone.0288823.s004.zip › Data 5-4/111/Trajectory/20070817145052.plt]

Geolife trajectory
WGS 84
Altitude is in Feet
Reserved 3
0,2,255,My Track,0,0,2,8421376
0
39.9776,116.329833333333,0,255.905511811024,39311.6186574074,2007-08-17,14:50:52
39.97525,116.330383333333,0,255.905511811024,39311.6197222222,2007-08-17,14:52:24
39.9816666666667,116.3275,0,255.905511811024,39311.6215509259,2007-08-17,14:55:02
39.9763333333333,116.329883333333,0,255.905511811024,39311.6227314815,2007-08-17,14:56:44
39.9758166666667,116.330933333333,0,255.905511811024,39311.6240740741,2007-08-17,14:58:40
39.97765,116.329166666667,0,255.905511811024,39311.6305208333,2007-08-17,15:07:57
39.9782,116.328933333333,0,255.905511811024,39311.6310416667,2007-08-17,15:08:42
39.9789,116.328666666667,0,255.905511811024,39311.6317361111,2007-08-17,15:09:42
39.9794666666667,116.3284,0,255.905511811024,39311.6323726852,2007-08-17,15:10:37
39.9801833333333,116.32825,0,262.46719160105,39311.6331365741,2007-08-17,15:11:43
39.98105,116.3282,0,200.131233595801,39311.6338888889,2007-08-17,15:12:48
39.98135,116.3287,0,216.535433070866,39311.6346296296,2007-08-17,15:13:52
39.9815166666667,116.3297,0,213.254593175853,39311.6353472222,2007-08-17,15:14:54
39.9816333333333,116.3303,0,236.220472440945,39311.6359953704,2007-08-17,15:15:50
39.9814333333333,116.3306,0,236.220472440945,39311.636412037,2007-08-17,15:16:26
