# Supplementary material for: Research on differential privacy protection method based on user tendency
Source: PLoS One. 2023 Oct 26;18(10):e0288823. doi: 10.1371/journal.pone.0288823 (PMC10602288; doi:10.1371/journal.pone.0288823)
Supplement: S4 Data — (ZIP) [file pone.0288823.s004.zip › Data 5-4/111/Trajectory/20070818024428.plt]

Geolife trajectory
WGS 84
Altitude is in Feet
Reserved 3
0,2,255,My Track,0,0,2,8421376
0
39.9795833333333,116.32705,0,236.220472440945,39312.114212963,2007-08-18,02:44:28
39.9816333333333,116.329733333333,0,200.131233595801,39312.1142939815,2007-08-18,02:44:35
39.9814333333333,116.329083333333,0,150.918635170604,39312.1149768519,2007-08-18,02:45:34
39.9813833333333,116.328333333333,0,104.98687664042,39312.1156018519,2007-08-18,02:46:28
39.9805833333333,116.328433333333,0,111.548556430446,39312.1162731481,2007-08-18,02:47:26
39.9801833333333,116.328383333333,0,187.007874015748,39312.1173611111,2007-08-18,02:49:00
39.9794,116.328733333333,0,196.850393700787,39312.1183564815,2007-08-18,02:50:26
39.9787666666667,116.328716666667,0,193.569553805774,39312.1192592593,2007-08-18,02:51:44
39.9759166666667,116.329433333333,0,180.446194225722,39312.1202199074,2007-08-18,02:53:07
39.9765333333333,116.3298,0,410.10498687664,39312.1206828704,2007-08-18,02:53:47
39.97655,116.330616666667,0,344.488188976378,39312.1215393519,2007-08-18,02:55:01
39.9761833333333,116.330683333333,0,344.488188976378,39312.1219791667,2007-08-18,02:55:39
