# Supplementary material for: Research on differential privacy protection method based on user tendency
Source: PLoS One. 2023 Oct 26;18(10):e0288823. doi: 10.1371/journal.pone.0288823 (PMC10602288; doi:10.1371/journal.pone.0288823)
Supplement: S4 Data — (ZIP) [file pone.0288823.s004.zip › Data 5-4/111/Trajectory/20070818091237.plt]

Geolife trajectory
WGS 84
Altitude is in Feet
Reserved 3
0,2,255,My Track,0,0,2,8421376
0
39.9754,116.328216666667,0,344.488188976378,39312.3837615741,2007-08-18,09:12:37
39.9767166666667,116.330216666667,0,344.488188976378,39312.3878935185,2007-08-18,09:18:34
39.97715,116.329583333333,0,190.288713910761,39312.3887152778,2007-08-18,09:19:45
39.9776,116.3291,0,160.761154855643,39312.3894097222,2007-08-18,09:20:45
39.97825,116.328966666667,0,180.446194225722,39312.3900115741,2007-08-18,09:21:37
39.9788166666667,116.32885,0,187.007874015748,39312.3906828704,2007-08-18,09:22:35
39.97945,116.32855,0,177.165354330709,39312.3913194444,2007-08-18,09:23:30
39.98065,116.328266666667,0,157.48031496063,39312.3922337963,2007-08-18,09:24:49
