# Supplementary material for: Research on differential privacy protection method based on user tendency
Source: PLoS One. 2023 Oct 26;18(10):e0288823. doi: 10.1371/journal.pone.0288823 (PMC10602288; doi:10.1371/journal.pone.0288823)
Supplement: S4 Data — (ZIP) [file pone.0288823.s004.zip › Data 5-4/111/Trajectory/20070819022010.plt]

Geolife trajectory
WGS 84
Altitude is in Feet
Reserved 3
0,2,255,My Track,0,0,2,8421376
0
39.9779333333333,116.328883333333,0,587.270341207349,39313.097337963,2007-08-19,02:20:10
39.9786,116.3283,0,587.270341207349,39313.0980555556,2007-08-19,02:21:12
39.97805,116.329016666667,0,587.270341207349,39313.0981481481,2007-08-19,02:21:20
39.9775166666667,116.329283333333,0,587.270341207349,39313.0983912037,2007-08-19,02:21:41
39.9773333333333,116.329983333333,0,587.270341207349,39313.098912037,2007-08-19,02:22:26
39.9771666666667,116.330366666667,0,587.270341207349,39313.0993634259,2007-08-19,02:23:05
