# Supplementary material for: Research on differential privacy protection method based on user tendency
Source: PLoS One. 2023 Oct 26;18(10):e0288823. doi: 10.1371/journal.pone.0288823 (PMC10602288; doi:10.1371/journal.pone.0288823)
Supplement: S4 Data — (ZIP) [file pone.0288823.s004.zip › Data 5-4/111/Trajectory/20070820004341.plt]

Geolife trajectory
WGS 84
Altitude is in Feet
Reserved 3
0,2,255,My Track,0,0,2,8421376
0
39.9815833333333,116.3297,0,275.590551181102,39314.0303356481,2007-08-20,00:43:41
39.98145,116.328333333333,0,200.131233595801,39314.0316087963,2007-08-20,00:45:31
39.9806166666667,116.328383333333,0,164.041994750656,39314.0324189815,2007-08-20,00:46:41
39.97975,116.328266666667,0,167.322834645669,39314.0333796296,2007-08-20,00:48:04
39.97865,116.3289,0,131.233595800525,39314.0346412037,2007-08-20,00:49:53
39.9779166666667,116.329033333333,0,124.671916010499,39314.0353009259,2007-08-20,00:50:50
39.9775166666667,116.32965,0,272.309711286089,39314.0360763889,2007-08-20,00:51:57
39.9772833333333,116.33025,0,246.062992125984,39314.0365972222,2007-08-20,00:52:42
39.9764166666667,116.330683333333,0,229.658792650919,39314.0375115741,2007-08-20,00:54:01
