# Supplementary material for: Research on differential privacy protection method based on user tendency
Source: PLoS One. 2023 Oct 26;18(10):e0288823. doi: 10.1371/journal.pone.0288823 (PMC10602288; doi:10.1371/journal.pone.0288823)
Supplement: S4 Data — (ZIP) [file pone.0288823.s004.zip › Data 5-4/111/Trajectory/20070904235928.plt]

Geolife trajectory
WGS 84
Altitude is in Feet
Reserved 3
0,2,255,My Track,0,0,2,8421376
0
40.0850166666667,116.5787,0,229.658792650919,39329.9996296296,2007-09-04,23:59:28
40.0849833333333,116.579516666667,0,141.076115485564,39330.0047453704,2007-09-05,00:06:50
40.08455,116.57955,0,26.246719160105,39330.0142013889,2007-09-05,00:20:27
40.0842,116.5801,0,124.671916010499,39330.0158680556,2007-09-05,00:22:51
40.0840666666667,116.5778,0,134.514435695538,39330.0172337963,2007-09-05,00:24:49
40.0841666666667,116.575316666667,0,104.98687664042,39330.017650463,2007-09-05,00:25:25
40.0829166666667,116.57495,0,104.98687664042,39330.0179282407,2007-09-05,00:25:49
40.0808,116.57535,0,104.98687664042,39330.0183101852,2007-09-05,00:26:22
40.0791,116.575516666667,0,114.829396325459,39330.0187152778,2007-09-05,00:26:57
40.0762166666667,116.575933333333,0,98.4251968503937,39330.0203240741,2007-09-05,00:29:16
40.0754,116.57405,0,101.706036745407,39330.0209143519,2007-09-05,00:30:07
40.0904,116.5715,0,108.267716535433,39330.0218402778,2007-09-05,00:31:27
24.99535,102.742483333333,0,6368.11023622047,39330.140775463,2007-09-05,03:22:43
24.9975833333333,102.743833333333,0,6269.68503937008,39330.1472337963,2007-09-05,03:32:01
24.99855,102.7446,0,6269.68503937008,39330.1475,2007-09-05,03:32:24
25.0006,102.744166666667,0,6269.68503937008,39330.1480208333,2007-09-05,03:33:09
24.9990666666667,102.742033333333,0,6269.68503937008,39330.1487962963,2007-09-05,03:34:16
24.9993833333333,102.742316666667,0,6269.68503937008,39330.1491203704,2007-09-05,03:34:44
24.9990166666667,102.742316666667,0,6112.20472440945,39330.1726736111,2007-09-05,04:08:39
24.99515,102.742066666667,0,6112.20472440945,39330.1732060185,2007-09-05,04:09:25
24.9958833333333,102.742483333333,0,6200.7874015748,39330.1884375,2007-09-05,04:31:21
24.9955666666667,102.74345,0,6197.50656167979,39330.1886689815,2007-09-05,04:31:41
25.0059166666667,102.7508,0,6217.19160104987,39330.1919212963,2007-09-05,04:36:22
25.0054,102.752266666667,0,6227.03412073491,39330.1942476852,2007-09-05,04:39:43
26.6724833333333,100.243516666667,0,7424.5406824147,39330.2204513889,2007-09-05,05:17:27
26.6717166666667,100.24505,0,7424.5406824147,39330.2207986111,2007-09-05,05:17:57
26.8754666666667,100.22505,0,7401.57480314961,39330.4058101852,2007-09-05,09:44:22
26.8734333333333,100.229583333333,0,8136.48293963255,39330.4065740741,2007-09-05,09:45:28
26.87385,100.23025,0,8103.67454068241,39330.4121875,2007-09-05,09:53:33
26.8736833333333,100.22995,0,8152.88713910761,39330.41875,2007-09-05,10:03:00
26.8739333333333,100.230233333333,0,8152.88713910761,39330.4202546296,2007-09-05,10:05:10
26.8740833333333,100.230766666667,0,8038.05774278215,39330.4307407407,2007-09-05,10:20:16
26.8739333333333,100.2313,0,7952.75590551181,39330.4332060185,2007-09-05,10:23:49
26.8743333333333,100.231316666667,0,7952.75590551181,39330.4370486111,2007-09-05,10:29:21
26.8749666666667,100.231166666667,0,7936.35170603674,39330.4439814815,2007-09-05,10:39:20
26.8750666666667,100.231633333333,0,7877.29658792651,39330.4510763889,2007-09-05,10:49:33
26.8750333333333,100.232233333333,0,7877.29658792651,39330.4516782407,2007-09-05,10:50:25
26.8757166666667,100.232516666667,0,7864.17322834646,39330.453275463,2007-09-05,10:52:43
26.8764666666667,100.232466666667,0,7782.15223097113,39330.4546643518,2007-09-05,10:54:43
26.8772666666667,100.232266666667,0,7831.36482939633,39330.4560532407,2007-09-05,10:56:43
26.8779833333333,100.232233333333,0,7814.96062992126,39330.4570833333,2007-09-05,10:58:12
26.8790833333333,100.232133333333,0,7759.18635170604,39330.4588078704,2007-09-05,11:00:41
26.8796666666667,100.231966666667,0,7788.71391076115,39330.4596990741,2007-09-05,11:01:58
26.8796666666667,100.231216666667,0,7834.64566929134,39330.4608564815,2007-09-05,11:03:38
26.8807666666667,100.230816666667,0,7883.85826771654,39330.4627430556,2007-09-05,11:06:21
26.8835666666667,100.23035,0,7893.70078740157,39330.4631018518,2007-09-05,11:06:52
26.8856666666667,100.2308,0,7896.98162729659,39330.4634143518,2007-09-05,11:07:19
26.8871166666667,100.22925,0,7896.98162729659,39330.4637037037,2007-09-05,11:07:44
26.8879166666667,100.227416666667,0,7890.41994750656,39330.4640625,2007-09-05,11:08:15
26.8900666666667,100.226333333333,0,7896.98162729659,39330.464375,2007-09-05,11:08:42
26.89175,100.226183333333,0,7903.54330708661,39330.4645949074,2007-09-05,11:09:01
26.8908666666667,100.21985,0,7893.70078740157,39330.4656134259,2007-09-05,11:10:29
26.9016166666667,100.217933333333,0,7933.07086614173,39330.4668055556,2007-09-05,11:12:12
26.9019,100.219316666667,0,7936.35170603674,39330.467025463,2007-09-05,11:12:31
26.9020333333333,100.220466666667,0,7939.63254593176,39330.4672569444,2007-09-05,11:12:51
26.9024166666667,100.21985,0,7959.31758530184,39330.4690625,2007-09-05,11:15:27
26.9026833333333,100.220433333333,0,7956.03674540682,39330.4690856481,2007-09-05,11:15:29
26.9025333333333,100.220816666667,0,7936.35170603674,39330.4696875,2007-09-05,11:16:21
