# Supplementary material for: Research on differential privacy protection method based on user tendency
Source: PLoS One. 2023 Oct 26;18(10):e0288823. doi: 10.1371/journal.pone.0288823 (PMC10602288; doi:10.1371/journal.pone.0288823)
Supplement: S4 Data — (ZIP) [file pone.0288823.s004.zip › Data 5-4/111/Trajectory/20070907024753.plt]

Geolife trajectory
WGS 84
Altitude is in Feet
Reserved 3
0,2,255,My Track,0,0,2,8421376
0
26.8672333333333,100.211683333333,0,7936.35170603674,39332.1165856481,2007-09-07,02:47:53
26.8663666666667,100.195266666667,0,7936.35170603674,39332.1178819444,2007-09-07,02:49:45
26.8663666666667,100.1912,0,7936.35170603674,39332.1182175926,2007-09-07,02:50:14
26.867,100.190366666667,0,7936.35170603674,39332.1184490741,2007-09-07,02:50:34
26.86805,100.189,0,7936.35170603674,39332.1187268518,2007-09-07,02:50:58
26.8712,100.1884,0,7936.35170603674,39332.1190625,2007-09-07,02:51:27
26.8817666666667,100.185633333333,0,7936.35170603674,39332.1207060185,2007-09-07,02:53:49
26.8817833333333,100.1842,0,7936.35170603674,39332.1208796296,2007-09-07,02:54:04
26.8828166666667,100.184,0,7936.35170603674,39332.1212384259,2007-09-07,02:54:35
26.8856166666667,100.1818,0,7936.35170603674,39332.1216319444,2007-09-07,02:55:09
26.8860833333333,100.179833333333,0,7936.35170603674,39332.1218518519,2007-09-07,02:55:28
26.8857666666667,100.178516666667,0,7936.35170603674,39332.1220833333,2007-09-07,02:55:48
26.8848666666667,100.176466666667,0,7936.35170603674,39332.1224652778,2007-09-07,02:56:21
26.8838833333333,100.175383333333,0,7936.35170603674,39332.1227546296,2007-09-07,02:56:46
26.8830833333333,100.1738,0,7936.35170603674,39332.1230208333,2007-09-07,02:57:09
26.8819,100.172883333333,0,7936.35170603674,39332.1237731481,2007-09-07,02:58:14
26.8803833333333,100.17065,0,7936.35170603674,39332.1238194444,2007-09-07,02:58:18
26.87725,100.167316666667,0,7936.35170603674,39332.1243287037,2007-09-07,02:59:02
26.8698,100.1595,0,7936.35170603674,39332.1250462963,2007-09-07,03:00:04
26.8656666666667,100.157933333333,0,7936.35170603674,39332.125462963,2007-09-07,03:00:40
26.8623666666667,100.154216666667,0,7936.35170603674,39332.1258101852,2007-09-07,03:01:10
26.85855,100.151133333333,0,7936.35170603674,39332.1261805556,2007-09-07,03:01:42
26.85405,100.148133333333,0,7936.35170603674,39332.1266203704,2007-09-07,03:02:20
26.8428,100.139916666667,0,7936.35170603674,39332.127974537,2007-09-07,03:04:17
26.83335,100.132583333333,0,7936.35170603674,39332.1289467593,2007-09-07,03:05:41
26.82875,100.129316666667,0,7936.35170603674,39332.1300694444,2007-09-07,03:07:18
26.8200666666667,100.123066666667,0,7936.35170603674,39332.130474537,2007-09-07,03:07:53
26.82485,100.116466666667,0,8031.49606299213,39332.131099537,2007-09-07,03:08:47
26.8252,100.112316666667,0,8054.46194225722,39332.1315740741,2007-09-07,03:09:28
26.8235666666667,100.109533333333,0,8057.74278215223,39332.1318981481,2007-09-07,03:09:56
26.8219666666667,100.104366666667,0,8067.58530183727,39332.1324074074,2007-09-07,03:10:40
26.8247333333333,100.101716666667,0,8172.57217847769,39332.1328587963,2007-09-07,03:11:19
26.8257,100.100616666667,0,8198.8188976378,39332.1330787037,2007-09-07,03:11:38
26.8245666666667,100.098666666667,0,8205.38057742782,39332.1333564815,2007-09-07,03:12:02
26.8262,100.09815,0,8261.15485564304,39332.1337615741,2007-09-07,03:12:37
26.8263833333333,100.095683333333,0,8274.2782152231,39332.1341087963,2007-09-07,03:13:07
26.8286666666667,100.09345,0,8313.64829396325,39332.1344097222,2007-09-07,03:13:33
26.8334333333333,100.091316666667,0,8395.66929133858,39332.1348611111,2007-09-07,03:14:12
26.8368,100.086716666667,0,8562.99212598425,39332.1353240741,2007-09-07,03:14:52
26.8399833333333,100.08455,0,8631.88976377953,39332.1356828704,2007-09-07,03:15:23
26.8425666666667,100.082016666667,0,8631.88976377953,39332.1359953704,2007-09-07,03:15:50
26.8422,100.079716666667,0,8631.88976377953,39332.1361805556,2007-09-07,03:16:06
26.84265,100.077633333333,0,8631.88976377953,39332.1363425926,2007-09-07,03:16:20
26.8446666666667,100.0768,0,8631.88976377953,39332.1365740741,2007-09-07,03:16:40
26.8457333333333,100.072783333333,0,8631.88976377953,39332.137025463,2007-09-07,03:17:19
26.8458,100.068583333333,0,8631.88976377953,39332.1373842593,2007-09-07,03:17:50
26.8453833333333,100.065433333333,0,8631.88976377953,39332.1376736111,2007-09-07,03:18:15
26.84685,100.0633,0,8631.88976377953,39332.1379976852,2007-09-07,03:18:43
26.8481333333333,100.060566666667,0,8631.88976377953,39332.1381597222,2007-09-07,03:18:57
26.8485666666667,100.057916666667,0,8631.88976377953,39332.1383912037,2007-09-07,03:19:17
26.85275,100.054883333333,0,8631.88976377953,39332.1390740741,2007-09-07,03:20:16
26.8535166666667,100.051716666667,0,8631.88976377953,39332.1394097222,2007-09-07,03:20:45
26.8537333333333,100.048966666667,0,8720.47244094488,39332.1396527778,2007-09-07,03:21:06
26.85475,100.046816666667,0,8730.31496062992,39332.139837963,2007-09-07,03:21:22
26.8560833333333,100.045583333333,0,8730.31496062992,39332.1400231481,2007-09-07,03:21:38
26.8568,100.044,0,8733.59580052493,39332.1402430556,2007-09-07,03:21:57
26.8621166666667,100.044983333333,0,8661.41732283464,39332.1407407407,2007-09-07,03:22:40
26.8601166666667,100.042666666667,0,8631.88976377953,39332.1413888889,2007-09-07,03:23:36
26.85795,100.040283333333,0,8543.30708661417,39332.1414351852,2007-09-07,03:23:40
26.8609333333333,100.040783333333,0,8480.97112860892,39332.1417592593,2007-09-07,03:24:08
26.8633833333333,100.03965,0,8444.88188976378,39332.1420023148,2007-09-07,03:24:29
26.8641833333333,100.03855,0,8428.47769028871,39332.1422106481,2007-09-07,03:24:47
26.8648166666667,100.03805,0,8343.17585301837,39332.1433564815,2007-09-07,03:26:26
26.8642166666667,100.038016666667,0,8362.86089238845,39332.1434490741,2007-09-07,03:26:34
26.86465,100.037733333333,0,8330.05249343832,39332.1450231481,2007-09-07,03:28:50
26.8651166666667,100.037416666667,0,8339.89501312336,39332.1496527778,2007-09-07,03:35:30
26.8654166666667,100.036983333333,0,8316.92913385827,39332.1502199074,2007-09-07,03:36:19
26.8650333333333,100.03735,0,8343.17585301837,39332.1517939815,2007-09-07,03:38:35
26.8645166666667,100.037866666667,0,8395.66929133858,39332.152650463,2007-09-07,03:39:49
26.8586333333333,100.03275,0,8382.54593175853,39332.1559722222,2007-09-07,03:44:36
26.8612833333333,100.03295,0,8382.54593175853,39332.1563078704,2007-09-07,03:45:05
26.8667166666667,100.034516666667,0,8382.54593175853,39332.1578125,2007-09-07,03:47:15
26.86825,100.035066666667,0,8382.54593175853,39332.1603703704,2007-09-07,03:50:56
26.86375,100.024516666667,0,8382.54593175853,39332.1608449074,2007-09-07,03:51:37
26.8661833333333,100.0247,0,8382.54593175853,39332.1611226852,2007-09-07,03:52:01
26.8701666666667,100.023316666667,0,8382.54593175853,39332.1619675926,2007-09-07,03:53:14
26.87135,100.02265,0,8382.54593175853,39332.1621296296,2007-09-07,03:53:28
26.8726333333333,100.02405,0,7198.16272965879,39332.1624652778,2007-09-07,03:53:57
26.8735,100.02565,0,7224.4094488189,39332.1626736111,2007-09-07,03:54:15
26.8749333333333,100.027066666667,0,7227.69028871391,39332.1629398148,2007-09-07,03:54:38
26.8765333333333,100.028366666667,0,7204.72440944882,39332.1632523148,2007-09-07,03:55:05
26.8756666666667,100.030066666667,0,7227.69028871391,39332.1635532407,2007-09-07,03:55:31
26.8767,100.031016666667,0,7148.9501312336,39332.1638310185,2007-09-07,03:55:55
26.8772666666667,100.03205,0,7135.82677165354,39332.1640509259,2007-09-07,03:56:14
26.8786666666667,100.03235,0,7096.45669291339,39332.1642824074,2007-09-07,03:56:34
26.8794333333333,100.03325,0,7070.20997375328,39332.1646527778,2007-09-07,03:57:06
26.8821333333333,100.03385,0,6988.18897637795,39332.1650578704,2007-09-07,03:57:41
26.8839833333333,100.035116666667,0,6945.53805774278,39332.1653472222,2007-09-07,03:58:06
26.8840166666667,100.037016666667,0,6945.53805774278,39332.1656134259,2007-09-07,03:58:29
26.8835333333333,100.038233333333,0,6929.13385826772,39332.1658333333,2007-09-07,03:58:48
26.8859833333333,100.039566666667,0,6837.27034120735,39332.16625,2007-09-07,03:59:24
26.8877833333333,100.039633333333,0,6817.58530183727,39332.1664814815,2007-09-07,03:59:44
26.8891833333333,100.03835,0,6804.46194225722,39332.1667592593,2007-09-07,04:00:08
26.8895666666667,100.0372,0,6811.02362204724,39332.1670023148,2007-09-07,04:00:29
26.8911,100.03805,0,6738.84514435695,39332.1677314815,2007-09-07,04:01:32
26.8929166666667,100.039183333333,0,6640.41994750656,39332.1680902778,2007-09-07,04:02:03
26.8923833333333,100.0411,0,6624.0157480315,39332.1684953704,2007-09-07,04:02:38
26.8933666666667,100.041866666667,0,6597.76902887139,39332.1687037037,2007-09-07,04:02:56
26.89445,100.041066666667,0,6551.83727034121,39332.1689814815,2007-09-07,04:03:20
26.8956333333333,100.040333333333,0,6532.15223097113,39332.1692824074,2007-09-07,04:03:46
26.89815,100.039733333333,0,6532.15223097113,39332.1696643519,2007-09-07,04:04:19
26.8993333333333,100.041383333333,0,6509.18635170604,39332.1699074074,2007-09-07,04:04:40
26.9008166666667,100.0404,0,6505.90551181102,39332.1702893519,2007-09-07,04:05:13
26.9025666666667,100.0408,0,6492.78215223097,39332.1706134259,2007-09-07,04:05:41
26.9042333333333,100.041383333333,0,6417.32283464567,39332.172337963,2007-09-07,04:08:10
26.9039666666667,100.041133333333,0,6443.56955380577,39332.1821180556,2007-09-07,04:22:15
26.9021166666667,100.040383333333,0,6509.18635170604,39332.1899074074,2007-09-07,04:33:28
26.8996833333333,100.0402,0,6492.78215223097,39332.1902546296,2007-09-07,04:33:58
26.8987,100.040933333333,0,6450.1312335958,39332.1904282407,2007-09-07,04:34:13
26.8979333333333,100.03965,0,6473.09711286089,39332.1906828704,2007-09-07,04:34:35
26.8964,100.040166666667,0,6473.09711286089,39332.1909027778,2007-09-07,04:34:54
26.8949166666667,100.041233333333,0,6479.65879265092,39332.1911574074,2007-09-07,04:35:16
26.8932833333333,100.041833333333,0,6489.50131233596,39332.1915277778,2007-09-07,04:35:48
26.89205,100.041283333333,0,6492.78215223097,39332.1917824074,2007-09-07,04:36:10
26.8931833333333,100.0401,0,6519.02887139108,39332.1920486111,2007-09-07,04:36:33
26.8928666666667,100.039033333333,0,6532.15223097113,39332.1922453704,2007-09-07,04:36:50
26.8922666666667,100.03925,0,6558.39895013123,39332.1925925926,2007-09-07,04:37:20
26.8908333333333,100.039116666667,0,6607.61154855643,39332.1937615741,2007-09-07,04:39:01
26.8907166666667,100.0376,0,6614.17322834646,39332.1940740741,2007-09-07,04:39:28
26.8889333333333,100.036583333333,0,6614.17322834646,39332.1943518519,2007-09-07,04:39:52
26.88905,100.03795,0,6630.57742782152,39332.1946412037,2007-09-07,04:40:17
26.88815,100.039333333333,0,6650.2624671916,39332.1950694444,2007-09-07,04:40:54
26.8847166666667,100.039433333333,0,6660.10498687664,39332.195625,2007-09-07,04:41:42
26.8834166666667,100.039,0,6811.02362204724,39332.1958680556,2007-09-07,04:42:03
26.8839333333333,100.037483333333,0,6909.44881889764,39332.1960300926,2007-09-07,04:42:17
26.8839833333333,100.035366666667,0,6919.29133858268,39332.1962731481,2007-09-07,04:42:38
26.8819,100.03385,0,6935.69553805774,39332.1965856481,2007-09-07,04:43:05
26.88,100.033483333333,0,6978.34645669291,39332.1968402778,2007-09-07,04:43:27
26.8792333333333,100.0322,0,7017.71653543307,39332.1971180556,2007-09-07,04:43:51
26.8772,100.03225,0,7020.99737532808,39332.1973842593,2007-09-07,04:44:14
26.8764666666667,100.031016666667,0,7050.5249343832,39332.1976041667,2007-09-07,04:44:33
26.8762,100.029116666667,0,7063.64829396325,39332.197974537,2007-09-07,04:45:05
26.8742166666667,100.026666666667,0,7116.14173228346,39332.1988888889,2007-09-07,04:46:24
26.8742166666667,100.027016666667,0,7116.14173228346,39332.1989351852,2007-09-07,04:46:28
26.8660166666667,100.024833333333,0,7319.55380577428,39332.202662037,2007-09-07,04:51:50
26.8639,100.02455,0,7424.5406824147,39332.2031365741,2007-09-07,04:52:31
26.8617,100.0238,0,7434.38320209974,39332.2031944444,2007-09-07,04:52:36
26.8605333333333,100.025666666667,0,7434.38320209974,39332.2034259259,2007-09-07,04:52:56
26.85915,100.024566666667,0,7450.7874015748,39332.2040972222,2007-09-07,04:53:54
26.8607666666667,100.027466666667,0,7450.7874015748,39332.2042361111,2007-09-07,04:54:06
26.8621166666667,100.026166666667,0,7450.7874015748,39332.2046759259,2007-09-07,04:54:44
26.8639333333333,100.027383333333,0,7450.7874015748,39332.2046990741,2007-09-07,04:54:46
26.86525,100.0287,0,7457.34908136483,39332.2048842593,2007-09-07,04:55:02
26.8645333333333,100.0306,0,7552.49343832021,39332.2052314815,2007-09-07,04:55:32
26.8654,100.032783333333,0,7687.00787401575,39332.2053703704,2007-09-07,04:55:44
26.8669833333333,100.033883333333,0,7772.30971128609,39332.2057175926,2007-09-07,04:56:14
26.8678833333333,100.034766666667,0,7782.15223097113,39332.2058796296,2007-09-07,04:56:28
26.8664,100.0344,0,7824.8031496063,39332.2061226852,2007-09-07,04:56:49
26.8649333333333,100.034683333333,0,7844.48818897638,39332.206412037,2007-09-07,04:57:14
26.8647,100.033233333333,0,7919.94750656168,39332.2068055556,2007-09-07,04:57:48
26.8643,100.032016666667,0,7919.94750656168,39332.2070949074,2007-09-07,04:58:13
26.8620333333333,100.030933333333,0,7946.19422572178,39332.2075462963,2007-09-07,04:58:52
26.8634833333333,100.03225,0,7962.59842519685,39332.2079166667,2007-09-07,04:59:24
26.8632,100.033666666667,0,7956.03674540682,39332.2082291667,2007-09-07,04:59:51
26.8585833333333,100.032716666667,0,7959.31758530184,39332.2088310185,2007-09-07,05:00:43
26.8588833333333,100.034366666667,0,8011.81102362205,39332.2090393519,2007-09-07,05:01:01
26.8609166666667,100.035666666667,0,8211.94225721785,39332.2092824074,2007-09-07,05:01:22
26.8626833333333,100.035683333333,0,8264.43569553806,39332.2094907407,2007-09-07,05:01:40
26.8639666666667,100.038033333333,0,8284.12073490814,39332.2097453704,2007-09-07,05:02:02
26.8628666666667,100.039733333333,0,8297.24409448819,39332.2099189815,2007-09-07,05:02:17
26.8597666666667,100.0406,0,8297.24409448819,39332.2103472222,2007-09-07,05:02:54
26.8579833333333,100.0402,0,8297.24409448819,39332.210474537,2007-09-07,05:03:05
26.8603166666667,100.042483333333,0,8313.64829396325,39332.2107986111,2007-09-07,05:03:33
26.86215,100.043883333333,0,8523.62204724409,39332.2112152778,2007-09-07,05:04:09
26.85775,100.044133333333,0,8500.656167979,39332.2116087963,2007-09-07,05:04:43
26.8564666666667,100.045333333333,0,8500.656167979,39332.2117939815,2007-09-07,05:04:59
26.8549,100.04665,0,8500.656167979,39332.212037037,2007-09-07,05:05:20
26.8536833333333,100.0494,0,8503.93700787402,39332.2123032407,2007-09-07,05:05:43
26.8534166666667,100.052633333333,0,8641.73228346457,39332.2125578704,2007-09-07,05:06:05
26.8528,100.054716666667,0,8648.29396325459,39332.2127546296,2007-09-07,05:06:22
26.8487333333333,100.057716666667,0,8631.88976377953,39332.2133564815,2007-09-07,05:07:14
26.8479833333333,100.061266666667,0,8631.88976377953,39332.2136226852,2007-09-07,05:07:37
26.8453666666667,100.064533333333,0,8631.88976377953,39332.2139814815,2007-09-07,05:08:08
26.8458333333333,100.06775,0,8635.17060367454,39332.2142013889,2007-09-07,05:08:27
26.8454,100.0713,0,8651.57480314961,39332.2144444444,2007-09-07,05:08:48
26.8447666666667,100.076733333333,0,8687.66404199475,39332.2149421296,2007-09-07,05:09:31
26.8428833333333,100.077516666667,0,8677.82152230971,39332.2151157407,2007-09-07,05:09:46
26.8422166666667,100.0793,0,8704.06824146982,39332.2153125,2007-09-07,05:10:03
26.84285,100.08115,0,8710.62992125984,39332.2155092593,2007-09-07,05:10:20
26.8409166666667,100.083333333333,0,8713.91076115486,39332.215775463,2007-09-07,05:10:43
26.83905,100.085066666667,0,8730.31496062992,39332.2161458333,2007-09-07,05:11:15
26.8361,100.087366666667,0,8684.38320209974,39332.2166435185,2007-09-07,05:11:58
26.8338333333333,100.090883333333,0,8631.88976377953,39332.2168518519,2007-09-07,05:12:16
26.8284666666667,100.0936,0,8605.64304461942,39332.2174652778,2007-09-07,05:13:09
26.82635,100.09565,0,8605.64304461942,39332.2176736111,2007-09-07,05:13:27
26.8265166666667,100.09785,0,8605.64304461942,39332.2178240741,2007-09-07,05:13:40
26.8247,100.09845,0,8605.64304461942,39332.2180439815,2007-09-07,05:13:59
26.82575,100.100683333333,0,8602.36220472441,39332.2183796296,2007-09-07,05:14:28
26.82345,100.1031,0,8605.64304461942,39332.21875,2007-09-07,05:15:00
26.82185,100.10425,0,8602.36220472441,39332.2189930556,2007-09-07,05:15:21
26.82355,100.109316666667,0,8562.99212598425,39332.2194328704,2007-09-07,05:15:59
26.8251,100.113033333333,0,8559.71128608924,39332.2199074074,2007-09-07,05:16:40
26.8248666666667,100.116666666667,0,8559.71128608924,39332.220162037,2007-09-07,05:17:02
26.8198666666667,100.124383333333,0,8270.99737532808,39332.2208564815,2007-09-07,05:18:02
26.8200333333333,100.127066666667,0,8270.99737532808,39332.2211111111,2007-09-07,05:18:24
26.8252833333333,100.127833333333,0,8270.99737532808,39332.2215740741,2007-09-07,05:19:04
26.82815,100.129083333333,0,8320.20997375328,39332.2218981481,2007-09-07,05:19:32
26.8355166666667,100.1345,0,8231.62729658793,39332.2227546296,2007-09-07,05:20:46
26.8472666666667,100.143466666667,0,8231.62729658793,39332.2240509259,2007-09-07,05:22:38
26.85275,100.147316666667,0,8231.62729658793,39332.2248148148,2007-09-07,05:23:44
26.8560333333333,100.149766666667,0,8215.22309711286,39332.225162037,2007-09-07,05:24:14
26.86175,100.15375,0,8228.34645669291,39332.2267824074,2007-09-07,05:26:34
26.8626166666667,100.1554,0,8228.34645669291,39332.2268171296,2007-09-07,05:26:37
26.8632833333333,100.154983333333,0,8182.41469816273,39332.2285300926,2007-09-07,05:29:05
26.863,100.155133333333,0,8074.1469816273,39332.2297916667,2007-09-07,05:30:54
26.8680333333333,100.214666666667,0,8061.02362204724,39332.2448263889,2007-09-07,05:52:33
26.8680333333333,100.21645,0,7883.85826771654,39332.2456944444,2007-09-07,05:53:48
26.86815,100.22155,0,7887.13910761155,39332.2468171296,2007-09-07,05:55:25
26.8683833333333,100.22645,0,7844.48818897638,39332.248599537,2007-09-07,05:57:59
26.8702166666667,100.231183333333,0,7841.20734908136,39332.2506134259,2007-09-07,06:00:53
26.86975,100.233,0,7857.61154855643,39332.2510416667,2007-09-07,06:01:30
26.8694166666667,100.233666666667,0,7851.0498687664,39332.2521412037,2007-09-07,06:03:05
26.8695833333333,100.23485,0,8001.96850393701,39332.2533680556,2007-09-07,06:04:51
26.86955,100.2342,0,8034.77690288714,39332.2543634259,2007-09-07,06:06:17
26.8697333333333,100.233583333333,0,8054.46194225722,39332.2550810185,2007-09-07,06:07:19
26.87025,100.232233333333,0,7965.87926509186,39332.2575694444,2007-09-07,06:10:54
26.8707166666667,100.231866666667,0,7972.44094488189,39332.2583101852,2007-09-07,06:11:58
26.8709333333333,100.232883333333,0,7998.68766404199,39332.2595601852,2007-09-07,06:13:46
26.8710166666667,100.2322,0,7946.19422572178,39332.2657523148,2007-09-07,06:22:41
26.8704666666667,100.231783333333,0,7877.29658792651,39332.2718981481,2007-09-07,06:31:32
26.8692333333333,100.2286,0,7883.85826771654,39332.2726736111,2007-09-07,06:32:39
26.8685,100.2266,0,7887.13910761155,39332.273125,2007-09-07,06:33:18
26.8683,100.222233333333,0,7906.82414698163,39332.2745601852,2007-09-07,06:35:22
26.86765,100.207733333333,0,7877.29658792651,39332.2771064815,2007-09-07,06:39:02
26.8669833333333,100.1932,0,7887.13910761155,39332.2802430556,2007-09-07,06:43:33
26.86685,100.19165,0,7903.54330708661,39332.280625,2007-09-07,06:44:06
26.8682333333333,100.189033333333,0,7946.19422572178,39332.2815393518,2007-09-07,06:45:25
26.8697,100.188966666667,0,7985.56430446194,39332.2821064815,2007-09-07,06:46:14
26.8715,100.188566666667,0,7985.56430446194,39332.2826157407,2007-09-07,06:46:58
26.8730166666667,100.188833333333,0,7998.68766404199,39332.282962963,2007-09-07,06:47:28
26.8745166666667,100.18835,0,8024.9343832021,39332.2840277778,2007-09-07,06:49:00
26.8752666666667,100.188066666667,0,8070.86614173228,39332.2845486111,2007-09-07,06:49:45
26.87625,100.188,0,7995.40682414698,39332.2851041667,2007-09-07,06:50:33
26.8768666666667,100.18755,0,8057.74278215223,39332.2853819444,2007-09-07,06:50:57
26.87865,100.187,0,8074.1469816273,39332.2863888889,2007-09-07,06:52:24
26.8792666666667,100.186383333333,0,8087.27034120735,39332.2866782407,2007-09-07,06:52:49
26.8806,100.186416666667,0,8090.55118110236,39332.2870486111,2007-09-07,06:53:21
26.8811833333333,100.186033333333,0,8126.64041994751,39332.2888194444,2007-09-07,06:55:54
26.8812166666667,100.184766666667,0,8087.27034120735,39332.2898726852,2007-09-07,06:57:25
26.8811833333333,100.183966666667,0,8054.46194225722,39332.2932291667,2007-09-07,07:02:15
26.8817,100.183433333333,0,8087.27034120735,39332.2937615741,2007-09-07,07:03:01
26.88215,100.183733333333,0,8162.72965879265,39332.294837963,2007-09-07,07:04:34
26.88305,100.182733333333,0,8185.69553805774,39332.2969560185,2007-09-07,07:07:37
26.8839166666667,100.1819,0,8185.69553805774,39332.2975694444,2007-09-07,07:08:30
26.8847333333333,100.181116666667,0,8257.87401574803,39332.2982407407,2007-09-07,07:09:28
26.8852166666667,100.179333333333,0,8336.61417322835,39332.2992476852,2007-09-07,07:10:55
26.8849333333333,100.17785,0,8293.96325459318,39332.2999768518,2007-09-07,07:11:58
26.8840666666667,100.175683333333,0,8270.99737532808,39332.3005092593,2007-09-07,07:12:44
26.8834833333333,100.174266666667,0,8244.75065616798,39332.3007060185,2007-09-07,07:13:01
26.8822333333333,100.172816666667,0,8211.94225721785,39332.3009606482,2007-09-07,07:13:23
26.8815,100.1722,0,8208.66141732283,39332.3012037037,2007-09-07,07:13:44
26.8806333333333,100.171216666667,0,8162.72965879265,39332.3024189815,2007-09-07,07:15:29
26.8794666666667,100.16995,0,8149.6062992126,39332.303587963,2007-09-07,07:17:10
26.8738833333333,100.164216666667,0,8077.42782152231,39332.3053587963,2007-09-07,07:19:43
26.8727,100.162933333333,0,8064.30446194226,39332.3056597222,2007-09-07,07:20:09
26.8696166666667,100.159633333333,0,8064.30446194226,39332.3065740741,2007-09-07,07:21:28
26.8702833333333,100.158383333333,0,8070.86614173228,39332.3072453704,2007-09-07,07:22:26
26.8720833333333,100.156433333333,0,8054.46194225722,39332.3081597222,2007-09-07,07:23:45
26.8730333333333,100.15585,0,8051.1811023622,39332.3083912037,2007-09-07,07:24:05
26.8736666666667,100.154983333333,0,8051.1811023622,39332.3094328704,2007-09-07,07:25:35
26.87295,100.155883333333,0,8077.42782152231,39332.3112731481,2007-09-07,07:28:14
26.8721,100.15635,0,8093.83202099738,39332.3116203704,2007-09-07,07:28:44
26.87045,100.158066666667,0,8093.83202099738,39332.3132175926,2007-09-07,07:31:02
26.86945,100.159116666667,0,8100.3937007874,39332.3136574074,2007-09-07,07:31:40
26.8666166666667,100.158316666667,0,8106.95538057743,39332.3144097222,2007-09-07,07:32:45
26.8645833333333,100.1571,0,8110.23622047244,39332.3148726852,2007-09-07,07:33:25
26.86185,100.153566666667,0,8152.88713910761,39332.3160069444,2007-09-07,07:35:03
26.86515,100.146383333333,0,8090.55118110236,39332.3181481481,2007-09-07,07:38:08
26.8620166666667,100.152783333333,0,8123.35958005249,39332.3236226852,2007-09-07,07:46:01
26.8555333333333,100.14915,0,8139.76377952756,39332.3255787037,2007-09-07,07:48:50
26.8507833333333,100.145616666667,0,8129.92125984252,39332.3271064815,2007-09-07,07:51:02
26.8463,100.142266666667,0,8097.11286089239,39332.3293402778,2007-09-07,07:54:15
26.8449333333333,100.14125,0,8126.64041994751,39332.329849537,2007-09-07,07:54:59
26.8433833333333,100.140033333333,0,8162.72965879265,39332.330474537,2007-09-07,07:55:53
26.8410833333333,100.13825,0,8166.01049868766,39332.3312268518,2007-09-07,07:56:58
26.8370166666667,100.1351,0,8169.29133858268,39332.3351388889,2007-09-07,08:02:36
26.83605,100.134416666667,0,8188.97637795276,39332.3358796296,2007-09-07,08:03:40
26.8283,100.1288,0,8172.57217847769,39332.3387384259,2007-09-07,08:07:47
26.8256,100.12765,0,8175.8530183727,39332.3394097222,2007-09-07,08:08:45
26.8204166666667,100.126916666667,0,8195.53805774278,39332.3418055556,2007-09-07,08:12:12
26.8200166666667,100.125566666667,0,8228.34645669291,39332.3421875,2007-09-07,08:12:45
26.8199666666667,100.123416666667,0,8182.41469816273,39332.3436458333,2007-09-07,08:14:51
26.8247166666667,100.116566666667,0,8156.16797900262,39332.3448726852,2007-09-07,08:16:37
26.8251833333333,100.1123,0,8188.97637795276,39332.3462962963,2007-09-07,08:18:40
26.8234166666667,100.1094,0,8238.18897637795,39332.3499537037,2007-09-07,08:23:56
26.82345,100.108433333333,0,8270.99737532808,39332.3517708333,2007-09-07,08:26:33
26.8249666666667,100.11175,0,8198.8188976378,39332.3528935185,2007-09-07,08:28:10
26.8249,100.115866666667,0,8123.35958005249,39332.353275463,2007-09-07,08:28:43
26.8200666666667,100.122833333333,0,8218.50393700787,39332.3552662037,2007-09-07,08:31:35
26.8198833333333,100.1262,0,8215.22309711286,39332.3562962963,2007-09-07,08:33:04
26.8228333333333,100.1272,0,8192.25721784777,39332.3568865741,2007-09-07,08:33:55
26.8251166666667,100.12755,0,8185.69553805774,39332.3573263889,2007-09-07,08:34:33
26.8288,100.129133333333,0,8172.57217847769,39332.3580324074,2007-09-07,08:35:34
26.8399333333333,100.137516666667,0,8097.11286089239,39332.3604282407,2007-09-07,08:39:01
26.8447666666667,100.141216666667,0,8113.51706036745,39332.3615277778,2007-09-07,08:40:36
26.8500833333333,100.145183333333,0,8097.11286089239,39332.3627199074,2007-09-07,08:42:19
26.8543833333333,100.148383333333,0,8090.55118110236,39332.3659722222,2007-09-07,08:47:00
26.8606,100.1528,0,8093.83202099738,39332.3673726852,2007-09-07,08:49:01
26.8620166666667,100.153783333333,0,8090.55118110236,39332.3677083333,2007-09-07,08:49:30
26.86435,100.15695,0,8087.27034120735,39332.3683333333,2007-09-07,08:50:24
26.8665833333333,100.158366666667,0,8083.98950131234,39332.3688888889,2007-09-07,08:51:12
26.8693333333333,100.159266666667,0,8070.86614173228,39332.3694907407,2007-09-07,08:52:04
26.8757666666667,100.165983333333,0,8106.95538057743,39332.3717013889,2007-09-07,08:55:15
26.8768333333333,100.167116666667,0,8126.64041994751,39332.3722337963,2007-09-07,08:56:01
26.8804,100.170866666667,0,8126.64041994751,39332.3736342593,2007-09-07,08:58:02
26.8810833333333,100.171883333333,0,8133.20209973753,39332.3750810185,2007-09-07,09:00:07
26.8820333333333,100.172566666667,0,8166.01049868766,39332.3755555556,2007-09-07,09:00:48
26.8828166666667,100.17315,0,8179.13385826772,39332.3760069444,2007-09-07,09:01:27
26.88325,100.173916666667,0,8198.8188976378,39332.376412037,2007-09-07,09:02:02
26.8835333333333,100.174833333333,0,8238.18897637795,39332.376875,2007-09-07,09:02:42
26.8843333333333,100.176083333333,0,8251.312335958,39332.3774884259,2007-09-07,09:03:35
26.8848166666667,100.177266666667,0,8257.87401574803,39332.3779861111,2007-09-07,09:04:18
26.8851833333333,100.17945,0,8221.78477690289,39332.3782986111,2007-09-07,09:04:45
26.88245,100.18345,0,8116.79790026247,39332.3788310185,2007-09-07,09:05:31
26.8812833333333,100.18355,0,8077.42782152231,39332.3790509259,2007-09-07,09:05:50
26.8813666666667,100.185683333333,0,8041.33858267716,39332.3792592593,2007-09-07,09:06:08
26.8799833333333,100.186683333333,0,8034.77690288714,39332.379525463,2007-09-07,09:06:31
26.8787166666667,100.18695,0,8028.21522309711,39332.3797916667,2007-09-07,09:06:54
26.87735,100.1877,0,8018.37270341207,39332.3800231481,2007-09-07,09:07:14
26.8758333333333,100.187883333333,0,7988.84514435695,39332.3803240741,2007-09-07,09:07:40
26.87385,100.1888,0,7982.28346456693,39332.380625,2007-09-07,09:08:06
26.8716166666667,100.188583333333,0,7946.19422572178,39332.3809837963,2007-09-07,09:08:37
26.8696333333333,100.188966666667,0,7926.50918635171,39332.3813541667,2007-09-07,09:09:09
26.86825,100.188966666667,0,7913.38582677165,39332.3815856481,2007-09-07,09:09:29
26.8672,100.190533333333,0,7893.70078740157,39332.3818981481,2007-09-07,09:09:56
26.8677666666667,100.214166666667,0,7834.64566929134,39332.3863078704,2007-09-07,09:16:17
26.86785,100.216716666667,0,7837.92650918635,39332.3869444444,2007-09-07,09:17:12
26.86835,100.22655,0,7857.61154855643,39332.3903356481,2007-09-07,09:22:05
26.8687833333333,100.228033333333,0,7854.33070866142,39332.3906365741,2007-09-07,09:22:31
26.8701333333333,100.231166666667,0,7854.33070866142,39332.3913888889,2007-09-07,09:23:36
26.8707166666667,100.231716666667,0,7857.61154855643,39332.3944328704,2007-09-07,09:27:59
26.8693,100.228783333333,0,7854.33070866142,39332.3959375,2007-09-07,09:30:09
26.8729333333333,100.227083333333,0,7916.66666666667,39332.3965625,2007-09-07,09:31:03
26.8760666666667,100.2275,0,7903.54330708661,39332.3970023148,2007-09-07,09:31:41
26.8797666666667,100.23095,0,7900.2624671916,39332.3977777778,2007-09-07,09:32:48
26.8837666666667,100.230366666667,0,7896.98162729659,39332.3999652778,2007-09-07,09:35:57
26.8857166666667,100.2308,0,7896.98162729659,39332.4003587963,2007-09-07,09:36:31
26.8870333333333,100.22945,0,7896.98162729659,39332.4008217593,2007-09-07,09:37:11
26.8880166666667,100.227316666667,0,7900.2624671916,39332.4012384259,2007-09-07,09:37:47
26.8901166666667,100.226366666667,0,7903.54330708661,39332.4016550926,2007-09-07,09:38:23
26.8917833333333,100.226233333333,0,7900.2624671916,39332.4018634259,2007-09-07,09:38:41
26.8908833333333,100.219883333333,0,7890.41994750656,39332.4028356481,2007-09-07,09:40:05
26.9015833333333,100.218033333333,0,7896.98162729659,39332.4038657407,2007-09-07,09:41:34
26.9019,100.219466666667,0,7906.82414698163,39332.4040856481,2007-09-07,09:41:53
26.9021166666667,100.22055,0,7913.38582677165,39332.4042939815,2007-09-07,09:42:11
26.9024166666667,100.2199,0,7913.38582677165,39332.4044444444,2007-09-07,09:42:24
