# Supplementary material for: Research on differential privacy protection method based on user tendency
Source: PLoS One. 2023 Oct 26;18(10):e0288823. doi: 10.1371/journal.pone.0288823 (PMC10602288; doi:10.1371/journal.pone.0288823)
Supplement: S4 Data — (ZIP) [file pone.0288823.s004.zip › Data 5-4/111/Trajectory/20070908002428.plt]

Geolife trajectory
WGS 84
Altitude is in Feet
Reserved 3
0,2,255,My Track,0,0,2,8421376
0
27.0317166666667,100.261466666667,0,9055.11811023622,39333.0169907407,2007-09-08,00:24:28
27.0324833333333,100.2622,0,9055.11811023622,39333.0177546296,2007-09-08,00:25:34
27.0310333333333,100.264866666667,0,9055.11811023622,39333.0182175926,2007-09-08,00:26:14
27.03095,100.266916666667,0,9055.11811023622,39333.0184259259,2007-09-08,00:26:32
27.0442666666667,100.264416666667,0,9055.11811023622,39333.019849537,2007-09-08,00:28:35
27.0474833333333,100.265083333333,0,9055.11811023622,39333.0201273148,2007-09-08,00:28:59
27.0521,100.2653,0,9055.11811023622,39333.0205324074,2007-09-08,00:29:34
27.05535,100.263816666667,0,9055.11811023622,39333.0207986111,2007-09-08,00:29:57
27.0585166666667,100.263433333333,0,9055.11811023622,39333.0210300926,2007-09-08,00:30:17
27.0618,100.26355,0,9055.11811023622,39333.0212731481,2007-09-08,00:30:38
27.0661666666667,100.264216666667,0,9055.11811023622,39333.0216087963,2007-09-08,00:31:07
27.0688833333333,100.265033333333,0,9055.11811023622,39333.0218055556,2007-09-08,00:31:24
27.0720666666667,100.265816666667,0,9055.11811023622,39333.0220601852,2007-09-08,00:31:46
27.0747,100.2674,0,9055.11811023622,39333.0222916667,2007-09-08,00:32:06
27.077,100.2663,0,9511.15485564304,39333.0224768519,2007-09-08,00:32:22
27.0848833333333,100.26425,0,10019.6850393701,39333.0230902778,2007-09-08,00:33:15
27.0879833333333,100.26045,0,10013.1233595801,39333.0234143519,2007-09-08,00:33:43
27.0911333333333,100.258166666667,0,9986.87664041995,39333.0236805556,2007-09-08,00:34:06
27.1001166666667,100.254383333333,0,9960.62992125984,39333.0245138889,2007-09-08,00:35:18
27.10195,100.253033333333,0,9957.34908136483,39333.0247453704,2007-09-08,00:35:38
27.1127833333333,100.223716666667,0,10000,39333.0491319444,2007-09-08,01:10:45
27.1124333333333,100.22455,0,11099.0813648294,39333.0502662037,2007-09-08,01:12:23
27.11005,100.217283333333,0,11023.6220472441,39333.0799884259,2007-09-08,01:55:11
27.1089166666667,100.212116666667,0,11469.8162729659,39333.0814467593,2007-09-08,01:57:17
27.10795,100.209666666667,0,11653.5433070866,39333.0820949074,2007-09-08,01:58:13
27.10725,100.207516666667,0,12477.0341207349,39333.0827546296,2007-09-08,01:59:10
27.1064333333333,100.2052,0,13051.1811023622,39333.0834259259,2007-09-08,02:00:08
27.10555,100.2024,0,13845.1443569554,39333.0842476852,2007-09-08,02:01:19
27.1046833333333,100.199666666667,0,14409.4488188976,39333.0926157407,2007-09-08,02:13:22
27.1055333333333,100.199833333333,0,14409.4488188976,39333.0928009259,2007-09-08,02:13:38
27.1056,100.1994,0,14757.217847769,39333.096412037,2007-09-08,02:18:50
27.10575,100.198866666667,0,14799.8687664042,39333.0980324074,2007-09-08,02:21:10
27.1052833333333,100.1985,0,14839.2388451444,39333.0994212963,2007-09-08,02:23:10
27.1051666666667,100.197833333333,0,14924.5406824147,39333.1056018519,2007-09-08,02:32:04
27.1055333333333,100.197283333333,0,15003.280839895,39333.1093402778,2007-09-08,02:37:27
27.1053,100.1967,0,15052.4934383202,39333.1138773148,2007-09-08,02:43:59
27.1048333333333,100.196133333333,0,15121.3910761155,39333.1207523148,2007-09-08,02:53:53
27.10625,100.199833333333,0,15121.3910761155,39333.1713310185,2007-09-08,04:06:43
27.1055333333333,100.200433333333,0,14799.8687664042,39333.1714467593,2007-09-08,04:06:53
27.1060333333333,100.203233333333,0,14104.3307086614,39333.1721875,2007-09-08,04:07:57
27.1096,100.213883333333,0,12053.8057742782,39333.1752662037,2007-09-08,04:12:23
27.11035,100.216333333333,0,11971.7847769029,39333.1759143519,2007-09-08,04:13:19
27.1111166666667,100.2177,0,11971.7847769029,39333.1762731481,2007-09-08,04:13:50
27.1110166666667,100.2187,0,11971.7847769029,39333.1765740741,2007-09-08,04:14:16
27.1106,100.219433333333,0,11971.7847769029,39333.1768402778,2007-09-08,04:14:39
27.1115666666667,100.222133333333,0,11620.7349081365,39333.1775231481,2007-09-08,04:15:38
27.1122166666667,100.223483333333,0,11381.2335958005,39333.1778472222,2007-09-08,04:16:06
27.1128833333333,100.224866666667,0,10853.0183727034,39333.1784722222,2007-09-08,04:17:00
27.1118666666667,100.2247,0,11056.4304461942,39333.1798611111,2007-09-08,04:19:00
27.1124333333333,100.22455,0,11056.4304461942,39333.1827893518,2007-09-08,04:23:13
27.1178333333333,100.232566666667,0,11030.1837270341,39333.1880902778,2007-09-08,04:30:51
27.1038333333333,100.253016666667,0,9960.62992125984,39333.1921412037,2007-09-08,04:36:41
27.1043333333333,100.253433333333,0,10032.8083989501,39333.1930787037,2007-09-08,04:38:02
27.1048166666667,100.253316666667,0,10075.4593175853,39333.1937615741,2007-09-08,04:39:01
