# Supplementary material for: Research on differential privacy protection method based on user tendency
Source: PLoS One. 2023 Oct 26;18(10):e0288823. doi: 10.1371/journal.pone.0288823 (PMC10602288; doi:10.1371/journal.pone.0288823)
Supplement: S4 Data — (ZIP) [file pone.0288823.s004.zip › Data 5-4/111/Trajectory/20090714213722.plt]

Geolife trajectory
WGS 84
Altitude is in Feet
Reserved 3
0,2,255,My Track,0,0,2,8421376
0
40.0632333333333,116.421216666667,0,229.658792650919,40008.9009490741,2009-07-14,21:37:22
40.0633,116.421316666667,0,160.761154855643,40008.9045023148,2009-07-14,21:42:29
40.0628,116.4211,0,177.165354330709,40008.9147106481,2009-07-14,21:57:11
40.0633666666667,116.42135,0,177.165354330709,40008.9147569444,2009-07-14,21:57:15
40.0634833333333,116.421416666667,0,177.165354330709,40008.9147800926,2009-07-14,21:57:17
40.0627333333333,116.42105,0,177.165354330709,40008.9149768518,2009-07-14,21:57:34
40.0629666666667,116.421166666667,0,177.165354330709,40008.9151388889,2009-07-14,21:57:48
40.0632166666667,116.42125,0,177.165354330709,40008.9152662037,2009-07-14,21:57:59
40.0636166666667,116.421466666667,0,177.165354330709,40008.915462963,2009-07-14,21:58:16
40.0638166666667,116.42155,0,177.165354330709,40008.9155555556,2009-07-14,21:58:24
40.0639666666667,116.421633333333,0,177.165354330709,40008.9158449074,2009-07-14,21:58:49
40.0638333333333,116.421566666667,0,177.165354330709,40008.9162037037,2009-07-14,21:59:20
40.0637,116.421516666667,0,177.165354330709,40008.9164583333,2009-07-14,21:59:42
40.0635333333333,116.4215,0,177.165354330709,40008.9195833333,2009-07-14,22:04:12
40.0633666666667,116.421416666667,0,177.165354330709,40008.9234027778,2009-07-14,22:09:42
40.0636666666667,116.4217,0,177.165354330709,40008.9285763889,2009-07-14,22:17:09
40.0634833333333,116.42155,0,177.165354330709,40008.9286111111,2009-07-14,22:17:12
40.0633833333333,116.421466666667,0,177.165354330709,40008.9287152778,2009-07-14,22:17:21
40.0632833333333,116.421433333333,0,177.165354330709,40008.9290277778,2009-07-14,22:17:48
40.0636833333333,116.42155,0,177.165354330709,40008.9301157407,2009-07-14,22:19:22
40.0639666666667,116.42175,0,177.165354330709,40008.930162037,2009-07-14,22:19:26
40.0636833333333,116.421583333333,0,177.165354330709,40008.9304513889,2009-07-14,22:19:51
40.0635333333333,116.421483333333,0,177.165354330709,40008.9305092593,2009-07-14,22:19:56
40.0632666666667,116.421233333333,0,177.165354330709,40008.9318981481,2009-07-14,22:21:56
40.0630833333333,116.421133333333,0,177.165354330709,40008.9335416667,2009-07-14,22:24:18
40.0632,116.421133333333,0,177.165354330709,40008.9349537037,2009-07-14,22:26:20
40.0634166666667,116.421333333333,0,177.165354330709,40008.9375462963,2009-07-14,22:30:04
40.0637166666667,116.421283333333,0,177.165354330709,40008.9380555556,2009-07-14,22:30:48
40.0636666666667,116.4214,0,177.165354330709,40008.9381481481,2009-07-14,22:30:56
40.0635666666667,116.4214,0,177.165354330709,40008.938287037,2009-07-14,22:31:08
40.0637666666667,116.421566666667,0,177.165354330709,40008.9384375,2009-07-14,22:31:21
40.0636166666667,116.421533333333,0,177.165354330709,40008.9387268518,2009-07-14,22:31:46
40.06355,116.4212,0,177.165354330709,40008.9393402778,2009-07-14,22:32:39
40.0633166666667,116.4211,0,177.165354330709,40008.9394097222,2009-07-14,22:32:45
40.0631666666667,116.421066666667,0,177.165354330709,40008.9394675926,2009-07-14,22:32:50
40.0632166666667,116.421183333333,0,177.165354330709,40008.939849537,2009-07-14,22:33:23
40.06345,116.421316666667,0,177.165354330709,40008.9401736111,2009-07-14,22:33:51
40.06355,116.4214,0,177.165354330709,40008.9411689815,2009-07-14,22:35:17
40.0634333333333,116.421333333333,0,177.165354330709,40008.9524189815,2009-07-14,22:51:29
40.0648333333333,116.4226,0,177.165354330709,40008.9524884259,2009-07-14,22:51:35
40.0643333333333,116.422233333333,0,177.165354330709,40008.9525347222,2009-07-14,22:51:39
40.0644166666667,116.422316666667,0,177.165354330709,40008.9526273148,2009-07-14,22:51:47
40.0641833333333,116.422233333333,0,177.165354330709,40008.9527083333,2009-07-14,22:51:54
40.0638833333333,116.422016666667,0,177.165354330709,40008.9529282407,2009-07-14,22:52:13
40.0627166666667,116.421166666667,0,177.165354330709,40008.9874421296,2009-07-14,23:41:55
40.0628666666667,116.42125,0,177.165354330709,40008.9874652778,2009-07-14,23:41:57
40.0630333333333,116.421016666667,0,177.165354330709,40008.9880902778,2009-07-14,23:42:51
40.0632,116.4213,0,177.165354330709,40009.0039583333,2009-07-15,00:05:42
40.06305,116.421316666667,0,177.165354330709,40009.007337963,2009-07-15,00:10:34
40.06315,116.42135,0,177.165354330709,40009.0121875,2009-07-15,00:17:33
40.0638666666667,116.421933333333,0,177.165354330709,40009.0170601852,2009-07-15,00:24:34
40.0639166666667,116.422133333333,0,177.165354330709,40009.0172337963,2009-07-15,00:24:49
40.0641666666667,116.422216666667,0,75.4593175853018,40009.0174189815,2009-07-15,00:25:05
40.0643666666667,116.422316666667,0,68.8976377952756,40009.0176157407,2009-07-15,00:25:22
40.06455,116.422383333333,0,45.9317585301837,40009.0177662037,2009-07-15,00:25:35
40.0647666666667,116.422466666667,0,59.0551181102362,40009.0180208333,2009-07-15,00:25:57
40.06495,116.422533333333,0,39.3700787401575,40009.0182523148,2009-07-15,00:26:17
40.0652166666667,116.422566666667,0,0,40009.0185763889,2009-07-15,00:26:45
40.06545,116.422483333333,0,19.6850393700787,40009.0190162037,2009-07-15,00:27:23
40.0653833333333,116.42275,0,104.98687664042,40009.0192939815,2009-07-15,00:27:47
40.0654666666667,116.42235,0,118.110236220472,40009.0200462963,2009-07-15,00:28:52
40.0654666666667,116.42215,0,134.514435695538,40009.0203819444,2009-07-15,00:29:21
40.0645166666667,116.406633333333,0,137.795275590551,40009.0286574074,2009-07-15,00:41:16
40.0644666666667,116.40705,0,134.514435695538,40009.0562962963,2009-07-15,01:21:04
