# Supplementary material for: Research on differential privacy protection method based on user tendency
Source: PLoS One. 2023 Oct 26;18(10):e0288823. doi: 10.1371/journal.pone.0288823 (PMC10602288; doi:10.1371/journal.pone.0288823)
Supplement: S4 Data — (ZIP) [file pone.0288823.s004.zip › Data 5-4/111/Trajectory/20090718105136.plt]

Geolife trajectory
WGS 84
Altitude is in Feet
Reserved 3
0,2,255,My Track,0,0,2,8421376
0
36.6191,101.81115,0,7286.74540682415,40012.4525,2009-07-18,10:51:36
36.6190666666667,101.81085,0,7322.83464566929,40012.4525925926,2009-07-18,10:51:44
36.6191833333333,101.81085,0,7253.93700787402,40012.452974537,2009-07-18,10:52:17
36.6193333333333,101.810816666667,0,7273.62204724409,40012.4534143518,2009-07-18,10:52:55
36.61815,101.809633333333,0,7273.62204724409,40012.4546412037,2009-07-18,10:54:41
36.6184333333333,101.809433333333,0,7283.46456692913,40012.4548842593,2009-07-18,10:55:02
36.6182833333333,101.809416666667,0,7263.77952755906,40012.4549768518,2009-07-18,10:55:10
36.6185833333333,101.808916666667,0,7267.06036745407,40012.4562384259,2009-07-18,10:56:59
36.6206333333333,101.8052,0,7296.58792650919,40012.4571875,2009-07-18,10:58:21
36.6207666666667,101.805016666667,0,7286.74540682415,40012.4573263889,2009-07-18,10:58:33
36.621,101.8047,0,7283.46456692913,40012.4574884259,2009-07-18,10:58:47
36.6208,101.804883333333,0,7273.62204724409,40012.458287037,2009-07-18,10:59:56
36.6204833333333,101.804733333333,0,7273.62204724409,40012.4584259259,2009-07-18,11:00:08
36.6202666666667,101.8044,0,7283.46456692913,40012.4585300926,2009-07-18,11:00:17
36.6201,101.804,0,7280.18372703412,40012.4586458333,2009-07-18,11:00:27
36.6198833333333,101.803716666667,0,7280.18372703412,40012.4588657407,2009-07-18,11:00:46
36.6193,101.804583333333,0,7280.18372703412,40012.4591666667,2009-07-18,11:01:12
36.6188166666667,101.802116666667,0,7280.18372703412,40012.4592476852,2009-07-18,11:01:19
36.6180833333333,101.801333333333,0,7290.02624671916,40012.4595486111,2009-07-18,11:01:45
36.6178666666667,101.801116666667,0,7296.58792650919,40012.4596643519,2009-07-18,11:01:55
36.6176333333333,101.801,0,7312.99212598425,40012.4598148148,2009-07-18,11:02:08
36.6174666666667,101.800716666667,0,7309.71128608924,40012.4599421296,2009-07-18,11:02:19
36.6175166666667,101.800466666667,0,7309.71128608924,40012.4600115741,2009-07-18,11:02:25
36.6175666666667,101.800266666667,0,7309.71128608924,40012.4600694444,2009-07-18,11:02:30
36.6177,101.799966666667,0,7303.14960629921,40012.460150463,2009-07-18,11:02:37
36.6178833333333,101.7998,0,7296.58792650919,40012.4602430556,2009-07-18,11:02:45
36.6178833333333,101.799516666667,0,7293.30708661417,40012.4603009259,2009-07-18,11:02:50
36.6183,101.798683333333,0,7283.46456692913,40012.4605439815,2009-07-18,11:03:11
36.6184166666667,101.798466666667,0,7276.90288713911,40012.4606481481,2009-07-18,11:03:20
36.6185666666667,101.798083333333,0,7267.06036745407,40012.4607638889,2009-07-18,11:03:30
36.6186333333333,101.797816666667,0,7267.06036745407,40012.4608333333,2009-07-18,11:03:36
36.6188833333333,101.7974,0,7267.06036745407,40012.4609606481,2009-07-18,11:03:47
36.6190666666667,101.79715,0,7267.06036745407,40012.4610300926,2009-07-18,11:03:53
36.61925,101.796816666667,0,7263.77952755906,40012.4611226852,2009-07-18,11:04:01
36.61945,101.796633333333,0,7263.77952755906,40012.4611921296,2009-07-18,11:04:07
36.6196333333333,101.796333333333,0,7263.77952755906,40012.4612731481,2009-07-18,11:04:14
36.6199333333333,101.795533333333,0,7260.49868766404,40012.4614930556,2009-07-18,11:04:33
36.6199666666667,101.79535,0,7276.90288713911,40012.4618865741,2009-07-18,11:05:07
36.6197666666667,101.7952,0,7280.18372703412,40012.462025463,2009-07-18,11:05:19
36.6193833333333,101.79505,0,7290.02624671916,40012.4622800926,2009-07-18,11:05:41
36.61925,101.794816666667,0,7296.58792650919,40012.462349537,2009-07-18,11:05:47
36.6193,101.794266666667,0,7296.58792650919,40012.4624884259,2009-07-18,11:05:59
36.6193166666667,101.794066666667,0,7296.58792650919,40012.4625347222,2009-07-18,11:06:03
36.61915,101.7935,0,7296.58792650919,40012.4627430556,2009-07-18,11:06:21
36.6189666666667,101.793316666667,0,7296.58792650919,40012.4628703704,2009-07-18,11:06:32
36.6186,101.793033333333,0,7306.43044619423,40012.4630208333,2009-07-18,11:06:45
36.6182833333333,101.792666666667,0,7306.43044619423,40012.4631481481,2009-07-18,11:06:56
36.618,101.792516666667,0,7381.88976377953,40012.4632638889,2009-07-18,11:07:06
36.6179166666667,101.792333333333,0,7362.20472440945,40012.4634953704,2009-07-18,11:07:26
36.6176833333333,101.7922,0,7362.20472440945,40012.4636574074,2009-07-18,11:07:40
36.6174166666667,101.791983333333,0,7378.60892388451,40012.4638310185,2009-07-18,11:07:55
36.6171166666667,101.791866666667,0,7401.57480314961,40012.4639930556,2009-07-18,11:08:09
36.6168333333333,101.791633333333,0,7417.97900262467,40012.4641435185,2009-07-18,11:08:22
36.6166,101.791483333333,0,7434.38320209974,40012.4643518519,2009-07-18,11:08:40
36.61645,101.791583333333,0,7480.31496062992,40012.4644907407,2009-07-18,11:08:52
36.6163166666667,101.79145,0,7509.84251968504,40012.4652662037,2009-07-18,11:09:59
36.61655,101.791866666667,0,7503.28083989501,40012.4658217593,2009-07-18,11:10:47
36.6164,101.791766666667,0,7500,40012.4660416667,2009-07-18,11:11:06
