# Supplementary material for: Research on differential privacy protection method based on user tendency
Source: PLoS One. 2023 Oct 26;18(10):e0288823. doi: 10.1371/journal.pone.0288823 (PMC10602288; doi:10.1371/journal.pone.0288823)
Supplement: S4 Data — (ZIP) [file pone.0288823.s004.zip › Data 5-4/111/Trajectory/20090718234923.plt]

Geolife trajectory
WGS 84
Altitude is in Feet
Reserved 3
0,2,255,My Track,0,0,2,8421376
0
36.6154166666667,101.788616666667,0,7500,40012.9926273148,2009-07-18,23:49:23
36.6152,101.788616666667,0,7500,40012.9927314815,2009-07-18,23:49:32
36.6145333333333,101.789633333333,0,7460.62992125984,40012.9928125,2009-07-18,23:49:39
36.61425,101.78945,0,7427.82152230971,40012.9929398148,2009-07-18,23:49:50
36.6138833333333,101.7892,0,7414.69816272966,40012.9930671296,2009-07-18,23:50:01
36.6136833333333,101.7891,0,7408.13648293963,40012.9931365741,2009-07-18,23:50:07
36.6133666666667,101.788883333333,0,7401.57480314961,40012.993275463,2009-07-18,23:50:19
36.6130833333333,101.788716666667,0,7401.57480314961,40012.9933796296,2009-07-18,23:50:28
36.6128,101.788533333333,0,7395.01312335958,40012.9935763889,2009-07-18,23:50:45
36.6126,101.788283333333,0,7388.45144356955,40012.993912037,2009-07-18,23:51:14
36.6123833333333,101.787966666667,0,7391.73228346457,40012.9940277778,2009-07-18,23:51:24
36.6121833333333,101.78755,0,7395.01312335958,40012.9941435185,2009-07-18,23:51:34
36.6117166666667,101.7866,0,7401.57480314961,40012.9944097222,2009-07-18,23:51:57
36.6113666666667,101.786133333333,0,7401.57480314961,40012.9945601852,2009-07-18,23:52:10
36.6104833333333,101.7854,0,7404.85564304462,40012.9948611111,2009-07-18,23:52:36
36.61005,101.785066666667,0,7408.13648293963,40012.995,2009-07-18,23:52:48
36.60985,101.784916666667,0,7401.57480314961,40012.9951967593,2009-07-18,23:53:05
36.6094666666667,101.784683333333,0,7414.69816272966,40012.995787037,2009-07-18,23:53:56
36.6090666666667,101.784433333333,0,7431.10236220472,40012.9959143519,2009-07-18,23:54:07
36.60855,101.7841,0,7457.34908136483,40012.996087963,2009-07-18,23:54:22
36.6081166666667,101.7838,0,7467.19160104987,40012.9962384259,2009-07-18,23:54:35
36.6075,101.783366666667,0,7467.19160104987,40012.9964467593,2009-07-18,23:54:53
36.60695,101.783,0,7470.47244094488,40012.9966319444,2009-07-18,23:55:09
36.6066833333333,101.782783333333,0,7470.47244094488,40012.996724537,2009-07-18,23:55:17
36.6063666666667,101.78255,0,7473.75328083989,40012.9968402778,2009-07-18,23:55:27
36.6061333333333,101.782233333333,0,7473.75328083989,40012.9970023148,2009-07-18,23:55:41
36.6093833333333,101.776133333333,0,7483.59580052493,40012.9984143519,2009-07-18,23:57:43
36.6096666666667,101.77565,0,7473.75328083989,40012.9987962963,2009-07-18,23:58:16
36.6100666666667,101.774916666667,0,7470.47244094488,40012.9989699074,2009-07-18,23:58:31
36.6117,101.7722,0,7477.03412073491,40012.9995486111,2009-07-18,23:59:21
36.6124,101.771466666667,0,7490.15748031496,40012.9997685185,2009-07-18,23:59:40
36.6133,101.77055,0,7490.15748031496,40013.0000462963,2009-07-19,00:00:04
36.6145666666667,101.7693,0,7480.31496062992,40013.0003125,2009-07-19,00:00:27
36.6151166666667,101.7687,0,7467.19160104987,40013.0004398148,2009-07-19,00:00:38
36.6158666666667,101.767516666667,0,7444.22572178478,40013.0006828704,2009-07-19,00:00:59
36.6162,101.767633333333,0,7447.50656167979,40013.0008217593,2009-07-19,00:01:11
36.6164833333333,101.768016666667,0,7440.94488188976,40013.0009259259,2009-07-19,00:01:20
36.6168333333333,101.768916666667,0,7440.94488188976,40013.0012152778,2009-07-19,00:01:45
36.6171666666667,101.768966666667,0,7437.66404199475,40013.0015856481,2009-07-19,00:02:17
36.6172833333333,101.768966666667,0,7437.66404199475,40013.0019212963,2009-07-19,00:02:46
36.6175333333333,101.769083333333,0,7440.94488188976,40013.0022106481,2009-07-19,00:03:11
36.61875,101.767816666667,0,7440.94488188976,40013.0024421296,2009-07-19,00:03:31
36.6192666666667,101.7671,0,7322.83464566929,40013.0025925926,2009-07-19,00:03:44
36.61975,101.76665,0,7454.06824146982,40013.0029050926,2009-07-19,00:04:11
36.6199666666667,101.766366666667,0,7500,40013.0031828704,2009-07-19,00:04:35
36.6201166666667,101.76595,0,7417.97900262467,40013.0032523148,2009-07-19,00:04:41
36.6206,101.76475,0,7450.7874015748,40013.0034953704,2009-07-19,00:05:02
36.6210833333333,101.763666666667,0,7454.06824146982,40013.0037384259,2009-07-19,00:05:23
36.6224166666667,101.759533333333,0,7427.82152230971,40013.0048842593,2009-07-19,00:07:02
36.6252333333333,101.752966666667,0,7447.50656167979,40013.0061689815,2009-07-19,00:08:53
36.6273333333333,101.748316666667,0,7467.19160104987,40013.0073148148,2009-07-19,00:10:32
36.6275833333333,101.747716666667,0,7463.91076115486,40013.0079166667,2009-07-19,00:11:24
36.6280666666667,101.746483333333,0,7463.91076115486,40013.0081828704,2009-07-19,00:11:47
36.6289,101.74445,0,7470.47244094488,40013.008587963,2009-07-19,00:12:22
36.6296166666667,101.7427,0,7477.03412073491,40013.0089467593,2009-07-19,00:12:53
36.6307333333333,101.74,0,7470.47244094488,40013.0095023148,2009-07-19,00:13:41
36.6311333333333,101.738983333333,0,7473.75328083989,40013.0097800926,2009-07-19,00:14:05
36.6339,101.732016666667,0,7477.03412073491,40013.0109953704,2009-07-19,00:15:50
36.6346,101.729833333333,0,7473.75328083989,40013.0113888889,2009-07-19,00:16:24
36.6352,101.72645,0,7467.19160104987,40013.012025463,2009-07-19,00:17:19
36.6356666666667,101.723666666667,0,7477.03412073491,40013.0125462963,2009-07-19,00:18:04
36.6359666666667,101.722416666667,0,7480.31496062992,40013.0128009259,2009-07-19,00:18:26
36.6375,101.717516666667,0,7493.43832020997,40013.0137152778,2009-07-19,00:19:45
36.6376,101.717183333333,0,7496.71916010499,40013.0139467593,2009-07-19,00:20:05
36.6395333333333,101.71125,0,7503.28083989501,40013.0149421296,2009-07-19,00:21:31
36.6401666666667,101.710616666667,0,7509.84251968504,40013.0151157407,2009-07-19,00:21:46
36.6402666666667,101.710183333333,0,7513.12335958005,40013.0151967593,2009-07-19,00:21:53
36.6399,101.709266666667,0,7519.68503937008,40013.0153819444,2009-07-19,00:22:09
36.6395666666667,101.6947,0,7529.52755905512,40013.0175694444,2009-07-19,00:25:18
36.6401,101.692766666667,0,7529.52755905512,40013.0178356481,2009-07-19,00:25:41
36.6406,101.691433333333,0,7532.80839895013,40013.0180208333,2009-07-19,00:25:57
36.6415666666667,101.689383333333,0,7522.96587926509,40013.0183217593,2009-07-19,00:26:23
36.6419666666667,101.68875,0,7519.68503937008,40013.0184259259,2009-07-19,00:26:32
36.6428,101.687883333333,0,7513.12335958005,40013.018599537,2009-07-19,00:26:47
36.64325,101.68735,0,7522.96587926509,40013.0187037037,2009-07-19,00:26:56
36.6435833333333,101.686883333333,0,7516.40419947507,40013.0187847222,2009-07-19,00:27:03
36.6441666666667,101.685516666667,0,7529.52755905512,40013.0190046296,2009-07-19,00:27:22
36.64815,101.669833333333,0,7565.61679790026,40013.0214814815,2009-07-19,00:30:56
36.6481,101.6683,0,7559.05511811024,40013.0216435185,2009-07-19,00:31:10
36.6478666666667,101.66725,0,7559.05511811024,40013.0217824074,2009-07-19,00:31:22
36.6461833333333,101.661966666667,0,7555.77427821522,40013.0225925926,2009-07-19,00:32:32
36.64615,101.66115,0,7559.05511811024,40013.0227314815,2009-07-19,00:32:44
36.64625,101.660583333333,0,7559.05511811024,40013.0228472222,2009-07-19,00:32:54
36.6470833333333,101.6584,0,7575.4593175853,40013.023275463,2009-07-19,00:33:31
36.6472166666667,101.657633333333,0,7572.17847769029,40013.0234143519,2009-07-19,00:33:43
36.6472,101.65675,0,7572.17847769029,40013.0235532407,2009-07-19,00:33:55
36.6426666666667,101.6415,0,7562.33595800525,40013.0257407407,2009-07-19,00:37:04
36.6423666666667,101.64085,0,7562.33595800525,40013.0258680556,2009-07-19,00:37:15
36.6416,101.639416666667,0,7572.17847769029,40013.0261342593,2009-07-19,00:37:38
36.6413,101.638133333333,0,7575.4593175853,40013.0263194444,2009-07-19,00:37:54
36.639,101.627,0,7588.58267716535,40013.0279050926,2009-07-19,00:40:11
36.6373,101.621116666667,0,7618.11023622047,40013.0289583333,2009-07-19,00:41:42
36.6368333333333,101.615866666667,0,7614.82939632546,40013.0297685185,2009-07-19,00:42:52
36.6370333333333,101.6152,0,7608.26771653543,40013.0298611111,2009-07-19,00:43:00
36.6373,101.614833333333,0,7608.26771653543,40013.0299305556,2009-07-19,00:43:06
36.6382,101.614266666667,0,7601.70603674541,40013.030150463,2009-07-19,00:43:25
36.6385,101.613716666667,0,7601.70603674541,40013.0302430556,2009-07-19,00:43:33
36.6393833333333,101.6085,0,7621.39107611548,40013.0310300926,2009-07-19,00:44:41
36.6393333333333,101.607766666667,0,7621.39107611548,40013.0311458333,2009-07-19,00:44:51
36.63825,101.60195,0,7641.07611548556,40013.0321296296,2009-07-19,00:46:16
36.6385833333333,101.59425,0,7650.9186351706,40013.0333217593,2009-07-19,00:47:59
36.6393,101.582533333333,0,7677.16535433071,40013.0351967593,2009-07-19,00:50:41
36.6407,101.57715,0,7687.00787401575,40013.0360532407,2009-07-19,00:51:55
36.6408333333333,101.576316666667,0,7693.56955380577,40013.03625,2009-07-19,00:52:12
36.64155,101.5694,0,7713.25459317585,40013.037349537,2009-07-19,00:53:47
36.6416,101.568766666667,0,7709.97375328084,40013.0374537037,2009-07-19,00:53:56
36.6419333333333,101.565966666667,0,7709.97375328084,40013.0378587963,2009-07-19,00:54:31
36.6429333333333,101.561816666667,0,7723.09711286089,40013.0384953704,2009-07-19,00:55:26
36.6430833333333,101.558483333333,0,7732.93963254593,40013.0409490741,2009-07-19,00:58:58
36.6430666666667,101.55805,0,7716.53543307087,40013.0419097222,2009-07-19,01:00:21
36.6435333333333,101.544833333333,0,7775.5905511811,40013.0447337963,2009-07-19,01:04:25
36.64365,101.543983333333,0,7772.30971128609,40013.0448726852,2009-07-19,01:04:37
36.64505,101.534066666667,0,7775.5905511811,40013.0463773148,2009-07-19,01:06:47
36.64525,101.531566666667,0,7782.15223097113,40013.0468055556,2009-07-19,01:07:24
36.6487,101.505366666667,0,7808.39895013123,40013.0505671296,2009-07-19,01:12:49
36.6491333333333,101.503866666667,0,7818.24146981627,40013.0507986111,2009-07-19,01:13:09
36.65,101.50165,0,7834.64566929134,40013.0511805556,2009-07-19,01:13:42
36.65115,101.4987,0,7847.76902887139,40013.0516435185,2009-07-19,01:14:22
36.6515333333333,101.494483333333,0,7854.33070866142,40013.0522800926,2009-07-19,01:15:17
36.6515666666667,101.493616666667,0,7847.76902887139,40013.0525115741,2009-07-19,01:15:37
36.65135,101.482716666667,0,7903.54330708661,40013.0541898148,2009-07-19,01:18:02
36.6518666666667,101.476933333333,0,7910.10498687664,40013.0550694444,2009-07-19,01:19:18
36.6577,101.45035,0,7952.75590551181,40013.0593518519,2009-07-19,01:25:28
36.6577166666667,101.4502,0,7949.4750656168,40013.061087963,2009-07-19,01:27:58
36.6577666666667,101.4492,0,7969.16010498688,40013.0741898148,2009-07-19,01:46:50
36.65805,101.438183333333,0,8001.96850393701,40013.0762152778,2009-07-19,01:49:45
36.6584333333333,101.43715,0,7998.68766404199,40013.0763888889,2009-07-19,01:50:00
36.6588333333333,101.436583333333,0,7995.40682414698,40013.0764930556,2009-07-19,01:50:09
36.6596833333333,101.43575,0,8001.96850393701,40013.0767361111,2009-07-19,01:50:30
36.6599333333333,101.435466666667,0,8005.24934383202,40013.0768981481,2009-07-19,01:50:44
36.6601,101.43525,0,7992.12598425197,40013.0771064815,2009-07-19,01:51:02
36.662,101.43325,0,8005.24934383202,40013.0777777778,2009-07-19,01:52:00
36.6622,101.43305,0,8008.53018372703,40013.0778703704,2009-07-19,01:52:08
36.66255,101.432683333333,0,8011.81102362205,40013.0780208333,2009-07-19,01:52:21
36.6631166666667,101.432066666667,0,8011.81102362205,40013.0783217593,2009-07-19,01:52:47
36.6633166666667,101.4318,0,8011.81102362205,40013.0784375,2009-07-19,01:52:57
36.66395,101.431116666667,0,8005.24934383202,40013.0788310185,2009-07-19,01:53:31
36.66435,101.430833333333,0,8011.81102362205,40013.0789930556,2009-07-19,01:53:45
36.6647333333333,101.4306,0,8008.53018372703,40013.0791087963,2009-07-19,01:53:55
36.6651,101.43045,0,8008.53018372703,40013.0792361111,2009-07-19,01:54:06
36.6655333333333,101.430466666667,0,8011.81102362205,40013.0793171296,2009-07-19,01:54:13
36.6671166666667,101.431116666667,0,8038.05774278215,40013.079837963,2009-07-19,01:54:58
36.6674,101.431183333333,0,8038.05774278215,40013.0799421296,2009-07-19,01:55:07
36.66765,101.431183333333,0,8038.05774278215,40013.0800347222,2009-07-19,01:55:15
36.6682833333333,101.431066666667,0,8041.33858267716,40013.0803009259,2009-07-19,01:55:38
36.6688166666667,101.430666666667,0,8057.74278215223,40013.0805439815,2009-07-19,01:55:59
36.6690833333333,101.4303,0,8051.1811023622,40013.0806712963,2009-07-19,01:56:10
36.66965,101.428983333333,0,8031.49606299213,40013.0809490741,2009-07-19,01:56:34
36.6698,101.42525,0,7995.40682414698,40013.0815277778,2009-07-19,01:57:24
36.6699166666667,101.423116666667,0,8001.96850393701,40013.0819560185,2009-07-19,01:58:01
36.6703166666667,101.419933333333,0,7979.00262467192,40013.0823958333,2009-07-19,01:58:39
36.67005,101.414433333333,0,7995.40682414698,40013.083287037,2009-07-19,01:59:56
36.6698666666667,101.4138,0,8005.24934383202,40013.0834259259,2009-07-19,02:00:08
36.6696,101.413333333333,0,8011.81102362205,40013.0835416667,2009-07-19,02:00:18
36.6692333333333,101.413,0,8024.9343832021,40013.0836574074,2009-07-19,02:00:28
36.66895,101.412833333333,0,8024.9343832021,40013.0837384259,2009-07-19,02:00:35
36.6686666666667,101.4127,0,8024.9343832021,40013.0838310185,2009-07-19,02:00:43
36.66845,101.412583333333,0,8028.21522309711,40013.083900463,2009-07-19,02:00:49
36.6680333333333,101.412283333333,0,8024.9343832021,40013.0840162037,2009-07-19,02:00:59
36.66685,101.411616666667,0,8015.09186351706,40013.0842824074,2009-07-19,02:01:22
36.6661166666667,101.410933333333,0,8018.37270341207,40013.0844791667,2009-07-19,02:01:39
36.6656166666667,101.410416666667,0,8024.9343832021,40013.0846180556,2009-07-19,02:01:51
36.66535,101.410083333333,0,8028.21522309711,40013.0846990741,2009-07-19,02:01:58
36.6651833333333,101.409466666667,0,8034.77690288714,40013.0848148148,2009-07-19,02:02:08
36.6653166666667,101.408883333333,0,8038.05774278215,40013.0849305556,2009-07-19,02:02:18
36.6662666666667,101.407083333333,0,8041.33858267716,40013.0853125,2009-07-19,02:02:51
36.6666166666667,101.406783333333,0,8038.05774278215,40013.0854050926,2009-07-19,02:02:59
36.6678333333333,101.406233333333,0,8038.05774278215,40013.0856828704,2009-07-19,02:03:23
36.6686,101.405966666667,0,8038.05774278215,40013.0858680556,2009-07-19,02:03:39
36.6692166666667,101.4054,0,8041.33858267716,40013.0860416667,2009-07-19,02:03:54
36.6695,101.405066666667,0,8041.33858267716,40013.0861226852,2009-07-19,02:04:01
36.6695333333333,101.404516666667,0,8041.33858267716,40013.0862268518,2009-07-19,02:04:10
36.6694666666667,101.404066666667,0,8041.33858267716,40013.0863078704,2009-07-19,02:04:17
36.6693333333333,101.403733333333,0,8038.05774278215,40013.0863888889,2009-07-19,02:04:24
36.6692333333333,101.403633333333,0,8031.49606299213,40013.0864467593,2009-07-19,02:04:29
36.6690833333333,101.4037,0,7857.61154855643,40013.087025463,2009-07-19,02:05:19
36.6691166666667,101.403483333333,0,7870.73490813648,40013.0877893518,2009-07-19,02:06:25
36.6689166666667,101.403166666667,0,7887.13910761155,40013.0879050926,2009-07-19,02:06:35
36.6684,101.402616666667,0,7926.50918635171,40013.088125,2009-07-19,02:06:54
36.6676166666667,101.401783333333,0,7959.31758530184,40013.0883680556,2009-07-19,02:07:15
36.6673333333333,101.401233333333,0,8021.65354330709,40013.0885416667,2009-07-19,02:07:30
36.66725,101.400916666667,0,8057.74278215223,40013.0888541667,2009-07-19,02:07:57
36.6673333333333,101.401133333333,0,8106.95538057743,40013.090474537,2009-07-19,02:10:17
36.6672166666667,101.400666666667,0,8139.76377952756,40013.1067361111,2009-07-19,02:33:42
36.6672333333333,101.4,0,8133.20209973753,40013.1068981481,2009-07-19,02:33:56
36.6674,101.39915,0,8143.04461942257,40013.1071064815,2009-07-19,02:34:14
36.6676666666667,101.398583333333,0,8156.16797900262,40013.1072685185,2009-07-19,02:34:28
36.6678833333333,101.398316666667,0,8156.16797900262,40013.107337963,2009-07-19,02:34:34
36.66845,101.397916666667,0,8156.16797900262,40013.1075115741,2009-07-19,02:34:49
36.6686333333333,101.397716666667,0,8156.16797900262,40013.1075810185,2009-07-19,02:34:55
36.6689666666667,101.397566666667,0,8156.16797900262,40013.1076736111,2009-07-19,02:35:03
36.66955,101.397316666667,0,8159.44881889764,40013.1078356481,2009-07-19,02:35:17
36.6700333333333,101.39705,0,8162.72965879265,40013.1079861111,2009-07-19,02:35:30
36.67035,101.396616666667,0,8166.01049868766,40013.1081134259,2009-07-19,02:35:41
36.6705833333333,101.39605,0,8162.72965879265,40013.1082407407,2009-07-19,02:35:52
36.67075,101.39535,0,8149.6062992126,40013.1083912037,2009-07-19,02:36:05
36.6708,101.394633333333,0,8146.32545931759,40013.1085416667,2009-07-19,02:36:18
36.6706666666667,101.394233333333,0,8143.04461942257,40013.1086342593,2009-07-19,02:36:26
36.6698833333333,101.3931,0,8162.72965879265,40013.1089583333,2009-07-19,02:36:54
36.6692333333333,101.392316666667,0,8182.41469816273,40013.1091898148,2009-07-19,02:37:14
36.6685666666667,101.3918,0,8185.69553805774,40013.1093981481,2009-07-19,02:37:32
36.6681166666667,101.39155,0,8188.97637795276,40013.109525463,2009-07-19,02:37:43
36.6677666666667,101.3913,0,8172.57217847769,40013.1096412037,2009-07-19,02:37:53
36.66755,101.390983333333,0,8175.8530183727,40013.1097337963,2009-07-19,02:38:01
36.6675666666667,101.390516666667,0,8179.13385826772,40013.109849537,2009-07-19,02:38:11
36.66785,101.390083333333,0,8195.53805774278,40013.1099884259,2009-07-19,02:38:23
36.6683166666667,101.389566666667,0,8198.8188976378,40013.1101736111,2009-07-19,02:38:39
36.6686666666667,101.389133333333,0,8198.8188976378,40013.1103125,2009-07-19,02:38:51
36.6690333333333,101.388466666667,0,8205.38057742782,40013.1104861111,2009-07-19,02:39:06
36.6699166666667,101.386733333333,0,8211.94225721785,40013.1109143518,2009-07-19,02:39:43
36.6702,101.386166666667,0,8205.38057742782,40013.1110648148,2009-07-19,02:39:56
36.6704,101.385783333333,0,8228.34645669291,40013.1111689815,2009-07-19,02:40:05
36.67075,101.385,0,8234.90813648294,40013.1113657407,2009-07-19,02:40:22
36.6713166666667,101.379783333333,0,8221.78477690289,40013.1123263889,2009-07-19,02:41:45
36.6716,101.379383333333,0,8221.78477690289,40013.1124421296,2009-07-19,02:41:55
36.6721833333333,101.3793,0,8231.62729658793,40013.1125810185,2009-07-19,02:42:07
36.675,101.3793,0,8231.62729658793,40013.1133680556,2009-07-19,02:43:15
36.6753166666667,101.379233333333,0,8231.62729658793,40013.1134606482,2009-07-19,02:43:23
36.6760833333333,101.3789,0,8231.62729658793,40013.1137268519,2009-07-19,02:43:46
36.6764,101.378616666667,0,8320.20997375328,40013.1138194444,2009-07-19,02:43:54
36.6765833333333,101.377983333333,0,8320.20997375328,40013.1139467593,2009-07-19,02:44:05
36.6766166666667,101.37765,0,8320.20997375328,40013.1140046296,2009-07-19,02:44:10
36.67635,101.3771,0,8261.15485564304,40013.1141203704,2009-07-19,02:44:20
36.6757333333333,101.376116666667,0,8277.55905511811,40013.1143518519,2009-07-19,02:44:40
36.67495,101.375283333333,0,8287.40157480315,40013.1146296296,2009-07-19,02:45:04
36.67465,101.374966666667,0,8287.40157480315,40013.1147453704,2009-07-19,02:45:14
36.6742666666667,101.3745,0,8313.64829396325,40013.1149652778,2009-07-19,02:45:33
36.6740833333333,101.37435,0,8313.64829396325,40013.1150810185,2009-07-19,02:45:43
36.6737666666667,101.374133333333,0,8320.20997375328,40013.1152314815,2009-07-19,02:45:56
36.6735333333333,101.3737,0,8372.70341207349,40013.1154282407,2009-07-19,02:46:13
36.6734166666667,101.373266666667,0,8375.9842519685,40013.1155787037,2009-07-19,02:46:26
36.6735,101.37265,0,8362.86089238845,40013.1157523148,2009-07-19,02:46:41
36.67395,101.371133333333,0,8353.01837270341,40013.1160532407,2009-07-19,02:47:07
36.6739666666667,101.370933333333,0,8408.79265091863,40013.1165046296,2009-07-19,02:47:46
36.6740333333333,101.370266666667,0,8405.51181102362,40013.116875,2009-07-19,02:48:18
36.6738833333333,101.369966666667,0,8408.79265091863,40013.1169560185,2009-07-19,02:48:25
36.67365,101.369783333333,0,8408.79265091863,40013.117037037,2009-07-19,02:48:32
36.6725166666667,101.369083333333,0,8398.9501312336,40013.1173611111,2009-07-19,02:49:00
36.6722166666667,101.368833333333,0,8398.9501312336,40013.1174305556,2009-07-19,02:49:06
36.67075,101.36685,0,8398.9501312336,40013.1179166667,2009-07-19,02:49:48
36.6701333333333,101.366016666667,0,8398.9501312336,40013.118125,2009-07-19,02:50:06
36.6699666666667,101.36565,0,8392.38845144357,40013.1182060185,2009-07-19,02:50:13
36.6699166666667,101.365016666667,0,8392.38845144357,40013.1183333333,2009-07-19,02:50:24
36.6700166666667,101.3644,0,8395.66929133858,40013.1186342593,2009-07-19,02:50:50
36.6701166666667,101.36425,0,8395.66929133858,40013.1202199074,2009-07-19,02:53:07
36.6703833333333,101.363983333333,0,8395.66929133858,40013.1203472222,2009-07-19,02:53:18
36.6706,101.363933333333,0,8395.66929133858,40013.1204050926,2009-07-19,02:53:23
36.6710166666667,101.36405,0,8395.66929133858,40013.1205208333,2009-07-19,02:53:33
36.6715833333333,101.364166666667,0,8395.66929133858,40013.1206944444,2009-07-19,02:53:48
36.67215,101.36425,0,8395.66929133858,40013.1209027778,2009-07-19,02:54:06
36.6726833333333,101.363983333333,0,8395.66929133858,40013.1210300926,2009-07-19,02:54:17
36.6730333333333,101.363566666667,0,8395.66929133858,40013.1211921296,2009-07-19,02:54:31
36.6734833333333,101.362783333333,0,8395.66929133858,40013.1214467593,2009-07-19,02:54:53
36.6737833333333,101.362116666667,0,8395.66929133858,40013.1216666667,2009-07-19,02:55:12
36.6738,101.361666666667,0,8395.66929133858,40013.1218171296,2009-07-19,02:55:25
36.6736833333333,101.361116666667,0,8435.03937007874,40013.1220138889,2009-07-19,02:55:42
36.6733833333333,101.360183333333,0,8441.60104986877,40013.122349537,2009-07-19,02:56:11
36.6734,101.359683333333,0,8418.63517060367,40013.1224768519,2009-07-19,02:56:22
36.6745666666667,101.356016666667,0,8412.07349081365,40013.1230208333,2009-07-19,02:57:09
36.6746666666667,101.355366666667,0,8412.07349081365,40013.1231134259,2009-07-19,02:57:17
36.67465,101.354883333333,0,8415.35433070866,40013.1231944444,2009-07-19,02:57:24
36.6745166666667,101.354366666667,0,8415.35433070866,40013.123287037,2009-07-19,02:57:32
36.6743333333333,101.3539,0,8415.35433070866,40013.1234143519,2009-07-19,02:57:43
36.6742333333333,101.353383333333,0,8415.35433070866,40013.1235300926,2009-07-19,02:57:53
36.6741666666667,101.352816666667,0,8412.07349081365,40013.1236805556,2009-07-19,02:58:06
36.6742166666667,101.35255,0,8408.79265091863,40013.12375,2009-07-19,02:58:12
36.6743166666667,101.352266666667,0,8408.79265091863,40013.1238541667,2009-07-19,02:58:21
36.6748666666667,101.3514,0,8425.1968503937,40013.1242592593,2009-07-19,02:58:56
36.6753166666667,101.35065,0,8438.32020997375,40013.1245138889,2009-07-19,02:59:18
36.6753833333333,101.350233333333,0,8438.32020997375,40013.1246180556,2009-07-19,02:59:27
36.6752166666667,101.349733333333,0,8438.32020997375,40013.1247337963,2009-07-19,02:59:37
36.6733666666667,101.346466666667,0,8438.32020997375,40013.1252893518,2009-07-19,03:00:25
36.6732333333333,101.3454,0,8471.12860892388,40013.1255208333,2009-07-19,03:00:45
36.6732833333333,101.345016666667,0,8471.12860892388,40013.1255902778,2009-07-19,03:00:51
36.6733,101.34415,0,8464.56692913386,40013.1257407407,2009-07-19,03:01:04
36.6738333333333,101.34275,0,8464.56692913386,40013.1260069444,2009-07-19,03:01:27
36.6738333333333,101.340933333333,0,8464.56692913386,40013.1261805556,2009-07-19,03:01:42
36.6737333333333,101.339916666667,0,8480.97112860892,40013.1263425926,2009-07-19,03:01:56
36.6739333333333,101.338666666667,0,8471.12860892388,40013.1265277778,2009-07-19,03:02:12
36.6739666666667,101.33815,0,8471.12860892388,40013.1265972222,2009-07-19,03:02:18
36.6739166666667,101.33705,0,8471.12860892388,40013.1267708333,2009-07-19,03:02:33
36.6728,101.3336,0,8471.12860892388,40013.1273148148,2009-07-19,03:03:20
36.6727166666667,101.332433333333,0,8467.84776902887,40013.1274768518,2009-07-19,03:03:34
36.67295,101.330733333333,0,8461.28608923885,40013.1277662037,2009-07-19,03:03:59
36.6732833333333,101.3289,0,8474.4094488189,40013.1281944444,2009-07-19,03:04:36
36.6737833333333,101.3254,0,8480.97112860892,40013.1288310185,2009-07-19,03:05:31
36.6739,101.325116666667,0,8480.97112860892,40013.1288773148,2009-07-19,03:05:35
36.67465,101.323333333333,0,8480.97112860892,40013.1292476852,2009-07-19,03:06:07
36.6748,101.3228,0,8487.53280839895,40013.129375,2009-07-19,03:06:18
36.675,101.3224,0,8546.58792650919,40013.1294791667,2009-07-19,03:06:27
36.6754666666667,101.321466666667,0,8553.14960629921,40013.1297337963,2009-07-19,03:06:49
36.67605,101.32015,0,8546.58792650919,40013.1300578704,2009-07-19,03:07:17
36.6781,101.31965,0,8533.46456692913,40013.1304050926,2009-07-19,03:07:47
36.6789333333333,101.318916666667,0,8533.46456692913,40013.1305439815,2009-07-19,03:07:59
36.67935,101.317866666667,0,8533.46456692913,40013.1307523148,2009-07-19,03:08:17
36.6793666666667,101.316916666667,0,8533.46456692913,40013.1307986111,2009-07-19,03:08:21
36.6784166666667,101.312066666667,0,8533.46456692913,40013.1314699074,2009-07-19,03:09:19
36.6786666666667,101.311083333333,0,8536.74540682415,40013.1316319444,2009-07-19,03:09:33
36.6829666666667,101.3065,0,8523.62204724409,40013.132662037,2009-07-19,03:11:02
36.6832666666667,101.30615,0,8513.77952755905,40013.1327430556,2009-07-19,03:11:09
36.6836,101.30575,0,8513.77952755905,40013.1328356481,2009-07-19,03:11:17
36.6843833333333,101.303833333333,0,8513.77952755905,40013.1331944444,2009-07-19,03:11:48
36.6844833333333,101.303133333333,0,8540.02624671916,40013.1333101852,2009-07-19,03:11:58
36.68445,101.3023,0,8546.58792650919,40013.1334606481,2009-07-19,03:12:11
36.6841833333333,101.300233333333,0,8546.58792650919,40013.1338773148,2009-07-19,03:12:47
36.6842,101.299683333333,0,8546.58792650919,40013.1340277778,2009-07-19,03:13:00
36.6843,101.29925,0,8543.30708661417,40013.1341435185,2009-07-19,03:13:10
36.6844666666667,101.29885,0,8549.8687664042,40013.1342708333,2009-07-19,03:13:21
36.6846666666667,101.298316666667,0,8546.58792650919,40013.1344444444,2009-07-19,03:13:36
36.6858,101.29565,0,8562.99212598425,40013.135,2009-07-19,03:14:24
36.6860833333333,101.293833333333,0,8562.99212598425,40013.135162037,2009-07-19,03:14:38
36.6860833333333,101.291233333333,0,8569.55380577428,40013.1355439815,2009-07-19,03:15:11
36.6861166666667,101.289416666667,0,8569.55380577428,40013.1358912037,2009-07-19,03:15:41
36.6862333333333,101.288816666667,0,8572.83464566929,40013.1360069444,2009-07-19,03:15:51
36.6873833333333,101.28405,0,8559.71128608924,40013.136724537,2009-07-19,03:16:53
36.6873666666667,101.282966666667,0,8559.71128608924,40013.1368981482,2009-07-19,03:17:08
36.6867833333333,101.27835,0,8589.23884514436,40013.1377662037,2009-07-19,03:18:23
36.68665,101.277966666667,0,8595.80052493438,40013.1378819444,2009-07-19,03:18:33
36.6865833333333,101.277716666667,0,8582.67716535433,40013.1382175926,2009-07-19,03:19:02
36.6863666666667,101.2771,0,8595.80052493438,40013.1384490741,2009-07-19,03:19:22
36.6862333333333,101.276866666667,0,8612.20472440945,40013.1391319444,2009-07-19,03:20:21
36.6861666666667,101.276533333333,0,8612.20472440945,40013.1392824074,2009-07-19,03:20:34
36.6860833333333,101.276066666667,0,8618.76640419947,40013.1396064815,2009-07-19,03:21:02
36.6861333333333,101.275683333333,0,8684.38320209974,40013.1406018519,2009-07-19,03:22:28
36.6863333333333,101.274966666667,0,8694.22572178478,40013.1409490741,2009-07-19,03:22:58
36.6865166666667,101.274366666667,0,8704.06824146982,40013.14125,2009-07-19,03:23:24
36.6865666666667,101.274016666667,0,8723.75328083989,40013.1414236111,2009-07-19,03:23:39
36.6865333333333,101.273466666667,0,8753.28083989501,40013.1421180556,2009-07-19,03:24:39
36.6866166666667,101.273666666667,0,8792.65091863517,40013.1429050926,2009-07-19,03:25:47
36.6867833333333,101.273566666667,0,8694.22572178478,40013.1489351852,2009-07-19,03:34:28
36.68675,101.273333333333,0,8874.6719160105,40013.1557407407,2009-07-19,03:44:16
36.6867,101.273116666667,0,8881.23359580052,40013.1561111111,2009-07-19,03:44:48
36.6866666666667,101.272866666667,0,8884.51443569554,40013.1562268519,2009-07-19,03:44:58
36.6865,101.271083333333,0,8753.28083989501,40013.1572685185,2009-07-19,03:46:28
36.6865333333333,101.270916666667,0,8723.75328083989,40013.1584722222,2009-07-19,03:48:12
36.6864833333333,101.270183333333,0,8720.47244094488,40013.1586921296,2009-07-19,03:48:31
36.6865333333333,101.269866666667,0,8720.47244094488,40013.1587847222,2009-07-19,03:48:39
36.68655,101.269383333333,0,8720.47244094488,40013.1588773148,2009-07-19,03:48:47
36.6865,101.2687,0,8713.91076115486,40013.1590162037,2009-07-19,03:48:59
36.6865166666667,101.268083333333,0,8717.19160104987,40013.1591319444,2009-07-19,03:49:09
36.6865166666667,101.2675,0,8720.47244094488,40013.1592361111,2009-07-19,03:49:18
36.6865166666667,101.266583333333,0,8717.19160104987,40013.1594560185,2009-07-19,03:49:37
36.6864,101.264216666667,0,8723.75328083989,40013.159849537,2009-07-19,03:50:11
36.6865,101.2639,0,8720.47244094488,40013.1599421296,2009-07-19,03:50:19
36.6864666666667,101.2632,0,8740.15748031496,40013.1601157407,2009-07-19,03:50:34
36.6862666666667,101.263016666667,0,8730.31496062992,40013.1601851852,2009-07-19,03:50:40
36.6862333333333,101.262883333333,0,8746.71916010499,40013.1607291667,2009-07-19,03:51:27
36.6857166666667,101.262933333333,0,8740.15748031496,40013.1613078704,2009-07-19,03:52:17
36.6851333333333,101.262966666667,0,8736.87664041995,40013.1614236111,2009-07-19,03:52:27
36.68455,101.262983333333,0,8720.47244094488,40013.1615509259,2009-07-19,03:52:38
36.6843166666667,101.26305,0,8717.19160104987,40013.1618518519,2009-07-19,03:53:04
36.6841833333333,101.2629,0,8750,40013.1638657407,2009-07-19,03:55:58
36.6839166666667,101.2628,0,8756.56167979003,40013.1654513889,2009-07-19,03:58:15
36.6837833333333,101.2629,0,8750,40013.1665740741,2009-07-19,03:59:52
36.6834166666667,101.262866666667,0,8727.03412073491,40013.1666898148,2009-07-19,04:00:02
36.6833166666667,101.262016666667,0,8723.75328083989,40013.1668981481,2009-07-19,04:00:20
36.6831,101.25935,0,8713.91076115486,40013.1674537037,2009-07-19,04:01:08
36.6829833333333,101.2587,0,8713.91076115486,40013.1675694444,2009-07-19,04:01:18
36.6828833333333,101.258283333333,0,8713.91076115486,40013.1676388889,2009-07-19,04:01:24
36.6828,101.257466666667,0,8694.22572178478,40013.1677893519,2009-07-19,04:01:37
36.68265,101.2564,0,8710.62992125984,40013.1679861111,2009-07-19,04:01:54
36.6825166666667,101.255916666667,0,8710.62992125984,40013.1680787037,2009-07-19,04:02:02
36.6823166666667,101.254833333333,0,8704.06824146982,40013.1683217593,2009-07-19,04:02:23
36.6820333333333,101.254083333333,0,8690.94488188976,40013.1684953704,2009-07-19,04:02:38
36.6817833333333,101.25375,0,8681.10236220472,40013.168599537,2009-07-19,04:02:47
36.6809166666667,101.253666666667,0,8667.97900262467,40013.1688310185,2009-07-19,04:03:07
36.6804833333333,101.2537,0,8664.69816272966,40013.1689699074,2009-07-19,04:03:19
36.6798166666667,101.25375,0,8661.41732283464,40013.169212963,2009-07-19,04:03:40
36.6794833333333,101.253766666667,0,8661.41732283464,40013.1695023148,2009-07-19,04:04:05
36.6792,101.25365,0,8667.97900262467,40013.1700462963,2009-07-19,04:04:52
36.6790333333333,101.254033333333,0,8674.5406824147,40013.170162037,2009-07-19,04:05:02
36.6789333333333,101.254333333333,0,8677.82152230971,40013.1703009259,2009-07-19,04:05:14
36.67875,101.254933333333,0,8690.94488188976,40013.1709722222,2009-07-19,04:06:12
36.67865,101.2556,0,8690.94488188976,40013.171087963,2009-07-19,04:06:22
36.6787666666667,101.25685,0,8687.66404199475,40013.1712962963,2009-07-19,04:06:40
36.6798666666667,101.264383333333,0,8648.29396325459,40013.1723958333,2009-07-19,04:08:15
36.67995,101.265616666667,0,8651.57480314961,40013.1726967593,2009-07-19,04:08:41
36.6800833333333,101.267283333333,0,8664.69816272966,40013.1737384259,2009-07-19,04:10:11
36.67975,101.267683333333,0,8667.97900262467,40013.1738425926,2009-07-19,04:10:20
36.6786,101.26795,0,8664.69816272966,40013.1745486111,2009-07-19,04:11:21
36.6781833333333,101.268066666667,0,8664.69816272966,40013.1747106481,2009-07-19,04:11:35
36.6764833333333,101.268516666667,0,8661.41732283464,40013.1750694444,2009-07-19,04:12:06
36.676,101.268633333333,0,8661.41732283464,40013.1751851852,2009-07-19,04:12:16
36.6654,101.27095,0,8687.66404199475,40013.1775462963,2009-07-19,04:15:40
36.6648833333333,101.270916666667,0,8690.94488188976,40013.1777083333,2009-07-19,04:15:54
36.6645166666667,101.270883333333,0,8697.50656167979,40013.1783333333,2009-07-19,04:16:48
36.6640666666667,101.2708,0,8704.06824146982,40013.1784375,2009-07-19,04:16:57
36.6626833333333,101.270366666667,0,8710.62992125984,40013.1787384259,2009-07-19,04:17:23
36.6616833333333,101.26985,0,8710.62992125984,40013.1789699074,2009-07-19,04:17:43
36.6554833333333,101.266166666667,0,8736.87664041995,40013.1803935185,2009-07-19,04:19:46
36.6543333333333,101.265583333333,0,8743.43832020997,40013.180625,2009-07-19,04:20:06
36.65295,101.2654,0,8750,40013.1808912037,2009-07-19,04:20:29
36.6523666666667,101.265483333333,0,8753.28083989501,40013.1810069444,2009-07-19,04:20:39
36.6517166666667,101.2657,0,8756.56167979003,40013.1811342593,2009-07-19,04:20:50
36.6475666666667,101.268333333333,0,8769.68503937008,40013.182037037,2009-07-19,04:22:08
36.6459166666667,101.2686,0,8786.08923884514,40013.1823611111,2009-07-19,04:22:36
36.6447666666667,101.268333333333,0,8786.08923884514,40013.1825925926,2009-07-19,04:22:56
36.6379,101.264,0,8818.89763779527,40013.1840509259,2009-07-19,04:25:02
36.6374833333333,101.263683333333,0,8815.61679790026,40013.1841319444,2009-07-19,04:25:09
36.6261,101.256483333333,0,8891.07611548556,40013.1864351852,2009-07-19,04:28:28
36.62575,101.256316666667,0,8891.07611548556,40013.1865393519,2009-07-19,04:28:37
36.6252666666667,101.256,0,8897.63779527559,40013.1866782407,2009-07-19,04:28:49
36.6243333333333,101.255516666667,0,8910.76115485564,40013.1869097222,2009-07-19,04:29:09
36.6236,101.25515,0,8914.04199475066,40013.1870949074,2009-07-19,04:29:25
36.6234166666667,101.255,0,8917.32283464567,40013.1871643519,2009-07-19,04:29:31
36.6235,101.255083333333,0,8927.16535433071,40013.1897222222,2009-07-19,04:33:12
36.6233833333333,101.254916666667,0,8930.44619422572,40013.1897916667,2009-07-19,04:33:18
36.6230166666667,101.25475,0,8897.63779527559,40013.1899537037,2009-07-19,04:33:32
36.6205,101.25365,0,8933.72703412074,40013.1906365741,2009-07-19,04:34:31
36.6195666666667,101.253283333333,0,8940.28871391076,40013.1908912037,2009-07-19,04:34:53
36.6191,101.253083333333,0,8946.85039370079,40013.1910185185,2009-07-19,04:35:04
36.6186,101.252883333333,0,8946.85039370079,40013.1911458333,2009-07-19,04:35:15
36.6182,101.252733333333,0,8953.41207349081,40013.19125,2009-07-19,04:35:24
36.6177,101.252533333333,0,8959.97375328084,40013.1913888889,2009-07-19,04:35:36
36.61725,101.252333333333,0,8963.25459317585,40013.1915162037,2009-07-19,04:35:47
36.6168166666667,101.25215,0,8963.25459317585,40013.1916319444,2009-07-19,04:35:57
36.6126,101.2498,0,8982.93963254593,40013.1927083333,2009-07-19,04:37:30
36.61205,101.249533333333,0,8986.22047244094,40013.1928356481,2009-07-19,04:37:41
36.61175,101.2494,0,8986.22047244094,40013.1929050926,2009-07-19,04:37:47
36.6109,101.24905,0,8996.06299212598,40013.1931018519,2009-07-19,04:38:04
36.6089333333333,101.2481,0,9012.46719160105,40013.193599537,2009-07-19,04:38:47
36.60855,101.247883333333,0,9015.74803149606,40013.1937152778,2009-07-19,04:38:57
36.60815,101.247616666667,0,9022.30971128609,40013.1938425926,2009-07-19,04:39:08
36.6073666666667,101.24715,0,9025.5905511811,40013.1940972222,2009-07-19,04:39:30
36.60705,101.246933333333,0,9032.15223097113,40013.1942013889,2009-07-19,04:39:39
36.6067333333333,101.2467,0,9035.43307086614,40013.1943055556,2009-07-19,04:39:48
36.6063333333333,101.246416666667,0,9035.43307086614,40013.1944328704,2009-07-19,04:39:59
36.6056,101.245883333333,0,9041.99475065617,40013.1946527778,2009-07-19,04:40:18
36.60525,101.2456,0,9041.99475065617,40013.1947685185,2009-07-19,04:40:28
36.6052,101.245516666667,0,9038.71391076115,40013.1966087963,2009-07-19,04:43:07
36.6027833333333,101.243566666667,0,9041.99475065617,40013.1976041667,2009-07-19,04:44:33
36.6019166666667,101.243216666667,0,9045.27559055118,40013.1982407407,2009-07-19,04:45:28
36.6014166666667,101.243133333333,0,9051.83727034121,40013.1983796296,2009-07-19,04:45:40
36.59935,101.243316666667,0,9058.39895013123,40013.1988541667,2009-07-19,04:46:21
36.5988666666667,101.243383333333,0,9061.67979002625,40013.1989814815,2009-07-19,04:46:32
36.5981333333333,101.2434,0,9071.52230971128,40013.1991782407,2009-07-19,04:46:49
36.5974333333333,101.243316666667,0,9084.64566929134,40013.199375,2009-07-19,04:47:06
36.5970833333333,101.243216666667,0,9087.92650918635,40013.1994791667,2009-07-19,04:47:15
36.59685,101.243133333333,0,9087.92650918635,40013.1995486111,2009-07-19,04:47:21
36.5958333333333,101.242733333333,0,9097.76902887139,40013.1998611111,2009-07-19,04:47:48
36.5954833333333,101.242516666667,0,9101.0498687664,40013.1999768519,2009-07-19,04:47:58
36.59505,101.242233333333,0,9104.33070866142,40013.2001157407,2009-07-19,04:48:10
36.59475,101.241983333333,0,9107.61154855643,40013.2002199074,2009-07-19,04:48:19
36.5943333333333,101.2416,0,9114.17322834646,40013.2003703704,2009-07-19,04:48:32
36.59355,101.240716666667,0,9140.41994750656,40013.2009375,2009-07-19,04:49:21
36.5932666666667,101.240316666667,0,9146.98162729659,40013.2015972222,2009-07-19,04:50:18
36.5923,101.238433333333,0,9114.17322834646,40013.2021527778,2009-07-19,04:51:06
36.5921666666667,101.238066666667,0,9143.70078740157,40013.2022337963,2009-07-19,04:51:13
36.5913,101.235233333333,0,9196.19422572179,40013.2029166667,2009-07-19,04:52:12
36.5907,101.233283333333,0,9202.75590551181,40013.2033912037,2009-07-19,04:52:53
36.5903666666667,101.23255,0,9206.03674540682,40013.203587963,2009-07-19,04:53:10
36.5899333333333,101.231933333333,0,9215.87926509186,40013.2037731481,2009-07-19,04:53:26
36.5886,101.230983333333,0,9215.87926509186,40013.2042013889,2009-07-19,04:54:03
36.5881,101.230533333333,0,9215.87926509186,40013.204375,2009-07-19,04:54:18
36.5877333333333,101.230416666667,0,9215.87926509186,40013.2044907407,2009-07-19,04:54:28
36.5871,101.230266666667,0,9215.87926509186,40013.2046643518,2009-07-19,04:54:43
36.5868,101.230183333333,0,9215.87926509186,40013.2047685185,2009-07-19,04:54:52
36.58655,101.230116666667,0,9215.87926509186,40013.204837963,2009-07-19,04:54:58
36.5860666666667,101.229933333333,0,9186.35170603674,40013.205,2009-07-19,04:55:12
36.5859333333333,101.22995,0,9245.40682414698,40013.2056365741,2009-07-19,04:56:07
36.5854666666667,101.229716666667,0,9245.40682414698,40013.206412037,2009-07-19,04:57:14
36.5840166666667,101.228033333333,0,9235.56430446194,40013.2064467593,2009-07-19,04:57:17
36.5837666666667,101.227633333333,0,9255.24934383202,40013.2065625,2009-07-19,04:57:27
36.5830833333333,101.226716666667,0,9232.28346456693,40013.2068518519,2009-07-19,04:57:52
36.5826833333333,101.226216666667,0,9235.56430446194,40013.2070138889,2009-07-19,04:58:06
36.5823,101.22565,0,9238.84514435696,40013.2071759259,2009-07-19,04:58:20
36.5820166666667,101.225266666667,0,9242.12598425197,40013.2072800926,2009-07-19,04:58:29
36.58165,101.22475,0,9242.12598425197,40013.2074189815,2009-07-19,04:58:41
36.5814333333333,101.22445,0,9242.12598425197,40013.2075,2009-07-19,04:58:48
36.5804833333333,101.223116666667,0,9258.53018372703,40013.2078703704,2009-07-19,04:59:20
36.5797666666667,101.222066666667,0,9265.09186351706,40013.2081365741,2009-07-19,04:59:43
36.5786833333333,101.2207,0,9284.77690288714,40013.2085300926,2009-07-19,05:00:17
36.5782666666667,101.220333333333,0,9291.33858267716,40013.2086689815,2009-07-19,05:00:29
36.5779,101.220066666667,0,9291.33858267716,40013.2087731481,2009-07-19,05:00:38
36.5775166666667,101.21985,0,9301.1811023622,40013.2088888889,2009-07-19,05:00:48
36.5771333333333,101.2197,0,9304.46194225722,40013.2090046296,2009-07-19,05:00:58
36.5767333333333,101.21955,0,9307.74278215223,40013.2091435185,2009-07-19,05:01:10
36.5763333333333,101.219466666667,0,9307.74278215223,40013.2092592593,2009-07-19,05:01:20
36.5760166666667,101.2194,0,9314.30446194226,40013.2093634259,2009-07-19,05:01:29
36.5757666666667,101.219366666667,0,9314.30446194226,40013.2095023148,2009-07-19,05:01:41
36.5754666666667,101.219333333333,0,9317.58530183727,40013.2096180556,2009-07-19,05:01:51
36.5750833333333,101.219266666667,0,9320.86614173228,40013.2097453704,2009-07-19,05:02:02
36.5746166666667,101.219183333333,0,9327.42782152231,40013.2098726852,2009-07-19,05:02:13
36.5740833333333,101.2191,0,9330.70866141732,40013.2100231481,2009-07-19,05:02:26
36.5737,101.21905,0,9333.98950131234,40013.2101273148,2009-07-19,05:02:35
36.5732833333333,101.21895,0,9333.98950131234,40013.2102430556,2009-07-19,05:02:45
36.5727,101.218816666667,0,9333.98950131234,40013.2103935185,2009-07-19,05:02:58
36.5721666666667,101.2186,0,9337.27034120735,40013.2105324074,2009-07-19,05:03:10
36.5710333333333,101.2177,0,9343.83202099738,40013.2108449074,2009-07-19,05:03:37
36.5674666666667,101.212583333333,0,9370.07874015748,40013.2118865741,2009-07-19,05:05:07
36.5673166666667,101.212366666667,0,9370.07874015748,40013.2119444444,2009-07-19,05:05:12
36.5671333333333,101.2121,0,9373.35958005249,40013.212025463,2009-07-19,05:05:19
36.5670166666667,101.211983333333,0,9373.35958005249,40013.2130902778,2009-07-19,05:06:51
36.5666833333333,101.211566666667,0,9379.92125984252,40013.2132986111,2009-07-19,05:07:09
36.56605,101.2108,0,9396.32545931758,40013.2143634259,2009-07-19,05:08:41
36.5649166666667,101.2094,0,9416.01049868766,40013.2148263889,2009-07-19,05:09:21
36.5628,101.206833333333,0,9435.69553805774,40013.2155439815,2009-07-19,05:10:23
36.5610166666667,101.204633333333,0,9455.38057742782,40013.2161226852,2009-07-19,05:11:13
36.5583833333333,101.20125,0,9504.59317585302,40013.2173263889,2009-07-19,05:12:57
36.5581666666667,101.200916666667,0,9511.15485564304,40013.2174305556,2009-07-19,05:13:06
36.5578166666667,101.2004,0,9520.99737532808,40013.2176273148,2009-07-19,05:13:23
36.5573166666667,101.1996,0,9534.12073490814,40013.2179050926,2009-07-19,05:13:47
36.5570833333333,101.19925,0,9540.68241469816,40013.2180324074,2009-07-19,05:13:58
36.5557333333333,101.1971,0,9566.92913385827,40013.21875,2009-07-19,05:15:00
36.55365,101.1942,0,9570.20997375328,40013.2195833333,2009-07-19,05:16:12
36.5532833333333,101.193716666667,0,9570.20997375328,40013.2197453704,2009-07-19,05:16:26
36.5522666666667,101.19245,0,9573.49081364829,40013.2200925926,2009-07-19,05:16:56
36.5509666666667,101.190966666667,0,9586.61417322835,40013.2205208333,2009-07-19,05:17:33
36.5503666666667,101.190266666667,0,9589.89501312336,40013.2207407407,2009-07-19,05:17:52
36.54995,101.1898,0,9586.61417322835,40013.2213657407,2009-07-19,05:18:46
36.5448166666667,101.184,0,9586.61417322835,40013.2226851852,2009-07-19,05:20:40
36.5442,101.1833,0,9593.17585301837,40013.2229166667,2009-07-19,05:21:00
36.5437833333333,101.182866666667,0,9596.45669291339,40013.2230787037,2009-07-19,05:21:14
36.54345,101.1825,0,9603.01837270341,40013.2232175926,2009-07-19,05:21:26
36.543,101.18195,0,9609.58005249344,40013.2234259259,2009-07-19,05:21:44
36.54265,101.181633333333,0,9616.14173228346,40013.2235763889,2009-07-19,05:21:57
36.5423666666667,101.181266666667,0,9619.42257217848,40013.2237152778,2009-07-19,05:22:09
36.54195,101.180783333333,0,9622.70341207349,40013.223912037,2009-07-19,05:22:26
36.5415833333333,101.1803,0,9639.10761154856,40013.2241087963,2009-07-19,05:22:43
36.5407666666667,101.179133333333,0,9652.23097112861,40013.2245486111,2009-07-19,05:23:21
36.5404666666667,101.178733333333,0,9652.23097112861,40013.2246990741,2009-07-19,05:23:34
36.54015,101.17825,0,9648.9501312336,40013.2299074074,2009-07-19,05:31:04
36.5399166666667,101.177916666667,0,9655.51181102362,40013.230150463,2009-07-19,05:31:25
36.5396666666667,101.177533333333,0,9658.79265091863,40013.2303125,2009-07-19,05:31:39
36.5378166666667,101.174866666667,0,9668.63517060367,40013.2310532407,2009-07-19,05:32:43
36.5375,101.174466666667,0,9671.91601049869,40013.2311574074,2009-07-19,05:32:52
36.5372,101.174066666667,0,9671.91601049869,40013.2312615741,2009-07-19,05:33:01
36.5358833333333,101.172483333333,0,9681.75853018373,40013.231712963,2009-07-19,05:33:40
36.5356666666667,101.17225,0,9685.03937007874,40013.2317939815,2009-07-19,05:33:47
36.5353166666667,101.17185,0,9688.32020997375,40013.2319212963,2009-07-19,05:33:58
36.53495,101.17145,0,9691.60104986877,40013.2320601852,2009-07-19,05:34:10
36.5344666666667,101.170933333333,0,9698.16272965879,40013.2322569444,2009-07-19,05:34:27
36.5340333333333,101.1705,0,9708.00524934383,40013.2324421296,2009-07-19,05:34:43
36.5337833333333,101.17025,0,9711.28608923885,40013.2325462963,2009-07-19,05:34:52
36.53315,101.169566666667,0,9717.84776902887,40013.2328240741,2009-07-19,05:35:16
36.5328333333333,101.169216666667,0,9724.4094488189,40013.232962963,2009-07-19,05:35:28
36.5326166666667,101.16905,0,9727.69028871391,40013.2330787037,2009-07-19,05:35:38
36.5323666666667,101.16875,0,9730.97112860892,40013.2337615741,2009-07-19,05:36:37
36.5317,101.16805,0,9734.25196850394,40013.2339814815,2009-07-19,05:36:56
36.5313333333333,101.16765,0,9737.53280839895,40013.2341087963,2009-07-19,05:37:07
36.5302833333333,101.166566666667,0,9740.81364829396,40013.2344675926,2009-07-19,05:37:38
36.5299833333333,101.166316666667,0,9740.81364829396,40013.2345833333,2009-07-19,05:37:48
36.5296666666667,101.165983333333,0,9740.81364829396,40013.2347916667,2009-07-19,05:38:06
36.5293833333333,101.1658,0,9747.37532808399,40013.2349421296,2009-07-19,05:38:19
36.5288666666667,101.165333333333,0,9747.37532808399,40013.2351273148,2009-07-19,05:38:35
36.5283166666667,101.16485,0,9753.93700787402,40013.2353009259,2009-07-19,05:38:50
36.5279666666667,101.1645,0,9753.93700787402,40013.2354166667,2009-07-19,05:39:00
36.5273333333333,101.16395,0,9763.77952755905,40013.235625,2009-07-19,05:39:18
36.5269666666667,101.163633333333,0,9767.06036745407,40013.2357523148,2009-07-19,05:39:29
36.5267666666667,101.163483333333,0,9773.62204724409,40013.2358217593,2009-07-19,05:39:35
36.5262,101.163,0,9780.18372703412,40013.2360416667,2009-07-19,05:39:54
36.5258166666667,101.162716666667,0,9783.46456692913,40013.2362037037,2009-07-19,05:40:08
36.5255,101.16245,0,9793.30708661417,40013.2363425926,2009-07-19,05:40:20
36.5239333333333,101.161233333333,0,9816.27296587927,40013.2370717593,2009-07-19,05:41:23
36.5231,101.160516666667,0,9835.95800524934,40013.2374768518,2009-07-19,05:41:58
36.5228666666667,101.1603,0,9839.23884514436,40013.2375694444,2009-07-19,05:42:06
36.5224,101.159883333333,0,9845.80052493438,40013.2377546296,2009-07-19,05:42:22
36.5219333333333,101.159433333333,0,9849.0813648294,40013.237962963,2009-07-19,05:42:40
36.5212333333333,101.158783333333,0,9855.64304461942,40013.2382523148,2009-07-19,05:43:05
36.5209166666667,101.15845,0,9858.92388451444,40013.2383796296,2009-07-19,05:43:16
36.5206666666667,101.1582,0,9862.20472440945,40013.2384837963,2009-07-19,05:43:25
36.5204333333333,101.157966666667,0,9865.48556430446,40013.2385763889,2009-07-19,05:43:33
36.5178666666667,101.155183333333,0,9898.29396325459,40013.2396296296,2009-07-19,05:45:04
36.51745,101.1547,0,9901.57480314961,40013.2398263889,2009-07-19,05:45:21
36.5171,101.154366666667,0,9904.85564304462,40013.2399537037,2009-07-19,05:45:32
36.5172333333333,101.154516666667,0,9901.57480314961,40013.2401388889,2009-07-19,05:45:48
36.5174833333333,101.1547,0,9904.85564304462,40013.2402430556,2009-07-19,05:45:57
36.5176,101.154833333333,0,9904.85564304462,40013.2403472222,2009-07-19,05:46:06
36.51725,101.154516666667,0,9904.85564304462,40013.2431365741,2009-07-19,05:50:07
36.5169333333333,101.15415,0,9908.13648293963,40013.243275463,2009-07-19,05:50:19
36.5163166666667,101.1535,0,9908.13648293963,40013.2434837963,2009-07-19,05:50:37
36.5156666666667,101.15285,0,9911.41732283464,40013.2436805556,2009-07-19,05:50:54
36.5151333333333,101.1522,0,9911.41732283464,40013.2438541667,2009-07-19,05:51:09
36.5118833333333,101.14875,0,9914.69816272966,40013.2447685185,2009-07-19,05:52:28
36.5113166666667,101.148283333333,0,9914.69816272966,40013.2449074074,2009-07-19,05:52:40
36.5104833333333,101.147766666667,0,9924.5406824147,40013.2451041667,2009-07-19,05:52:57
36.5096166666667,101.147383333333,0,9927.82152230971,40013.2455208333,2009-07-19,05:53:33
36.50995,101.1476,0,9931.10236220472,40013.2471990741,2009-07-19,05:55:58
36.5098,101.14745,0,9937.66404199475,40013.2480208333,2009-07-19,05:57:09
36.5092,101.147266666667,0,9944.22572178478,40013.2485648148,2009-07-19,05:57:56
36.5089166666667,101.1472,0,9944.22572178478,40013.2486689815,2009-07-19,05:58:05
36.5086,101.14715,0,9947.50656167979,40013.2487847222,2009-07-19,05:58:15
36.5082666666667,101.147116666667,0,9950.7874015748,40013.248900463,2009-07-19,05:58:25
36.5078333333333,101.147083333333,0,9950.7874015748,40013.2490509259,2009-07-19,05:58:38
36.50735,101.14705,0,9957.34908136483,40013.2492013889,2009-07-19,05:58:51
36.507,101.147083333333,0,9957.34908136483,40013.2493055556,2009-07-19,05:59:00
36.5066333333333,101.147133333333,0,9960.62992125984,40013.2494097222,2009-07-19,05:59:09
36.5062,101.1472,0,9963.91076115486,40013.249537037,2009-07-19,05:59:20
36.5057333333333,101.147266666667,0,9963.91076115486,40013.2496759259,2009-07-19,05:59:32
36.5052666666667,101.14735,0,9967.19160104987,40013.2498032407,2009-07-19,05:59:43
36.5048166666667,101.147416666667,0,9970.47244094488,40013.2499305556,2009-07-19,05:59:54
36.50435,101.147483333333,0,9973.75328083989,40013.2500694444,2009-07-19,06:00:06
36.504,101.147533333333,0,9977.03412073491,40013.2501736111,2009-07-19,06:00:15
36.5036166666667,101.147583333333,0,9980.31496062992,40013.2502893518,2009-07-19,06:00:25
36.50325,101.147633333333,0,9980.31496062992,40013.2504050926,2009-07-19,06:00:35
36.5027833333333,101.147683333333,0,9986.87664041995,40013.2505439815,2009-07-19,06:00:47
36.5024166666667,101.14775,0,9990.15748031496,40013.2506597222,2009-07-19,06:00:57
36.5020333333333,101.147816666667,0,9993.43832020997,40013.250775463,2009-07-19,06:01:07
36.5016666666667,101.147866666667,0,9996.71916010499,40013.2508912037,2009-07-19,06:01:17
36.5013166666667,101.147916666667,0,10000,40013.2510069444,2009-07-19,06:01:27
36.5009166666667,101.14795,0,10000,40013.2511342593,2009-07-19,06:01:38
36.5005833333333,101.147983333333,0,10006.56167979,40013.2512384259,2009-07-19,06:01:47
36.5002833333333,101.148016666667,0,10009.842519685,40013.2513425926,2009-07-19,06:01:56
36.49995,101.14805,0,10013.1233595801,40013.2514583333,2009-07-19,06:02:06
36.49945,101.148066666667,0,10016.4041994751,40013.2516319444,2009-07-19,06:02:21
36.4991,101.148083333333,0,10022.9658792651,40013.2517592593,2009-07-19,06:02:32
36.4986833333333,101.148083333333,0,10029.5275590551,40013.2519097222,2009-07-19,06:02:45
36.4981166666667,101.1481,0,10042.6509186352,40013.2521180556,2009-07-19,06:03:03
36.4978166666667,101.148083333333,0,10049.2125984252,40013.2522222222,2009-07-19,06:03:12
36.49755,101.148066666667,0,10052.4934383202,40013.2523263889,2009-07-19,06:03:21
36.4969833333333,101.14805,0,10062.3359580052,40013.2525347222,2009-07-19,06:03:39
36.4966333333333,101.148016666667,0,10068.8976377953,40013.252662037,2009-07-19,06:03:50
36.4962833333333,101.147983333333,0,10075.4593175853,40013.2527777778,2009-07-19,06:04:00
36.49595,101.14795,0,10078.7401574803,40013.2528935185,2009-07-19,06:04:10
36.4955333333333,101.147916666667,0,10085.3018372703,40013.2530902778,2009-07-19,06:04:27
36.4952,101.147833333333,0,10082.0209973753,40013.2583796296,2009-07-19,06:12:04
36.4948833333333,101.147783333333,0,10085.3018372703,40013.2584953704,2009-07-19,06:12:14
36.4945333333333,101.147733333333,0,10088.5826771654,40013.2586111111,2009-07-19,06:12:24
36.4941166666667,101.147666666667,0,10088.5826771654,40013.2587268518,2009-07-19,06:12:34
36.4936333333333,101.147566666667,0,10091.8635170604,40013.2588657407,2009-07-19,06:12:46
36.4922666666667,101.1474,0,10098.4251968504,40013.2592013889,2009-07-19,06:13:15
36.4917,101.147316666667,0,10101.7060367454,40013.2593402778,2009-07-19,06:13:27
36.4911166666667,101.1473,0,10098.4251968504,40013.2594907407,2009-07-19,06:13:40
36.4909,101.14735,0,10098.4251968504,40013.2596064815,2009-07-19,06:13:50
36.49055,101.147216666667,0,10095.1443569554,40013.2602430556,2009-07-19,06:14:45
36.4864833333333,101.147133333333,0,10131.2335958005,40013.2612384259,2009-07-19,06:16:11
36.48595,101.14715,0,10134.5144356955,40013.2613773148,2009-07-19,06:16:23
36.4853833333333,101.147166666667,0,10137.7952755906,40013.2615277778,2009-07-19,06:16:36
36.48495,101.147183333333,0,10134.5144356955,40013.2616435185,2009-07-19,06:16:46
36.4841833333333,101.1472,0,10141.0761154856,40013.2618518519,2009-07-19,06:17:04
36.48345,101.147233333333,0,10144.3569553806,40013.2620601852,2009-07-19,06:17:22
36.4829166666667,101.147233333333,0,10150.9186351706,40013.2622222222,2009-07-19,06:17:36
36.4822,101.147266666667,0,10157.4803149606,40013.2624768519,2009-07-19,06:17:58
36.4818166666667,101.147266666667,0,10164.0419947507,40013.2633912037,2009-07-19,06:19:17
36.4811166666667,101.147266666667,0,10170.6036745407,40013.2636111111,2009-07-19,06:19:36
36.4794666666667,101.1473,0,10190.2887139108,40013.2641319444,2009-07-19,06:20:21
36.4790166666667,101.147266666667,0,10196.8503937008,40013.2642824074,2009-07-19,06:20:34
36.4786166666667,101.14725,0,10206.6929133858,40013.2644212963,2009-07-19,06:20:46
36.4783,101.1472,0,10213.2545931759,40013.264525463,2009-07-19,06:20:55
36.4778833333333,101.147166666667,0,10216.5354330709,40013.2646759259,2009-07-19,06:21:08
36.4776,101.147133333333,0,10219.8162729659,40013.2647800926,2009-07-19,06:21:17
36.4773166666667,101.147066666667,0,10219.8162729659,40013.2648842593,2009-07-19,06:21:26
36.47685,101.146983333333,0,10232.9396325459,40013.2650694444,2009-07-19,06:21:42
36.4765833333333,101.146933333333,0,10236.2204724409,40013.2651736111,2009-07-19,06:21:51
36.4763,101.146866666667,0,10239.501312336,40013.2652893519,2009-07-19,06:22:01
36.4757666666667,101.146716666667,0,10246.062992126,40013.2654976852,2009-07-19,06:22:19
36.4755,101.14665,0,10249.343832021,40013.2656018519,2009-07-19,06:22:28
36.47365,101.146016666667,0,10278.8713910761,40013.266412037,2009-07-19,06:23:38
36.4731666666667,101.1458,0,10288.7139107612,40013.2666319444,2009-07-19,06:23:57
36.47245,101.14545,0,10295.2755905512,40013.2669560185,2009-07-19,06:24:25
36.4722333333333,101.145333333333,0,10298.5564304462,40013.2670486111,2009-07-19,06:24:33
36.4718833333333,101.14515,0,10301.8372703412,40013.2672222222,2009-07-19,06:24:48
36.47165,101.144983333333,0,10308.3989501312,40013.267349537,2009-07-19,06:24:59
36.4711166666667,101.144666666667,0,10321.5223097113,40013.2676041667,2009-07-19,06:25:21
36.4709,101.144516666667,0,10331.3648293963,40013.2679861111,2009-07-19,06:25:54
36.4706333333333,101.1443,0,10344.4881889764,40013.2687152778,2009-07-19,06:26:57
36.4703,101.144116666667,0,10347.7690288714,40013.2688425926,2009-07-19,06:27:08
36.4699666666667,101.1439,0,10354.3307086614,40013.2689814815,2009-07-19,06:27:20
36.4696833333333,101.14375,0,10360.8923884514,40013.2690972222,2009-07-19,06:27:30
36.4694166666667,101.1436,0,10364.1732283465,40013.269212963,2009-07-19,06:27:40
36.4690833333333,101.143433333333,0,10370.7349081365,40013.2693518519,2009-07-19,06:27:52
36.4687333333333,101.14325,0,10374.0157480315,40013.2694907407,2009-07-19,06:28:04
36.4683833333333,101.14305,0,10383.8582677165,40013.2696527778,2009-07-19,06:28:18
36.4681166666667,101.142933333333,0,10387.1391076115,40013.2697569444,2009-07-19,06:28:27
36.4677833333333,101.142783333333,0,10393.7007874016,40013.2698958333,2009-07-19,06:28:39
36.4654833333333,101.1418,0,10423.2283464567,40013.271400463,2009-07-19,06:30:49
36.4651333333333,101.141733333333,0,10429.7900262467,40013.2716203704,2009-07-19,06:31:08
36.4649166666667,101.1416,0,10429.7900262467,40013.2723842593,2009-07-19,06:32:14
36.4646666666667,101.141416666667,0,10433.0708661417,40013.2725231481,2009-07-19,06:32:26
36.4643833333333,101.14125,0,10436.3517060367,40013.2726388889,2009-07-19,06:32:36
36.4627666666667,101.139966666667,0,10456.0367454068,40013.2734375,2009-07-19,06:33:45
36.4620833333333,101.139216666667,0,10472.4409448819,40013.2738541667,2009-07-19,06:34:21
36.4619333333333,101.139016666667,0,10482.2834645669,40013.2739583333,2009-07-19,06:34:30
36.4617333333333,101.138783333333,0,10482.2834645669,40013.2740856481,2009-07-19,06:34:41
36.4615,101.138433333333,0,10488.845144357,40013.2742708333,2009-07-19,06:34:57
36.4608333333333,101.137316666667,0,10508.530183727,40013.2748148148,2009-07-19,06:35:44
36.4606,101.136833333333,0,10515.0918635171,40013.2750694444,2009-07-19,06:36:06
36.457,101.127283333333,0,10633.2020997375,40013.2803703704,2009-07-19,06:43:44
36.4567166666667,101.126766666667,0,10679.1338582677,40013.285,2009-07-19,06:50:24
36.4562666666667,101.12615,0,10685.6955380577,40013.2853009259,2009-07-19,06:50:50
36.4555666666667,101.125533333333,0,10702.0997375328,40013.2856828704,2009-07-19,06:51:23
36.4552333333333,101.125366666667,0,10708.6614173228,40013.2858333333,2009-07-19,06:51:36
36.4548666666667,101.1252,0,10711.9422572178,40013.2860416667,2009-07-19,06:51:54
36.4544666666667,101.125083333333,0,10718.5039370079,40013.28625,2009-07-19,06:52:12
36.4542833333333,101.12505,0,10721.7847769029,40013.2863425926,2009-07-19,06:52:20
36.4525,101.125116666667,0,10741.469816273,40013.2877199074,2009-07-19,06:54:19
36.45155,101.125216666667,0,10761.154855643,40013.2881597222,2009-07-19,06:54:57
36.4496,101.125266666667,0,10797.2440944882,40013.2890856481,2009-07-19,06:56:17
36.4492666666667,101.125183333333,0,10803.8057742782,40013.2892361111,2009-07-19,06:56:30
36.4487833333333,101.125,0,10810.3674540682,40013.2894907407,2009-07-19,06:56:52
36.4475333333333,101.124066666667,0,10846.4566929134,40013.2902430556,2009-07-19,06:57:57
36.44735,101.123866666667,0,10853.0183727034,40013.2903587963,2009-07-19,06:58:07
36.4469,101.123166666667,0,10862.8608923885,40013.2907175926,2009-07-19,06:58:38
36.4465166666667,101.122316666667,0,10872.7034120735,40013.2915625,2009-07-19,06:59:51
36.4463166666667,101.121566666667,0,10885.8267716535,40013.2918981481,2009-07-19,07:00:20
36.4461833333333,101.120633333333,0,10898.9501312336,40013.2923032407,2009-07-19,07:00:55
36.44625,101.120433333333,0,10898.9501312336,40013.2929282407,2009-07-19,07:01:49
36.4462,101.1206,0,10892.3884514436,40013.2975462963,2009-07-19,07:08:28
36.4462333333333,101.120383333333,0,10892.3884514436,40013.2976967593,2009-07-19,07:08:41
36.4464833333333,101.12035,0,10892.3884514436,40013.2978240741,2009-07-19,07:08:52
36.4467666666667,101.120283333333,0,10895.6692913386,40013.2979398148,2009-07-19,07:09:02
36.44705,101.1202,0,10898.9501312336,40013.2980555556,2009-07-19,07:09:12
36.4474333333333,101.119966666667,0,10905.5118110236,40013.2982523148,2009-07-19,07:09:29
36.4476333333333,101.119833333333,0,10908.7926509186,40013.2983680556,2009-07-19,07:09:39
36.4477833333333,101.119616666667,0,10912.0734908136,40013.2985069444,2009-07-19,07:09:51
36.44775,101.11935,0,10912.0734908136,40013.2986226852,2009-07-19,07:10:01
36.4473666666667,101.119183333333,0,10915.3543307087,40013.2988194444,2009-07-19,07:10:18
36.4470333333333,101.1192,0,10918.6351706037,40013.2989814815,2009-07-19,07:10:32
36.4468333333333,101.119066666667,0,10921.9160104987,40013.2990972222,2009-07-19,07:10:42
36.4466,101.118766666667,0,10928.4776902887,40013.2992824074,2009-07-19,07:10:58
36.4464166666667,101.118383333333,0,10938.3202099738,40013.2994907407,2009-07-19,07:11:16
36.4463333333333,101.118183333333,0,10941.6010498688,40013.2996064815,2009-07-19,07:11:26
36.4463,101.117866666667,0,10951.4435695538,40013.2997916667,2009-07-19,07:11:42
36.44625,101.117516666667,0,10954.7244094488,40013.2999768518,2009-07-19,07:11:58
36.4462,101.117066666667,0,10967.8477690289,40013.3002662037,2009-07-19,07:12:23
36.4463166666667,101.11675,0,10971.1286089239,40013.3004166667,2009-07-19,07:12:36
36.4465166666667,101.116516666667,0,10974.4094488189,40013.3005439815,2009-07-19,07:12:47
36.4467333333333,101.116216666667,0,10980.9711286089,40013.3007060185,2009-07-19,07:13:01
36.44695,101.115316666667,0,10997.375328084,40013.3010763889,2009-07-19,07:13:33
36.4471666666667,101.114983333333,0,11003.937007874,40013.3012615741,2009-07-19,07:13:49
36.4474166666667,101.1148,0,11017.0603674541,40013.3014236111,2009-07-19,07:14:03
36.4482333333333,101.114266666667,0,11033.4645669291,40013.3019097222,2009-07-19,07:14:45
36.44875,101.113883333333,0,11043.3070866142,40013.3022106481,2009-07-19,07:15:11
36.4488833333333,101.113633333333,0,11049.8687664042,40013.3023263889,2009-07-19,07:15:21
36.4489,101.113333333333,0,11049.8687664042,40013.3024305556,2009-07-19,07:15:30
36.44875,101.113033333333,0,11053.1496062992,40013.3025694444,2009-07-19,07:15:42
36.4485,101.112866666667,0,11053.1496062992,40013.3026967593,2009-07-19,07:15:53
36.4483,101.112766666667,0,11053.1496062992,40013.3028009259,2009-07-19,07:16:02
36.44795,101.112616666667,0,11059.7112860892,40013.3029861111,2009-07-19,07:16:18
36.44735,101.112333333333,0,11066.2729658793,40013.3033101852,2009-07-19,07:16:46
36.4470833333333,101.112183333333,0,11076.1154855643,40013.3034490741,2009-07-19,07:16:58
36.4469166666667,101.111883333333,0,11079.3963254593,40013.3036111111,2009-07-19,07:17:12
36.4469333333333,101.111416666667,0,11089.2388451444,40013.3038425926,2009-07-19,07:17:32
36.4471333333333,101.110116666667,0,11118.7664041995,40013.304525463,2009-07-19,07:18:31
36.4470333333333,101.108616666667,0,11151.5748031496,40013.3053125,2009-07-19,07:19:39
36.4469,101.108133333333,0,11158.1364829396,40013.3055555556,2009-07-19,07:20:00
36.4467166666667,101.107816666667,0,11164.6981627297,40013.3057291667,2009-07-19,07:20:15
36.4464,101.107333333333,0,11174.5406824147,40013.3059722222,2009-07-19,07:20:36
36.44625,101.106983333333,0,11177.8215223097,40013.3061458333,2009-07-19,07:20:51
36.4461333333333,101.104983333333,0,11217.1916010499,40013.3070486111,2009-07-19,07:22:09
36.4460166666667,101.10455,0,11220.4724409449,40013.3072569444,2009-07-19,07:22:27
36.4457,101.104,0,11230.3149606299,40013.3075231481,2009-07-19,07:22:50
36.4455333333333,101.103683333333,0,11233.5958005249,40013.3076851852,2009-07-19,07:23:04
36.4454166666667,101.103266666667,0,11240.157480315,40013.3078703704,2009-07-19,07:23:20
36.44545,101.10255,0,11246.719160105,40013.3081712963,2009-07-19,07:23:46
36.4457666666667,101.101866666667,0,11256.56167979,40013.3085069444,2009-07-19,07:24:15
36.446,101.101533333333,0,11263.1233595801,40013.3086805556,2009-07-19,07:24:30
36.4464833333333,101.100766666667,0,11276.2467191601,40013.3091087963,2009-07-19,07:25:07
36.4467333333333,101.1004,0,11286.0892388451,40013.3093402778,2009-07-19,07:25:27
36.4468666666667,101.1002,0,11292.6509186352,40013.3094791667,2009-07-19,07:25:39
36.4470833333333,101.0998,0,11299.2125984252,40013.3097337963,2009-07-19,07:26:01
36.44725,101.099466666667,0,11305.7742782152,40013.3099421296,2009-07-19,07:26:19
36.4473666666667,101.099216666667,0,11309.0551181102,40013.3101041667,2009-07-19,07:26:33
36.44755,101.098766666667,0,11318.8976377953,40013.3103587963,2009-07-19,07:26:55
36.4475666666667,101.098533333333,0,11318.8976377953,40013.310474537,2009-07-19,07:27:05
36.4473666666667,101.09815,0,11322.1784776903,40013.3106828704,2009-07-19,07:27:23
36.4470666666667,101.09785,0,11328.7401574803,40013.3109375,2009-07-19,07:27:45
36.4468,101.0978,0,11332.0209973753,40013.3111226852,2009-07-19,07:28:01
36.4464833333333,101.097883333333,0,11338.5826771654,40013.3113310185,2009-07-19,07:28:19
36.4461833333333,101.097966666667,0,11345.1443569554,40013.3115162037,2009-07-19,07:28:35
36.4458833333333,101.097966666667,0,11351.7060367454,40013.3117013889,2009-07-19,07:28:51
36.44565,101.09785,0,11358.2677165354,40013.3118634259,2009-07-19,07:29:05
36.4455166666667,101.097566666667,0,11358.2677165354,40013.3128009259,2009-07-19,07:30:26
36.44545,101.097166666667,0,11371.3910761155,40013.3130092593,2009-07-19,07:30:44
36.4454333333333,101.096983333333,0,11374.6719160105,40013.3131597222,2009-07-19,07:30:57
36.4447666666667,101.096683333333,0,11358.2677165354,40013.3133217593,2009-07-19,07:31:11
36.4432333333333,101.095716666667,0,11358.2677165354,40013.3135763889,2009-07-19,07:31:33
36.4429333333333,101.0954,0,11358.2677165354,40013.3136689815,2009-07-19,07:31:41
36.4428,101.095133333333,0,11368.1102362205,40013.3142361111,2009-07-19,07:32:30
36.4425666666667,101.094783333333,0,11371.3910761155,40013.3151736111,2009-07-19,07:33:51
36.44285,101.095166666667,0,11364.8293963255,40013.3153125,2009-07-19,07:34:03
36.4432166666667,101.095616666667,0,11364.8293963255,40013.3154398148,2009-07-19,07:34:14
36.44355,101.095933333333,0,11361.5485564304,40013.3155439815,2009-07-19,07:34:23
36.4442666666667,101.096383333333,0,11364.8293963255,40013.3157291667,2009-07-19,07:34:39
36.4446166666667,101.096566666667,0,11364.8293963255,40013.3158333333,2009-07-19,07:34:48
36.44505,101.096866666667,0,11368.1102362205,40013.3160416667,2009-07-19,07:35:06
36.4453166666667,101.097033333333,0,11377.9527559055,40013.3162152778,2009-07-19,07:35:21
36.44545,101.097066666667,0,11368.1102362205,40013.3173032407,2009-07-19,07:36:55
36.4455,101.096233333333,0,11397.6377952756,40013.3185648148,2009-07-19,07:38:44
36.4453833333333,101.095766666667,0,11400.9186351706,40013.3187615741,2009-07-19,07:39:01
36.4451,101.09535,0,11410.7611548556,40013.3189814815,2009-07-19,07:39:20
36.4449333333333,101.09525,0,11414.0419947507,40013.3190740741,2009-07-19,07:39:28
36.4446,101.094983333333,0,11417.3228346457,40013.3192592593,2009-07-19,07:39:44
36.4444,101.094616666667,0,11423.8845144357,40013.3194212963,2009-07-19,07:39:58
36.4441833333333,101.094216666667,0,11430.4461942257,40013.3196180556,2009-07-19,07:40:15
36.4440166666667,101.094033333333,0,11433.7270341207,40013.3197337963,2009-07-19,07:40:25
36.4439,101.093766666667,0,11437.0078740157,40013.3204398148,2009-07-19,07:41:26
36.4438333333333,101.092083333333,0,11463.2545931759,40013.3215856481,2009-07-19,07:43:05
36.4433666666667,101.0901,0,11492.782152231,40013.3225694444,2009-07-19,07:44:30
36.44335,101.0892,0,11505.905511811,40013.3230208333,2009-07-19,07:45:09
36.44315,101.08885,0,11505.905511811,40013.3232291667,2009-07-19,07:45:27
36.4428833333333,101.08875,0,11509.186351706,40013.3233912037,2009-07-19,07:45:41
36.4426333333333,101.088783333333,0,11509.186351706,40013.3235532407,2009-07-19,07:45:55
36.4421833333333,101.08905,0,11519.0288713911,40013.3238541667,2009-07-19,07:46:21
36.4419666666667,101.089183333333,0,11522.3097112861,40013.3239930556,2009-07-19,07:46:33
36.4417833333333,101.089266666667,0,11525.5905511811,40013.3241087963,2009-07-19,07:46:43
36.4416,101.08945,0,11528.8713910761,40013.3242476852,2009-07-19,07:46:55
36.4413666666667,101.0898,0,11538.7139107612,40013.3244328704,2009-07-19,07:47:11
36.4413,101.09005,0,11548.5564304462,40013.3254513889,2009-07-19,07:48:39
36.4406333333333,101.090316666667,0,11555.1181102362,40013.3257291667,2009-07-19,07:49:03
36.4402666666667,101.0903,0,11545.2755905512,40013.3259027778,2009-07-19,07:49:18
36.44015,101.090183333333,0,11545.2755905512,40013.3266319444,2009-07-19,07:50:21
36.44035,101.0904,0,11578.0839895013,40013.3295486111,2009-07-19,07:54:33
36.44075,101.09025,0,11555.1181102362,40013.3331828704,2009-07-19,07:59:47
36.4404833333333,101.090316666667,0,11568.2414698163,40013.3341203704,2009-07-19,08:01:08
36.4401833333333,101.09025,0,11568.2414698163,40013.3342708333,2009-07-19,08:01:21
36.4400166666667,101.089983333333,0,11561.6797900262,40013.334375,2009-07-19,08:01:30
36.4400333333333,101.089633333333,0,11558.3989501312,40013.3344791667,2009-07-19,08:01:39
36.4401,101.089333333333,0,11538.7139107612,40013.3358217593,2009-07-19,08:03:35
36.44005,101.08885,0,11528.8713910761,40013.3359143519,2009-07-19,08:03:43
36.4392,101.088016666667,0,11535.4330708661,40013.3360648148,2009-07-19,08:03:56
36.4391,101.087466666667,0,11528.8713910761,40013.3361226852,2009-07-19,08:04:01
36.4398833333333,101.086766666667,0,11509.186351706,40013.3362384259,2009-07-19,08:04:11
36.4401,101.08615,0,11496.062992126,40013.3363078704,2009-07-19,08:04:17
36.4395,101.085516666667,0,11479.6587926509,40013.336400463,2009-07-19,08:04:25
36.4381666666667,101.08485,0,11443.5695538058,40013.3365277778,2009-07-19,08:04:36
36.4372666666667,101.085183333333,0,11433.7270341207,40013.3366203704,2009-07-19,08:04:44
36.4365166666667,101.085066666667,0,11430.4461942257,40013.3367013889,2009-07-19,08:04:51
36.4362833333333,101.0846,0,11423.8845144357,40013.3367592593,2009-07-19,08:04:56
36.4364166666667,101.083883333333,0,11420.6036745407,40013.3368287037,2009-07-19,08:05:02
36.4362333333333,101.083366666667,0,11420.6036745407,40013.3368865741,2009-07-19,08:05:07
36.4348666666667,101.082233333333,0,11417.3228346457,40013.3370949074,2009-07-19,08:05:25
36.4344,101.080883333333,0,11410.7611548556,40013.3372569444,2009-07-19,08:05:39
36.4347666666667,101.076766666667,0,11361.5485564304,40013.3376157407,2009-07-19,08:06:10
36.4335833333333,101.072866666667,0,11381.2335958005,40013.3381134259,2009-07-19,08:06:53
36.4331,101.071966666667,0,11377.9527559055,40013.3382986111,2009-07-19,08:07:09
36.43205,101.070516666667,0,11404.1994750656,40013.338587963,2009-07-19,08:07:34
36.4317166666667,101.069966666667,0,11404.1994750656,40013.3394675926,2009-07-19,08:08:50
36.4314833333333,101.06935,0,11407.4803149606,40013.3395949074,2009-07-19,08:09:01
36.4315666666667,101.068583333333,0,11397.6377952756,40013.3397337963,2009-07-19,08:09:13
36.43195,101.0673,0,11368.1102362205,40013.3398726852,2009-07-19,08:09:25
36.43175,101.066633333333,0,11358.2677165354,40013.3399305556,2009-07-19,08:09:30
36.4299666666667,101.06515,0,11361.5485564304,40013.3401388889,2009-07-19,08:09:48
36.4283666666667,101.0603,0,11348.4251968504,40013.3407407407,2009-07-19,08:10:40
36.4280666666667,101.056233333333,0,11309.0551181102,40013.341087963,2009-07-19,08:11:10
36.4222333333333,101.047016666667,0,11158.1364829396,40013.3419675926,2009-07-19,08:12:26
36.4209166666667,101.045833333333,0,11135.1706036745,40013.3437152778,2009-07-19,08:14:57
36.4205166666667,101.0452,0,11125.3280839895,40013.3438773148,2009-07-19,08:15:11
36.4187166666667,101.041716666667,0,11092.5196850394,40013.3442824074,2009-07-19,08:15:46
36.4150333333333,101.0357,0,11049.8687664042,40013.3449652778,2009-07-19,08:16:45
36.4083166666667,101.015216666667,0,10912.0734908136,40013.3469444444,2009-07-19,08:19:36
36.3987166666667,100.974533333333,0,10770.9973753281,40013.3514583333,2009-07-19,08:26:06
36.3983833333333,100.9704,0,10777.5590551181,40013.3526388889,2009-07-19,08:27:48
36.3983333333333,100.969766666667,0,10780.8398950131,40013.3527777778,2009-07-19,08:28:00
36.3984166666667,100.96935,0,10780.8398950131,40013.3528703704,2009-07-19,08:28:08
36.3985166666667,100.969316666667,0,10793.9632545932,40013.3549421296,2009-07-19,08:31:07
36.3982,100.968916666667,0,10790.6824146982,40013.3552083333,2009-07-19,08:31:30
36.398,100.967366666667,0,10787.4015748031,40013.3555555556,2009-07-19,08:32:00
36.39805,100.96695,0,10787.4015748031,40013.3556481482,2009-07-19,08:32:08
36.3979666666667,100.966333333333,0,10790.6824146982,40013.3559837963,2009-07-19,08:32:37
36.3979166666667,100.965916666667,0,10790.6824146982,40013.3561689815,2009-07-19,08:32:53
36.39795,100.965683333333,0,10797.2440944882,40013.3567013889,2009-07-19,08:33:39
36.3978,100.965983333333,0,10797.2440944882,40013.3568402778,2009-07-19,08:33:51
36.3978833333333,100.967083333333,0,10793.9632545932,40013.3570949074,2009-07-19,08:34:13
36.3980166666667,100.9673,0,10790.6824146982,40013.3572222222,2009-07-19,08:34:24
36.3983333333333,100.967233333333,0,10770.9973753281,40013.3573263889,2009-07-19,08:34:33
36.3986833333333,100.967266666667,0,10770.9973753281,40013.3574421296,2009-07-19,08:34:43
36.3989666666667,100.9673,0,10767.7165354331,40013.3575347222,2009-07-19,08:34:51
36.3992833333333,100.966533333333,0,10761.154855643,40013.3577662037,2009-07-19,08:35:11
36.3994833333333,100.966066666667,0,10757.874015748,40013.3579050926,2009-07-19,08:35:23
36.3997,100.965433333333,0,10767.7165354331,40013.358125,2009-07-19,08:35:42
36.3998666666667,100.965516666667,0,10774.2782152231,40013.3582638889,2009-07-19,08:35:54
36.39965,100.966133333333,0,10777.5590551181,40013.358587963,2009-07-19,08:36:22
36.39925,100.967116666667,0,10780.8398950131,40013.3593634259,2009-07-19,08:37:29
36.39885,100.9682,0,10774.2782152231,40013.3598148148,2009-07-19,08:38:08
36.3986,100.968883333333,0,10780.8398950131,40013.3600578704,2009-07-19,08:38:29
36.39855,100.969266666667,0,10849.7375328084,40013.3621527778,2009-07-19,08:41:30
36.3984,100.96925,0,10918.6351706037,40013.3678819444,2009-07-19,08:49:45
36.39925,100.966983333333,0,10797.2440944882,40013.3790972222,2009-07-19,09:05:54
36.4014833333333,100.96105,0,10793.9632545932,40013.3800925926,2009-07-19,09:07:20
36.40165,100.960666666667,0,10803.8057742782,40013.381875,2009-07-19,09:09:54
36.43355,100.876166666667,0,10751.312335958,40013.3964236111,2009-07-19,09:30:51
36.4346833333333,100.87325,0,10748.031496063,40013.3978703704,2009-07-19,09:32:56
36.4352333333333,100.87225,0,10744.750656168,40013.3980555556,2009-07-19,09:33:12
36.4367166666667,100.870433333333,0,10731.6272965879,40013.3983796296,2009-07-19,09:33:40
36.4599333333333,100.8509,0,10629.9212598425,40013.4023148148,2009-07-19,09:39:20
36.4614666666667,100.849616666667,0,10646.3254593176,40013.4027314815,2009-07-19,09:39:56
36.4619,100.84925,0,10652.8871391076,40013.4029050926,2009-07-19,09:40:11
36.4629,100.84835,0,10675.8530183727,40013.4034143519,2009-07-19,09:40:55
36.4634333333333,100.847733333333,0,10679.1338582677,40013.4037268519,2009-07-19,09:41:22
36.46385,100.847116666667,0,10682.4146981627,40013.4039467593,2009-07-19,09:41:41
36.4644666666667,100.846,0,10679.1338582677,40013.404212963,2009-07-19,09:42:04
36.4772166666667,100.819966666667,0,10606.9553805774,40013.4080902778,2009-07-19,09:47:39
36.4776166666667,100.819166666667,0,10606.9553805774,40013.4082175926,2009-07-19,09:47:50
36.4809,100.812383333333,0,10603.6745406824,40013.409375,2009-07-19,09:49:30
36.48585,100.802183333333,0,10682.4146981627,40013.4191550926,2009-07-19,10:03:35
36.4945666666667,100.784066666667,0,10754.593175853,40013.423125,2009-07-19,10:09:18
36.5014166666667,100.76985,0,10741.469816273,40013.4266666667,2009-07-19,10:14:24
36.5145333333333,100.742633333333,0,10646.3254593176,40013.4332060185,2009-07-19,10:23:49
36.5148166666667,100.742066666667,0,10643.0446194226,40013.4338888889,2009-07-19,10:24:48
36.5251833333333,100.716466666667,0,10616.7979002625,40013.4384027778,2009-07-19,10:31:18
36.52665,100.71225,0,10606.9553805774,40013.4422569444,2009-07-19,10:36:51
36.5271,100.71085,0,10606.9553805774,40013.4428125,2009-07-19,10:37:39
36.53,100.702833333333,0,10590.5511811024,40013.4443865741,2009-07-19,10:39:55
36.53005,100.70235,0,10590.5511811024,40013.4445138889,2009-07-19,10:40:06
36.5301833333333,100.702116666667,0,10593.8320209974,40013.4458564815,2009-07-19,10:42:02
36.5354333333333,100.670383333333,0,10606.9553805774,40013.452962963,2009-07-19,10:52:16
36.5395666666667,100.645016666667,0,10643.0446194226,40013.4617939815,2009-07-19,11:04:59
36.5411833333333,100.6352,0,10636.4829396325,40013.4634375,2009-07-19,11:07:21
36.5420833333333,100.629683333333,0,10629.9212598425,40013.4658564815,2009-07-19,11:10:50
36.5422166666667,100.628816666667,0,10633.2020997375,40013.4660763889,2009-07-19,11:11:09
36.5422166666667,100.62835,0,10633.2020997375,40013.4669328704,2009-07-19,11:12:23
36.5451333333333,100.610816666667,0,10623.3595800525,40013.4701273148,2009-07-19,11:16:59
36.5451333333333,100.610483333333,0,10623.3595800525,40013.4702314815,2009-07-19,11:17:08
36.5452,100.610183333333,0,10629.9212598425,40013.4709953704,2009-07-19,11:18:14
36.54535,100.60955,0,10629.9212598425,40013.4711689815,2009-07-19,11:18:29
36.54565,100.6078,0,10633.2020997375,40013.4715509259,2009-07-19,11:19:02
36.54815,100.592383333333,0,10643.0446194226,40013.4746875,2009-07-19,11:23:33
36.5487666666667,100.592483333333,0,10636.4829396325,40013.4762268519,2009-07-19,11:25:46
36.5483666666667,100.592383333333,0,10639.7637795276,40013.4765856481,2009-07-19,11:26:17
36.5481833333333,100.592383333333,0,10649.6062992126,40013.4843865741,2009-07-19,11:37:31
36.5481333333333,100.59205,0,10649.6062992126,40013.4845486111,2009-07-19,11:37:45
36.5537833333333,100.572783333333,0,10682.4146981627,40013.4888310185,2009-07-19,11:43:55
36.5549,100.568983333333,0,10662.7296587927,40013.4894791667,2009-07-19,11:44:51
36.5563833333333,100.563883333333,0,10603.6745406824,40013.4912615741,2009-07-19,11:47:25
36.5634,100.539883333333,0,10577.4278215223,40013.4958912037,2009-07-19,11:54:05
36.5634333333333,100.53955,0,10577.4278215223,40013.4959606482,2009-07-19,11:54:11
36.5632666666667,100.5394,0,10583.9895013123,40013.4960416667,2009-07-19,11:54:18
36.5630166666667,100.5393,0,10587.2703412073,40013.4962268519,2009-07-19,11:54:34
36.5612333333333,100.538733333333,0,10613.5170603675,40013.4971296296,2009-07-19,11:55:52
36.561,100.538666666667,0,10613.5170603675,40013.4972685185,2009-07-19,11:56:04
36.5606666666667,100.53855,0,10620.0787401575,40013.4974537037,2009-07-19,11:56:20
36.5603833333333,100.538466666667,0,10623.3595800525,40013.4976157407,2009-07-19,11:56:34
36.5602666666667,100.5383,0,10623.3595800525,40013.4977777778,2009-07-19,11:56:48
36.5603333333333,100.53815,0,10633.2020997375,40013.5010300926,2009-07-19,12:01:29
