# Supplementary material for: Research on differential privacy protection method based on user tendency
Source: PLoS One. 2023 Oct 26;18(10):e0288823. doi: 10.1371/journal.pone.0288823 (PMC10602288; doi:10.1371/journal.pone.0288823)
Supplement: S4 Data — (ZIP) [file pone.0288823.s004.zip › Data 5-4/111/Trajectory/20090720005205.plt]

Geolife trajectory
WGS 84
Altitude is in Feet
Reserved 3
0,2,255,My Track,0,0,2,8421376
0
36.5758666666667,100.4972,0,10629.9212598425,40014.0361689815,2009-07-20,00:52:05
36.5767166666667,100.4944,0,10606.9553805774,40014.0375115741,2009-07-20,00:54:01
36.5778666666667,100.490416666667,0,10626.6404199475,40014.0383333333,2009-07-20,00:55:12
36.5801833333333,100.482533333333,0,10629.9212598425,40014.0413310185,2009-07-20,00:59:31
36.5803333333333,100.482,0,10629.9212598425,40014.0414814815,2009-07-20,00:59:44
36.5835,100.471133333333,0,10616.7979002625,40014.0431712963,2009-07-20,01:02:10
36.5863,100.46155,0,10620.0787401575,40014.0449884259,2009-07-20,01:04:47
36.5896,100.449966666667,0,10593.8320209974,40014.0469907407,2009-07-20,01:07:40
36.5958833333333,100.426516666667,0,10600.3937007874,40014.055150463,2009-07-20,01:19:25
36.5961666666667,100.425433333333,0,10610.2362204724,40014.055474537,2009-07-20,01:19:53
36.5978333333333,100.41915,0,10633.2020997375,40014.0572222222,2009-07-20,01:22:24
36.5994,100.411766666667,0,10636.4829396325,40014.0592592593,2009-07-20,01:25:20
36.5995166666667,100.41105,0,10639.7637795276,40014.0594097222,2009-07-20,01:25:33
36.6020333333333,100.397066666667,0,10626.6404199475,40014.0632638889,2009-07-20,01:31:06
36.6021166666667,100.396583333333,0,10629.9212598425,40014.0636342593,2009-07-20,01:31:38
36.6022,100.396133333333,0,10629.9212598425,40014.0637384259,2009-07-20,01:31:47
36.6026,100.393816666667,0,10639.7637795276,40014.0642592593,2009-07-20,01:32:32
36.6029,100.3922,0,10643.0446194226,40014.0646296296,2009-07-20,01:33:04
36.6029,100.391883333333,0,10646.3254593176,40014.0649537037,2009-07-20,01:33:32
36.6083,100.362416666667,0,10672.5721784777,40014.0751388889,2009-07-20,01:48:12
36.6089,100.359733333333,0,10685.6955380577,40014.0797916667,2009-07-20,01:54:54
36.6092333333333,100.3583,0,10688.9763779528,40014.080162037,2009-07-20,01:55:26
36.6093333333333,100.35785,0,10688.9763779528,40014.0802546296,2009-07-20,01:55:34
36.6103333333333,100.353416666667,0,10688.9763779528,40014.0811805556,2009-07-20,01:56:54
36.6109333333333,100.35065,0,10685.6955380577,40014.081724537,2009-07-20,01:57:41
36.6186333333333,100.275283333333,0,10679.1338582677,40014.0953125,2009-07-20,02:17:15
36.6186333333333,100.273416666667,0,10672.5721784777,40014.0962268518,2009-07-20,02:18:34
36.6188333333333,100.273333333333,0,10659.4488188976,40014.096400463,2009-07-20,02:18:49
36.6187333333333,100.273233333333,0,10679.1338582677,40014.1047685185,2009-07-20,02:30:52
36.6186333333333,100.272866666667,0,10675.8530183727,40014.1049074074,2009-07-20,02:31:04
36.6185666666667,100.272566666667,0,10656.1679790026,40014.1051388889,2009-07-20,02:31:24
36.6187833333333,100.254433333333,0,10593.8320209974,40014.1077546296,2009-07-20,02:35:10
36.61885,100.25405,0,10593.8320209974,40014.108599537,2009-07-20,02:36:23
36.6192,100.247333333333,0,10583.9895013123,40014.1095601852,2009-07-20,02:37:46
36.6191833333333,100.247516666667,0,10590.5511811024,40014.1176851852,2009-07-20,02:49:28
36.6218,100.193166666667,0,10554.4619422572,40014.1266782407,2009-07-20,03:02:25
36.62175,100.1927,0,10557.7427821522,40014.1280671296,2009-07-20,03:04:25
36.6218333333333,100.192166666667,0,10554.4619422572,40014.1282291667,2009-07-20,03:04:39
36.6480333333333,100.0355,0,10531.4960629921,40014.1540509259,2009-07-20,03:41:50
36.64925,100.026133333333,0,10531.4960629921,40014.1557523148,2009-07-20,03:44:17
36.65015,100.008466666667,0,10531.4960629921,40014.1591203704,2009-07-20,03:49:08
36.6513,99.99825,0,10541.3385826772,40014.1610069444,2009-07-20,03:51:51
36.6518666666667,99.9964666666667,0,10538.0577427822,40014.1613888889,2009-07-20,03:52:24
36.6528,99.9939,0,10538.0577427822,40014.1619791667,2009-07-20,03:53:15
36.6559333333333,99.9854166666667,0,10538.0577427822,40014.1638078704,2009-07-20,03:55:53
36.6574,99.9814666666667,0,10531.4960629921,40014.1652314815,2009-07-20,03:57:56
36.65965,99.9750333333333,0,10521.6535433071,40014.1664930556,2009-07-20,03:59:45
36.6626833333333,99.9586833333333,0,10528.2152230971,40014.1696180556,2009-07-20,04:04:15
36.6629666666667,99.9576833333333,0,10524.9343832021,40014.1698148148,2009-07-20,04:04:32
36.66915,99.9407,0,10534.7769028871,40014.1739930556,2009-07-20,04:10:33
36.66935,99.94025,0,10547.9002624672,40014.1777199074,2009-07-20,04:15:55
36.6696,99.9397166666667,0,10551.1811023622,40014.1778703704,2009-07-20,04:16:08
36.6698166666667,99.9392666666667,0,10551.1811023622,40014.1779861111,2009-07-20,04:16:18
36.6700166666667,99.9389,0,10551.1811023622,40014.1780787037,2009-07-20,04:16:26
36.6704,99.9382666666667,0,10554.4619422572,40014.1782523148,2009-07-20,04:16:41
36.6711333333333,99.9372666666667,0,10561.0236220472,40014.1785532407,2009-07-20,04:17:07
36.6723333333333,99.9355333333333,0,10567.5853018373,40014.1790625,2009-07-20,04:17:51
36.6727833333333,99.9349,0,10570.8661417323,40014.1792476852,2009-07-20,04:18:07
36.6741,99.93305,0,10577.4278215223,40014.1798032407,2009-07-20,04:18:55
36.6747666666667,99.9321166666667,0,10583.9895013123,40014.1800810185,2009-07-20,04:19:19
36.6774,99.9284,0,10600.3937007874,40014.1813194444,2009-07-20,04:21:06
36.67795,99.9276333333333,0,10603.6745406824,40014.1823032407,2009-07-20,04:22:31
36.67835,99.9270666666667,0,10603.6745406824,40014.1824768518,2009-07-20,04:22:46
36.67885,99.92635,0,10606.9553805774,40014.1826851852,2009-07-20,04:23:04
36.6805166666667,99.9238166666667,0,10620.0787401575,40014.1834953704,2009-07-20,04:24:14
36.68065,99.9239,0,10616.7979002625,40014.1837731482,2009-07-20,04:24:38
36.68055,99.9237833333333,0,10593.8320209974,40014.2220486111,2009-07-20,05:19:45
36.6809166666667,99.9230333333333,0,10600.3937007874,40014.2224652778,2009-07-20,05:20:21
36.6813,99.92235,0,10603.6745406824,40014.2226967593,2009-07-20,05:20:41
36.68155,99.9218666666667,0,10606.9553805774,40014.2228240741,2009-07-20,05:20:52
36.6843833333333,99.9157666666667,0,10626.6404199475,40014.2243402778,2009-07-20,05:23:03
36.68465,99.9151833333333,0,10626.6404199475,40014.2245023148,2009-07-20,05:23:17
36.6851166666667,99.9141333333333,0,10633.2020997375,40014.2247916667,2009-07-20,05:23:42
36.6895,99.9040666666667,0,10656.1679790026,40014.2275462963,2009-07-20,05:27:40
36.6897666666667,99.9032333333333,0,10656.1679790026,40014.2277777778,2009-07-20,05:28:00
36.7034,99.8587,0,10662.7296587927,40014.2375810185,2009-07-20,05:42:07
36.7042166666667,99.84595,0,10649.6062992126,40014.2396296296,2009-07-20,05:45:04
36.7037,99.8383166666667,0,10636.4829396325,40014.2408796296,2009-07-20,05:46:52
36.7036833333333,99.83535,0,10626.6404199475,40014.2437268518,2009-07-20,05:50:58
36.7051666666667,99.8205166666667,0,10570.8661417323,40014.2457407407,2009-07-20,05:53:52
36.7055333333333,99.8135333333333,0,10554.4619422572,40014.2472222222,2009-07-20,05:56:00
36.7055833333333,99.8129,0,10557.7427821522,40014.2480902778,2009-07-20,05:57:15
36.7058333333333,99.8098333333333,0,10561.0236220472,40014.248599537,2009-07-20,05:57:59
36.7060333333333,99.8092166666667,0,10557.7427821522,40014.2487037037,2009-07-20,05:58:08
36.7125833333333,99.7953,0,10518.3727034121,40014.2508217593,2009-07-20,06:01:11
36.7166666666667,99.7887,0,10515.0918635171,40014.2519675926,2009-07-20,06:02:50
36.71985,99.7859,0,10515.0918635171,40014.2526273148,2009-07-20,06:03:47
36.7224333333333,99.7836833333333,0,10518.3727034121,40014.2538194444,2009-07-20,06:05:30
36.7226,99.7835666666667,0,10518.3727034121,40014.2556365741,2009-07-20,06:08:07
36.7273833333333,99.7793,0,10531.4960629921,40014.2572222222,2009-07-20,06:10:24
36.7275833333333,99.7790833333333,0,10534.7769028871,40014.2574768519,2009-07-20,06:10:46
36.7276833333333,99.7792666666667,0,10538.0577427822,40014.2608912037,2009-07-20,06:15:41
36.7286,99.77775,0,10538.0577427822,40014.3496990741,2009-07-20,08:23:34
36.72955,99.7760666666667,0,10547.9002624672,40014.3510648148,2009-07-20,08:25:32
36.7306,99.7756166666667,0,10541.3385826772,40014.3512847222,2009-07-20,08:25:51
36.73365,99.77515,0,10515.0918635171,40014.3528240741,2009-07-20,08:28:04
36.734,99.7751,0,10511.811023622,40014.352974537,2009-07-20,08:28:17
36.7346833333333,99.775,0,10511.811023622,40014.3531365741,2009-07-20,08:28:31
36.7363666666667,99.7747333333333,0,10515.0918635171,40014.3535069444,2009-07-20,08:29:03
36.7409333333333,99.7740166666667,0,10521.6535433071,40014.3545717593,2009-07-20,08:30:35
36.74145,99.7739,0,10524.9343832021,40014.3547106481,2009-07-20,08:30:47
36.7418,99.7738333333333,0,10534.7769028871,40014.3548148148,2009-07-20,08:30:56
36.74215,99.7737833333333,0,10538.0577427822,40014.3549305556,2009-07-20,08:31:06
36.7423666666667,99.7737,0,10538.0577427822,40014.3550347222,2009-07-20,08:31:15
36.7426,99.77365,0,10544.6194225722,40014.355150463,2009-07-20,08:31:25
36.7427333333333,99.7735666666667,0,10583.9895013123,40014.3583101852,2009-07-20,08:35:58
36.74315,99.7735833333333,0,10590.5511811024,40014.3584837963,2009-07-20,08:36:13
36.74355,99.7735,0,10597.1128608924,40014.3586226852,2009-07-20,08:36:25
36.7439166666667,99.7734666666667,0,10600.3937007874,40014.35875,2009-07-20,08:36:36
36.74415,99.7734166666667,0,10603.6745406824,40014.3588425926,2009-07-20,08:36:44
36.7444166666667,99.7733666666667,0,10606.9553805774,40014.3589467593,2009-07-20,08:36:53
36.7448833333333,99.7733,0,10610.2362204724,40014.3591435185,2009-07-20,08:37:10
36.7581833333333,99.7714833333333,0,10538.0577427822,40014.3620833333,2009-07-20,08:41:24
36.7767,99.7689666666667,0,10587.2703412073,40014.3665509259,2009-07-20,08:47:50
36.77715,99.7688833333333,0,10597.1128608924,40014.3667939815,2009-07-20,08:48:11
36.7775666666667,99.7688333333333,0,10597.1128608924,40014.3668981481,2009-07-20,08:48:20
36.7817,99.7682666666667,0,10613.5170603675,40014.3678587963,2009-07-20,08:49:43
36.7822,99.7682,0,10613.5170603675,40014.3679861111,2009-07-20,08:49:54
36.7826166666667,99.7681,0,10613.5170603675,40014.3681597222,2009-07-20,08:50:09
36.7829333333333,99.7681333333333,0,10610.2362204724,40014.368900463,2009-07-20,08:51:13
36.7832833333333,99.7680666666667,0,10613.5170603675,40014.3690277778,2009-07-20,08:51:24
36.7843333333333,99.7679333333333,0,10613.5170603675,40014.3692824074,2009-07-20,08:51:46
36.7850833333333,99.7678333333333,0,10613.5170603675,40014.3694444444,2009-07-20,08:52:00
36.7947833333333,99.7665166666667,0,10616.7979002625,40014.3721180556,2009-07-20,08:55:51
36.7950666666667,99.7664833333333,0,10616.7979002625,40014.3729282407,2009-07-20,08:57:01
36.7955166666667,99.7664166666667,0,10613.5170603675,40014.3730787037,2009-07-20,08:57:14
36.8077166666667,99.7647666666667,0,10606.9553805774,40014.381087963,2009-07-20,09:08:46
36.8106166666667,99.7642333333333,0,10606.9553805774,40014.3817476852,2009-07-20,09:09:43
36.8109,99.7641333333333,0,10610.2362204724,40014.3822222222,2009-07-20,09:10:24
36.8139166666667,99.76265,0,10606.9553805774,40014.3828935185,2009-07-20,09:11:22
36.81455,99.7621,0,10610.2362204724,40014.3834837963,2009-07-20,09:12:13
36.8153,99.76115,0,10606.9553805774,40014.3837615741,2009-07-20,09:12:37
36.8172833333333,99.7575,0,10600.3937007874,40014.3844907407,2009-07-20,09:13:40
36.818,99.7562,0,10597.1128608924,40014.3849189815,2009-07-20,09:14:17
36.8180166666667,99.7560666666667,0,10600.3937007874,40014.3859722222,2009-07-20,09:15:48
36.8181,99.7559666666667,0,10600.3937007874,40014.3866087963,2009-07-20,09:16:43
36.819,99.7543833333333,0,10600.3937007874,40014.3872916667,2009-07-20,09:17:42
36.8191166666667,99.7541666666667,0,10600.3937007874,40014.3873842593,2009-07-20,09:17:50
36.8219666666667,99.7488833333333,0,10590.5511811024,40014.3912847222,2009-07-20,09:23:27
36.8219166666667,99.7490666666667,0,10593.8320209974,40014.3918402778,2009-07-20,09:24:15
36.82195,99.7489166666667,0,10593.8320209974,40014.3952430556,2009-07-20,09:29:09
36.8221,99.7486166666667,0,10593.8320209974,40014.3953587963,2009-07-20,09:29:19
36.8223333333333,99.7482166666667,0,10587.2703412073,40014.3954976852,2009-07-20,09:29:31
36.8227166666667,99.7476,0,10583.9895013123,40014.3956597222,2009-07-20,09:29:45
36.8232166666667,99.74675,0,10580.7086614173,40014.3958680556,2009-07-20,09:30:03
36.8242166666667,99.74495,0,10583.9895013123,40014.3963078704,2009-07-20,09:30:41
36.82435,99.7447,0,10590.5511811024,40014.3968287037,2009-07-20,09:31:26
36.8246,99.7442666666667,0,10583.9895013123,40014.3969444444,2009-07-20,09:31:36
36.8290166666667,99.7365,0,10597.1128608924,40014.3993402778,2009-07-20,09:35:03
36.8293666666667,99.7358833333333,0,10600.3937007874,40014.3997916667,2009-07-20,09:35:42
36.8294666666667,99.7356666666667,0,10613.5170603675,40014.4002083333,2009-07-20,09:36:18
36.83,99.7348,0,10613.5170603675,40014.4004398148,2009-07-20,09:36:38
36.8301333333333,99.7345166666667,0,10606.9553805774,40014.401099537,2009-07-20,09:37:35
36.8303666666667,99.7341,0,10603.6745406824,40014.4016666667,2009-07-20,09:38:24
36.8306166666667,99.7335833333333,0,10600.3937007874,40014.4017824074,2009-07-20,09:38:34
36.8327833333333,99.7285833333333,0,10557.7427821522,40014.4030439815,2009-07-20,09:40:23
36.83385,99.7261166666667,0,10554.4619422572,40014.4043518519,2009-07-20,09:42:16
36.8340166666667,99.7257,0,10554.4619422572,40014.4046412037,2009-07-20,09:42:41
36.8359166666667,99.7213333333333,0,10531.4960629921,40014.4066319444,2009-07-20,09:45:33
36.8378333333333,99.7173833333333,0,10561.0236220472,40014.4122800926,2009-07-20,09:53:41
36.8384833333333,99.71595,0,10557.7427821522,40014.4126736111,2009-07-20,09:54:15
36.8412666666667,99.7100833333333,0,10557.7427821522,40014.4140393519,2009-07-20,09:56:13
36.8414833333333,99.7096333333333,0,10554.4619422572,40014.4141782407,2009-07-20,09:56:25
36.8418166666667,99.7089666666667,0,10564.3044619423,40014.4151388889,2009-07-20,09:57:48
36.8417333333333,99.7092,0,10561.0236220472,40014.4155555556,2009-07-20,09:58:24
36.8419,99.7088166666667,0,10570.8661417323,40014.418125,2009-07-20,10:02:06
36.8428,99.7068166666667,0,10561.0236220472,40014.4186574074,2009-07-20,10:02:52
36.8441,99.70435,0,10561.0236220472,40014.4193287037,2009-07-20,10:03:50
36.8446166666667,99.7038,0,10561.0236220472,40014.4195023148,2009-07-20,10:04:05
36.8451833333333,99.7033666666667,0,10567.5853018373,40014.4196643519,2009-07-20,10:04:19
36.8453333333333,99.7032833333333,0,10561.0236220472,40014.4198958333,2009-07-20,10:04:39
36.8454833333333,99.7035666666667,0,10551.1811023622,40014.4201967593,2009-07-20,10:05:05
36.8456666666667,99.7035666666667,0,10541.3385826772,40014.4216203704,2009-07-20,10:07:08
36.84565,99.7033833333333,0,10544.6194225722,40014.4218634259,2009-07-20,10:07:29
36.8456666666667,99.7030833333333,0,10547.9002624672,40014.4221527778,2009-07-20,10:07:54
36.8459166666667,99.7028833333333,0,10551.1811023622,40014.4223032407,2009-07-20,10:08:07
36.8465,99.7024666666667,0,10554.4619422572,40014.4225115741,2009-07-20,10:08:25
36.84685,99.70225,0,10557.7427821522,40014.4226157407,2009-07-20,10:08:34
36.84725,99.7019666666667,0,10554.4619422572,40014.4227546296,2009-07-20,10:08:46
36.8509166666667,99.69935,0,10574.1469816273,40014.4240625,2009-07-20,10:10:39
36.85205,99.69855,0,10567.5853018373,40014.4244212963,2009-07-20,10:11:10
36.8521833333333,99.6984333333333,0,10564.3044619423,40014.424525463,2009-07-20,10:11:19
36.8518,99.6987666666667,0,10551.1811023622,40014.425787037,2009-07-20,10:13:08
36.8520333333333,99.6986333333333,0,10551.1811023622,40014.4259143519,2009-07-20,10:13:19
36.8522166666667,99.69865,0,10551.1811023622,40014.4265277778,2009-07-20,10:14:12
36.8522666666667,99.6984,0,10551.1811023622,40014.4267013889,2009-07-20,10:14:27
36.8525833333333,99.6981666666667,0,10544.6194225722,40014.4271643519,2009-07-20,10:15:07
36.8527333333333,99.6980666666667,0,10541.3385826772,40014.4273958333,2009-07-20,10:15:27
36.8523833333333,99.69825,0,10544.6194225722,40014.4276041667,2009-07-20,10:15:45
36.8522333333333,99.69845,0,10531.4960629921,40014.4291435185,2009-07-20,10:17:58
36.8525666666667,99.6982166666667,0,10534.7769028871,40014.4304050926,2009-07-20,10:19:47
36.85295,99.69795,0,10531.4960629921,40014.4305208333,2009-07-20,10:19:57
36.8538666666667,99.69715,0,10528.2152230971,40014.430775463,2009-07-20,10:20:19
36.8544666666667,99.6963333333333,0,10518.3727034121,40014.4309953704,2009-07-20,10:20:38
36.8550833333333,99.69505,0,10524.9343832021,40014.4313541667,2009-07-20,10:21:09
36.8553166666667,99.69435,0,10524.9343832021,40014.4315393518,2009-07-20,10:21:25
36.8557,99.6932833333333,0,10534.7769028871,40014.4318402778,2009-07-20,10:21:51
36.8563,99.6923,0,10538.0577427822,40014.4321412037,2009-07-20,10:22:17
36.8572166666667,99.6911,0,10538.0577427822,40014.4324884259,2009-07-20,10:22:47
36.8577833333333,99.6903166666667,0,10538.0577427822,40014.4326967593,2009-07-20,10:23:05
36.8586833333333,99.6891,0,10534.7769028871,40014.4329976852,2009-07-20,10:23:31
36.8643833333333,99.6813833333333,0,10574.1469816273,40014.4351388889,2009-07-20,10:26:36
36.8664166666667,99.6786333333333,0,10564.3044619423,40014.4357291667,2009-07-20,10:27:27
36.86755,99.6771166666667,0,10564.3044619423,40014.4360416667,2009-07-20,10:27:54
36.8689,99.6752833333333,0,10567.5853018373,40014.4364699074,2009-07-20,10:28:31
36.8708166666667,99.6726833333333,0,10580.7086614173,40014.4371990741,2009-07-20,10:29:34
36.8714333333333,99.67185,0,10580.7086614173,40014.4374884259,2009-07-20,10:29:59
36.8717666666667,99.6714166666667,0,10580.7086614173,40014.4376041667,2009-07-20,10:30:09
36.8725,99.6704333333333,0,10580.7086614173,40014.4378703704,2009-07-20,10:30:32
36.87275,99.6701,0,10580.7086614173,40014.437962963,2009-07-20,10:30:40
36.87465,99.6658333333333,0,10593.8320209974,40014.4390277778,2009-07-20,10:32:12
36.8767,99.6603333333333,0,10580.7086614173,40014.440150463,2009-07-20,10:33:49
36.8786,99.6524,0,10554.4619422572,40014.441412037,2009-07-20,10:35:38
36.8792166666667,99.6514333333333,0,10551.1811023622,40014.4416319444,2009-07-20,10:35:57
36.8820666666667,99.6495333333333,0,10547.9002624672,40014.4423611111,2009-07-20,10:37:00
36.88245,99.6493,0,10551.1811023622,40014.4424652778,2009-07-20,10:37:09
36.8831666666667,99.6488666666667,0,10551.1811023622,40014.442650463,2009-07-20,10:37:25
36.8852166666667,99.6475833333333,0,10554.4619422572,40014.4432175926,2009-07-20,10:38:14
36.8857,99.6471333333333,0,10557.7427821522,40014.4433680556,2009-07-20,10:38:27
36.8868,99.6456666666667,0,10557.7427821522,40014.44375,2009-07-20,10:39:00
36.8887833333333,99.6426833333333,0,10564.3044619423,40014.4444907407,2009-07-20,10:40:04
36.8938166666667,99.6349833333333,0,10554.4619422572,40014.4463425926,2009-07-20,10:42:44
36.8973333333333,99.6296333333333,0,10551.1811023622,40014.4476388889,2009-07-20,10:44:36
36.8976333333333,99.6291833333333,0,10554.4619422572,40014.4478125,2009-07-20,10:44:51
36.9013333333333,99.6219833333333,0,10528.2152230971,40014.4496643519,2009-07-20,10:47:31
36.90155,99.6215333333333,0,10521.6535433071,40014.4502893519,2009-07-20,10:48:25
36.9035833333333,99.6176,0,10511.811023622,40014.4516435185,2009-07-20,10:50:22
36.9050833333333,99.6149,0,10518.3727034121,40014.4549652778,2009-07-20,10:55:09
36.9062,99.614,0,10524.9343832021,40014.4553240741,2009-07-20,10:55:40
36.9069166666667,99.6134833333333,0,10528.2152230971,40014.4555902778,2009-07-20,10:56:03
36.90715,99.6133,0,10528.2152230971,40014.4556828704,2009-07-20,10:56:11
36.9075833333333,99.6129833333333,0,10534.7769028871,40014.4558333333,2009-07-20,10:56:24
36.9089666666667,99.6119166666667,0,10547.9002624672,40014.4562962963,2009-07-20,10:57:04
36.9097,99.6113833333333,0,10544.6194225722,40014.4565625,2009-07-20,10:57:27
36.91115,99.6103166666667,0,10541.3385826772,40014.457662037,2009-07-20,10:59:02
36.9117833333333,99.6098,0,10544.6194225722,40014.4578356481,2009-07-20,10:59:17
36.9122,99.6093166666667,0,10551.1811023622,40014.457962963,2009-07-20,10:59:28
36.9129333333333,99.60815,0,10557.7427821522,40014.4582291667,2009-07-20,10:59:51
36.91325,99.6076166666667,0,10557.7427821522,40014.4583680556,2009-07-20,11:00:03
36.9179666666667,99.5998833333333,0,10547.9002624672,40014.4601273148,2009-07-20,11:02:35
36.9210833333333,99.5971833333333,0,10538.0577427822,40014.4609490741,2009-07-20,11:03:46
36.92155,99.5967666666667,0,10541.3385826772,40014.4610763889,2009-07-20,11:03:57
36.9228666666667,99.5956666666667,0,10544.6194225722,40014.4615046296,2009-07-20,11:04:34
36.9232666666667,99.5953333333333,0,10547.9002624672,40014.4616435185,2009-07-20,11:04:46
36.92365,99.595,0,10547.9002624672,40014.4617708333,2009-07-20,11:04:57
36.9241333333333,99.5946,0,10547.9002624672,40014.4619328704,2009-07-20,11:05:11
36.9259,99.5931,0,10544.6194225722,40014.4623958333,2009-07-20,11:05:51
36.9302666666667,99.5893833333333,0,10531.4960629921,40014.4646412037,2009-07-20,11:09:05
36.9333666666667,99.5868,0,10521.6535433071,40014.465462963,2009-07-20,11:10:16
36.9352166666667,99.5852333333333,0,10524.9343832021,40014.4660069444,2009-07-20,11:11:03
36.9354833333333,99.5849833333333,0,10521.6535433071,40014.4665740741,2009-07-20,11:11:52
36.93855,99.5824833333333,0,10521.6535433071,40014.4673032407,2009-07-20,11:12:55
36.9392833333333,99.58215,0,10521.6535433071,40014.4675,2009-07-20,11:13:12
36.9398,99.5820333333333,0,10524.9343832021,40014.4676273148,2009-07-20,11:13:23
36.94035,99.5820333333333,0,10524.9343832021,40014.4677662037,2009-07-20,11:13:35
36.9413333333333,99.5823333333333,0,10524.9343832021,40014.4679976852,2009-07-20,11:13:55
36.9423666666667,99.5830333333333,0,10524.9343832021,40014.4682407407,2009-07-20,11:14:16
36.9467,99.5875333333333,0,10528.2152230971,40014.4694097222,2009-07-20,11:15:57
36.9472,99.5885,0,10524.9343832021,40014.4695949074,2009-07-20,11:16:13
36.9474333333333,99.5892333333333,0,10528.2152230971,40014.4697453704,2009-07-20,11:16:26
36.9475833333333,99.5903833333333,0,10531.4960629921,40014.4699884259,2009-07-20,11:16:47
36.9476,99.5912166666667,0,10524.9343832021,40014.4701157407,2009-07-20,11:16:58
36.9475833333333,99.5923,0,10521.6535433071,40014.4703125,2009-07-20,11:17:15
36.9476166666667,99.5993333333333,0,10593.8320209974,40014.4719791667,2009-07-20,11:19:39
36.9477,99.59995,0,10590.5511811024,40014.4727199074,2009-07-20,11:20:43
36.9480166666667,99.6007666666667,0,10580.7086614173,40014.4729976852,2009-07-20,11:21:07
36.9482166666667,99.6010666666667,0,10570.8661417323,40014.473125,2009-07-20,11:21:18
36.9483833333333,99.6013166666667,0,10567.5853018373,40014.4732175926,2009-07-20,11:21:26
36.9487833333333,99.6016666666667,0,10577.4278215223,40014.4734027778,2009-07-20,11:21:42
36.9497833333333,99.6023166666667,0,10600.3937007874,40014.4741782407,2009-07-20,11:22:49
36.9501166666667,99.6025,0,10597.1128608924,40014.4743634259,2009-07-20,11:23:05
36.9507333333333,99.6028666666667,0,10603.6745406824,40014.4746527778,2009-07-20,11:23:30
36.9513166666667,99.60305,0,10616.7979002625,40014.4749189815,2009-07-20,11:23:53
36.9514833333333,99.6030833333333,0,10626.6404199475,40014.4753125,2009-07-20,11:24:27
36.9518833333333,99.6030833333333,0,10620.0787401575,40014.4755208333,2009-07-20,11:24:45
36.9521666666667,99.60305,0,10616.7979002625,40014.475625,2009-07-20,11:24:54
36.9526,99.6029666666667,0,10616.7979002625,40014.4758101852,2009-07-20,11:25:10
36.953,99.6028333333333,0,10620.0787401575,40014.4759490741,2009-07-20,11:25:22
36.95325,99.6027166666667,0,10633.2020997375,40014.4760532407,2009-07-20,11:25:31
36.95345,99.6027,0,10649.6062992126,40014.4771875,2009-07-20,11:27:09
36.9537666666667,99.6025833333333,0,10649.6062992126,40014.4773842593,2009-07-20,11:27:26
36.9547833333333,99.6023,0,10643.0446194226,40014.4776157407,2009-07-20,11:27:46
36.9553333333333,99.6023166666667,0,10636.4829396325,40014.4777083333,2009-07-20,11:27:54
36.9559333333333,99.6024,0,10639.7637795276,40014.4787268518,2009-07-20,11:29:22
36.9588833333333,99.60275,0,10603.6745406824,40014.4792708333,2009-07-20,11:30:09
36.96335,99.6019333333333,0,10570.8661417323,40014.4798611111,2009-07-20,11:31:00
36.9647666666667,99.60165,0,10567.5853018373,40014.4801041667,2009-07-20,11:31:21
36.9657666666667,99.6011833333333,0,10564.3044619423,40014.4802893519,2009-07-20,11:31:37
36.9725333333333,99.5961333333333,0,10534.7769028871,40014.4814699074,2009-07-20,11:33:19
36.9734166666667,99.5958833333333,0,10534.7769028871,40014.4816203704,2009-07-20,11:33:32
36.9859833333333,99.59625,0,10515.0918635171,40014.4838888889,2009-07-20,11:36:48
36.9868,99.5964,0,10515.0918635171,40014.4840509259,2009-07-20,11:37:02
36.9891833333333,99.5975166666667,0,10518.3727034121,40014.4845833333,2009-07-20,11:37:48
36.9898,99.59805,0,10518.3727034121,40014.4847337963,2009-07-20,11:38:01
36.9909,99.5993,0,10524.9343832021,40014.4862615741,2009-07-20,11:40:13
36.9913833333333,99.6000666666667,0,10531.4960629921,40014.4867013889,2009-07-20,11:40:51
36.9915333333333,99.6001,0,10541.3385826772,40014.4875115741,2009-07-20,11:42:01
36.99175,99.5998,0,10538.0577427822,40014.4876388889,2009-07-20,11:42:12
36.9922666666667,99.5991833333333,0,10538.0577427822,40014.4878472222,2009-07-20,11:42:30
36.9924833333333,99.5989333333333,0,10541.3385826772,40014.487962963,2009-07-20,11:42:40
36.9922666666667,99.5991166666667,0,10551.1811023622,40014.4881018519,2009-07-20,11:42:52
36.9916166666667,99.5999166666667,0,10551.1811023622,40014.4884606482,2009-07-20,11:43:23
36.9914166666667,99.6001333333333,0,10544.6194225722,40014.4901273148,2009-07-20,11:45:47
36.9921166666667,99.6016166666667,0,10538.0577427822,40014.5,2009-07-20,12:00:00
36.9925666666667,99.6030833333333,0,10544.6194225722,40014.5003356481,2009-07-20,12:00:29
37.0057833333333,99.6508166666667,0,10528.2152230971,40014.5093055556,2009-07-20,12:13:24
37.0061,99.6515833333333,0,10528.2152230971,40014.5094444444,2009-07-20,12:13:36
37.0067,99.6525,0,10524.9343832021,40014.5096412037,2009-07-20,12:13:53
37.0081,99.6540833333333,0,10524.9343832021,40014.5100231481,2009-07-20,12:14:26
37.01135,99.6578,0,10524.9343832021,40014.5109143518,2009-07-20,12:15:43
37.0200666666667,99.67275,0,10521.6535433071,40014.5137847222,2009-07-20,12:19:51
37.0204833333333,99.6735166666667,0,10521.6535433071,40014.5149884259,2009-07-20,12:21:35
37.02235,99.6767666666667,0,10521.6535433071,40014.5158217593,2009-07-20,12:22:47
37.0231,99.6780666666667,0,10524.9343832021,40014.5161574074,2009-07-20,12:23:16
37.0236333333333,99.67885,0,10524.9343832021,40014.5164351852,2009-07-20,12:23:40
37.0237,99.67905,0,10524.9343832021,40014.5172106481,2009-07-20,12:24:47
37.0239166666667,99.6794833333333,0,10524.9343832021,40014.5178935185,2009-07-20,12:25:46
37.0240666666667,99.6798,0,10524.9343832021,40014.517974537,2009-07-20,12:25:53
37.02425,99.68025,0,10524.9343832021,40014.5180902778,2009-07-20,12:26:03
37.0246333333333,99.6817833333333,0,10524.9343832021,40014.5184027778,2009-07-20,12:26:30
37.02475,99.6826333333333,0,10524.9343832021,40014.5185648148,2009-07-20,12:26:44
37.0248166666667,99.6831,0,10524.9343832021,40014.5186574074,2009-07-20,12:26:52
37.0248666666667,99.6837333333333,0,10524.9343832021,40014.5187731481,2009-07-20,12:27:02
37.0253833333333,99.6879166666667,0,10531.4960629921,40014.5195949074,2009-07-20,12:28:13
37.0254666666667,99.6883666666667,0,10528.2152230971,40014.5196990741,2009-07-20,12:28:22
37.02555,99.6902666666667,0,10524.9343832021,40014.5200810185,2009-07-20,12:28:55
37.0255333333333,99.691,0,10521.6535433071,40014.5202199074,2009-07-20,12:29:07
37.0255166666667,99.6916833333333,0,10524.9343832021,40014.5209606481,2009-07-20,12:30:11
37.0252166666667,99.6973,0,10515.0918635171,40014.5220023148,2009-07-20,12:31:41
37.0236,99.7137666666667,0,10505.249343832,40014.5247106481,2009-07-20,12:35:35
37.0237166666667,99.7146,0,10505.249343832,40014.5248611111,2009-07-20,12:35:48
37.0240333333333,99.7154,0,10505.249343832,40014.5250115741,2009-07-20,12:36:01
37.02455,99.7161,0,10508.530183727,40014.525162037,2009-07-20,12:36:14
37.0281666666667,99.7207333333333,0,10511.811023622,40014.5262152778,2009-07-20,12:37:45
37.0286833333333,99.7218,0,10515.0918635171,40014.526412037,2009-07-20,12:38:02
37.0306,99.7270833333333,0,10515.0918635171,40014.5273958333,2009-07-20,12:39:27
37.0308,99.7276,0,10515.0918635171,40014.5275115741,2009-07-20,12:39:37
37.0309666666667,99.72805,0,10518.3727034121,40014.5279166667,2009-07-20,12:40:12
37.03245,99.7323,0,10515.0918635171,40014.5286689815,2009-07-20,12:41:17
37.0327166666667,99.73285,0,10511.811023622,40014.5287962963,2009-07-20,12:41:28
37.03345,99.7340833333333,0,10511.811023622,40014.5290740741,2009-07-20,12:41:52
37.0340833333333,99.7351333333333,0,10511.811023622,40014.5293171296,2009-07-20,12:42:13
37.0348166666667,99.7363666666667,0,10515.0918635171,40014.5295949074,2009-07-20,12:42:37
37.0354833333333,99.7374166666667,0,10518.3727034121,40014.5303009259,2009-07-20,12:43:38
37.0358833333333,99.7381,0,10521.6535433071,40014.5308449074,2009-07-20,12:44:25
37.0362833333333,99.7387833333333,0,10524.9343832021,40014.5313425926,2009-07-20,12:45:08
37.0363666666667,99.739,0,10524.9343832021,40014.5314351852,2009-07-20,12:45:16
37.03625,99.73925,0,10521.6535433071,40014.5315856481,2009-07-20,12:45:29
37.0362,99.7394333333333,0,10538.0577427822,40014.5321527778,2009-07-20,12:46:18
37.0363666666667,99.7393666666667,0,10495.406824147,40014.5323148148,2009-07-20,12:46:32
37.0363666666667,99.7390666666667,0,10524.9343832021,40014.5340740741,2009-07-20,12:49:04
37.0366166666667,99.7394,0,10528.2152230971,40014.5342592593,2009-07-20,12:49:20
37.0368,99.7396,0,10551.1811023622,40014.534375,2009-07-20,12:49:30
37.0370333333333,99.7398333333333,0,10554.4619422572,40014.534537037,2009-07-20,12:49:44
37.0372166666667,99.7401,0,10551.1811023622,40014.5347453704,2009-07-20,12:50:02
37.0374,99.74015,0,10551.1811023622,40014.5349189815,2009-07-20,12:50:17
37.0376333333333,99.7393666666667,0,10544.6194225722,40014.5352314815,2009-07-20,12:50:44
37.0378333333333,99.7392166666667,0,10544.6194225722,40014.535462963,2009-07-20,12:51:04
37.0377333333333,99.7394666666667,0,10633.2020997375,40014.5407523148,2009-07-20,12:58:41
37.0374,99.7403,0,10616.7979002625,40014.5410648148,2009-07-20,12:59:08
37.0374,99.7407166666667,0,10610.2362204724,40014.54125,2009-07-20,12:59:24
37.0373833333333,99.7409166666667,0,10593.8320209974,40014.5422106481,2009-07-20,13:00:47
37.0375333333333,99.7409333333333,0,10603.6745406824,40014.542650463,2009-07-20,13:01:25
37.03745,99.7402833333333,0,10583.9895013123,40014.5437268519,2009-07-20,13:02:58
37.0376666666667,99.7393833333333,0,10574.1469816273,40014.5439467593,2009-07-20,13:03:17
37.0378833333333,99.73925,0,10577.4278215223,40014.5440509259,2009-07-20,13:03:26
37.0378833333333,99.7390333333333,0,10574.1469816273,40014.5444444444,2009-07-20,13:04:00
