# Supplementary material for: Research on differential privacy protection method based on user tendency
Source: PLoS One. 2023 Oct 26;18(10):e0288823. doi: 10.1371/journal.pone.0288823 (PMC10602288; doi:10.1371/journal.pone.0288823)
Supplement: S4 Data — (ZIP) [file pone.0288823.s004.zip › Data 5-4/111/Trajectory/20090721014538.plt]

Geolife trajectory
WGS 84
Altitude is in Feet
Reserved 3
0,2,255,My Track,0,0,2,8421376
0
37.03535,99.7436166666667,0,10501.968503937,40015.0733564815,2009-07-21,01:45:38
37.0353166666667,99.7434166666667,0,10515.0918635171,40015.0737615741,2009-07-21,01:46:13
37.0351666666667,99.7431833333333,0,10485.5643044619,40015.0740509259,2009-07-21,01:46:38
37.0351166666667,99.7429666666667,0,10482.2834645669,40015.0742013889,2009-07-21,01:46:51
37.0352333333333,99.74275,0,10492.125984252,40015.074375,2009-07-21,01:47:06
37.0353833333333,99.74255,0,10498.687664042,40015.0745833333,2009-07-21,01:47:24
37.0354666666667,99.7423333333333,0,10505.249343832,40015.074849537,2009-07-21,01:47:47
37.0351833333333,99.7425166666667,0,10505.249343832,40015.0749884259,2009-07-21,01:47:59
37.0348833333333,99.74295,0,10508.530183727,40015.0751157407,2009-07-21,01:48:10
37.0328333333333,99.7460666666667,0,10508.530183727,40015.0756597222,2009-07-21,01:48:57
37.0319333333333,99.7488166666667,0,10495.406824147,40015.0759953704,2009-07-21,01:49:26
37.0314666666667,99.7490666666667,0,10495.406824147,40015.0760763889,2009-07-21,01:49:33
37.0305666666667,99.7488833333333,0,10501.968503937,40015.0762731481,2009-07-21,01:49:50
37.0303166666667,99.7490333333333,0,10505.249343832,40015.0778587963,2009-07-21,01:52:07
37.0300666666667,99.7494333333333,0,10505.249343832,40015.0779513889,2009-07-21,01:52:15
37.028,99.7536833333333,0,10501.968503937,40015.0787615741,2009-07-21,01:53:25
37.0227166666667,99.7645666666667,0,10492.125984252,40015.081099537,2009-07-21,01:56:47
37.01905,99.7721,0,10492.125984252,40015.0829861111,2009-07-21,01:59:30
37.0189666666667,99.7722333333333,0,10492.125984252,40015.0831134259,2009-07-21,01:59:41
37.0184833333333,99.7715333333333,0,10495.406824147,40015.0834722222,2009-07-21,02:00:12
37.0183833333333,99.7713166666667,0,10495.406824147,40015.0835648148,2009-07-21,02:00:20
37.0183333333333,99.7711166666667,0,10495.406824147,40015.0836805556,2009-07-21,02:00:30
37.0181833333333,99.7710333333333,0,10488.845144357,40015.0843287037,2009-07-21,02:01:26
37.0180333333333,99.7712333333333,0,10479.0026246719,40015.086412037,2009-07-21,02:04:26
37.0180333333333,99.7714166666667,0,10479.0026246719,40015.0871296296,2009-07-21,02:05:28
37.0179333333333,99.7719166666667,0,10479.0026246719,40015.0873726852,2009-07-21,02:05:49
37.0177833333333,99.77225,0,10482.2834645669,40015.0875,2009-07-21,02:06:00
37.01755,99.7726833333333,0,10482.2834645669,40015.0877083333,2009-07-21,02:06:18
37.0174166666667,99.7727666666667,0,10479.0026246719,40015.0878240741,2009-07-21,02:06:28
37.01735,99.77235,0,10479.0026246719,40015.08875,2009-07-21,02:07:48
37.0171833333333,99.7720333333333,0,10475.7217847769,40015.0891666667,2009-07-21,02:08:24
37.0173333333333,99.77245,0,10479.0026246719,40015.0896759259,2009-07-21,02:09:08
37.0173166666667,99.7727333333333,0,10479.0026246719,40015.0897800926,2009-07-21,02:09:17
37.0174333333333,99.77285,0,10482.2834645669,40015.0899189815,2009-07-21,02:09:29
37.0177166666667,99.77235,0,10479.0026246719,40015.0904398148,2009-07-21,02:10:14
37.01795,99.7717833333333,0,10472.4409448819,40015.0908796296,2009-07-21,02:10:52
37.01805,99.7714,0,10482.2834645669,40015.0911805556,2009-07-21,02:11:18
37.0182333333333,99.7713666666667,0,10488.845144357,40015.091400463,2009-07-21,02:11:37
37.01895,99.7720666666667,0,10495.406824147,40015.0918171296,2009-07-21,02:12:13
37.0188166666667,99.7725333333333,0,10498.687664042,40015.092025463,2009-07-21,02:12:31
37.0185,99.77315,0,10498.687664042,40015.0921412037,2009-07-21,02:12:41
37.0177,99.7741166666667,0,10498.687664042,40015.092337963,2009-07-21,02:12:58
37.0167,99.7752333333333,0,10498.687664042,40015.0928472222,2009-07-21,02:13:42
37.01465,99.7774333333333,0,10498.687664042,40015.0934490741,2009-07-21,02:14:34
37.0144,99.77775,0,10498.687664042,40015.0935532407,2009-07-21,02:14:43
37.01425,99.7779,0,10528.2152230971,40015.0939699074,2009-07-21,02:15:19
37.0139,99.7782666666667,0,10495.406824147,40015.0953009259,2009-07-21,02:17:14
37.0132166666667,99.7790333333333,0,10492.125984252,40015.0958796296,2009-07-21,02:18:04
37.0048833333333,99.7881833333333,0,10501.968503937,40015.0978240741,2009-07-21,02:20:52
37.00465,99.78875,0,10501.968503937,40015.0979050926,2009-07-21,02:20:59
37.0036666666667,99.7939666666667,0,10511.811023622,40015.0991550926,2009-07-21,02:22:47
37.0009,99.8089833333333,0,10511.811023622,40015.1013657407,2009-07-21,02:25:58
37.0002833333333,99.8122666666667,0,10515.0918635171,40015.1020138889,2009-07-21,02:26:54
36.9995166666667,99.8153,0,10515.0918635171,40015.1028009259,2009-07-21,02:28:02
36.9994,99.81585,0,10511.811023622,40015.1033333333,2009-07-21,02:28:48
36.9989333333333,99.8178666666667,0,10511.811023622,40015.1037615741,2009-07-21,02:29:25
36.99105,99.8504333333333,0,10508.530183727,40015.1098842593,2009-07-21,02:38:14
36.9896166666667,99.8529,0,10508.530183727,40015.1108101852,2009-07-21,02:39:34
36.9894166666667,99.8532,0,10511.811023622,40015.1122453704,2009-07-21,02:41:38
36.9893166666667,99.85345,0,10511.811023622,40015.1124189815,2009-07-21,02:41:53
36.9895,99.8531833333333,0,10511.811023622,40015.112662037,2009-07-21,02:42:14
36.9897833333333,99.8527,0,10515.0918635171,40015.1129513889,2009-07-21,02:42:39
36.99025,99.8519166666667,0,10515.0918635171,40015.113125,2009-07-21,02:42:54
36.9911833333333,99.8502,0,10511.811023622,40015.1134490741,2009-07-21,02:43:22
36.99515,99.8338333333333,0,10505.249343832,40015.116712963,2009-07-21,02:48:04
36.9952333333333,99.83345,0,10505.249343832,40015.1168402778,2009-07-21,02:48:15
37.0046333333333,99.7888333333333,0,10505.249343832,40015.1259953704,2009-07-21,03:01:26
37.00485,99.7882833333333,0,10505.249343832,40015.126099537,2009-07-21,03:01:35
37.0077166666667,99.7850333333333,0,10505.249343832,40015.1269560185,2009-07-21,03:02:49
37.0078833333333,99.7847833333333,0,10505.249343832,40015.1271296296,2009-07-21,03:03:04
37.0080333333333,99.7847,0,10505.249343832,40015.1278587963,2009-07-21,03:04:07
37.0083166666667,99.7843666666667,0,10508.530183727,40015.1279976852,2009-07-21,03:04:19
37.0086,99.7840833333333,0,10505.249343832,40015.1281134259,2009-07-21,03:04:29
37.0088833333333,99.7837833333333,0,10508.530183727,40015.1282291667,2009-07-21,03:04:39
37.0091333333333,99.7835,0,10508.530183727,40015.1283449074,2009-07-21,03:04:49
37.0096333333333,99.78295,0,10508.530183727,40015.1285648148,2009-07-21,03:05:08
37.00995,99.7826166666667,0,10508.530183727,40015.1287037037,2009-07-21,03:05:20
37.0102333333333,99.7822833333333,0,10508.530183727,40015.1288310185,2009-07-21,03:05:31
37.01075,99.7817333333333,0,10508.530183727,40015.1290393519,2009-07-21,03:05:49
37.0112333333333,99.7812166666667,0,10508.530183727,40015.129224537,2009-07-21,03:06:05
37.0122,99.78015,0,10508.530183727,40015.1295833333,2009-07-21,03:06:36
37.0124666666667,99.7798833333333,0,10508.530183727,40015.1296759259,2009-07-21,03:06:44
37.0140166666667,99.7781666666667,0,10505.249343832,40015.1302893519,2009-07-21,03:07:37
37.0144666666667,99.77765,0,10508.530183727,40015.130474537,2009-07-21,03:07:53
37.01545,99.7766,0,10508.530183727,40015.1309143519,2009-07-21,03:08:31
37.0167333333333,99.7752166666667,0,10508.530183727,40015.1312615741,2009-07-21,03:09:01
37.0168833333333,99.7749666666667,0,10508.530183727,40015.1315856481,2009-07-21,03:09:29
37.01845,99.7733,0,10511.811023622,40015.1320023148,2009-07-21,03:10:05
37.0187833333333,99.7727,0,10508.530183727,40015.1321296296,2009-07-21,03:10:16
37.0193166666667,99.7716166666667,0,10508.530183727,40015.1323726852,2009-07-21,03:10:37
37.0301833333333,99.7491,0,10511.811023622,40015.1378587963,2009-07-21,03:18:31
37.0304,99.7488833333333,0,10511.811023622,40015.1380439815,2009-07-21,03:18:47
37.0307833333333,99.7489166666667,0,10508.530183727,40015.1384143519,2009-07-21,03:19:19
37.0311333333333,99.749,0,10511.811023622,40015.1385763889,2009-07-21,03:19:33
37.0313666666667,99.7490666666667,0,10511.811023622,40015.1388310185,2009-07-21,03:19:55
37.03175,99.7490333333333,0,10511.811023622,40015.1389236111,2009-07-21,03:20:03
37.032,99.7485666666667,0,10515.0918635171,40015.1390393519,2009-07-21,03:20:13
37.03215,99.7481,0,10511.811023622,40015.1391319444,2009-07-21,03:20:21
37.0327833333333,99.74615,0,10518.3727034121,40015.1395138889,2009-07-21,03:20:54
37.0330166666667,99.7457666666667,0,10518.3727034121,40015.1396064815,2009-07-21,03:21:02
37.0352,99.7424,0,10524.9343832021,40015.1404513889,2009-07-21,03:22:15
37.0354166666667,99.7421833333333,0,10528.2152230971,40015.1410069444,2009-07-21,03:23:03
37.0358333333333,99.74215,0,10528.2152230971,40015.1414814815,2009-07-21,03:23:44
37.0362333333333,99.7421833333333,0,10541.3385826772,40015.1415972222,2009-07-21,03:23:54
37.03675,99.7422166666667,0,10564.3044619423,40015.1418287037,2009-07-21,03:24:14
37.0369333333333,99.74205,0,10561.0236220472,40015.1419328704,2009-07-21,03:24:23
37.03715,99.7415333333333,0,10341.2073490814,40015.1421643518,2009-07-21,03:24:43
37.0373,99.741,0,10351.0498687664,40015.1422800926,2009-07-21,03:24:53
37.03735,99.7405,0,10357.6115485564,40015.1423958333,2009-07-21,03:25:03
37.0375666666667,99.73955,0,10436.3517060367,40015.1428935185,2009-07-21,03:25:46
37.0378333333333,99.7394333333333,0,10419.9475065617,40015.1430324074,2009-07-21,03:25:58
37.0385166666667,99.738,0,10416.6666666667,40015.1658796296,2009-07-21,03:58:52
37.0384,99.7383833333333,0,10416.6666666667,40015.1659259259,2009-07-21,03:58:56
37.0382333333333,99.7388,0,10416.6666666667,40015.1662615741,2009-07-21,03:59:25
37.03815,99.7388833333333,0,10577.4278215223,40015.1665393518,2009-07-21,03:59:49
37.0380166666667,99.7390666666667,0,10570.8661417323,40015.1669560185,2009-07-21,04:00:25
37.0379666666667,99.7393166666667,0,10577.4278215223,40015.1673032407,2009-07-21,04:00:55
37.03795,99.73955,0,10610.2362204724,40015.1675,2009-07-21,04:01:12
37.0379666666667,99.7397,0,10643.0446194226,40015.1677546296,2009-07-21,04:01:34
37.03775,99.7397333333333,0,10639.7637795276,40015.1678935185,2009-07-21,04:01:46
37.0375333333333,99.7403166666667,0,10629.9212598425,40015.1682407407,2009-07-21,04:02:16
37.03735,99.74045,0,10590.5511811024,40015.168900463,2009-07-21,04:03:13
37.0373666666667,99.7407333333333,0,10577.4278215223,40015.1690393519,2009-07-21,04:03:25
37.0372666666667,99.7406,0,10682.4146981627,40015.1741319444,2009-07-21,04:10:45
37.0371333333333,99.74065,0,10764.4356955381,40015.1760416667,2009-07-21,04:13:30
37.0370666666667,99.7407333333333,0,10826.7716535433,40015.1813773148,2009-07-21,04:21:11
37.0372333333333,99.74085,0,10898.9501312336,40015.1876041667,2009-07-21,04:30:09
37.03715,99.74075,0,10780.8398950131,40015.1897916667,2009-07-21,04:33:18
37.0369666666667,99.7406166666667,0,10669.2913385827,40015.1920023148,2009-07-21,04:36:29
37.0371,99.7406,0,10606.9553805774,40015.1927199074,2009-07-21,04:37:31
37.0370166666667,99.7404666666667,0,10508.530183727,40015.1936226852,2009-07-21,04:38:49
37.0369166666667,99.7403666666667,0,10505.249343832,40015.1966782407,2009-07-21,04:43:13
37.03685,99.74055,0,10610.2362204724,40015.1982291667,2009-07-21,04:45:27
37.0368666666667,99.7407333333333,0,10574.1469816273,40015.2058680556,2009-07-21,04:56:27
37.0368833333333,99.7418666666667,0,10597.1128608924,40015.20625,2009-07-21,04:57:00
37.037,99.7419333333333,0,10554.4619422572,40015.2093287037,2009-07-21,05:01:26
37.0369666666667,99.7421666666667,0,10557.7427821522,40015.2095023148,2009-07-21,05:01:41
37.0368166666667,99.7429666666667,0,10574.1469816273,40015.2099189815,2009-07-21,05:02:17
37.0362,99.7452,0,10577.4278215223,40015.2104513889,2009-07-21,05:03:03
37.0336,99.7534666666667,0,10528.2152230971,40015.2118518518,2009-07-21,05:05:04
37.0335333333333,99.7548333333333,0,10531.4960629921,40015.2120601852,2009-07-21,05:05:22
37.0347666666667,99.7619666666667,0,10538.0577427822,40015.2131481481,2009-07-21,05:06:56
37.0378666666667,99.7780166666667,0,10538.0577427822,40015.2159490741,2009-07-21,05:10:58
37.04045,99.78555,0,10521.6535433071,40015.2172916667,2009-07-21,05:12:54
37.0419666666667,99.7898833333333,0,10521.6535433071,40015.2180208333,2009-07-21,05:13:57
37.0425833333333,99.7908333333333,0,10515.0918635171,40015.2182060185,2009-07-21,05:14:13
37.0435833333333,99.79175,0,10505.249343832,40015.2184375,2009-07-21,05:14:33
37.0480166666667,99.7952,0,10495.406824147,40015.2194907407,2009-07-21,05:16:04
37.0484833333333,99.7954,0,10495.406824147,40015.2196064815,2009-07-21,05:16:14
37.0487833333333,99.7956,0,10492.125984252,40015.2201967593,2009-07-21,05:17:05
37.0491666666667,99.7958166666667,0,10492.125984252,40015.2203009259,2009-07-21,05:17:14
37.0518166666667,99.7972333333333,0,10492.125984252,40015.2208564815,2009-07-21,05:18:02
37.0535,99.7981,0,10492.125984252,40015.2211921296,2009-07-21,05:18:31
37.0540833333333,99.7982666666667,0,10492.125984252,40015.2213078704,2009-07-21,05:18:41
37.0544833333333,99.79825,0,10488.845144357,40015.2213888889,2009-07-21,05:18:48
37.0548833333333,99.7981833333333,0,10488.845144357,40015.2214699074,2009-07-21,05:18:55
37.0553666666667,99.7979666666667,0,10485.5643044619,40015.2215740741,2009-07-21,05:19:04
37.0583333333333,99.7955666666667,0,10492.125984252,40015.2222106481,2009-07-21,05:19:59
37.0588666666667,99.79515,0,10485.5643044619,40015.2229282407,2009-07-21,05:21:01
37.0591333333333,99.79485,0,10488.845144357,40015.2230555556,2009-07-21,05:21:12
37.0592833333333,99.7946666666667,0,10488.845144357,40015.223125,2009-07-21,05:21:18
37.0595166666667,99.7944166666667,0,10492.125984252,40015.2235416667,2009-07-21,05:21:54
37.0600166666667,99.79385,0,10492.125984252,40015.2237037037,2009-07-21,05:22:08
37.0648333333333,99.78825,0,10479.0026246719,40015.2250115741,2009-07-21,05:24:01
37.0656,99.7873833333333,0,10492.125984252,40015.2252314815,2009-07-21,05:24:20
37.0662,99.7869333333333,0,10501.968503937,40015.2253819444,2009-07-21,05:24:33
37.0674833333333,99.7862833333333,0,10511.811023622,40015.2259953704,2009-07-21,05:25:26
37.06805,99.786,0,10508.530183727,40015.2268402778,2009-07-21,05:26:39
37.0734333333333,99.7833833333333,0,10515.0918635171,40015.2280439815,2009-07-21,05:28:23
37.074,99.7831,0,10518.3727034121,40015.2282638889,2009-07-21,05:28:42
37.07425,99.78295,0,10524.9343832021,40015.2289699074,2009-07-21,05:29:43
37.07505,99.7825833333333,0,10521.6535433071,40015.2296296296,2009-07-21,05:30:40
37.0804333333333,99.78,0,10515.0918635171,40015.2312384259,2009-07-21,05:32:59
37.08095,99.7797333333333,0,10515.0918635171,40015.2313657407,2009-07-21,05:33:10
37.0815,99.77935,0,10518.3727034121,40015.2315162037,2009-07-21,05:33:23
37.0835333333333,99.7775166666667,0,10518.3727034121,40015.2321064815,2009-07-21,05:34:14
37.08895,99.7725833333333,0,10528.2152230971,40015.2335416667,2009-07-21,05:36:18
37.0897833333333,99.77185,0,10531.4960629921,40015.2337615741,2009-07-21,05:36:37
37.0901833333333,99.7714666666667,0,10531.4960629921,40015.2338773148,2009-07-21,05:36:47
37.09105,99.7706833333333,0,10531.4960629921,40015.2341550926,2009-07-21,05:37:11
37.0916833333333,99.7700666666667,0,10534.7769028871,40015.2351273148,2009-07-21,05:38:35
37.09305,99.7688333333333,0,10534.7769028871,40015.2355555556,2009-07-21,05:39:12
37.0947166666667,99.76735,0,10541.3385826772,40015.2364699074,2009-07-21,05:40:31
37.1000833333333,99.7624333333333,0,10524.9343832021,40015.2380208333,2009-07-21,05:42:45
37.1068833333333,99.7563833333333,0,10518.3727034121,40015.2402430556,2009-07-21,05:45:57
37.1252833333333,99.7505833333333,0,10508.530183727,40015.243599537,2009-07-21,05:50:47
37.13355,99.7498166666667,0,10518.3727034121,40015.245150463,2009-07-21,05:53:01
37.1423666666667,99.7503833333333,0,10521.6535433071,40015.2474884259,2009-07-21,05:56:23
37.1427166666667,99.7504666666667,0,10521.6535433071,40015.2475578704,2009-07-21,05:56:29
37.1509166666667,99.75215,0,10515.0918635171,40015.2497337963,2009-07-21,05:59:37
37.1511833333333,99.7522166666667,0,10511.811023622,40015.2503240741,2009-07-21,06:00:28
37.1510166666667,99.7527333333333,0,10505.249343832,40015.2505324074,2009-07-21,06:00:46
37.15095,99.7531833333333,0,10501.968503937,40015.2506134259,2009-07-21,06:00:53
37.1508333333333,99.7536333333333,0,10498.687664042,40015.2507060185,2009-07-21,06:01:01
37.1508666666667,99.75425,0,10492.125984252,40015.2508101852,2009-07-21,06:01:10
37.15085,99.75465,0,10488.845144357,40015.2508912037,2009-07-21,06:01:17
37.1508666666667,99.7543166666667,0,10488.845144357,40015.2577662037,2009-07-21,06:11:11
37.1508333333333,99.7537666666667,0,10495.406824147,40015.2579166667,2009-07-21,06:11:24
37.15095,99.7532,0,10495.406824147,40015.2581134259,2009-07-21,06:11:41
37.1510333333333,99.7527666666667,0,10492.125984252,40015.2582291667,2009-07-21,06:11:51
37.1512666666667,99.7524,0,10498.687664042,40015.2583564815,2009-07-21,06:12:02
37.1514333333333,99.7523333333333,0,10501.968503937,40015.2584375,2009-07-21,06:12:09
37.1517833333333,99.7524,0,10498.687664042,40015.258587963,2009-07-21,06:12:22
37.1521333333333,99.7524833333333,0,10498.687664042,40015.2587037037,2009-07-21,06:12:32
37.15265,99.7526166666667,0,10498.687664042,40015.2588657407,2009-07-21,06:12:46
37.15305,99.7527,0,10495.406824147,40015.2589699074,2009-07-21,06:12:55
37.1547833333333,99.7530333333333,0,10495.406824147,40015.259375,2009-07-21,06:13:30
37.1555333333333,99.7532666666667,0,10495.406824147,40015.2595833333,2009-07-21,06:13:48
37.1593833333333,99.7546166666667,0,10495.406824147,40015.260474537,2009-07-21,06:15:05
37.1626166666667,99.7557333333333,0,10488.845144357,40015.2612268519,2009-07-21,06:16:10
37.16265,99.7564,0,10482.2834645669,40015.2613657407,2009-07-21,06:16:22
37.16275,99.7567833333333,0,10488.845144357,40015.2614699074,2009-07-21,06:16:31
37.1626166666667,99.7561833333333,0,10488.845144357,40015.2620833333,2009-07-21,06:17:24
37.1626,99.7557833333333,0,10495.406824147,40015.2621759259,2009-07-21,06:17:32
37.1629833333333,99.7558833333333,0,10495.406824147,40015.2623148148,2009-07-21,06:17:44
37.17175,99.7594333333333,0,10492.125984252,40015.2650694444,2009-07-21,06:21:42
37.1713,99.7592333333333,0,10495.406824147,40015.2653125,2009-07-21,06:22:03
37.1710666666667,99.7591333333333,0,10495.406824147,40015.2654166667,2009-07-21,06:22:12
37.1707666666667,99.7590166666667,0,10498.687664042,40015.2655208333,2009-07-21,06:22:21
37.1704166666667,99.7588666666667,0,10498.687664042,40015.2656597222,2009-07-21,06:22:33
37.17025,99.7588,0,10498.687664042,40015.2657291667,2009-07-21,06:22:39
37.1698666666667,99.7586166666667,0,10498.687664042,40015.2659259259,2009-07-21,06:22:56
37.1695666666667,99.7585,0,10495.406824147,40015.2666782407,2009-07-21,06:24:01
37.16945,99.7588,0,10498.687664042,40015.2667939815,2009-07-21,06:24:11
37.16935,99.75895,0,10501.968503937,40015.2675578704,2009-07-21,06:25:17
37.1694666666667,99.75875,0,10492.125984252,40015.2689351852,2009-07-21,06:27:16
37.1695833333333,99.7584833333333,0,10498.687664042,40015.2690277778,2009-07-21,06:27:24
37.1698166666667,99.7585666666667,0,10498.687664042,40015.2691203704,2009-07-21,06:27:32
37.1709166666667,99.7590666666667,0,10498.687664042,40015.2694212963,2009-07-21,06:27:58
37.172,99.7595333333333,0,10498.687664042,40015.2696990741,2009-07-21,06:28:22
37.17275,99.7598666666667,0,10501.968503937,40015.2702893519,2009-07-21,06:29:13
37.17765,99.7620666666667,0,10501.968503937,40015.2712847222,2009-07-21,06:30:39
37.1836333333333,99.7654,0,10505.249343832,40015.2724884259,2009-07-21,06:32:23
37.18455,99.76555,0,10505.249343832,40015.2726736111,2009-07-21,06:32:39
37.1851833333333,99.7653833333333,0,10505.249343832,40015.2728125,2009-07-21,06:32:51
37.1867333333333,99.7642333333333,0,10511.811023622,40015.2731712963,2009-07-21,06:33:22
37.1873166666667,99.76375,0,10521.6535433071,40015.2733217593,2009-07-21,06:33:35
37.18795,99.7632166666667,0,10531.4960629921,40015.2735069444,2009-07-21,06:33:51
37.1885833333333,99.7627,0,10541.3385826772,40015.27375,2009-07-21,06:34:12
37.1888,99.7625,0,10547.9002624672,40015.2738657407,2009-07-21,06:34:22
37.1893833333333,99.762,0,10547.9002624672,40015.2746527778,2009-07-21,06:35:30
37.1897666666667,99.7616666666667,0,10547.9002624672,40015.2754861111,2009-07-21,06:36:42
37.1902666666667,99.7612666666667,0,10551.1811023622,40015.2758564815,2009-07-21,06:37:14
37.1907833333333,99.7611166666667,0,10541.3385826772,40015.2759953704,2009-07-21,06:37:26
37.19125,99.7612,0,10534.7769028871,40015.2760763889,2009-07-21,06:37:33
37.1917666666667,99.7617,0,10534.7769028871,40015.2761805556,2009-07-21,06:37:42
37.1995833333333,99.7791,0,10511.811023622,40015.2795601852,2009-07-21,06:42:34
37.1997333333333,99.7796833333333,0,10521.6535433071,40015.2797453704,2009-07-21,06:42:50
37.1998333333333,99.7803666666667,0,10531.4960629921,40015.280474537,2009-07-21,06:43:53
37.2004666666667,99.7927166666667,0,10524.9343832021,40015.2835069444,2009-07-21,06:48:15
37.20145,99.8000333333333,0,10511.811023622,40015.2847685185,2009-07-21,06:50:04
37.2016166666667,99.8009,0,10511.811023622,40015.2849305556,2009-07-21,06:50:18
37.2017833333333,99.8020333333333,0,10518.3727034121,40015.2854050926,2009-07-21,06:50:59
37.20165,99.8012666666667,0,10515.0918635171,40015.2856365741,2009-07-21,06:51:19
37.2016,99.8017833333333,0,10508.530183727,40015.2857986111,2009-07-21,06:51:33
37.2016166666667,99.80205,0,10505.249343832,40015.2859027778,2009-07-21,06:51:42
37.20135,99.8021166666667,0,10511.811023622,40015.2860532407,2009-07-21,06:51:55
37.2009833333333,99.8022,0,10511.811023622,40015.2862037037,2009-07-21,06:52:08
37.2007166666667,99.8022166666667,0,10511.811023622,40015.2862962963,2009-07-21,06:52:16
37.20035,99.8023,0,10505.249343832,40015.2864467593,2009-07-21,06:52:29
37.1988,99.80265,0,10501.968503937,40015.2869097222,2009-07-21,06:53:09
37.1986333333333,99.8028666666667,0,10501.968503937,40015.2869907407,2009-07-21,06:53:16
37.1985833333333,99.8031333333333,0,10501.968503937,40015.2871643519,2009-07-21,06:53:31
37.1984333333333,99.8030666666667,0,10501.968503937,40015.287337963,2009-07-21,06:53:46
37.1980666666667,99.8033333333333,0,10495.406824147,40015.2874768519,2009-07-21,06:53:58
37.1975833333333,99.8036333333333,0,10479.0026246719,40015.2876041667,2009-07-21,06:54:09
37.1972666666667,99.8040666666667,0,10475.7217847769,40015.2877083333,2009-07-21,06:54:18
37.19635,99.8041833333333,0,10472.4409448819,40015.2880208333,2009-07-21,06:54:45
37.1959666666667,99.8041833333333,0,10475.7217847769,40015.2882060185,2009-07-21,06:55:01
37.1957333333333,99.8041,0,10479.0026246719,40015.2883796296,2009-07-21,06:55:16
37.1953166666667,99.8042166666667,0,10475.7217847769,40015.2886111111,2009-07-21,06:55:36
37.1950166666667,99.8043166666667,0,10475.7217847769,40015.2887962963,2009-07-21,06:55:52
37.1949166666667,99.8044333333333,0,10472.4409448819,40015.2899189815,2009-07-21,06:57:29
37.19475,99.8044666666667,0,10469.1601049869,40015.2908680556,2009-07-21,06:58:51
37.1949,99.8044666666667,0,10469.1601049869,40015.297650463,2009-07-21,07:08:37
37.1952,99.8045333333333,0,10482.2834645669,40015.3074537037,2009-07-21,07:22:44
37.1954,99.8045,0,10485.5643044619,40015.307650463,2009-07-21,07:23:01
37.19575,99.8044,0,10479.0026246719,40015.3078935185,2009-07-21,07:23:22
37.1959666666667,99.8043333333333,0,10479.0026246719,40015.3080902778,2009-07-21,07:23:39
37.1961333333333,99.8042833333333,0,10479.0026246719,40015.3082291667,2009-07-21,07:23:51
37.1963833333333,99.8041666666667,0,10479.0026246719,40015.3084837963,2009-07-21,07:24:13
37.1965333333333,99.8040666666667,0,10479.0026246719,40015.3086226852,2009-07-21,07:24:25
37.1967333333333,99.804,0,10482.2834645669,40015.3091898148,2009-07-21,07:25:14
37.1970333333333,99.8038166666667,0,10482.2834645669,40015.3094328704,2009-07-21,07:25:35
37.19735,99.80365,0,10482.2834645669,40015.3096875,2009-07-21,07:25:57
37.1976333333333,99.8035833333333,0,10485.5643044619,40015.3098958333,2009-07-21,07:26:15
37.1979166666667,99.8034,0,10495.406824147,40015.3100810185,2009-07-21,07:26:31
37.1981833333333,99.8032333333333,0,10501.968503937,40015.3103472222,2009-07-21,07:26:54
37.1983333333333,99.8031166666667,0,10505.249343832,40015.3105092593,2009-07-21,07:27:08
37.1985,99.8030666666667,0,10508.530183727,40015.3112847222,2009-07-21,07:28:15
37.1986666666667,99.80275,0,10508.530183727,40015.3114583333,2009-07-21,07:28:30
37.1989,99.8026,0,10505.249343832,40015.3115393519,2009-07-21,07:28:37
37.19935,99.8025,0,10508.530183727,40015.3116666667,2009-07-21,07:28:48
37.1997333333333,99.8024166666667,0,10511.811023622,40015.3118055556,2009-07-21,07:29:00
37.2000833333333,99.8023333333333,0,10511.811023622,40015.3119791667,2009-07-21,07:29:15
37.20035,99.8023,0,10515.0918635171,40015.3121412037,2009-07-21,07:29:29
37.20065,99.8022333333333,0,10518.3727034121,40015.3123263889,2009-07-21,07:29:45
37.201,99.8021833333333,0,10518.3727034121,40015.3125115741,2009-07-21,07:30:01
37.20125,99.8021166666667,0,10521.6535433071,40015.3126851852,2009-07-21,07:30:16
37.2015666666667,99.8020333333333,0,10531.4960629921,40015.3138310185,2009-07-21,07:31:55
37.2015166666667,99.8015833333333,0,10531.4960629921,40015.3139930556,2009-07-21,07:32:09
37.2015333333333,99.8012833333333,0,10538.0577427822,40015.3141087963,2009-07-21,07:32:19
37.2032,99.8073333333333,0,10600.3937007874,40015.3164930556,2009-07-21,07:35:45
37.2033666666667,99.8078333333333,0,10603.6745406824,40015.317037037,2009-07-21,07:36:32
37.2045166666667,99.8116333333333,0,10629.9212598425,40015.3182060185,2009-07-21,07:38:13
37.2049666666667,99.8130666666667,0,10633.2020997375,40015.3186226852,2009-07-21,07:38:49
37.20595,99.8160833333333,0,10629.9212598425,40015.3194328704,2009-07-21,07:39:59
37.2064166666667,99.81685,0,10626.6404199475,40015.3195949074,2009-07-21,07:40:13
37.2148,99.8289333333333,0,10606.9553805774,40015.3221759259,2009-07-21,07:43:56
37.2154333333333,99.8294666666667,0,10606.9553805774,40015.3223263889,2009-07-21,07:44:09
37.2224666666667,99.83265,0,10570.8661417323,40015.3234837963,2009-07-21,07:45:49
37.2240166666667,99.8334666666667,0,10564.3044619423,40015.3237615741,2009-07-21,07:46:13
37.2261,99.83455,0,10570.8661417323,40015.3241550926,2009-07-21,07:46:47
37.22645,99.8347333333333,0,10574.1469816273,40015.3242361111,2009-07-21,07:46:54
37.2291833333333,99.8361,0,10583.9895013123,40015.3249189815,2009-07-21,07:47:53
37.2434666666667,99.8380166666667,0,10551.1811023622,40015.3277893519,2009-07-21,07:52:01
37.24415,99.8385666666667,0,10554.4619422572,40015.3279166667,2009-07-21,07:52:12
37.25695,99.8524666666667,0,10534.7769028871,40015.3307175926,2009-07-21,07:56:14
37.2579833333333,99.8544,0,10534.7769028871,40015.3310648148,2009-07-21,07:56:44
37.2623,99.8631833333333,0,10547.9002624672,40015.3328356481,2009-07-21,07:59:17
37.2672833333333,99.87575,0,10597.1128608924,40015.3366550926,2009-07-21,08:04:47
37.2679666666667,99.8789166666667,0,10600.3937007874,40015.3372453704,2009-07-21,08:05:38
37.26825,99.88125,0,10593.8320209974,40015.3382175926,2009-07-21,08:07:02
37.2684166666667,99.8813333333333,0,10633.2020997375,40015.3388541667,2009-07-21,08:07:57
37.2683166666667,99.8818166666667,0,10623.3595800525,40015.3405324074,2009-07-21,08:10:22
37.26835,99.8822,0,10623.3595800525,40015.340625,2009-07-21,08:10:30
37.2690833333333,99.8893666666667,0,10600.3937007874,40015.3419444444,2009-07-21,08:12:24
37.2718833333333,99.9011333333333,0,10613.5170603675,40015.3440740741,2009-07-21,08:15:28
37.2730833333333,99.9246166666667,0,10633.2020997375,40015.3480902778,2009-07-21,08:21:15
37.2730833333333,99.92895,0,10633.2020997375,40015.3488310185,2009-07-21,08:22:19
37.2731166666667,99.9294166666667,0,10633.2020997375,40015.3489236111,2009-07-21,08:22:27
37.2728166666667,99.9304166666667,0,10626.6404199475,40015.3490972222,2009-07-21,08:22:42
37.2719,99.9322666666667,0,10620.0787401575,40015.3494560185,2009-07-21,08:23:13
37.2715833333333,99.93285,0,10616.7979002625,40015.3495833333,2009-07-21,08:23:24
37.2712666666667,99.9335833333333,0,10610.2362204724,40015.3512268519,2009-07-21,08:25:46
37.2709666666667,99.9340166666667,0,10610.2362204724,40015.3513657407,2009-07-21,08:25:58
37.2691,99.93755,0,10600.3937007874,40015.3521296296,2009-07-21,08:27:04
37.2675,99.94075,0,10593.8320209974,40015.3545486111,2009-07-21,08:30:33
37.2673833333333,99.9408833333333,0,10593.8320209974,40015.3546990741,2009-07-21,08:30:46
37.26715,99.94125,0,10590.5511811024,40015.3550231481,2009-07-21,08:31:14
37.2670833333333,99.9415,0,10590.5511811024,40015.3552662037,2009-07-21,08:31:35
37.2668166666667,99.9418833333333,0,10587.2703412073,40015.3553819444,2009-07-21,08:31:45
37.2649333333333,99.94545,0,10577.4278215223,40015.3561689815,2009-07-21,08:32:53
37.2647166666667,99.94585,0,10577.4278215223,40015.3567592593,2009-07-21,08:33:44
37.2542833333333,99.9656,0,10524.9343832021,40015.3611342593,2009-07-21,08:40:02
37.2541166666667,99.9662166666667,0,10528.2152230971,40015.36125,2009-07-21,08:40:12
37.25415,99.9672166666667,0,10531.4960629921,40015.3614236111,2009-07-21,08:40:27
37.2551,99.97245,0,10534.7769028871,40015.362337963,2009-07-21,08:41:46
37.2553166666667,99.97365,0,10541.3385826772,40015.3625347222,2009-07-21,08:42:03
37.2781,100.0534,0,10646.3254593176,40015.377650463,2009-07-21,09:03:49
37.2830333333333,100.066516666667,0,10679.1338582677,40015.3809375,2009-07-21,09:08:33
37.2834166666667,100.0675,0,10682.4146981627,40015.3814583333,2009-07-21,09:09:18
37.2836166666667,100.067966666667,0,10685.6955380577,40015.3815856481,2009-07-21,09:09:29
37.2838166666667,100.068316666667,0,10685.6955380577,40015.3817013889,2009-07-21,09:09:39
37.2839333333333,100.0685,0,10682.4146981627,40015.3825,2009-07-21,09:10:48
37.2849,100.069316666667,0,10685.6955380577,40015.3828240741,2009-07-21,09:11:16
37.2850833333333,100.06945,0,10682.4146981627,40015.383275463,2009-07-21,09:11:55
37.2852666666667,100.069566666667,0,10682.4146981627,40015.3838773148,2009-07-21,09:12:47
37.2859833333333,100.070033333333,0,10685.6955380577,40015.3841087963,2009-07-21,09:13:07
37.2863166666667,100.07025,0,10685.6955380577,40015.3842013889,2009-07-21,09:13:15
37.2889666666667,100.07195,0,10692.2572178478,40015.3848842593,2009-07-21,09:14:14
37.2894833333333,100.0724,0,10692.2572178478,40015.3850231481,2009-07-21,09:14:26
37.2900833333333,100.073216666667,0,10692.2572178478,40015.3852199074,2009-07-21,09:14:43
37.2903666666667,100.0737,0,10695.5380577428,40015.3853356481,2009-07-21,09:14:53
37.2909,100.0746,0,10698.8188976378,40015.3855208333,2009-07-21,09:15:09
37.29185,100.076183333333,0,10702.0997375328,40015.3858217593,2009-07-21,09:15:35
37.2939833333333,100.0796,0,10708.6614173228,40015.3866087963,2009-07-21,09:16:43
37.2952,100.081333333333,0,10715.2230971129,40015.3870138889,2009-07-21,09:17:18
37.2956166666667,100.081883333333,0,10715.2230971129,40015.3871527778,2009-07-21,09:17:30
37.2968333333333,100.083466666667,0,10715.2230971129,40015.3875578704,2009-07-21,09:18:05
37.3000833333333,100.087666666667,0,10725.0656167979,40015.388599537,2009-07-21,09:19:35
37.3029,100.091316666667,0,10738.188976378,40015.3893865741,2009-07-21,09:20:43
37.3144,100.106233333333,0,10770.9973753281,40015.3927199074,2009-07-21,09:25:31
37.3155666666667,100.107766666667,0,10770.9973753281,40015.3930787037,2009-07-21,09:26:02
37.31685,100.109416666667,0,10774.2782152231,40015.3934606481,2009-07-21,09:26:35
37.31705,100.109566666667,0,10774.2782152231,40015.3935300926,2009-07-21,09:26:41
37.3172166666667,100.1099,0,10777.5590551181,40015.3940509259,2009-07-21,09:27:26
37.3177166666667,100.11055,0,10780.8398950131,40015.394212963,2009-07-21,09:27:40
37.3185333333333,100.111566666667,0,10784.1207349081,40015.3944675926,2009-07-21,09:28:02
37.3193,100.1126,0,10784.1207349081,40015.3947222222,2009-07-21,09:28:24
37.32695,100.1226,0,10807.0866141732,40015.397662037,2009-07-21,09:32:38
37.3271333333333,100.12285,0,10803.8057742782,40015.3987615741,2009-07-21,09:34:13
37.3282833333333,100.124416666667,0,10797.2440944882,40015.3992824074,2009-07-21,09:34:58
37.3285166666667,100.124733333333,0,10803.8057742782,40015.3999768518,2009-07-21,09:35:58
37.3288,100.125116666667,0,10807.0866141732,40015.4003819444,2009-07-21,09:36:33
37.3294333333333,100.12605,0,10820.2099737533,40015.4007175926,2009-07-21,09:37:02
37.3296166666667,100.126416666667,0,10823.4908136483,40015.4008449074,2009-07-21,09:37:13
37.3296833333333,100.126966666667,0,10833.3333333333,40015.4009953704,2009-07-21,09:37:26
37.3296,100.127566666667,0,10833.3333333333,40015.4011689815,2009-07-21,09:37:41
37.3293666666667,100.128133333333,0,10833.3333333333,40015.4013194444,2009-07-21,09:37:54
37.3290166666667,100.128883333333,0,10836.6141732283,40015.4015162037,2009-07-21,09:38:11
37.32875,100.129416666667,0,10836.6141732283,40015.4016435185,2009-07-21,09:38:22
37.3281833333333,100.130533333333,0,10836.6141732283,40015.4018981481,2009-07-21,09:38:44
37.3279166666667,100.131033333333,0,10836.6141732283,40015.402037037,2009-07-21,09:38:56
37.3275666666667,100.131733333333,0,10839.8950131234,40015.4022222222,2009-07-21,09:39:12
37.3271333333333,100.1326,0,10843.1758530184,40015.4024537037,2009-07-21,09:39:32
37.3265833333333,100.133766666667,0,10846.4566929134,40015.4027430556,2009-07-21,09:39:57
37.3263666666667,100.133966666667,0,10846.4566929134,40015.4031712963,2009-07-21,09:40:34
37.32635,100.134233333333,0,10879.2650918635,40015.4039351852,2009-07-21,09:41:40
37.3262,100.134616666667,0,10879.2650918635,40015.4040856481,2009-07-21,09:41:53
37.32605,100.134866666667,0,10885.8267716535,40015.4042476852,2009-07-21,09:42:07
37.3258666666667,100.134683333333,0,10882.5459317585,40015.404375,2009-07-21,09:42:18
37.32565,100.1346,0,10889.1076115486,40015.4044907407,2009-07-21,09:42:28
37.3258333333333,100.134816666667,0,10895.6692913386,40015.4047453704,2009-07-21,09:42:50
37.32595,100.134983333333,0,10902.2309711286,40015.4051273148,2009-07-21,09:43:23
37.3254833333333,100.1359,0,10885.8267716535,40015.4082060185,2009-07-21,09:47:49
37.3252833333333,100.136433333333,0,10882.5459317585,40015.4083449074,2009-07-21,09:48:01
37.3249333333333,100.137066666667,0,10879.2650918635,40015.4085300926,2009-07-21,09:48:17
37.3227,100.1414,0,10846.4566929134,40015.4097569444,2009-07-21,09:50:03
37.3224333333333,100.141933333333,0,10843.1758530184,40015.4099074074,2009-07-21,09:50:16
37.3222333333333,100.142316666667,0,10836.6141732283,40015.4100347222,2009-07-21,09:50:27
37.32185,100.143033333333,0,10836.6141732283,40015.4103240741,2009-07-21,09:50:52
37.3235333333333,100.1398,0,10843.1758530184,40015.4111574074,2009-07-21,09:52:04
37.3238166666667,100.139266666667,0,10846.4566929134,40015.4113194444,2009-07-21,09:52:18
37.3239833333333,100.139266666667,0,10853.0183727034,40015.4114699074,2009-07-21,09:52:31
37.3243333333333,100.138216666667,0,10846.4566929134,40015.412037037,2009-07-21,09:53:20
37.32475,100.137416666667,0,10843.1758530184,40015.4122222222,2009-07-21,09:53:36
37.3250666666667,100.136783333333,0,10843.1758530184,40015.4123726852,2009-07-21,09:53:49
37.3252666666667,100.136333333333,0,10843.1758530184,40015.4124768519,2009-07-21,09:53:58
37.3254833333333,100.135933333333,0,10846.4566929134,40015.4125925926,2009-07-21,09:54:08
37.3256166666667,100.135633333333,0,10853.0183727034,40015.4126736111,2009-07-21,09:54:15
37.3258166666667,100.135183333333,0,10846.4566929134,40015.4128009259,2009-07-21,09:54:26
37.3259666666667,100.13495,0,10853.0183727034,40015.4128819444,2009-07-21,09:54:33
37.3262333333333,100.135116666667,0,10849.7375328084,40015.4130092593,2009-07-21,09:54:44
37.3265666666667,100.135416666667,0,10856.2992125984,40015.4131481481,2009-07-21,09:54:56
37.3257833333333,100.134766666667,0,10846.4566929134,40015.4138310185,2009-07-21,09:55:55
37.32475,100.133766666667,0,10833.3333333333,40015.414212963,2009-07-21,09:56:28
37.32455,100.133616666667,0,10830.0524934383,40015.4143171296,2009-07-21,09:56:37
37.3250166666667,100.134116666667,0,10833.3333333333,40015.4146412037,2009-07-21,09:57:05
37.3252666666667,100.134283333333,0,10833.3333333333,40015.4148263889,2009-07-21,09:57:21
37.3256333333333,100.134616666667,0,10839.8950131234,40015.4149537037,2009-07-21,09:57:32
37.3260833333333,100.13495,0,10856.2992125984,40015.4152893518,2009-07-21,09:58:01
37.3262166666667,100.13495,0,10875.9842519685,40015.415462963,2009-07-21,09:58:16
37.3260333333333,100.134933333333,0,10875.9842519685,40015.4156597222,2009-07-21,09:58:33
37.3257166666667,100.135233333333,0,10872.7034120735,40015.415775463,2009-07-21,09:58:43
37.32555,100.135566666667,0,10872.7034120735,40015.4158680556,2009-07-21,09:58:51
37.3255666666667,100.135416666667,0,10898.9501312336,40015.4176851852,2009-07-21,10:01:28
37.3257,100.135166666667,0,10908.7926509186,40015.4180092593,2009-07-21,10:01:56
37.3256833333333,100.1348,0,10921.9160104987,40015.4186458333,2009-07-21,10:02:51
37.3254,100.135033333333,0,10921.9160104987,40015.4186689815,2009-07-21,10:02:53
37.3262,100.134883333333,0,10921.9160104987,40015.4202430556,2009-07-21,10:05:09
37.3261,100.135,0,10921.9160104987,40015.4203240741,2009-07-21,10:05:16
