# Supplementary material for: Research on differential privacy protection method based on user tendency
Source: PLoS One. 2023 Oct 26;18(10):e0288823. doi: 10.1371/journal.pone.0288823 (PMC10602288; doi:10.1371/journal.pone.0288823)
Supplement: S4 Data — (ZIP) [file pone.0288823.s004.zip › Data 5-4/111/Trajectory/20090722015733.plt]

Geolife trajectory
WGS 84
Altitude is in Feet
Reserved 3
0,2,255,My Track,0,0,2,8421376
0
37.3188666666667,100.149466666667,0,10918.6351706037,40016.0816319444,2009-07-22,01:57:33
37.31875,100.149416666667,0,10918.6351706037,40016.0817476852,2009-07-22,01:57:43
37.3185333333333,100.149583333333,0,10918.6351706037,40016.0818634259,2009-07-22,01:57:53
37.3183666666667,100.149883333333,0,10918.6351706037,40016.0819444444,2009-07-22,01:58:00
37.318,100.15045,0,10918.6351706037,40016.0820833333,2009-07-22,01:58:12
37.31765,100.151066666667,0,10895.6692913386,40016.0822222222,2009-07-22,01:58:24
37.3169,100.152533333333,0,10866.1417322835,40016.0825694444,2009-07-22,01:58:54
37.3151,100.156016666667,0,10856.2992125984,40016.0837847222,2009-07-22,02:00:39
37.3146,100.157016666667,0,10846.4566929134,40016.0846875,2009-07-22,02:01:57
37.3141,100.15805,0,10866.1417322835,40016.0850810185,2009-07-22,02:02:31
37.31395,100.158583333333,0,10872.7034120735,40016.0852777778,2009-07-22,02:02:48
37.3139,100.161316666667,0,10912.0734908136,40016.0863310185,2009-07-22,02:04:19
37.3137833333333,100.161633333333,0,10915.3543307087,40016.0864699074,2009-07-22,02:04:31
37.3135333333333,100.161866666667,0,10921.9160104987,40016.0870486111,2009-07-22,02:05:21
37.3131833333333,100.161883333333,0,10935.0393700787,40016.0872337963,2009-07-22,02:05:37
37.3128666666667,100.161716666667,0,10941.6010498688,40016.0874074074,2009-07-22,02:05:52
37.3126833333333,100.161583333333,0,10944.8818897638,40016.0875231481,2009-07-22,02:06:02
37.31235,100.16145,0,10941.6010498688,40016.0876967593,2009-07-22,02:06:17
37.3121166666667,100.161466666667,0,10944.8818897638,40016.0877777778,2009-07-22,02:06:24
37.3118,100.161716666667,0,10944.8818897638,40016.0879050926,2009-07-22,02:06:35
37.3115666666667,100.162216666667,0,10948.1627296588,40016.0880555556,2009-07-22,02:06:48
37.3105666666667,100.165,0,10912.0734908136,40016.0884953704,2009-07-22,02:07:26
37.3089833333333,100.166583333333,0,10875.9842519685,40016.0887152778,2009-07-22,02:07:45
37.3061,100.167633333333,0,10836.6141732283,40016.0890046296,2009-07-22,02:08:10
37.3051,100.16845,0,10820.2099737533,40016.0891203704,2009-07-22,02:08:20
37.3022833333333,100.172883333333,0,10780.8398950131,40016.0896180556,2009-07-22,02:09:03
37.2967833333333,100.177566666667,0,10734.9081364829,40016.090474537,2009-07-22,02:10:17
37.2962666666667,100.178216666667,0,10731.6272965879,40016.0905787037,2009-07-22,02:10:26
37.2923666666667,100.192016666667,0,10711.9422572178,40016.0926736111,2009-07-22,02:13:27
37.2899666666667,100.2166,0,10721.7847769029,40016.0973726852,2009-07-22,02:20:13
37.2887,100.2217,0,10721.7847769029,40016.098287037,2009-07-22,02:21:32
37.2884333333333,100.222333333333,0,10718.5039370079,40016.0984027778,2009-07-22,02:21:42
37.28835,100.222533333333,0,10705.3805774278,40016.0991782407,2009-07-22,02:22:49
37.2851666666667,100.228783333333,0,10695.5380577428,40016.1004861111,2009-07-22,02:24:42
37.28485,100.229733333333,0,10692.2572178478,40016.1006481481,2009-07-22,02:24:56
37.2797833333333,100.251433333333,0,10682.4146981627,40016.1043171296,2009-07-22,02:30:13
37.2796666666667,100.25195,0,10682.4146981627,40016.1044791667,2009-07-22,02:30:27
37.27895,100.255383333333,0,10679.1338582677,40016.1051967593,2009-07-22,02:31:29
37.27895,100.2559,0,10672.5721784777,40016.1053009259,2009-07-22,02:31:38
37.2790666666667,100.256516666667,0,10666.0104986877,40016.1057523148,2009-07-22,02:32:17
37.2798666666667,100.260183333333,0,10636.4829396325,40016.1063773148,2009-07-22,02:33:11
37.2797833333333,100.261133333333,0,10633.2020997375,40016.1065277778,2009-07-22,02:33:24
37.2782,100.267466666667,0,10623.3595800525,40016.1075925926,2009-07-22,02:34:56
37.27435,100.278566666667,0,10633.2020997375,40016.1096990741,2009-07-22,02:37:58
37.2731166666667,100.282533333333,0,10639.7637795276,40016.1105092593,2009-07-22,02:39:08
37.26695,100.3113,0,10643.0446194226,40016.1153356481,2009-07-22,02:46:05
37.2641833333333,100.3322,0,10682.4146981627,40016.1193518518,2009-07-22,02:51:52
37.2641333333333,100.332433333333,0,10682.4146981627,40016.1194560185,2009-07-22,02:52:01
37.2570333333333,100.346566666667,0,10633.2020997375,40016.1234837963,2009-07-22,02:57:49
37.2548,100.35095,0,10620.0787401575,40016.1243287037,2009-07-22,02:59:02
37.2544666666667,100.3516,0,10620.0787401575,40016.1244560185,2009-07-22,02:59:13
37.25405,100.35245,0,10620.0787401575,40016.1246296296,2009-07-22,02:59:28
37.2535333333333,100.35345,0,10616.7979002625,40016.1248958333,2009-07-22,02:59:51
37.2529166666667,100.3547,0,10620.0787401575,40016.1255208333,2009-07-22,03:00:45
37.2527333333333,100.354566666667,0,10616.7979002625,40016.1257407407,2009-07-22,03:01:04
37.2527166666667,100.354433333333,0,10620.0787401575,40016.1296643519,2009-07-22,03:06:43
37.2527833333333,100.354683333333,0,10620.0787401575,40016.1298611111,2009-07-22,03:07:00
37.2527666666667,100.35495,0,10623.3595800525,40016.1301388889,2009-07-22,03:07:24
37.25265,100.355166666667,0,10623.3595800525,40016.1302430556,2009-07-22,03:07:33
37.2523333333333,100.3558,0,10626.6404199475,40016.1304976852,2009-07-22,03:07:55
37.2521,100.35625,0,10626.6404199475,40016.130625,2009-07-22,03:08:06
37.2512666666667,100.357866666667,0,10629.9212598425,40016.1311111111,2009-07-22,03:08:48
37.2508833333333,100.358633333333,0,10629.9212598425,40016.1313078704,2009-07-22,03:09:05
37.2465166666667,100.3673,0,10649.6062992126,40016.1338078704,2009-07-22,03:12:41
37.2464833333333,100.367516666667,0,10646.3254593176,40016.1341782407,2009-07-22,03:13:13
37.2414,100.377066666667,0,10666.0104986877,40016.1365162037,2009-07-22,03:16:35
37.2307833333333,100.396916666667,0,10708.6614173228,40016.1414467593,2009-07-22,03:23:41
37.2275333333333,100.4029,0,10718.5039370079,40016.1428819444,2009-07-22,03:25:45
37.2271833333333,100.403516666667,0,10718.5039370079,40016.1430324074,2009-07-22,03:25:58
37.2253666666667,100.406716666667,0,10718.5039370079,40016.1438078704,2009-07-22,03:27:05
37.2250666666667,100.40775,0,10718.5039370079,40016.1440393519,2009-07-22,03:27:25
37.2244833333333,100.410366666667,0,10728.3464566929,40016.1447222222,2009-07-22,03:28:24
37.2245,100.410616666667,0,10728.3464566929,40016.1448148148,2009-07-22,03:28:32
37.22445,100.410866666667,0,10767.7165354331,40016.1459375,2009-07-22,03:30:09
37.2243333333333,100.411233333333,0,10761.154855643,40016.146099537,2009-07-22,03:30:23
37.22425,100.4116,0,10761.154855643,40016.1462731481,2009-07-22,03:30:38
37.2242333333333,100.41175,0,10787.4015748031,40016.1467824074,2009-07-22,03:31:22
37.2240666666667,100.412116666667,0,10790.6824146982,40016.1471990741,2009-07-22,03:31:58
37.22345,100.414816666667,0,10770.9973753281,40016.1478356481,2009-07-22,03:32:53
37.2231,100.416166666667,0,10764.4356955381,40016.1481597222,2009-07-22,03:33:21
37.2227833333333,100.416616666667,0,10761.154855643,40016.1482986111,2009-07-22,03:33:33
37.2221666666667,100.417266666667,0,10757.874015748,40016.1485300926,2009-07-22,03:33:53
37.2219333333333,100.4175,0,10757.874015748,40016.1486111111,2009-07-22,03:34:00
37.2212333333333,100.41825,0,10754.593175853,40016.1488773148,2009-07-22,03:34:23
37.2206333333333,100.418883333333,0,10754.593175853,40016.1490856481,2009-07-22,03:34:41
37.22015,100.419383333333,0,10751.312335958,40016.1492476852,2009-07-22,03:34:55
37.21785,100.4218,0,10751.312335958,40016.1499768518,2009-07-22,03:35:58
37.2175666666667,100.422116666667,0,10751.312335958,40016.1501041667,2009-07-22,03:36:09
37.2174333333333,100.42225,0,10748.031496063,40016.1505324074,2009-07-22,03:36:46
37.2172666666667,100.422433333333,0,10744.750656168,40016.1521412037,2009-07-22,03:39:05
37.2170166666667,100.4227,0,10738.188976378,40016.1526041667,2009-07-22,03:39:45
37.2168333333333,100.423033333333,0,10734.9081364829,40016.1528935185,2009-07-22,03:40:10
37.21665,100.42345,0,10738.188976378,40016.1530555556,2009-07-22,03:40:24
37.2144,100.4366,0,10725.0656167979,40016.1563773148,2009-07-22,03:45:11
37.2144666666667,100.437983333333,0,10725.0656167979,40016.1566550926,2009-07-22,03:45:35
37.2145333333333,100.438616666667,0,10721.7847769029,40016.1567824074,2009-07-22,03:45:46
37.2163166666667,100.44725,0,10725.0656167979,40016.1587731481,2009-07-22,03:48:38
37.2202166666667,100.466166666667,0,10751.312335958,40016.1627893519,2009-07-22,03:54:25
37.2204166666667,100.467133333333,0,10751.312335958,40016.1630324074,2009-07-22,03:54:46
37.2207166666667,100.468633333333,0,10757.874015748,40016.1634375,2009-07-22,03:55:21
37.2208333333333,100.46915,0,10757.874015748,40016.1636342593,2009-07-22,03:55:38
37.2217333333333,100.47385,0,10761.154855643,40016.1647453704,2009-07-22,03:57:14
37.22165,100.474733333333,0,10761.154855643,40016.1649305556,2009-07-22,03:57:30
37.2214666666667,100.4753,0,10761.154855643,40016.1650578704,2009-07-22,03:57:41
37.22125,100.475733333333,0,10761.154855643,40016.165162037,2009-07-22,03:57:50
37.2200833333333,100.477433333333,0,10764.4356955381,40016.1658449074,2009-07-22,03:58:49
37.2197,100.477966666667,0,10761.154855643,40016.1662962963,2009-07-22,03:59:28
37.2193166666667,100.478533333333,0,10764.4356955381,40016.1664351852,2009-07-22,03:59:40
37.2165833333333,100.4823,0,10764.4356955381,40016.1672800926,2009-07-22,04:00:53
37.2159666666667,100.482783333333,0,10764.4356955381,40016.1674074074,2009-07-22,04:01:04
37.2155,100.482966666667,0,10761.154855643,40016.1674884259,2009-07-22,04:01:11
37.2000166666667,100.48525,0,10738.188976378,40016.1699768519,2009-07-22,04:04:46
37.1981833333333,100.48605,0,10731.6272965879,40016.1702777778,2009-07-22,04:05:12
37.19665,100.486966666667,0,10731.6272965879,40016.1705324074,2009-07-22,04:05:34
37.1948833333333,100.488,0,10721.7847769029,40016.1708564815,2009-07-22,04:06:02
37.19175,100.489866666667,0,10711.9422572178,40016.1714351852,2009-07-22,04:06:52
37.185,100.493783333333,0,10688.9763779528,40016.1726273148,2009-07-22,04:08:35
37.1832,100.4949,0,10685.6955380577,40016.172962963,2009-07-22,04:09:04
37.1814,100.496366666667,0,10685.6955380577,40016.1733101852,2009-07-22,04:09:34
37.181,100.49685,0,10682.4146981627,40016.1734027778,2009-07-22,04:09:42
37.1737666666667,100.507833333333,0,10702.0997375328,40016.1757523148,2009-07-22,04:13:05
37.1697,100.514816666667,0,10718.5039370079,40016.1772106481,2009-07-22,04:15:11
37.1676333333333,100.51915,0,10725.0656167979,40016.1781018519,2009-07-22,04:16:28
37.1625333333333,100.529733333333,0,10731.6272965879,40016.1802546296,2009-07-22,04:19:34
37.1609666666667,100.53295,0,10734.9081364829,40016.1808680556,2009-07-22,04:20:27
37.1608333333333,100.533266666667,0,10734.9081364829,40016.1809375,2009-07-22,04:20:33
37.1591333333333,100.536383333333,0,10734.9081364829,40016.1815972222,2009-07-22,04:21:30
37.1581833333333,100.53795,0,10734.9081364829,40016.1819328704,2009-07-22,04:21:59
37.1554166666667,100.542516666667,0,10728.3464566929,40016.1837384259,2009-07-22,04:24:35
37.1551166666667,100.543033333333,0,10728.3464566929,40016.1838773148,2009-07-22,04:24:47
37.15315,100.546216666667,0,10725.0656167979,40016.1845833333,2009-07-22,04:25:48
37.1439,100.562283333333,0,10718.5039370079,40016.1877199074,2009-07-22,04:30:19
37.1414333333333,100.567733333333,0,10728.3464566929,40016.1887384259,2009-07-22,04:31:47
37.138,100.579483333333,0,10738.188976378,40016.1910416667,2009-07-22,04:35:06
37.1378,100.580066666667,0,10738.188976378,40016.1911689815,2009-07-22,04:35:17
37.1375,100.581033333333,0,10741.469816273,40016.191400463,2009-07-22,04:35:37
37.1372666666667,100.58155,0,10744.750656168,40016.1915509259,2009-07-22,04:35:50
37.13665,100.582416666667,0,10748.031496063,40016.1918055556,2009-07-22,04:36:12
37.13485,100.5847,0,10774.2782152231,40016.1926273148,2009-07-22,04:37:23
37.1345166666667,100.5856,0,10780.8398950131,40016.1928703704,2009-07-22,04:37:44
37.1343666666667,100.5863,0,10784.1207349081,40016.1930439815,2009-07-22,04:37:59
37.13385,100.589183333333,0,10800.5249343832,40016.1937268519,2009-07-22,04:38:58
37.1335333333333,100.594516666667,0,10830.0524934383,40016.1950347222,2009-07-22,04:40:51
37.1334166666667,100.594983333333,0,10833.3333333333,40016.195150463,2009-07-22,04:41:01
37.13305,100.596033333333,0,10839.8950131234,40016.1954513889,2009-07-22,04:41:27
37.1323666666667,100.597933333333,0,10853.0183727034,40016.1959490741,2009-07-22,04:42:10
37.132,100.5987,0,10859.5800524934,40016.1961805556,2009-07-22,04:42:30
37.1311166666667,100.600233333333,0,10872.7034120735,40016.1966550926,2009-07-22,04:43:11
37.1297,100.602716666667,0,10898.9501312336,40016.1974652778,2009-07-22,04:44:21
37.1288666666667,100.604466666667,0,10915.3543307087,40016.1980555556,2009-07-22,04:45:12
37.1276333333333,100.607083333333,0,10944.8818897638,40016.1989467593,2009-07-22,04:46:29
37.1272166666667,100.607633333333,0,10951.4435695538,40016.1991898148,2009-07-22,04:46:50
37.1265166666667,100.60845,0,10964.5669291339,40016.1995601852,2009-07-22,04:47:22
37.1262833333333,100.608733333333,0,10971.1286089239,40016.1996875,2009-07-22,04:47:33
37.1258666666667,100.609283333333,0,10984.2519685039,40016.1999189815,2009-07-22,04:47:53
37.1255833333333,100.609916666667,0,10987.532808399,40016.200150463,2009-07-22,04:48:13
37.1248333333333,100.612,0,11017.0603674541,40016.2009722222,2009-07-22,04:49:24
37.1235666666667,100.6162,0,11072.8346456693,40016.202662037,2009-07-22,04:51:50
37.1230166666667,100.618116666667,0,11079.3963254593,40016.2031828704,2009-07-22,04:52:35
37.1228833333333,100.618583333333,0,11079.3963254593,40016.2038888889,2009-07-22,04:53:36
37.12255,100.619683333333,0,11076.1154855643,40016.2043055556,2009-07-22,04:54:12
37.12215,100.621333333333,0,11056.4304461942,40016.2045601852,2009-07-22,04:54:34
37.1222,100.62725,0,11007.217847769,40016.2052083333,2009-07-22,04:55:30
37.1222833333333,100.628433333333,0,11013.7795275591,40016.2054976852,2009-07-22,04:55:55
37.1224333333333,100.62935,0,11013.7795275591,40016.2057175926,2009-07-22,04:56:14
37.1231833333333,100.633133333333,0,11030.1837270341,40016.2068518519,2009-07-22,04:57:52
37.1232166666667,100.6334,0,11033.4645669291,40016.2070023148,2009-07-22,04:58:05
37.1231833333333,100.6342,0,11040.0262467192,40016.2089814815,2009-07-22,05:00:56
37.1222333333333,100.638016666667,0,11066.2729658793,40016.2100810185,2009-07-22,05:02:31
37.1214,100.640966666667,0,11079.3963254593,40016.2108101852,2009-07-22,05:03:34
37.1210666666667,100.641533333333,0,11079.3963254593,40016.2109490741,2009-07-22,05:03:46
37.1173166666667,100.64655,0,11062.9921259843,40016.212037037,2009-07-22,05:05:20
37.11695,100.647133333333,0,11062.9921259843,40016.2121875,2009-07-22,05:05:33
37.1165666666667,100.647616666667,0,11066.2729658793,40016.2123148148,2009-07-22,05:05:44
37.11615,100.648166666667,0,11066.2729658793,40016.2124537037,2009-07-22,05:05:56
37.1158333333333,100.648566666667,0,11069.5538057743,40016.2125578704,2009-07-22,05:06:05
37.1024166666667,100.6666,0,11082.6771653543,40016.216712963,2009-07-22,05:12:04
37.10195,100.667233333333,0,11085.9580052493,40016.2169560185,2009-07-22,05:12:25
37.1001666666667,100.669616666667,0,11115.4855643045,40016.2179861111,2009-07-22,05:13:54
37.0995333333333,100.670466666667,0,11131.8897637795,40016.2184027778,2009-07-22,05:14:30
37.0991833333333,100.67095,0,11138.4514435696,40016.2186226852,2009-07-22,05:14:49
37.0989166666667,100.671266666667,0,11141.7322834646,40016.2187847222,2009-07-22,05:15:03
37.0982166666667,100.6722,0,11154.8556430446,40016.219224537,2009-07-22,05:15:41
37.0975333333333,100.672916666667,0,11164.6981627297,40016.2195486111,2009-07-22,05:16:09
37.09725,100.673183333333,0,11167.9790026247,40016.2196643518,2009-07-22,05:16:19
37.0975166666667,100.672916666667,0,11167.9790026247,40016.2200115741,2009-07-22,05:16:49
37.0974833333333,100.67265,0,11164.6981627297,40016.237974537,2009-07-22,05:42:41
37.0975,100.672883333333,0,11177.8215223097,40016.2496643519,2009-07-22,05:59:31
37.0971666666667,100.67325,0,11174.5406824147,40016.2499305556,2009-07-22,05:59:54
37.0968166666667,100.67355,0,11174.5406824147,40016.2500925926,2009-07-22,06:00:08
37.0949833333333,100.675166666667,0,11184.3832020997,40016.250787037,2009-07-22,06:01:08
37.0948,100.67535,0,11184.3832020997,40016.2508564815,2009-07-22,06:01:14
37.0944833333333,100.675616666667,0,11190.9448818898,40016.2509722222,2009-07-22,06:01:24
37.0941833333333,100.675866666667,0,11190.9448818898,40016.251087963,2009-07-22,06:01:34
37.0938666666667,100.676116666667,0,11194.2257217848,40016.2512152778,2009-07-22,06:01:45
37.0934166666667,100.676483333333,0,11197.5065616798,40016.2513888889,2009-07-22,06:02:00
37.0932166666667,100.6766,0,11197.5065616798,40016.2514583333,2009-07-22,06:02:06
37.0928666666667,100.676816666667,0,11200.7874015748,40016.2515740741,2009-07-22,06:02:16
37.0925,100.677033333333,0,11200.7874015748,40016.2516898148,2009-07-22,06:02:26
37.09215,100.6772,0,11200.7874015748,40016.2517939815,2009-07-22,06:02:35
37.0916166666667,100.677466666667,0,11194.2257217848,40016.2519444444,2009-07-22,06:02:48
37.0908333333333,100.677883333333,0,11190.9448818898,40016.2521643518,2009-07-22,06:03:07
37.0901166666667,100.678283333333,0,11190.9448818898,40016.252349537,2009-07-22,06:03:23
37.0870333333333,100.679883333333,0,11190.9448818898,40016.2531018518,2009-07-22,06:04:28
37.0865666666667,100.680133333333,0,11194.2257217848,40016.2532291667,2009-07-22,06:04:39
37.0861166666667,100.680383333333,0,11200.7874015748,40016.2533680556,2009-07-22,06:04:51
37.08575,100.680583333333,0,11204.0682414698,40016.2534953704,2009-07-22,06:05:02
37.0853666666667,100.680783333333,0,11210.6299212598,40016.2536342593,2009-07-22,06:05:14
37.0850666666667,100.680933333333,0,11213.9107611549,40016.25375,2009-07-22,06:05:24
37.0848166666667,100.681083333333,0,11217.1916010499,40016.2538541667,2009-07-22,06:05:33
37.0845,100.681233333333,0,11223.7532808399,40016.2539814815,2009-07-22,06:05:44
37.0841833333333,100.681416666667,0,11223.7532808399,40016.2541087963,2009-07-22,06:05:55
37.0839,100.681583333333,0,11227.0341207349,40016.254224537,2009-07-22,06:06:05
37.0836333333333,100.6817,0,11230.3149606299,40016.2543287037,2009-07-22,06:06:14
37.0833166666667,100.681883333333,0,11233.5958005249,40016.2544560185,2009-07-22,06:06:25
37.0829833333333,100.682066666667,0,11236.8766404199,40016.2545833333,2009-07-22,06:06:36
37.0826666666667,100.682233333333,0,11236.8766404199,40016.2546990741,2009-07-22,06:06:46
37.08235,100.682416666667,0,11240.157480315,40016.2548263889,2009-07-22,06:06:57
37.0820666666667,100.682566666667,0,11246.719160105,40016.2549421296,2009-07-22,06:07:07
37.0816833333333,100.68275,0,11250,40016.2551041667,2009-07-22,06:07:21
37.08095,100.68315,0,11259.842519685,40016.255462963,2009-07-22,06:07:52
37.0797166666667,100.6838,0,11276.2467191601,40016.2560416667,2009-07-22,06:08:42
37.0790333333333,100.684116666667,0,11282.8083989501,40016.2563541667,2009-07-22,06:09:09
37.0775833333333,100.68465,0,11279.5275590551,40016.2567824074,2009-07-22,06:09:46
37.0766,100.684916666667,0,11276.2467191601,40016.257037037,2009-07-22,06:10:08
37.0757166666667,100.685166666667,0,11276.2467191601,40016.2572916667,2009-07-22,06:10:30
37.0750666666667,100.685466666667,0,11276.2467191601,40016.2574768519,2009-07-22,06:10:46
37.0744666666667,100.685933333333,0,11272.9658792651,40016.258287037,2009-07-22,06:11:56
37.0742833333333,100.68615,0,11269.6850393701,40016.2595949074,2009-07-22,06:13:49
37.0735,100.686983333333,0,11272.9658792651,40016.2598611111,2009-07-22,06:14:12
37.07185,100.68875,0,11266.4041994751,40016.2604166667,2009-07-22,06:15:00
37.0713833333333,100.68905,0,11263.1233595801,40016.2605324074,2009-07-22,06:15:10
37.0708166666667,100.68935,0,11263.1233595801,40016.2606597222,2009-07-22,06:15:21
37.0697333333333,100.689933333333,0,11253.280839895,40016.2608912037,2009-07-22,06:15:41
37.06475,100.692616666667,0,11236.8766404199,40016.2619328704,2009-07-22,06:17:11
37.0644166666667,100.6928,0,11243.43832021,40016.262037037,2009-07-22,06:17:20
37.0638833333333,100.693066666667,0,11253.280839895,40016.2622800926,2009-07-22,06:17:41
37.0637333333333,100.693166666667,0,11256.56167979,40016.2623611111,2009-07-22,06:17:48
37.06325,100.693466666667,0,11266.4041994751,40016.262662037,2009-07-22,06:18:14
37.06145,100.6952,0,11295.9317585302,40016.2638773148,2009-07-22,06:19:59
37.0612666666667,100.695483333333,0,11299.2125984252,40016.2640393519,2009-07-22,06:20:13
37.0610666666667,100.696,0,11305.7742782152,40016.2642708333,2009-07-22,06:20:33
37.0606166666667,100.697983333333,0,11312.3359580052,40016.2649074074,2009-07-22,06:21:28
37.0600166666667,100.699166666667,0,11302.4934383202,40016.2652314815,2009-07-22,06:21:56
37.0588833333333,100.70125,0,11299.2125984252,40016.2656944444,2009-07-22,06:22:36
37.0587,100.701883333333,0,11299.2125984252,40016.2658101852,2009-07-22,06:22:46
37.0586333333333,100.702916666667,0,11292.6509186352,40016.2659722222,2009-07-22,06:23:00
37.0587666666667,100.703966666667,0,11289.3700787402,40016.2661342593,2009-07-22,06:23:14
37.0590833333333,100.704733333333,0,11282.8083989501,40016.26625,2009-07-22,06:23:24
37.0617166666667,100.709183333333,0,11269.6850393701,40016.2675925926,2009-07-22,06:25:20
37.0619666666667,100.70965,0,11269.6850393701,40016.2686921296,2009-07-22,06:26:55
37.0630166666667,100.711433333333,0,11269.6850393701,40016.2691898148,2009-07-22,06:27:38
37.0631666666667,100.712016666667,0,11269.6850393701,40016.2693055556,2009-07-22,06:27:48
37.0631166666667,100.712583333333,0,11269.6850393701,40016.2694097222,2009-07-22,06:27:57
37.0628666666667,100.713116666667,0,11266.4041994751,40016.2695138889,2009-07-22,06:28:06
37.05765,100.7187,0,11181.1023622047,40016.2705555556,2009-07-22,06:29:36
37.0548166666667,100.7242,0,11095.8005249344,40016.2712152778,2009-07-22,06:30:33
37.0546,100.72505,0,11082.6771653543,40016.2713078704,2009-07-22,06:30:41
37.0538666666667,100.737516666667,0,11033.4645669291,40016.2728703704,2009-07-22,06:32:56
37.0535166666667,100.7387,0,11030.1837270341,40016.2730671296,2009-07-22,06:33:13
37.05315,100.73965,0,11026.9028871391,40016.273275463,2009-07-22,06:33:31
37.0529833333333,100.740016666667,0,11013.7795275591,40016.2747222222,2009-07-22,06:35:36
37.05235,100.7419,0,11007.217847769,40016.2750925926,2009-07-22,06:36:08
37.0522166666667,100.748316666667,0,10941.6010498688,40016.2758796296,2009-07-22,06:37:16
37.0485,100.758933333333,0,10800.5249343832,40016.2771064815,2009-07-22,06:39:02
37.0481166666667,100.759566666667,0,10793.9632545932,40016.2771990741,2009-07-22,06:39:10
37.04625,100.761816666667,0,10774.2782152231,40016.2776388889,2009-07-22,06:39:48
37.04615,100.762016666667,0,10774.2782152231,40016.2787152778,2009-07-22,06:41:21
37.0457166666667,100.7624,0,10774.2782152231,40016.278900463,2009-07-22,06:41:37
37.0454333333333,100.762766666667,0,10774.2782152231,40016.2790046296,2009-07-22,06:41:46
37.04505,100.763233333333,0,10774.2782152231,40016.2791319444,2009-07-22,06:41:57
37.0445333333333,100.763833333333,0,10774.2782152231,40016.2792939815,2009-07-22,06:42:11
37.0415833333333,100.767283333333,0,10770.9973753281,40016.2802430556,2009-07-22,06:43:33
37.0414166666667,100.767483333333,0,10770.9973753281,40016.2805439815,2009-07-22,06:43:59
37.0412,100.767716666667,0,10777.5590551181,40016.2810300926,2009-07-22,06:44:41
37.04035,100.768733333333,0,10780.8398950131,40016.2813657407,2009-07-22,06:45:10
37.0393833333333,100.7699,0,10784.1207349081,40016.2817476852,2009-07-22,06:45:43
37.0390833333333,100.770183333333,0,10784.1207349081,40016.2818518518,2009-07-22,06:45:52
37.0386,100.770633333333,0,10780.8398950131,40016.2820023148,2009-07-22,06:46:05
37.0379166666667,100.771016666667,0,10770.9973753281,40016.2821643518,2009-07-22,06:46:19
37.03725,100.771166666667,0,10767.7165354331,40016.2822916667,2009-07-22,06:46:30
37.0359,100.77135,0,10757.874015748,40016.2825462963,2009-07-22,06:46:52
37.0354,100.7716,0,10748.031496063,40016.282650463,2009-07-22,06:47:01
37.0346833333333,100.7723,0,10738.188976378,40016.2828009259,2009-07-22,06:47:14
37.02815,100.780716666667,0,10666.0104986877,40016.2842476852,2009-07-22,06:49:19
37.0270166666667,100.781883333333,0,10662.7296587927,40016.2845023148,2009-07-22,06:49:41
37.02385,100.785833333333,0,10613.5170603675,40016.2872685185,2009-07-22,06:53:40
37.0048666666667,100.81255,0,10488.845144357,40016.2924421296,2009-07-22,07:01:07
37.0011333333333,100.8182,0,10439.6325459318,40016.2935300926,2009-07-22,07:02:41
36.9967833333333,100.825366666667,0,10400.2624671916,40016.2955324074,2009-07-22,07:05:34
36.9923166666667,100.832716666667,0,10377.2965879265,40016.2970486111,2009-07-22,07:07:45
36.9910166666667,100.835783333333,0,10367.4540682415,40016.2975578704,2009-07-22,07:08:29
36.9904333333333,100.840166666667,0,10347.7690288714,40016.2981944444,2009-07-22,07:09:24
36.9895333333333,100.8469,0,10328.0839895013,40016.2991319444,2009-07-22,07:10:45
36.98915,100.847883333333,0,10321.5223097113,40016.2992939815,2009-07-22,07:10:59
36.9878666666667,100.850633333333,0,10311.6797900262,40016.3016666667,2009-07-22,07:14:24
36.9871833333333,100.852183333333,0,10305.1181102362,40016.302025463,2009-07-22,07:14:55
36.9869666666667,100.852666666667,0,10305.1181102362,40016.3021180556,2009-07-22,07:15:03
36.9853,100.856233333333,0,10298.5564304462,40016.3027893519,2009-07-22,07:16:01
36.9846166666667,100.857816666667,0,10298.5564304462,40016.3031365741,2009-07-22,07:16:31
36.9845833333333,100.85845,0,10298.5564304462,40016.3032986111,2009-07-22,07:16:45
36.9845166666667,100.858883333333,0,10301.8372703412,40016.3036226852,2009-07-22,07:17:13
36.9845,100.859866666667,0,10301.8372703412,40016.3038310185,2009-07-22,07:17:31
36.98415,100.878,0,10285.4330708661,40016.3072106481,2009-07-22,07:22:23
36.9838833333333,100.879166666667,0,10288.7139107612,40016.3074537037,2009-07-22,07:22:44
36.9835333333333,100.880016666667,0,10291.9947506562,40016.307650463,2009-07-22,07:23:01
36.9833166666667,100.880366666667,0,10295.2755905512,40016.3077546296,2009-07-22,07:23:10
36.9818666666667,100.8828,0,10308.3989501312,40016.3086574074,2009-07-22,07:24:28
36.9816666666667,100.88315,0,10308.3989501312,40016.3087731482,2009-07-22,07:24:38
36.9811333333333,100.884016666667,0,10305.1181102362,40016.3090162037,2009-07-22,07:24:59
36.98075,100.884666666667,0,10305.1181102362,40016.3092013889,2009-07-22,07:25:15
36.9798333333333,100.886183333333,0,10308.3989501312,40016.3096064815,2009-07-22,07:25:50
36.9772833333333,100.89055,0,10311.6797900262,40016.3107986111,2009-07-22,07:27:33
36.9765666666667,100.89255,0,10308.3989501312,40016.3112847222,2009-07-22,07:28:15
36.9747833333333,100.897983333333,0,10285.4330708661,40016.3124768519,2009-07-22,07:29:58
36.9746333333333,100.89845,0,10285.4330708661,40016.3126388889,2009-07-22,07:30:12
36.9743666666667,100.899183333333,0,10285.4330708661,40016.3128356481,2009-07-22,07:30:29
36.9736833333333,100.90095,0,10282.1522309711,40016.3132175926,2009-07-22,07:31:02
36.9732833333333,100.901566666667,0,10278.8713910761,40016.3133680556,2009-07-22,07:31:15
36.9718666666667,100.90285,0,10262.4671916011,40016.3137384259,2009-07-22,07:31:47
36.97,100.90395,0,10252.624671916,40016.3141550926,2009-07-22,07:32:23
36.9695666666667,100.904083333333,0,10246.062992126,40016.3150810185,2009-07-22,07:33:43
36.9685833333333,100.904466666667,0,10239.501312336,40016.3153472222,2009-07-22,07:34:06
36.9655666666667,100.905633333333,0,10216.5354330709,40016.3159953704,2009-07-22,07:35:02
36.9640166666667,100.905683333333,0,10219.8162729659,40016.3163310185,2009-07-22,07:35:31
36.9636,100.905666666667,0,10219.8162729659,40016.3164467593,2009-07-22,07:35:41
36.9609666666667,100.905616666667,0,10206.6929133858,40016.3170717593,2009-07-22,07:36:35
36.9606333333333,100.90555,0,10206.6929133858,40016.3171643519,2009-07-22,07:36:43
36.9605166666667,100.905033333333,0,10213.2545931759,40016.3173148148,2009-07-22,07:36:56
36.9605166666667,100.904483333333,0,10249.343832021,40016.3178472222,2009-07-22,07:37:42
36.9605666666667,100.9009,0,10262.4671916011,40016.3186921296,2009-07-22,07:38:55
36.9603166666667,100.900816666667,0,10295.2755905512,40016.3190740741,2009-07-22,07:39:28
36.9602166666667,100.900666666667,0,10288.7139107612,40016.3205671296,2009-07-22,07:41:37
36.9602,100.900516666667,0,10265.7480314961,40016.3231481481,2009-07-22,07:45:20
36.9603666666667,100.900516666667,0,10173.8845144357,40016.3250347222,2009-07-22,07:48:03
36.96055,100.900616666667,0,10173.8845144357,40016.3260532407,2009-07-22,07:49:31
36.9605166666667,100.90085,0,10213.2545931759,40016.3275115741,2009-07-22,07:51:37
36.9604833333333,100.901166666667,0,10216.5354330709,40016.3281828704,2009-07-22,07:52:35
36.9604666666667,100.900933333333,0,10196.8503937008,40016.3291898148,2009-07-22,07:54:02
36.9607833333333,100.9011,0,10209.9737532808,40016.3296064815,2009-07-22,07:54:38
36.9606333333333,100.901,0,10187.0078740157,40016.3298726852,2009-07-22,07:55:01
36.96055,100.9026,0,10193.5695538058,40016.3301967593,2009-07-22,07:55:29
36.9604833333333,100.9036,0,10173.8845144357,40016.3303935185,2009-07-22,07:55:46
36.9604833333333,100.90455,0,10183.7270341207,40016.3306481481,2009-07-22,07:56:08
36.9605,100.905416666667,0,10196.8503937008,40016.3309143518,2009-07-22,07:56:31
36.9603,100.905616666667,0,10206.6929133858,40016.3312615741,2009-07-22,07:57:01
36.9573,100.905583333333,0,10206.6929133858,40016.3320138889,2009-07-22,07:58:06
36.957,100.9056,0,10209.9737532808,40016.3321759259,2009-07-22,07:58:20
36.95655,100.905583333333,0,10209.9737532808,40016.3322916667,2009-07-22,07:58:30
36.9560166666667,100.905566666667,0,10206.6929133858,40016.3324537037,2009-07-22,07:58:44
36.9554333333333,100.905566666667,0,10206.6929133858,40016.3326273148,2009-07-22,07:58:59
36.9547166666667,100.90555,0,10200.1312335958,40016.3328240741,2009-07-22,07:59:16
36.9542666666667,100.905533333333,0,10200.1312335958,40016.3329976852,2009-07-22,07:59:31
36.9539,100.905516666667,0,10190.2887139108,40016.3331365741,2009-07-22,07:59:43
36.9535166666667,100.9055,0,10190.2887139108,40016.3332638889,2009-07-22,07:59:54
36.95305,100.9055,0,10190.2887139108,40016.3334027778,2009-07-22,08:00:06
36.9526666666667,100.9055,0,10183.7270341207,40016.3335185185,2009-07-22,08:00:16
36.9523833333333,100.9055,0,10180.4461942257,40016.3336111111,2009-07-22,08:00:24
36.952,100.90545,0,10193.5695538058,40016.3338425926,2009-07-22,08:00:44
36.95185,100.905433333333,0,10206.6929133858,40016.3341435185,2009-07-22,08:01:10
36.9519166666667,100.904883333333,0,10203.4120734908,40016.3344097222,2009-07-22,08:01:33
36.9519666666667,100.903183333333,0,10190.2887139108,40016.3349189815,2009-07-22,08:02:17
36.9519,100.90265,0,10187.0078740157,40016.3351388889,2009-07-22,08:02:36
36.95195,100.900033333333,0,10170.6036745407,40016.3359027778,2009-07-22,08:03:42
36.952,100.8997,0,10173.8845144357,40016.3360185185,2009-07-22,08:03:52
36.9521166666667,100.899416666667,0,10173.8845144357,40016.3361574074,2009-07-22,08:04:04
36.9522,100.8993,0,10173.8845144357,40016.3366087963,2009-07-22,08:04:43
36.9521666666667,100.899483333333,0,10170.6036745407,40016.3371412037,2009-07-22,08:05:29
36.9520833333333,100.895666666667,0,10173.8845144357,40016.3403009259,2009-07-22,08:10:02
36.9519666666667,100.895366666667,0,10173.8845144357,40016.3403935185,2009-07-22,08:10:10
36.9494166666667,100.895283333333,0,10170.6036745407,40016.3410185185,2009-07-22,08:11:04
36.94905,100.895266666667,0,10167.3228346457,40016.3411226852,2009-07-22,08:11:13
36.9483,100.895266666667,0,10170.6036745407,40016.3413888889,2009-07-22,08:11:36
36.9477333333333,100.895233333333,0,10167.3228346457,40016.3415277778,2009-07-22,08:11:48
36.9459333333333,100.895166666667,0,10157.4803149606,40016.3419097222,2009-07-22,08:12:21
36.9449333333333,100.89485,0,10154.1994750656,40016.3421296296,2009-07-22,08:12:40
36.9441833333333,100.894366666667,0,10147.6377952756,40016.3423148148,2009-07-22,08:12:56
36.9438666666667,100.8941,0,10147.6377952756,40016.3424074074,2009-07-22,08:13:04
36.9427833333333,100.892916666667,0,10147.6377952756,40016.3427546296,2009-07-22,08:13:34
36.9425333333333,100.892633333333,0,10150.9186351706,40016.3428587963,2009-07-22,08:13:43
36.9423166666667,100.8924,0,10150.9186351706,40016.3429513889,2009-07-22,08:13:51
36.9423,100.892016666667,0,10150.9186351706,40016.3431134259,2009-07-22,08:14:05
36.9427166666667,100.891233333333,0,10141.0761154856,40016.3468981481,2009-07-22,08:19:32
36.9431666666667,100.8905,0,10141.0761154856,40016.3469212963,2009-07-22,08:19:34
36.9429666666667,100.8908,0,10141.0761154856,40016.3469444444,2009-07-22,08:19:36
36.9431666666667,100.890466666667,0,10141.0761154856,40016.3469791667,2009-07-22,08:19:39
36.9429,100.8909,0,10141.0761154856,40016.3471643519,2009-07-22,08:19:55
36.9428,100.891033333333,0,10141.0761154856,40016.347650463,2009-07-22,08:20:37
36.9431666666667,100.8905,0,10141.0761154856,40016.3480555556,2009-07-22,08:21:12
36.9423833333333,100.89165,0,10141.0761154856,40016.3480902778,2009-07-22,08:21:15
36.94255,100.891433333333,0,10141.0761154856,40016.3481134259,2009-07-22,08:21:17
36.9423666666667,100.8918,0,10147.6377952756,40016.3481597222,2009-07-22,08:21:21
36.94225,100.8919,0,10200.1312335958,40016.3483449074,2009-07-22,08:21:37
36.9521833333333,100.904333333333,0,10183.7270341207,40016.4463194444,2009-07-22,10:42:42
36.9521833333333,100.90445,0,10183.7270341207,40016.446412037,2009-07-22,10:42:50
36.9541333333333,100.8953,0,10183.7270341207,40016.5244675926,2009-07-22,12:35:14
36.9537166666667,100.895316666667,0,10183.7270341207,40016.5245949074,2009-07-22,12:35:25
36.9533,100.895316666667,0,10167.3228346457,40016.5247106481,2009-07-22,12:35:35
36.95275,100.895266666667,0,10157.4803149606,40016.524849537,2009-07-22,12:35:47
36.9521833333333,100.89525,0,10147.6377952756,40016.525,2009-07-22,12:36:00
36.9518333333333,100.895233333333,0,10144.3569553806,40016.5251041667,2009-07-22,12:36:09
36.9511,100.8952,0,10147.6377952756,40016.5253125,2009-07-22,12:36:27
36.9492833333333,100.895183333333,0,10141.0761154856,40016.5258217593,2009-07-22,12:37:11
36.9489666666667,100.895183333333,0,10141.0761154856,40016.5259143518,2009-07-22,12:37:19
36.9483333333333,100.895166666667,0,10137.7952755906,40016.5261226852,2009-07-22,12:37:37
36.9461333333333,100.89515,0,10134.5144356955,40016.5266898148,2009-07-22,12:38:26
36.9448833333333,100.894783333333,0,10134.5144356955,40016.5270138889,2009-07-22,12:38:54
36.9443166666667,100.89445,0,10134.5144356955,40016.5271759259,2009-07-22,12:39:08
36.94375,100.893966666667,0,10134.5144356955,40016.5273842593,2009-07-22,12:39:26
36.9434333333333,100.8936,0,10134.5144356955,40016.5275115741,2009-07-22,12:39:37
36.9423333333333,100.892383333333,0,10141.0761154856,40016.5279976852,2009-07-22,12:40:19
36.9423333333333,100.892016666667,0,10141.0761154856,40016.5281597222,2009-07-22,12:40:33
