# Supplementary material for: Research on differential privacy protection method based on user tendency
Source: PLoS One. 2023 Oct 26;18(10):e0288823. doi: 10.1371/journal.pone.0288823 (PMC10602288; doi:10.1371/journal.pone.0288823)
Supplement: S4 Data — (ZIP) [file pone.0288823.s004.zip › Data 5-4/111/Trajectory/20090723002208.plt]

Geolife trajectory
WGS 84
Altitude is in Feet
Reserved 3
0,2,255,My Track,0,0,2,8421376
0
36.9377166666667,100.88745,0,10203.4120734908,40017.0153703704,2009-07-23,00:22:08
36.9374333333333,100.887283333333,0,10200.1312335958,40017.0155208333,2009-07-23,00:22:21
36.9372166666667,100.887166666667,0,10193.5695538058,40017.0159375,2009-07-23,00:22:57
36.9367666666667,100.887016666667,0,10209.9737532808,40017.0166203704,2009-07-23,00:23:56
36.9363833333333,100.88695,0,10206.6929133858,40017.0167476852,2009-07-23,00:24:07
36.9359166666667,100.8869,0,10209.9737532808,40017.016875,2009-07-23,00:24:18
36.9351,100.886983333333,0,10206.6929133858,40017.0170717593,2009-07-23,00:24:35
36.9343833333333,100.887133333333,0,10206.6929133858,40017.0172222222,2009-07-23,00:24:48
36.9297166666667,100.888233333333,0,10209.9737532808,40017.018125,2009-07-23,00:26:06
36.9291833333333,100.8886,0,10213.2545931759,40017.0182523148,2009-07-23,00:26:17
36.92885,100.888983333333,0,10219.8162729659,40017.0183564815,2009-07-23,00:26:26
36.9267166666667,100.892283333333,0,10239.501312336,40017.0192361111,2009-07-23,00:27:42
36.9260833333333,100.892816666667,0,10242.782152231,40017.0194444444,2009-07-23,00:28:00
36.9256333333333,100.893,0,10242.782152231,40017.0195601852,2009-07-23,00:28:10
36.9218,100.89375,0,10246.062992126,40017.0203587963,2009-07-23,00:29:19
36.9213,100.894016666667,0,10249.343832021,40017.0204976852,2009-07-23,00:29:31
36.9204833333333,100.894633333333,0,10259.186351706,40017.020775463,2009-07-23,00:29:55
36.9201333333333,100.894883333333,0,10265.7480314961,40017.0209143519,2009-07-23,00:30:07
36.9198333333333,100.8951,0,10269.0288713911,40017.0210300926,2009-07-23,00:30:17
36.9195166666667,100.895283333333,0,10272.3097112861,40017.0211458333,2009-07-23,00:30:27
36.9191833333333,100.895466666667,0,10275.5905511811,40017.0212615741,2009-07-23,00:30:37
36.9187833333333,100.89565,0,10278.8713910761,40017.0213888889,2009-07-23,00:30:48
36.9185166666667,100.8958,0,10282.1522309711,40017.0214930556,2009-07-23,00:30:57
36.9183166666667,100.895883333333,0,10282.1522309711,40017.0215625,2009-07-23,00:31:03
36.9179166666667,100.895916666667,0,10282.1522309711,40017.0216898148,2009-07-23,00:31:14
36.9174666666667,100.896066666667,0,10278.8713910761,40017.0218055556,2009-07-23,00:31:24
36.9127833333333,100.8975,0,10265.7480314961,40017.0229166667,2009-07-23,00:33:00
36.9105333333333,100.898483333333,0,10259.186351706,40017.0234027778,2009-07-23,00:33:42
36.9102,100.898633333333,0,10259.186351706,40017.0234953704,2009-07-23,00:33:50
36.9086,100.8993,0,10262.4671916011,40017.023900463,2009-07-23,00:34:25
36.9083,100.8994,0,10262.4671916011,40017.0240625,2009-07-23,00:34:39
36.9081166666667,100.899516666667,0,10288.7139107612,40017.0276967593,2009-07-23,00:39:53
36.9076666666667,100.899433333333,0,10282.1522309711,40017.0281018519,2009-07-23,00:40:28
36.9072666666667,100.899333333333,0,10278.8713910761,40017.0282060185,2009-07-23,00:40:37
36.9068166666667,100.899116666667,0,10285.4330708661,40017.0283333333,2009-07-23,00:40:48
36.8988333333333,100.89155,0,10354.3307086614,40017.0314467593,2009-07-23,00:45:17
36.8983666666667,100.891133333333,0,10360.8923884514,40017.0316435185,2009-07-23,00:45:34
36.8979166666667,100.890683333333,0,10364.1732283465,40017.0318287037,2009-07-23,00:45:50
36.8977166666667,100.890516666667,0,10364.1732283465,40017.0319097222,2009-07-23,00:45:57
36.8974833333333,100.89025,0,10367.4540682415,40017.0320138889,2009-07-23,00:46:06
36.8972666666667,100.890083333333,0,10370.7349081365,40017.0320949074,2009-07-23,00:46:13
36.8969666666667,100.88975,0,10374.0157480315,40017.0322222222,2009-07-23,00:46:24
36.8965833333333,100.889383333333,0,10377.2965879265,40017.0323726852,2009-07-23,00:46:37
36.8963166666667,100.88915,0,10380.5774278215,40017.0324768518,2009-07-23,00:46:46
36.8957666666667,100.88865,0,10383.8582677165,40017.0326851852,2009-07-23,00:47:04
36.8953666666667,100.88825,0,10390.4199475066,40017.0328472222,2009-07-23,00:47:18
36.8950833333333,100.887966666667,0,10390.4199475066,40017.032962963,2009-07-23,00:47:28
36.8947666666667,100.88765,0,10393.7007874016,40017.0330902778,2009-07-23,00:47:39
36.8945,100.8874,0,10396.9816272966,40017.0331944444,2009-07-23,00:47:48
36.8942166666667,100.887133333333,0,10400.2624671916,40017.0333101852,2009-07-23,00:47:58
36.8939333333333,100.886883333333,0,10403.5433070866,40017.0334259259,2009-07-23,00:48:08
36.8935166666667,100.886483333333,0,10406.8241469816,40017.033599537,2009-07-23,00:48:23
36.8931166666667,100.8861,0,10410.1049868766,40017.0337615741,2009-07-23,00:48:37
36.8927,100.885683333333,0,10413.3858267717,40017.0339467593,2009-07-23,00:48:53
36.8924166666667,100.885416666667,0,10416.6666666667,40017.0340625,2009-07-23,00:49:03
36.892,100.885016666667,0,10419.9475065617,40017.0345486111,2009-07-23,00:49:45
36.89175,100.88475,0,10419.9475065617,40017.0346527778,2009-07-23,00:49:54
36.8914333333333,100.884466666667,0,10423.2283464567,40017.0347569444,2009-07-23,00:50:03
36.8897333333333,100.88285,0,10429.7900262467,40017.0353356482,2009-07-23,00:50:53
36.8894166666667,100.88255,0,10429.7900262467,40017.0354513889,2009-07-23,00:51:03
36.8888166666667,100.881983333333,0,10439.6325459318,40017.0356712963,2009-07-23,00:51:22
36.8884666666667,100.881633333333,0,10446.1942257218,40017.0358101852,2009-07-23,00:51:34
36.8882,100.881366666667,0,10449.4750656168,40017.0359143519,2009-07-23,00:51:43
36.8879166666667,100.881033333333,0,10456.0367454068,40017.0360532407,2009-07-23,00:51:55
36.88765,100.880616666667,0,10459.3175853018,40017.0362268519,2009-07-23,00:52:10
36.8873166666667,100.879733333333,0,10475.7217847769,40017.0365856481,2009-07-23,00:52:41
36.8872333333333,100.879483333333,0,10479.0026246719,40017.0367013889,2009-07-23,00:52:51
36.8871666666667,100.879166666667,0,10485.5643044619,40017.0368402778,2009-07-23,00:53:03
36.88695,100.878266666667,0,10498.687664042,40017.0372222222,2009-07-23,00:53:36
36.88685,100.877916666667,0,10505.249343832,40017.0373726852,2009-07-23,00:53:49
36.8867833333333,100.8776,0,10511.811023622,40017.0375115741,2009-07-23,00:54:01
36.88665,100.877183333333,0,10518.3727034121,40017.0376967593,2009-07-23,00:54:17
36.8864833333333,100.876816666667,0,10524.9343832021,40017.0378703704,2009-07-23,00:54:32
36.8861,100.876366666667,0,10524.9343832021,40017.0381481481,2009-07-23,00:54:56
36.88585,100.876216666667,0,10528.2152230971,40017.0383101852,2009-07-23,00:55:10
36.8855166666667,100.876116666667,0,10534.7769028871,40017.0384953704,2009-07-23,00:55:26
36.8851,100.876116666667,0,10541.3385826772,40017.0387268519,2009-07-23,00:55:46
36.8847666666667,100.87615,0,10547.9002624672,40017.038912037,2009-07-23,00:56:02
36.8843833333333,100.876216666667,0,10554.4619422572,40017.0391203704,2009-07-23,00:56:20
36.8841,100.876266666667,0,10557.7427821522,40017.0392824074,2009-07-23,00:56:34
36.8838,100.8763,0,10564.3044619423,40017.0394675926,2009-07-23,00:56:50
36.88355,100.876333333333,0,10570.8661417323,40017.0396296296,2009-07-23,00:57:04
36.8833666666667,100.8764,0,10574.1469816273,40017.0397453704,2009-07-23,00:57:14
36.8830166666667,100.87645,0,10580.7086614173,40017.0399537037,2009-07-23,00:57:32
36.8827166666667,100.876483333333,0,10587.2703412073,40017.0401388889,2009-07-23,00:57:48
36.8822666666667,100.876516666667,0,10593.8320209974,40017.0403935185,2009-07-23,00:58:10
36.8818666666667,100.876516666667,0,10603.6745406824,40017.0413541667,2009-07-23,00:59:33
36.88145,100.87635,0,10610.2362204724,40017.0415277778,2009-07-23,00:59:48
36.8810666666667,100.876116666667,0,10610.2362204724,40017.0416782407,2009-07-23,01:00:01
36.8798333333333,100.874933333333,0,10613.5170603675,40017.0426851852,2009-07-23,01:01:28
36.8787166666667,100.873883333333,0,10620.0787401575,40017.0430439815,2009-07-23,01:01:59
36.8775,100.872666666667,0,10636.4829396325,40017.0435648148,2009-07-23,01:02:44
36.8772166666667,100.872366666667,0,10639.7637795276,40017.0437037037,2009-07-23,01:02:56
36.8765833333333,100.87175,0,10649.6062992126,40017.0440277778,2009-07-23,01:03:24
36.8760833333333,100.8712,0,10662.7296587927,40017.0442939815,2009-07-23,01:03:47
36.8758166666667,100.870916666667,0,10666.0104986877,40017.0444560185,2009-07-23,01:04:01
36.8752666666667,100.87025,0,10679.1338582677,40017.0446990741,2009-07-23,01:04:22
36.8746666666667,100.8695,0,10695.5380577428,40017.0450462963,2009-07-23,01:04:52
36.87455,100.86935,0,10695.5380577428,40017.0451273148,2009-07-23,01:04:59
36.8742333333333,100.86895,0,10705.3805774278,40017.0453356481,2009-07-23,01:05:17
36.87355,100.868183333333,0,10715.2230971129,40017.0457291667,2009-07-23,01:05:51
36.87325,100.867816666667,0,10721.7847769029,40017.0459143519,2009-07-23,01:06:07
36.873,100.867583333333,0,10721.7847769029,40017.0465277778,2009-07-23,01:07:00
36.87265,100.867083333333,0,10721.7847769029,40017.0466898148,2009-07-23,01:07:14
36.8721333333333,100.866483333333,0,10721.7847769029,40017.0468634259,2009-07-23,01:07:29
36.8716166666667,100.86585,0,10721.7847769029,40017.047037037,2009-07-23,01:07:44
36.8696666666667,100.86365,0,10711.9422572178,40017.0476041667,2009-07-23,01:08:33
36.8689166666667,100.863183333333,0,10705.3805774278,40017.0477546296,2009-07-23,01:08:46
36.8681,100.8629,0,10688.9763779528,40017.0478819444,2009-07-23,01:08:57
36.86465,100.862516666667,0,10626.6404199475,40017.0482638889,2009-07-23,01:09:30
36.8604333333333,100.862033333333,0,10580.7086614173,40017.0487384259,2009-07-23,01:10:11
36.8594833333333,100.8616,0,10577.4278215223,40017.0488657407,2009-07-23,01:10:22
36.85855,100.8609,0,10577.4278215223,40017.0490509259,2009-07-23,01:10:38
36.8545333333333,100.857633333333,0,10600.3937007874,40017.0502893519,2009-07-23,01:12:25
36.85425,100.857416666667,0,10603.6745406824,40017.0503935185,2009-07-23,01:12:34
36.8538833333333,100.857216666667,0,10606.9553805774,40017.0505208333,2009-07-23,01:12:45
36.8535833333333,100.857083333333,0,10610.2362204724,40017.0506365741,2009-07-23,01:12:55
36.8532333333333,100.8569,0,10610.2362204724,40017.050775463,2009-07-23,01:13:07
36.8529333333333,100.85675,0,10610.2362204724,40017.0509027778,2009-07-23,01:13:18
36.8525333333333,100.8565,0,10613.5170603675,40017.0510763889,2009-07-23,01:13:33
36.85175,100.855833333333,0,10623.3595800525,40017.0514583333,2009-07-23,01:14:06
36.8515333333333,100.85565,0,10626.6404199475,40017.0515625,2009-07-23,01:14:15
36.85095,100.854866666667,0,10639.7637795276,40017.0519097222,2009-07-23,01:14:45
36.85045,100.853966666667,0,10649.6062992126,40017.0522453704,2009-07-23,01:15:14
36.8490833333333,100.849866666667,0,10695.5380577428,40017.0537847222,2009-07-23,01:17:27
36.8489,100.849366666667,0,10708.6614173228,40017.0540162037,2009-07-23,01:17:47
36.84855,100.848933333333,0,10711.9422572178,40017.0542476852,2009-07-23,01:18:07
36.8456833333333,100.84585,0,10744.750656168,40017.055775463,2009-07-23,01:20:19
36.8454333333333,100.845633333333,0,10748.031496063,40017.0558796296,2009-07-23,01:20:28
36.8445166666667,100.8448,0,10754.593175853,40017.0562384259,2009-07-23,01:20:59
36.8439166666667,100.8443,0,10761.154855643,40017.0564583333,2009-07-23,01:21:18
36.8436333333333,100.844033333333,0,10764.4356955381,40017.0565625,2009-07-23,01:21:27
36.8432833333333,100.843733333333,0,10767.7165354331,40017.0566898148,2009-07-23,01:21:38
36.8417666666667,100.842483333333,0,10777.5590551181,40017.0572222222,2009-07-23,01:22:24
36.8413333333333,100.8422,0,10784.1207349081,40017.0573726852,2009-07-23,01:22:37
36.8409,100.841983333333,0,10787.4015748031,40017.0575115741,2009-07-23,01:22:49
36.8404166666667,100.841716666667,0,10793.9632545932,40017.0576736111,2009-07-23,01:23:03
36.8399166666667,100.841433333333,0,10800.5249343832,40017.0578356481,2009-07-23,01:23:17
36.8395666666667,100.841116666667,0,10800.5249343832,40017.057962963,2009-07-23,01:23:28
36.8388833333333,100.840333333333,0,10803.8057742782,40017.0582523148,2009-07-23,01:23:53
36.8377666666667,100.838033333333,0,10797.2440944882,40017.0588425926,2009-07-23,01:24:44
36.83545,100.83265,0,10777.5590551181,40017.0596990741,2009-07-23,01:25:58
36.8349166666667,100.831566666667,0,10767.7165354331,40017.0598958333,2009-07-23,01:26:15
36.8331666666667,100.8285,0,10748.031496063,40017.0603356481,2009-07-23,01:26:53
36.83305,100.828333333333,0,10757.874015748,40017.0608796296,2009-07-23,01:27:40
36.8316333333333,100.825666666667,0,10757.874015748,40017.0615162037,2009-07-23,01:28:35
36.8311666666667,100.824816666667,0,10757.874015748,40017.0621180556,2009-07-23,01:29:27
36.8307,100.82395,0,10751.312335958,40017.0622916667,2009-07-23,01:29:42
36.8203166666667,100.8046,0,10643.0446194226,40017.0652662037,2009-07-23,01:33:59
36.8201833333333,100.804433333333,0,10649.6062992126,40017.0661574074,2009-07-23,01:35:16
36.82015,100.8042,0,10646.3254593176,40017.0667361111,2009-07-23,01:36:06
36.8182833333333,100.80045,0,10643.0446194226,40017.0677430556,2009-07-23,01:37:33
36.8179,100.799283333333,0,10636.4829396325,40017.067974537,2009-07-23,01:37:53
36.81735,100.797466666667,0,10633.2020997375,40017.0730439815,2009-07-23,01:45:11
36.8173166666667,100.79735,0,10633.2020997375,40017.0743865741,2009-07-23,01:47:07
36.8165333333333,100.794666666667,0,10620.0787401575,40017.075,2009-07-23,01:48:00
36.8164833333333,100.794166666667,0,10613.5170603675,40017.0750925926,2009-07-23,01:48:08
36.8165166666667,100.793833333333,0,10610.2362204724,40017.0757986111,2009-07-23,01:49:09
36.8201,100.7955,0,10623.3595800525,40017.0769097222,2009-07-23,01:50:45
36.8207666666667,100.7958,0,10623.3595800525,40017.0770949074,2009-07-23,01:51:01
36.8211833333333,100.795983333333,0,10623.3595800525,40017.0772222222,2009-07-23,01:51:12
36.8215666666667,100.796166666667,0,10629.9212598425,40017.077349537,2009-07-23,01:51:23
36.82185,100.796283333333,0,10626.6404199475,40017.0774421296,2009-07-23,01:51:31
36.8224333333333,100.79655,0,10629.9212598425,40017.0776273148,2009-07-23,01:51:47
36.8228833333333,100.796783333333,0,10629.9212598425,40017.0777777778,2009-07-23,01:52:00
36.8232833333333,100.796966666667,0,10626.6404199475,40017.0779050926,2009-07-23,01:52:11
36.8235333333333,100.79705,0,10626.6404199475,40017.0779861111,2009-07-23,01:52:18
36.82395,100.797266666667,0,10629.9212598425,40017.0781134259,2009-07-23,01:52:29
36.8244,100.797483333333,0,10629.9212598425,40017.0782523148,2009-07-23,01:52:41
36.825,100.797733333333,0,10629.9212598425,40017.0784259259,2009-07-23,01:52:56
36.82535,100.7979,0,10633.2020997375,40017.0785300926,2009-07-23,01:53:05
36.8260666666667,100.798233333333,0,10636.4829396325,40017.07875,2009-07-23,01:53:24
36.8266,100.798466666667,0,10639.7637795276,40017.0789467593,2009-07-23,01:53:41
36.8268333333333,100.798566666667,0,10643.0446194226,40017.0790393518,2009-07-23,01:53:49
36.82705,100.798633333333,0,10646.3254593176,40017.0797453704,2009-07-23,01:54:50
36.8273166666667,100.798816666667,0,10649.6062992126,40017.079849537,2009-07-23,01:54:59
36.8280333333333,100.799133333333,0,10656.1679790026,40017.0800810185,2009-07-23,01:55:19
36.8284666666667,100.799333333333,0,10656.1679790026,40017.0802314815,2009-07-23,01:55:32
36.8289,100.799516666667,0,10659.4488188976,40017.0803819444,2009-07-23,01:55:45
36.8294666666667,100.799766666667,0,10662.7296587927,40017.0805787037,2009-07-23,01:56:02
36.8299,100.799983333333,0,10666.0104986877,40017.0807291667,2009-07-23,01:56:15
36.8301833333333,100.8001,0,10662.7296587927,40017.0808333333,2009-07-23,01:56:24
36.8305833333333,100.800266666667,0,10666.0104986877,40017.0809837963,2009-07-23,01:56:37
36.8308833333333,100.8004,0,10669.2913385827,40017.081099537,2009-07-23,01:56:47
36.8312166666667,100.800566666667,0,10672.5721784777,40017.0812268518,2009-07-23,01:56:58
36.83175,100.800833333333,0,10675.8530183727,40017.0814351852,2009-07-23,01:57:16
36.8322833333333,100.801066666667,0,10679.1338582677,40017.0816435185,2009-07-23,01:57:34
36.83245,100.80115,0,10682.4146981627,40017.081712963,2009-07-23,01:57:40
36.8327166666667,100.801266666667,0,10682.4146981627,40017.0818402778,2009-07-23,01:57:51
36.8331666666667,100.801466666667,0,10685.6955380577,40017.0820138889,2009-07-23,01:58:06
36.8334166666667,100.801566666667,0,10688.9763779528,40017.0821296296,2009-07-23,01:58:16
36.8337166666667,100.801716666667,0,10692.2572178478,40017.0822685185,2009-07-23,01:58:28
36.8341666666667,100.801933333333,0,10702.0997375328,40017.0824884259,2009-07-23,01:58:47
36.8352666666667,100.802416666667,0,10718.5039370079,40017.0830092593,2009-07-23,01:59:32
36.8354666666667,100.802516666667,0,10725.0656167979,40017.0831134259,2009-07-23,01:59:41
36.8358,100.802666666667,0,10728.3464566929,40017.0832638889,2009-07-23,01:59:54
36.8359666666667,100.8027,0,10731.6272965879,40017.0833796296,2009-07-23,02:00:04
36.83635,100.802916666667,0,10734.9081364829,40017.0836342593,2009-07-23,02:00:26
36.8368166666667,100.8031,0,10738.188976378,40017.0838773148,2009-07-23,02:00:47
36.8372166666667,100.8033,0,10744.750656168,40017.0840740741,2009-07-23,02:01:04
36.8377,100.803516666667,0,10761.154855643,40017.0843518519,2009-07-23,02:01:28
36.8383333333333,100.8038,0,10777.5590551181,40017.0846990741,2009-07-23,02:01:58
36.8386166666667,100.80395,0,10784.1207349081,40017.0848611111,2009-07-23,02:02:12
36.8389666666667,100.8041,0,10787.4015748031,40017.0850462963,2009-07-23,02:02:28
36.8397166666667,100.804466666667,0,10793.9632545932,40017.0854398148,2009-07-23,02:03:02
36.8402666666667,100.804683333333,0,10793.9632545932,40017.0857986111,2009-07-23,02:03:33
36.84045,100.804766666667,0,10797.2440944882,40017.0858680556,2009-07-23,02:03:39
36.8407,100.8049,0,10800.5249343832,40017.0859837963,2009-07-23,02:03:49
36.841,100.805016666667,0,10803.8057742782,40017.0861111111,2009-07-23,02:04:00
36.8411833333333,100.805116666667,0,10807.0866141732,40017.0863888889,2009-07-23,02:04:24
36.84145,100.805366666667,0,10810.3674540682,40017.0866087963,2009-07-23,02:04:43
36.8417166666667,100.8058,0,10820.2099737533,40017.086875,2009-07-23,02:05:06
36.8418166666667,100.806066666667,0,10823.4908136483,40017.0870486111,2009-07-23,02:05:21
36.8419333333333,100.806283333333,0,10826.7716535433,40017.0871875,2009-07-23,02:05:33
36.8421333333333,100.806266666667,0,10830.0524934383,40017.0873611111,2009-07-23,02:05:48
36.8422666666667,100.805866666667,0,10823.4908136483,40017.0875347222,2009-07-23,02:06:03
36.8427333333333,100.805066666667,0,10807.0866141732,40017.0877199074,2009-07-23,02:06:19
36.843,100.8044,0,10797.2440944882,40017.0878356481,2009-07-23,02:06:29
36.8444333333333,100.801483333333,0,10784.1207349081,40017.0883333333,2009-07-23,02:07:12
36.8446333333333,100.801,0,10784.1207349081,40017.0884259259,2009-07-23,02:07:20
36.8460666666667,100.796783333333,0,10757.874015748,40017.0891203704,2009-07-23,02:08:20
36.8464166666667,100.795566666667,0,10757.874015748,40017.0893055556,2009-07-23,02:08:36
36.847,100.7941,0,10774.2782152231,40017.0897337963,2009-07-23,02:09:13
36.84705,100.793933333333,0,10770.9973753281,40017.0903703704,2009-07-23,02:10:08
36.8473666666667,100.7933,0,10787.4015748031,40017.0906365741,2009-07-23,02:10:31
36.84765,100.792966666667,0,10793.9632545932,40017.0908449074,2009-07-23,02:10:49
36.84835,100.79225,0,10803.8057742782,40017.0922916667,2009-07-23,02:12:54
36.8492,100.7914,0,10810.3674540682,40017.0926157407,2009-07-23,02:13:22
36.8512833333333,100.789266666667,0,10813.6482939633,40017.0933217593,2009-07-23,02:14:23
36.8526333333333,100.787883333333,0,10803.8057742782,40017.0936805556,2009-07-23,02:14:54
36.8543,100.786133333333,0,10800.5249343832,40017.0941319444,2009-07-23,02:15:33
36.85455,100.785566666667,0,10797.2440944882,40017.0942361111,2009-07-23,02:15:42
36.85475,100.78495,0,10787.4015748031,40017.0943287037,2009-07-23,02:15:50
36.85535,100.784166666667,0,10774.2782152231,40017.0949421296,2009-07-23,02:16:43
36.85575,100.783866666667,0,10770.9973753281,40017.0950694444,2009-07-23,02:16:54
36.8568166666667,100.782783333333,0,10774.2782152231,40017.0953819444,2009-07-23,02:17:21
36.8606,100.7792,0,10748.031496063,40017.096412037,2009-07-23,02:18:50
36.8618166666667,100.778,0,10738.188976378,40017.0967476852,2009-07-23,02:19:19
36.8623333333333,100.777533333333,0,10734.9081364829,40017.0969328704,2009-07-23,02:19:35
36.86265,100.7772,0,10738.188976378,40017.0970601852,2009-07-23,02:19:46
36.8629166666667,100.776983333333,0,10738.188976378,40017.0971527778,2009-07-23,02:19:54
36.8631833333333,100.776733333333,0,10741.469816273,40017.0972685185,2009-07-23,02:20:04
36.86335,100.7766,0,10744.750656168,40017.097337963,2009-07-23,02:20:10
36.86415,100.77595,0,10757.874015748,40017.0977199074,2009-07-23,02:20:43
36.8644166666667,100.775733333333,0,10761.154855643,40017.0978819444,2009-07-23,02:20:57
36.8647333333333,100.7755,0,10764.4356955381,40017.0980902778,2009-07-23,02:21:15
36.8649166666667,100.775366666667,0,10770.9973753281,40017.0982060185,2009-07-23,02:21:25
36.8651166666667,100.775183333333,0,10774.2782152231,40017.0983449074,2009-07-23,02:21:37
36.86555,100.774883333333,0,10787.4015748031,40017.098599537,2009-07-23,02:21:59
36.8666166666667,100.774066666667,0,10816.9291338583,40017.0992592593,2009-07-23,02:22:56
36.8670666666667,100.773716666667,0,10830.0524934383,40017.099537037,2009-07-23,02:23:20
36.8673666666667,100.773483333333,0,10836.6141732283,40017.0997222222,2009-07-23,02:23:36
36.8685,100.772583333333,0,10856.2992125984,40017.1003819444,2009-07-23,02:24:33
36.8696666666667,100.7717,0,10882.5459317585,40017.1010648148,2009-07-23,02:25:32
36.8698166666667,100.771566666667,0,10885.8267716535,40017.1011574074,2009-07-23,02:25:40
36.87025,100.77125,0,10892.3884514436,40017.101412037,2009-07-23,02:26:02
36.8704,100.771066666667,0,10898.9501312336,40017.1021643518,2009-07-23,02:27:07
36.8708166666667,100.770766666667,0,10905.5118110236,40017.1023842593,2009-07-23,02:27:26
36.87135,100.770183333333,0,10918.6351706037,40017.1027314815,2009-07-23,02:27:56
36.8715166666667,100.77,0,10925.1968503937,40017.1031712963,2009-07-23,02:28:34
36.8717666666667,100.7696,0,10931.7585301837,40017.1033333333,2009-07-23,02:28:48
36.87275,100.76805,0,10935.0393700787,40017.1044444444,2009-07-23,02:30:24
36.8791833333333,100.757183333333,0,10905.5118110236,40017.1074768519,2009-07-23,02:34:46
36.8802666666667,100.755383333333,0,10902.2309711286,40017.1078356481,2009-07-23,02:35:17
36.8852833333333,100.74705,0,10830.0524934383,40017.1090856481,2009-07-23,02:37:05
36.8855166666667,100.746683333333,0,10830.0524934383,40017.1091898148,2009-07-23,02:37:14
36.8859833333333,100.745883333333,0,10826.7716535433,40017.1094212963,2009-07-23,02:37:34
36.8863833333333,100.7452,0,10826.7716535433,40017.1095833333,2009-07-23,02:37:48
36.8910833333333,100.73725,0,10803.8057742782,40017.1114930556,2009-07-23,02:40:33
36.8914666666667,100.736766666667,0,10797.2440944882,40017.1122337963,2009-07-23,02:41:37
36.8947333333333,100.7313,0,10764.4356955381,40017.1132638889,2009-07-23,02:43:06
36.8963833333333,100.728683333333,0,10744.750656168,40017.1137615741,2009-07-23,02:43:49
36.8997,100.724766666667,0,10721.7847769029,40017.1145949074,2009-07-23,02:45:01
36.9000666666667,100.7243,0,10721.7847769029,40017.1146990741,2009-07-23,02:45:10
36.90045,100.72385,0,10731.6272965879,40017.114849537,2009-07-23,02:45:23
36.9006666666667,100.72355,0,10734.9081364829,40017.1151967593,2009-07-23,02:45:53
36.9008833333333,100.723366666667,0,10738.188976378,40017.1157291667,2009-07-23,02:46:39
36.9011666666667,100.72305,0,10734.9081364829,40017.1158449074,2009-07-23,02:46:49
36.9015166666667,100.7226,0,10731.6272965879,40017.1159953704,2009-07-23,02:47:02
36.9019166666667,100.722083333333,0,10728.3464566929,40017.1161805556,2009-07-23,02:47:18
36.9024166666667,100.721533333333,0,10731.6272965879,40017.1163657407,2009-07-23,02:47:34
36.9026166666667,100.721283333333,0,10731.6272965879,40017.1164583333,2009-07-23,02:47:42
36.9029333333333,100.720883333333,0,10731.6272965879,40017.1170833333,2009-07-23,02:48:36
36.9053666666667,100.717983333333,0,10718.5039370079,40017.117962963,2009-07-23,02:49:52
36.9063833333333,100.716783333333,0,10718.5039370079,40017.1183333333,2009-07-23,02:50:24
36.90675,100.71635,0,10718.5039370079,40017.1184606481,2009-07-23,02:50:35
36.9072333333333,100.71575,0,10715.2230971129,40017.1186458333,2009-07-23,02:50:51
36.9112166666667,100.711016666667,0,10705.3805774278,40017.1200578704,2009-07-23,02:52:53
36.9118333333333,100.710266666667,0,10705.3805774278,40017.1202777778,2009-07-23,02:53:12
36.9124833333333,100.709483333333,0,10705.3805774278,40017.1211574074,2009-07-23,02:54:28
36.9132666666667,100.70855,0,10702.0997375328,40017.1214583333,2009-07-23,02:54:54
36.9143666666667,100.70715,0,10695.5380577428,40017.1218981481,2009-07-23,02:55:32
36.9144666666667,100.7067,0,10695.5380577428,40017.1220023148,2009-07-23,02:55:41
36.9144166666667,100.70635,0,10692.2572178478,40017.1220833333,2009-07-23,02:55:48
36.91425,100.7061,0,10688.9763779528,40017.1221875,2009-07-23,02:55:57
36.9145333333333,100.7064,0,10688.9763779528,40017.1225925926,2009-07-23,02:56:32
36.9148333333333,100.706433333333,0,10692.2572178478,40017.1226967593,2009-07-23,02:56:41
36.9151666666667,100.706283333333,0,10692.2572178478,40017.1228356481,2009-07-23,02:56:53
36.9155166666667,100.705866666667,0,10688.9763779528,40017.1229513889,2009-07-23,02:57:03
36.9158166666667,100.7055,0,10685.6955380577,40017.1230555556,2009-07-23,02:57:12
36.9171,100.703933333333,0,10685.6955380577,40017.1236226852,2009-07-23,02:58:01
36.9168,100.704266666667,0,10688.9763779528,40017.1248148148,2009-07-23,02:59:44
36.91665,100.704433333333,0,10688.9763779528,40017.1250810185,2009-07-23,03:00:07
36.9169666666667,100.70405,0,10688.9763779528,40017.1253819444,2009-07-23,03:00:33
36.9171833333333,100.703816666667,0,10688.9763779528,40017.1336342593,2009-07-23,03:12:26
36.91795,100.70295,0,10682.4146981627,40017.1347453704,2009-07-23,03:14:02
36.9183,100.702533333333,0,10679.1338582677,40017.1348726852,2009-07-23,03:14:13
36.9194333333333,100.70115,0,10672.5721784777,40017.1353125,2009-07-23,03:14:51
36.9196166666667,100.700883333333,0,10672.5721784777,40017.1354282407,2009-07-23,03:15:01
36.9195333333333,100.700633333333,0,10662.7296587927,40017.1357638889,2009-07-23,03:15:30
36.9193833333333,100.7003,0,10662.7296587927,40017.1359722222,2009-07-23,03:15:48
36.9191666666667,100.700183333333,0,10666.0104986877,40017.1361111111,2009-07-23,03:16:00
36.9188666666667,100.699883333333,0,10659.4488188976,40017.1362962963,2009-07-23,03:16:16
36.9186,100.699683333333,0,10656.1679790026,40017.1364699074,2009-07-23,03:16:31
36.9184333333333,100.6998,0,10656.1679790026,40017.1366898148,2009-07-23,03:16:50
36.9183166666667,100.699783333333,0,10659.4488188976,40017.1406712963,2009-07-23,03:22:34
36.9182833333333,100.699483333333,0,10652.8871391076,40017.1408101852,2009-07-23,03:22:46
36.9176833333333,100.699916666667,0,10646.3254593176,40017.1421643518,2009-07-23,03:24:43
36.9175833333333,100.70015,0,10646.3254593176,40017.1422569444,2009-07-23,03:24:51
36.9171833333333,100.70055,0,10649.6062992126,40017.1424537037,2009-07-23,03:25:08
36.9168,100.700783333333,0,10649.6062992126,40017.1426273148,2009-07-23,03:25:23
36.91665,100.701033333333,0,10649.6062992126,40017.1427430556,2009-07-23,03:25:33
36.9163,100.701416666667,0,10652.8871391076,40017.1429282407,2009-07-23,03:25:49
36.91595,100.70155,0,10659.4488188976,40017.143125,2009-07-23,03:26:06
36.9157166666667,100.70175,0,10662.7296587927,40017.1432523148,2009-07-23,03:26:17
36.9154833333333,100.702,0,10662.7296587927,40017.1438657407,2009-07-23,03:27:10
36.9152333333333,100.702266666667,0,10662.7296587927,40017.1440046296,2009-07-23,03:27:22
36.9148,100.7028,0,10662.7296587927,40017.1442708333,2009-07-23,03:27:45
36.9142,100.703416666667,0,10659.4488188976,40017.1445949074,2009-07-23,03:28:13
36.9136833333333,100.704,0,10662.7296587927,40017.1449305556,2009-07-23,03:28:42
36.91335,100.704483333333,0,10659.4488188976,40017.1451967593,2009-07-23,03:29:05
36.9119666666667,100.70295,0,10656.1679790026,40017.145787037,2009-07-23,03:29:56
36.9116333333333,100.70265,0,10656.1679790026,40017.1459027778,2009-07-23,03:30:06
36.9112666666667,100.702333333333,0,10656.1679790026,40017.1460416667,2009-07-23,03:30:18
36.9105666666667,100.701733333333,0,10649.6062992126,40017.14625,2009-07-23,03:30:36
36.9012666666667,100.693766666667,0,10587.2703412073,40017.1486111111,2009-07-23,03:34:00
36.8981166666667,100.691083333333,0,10577.4278215223,40017.1494212963,2009-07-23,03:35:10
36.8978333333333,100.690783333333,0,10577.4278215223,40017.1495138889,2009-07-23,03:35:18
36.8977,100.690466666667,0,10577.4278215223,40017.1500115741,2009-07-23,03:36:01
36.8975166666667,100.68835,0,10564.3044619423,40017.1504282407,2009-07-23,03:36:37
36.8972666666667,100.68795,0,10561.0236220472,40017.1505439815,2009-07-23,03:36:47
36.8932166666667,100.684933333333,0,10524.9343832021,40017.1526851852,2009-07-23,03:39:52
36.8927833333333,100.684616666667,0,10528.2152230971,40017.1528240741,2009-07-23,03:40:04
36.8926,100.684466666667,0,10534.7769028871,40017.1533912037,2009-07-23,03:40:53
36.8925,100.6842,0,10534.7769028871,40017.1535069444,2009-07-23,03:41:03
36.8926,100.683966666667,0,10534.7769028871,40017.1535763889,2009-07-23,03:41:09
36.89295,100.6838,0,10534.7769028871,40017.1536921296,2009-07-23,03:41:19
36.8934666666667,100.68355,0,10538.0577427822,40017.1538425926,2009-07-23,03:41:32
36.8937,100.68325,0,10541.3385826772,40017.1539467593,2009-07-23,03:41:41
36.8937,100.682916666667,0,10544.6194225722,40017.1540393519,2009-07-23,03:41:49
36.8935666666667,100.682766666667,0,10544.6194225722,40017.1543402778,2009-07-23,03:42:15
36.89315,100.682883333333,0,10544.6194225722,40017.1544907407,2009-07-23,03:42:28
36.8929,100.682966666667,0,10544.6194225722,40017.1546412037,2009-07-23,03:42:41
36.8926,100.683033333333,0,10544.6194225722,40017.1568402778,2009-07-23,03:45:51
36.8915833333333,100.68205,0,10531.4960629921,40017.1571180556,2009-07-23,03:46:15
36.8906,100.6802,0,10524.9343832021,40017.1574305556,2009-07-23,03:46:42
36.88995,100.679283333333,0,10524.9343832021,40017.1576041667,2009-07-23,03:46:57
36.8888666666667,100.676,0,10521.6535433071,40017.1581712963,2009-07-23,03:47:46
36.88865,100.675433333333,0,10521.6535433071,40017.158275463,2009-07-23,03:47:55
36.88825,100.674683333333,0,10521.6535433071,40017.1584375,2009-07-23,03:48:09
36.8878166666667,100.67405,0,10518.3727034121,40017.1589467593,2009-07-23,03:48:53
36.8877333333333,100.672166666667,0,10511.811023622,40017.1592592593,2009-07-23,03:49:20
36.8874333333333,100.671266666667,0,10508.530183727,40017.1594097222,2009-07-23,03:49:33
36.8861166666667,100.668416666667,0,10508.530183727,40017.1599537037,2009-07-23,03:50:20
36.8858,100.668133333333,0,10508.530183727,40017.1600578704,2009-07-23,03:50:29
36.8842666666667,100.66815,0,10508.530183727,40017.1604282407,2009-07-23,03:51:01
36.8840333333333,100.667966666667,0,10508.530183727,40017.1604976852,2009-07-23,03:51:07
36.88275,100.66475,0,10505.249343832,40017.1616203704,2009-07-23,03:52:44
36.8826166666667,100.664433333333,0,10505.249343832,40017.1620138889,2009-07-23,03:53:18
36.88245,100.664066666667,0,10498.687664042,40017.1624768519,2009-07-23,03:53:58
36.8823833333333,100.663633333333,0,10505.249343832,40017.1635185185,2009-07-23,03:55:28
36.8824,100.663033333333,0,10508.530183727,40017.1636805556,2009-07-23,03:55:42
36.8824666666667,100.662366666667,0,10508.530183727,40017.1643634259,2009-07-23,03:56:41
36.88245,100.6621,0,10518.3727034121,40017.1680208333,2009-07-23,04:01:57
36.8822833333333,100.661566666667,0,10511.811023622,40017.1682060185,2009-07-23,04:02:13
36.88215,100.661333333333,0,10511.811023622,40017.1683217593,2009-07-23,04:02:23
36.8819166666667,100.661116666667,0,10528.2152230971,40017.1700810185,2009-07-23,04:04:55
36.8817166666667,100.66105,0,10531.4960629921,40017.1701851852,2009-07-23,04:05:04
36.88135,100.6611,0,10531.4960629921,40017.1703472222,2009-07-23,04:05:18
36.8810666666667,100.66125,0,10528.2152230971,40017.170462963,2009-07-23,04:05:28
36.88045,100.661633333333,0,10521.6535433071,40017.1706944444,2009-07-23,04:05:48
36.8802,100.66175,0,10521.6535433071,40017.170775463,2009-07-23,04:05:55
36.8797666666667,100.661933333333,0,10518.3727034121,40017.1709143519,2009-07-23,04:06:07
36.8793333333333,100.662116666667,0,10511.811023622,40017.1710416667,2009-07-23,04:06:18
36.8789,100.662266666667,0,10511.811023622,40017.1711805556,2009-07-23,04:06:30
36.8786666666667,100.662316666667,0,10508.530183727,40017.1716782407,2009-07-23,04:07:13
36.8782666666667,100.662433333333,0,10508.530183727,40017.1718287037,2009-07-23,04:07:26
36.8775166666667,100.662516666667,0,10505.249343832,40017.172025463,2009-07-23,04:07:43
36.87715,100.662466666667,0,10505.249343832,40017.1721296296,2009-07-23,04:07:52
36.8769166666667,100.662466666667,0,10501.968503937,40017.172337963,2009-07-23,04:08:10
36.8763666666667,100.662283333333,0,10501.968503937,40017.1725115741,2009-07-23,04:08:25
36.8759666666667,100.662133333333,0,10511.811023622,40017.1726967593,2009-07-23,04:08:41
36.8755833333333,100.661733333333,0,10515.0918635171,40017.1729282407,2009-07-23,04:09:01
36.8752,100.66125,0,10515.0918635171,40017.1749421296,2009-07-23,04:11:55
36.8751333333333,100.661066666667,0,10518.3727034121,40017.1750347222,2009-07-23,04:12:03
36.87505,100.6608,0,10524.9343832021,40017.1752199074,2009-07-23,04:12:19
36.87505,100.660416666667,0,10531.4960629921,40017.1754050926,2009-07-23,04:12:35
36.8750166666667,100.659916666667,0,10538.0577427822,40017.1756365741,2009-07-23,04:12:55
36.87485,100.659633333333,0,10538.0577427822,40017.175775463,2009-07-23,04:13:07
36.8746333333333,100.65955,0,10541.3385826772,40017.1758912037,2009-07-23,04:13:17
36.87435,100.659483333333,0,10541.3385826772,40017.1760532407,2009-07-23,04:13:31
36.8741333333333,100.659616666667,0,10544.6194225722,40017.1761805556,2009-07-23,04:13:42
36.8736666666667,100.659933333333,0,10544.6194225722,40017.1764467593,2009-07-23,04:14:05
36.8733166666667,100.660166666667,0,10547.9002624672,40017.1766087963,2009-07-23,04:14:19
36.8728666666667,100.660233333333,0,10544.6194225722,40017.1767476852,2009-07-23,04:14:31
36.8724666666667,100.660283333333,0,10538.0577427822,40017.1772453704,2009-07-23,04:15:14
36.8719666666667,100.660383333333,0,10534.7769028871,40017.1773842593,2009-07-23,04:15:26
36.8715166666667,100.660433333333,0,10528.2152230971,40017.1774884259,2009-07-23,04:15:35
36.8711333333333,100.6605,0,10531.4960629921,40017.1783564815,2009-07-23,04:16:50
36.8708833333333,100.660516666667,0,10528.2152230971,40017.1784375,2009-07-23,04:16:57
36.8703833333333,100.660583333333,0,10524.9343832021,40017.178599537,2009-07-23,04:17:11
36.8700333333333,100.66065,0,10524.9343832021,40017.1787037037,2009-07-23,04:17:20
36.8697333333333,100.6607,0,10524.9343832021,40017.1788194444,2009-07-23,04:17:30
36.86945,100.66075,0,10524.9343832021,40017.1790046296,2009-07-23,04:17:46
36.8692333333333,100.660733333333,0,10518.3727034121,40017.1830324074,2009-07-23,04:23:34
36.8689333333333,100.660733333333,0,10515.0918635171,40017.1831828704,2009-07-23,04:23:47
36.8686333333333,100.660783333333,0,10498.687664042,40017.1834027778,2009-07-23,04:24:06
36.8681166666667,100.6611,0,10488.845144357,40017.1835648148,2009-07-23,04:24:20
36.8678333333333,100.66135,0,10479.0026246719,40017.1837037037,2009-07-23,04:24:32
36.8676333333333,100.661633333333,0,10475.7217847769,40017.1838194444,2009-07-23,04:24:42
36.8675333333333,100.661816666667,0,10482.2834645669,40017.1854861111,2009-07-23,04:27:06
36.8673333333333,100.661866666667,0,10475.7217847769,40017.185775463,2009-07-23,04:27:31
36.8671166666667,100.6618,0,10475.7217847769,40017.1860185185,2009-07-23,04:27:52
36.8668166666667,100.661766666667,0,10472.4409448819,40017.1862152778,2009-07-23,04:28:09
36.86595,100.661833333333,0,10469.1601049869,40017.1866550926,2009-07-23,04:28:47
36.8657166666667,100.6616,0,10469.1601049869,40017.1868055556,2009-07-23,04:29:00
36.86555,100.661716666667,0,10472.4409448819,40017.1876967593,2009-07-23,04:30:17
36.8654,100.66205,0,10465.8792650919,40017.1885069444,2009-07-23,04:31:27
36.8654166666667,100.661866666667,0,10459.3175853018,40017.1896296296,2009-07-23,04:33:04
36.86565,100.661766666667,0,10475.7217847769,40017.1907060185,2009-07-23,04:34:37
36.8658,100.661733333333,0,10472.4409448819,40017.1965393518,2009-07-23,04:43:01
36.8659166666667,100.661716666667,0,10472.4409448819,40017.1978009259,2009-07-23,04:44:50
36.8657833333333,100.661816666667,0,10472.4409448819,40017.1986226852,2009-07-23,04:46:01
36.8658166666667,100.6616,0,10472.4409448819,40017.1992013889,2009-07-23,04:46:51
36.8659666666667,100.661866666667,0,10465.8792650919,40017.2032523148,2009-07-23,04:52:41
36.8658,100.661683333333,0,10501.968503937,40017.2091898148,2009-07-23,05:01:14
36.8660166666667,100.661783333333,0,10501.968503937,40017.2092939815,2009-07-23,05:01:23
36.86585,100.6617,0,10501.968503937,40017.2093518519,2009-07-23,05:01:28
36.8657,100.661683333333,0,10501.968503937,40017.2094328704,2009-07-23,05:01:35
36.8656,100.66165,0,10501.968503937,40017.2100347222,2009-07-23,05:02:27
36.8661666666667,100.661733333333,0,10501.968503937,40017.2100694444,2009-07-23,05:02:30
36.8656,100.661666666667,0,10501.968503937,40017.2101041667,2009-07-23,05:02:33
36.8647666666667,100.66155,0,10501.968503937,40017.2106828704,2009-07-23,05:03:23
36.86525,100.661633333333,0,10501.968503937,40017.2107986111,2009-07-23,05:03:33
36.8653333333333,100.661633333333,0,10501.968503937,40017.2111458333,2009-07-23,05:04:03
36.8652333333333,100.661583333333,0,10501.968503937,40017.2116087963,2009-07-23,05:04:43
36.8650333333333,100.6616,0,10501.968503937,40017.2116782407,2009-07-23,05:04:49
36.86535,100.66165,0,10501.968503937,40017.2117476852,2009-07-23,05:04:55
36.8654666666667,100.66165,0,10501.968503937,40017.213275463,2009-07-23,05:07:07
36.8666,100.661716666667,0,10501.968503937,40017.214537037,2009-07-23,05:08:56
36.8664333333333,100.66175,0,10501.968503937,40017.2145717593,2009-07-23,05:08:59
36.8661166666667,100.661783333333,0,10501.968503937,40017.2146296296,2009-07-23,05:09:04
36.8657833333333,100.661716666667,0,10492.125984252,40017.2179861111,2009-07-23,05:13:54
36.8655166666667,100.661416666667,0,10488.845144357,40017.2181597222,2009-07-23,05:14:09
36.8650833333333,100.66095,0,10485.5643044619,40017.2183449074,2009-07-23,05:14:25
36.8646833333333,100.6603,0,10485.5643044619,40017.2185416667,2009-07-23,05:14:42
36.8643833333333,100.659966666667,0,10485.5643044619,40017.2186689815,2009-07-23,05:14:53
36.8641666666667,100.6597,0,10485.5643044619,40017.2187847222,2009-07-23,05:15:03
36.86405,100.659466666667,0,10482.2834645669,40017.2189467593,2009-07-23,05:15:17
36.8639666666667,100.6591,0,10482.2834645669,40017.2190509259,2009-07-23,05:15:26
36.8637833333333,100.65885,0,10482.2834645669,40017.2191435185,2009-07-23,05:15:34
36.8634833333333,100.658333333333,0,10482.2834645669,40017.2193634259,2009-07-23,05:15:53
36.86325,100.657983333333,0,10482.2834645669,40017.219525463,2009-07-23,05:16:07
36.86325,100.657616666667,0,10485.5643044619,40017.2197106481,2009-07-23,05:16:23
36.86335,100.657433333333,0,10485.5643044619,40017.2198611111,2009-07-23,05:16:36
36.8632,100.657733333333,0,10485.5643044619,40017.2339467593,2009-07-23,05:36:53
36.86335,100.6582,0,10485.5643044619,40017.2340972222,2009-07-23,05:37:06
36.8636833333333,100.658666666667,0,10482.2834645669,40017.2342592593,2009-07-23,05:37:20
36.8639666666667,100.659166666667,0,10482.2834645669,40017.2344212963,2009-07-23,05:37:34
36.8640333333333,100.6595,0,10482.2834645669,40017.234525463,2009-07-23,05:37:43
36.86415,100.6597,0,10479.0026246719,40017.2346180556,2009-07-23,05:37:51
36.8644166666667,100.660033333333,0,10479.0026246719,40017.2347569444,2009-07-23,05:38:03
36.8647333333333,100.6604,0,10479.0026246719,40017.2349074074,2009-07-23,05:38:16
36.8649833333333,100.660833333333,0,10479.0026246719,40017.2350578704,2009-07-23,05:38:29
36.8655166666667,100.66145,0,10482.2834645669,40017.2353009259,2009-07-23,05:38:50
36.86585,100.661816666667,0,10482.2834645669,40017.2354513889,2009-07-23,05:39:03
36.8663,100.661866666667,0,10485.5643044619,40017.2356018518,2009-07-23,05:39:16
36.8666333333333,100.661816666667,0,10482.2834645669,40017.2357060185,2009-07-23,05:39:25
36.867,100.661833333333,0,10482.2834645669,40017.2358217593,2009-07-23,05:39:35
36.86725,100.661866666667,0,10482.2834645669,40017.2359143518,2009-07-23,05:39:43
36.8675666666667,100.661816666667,0,10485.5643044619,40017.2360532407,2009-07-23,05:39:55
36.86775,100.661533333333,0,10488.845144357,40017.2361805556,2009-07-23,05:40:06
36.8681666666667,100.6611,0,10495.406824147,40017.2364699074,2009-07-23,05:40:31
36.86835,100.661,0,10498.687664042,40017.2365856481,2009-07-23,05:40:41
36.8686333333333,100.6608,0,10508.530183727,40017.2367476852,2009-07-23,05:40:55
36.8688,100.660716666667,0,10511.811023622,40017.2368634259,2009-07-23,05:41:05
36.8691166666667,100.660766666667,0,10511.811023622,40017.237025463,2009-07-23,05:41:19
36.8694333333333,100.660766666667,0,10515.0918635171,40017.2372106481,2009-07-23,05:41:35
36.8699833333333,100.6607,0,10518.3727034121,40017.2374421296,2009-07-23,05:41:55
36.8703666666667,100.66065,0,10521.6535433071,40017.2375578704,2009-07-23,05:42:05
36.8707333333333,100.6606,0,10521.6535433071,40017.237662037,2009-07-23,05:42:14
36.8711333333333,100.660533333333,0,10524.9343832021,40017.2377777778,2009-07-23,05:42:24
36.8715333333333,100.660466666667,0,10528.2152230971,40017.2378935185,2009-07-23,05:42:34
36.8718666666667,100.660433333333,0,10531.4960629921,40017.2379976852,2009-07-23,05:42:43
36.8722166666667,100.660366666667,0,10534.7769028871,40017.2381134259,2009-07-23,05:42:53
36.8725166666667,100.660316666667,0,10541.3385826772,40017.2382175926,2009-07-23,05:43:02
36.8728833333333,100.660266666667,0,10541.3385826772,40017.2383449074,2009-07-23,05:43:13
36.8731666666667,100.660216666667,0,10544.6194225722,40017.2384490741,2009-07-23,05:43:22
36.8734833333333,100.660116666667,0,10544.6194225722,40017.2385648148,2009-07-23,05:43:32
36.87375,100.659933333333,0,10544.6194225722,40017.2386689815,2009-07-23,05:43:41
36.8742333333333,100.6596,0,10544.6194225722,40017.2388425926,2009-07-23,05:43:56
36.8745833333333,100.65955,0,10544.6194225722,40017.2389351852,2009-07-23,05:44:04
36.8749,100.659733333333,0,10541.3385826772,40017.2390162037,2009-07-23,05:44:11
36.8751166666667,100.661066666667,0,10511.811023622,40017.2392013889,2009-07-23,05:44:27
36.8756333333333,100.661866666667,0,10505.249343832,40017.2392939815,2009-07-23,05:44:35
36.8762666666667,100.662283333333,0,10495.406824147,40017.239375,2009-07-23,05:44:42
36.8775833333333,100.662583333333,0,10492.125984252,40017.239537037,2009-07-23,05:44:56
36.879,100.6623,0,10492.125984252,40017.2398032407,2009-07-23,05:45:19
36.8794666666667,100.662116666667,0,10495.406824147,40017.2399074074,2009-07-23,05:45:28
36.88065,100.661566666667,0,10501.968503937,40017.2402430556,2009-07-23,05:45:57
36.8810666666667,100.661316666667,0,10505.249343832,40017.2403703704,2009-07-23,05:46:08
36.8815166666667,100.6611,0,10501.968503937,40017.2404976852,2009-07-23,05:46:19
36.88205,100.661283333333,0,10495.406824147,40017.2406134259,2009-07-23,05:46:29
36.8823166666667,100.661866666667,0,10498.687664042,40017.2407175926,2009-07-23,05:46:38
36.8824,100.662383333333,0,10501.968503937,40017.2408101852,2009-07-23,05:46:46
36.88235,100.663783333333,0,10492.125984252,40017.2410416667,2009-07-23,05:47:06
36.8840833333333,100.668033333333,0,10505.249343832,40017.241875,2009-07-23,05:48:18
36.8844333333333,100.668183333333,0,10505.249343832,40017.2419560185,2009-07-23,05:48:25
36.88505,100.66815,0,10505.249343832,40017.2421064815,2009-07-23,05:48:38
36.8855166666667,100.66815,0,10515.0918635171,40017.242650463,2009-07-23,05:49:25
36.8859666666667,100.6683,0,10515.0918635171,40017.2427546296,2009-07-23,05:49:34
36.8876,100.671783333333,0,10521.6535433071,40017.2434606481,2009-07-23,05:50:35
36.8877166666667,100.672366666667,0,10521.6535433071,40017.2435648148,2009-07-23,05:50:44
36.88775,100.673916666667,0,10524.9343832021,40017.2438425926,2009-07-23,05:51:08
36.8879333333333,100.674383333333,0,10528.2152230971,40017.2439467593,2009-07-23,05:51:17
36.8883333333333,100.6749,0,10528.2152230971,40017.2440740741,2009-07-23,05:51:28
36.8891,100.6767,0,10528.2152230971,40017.2444560185,2009-07-23,05:52:01
36.8899666666667,100.679416666667,0,10528.2152230971,40017.2449652778,2009-07-23,05:52:45
36.8911333333333,100.68115,0,10531.4960629921,40017.2453472222,2009-07-23,05:53:18
36.8916166666667,100.682166666667,0,10534.7769028871,40017.2455671296,2009-07-23,05:53:37
36.8923166666667,100.683,0,10538.0577427822,40017.245787037,2009-07-23,05:53:56
36.89275,100.683066666667,0,10541.3385826772,40017.2459027778,2009-07-23,05:54:06
36.8933833333333,100.682816666667,0,10538.0577427822,40017.2460763889,2009-07-23,05:54:21
36.8936666666667,100.68295,0,10538.0577427822,40017.2461574074,2009-07-23,05:54:28
36.8935333333333,100.683433333333,0,10531.4960629921,40017.2462384259,2009-07-23,05:54:35
36.8927,100.683866666667,0,10528.2152230971,40017.2464236111,2009-07-23,05:54:51
36.8924666666667,100.6841,0,10528.2152230971,40017.2464930556,2009-07-23,05:54:57
36.8926666666667,100.684566666667,0,10528.2152230971,40017.2465856481,2009-07-23,05:55:05
36.89365,100.685283333333,0,10534.7769028871,40017.2468287037,2009-07-23,05:55:26
36.8943166666667,100.685783333333,0,10534.7769028871,40017.2470138889,2009-07-23,05:55:42
36.8947,100.686083333333,0,10538.0577427822,40017.2471412037,2009-07-23,05:55:53
36.8949166666667,100.686216666667,0,10538.0577427822,40017.2472106481,2009-07-23,05:55:59
36.8953333333333,100.686516666667,0,10544.6194225722,40017.247349537,2009-07-23,05:56:11
36.8956833333333,100.686783333333,0,10544.6194225722,40017.2474768519,2009-07-23,05:56:22
36.8961333333333,100.687133333333,0,10551.1811023622,40017.247650463,2009-07-23,05:56:37
36.8967833333333,100.687616666667,0,10557.7427821522,40017.2478935185,2009-07-23,05:56:58
36.8972666666667,100.687983333333,0,10561.0236220472,40017.2480787037,2009-07-23,05:57:14
36.8974833333333,100.688283333333,0,10564.3044619423,40017.2481944444,2009-07-23,05:57:24
36.8977666666667,100.690633333333,0,10574.1469816273,40017.2488078704,2009-07-23,05:58:17
36.8980333333333,100.691033333333,0,10574.1469816273,40017.2489351852,2009-07-23,05:58:28
36.8984,100.691366666667,0,10574.1469816273,40017.2490625,2009-07-23,05:58:39
36.8989333333333,100.691833333333,0,10577.4278215223,40017.2492361111,2009-07-23,05:58:54
36.8998833333333,100.69265,0,10577.4278215223,40017.249537037,2009-07-23,05:59:20
36.9003666666667,100.693066666667,0,10580.7086614173,40017.2496875,2009-07-23,05:59:33
36.9023833333333,100.694783333333,0,10593.8320209974,40017.2504282407,2009-07-23,06:00:37
36.90275,100.695116666667,0,10593.8320209974,40017.2505671296,2009-07-23,06:00:49
36.9030333333333,100.695333333333,0,10597.1128608924,40017.2506712963,2009-07-23,06:00:58
36.9034833333333,100.695716666667,0,10597.1128608924,40017.2508449074,2009-07-23,06:01:13
36.90445,100.69655,0,10603.6745406824,40017.2512037037,2009-07-23,06:01:44
36.9048,100.696833333333,0,10606.9553805774,40017.2513425926,2009-07-23,06:01:56
36.9050833333333,100.6971,0,10606.9553805774,40017.2514583333,2009-07-23,06:02:06
36.9054,100.697366666667,0,10606.9553805774,40017.2515856481,2009-07-23,06:02:17
36.9056,100.697533333333,0,10610.2362204724,40017.2516666667,2009-07-23,06:02:24
36.9066166666667,100.698416666667,0,10616.7979002625,40017.2520949074,2009-07-23,06:03:01
36.9068666666667,100.698633333333,0,10616.7979002625,40017.2521990741,2009-07-23,06:03:10
36.90705,100.698783333333,0,10620.0787401575,40017.2522800926,2009-07-23,06:03:17
36.9073,100.699,0,10620.0787401575,40017.2523842593,2009-07-23,06:03:26
36.9076833333333,100.699333333333,0,10623.3595800525,40017.2525694444,2009-07-23,06:03:42
36.9078666666667,100.699483333333,0,10626.6404199475,40017.252650463,2009-07-23,06:03:49
36.9082166666667,100.699766666667,0,10626.6404199475,40017.2528009259,2009-07-23,06:04:02
36.9085,100.700016666667,0,10629.9212598425,40017.252962963,2009-07-23,06:04:16
36.9088833333333,100.700366666667,0,10626.6404199475,40017.2534722222,2009-07-23,06:05:00
36.9092833333333,100.7007,0,10633.2020997375,40017.2537037037,2009-07-23,06:05:20
36.9098666666667,100.701183333333,0,10636.4829396325,40017.2539930556,2009-07-23,06:05:45
36.9106,100.701833333333,0,10646.3254593176,40017.2542939815,2009-07-23,06:06:11
36.9109166666667,100.702083333333,0,10649.6062992126,40017.2544097222,2009-07-23,06:06:21
36.91235,100.703416666667,0,10656.1679790026,40017.2549421296,2009-07-23,06:07:07
36.9128833333333,100.704083333333,0,10659.4488188976,40017.255162037,2009-07-23,06:07:26
36.9131166666667,100.704433333333,0,10659.4488188976,40017.2552777778,2009-07-23,06:07:36
36.91325,100.704616666667,0,10659.4488188976,40017.2554282407,2009-07-23,06:07:49
36.9142333333333,100.703416666667,0,10662.7296587927,40017.2559837963,2009-07-23,06:08:37
36.9144333333333,100.7032,0,10662.7296587927,40017.2560763889,2009-07-23,06:08:45
36.9151833333333,100.702383333333,0,10659.4488188976,40017.2564930556,2009-07-23,06:09:21
36.9158333333333,100.701666666667,0,10656.1679790026,40017.2568402778,2009-07-23,06:09:51
36.9161166666667,100.70155,0,10656.1679790026,40017.2569791667,2009-07-23,06:10:03
36.9163333333333,100.7016,0,10652.8871391076,40017.2571527778,2009-07-23,06:10:18
36.9164666666667,100.701883333333,0,10672.5721784777,40017.2573726852,2009-07-23,06:10:37
36.9166166666667,100.702183333333,0,10666.0104986877,40017.2575347222,2009-07-23,06:10:51
36.9166833333333,100.70265,0,10666.0104986877,40017.2584606481,2009-07-23,06:12:11
36.9169333333333,100.703166666667,0,10669.2913385827,40017.2589236111,2009-07-23,06:12:51
36.9170166666667,100.7036,0,10669.2913385827,40017.2592939815,2009-07-23,06:13:23
36.9170833333333,100.7039,0,10675.8530183727,40017.2630208333,2009-07-23,06:18:45
36.9163166666667,100.704816666667,0,10679.1338582677,40017.2634490741,2009-07-23,06:19:22
36.9154833333333,100.7058,0,10682.4146981627,40017.2637615741,2009-07-23,06:19:49
36.9144166666667,100.707066666667,0,10685.6955380577,40017.2641550926,2009-07-23,06:20:23
36.9113333333333,100.71075,0,10702.0997375328,40017.2655208333,2009-07-23,06:22:21
36.9109666666667,100.7112,0,10705.3805774278,40017.2657291667,2009-07-23,06:22:39
36.9106333333333,100.7116,0,10708.6614173228,40017.2658796296,2009-07-23,06:22:52
36.91015,100.71215,0,10708.6614173228,40017.266087963,2009-07-23,06:23:10
36.9098333333333,100.712566666667,0,10708.6614173228,40017.2662152778,2009-07-23,06:23:21
36.9086666666667,100.713916666667,0,10715.2230971129,40017.2666550926,2009-07-23,06:23:59
36.9082833333333,100.714383333333,0,10718.5039370079,40017.2667939815,2009-07-23,06:24:11
36.9076833333333,100.7151,0,10718.5039370079,40017.2670023148,2009-07-23,06:24:29
36.9072333333333,100.71565,0,10718.5039370079,40017.2671643518,2009-07-23,06:24:43
36.8962333333333,100.728733333333,0,10741.469816273,40017.2713657407,2009-07-23,06:30:46
36.8959666666667,100.729133333333,0,10741.469816273,40017.2714814815,2009-07-23,06:30:56
36.8955333333333,100.729816666667,0,10754.593175853,40017.271724537,2009-07-23,06:31:17
36.8951666666667,100.730466666667,0,10761.154855643,40017.2720023148,2009-07-23,06:31:41
36.89475,100.731116666667,0,10764.4356955381,40017.2722337963,2009-07-23,06:32:01
36.8937166666667,100.732883333333,0,10757.874015748,40017.2727199074,2009-07-23,06:32:43
36.8931,100.733883333333,0,10761.154855643,40017.2729513889,2009-07-23,06:33:03
36.89255,100.7348,0,10780.8398950131,40017.2732523148,2009-07-23,06:33:29
36.8924,100.735066666667,0,10787.4015748031,40017.2733796296,2009-07-23,06:33:40
36.89215,100.735533333333,0,10790.6824146982,40017.2735763889,2009-07-23,06:33:57
36.8916833333333,100.73625,0,10797.2440944882,40017.2738310185,2009-07-23,06:34:19
36.8909166666667,100.73755,0,10800.5249343832,40017.2742361111,2009-07-23,06:34:54
36.88855,100.741533333333,0,10803.8057742782,40017.2753472222,2009-07-23,06:36:30
36.88775,100.74285,0,10803.8057742782,40017.2757523148,2009-07-23,06:37:05
36.8863333333333,100.745266666667,0,10813.6482939633,40017.2764583333,2009-07-23,06:38:06
36.8851333333333,100.747283333333,0,10813.6482939633,40017.2770833333,2009-07-23,06:39:00
36.8847,100.747983333333,0,10803.8057742782,40017.2772337963,2009-07-23,06:39:13
36.8831166666667,100.7506,0,10820.2099737533,40017.2780787037,2009-07-23,06:40:26
36.8819333333333,100.752583333333,0,10856.2992125984,40017.279212963,2009-07-23,06:42:04
36.88145,100.753383333333,0,10872.7034120735,40017.2796412037,2009-07-23,06:42:41
36.8812833333333,100.753633333333,0,10879.2650918635,40017.2797800926,2009-07-23,06:42:53
36.8811333333333,100.753866666667,0,10879.2650918635,40017.2798842593,2009-07-23,06:43:02
36.8806333333333,100.75475,0,10892.3884514436,40017.2802777778,2009-07-23,06:43:36
36.88045,100.755016666667,0,10895.6692913386,40017.2803819444,2009-07-23,06:43:45
36.8796833333333,100.756333333333,0,10905.5118110236,40017.2808564815,2009-07-23,06:44:26
36.8794166666667,100.756766666667,0,10905.5118110236,40017.2810069444,2009-07-23,06:44:39
36.87775,100.759566666667,0,10921.9160104987,40017.2819560185,2009-07-23,06:46:01
36.8772833333333,100.760316666667,0,10921.9160104987,40017.2821990741,2009-07-23,06:46:22
36.87555,100.763233333333,0,10931.7585301837,40017.2834259259,2009-07-23,06:48:08
36.8733166666667,100.76695,0,10921.9160104987,40017.2848148148,2009-07-23,06:50:08
36.8714166666667,100.770033333333,0,10908.7926509186,40017.2855787037,2009-07-23,06:51:14
36.8706666666667,100.770833333333,0,10889.1076115486,40017.285775463,2009-07-23,06:51:31
36.8622,100.777566666667,0,10728.3464566929,40017.287025463,2009-07-23,06:53:19
36.8612833333333,100.77845,0,10728.3464566929,40017.2872685185,2009-07-23,06:53:40
36.86095,100.778783333333,0,10728.3464566929,40017.2873958333,2009-07-23,06:53:51
36.8598666666667,100.779816666667,0,10734.9081364829,40017.2878240741,2009-07-23,06:54:28
36.8582666666667,100.781333333333,0,10748.031496063,40017.2883680556,2009-07-23,06:55:15
36.8573166666667,100.782233333333,0,10757.874015748,40017.2887731481,2009-07-23,06:55:50
36.8569166666667,100.782633333333,0,10757.874015748,40017.2889583333,2009-07-23,06:56:06
36.8553166666667,100.784166666667,0,10757.874015748,40017.2895717593,2009-07-23,06:56:59
36.8550666666667,100.784433333333,0,10764.4356955381,40017.2896759259,2009-07-23,06:57:08
36.8547166666667,100.78485,0,10770.9973753281,40017.289837963,2009-07-23,06:57:22
36.8544,100.785833333333,0,10777.5590551181,40017.290162037,2009-07-23,06:57:50
36.85415,100.786216666667,0,10780.8398950131,40017.2903009259,2009-07-23,06:58:02
36.8530333333333,100.787383333333,0,10787.4015748031,40017.2907407407,2009-07-23,06:58:40
36.8527333333333,100.787733333333,0,10787.4015748031,40017.2916087963,2009-07-23,06:59:55
36.8521666666667,100.788283333333,0,10793.9632545932,40017.2919097222,2009-07-23,07:00:21
36.8519166666667,100.788533333333,0,10793.9632545932,40017.2920138889,2009-07-23,07:00:30
36.8510166666667,100.789466666667,0,10803.8057742782,40017.2924305556,2009-07-23,07:01:06
36.85045,100.79005,0,10803.8057742782,40017.292662037,2009-07-23,07:01:26
36.8501666666667,100.790333333333,0,10803.8057742782,40017.2927777778,2009-07-23,07:01:36
36.8498666666667,100.790633333333,0,10807.0866141732,40017.2928935185,2009-07-23,07:01:46
36.8472833333333,100.793366666667,0,10784.1207349081,40017.2937615741,2009-07-23,07:03:01
36.8461333333333,100.79625,0,10754.593175853,40017.2941435185,2009-07-23,07:03:34
36.8457833333333,100.797783333333,0,10754.593175853,40017.2944328704,2009-07-23,07:03:59
36.8456333333333,100.798216666667,0,10761.154855643,40017.2945486111,2009-07-23,07:04:09
36.84535,100.79885,0,10770.9973753281,40017.2947569444,2009-07-23,07:04:27
36.8452333333333,100.799183333333,0,10770.9973753281,40017.2949074074,2009-07-23,07:04:40
36.8448166666667,100.800383333333,0,10774.2782152231,40017.2953472222,2009-07-23,07:05:18
36.8446333333333,100.800916666667,0,10774.2782152231,40017.2955092593,2009-07-23,07:05:32
36.8443166666667,100.8017,0,10774.2782152231,40017.295775463,2009-07-23,07:05:55
36.8440833333333,100.802183333333,0,10774.2782152231,40017.2959259259,2009-07-23,07:06:08
36.8431833333333,100.804066666667,0,10787.4015748031,40017.2965393519,2009-07-23,07:07:01
36.8429166666667,100.804566666667,0,10797.2440944882,40017.2967476852,2009-07-23,07:07:19
36.84255,100.805383333333,0,10816.9291338583,40017.2971296296,2009-07-23,07:07:52
36.8424,100.805683333333,0,10823.4908136483,40017.2972685185,2009-07-23,07:08:04
36.84215,100.80625,0,10826.7716535433,40017.2975115741,2009-07-23,07:08:25
36.8418333333333,100.805866666667,0,10813.6482939633,40017.2977083333,2009-07-23,07:08:42
36.8415,100.80525,0,10800.5249343832,40017.2979398148,2009-07-23,07:09:02
36.8411,100.804983333333,0,10793.9632545932,40017.2980671296,2009-07-23,07:09:13
36.8406,100.804766666667,0,10787.4015748031,40017.2981828704,2009-07-23,07:09:23
36.8400833333333,100.804533333333,0,10787.4015748031,40017.2983101852,2009-07-23,07:09:34
36.8398333333333,100.8044,0,10790.6824146982,40017.2984375,2009-07-23,07:09:45
36.839,100.804033333333,0,10784.1207349081,40017.2986921296,2009-07-23,07:10:07
36.8382166666667,100.803666666667,0,10770.9973753281,40017.2988541667,2009-07-23,07:10:21
36.82475,100.79755,0,10636.4829396325,40017.3015972222,2009-07-23,07:14:18
36.8217333333333,100.796183333333,0,10633.2020997375,40017.3022800926,2009-07-23,07:15:17
36.8213666666667,100.796,0,10629.9212598425,40017.3023726852,2009-07-23,07:15:25
36.8210833333333,100.795866666667,0,10629.9212598425,40017.3024421296,2009-07-23,07:15:31
36.8202,100.795483333333,0,10629.9212598425,40017.302662037,2009-07-23,07:15:50
36.8180166666667,100.794483333333,0,10623.3595800525,40017.3038773148,2009-07-23,07:17:35
36.8179166666667,100.7944,0,10623.3595800525,40017.307662037,2009-07-23,07:23:02
36.8175833333333,100.794266666667,0,10623.3595800525,40017.3078587963,2009-07-23,07:23:19
36.8171666666667,100.794083333333,0,10623.3595800525,40017.3080555556,2009-07-23,07:23:36
36.8168666666667,100.79395,0,10623.3595800525,40017.3081597222,2009-07-23,07:23:45
36.8166,100.793916666667,0,10626.6404199475,40017.3086921296,2009-07-23,07:24:31
36.8163666666667,100.793716666667,0,10626.6404199475,40017.3095486111,2009-07-23,07:25:45
36.8139333333333,100.7926,0,10626.6404199475,40017.3102083333,2009-07-23,07:26:42
36.8128,100.792083333333,0,10623.3595800525,40017.3104398148,2009-07-23,07:27:02
36.7924333333333,100.78285,0,10580.7086614173,40017.3149189815,2009-07-23,07:33:29
36.7907833333333,100.7821,0,10580.7086614173,40017.3156018518,2009-07-23,07:34:28
36.78955,100.78155,0,10577.4278215223,40017.3158449074,2009-07-23,07:34:49
36.7770666666667,100.775916666667,0,10551.1811023622,40017.3184143519,2009-07-23,07:38:31
36.76765,100.771616666667,0,10577.4278215223,40017.3220949074,2009-07-23,07:43:49
36.7670666666667,100.771383333333,0,10577.4278215223,40017.3222337963,2009-07-23,07:44:01
36.7645833333333,100.77025,0,10600.3937007874,40017.3230208333,2009-07-23,07:45:09
36.76435,100.770133333333,0,10603.6745406824,40017.3231365741,2009-07-23,07:45:19
36.76345,100.769716666667,0,10623.3595800525,40017.3236111111,2009-07-23,07:46:00
36.7631,100.769566666667,0,10629.9212598425,40017.3238194444,2009-07-23,07:46:18
36.7627666666667,100.769433333333,0,10636.4829396325,40017.3240277778,2009-07-23,07:46:36
36.7621666666667,100.76915,0,10643.0446194226,40017.324375,2009-07-23,07:47:06
36.7618166666667,100.768983333333,0,10649.6062992126,40017.3245833333,2009-07-23,07:47:24
36.7608166666667,100.768533333333,0,10656.1679790026,40017.3253240741,2009-07-23,07:48:28
36.76105,100.768666666667,0,10672.5721784777,40017.3261226852,2009-07-23,07:49:37
36.7616333333333,100.76895,0,10669.2913385827,40017.3263194444,2009-07-23,07:49:54
36.7618166666667,100.76895,0,10672.5721784777,40017.3264814815,2009-07-23,07:50:08
36.7619833333333,100.76865,0,10669.2913385827,40017.3267939815,2009-07-23,07:50:35
36.76215,100.768516666667,0,10672.5721784777,40017.3273032407,2009-07-23,07:51:19
36.76185,100.768833333333,0,10672.5721784777,40017.3306134259,2009-07-23,07:56:05
36.76175,100.769,0,10675.8530183727,40017.3308101852,2009-07-23,07:56:22
36.76105,100.768683333333,0,10679.1338582677,40017.3311689815,2009-07-23,07:56:53
36.7608,100.768566666667,0,10679.1338582677,40017.3312731481,2009-07-23,07:57:02
36.7604,100.768383333333,0,10682.4146981627,40017.3314351852,2009-07-23,07:57:16
36.76005,100.7682,0,10688.9763779528,40017.3315740741,2009-07-23,07:57:28
36.7592333333333,100.7679,0,10692.2572178478,40017.3318981482,2009-07-23,07:57:56
36.7589166666667,100.7678,0,10695.5380577428,40017.332025463,2009-07-23,07:58:07
36.7586166666667,100.767716666667,0,10698.8188976378,40017.3321296296,2009-07-23,07:58:16
36.7583166666667,100.767683333333,0,10702.0997375328,40017.3322453704,2009-07-23,07:58:26
36.7579166666667,100.76765,0,10705.3805774278,40017.3328703704,2009-07-23,07:59:20
36.7573,100.767633333333,0,10702.0997375328,40017.3330902778,2009-07-23,07:59:39
36.7567333333333,100.767616666667,0,10702.0997375328,40017.333275463,2009-07-23,07:59:55
36.7564166666667,100.767583333333,0,10702.0997375328,40017.3333912037,2009-07-23,08:00:05
36.7553666666667,100.767583333333,0,10695.5380577428,40017.3336805556,2009-07-23,08:00:30
36.7548666666667,100.767583333333,0,10688.9763779528,40017.3341898148,2009-07-23,08:01:14
36.7544666666667,100.767533333333,0,10682.4146981627,40017.3347800926,2009-07-23,08:02:05
36.75395,100.7675,0,10682.4146981627,40017.3349189815,2009-07-23,08:02:17
36.7534333333333,100.767466666667,0,10675.8530183727,40017.335150463,2009-07-23,08:02:37
36.7530833333333,100.76745,0,10679.1338582677,40017.3359953704,2009-07-23,08:03:50
36.7523833333333,100.767433333333,0,10682.4146981627,40017.3361921296,2009-07-23,08:04:07
36.7520666666667,100.7674,0,10685.6955380577,40017.3362962963,2009-07-23,08:04:16
36.7517166666667,100.767416666667,0,10679.1338582677,40017.3365162037,2009-07-23,08:04:35
36.7512666666667,100.7674,0,10685.6955380577,40017.3367824074,2009-07-23,08:04:58
36.7507833333333,100.767366666667,0,10695.5380577428,40017.3387731481,2009-07-23,08:07:50
36.7504166666667,100.76735,0,10698.8188976378,40017.3389236111,2009-07-23,08:08:03
36.7497166666667,100.767416666667,0,10698.8188976378,40017.3396990741,2009-07-23,08:09:10
36.7491666666667,100.7674,0,10705.3805774278,40017.3398726852,2009-07-23,08:09:25
36.7488833333333,100.7675,0,10705.3805774278,40017.3399537037,2009-07-23,08:09:32
36.7486166666667,100.767583333333,0,10708.6614173228,40017.3400347222,2009-07-23,08:09:39
36.7484,100.767716666667,0,10711.9422572178,40017.3401041667,2009-07-23,08:09:45
36.7483,100.767833333333,0,10715.2230971129,40017.3405092593,2009-07-23,08:10:20
36.7478666666667,100.768116666667,0,10721.7847769029,40017.3406597222,2009-07-23,08:10:33
36.7470833333333,100.769033333333,0,10721.7847769029,40017.3409837963,2009-07-23,08:11:01
36.747,100.769216666667,0,10718.5039370079,40017.3420717593,2009-07-23,08:12:35
36.7466833333333,100.769533333333,0,10718.5039370079,40017.3422106481,2009-07-23,08:12:47
36.7463833333333,100.76985,0,10721.7847769029,40017.3423263889,2009-07-23,08:12:57
36.7453333333333,100.77105,0,10725.0656167979,40017.3427546296,2009-07-23,08:13:34
36.7431666666667,100.773516666667,0,10725.0656167979,40017.3438194444,2009-07-23,08:15:06
36.7429666666667,100.77375,0,10721.7847769029,40017.3439351852,2009-07-23,08:15:16
36.74285,100.773916666667,0,10721.7847769029,40017.3440277778,2009-07-23,08:15:24
36.7426833333333,100.774083333333,0,10718.5039370079,40017.3452083333,2009-07-23,08:17:06
36.7424,100.7744,0,10721.7847769029,40017.3453472222,2009-07-23,08:17:18
36.7422,100.774633333333,0,10721.7847769029,40017.3454398148,2009-07-23,08:17:26
36.7420166666667,100.774816666667,0,10721.7847769029,40017.3458449074,2009-07-23,08:18:01
36.7411333333333,100.775633333333,0,10728.3464566929,40017.3461458333,2009-07-23,08:18:27
36.74045,100.776216666667,0,10734.9081364829,40017.3463541667,2009-07-23,08:18:45
36.7403,100.776416666667,0,10734.9081364829,40017.3468055556,2009-07-23,08:19:24
36.7399666666667,100.776683333333,0,10734.9081364829,40017.3472569444,2009-07-23,08:20:03
36.7394833333333,100.777016666667,0,10738.188976378,40017.3474189815,2009-07-23,08:20:17
36.73925,100.7772,0,10744.750656168,40017.3475231482,2009-07-23,08:20:26
36.739,100.777383333333,0,10751.312335958,40017.3476388889,2009-07-23,08:20:36
36.7380666666667,100.77815,0,10774.2782152231,40017.3481134259,2009-07-23,08:21:17
36.7377833333333,100.778416666667,0,10780.8398950131,40017.3482523148,2009-07-23,08:21:29
36.73755,100.778583333333,0,10787.4015748031,40017.3483680556,2009-07-23,08:21:39
36.7373333333333,100.778766666667,0,10793.9632545932,40017.3484837963,2009-07-23,08:21:49
36.7371833333333,100.778983333333,0,10800.5249343832,40017.3491087963,2009-07-23,08:22:43
36.7367166666667,100.779283333333,0,10807.0866141732,40017.3492708333,2009-07-23,08:22:57
36.7364,100.77955,0,10810.3674540682,40017.3494097222,2009-07-23,08:23:09
36.73625,100.77975,0,10816.9291338583,40017.3502546296,2009-07-23,08:24:22
36.7353,100.7804,0,10826.7716535433,40017.3505092593,2009-07-23,08:24:44
36.7348166666667,100.780583333333,0,10830.0524934383,40017.3506597222,2009-07-23,08:24:57
36.7344833333333,100.780683333333,0,10826.7716535433,40017.3507638889,2009-07-23,08:25:06
36.7340666666667,100.780666666667,0,10826.7716535433,40017.3509027778,2009-07-23,08:25:18
36.7336,100.7806,0,10823.4908136483,40017.3510300926,2009-07-23,08:25:29
36.7332833333333,100.780533333333,0,10820.2099737533,40017.3511111111,2009-07-23,08:25:36
36.7328333333333,100.780433333333,0,10816.9291338583,40017.3512152778,2009-07-23,08:25:45
36.73205,100.78035,0,10810.3674540682,40017.3513773148,2009-07-23,08:25:59
36.73115,100.780583333333,0,10790.6824146982,40017.3515277778,2009-07-23,08:26:12
36.7295333333333,100.781266666667,0,10754.593175853,40017.3517476852,2009-07-23,08:26:31
36.6961333333333,100.795433333333,0,10610.2362204724,40017.3583912037,2009-07-23,08:36:05
36.6959666666667,100.7955,0,10610.2362204724,40017.3584953704,2009-07-23,08:36:14
36.6955333333333,100.795716666667,0,10616.7979002625,40017.3588425926,2009-07-23,08:36:44
36.6952666666667,100.795833333333,0,10616.7979002625,40017.3589467593,2009-07-23,08:36:53
36.6955833333333,100.79575,0,10620.0787401575,40017.3592592593,2009-07-23,08:37:20
36.6958333333333,100.79565,0,10620.0787401575,40017.3596759259,2009-07-23,08:37:56
36.6953166666667,100.795816666667,0,10620.0787401575,40017.3604861111,2009-07-23,08:39:06
36.6929166666667,100.7968,0,10646.3254593176,40017.3611689815,2009-07-23,08:40:05
36.6924666666667,100.796933333333,0,10649.6062992126,40017.3613078704,2009-07-23,08:40:17
36.6918333333333,100.797116666667,0,10652.8871391076,40017.3615046296,2009-07-23,08:40:34
36.6914833333333,100.797183333333,0,10652.8871391076,40017.3616435185,2009-07-23,08:40:46
36.69085,100.797333333333,0,10656.1679790026,40017.3618287037,2009-07-23,08:41:02
36.6903833333333,100.79745,0,10659.4488188976,40017.3619560185,2009-07-23,08:41:13
36.6899333333333,100.797583333333,0,10659.4488188976,40017.3620717593,2009-07-23,08:41:23
36.6869,100.798333333333,0,10672.5721784777,40017.3627893519,2009-07-23,08:42:25
36.6861666666667,100.798533333333,0,10675.8530183727,40017.362974537,2009-07-23,08:42:41
36.6811,100.7998,0,10695.5380577428,40017.3641203704,2009-07-23,08:44:20
36.6744166666667,100.8015,0,10708.6614173228,40017.3656828704,2009-07-23,08:46:35
36.6739333333333,100.801633333333,0,10711.9422572178,40017.3658333333,2009-07-23,08:46:48
36.6734666666667,100.801716666667,0,10711.9422572178,40017.3667476852,2009-07-23,08:48:07
36.6732166666667,100.801783333333,0,10711.9422572178,40017.3668171296,2009-07-23,08:48:13
36.6670333333333,100.803333333333,0,10734.9081364829,40017.3681365741,2009-07-23,08:50:07
36.6667333333333,100.803416666667,0,10738.188976378,40017.3682175926,2009-07-23,08:50:14
36.6661666666667,100.803566666667,0,10744.750656168,40017.3683796296,2009-07-23,08:50:28
36.6658166666667,100.803666666667,0,10744.750656168,40017.3686805556,2009-07-23,08:50:54
36.6652166666667,100.803816666667,0,10744.750656168,40017.3688425926,2009-07-23,08:51:08
36.6648166666667,100.803916666667,0,10744.750656168,40017.3689583333,2009-07-23,08:51:18
36.6641666666667,100.804083333333,0,10741.469816273,40017.3691319444,2009-07-23,08:51:33
36.6633833333333,100.804283333333,0,10738.188976378,40017.3693402778,2009-07-23,08:51:51
36.6628333333333,100.804433333333,0,10741.469816273,40017.3694791667,2009-07-23,08:52:03
36.6623166666667,100.804533333333,0,10741.469816273,40017.3696064815,2009-07-23,08:52:14
36.6614,100.804766666667,0,10744.750656168,40017.3698263889,2009-07-23,08:52:33
36.655,100.806383333333,0,10748.031496063,40017.3711226852,2009-07-23,08:54:25
36.6543333333333,100.806566666667,0,10761.154855643,40017.3713194444,2009-07-23,08:54:42
36.6539333333333,100.806666666667,0,10767.7165354331,40017.3714467593,2009-07-23,08:54:53
36.6535666666667,100.806733333333,0,10770.9973753281,40017.3715856481,2009-07-23,08:55:05
36.65335,100.806783333333,0,10774.2782152231,40017.3716898148,2009-07-23,08:55:14
36.6530666666667,100.8068,0,10774.2782152231,40017.3717939815,2009-07-23,08:55:23
36.65275,100.806833333333,0,10777.5590551181,40017.3719097222,2009-07-23,08:55:33
36.6523833333333,100.80685,0,10777.5590551181,40017.372037037,2009-07-23,08:55:44
36.6520166666667,100.8069,0,10777.5590551181,40017.3721527778,2009-07-23,08:55:54
36.65145,100.806933333333,0,10777.5590551181,40017.3723148148,2009-07-23,08:56:08
36.651,100.806966666667,0,10780.8398950131,40017.3724305556,2009-07-23,08:56:18
36.6480833333333,100.807183333333,0,10784.1207349081,40017.3731597222,2009-07-23,08:57:21
36.6474166666667,100.807233333333,0,10787.4015748031,40017.3733564815,2009-07-23,08:57:38
36.6468166666667,100.807266666667,0,10787.4015748031,40017.3735069444,2009-07-23,08:57:51
36.6464,100.8073,0,10790.6824146982,40017.3736226852,2009-07-23,08:58:01
36.646,100.80735,0,10793.9632545932,40017.3737384259,2009-07-23,08:58:11
36.6456,100.807383333333,0,10793.9632545932,40017.3738541667,2009-07-23,08:58:21
36.6443666666667,100.807433333333,0,10797.2440944882,40017.3741435185,2009-07-23,08:58:46
36.63545,100.808716666667,0,10803.8057742782,40017.3767013889,2009-07-23,09:02:27
36.6353,100.808666666667,0,10803.8057742782,40017.3789583333,2009-07-23,09:05:42
36.6353166666667,100.808516666667,0,10816.9291338583,40017.3802893519,2009-07-23,09:07:37
36.6353333333333,100.808783333333,0,10839.8950131234,40017.3888888889,2009-07-23,09:20:00
36.6349,100.80885,0,10833.3333333333,40017.3890162037,2009-07-23,09:20:11
36.6344166666667,100.80895,0,10833.3333333333,40017.3891435185,2009-07-23,09:20:22
36.6337,100.80905,0,10826.7716535433,40017.3893171296,2009-07-23,09:20:37
36.6318333333333,100.809233333333,0,10826.7716535433,40017.3897337963,2009-07-23,09:21:13
36.6311333333333,100.809,0,10823.4908136483,40017.3898726852,2009-07-23,09:21:25
36.6305333333333,100.808533333333,0,10823.4908136483,40017.39,2009-07-23,09:21:36
36.5798166666667,100.749116666667,0,10524.9343832021,40017.4007523148,2009-07-23,09:37:05
36.5790333333333,100.748633333333,0,10524.9343832021,40017.4009027778,2009-07-23,09:37:18
36.5771166666667,100.747816666667,0,10515.0918635171,40017.4012152778,2009-07-23,09:37:45
36.5731166666667,100.746116666667,0,10524.9343832021,40017.4019212963,2009-07-23,09:38:46
36.5720833333333,100.74535,0,10524.9343832021,40017.4021296296,2009-07-23,09:39:04
36.5637166666667,100.738116666667,0,10521.6535433071,40017.4038310185,2009-07-23,09:41:31
36.5594333333333,100.734816666667,0,10528.2152230971,40017.4055671296,2009-07-23,09:44:01
36.5523666666667,100.729,0,10524.9343832021,40017.4072106481,2009-07-23,09:46:23
36.55185,100.728583333333,0,10524.9343832021,40017.4077199074,2009-07-23,09:47:07
36.5489666666667,100.72605,0,10521.6535433071,40017.4083796296,2009-07-23,09:48:04
36.54565,100.7218,0,10524.9343832021,40017.4100231482,2009-07-23,09:50:26
36.5449166666667,100.720916666667,0,10528.2152230971,40017.4103356482,2009-07-23,09:50:53
36.5445166666667,100.720416666667,0,10531.4960629921,40017.4107175926,2009-07-23,09:51:26
36.5437,100.719583333333,0,10531.4960629921,40017.4115393519,2009-07-23,09:52:37
36.543,100.71915,0,10531.4960629921,40017.4117361111,2009-07-23,09:52:54
36.5372666666667,100.7175,0,10524.9343832021,40017.4128125,2009-07-23,09:54:27
36.5320333333333,100.7161,0,10547.9002624672,40017.4138657407,2009-07-23,09:55:58
36.5312,100.715866666667,0,10554.4619422572,40017.4140509259,2009-07-23,09:56:14
36.5305,100.7157,0,10557.7427821522,40017.414212963,2009-07-23,09:56:28
36.5298,100.715483333333,0,10564.3044619423,40017.4143865741,2009-07-23,09:56:43
36.5293833333333,100.7154,0,10567.5853018373,40017.4144907407,2009-07-23,09:56:52
36.5288833333333,100.71525,0,10570.8661417323,40017.4146180556,2009-07-23,09:57:03
36.5275833333333,100.7149,0,10583.9895013123,40017.4149652778,2009-07-23,09:57:33
36.5272166666667,100.7148,0,10590.5511811024,40017.415474537,2009-07-23,09:58:17
36.5268833333333,100.714716666667,0,10593.8320209974,40017.4155902778,2009-07-23,09:58:27
36.5264833333333,100.714716666667,0,10597.1128608924,40017.4157060185,2009-07-23,09:58:37
36.5260666666667,100.714933333333,0,10603.6745406824,40017.4158333333,2009-07-23,09:58:48
36.5256666666667,100.7153,0,10610.2362204724,40017.4159722222,2009-07-23,09:59:00
36.5253,100.716016666667,0,10610.2362204724,40017.4161574074,2009-07-23,09:59:16
36.5193666666667,100.732516666667,0,10623.3595800525,40017.4187152778,2009-07-23,10:02:57
36.51215,100.747583333333,0,10698.8188976378,40017.4215740741,2009-07-23,10:07:04
36.5112,100.74955,0,10708.6614173228,40017.4221180556,2009-07-23,10:07:51
36.5107833333333,100.75035,0,10718.5039370079,40017.4223263889,2009-07-23,10:08:09
36.51015,100.751716666667,0,10728.3464566929,40017.422650463,2009-07-23,10:08:37
36.47895,100.8164,0,10629.9212598425,40017.4329166667,2009-07-23,10:23:24
36.4745666666667,100.825483333333,0,10646.3254593176,40017.4348148148,2009-07-23,10:26:08
36.4695333333333,100.835816666667,0,10702.0997375328,40017.4375115741,2009-07-23,10:30:01
36.4682166666667,100.838466666667,0,10721.7847769029,40017.4384837963,2009-07-23,10:31:25
36.4640333333333,100.8468,0,10708.6614173228,40017.4400578704,2009-07-23,10:33:41
36.46325,100.847916666667,0,10705.3805774278,40017.4402662037,2009-07-23,10:33:59
36.4626666666667,100.848533333333,0,10695.5380577428,40017.4403819444,2009-07-23,10:34:09
36.45425,100.855633333333,0,10649.6062992126,40017.4420023148,2009-07-23,10:36:29
36.4537666666667,100.85605,0,10649.6062992126,40017.4421180556,2009-07-23,10:36:39
36.4512666666667,100.858133333333,0,10659.4488188976,40017.4427546296,2009-07-23,10:37:34
36.4491,100.859983333333,0,10679.1338582677,40017.4434953704,2009-07-23,10:38:38
36.4464333333333,100.862216666667,0,10698.8188976378,40017.4444560185,2009-07-23,10:40:01
36.4457833333333,100.862766666667,0,10708.6614173228,40017.4446990741,2009-07-23,10:40:22
36.4454833333333,100.863016666667,0,10711.9422572178,40017.4448148148,2009-07-23,10:40:32
36.4451333333333,100.8633,0,10715.2230971129,40017.4449421296,2009-07-23,10:40:43
36.4446833333333,100.863666666667,0,10721.7847769029,40017.4451041667,2009-07-23,10:40:57
36.44425,100.86405,0,10721.7847769029,40017.4452662037,2009-07-23,10:41:11
36.4438333333333,100.864383333333,0,10725.0656167979,40017.4454050926,2009-07-23,10:41:23
36.4433833333333,100.86475,0,10731.6272965879,40017.4455555556,2009-07-23,10:41:36
36.4430333333333,100.86505,0,10731.6272965879,40017.4456712963,2009-07-23,10:41:46
36.4424666666667,100.865516666667,0,10738.188976378,40017.4458564815,2009-07-23,10:42:02
36.4371166666667,100.870016666667,0,10754.593175853,40017.4477083333,2009-07-23,10:44:42
36.43695,100.870166666667,0,10754.593175853,40017.4477777778,2009-07-23,10:44:48
36.4363666666667,100.870733333333,0,10761.154855643,40017.4480787037,2009-07-23,10:45:14
36.4360666666667,100.871083333333,0,10761.154855643,40017.4482175926,2009-07-23,10:45:26
36.4357,100.87155,0,10761.154855643,40017.4483912037,2009-07-23,10:45:41
36.4355,100.871816666667,0,10761.154855643,40017.4484837963,2009-07-23,10:45:49
36.4350333333333,100.872516666667,0,10764.4356955381,40017.4487037037,2009-07-23,10:46:08
36.4342666666667,100.8741,0,10764.4356955381,40017.4491550926,2009-07-23,10:46:47
36.4261,100.89575,0,10754.593175853,40017.4540509259,2009-07-23,10:53:50
36.4207333333333,100.910016666667,0,10767.7165354331,40017.4571990741,2009-07-23,10:58:22
36.4188666666667,100.914933333333,0,10800.5249343832,40017.4585185185,2009-07-23,11:00:16
36.4186666666667,100.915483333333,0,10803.8057742782,40017.4586689815,2009-07-23,11:00:29
36.4180666666667,100.917083333333,0,10813.6482939633,40017.4590856481,2009-07-23,11:01:05
36.4178166666667,100.917766666667,0,10813.6482939633,40017.4592708333,2009-07-23,11:01:21
36.4148833333333,100.9255,0,10790.6824146982,40017.460775463,2009-07-23,11:03:31
36.4108,100.9364,0,10790.6824146982,40017.463275463,2009-07-23,11:07:07
36.4106333333333,100.93685,0,10790.6824146982,40017.4634490741,2009-07-23,11:07:22
36.399,100.967466666667,0,10793.9632545932,40017.4707523148,2009-07-23,11:17:53
36.3988166666667,100.968,0,10797.2440944882,40017.4709722222,2009-07-23,11:18:12
36.3986333333333,100.968483333333,0,10793.9632545932,40017.4711226852,2009-07-23,11:18:25
36.3985166666667,100.968733333333,0,10797.2440944882,40017.4713773148,2009-07-23,11:18:47
36.3987333333333,100.968683333333,0,10777.5590551181,40017.4716319444,2009-07-23,11:19:09
36.3980333333333,100.968083333333,0,10977.6902887139,40017.4841203704,2009-07-23,11:37:08
36.3978666666667,100.967783333333,0,10977.6902887139,40017.4856365741,2009-07-23,11:39:19
