# Supplementary material for: Research on differential privacy protection method based on user tendency
Source: PLoS One. 2023 Oct 26;18(10):e0288823. doi: 10.1371/journal.pone.0288823 (PMC10602288; doi:10.1371/journal.pone.0288823)
Supplement: S4 Data — (ZIP) [file pone.0288823.s004.zip › Data 5-4/111/Trajectory/20090724005608.plt]

Geolife trajectory
WGS 84
Altitude is in Feet
Reserved 3
0,2,255,My Track,0,0,2,8421376
0
36.4055166666667,101.00375,0,10977.6902887139,40018.0389814815,2009-07-24,00:56:08
36.4057,101.004766666667,0,10948.1627296588,40018.0392708333,2009-07-24,00:56:33
36.4056666666667,101.005483333333,0,10862.8608923885,40018.0394907407,2009-07-24,00:56:52
36.4071833333333,101.01205,0,10892.3884514436,40018.0415856481,2009-07-24,00:59:53
36.40855,101.017616666667,0,10915.3543307087,40018.0429166667,2009-07-24,01:01:48
36.4103833333333,101.023833333333,0,10974.4094488189,40018.0449884259,2009-07-24,01:04:47
36.41065,101.024566666667,0,10977.6902887139,40018.0452083333,2009-07-24,01:05:06
36.4108166666667,101.025033333333,0,10980.9711286089,40018.0453472222,2009-07-24,01:05:18
36.4119,101.027916666667,0,10990.813648294,40018.0461921296,2009-07-24,01:06:31
36.4120166666667,101.028266666667,0,10990.813648294,40018.0462962963,2009-07-24,01:06:40
36.41495,101.036083333333,0,11040.0262467192,40018.0486226852,2009-07-24,01:10:01
36.4152833333333,101.03675,0,11043.3070866142,40018.0488194444,2009-07-24,01:10:18
36.4170666666667,101.0395,0,11056.4304461942,40018.0496759259,2009-07-24,01:11:32
36.4184666666667,101.041666666667,0,11076.1154855643,40018.0504050926,2009-07-24,01:12:35
36.4190333333333,101.042633333333,0,11089.2388451444,40018.0507291667,2009-07-24,01:13:03
36.41945,101.043366666667,0,11099.0813648294,40018.0509722222,2009-07-24,01:13:24
36.4196166666667,101.0437,0,11102.3622047244,40018.0515509259,2009-07-24,01:14:14
36.42075,101.046266666667,0,11122.0472440945,40018.0572222222,2009-07-24,01:22:24
36.4228166666667,101.054366666667,0,11197.5065616798,40018.0611458333,2009-07-24,01:28:03
36.4229166666667,101.055383333333,0,11197.5065616798,40018.0614236111,2009-07-24,01:28:27
36.4230833333333,101.059316666667,0,11190.9448818898,40018.0622453704,2009-07-24,01:29:38
36.42295,101.087883333333,0,11200.7874015748,40018.0691203704,2009-07-24,01:39:32
36.4231666666667,101.089066666667,0,11204.0682414698,40018.0700694444,2009-07-24,01:40:54
36.4232833333333,101.089516666667,0,11200.7874015748,40018.0702546296,2009-07-24,01:41:10
36.4240833333333,101.092266666667,0,11230.3149606299,40018.0714699074,2009-07-24,01:42:55
36.4241666666667,101.092833333333,0,11236.8766404199,40018.0717013889,2009-07-24,01:43:15
36.4243,101.0944,0,11250,40018.0722800926,2009-07-24,01:44:05
36.4242333333333,101.095766666667,0,11256.56167979,40018.0726736111,2009-07-24,01:44:39
36.4239333333333,101.0985,0,11256.56167979,40018.0733564815,2009-07-24,01:45:38
36.4238,101.0997,0,11266.4041994751,40018.0736921296,2009-07-24,01:46:07
36.4237,101.10065,0,11269.6850393701,40018.0739467593,2009-07-24,01:46:29
36.4236166666667,101.102466666667,0,11250,40018.0744328704,2009-07-24,01:47:11
36.4237833333333,101.1041,0,11253.280839895,40018.0748726852,2009-07-24,01:47:49
36.4244833333333,101.10645,0,11269.6850393701,40018.0756597222,2009-07-24,01:48:57
36.42465,101.106783333333,0,11253.280839895,40018.0757986111,2009-07-24,01:49:09
36.4253666666667,101.10795,0,11227.0341207349,40018.0767708333,2009-07-24,01:50:33
36.4257,101.1084,0,11217.1916010499,40018.0769560185,2009-07-24,01:50:49
36.4265666666667,101.10935,0,11213.9107611549,40018.0773726852,2009-07-24,01:51:25
36.4273333333333,101.110166666667,0,11236.8766404199,40018.0777662037,2009-07-24,01:51:59
36.4278833333333,101.110716666667,0,11236.8766404199,40018.0780439815,2009-07-24,01:52:23
36.4326833333333,101.115533333333,0,11217.1916010499,40018.0794791667,2009-07-24,01:54:27
36.4343,101.11625,0,11207.3490813648,40018.0796990741,2009-07-24,01:54:46
36.4357333333333,101.116416666667,0,11213.9107611549,40018.0805092593,2009-07-24,01:55:56
36.4365333333333,101.116316666667,0,11197.5065616798,40018.0806944444,2009-07-24,01:56:12
36.4379166666667,101.1158,0,11174.5406824147,40018.0809259259,2009-07-24,01:56:32
36.43885,101.115033333333,0,11161.4173228346,40018.0811226852,2009-07-24,01:56:49
36.4396333333333,101.113966666667,0,11145.0131233596,40018.0813310185,2009-07-24,01:57:07
36.4400666666667,101.113,0,11131.8897637795,40018.0814814815,2009-07-24,01:57:20
36.4403833333333,101.111716666667,0,11128.6089238845,40018.0826041667,2009-07-24,01:58:57
36.4406166666667,101.110466666667,0,11112.2047244094,40018.0827777778,2009-07-24,01:59:12
36.4408833333333,101.1098,0,11102.3622047244,40018.0828703704,2009-07-24,01:59:20
36.4413666666667,101.109183333333,0,11092.5196850394,40018.0829861111,2009-07-24,01:59:30
36.4419833333333,101.108783333333,0,11085.9580052493,40018.0831018519,2009-07-24,01:59:40
36.4428666666667,101.108633333333,0,11076.1154855643,40018.0832523148,2009-07-24,01:59:53
36.4434333333333,101.108783333333,0,11072.8346456693,40018.0833564815,2009-07-24,02:00:02
36.4438666666667,101.109033333333,0,11069.5538057743,40018.0834375,2009-07-24,02:00:09
36.4443833333333,101.109533333333,0,11043.3070866142,40018.0835416667,2009-07-24,02:00:18
36.4447666666667,101.110233333333,0,11033.4645669291,40018.0836458333,2009-07-24,02:00:27
36.4449666666667,101.1112,0,11017.0603674541,40018.0837731481,2009-07-24,02:00:38
36.4460166666667,101.120166666667,0,10882.5459317585,40018.0850231481,2009-07-24,02:02:26
36.4462,101.1205,0,10892.3884514436,40018.0851388889,2009-07-24,02:02:36
36.4463666666667,101.120383333333,0,10895.6692913386,40018.0852893519,2009-07-24,02:02:49
36.4466666666667,101.120316666667,0,10895.6692913386,40018.085474537,2009-07-24,02:03:05
36.4468333333333,101.120266666667,0,10898.9501312336,40018.0856365741,2009-07-24,02:03:19
36.4465333333333,101.120266666667,0,10895.6692913386,40018.0858796296,2009-07-24,02:03:40
36.4463,101.120316666667,0,10905.5118110236,40018.0875,2009-07-24,02:06:00
36.4460833333333,101.12055,0,10912.0734908136,40018.0902893519,2009-07-24,02:10:01
36.4463166666667,101.1221,0,10889.1076115486,40018.0906597222,2009-07-24,02:10:33
36.4467833333333,101.123266666667,0,10869.4225721785,40018.0909027778,2009-07-24,02:10:54
36.4475666666667,101.124316666667,0,10853.0183727034,40018.0911342593,2009-07-24,02:11:14
36.4484666666667,101.125033333333,0,10833.3333333333,40018.0913425926,2009-07-24,02:11:32
36.4495,101.125433333333,0,10793.9632545932,40018.0915740741,2009-07-24,02:11:52
36.4503333333333,101.1255,0,10777.5590551181,40018.0917476852,2009-07-24,02:12:07
36.4539833333333,101.12515,0,10702.0997375328,40018.0924884259,2009-07-24,02:13:11
36.4549833333333,101.1254,0,10688.9763779528,40018.0927083333,2009-07-24,02:13:30
36.4559333333333,101.126016666667,0,10675.8530183727,40018.0929282407,2009-07-24,02:13:49
36.4565666666667,101.126783333333,0,10662.7296587927,40018.093125,2009-07-24,02:14:06
36.4569833333333,101.127583333333,0,10656.1679790026,40018.0932986111,2009-07-24,02:14:21
36.46085,101.137566666667,0,10541.3385826772,40018.0951273148,2009-07-24,02:16:59
36.4613666666667,101.138416666667,0,10518.3727034121,40018.0953240741,2009-07-24,02:17:16
36.46275,101.140083333333,0,10488.845144357,40018.0957175926,2009-07-24,02:17:50
36.4634333333333,101.140683333333,0,10475.7217847769,40018.0958912037,2009-07-24,02:18:05
36.4646166666667,101.1415,0,10456.0367454068,40018.0961574074,2009-07-24,02:18:28
36.4649666666667,101.141683333333,0,10452.7559055118,40018.0962384259,2009-07-24,02:18:35
36.4654333333333,101.141916666667,0,10442.9133858268,40018.0963657407,2009-07-24,02:18:46
36.4695333333333,101.143783333333,0,10374.0157480315,40018.0974189815,2009-07-24,02:20:17
36.47005,101.144083333333,0,10364.1732283465,40018.0975578704,2009-07-24,02:20:29
36.47025,101.144183333333,0,10360.8923884514,40018.0976157407,2009-07-24,02:20:34
36.4712666666667,101.144816666667,0,10344.4881889764,40018.0979050926,2009-07-24,02:20:59
36.4719833333333,101.145266666667,0,10331.3648293963,40018.0981481481,2009-07-24,02:21:20
36.4725,101.145533333333,0,10331.3648293963,40018.0984375,2009-07-24,02:21:45
36.4734,101.145966666667,0,10314.9606299213,40018.0988078704,2009-07-24,02:22:17
36.47345,101.146616666667,0,10318.2414698163,40018.0990393519,2009-07-24,02:22:37
36.4735,101.1472,0,10374.0157480315,40018.099537037,2009-07-24,02:23:20
36.4732833333333,101.147483333333,0,10364.1732283465,40018.0996412037,2009-07-24,02:23:29
36.4727333333333,101.147483333333,0,10354.3307086614,40018.099849537,2009-07-24,02:23:47
36.4725,101.147466666667,0,10351.0498687664,40018.0999189815,2009-07-24,02:23:53
36.4721333333333,101.147466666667,0,10344.4881889764,40018.1000347222,2009-07-24,02:24:03
36.4718166666667,101.147466666667,0,10341.2073490814,40018.1001388889,2009-07-24,02:24:12
36.4715166666667,101.147433333333,0,10337.9265091864,40018.1002893519,2009-07-24,02:24:25
36.4713833333333,101.147416666667,0,10301.8372703412,40018.1230902778,2009-07-24,02:57:15
36.4711,101.147466666667,0,10295.2755905512,40018.1238194444,2009-07-24,02:58:18
36.4705833333333,101.147483333333,0,10301.8372703412,40018.1240393519,2009-07-24,02:58:37
36.4685166666667,101.147366666667,0,10321.5223097113,40018.1248726852,2009-07-24,02:59:49
36.4678,101.14735,0,10331.3648293963,40018.125150463,2009-07-24,03:00:13
36.4675833333333,101.147316666667,0,10334.6456692913,40018.1252546296,2009-07-24,03:00:22
36.467,101.1473,0,10347.7690288714,40018.1254976852,2009-07-24,03:00:43
36.4654166666667,101.1472,0,10367.4540682415,40018.1262384259,2009-07-24,03:01:47
36.46505,101.147083333333,0,10374.0157480315,40018.126400463,2009-07-24,03:02:01
36.4648166666667,101.1469,0,10374.0157480315,40018.1265277778,2009-07-24,03:02:12
36.4646333333333,101.146683333333,0,10377.2965879265,40018.1266319444,2009-07-24,03:02:21
36.4643666666667,101.14595,0,10377.2965879265,40018.1268981481,2009-07-24,03:02:44
36.4639333333333,101.144516666667,0,10357.6115485564,40018.1279976852,2009-07-24,03:04:19
36.4636833333333,101.144366666667,0,10354.3307086614,40018.1281018518,2009-07-24,03:04:28
36.4634166666667,101.144566666667,0,10351.0498687664,40018.1282060185,2009-07-24,03:04:37
36.4628333333333,101.147483333333,0,10337.9265091864,40018.1286921296,2009-07-24,03:05:19
36.46265,101.147933333333,0,10334.6456692913,40018.1287962963,2009-07-24,03:05:28
36.4615166666667,101.14995,0,10328.0839895013,40018.1293055556,2009-07-24,03:06:12
36.4593,101.1531,0,10311.6797900262,40018.1300347222,2009-07-24,03:07:15
36.4589,101.154183333333,0,10314.9606299213,40018.1302662037,2009-07-24,03:07:35
36.4587833333333,101.154916666667,0,10314.9606299213,40018.1304050926,2009-07-24,03:07:47
36.4588166666667,101.156166666667,0,10314.9606299213,40018.1306365741,2009-07-24,03:08:07
36.45925,101.159866666667,0,10308.3989501312,40018.1313078704,2009-07-24,03:09:05
36.4591,101.16035,0,10314.9606299213,40018.131412037,2009-07-24,03:09:14
36.457,101.163133333333,0,10337.9265091864,40018.1323958333,2009-07-24,03:10:39
36.4568166666667,101.163366666667,0,10341.2073490814,40018.1325,2009-07-24,03:10:48
36.4565666666667,101.1637,0,10344.4881889764,40018.1326273148,2009-07-24,03:10:59
36.4562666666667,101.1641,0,10351.0498687664,40018.1327893519,2009-07-24,03:11:13
36.4559666666667,101.1645,0,10357.6115485564,40018.132962963,2009-07-24,03:11:28
36.4553666666667,101.16565,0,10374.0157480315,40018.1333796296,2009-07-24,03:12:04
36.4546166666667,101.167266666667,0,10393.7007874016,40018.1339699074,2009-07-24,03:12:55
36.4542666666667,101.167816666667,0,10400.2624671916,40018.1341782407,2009-07-24,03:13:13
36.4533333333333,101.16925,0,10410.1049868766,40018.1347106481,2009-07-24,03:13:59
36.4520833333333,101.171233333333,0,10426.5091863517,40018.1354513889,2009-07-24,03:15:03
36.4518833333333,101.171566666667,0,10433.0708661417,40018.1356018518,2009-07-24,03:15:16
36.45155,101.172066666667,0,10449.4750656168,40018.1371296296,2009-07-24,03:17:28
36.4513833333333,101.172516666667,0,10449.4750656168,40018.1372569444,2009-07-24,03:17:39
36.4500833333333,101.175666666667,0,10465.8792650919,40018.1382291667,2009-07-24,03:19:03
36.44815,101.180366666667,0,10505.249343832,40018.1396643519,2009-07-24,03:21:07
36.4480833333333,101.180966666667,0,10508.530183727,40018.139849537,2009-07-24,03:21:23
36.4481666666667,101.181516666667,0,10508.530183727,40018.14,2009-07-24,03:21:36
36.4484666666667,101.182483333333,0,10511.811023622,40018.1403240741,2009-07-24,03:22:04
36.4485166666667,101.1828,0,10515.0918635171,40018.1404398148,2009-07-24,03:22:14
36.4484333333333,101.183433333333,0,10518.3727034121,40018.140625,2009-07-24,03:22:30
36.4480333333333,101.1845,0,10528.2152230971,40018.1409953704,2009-07-24,03:23:02
36.4477833333333,101.185183333333,0,10531.4960629921,40018.1412037037,2009-07-24,03:23:20
36.4474666666667,101.186116666667,0,10534.7769028871,40018.1414583333,2009-07-24,03:23:42
36.4473166666667,101.186516666667,0,10534.7769028871,40018.1415625,2009-07-24,03:23:51
36.44715,101.18695,0,10531.4960629921,40018.1416782407,2009-07-24,03:24:01
36.4468333333333,101.1878,0,10541.3385826772,40018.1418981481,2009-07-24,03:24:20
36.44625,101.18935,0,10551.1811023622,40018.1423148148,2009-07-24,03:24:56
36.4458666666667,101.190316666667,0,10554.4619422572,40018.1425694444,2009-07-24,03:25:18
36.4453166666667,101.1916,0,10570.8661417323,40018.142974537,2009-07-24,03:25:53
36.4448833333333,101.19225,0,10577.4278215223,40018.1432175926,2009-07-24,03:26:14
36.4445166666667,101.19275,0,10583.9895013123,40018.1434143518,2009-07-24,03:26:31
36.4441333333333,101.19335,0,10590.5511811024,40018.1436342593,2009-07-24,03:26:50
36.44355,101.194583333333,0,10606.9553805774,40018.1440509259,2009-07-24,03:27:26
36.4434,101.195016666667,0,10610.2362204724,40018.1441898148,2009-07-24,03:27:38
36.4423833333333,101.200083333333,0,10646.3254593176,40018.1457407407,2009-07-24,03:29:52
36.44225,101.2007,0,10649.6062992126,40018.1459375,2009-07-24,03:30:09
36.44215,101.201216666667,0,10652.8871391076,40018.146087963,2009-07-24,03:30:22
36.4420666666667,101.201566666667,0,10652.8871391076,40018.1461921296,2009-07-24,03:30:31
36.4419166666667,101.2019,0,10659.4488188976,40018.1463194444,2009-07-24,03:30:42
36.4416833333333,101.202233333333,0,10662.7296587927,40018.1464236111,2009-07-24,03:30:51
36.4414333333333,101.202516666667,0,10662.7296587927,40018.1465393519,2009-07-24,03:31:01
36.4413333333333,101.20265,0,10669.2913385827,40018.1471180556,2009-07-24,03:31:51
36.4409333333333,101.203016666667,0,10679.1338582677,40018.1478587963,2009-07-24,03:32:55
36.4407,101.203316666667,0,10685.6955380577,40018.1480324074,2009-07-24,03:33:10
36.4404,101.203783333333,0,10688.9763779528,40018.1481944444,2009-07-24,03:33:24
36.4401666666667,101.204583333333,0,10695.5380577428,40018.1484143519,2009-07-24,03:33:43
36.4398833333333,101.208,0,10715.2230971129,40018.1494444444,2009-07-24,03:35:12
36.4397333333333,101.208533333333,0,10728.3464566929,40018.1511805556,2009-07-24,03:37:42
36.4395333333333,101.209,0,10728.3464566929,40018.1513194444,2009-07-24,03:37:54
36.4385333333333,101.2107,0,10751.312335958,40018.1518634259,2009-07-24,03:38:41
36.4383333333333,101.211133333333,0,10757.874015748,40018.1520023148,2009-07-24,03:38:53
36.43675,101.217583333333,0,10807.0866141732,40018.1538773148,2009-07-24,03:41:35
36.4347166666667,101.222283333333,0,10853.0183727034,40018.1553819444,2009-07-24,03:43:45
36.4345833333333,101.222816666667,0,10856.2992125984,40018.1555439815,2009-07-24,03:43:59
36.4342666666667,101.224916666667,0,10869.4225721785,40018.1561226852,2009-07-24,03:44:49
36.4338333333333,101.225683333333,0,10872.7034120735,40018.1563773148,2009-07-24,03:45:11
36.4335666666667,101.225983333333,0,10875.9842519685,40018.1565046296,2009-07-24,03:45:22
36.4330166666667,101.226583333333,0,10872.7034120735,40018.1574074074,2009-07-24,03:46:40
36.4328166666667,101.22675,0,10875.9842519685,40018.1575810185,2009-07-24,03:46:55
36.43245,101.227166666667,0,10889.1076115486,40018.1577893518,2009-07-24,03:47:13
36.4323166666667,101.2273,0,10892.3884514436,40018.1578587963,2009-07-24,03:47:19
36.4320666666667,101.227566666667,0,10898.9501312336,40018.1580208333,2009-07-24,03:47:33
36.4318166666667,101.22785,0,10908.7926509186,40018.1596064815,2009-07-24,03:49:50
36.4315666666667,101.228116666667,0,10915.3543307087,40018.1597337963,2009-07-24,03:50:01
36.4313333333333,101.2284,0,10918.6351706037,40018.159849537,2009-07-24,03:50:11
36.431,101.22895,0,10925.1968503937,40018.1600578704,2009-07-24,03:50:29
36.4306666666667,101.22985,0,10931.7585301837,40018.1603819444,2009-07-24,03:50:57
36.4295666666667,101.2344,0,10958.0052493438,40018.1618518519,2009-07-24,03:53:04
36.42815,101.240283333333,0,11010.498687664,40018.1638888889,2009-07-24,03:56:00
36.4279833333333,101.241,0,11017.0603674541,40018.1663425926,2009-07-24,03:59:32
36.42715,101.244483333333,0,11066.2729658793,40018.1676041667,2009-07-24,04:01:21
36.4264166666667,101.247366666667,0,11141.7322834646,40018.1690740741,2009-07-24,04:03:28
36.42625,101.2478,0,11148.2939632546,40018.1693171296,2009-07-24,04:03:49
36.4255333333333,101.249516666667,0,11177.8215223097,40018.1715625,2009-07-24,04:07:03
36.42545,101.249733333333,0,11181.1023622047,40018.1716782407,2009-07-24,04:07:13
36.4253166666667,101.249983333333,0,11187.6640419948,40018.1718171296,2009-07-24,04:07:25
36.4252333333333,101.250166666667,0,11194.2257217848,40018.1719097222,2009-07-24,04:07:33
36.4250666666667,101.250666666667,0,11207.3490813648,40018.1732060185,2009-07-24,04:09:25
36.42485,101.251033333333,0,11210.6299212598,40018.1733796296,2009-07-24,04:09:40
36.4246666666667,101.251533333333,0,11217.1916010499,40018.1735763889,2009-07-24,04:09:57
36.4243333333333,101.251966666667,0,11223.7532808399,40018.1738425926,2009-07-24,04:10:20
36.4242,101.252133333333,0,11220.4724409449,40018.1755208333,2009-07-24,04:12:45
36.4239166666667,101.2524,0,11223.7532808399,40018.175625,2009-07-24,04:12:54
36.4227,101.253683333333,0,11246.719160105,40018.1761921296,2009-07-24,04:13:43
36.4222833333333,101.25415,0,11253.280839895,40018.176400463,2009-07-24,04:14:01
36.4219833333333,101.254466666667,0,11259.842519685,40018.1765393519,2009-07-24,04:14:13
36.4217666666667,101.2547,0,11259.842519685,40018.1766435185,2009-07-24,04:14:22
36.4214166666667,101.255083333333,0,11259.842519685,40018.1768055556,2009-07-24,04:14:36
36.4205833333333,101.25595,0,11259.842519685,40018.1771064815,2009-07-24,04:15:02
36.4190833333333,101.257516666667,0,11259.842519685,40018.1775925926,2009-07-24,04:15:44
36.4187833333333,101.257833333333,0,11263.1233595801,40018.1777199074,2009-07-24,04:15:55
36.4181166666667,101.258566666667,0,11276.2467191601,40018.178125,2009-07-24,04:16:30
36.4174333333333,101.25945,0,11292.6509186352,40018.1785532407,2009-07-24,04:17:07
36.4170833333333,101.259983333333,0,11305.7742782152,40018.1787847222,2009-07-24,04:17:27
36.41635,101.261066666667,0,11325.4593175853,40018.1793402778,2009-07-24,04:18:15
36.4159666666667,101.261633333333,0,11332.0209973753,40018.1796527778,2009-07-24,04:18:42
36.4158333333333,101.26185,0,11335.3018372703,40018.1797685185,2009-07-24,04:18:52
36.4156,101.2622,0,11338.5826771654,40018.1802199074,2009-07-24,04:19:31
36.4154333333333,101.26245,0,11345.1443569554,40018.1808564815,2009-07-24,04:20:26
36.4153166666667,101.262683333333,0,11348.4251968504,40018.1809953704,2009-07-24,04:20:38
36.4150166666667,101.263066666667,0,11358.2677165354,40018.1814930556,2009-07-24,04:21:21
36.4147333333333,101.26365,0,11371.3910761155,40018.1817939815,2009-07-24,04:21:47
36.4145666666667,101.26415,0,11381.2335958005,40018.182025463,2009-07-24,04:22:07
36.4144333333333,101.264666666667,0,11387.7952755906,40018.1822800926,2009-07-24,04:22:29
36.4143166666667,101.265233333333,0,11397.6377952756,40018.1833564815,2009-07-24,04:24:02
36.4139666666667,101.26685,0,11420.6036745407,40018.1844791667,2009-07-24,04:25:39
36.4137666666667,101.2678,0,11437.0078740157,40018.1847685185,2009-07-24,04:26:04
36.4136833333333,101.268116666667,0,11440.2887139108,40018.1849652778,2009-07-24,04:26:21
36.4136,101.268483333333,0,11450.1312335958,40018.185162037,2009-07-24,04:26:38
36.4134,101.269166666667,0,11466.5354330709,40018.1855092593,2009-07-24,04:27:08
36.4132333333333,101.2695,0,11469.8162729659,40018.1856944444,2009-07-24,04:27:24
36.4130666666667,101.2698,0,11476.3779527559,40018.1858796296,2009-07-24,04:27:40
36.4129333333333,101.269966666667,0,11476.3779527559,40018.1859953704,2009-07-24,04:27:50
36.41265,101.270283333333,0,11479.6587926509,40018.1862037037,2009-07-24,04:28:08
36.4123666666667,101.270533333333,0,11482.9396325459,40018.1863888889,2009-07-24,04:28:24
36.412,101.270783333333,0,11482.9396325459,40018.1866087963,2009-07-24,04:28:43
36.4117666666667,101.270883333333,0,11486.2204724409,40018.1867476852,2009-07-24,04:28:55
36.4107166666667,101.27125,0,11502.624671916,40018.1872800926,2009-07-24,04:29:41
36.4102666666667,101.271433333333,0,11505.905511811,40018.1878935185,2009-07-24,04:30:34
36.4098333333333,101.271616666667,0,11512.467191601,40018.1880787037,2009-07-24,04:30:50
36.4095833333333,101.271733333333,0,11519.0288713911,40018.1884027778,2009-07-24,04:31:18
36.4091666666667,101.271866666667,0,11512.467191601,40018.1889351852,2009-07-24,04:32:04
36.4089166666667,101.271916666667,0,11512.467191601,40018.1890277778,2009-07-24,04:32:12
36.4086666666667,101.272033333333,0,11522.3097112861,40018.1891666667,2009-07-24,04:32:24
36.4083333333333,101.272133333333,0,11528.8713910761,40018.1893518518,2009-07-24,04:32:40
36.4079666666667,101.272333333333,0,11541.9947506562,40018.1902893518,2009-07-24,04:34:01
36.4076166666667,101.2726,0,11545.2755905512,40018.1904282407,2009-07-24,04:34:13
36.4073333333333,101.272866666667,0,11548.5564304462,40018.1905555556,2009-07-24,04:34:24
36.40705,101.273233333333,0,11558.3989501312,40018.1907060185,2009-07-24,04:34:37
36.4069166666667,101.273483333333,0,11561.6797900262,40018.1908101852,2009-07-24,04:34:46
36.4046166666667,101.27885,0,11650.2624671916,40018.1928240741,2009-07-24,04:37:40
36.4042333333333,101.2798,0,11660.1049868766,40018.1932986111,2009-07-24,04:38:21
36.4041,101.2801,0,11669.9475065617,40018.1934606481,2009-07-24,04:38:35
36.4039666666667,101.28045,0,11676.5091863517,40018.1936458333,2009-07-24,04:38:51
36.4037666666667,101.280916666667,0,11683.0708661417,40018.1938773148,2009-07-24,04:39:11
36.4035166666667,101.2815,0,11696.1942257218,40018.1941898148,2009-07-24,04:39:38
36.4033833333333,101.281816666667,0,11692.9133858268,40018.1943518519,2009-07-24,04:39:52
36.4031333333333,101.282416666667,0,11696.1942257218,40018.1946527778,2009-07-24,04:40:18
36.4025166666667,101.28385,0,11706.0367454068,40018.1954166667,2009-07-24,04:41:24
36.4024166666667,101.2841,0,11699.4750656168,40018.1955555556,2009-07-24,04:41:36
36.40215,101.2847,0,11706.0367454068,40018.1958449074,2009-07-24,04:42:01
36.4020666666667,101.2849,0,11722.4409448819,40018.1970138889,2009-07-24,04:43:42
36.40195,101.28525,0,11732.2834645669,40018.1991087963,2009-07-24,04:46:43
36.4018166666667,101.285566666667,0,11738.845144357,40018.1992361111,2009-07-24,04:46:54
36.4016666666667,101.285983333333,0,11745.406824147,40018.1994212963,2009-07-24,04:47:10
36.4015,101.286383333333,0,11751.968503937,40018.1995949074,2009-07-24,04:47:25
36.4012833333333,101.286916666667,0,11758.530183727,40018.1998148148,2009-07-24,04:47:44
36.4008666666667,101.287966666667,0,11765.0918635171,40018.2001388889,2009-07-24,04:48:12
36.4003333333333,101.289266666667,0,11765.0918635171,40018.200474537,2009-07-24,04:48:41
36.3999833333333,101.2901,0,11774.9343832021,40018.2006828704,2009-07-24,04:48:59
36.39975,101.29065,0,11788.0577427822,40018.2008796296,2009-07-24,04:49:16
36.3994833333333,101.291283333333,0,11804.4619422572,40018.2012268519,2009-07-24,04:49:46
36.3989,101.29245,0,11827.4278215223,40018.2020138889,2009-07-24,04:50:54
36.3988,101.292666666667,0,11833.9895013123,40018.2021527778,2009-07-24,04:51:06
36.39875,101.29285,0,11830.7086614173,40018.2034259259,2009-07-24,04:52:56
36.3981166666667,101.293783333333,0,11883.2020997375,40018.2039814815,2009-07-24,04:53:44
36.3979166666667,101.29415,0,11893.0446194226,40018.204212963,2009-07-24,04:54:04
36.3978,101.294333333333,0,11893.0446194226,40018.2043287037,2009-07-24,04:54:14
36.39735,101.2951,0,11889.7637795276,40018.2073611111,2009-07-24,04:58:36
36.3972,101.295416666667,0,11899.6062992126,40018.2094212963,2009-07-24,05:01:34
36.3951333333333,101.298733333333,0,11912.7296587927,40018.2109027778,2009-07-24,05:03:42
36.395,101.298933333333,0,11919.2913385827,40018.2110532407,2009-07-24,05:03:55
36.3948166666667,101.2992,0,11925.8530183727,40018.2112268518,2009-07-24,05:04:10
36.3945666666667,101.29965,0,11938.9763779528,40018.2115162037,2009-07-24,05:04:35
36.3941166666667,101.300416666667,0,11965.2230971129,40018.2120023148,2009-07-24,05:05:17
36.3939666666667,101.300716666667,0,11971.7847769029,40018.2121875,2009-07-24,05:05:33
36.3937166666667,101.301066666667,0,11968.5039370079,40018.2124189815,2009-07-24,05:05:53
36.3935333333333,101.301416666667,0,11978.3464566929,40018.2126273148,2009-07-24,05:06:11
36.3933833333333,101.301733333333,0,11981.6272965879,40018.2128125,2009-07-24,05:06:27
36.39325,101.30195,0,11978.3464566929,40018.2129513889,2009-07-24,05:06:39
36.39295,101.302516666667,0,11984.9081364829,40018.2133217593,2009-07-24,05:07:11
36.3926,101.3032,0,11994.750656168,40018.2137615741,2009-07-24,05:07:49
36.3923666666667,101.303716666667,0,12007.874015748,40018.2140277778,2009-07-24,05:08:12
36.3922166666667,101.304033333333,0,12014.4356955381,40018.2141898148,2009-07-24,05:08:26
36.3921166666667,101.304233333333,0,12017.7165354331,40018.2143055556,2009-07-24,05:08:36
36.3919333333333,101.30465,0,12027.5590551181,40018.2145023148,2009-07-24,05:08:53
36.3917833333333,101.304933333333,0,12024.2782152231,40018.2146643519,2009-07-24,05:09:07
36.3912666666667,101.305933333333,0,12030.8398950131,40018.2157523148,2009-07-24,05:10:41
36.39105,101.30645,0,12047.2440944882,40018.2159953704,2009-07-24,05:11:02
36.3909,101.30675,0,12057.0866141732,40018.2161111111,2009-07-24,05:11:12
36.3907166666667,101.30715,0,12063.6482939633,40018.2162847222,2009-07-24,05:11:27
36.3904833333333,101.307583333333,0,12066.9291338583,40018.2164930556,2009-07-24,05:11:45
36.3901,101.308616666667,0,12099.7375328084,40018.2170023148,2009-07-24,05:12:29
36.3900333333333,101.308916666667,0,12106.2992125984,40018.2171875,2009-07-24,05:12:45
36.3899,101.309416666667,0,12119.4225721785,40018.2174884259,2009-07-24,05:13:11
36.3897666666667,101.310266666667,0,12148.9501312336,40018.2179976852,2009-07-24,05:13:55
36.3896333333333,101.311383333333,0,12178.4776902887,40018.2190972222,2009-07-24,05:15:30
36.3894166666667,101.313133333333,0,12201.4435695538,40018.2199421296,2009-07-24,05:16:43
36.3888166666667,101.318033333333,0,12290.0262467192,40018.2222222222,2009-07-24,05:20:00
36.3889333333333,101.31835,0,12293.3070866142,40018.2223842593,2009-07-24,05:20:14
36.3891833333333,101.318416666667,0,12293.3070866142,40018.2225231482,2009-07-24,05:20:26
36.3894333333333,101.318266666667,0,12299.8687664042,40018.222662037,2009-07-24,05:20:38
36.39005,101.317733333333,0,12312.9921259843,40018.2230324074,2009-07-24,05:21:10
36.3905,101.317316666667,0,12322.8346456693,40018.2237615741,2009-07-24,05:22:13
36.3907833333333,101.317133333333,0,12329.3963254593,40018.2239236111,2009-07-24,05:22:27
36.3910166666667,101.316966666667,0,12332.6771653543,40018.2245717593,2009-07-24,05:23:23
36.3921833333333,101.316,0,12365.4855643045,40018.2252314815,2009-07-24,05:24:20
36.3925,101.315766666667,0,12372.0472440945,40018.2254050926,2009-07-24,05:24:35
36.3927333333333,101.31565,0,12378.6089238845,40018.2255439815,2009-07-24,05:24:47
36.3928666666667,101.31595,0,12388.4514435696,40018.2256828704,2009-07-24,05:24:59
36.3923,101.31875,0,12437.6640419948,40018.2269097222,2009-07-24,05:26:45
36.392,101.320266666667,0,12440.9448818898,40018.2275347222,2009-07-24,05:27:39
36.3920166666667,101.320616666667,0,12444.2257217848,40018.2276967593,2009-07-24,05:27:53
36.3919833333333,101.321033333333,0,12440.9448818898,40018.2278935185,2009-07-24,05:28:10
36.3921333333333,101.321666666667,0,12457.3490813648,40018.2282175926,2009-07-24,05:28:38
36.39235,101.322583333333,0,12486.8766404199,40018.2287847222,2009-07-24,05:29:27
36.3924166666667,101.322833333333,0,12493.43832021,40018.2289583333,2009-07-24,05:29:42
36.39255,101.323166666667,0,12500,40018.2291666667,2009-07-24,05:30:00
36.3927,101.3235,0,12506.56167979,40018.2293981481,2009-07-24,05:30:20
36.3929166666667,101.32385,0,12513.1233595801,40018.2296296296,2009-07-24,05:30:40
36.3937,101.325,0,12542.6509186352,40018.2304398148,2009-07-24,05:31:50
36.39385,101.325333333333,0,12552.4934383202,40018.2306712963,2009-07-24,05:32:10
36.3939833333333,101.3257,0,12562.3359580052,40018.2309143519,2009-07-24,05:32:31
36.3944666666667,101.327466666667,0,12588.5826771654,40018.2318055556,2009-07-24,05:33:48
36.3944333333333,101.32765,0,12595.1443569554,40018.2331712963,2009-07-24,05:35:46
36.3943666666667,101.32815,0,12598.4251968504,40018.2333449074,2009-07-24,05:36:01
36.3942333333333,101.32855,0,12604.9868766404,40018.2334953704,2009-07-24,05:36:14
36.3941,101.329033333333,0,12614.8293963255,40018.2337268519,2009-07-24,05:36:34
36.394,101.329333333333,0,12621.3910761155,40018.2338888889,2009-07-24,05:36:48
36.3939,101.32975,0,12624.6719160105,40018.2340972222,2009-07-24,05:37:06
36.39375,101.33025,0,12631.2335958005,40018.234375,2009-07-24,05:37:30
36.3936666666667,101.330466666667,0,12637.7952755906,40018.2348032407,2009-07-24,05:38:07
36.3934166666667,101.331483333333,0,12664.0419947507,40018.2357638889,2009-07-24,05:39:30
36.3932166666667,101.33205,0,12677.1653543307,40018.2363425926,2009-07-24,05:40:20
36.3931333333333,101.33235,0,12683.7270341207,40018.2365046296,2009-07-24,05:40:34
36.393,101.332933333333,0,12690.2887139108,40018.2367939815,2009-07-24,05:40:59
36.3927666666667,101.334366666667,0,12706.6929133858,40018.2374652778,2009-07-24,05:41:57
36.3925166666667,101.334633333333,0,12709.9737532808,40018.237650463,2009-07-24,05:42:13
36.3922,101.334733333333,0,12716.5354330709,40018.2378356481,2009-07-24,05:42:29
36.3918833333333,101.33485,0,12719.8162729659,40018.2380439815,2009-07-24,05:42:47
36.3917666666667,101.33485,0,12713.2545931759,40018.2396180556,2009-07-24,05:45:03
36.3916333333333,101.335266666667,0,12709.9737532808,40018.2400115741,2009-07-24,05:45:37
36.3909833333333,101.337783333333,0,12690.2887139108,40018.240462963,2009-07-24,05:46:16
36.3907666666667,101.338633333333,0,12693.5695538058,40018.2407291667,2009-07-24,05:46:39
36.3906833333333,101.339066666667,0,12696.8503937008,40018.2411342593,2009-07-24,05:47:14
36.39045,101.345983333333,0,12650.9186351706,40018.2423726852,2009-07-24,05:49:01
36.3895833333333,101.347883333333,0,12618.1102362205,40018.2426157407,2009-07-24,05:49:22
36.38815,101.350566666667,0,12572.1784776903,40018.2428935185,2009-07-24,05:49:46
36.3882666666667,101.3513,0,12559.0551181102,40018.242974537,2009-07-24,05:49:53
36.3892166666667,101.352483333333,0,12529.5275590551,40018.2431365741,2009-07-24,05:50:07
36.3894,101.353033333333,0,12522.9658792651,40018.2432060185,2009-07-24,05:50:13
36.3878166666667,101.35605,0,12473.7532808399,40018.2435416667,2009-07-24,05:50:42
36.3871333333333,101.358633333333,0,12460.6299212598,40018.2438078704,2009-07-24,05:51:05
36.38705,101.358866666667,0,12470.4724409449,40018.2443865741,2009-07-24,05:51:55
36.38575,101.3639,0,12414.6981627297,40018.2450231481,2009-07-24,05:52:50
36.3855833333333,101.364283333333,0,12421.2598425197,40018.2451041667,2009-07-24,05:52:57
36.3851166666667,101.364916666667,0,12434.3832020997,40018.246087963,2009-07-24,05:54:22
36.3848,101.365333333333,0,12444.2257217848,40018.2462384259,2009-07-24,05:54:35
36.38415,101.366216666667,0,12447.5065616798,40018.2465393519,2009-07-24,05:55:01
36.3839333333333,101.366666666667,0,12447.5065616798,40018.246712963,2009-07-24,05:55:16
36.38375,101.36715,0,12447.5065616798,40018.2469560185,2009-07-24,05:55:37
36.3820333333333,101.373633333333,0,12401.5748031496,40018.2487152778,2009-07-24,05:58:09
36.3817666666667,101.374083333333,0,12401.5748031496,40018.2487847222,2009-07-24,05:58:15
36.3814666666667,101.374416666667,0,12408.1364829396,40018.2488888889,2009-07-24,05:58:24
36.38135,101.374533333333,0,12398.2939632546,40018.2513078704,2009-07-24,06:01:53
36.38105,101.3747,0,12404.8556430446,40018.2514467593,2009-07-24,06:02:05
36.3807333333333,101.374966666667,0,12408.1364829396,40018.2515625,2009-07-24,06:02:15
36.3793666666667,101.376166666667,0,12411.4173228346,40018.252037037,2009-07-24,06:02:56
36.3787333333333,101.377,0,12404.8556430446,40018.2524189815,2009-07-24,06:03:29
36.3754333333333,101.3839,0,12270.3412073491,40018.2532986111,2009-07-24,06:04:45
36.37405,101.384166666667,0,12250.656167979,40018.2534490741,2009-07-24,06:04:58
36.37355,101.384783333333,0,12240.813648294,40018.2535300926,2009-07-24,06:05:05
36.3727,101.386533333333,0,12204.7244094488,40018.2537152778,2009-07-24,06:05:21
36.3728833333333,101.387033333333,0,12191.6010498688,40018.2537847222,2009-07-24,06:05:27
36.3739166666667,101.38725,0,12181.7585301837,40018.2539583333,2009-07-24,06:05:42
36.37425,101.3878,0,12171.9160104987,40018.2540393519,2009-07-24,06:05:49
36.37395,101.388833333333,0,12155.5118110236,40018.2541550926,2009-07-24,06:05:59
36.3734833333333,101.389183333333,0,12158.7926509186,40018.2542476852,2009-07-24,06:06:07
36.3723,101.389333333333,0,12162.0734908136,40018.2544675926,2009-07-24,06:06:26
36.3718166666667,101.389566666667,0,12162.0734908136,40018.2545717593,2009-07-24,06:06:35
36.3699333333333,101.3926,0,12148.9501312336,40018.2558796296,2009-07-24,06:08:28
36.3660166666667,101.39745,0,12142.3884514436,40018.2569097222,2009-07-24,06:09:57
36.3637333333333,101.401866666667,0,12089.8950131234,40018.2574421296,2009-07-24,06:10:43
36.36385,101.403116666667,0,12066.9291338583,40018.2575694444,2009-07-24,06:10:54
36.3641,101.403966666667,0,12057.0866141732,40018.257650463,2009-07-24,06:11:01
36.3640833333333,101.404516666667,0,12060.3674540682,40018.2577083333,2009-07-24,06:11:06
36.36365,101.405233333333,0,12073.4908136483,40018.2578356481,2009-07-24,06:11:17
36.3634166666667,101.40555,0,12080.0524934383,40018.257974537,2009-07-24,06:11:29
36.3626833333333,101.406683333333,0,12106.2992125984,40018.2586921296,2009-07-24,06:12:31
36.3625166666667,101.407083333333,0,12119.4225721785,40018.2589236111,2009-07-24,06:12:51
36.3623,101.40855,0,12139.1076115486,40018.2601736111,2009-07-24,06:14:39
36.3619833333333,101.411783333333,0,12116.1417322835,40018.2610300926,2009-07-24,06:15:53
36.3619666666667,101.4128,0,12116.1417322835,40018.26125,2009-07-24,06:16:12
36.3619333333333,101.41385,0,12129.2650918635,40018.2625578704,2009-07-24,06:18:05
36.3619833333333,101.415666666667,0,12122.7034120735,40018.2629398148,2009-07-24,06:18:38
36.3622,101.416016666667,0,12122.7034120735,40018.2630324074,2009-07-24,06:18:46
36.3626666666667,101.41615,0,12129.2650918635,40018.2631712963,2009-07-24,06:18:58
36.36405,101.41615,0,12106.2992125984,40018.2635185185,2009-07-24,06:19:28
36.3651,101.4165,0,12083.3333333333,40018.2637037037,2009-07-24,06:19:44
36.36535,101.4169,0,12076.7716535433,40018.2637731481,2009-07-24,06:19:50
36.3652166666667,101.417483333333,0,12070.2099737533,40018.2638541667,2009-07-24,06:19:57
36.3648,101.417783333333,0,12066.9291338583,40018.2639351852,2009-07-24,06:20:04
36.36395,101.41765,0,12076.7716535433,40018.2640740741,2009-07-24,06:20:16
36.3635833333333,101.417633333333,0,12089.8950131234,40018.2641666667,2009-07-24,06:20:24
36.3633166666667,101.417666666667,0,12096.4566929134,40018.2642592593,2009-07-24,06:20:32
36.3629333333333,101.417766666667,0,12106.2992125984,40018.2644328704,2009-07-24,06:20:47
36.3626833333333,101.417816666667,0,12112.8608923885,40018.2645486111,2009-07-24,06:20:57
36.3623,101.4179,0,12116.1417322835,40018.2647106481,2009-07-24,06:21:11
36.3620666666667,101.41805,0,12119.4225721785,40018.264849537,2009-07-24,06:21:23
36.3619166666667,101.4183,0,12119.4225721785,40018.2649652778,2009-07-24,06:21:33
36.3617666666667,101.418666666667,0,12122.7034120735,40018.2651967593,2009-07-24,06:21:53
36.3614333333333,101.419533333333,0,12145.6692913386,40018.2666898148,2009-07-24,06:24:02
36.3612333333333,101.4203,0,12162.0734908136,40018.2675115741,2009-07-24,06:25:13
36.3611166666667,101.42075,0,12168.6351706037,40018.2677546296,2009-07-24,06:25:34
36.36105,101.421016666667,0,12175.1968503937,40018.268599537,2009-07-24,06:26:47
36.36095,101.421316666667,0,12181.7585301837,40018.2687615741,2009-07-24,06:27:01
36.3608666666667,101.421633333333,0,12191.6010498688,40018.2689467593,2009-07-24,06:27:17
36.3607833333333,101.421933333333,0,12198.1627296588,40018.2691203704,2009-07-24,06:27:32
36.3605666666667,101.42245,0,12208.0052493438,40018.2694328704,2009-07-24,06:27:59
36.3598833333333,101.423316666667,0,12214.5669291339,40018.27,2009-07-24,06:28:48
36.35955,101.423766666667,0,12217.8477690289,40018.2702199074,2009-07-24,06:29:07
36.3593666666667,101.424,0,12217.8477690289,40018.2703472222,2009-07-24,06:29:18
36.35915,101.424283333333,0,12221.1286089239,40018.2704861111,2009-07-24,06:29:30
36.3582166666667,101.42545,0,12247.375328084,40018.271099537,2009-07-24,06:30:23
36.3580833333333,101.42565,0,12250.656167979,40018.2712037037,2009-07-24,06:30:32
36.3578166666667,101.42605,0,12257.217847769,40018.2714236111,2009-07-24,06:30:51
36.3576166666667,101.426383333333,0,12257.217847769,40018.2715856481,2009-07-24,06:31:05
36.3566,101.427916666667,0,12270.3412073491,40018.2725347222,2009-07-24,06:32:27
36.3564166666667,101.42825,0,12280.1837270341,40018.2727430556,2009-07-24,06:32:45
36.3562666666667,101.4287,0,12293.3070866142,40018.2729861111,2009-07-24,06:33:06
36.3562333333333,101.429816666667,0,12312.9921259843,40018.2738078704,2009-07-24,06:34:17
36.3560333333333,101.4304,0,12309.7112860892,40018.2740046296,2009-07-24,06:34:34
36.3558833333333,101.430633333333,0,12290.0262467192,40018.2745949074,2009-07-24,06:35:25
36.3557333333333,101.431,0,12293.3070866142,40018.2747337963,2009-07-24,06:35:37
36.3556833333333,101.43135,0,12303.1496062992,40018.2748263889,2009-07-24,06:35:45
36.3551833333333,101.43205,0,12309.7112860892,40018.2750810185,2009-07-24,06:36:07
36.3550166666667,101.4325,0,12319.5538057743,40018.2752314815,2009-07-24,06:36:20
36.355,101.43305,0,12322.8346456693,40018.2754398148,2009-07-24,06:36:38
36.3550666666667,101.433266666667,0,12326.1154855643,40018.2755787037,2009-07-24,06:36:50
36.3551833333333,101.433616666667,0,12335.9580052493,40018.2760069444,2009-07-24,06:37:27
36.3553666666667,101.433866666667,0,12349.0813648294,40018.2764583333,2009-07-24,06:38:06
36.3557,101.434166666667,0,12358.9238845144,40018.2766319444,2009-07-24,06:38:21
36.356,101.434233333333,0,12365.4855643045,40018.2767939815,2009-07-24,06:38:35
36.35625,101.4343,0,12368.7664041995,40018.2769560185,2009-07-24,06:38:49
36.3565666666667,101.434416666667,0,12372.0472440945,40018.2771643519,2009-07-24,06:39:07
36.3567333333333,101.434533333333,0,12375.3280839895,40018.2772800926,2009-07-24,06:39:17
36.35695,101.434716666667,0,12378.6089238845,40018.2774421296,2009-07-24,06:39:31
36.3571833333333,101.435183333333,0,12388.4514435696,40018.2777314815,2009-07-24,06:39:56
36.3572,101.435433333333,0,12395.0131233596,40018.2778703704,2009-07-24,06:40:08
36.3572333333333,101.436416666667,0,12414.6981627297,40018.2784027778,2009-07-24,06:40:54
36.3573666666667,101.436883333333,0,12421.2598425197,40018.2786805556,2009-07-24,06:41:18
36.3574666666667,101.43725,0,12431.1023622047,40018.278900463,2009-07-24,06:41:37
36.3574666666667,101.43775,0,12440.9448818898,40018.2791666667,2009-07-24,06:42:00
36.35735,101.438066666667,0,12447.5065616798,40018.2793518519,2009-07-24,06:42:16
36.3571833333333,101.438316666667,0,12457.3490813648,40018.279525463,2009-07-24,06:42:31
36.3569,101.4388,0,12460.6299212598,40018.279849537,2009-07-24,06:42:59
36.3567833333333,101.4391,0,12463.9107611549,40018.2800231481,2009-07-24,06:43:14
36.3569166666667,101.43935,0,12463.9107611549,40018.2801967593,2009-07-24,06:43:29
36.3570666666667,101.439683333333,0,12460.6299212598,40018.2804398148,2009-07-24,06:43:50
36.3569833333333,101.43995,0,12460.6299212598,40018.2805787037,2009-07-24,06:44:02
36.35655,101.440316666667,0,12460.6299212598,40018.2808796296,2009-07-24,06:44:28
36.3564333333333,101.441133333333,0,12463.9107611549,40018.2811226852,2009-07-24,06:44:49
36.35645,101.441516666667,0,12463.9107611549,40018.28125,2009-07-24,06:45:00
36.3565833333333,101.4424,0,12467.1916010499,40018.2824537037,2009-07-24,06:46:44
36.3567666666667,101.443033333333,0,12473.7532808399,40018.282650463,2009-07-24,06:47:01
36.3570833333333,101.443966666667,0,12483.5958005249,40018.2829861111,2009-07-24,06:47:30
36.3571666666667,101.44475,0,12493.43832021,40018.2833333333,2009-07-24,06:48:00
36.3572166666667,101.44585,0,12503.280839895,40018.2838194444,2009-07-24,06:48:42
36.3573,101.446333333333,0,12506.56167979,40018.2844212963,2009-07-24,06:49:34
36.3575166666667,101.44705,0,12513.1233595801,40018.2846990741,2009-07-24,06:49:58
36.35765,101.447316666667,0,12516.4041994751,40018.2858680556,2009-07-24,06:51:39
36.3577833333333,101.447533333333,0,12522.9658792651,40018.2865856481,2009-07-24,06:52:41
36.35825,101.448166666667,0,12519.6850393701,40018.2869328704,2009-07-24,06:53:11
36.3585666666667,101.448416666667,0,12516.4041994751,40018.2870486111,2009-07-24,06:53:21
36.3590333333333,101.4486,0,12503.280839895,40018.2871759259,2009-07-24,06:53:32
36.3593666666667,101.448566666667,0,12496.719160105,40018.2872800926,2009-07-24,06:53:41
36.3596,101.448683333333,0,12500,40018.2878240741,2009-07-24,06:54:28
36.3594333333333,101.448666666667,0,12490.157480315,40018.2886574074,2009-07-24,06:55:40
36.3598,101.448283333333,0,12490.157480315,40018.2887962963,2009-07-24,06:55:52
36.3602,101.4477,0,12467.1916010499,40018.2888888889,2009-07-24,06:56:00
36.3610166666667,101.44725,0,12450.7874015748,40018.2890162037,2009-07-24,06:56:11
36.3613666666667,101.44655,0,12437.6640419948,40018.2891087963,2009-07-24,06:56:19
36.3616333333333,101.445783333333,0,12398.2939632546,40018.2891898148,2009-07-24,06:56:26
36.3619833333333,101.445466666667,0,12385.1706036745,40018.2896875,2009-07-24,06:57:09
36.3624833333333,101.445333333333,0,12381.8897637795,40018.2898726852,2009-07-24,06:57:25
36.36275,101.445233333333,0,12381.8897637795,40018.2899537037,2009-07-24,06:57:32
36.3631,101.44475,0,12378.6089238845,40018.2900578704,2009-07-24,06:57:41
36.3633666666667,101.444266666667,0,12358.9238845144,40018.290150463,2009-07-24,06:57:49
36.3636833333333,101.444016666667,0,12345.8005249344,40018.2906481481,2009-07-24,06:58:32
36.36415,101.444016666667,0,12342.5196850394,40018.2907407407,2009-07-24,06:58:40
36.3646333333333,101.444016666667,0,12335.9580052493,40018.2908217593,2009-07-24,06:58:47
36.3671333333333,101.441616666667,0,12267.0603674541,40018.2913078704,2009-07-24,06:59:29
36.3674833333333,101.44175,0,12253.937007874,40018.2913773148,2009-07-24,06:59:35
36.3673833333333,101.442283333333,0,12257.217847769,40018.2919791667,2009-07-24,07:00:27
36.3668166666667,101.442616666667,0,12244.094488189,40018.2921527778,2009-07-24,07:00:42
36.3664,101.443183333333,0,12234.2519685039,40018.2922569444,2009-07-24,07:00:51
36.36595,101.44405,0,12217.8477690289,40018.2923726852,2009-07-24,07:01:01
36.3647166666667,101.445383333333,0,12178.4776902887,40018.2926157407,2009-07-24,07:01:22
36.36395,101.446466666667,0,12158.7926509186,40018.2932638889,2009-07-24,07:02:18
36.3637333333333,101.447166666667,0,12145.6692913386,40018.2933449074,2009-07-24,07:02:25
36.3638333333333,101.447883333333,0,12132.5459317585,40018.2934143519,2009-07-24,07:02:31
36.3645833333333,101.448966666667,0,12119.4225721785,40018.2935648148,2009-07-24,07:02:44
36.36475,101.449666666667,0,12109.5800524934,40018.2936458333,2009-07-24,07:02:51
36.3647,101.450316666667,0,12103.0183727034,40018.2937268519,2009-07-24,07:02:58
36.3649333333333,101.450716666667,0,12096.4566929134,40018.2937962963,2009-07-24,07:03:04
36.3652666666667,101.450516666667,0,12089.8950131234,40018.2938657407,2009-07-24,07:03:10
36.3652666666667,101.449683333333,0,12089.8950131234,40018.2939699074,2009-07-24,07:03:19
36.3650166666667,101.44885,0,12083.3333333333,40018.2940625,2009-07-24,07:03:27
36.3651166666667,101.4482,0,12063.6482939633,40018.2941319444,2009-07-24,07:03:33
36.3656,101.447766666667,0,12057.0866141732,40018.2942013889,2009-07-24,07:03:39
36.3662166666667,101.447433333333,0,12043.9632545932,40018.2942824074,2009-07-24,07:03:46
36.36665,101.4468,0,12034.1207349081,40018.2943634259,2009-07-24,07:03:53
36.3668666666667,101.44625,0,12027.5590551181,40018.2944212963,2009-07-24,07:03:58
36.3671666666667,101.446183333333,0,12017.7165354331,40018.2944675926,2009-07-24,07:04:02
36.3673,101.446683333333,0,12027.5590551181,40018.294537037,2009-07-24,07:04:08
36.3669666666667,101.447466666667,0,12011.154855643,40018.2946412037,2009-07-24,07:04:17
36.3662833333333,101.448416666667,0,11978.3464566929,40018.2947685185,2009-07-24,07:04:28
36.3661,101.4493,0,11961.9422572178,40018.294849537,2009-07-24,07:04:35
36.3663166666667,101.451283333333,0,11922.5721784777,40018.2950231481,2009-07-24,07:04:50
36.3661333333333,101.452133333333,0,11902.8871391076,40018.2951041667,2009-07-24,07:04:57
36.3654166666667,101.45315,0,11876.6404199475,40018.2952314815,2009-07-24,07:05:08
36.3653833333333,101.454016666667,0,11866.7979002625,40018.2953125,2009-07-24,07:05:15
36.36545,101.454666666667,0,11860.2362204724,40018.2953819444,2009-07-24,07:05:21
36.36515,101.455383333333,0,11843.8320209974,40018.295462963,2009-07-24,07:05:28
36.36455,101.455866666667,0,11827.4278215223,40018.2955439815,2009-07-24,07:05:35
36.3643833333333,101.45655,0,11814.3044619423,40018.2956134259,2009-07-24,07:05:41
36.3648,101.457416666667,0,11794.6194225722,40018.2957060185,2009-07-24,07:05:49
36.3648333333333,101.458133333333,0,11781.4960629921,40018.295775463,2009-07-24,07:05:55
36.3644333333333,101.459133333333,0,11761.811023622,40018.2958796296,2009-07-24,07:06:04
36.3643666666667,101.46,0,11748.687664042,40018.2959722222,2009-07-24,07:06:12
36.3646166666667,101.46075,0,11735.5643044619,40018.2960532407,2009-07-24,07:06:19
36.36495,101.4611,0,11732.2834645669,40018.2961111111,2009-07-24,07:06:24
36.3653833333333,101.46085,0,11729.0026246719,40018.2961805556,2009-07-24,07:06:30
36.3658333333333,101.45735,0,11702.7559055118,40018.2965393519,2009-07-24,07:07:01
36.36625,101.45705,0,11692.9133858268,40018.2966087963,2009-07-24,07:07:07
36.3665833333333,101.45775,0,11679.7900262467,40018.2967013889,2009-07-24,07:07:15
36.3668166666667,101.4598,0,11637.1391076115,40018.2969097222,2009-07-24,07:07:33
36.3675833333333,101.46135,0,11597.7690288714,40018.2970717593,2009-07-24,07:07:47
36.3677666666667,101.462866666667,0,11564.9606299213,40018.2971990741,2009-07-24,07:07:58
36.3676166666667,101.464283333333,0,11538.7139107612,40018.2973148148,2009-07-24,07:08:08
36.3672333333333,101.466383333333,0,11512.467191601,40018.2975115741,2009-07-24,07:08:25
36.3673833333333,101.467166666667,0,11499.343832021,40018.2975925926,2009-07-24,07:08:32
36.3677666666667,101.468033333333,0,11479.6587926509,40018.2976851852,2009-07-24,07:08:40
36.3678833333333,101.468883333333,0,11459.9737532808,40018.2977662037,2009-07-24,07:08:47
36.3676833333333,101.471316666667,0,11394.3569553806,40018.2980092593,2009-07-24,07:09:08
36.3679166666667,101.472366666667,0,11374.6719160105,40018.2981134259,2009-07-24,07:09:17
36.3689166666667,101.474433333333,0,11348.4251968504,40018.2983564815,2009-07-24,07:09:38
36.3685333333333,101.477466666667,0,11299.2125984252,40018.2986226852,2009-07-24,07:10:01
36.3690333333333,101.480333333333,0,11253.280839895,40018.2988425926,2009-07-24,07:10:20
36.3679333333333,101.4832,0,11227.0341207349,40018.2991550926,2009-07-24,07:10:47
36.3677,101.4835,0,11233.5958005249,40018.2997685185,2009-07-24,07:11:40
36.3669,101.485466666667,0,11200.7874015748,40018.3000231481,2009-07-24,07:12:02
36.36645,101.48795,0,11171.2598425197,40018.3002430556,2009-07-24,07:12:21
36.3658166666667,101.48955,0,11151.5748031496,40018.3004050926,2009-07-24,07:12:35
36.3653166666667,101.490216666667,0,11141.7322834646,40018.3004861111,2009-07-24,07:12:42
36.3648,101.490616666667,0,11138.4514435696,40018.3005555556,2009-07-24,07:12:48
36.3648,101.491183333333,0,11131.8897637795,40018.300625,2009-07-24,07:12:54
36.36665,101.491,0,11102.3622047244,40018.3008680556,2009-07-24,07:13:15
36.36715,101.4906,0,11092.5196850394,40018.3009375,2009-07-24,07:13:21
36.36755,101.4899,0,11082.6771653543,40018.3010185185,2009-07-24,07:13:28
36.3679833333333,101.489933333333,0,11072.8346456693,40018.301087963,2009-07-24,07:13:34
36.3681166666667,101.490866666667,0,11056.4304461942,40018.3011921296,2009-07-24,07:13:43
36.3678666666667,101.491783333333,0,11043.3070866142,40018.3012847222,2009-07-24,07:13:51
36.3652,101.4959,0,10958.0052493438,40018.3017013889,2009-07-24,07:14:27
36.3649833333333,101.496883333333,0,10941.6010498688,40018.3017824074,2009-07-24,07:14:34
36.365,101.498533333333,0,10908.7926509186,40018.3018981481,2009-07-24,07:14:44
36.3636833333333,101.50275,0,10826.7716535433,40018.3022222222,2009-07-24,07:15:12
36.3631166666667,101.5032,0,10816.9291338583,40018.3023032407,2009-07-24,07:15:19
36.36225,101.5031,0,10793.9632545932,40018.3023958333,2009-07-24,07:15:27
36.36185,101.503433333333,0,10780.8398950131,40018.3024537037,2009-07-24,07:15:32
36.3619166666667,101.50465,0,10757.874015748,40018.3025578704,2009-07-24,07:15:41
36.3615,101.5056,0,10734.9081364829,40018.302650463,2009-07-24,07:15:49
36.3607666666667,101.506433333333,0,10718.5039370079,40018.3027430556,2009-07-24,07:15:57
36.3604166666667,101.507183333333,0,10708.6614173228,40018.3028125,2009-07-24,07:16:03
36.36035,101.508016666667,0,10695.5380577428,40018.3028819444,2009-07-24,07:16:09
36.3606166666667,101.5085,0,10688.9763779528,40018.3029398148,2009-07-24,07:16:14
36.3610666666667,101.508016666667,0,10679.1338582677,40018.3030324074,2009-07-24,07:16:22
36.3617833333333,101.505916666667,0,10659.4488188976,40018.303287037,2009-07-24,07:16:44
36.3622,101.505883333333,0,10649.6062992126,40018.3033564815,2009-07-24,07:16:50
36.3617666666667,101.507016666667,0,10626.6404199475,40018.3034953704,2009-07-24,07:17:02
36.3616,101.508016666667,0,10606.9553805774,40018.303587963,2009-07-24,07:17:10
36.3619166666667,101.509233333333,0,10587.2703412073,40018.3036921296,2009-07-24,07:17:19
36.3628666666667,101.510666666667,0,10554.4619422572,40018.3038425926,2009-07-24,07:17:32
36.3646333333333,101.512133333333,0,10524.9343832021,40018.3040393519,2009-07-24,07:17:49
36.36625,101.512983333333,0,10495.406824147,40018.304212963,2009-07-24,07:18:04
36.3668166666667,101.5136,0,10472.4409448819,40018.3042939815,2009-07-24,07:18:11
36.3685,101.516516666667,0,10410.1049868766,40018.3045949074,2009-07-24,07:18:37
36.3742666666667,101.523066666667,0,10239.501312336,40018.3053703704,2009-07-24,07:19:44
36.3750833333333,101.524933333333,0,10200.1312335958,40018.3055324074,2009-07-24,07:19:58
36.3755166666667,101.526916666667,0,10173.8845144357,40018.3056944444,2009-07-24,07:20:12
36.3757,101.5301,0,10157.4803149606,40018.3060416667,2009-07-24,07:20:42
36.3759,101.530833333333,0,10157.4803149606,40018.3061458333,2009-07-24,07:20:51
36.3775166666667,101.534233333333,0,10108.2677165354,40018.3066435185,2009-07-24,07:21:34
36.37835,101.5354,0,10078.7401574803,40018.3067708333,2009-07-24,07:21:45
36.3790166666667,101.536866666667,0,10059.0551181102,40018.3069097222,2009-07-24,07:21:57
36.37965,101.538616666667,0,10049.2125984252,40018.3070949074,2009-07-24,07:22:13
36.38185,101.542383333333,0,10003.280839895,40018.3076388889,2009-07-24,07:23:00
36.3820166666667,101.542916666667,0,9993.43832020997,40018.3077546296,2009-07-24,07:23:10
36.3822666666667,101.5433,0,10000,40018.3079050926,2009-07-24,07:23:23
36.3824666666667,101.543583333333,0,10000,40018.3080208333,2009-07-24,07:23:33
36.3826166666667,101.543716666667,0,10006.56167979,40018.308599537,2009-07-24,07:24:23
36.383,101.5441,0,10013.1233595801,40018.3091435185,2009-07-24,07:25:10
36.3833166666667,101.5445,0,10006.56167979,40018.3092476852,2009-07-24,07:25:19
36.3836833333333,101.544983333333,0,10000,40018.309375,2009-07-24,07:25:30
36.3846666666667,101.546383333333,0,9963.91076115486,40018.3096296296,2009-07-24,07:25:52
36.3852666666667,101.548683333333,0,9927.82152230971,40018.309837963,2009-07-24,07:26:10
36.3862333333333,101.550533333333,0,9914.69816272966,40018.3100347222,2009-07-24,07:26:27
36.3888333333333,101.5548,0,9862.20472440945,40018.3106481481,2009-07-24,07:27:20
36.38905,101.55575,0,9865.48556430446,40018.3107638889,2009-07-24,07:27:30
36.3894166666667,101.556366666667,0,9855.64304461942,40018.3108564815,2009-07-24,07:27:38
36.39075,101.5574,0,9832.67716535433,40018.3110648148,2009-07-24,07:27:56
36.3915833333333,101.557933333333,0,9812.99212598425,40018.3111689815,2009-07-24,07:28:05
36.3919166666667,101.558466666667,0,9796.58792650919,40018.3112268519,2009-07-24,07:28:10
36.3919166666667,101.55925,0,9780.18372703412,40018.3112962963,2009-07-24,07:28:16
36.3917333333333,101.559966666667,0,9767.06036745407,40018.3113773148,2009-07-24,07:28:23
36.3919333333333,101.560683333333,0,9753.93700787402,40018.3114583333,2009-07-24,07:28:30
36.39365,101.563066666667,0,9694.88188976378,40018.3117361111,2009-07-24,07:28:54
36.3941833333333,101.564483333333,0,9675.1968503937,40018.3118634259,2009-07-24,07:29:05
36.3951,101.567966666667,0,9642.38845144357,40018.3121990741,2009-07-24,07:29:34
36.3962333333333,101.57005,0,9619.42257217848,40018.3124537037,2009-07-24,07:29:56
36.3962166666667,101.570516666667,0,9612.86089238845,40018.3125115741,2009-07-24,07:30:01
36.3957666666667,101.570333333333,0,9606.29921259843,40018.3125925926,2009-07-24,07:30:08
36.3946333333333,101.567933333333,0,9583.33333333333,40018.3128935185,2009-07-24,07:30:34
36.3942,101.567866666667,0,9593.17585301837,40018.312962963,2009-07-24,07:30:40
36.3941166666667,101.568683333333,0,9583.33333333333,40018.3131018518,2009-07-24,07:30:52
36.3942833333333,101.5692,0,9563.64829396325,40018.3137615741,2009-07-24,07:31:49
36.3969166666667,101.575666666667,0,9448.8188976378,40018.3144675926,2009-07-24,07:32:50
36.3974666666667,101.576433333333,0,9432.41469816273,40018.3145601852,2009-07-24,07:32:58
36.4085166666667,101.583,0,9301.1811023622,40018.3159722222,2009-07-24,07:35:00
36.4164333333333,101.586216666667,0,9219.16010498688,40018.3169791667,2009-07-24,07:36:27
36.4210333333333,101.589966666667,0,9140.41994750656,40018.317650463,2009-07-24,07:37:25
36.4216166666667,101.59025,0,9133.85826771653,40018.3177430556,2009-07-24,07:37:33
36.42225,101.590533333333,0,9127.29658792651,40018.3179050926,2009-07-24,07:37:47
36.4224166666667,101.590566666667,0,9127.29658792651,40018.3183680556,2009-07-24,07:38:27
36.42265,101.590716666667,0,9120.73490813648,40018.3184953704,2009-07-24,07:38:38
36.4229666666667,101.5908,0,9124.0157480315,40018.3186458333,2009-07-24,07:38:51
36.42265,101.590683333333,0,9120.73490813648,40018.3188425926,2009-07-24,07:39:08
36.42245,101.590566666667,0,9120.73490813648,40018.3189467593,2009-07-24,07:39:17
36.4227333333333,101.590566666667,0,9104.33070866142,40018.3214930556,2009-07-24,07:42:57
36.42605,101.59065,0,9071.52230971128,40018.3221527778,2009-07-24,07:43:54
36.4292166666667,101.591983333333,0,9041.99475065617,40018.3226388889,2009-07-24,07:44:36
36.4332666666667,101.593966666667,0,8999.343832021,40018.3232407407,2009-07-24,07:45:28
36.4349,101.59545,0,8982.93963254593,40018.3235185185,2009-07-24,07:45:52
36.4362666666667,101.59715,0,8959.97375328084,40018.3238078704,2009-07-24,07:46:17
36.43775,101.5984,0,8940.28871391076,40018.3240740741,2009-07-24,07:46:40
36.4389166666667,101.599016666667,0,8930.44619422572,40018.3242592593,2009-07-24,07:46:56
36.4693,101.61265,0,8628.60892388451,40018.3289583333,2009-07-24,07:53:42
36.47195,101.613816666667,0,8602.36220472441,40018.3294097222,2009-07-24,07:54:21
36.4742,101.615266666667,0,8579.39632545932,40018.3298148148,2009-07-24,07:54:56
36.4781833333333,101.61765,0,8543.30708661417,40018.3304976852,2009-07-24,07:55:55
36.47925,101.61825,0,8540.02624671916,40018.3307291667,2009-07-24,07:56:15
36.4795166666667,101.618216666667,0,8543.30708661417,40018.3308217593,2009-07-24,07:56:23
36.4797,101.618283333333,0,8553.14960629921,40018.3313310185,2009-07-24,07:57:07
36.4801666666667,101.61845,0,8549.8687664042,40018.3314930556,2009-07-24,07:57:21
36.4805333333333,101.618466666667,0,8546.58792650919,40018.3315740741,2009-07-24,07:57:28
36.48155,101.618266666667,0,8540.02624671916,40018.3317708333,2009-07-24,07:57:45
36.4819833333333,101.618083333333,0,8536.74540682415,40018.3318634259,2009-07-24,07:57:53
36.4822,101.617983333333,0,8533.46456692913,40018.3325231481,2009-07-24,07:58:50
36.4825,101.617833333333,0,8530.18372703412,40018.3326157407,2009-07-24,07:58:58
36.48665,101.61625,0,8523.62204724409,40018.3333912037,2009-07-24,08:00:05
36.4873166666667,101.6163,0,8520.34120734908,40018.3335069444,2009-07-24,08:00:15
36.48825,101.6171,0,8503.93700787402,40018.3336921296,2009-07-24,08:00:31
36.48875,101.617166666667,0,8500.656167979,40018.3337731481,2009-07-24,08:00:38
36.4891166666667,101.61685,0,8490.81364829396,40018.3338425926,2009-07-24,08:00:44
36.4892333333333,101.616216666667,0,8480.97112860892,40018.3339236111,2009-07-24,08:00:51
36.4890833333333,101.615833333333,0,8477.69028871391,40018.3339814815,2009-07-24,08:00:56
36.4886666666667,101.6158,0,8474.4094488189,40018.3340509259,2009-07-24,08:01:02
36.4879333333333,101.613583333333,0,8480.97112860892,40018.334525463,2009-07-24,08:01:43
36.4851833333333,101.60795,0,8513.77952755905,40018.3363194444,2009-07-24,08:04:18
36.4838,101.605166666667,0,8543.30708661417,40018.3372337963,2009-07-24,08:05:37
36.48225,101.60205,0,8579.39632545932,40018.3383449074,2009-07-24,08:07:13
36.4821,101.60175,0,8582.67716535433,40018.3384837963,2009-07-24,08:07:25
36.48065,101.598816666667,0,8618.76640419947,40018.3395486111,2009-07-24,08:08:57
36.4802,101.597166666667,0,8622.04724409449,40018.3400347222,2009-07-24,08:09:39
36.4801666666667,101.596516666667,0,8631.88976377953,40018.3402430556,2009-07-24,08:09:57
36.4802166666667,101.59565,0,8645.01312335958,40018.3405092593,2009-07-24,08:10:20
36.4802666666667,101.595416666667,0,8786.08923884514,40018.3415625,2009-07-24,08:11:51
36.4804833333333,101.594516666667,0,8782.80839895013,40018.3418634259,2009-07-24,08:12:17
36.4809333333333,101.593483333333,0,8769.68503937008,40018.3422222222,2009-07-24,08:12:48
36.4819833333333,101.5913,0,8756.56167979003,40018.3430439815,2009-07-24,08:13:59
36.4827333333333,101.589766666667,0,8772.96587926509,40018.3438078704,2009-07-24,08:15:05
36.4837,101.587816666667,0,8802.49343832021,40018.3447800926,2009-07-24,08:16:29
36.4840333333333,101.587116666667,0,8809.05511811024,40018.3451273148,2009-07-24,08:16:59
36.4846166666667,101.585883333333,0,8825.4593175853,40018.345787037,2009-07-24,08:17:56
36.4848333333333,101.5855,0,8835.30183727034,40018.3460300926,2009-07-24,08:18:17
36.48535,101.58435,0,8868.11023622047,40018.3467824074,2009-07-24,08:19:22
36.48555,101.583883333333,0,8884.51443569554,40018.3470601852,2009-07-24,08:19:46
36.4856666666667,101.5836,0,8868.11023622047,40018.3472337963,2009-07-24,08:20:01
36.4858166666667,101.58315,0,8868.11023622047,40018.3475115741,2009-07-24,08:20:25
36.48635,101.5804,0,8894.35695538058,40018.3487268519,2009-07-24,08:22:10
36.4868,101.577033333333,0,8871.39107611549,40018.3494328704,2009-07-24,08:23:11
36.4871333333333,101.57615,0,8858.26771653543,40018.3495833333,2009-07-24,08:23:24
36.4877666666667,101.575116666667,0,8845.14435695538,40018.3497569444,2009-07-24,08:23:39
36.4891666666667,101.573266666667,0,8809.05511811024,40018.3501041667,2009-07-24,08:24:09
36.4894833333333,101.572766666667,0,8792.65091863517,40018.3502546296,2009-07-24,08:24:22
36.4898666666667,101.571833333333,0,8779.52755905512,40018.350474537,2009-07-24,08:24:41
36.4899666666667,101.571366666667,0,8763.12335958005,40018.3505902778,2009-07-24,08:24:51
36.49,101.5709,0,8753.28083989501,40018.3506944444,2009-07-24,08:25:00
36.4901,101.5704,0,8746.71916010499,40018.3508217593,2009-07-24,08:25:11
36.4903833333333,101.56945,0,8759.84251968504,40018.3538194444,2009-07-24,08:29:30
36.4903833333333,101.569133333333,0,8753.28083989501,40018.3540162037,2009-07-24,08:29:47
36.4903333333333,101.568916666667,0,8753.28083989501,40018.3541782407,2009-07-24,08:30:01
36.4903333333333,101.568683333333,0,8743.43832020997,40018.3547106481,2009-07-24,08:30:47
36.4901666666667,101.568716666667,0,8746.71916010499,40018.3552430556,2009-07-24,08:31:33
36.4901166666667,101.568116666667,0,8733.59580052493,40018.3554050926,2009-07-24,08:31:47
36.4902166666667,101.567833333333,0,8730.31496062992,40018.3554861111,2009-07-24,08:31:54
36.4903833333333,101.567616666667,0,8733.59580052493,40018.3566203704,2009-07-24,08:33:32
36.4902333333333,101.567766666667,0,8730.31496062992,40018.3656134259,2009-07-24,08:46:29
36.4901,101.568216666667,0,8736.87664041995,40018.365787037,2009-07-24,08:46:44
36.4901333333333,101.568666666667,0,8743.43832020997,40018.3659259259,2009-07-24,08:46:56
36.4903,101.5688,0,8743.43832020997,40018.3660185185,2009-07-24,08:47:04
36.4903833333333,101.569066666667,0,8743.43832020997,40018.3661342593,2009-07-24,08:47:14
36.4903333333333,101.569666666667,0,8743.43832020997,40018.3663425926,2009-07-24,08:47:32
36.49025,101.56995,0,8743.43832020997,40018.3664351852,2009-07-24,08:47:40
36.4899833333333,101.570866666667,0,8759.84251968504,40018.366724537,2009-07-24,08:48:05
36.4899333333333,101.5711,0,8766.40419947507,40018.3668287037,2009-07-24,08:48:14
36.48995,101.571316666667,0,8769.68503937008,40018.3671990741,2009-07-24,08:48:46
36.4898166666667,101.57185,0,8779.52755905512,40018.3674074074,2009-07-24,08:49:04
36.4896,101.57235,0,8782.80839895013,40018.3676041667,2009-07-24,08:49:21
36.4893333333333,101.5729,0,8795.93175853018,40018.3678240741,2009-07-24,08:49:40
36.4887666666667,101.573683333333,0,8815.61679790026,40018.3682060185,2009-07-24,08:50:13
36.4885166666667,101.574033333333,0,8818.89763779527,40018.3684027778,2009-07-24,08:50:30
36.4882166666667,101.574416666667,0,8828.74015748032,40018.3686111111,2009-07-24,08:50:48
36.48795,101.574816666667,0,8841.86351706037,40018.3688078704,2009-07-24,08:51:05
36.4876833333333,101.575166666667,0,8851.70603674541,40018.3690046296,2009-07-24,08:51:22
36.4871666666667,101.57595,0,8868.11023622047,40018.369375,2009-07-24,08:51:54
36.4867,101.5771,0,8881.23359580052,40018.369837963,2009-07-24,08:52:34
36.48655,101.578016666667,0,8887.79527559055,40018.3701736111,2009-07-24,08:53:03
36.48635,101.579483333333,0,8891.07611548556,40018.370775463,2009-07-24,08:53:55
