# Supplementary material for: Research on differential privacy protection method based on user tendency
Source: PLoS One. 2023 Oct 26;18(10):e0288823. doi: 10.1371/journal.pone.0288823 (PMC10602288; doi:10.1371/journal.pone.0288823)
Supplement: S4 Data — (ZIP) [file pone.0288823.s004.zip › Data 5-4/111/Trajectory/20090725014337.plt]

Geolife trajectory
WGS 84
Altitude is in Feet
Reserved 3
0,2,255,My Track,0,0,2,8421376
0
36.6198166666667,101.793883333333,0,8769.68503937008,40019.0719560185,2009-07-25,01:43:37
36.6197166666667,101.794016666667,0,8769.68503937008,40019.0721296296,2009-07-25,01:43:52
36.6195666666667,101.7942,0,8769.68503937008,40019.0722453704,2009-07-25,01:44:02
36.6178666666667,101.7977,0,8772.96587926509,40019.073125,2009-07-25,01:45:18
36.6177166666667,101.797916666667,0,8772.96587926509,40019.0734490741,2009-07-25,01:45:46
36.6142666666667,101.798033333333,0,8772.96587926509,40019.0735648148,2009-07-25,01:45:56
36.6142166666667,101.798866666667,0,8769.68503937008,40019.0736574074,2009-07-25,01:46:04
36.6140333333333,101.799483333333,0,7604.98687664042,40019.0737615741,2009-07-25,01:46:13
36.61365,101.800366666667,0,7322.83464566929,40019.0739351852,2009-07-25,01:46:28
36.6132333333333,101.8011,0,7322.83464566929,40019.0741203704,2009-07-25,01:46:44
36.6126333333333,101.801933333333,0,7322.83464566929,40019.0743287037,2009-07-25,01:47:02
36.6121666666667,101.802516666667,0,7322.83464566929,40019.0745023148,2009-07-25,01:47:17
36.60935,101.806066666667,0,7332.67716535433,40019.075462963,2009-07-25,01:48:40
36.6089666666667,101.806466666667,0,7326.1154855643,40019.0755902778,2009-07-25,01:48:51
36.6079333333333,101.807666666667,0,7329.39632545932,40019.0759027778,2009-07-25,01:49:18
36.6074666666667,101.808216666667,0,7329.39632545932,40019.0760416667,2009-07-25,01:49:30
36.60715,101.8086,0,7319.55380577428,40019.0761458333,2009-07-25,01:49:39
36.6066666666667,101.80915,0,7332.67716535433,40019.0763310185,2009-07-25,01:49:55
36.6056,101.810383333333,0,7342.51968503937,40019.0769791667,2009-07-25,01:50:51
36.6052333333333,101.810883333333,0,7358.92388451444,40019.0771064815,2009-07-25,01:51:02
36.60445,101.81175,0,7339.23884514436,40019.0773842593,2009-07-25,01:51:26
36.604,101.812233333333,0,7329.39632545932,40019.0775694444,2009-07-25,01:51:42
36.6036833333333,101.812583333333,0,7329.39632545932,40019.077662037,2009-07-25,01:51:50
36.6025166666667,101.813966666667,0,7332.67716535433,40019.0779861111,2009-07-25,01:52:18
36.6022166666667,101.81425,0,7319.55380577428,40019.0780671296,2009-07-25,01:52:25
36.6006166666667,101.816216666667,0,7309.71128608924,40019.0785532407,2009-07-25,01:53:07
36.5999166666667,101.817116666667,0,7299.8687664042,40019.0787731481,2009-07-25,01:53:26
36.5977333333333,101.819966666667,0,7257.21784776903,40019.079837963,2009-07-25,01:54:58
36.5968333333333,101.8211,0,7250.656167979,40019.0801851852,2009-07-25,01:55:28
36.5963333333333,101.821716666667,0,7250.656167979,40019.0803587963,2009-07-25,01:55:43
36.5959333333333,101.822166666667,0,7250.656167979,40019.0804976852,2009-07-25,01:55:55
36.59375,101.825,0,7240.81364829396,40019.0811689815,2009-07-25,01:56:53
36.5929833333333,101.826016666667,0,7234.25196850394,40019.081400463,2009-07-25,01:57:13
36.5924666666667,101.82665,0,7230.97112860892,40019.0815625,2009-07-25,01:57:27
36.59125,101.8282,0,7224.4094488189,40019.0819444444,2009-07-25,01:58:00
36.5903833333333,101.82925,0,7208.00524934383,40019.0822106482,2009-07-25,01:58:23
36.58985,101.829966666667,0,7201.44356955381,40019.0823842593,2009-07-25,01:58:38
36.5894833333333,101.8304,0,7198.16272965879,40019.0825,2009-07-25,01:58:48
36.5880166666667,101.83235,0,7221.12860892388,40019.0835416667,2009-07-25,02:00:18
36.5877166666667,101.832783333333,0,7240.81364829396,40019.0848148148,2009-07-25,02:02:08
36.58735,101.833233333333,0,7237.53280839895,40019.0849537037,2009-07-25,02:02:20
36.5870666666667,101.833583333333,0,7237.53280839895,40019.0850578704,2009-07-25,02:02:29
36.5866,101.8342,0,7230.97112860892,40019.0852314815,2009-07-25,02:02:44
36.5858666666667,101.835183333333,0,7221.12860892388,40019.0854861111,2009-07-25,02:03:06
36.5855666666667,101.835533333333,0,7217.84776902887,40019.0855902778,2009-07-25,02:03:15
36.5856666666667,101.835683333333,0,7273.62204724409,40019.0859953704,2009-07-25,02:03:50
36.5856,101.835816666667,0,7270.34120734908,40019.0888541667,2009-07-25,02:07:57
36.5853333333333,101.836166666667,0,7263.77952755906,40019.0890162037,2009-07-25,02:08:11
36.5823166666667,101.840183333333,0,7253.93700787402,40019.0901157407,2009-07-25,02:09:46
36.5820666666667,101.840316666667,0,7257.21784776903,40019.0902083333,2009-07-25,02:09:54
36.5803833333333,101.842483333333,0,7240.81364829396,40019.0907407407,2009-07-25,02:10:40
36.5801333333333,101.842883333333,0,7237.53280839895,40019.0908449074,2009-07-25,02:10:49
36.5771,101.8492,0,7198.16272965879,40019.0919328704,2009-07-25,02:12:23
36.5764166666667,101.850866666667,0,7191.60104986877,40019.0922337963,2009-07-25,02:12:49
36.57615,101.851533333333,0,7191.60104986877,40019.092349537,2009-07-25,02:12:59
36.5758,101.852383333333,0,7185.03937007874,40019.0924884259,2009-07-25,02:13:11
36.5754,101.8534,0,7185.03937007874,40019.092650463,2009-07-25,02:13:25
36.5752166666667,101.854083333333,0,7185.03937007874,40019.0927546296,2009-07-25,02:13:34
36.5737666666667,101.859533333333,0,7175.1968503937,40019.0935416667,2009-07-25,02:14:42
36.5710666666667,101.865783333333,0,7165.35433070866,40019.0946643518,2009-07-25,02:16:19
36.5705666666667,101.86685,0,7168.63517060367,40019.0948726852,2009-07-25,02:16:37
36.5698833333333,101.868166666667,0,7165.35433070866,40019.0951273148,2009-07-25,02:16:59
36.5695333333333,101.868766666667,0,7168.63517060367,40019.0952546296,2009-07-25,02:17:10
36.56765,101.87215,0,7165.35433070866,40019.0959259259,2009-07-25,02:18:08
36.5649833333333,101.8855,0,7139.10761154856,40019.0980671296,2009-07-25,02:21:13
36.5626166666667,101.89535,0,7132.54593175853,40019.0996643519,2009-07-25,02:23:31
36.5624833333333,101.895983333333,0,7132.54593175853,40019.0999189815,2009-07-25,02:23:53
36.5627166666667,101.896133333333,0,7139.10761154856,40019.1002314815,2009-07-25,02:24:20
36.5631166666667,101.896366666667,0,7148.9501312336,40019.1004166667,2009-07-25,02:24:36
36.56345,101.896666666667,0,7152.23097112861,40019.1009837963,2009-07-25,02:25:25
36.56315,101.89645,0,7155.51181102362,40019.1011111111,2009-07-25,02:25:36
36.5628333333333,101.89625,0,7148.9501312336,40019.101400463,2009-07-25,02:26:01
36.56245,101.896266666667,0,7142.38845144357,40019.1016435185,2009-07-25,02:26:22
36.562,101.897883333333,0,7139.10761154856,40019.1020023148,2009-07-25,02:26:53
36.5619333333333,101.898383333333,0,7139.10761154856,40019.1021064815,2009-07-25,02:27:02
36.5619,101.898716666667,0,7142.38845144357,40019.1025231481,2009-07-25,02:27:38
36.5619666666667,101.8997,0,7135.82677165354,40019.1027662037,2009-07-25,02:27:59
36.5622833333333,101.90095,0,7132.54593175853,40019.1030208333,2009-07-25,02:28:21
36.56295,101.9033,0,7152.23097112861,40019.1035532407,2009-07-25,02:29:07
36.5632166666667,101.90375,0,7155.51181102362,40019.1037615741,2009-07-25,02:29:25
36.5633666666667,101.904833333333,0,7145.66929133858,40019.1043287037,2009-07-25,02:30:14
36.5631333333333,101.907116666667,0,7129.26509186352,40019.1053472222,2009-07-25,02:31:42
36.5623666666667,101.91035,0,7122.70341207349,40019.105787037,2009-07-25,02:32:20
36.5623166666667,101.9132,0,7122.70341207349,40019.1061805556,2009-07-25,02:32:54
36.5623333333333,101.9149,0,7122.70341207349,40019.1064236111,2009-07-25,02:33:15
36.5621166666667,101.9161,0,7119.42257217848,40019.1065972222,2009-07-25,02:33:30
36.5609833333333,101.918883333333,0,7132.54593175853,40019.1070486111,2009-07-25,02:34:09
36.5603666666667,101.9211,0,7119.42257217848,40019.107349537,2009-07-25,02:34:35
36.55985,101.922083333333,0,7112.86089238845,40019.1074768519,2009-07-25,02:34:46
36.5580166666667,101.9246,0,7096.45669291339,40019.1078703704,2009-07-25,02:35:20
36.5571166666667,101.9262,0,7099.7375328084,40019.1084837963,2009-07-25,02:36:13
36.5558833333333,101.928416666667,0,7096.45669291339,40019.1089583333,2009-07-25,02:36:54
36.5550333333333,101.93155,0,7089.89501312336,40019.1093402778,2009-07-25,02:37:27
36.5545166666667,101.93225,0,7093.17585301837,40019.1094675926,2009-07-25,02:37:38
36.5537666666667,101.933,0,7099.7375328084,40019.1096412037,2009-07-25,02:37:53
36.5516833333333,101.935266666667,0,7093.17585301837,40019.110162037,2009-07-25,02:38:38
36.5503833333333,101.937383333333,0,7093.17585301837,40019.1105208333,2009-07-25,02:39:09
36.5500166666667,101.9381,0,7106.29921259842,40019.1106944444,2009-07-25,02:39:24
36.5493,101.94095,0,7132.54593175853,40019.111400463,2009-07-25,02:40:25
36.5488833333333,101.941716666667,0,7125.9842519685,40019.1115509259,2009-07-25,02:40:38
36.5469,101.944166666667,0,7099.7375328084,40019.1119907407,2009-07-25,02:41:16
36.5441833333333,101.94805,0,7073.49081364829,40019.1126388889,2009-07-25,02:42:12
36.5438333333333,101.9486,0,7080.05249343832,40019.1130439815,2009-07-25,02:42:47
36.53825,101.956016666667,0,7063.64829396325,40019.1143981481,2009-07-25,02:44:44
36.53745,101.9576,0,7053.80577427821,40019.1146412037,2009-07-25,02:45:05
36.5348666666667,101.963266666667,0,7050.5249343832,40019.1159375,2009-07-25,02:46:57
36.5347666666667,101.963583333333,0,7053.80577427821,40019.1166087963,2009-07-25,02:47:55
36.5336,101.965816666667,0,7043.96325459318,40019.117025463,2009-07-25,02:48:31
36.5309166666667,101.970516666667,0,7020.99737532808,40019.1177662037,2009-07-25,02:49:35
36.52625,101.978733333333,0,7017.71653543307,40019.1191435185,2009-07-25,02:51:34
36.5227333333333,101.98615,0,7063.64829396325,40019.1204282407,2009-07-25,02:53:25
36.5223833333333,101.9866,0,7066.92913385827,40019.1205324074,2009-07-25,02:53:34
36.5218833333333,101.987133333333,0,7060.36745406824,40019.1206712963,2009-07-25,02:53:46
36.5191166666667,101.989866666667,0,7063.64829396325,40019.1213194444,2009-07-25,02:54:42
36.51675,101.993033333333,0,7043.96325459318,40019.1218634259,2009-07-25,02:55:29
36.51485,101.996333333333,0,7027.55905511811,40019.122337963,2009-07-25,02:56:10
36.5109833333333,102.005166666667,0,7020.99737532808,40019.1236458333,2009-07-25,02:58:03
36.5092166666667,102.009883333333,0,7014.43569553806,40019.1242361111,2009-07-25,02:58:54
36.5081333333333,102.01335,0,7011.15485564304,40019.1246875,2009-07-25,02:59:33
36.5080666666667,102.013966666667,0,7007.87401574803,40019.1247685185,2009-07-25,02:59:40
36.5081833333333,102.0166,0,6988.18897637795,40019.1250578704,2009-07-25,03:00:05
36.5076166666667,102.019333333333,0,6984.90813648294,40019.1253703704,2009-07-25,03:00:32
36.5066666666667,102.021083333333,0,6975.0656167979,40019.125625,2009-07-25,03:00:54
36.5064333333333,102.02205,0,6971.78477690289,40019.1257523148,2009-07-25,03:01:05
36.5059333333333,102.02465,0,6965.22309711286,40019.1260763889,2009-07-25,03:01:33
36.5054333333333,102.026716666667,0,6955.38057742782,40019.1263310185,2009-07-25,03:01:55
36.5051833333333,102.029666666667,0,6965.22309711286,40019.126724537,2009-07-25,03:02:29
36.5051,102.03085,0,6968.50393700787,40019.1269212963,2009-07-25,03:02:46
36.5051333333333,102.03145,0,6971.78477690289,40019.1270486111,2009-07-25,03:02:57
36.5052666666667,102.034016666667,0,7007.87401574803,40019.1275925926,2009-07-25,03:03:44
36.507,102.049383333333,0,6978.34645669291,40019.1294328704,2009-07-25,03:06:23
36.5068666666667,102.058066666667,0,6945.53805774278,40019.1304513889,2009-07-25,03:07:51
36.50715,102.062033333333,0,6942.25721784777,40019.1309143519,2009-07-25,03:08:31
36.5072833333333,102.063383333333,0,6938.97637795276,40019.1310763889,2009-07-25,03:08:45
36.5076666666667,102.06805,0,6938.97637795276,40019.1318634259,2009-07-25,03:09:53
36.5077833333333,102.069983333333,0,6925.8530183727,40019.1336921296,2009-07-25,03:12:31
36.5078,102.071916666667,0,6938.97637795276,40019.1340162037,2009-07-25,03:12:59
36.50775,102.07915,0,6968.50393700787,40019.1351967593,2009-07-25,03:14:41
36.507,102.084333333333,0,6942.25721784777,40019.135775463,2009-07-25,03:15:31
36.5073666666667,102.089866666667,0,6945.53805774278,40019.136412037,2009-07-25,03:16:26
36.5072833333333,102.0909,0,6945.53805774278,40019.1365393519,2009-07-25,03:16:37
36.5066,102.095316666667,0,6955.38057742782,40019.1371875,2009-07-25,03:17:33
36.5062333333333,102.0968,0,6965.22309711286,40019.1376157407,2009-07-25,03:18:10
36.5060166666667,102.097883333333,0,6968.50393700787,40019.1379976852,2009-07-25,03:18:43
36.5057166666667,102.099033333333,0,6965.22309711286,40019.1382175926,2009-07-25,03:19:02
36.50545,102.101,0,6948.8188976378,40019.1385300926,2009-07-25,03:19:29
36.50455,102.1038,0,6938.97637795276,40019.138912037,2009-07-25,03:20:02
36.5042166666667,102.104783333333,0,6938.97637795276,40019.1390740741,2009-07-25,03:20:16
36.50385,102.10585,0,6945.53805774278,40019.1393055556,2009-07-25,03:20:36
36.5032333333333,102.107983333333,0,6948.8188976378,40019.139849537,2009-07-25,03:21:23
36.503,102.109116666667,0,6945.53805774278,40019.1400578704,2009-07-25,03:21:41
36.5025666666667,102.110683333333,0,6938.97637795276,40019.1403240741,2009-07-25,03:22:04
36.5019,102.114583333333,0,6925.8530183727,40019.1408449074,2009-07-25,03:22:49
36.5018,102.117033333333,0,6919.29133858268,40019.1411226852,2009-07-25,03:23:13
36.5017666666667,102.11825,0,6919.29133858268,40019.1412731481,2009-07-25,03:23:26
36.5015666666667,102.119,0,6919.29133858268,40019.1413773148,2009-07-25,03:23:35
36.50105,102.119816666667,0,6929.13385826772,40019.1415509259,2009-07-25,03:23:50
36.5006833333333,102.120366666667,0,6932.41469816273,40019.1417013889,2009-07-25,03:24:03
36.5004666666667,102.120666666667,0,6932.41469816273,40019.1418171296,2009-07-25,03:24:13
36.50035,102.120916666667,0,6935.69553805774,40019.1418865741,2009-07-25,03:24:19
36.5002166666667,102.121166666667,0,6945.53805774278,40019.1421296296,2009-07-25,03:24:40
36.4996833333333,102.122133333333,0,6948.8188976378,40019.1423842593,2009-07-25,03:25:02
36.4994,102.12255,0,6948.8188976378,40019.1424884259,2009-07-25,03:25:11
36.4988833333333,102.123533333333,0,6948.8188976378,40019.1426967593,2009-07-25,03:25:29
36.49865,102.12425,0,6942.25721784777,40019.1428125,2009-07-25,03:25:39
36.4966166666667,102.138216666667,0,6893.04461942257,40019.1445601852,2009-07-25,03:28:10
36.49495,102.14165,0,6896.32545931759,40019.1450925926,2009-07-25,03:28:56
36.4945333333333,102.142416666667,0,6879.92125984252,40019.1452662037,2009-07-25,03:29:11
36.4943666666667,102.1429,0,6883.20209973753,40019.1453703704,2009-07-25,03:29:20
36.4942166666667,102.1436,0,6902.88713910761,40019.1455092593,2009-07-25,03:29:32
36.49405,102.144166666667,0,6902.88713910761,40019.1456134259,2009-07-25,03:29:41
36.4922166666667,102.152233333333,0,6893.04461942257,40019.1466550926,2009-07-25,03:31:11
36.4916,102.154883333333,0,6879.92125984252,40019.1469675926,2009-07-25,03:31:38
36.4905333333333,102.158633333333,0,6876.64041994751,40019.1474189815,2009-07-25,03:32:17
36.4876333333333,102.164833333333,0,6893.04461942257,40019.1484027778,2009-07-25,03:33:42
36.4874666666667,102.165766666667,0,6886.48293963255,40019.1485532407,2009-07-25,03:33:55
36.4877333333333,102.168316666667,0,6889.76377952756,40019.148900463,2009-07-25,03:34:25
36.4879333333333,102.169566666667,0,6896.32545931759,40019.1490740741,2009-07-25,03:34:40
36.4882166666667,102.170133333333,0,6896.32545931759,40019.1491666667,2009-07-25,03:34:48
36.4887166666667,102.17065,0,6896.32545931759,40019.1492824074,2009-07-25,03:34:58
36.48905,102.1709,0,6870.07874015748,40019.1493518518,2009-07-25,03:35:04
36.4897666666667,102.171566666667,0,6879.92125984252,40019.1494907407,2009-07-25,03:35:16
36.4901666666667,102.172316666667,0,6876.64041994751,40019.1495833333,2009-07-25,03:35:24
36.4901666666667,102.1733,0,6870.07874015748,40019.1496759259,2009-07-25,03:35:32
36.48925,102.1761,0,6840.55118110236,40019.1499537037,2009-07-25,03:35:56
36.48525,102.1825,0,6827.42782152231,40019.1508912037,2009-07-25,03:37:17
36.4835333333333,102.1837,0,6833.98950131234,40019.1512384259,2009-07-25,03:37:47
36.483,102.18445,0,6827.42782152231,40019.1513773148,2009-07-25,03:37:59
36.48185,102.188766666667,0,6820.86614173228,40019.1519444444,2009-07-25,03:38:48
36.4817,102.189583333333,0,6820.86614173228,40019.1520601852,2009-07-25,03:38:58
36.4817166666667,102.190366666667,0,6820.86614173228,40019.1521759259,2009-07-25,03:39:08
36.482,102.192316666667,0,6827.42782152231,40019.1524537037,2009-07-25,03:39:32
36.4837,102.197633333333,0,6853.67454068241,40019.1533912037,2009-07-25,03:40:53
36.4837333333333,102.198483333333,0,6850.3937007874,40019.1535185185,2009-07-25,03:41:04
36.4835166666667,102.199366666667,0,6847.11286089239,40019.1536458333,2009-07-25,03:41:15
36.4830166666667,102.200216666667,0,6843.83202099738,40019.1537847222,2009-07-25,03:41:27
36.4814666666667,102.201516666667,0,6830.70866141732,40019.1540740741,2009-07-25,03:41:52
36.4809,102.202483333333,0,6827.42782152231,40019.154212963,2009-07-25,03:42:04
36.4801666666667,102.205283333333,0,6824.1469816273,40019.1545949074,2009-07-25,03:42:37
36.47865,102.215416666667,0,6807.74278215223,40019.1559259259,2009-07-25,03:44:32
36.4785166666667,102.215866666667,0,6807.74278215223,40019.1560069444,2009-07-25,03:44:39
36.4784,102.216233333333,0,6801.1811023622,40019.156099537,2009-07-25,03:44:47
36.4783166666667,102.2174,0,6797.90026246719,40019.1563194444,2009-07-25,03:45:06
36.4782,102.217483333333,0,6788.05774278215,40019.1575810185,2009-07-25,03:46:55
36.4777166666667,102.2214,0,6801.1811023622,40019.1584837963,2009-07-25,03:48:13
36.47755,102.224833333333,0,6784.77690288714,40019.1589236111,2009-07-25,03:48:51
36.4766166666667,102.2277,0,6761.81102362205,40019.1592939815,2009-07-25,03:49:23
36.4766166666667,102.228766666667,0,6751.96850393701,40019.1594097222,2009-07-25,03:49:33
36.4769333333333,102.229783333333,0,6742.12598425197,40019.1595138889,2009-07-25,03:49:42
36.4775166666667,102.231066666667,0,6732.28346456693,40019.1596643519,2009-07-25,03:49:55
36.4776666666667,102.231983333333,0,6725.7217847769,40019.1597569444,2009-07-25,03:50:03
36.4773333333333,102.2338,0,6715.87926509186,40019.1599537037,2009-07-25,03:50:20
36.4770333333333,102.23505,0,6706.03674540682,40019.1601041667,2009-07-25,03:50:33
36.47795,102.245166666667,0,6653.54330708661,40019.1613078704,2009-07-25,03:52:17
36.4783833333333,102.246916666667,0,6643.70078740157,40019.1615046296,2009-07-25,03:52:34
36.47845,102.24985,0,6630.57742782152,40019.1618402778,2009-07-25,03:53:03
36.4778166666667,102.254783333333,0,6683.07086614173,40019.1626041667,2009-07-25,03:54:09
36.4778666666667,102.2575,0,6692.91338582677,40019.169837963,2009-07-25,04:04:34
36.47875,102.262016666667,0,6702.75590551181,40019.1706018519,2009-07-25,04:05:40
36.4791333333333,102.263416666667,0,6676.50918635171,40019.170775463,2009-07-25,04:05:55
36.4793666666667,102.264033333333,0,6686.35170603674,40019.1708449074,2009-07-25,04:06:01
36.4805666666667,102.2675,0,6715.87926509186,40019.1714236111,2009-07-25,04:06:51
36.4807,102.268183333333,0,6725.7217847769,40019.1716087963,2009-07-25,04:07:07
36.4806666666667,102.269,0,6732.28346456693,40019.1718634259,2009-07-25,04:07:29
36.48055,102.26955,0,6735.56430446194,40019.172025463,2009-07-25,04:07:43
36.4798166666667,102.271416666667,0,6719.16010498688,40019.1723842593,2009-07-25,04:08:14
36.4797666666667,102.272383333333,0,6709.31758530184,40019.1724884259,2009-07-25,04:08:23
36.4801166666667,102.275383333333,0,6686.35170603674,40019.1728009259,2009-07-25,04:08:50
36.48,102.276616666667,0,6679.79002624672,40019.1729398148,2009-07-25,04:09:02
36.47865,102.282666666667,0,6656.82414698163,40019.1736458333,2009-07-25,04:10:03
36.4767666666667,102.291366666667,0,6650.2624671916,40019.1748148148,2009-07-25,04:11:44
36.4761833333333,102.300883333333,0,6643.70078740157,40019.1760069444,2009-07-25,04:13:27
36.4762833333333,102.327866666667,0,6620.73490813648,40019.1789930556,2009-07-25,04:17:45
36.4764666666667,102.328633333333,0,6624.0157480315,40019.1790856481,2009-07-25,04:17:53
36.4792,102.34,0,6627.29658792651,40019.180625,2009-07-25,04:20:06
36.4792166666667,102.340666666667,0,6630.57742782152,40019.1807523148,2009-07-25,04:20:17
36.47895,102.343916666667,0,6643.70078740157,40019.1821180556,2009-07-25,04:22:15
36.4784333333333,102.35295,0,6591.20734908136,40019.1842013889,2009-07-25,04:25:15
36.4776166666667,102.356333333333,0,6581.36482939633,40019.184537037,2009-07-25,04:25:44
36.47745,102.36185,0,6555.11811023622,40019.1851388889,2009-07-25,04:26:36
36.4777833333333,102.366516666667,0,6545.27559055118,40019.1856365741,2009-07-25,04:27:19
36.4769166666667,102.374116666667,0,6528.87139107612,40019.1864930556,2009-07-25,04:28:33
36.4752833333333,102.37995,0,6528.87139107612,40019.1872337963,2009-07-25,04:29:37
36.4753,102.38055,0,6528.87139107612,40019.1873726852,2009-07-25,04:29:49
36.4752333333333,102.3913,0,6515.74803149606,40019.1896527778,2009-07-25,04:33:06
36.4752333333333,102.39205,0,6515.74803149606,40019.1899305556,2009-07-25,04:33:30
36.4752333333333,102.393083333333,0,6512.46719160105,40019.190150463,2009-07-25,04:33:49
36.47495,102.396766666667,0,6519.02887139108,40019.1909837963,2009-07-25,04:35:01
36.4748333333333,102.399116666667,0,6515.74803149606,40019.1914467593,2009-07-25,04:35:41
36.4748833333333,102.39995,0,6512.46719160105,40019.1915972222,2009-07-25,04:35:54
36.4749,102.4004,0,6525.5905511811,40019.1927546296,2009-07-25,04:37:34
36.4748,102.401083333333,0,6519.02887139108,40019.1929976852,2009-07-25,04:37:55
36.4747166666667,102.40165,0,6519.02887139108,40019.1932523148,2009-07-25,04:38:17
36.47465,102.401883333333,0,6519.02887139108,40019.1933796296,2009-07-25,04:38:28
36.4744833333333,102.4023,0,6512.46719160105,40019.193587963,2009-07-25,04:38:46
36.47435,102.402616666667,0,6492.78215223097,40019.1940046296,2009-07-25,04:39:22
36.4741166666667,102.403033333333,0,6505.90551181102,40019.1941203704,2009-07-25,04:39:32
36.4737666666667,102.40375,0,6509.18635170604,40019.1942824074,2009-07-25,04:39:46
36.4728166666667,102.405983333333,0,6509.18635170604,40019.1947337963,2009-07-25,04:40:25
36.47055,102.413133333333,0,6528.87139107612,40019.1960185185,2009-07-25,04:42:16
36.4702833333333,102.414416666667,0,6535.43307086614,40019.1963078704,2009-07-25,04:42:41
36.4703166666667,102.415233333333,0,6538.71391076115,40019.1964699074,2009-07-25,04:42:55
36.4704833333333,102.415866666667,0,6545.27559055118,40019.1966087963,2009-07-25,04:43:07
36.471,102.417416666667,0,6558.39895013123,40019.1969907407,2009-07-25,04:43:40
36.4711,102.417983333333,0,6558.39895013123,40019.1971180556,2009-07-25,04:43:51
36.4711166666667,102.41875,0,6551.83727034121,40019.1972685185,2009-07-25,04:44:04
36.47085,102.424866666667,0,6496.06299212598,40019.1978935185,2009-07-25,04:44:58
36.47055,102.426283333333,0,6482.93963254593,40019.1980671296,2009-07-25,04:45:13
36.47,102.4275,0,6489.50131233596,40019.1982291667,2009-07-25,04:45:27
36.46785,102.430666666667,0,6486.22047244094,40019.1987731481,2009-07-25,04:46:14
36.4648833333333,102.435083333333,0,6466.53543307087,40019.1994212963,2009-07-25,04:47:10
36.4618,102.441916666667,0,6473.09711286089,40019.2003703704,2009-07-25,04:48:32
36.4614,102.4429,0,6466.53543307087,40019.2004976852,2009-07-25,04:48:43
36.4589666666667,102.446666666667,0,6463.25459317585,40019.2010185185,2009-07-25,04:49:28
36.45725,102.448633333333,0,6456.69291338583,40019.2013310185,2009-07-25,04:49:55
36.4568333333333,102.4496,0,6459.97375328084,40019.2014583333,2009-07-25,04:50:06
36.4559166666667,102.453816666667,0,6456.69291338583,40019.2019791667,2009-07-25,04:50:51
36.4555166666667,102.454616666667,0,6450.1312335958,40019.2020833333,2009-07-25,04:51:00
36.4550166666667,102.455233333333,0,6450.1312335958,40019.2021875,2009-07-25,04:51:09
36.4521333333333,102.457483333333,0,6450.1312335958,40019.2026736111,2009-07-25,04:51:51
36.4514,102.4585,0,6440.28871391076,40019.2028356481,2009-07-25,04:52:05
36.4511833333333,102.458883333333,0,6440.28871391076,40019.2028819444,2009-07-25,04:52:09
36.45075,102.460383333333,0,6450.1312335958,40019.2030671296,2009-07-25,04:52:25
36.4498666666667,102.465466666667,0,6427.16535433071,40019.2037962963,2009-07-25,04:53:28
36.4488166666667,102.468,0,6430.44619422572,40019.2040856481,2009-07-25,04:53:53
36.4478333333333,102.473466666667,0,6397.63779527559,40019.2046875,2009-07-25,04:54:45
36.4478333333333,102.475333333333,0,6394.35695538058,40019.2049074074,2009-07-25,04:55:04
36.4481,102.4769,0,6394.35695538058,40019.2054513889,2009-07-25,04:55:51
36.4487166666667,102.478533333333,0,6400.9186351706,40019.2057175926,2009-07-25,04:56:14
36.4495,102.487566666667,0,6394.35695538058,40019.2068981482,2009-07-25,04:57:56
36.4492333333333,102.489933333333,0,6377.95275590551,40019.2071296296,2009-07-25,04:58:16
36.44685,102.504783333333,0,6345.14435695538,40019.2089583333,2009-07-25,05:00:54
36.44655,102.5078,0,6351.70603674541,40019.2094675926,2009-07-25,05:01:38
36.4463833333333,102.508,0,6381.23359580052,40019.2107986111,2009-07-25,05:03:33
36.4464666666667,102.508116666667,0,6374.6719160105,40019.2223958333,2009-07-25,05:20:15
36.4460333333333,102.51285,0,6387.79527559055,40019.223587963,2009-07-25,05:21:58
36.4457666666667,102.5138,0,6374.6719160105,40019.2237037037,2009-07-25,05:22:08
36.4386833333333,102.5241,0,6354.98687664042,40019.2253356481,2009-07-25,05:24:29
36.4348833333333,102.531483333333,0,6305.77427821522,40019.2262268519,2009-07-25,05:25:46
36.4304666666667,102.538583333333,0,6279.52755905512,40019.2270717593,2009-07-25,05:26:59
36.4302,102.53955,0,6276.2467191601,40019.2271643518,2009-07-25,05:27:07
36.4300333333333,102.542183333333,0,6282.80839895013,40019.2274189815,2009-07-25,05:27:29
36.43015,102.54355,0,6282.80839895013,40019.2275694444,2009-07-25,05:27:42
36.43055,102.5445,0,6282.80839895013,40019.2276967593,2009-07-25,05:27:53
36.4319166666667,102.5467,0,6269.68503937008,40019.2280555556,2009-07-25,05:28:24
36.4323166666667,102.548033333333,0,6272.96587926509,40019.2282291667,2009-07-25,05:28:39
36.43235,102.549483333333,0,6289.37007874016,40019.2284375,2009-07-25,05:28:57
36.4322833333333,102.553316666667,0,6289.37007874016,40019.2294097222,2009-07-25,05:30:21
36.4329833333333,102.567066666667,0,6233.59580052493,40019.2310069444,2009-07-25,05:32:39
36.4325333333333,102.569316666667,0,6217.19160104987,40019.2311921296,2009-07-25,05:32:55
36.4315833333333,102.57175,0,6213.91076115486,40019.231400463,2009-07-25,05:33:13
36.4285333333333,102.576766666667,0,6236.87664041995,40019.2319560185,2009-07-25,05:34:01
36.4280166666667,102.578233333333,0,6220.47244094488,40019.2321064815,2009-07-25,05:34:14
36.4252666666667,102.582,0,6207.34908136483,40019.2326273148,2009-07-25,05:34:59
36.4247333333333,102.582616666667,0,6207.34908136483,40019.2327314815,2009-07-25,05:35:08
36.4239833333333,102.583116666667,0,6223.75328083989,40019.2328587963,2009-07-25,05:35:19
36.4231333333333,102.58335,0,6223.75328083989,40019.2329861111,2009-07-25,05:35:30
36.4225833333333,102.583466666667,0,6220.47244094488,40019.2330787037,2009-07-25,05:35:38
36.4219666666667,102.583816666667,0,6217.19160104987,40019.2331944444,2009-07-25,05:35:48
36.4210166666667,102.585283333333,0,6223.75328083989,40019.2334143519,2009-07-25,05:36:07
36.4197333333333,102.58825,0,6204.06824146982,40019.2337962963,2009-07-25,05:36:40
36.4189,102.589366666667,0,6207.34908136483,40019.2339583333,2009-07-25,05:36:54
36.41825,102.5901,0,6213.91076115486,40019.2340740741,2009-07-25,05:37:04
36.4178833333333,102.590833333333,0,6213.91076115486,40019.2341666667,2009-07-25,05:37:12
36.41125,102.60705,0,6204.06824146982,40019.2360532407,2009-07-25,05:39:55
36.4104166666667,102.6108,0,6184.38320209974,40019.2364467593,2009-07-25,05:40:29
36.4088333333333,102.613866666667,0,6181.10236220472,40019.2368055556,2009-07-25,05:41:00
36.40615,102.62055,0,6148.29396325459,40019.2375462963,2009-07-25,05:42:04
36.4032166666667,102.627933333333,0,6171.25984251968,40019.2384259259,2009-07-25,05:43:20
36.4018666666667,102.63085,0,6171.25984251968,40019.2387615741,2009-07-25,05:43:49
36.4008166666667,102.6432,0,6158.13648293963,40019.2400347222,2009-07-25,05:45:39
36.4014166666667,102.64675,0,6213.91076115486,40019.2409143519,2009-07-25,05:46:55
36.4014833333333,102.6474,0,6223.75328083989,40019.2412152778,2009-07-25,05:47:21
36.4017166666667,102.6487,0,6230.31496062992,40019.2417013889,2009-07-25,05:48:03
36.4031166666667,102.652633333333,0,6220.47244094488,40019.2427893518,2009-07-25,05:49:37
36.4032333333333,102.652883333333,0,6230.31496062992,40019.2437152778,2009-07-25,05:50:57
36.4036166666667,102.653883333333,0,6227.03412073491,40019.2440393518,2009-07-25,05:51:25
36.4059666666667,102.6599,0,6135.17060367454,40019.2459490741,2009-07-25,05:54:10
36.40655,102.661316666667,0,6138.45144356955,40019.2464814815,2009-07-25,05:54:56
36.4069166666667,102.665483333333,0,6076.1154855643,40019.2472569444,2009-07-25,05:56:03
36.4070166666667,102.666766666667,0,6072.83464566929,40019.2478819444,2009-07-25,05:56:57
36.4068833333333,102.667633333333,0,6072.83464566929,40019.2480439815,2009-07-25,05:57:11
36.4056333333333,102.671083333333,0,6046.58792650919,40019.2485185185,2009-07-25,05:57:52
36.40545,102.671933333333,0,6049.8687664042,40019.2486111111,2009-07-25,05:58:00
36.40515,102.672666666667,0,6049.8687664042,40019.2487037037,2009-07-25,05:58:08
36.4048666666667,102.673083333333,0,6046.58792650919,40019.2487731481,2009-07-25,05:58:14
36.40355,102.6749,0,6066.27296587927,40019.2501967593,2009-07-25,06:00:17
36.4014,102.67695,0,6072.83464566929,40019.2506828704,2009-07-25,06:00:59
36.3984833333333,102.678316666667,0,6059.71128608924,40019.2511921296,2009-07-25,06:01:43
36.3965,102.678816666667,0,6059.71128608924,40019.2515162037,2009-07-25,06:02:11
36.3961166666667,102.679416666667,0,6059.71128608924,40019.2516203704,2009-07-25,06:02:20
36.3960333333333,102.680116666667,0,6056.43044619423,40019.251712963,2009-07-25,06:02:28
36.3967166666667,102.68155,0,6066.27296587927,40019.2526851852,2009-07-25,06:03:52
36.3968666666667,102.6821,0,6066.27296587927,40019.2528587963,2009-07-25,06:04:07
36.3964833333333,102.6833,0,6066.27296587927,40019.2530671296,2009-07-25,06:04:25
36.3960666666667,102.683866666667,0,6066.27296587927,40019.2531828704,2009-07-25,06:04:35
36.39475,102.684666666667,0,6053.14960629921,40019.2534490741,2009-07-25,06:04:58
36.3945666666667,102.684866666667,0,6082.67716535433,40019.2540509259,2009-07-25,06:05:50
36.3942833333333,102.685583333333,0,6069.55380577428,40019.2549884259,2009-07-25,06:07:11
36.3921833333333,102.688683333333,0,6043.30708661417,40019.255625,2009-07-25,06:08:06
36.3917166666667,102.689816666667,0,6043.30708661417,40019.2557523148,2009-07-25,06:08:17
36.39155,102.691283333333,0,6043.30708661417,40019.2559143519,2009-07-25,06:08:31
36.3914,102.692133333333,0,6043.30708661417,40019.2560416667,2009-07-25,06:08:42
36.3912833333333,102.6924,0,6059.71128608924,40019.2561805556,2009-07-25,06:08:54
36.3910833333333,102.692533333333,0,6085.95800524934,40019.2567476852,2009-07-25,06:09:43
36.3911,102.692716666667,0,6102.36220472441,40019.2571180556,2009-07-25,06:10:15
36.391,102.692866666667,0,6108.92388451444,40019.2573148148,2009-07-25,06:10:32
36.3907166666667,102.693266666667,0,6102.36220472441,40019.2576157407,2009-07-25,06:10:58
36.3902,102.693716666667,0,5971.12860892388,40019.2577314815,2009-07-25,06:11:08
36.3893333333333,102.694033333333,0,5967.84776902887,40019.2578819444,2009-07-25,06:11:21
36.3884166666667,102.693983333333,0,5967.84776902887,40019.2580324074,2009-07-25,06:11:34
36.3878333333333,102.693833333333,0,5967.84776902887,40019.258125,2009-07-25,06:11:42
36.3871,102.693433333333,0,5967.84776902887,40019.2582638889,2009-07-25,06:11:54
36.3852166666667,102.69345,0,5967.84776902887,40019.2585416667,2009-07-25,06:12:18
36.38395,102.693883333333,0,5967.84776902887,40019.25875,2009-07-25,06:12:36
36.3831666666667,102.694216666667,0,5967.84776902887,40019.2588657407,2009-07-25,06:12:46
36.3828666666667,102.694266666667,0,5967.84776902887,40019.258912037,2009-07-25,06:12:50
36.3810333333333,102.69475,0,6023.62204724409,40019.2592013889,2009-07-25,06:13:15
36.3804833333333,102.6952,0,6030.18372703412,40019.2593287037,2009-07-25,06:13:26
36.3801,102.695383333333,0,6023.62204724409,40019.2594444444,2009-07-25,06:13:36
36.37965,102.6954,0,6040.02624671916,40019.2596296296,2009-07-25,06:13:52
36.3794166666667,102.69535,0,6036.74540682415,40019.2597685185,2009-07-25,06:14:04
36.3791666666667,102.6953,0,6040.02624671916,40019.2599305556,2009-07-25,06:14:18
36.37835,102.694916666667,0,6069.55380577428,40019.2604166667,2009-07-25,06:15:00
36.3781166666667,102.694783333333,0,6082.67716535433,40019.2605208333,2009-07-25,06:15:09
36.3776833333333,102.69445,0,6085.95800524934,40019.2607407407,2009-07-25,06:15:28
36.3772666666667,102.693733333333,0,6089.23884514436,40019.2609490741,2009-07-25,06:15:46
36.3768666666667,102.692833333333,0,6092.51968503937,40019.2611458333,2009-07-25,06:16:03
36.3765333333333,102.6925,0,6082.67716535433,40019.2612268519,2009-07-25,06:16:10
36.37605,102.6922,0,6069.55380577428,40019.2618402778,2009-07-25,06:17:03
36.37475,102.692016666667,0,6033.46456692913,40019.262025463,2009-07-25,06:17:19
36.37395,102.692,0,6020.34120734908,40019.2621064815,2009-07-25,06:17:26
36.37015,102.69135,0,6000.656167979,40019.2624652778,2009-07-25,06:17:57
36.3691333333333,102.691366666667,0,6040.02624671916,40019.2625810185,2009-07-25,06:18:07
36.36825,102.6915,0,6056.43044619423,40019.2627430556,2009-07-25,06:18:21
36.3679,102.691566666667,0,6056.43044619423,40019.2628356481,2009-07-25,06:18:29
36.3674833333333,102.691616666667,0,6040.02624671916,40019.2630092593,2009-07-25,06:18:44
36.3671666666667,102.691533333333,0,6017.06036745407,40019.263125,2009-07-25,06:18:54
36.3667833333333,102.6914,0,6036.74540682415,40019.2632407407,2009-07-25,06:19:04
36.36595,102.691366666667,0,6046.58792650919,40019.2634259259,2009-07-25,06:19:20
36.3642166666667,102.690516666667,0,6046.58792650919,40019.2636921296,2009-07-25,06:19:43
36.3633166666667,102.6897,0,6049.8687664042,40019.2638888889,2009-07-25,06:20:00
36.3628333333333,102.68955,0,6049.8687664042,40019.2639814815,2009-07-25,06:20:08
36.36235,102.689666666667,0,6049.8687664042,40019.2640740741,2009-07-25,06:20:16
36.3612666666667,102.6903,0,6023.62204724409,40019.2642592593,2009-07-25,06:20:32
36.3605833333333,102.69115,0,6003.93700787402,40019.2643634259,2009-07-25,06:20:41
36.35825,102.700316666667,0,5984.25196850394,40019.2654050926,2009-07-25,06:22:11
36.35785,102.706983333333,0,5967.84776902887,40019.2663425926,2009-07-25,06:23:32
36.35805,102.707833333333,0,5964.56692913386,40019.2664467593,2009-07-25,06:23:41
36.3587833333333,102.7094,0,5961.28608923884,40019.2666666667,2009-07-25,06:24:00
36.3608166666667,102.71205,0,5974.4094488189,40019.2671990741,2009-07-25,06:24:46
36.3611,102.712883333333,0,5974.4094488189,40019.2673842593,2009-07-25,06:25:02
36.36125,102.71345,0,5971.12860892388,40019.2675,2009-07-25,06:25:12
36.3614333333333,102.714383333333,0,5964.56692913386,40019.267662037,2009-07-25,06:25:26
36.3614,102.715133333333,0,5958.00524934383,40019.2677662037,2009-07-25,06:25:35
36.3611,102.716283333333,0,5961.28608923884,40019.267974537,2009-07-25,06:25:53
36.3609666666667,102.717,0,5967.84776902887,40019.2681712963,2009-07-25,06:26:10
36.3609,102.71765,0,5967.84776902887,40019.2682986111,2009-07-25,06:26:21
36.3607666666667,102.718333333333,0,5967.84776902887,40019.2701273148,2009-07-25,06:28:59
36.3598833333333,102.722483333333,0,5954.72440944882,40019.2711342593,2009-07-25,06:30:26
36.3580333333333,102.725883333333,0,5938.32020997375,40019.2715625,2009-07-25,06:31:03
36.35625,102.72765,0,5944.88188976378,40019.2718634259,2009-07-25,06:31:29
36.3556,102.72805,0,5951.44356955381,40019.2719560185,2009-07-25,06:31:37
36.3545666666667,102.728233333333,0,5951.44356955381,40019.2720949074,2009-07-25,06:31:49
36.35305,102.728066666667,0,5961.28608923884,40019.2723032407,2009-07-25,06:32:07
36.3525166666667,102.7283,0,5964.56692913386,40019.2723842593,2009-07-25,06:32:14
36.3514333333333,102.72965,0,5958.00524934383,40019.2725925926,2009-07-25,06:32:32
36.3511833333333,102.730383333333,0,5951.44356955381,40019.2726851852,2009-07-25,06:32:40
36.3506333333333,102.73615,0,5918.63517060367,40019.2732291667,2009-07-25,06:33:27
36.3491833333333,102.740216666667,0,5918.63517060367,40019.2736805556,2009-07-25,06:34:06
36.3489833333333,102.74225,0,5918.63517060367,40019.273900463,2009-07-25,06:34:25
36.3491666666667,102.743,0,5912.07349081365,40019.2739814815,2009-07-25,06:34:32
36.3516,102.745283333333,0,5879.26509186352,40019.2743171296,2009-07-25,06:35:01
36.3540333333333,102.7474,0,5866.14173228346,40019.2746643518,2009-07-25,06:35:31
36.3548333333333,102.750616666667,0,5869.42257217848,40019.2750115741,2009-07-25,06:36:01
36.3547666666667,102.751983333333,0,5869.42257217848,40019.275150463,2009-07-25,06:36:13
36.3543,102.753316666667,0,5859.58005249344,40019.2753009259,2009-07-25,06:36:26
36.3537166666667,102.75405,0,5859.58005249344,40019.2754050926,2009-07-25,06:36:35
36.3524833333333,102.755033333333,0,5869.42257217848,40019.2755787037,2009-07-25,06:36:50
36.3516,102.755533333333,0,5872.70341207349,40019.2756944444,2009-07-25,06:37:00
36.3488166666667,102.756933333333,0,5882.54593175853,40019.2760532407,2009-07-25,06:37:31
36.3469666666667,102.757066666667,0,5918.63517060367,40019.2763194444,2009-07-25,06:37:54
36.34625,102.757083333333,0,5931.75853018373,40019.2764583333,2009-07-25,06:38:06
36.3458833333333,102.757233333333,0,5931.75853018373,40019.2765393518,2009-07-25,06:38:13
36.3438666666667,102.7594,0,5918.63517060367,40019.2769444444,2009-07-25,06:38:48
36.3434666666667,102.760216666667,0,5915.35433070866,40019.277037037,2009-07-25,06:38:56
36.3428333333333,102.762533333333,0,5908.79265091863,40019.2772800926,2009-07-25,06:39:17
36.3428,102.763716666667,0,5908.79265091863,40019.2773958333,2009-07-25,06:39:27
36.3437666666667,102.770283333333,0,5928.47769028871,40019.2785069444,2009-07-25,06:41:03
36.3433833333333,102.773983333333,0,5921.91601049869,40019.2789699074,2009-07-25,06:41:43
36.3436,102.775066666667,0,5908.79265091863,40019.2790856481,2009-07-25,06:41:53
36.3445166666667,102.778116666667,0,5875.9842519685,40019.279375,2009-07-25,06:42:18
36.3448166666667,102.782066666667,0,5866.14173228346,40019.2797800926,2009-07-25,06:42:53
36.3437,102.787583333333,0,5846.45669291339,40019.2805439815,2009-07-25,06:43:59
36.3431333333333,102.789283333333,0,5843.17585301837,40019.2808217593,2009-07-25,06:44:23
36.3410333333333,102.793466666667,0,5836.61417322835,40019.2815393518,2009-07-25,06:45:25
36.3401,102.794966666667,0,5843.17585301837,40019.2818055556,2009-07-25,06:45:48
36.3400166666667,102.7952,0,5849.7375328084,40019.2820717593,2009-07-25,06:46:11
36.3398333333333,102.79555,0,5849.7375328084,40019.2821643518,2009-07-25,06:46:19
36.3391333333333,102.797283333333,0,5856.29921259842,40019.2825,2009-07-25,06:46:48
36.33905,102.797966666667,0,5862.86089238845,40019.2826273148,2009-07-25,06:46:59
36.3391,102.7985,0,5875.9842519685,40019.2830902778,2009-07-25,06:47:39
36.3405666666667,102.801183333333,0,5875.9842519685,40019.2836574074,2009-07-25,06:48:28
36.3412666666667,102.804216666667,0,5869.42257217848,40019.2840625,2009-07-25,06:49:03
36.3412833333333,102.805116666667,0,5866.14173228346,40019.2841898148,2009-07-25,06:49:14
36.3410333333333,102.814333333333,0,5830.05249343832,40019.2852893519,2009-07-25,06:50:49
36.34145,102.81675,0,5839.89501312336,40019.2861226852,2009-07-25,06:52:01
36.3416333333333,102.817416666667,0,5853.01837270341,40019.28625,2009-07-25,06:52:12
36.3433833333333,102.822166666667,0,5856.29921259842,40019.2869328704,2009-07-25,06:53:11
36.3450333333333,102.824566666667,0,5843.17585301837,40019.287337963,2009-07-25,06:53:46
36.3455333333333,102.824983333333,0,5843.17585301837,40019.2874652778,2009-07-25,06:53:57
36.3459166666667,102.82515,0,5872.70341207349,40019.2878935185,2009-07-25,06:54:34
36.3462333333333,102.825316666667,0,5882.54593175853,40019.2879976852,2009-07-25,06:54:43
36.34675,102.825566666667,0,5872.70341207349,40019.2881597222,2009-07-25,06:54:57
36.3470833333333,102.825733333333,0,5869.42257217848,40019.288287037,2009-07-25,06:55:08
36.3474,102.825883333333,0,5862.86089238845,40019.2884027778,2009-07-25,06:55:18
36.3478833333333,102.8261,0,5862.86089238845,40019.288587963,2009-07-25,06:55:34
36.34815,102.826216666667,0,5859.58005249344,40019.2886805556,2009-07-25,06:55:42
36.3485,102.826383333333,0,5853.01837270341,40019.2888425926,2009-07-25,06:55:56
36.3485833333333,102.826316666667,0,5839.89501312336,40019.3129166667,2009-07-25,07:30:36
36.3490166666667,102.8266,0,5853.01837270341,40019.3251851852,2009-07-25,07:48:16
36.3493333333333,102.826933333333,0,5846.45669291339,40019.3252893519,2009-07-25,07:48:25
36.3497666666667,102.8278,0,5839.89501312336,40019.3254861111,2009-07-25,07:48:42
36.3505666666667,102.832283333333,0,5787.40157480315,40019.3261226852,2009-07-25,07:49:37
36.3506,102.8326,0,5790.68241469816,40019.3266666667,2009-07-25,07:50:24
36.3506666666667,102.832966666667,0,5793.96325459318,40019.3268518519,2009-07-25,07:50:40
36.3512166666667,102.836383333333,0,5774.2782152231,40019.3284375,2009-07-25,07:52:57
36.3512166666667,102.837116666667,0,5780.83989501312,40019.3285648148,2009-07-25,07:53:08
36.3511333333333,102.837583333333,0,5784.12073490814,40019.3286689815,2009-07-25,07:53:17
36.3509166666667,102.838166666667,0,5787.40157480315,40019.3288541667,2009-07-25,07:53:33
36.3508,102.8384,0,5790.68241469816,40019.3289351852,2009-07-25,07:53:40
36.3505166666667,102.8388,0,5797.24409448819,40019.3290972222,2009-07-25,07:53:54
36.34995,102.8396,0,5807.08661417323,40019.3294097222,2009-07-25,07:54:21
36.3496333333333,102.840016666667,0,5807.08661417323,40019.3295601852,2009-07-25,07:54:34
36.3465166666667,102.844233333333,0,5787.40157480315,40019.3304861111,2009-07-25,07:55:54
36.3462166666667,102.844766666667,0,5780.83989501312,40019.3305902778,2009-07-25,07:56:03
36.34595,102.845833333333,0,5780.83989501312,40019.330775463,2009-07-25,07:56:19
36.3455333333333,102.851,0,5777.55905511811,40019.3317013889,2009-07-25,07:57:39
36.3445,102.86485,0,5787.40157480315,40019.3354861111,2009-07-25,08:03:06
36.34445,102.866033333333,0,5777.55905511811,40019.3357291667,2009-07-25,08:03:27
36.3435833333333,102.87695,0,5777.55905511811,40019.3375810185,2009-07-25,08:06:07
36.3434833333333,102.87745,0,5777.55905511811,40019.3376736111,2009-07-25,08:06:15
36.3429333333333,102.878566666667,0,5780.83989501312,40019.3379050926,2009-07-25,08:06:35
36.3421333333333,102.879833333333,0,5780.83989501312,40019.3381828704,2009-07-25,08:06:59
36.3419333333333,102.8801,0,5780.83989501312,40019.3382523148,2009-07-25,08:07:05
36.3417333333333,102.880433333333,0,5780.83989501312,40019.3383912037,2009-07-25,08:07:17
36.3415166666667,102.880733333333,0,5777.55905511811,40019.3387847222,2009-07-25,08:07:51
36.34135,102.880983333333,0,5777.55905511811,40019.338912037,2009-07-25,08:08:02
36.3408333333333,102.88175,0,5780.83989501312,40019.3391782407,2009-07-25,08:08:25
36.3403833333333,102.882483333333,0,5780.83989501312,40019.3394907407,2009-07-25,08:08:52
36.3399333333333,102.88315,0,5780.83989501312,40019.3397569444,2009-07-25,08:09:15
36.33945,102.883816666667,0,5767.71653543307,40019.3399768519,2009-07-25,08:09:34
36.3391666666667,102.884316666667,0,5761.15485564304,40019.3401041667,2009-07-25,08:09:45
36.3327166666667,102.8957,0,5623.35958005249,40019.3413657407,2009-07-25,08:11:34
36.3319,102.89645,0,5623.35958005249,40019.3414814815,2009-07-25,08:11:44
36.3315333333333,102.896683333333,0,5626.64041994751,40019.3415509259,2009-07-25,08:11:50
36.3308666666667,102.896983333333,0,5626.64041994751,40019.3416782407,2009-07-25,08:12:01
36.3306333333333,102.89725,0,5639.76377952756,40019.3417824074,2009-07-25,08:12:10
36.3299833333333,102.89825,0,5662.72965879265,40019.3426273148,2009-07-25,08:13:23
36.3296,102.89895,0,5662.72965879265,40019.3428009259,2009-07-25,08:13:38
36.3279166666667,102.90185,0,5666.01049868766,40019.3433680556,2009-07-25,08:14:27
36.3225,102.909983333333,0,5659.44881889764,40019.3448263889,2009-07-25,08:16:33
36.3180666666667,102.9157,0,5662.72965879265,40019.3460648148,2009-07-25,08:18:20
36.3178833333333,102.915816666667,0,5662.72965879265,40019.3461226852,2009-07-25,08:18:25
36.3172333333333,102.916283333333,0,5666.01049868766,40019.3469560185,2009-07-25,08:19:37
36.31655,102.916566666667,0,5666.01049868766,40019.3470949074,2009-07-25,08:19:49
36.3102166666667,102.917283333333,0,5639.76377952756,40019.3481712963,2009-07-25,08:21:22
36.3096333333333,102.917583333333,0,5636.48293963255,40019.3482986111,2009-07-25,08:21:33
36.3087833333333,102.918016666667,0,5629.92125984252,40019.3485069444,2009-07-25,08:21:51
36.3082333333333,102.918383333333,0,5629.92125984252,40019.3486574074,2009-07-25,08:22:04
36.3079666666667,102.918533333333,0,5633.20209973753,40019.3487268519,2009-07-25,08:22:10
36.3071,102.91905,0,5649.6062992126,40019.3489699074,2009-07-25,08:22:31
36.3065666666667,102.919416666667,0,5656.16797900262,40019.3491550926,2009-07-25,08:22:47
36.3063333333333,102.9196,0,5656.16797900262,40019.3492476852,2009-07-25,08:22:55
36.3059166666667,102.92005,0,5662.72965879265,40019.3494444444,2009-07-25,08:23:12
36.3057,102.9203,0,5666.01049868766,40019.3495486111,2009-07-25,08:23:21
36.3053833333333,102.9207,0,5669.29133858268,40019.3497222222,2009-07-25,08:23:36
36.3050666666667,102.92105,0,5672.57217847769,40019.3499074074,2009-07-25,08:23:52
36.30475,102.921433333333,0,5675.8530183727,40019.3500578704,2009-07-25,08:24:05
36.3042833333333,102.922,0,5688.97637795276,40019.3503125,2009-07-25,08:24:27
36.3037666666667,102.922516666667,0,5695.53805774278,40019.3504976852,2009-07-25,08:24:43
36.3024,102.923566666667,0,5685.69553805774,40019.3508912037,2009-07-25,08:25:17
36.3013333333333,102.924783333333,0,5675.8530183727,40019.3511458333,2009-07-25,08:25:39
36.29585,102.9318,0,5679.13385826772,40019.3522685185,2009-07-25,08:27:16
36.2951,102.9336,0,5662.72965879265,40019.3525,2009-07-25,08:27:36
36.2939333333333,102.937416666667,0,5629.92125984252,40019.3528703704,2009-07-25,08:28:08
36.29405,102.938083333333,0,5629.92125984252,40019.3529513889,2009-07-25,08:28:15
36.2948166666667,102.938883333333,0,5626.64041994751,40019.3531134259,2009-07-25,08:28:29
36.295,102.93945,0,5643.04461942257,40019.3532060185,2009-07-25,08:28:37
36.2949166666667,102.94065,0,5652.88713910761,40019.3537962963,2009-07-25,08:29:28
36.2948166666667,102.941583333333,0,5656.16797900262,40019.3543634259,2009-07-25,08:30:17
36.2947,102.942866666667,0,5675.8530183727,40019.3547222222,2009-07-25,08:30:48
36.2947666666667,102.943066666667,0,5682.41469816273,40019.3550578704,2009-07-25,08:31:17
36.2946833333333,102.9445,0,5695.53805774278,40019.3555208333,2009-07-25,08:31:57
36.2946833333333,102.950533333333,0,5679.13385826772,40019.3568287037,2009-07-25,08:33:50
36.2943666666667,102.9517,0,5672.57217847769,40019.357025463,2009-07-25,08:34:07
36.2940166666667,102.95285,0,5675.8530183727,40019.3576736111,2009-07-25,08:35:03
36.2938666666667,102.953316666667,0,5682.41469816273,40019.3578240741,2009-07-25,08:35:16
36.28985,102.966383333333,0,5646.32545931759,40019.3597800926,2009-07-25,08:38:05
36.2834333333333,102.979233333333,0,5603.67454068241,40019.3619444444,2009-07-25,08:41:12
36.2830833333333,102.979833333333,0,5600.3937007874,40019.3620833333,2009-07-25,08:41:24
36.2823833333333,102.980816666667,0,5600.3937007874,40019.3622916667,2009-07-25,08:41:42
36.2797166666667,102.98395,0,5587.27034120735,40019.3630439815,2009-07-25,08:42:47
36.27945,102.984383333333,0,5590.55118110236,40019.3631481482,2009-07-25,08:42:56
36.2789,102.985033333333,0,5590.55118110236,40019.3633449074,2009-07-25,08:43:13
36.2780833333333,102.9862,0,5590.55118110236,40019.3636458333,2009-07-25,08:43:39
36.2769333333333,102.987933333333,0,5587.27034120735,40019.3639583333,2009-07-25,08:44:06
36.2718166666667,102.995916666667,0,5603.67454068241,40019.3652662037,2009-07-25,08:45:59
36.26955,103.002683333333,0,5603.67454068241,40019.3670601852,2009-07-25,08:48:34
36.2694,103.003166666667,0,5606.95538057743,40019.3676157407,2009-07-25,08:49:22
36.2670333333333,103.010916666667,0,5603.67454068241,40019.3688425926,2009-07-25,08:51:08
36.2663833333333,103.01205,0,5597.11286089239,40019.3690277778,2009-07-25,08:51:24
36.2655,103.012966666667,0,5597.11286089239,40019.369212963,2009-07-25,08:51:40
36.2640833333333,103.014066666667,0,5587.27034120735,40019.3694791667,2009-07-25,08:52:03
36.25945,103.017566666667,0,5544.61942257218,40019.3703819444,2009-07-25,08:53:21
36.2587333333333,103.0183,0,5538.05774278215,40019.3705208333,2009-07-25,08:53:33
36.2582833333333,103.0195,0,5528.21522309711,40019.3706597222,2009-07-25,08:53:45
36.2576333333333,103.0219,0,5524.9343832021,40019.3720717593,2009-07-25,08:55:47
36.2575333333333,103.022233333333,0,5524.9343832021,40019.3722685185,2009-07-25,08:56:04
36.2571666666667,103.022766666667,0,5528.21522309711,40019.3723958333,2009-07-25,08:56:15
36.2567166666667,103.023166666667,0,5531.49606299213,40019.3725115741,2009-07-25,08:56:25
36.25505,103.024316666667,0,5531.49606299213,40019.3729050926,2009-07-25,08:56:59
36.2549166666667,103.0245,0,5531.49606299213,40019.372974537,2009-07-25,08:57:05
36.2533333333333,103.026133333333,0,5541.33858267717,40019.3734375,2009-07-25,08:57:45
36.2523166666667,103.02725,0,5561.02362204724,40019.3737731481,2009-07-25,08:58:14
36.2517833333333,103.02805,0,5567.58530183727,40019.3740277778,2009-07-25,08:58:36
36.2514666666667,103.028766666667,0,5577.42782152231,40019.374224537,2009-07-25,08:58:53
36.25025,103.031183333333,0,5577.42782152231,40019.3747685185,2009-07-25,08:59:40
36.2496166666667,103.031816666667,0,5577.42782152231,40019.3749305556,2009-07-25,08:59:54
36.2390666666667,103.03845,0,5551.1811023622,40019.3770486111,2009-07-25,09:02:57
36.2386333333333,103.038716666667,0,5551.1811023622,40019.3775231481,2009-07-25,09:03:38
36.2377166666667,103.03935,0,5551.1811023622,40019.3777777778,2009-07-25,09:04:00
36.2374166666667,103.03965,0,5551.1811023622,40019.3778587963,2009-07-25,09:04:07
36.23685,103.04045,0,5551.1811023622,40019.3780324074,2009-07-25,09:04:22
36.2366833333333,103.04095,0,5551.1811023622,40019.378125,2009-07-25,09:04:30
36.2366333333333,103.04185,0,5554.46194225722,40019.378287037,2009-07-25,09:04:44
36.2367666666667,103.042683333333,0,5561.02362204724,40019.3784490741,2009-07-25,09:04:58
36.2371333333333,103.044266666667,0,5574.1469816273,40019.3788078704,2009-07-25,09:05:29
36.2373666666667,103.0452,0,5583.98950131234,40019.3790393519,2009-07-25,09:05:49
36.2378166666667,103.046766666667,0,5590.55118110236,40019.3796527778,2009-07-25,09:06:42
36.2389666666667,103.049666666667,0,5597.11286089239,40019.380462963,2009-07-25,09:07:52
36.2390833333333,103.050266666667,0,5597.11286089239,40019.3805555556,2009-07-25,09:08:00
36.2391,103.051583333333,0,5593.83202099738,40019.3807523148,2009-07-25,09:08:17
36.2387,103.055233333333,0,5587.27034120735,40019.3812731481,2009-07-25,09:09:02
36.2366666666667,103.062683333333,0,5587.27034120735,40019.3823958333,2009-07-25,09:10:39
36.2355166666667,103.067416666667,0,5600.3937007874,40019.3832060185,2009-07-25,09:11:49
36.2345833333333,103.070766666667,0,5597.11286089239,40019.3837268518,2009-07-25,09:12:34
36.2291,103.0855,0,5544.61942257218,40019.385775463,2009-07-25,09:15:31
36.2279833333333,103.088683333333,0,5528.21522309711,40019.3862615741,2009-07-25,09:16:13
36.22675,103.092466666667,0,5521.65354330709,40019.3868055556,2009-07-25,09:17:00
36.2256666666667,103.094016666667,0,5511.81102362205,40019.387037037,2009-07-25,09:17:20
36.2194333333333,103.101633333333,0,5429.79002624672,40019.3885763889,2009-07-25,09:19:33
36.2191833333333,103.101766666667,0,5433.07086614173,40019.3887152778,2009-07-25,09:19:45
36.2190333333333,103.10195,0,5436.35170603674,40019.3890972222,2009-07-25,09:20:18
36.2187166666667,103.1023,0,5436.35170603674,40019.3899074074,2009-07-25,09:21:28
36.21675,103.104716666667,0,5433.07086614173,40019.3904166667,2009-07-25,09:22:12
36.2164833333333,103.105,0,5429.79002624672,40019.3912268518,2009-07-25,09:23:22
36.2155666666667,103.106116666667,0,5429.79002624672,40019.3914814815,2009-07-25,09:23:44
36.2069,103.1165,0,5374.0157480315,40019.3933796296,2009-07-25,09:26:28
36.2063166666667,103.117816666667,0,5387.13910761155,40019.3936111111,2009-07-25,09:26:48
36.20595,103.119633333333,0,5413.38582677165,40019.3939699074,2009-07-25,09:27:19
36.2046166666667,103.125266666667,0,5419.94750656168,40019.3949537037,2009-07-25,09:28:44
36.1955833333333,103.150316666667,0,5406.82414698163,40019.3985648148,2009-07-25,09:33:56
36.1947833333333,103.152416666667,0,5383.85826771654,40019.3987962963,2009-07-25,09:34:16
36.1913333333333,103.168533333333,0,5400.2624671916,40019.4014814815,2009-07-25,09:38:08
36.1876166666667,103.18015,0,5390.41994750656,40019.4031828704,2009-07-25,09:40:35
36.1865666666667,103.183,0,5364.17322834646,40019.4035648148,2009-07-25,09:41:08
36.1859833333333,103.183716666667,0,5354.33070866142,40019.4036805556,2009-07-25,09:41:18
36.1852166666667,103.1842,0,5351.0498687664,40019.4038078704,2009-07-25,09:41:29
36.1829666666667,103.1853,0,5354.33070866142,40019.4041782407,2009-07-25,09:42:01
36.1824333333333,103.185833333333,0,5354.33070866142,40019.4042939815,2009-07-25,09:42:11
36.1819333333333,103.186733333333,0,5354.33070866142,40019.4044444444,2009-07-25,09:42:24
36.1812833333333,103.189433333333,0,5351.0498687664,40019.4048263889,2009-07-25,09:42:57
36.18025,103.194116666667,0,5334.64566929134,40019.4055439815,2009-07-25,09:43:59
36.1798,103.195033333333,0,5328.08398950131,40019.4056944444,2009-07-25,09:44:12
36.1780833333333,103.197716666667,0,5331.36482939633,40019.4061921296,2009-07-25,09:44:55
36.1769833333333,103.199383333333,0,5334.64566929134,40019.4065393518,2009-07-25,09:45:25
36.1769333333333,103.199583333333,0,5344.48818897638,40019.407650463,2009-07-25,09:47:01
36.1767333333333,103.199766666667,0,5341.20734908136,40019.4084259259,2009-07-25,09:48:08
36.17505,103.203316666667,0,5341.20734908136,40019.4091087963,2009-07-25,09:49:07
36.17045,103.213916666667,0,5311.67979002625,40019.4107407407,2009-07-25,09:51:28
36.1696333333333,103.217883333333,0,5298.55643044619,40019.4113541667,2009-07-25,09:52:21
36.1698166666667,103.219683333333,0,5288.71391076115,40019.4115972222,2009-07-25,09:52:42
36.1706333333333,103.225016666667,0,5265.74803149606,40019.4123263889,2009-07-25,09:53:45
36.1705,103.226433333333,0,5262.46719160105,40019.4125115741,2009-07-25,09:54:01
36.17025,103.227233333333,0,5269.02887139108,40019.4126273148,2009-07-25,09:54:11
36.1697166666667,103.2281,0,5269.02887139108,40019.4127777778,2009-07-25,09:54:24
36.1689833333333,103.228733333333,0,5275.5905511811,40019.4129513889,2009-07-25,09:54:39
36.1681,103.2293,0,5295.27559055118,40019.4131712963,2009-07-25,09:54:58
36.1675,103.229833333333,0,5298.55643044619,40019.4133680556,2009-07-25,09:55:15
36.1671166666667,103.230416666667,0,5298.55643044619,40019.4135300926,2009-07-25,09:55:29
36.1669,103.23105,0,5301.83727034121,40019.4136805556,2009-07-25,09:55:42
36.1664166666667,103.232983333333,0,5318.24146981627,40019.4141203704,2009-07-25,09:56:20
36.166,103.234633333333,0,5321.52230971129,40019.4144097222,2009-07-25,09:56:45
36.1658,103.235466666667,0,5314.96062992126,40019.4145486111,2009-07-25,09:56:57
36.1655833333333,103.236816666667,0,5308.39895013123,40019.4147453704,2009-07-25,09:57:14
36.1648,103.239033333333,0,5308.39895013123,40019.4151157407,2009-07-25,09:57:46
36.1647333333333,103.240366666667,0,5318.24146981627,40019.4153472222,2009-07-25,09:58:06
36.1643666666667,103.247866666667,0,5354.33070866142,40019.4174537037,2009-07-25,10:01:08
36.1644666666667,103.24855,0,5354.33070866142,40019.4176041667,2009-07-25,10:01:21
36.1646833333333,103.249216666667,0,5354.33070866142,40019.4177662037,2009-07-25,10:01:35
36.1659666666667,103.2515,0,5357.61154855643,40019.4183449074,2009-07-25,10:02:25
36.1663,103.25235,0,5354.33070866142,40019.4184953704,2009-07-25,10:02:38
36.16645,103.25335,0,5351.0498687664,40019.4186458333,2009-07-25,10:02:51
36.1677833333333,103.270383333333,0,5328.08398950131,40019.4210763889,2009-07-25,10:06:21
36.1669833333333,103.275616666667,0,5337.92650918635,40019.4218981481,2009-07-25,10:07:32
36.1669,103.27595,0,5334.64566929134,40019.422025463,2009-07-25,10:07:43
36.15995,103.29405,0,5278.87139107612,40019.4248611111,2009-07-25,10:11:48
36.1599,103.294466666667,0,5305.11811023622,40019.4318287037,2009-07-25,10:21:50
36.1596333333333,103.294633333333,0,5328.08398950131,40019.4378703704,2009-07-25,10:30:32
36.15865,103.296916666667,0,5314.96062992126,40019.4383680556,2009-07-25,10:31:15
36.15845,103.297616666667,0,5311.67979002625,40019.4384953704,2009-07-25,10:31:26
36.1568666666667,103.3036,0,5301.83727034121,40019.4395023148,2009-07-25,10:32:53
36.1566833333333,103.3043,0,5301.83727034121,40019.4396180556,2009-07-25,10:33:03
36.15635,103.307333333333,0,5298.55643044619,40019.4400810185,2009-07-25,10:33:43
36.1558166666667,103.316183333333,0,5269.02887139108,40019.4413888889,2009-07-25,10:35:36
36.1549166666667,103.318733333333,0,5265.74803149606,40019.4418055556,2009-07-25,10:36:12
36.1545833333333,103.31965,0,5278.87139107612,40019.4420138889,2009-07-25,10:36:30
36.1545166666667,103.320033333333,0,5311.67979002625,40019.4421527778,2009-07-25,10:36:42
36.1537166666667,103.322266666667,0,5377.29658792651,40019.4434953704,2009-07-25,10:38:38
36.1531166666667,103.323816666667,0,5360.89238845144,40019.4440972222,2009-07-25,10:39:30
36.1525166666667,103.325266666667,0,5328.08398950131,40019.4445833333,2009-07-25,10:40:12
36.1524666666667,103.3256,0,5318.24146981627,40019.4449421296,2009-07-25,10:40:43
36.15225,103.325916666667,0,5311.67979002625,40019.4450694444,2009-07-25,10:40:54
36.1475,103.336483333333,0,5305.11811023622,40019.4468171296,2009-07-25,10:43:25
36.1472833333333,103.336833333333,0,5298.55643044619,40019.4472685185,2009-07-25,10:44:04
36.1419166666667,103.347316666667,0,5275.5905511811,40019.4489814815,2009-07-25,10:46:32
36.1411833333333,103.349766666667,0,5344.48818897638,40019.4496296296,2009-07-25,10:47:28
36.1411166666667,103.350183333333,0,5328.08398950131,40019.4498148148,2009-07-25,10:47:44
36.1411166666667,103.350466666667,0,5318.24146981627,40019.4499305556,2009-07-25,10:47:54
36.1411,103.35065,0,5318.24146981627,40019.4503703704,2009-07-25,10:48:32
36.1414333333333,103.3517,0,5383.85826771654,40019.451712963,2009-07-25,10:50:28
36.1415833333333,103.352133333333,0,5380.57742782152,40019.4518865741,2009-07-25,10:50:43
36.1416,103.352283333333,0,5308.39895013123,40019.452337963,2009-07-25,10:51:22
36.1417833333333,103.352633333333,0,5298.55643044619,40019.4524652778,2009-07-25,10:51:33
36.1421666666667,103.3532,0,5314.96062992126,40019.4526736111,2009-07-25,10:51:51
36.1424666666667,103.353683333333,0,5328.08398950131,40019.4528587963,2009-07-25,10:52:07
36.1426666666667,103.353933333333,0,5334.64566929134,40019.4529513889,2009-07-25,10:52:15
36.1431333333333,103.354716666667,0,5351.0498687664,40019.4532060185,2009-07-25,10:52:37
36.1433666666667,103.3552,0,5360.89238845144,40019.4533564815,2009-07-25,10:52:50
36.1435166666667,103.355616666667,0,5367.45406824147,40019.4534953704,2009-07-25,10:53:02
36.14365,103.3558,0,5370.73490813648,40019.4538425926,2009-07-25,10:53:32
36.1437333333333,103.3561,0,5377.29658792651,40019.4542013889,2009-07-25,10:54:03
36.1438166666667,103.35655,0,5390.41994750656,40019.454375,2009-07-25,10:54:18
36.144,103.35695,0,5396.98162729659,40019.454537037,2009-07-25,10:54:32
36.1441666666667,103.357183333333,0,5403.54330708661,40019.4549537037,2009-07-25,10:55:08
36.1450166666667,103.358783333333,0,5442.91338582677,40019.4555671296,2009-07-25,10:56:01
36.1451666666667,103.359016666667,0,5449.4750656168,40019.4556597222,2009-07-25,10:56:09
36.1454,103.3596,0,5456.03674540682,40019.4559027778,2009-07-25,10:56:30
36.1455666666667,103.360483333333,0,5479.00262467192,40019.4566203704,2009-07-25,10:57:32
36.1457166666667,103.361416666667,0,5495.40682414698,40019.4568865741,2009-07-25,10:57:55
36.14585,103.362,0,5501.96850393701,40019.4570717593,2009-07-25,10:58:11
36.14645,103.364,0,5528.21522309711,40019.4577199074,2009-07-25,10:59:07
36.1469666666667,103.365733333333,0,5564.30446194226,40019.4583333333,2009-07-25,11:00:00
36.1515333333333,103.381566666667,0,5610.23622047244,40019.461724537,2009-07-25,11:04:53
36.1515666666667,103.385133333333,0,5590.55118110236,40019.4621643518,2009-07-25,11:05:31
36.1508166666667,103.39675,0,5580.70866141732,40019.4637152778,2009-07-25,11:07:45
36.151,103.39765,0,5587.27034120735,40019.4638657407,2009-07-25,11:07:58
36.1511833333333,103.3983,0,5590.55118110236,40019.4639699074,2009-07-25,11:08:07
36.15125,103.39875,0,5590.55118110236,40019.4640509259,2009-07-25,11:08:14
36.1513833333333,103.39925,0,5597.11286089239,40019.4641550926,2009-07-25,11:08:23
36.1520666666667,103.401266666667,0,5583.98950131234,40019.4644907407,2009-07-25,11:08:52
36.1544833333333,103.40955,0,5580.70866141732,40019.4658101852,2009-07-25,11:10:46
36.15435,103.4114,0,5577.42782152231,40019.4660648148,2009-07-25,11:11:08
36.1537333333333,103.4153,0,5557.74278215223,40019.4665625,2009-07-25,11:11:51
36.1533666666667,103.416033333333,0,5551.1811023622,40019.4666666667,2009-07-25,11:12:00
36.1504666666667,103.419333333333,0,5465.87926509186,40019.4670949074,2009-07-25,11:12:37
36.14965,103.420916666667,0,5429.79002624672,40019.4672337963,2009-07-25,11:12:49
36.14955,103.4217,0,5413.38582677165,40019.4673032407,2009-07-25,11:12:55
36.14975,103.422233333333,0,5403.54330708661,40019.4673726852,2009-07-25,11:13:01
36.1499,103.422416666667,0,5400.2624671916,40019.4675694444,2009-07-25,11:13:18
36.1501166666667,103.422566666667,0,5410.10498687664,40019.4684259259,2009-07-25,11:14:32
36.1515833333333,103.423633333333,0,5380.57742782152,40019.4686921296,2009-07-25,11:14:55
36.1520166666667,103.423783333333,0,5383.85826771654,40019.4691319444,2009-07-25,11:15:33
36.1526,103.42375,0,5380.57742782152,40019.4692592593,2009-07-25,11:15:44
36.15495,103.423433333333,0,5334.64566929134,40019.469537037,2009-07-25,11:16:08
36.1554666666667,103.423816666667,0,5321.52230971129,40019.4696064815,2009-07-25,11:16:14
36.1556666666667,103.42455,0,5301.83727034121,40019.4696759259,2009-07-25,11:16:20
36.15565,103.425933333333,0,5282.15223097113,40019.4697916667,2009-07-25,11:16:30
36.1560166666667,103.42685,0,5262.46719160105,40019.4698842593,2009-07-25,11:16:38
36.1577,103.428966666667,0,5219.81627296588,40019.470150463,2009-07-25,11:17:01
36.1586666666667,103.429616666667,0,5206.69291338583,40019.4703009259,2009-07-25,11:17:14
36.1655166666667,103.4328,0,5144.35695538058,40019.4714930556,2009-07-25,11:18:57
36.1660833333333,103.433016666667,0,5141.07611548556,40019.4716666667,2009-07-25,11:19:12
36.1665166666667,103.4332,0,5137.79527559055,40019.4717824074,2009-07-25,11:19:22
36.1671833333333,103.433483333333,0,5137.79527559055,40019.4719560185,2009-07-25,11:19:37
36.1702333333333,103.435516666667,0,5150.9186351706,40019.4727083333,2009-07-25,11:20:42
36.1709,103.435733333333,0,5157.48031496063,40019.4728703704,2009-07-25,11:20:56
36.1731666666667,103.435983333333,0,5144.35695538058,40019.4733680556,2009-07-25,11:21:39
36.1738666666667,103.4361,0,5147.63779527559,40019.4735300926,2009-07-25,11:21:53
36.1745,103.436416666667,0,5150.9186351706,40019.4736805556,2009-07-25,11:22:06
36.17485,103.436733333333,0,5150.9186351706,40019.4737731481,2009-07-25,11:22:14
36.1752833333333,103.437333333333,0,5157.48031496063,40019.473900463,2009-07-25,11:22:25
36.1762333333333,103.4391,0,5150.9186351706,40019.4742013889,2009-07-25,11:22:51
36.1769333333333,103.440516666667,0,5150.9186351706,40019.4743981481,2009-07-25,11:23:08
36.1771,103.441433333333,0,5154.19947506562,40019.4745486111,2009-07-25,11:23:21
36.1771,103.44185,0,5154.19947506562,40019.4750925926,2009-07-25,11:24:08
36.1768166666667,103.44565,0,5160.76115485564,40019.4757060185,2009-07-25,11:25:01
36.1769666666667,103.447033333333,0,5170.60367454068,40019.4759259259,2009-07-25,11:25:20
36.1775166666667,103.449216666667,0,5180.44619422572,40019.4763310185,2009-07-25,11:25:55
36.1776333333333,103.452716666667,0,5167.32283464567,40019.4768287037,2009-07-25,11:26:38
36.17895,103.457333333333,0,5164.04199475066,40019.4775462963,2009-07-25,11:27:40
36.17895,103.4585,0,5164.04199475066,40019.4777199074,2009-07-25,11:27:55
36.1787666666667,103.46035,0,5164.04199475066,40019.477974537,2009-07-25,11:28:17
36.1776833333333,103.46335,0,5147.63779527559,40019.4783449074,2009-07-25,11:28:49
36.17715,103.4642,0,5141.07611548556,40019.4784837963,2009-07-25,11:29:01
36.1757833333333,103.465233333333,0,5124.6719160105,40019.4787037037,2009-07-25,11:29:20
36.17525,103.465866666667,0,5121.39107611549,40019.4788078704,2009-07-25,11:29:29
36.1750166666667,103.466616666667,0,5118.11023622047,40019.478900463,2009-07-25,11:29:37
36.1746333333333,103.469716666667,0,5137.79527559055,40019.4793634259,2009-07-25,11:30:17
36.1744833333333,103.470266666667,0,5141.07611548556,40019.4798263889,2009-07-25,11:30:57
36.1744666666667,103.47045,0,5150.9186351706,40019.4804282407,2009-07-25,11:31:49
36.1743333333333,103.471,0,5167.32283464567,40019.4815740741,2009-07-25,11:33:28
36.1742333333333,103.471183333333,0,5170.60367454068,40019.4817013889,2009-07-25,11:33:39
36.1741333333333,103.47135,0,5196.85039370079,40019.4825694444,2009-07-25,11:34:54
36.17395,103.471566666667,0,5209.97375328084,40019.4826851852,2009-07-25,11:35:04
36.1736,103.471666666667,0,5209.97375328084,40019.4828009259,2009-07-25,11:35:14
36.1732666666667,103.47165,0,5213.25459317585,40019.4828935185,2009-07-25,11:35:22
36.17275,103.471383333333,0,5213.25459317585,40019.4830324074,2009-07-25,11:35:34
36.1723,103.471083333333,0,5203.41207349081,40019.4831944444,2009-07-25,11:35:48
36.172,103.470916666667,0,5196.85039370079,40019.4833101852,2009-07-25,11:35:58
36.1715666666667,103.4707,0,5196.85039370079,40019.4834490741,2009-07-25,11:36:10
36.1712666666667,103.470533333333,0,5190.28871391076,40019.4835532407,2009-07-25,11:36:19
36.1711333333333,103.47045,0,5154.19947506562,40019.4871180556,2009-07-25,11:41:27
36.1698333333333,103.469733333333,0,5144.35695538058,40019.4876736111,2009-07-25,11:42:15
36.1694666666667,103.469516666667,0,5134.51443569554,40019.4878587963,2009-07-25,11:42:31
36.16935,103.469183333333,0,5131.23359580053,40019.4879398148,2009-07-25,11:42:38
36.1695166666667,103.468833333333,0,5127.95275590551,40019.4880208333,2009-07-25,11:42:45
36.1698833333333,103.4688,0,5121.39107611549,40019.4881018519,2009-07-25,11:42:52
36.1700833333333,103.469266666667,0,5118.11023622047,40019.4881828704,2009-07-25,11:42:59
36.1693833333333,103.472433333333,0,5114.82939632546,40019.4889236111,2009-07-25,11:44:03
36.1692666666667,103.472916666667,0,5114.82939632546,40019.4890740741,2009-07-25,11:44:16
36.1687666666667,103.47515,0,5124.6719160105,40019.489525463,2009-07-25,11:44:55
36.1682833333333,103.47695,0,5124.6719160105,40019.489837963,2009-07-25,11:45:22
36.1677166666667,103.479133333333,0,5121.39107611549,40019.4901967593,2009-07-25,11:45:53
36.1674,103.4824,0,5131.23359580053,40019.4906944444,2009-07-25,11:46:36
36.1674166666667,103.482833333333,0,5137.79527559055,40019.4908217593,2009-07-25,11:46:47
36.1673166666667,103.483183333333,0,5141.07611548556,40019.4909143519,2009-07-25,11:46:55
36.1651166666667,103.49275,0,5118.11023622047,40019.4924421296,2009-07-25,11:49:07
36.1647166666667,103.4935,0,5121.39107611549,40019.4925694444,2009-07-25,11:49:18
36.1638,103.494516666667,0,5131.23359580053,40019.4927777778,2009-07-25,11:49:36
36.1628833333333,103.495033333333,0,5134.51443569554,40019.4929513889,2009-07-25,11:49:51
36.1495,103.499583333333,0,5127.95275590551,40019.4952314815,2009-07-25,11:53:08
36.1454666666667,103.50055,0,5124.6719160105,40019.4959143519,2009-07-25,11:54:07
36.1444833333333,103.500766666667,0,5124.6719160105,40019.4961574074,2009-07-25,11:54:28
36.1442333333333,103.500916666667,0,5134.51443569554,40019.4962615741,2009-07-25,11:54:37
36.1438166666667,103.50095,0,5137.79527559055,40019.4963888889,2009-07-25,11:54:48
36.1433333333333,103.50115,0,5137.79527559055,40019.4965162037,2009-07-25,11:54:59
36.1429833333333,103.501366666667,0,5134.51443569554,40019.4965972222,2009-07-25,11:55:06
36.1404833333333,103.504066666667,0,5114.82939632546,40019.4972337963,2009-07-25,11:56:01
36.1400333333333,103.504916666667,0,5114.82939632546,40019.497349537,2009-07-25,11:56:11
36.1382833333333,103.511183333333,0,5098.42519685039,40019.4982060185,2009-07-25,11:57:25
36.1380166666667,103.513916666667,0,5078.74015748031,40019.4985416667,2009-07-25,11:57:54
36.1381,103.52245,0,5055.77427821522,40019.4996412037,2009-07-25,11:59:29
36.1378833333333,103.523733333333,0,5065.61679790026,40019.4998148148,2009-07-25,11:59:44
36.1377333333333,103.524133333333,0,5068.89763779527,40019.4999189815,2009-07-25,11:59:53
36.1374,103.524716666667,0,5065.61679790026,40019.5000578704,2009-07-25,12:00:05
36.1368666666667,103.525883333333,0,5065.61679790026,40019.5002314815,2009-07-25,12:00:20
36.1362833333333,103.526733333333,0,5068.89763779527,40019.5003587963,2009-07-25,12:00:31
36.1351,103.527633333333,0,5075.4593175853,40019.5005555556,2009-07-25,12:00:48
36.1322666666667,103.529383333333,0,5082.02099737533,40019.5010300926,2009-07-25,12:01:29
36.1206666666667,103.532833333333,0,5078.74015748031,40019.5030092593,2009-07-25,12:04:20
36.11455,103.536816666667,0,5088.58267716535,40019.5041550926,2009-07-25,12:05:59
36.1137166666667,103.537766666667,0,5082.02099737533,40019.5043518519,2009-07-25,12:06:16
36.1130666666667,103.5389,0,5075.4593175853,40019.504525463,2009-07-25,12:06:31
36.1089666666667,103.549333333333,0,5068.89763779527,40019.5060532407,2009-07-25,12:08:43
36.1085666666667,103.552,0,5068.89763779527,40019.5064236111,2009-07-25,12:09:15
36.1087666666667,103.556233333333,0,5065.61679790026,40019.5070138889,2009-07-25,12:10:06
36.1091666666667,103.55815,0,5068.89763779527,40019.5072916667,2009-07-25,12:10:30
36.1095666666667,103.559116666667,0,5072.17847769029,40019.5074421296,2009-07-25,12:10:43
36.1118166666667,103.563416666667,0,5085.30183727034,40019.5081944444,2009-07-25,12:11:48
36.112,103.563816666667,0,5088.58267716535,40019.508287037,2009-07-25,12:11:56
36.1121833333333,103.5644,0,5095.14435695538,40019.5084143518,2009-07-25,12:12:07
36.1128,103.565566666667,0,5091.86351706037,40019.5086458333,2009-07-25,12:12:27
36.1131166666667,103.566016666667,0,5101.70603674541,40019.5087384259,2009-07-25,12:12:35
36.1137333333333,103.566866666667,0,5101.70603674541,40019.508912037,2009-07-25,12:12:50
36.1150333333333,103.568933333333,0,5085.30183727034,40019.5092824074,2009-07-25,12:13:22
36.1157166666667,103.5707,0,5078.74015748031,40019.509537037,2009-07-25,12:13:44
36.1159833333333,103.571983333333,0,5075.4593175853,40019.5097222222,2009-07-25,12:14:00
36.1160666666667,103.573433333333,0,5072.17847769029,40019.5099305556,2009-07-25,12:14:18
36.1159166666667,103.574866666667,0,5082.02099737533,40019.5101736111,2009-07-25,12:14:39
36.1158333333333,103.575383333333,0,5091.86351706037,40019.5102893518,2009-07-25,12:14:49
36.11575,103.575716666667,0,5108.26771653543,40019.5104050926,2009-07-25,12:14:59
36.1157,103.576466666667,0,5127.95275590551,40019.5105787037,2009-07-25,12:15:14
36.1151333333333,103.58005,0,5101.70603674541,40019.511724537,2009-07-25,12:16:53
36.1151166666667,103.581383333333,0,5101.70603674541,40019.5119328704,2009-07-25,12:17:11
36.1152666666667,103.582233333333,0,5101.70603674541,40019.5120717593,2009-07-25,12:17:23
36.1158666666667,103.583566666667,0,5098.42519685039,40019.512337963,2009-07-25,12:17:46
36.1166833333333,103.584533333333,0,5088.58267716535,40019.5125231481,2009-07-25,12:18:02
36.1206166666667,103.588416666667,0,5118.11023622047,40019.5133101852,2009-07-25,12:19:10
36.1212166666667,103.588983333333,0,5127.95275590551,40019.5134606481,2009-07-25,12:19:23
36.1215666666667,103.58925,0,5164.04199475066,40019.5135648148,2009-07-25,12:19:32
36.1222333333333,103.5893,0,5157.48031496063,40019.5137268519,2009-07-25,12:19:46
36.1226166666667,103.589183333333,0,5150.9186351706,40019.5138425926,2009-07-25,12:19:56
36.1229666666667,103.58895,0,5137.79527559055,40019.5139467593,2009-07-25,12:20:05
36.1237333333333,103.588116666667,0,5118.11023622047,40019.5141203704,2009-07-25,12:20:20
36.12435,103.587866666667,0,5127.95275590551,40019.514212963,2009-07-25,12:20:28
36.1251166666667,103.588166666667,0,5124.6719160105,40019.5143287037,2009-07-25,12:20:38
36.1266,103.590283333333,0,5101.70603674541,40019.5153356481,2009-07-25,12:22:05
36.1278,103.5917,0,5078.74015748031,40019.5157986111,2009-07-25,12:22:45
36.12965,103.593733333333,0,5075.4593175853,40019.5163194444,2009-07-25,12:23:30
36.13185,103.597,0,5065.61679790026,40019.5169328704,2009-07-25,12:24:23
36.1351833333333,103.607516666667,0,5049.2125984252,40019.5189351852,2009-07-25,12:27:16
36.1370333333333,103.615266666667,0,5045.93175853018,40019.5206134259,2009-07-25,12:29:41
36.1370166666667,103.61625,0,5042.65091863517,40019.5207523148,2009-07-25,12:29:53
36.1361333333333,103.6219,0,5045.93175853018,40019.5215509259,2009-07-25,12:31:02
36.1358833333333,103.622716666667,0,5055.77427821522,40019.5218634259,2009-07-25,12:31:29
36.1338666666667,103.6305,0,5036.08923884514,40019.522974537,2009-07-25,12:33:05
36.1333333333333,103.632483333333,0,5042.65091863517,40019.5236111111,2009-07-25,12:34:00
36.1325,103.635366666667,0,5036.08923884514,40019.524212963,2009-07-25,12:34:52
36.1320666666667,103.63645,0,5042.65091863517,40019.5248611111,2009-07-25,12:35:48
36.1229,103.654116666667,0,5049.2125984252,40019.5274421296,2009-07-25,12:39:31
36.1221666666667,103.655,0,5045.93175853018,40019.5275925926,2009-07-25,12:39:44
36.1203666666667,103.656183333333,0,5042.65091863517,40019.5278935185,2009-07-25,12:40:10
36.1112833333333,103.659566666667,0,5036.08923884514,40019.5293518519,2009-07-25,12:42:16
36.111,103.659566666667,0,5036.08923884514,40019.5294328704,2009-07-25,12:42:23
36.11085,103.6598,0,5039.37007874016,40019.5301967593,2009-07-25,12:43:29
36.1100666666667,103.660516666667,0,5039.37007874016,40019.5304398148,2009-07-25,12:43:50
36.10945,103.6612,0,5036.08923884514,40019.5307291667,2009-07-25,12:44:15
36.1091666666667,103.661516666667,0,5036.08923884514,40019.5308217593,2009-07-25,12:44:23
36.1024166666667,103.6698,0,5022.96587926509,40019.5322569444,2009-07-25,12:46:27
36.1013166666667,103.671916666667,0,5019.68503937008,40019.5325347222,2009-07-25,12:46:51
36.0998333333333,103.675033333333,0,5022.96587926509,40019.532962963,2009-07-25,12:47:28
36.0962666666667,103.679766666667,0,5019.68503937008,40019.5337152778,2009-07-25,12:48:33
36.0957166666667,103.680283333333,0,5019.68503937008,40019.5338194444,2009-07-25,12:48:42
36.0952833333333,103.680583333333,0,5019.68503937008,40019.533912037,2009-07-25,12:48:50
36.09475,103.68095,0,5016.40419947507,40019.5340625,2009-07-25,12:49:03
36.0941,103.68145,0,5016.40419947507,40019.5342476852,2009-07-25,12:49:19
36.09365,103.681833333333,0,5016.40419947507,40019.5344212963,2009-07-25,12:49:34
36.0885666666667,103.6858,0,5022.96587926509,40019.535625,2009-07-25,12:51:18
36.0879333333333,103.6864,0,5022.96587926509,40019.535787037,2009-07-25,12:51:32
36.0872333333333,103.687266666667,0,5019.68503937008,40019.5359722222,2009-07-25,12:51:48
36.0864,103.688733333333,0,5019.68503937008,40019.53625,2009-07-25,12:52:12
36.0855833333333,103.691016666667,0,5022.96587926509,40019.5366319444,2009-07-25,12:52:45
36.08505,103.6926,0,5022.96587926509,40019.5369444444,2009-07-25,12:53:12
36.0848333333333,103.6933,0,5019.68503937008,40019.5373726852,2009-07-25,12:53:49
36.0808833333333,103.705233333333,0,5032.80839895013,40019.5391319444,2009-07-25,12:56:21
36.0806166666667,103.706083333333,0,5029.52755905512,40019.5393287037,2009-07-25,12:56:38
36.0803833333333,103.70615,0,5032.80839895013,40019.5398726852,2009-07-25,12:57:25
36.0804166666667,103.70595,0,5029.52755905512,40019.5416666667,2009-07-25,13:00:00
36.0800666666667,103.706,0,5009.84251968504,40019.5420949074,2009-07-25,13:00:37
36.0798,103.705866666667,0,5009.84251968504,40019.5421875,2009-07-25,13:00:45
36.0794833333333,103.705716666667,0,5009.84251968504,40019.5422916667,2009-07-25,13:00:54
36.0792,103.705566666667,0,5009.84251968504,40019.5423842593,2009-07-25,13:01:02
36.0789666666667,103.705466666667,0,5009.84251968504,40019.5424768519,2009-07-25,13:01:10
36.0783666666667,103.705166666667,0,5009.84251968504,40019.542662037,2009-07-25,13:01:26
36.0779666666667,103.70505,0,5009.84251968504,40019.5427546296,2009-07-25,13:01:34
36.0772166666667,103.704833333333,0,5009.84251968504,40019.5429398148,2009-07-25,13:01:50
36.0767666666667,103.704733333333,0,5013.12335958005,40019.5430902778,2009-07-25,13:02:03
36.07655,103.705233333333,0,5026.2467191601,40019.5433680556,2009-07-25,13:02:27
36.0765333333333,103.70545,0,5062.33595800525,40019.5436458333,2009-07-25,13:02:51
