# Supplementary material for: Research on differential privacy protection method based on user tendency
Source: PLoS One. 2023 Oct 26;18(10):e0288823. doi: 10.1371/journal.pone.0288823 (PMC10602288; doi:10.1371/journal.pone.0288823)
Supplement: S4 Data — (ZIP) [file pone.0288823.s004.zip › Data 5-4/111/Trajectory/20090726034008.plt]

Geolife trajectory
WGS 84
Altitude is in Feet
Reserved 3
0,2,255,My Track,0,0,2,8421376
0
36.0802666666667,103.710483333333,0,5098.42519685039,40020.1528703704,2009-07-26,03:40:08
36.0807666666667,103.7113,0,5098.42519685039,40020.1531712963,2009-07-26,03:40:34
36.081,103.711566666667,0,5098.42519685039,40020.1533912037,2009-07-26,03:40:53
36.0812,103.7116,0,4954.06824146982,40020.1536226852,2009-07-26,03:41:13
36.0813333333333,103.7118,0,4950.7874015748,40020.1542013889,2009-07-26,03:42:03
36.08195,103.712816666667,0,4973.75328083989,40020.1546990741,2009-07-26,03:42:46
36.08225,103.713183333333,0,4967.19160104987,40020.1548726852,2009-07-26,03:43:01
36.0825166666667,103.713383333333,0,4960.62992125984,40020.1550694444,2009-07-26,03:43:18
36.0827333333333,103.713466666667,0,4967.19160104987,40020.1553240741,2009-07-26,03:43:40
36.0828833333333,103.7136,0,4983.59580052493,40020.1557291667,2009-07-26,03:44:15
36.083,103.713716666667,0,5016.40419947507,40020.1579976852,2009-07-26,03:47:31
36.0831833333333,103.71395,0,5013.12335958005,40020.1581944444,2009-07-26,03:47:48
36.08425,103.71475,0,5009.84251968504,40020.15875,2009-07-26,03:48:36
36.0846333333333,103.715,0,5009.84251968504,40020.1589583333,2009-07-26,03:48:54
36.0849333333333,103.715166666667,0,5006.56167979003,40020.1593981481,2009-07-26,03:49:32
36.08525,103.715416666667,0,5006.56167979003,40020.159525463,2009-07-26,03:49:43
36.0862,103.716116666667,0,5003.28083989501,40020.159849537,2009-07-26,03:50:11
36.0868,103.716533333333,0,5016.40419947507,40020.1607638889,2009-07-26,03:51:30
36.08695,103.716716666667,0,5009.84251968504,40020.1608796296,2009-07-26,03:51:40
36.0872666666667,103.71695,0,5006.56167979003,40020.1610416667,2009-07-26,03:51:54
36.0876166666667,103.717166666667,0,5013.12335958005,40020.1611921296,2009-07-26,03:52:07
36.0880833333333,103.717516666667,0,5019.68503937008,40020.1614583333,2009-07-26,03:52:30
36.0882333333333,103.717516666667,0,5049.2125984252,40020.1623032407,2009-07-26,03:53:43
36.0884333333333,103.717516666667,0,5039.37007874016,40020.1635416667,2009-07-26,03:55:30
36.0885833333333,103.717566666667,0,5042.65091863517,40020.1661458333,2009-07-26,03:59:15
36.0876,103.719366666667,0,5029.52755905512,40020.1668402778,2009-07-26,04:00:15
36.0868666666667,103.720683333333,0,5016.40419947507,40020.1671990741,2009-07-26,04:00:46
36.0884666666667,103.718,0,5009.84251968504,40020.1680555556,2009-07-26,04:02:00
36.0887833333333,103.718033333333,0,5003.28083989501,40020.1681597222,2009-07-26,04:02:09
36.08945,103.718616666667,0,4980.31496062992,40020.1683796296,2009-07-26,04:02:28
36.0897666666667,103.719083333333,0,4977.03412073491,40020.1685069444,2009-07-26,04:02:39
36.0902,103.719983333333,0,4980.31496062992,40020.1687268519,2009-07-26,04:02:58
36.0903333333333,103.720666666667,0,4970.47244094488,40020.1688773148,2009-07-26,04:03:11
36.09035,103.721416666667,0,4963.91076115486,40020.1690277778,2009-07-26,04:03:24
36.0898833333333,103.724783333333,0,4931.10236220472,40020.1697569444,2009-07-26,04:04:27
36.0898666666667,103.725,0,4934.38320209974,40020.1697800926,2009-07-26,04:04:29
36.0896333333333,103.72585,0,4908.13648293963,40020.17,2009-07-26,04:04:48
36.0895333333333,103.726183333333,0,4911.41732283465,40020.1700925926,2009-07-26,04:04:56
36.0894,103.726566666667,0,4911.41732283465,40020.1701851852,2009-07-26,04:05:04
36.0892166666667,103.727066666667,0,4917.97900262467,40020.1703125,2009-07-26,04:05:15
36.0889666666667,103.7275,0,4944.22572178478,40020.1704282407,2009-07-26,04:05:25
36.08785,103.7294,0,4970.47244094488,40020.1709606481,2009-07-26,04:06:11
36.08765,103.72965,0,4970.47244094488,40020.1710416667,2009-07-26,04:06:18
36.086,103.73195,0,4940.94488188976,40020.1717476852,2009-07-26,04:07:19
36.0855833333333,103.73265,0,4947.50656167979,40020.1719791667,2009-07-26,04:07:39
36.0854333333333,103.732916666667,0,4937.66404199475,40020.1720717593,2009-07-26,04:07:47
36.0849333333333,103.7337,0,4940.94488188976,40020.172349537,2009-07-26,04:08:11
36.0845666666667,103.7344,0,4940.94488188976,40020.1725810185,2009-07-26,04:08:31
36.0842,103.735433333333,0,4944.22572178478,40020.1728472222,2009-07-26,04:08:54
36.0840166666667,103.735933333333,0,4944.22572178478,40020.1729861111,2009-07-26,04:09:06
36.0839166666667,103.736333333333,0,4957.34908136483,40020.1730902778,2009-07-26,04:09:15
36.0836833333333,103.736966666667,0,4947.50656167979,40020.1732638889,2009-07-26,04:09:30
36.0834166666667,103.737766666667,0,4960.62992125984,40020.1734837963,2009-07-26,04:09:49
36.0832666666667,103.738266666667,0,4960.62992125984,40020.1736226852,2009-07-26,04:10:01
36.0831166666667,103.738683333333,0,4950.7874015748,40020.1737268518,2009-07-26,04:10:10
36.0830833333333,103.739516666667,0,4963.91076115486,40020.1739236111,2009-07-26,04:10:27
36.0831166666667,103.74025,0,4963.91076115486,40020.1740740741,2009-07-26,04:10:40
36.08305,103.741483333333,0,4963.91076115486,40020.1743981481,2009-07-26,04:11:08
36.0830333333333,103.74235,0,4963.91076115486,40020.1745486111,2009-07-26,04:11:21
36.0829833333333,103.7432,0,4970.47244094488,40020.1747916667,2009-07-26,04:11:42
36.0829666666667,103.744,0,4973.75328083989,40020.1750231481,2009-07-26,04:12:02
36.0828166666667,103.7454,0,4996.71916010499,40020.175462963,2009-07-26,04:12:40
36.0827833333333,103.745816666667,0,4986.87664041995,40020.1755787037,2009-07-26,04:12:50
36.0827166666667,103.747383333333,0,4983.59580052493,40020.1759606482,2009-07-26,04:13:23
36.0827333333333,103.748183333333,0,4970.47244094488,40020.1761458333,2009-07-26,04:13:39
36.0827333333333,103.748566666667,0,4970.47244094488,40020.1762615741,2009-07-26,04:13:49
36.08275,103.749083333333,0,4970.47244094488,40020.176400463,2009-07-26,04:14:01
36.08275,103.749616666667,0,4970.47244094488,40020.1765277778,2009-07-26,04:14:12
36.0826833333333,103.74985,0,4996.71916010499,40020.1766550926,2009-07-26,04:14:23
36.08265,103.750133333333,0,4986.87664041995,40020.1767592593,2009-07-26,04:14:32
36.0826166666667,103.7505,0,4986.87664041995,40020.1768402778,2009-07-26,04:14:39
36.08265,103.750833333333,0,4986.87664041995,40020.1769212963,2009-07-26,04:14:46
36.0826166666667,103.751416666667,0,4977.03412073491,40020.1770486111,2009-07-26,04:14:57
36.0825666666667,103.754133333333,0,4980.31496062992,40020.1778703704,2009-07-26,04:16:08
36.0826166666667,103.754533333333,0,4980.31496062992,40020.1779976852,2009-07-26,04:16:19
36.0826166666667,103.754316666667,0,4990.15748031496,40020.1782407407,2009-07-26,04:16:40
36.08265,103.754083333333,0,4990.15748031496,40020.1783564815,2009-07-26,04:16:50
36.08285,103.754166666667,0,4993.43832020997,40020.1799768518,2009-07-26,04:19:10
36.08305,103.754083333333,0,4993.43832020997,40020.1800694444,2009-07-26,04:19:18
36.0829166666667,103.75405,0,4996.71916010499,40020.1803703704,2009-07-26,04:19:44
36.0827666666667,103.75405,0,5003.28083989501,40020.1816550926,2009-07-26,04:21:35
36.0826666666667,103.754166666667,0,5003.28083989501,40020.1816782407,2009-07-26,04:21:37
36.0827833333333,103.754083333333,0,5003.28083989501,40020.1821527778,2009-07-26,04:22:18
36.0826,103.753583333333,0,5003.28083989501,40020.1835416667,2009-07-26,04:24:18
36.0825833333333,103.75485,0,5003.28083989501,40020.1946527778,2009-07-26,04:40:18
36.0826166666667,103.755166666667,0,4983.59580052493,40020.1947569444,2009-07-26,04:40:27
36.0826333333333,103.7561,0,4990.15748031496,40020.1950347222,2009-07-26,04:40:51
36.0826833333333,103.756583333333,0,5006.56167979003,40020.1951967593,2009-07-26,04:41:05
36.0827166666667,103.756933333333,0,5006.56167979003,40020.1953009259,2009-07-26,04:41:14
36.08275,103.7581,0,5006.56167979003,40020.195625,2009-07-26,04:41:42
36.08275,103.75935,0,5000,40020.1959375,2009-07-26,04:42:09
36.0827333333333,103.759916666667,0,5000,40020.196099537,2009-07-26,04:42:23
36.0828166666667,103.76055,0,5000,40020.1962731481,2009-07-26,04:42:38
36.0828166666667,103.760833333333,0,4980.31496062992,40020.1963657407,2009-07-26,04:42:46
36.0828333333333,103.761166666667,0,4977.03412073491,40020.1964583333,2009-07-26,04:42:54
36.0826833333333,103.761516666667,0,5003.28083989501,40020.1966782407,2009-07-26,04:43:13
36.0822833333333,103.761683333333,0,5009.84251968504,40020.1968981481,2009-07-26,04:43:32
36.0820333333333,103.7619,0,5019.68503937008,40020.197025463,2009-07-26,04:43:43
36.0820833333333,103.762283333333,0,5019.68503937008,40020.1971412037,2009-07-26,04:43:53
36.0821333333333,103.762666666667,0,5003.28083989501,40020.1972569444,2009-07-26,04:44:03
36.0818833333333,103.76285,0,5039.37007874016,40020.1975,2009-07-26,04:44:24
36.08155,103.762883333333,0,5019.68503937008,40020.1976967593,2009-07-26,04:44:41
36.08125,103.76295,0,5022.96587926509,40020.1978356481,2009-07-26,04:44:53
36.0806666666667,103.763183333333,0,4996.71916010499,40020.1980092593,2009-07-26,04:45:08
36.0803666666667,103.763283333333,0,4996.71916010499,40020.1981018518,2009-07-26,04:45:16
36.08,103.763433333333,0,5009.84251968504,40020.1982175926,2009-07-26,04:45:26
36.0794,103.763616666667,0,5009.84251968504,40020.1983796296,2009-07-26,04:45:40
36.07785,103.76425,0,5022.96587926509,40020.1987268519,2009-07-26,04:46:10
36.0775166666667,103.764366666667,0,5022.96587926509,40020.1988194444,2009-07-26,04:46:18
36.0772,103.7645,0,5022.96587926509,40020.198912037,2009-07-26,04:46:26
36.07675,103.76465,0,5022.96587926509,40020.1990509259,2009-07-26,04:46:38
36.07565,103.76495,0,5022.96587926509,40020.1992824074,2009-07-26,04:46:58
36.0754,103.765016666667,0,5022.96587926509,40020.1993634259,2009-07-26,04:47:05
36.0746833333333,103.765283333333,0,5078.74015748031,40020.1995486111,2009-07-26,04:47:21
36.07395,103.765583333333,0,5085.30183727034,40020.1997800926,2009-07-26,04:47:41
36.07355,103.76565,0,5085.30183727034,40020.1999421296,2009-07-26,04:47:55
36.0733333333333,103.765716666667,0,5085.30183727034,40020.2,2009-07-26,04:48:00
36.0729833333333,103.765833333333,0,5075.4593175853,40020.2001041667,2009-07-26,04:48:09
36.0725166666667,103.765983333333,0,5121.39107611549,40020.2003472222,2009-07-26,04:48:30
36.0723666666667,103.766016666667,0,5065.61679790026,40020.2014814815,2009-07-26,04:50:08
36.07195,103.766166666667,0,5065.61679790026,40020.2016550926,2009-07-26,04:50:23
36.07185,103.7665,0,5065.61679790026,40020.2018981481,2009-07-26,04:50:44
36.0721,103.7669,0,5065.61679790026,40020.2020833333,2009-07-26,04:51:00
36.0718,103.7672,0,5065.61679790026,40020.2021180556,2009-07-26,04:51:03
36.0715666666667,103.7672,0,5065.61679790026,40020.2021759259,2009-07-26,04:51:08
36.0713333333333,103.76725,0,5065.61679790026,40020.2022453704,2009-07-26,04:51:14
36.0707666666667,103.767366666667,0,5656.16797900262,40020.2024074074,2009-07-26,04:51:28
36.0702166666667,103.767283333333,0,5515.09186351706,40020.2024652778,2009-07-26,04:51:33
36.07,103.767333333333,0,5479.00262467192,40020.2025115741,2009-07-26,04:51:37
36.0698333333333,103.767383333333,0,5472.44094488189,40020.2025694444,2009-07-26,04:51:42
36.06965,103.767483333333,0,5482.28346456693,40020.2027199074,2009-07-26,04:51:55
36.0694333333333,103.76755,0,5544.61942257218,40020.2028240741,2009-07-26,04:52:04
36.0691833333333,103.7675,0,5564.30446194226,40020.2029166667,2009-07-26,04:52:12
36.0689666666667,103.7676,0,5564.30446194226,40020.2030555556,2009-07-26,04:52:24
36.0690333333333,103.767833333333,0,5567.58530183727,40020.2032175926,2009-07-26,04:52:38
36.0689,103.768033333333,0,5567.58530183727,40020.2033217593,2009-07-26,04:52:47
36.0688333333333,103.768216666667,0,5252.62467191601,40020.2035069444,2009-07-26,04:53:03
36.0686,103.7687,0,5078.74015748031,40020.2037384259,2009-07-26,04:53:23
36.0685,103.768866666667,0,5078.74015748031,40020.2037962963,2009-07-26,04:53:28
36.0685833333333,103.769266666667,0,5088.58267716535,40020.204212963,2009-07-26,04:54:04
36.0683,103.769633333333,0,5078.74015748031,40020.2043055556,2009-07-26,04:54:12
36.0681833333333,103.77005,0,5036.08923884514,40020.2044097222,2009-07-26,04:54:21
36.0680833333333,103.770566666667,0,5042.65091863517,40020.204537037,2009-07-26,04:54:32
36.0679,103.7714,0,5022.96587926509,40020.2047106481,2009-07-26,04:54:47
36.0678333333333,103.771783333333,0,5016.40419947507,40020.2048263889,2009-07-26,04:54:57
36.06775,103.772,0,5016.40419947507,40020.2049305556,2009-07-26,04:55:06
36.0676166666667,103.7724,0,5026.2467191601,40020.2051736111,2009-07-26,04:55:27
36.06755,103.773166666667,0,5026.2467191601,40020.2053935185,2009-07-26,04:55:46
36.06745,103.77355,0,5022.96587926509,40020.2055092593,2009-07-26,04:55:56
36.0672666666667,103.774933333333,0,5022.96587926509,40020.2058333333,2009-07-26,04:56:24
36.0672166666667,103.7753,0,4993.43832020997,40020.2059259259,2009-07-26,04:56:32
36.0671,103.775766666667,0,4983.59580052493,40020.2060300926,2009-07-26,04:56:41
36.0669,103.776866666667,0,4983.59580052493,40020.2062731481,2009-07-26,04:57:02
36.0667666666667,103.77715,0,4990.15748031496,40020.2063541667,2009-07-26,04:57:09
36.0666833333333,103.777483333333,0,4990.15748031496,40020.2064351852,2009-07-26,04:57:16
36.0661333333333,103.78085,0,4990.15748031496,40020.2071875,2009-07-26,04:58:21
36.0662166666667,103.7812,0,5039.37007874016,40020.2072453704,2009-07-26,04:58:26
36.0660333333333,103.7817,0,5026.2467191601,40020.2073842593,2009-07-26,04:58:38
36.0659333333333,103.782216666667,0,5026.2467191601,40020.2075,2009-07-26,04:58:48
36.0658833333333,103.782516666667,0,5026.2467191601,40020.2075810185,2009-07-26,04:58:55
36.0657166666667,103.7831,0,5026.2467191601,40020.2077314815,2009-07-26,04:59:08
36.0654166666667,103.784783333333,0,5026.2467191601,40020.2081481481,2009-07-26,04:59:44
36.0653666666667,103.786316666667,0,5026.2467191601,40020.2084259259,2009-07-26,05:00:08
36.06515,103.786583333333,0,5026.2467191601,40020.208587963,2009-07-26,05:00:22
36.06505,103.786916666667,0,5026.2467191601,40020.2087037037,2009-07-26,05:00:32
36.065,103.787283333333,0,5026.2467191601,40020.2087962963,2009-07-26,05:00:40
36.065,103.787533333333,0,5036.08923884514,40020.2088888889,2009-07-26,05:00:48
36.0649333333333,103.787766666667,0,5009.84251968504,40020.2089814815,2009-07-26,05:00:56
36.0648166666667,103.787933333333,0,5009.84251968504,40020.2091087963,2009-07-26,05:01:07
36.0646833333333,103.78805,0,5114.82939632546,40020.2092013889,2009-07-26,05:01:15
36.06435,103.788016666667,0,5124.6719160105,40020.2093865741,2009-07-26,05:01:31
36.0639666666667,103.7881,0,5095.14435695538,40020.209525463,2009-07-26,05:01:43
36.0636666666667,103.7882,0,5059.05511811024,40020.2096064815,2009-07-26,05:01:50
36.0634166666667,103.78825,0,5062.33595800525,40020.2097106481,2009-07-26,05:01:59
36.06305,103.788166666667,0,5045.93175853018,40020.209849537,2009-07-26,05:02:11
36.06295,103.788066666667,0,5049.2125984252,40020.2100347222,2009-07-26,05:02:27
36.0627833333333,103.788016666667,0,5032.80839895013,40020.2101736111,2009-07-26,05:02:39
36.0624666666667,103.787833333333,0,5036.08923884514,40020.2104050926,2009-07-26,05:02:59
36.0622666666667,103.787733333333,0,5026.2467191601,40020.2105092593,2009-07-26,05:03:08
36.0620333333333,103.787633333333,0,5026.2467191601,40020.2106134259,2009-07-26,05:03:17
36.0617833333333,103.787616666667,0,5019.68503937008,40020.2107407407,2009-07-26,05:03:28
36.06155,103.7875,0,5006.56167979003,40020.2108449074,2009-07-26,05:03:37
36.0613333333333,103.787433333333,0,5000,40020.2109722222,2009-07-26,05:03:48
36.0613833333333,103.787283333333,0,5042.65091863517,40020.2123611111,2009-07-26,05:05:48
36.0615166666667,103.7874,0,5039.37007874016,40020.2126157407,2009-07-26,05:06:10
36.0617,103.787583333333,0,5022.96587926509,40020.2134722222,2009-07-26,05:07:24
36.0620666666667,103.787766666667,0,5016.40419947507,40020.213599537,2009-07-26,05:07:35
36.0624166666667,103.78795,0,5013.12335958005,40020.2137152778,2009-07-26,05:07:45
36.063,103.788016666667,0,5013.12335958005,40020.2138194444,2009-07-26,05:07:54
36.0643833333333,103.788566666667,0,5013.12335958005,40020.2140972222,2009-07-26,05:08:18
36.0647333333333,103.7886,0,5013.12335958005,40020.2141666667,2009-07-26,05:08:24
36.06485,103.788916666667,0,5013.12335958005,40020.214224537,2009-07-26,05:08:29
36.0648166666667,103.789466666667,0,5013.12335958005,40020.2143402778,2009-07-26,05:08:39
36.0646666666667,103.789683333333,0,5039.37007874016,40020.2144212963,2009-07-26,05:08:46
36.06455,103.78995,0,5045.93175853018,40020.2145138889,2009-07-26,05:08:54
36.0644,103.790266666667,0,5055.77427821522,40020.2146296296,2009-07-26,05:09:04
36.0641,103.790433333333,0,5055.77427821522,40020.2146759259,2009-07-26,05:09:08
36.0640166666667,103.79185,0,5052.49343832021,40020.2149884259,2009-07-26,05:09:35
36.0639833333333,103.7925,0,5052.49343832021,40020.215162037,2009-07-26,05:09:50
36.0638666666667,103.7932,0,5052.49343832021,40020.2153240741,2009-07-26,05:10:04
36.06375,103.79335,0,5049.2125984252,40020.2154282407,2009-07-26,05:10:13
36.0635833333333,103.793583333333,0,5049.2125984252,40020.2155555556,2009-07-26,05:10:24
36.0634166666667,103.794266666667,0,5049.2125984252,40020.2156597222,2009-07-26,05:10:33
36.0632833333333,103.794666666667,0,5049.2125984252,40020.2157291667,2009-07-26,05:10:39
36.0629833333333,103.795033333333,0,5049.2125984252,40020.2159027778,2009-07-26,05:10:54
36.06275,103.79625,0,5049.2125984252,40020.216099537,2009-07-26,05:11:11
36.0625833333333,103.796716666667,0,5049.2125984252,40020.2162847222,2009-07-26,05:11:27
36.0627166666667,103.7967,0,5098.42519685039,40020.2165740741,2009-07-26,05:11:52
36.0626666666667,103.797016666667,0,5108.26771653543,40020.2167013889,2009-07-26,05:12:03
36.0625833333333,103.797283333333,0,5108.26771653543,40020.2170023148,2009-07-26,05:12:29
36.06245,103.7985,0,5108.26771653543,40020.217037037,2009-07-26,05:12:32
36.0622,103.800116666667,0,5108.26771653543,40020.2174189815,2009-07-26,05:13:05
36.0620166666667,103.800466666667,0,5108.26771653543,40020.2175,2009-07-26,05:13:12
36.0618333333333,103.801066666667,0,5108.26771653543,40020.2176388889,2009-07-26,05:13:24
36.0616333333333,103.802016666667,0,5108.26771653543,40020.2179282407,2009-07-26,05:13:49
36.0614166666667,103.801983333333,0,5108.26771653543,40020.217962963,2009-07-26,05:13:52
36.0612333333333,103.8029,0,5108.26771653543,40020.2181944444,2009-07-26,05:14:12
36.0607833333333,103.804333333333,0,4996.71916010499,40020.2185532407,2009-07-26,05:14:43
36.061,103.804266666667,0,5072.17847769029,40020.2187847222,2009-07-26,05:15:03
36.0608333333333,103.80485,0,5059.05511811024,40020.2194097222,2009-07-26,05:15:57
36.0606166666667,103.805233333333,0,5065.61679790026,40020.2197453704,2009-07-26,05:16:26
36.0604166666667,103.8057,0,5049.2125984252,40020.2199884259,2009-07-26,05:16:47
36.0601666666667,103.80655,0,5065.61679790026,40020.2202083333,2009-07-26,05:17:06
36.0601333333333,103.8068,0,5078.74015748031,40020.2203009259,2009-07-26,05:17:14
36.0599833333333,103.8072,0,5131.23359580053,40020.2207175926,2009-07-26,05:17:50
36.05975,103.807216666667,0,5131.23359580053,40020.2208217593,2009-07-26,05:17:59
36.0595666666667,103.807366666667,0,5137.79527559055,40020.2209259259,2009-07-26,05:18:08
36.0594333333333,103.8075,0,5131.23359580053,40020.2210069444,2009-07-26,05:18:15
36.0594666666667,103.807783333333,0,5121.39107611549,40020.2210648148,2009-07-26,05:18:20
36.0595166666667,103.809266666667,0,5816.92913385827,40020.221712963,2009-07-26,05:19:16
36.06085,103.81185,0,5816.92913385827,40020.2217361111,2009-07-26,05:19:18
36.0608,103.81205,0,5816.92913385827,40020.2218402778,2009-07-26,05:19:27
36.0598166666667,103.8125,0,5026.2467191601,40020.222025463,2009-07-26,05:19:43
36.0597,103.813066666667,0,5026.2467191601,40020.2221875,2009-07-26,05:19:57
36.0597,103.8128,0,5164.04199475066,40020.2222222222,2009-07-26,05:20:00
36.0596166666667,103.813166666667,0,5144.35695538058,40020.222349537,2009-07-26,05:20:11
36.0595333333333,103.813416666667,0,5144.35695538058,40020.2223842593,2009-07-26,05:20:14
36.0595333333333,103.813783333333,0,5144.35695538058,40020.2225810185,2009-07-26,05:20:31
36.0592666666667,103.8143,0,5088.58267716535,40020.2226388889,2009-07-26,05:20:36
36.0593666666667,103.8147,0,5065.61679790026,40020.2227662037,2009-07-26,05:20:47
36.0594666666667,103.814916666667,0,5036.08923884514,40020.2229861111,2009-07-26,05:21:06
36.05935,103.815016666667,0,5055.77427821522,40020.2233217593,2009-07-26,05:21:35
36.0593,103.81485,0,5072.17847769029,40020.2240740741,2009-07-26,05:22:40
36.05895,103.814966666667,0,5062.33595800525,40020.224212963,2009-07-26,05:22:52
36.0586,103.814883333333,0,5072.17847769029,40020.2243055556,2009-07-26,05:23:00
36.0582833333333,103.81485,0,5068.89763779527,40020.2243865741,2009-07-26,05:23:07
36.0578666666667,103.814883333333,0,5068.89763779527,40020.2245138889,2009-07-26,05:23:18
36.0576333333333,103.814833333333,0,5068.89763779527,40020.2245717593,2009-07-26,05:23:23
36.05735,103.81485,0,5068.89763779527,40020.2246527778,2009-07-26,05:23:30
36.05745,103.814616666667,0,5101.70603674541,40020.2247569444,2009-07-26,05:23:39
36.0554666666667,103.8143,0,5091.86351706037,40020.225150463,2009-07-26,05:24:13
36.0552833333333,103.81455,0,5091.86351706037,40020.2252314815,2009-07-26,05:24:20
36.05505,103.8148,0,5091.86351706037,40020.2253356481,2009-07-26,05:24:29
36.0550166666667,103.8153,0,5088.58267716535,40020.2254398148,2009-07-26,05:24:38
36.0550833333333,103.8155,0,5088.58267716535,40020.2255092593,2009-07-26,05:24:44
36.0551333333333,103.816233333333,0,5042.65091863517,40020.2256712963,2009-07-26,05:24:58
36.0550833333333,103.817116666667,0,5042.65091863517,40020.2259259259,2009-07-26,05:25:20
36.05505,103.816833333333,0,5042.65091863517,40020.2262037037,2009-07-26,05:25:44
36.0549333333333,103.819183333333,0,5042.65091863517,40020.22625,2009-07-26,05:25:48
36.0547333333333,103.819666666667,0,5167.32283464567,40020.2264236111,2009-07-26,05:26:03
36.0545166666667,103.820433333333,0,5137.79527559055,40020.2265625,2009-07-26,05:26:15
36.05475,103.822233333333,0,5039.37007874016,40020.2268634259,2009-07-26,05:26:41
36.05455,103.821983333333,0,5000,40020.227037037,2009-07-26,05:26:56
36.05435,103.822366666667,0,5000,40020.2270717593,2009-07-26,05:26:59
36.0543666666667,103.823233333333,0,5013.12335958005,40020.2271296296,2009-07-26,05:27:04
36.0543666666667,103.824616666667,0,5059.05511811024,40020.2279050926,2009-07-26,05:28:11
36.0544,103.82495,0,5049.2125984252,40020.227974537,2009-07-26,05:28:17
36.0544333333333,103.825666666667,0,5042.65091863517,40020.228125,2009-07-26,05:28:30
36.0546666666667,103.82565,0,5101.70603674541,40020.2281944444,2009-07-26,05:28:36
36.0544833333333,103.8267,0,5101.70603674541,40020.228587963,2009-07-26,05:29:10
36.0545833333333,103.827,0,5101.70603674541,40020.2288425926,2009-07-26,05:29:32
36.0549666666667,103.831816666667,0,5101.70603674541,40020.2292592593,2009-07-26,05:30:08
36.0549833333333,103.832166666667,0,5022.96587926509,40020.2293518518,2009-07-26,05:30:16
36.0546833333333,103.8323,0,5029.52755905512,40020.2293981481,2009-07-26,05:30:20
36.0549,103.832583333333,0,5029.52755905512,40020.2295486111,2009-07-26,05:30:33
36.0544333333333,103.832683333333,0,5029.52755905512,40020.2295833333,2009-07-26,05:30:36
36.0539333333333,103.832766666667,0,5029.52755905512,40020.2297106481,2009-07-26,05:30:47
36.05415,103.833533333333,0,5029.52755905512,40020.2297569444,2009-07-26,05:30:51
36.0541,103.8339,0,5029.52755905512,40020.2298148148,2009-07-26,05:30:56
36.0541666666667,103.8345,0,5026.2467191601,40020.2298842593,2009-07-26,05:31:02
36.05435,103.835233333333,0,5029.52755905512,40020.2299768519,2009-07-26,05:31:10
36.05415,103.8355,0,4937.66404199475,40020.2300347222,2009-07-26,05:31:15
36.0539166666667,103.836066666667,0,4960.62992125984,40020.230150463,2009-07-26,05:31:25
36.0537833333333,103.837033333333,0,4960.62992125984,40020.2303472222,2009-07-26,05:31:42
36.0536833333333,103.837483333333,0,4960.62992125984,40020.2304976852,2009-07-26,05:31:55
36.05365,103.837966666667,0,4947.50656167979,40020.2306018519,2009-07-26,05:32:04
36.0534333333333,103.839566666667,0,4937.66404199475,40020.2312731481,2009-07-26,05:33:02
36.0532,103.841566666667,0,4960.62992125984,40020.2318518519,2009-07-26,05:33:52
36.0531166666667,103.8421,0,4970.47244094488,40020.232025463,2009-07-26,05:34:07
36.0529166666667,103.842366666667,0,4990.15748031496,40020.2321643519,2009-07-26,05:34:19
36.0528,103.84265,0,5003.28083989501,40020.2322569444,2009-07-26,05:34:27
36.05265,103.8429,0,5016.40419947507,40020.2323726852,2009-07-26,05:34:37
36.0527,103.843083333333,0,5013.12335958005,40020.2324652778,2009-07-26,05:34:45
36.05285,103.843283333333,0,5003.28083989501,40020.2328819444,2009-07-26,05:35:21
36.053,103.843366666667,0,4993.43832020997,40020.2338078704,2009-07-26,05:36:41
36.0531166666667,103.843533333333,0,4996.71916010499,40020.2342939815,2009-07-26,05:37:23
36.0532333333333,103.843633333333,0,5003.28083989501,40020.2346064815,2009-07-26,05:37:50
36.0531,103.843933333333,0,4977.03412073491,40020.2347222222,2009-07-26,05:38:00
36.0524,103.843666666667,0,4950.7874015748,40020.234837963,2009-07-26,05:38:10
36.05225,103.843983333333,0,4950.7874015748,40020.2348958333,2009-07-26,05:38:15
36.0523666666667,103.84435,0,4950.7874015748,40020.2350115741,2009-07-26,05:38:25
36.0523166666667,103.8449,0,4950.7874015748,40020.2351157407,2009-07-26,05:38:34
36.05185,103.8486,0,4950.7874015748,40020.2356365741,2009-07-26,05:39:19
36.0519333333333,103.848983333333,0,4950.7874015748,40020.2357060185,2009-07-26,05:39:25
36.05165,103.849233333333,0,4950.7874015748,40020.2357638889,2009-07-26,05:39:30
36.0514666666667,103.84985,0,4950.7874015748,40020.2359143518,2009-07-26,05:39:43
36.0514666666667,103.85035,0,4950.7874015748,40020.2359490741,2009-07-26,05:39:46
36.0510333333333,103.850533333333,0,4921.25984251968,40020.2360532407,2009-07-26,05:39:55
36.0508666666667,103.85065,0,5095.14435695538,40020.2361805556,2009-07-26,05:40:06
36.0507,103.851133333333,0,5098.42519685039,40020.236400463,2009-07-26,05:40:25
36.05065,103.85135,0,5078.74015748031,40020.2364699074,2009-07-26,05:40:31
36.05055,103.8518,0,5078.74015748031,40020.2365856481,2009-07-26,05:40:41
36.0506,103.8521,0,5078.74015748031,40020.2368287037,2009-07-26,05:41:02
36.0499666666667,103.852283333333,0,5078.74015748031,40020.2368518518,2009-07-26,05:41:04
36.0503166666667,103.8531,0,5019.68503937008,40020.236875,2009-07-26,05:41:06
36.0503166666667,103.853433333333,0,4967.19160104987,40020.2369444444,2009-07-26,05:41:12
36.0501833333333,103.854116666667,0,4986.87664041995,40020.2371180556,2009-07-26,05:41:27
36.0500666666667,103.854533333333,0,5052.49343832021,40020.2372916667,2009-07-26,05:41:42
36.04995,103.855033333333,0,5052.49343832021,40020.2374189815,2009-07-26,05:41:53
36.04995,103.8554,0,5052.49343832021,40020.2375,2009-07-26,05:42:00
36.0499666666667,103.855866666667,0,5052.49343832021,40020.2375925926,2009-07-26,05:42:08
36.0498333333333,103.856433333333,0,5052.49343832021,40020.2376967593,2009-07-26,05:42:17
36.0498166666667,103.856733333333,0,5049.2125984252,40020.2377430556,2009-07-26,05:42:21
36.0491166666667,103.859416666667,0,5059.05511811024,40020.2382523148,2009-07-26,05:43:05
36.0489166666667,103.85955,0,5039.37007874016,40020.2386805556,2009-07-26,05:43:42
36.0490666666667,103.859633333333,0,5072.17847769029,40020.2389467593,2009-07-26,05:44:05
36.04925,103.859683333333,0,5088.58267716535,40020.2394675926,2009-07-26,05:44:50
36.0493666666667,103.859783333333,0,5160.76115485564,40020.2409953704,2009-07-26,05:47:02
36.0491666666667,103.859916666667,0,5131.23359580053,40020.2417361111,2009-07-26,05:48:06
36.0489833333333,103.860516666667,0,5131.23359580053,40020.2418981481,2009-07-26,05:48:20
36.0484,103.862866666667,0,5127.95275590551,40020.2424189815,2009-07-26,05:49:05
36.0482166666667,103.863633333333,0,5134.51443569554,40020.2426157407,2009-07-26,05:49:22
36.0480666666667,103.864133333333,0,5147.63779527559,40020.2427314815,2009-07-26,05:49:32
36.0478666666667,103.864916666667,0,5160.76115485564,40020.2428935185,2009-07-26,05:49:46
36.0475333333333,103.866083333333,0,5154.19947506562,40020.2430902778,2009-07-26,05:50:03
36.0473166666667,103.8669,0,5160.76115485564,40020.2432523148,2009-07-26,05:50:17
36.0471833333333,103.8674,0,5167.32283464567,40020.2433680556,2009-07-26,05:50:27
36.0470333333333,103.867933333333,0,5170.60367454068,40020.2434837963,2009-07-26,05:50:37
36.0468833333333,103.868366666667,0,5183.72703412074,40020.243587963,2009-07-26,05:50:46
36.0468166666667,103.868633333333,0,5049.2125984252,40020.2438425926,2009-07-26,05:51:08
36.0467,103.868883333333,0,5085.30183727034,40020.2441435185,2009-07-26,05:51:34
36.0465,103.869883333333,0,5065.61679790026,40020.244375,2009-07-26,05:51:54
36.0459,103.870983333333,0,5065.61679790026,40020.2445949074,2009-07-26,05:52:13
36.0453166666667,103.872116666667,0,5052.49343832021,40020.2448263889,2009-07-26,05:52:33
36.0451666666667,103.87235,0,4963.91076115486,40020.2449305556,2009-07-26,05:52:42
36.045,103.872483333333,0,4993.43832020997,40020.2450347222,2009-07-26,05:52:51
36.0447,103.872633333333,0,5036.08923884514,40020.2451388889,2009-07-26,05:53:00
36.0445,103.872966666667,0,5029.52755905512,40020.2453240741,2009-07-26,05:53:16
36.04435,103.87315,0,4996.71916010499,40020.2454398148,2009-07-26,05:53:26
36.0442,103.873483333333,0,4993.43832020997,40020.2455208333,2009-07-26,05:53:33
36.0439666666667,103.8739,0,4967.19160104987,40020.245625,2009-07-26,05:53:42
36.0437833333333,103.8744,0,4950.7874015748,40020.2457060185,2009-07-26,05:53:49
36.0436,103.8747,0,4950.7874015748,40020.245775463,2009-07-26,05:53:55
36.0434,103.875233333333,0,4944.22572178478,40020.2458796296,2009-07-26,05:54:04
36.0430833333333,103.87605,0,4934.38320209974,40020.2460185185,2009-07-26,05:54:16
36.0426,103.877916666667,0,4944.22572178478,40020.2463078704,2009-07-26,05:54:41
36.0424,103.878633333333,0,4950.7874015748,40020.2464236111,2009-07-26,05:54:51
36.0423,103.8791,0,4960.62992125984,40020.2465046296,2009-07-26,05:54:58
36.04195,103.880783333333,0,4967.19160104987,40020.2467939815,2009-07-26,05:55:23
36.0417166666667,103.881433333333,0,4977.03412073491,40020.2469444444,2009-07-26,05:55:36
36.0414333333333,103.883283333333,0,4977.03412073491,40020.247337963,2009-07-26,05:56:10
36.041,103.885133333333,0,4986.87664041995,40020.2476041667,2009-07-26,05:56:33
36.0408833333333,103.88595,0,4967.19160104987,40020.2477662037,2009-07-26,05:56:47
36.041,103.886383333333,0,4970.47244094488,40020.2478240741,2009-07-26,05:56:52
36.0408,103.887033333333,0,4963.91076115486,40020.2479166667,2009-07-26,05:57:00
36.0405833333333,103.8876,0,4973.75328083989,40020.2480092593,2009-07-26,05:57:08
36.0404166666667,103.888583333333,0,4950.7874015748,40020.2481712963,2009-07-26,05:57:22
36.0402166666667,103.8902,0,4934.38320209974,40020.2484837963,2009-07-26,05:57:49
36.03995,103.890983333333,0,4940.94488188976,40020.2486111111,2009-07-26,05:58:00
36.0395833333333,103.892816666667,0,4973.75328083989,40020.2490046296,2009-07-26,05:58:34
36.03945,103.89275,0,5019.68503937008,40020.2491435185,2009-07-26,05:58:46
36.0393833333333,103.893016666667,0,5042.65091863517,40020.2494212963,2009-07-26,05:59:10
36.0392,103.8954,0,4986.87664041995,40020.249849537,2009-07-26,05:59:47
36.0388,103.898366666667,0,4990.15748031496,40020.2503356481,2009-07-26,06:00:29
36.0383333333333,103.9034,0,4986.87664041995,40020.2511342593,2009-07-26,06:01:38
36.0391333333333,103.907933333333,0,5019.68503937008,40020.2517708333,2009-07-26,06:02:33
36.0392833333333,103.908433333333,0,5016.40419947507,40020.251875,2009-07-26,06:02:42
36.03945,103.909116666667,0,5013.12335958005,40020.2520023148,2009-07-26,06:02:53
36.0397166666667,103.909566666667,0,5013.12335958005,40020.2521296296,2009-07-26,06:03:04
36.0398666666667,103.9109,0,4973.75328083989,40020.2522916667,2009-07-26,06:03:18
36.04005,103.911883333333,0,4967.19160104987,40020.2524421296,2009-07-26,06:03:31
36.0404666666667,103.913833333333,0,4973.75328083989,40020.2527314815,2009-07-26,06:03:56
36.04175,103.920066666667,0,4957.34908136483,40020.2542592593,2009-07-26,06:06:08
36.04335,103.927566666667,0,4986.87664041995,40020.2561111111,2009-07-26,06:08:48
36.0433333333333,103.9283,0,5000,40020.2563078704,2009-07-26,06:09:05
36.0431666666667,103.928966666667,0,5013.12335958005,40020.2564699074,2009-07-26,06:09:19
36.0429166666667,103.929883333333,0,5029.52755905512,40020.2567939815,2009-07-26,06:09:47
36.04285,103.930333333333,0,5036.08923884514,40020.2569791667,2009-07-26,06:10:03
36.0429833333333,103.931833333333,0,5065.61679790026,40020.2576736111,2009-07-26,06:11:03
36.0431166666667,103.933166666667,0,5088.58267716535,40020.2582291667,2009-07-26,06:11:51
36.0430166666667,103.93385,0,5101.70603674541,40020.2584837963,2009-07-26,06:12:13
36.0424166666667,103.936966666667,0,5164.04199475066,40020.2597106481,2009-07-26,06:13:59
36.0423,103.937216666667,0,5196.85039370079,40020.259849537,2009-07-26,06:14:11
36.04225,103.93745,0,5213.25459317585,40020.2603009259,2009-07-26,06:14:50
36.042,103.938633333333,0,5229.65879265092,40020.2609837963,2009-07-26,06:15:49
36.0418,103.939033333333,0,5232.93963254593,40020.2611342593,2009-07-26,06:16:02
36.0417166666667,103.93925,0,5223.09711286089,40020.2614814815,2009-07-26,06:16:32
36.04135,103.939866666667,0,5223.09711286089,40020.2617592593,2009-07-26,06:16:56
36.04075,103.940466666667,0,5226.37795275591,40020.2619907407,2009-07-26,06:17:16
36.0401,103.940866666667,0,5232.93963254593,40020.2621875,2009-07-26,06:17:33
36.0395333333333,103.941066666667,0,5236.22047244094,40020.262349537,2009-07-26,06:17:47
36.03915,103.941166666667,0,5236.22047244094,40020.2624652778,2009-07-26,06:17:57
36.0385666666667,103.941316666667,0,5239.50131233596,40020.2626388889,2009-07-26,06:18:12
36.0381666666667,103.941416666667,0,5242.78215223097,40020.2627546296,2009-07-26,06:18:22
36.0378,103.9415,0,5242.78215223097,40020.2628703704,2009-07-26,06:18:32
36.03735,103.9416,0,5246.06299212598,40020.2630092593,2009-07-26,06:18:44
36.0370166666667,103.941683333333,0,5249.343832021,40020.2631134259,2009-07-26,06:18:53
36.0366833333333,103.941833333333,0,5255.90551181102,40020.2632175926,2009-07-26,06:19:02
36.0363,103.942083333333,0,5259.18635170604,40020.2633680556,2009-07-26,06:19:15
36.0355166666667,103.942733333333,0,5272.30971128609,40020.2637847222,2009-07-26,06:19:51
36.0350833333333,103.943333333333,0,5285.43307086614,40020.2639814815,2009-07-26,06:20:08
36.0346833333333,103.944133333333,0,5308.39895013123,40020.2643055556,2009-07-26,06:20:36
36.0337333333333,103.946483333333,0,5308.39895013123,40020.2651851852,2009-07-26,06:21:52
36.0331833333333,103.947283333333,0,5324.8031496063,40020.2655439815,2009-07-26,06:22:23
36.0330333333333,103.94745,0,5328.08398950131,40020.265625,2009-07-26,06:22:30
36.03265,103.947816666667,0,5347.76902887139,40020.2658333333,2009-07-26,06:22:48
36.0324,103.9479,0,5360.89238845144,40020.2659375,2009-07-26,06:22:57
36.0319166666667,103.948116666667,0,5380.57742782152,40020.2661689815,2009-07-26,06:23:17
36.0316333333333,103.948216666667,0,5387.13910761155,40020.2663078704,2009-07-26,06:23:29
36.0314,103.9483,0,5390.41994750656,40020.2665162037,2009-07-26,06:23:47
36.0311166666667,103.9484,0,5400.2624671916,40020.2666782407,2009-07-26,06:24:01
36.0308,103.948466666667,0,5406.82414698163,40020.2668171296,2009-07-26,06:24:13
36.03,103.9488,0,5426.50918635171,40020.2671643518,2009-07-26,06:24:43
36.0297,103.948916666667,0,5436.35170603674,40020.2673032407,2009-07-26,06:24:55
36.0295833333333,103.949,0,5433.07086614173,40020.2677430556,2009-07-26,06:25:33
36.0293166666667,103.949133333333,0,5439.63254593176,40020.2678703704,2009-07-26,06:25:44
36.0291333333333,103.949216666667,0,5439.63254593176,40020.2679398148,2009-07-26,06:25:50
36.0287666666667,103.949366666667,0,5449.4750656168,40020.2680671296,2009-07-26,06:26:01
36.0285,103.949483333333,0,5452.75590551181,40020.2681597222,2009-07-26,06:26:09
36.0282166666667,103.949583333333,0,5456.03674540682,40020.2682638889,2009-07-26,06:26:18
36.0278833333333,103.949716666667,0,5456.03674540682,40020.2683912037,2009-07-26,06:26:29
36.0276833333333,103.949783333333,0,5456.03674540682,40020.2684953704,2009-07-26,06:26:38
36.0275,103.9498,0,5456.03674540682,40020.268587963,2009-07-26,06:26:46
36.0272166666667,103.94995,0,5459.31758530184,40020.2686921296,2009-07-26,06:26:55
36.02695,103.950083333333,0,5469.16010498688,40020.2687962963,2009-07-26,06:27:04
36.02655,103.95025,0,5479.00262467192,40020.2689467593,2009-07-26,06:27:17
36.0262,103.950366666667,0,5482.28346456693,40020.2690625,2009-07-26,06:27:27
36.0256166666667,103.950583333333,0,5495.40682414698,40020.2692592593,2009-07-26,06:27:44
36.0254333333333,103.950683333333,0,5498.68766404199,40020.2693287037,2009-07-26,06:27:50
36.0251,103.9508,0,5498.68766404199,40020.2694444444,2009-07-26,06:28:00
36.0247166666667,103.950983333333,0,5498.68766404199,40020.2695717593,2009-07-26,06:28:11
36.0240833333333,103.9512,0,5505.24934383202,40020.2697685185,2009-07-26,06:28:28
36.0234833333333,103.95145,0,5505.24934383202,40020.2699537037,2009-07-26,06:28:44
36.02305,103.951633333333,0,5495.40682414698,40020.2700810185,2009-07-26,06:28:55
36.0226833333333,103.951816666667,0,5495.40682414698,40020.2702199074,2009-07-26,06:29:07
36.0223333333333,103.951916666667,0,5498.68766404199,40020.2709259259,2009-07-26,06:30:08
36.0213166666667,103.952266666667,0,5482.28346456693,40020.2712037037,2009-07-26,06:30:32
36.0205,103.952183333333,0,5462.59842519685,40020.2713425926,2009-07-26,06:30:44
36.01725,103.950966666667,0,5400.2624671916,40020.2717476852,2009-07-26,06:31:19
36.0165833333333,103.95105,0,5393.70078740157,40020.2718287037,2009-07-26,06:31:26
36.0160666666667,103.951483333333,0,5390.41994750656,40020.2719097222,2009-07-26,06:31:33
36.0156666666667,103.952233333333,0,5393.70078740157,40020.2720138889,2009-07-26,06:31:42
36.0156166666667,103.95295,0,5393.70078740157,40020.2721180556,2009-07-26,06:31:51
36.01555,103.954283333333,0,5396.98162729659,40020.2723726852,2009-07-26,06:32:13
36.0155333333333,103.955416666667,0,5410.10498687664,40020.272650463,2009-07-26,06:32:37
36.0158333333333,103.956333333333,0,5423.22834645669,40020.272962963,2009-07-26,06:33:04
36.0164666666667,103.957583333333,0,5442.91338582677,40020.2734490741,2009-07-26,06:33:46
36.0166333333333,103.95795,0,5446.19422572178,40020.273599537,2009-07-26,06:33:59
36.0167666666667,103.958366666667,0,5449.4750656168,40020.2737615741,2009-07-26,06:34:13
36.01685,103.958883333333,0,5459.31758530184,40020.2739699074,2009-07-26,06:34:31
36.0167833333333,103.959316666667,0,5472.44094488189,40020.2741550926,2009-07-26,06:34:47
36.0166333333333,103.959633333333,0,5488.84514435695,40020.2743171296,2009-07-26,06:35:01
36.0164666666667,103.95985,0,5492.12598425197,40020.2744560185,2009-07-26,06:35:13
36.01625,103.96,0,5495.40682414698,40020.2745949074,2009-07-26,06:35:25
36.01595,103.960133333333,0,5492.12598425197,40020.2747800926,2009-07-26,06:35:41
36.0155833333333,103.960233333333,0,5508.53018372703,40020.2749884259,2009-07-26,06:35:59
36.0149,103.960266666667,0,5554.46194225722,40020.2753819444,2009-07-26,06:36:33
36.0146833333333,103.960316666667,0,5554.46194225722,40020.2754976852,2009-07-26,06:36:43
36.0140833333333,103.960533333333,0,5557.74278215223,40020.2757407407,2009-07-26,06:37:04
36.01375,103.960783333333,0,5554.46194225722,40020.2758680556,2009-07-26,06:37:15
36.0133166666667,103.961083333333,0,5557.74278215223,40020.2760185185,2009-07-26,06:37:28
36.0127333333333,103.961483333333,0,5561.02362204724,40020.2762037037,2009-07-26,06:37:44
36.0125166666667,103.961633333333,0,5561.02362204724,40020.2762731481,2009-07-26,06:37:50
36.0118833333333,103.962066666667,0,5570.86614173228,40020.2764814815,2009-07-26,06:38:08
36.0116333333333,103.962216666667,0,5570.86614173228,40020.2765625,2009-07-26,06:38:15
36.0111833333333,103.962533333333,0,5574.1469816273,40020.276712963,2009-07-26,06:38:28
36.01045,103.963033333333,0,5597.11286089239,40020.2769675926,2009-07-26,06:38:50
36.0099833333333,103.963316666667,0,5597.11286089239,40020.2771180556,2009-07-26,06:39:03
36.0081166666667,103.96455,0,5633.20209973753,40020.2777199074,2009-07-26,06:39:55
36.0079333333333,103.964583333333,0,5639.76377952756,40020.2778125,2009-07-26,06:40:03
36.0077666666667,103.964516666667,0,5669.29133858268,40020.2780324074,2009-07-26,06:40:22
36.0078833333333,103.964583333333,0,5738.18897637795,40020.2858912037,2009-07-26,06:51:41
36.0081,103.964583333333,0,5659.44881889764,40020.2918518518,2009-07-26,07:00:16
36.0078666666667,103.964583333333,0,5652.88713910761,40020.2926851852,2009-07-26,07:01:28
36.0078,103.9647,0,5639.76377952756,40020.2971180556,2009-07-26,07:07:51
36.0074833333333,103.964883333333,0,5616.79790026247,40020.2972685185,2009-07-26,07:08:04
36.0072166666667,103.965,0,5613.51706036745,40020.2973726852,2009-07-26,07:08:13
36.0068666666667,103.96515,0,5606.95538057743,40020.2974884259,2009-07-26,07:08:23
36.00665,103.965266666667,0,5610.23622047244,40020.2975578704,2009-07-26,07:08:29
36.0064166666667,103.96535,0,5613.51706036745,40020.2976273148,2009-07-26,07:08:35
36.006,103.965583333333,0,5626.64041994751,40020.2977662037,2009-07-26,07:08:47
36.00565,103.965716666667,0,5616.79790026247,40020.2978819444,2009-07-26,07:08:57
36.0053,103.965866666667,0,5616.79790026247,40020.2979976852,2009-07-26,07:09:07
36.0050333333333,103.966,0,5613.51706036745,40020.2980902778,2009-07-26,07:09:15
36.0047666666667,103.966166666667,0,5616.79790026247,40020.2981828704,2009-07-26,07:09:23
36.00425,103.9666,0,5616.79790026247,40020.2983680556,2009-07-26,07:09:39
36.0040333333333,103.96685,0,5620.07874015748,40020.2984606481,2009-07-26,07:09:47
36.0037833333333,103.967133333333,0,5620.07874015748,40020.2985648148,2009-07-26,07:09:56
36.0034,103.967733333333,0,5620.07874015748,40020.2987384259,2009-07-26,07:10:11
36.0031833333333,103.968116666667,0,5620.07874015748,40020.2988425926,2009-07-26,07:10:20
36.0021666666667,103.969733333333,0,5633.20209973753,40020.2994212963,2009-07-26,07:11:10
36.0020166666667,103.9699,0,5639.76377952756,40020.2998611111,2009-07-26,07:11:48
36.0016333333333,103.970383333333,0,5639.76377952756,40020.3002199074,2009-07-26,07:12:19
36.00125,103.970883333333,0,5636.48293963255,40020.3006712963,2009-07-26,07:12:58
36.0008166666667,103.970783333333,0,5649.6062992126,40020.3008449074,2009-07-26,07:13:13
35.9999,103.97005,0,5666.01049868766,40020.3012037037,2009-07-26,07:13:44
35.9997,103.9699,0,5669.29133858268,40020.3012962963,2009-07-26,07:13:52
35.9995,103.969733333333,0,5672.57217847769,40020.3014236111,2009-07-26,07:14:03
35.99905,103.96935,0,5682.41469816273,40020.3016087963,2009-07-26,07:14:19
35.9988666666667,103.969233333333,0,5688.97637795276,40020.3016898148,2009-07-26,07:14:26
35.9986,103.969016666667,0,5698.8188976378,40020.3018055556,2009-07-26,07:14:36
35.9979166666667,103.96875,0,5708.66141732283,40020.3020717593,2009-07-26,07:14:59
35.9974333333333,103.968566666667,0,5711.94225721785,40020.3022569444,2009-07-26,07:15:15
35.9968,103.968316666667,0,5718.50393700787,40020.3025,2009-07-26,07:15:36
35.9964333333333,103.968166666667,0,5721.78477690289,40020.3026388889,2009-07-26,07:15:48
35.9960833333333,103.968033333333,0,5728.34645669291,40020.3027662037,2009-07-26,07:15:59
35.9955333333333,103.9678,0,5741.46981627297,40020.302974537,2009-07-26,07:16:17
35.9949166666667,103.967533333333,0,5748.03149606299,40020.3032060185,2009-07-26,07:16:37
35.99465,103.967433333333,0,5757.87401574803,40020.3033101852,2009-07-26,07:16:46
35.99425,103.96725,0,5767.71653543307,40020.3034722222,2009-07-26,07:17:00
35.9940333333333,103.967166666667,0,5774.2782152231,40020.3035532407,2009-07-26,07:17:07
35.9935333333333,103.96695,0,5777.55905511811,40020.3037615741,2009-07-26,07:17:25
35.99335,103.9669,0,5777.55905511811,40020.3038310185,2009-07-26,07:17:31
35.993,103.966733333333,0,5784.12073490814,40020.3039699074,2009-07-26,07:17:43
35.9926666666667,103.966616666667,0,5784.12073490814,40020.3040856481,2009-07-26,07:17:53
35.99235,103.966483333333,0,5787.40157480315,40020.3042013889,2009-07-26,07:18:03
35.9917333333333,103.966216666667,0,5793.96325459318,40020.3052083333,2009-07-26,07:19:30
35.9914333333333,103.966116666667,0,5800.5249343832,40020.3053356481,2009-07-26,07:19:41
35.9907833333333,103.96585,0,5807.08661417323,40020.3056018518,2009-07-26,07:20:04
35.9904333333333,103.965683333333,0,5810.36745406824,40020.3057407407,2009-07-26,07:20:16
35.9898666666667,103.965483333333,0,5826.77165354331,40020.3059837963,2009-07-26,07:20:37
35.9896,103.965516666667,0,5830.05249343832,40020.3060763889,2009-07-26,07:20:45
35.9893333333333,103.96585,0,5823.49081364829,40020.3062037037,2009-07-26,07:20:56
35.9889666666667,103.967183333333,0,5810.36745406824,40020.3064699074,2009-07-26,07:21:19
35.98875,103.967916666667,0,5803.80577427821,40020.3066087963,2009-07-26,07:21:31
35.9865833333333,103.97575,0,5770.99737532808,40020.308125,2009-07-26,07:23:42
35.99035,103.980083333333,0,5685.69553805774,40020.308912037,2009-07-26,07:24:50
35.9907666666667,103.9807,0,5679.13385826772,40020.3089930556,2009-07-26,07:24:57
35.9914833333333,103.982783333333,0,5685.69553805774,40020.3092361111,2009-07-26,07:25:18
35.9916166666667,103.983016666667,0,5679.13385826772,40020.3102083333,2009-07-26,07:26:42
35.9923,103.9839,0,5708.66141732283,40020.3107060185,2009-07-26,07:27:25
35.9925333333333,103.984216666667,0,5715.22309711286,40020.3108680556,2009-07-26,07:27:39
35.9927833333333,103.984533333333,0,5725.0656167979,40020.3110300926,2009-07-26,07:27:53
35.9932833333333,103.985166666667,0,5731.62729658793,40020.3112731481,2009-07-26,07:28:14
35.9940833333333,103.9862,0,5734.90813648294,40020.3115972222,2009-07-26,07:28:42
35.99455,103.986783333333,0,5744.75065616798,40020.3120138889,2009-07-26,07:29:18
35.99515,103.987566666667,0,5764.43569553806,40020.3125578704,2009-07-26,07:30:05
35.9956166666667,103.988383333333,0,5774.2782152231,40020.3131828704,2009-07-26,07:30:59
35.9957833333333,103.9886,0,5780.83989501312,40020.3133796296,2009-07-26,07:31:16
35.9959166666667,103.9889,0,5793.96325459318,40020.313599537,2009-07-26,07:31:35
35.9961666666667,103.989316666667,0,5813.64829396325,40020.3139930556,2009-07-26,07:32:09
35.9962666666667,103.9895,0,5810.36745406824,40020.3141550926,2009-07-26,07:32:23
35.9964,103.989766666667,0,5813.64829396325,40020.3144328704,2009-07-26,07:32:47
35.9965166666667,103.989966666667,0,5800.5249343832,40020.3148842593,2009-07-26,07:33:26
35.9967333333333,103.990516666667,0,5810.36745406824,40020.3151967593,2009-07-26,07:33:53
35.9968166666667,103.99095,0,5813.64829396325,40020.3153819444,2009-07-26,07:34:09
35.9968,103.991533333333,0,5823.49081364829,40020.3156481481,2009-07-26,07:34:32
35.9966333333333,103.992183333333,0,5820.20997375328,40020.3159606481,2009-07-26,07:34:59
35.9963666666667,103.992833333333,0,5823.49081364829,40020.3168981481,2009-07-26,07:36:20
35.9961,103.993366666667,0,5826.77165354331,40020.3171064815,2009-07-26,07:36:38
35.9954166666667,103.994033333333,0,5823.49081364829,40020.3175,2009-07-26,07:37:12
35.99475,103.994333333333,0,5826.77165354331,40020.3177430556,2009-07-26,07:37:33
35.99435,103.994383333333,0,5830.05249343832,40020.3178587963,2009-07-26,07:37:43
35.9939833333333,103.994333333333,0,5826.77165354331,40020.317962963,2009-07-26,07:37:52
35.9936333333333,103.994266666667,0,5830.05249343832,40020.3180671296,2009-07-26,07:38:01
35.9932166666667,103.994233333333,0,5833.33333333333,40020.3182060185,2009-07-26,07:38:13
35.99215,103.994316666667,0,5823.49081364829,40020.3186689815,2009-07-26,07:38:53
35.99185,103.994266666667,0,5820.20997375328,40020.3187731481,2009-07-26,07:39:02
35.9912,103.99425,0,5816.92913385827,40020.3189930556,2009-07-26,07:39:21
35.99075,103.994233333333,0,5813.64829396325,40020.3191550926,2009-07-26,07:39:35
35.98995,103.9942,0,5820.20997375328,40020.3194560185,2009-07-26,07:40:01
35.9896,103.9941,0,5823.49081364829,40020.3196180556,2009-07-26,07:40:15
35.98935,103.993866666667,0,5833.33333333333,40020.3198032407,2009-07-26,07:40:31
35.9889833333333,103.99385,0,5830.05249343832,40020.3200115741,2009-07-26,07:40:49
35.9887666666667,103.99385,0,5823.49081364829,40020.320162037,2009-07-26,07:41:02
35.9877,103.993816666667,0,5813.64829396325,40020.3207407407,2009-07-26,07:41:52
35.9871666666667,103.993783333333,0,5813.64829396325,40020.3209837963,2009-07-26,07:42:13
35.9869333333333,103.99385,0,5810.36745406824,40020.3211111111,2009-07-26,07:42:24
35.9863333333333,103.993933333333,0,5813.64829396325,40020.3215740741,2009-07-26,07:43:04
35.9817833333333,103.993733333333,0,5784.12073490814,40020.3225925926,2009-07-26,07:44:32
35.98115,103.9937,0,5780.83989501312,40020.3227662037,2009-07-26,07:44:47
35.9804833333333,103.993666666667,0,5780.83989501312,40020.3229398148,2009-07-26,07:45:02
35.9800333333333,103.993733333333,0,5780.83989501312,40020.3230555556,2009-07-26,07:45:12
35.9796333333333,103.993783333333,0,5780.83989501312,40020.3231712963,2009-07-26,07:45:22
35.9791666666667,103.9939,0,5780.83989501312,40020.3232986111,2009-07-26,07:45:33
35.97885,103.993983333333,0,5780.83989501312,40020.3233912037,2009-07-26,07:45:41
35.9786333333333,103.994066666667,0,5777.55905511811,40020.3234606481,2009-07-26,07:45:47
35.9757833333333,103.995283333333,0,5784.12073490814,40020.3241898148,2009-07-26,07:46:50
35.9753,103.995483333333,0,5784.12073490814,40020.3243171296,2009-07-26,07:47:01
35.9747,103.995766666667,0,5790.68241469816,40020.3244791667,2009-07-26,07:47:15
35.9741666666667,103.996,0,5793.96325459318,40020.3246643519,2009-07-26,07:47:31
35.9729666666667,103.996533333333,0,5800.5249343832,40020.3250347222,2009-07-26,07:48:03
35.9726666666667,103.996616666667,0,5800.5249343832,40020.3251157407,2009-07-26,07:48:10
35.9724666666667,103.99655,0,5803.80577427821,40020.3252893519,2009-07-26,07:48:25
35.9712333333333,103.9969,0,5797.24409448819,40020.3256018519,2009-07-26,07:48:52
35.96965,103.997066666667,0,5774.2782152231,40020.3259375,2009-07-26,07:49:21
35.96835,103.997133333333,0,5770.99737532808,40020.32625,2009-07-26,07:49:48
35.9676,103.997133333333,0,5777.55905511811,40020.326412037,2009-07-26,07:50:02
35.96685,103.997533333333,0,5774.2782152231,40020.3265856481,2009-07-26,07:50:17
35.9646166666667,103.999266666667,0,5784.12073490814,40020.3271875,2009-07-26,07:51:09
35.9642666666667,103.999583333333,0,5790.68241469816,40020.3272916667,2009-07-26,07:51:18
35.9628833333333,104.001283333333,0,5813.64829396325,40020.3278472222,2009-07-26,07:52:06
35.9624333333333,104.001966666667,0,5836.61417322835,40020.3281134259,2009-07-26,07:52:29
35.9622,104.002433333333,0,5833.33333333333,40020.3282407407,2009-07-26,07:52:40
35.9619833333333,104.0029,0,5830.05249343832,40020.3283680556,2009-07-26,07:52:51
35.96185,104.00335,0,5830.05249343832,40020.3284837963,2009-07-26,07:53:01
35.96165,104.003783333333,0,5820.20997375328,40020.328599537,2009-07-26,07:53:11
35.9613833333333,104.004083333333,0,5820.20997375328,40020.3286921296,2009-07-26,07:53:19
35.9611166666667,104.004216666667,0,5823.49081364829,40020.3288194444,2009-07-26,07:53:30
35.9608666666667,104.004366666667,0,5826.77165354331,40020.3289236111,2009-07-26,07:53:39
35.9606,104.0045,0,5823.49081364829,40020.3290277778,2009-07-26,07:53:48
35.9603666666667,104.004633333333,0,5813.64829396325,40020.3291203704,2009-07-26,07:53:56
35.96005,104.004833333333,0,5807.08661417323,40020.3292476852,2009-07-26,07:54:07
35.9597,104.005,0,5803.80577427821,40020.3293981481,2009-07-26,07:54:20
35.9593666666667,104.005183333333,0,5810.36745406824,40020.329525463,2009-07-26,07:54:31
35.9590666666667,104.00535,0,5813.64829396325,40020.3296296296,2009-07-26,07:54:40
35.9586666666667,104.005566666667,0,5816.92913385827,40020.3297569444,2009-07-26,07:54:51
35.9577333333333,104.006016666667,0,5836.61417322835,40020.3300462963,2009-07-26,07:55:16
35.95745,104.0062,0,5826.77165354331,40020.330150463,2009-07-26,07:55:25
35.9570666666667,104.006416666667,0,5833.33333333333,40020.3302893518,2009-07-26,07:55:37
35.9568,104.006716666667,0,5849.7375328084,40020.3304166667,2009-07-26,07:55:48
35.95665,104.007116666667,0,5849.7375328084,40020.3305324074,2009-07-26,07:55:58
35.9566666666667,104.007733333333,0,5849.7375328084,40020.3307060185,2009-07-26,07:56:13
35.9577666666667,104.0113,0,5816.92913385827,40020.3314930556,2009-07-26,07:57:21
35.9578,104.01165,0,5830.05249343832,40020.3316435185,2009-07-26,07:57:34
35.9578833333333,104.011883333333,0,5839.89501312336,40020.3318055556,2009-07-26,07:57:48
35.9578166666667,104.0123,0,5866.14173228346,40020.3320023148,2009-07-26,07:58:05
35.9576666666667,104.012533333333,0,5869.42257217848,40020.3321180556,2009-07-26,07:58:15
35.9575,104.012833333333,0,5882.54593175853,40020.3322800926,2009-07-26,07:58:29
35.9573166666667,104.013183333333,0,5885.82677165354,40020.3324537037,2009-07-26,07:58:44
35.9569666666667,104.013766666667,0,5875.9842519685,40020.3328009259,2009-07-26,07:59:14
35.9566333333333,104.014416666667,0,5875.9842519685,40020.3331134259,2009-07-26,07:59:41
35.9562833333333,104.014933333333,0,5882.54593175853,40020.333275463,2009-07-26,07:59:55
35.9555333333333,104.01635,0,5856.29921259842,40020.3340046296,2009-07-26,08:00:58
35.9553,104.016683333333,0,5856.29921259842,40020.3342361111,2009-07-26,08:01:18
35.9551,104.016783333333,0,5853.01837270341,40020.3343981481,2009-07-26,08:01:32
35.9548166666667,104.017033333333,0,5853.01837270341,40020.3346064815,2009-07-26,08:01:50
35.9546333333333,104.017633333333,0,5862.86089238845,40020.334837963,2009-07-26,08:02:10
35.9546,104.018033333333,0,5889.10761154856,40020.3350231481,2009-07-26,08:02:26
35.9544666666667,104.018316666667,0,5885.82677165354,40020.335150463,2009-07-26,08:02:37
35.9542833333333,104.0187,0,5889.10761154856,40020.3353125,2009-07-26,08:02:51
35.9541166666667,104.019066666667,0,5889.10761154856,40020.3354976852,2009-07-26,08:03:07
35.9537833333333,104.01965,0,5892.38845144357,40020.3356944444,2009-07-26,08:03:24
35.9534833333333,104.0202,0,5892.38845144357,40020.3358796296,2009-07-26,08:03:40
35.9506166666667,104.0252,0,5915.35433070866,40020.3372222222,2009-07-26,08:05:36
35.9502,104.02615,0,5915.35433070866,40020.3374652778,2009-07-26,08:05:57
35.9500833333333,104.026533333333,0,5905.51181102362,40020.3377546296,2009-07-26,08:06:22
35.9500666666667,104.026716666667,0,5918.63517060367,40020.3398611111,2009-07-26,08:09:24
35.9485666666667,104.031683333333,0,5961.28608923884,40020.34125,2009-07-26,08:11:24
35.9480666666667,104.034516666667,0,5951.44356955381,40020.3418402778,2009-07-26,08:12:15
35.9478833333333,104.03505,0,5951.44356955381,40020.3419560185,2009-07-26,08:12:25
35.9475333333333,104.03555,0,5958.00524934383,40020.3420949074,2009-07-26,08:12:37
35.9472,104.035816666667,0,5961.28608923884,40020.3422106481,2009-07-26,08:12:47
35.94695,104.036033333333,0,5964.56692913386,40020.3423032407,2009-07-26,08:12:55
35.9467666666667,104.036166666667,0,5967.84776902887,40020.3423726852,2009-07-26,08:13:01
35.9464166666667,104.036433333333,0,5964.56692913386,40020.3425115741,2009-07-26,08:13:13
35.9462333333333,104.036566666667,0,5964.56692913386,40020.3425810185,2009-07-26,08:13:19
35.9459,104.036833333333,0,5961.28608923884,40020.3427083333,2009-07-26,08:13:30
35.9455,104.037183333333,0,5967.84776902887,40020.3428703704,2009-07-26,08:13:44
35.94525,104.037366666667,0,5967.84776902887,40020.342962963,2009-07-26,08:13:52
35.9446,104.037866666667,0,5974.4094488189,40020.3432175926,2009-07-26,08:14:14
35.94435,104.038133333333,0,5977.69028871391,40020.3433217593,2009-07-26,08:14:23
35.9440166666667,104.0385,0,5997.37532808399,40020.3434490741,2009-07-26,08:14:34
35.9419333333333,104.040966666667,0,6013.77952755906,40020.3443634259,2009-07-26,08:15:53
35.9417166666667,104.04125,0,6017.06036745407,40020.3444791667,2009-07-26,08:16:03
35.9414166666667,104.041616666667,0,6017.06036745407,40020.3446296296,2009-07-26,08:16:16
35.9411833333333,104.041866666667,0,6023.62204724409,40020.3447453704,2009-07-26,08:16:26
35.9409,104.042216666667,0,6026.90288713911,40020.3449074074,2009-07-26,08:16:40
35.9407,104.042466666667,0,6030.18372703412,40020.3450115741,2009-07-26,08:16:49
35.9400166666667,104.043233333333,0,6056.43044619423,40020.3454166667,2009-07-26,08:17:24
35.9397166666667,104.0436,0,6069.55380577428,40020.3456018518,2009-07-26,08:17:40
35.9394833333333,104.043916666667,0,6076.1154855643,40020.345787037,2009-07-26,08:17:56
35.9390666666667,104.044566666667,0,6085.95800524934,40020.3461458333,2009-07-26,08:18:27
35.9386666666667,104.045366666667,0,6076.1154855643,40020.3465046296,2009-07-26,08:18:58
35.9377333333333,104.0471,0,6072.83464566929,40020.3470949074,2009-07-26,08:19:49
35.9375666666667,104.047433333333,0,6046.58792650919,40020.3471990741,2009-07-26,08:19:58
35.9370666666667,104.0479,0,6062.99212598425,40020.3474074074,2009-07-26,08:20:16
35.9367166666667,104.048083333333,0,6076.1154855643,40020.3475462963,2009-07-26,08:20:28
35.93645,104.0482,0,6092.51968503937,40020.347650463,2009-07-26,08:20:37
35.936,104.048416666667,0,6105.64304461942,40020.3478356482,2009-07-26,08:20:53
35.9357333333333,104.048533333333,0,6118.76640419947,40020.3479398148,2009-07-26,08:21:02
35.9354666666667,104.04865,0,6128.60892388451,40020.3480439815,2009-07-26,08:21:11
35.9350333333333,104.04885,0,6138.45144356955,40020.3482291667,2009-07-26,08:21:27
35.9347833333333,104.04895,0,6141.73228346457,40020.3483217593,2009-07-26,08:21:35
35.9345666666667,104.04905,0,6145.01312335958,40020.3484027778,2009-07-26,08:21:42
35.9344,104.049116666667,0,6145.01312335958,40020.3484722222,2009-07-26,08:21:48
35.9333666666667,104.0496,0,6148.29396325459,40020.3488657407,2009-07-26,08:22:22
35.9330333333333,104.049716666667,0,6151.57480314961,40020.3489930556,2009-07-26,08:22:33
35.93265,104.049966666667,0,6158.13648293963,40020.3491550926,2009-07-26,08:22:47
35.93245,104.0501,0,6161.41732283465,40020.3492361111,2009-07-26,08:22:54
35.9322333333333,104.050283333333,0,6158.13648293963,40020.3493287037,2009-07-26,08:23:02
35.93195,104.050516666667,0,6158.13648293963,40020.3494444444,2009-07-26,08:23:12
35.9315666666667,104.050833333333,0,6161.41732283465,40020.3495949074,2009-07-26,08:23:25
35.9312,104.051133333333,0,6164.69816272966,40020.3497337963,2009-07-26,08:23:37
35.9300166666667,104.05205,0,6174.5406824147,40020.3501388889,2009-07-26,08:24:12
35.9279333333333,104.0528,0,6187.66404199475,40020.3506597222,2009-07-26,08:24:57
35.92745,104.053083333333,0,6190.94488188976,40020.350775463,2009-07-26,08:25:07
35.9254333333333,104.05525,0,6200.7874015748,40020.351400463,2009-07-26,08:26:01
35.9251833333333,104.05555,0,6207.34908136483,40020.3519907407,2009-07-26,08:26:52
35.9246166666667,104.056083333333,0,6213.91076115486,40020.3521875,2009-07-26,08:27:09
35.9242,104.05635,0,6220.47244094488,40020.3523148148,2009-07-26,08:27:20
35.9236333333333,104.056616666667,0,6223.75328083989,40020.3524884259,2009-07-26,08:27:35
35.9233333333333,104.05675,0,6223.75328083989,40020.3525925926,2009-07-26,08:27:44
35.9229333333333,104.056916666667,0,6223.75328083989,40020.3527199074,2009-07-26,08:27:55
35.9225333333333,104.0571,0,6220.47244094488,40020.3528472222,2009-07-26,08:28:06
35.9221166666667,104.0573,0,6223.75328083989,40020.3529861111,2009-07-26,08:28:18
35.9218,104.057416666667,0,6230.31496062992,40020.3530902778,2009-07-26,08:28:27
35.9213833333333,104.0576,0,6233.59580052493,40020.3532407407,2009-07-26,08:28:40
35.9203166666667,104.058266666667,0,6250,40020.3536342593,2009-07-26,08:29:14
35.9199333333333,104.058516666667,0,6243.43832020997,40020.3537847222,2009-07-26,08:29:27
35.91945,104.058816666667,0,6246.71916010499,40020.3539699074,2009-07-26,08:29:43
35.9191166666667,104.059033333333,0,6253.28083989501,40020.3540972222,2009-07-26,08:29:54
35.9176166666667,104.06,0,6263.12335958005,40020.3547106481,2009-07-26,08:30:47
35.9174333333333,104.060133333333,0,6269.68503937008,40020.3548032407,2009-07-26,08:30:55
35.9160333333333,104.061033333333,0,6302.49343832021,40020.355462963,2009-07-26,08:31:52
35.9156833333333,104.06125,0,6305.77427821522,40020.3555902778,2009-07-26,08:32:03
35.9147833333333,104.061833333333,0,6309.05511811024,40020.3558680556,2009-07-26,08:32:27
35.9143833333333,104.062083333333,0,6312.33595800525,40020.3559837963,2009-07-26,08:32:37
35.9139333333333,104.0624,0,6312.33595800525,40020.3561226852,2009-07-26,08:32:49
35.91305,104.063216666667,0,6325.4593175853,40020.3564467593,2009-07-26,08:33:17
35.9127666666667,104.063466666667,0,6332.02099737533,40020.3565625,2009-07-26,08:33:27
35.9124333333333,104.0638,0,6341.86351706037,40020.356712963,2009-07-26,08:33:40
35.9120833333333,104.064066666667,0,6348.42519685039,40020.3568518519,2009-07-26,08:33:52
35.9119,104.064216666667,0,6348.42519685039,40020.3569212963,2009-07-26,08:33:58
35.9117166666667,104.064366666667,0,6348.42519685039,40020.3569907407,2009-07-26,08:34:04
35.91115,104.0648,0,6354.98687664042,40020.3571990741,2009-07-26,08:34:22
35.9108,104.0651,0,6358.26771653543,40020.357337963,2009-07-26,08:34:34
35.9104333333333,104.065383333333,0,6361.54855643045,40020.3574768519,2009-07-26,08:34:46
35.9101833333333,104.065566666667,0,6364.82939632546,40020.3575810185,2009-07-26,08:34:55
35.9099,104.0658,0,6371.39107611548,40020.3576967593,2009-07-26,08:35:05
35.9097333333333,104.065916666667,0,6371.39107611548,40020.3577662037,2009-07-26,08:35:11
35.9095333333333,104.066083333333,0,6377.95275590551,40020.3578472222,2009-07-26,08:35:18
35.9091166666667,104.066416666667,0,6381.23359580052,40020.3580208333,2009-07-26,08:35:33
35.9087833333333,104.066716666667,0,6384.51443569554,40020.3581597222,2009-07-26,08:35:45
35.9076833333333,104.067883333333,0,6400.9186351706,40020.3586689815,2009-07-26,08:36:29
35.9060666666667,104.069583333333,0,6430.44619422572,40020.3594444444,2009-07-26,08:37:36
35.9048666666667,104.070816666667,0,6440.28871391076,40020.3600115741,2009-07-26,08:38:25
35.9045,104.071133333333,0,6450.1312335958,40020.3602662037,2009-07-26,08:38:47
35.9043666666667,104.071283333333,0,6450.1312335958,40020.3603703704,2009-07-26,08:38:56
35.9046,104.071433333333,0,6440.28871391076,40020.3607291667,2009-07-26,08:39:27
35.90445,104.071433333333,0,6443.56955380577,40020.3653935185,2009-07-26,08:46:10
35.9042333333333,104.071366666667,0,6450.1312335958,40020.3655787037,2009-07-26,08:46:26
35.9039166666667,104.071516666667,0,6453.41207349081,40020.3657291667,2009-07-26,08:46:39
35.9025833333333,104.072366666667,0,6469.81627296588,40020.3663425926,2009-07-26,08:47:32
35.90225,104.072566666667,0,6473.09711286089,40020.3665277778,2009-07-26,08:47:48
35.9019166666667,104.07295,0,6476.37795275591,40020.3667361111,2009-07-26,08:48:06
35.90165,104.0734,0,6486.22047244094,40020.3669212963,2009-07-26,08:48:22
35.9002666666667,104.076033333333,0,6525.5905511811,40020.3680439815,2009-07-26,08:49:59
35.8999166666667,104.0764,0,6545.27559055118,40020.3681712963,2009-07-26,08:50:10
35.8996666666667,104.0767,0,6545.27559055118,40020.3682638889,2009-07-26,08:50:18
35.8993166666667,104.077083333333,0,6551.83727034121,40020.3683912037,2009-07-26,08:50:29
35.8955,104.0803,0,6476.37795275591,40020.3690856481,2009-07-26,08:51:29
35.8933666666667,104.083033333333,0,6423.8845144357,40020.3694444444,2009-07-26,08:52:00
35.8914666666667,104.083983333333,0,6404.19947506562,40020.3696875,2009-07-26,08:52:21
35.8900166666667,104.084566666667,0,6410.76115485564,40020.3699884259,2009-07-26,08:52:47
35.8893166666667,104.084933333333,0,6404.19947506562,40020.3701851852,2009-07-26,08:53:04
35.8891333333333,104.085116666667,0,6400.9186351706,40020.3703125,2009-07-26,08:53:15
35.8888833333333,104.085233333333,0,6394.35695538058,40020.3727430556,2009-07-26,08:56:45
35.8885166666667,104.085583333333,0,6391.07611548556,40020.3728819444,2009-07-26,08:56:57
35.8874333333333,104.086666666667,0,6377.95275590551,40020.3731481481,2009-07-26,08:57:20
35.8864833333333,104.087583333333,0,6351.70603674541,40020.3733217593,2009-07-26,08:57:35
35.8844333333333,104.0888,0,6361.54855643045,40020.37375,2009-07-26,08:58:12
35.8842333333333,104.088883333333,0,6358.26771653543,40020.3738310185,2009-07-26,08:58:19
35.8838166666667,104.089133333333,0,6371.39107611548,40020.3740856481,2009-07-26,08:58:41
35.8831833333333,104.089616666667,0,6384.51443569554,40020.3744791667,2009-07-26,08:59:15
35.88285,104.089916666667,0,6377.95275590551,40020.3746875,2009-07-26,08:59:33
35.8823666666667,104.090383333333,0,6374.6719160105,40020.3749652778,2009-07-26,08:59:57
35.8822333333333,104.090566666667,0,6384.51443569554,40020.3750694444,2009-07-26,09:00:06
35.8817333333333,104.091316666667,0,6400.9186351706,40020.375474537,2009-07-26,09:00:41
35.8812333333333,104.092283333333,0,6427.16535433071,40020.3764236111,2009-07-26,09:02:03
35.8809666666667,104.092766666667,0,6446.85039370079,40020.3766666667,2009-07-26,09:02:24
35.8808166666667,104.093133333333,0,6466.53543307087,40020.3770023148,2009-07-26,09:02:53
35.8806,104.093666666667,0,6545.27559055118,40020.3778935185,2009-07-26,09:04:10
35.8805666666667,104.094016666667,0,6525.5905511811,40020.3780671296,2009-07-26,09:04:25
35.8806,104.094316666667,0,6473.09711286089,40020.3782291667,2009-07-26,09:04:39
35.8804666666667,104.0958,0,6512.46719160105,40020.3789236111,2009-07-26,09:05:39
35.8804666666667,104.099266666667,0,6561.67979002625,40020.3802662037,2009-07-26,09:07:35
35.8811,104.10435,0,6515.74803149606,40020.3810300926,2009-07-26,09:08:41
35.8822166666667,104.107533333333,0,6482.93963254593,40020.381412037,2009-07-26,09:09:14
35.8858666666667,104.118666666667,0,6348.42519685039,40020.3826388889,2009-07-26,09:11:00
35.8859,104.119733333333,0,6332.02099737533,40020.3827314815,2009-07-26,09:11:08
35.8831166666667,104.133133333333,0,6135.17060367454,40020.3838425926,2009-07-26,09:12:44
35.8836166666667,104.1421,0,6072.83464566929,40020.3848032407,2009-07-26,09:14:07
35.8844333333333,104.145816666667,0,6053.14960629921,40020.3853356481,2009-07-26,09:14:53
35.8844,104.146066666667,0,6056.43044619423,40020.3856828704,2009-07-26,09:15:23
35.8842333333333,104.146166666667,0,6066.27296587927,40020.3864583333,2009-07-26,09:16:30
35.8842,104.145933333333,0,6062.99212598425,40020.3866898148,2009-07-26,09:16:50
35.8843,104.1458,0,6099.0813648294,40020.3875347222,2009-07-26,09:18:03
35.8845833333333,104.14645,0,6079.39632545932,40020.3901388889,2009-07-26,09:21:48
35.8853833333333,104.149933333333,0,6059.71128608924,40020.3908912037,2009-07-26,09:22:53
35.8858833333333,104.1549,0,6036.74540682415,40020.3917824074,2009-07-26,09:24:10
35.8915166666667,104.17365,0,5951.44356955381,40020.3944097222,2009-07-26,09:27:57
35.8919833333333,104.176516666667,0,5931.75853018373,40020.394849537,2009-07-26,09:28:35
35.89215,104.177033333333,0,5931.75853018373,40020.395474537,2009-07-26,09:29:29
35.89365,104.1905,0,5902.23097112861,40020.4145023148,2009-07-26,09:56:53
35.8932666666667,104.196066666667,0,5889.10761154856,40020.4153356481,2009-07-26,09:58:05
35.89525,104.213683333333,0,5862.86089238845,40020.4179282407,2009-07-26,10:01:49
35.8953166666667,104.21825,0,5826.77165354331,40020.4186111111,2009-07-26,10:02:48
35.8956833333333,104.22125,0,5767.71653543307,40020.4190509259,2009-07-26,10:03:26
35.8956166666667,104.221916666667,0,5774.2782152231,40020.4191666667,2009-07-26,10:03:36
35.8953,104.2228,0,5784.12073490814,40020.4193402778,2009-07-26,10:03:51
35.8949166666667,104.2236,0,5790.68241469816,40020.4195023148,2009-07-26,10:04:05
35.8944166666667,104.224333333333,0,5800.5249343832,40020.4196759259,2009-07-26,10:04:20
35.894,104.2247,0,5803.80577427821,40020.4197916667,2009-07-26,10:04:30
35.8936666666667,104.224883333333,0,5807.08661417323,40020.4198726852,2009-07-26,10:04:37
35.8933666666667,104.225033333333,0,5810.36745406824,40020.4199421296,2009-07-26,10:04:43
35.8922,104.225666666667,0,5816.92913385827,40020.4202199074,2009-07-26,10:05:07
35.89185,104.22585,0,5823.49081364829,40020.4203009259,2009-07-26,10:05:14
35.8902166666667,104.2266,0,5830.05249343832,40020.4206828704,2009-07-26,10:05:47
35.8842166666667,104.228466666667,0,5862.86089238845,40020.4219097222,2009-07-26,10:07:33
35.8827666666667,104.228633333333,0,5862.86089238845,40020.4221990741,2009-07-26,10:07:58
35.88025,104.228566666667,0,5849.7375328084,40020.4227777778,2009-07-26,10:08:48
35.8797,104.228566666667,0,5849.7375328084,40020.4229282407,2009-07-26,10:09:01
35.8792333333333,104.228633333333,0,5853.01837270341,40020.4230555556,2009-07-26,10:09:12
35.8788833333333,104.228783333333,0,5856.29921259842,40020.4231481481,2009-07-26,10:09:20
35.8785333333333,104.229083333333,0,5856.29921259842,40020.4232638889,2009-07-26,10:09:30
35.8782333333333,104.229466666667,0,5859.58005249344,40020.4233796296,2009-07-26,10:09:40
35.8771666666667,104.230933333333,0,5859.58005249344,40020.4237615741,2009-07-26,10:10:13
35.8764166666667,104.231533333333,0,5853.01837270341,40020.4239236111,2009-07-26,10:10:27
35.87285,104.2332,0,5856.29921259842,40020.4246296296,2009-07-26,10:11:28
35.8686166666667,104.236466666667,0,5859.58005249344,40020.4255902778,2009-07-26,10:12:51
35.8669833333333,104.237633333333,0,5885.82677165354,40020.4259953704,2009-07-26,10:13:26
35.8660166666667,104.2382,0,5892.38845144357,40020.42625,2009-07-26,10:13:48
35.8654166666667,104.238533333333,0,5902.23097112861,40020.4264236111,2009-07-26,10:14:03
35.8651166666667,104.23875,0,5902.23097112861,40020.4265162037,2009-07-26,10:14:11
35.8648833333333,104.238883333333,0,5905.51181102362,40020.4265856481,2009-07-26,10:14:17
35.8636166666667,104.239816666667,0,5908.79265091863,40020.4269212963,2009-07-26,10:14:46
35.8627333333333,104.24085,0,5885.82677165354,40020.4271643519,2009-07-26,10:15:07
35.8624333333333,104.241266666667,0,5889.10761154856,40020.4272685185,2009-07-26,10:15:16
35.8600333333333,104.245766666667,0,5912.07349081365,40020.4283101852,2009-07-26,10:16:46
35.8592833333333,104.246483333333,0,5925.1968503937,40020.4285300926,2009-07-26,10:17:05
35.8588833333333,104.246783333333,0,5931.75853018373,40020.4286458333,2009-07-26,10:17:15
35.8583166666667,104.24725,0,5928.47769028871,40020.4288078704,2009-07-26,10:17:29
35.8568,104.2484,0,5944.88188976378,40020.429224537,2009-07-26,10:18:05
35.8560833333333,104.24885,0,5951.44356955381,40020.4294328704,2009-07-26,10:18:23
35.8557,104.249066666667,0,5954.72440944882,40020.429537037,2009-07-26,10:18:32
35.8553,104.249283333333,0,5961.28608923884,40020.4296527778,2009-07-26,10:18:42
35.8546,104.249716666667,0,5961.28608923884,40020.429849537,2009-07-26,10:18:59
35.8541333333333,104.25,0,5961.28608923884,40020.4299768518,2009-07-26,10:19:10
35.8535833333333,104.25035,0,5964.56692913386,40020.4301273148,2009-07-26,10:19:23
35.8528166666667,104.2508,0,5961.28608923884,40020.4303356481,2009-07-26,10:19:41
35.8524666666667,104.250983333333,0,5964.56692913386,40020.4304282407,2009-07-26,10:19:49
35.8519,104.251333333333,0,5961.28608923884,40020.4305787037,2009-07-26,10:20:02
35.8482166666667,104.253583333333,0,5951.44356955381,40020.4314814815,2009-07-26,10:21:20
35.8475166666667,104.253983333333,0,5954.72440944882,40020.4316550926,2009-07-26,10:21:35
35.8466,104.254516666667,0,5951.44356955381,40020.4318865741,2009-07-26,10:21:55
35.8459166666667,104.2549,0,5964.56692913386,40020.4320601852,2009-07-26,10:22:10
35.8454333333333,104.255283333333,0,5974.4094488189,40020.4321875,2009-07-26,10:22:21
35.845,104.255983333333,0,5974.4094488189,40020.432349537,2009-07-26,10:22:35
35.8427666666667,104.260933333333,0,5990.81364829396,40020.433287037,2009-07-26,10:23:56
35.8424166666667,104.261333333333,0,5994.09448818898,40020.4333796296,2009-07-26,10:24:04
35.8378166666667,104.264483333333,0,5994.09448818898,40020.4344907407,2009-07-26,10:25:40
35.8360166666667,104.266166666667,0,5990.81364829396,40020.435,2009-07-26,10:26:24
35.8344,104.267433333333,0,5980.97112860892,40020.4354513889,2009-07-26,10:27:03
35.8316166666667,104.269083333333,0,5997.37532808399,40020.4361574074,2009-07-26,10:28:04
35.8254166666667,104.273416666667,0,6023.62204724409,40020.4376967593,2009-07-26,10:30:17
35.8250333333333,104.2738,0,6023.62204724409,40020.4378125,2009-07-26,10:30:27
35.8246166666667,104.274333333333,0,6036.74540682415,40020.4379398148,2009-07-26,10:30:38
35.8215833333333,104.278016666667,0,6062.99212598425,40020.4389236111,2009-07-26,10:32:03
35.82095,104.278533333333,0,6066.27296587927,40020.4391087963,2009-07-26,10:32:19
35.8205166666667,104.278866666667,0,6069.55380577428,40020.4392361111,2009-07-26,10:32:30
35.8172,104.281433333333,0,6069.55380577428,40020.4405208333,2009-07-26,10:34:21
35.8169833333333,104.281583333333,0,6066.27296587927,40020.4406365741,2009-07-26,10:34:31
35.8167333333333,104.281716666667,0,6059.71128608924,40020.4407291667,2009-07-26,10:34:39
35.8162666666667,104.2818,0,6062.99212598425,40020.4408564815,2009-07-26,10:34:50
35.8157,104.28185,0,6062.99212598425,40020.4409953704,2009-07-26,10:35:02
35.8142333333333,104.282033333333,0,6066.27296587927,40020.4413657407,2009-07-26,10:35:34
35.8139,104.282133333333,0,6066.27296587927,40020.4414467593,2009-07-26,10:35:41
35.81365,104.282283333333,0,6069.55380577428,40020.4415162037,2009-07-26,10:35:47
35.8131666666667,104.28255,0,6062.99212598425,40020.4416550926,2009-07-26,10:35:59
35.8118,104.283383333333,0,6069.55380577428,40020.442025463,2009-07-26,10:36:31
35.8113333333333,104.283566666667,0,6072.83464566929,40020.4421412037,2009-07-26,10:36:41
35.8109833333333,104.28365,0,6079.39632545932,40020.4422222222,2009-07-26,10:36:48
35.8105166666667,104.283816666667,0,6079.39632545932,40020.442337963,2009-07-26,10:36:58
35.8100166666667,104.284,0,6082.67716535433,40020.4424652778,2009-07-26,10:37:09
35.80955,104.284216666667,0,6082.67716535433,40020.4425925926,2009-07-26,10:37:20
35.8090333333333,104.284433333333,0,6076.1154855643,40020.4427314815,2009-07-26,10:37:32
35.8083166666667,104.284716666667,0,6085.95800524934,40020.4429166667,2009-07-26,10:37:48
35.8077,104.284866666667,0,6092.51968503937,40020.4430787037,2009-07-26,10:38:02
35.8075333333333,104.28505,0,6089.23884514436,40020.4431365741,2009-07-26,10:38:07
35.8038,104.28495,0,6112.20472440945,40020.4439930556,2009-07-26,10:39:21
35.7970333333333,104.2882,0,6154.85564304462,40020.4456944444,2009-07-26,10:41:48
35.7967166666667,104.288366666667,0,6145.01312335958,40020.4458680556,2009-07-26,10:42:03
35.79635,104.288566666667,0,6145.01312335958,40020.4460648148,2009-07-26,10:42:20
35.7962333333333,104.288683333333,0,6145.01312335958,40020.4464583333,2009-07-26,10:42:54
35.7965666666667,104.288533333333,0,6161.41732283465,40020.4479166667,2009-07-26,10:45:00
35.7968166666667,104.28845,0,6167.97900262467,40020.4480324074,2009-07-26,10:45:10
35.7968833333333,104.288316666667,0,6164.69816272966,40020.4487268519,2009-07-26,10:46:10
35.79655,104.288566666667,0,6161.41732283465,40020.448912037,2009-07-26,10:46:26
35.7959666666667,104.289216666667,0,6154.85564304462,40020.4491666667,2009-07-26,10:46:48
35.79575,104.289666666667,0,6154.85564304462,40020.4492824074,2009-07-26,10:46:58
35.7948166666667,104.293533333333,0,6174.5406824147,40020.4502083333,2009-07-26,10:48:18
35.7942166666667,104.2946,0,6174.5406824147,40020.4505555556,2009-07-26,10:48:48
35.7938666666667,104.295066666667,0,6174.5406824147,40020.4507175926,2009-07-26,10:49:02
35.79245,104.2969,0,6184.38320209974,40020.4513541667,2009-07-26,10:49:57
35.7914,104.298233333333,0,6200.7874015748,40020.4518981481,2009-07-26,10:50:44
35.7908666666667,104.29895,0,6213.91076115486,40020.4522106481,2009-07-26,10:51:11
35.7906,104.299283333333,0,6217.19160104987,40020.4523842593,2009-07-26,10:51:26
35.7903833333333,104.29955,0,6223.75328083989,40020.4525115741,2009-07-26,10:51:37
35.79015,104.29985,0,6227.03412073491,40020.4526388889,2009-07-26,10:51:48
35.7899,104.300183333333,0,6227.03412073491,40020.4527777778,2009-07-26,10:52:00
35.78965,104.300616666667,0,6230.31496062992,40020.4529513889,2009-07-26,10:52:15
35.7893,104.301016666667,0,6233.59580052493,40020.4531828704,2009-07-26,10:52:35
35.7892833333333,104.30125,0,6246.71916010499,40020.4542592593,2009-07-26,10:54:08
35.7893,104.301083333333,0,6282.80839895013,40020.4578587963,2009-07-26,10:59:19
35.7889666666667,104.301183333333,0,6276.2467191601,40020.4583101852,2009-07-26,10:59:58
35.7884666666667,104.301366666667,0,6266.40419947507,40020.4584722222,2009-07-26,11:00:12
35.78805,104.301383333333,0,6256.56167979003,40020.4585532407,2009-07-26,11:00:19
35.7824666666667,104.300916666667,0,6253.28083989501,40020.4596759259,2009-07-26,11:01:56
35.78125,104.300983333333,0,6256.56167979003,40020.4599652778,2009-07-26,11:02:21
35.7807833333333,104.30105,0,6256.56167979003,40020.4600925926,2009-07-26,11:02:32
35.7803666666667,104.3011,0,6263.12335958005,40020.4602083333,2009-07-26,11:02:42
35.7800166666667,104.301133333333,0,6266.40419947507,40020.4603125,2009-07-26,11:02:51
35.77955,104.301266666667,0,6269.68503937008,40020.4604513889,2009-07-26,11:03:03
35.7792666666667,104.301616666667,0,6272.96587926509,40020.4605787037,2009-07-26,11:03:14
35.77905,104.302233333333,0,6272.96587926509,40020.4607291667,2009-07-26,11:03:27
35.77885,104.302633333333,0,6269.68503937008,40020.4608449074,2009-07-26,11:03:37
35.7784833333333,104.303083333333,0,6272.96587926509,40020.4610185185,2009-07-26,11:03:52
35.7779333333333,104.303533333333,0,6282.80839895013,40020.4612731481,2009-07-26,11:04:14
35.7777166666667,104.303966666667,0,6269.68503937008,40020.4613888889,2009-07-26,11:04:24
35.7772,104.305816666667,0,6266.40419947507,40020.4618865741,2009-07-26,11:05:07
35.77715,104.306166666667,0,6266.40419947507,40020.4619675926,2009-07-26,11:05:14
35.7764833333333,104.310583333333,0,6295.93175853018,40020.4630787037,2009-07-26,11:06:50
35.7754166666667,104.314766666667,0,6309.05511811024,40020.4641087963,2009-07-26,11:08:19
35.77425,104.3184,0,6351.70603674541,40020.4652430556,2009-07-26,11:09:57
35.7741666666667,104.318866666667,0,6351.70603674541,40020.4659606481,2009-07-26,11:10:59
35.7741,104.319433333333,0,6348.42519685039,40020.4665046296,2009-07-26,11:11:46
35.7737166666667,104.322883333333,0,6397.63779527559,40020.4674884259,2009-07-26,11:13:11
35.77355,104.32345,0,6410.76115485564,40020.467662037,2009-07-26,11:13:26
35.7727333333333,104.32505,0,6420.60367454068,40020.4681712963,2009-07-26,11:14:10
35.7722166666667,104.325666666667,0,6427.16535433071,40020.4683796296,2009-07-26,11:14:28
35.7718,104.32615,0,6433.72703412074,40020.4685416667,2009-07-26,11:14:42
35.7678666666667,104.330633333333,0,6486.22047244094,40020.4702893518,2009-07-26,11:17:13
35.7672333333333,104.3314,0,6496.06299212598,40020.4706134259,2009-07-26,11:17:41
35.7667333333333,104.332033333333,0,6499.343832021,40020.4708564815,2009-07-26,11:18:02
35.7662666666667,104.332616666667,0,6505.90551181102,40020.4710648148,2009-07-26,11:18:20
35.7661,104.332833333333,0,6525.5905511811,40020.4717476852,2009-07-26,11:19:19
35.7664333333333,104.3324,0,6525.5905511811,40020.4719791667,2009-07-26,11:19:39
35.7667166666667,104.332083333333,0,6512.46719160105,40020.4721064815,2009-07-26,11:19:50
35.7668666666667,104.331883333333,0,6515.74803149606,40020.4722106481,2009-07-26,11:19:59
35.76545,104.3337,0,6528.87139107612,40020.4728819444,2009-07-26,11:20:57
35.76495,104.334383333333,0,6535.43307086614,40020.4731134259,2009-07-26,11:21:17
35.7636,104.33615,0,6548.55643044619,40020.4737615741,2009-07-26,11:22:13
35.7633666666667,104.33645,0,6551.83727034121,40020.4738773148,2009-07-26,11:22:23
35.76175,104.33875,0,6601.0498687664,40020.4749884259,2009-07-26,11:23:59
35.76155,104.33925,0,6614.17322834646,40020.4757523148,2009-07-26,11:25:05
35.76145,104.3396,0,6617.45406824147,40020.4758564815,2009-07-26,11:25:14
35.7613666666667,104.34055,0,6633.85826771654,40020.4761921296,2009-07-26,11:25:43
35.76135,104.341016666667,0,6653.54330708661,40020.4763425926,2009-07-26,11:25:56
35.7612833333333,104.345666666667,0,6715.87926509186,40020.4780092593,2009-07-26,11:28:20
35.7610166666667,104.347466666667,0,6722.44094488189,40020.4786458333,2009-07-26,11:29:15
35.7603166666667,104.34975,0,6738.84514435695,40020.4794907407,2009-07-26,11:30:28
35.7599166666667,104.350966666667,0,6745.40682414698,40020.4799884259,2009-07-26,11:31:11
35.7596833333333,104.351616666667,0,6745.40682414698,40020.4802777778,2009-07-26,11:31:36
35.7593833333333,104.352466666667,0,6738.84514435695,40020.4806365741,2009-07-26,11:32:07
35.7593,104.352683333333,0,6738.84514435695,40020.4807407407,2009-07-26,11:32:16
35.7592166666667,104.352933333333,0,6738.84514435695,40020.4808449074,2009-07-26,11:32:25
35.7563333333333,104.361766666667,0,6748.68766404199,40020.4840162037,2009-07-26,11:36:59
35.7562166666667,104.362166666667,0,6748.68766404199,40020.4841087963,2009-07-26,11:37:07
35.7562,104.362333333333,0,6738.84514435695,40020.4845023148,2009-07-26,11:37:41
35.7558,104.36415,0,6725.7217847769,40020.4851967593,2009-07-26,11:38:41
35.75585,104.366466666667,0,6712.59842519685,40020.4854398148,2009-07-26,11:39:02
35.7565833333333,104.369183333333,0,6669.94750656168,40020.4856944444,2009-07-26,11:39:24
35.7593833333333,104.376266666667,0,6627.29658792651,40020.4870486111,2009-07-26,11:41:21
35.7594333333333,104.3769,0,6620.73490813648,40020.4871759259,2009-07-26,11:41:32
35.7593166666667,104.377483333333,0,6587.92650918635,40020.4877430556,2009-07-26,11:42:21
35.75875,104.378183333333,0,6578.08398950131,40020.4878819444,2009-07-26,11:42:33
35.7408,104.3937,0,6423.8845144357,40020.4910532407,2009-07-26,11:47:07
35.7403833333333,104.394116666667,0,6423.8845144357,40020.4911689815,2009-07-26,11:47:17
35.73935,104.395166666667,0,6423.8845144357,40020.4914699074,2009-07-26,11:47:43
35.73885,104.395666666667,0,6410.76115485564,40020.4916087963,2009-07-26,11:47:55
35.7337,104.400666666667,0,6394.35695538058,40020.4927662037,2009-07-26,11:49:35
35.7281,104.405216666667,0,6391.07611548556,40020.4939583333,2009-07-26,11:51:18
35.7232,104.407883333333,0,6332.02099737533,40020.4948611111,2009-07-26,11:52:36
35.7201666666667,104.409966666667,0,6302.49343832021,40020.4955324074,2009-07-26,11:53:34
35.7195166666667,104.410433333333,0,6312.33595800525,40020.4957523148,2009-07-26,11:53:53
35.7193,104.410583333333,0,6312.33595800525,40020.4958217593,2009-07-26,11:53:59
35.71905,104.410766666667,0,6322.17847769029,40020.4959143519,2009-07-26,11:54:07
35.7186166666667,104.411083333333,0,6328.74015748031,40020.496087963,2009-07-26,11:54:22
35.7181,104.411766666667,0,6338.58267716535,40020.4963194444,2009-07-26,11:54:42
35.7179166666667,104.412216666667,0,6322.17847769029,40020.4964351852,2009-07-26,11:54:52
35.7176333333333,104.412816666667,0,6322.17847769029,40020.4965856481,2009-07-26,11:55:05
35.7155333333333,104.417583333333,0,6315.61679790026,40020.4974768519,2009-07-26,11:56:22
35.7152166666667,104.41875,0,6322.17847769029,40020.4976736111,2009-07-26,11:56:39
35.714,104.4248,0,6315.61679790026,40020.4987152778,2009-07-26,11:58:09
35.7135333333333,104.426333333333,0,6309.05511811024,40020.4989930556,2009-07-26,11:58:33
35.7128333333333,104.428283333333,0,6315.61679790026,40020.4993287037,2009-07-26,11:59:02
35.7127166666667,104.42845,0,6318.89763779527,40020.4997916667,2009-07-26,11:59:42
35.7087833333333,104.43815,0,6295.93175853018,40020.5022337963,2009-07-26,12:03:13
35.7080833333333,104.4398,0,6302.49343832021,40020.5027662037,2009-07-26,12:03:59
35.7078333333333,104.440616666667,0,6299.2125984252,40020.5028935185,2009-07-26,12:04:10
35.7076666666667,104.441533333333,0,6295.93175853018,40020.5030208333,2009-07-26,12:04:21
35.7077,104.4426,0,6295.93175853018,40020.5031712963,2009-07-26,12:04:34
35.7100166666667,104.453733333333,0,6256.56167979003,40020.5047106481,2009-07-26,12:06:47
35.70975,104.454383333333,0,6253.28083989501,40020.5047916667,2009-07-26,12:06:54
35.7095,104.454733333333,0,6253.28083989501,40020.5048611111,2009-07-26,12:07:00
35.71035,104.465033333333,0,6213.91076115486,40020.506412037,2009-07-26,12:09:14
35.7103833333333,104.465433333333,0,6217.19160104987,40020.5066203704,2009-07-26,12:09:32
35.7105166666667,104.46625,0,6220.47244094488,40020.5069097222,2009-07-26,12:09:57
35.7109166666667,104.469016666667,0,6207.34908136483,40020.5075115741,2009-07-26,12:10:49
35.711,104.469516666667,0,6207.34908136483,40020.5077083333,2009-07-26,12:11:06
35.7110833333333,104.470016666667,0,6213.91076115486,40020.5078703704,2009-07-26,12:11:20
35.7112,104.470466666667,0,6210.62992125984,40020.5080092593,2009-07-26,12:11:32
35.7113666666667,104.471066666667,0,6210.62992125984,40020.5081597222,2009-07-26,12:11:45
35.7116666666667,104.4747,0,6210.62992125984,40020.5087731481,2009-07-26,12:12:38
35.7117666666667,104.476066666667,0,6207.34908136483,40020.5089930556,2009-07-26,12:12:57
35.7119333333333,104.476766666667,0,6204.06824146982,40020.5091087963,2009-07-26,12:13:07
35.7136166666667,104.480783333333,0,6190.94488188976,40020.5097800926,2009-07-26,12:14:05
35.7138,104.481983333333,0,6171.25984251968,40020.5099884259,2009-07-26,12:14:23
35.7140166666667,104.483016666667,0,6177.82152230971,40020.5101736111,2009-07-26,12:14:39
35.71445,104.4868,0,6164.69816272966,40020.510775463,2009-07-26,12:15:31
35.7139666666667,104.4919,0,6181.10236220472,40020.5115972222,2009-07-26,12:16:42
35.7143166666667,104.494633333333,0,6174.5406824147,40020.512037037,2009-07-26,12:17:20
35.7147666666667,104.498316666667,0,6164.69816272966,40020.512650463,2009-07-26,12:18:13
35.7150166666667,104.507516666667,0,6122.04724409449,40020.5138888889,2009-07-26,12:20:00
35.7153666666667,104.509166666667,0,6112.20472440945,40020.5140972222,2009-07-26,12:20:18
35.7168,104.5139,0,6062.99212598425,40020.5146412037,2009-07-26,12:21:05
35.7179333333333,104.520416666667,0,6033.46456692913,40020.5155902778,2009-07-26,12:22:27
35.7179333333333,104.521883333333,0,6043.30708661417,40020.5162731481,2009-07-26,12:23:26
35.71795,104.52245,0,6053.14960629921,40020.5169444444,2009-07-26,12:24:24
35.7179333333333,104.52295,0,6053.14960629921,40020.5170601852,2009-07-26,12:24:34
35.7179333333333,104.523716666667,0,6046.58792650919,40020.5172222222,2009-07-26,12:24:48
35.7178166666667,104.523933333333,0,6046.58792650919,40020.5172800926,2009-07-26,12:24:53
35.7175833333333,104.524283333333,0,6053.14960629921,40020.5174421296,2009-07-26,12:25:07
35.7173,104.524466666667,0,6059.71128608924,40020.5178009259,2009-07-26,12:25:38
35.7167166666667,104.524433333333,0,6062.99212598425,40020.5180092593,2009-07-26,12:25:56
35.71615,104.524383333333,0,6069.55380577428,40020.5181712963,2009-07-26,12:26:10
35.7158833333333,104.524383333333,0,6072.83464566929,40020.5182523148,2009-07-26,12:26:17
35.7156333333333,104.52455,0,6072.83464566929,40020.5183564815,2009-07-26,12:26:26
35.7156166666667,104.524716666667,0,6085.95800524934,40020.5186226852,2009-07-26,12:26:49
35.71555,104.52485,0,6105.64304461942,40020.5190046296,2009-07-26,12:27:22
35.7153666666667,104.524933333333,0,6112.20472440945,40020.5193287037,2009-07-26,12:27:50
35.7151833333333,104.524966666667,0,6115.48556430446,40020.5209837963,2009-07-26,12:30:13
35.7152166666667,104.525566666667,0,6115.48556430446,40020.5385648148,2009-07-26,12:55:32
35.7151666666667,104.525366666667,0,6115.48556430446,40020.5386689815,2009-07-26,12:55:41
35.7152333333333,104.525066666667,0,6115.48556430446,40020.5400115741,2009-07-26,12:57:37
35.7151833333333,104.5252,0,6115.48556430446,40020.5400347222,2009-07-26,12:57:39
