# Supplementary material for: Research on differential privacy protection method based on user tendency
Source: PLoS One. 2023 Oct 26;18(10):e0288823. doi: 10.1371/journal.pone.0288823 (PMC10602288; doi:10.1371/journal.pone.0288823)
Supplement: S4 Data — (ZIP) [file pone.0288823.s004.zip › Data 5-4/111/Trajectory/20090727015002.plt]

Geolife trajectory
WGS 84
Altitude is in Feet
Reserved 3
0,2,255,My Track,0,0,2,8421376
0
35.7128333333333,104.525483333333,0,6128.60892388451,40021.076412037,2009-07-27,01:50:02
35.7124333333333,104.5256,0,6128.60892388451,40021.0765162037,2009-07-27,01:50:11
35.7110166666667,104.526366666667,0,6128.60892388451,40021.0769560185,2009-07-27,01:50:49
35.7107166666667,104.526583333333,0,6128.60892388451,40021.0770601852,2009-07-27,01:50:58
35.7103666666667,104.526766666667,0,6128.60892388451,40021.0771759259,2009-07-27,01:51:08
35.7095666666667,104.527333333333,0,6082.67716535433,40021.0774768519,2009-07-27,01:51:34
35.7089666666667,104.527883333333,0,6079.39632545932,40021.0776851852,2009-07-27,01:51:52
35.7086833333333,104.528166666667,0,6076.1154855643,40021.0778009259,2009-07-27,01:52:02
35.70785,104.529133333333,0,6076.1154855643,40021.078125,2009-07-27,01:52:30
35.7072333333333,104.530383333333,0,6085.95800524934,40021.0784837963,2009-07-27,01:53:01
35.7068,104.531616666667,0,6102.36220472441,40021.0787962963,2009-07-27,01:53:28
35.7058166666667,104.534516666667,0,6099.0813648294,40021.079525463,2009-07-27,01:54:31
35.7057,104.534866666667,0,6102.36220472441,40021.0796990741,2009-07-27,01:54:46
35.7053666666667,104.536066666667,0,6108.92388451444,40021.0800115741,2009-07-27,01:55:13
35.7038333333333,104.539933333333,0,6066.27296587927,40021.0809027778,2009-07-27,01:56:30
35.7033333333333,104.54125,0,6072.83464566929,40021.0817939815,2009-07-27,01:57:47
35.70325,104.541383333333,0,6026.90288713911,40021.0871180556,2009-07-27,02:05:27
35.7031333333333,104.54175,0,6036.74540682415,40021.0887384259,2009-07-27,02:07:47
35.7028333333333,104.5425,0,6043.30708661417,40021.0888888889,2009-07-27,02:08:00
35.7020333333333,104.5443,0,6069.55380577428,40021.0892592593,2009-07-27,02:08:32
35.7014333333333,104.545116666667,0,6085.95800524934,40021.0894791667,2009-07-27,02:08:51
35.7008,104.545883333333,0,6089.23884514436,40021.0897337963,2009-07-27,02:09:13
35.7004833333333,104.54625,0,6089.23884514436,40021.089837963,2009-07-27,02:09:22
35.6980166666667,104.549266666667,0,6099.0813648294,40021.0906481481,2009-07-27,02:10:32
35.6956,104.550466666667,0,6108.92388451444,40021.091724537,2009-07-27,02:12:05
35.6953,104.5506,0,6102.36220472441,40021.0918518519,2009-07-27,02:12:16
35.6949333333333,104.55075,0,6095.80052493438,40021.0919675926,2009-07-27,02:12:26
35.6944333333333,104.550983333333,0,6099.0813648294,40021.0921180556,2009-07-27,02:12:39
35.6938,104.55125,0,6095.80052493438,40021.0923032407,2009-07-27,02:12:55
35.69345,104.551416666667,0,6089.23884514436,40021.0924189815,2009-07-27,02:13:05
35.6930166666667,104.551616666667,0,6085.95800524934,40021.0925578704,2009-07-27,02:13:17
35.6925,104.551816666667,0,6079.39632545932,40021.0926967593,2009-07-27,02:13:29
35.692,104.5519,0,6059.71128608924,40021.0928240741,2009-07-27,02:13:40
35.6894833333333,104.551616666667,0,6036.74540682415,40021.0932175926,2009-07-27,02:14:14
35.68905,104.5518,0,6046.58792650919,40021.0933333333,2009-07-27,02:14:24
35.6887666666667,104.552166666667,0,6059.71128608924,40021.0934953704,2009-07-27,02:14:38
35.68865,104.55235,0,6062.99212598425,40021.0936342593,2009-07-27,02:14:50
35.68685,104.55485,0,6056.43044619423,40021.0943055556,2009-07-27,02:15:48
35.6867166666667,104.555033333333,0,6053.14960629921,40021.094375,2009-07-27,02:15:54
35.68655,104.5552,0,6040.02624671916,40021.0946296296,2009-07-27,02:16:16
35.6863333333333,104.555433333333,0,6033.46456692913,40021.094849537,2009-07-27,02:16:35
35.6859666666667,104.555866666667,0,6030.18372703412,40021.0953009259,2009-07-27,02:17:14
35.6857166666667,104.556116666667,0,6033.46456692913,40021.095462963,2009-07-27,02:17:28
35.68555,104.5563,0,6023.62204724409,40021.0960185185,2009-07-27,02:18:16
35.68475,104.557033333333,0,6040.02624671916,40021.0962847222,2009-07-27,02:18:39
35.6845,104.557266666667,0,6043.30708661417,40021.0963657407,2009-07-27,02:18:46
35.6841166666667,104.557616666667,0,6053.14960629921,40021.0964814815,2009-07-27,02:18:56
35.6838833333333,104.5578,0,6059.71128608924,40021.0965625,2009-07-27,02:19:03
35.6835166666667,104.558116666667,0,6076.1154855643,40021.0967013889,2009-07-27,02:19:15
35.6832166666667,104.558366666667,0,6082.67716535433,40021.0968171296,2009-07-27,02:19:25
35.6822666666667,104.559316666667,0,6102.36220472441,40021.0972106481,2009-07-27,02:19:59
35.6818666666667,104.559616666667,0,6105.64304461942,40021.0973263889,2009-07-27,02:20:09
35.6804333333333,104.560866666667,0,6115.48556430446,40021.0977777778,2009-07-27,02:20:48
35.6802166666667,104.561083333333,0,6115.48556430446,40021.0978703704,2009-07-27,02:20:56
35.68015,104.561316666667,0,6141.73228346457,40021.0979166667,2009-07-27,02:21:00
35.6797666666667,104.56155,0,6148.29396325459,40021.0980208333,2009-07-27,02:21:09
35.6793,104.561966666667,0,6145.01312335958,40021.0981712963,2009-07-27,02:21:22
35.6786666666667,104.562433333333,0,6138.45144356955,40021.0983796296,2009-07-27,02:21:40
35.67835,104.562716666667,0,6138.45144356955,40021.0984953704,2009-07-27,02:21:50
35.6771333333333,104.56445,0,6138.45144356955,40021.0990277778,2009-07-27,02:22:36
35.6769166666667,104.564766666667,0,6135.17060367454,40021.0991203704,2009-07-27,02:22:44
35.6762833333333,104.565533333333,0,6131.88976377953,40021.0993055556,2009-07-27,02:23:00
35.6758666666667,104.565966666667,0,6131.88976377953,40021.0994212963,2009-07-27,02:23:10
35.6754666666667,104.56635,0,6135.17060367454,40021.0995486111,2009-07-27,02:23:21
35.6751333333333,104.56665,0,6141.73228346457,40021.0996643519,2009-07-27,02:23:31
35.6736,104.567966666667,0,6151.57480314961,40021.1001967593,2009-07-27,02:24:17
35.6729166666667,104.5685,0,6148.29396325459,40021.1003935185,2009-07-27,02:24:34
35.6723666666667,104.569016666667,0,6151.57480314961,40021.1005555556,2009-07-27,02:24:48
35.6720666666667,104.569266666667,0,6151.57480314961,40021.1006481481,2009-07-27,02:24:56
35.6715,104.569766666667,0,6154.85564304462,40021.1008333333,2009-07-27,02:25:12
35.67105,104.570166666667,0,6154.85564304462,40021.1009722222,2009-07-27,02:25:24
35.6705333333333,104.5706,0,6154.85564304462,40021.1011226852,2009-07-27,02:25:37
35.6700333333333,104.571016666667,0,6158.13648293963,40021.1012731481,2009-07-27,02:25:50
35.66975,104.571266666667,0,6161.41732283465,40021.1013657407,2009-07-27,02:25:58
35.6688833333333,104.572116666667,0,6158.13648293963,40021.1016435185,2009-07-27,02:26:22
35.6684,104.5726,0,6164.69816272966,40021.1017939815,2009-07-27,02:26:35
35.6676,104.573383333333,0,6161.41732283465,40021.102037037,2009-07-27,02:26:56
35.6665666666667,104.574416666667,0,6171.25984251968,40021.1024537037,2009-07-27,02:27:32
35.6644833333333,104.576516666667,0,6171.25984251968,40021.1031597222,2009-07-27,02:28:33
35.6640666666667,104.576966666667,0,6171.25984251968,40021.1032986111,2009-07-27,02:28:45
35.6608333333333,104.58005,0,6154.85564304462,40021.1041666667,2009-07-27,02:30:00
35.6602333333333,104.580616666667,0,6148.29396325459,40021.1043055556,2009-07-27,02:30:12
35.6579,104.582833333333,0,6167.97900262467,40021.1050115741,2009-07-27,02:31:13
35.6535833333333,104.5865,0,6164.69816272966,40021.1060763889,2009-07-27,02:32:45
35.6488333333333,104.5885,0,6174.5406824147,40021.1072800926,2009-07-27,02:34:29
35.6486333333333,104.5886,0,6174.5406824147,40021.1073726852,2009-07-27,02:34:37
35.6468166666667,104.5892,0,6164.69816272966,40021.1077893519,2009-07-27,02:35:13
35.6447666666667,104.589933333333,0,6164.69816272966,40021.1081944444,2009-07-27,02:35:48
35.6437333333333,104.590333333333,0,6161.41732283465,40021.1084027778,2009-07-27,02:36:06
35.6396833333333,104.591266666667,0,6164.69816272966,40021.1093171296,2009-07-27,02:37:25
35.6393166666667,104.59125,0,6164.69816272966,40021.1093981481,2009-07-27,02:37:32
35.6368666666667,104.5913,0,6171.25984251968,40021.1099305556,2009-07-27,02:38:18
35.63645,104.59135,0,6174.5406824147,40021.1100347222,2009-07-27,02:38:27
35.63625,104.591416666667,0,6161.41732283465,40021.1103819444,2009-07-27,02:38:57
35.6364166666667,104.591333333333,0,6187.66404199475,40021.1121527778,2009-07-27,02:41:30
35.636,104.591516666667,0,6181.10236220472,40021.1124537037,2009-07-27,02:41:56
35.6357,104.591683333333,0,6177.82152230971,40021.1125810185,2009-07-27,02:42:07
35.6352333333333,104.59195,0,6171.25984251968,40021.1127546296,2009-07-27,02:42:22
35.6350166666667,104.592033333333,0,6154.85564304462,40021.1151157407,2009-07-27,02:45:46
35.6345,104.592316666667,0,6161.41732283465,40021.1153240741,2009-07-27,02:46:04
35.6339333333333,104.592616666667,0,6174.5406824147,40021.1155092593,2009-07-27,02:46:20
35.6337166666667,104.592733333333,0,6181.10236220472,40021.115625,2009-07-27,02:46:30
35.6335333333333,104.592833333333,0,6184.38320209974,40021.1162152778,2009-07-27,02:47:21
35.6331166666667,104.593083333333,0,6184.38320209974,40021.1163657407,2009-07-27,02:47:34
35.6320666666667,104.593683333333,0,6187.66404199475,40021.1166435185,2009-07-27,02:47:58
35.6311833333333,104.594116666667,0,6184.38320209974,40021.1168518519,2009-07-27,02:48:16
35.6279,104.595833333333,0,6174.5406824147,40021.1176041667,2009-07-27,02:49:21
35.6273333333333,104.596366666667,0,6177.82152230971,40021.1177546296,2009-07-27,02:49:34
35.6268,104.59695,0,6184.38320209974,40021.1179166667,2009-07-27,02:49:48
35.6260166666667,104.597583333333,0,6184.38320209974,40021.1181365741,2009-07-27,02:50:07
35.6235333333333,104.59835,0,6184.38320209974,40021.1186921296,2009-07-27,02:50:55
35.6222333333333,104.598733333333,0,6187.66404199475,40021.1190046296,2009-07-27,02:51:22
35.6217333333333,104.598916666667,0,6190.94488188976,40021.1191319444,2009-07-27,02:51:33
35.6209666666667,104.599333333333,0,6190.94488188976,40021.1193287037,2009-07-27,02:51:50
35.6206666666667,104.5995,0,6197.50656167979,40021.1194097222,2009-07-27,02:51:57
35.6156166666667,104.602066666667,0,6197.50656167979,40021.1205208333,2009-07-27,02:53:33
35.6145833333333,104.602866666667,0,6197.50656167979,40021.1207638889,2009-07-27,02:53:54
35.6117333333333,104.605183333333,0,6217.19160104987,40021.1214351852,2009-07-27,02:54:52
35.6104333333333,104.606216666667,0,6220.47244094488,40021.1217592593,2009-07-27,02:55:20
35.6100333333333,104.606516666667,0,6220.47244094488,40021.1218518519,2009-07-27,02:55:28
35.6091,104.607316666667,0,6213.91076115486,40021.1220717593,2009-07-27,02:55:47
35.6086666666667,104.607583333333,0,6213.91076115486,40021.1221759259,2009-07-27,02:55:56
35.6074833333333,104.60855,0,6207.34908136483,40021.1224768519,2009-07-27,02:56:22
35.60715,104.60885,0,6217.19160104987,40021.1225925926,2009-07-27,02:56:32
35.6069166666667,104.609066666667,0,6236.87664041995,40021.1226736111,2009-07-27,02:56:39
35.6066333333333,104.609183333333,0,6279.52755905512,40021.1228240741,2009-07-27,02:56:52
35.6064166666667,104.60945,0,6259.84251968504,40021.1234837963,2009-07-27,02:57:49
35.60605,104.609733333333,0,6246.71916010499,40021.1236342593,2009-07-27,02:58:02
35.6055833333333,104.610133333333,0,6240.15748031496,40021.1238078704,2009-07-27,02:58:17
35.6052666666667,104.6104,0,6236.87664041995,40021.1239351852,2009-07-27,02:58:28
35.60505,104.610583333333,0,6230.31496062992,40021.1241203704,2009-07-27,02:58:44
35.60315,104.612116666667,0,6213.91076115486,40021.126099537,2009-07-27,03:01:35
35.6028833333333,104.612383333333,0,6207.34908136483,40021.1261805556,2009-07-27,03:01:42
35.6026166666667,104.612566666667,0,6210.62992125984,40021.1262615741,2009-07-27,03:01:49
35.60235,104.612783333333,0,6210.62992125984,40021.1264930556,2009-07-27,03:02:09
35.6021333333333,104.6129,0,6213.91076115486,40021.1266435185,2009-07-27,03:02:22
35.6007666666667,104.6139,0,6213.91076115486,40021.1270486111,2009-07-27,03:02:57
35.5995166666667,104.614916666667,0,6220.47244094488,40021.1273611111,2009-07-27,03:03:24
35.5986666666667,104.615466666667,0,6213.91076115486,40021.1275810185,2009-07-27,03:03:43
35.5984666666667,104.615733333333,0,6217.19160104987,40021.127662037,2009-07-27,03:03:50
35.5969833333333,104.617416666667,0,6223.75328083989,40021.1281365741,2009-07-27,03:04:31
35.59675,104.617716666667,0,6227.03412073491,40021.1282175926,2009-07-27,03:04:38
35.5963333333333,104.61815,0,6230.31496062992,40021.1283564815,2009-07-27,03:04:50
35.5943,104.620466666667,0,6243.43832020997,40021.1289814815,2009-07-27,03:05:44
35.5938,104.620933333333,0,6240.15748031496,40021.1291203704,2009-07-27,03:05:56
35.59345,104.621183333333,0,6240.15748031496,40021.129224537,2009-07-27,03:06:05
35.5931,104.621433333333,0,6240.15748031496,40021.1293518519,2009-07-27,03:06:16
35.59265,104.62175,0,6243.43832020997,40021.1294791667,2009-07-27,03:06:27
35.59235,104.621933333333,0,6246.71916010499,40021.1296064815,2009-07-27,03:06:38
35.5921166666667,104.622133333333,0,6246.71916010499,40021.1302546296,2009-07-27,03:07:34
35.5913666666667,104.6227,0,6243.43832020997,40021.1304976852,2009-07-27,03:07:55
35.5908833333333,104.623,0,6246.71916010499,40021.1306481481,2009-07-27,03:08:08
35.5905833333333,104.623266666667,0,6259.84251968504,40021.1307407407,2009-07-27,03:08:16
35.58955,104.623866666667,0,6256.56167979003,40021.1309606481,2009-07-27,03:08:35
35.5863833333333,104.625566666667,0,6259.84251968504,40021.1316435185,2009-07-27,03:09:34
35.5850833333333,104.626283333333,0,6263.12335958005,40021.1319791667,2009-07-27,03:10:03
35.58295,104.627516666667,0,6269.68503937008,40021.1325,2009-07-27,03:10:48
35.5826833333333,104.627666666667,0,6266.40419947507,40021.1325810185,2009-07-27,03:10:55
35.5822,104.627916666667,0,6286.08923884514,40021.1328356481,2009-07-27,03:11:17
35.58175,104.628116666667,0,6305.77427821522,40021.1333217593,2009-07-27,03:11:59
35.5814333333333,104.6283,0,6299.2125984252,40021.1334953704,2009-07-27,03:12:14
35.58115,104.628466666667,0,6299.2125984252,40021.1339351852,2009-07-27,03:12:52
35.5809333333333,104.628583333333,0,6302.49343832021,40021.1342476852,2009-07-27,03:13:19
35.58075,104.628666666667,0,6305.77427821522,40021.1343287037,2009-07-27,03:13:26
35.5804166666667,104.628866666667,0,6305.77427821522,40021.1344560185,2009-07-27,03:13:37
35.5800833333333,104.629066666667,0,6302.49343832021,40021.1345717593,2009-07-27,03:13:47
35.5796166666667,104.629283333333,0,6305.77427821522,40021.1346990741,2009-07-27,03:13:58
35.57925,104.62945,0,6299.2125984252,40021.1348032407,2009-07-27,03:14:07
35.5789166666667,104.629616666667,0,6299.2125984252,40021.1349074074,2009-07-27,03:14:16
35.5783166666667,104.629733333333,0,6302.49343832021,40021.1350694444,2009-07-27,03:14:30
35.5779166666667,104.629833333333,0,6305.77427821522,40021.1351851852,2009-07-27,03:14:40
35.5776666666667,104.629916666667,0,6302.49343832021,40021.1352662037,2009-07-27,03:14:47
35.57725,104.629983333333,0,6302.49343832021,40021.1353819444,2009-07-27,03:14:57
35.57585,104.630483333333,0,6299.2125984252,40021.1357291667,2009-07-27,03:15:27
35.5753333333333,104.630683333333,0,6299.2125984252,40021.1358564815,2009-07-27,03:15:38
35.5710333333333,104.631116666667,0,6276.2467191601,40021.136875,2009-07-27,03:17:06
35.5701,104.631183333333,0,6269.68503937008,40021.1370949074,2009-07-27,03:17:25
35.5689,104.631216666667,0,6263.12335958005,40021.1373611111,2009-07-27,03:17:48
35.56685,104.63125,0,6256.56167979003,40021.1378587963,2009-07-27,03:18:31
35.5614833333333,104.631716666667,0,6243.43832020997,40021.1390740741,2009-07-27,03:20:16
35.56105,104.631833333333,0,6246.71916010499,40021.1391782407,2009-07-27,03:20:25
35.5607,104.631983333333,0,6243.43832020997,40021.1392824074,2009-07-27,03:20:34
35.5600833333333,104.63215,0,6246.71916010499,40021.1394444444,2009-07-27,03:20:48
35.5598,104.632266666667,0,6246.71916010499,40021.139525463,2009-07-27,03:20:55
35.55955,104.632366666667,0,6250,40021.1400347222,2009-07-27,03:21:39
35.55755,104.63315,0,6246.71916010499,40021.1405902778,2009-07-27,03:22:27
35.5571333333333,104.6333,0,6236.87664041995,40021.1409490741,2009-07-27,03:22:58
35.5568666666667,104.633383333333,0,6233.59580052493,40021.141087963,2009-07-27,03:23:10
35.55645,104.63345,0,6236.87664041995,40021.1412152778,2009-07-27,03:23:21
35.5559666666667,104.633566666667,0,6240.15748031496,40021.1413425926,2009-07-27,03:23:32
35.55545,104.6337,0,6243.43832020997,40021.1414814815,2009-07-27,03:23:44
35.555,104.6338,0,6240.15748031496,40021.1415972222,2009-07-27,03:23:54
35.55455,104.633883333333,0,6240.15748031496,40021.141712963,2009-07-27,03:24:04
35.5540166666667,104.634,0,6236.87664041995,40021.1418518518,2009-07-27,03:24:16
35.5383666666667,104.6365,0,6266.40419947507,40021.146087963,2009-07-27,03:30:22
35.5370666666667,104.6373,0,6272.96587926509,40021.1464467593,2009-07-27,03:30:53
35.5366833333333,104.637683333333,0,6276.2467191601,40021.1465625,2009-07-27,03:31:03
35.536,104.638633333333,0,6286.08923884514,40021.1468055556,2009-07-27,03:31:24
35.5343833333333,104.64265,0,6292.65091863517,40021.1481828704,2009-07-27,03:33:23
35.53285,104.646133333333,0,6282.80839895013,40021.1488541667,2009-07-27,03:34:21
35.53195,104.647333333333,0,6282.80839895013,40021.1490856481,2009-07-27,03:34:41
35.52995,104.649466666667,0,6279.52755905512,40021.1495486111,2009-07-27,03:35:21
35.5259833333333,104.6517,0,6286.08923884514,40021.1503472222,2009-07-27,03:36:30
35.5254833333333,104.652183333333,0,6286.08923884514,40021.150462963,2009-07-27,03:36:40
35.52505,104.65305,0,6286.08923884514,40021.150625,2009-07-27,03:36:54
35.5245,104.655616666667,0,6282.80839895013,40021.1510300926,2009-07-27,03:37:29
35.5240666666667,104.656433333333,0,6289.37007874016,40021.1511805556,2009-07-27,03:37:42
35.5232166666667,104.657383333333,0,6295.93175853018,40021.151412037,2009-07-27,03:38:02
35.5211833333333,104.659533333333,0,6302.49343832021,40021.1519907407,2009-07-27,03:38:52
35.5210333333333,104.6597,0,6305.77427821522,40021.1520833333,2009-07-27,03:39:00
35.5208,104.659933333333,0,6315.61679790026,40021.1524652778,2009-07-27,03:39:33
35.5203166666667,104.660466666667,0,6328.74015748031,40021.152650463,2009-07-27,03:39:49
35.5198833333333,104.660883333333,0,6354.98687664042,40021.1530324074,2009-07-27,03:40:22
35.5197833333333,104.6611,0,6315.61679790026,40021.1565509259,2009-07-27,03:45:26
35.5195166666667,104.6614,0,6312.33595800525,40021.1566782407,2009-07-27,03:45:37
35.5191666666667,104.66165,0,6309.05511811024,40021.1568055556,2009-07-27,03:45:48
35.5189166666667,104.661733333333,0,6309.05511811024,40021.156875,2009-07-27,03:45:54
35.51855,104.661833333333,0,6305.77427821522,40021.1569791667,2009-07-27,03:46:03
35.5183166666667,104.661983333333,0,6295.93175853018,40021.1571064815,2009-07-27,03:46:14
35.51845,104.662316666667,0,6292.65091863517,40021.1572337963,2009-07-27,03:46:25
35.5189,104.662883333333,0,6286.08923884514,40021.1573726852,2009-07-27,03:46:37
35.5191833333333,104.6628,0,6302.49343832021,40021.1575347222,2009-07-27,03:46:51
35.5190833333333,104.663016666667,0,6305.77427821522,40021.1577083333,2009-07-27,03:47:06
35.5191833333333,104.663533333333,0,6302.49343832021,40021.1578935185,2009-07-27,03:47:22
35.51925,104.6638,0,6302.49343832021,40021.1580092593,2009-07-27,03:47:32
35.51945,104.66415,0,6302.49343832021,40021.1581944444,2009-07-27,03:47:48
35.5196,104.66445,0,6302.49343832021,40021.1583796296,2009-07-27,03:48:04
35.5199,104.664883333333,0,6305.77427821522,40021.1587152778,2009-07-27,03:48:33
35.5201833333333,104.66485,0,6312.33595800525,40021.158912037,2009-07-27,03:48:50
35.52035,104.66485,0,6312.33595800525,40021.1591898148,2009-07-27,03:49:14
35.5200333333333,104.664883333333,0,6305.77427821522,40021.1594675926,2009-07-27,03:49:38
35.5198666666667,104.664966666667,0,6302.49343832021,40021.1596064815,2009-07-27,03:49:50
35.5196,104.665216666667,0,6302.49343832021,40021.1597916667,2009-07-27,03:50:06
35.5192833333333,104.665483333333,0,6309.05511811024,40021.1599768519,2009-07-27,03:50:22
35.5190166666667,104.665683333333,0,6309.05511811024,40021.1601157407,2009-07-27,03:50:34
35.5183666666667,104.66615,0,6315.61679790026,40021.1604861111,2009-07-27,03:51:06
35.51795,104.666433333333,0,6318.89763779527,40021.1607060185,2009-07-27,03:51:25
35.5176666666667,104.6666,0,6322.17847769029,40021.1608912037,2009-07-27,03:51:41
35.5173166666667,104.66695,0,6325.4593175853,40021.161087963,2009-07-27,03:51:58
35.5168,104.667283333333,0,6322.17847769029,40021.161412037,2009-07-27,03:52:26
35.5167,104.6674,0,6325.4593175853,40021.1628587963,2009-07-27,03:54:31
35.5167666666667,104.66765,0,6351.70603674541,40021.1634490741,2009-07-27,03:55:22
35.51695,104.667516666667,0,6358.26771653543,40021.1637152778,2009-07-27,03:55:45
35.5163833333333,104.667783333333,0,6341.86351706037,40021.1649768518,2009-07-27,03:57:34
35.5158666666667,104.6682,0,6341.86351706037,40021.1651388889,2009-07-27,03:57:48
35.51215,104.671333333333,0,6351.70603674541,40021.1660532407,2009-07-27,03:59:07
35.49865,104.681066666667,0,6351.70603674541,40021.1689236111,2009-07-27,04:03:15
35.4974333333333,104.682266666667,0,6354.98687664042,40021.1692013889,2009-07-27,04:03:39
35.4959666666667,104.6844,0,6354.98687664042,40021.1695949074,2009-07-27,04:04:13
35.491,104.694383333333,0,6407.48031496063,40021.1714351852,2009-07-27,04:06:52
35.4856666666667,104.69925,0,6400.9186351706,40021.1728356481,2009-07-27,04:08:53
35.4806,104.706416666667,0,6414.04199475066,40021.1743402778,2009-07-27,04:11:03
35.47405,104.721216666667,0,6499.343832021,40021.1783564815,2009-07-27,04:16:50
35.4735666666667,104.722733333333,0,6502.62467191601,40021.1786689815,2009-07-27,04:17:17
35.4693166666667,104.736516666667,0,6450.1312335958,40021.1805439815,2009-07-27,04:19:59
35.46825,104.74425,0,6443.56955380577,40021.1817361111,2009-07-27,04:21:42
35.4678833333333,104.745766666667,0,6427.16535433071,40021.1824768518,2009-07-27,04:22:46
35.4657333333333,104.751266666667,0,6433.72703412074,40021.1834606482,2009-07-27,04:24:11
35.46545,104.751683333333,0,6430.44619422572,40021.1835648148,2009-07-27,04:24:20
35.4650166666667,104.752883333333,0,6400.9186351706,40021.1838194444,2009-07-27,04:24:42
35.4648166666667,104.753433333333,0,6423.8845144357,40021.1844907407,2009-07-27,04:25:40
35.4646333333333,104.754083333333,0,6437.00787401575,40021.1905439815,2009-07-27,04:34:23
35.46355,104.756733333333,0,6420.60367454068,40021.1911226852,2009-07-27,04:35:13
35.4623333333333,104.759766666667,0,6423.8845144357,40021.1917824074,2009-07-27,04:36:10
35.4620166666667,104.760683333333,0,6430.44619422572,40021.192037037,2009-07-27,04:36:32
35.4616166666667,104.762116666667,0,6443.56955380577,40021.1924305556,2009-07-27,04:37:06
35.4614666666667,104.76265,0,6446.85039370079,40021.1925810185,2009-07-27,04:37:19
35.46125,104.763833333333,0,6453.41207349081,40021.1928819444,2009-07-27,04:37:45
35.4592,104.772566666667,0,6433.72703412074,40021.1941782407,2009-07-27,04:39:37
35.4571,104.777466666667,0,6476.37795275591,40021.1952314815,2009-07-27,04:41:08
35.4565166666667,104.778833333333,0,6489.50131233596,40021.1955439815,2009-07-27,04:41:35
35.45625,104.779466666667,0,6492.78215223097,40021.1956944444,2009-07-27,04:41:48
35.4518,104.795916666667,0,6496.06299212598,40021.1984490741,2009-07-27,04:45:46
35.4516666666667,104.797883333333,0,6492.78215223097,40021.1987152778,2009-07-27,04:46:09
35.4517666666667,104.798966666667,0,6489.50131233596,40021.1988657407,2009-07-27,04:46:22
35.4519166666667,104.799983333333,0,6499.343832021,40021.1997800926,2009-07-27,04:47:41
35.4525333333333,104.820333333333,0,6571.52230971129,40021.2044675926,2009-07-27,04:54:26
35.45225,104.82395,0,6607.61154855643,40021.205625,2009-07-27,04:56:06
35.4525,104.82725,0,6624.0157480315,40021.2065162037,2009-07-27,04:57:23
35.4525833333333,104.827483333333,0,6624.0157480315,40021.207037037,2009-07-27,04:58:08
35.4528166666667,104.830483333333,0,6637.13910761155,40021.2077314815,2009-07-27,04:59:08
35.45315,104.834416666667,0,6630.57742782152,40021.2085069444,2009-07-27,05:00:15
35.4530833333333,104.836633333333,0,6620.73490813648,40021.209212963,2009-07-27,05:01:16
35.4527833333333,104.84415,0,6558.39895013123,40021.2102893519,2009-07-27,05:02:49
35.4524333333333,104.845216666667,0,6548.55643044619,40021.2104050926,2009-07-27,05:02:59
35.4520666666667,104.8458,0,6545.27559055118,40021.2104861111,2009-07-27,05:03:06
35.45075,104.846766666667,0,6538.71391076115,40021.2107291667,2009-07-27,05:03:27
35.4496833333333,104.84735,0,6532.15223097113,40021.2109606481,2009-07-27,05:03:47
35.4458833333333,104.849516666667,0,6528.87139107612,40021.2118402778,2009-07-27,05:05:03
35.4453666666667,104.849983333333,0,6532.15223097113,40021.2119791667,2009-07-27,05:05:15
35.44495,104.850516666667,0,6538.71391076115,40021.2121296296,2009-07-27,05:05:28
35.4446833333333,104.851016666667,0,6541.99475065617,40021.2122569444,2009-07-27,05:05:39
35.4418666666667,104.857833333333,0,6564.96062992126,40021.2138425926,2009-07-27,05:07:56
35.44125,104.8594,0,6581.36482939633,40021.2142013889,2009-07-27,05:08:27
35.4402166666667,104.8623,0,6620.73490813648,40021.2150925926,2009-07-27,05:09:44
35.43955,104.8644,0,6646.98162729659,40021.2157407407,2009-07-27,05:10:40
35.4379,104.869766666667,0,6706.03674540682,40021.2176388889,2009-07-27,05:13:24
35.4378666666667,104.869933333333,0,6699.4750656168,40021.218912037,2009-07-27,05:15:14
35.4373166666667,104.871716666667,0,6715.87926509186,40021.2196759259,2009-07-27,05:16:20
35.4368,104.873366666667,0,6732.28346456693,40021.2207175926,2009-07-27,05:17:50
35.4365833333333,104.874033333333,0,6738.84514435695,40021.2209027778,2009-07-27,05:18:06
35.43645,104.874483333333,0,6738.84514435695,40021.2210185185,2009-07-27,05:18:16
35.4333166666667,104.884333333333,0,6804.46194225722,40021.2234027778,2009-07-27,05:21:42
35.4326,104.885883333333,0,6817.58530183727,40021.2243634259,2009-07-27,05:23:05
35.4323,104.886433333333,0,6824.1469816273,40021.224525463,2009-07-27,05:23:19
35.4317833333333,104.887316666667,0,6833.98950131234,40021.2248148148,2009-07-27,05:23:44
35.43095,104.8886,0,6843.83202099738,40021.2252546296,2009-07-27,05:24:22
35.4294333333333,104.890516666667,0,6853.67454068241,40021.2261342593,2009-07-27,05:25:38
35.4291166666667,104.890916666667,0,6856.95538057743,40021.2262847222,2009-07-27,05:25:51
35.4277666666667,104.892566666667,0,6863.51706036745,40021.2272222222,2009-07-27,05:27:12
35.4268333333333,104.893733333333,0,6870.07874015748,40021.2276157407,2009-07-27,05:27:46
35.4248166666667,104.8961,0,6879.92125984252,40021.2282986111,2009-07-27,05:28:45
35.4245333333333,104.896383333333,0,6883.20209973753,40021.2283796296,2009-07-27,05:28:52
35.42125,104.89945,0,6860.23622047244,40021.2291319444,2009-07-27,05:29:57
35.4206833333333,104.8999,0,6863.51706036745,40021.2292939815,2009-07-27,05:30:11
35.4208333333333,104.899783333333,0,6847.11286089239,40021.2300694444,2009-07-27,05:31:18
35.4205,104.900083333333,0,6853.67454068241,40021.2302546296,2009-07-27,05:31:34
35.4201833333333,104.900333333333,0,6863.51706036745,40021.2303819444,2009-07-27,05:31:45
35.4199833333333,104.900483333333,0,6870.07874015748,40021.230462963,2009-07-27,05:31:52
35.4196,104.900766666667,0,6876.64041994751,40021.2306481482,2009-07-27,05:32:08
35.4192,104.90105,0,6883.20209973753,40021.2308217593,2009-07-27,05:32:23
35.4188333333333,104.901316666667,0,6889.76377952756,40021.2309722222,2009-07-27,05:32:36
35.4186,104.901466666667,0,6889.76377952756,40021.2310648148,2009-07-27,05:32:44
35.4182833333333,104.901666666667,0,6896.32545931759,40021.2311921296,2009-07-27,05:32:55
35.4179,104.90195,0,6899.6062992126,40021.2313425926,2009-07-27,05:33:08
35.4176666666667,104.9021,0,6902.88713910761,40021.2314351852,2009-07-27,05:33:16
35.4173,104.902316666667,0,6906.16797900262,40021.2315625,2009-07-27,05:33:27
35.41695,104.902533333333,0,6909.44881889764,40021.2316898148,2009-07-27,05:33:38
35.41665,104.902683333333,0,6909.44881889764,40021.2317939815,2009-07-27,05:33:47
35.4163,104.902916666667,0,6909.44881889764,40021.2319328704,2009-07-27,05:33:59
35.4159666666667,104.903083333333,0,6912.72965879265,40021.2320486111,2009-07-27,05:34:09
35.4155166666667,104.90335,0,6909.44881889764,40021.2321990741,2009-07-27,05:34:22
35.4142333333333,104.903966666667,0,6916.01049868766,40021.2325578704,2009-07-27,05:34:53
35.4134333333333,104.904366666667,0,6912.72965879265,40021.2327777778,2009-07-27,05:35:12
35.4128166666667,104.904633333333,0,6919.29133858268,40021.2329398148,2009-07-27,05:35:26
35.4122,104.904866666667,0,6919.29133858268,40021.2331018519,2009-07-27,05:35:40
35.41155,104.9051,0,6929.13385826772,40021.233287037,2009-07-27,05:35:56
35.4110166666667,104.905283333333,0,6919.29133858268,40021.2340046296,2009-07-27,05:36:58
35.4106666666667,104.9054,0,6922.57217847769,40021.234212963,2009-07-27,05:37:16
35.4103833333333,104.905483333333,0,6929.13385826772,40021.2343171296,2009-07-27,05:37:25
35.4099666666667,104.905616666667,0,6938.97637795276,40021.2344791667,2009-07-27,05:37:39
35.4093166666667,104.905816666667,0,6952.09973753281,40021.2347453704,2009-07-27,05:38:02
35.4091166666667,104.905866666667,0,6955.38057742782,40021.2348263889,2009-07-27,05:38:09
35.4089,104.905933333333,0,6961.94225721785,40021.2349074074,2009-07-27,05:38:16
35.40865,104.906016666667,0,6965.22309711286,40021.235,2009-07-27,05:38:24
35.4082333333333,104.906116666667,0,6975.0656167979,40021.235150463,2009-07-27,05:38:37
35.4079666666667,104.9062,0,6975.0656167979,40021.2352546296,2009-07-27,05:38:46
35.4071166666667,104.906483333333,0,6988.18897637795,40021.235625,2009-07-27,05:39:18
35.40545,104.90695,0,7014.43569553806,40021.2363657407,2009-07-27,05:40:22
35.4014333333333,104.908166666667,0,7063.64829396325,40021.2380671296,2009-07-27,05:42:49
35.4012166666667,104.90825,0,7063.64829396325,40021.2381365741,2009-07-27,05:42:55
35.4009666666667,104.908316666667,0,7063.64829396325,40021.2382175926,2009-07-27,05:43:02
35.4007666666667,104.908383333333,0,7060.36745406824,40021.2386574074,2009-07-27,05:43:40
35.4004333333333,104.9085,0,7057.08661417323,40021.2387731481,2009-07-27,05:43:50
35.3998166666667,104.90865,0,7053.80577427821,40021.2389583333,2009-07-27,05:44:06
35.3993333333333,104.90875,0,7047.24409448819,40021.2390972222,2009-07-27,05:44:18
35.3989333333333,104.908816666667,0,7050.5249343832,40021.239224537,2009-07-27,05:44:29
35.39845,104.908883333333,0,7050.5249343832,40021.2393518519,2009-07-27,05:44:40
35.3954,104.90895,0,7030.83989501312,40021.2399189815,2009-07-27,05:45:29
35.3921666666667,104.908733333333,0,7011.15485564304,40021.2403587963,2009-07-27,05:46:07
35.39175,104.908783333333,0,7017.71653543307,40021.2404513889,2009-07-27,05:46:15
35.3914333333333,104.908816666667,0,7024.2782152231,40021.2405439815,2009-07-27,05:46:23
35.3911333333333,104.908816666667,0,7027.55905511811,40021.2406481481,2009-07-27,05:46:32
35.3904666666667,104.909,0,7020.99737532808,40021.2416782407,2009-07-27,05:48:01
35.3900833333333,104.909133333333,0,7030.83989501312,40021.2418287037,2009-07-27,05:48:14
35.3892833333333,104.909483333333,0,7040.68241469816,40021.2421643519,2009-07-27,05:48:43
35.3890166666667,104.909633333333,0,7047.24409448819,40021.2422800926,2009-07-27,05:48:53
35.3888,104.909716666667,0,7050.5249343832,40021.2423611111,2009-07-27,05:49:00
35.38845,104.909883333333,0,7053.80577427821,40021.2425,2009-07-27,05:49:12
35.3881833333333,104.910016666667,0,7057.08661417323,40021.2426041667,2009-07-27,05:49:21
35.3878666666667,104.91015,0,7060.36745406824,40021.2427314815,2009-07-27,05:49:32
35.38755,104.9103,0,7063.64829396325,40021.2428472222,2009-07-27,05:49:42
35.3873166666667,104.910366666667,0,7060.36745406824,40021.2429282407,2009-07-27,05:49:49
35.3869166666667,104.910483333333,0,7063.64829396325,40021.2430671296,2009-07-27,05:50:01
35.3866666666667,104.910516666667,0,7073.49081364829,40021.2438425926,2009-07-27,05:51:08
35.3863166666667,104.910583333333,0,7076.77165354331,40021.2439583333,2009-07-27,05:51:18
35.3859166666667,104.910616666667,0,7076.77165354331,40021.2440740741,2009-07-27,05:51:28
35.3843833333333,104.910466666667,0,7053.80577427821,40021.244375,2009-07-27,05:51:54
35.3820833333333,104.91025,0,7053.80577427821,40021.2448148148,2009-07-27,05:52:32
35.3808333333333,104.9104,0,7060.36745406824,40021.2453472222,2009-07-27,05:53:18
35.37975,104.910716666667,0,7076.77165354331,40021.2458680556,2009-07-27,05:54:03
35.3792,104.910883333333,0,7086.61417322835,40021.2461458333,2009-07-27,05:54:27
35.3788666666667,104.911,0,7093.17585301837,40021.2463194444,2009-07-27,05:54:42
35.3786833333333,104.911033333333,0,7096.45669291339,40021.246412037,2009-07-27,05:54:50
35.3784166666667,104.911133333333,0,7099.7375328084,40021.2465509259,2009-07-27,05:55:02
35.3782166666667,104.911183333333,0,7103.01837270341,40021.2466666667,2009-07-27,05:55:12
35.3773333333333,104.911466666667,0,7132.54593175853,40021.2480555556,2009-07-27,05:57:12
35.3768166666667,104.911583333333,0,7145.66929133858,40021.2483101852,2009-07-27,05:57:34
35.3766,104.91165,0,7148.9501312336,40021.2484259259,2009-07-27,05:57:44
35.3761166666667,104.9117,0,7171.91601049869,40021.2486458333,2009-07-27,05:58:03
35.3736,104.912016666667,0,7214.56692913386,40021.2498958333,2009-07-27,05:59:51
35.37165,104.912016666667,0,7234.25196850394,40021.2506944444,2009-07-27,06:01:00
35.3712833333333,104.912,0,7237.53280839895,40021.2508101852,2009-07-27,06:01:10
35.3709333333333,104.911983333333,0,7237.53280839895,40021.2509143518,2009-07-27,06:01:19
35.3705333333333,104.91195,0,7237.53280839895,40021.2510416667,2009-07-27,06:01:30
35.3701166666667,104.911916666667,0,7237.53280839895,40021.2511574074,2009-07-27,06:01:40
35.3696666666667,104.911866666667,0,7237.53280839895,40021.2512962963,2009-07-27,06:01:52
35.3693,104.911833333333,0,7240.81364829396,40021.251412037,2009-07-27,06:02:02
35.36895,104.9118,0,7247.37532808399,40021.2515162037,2009-07-27,06:02:11
35.3684666666667,104.9118,0,7253.93700787402,40021.2516898148,2009-07-27,06:02:26
35.3682166666667,104.9118,0,7244.09448818898,40021.2526157407,2009-07-27,06:03:46
35.3677833333333,104.9118,0,7247.37532808399,40021.2527430556,2009-07-27,06:03:57
35.3673166666667,104.91185,0,7250.656167979,40021.2528703704,2009-07-27,06:04:08
35.3668166666667,104.911933333333,0,7250.656167979,40021.2529976852,2009-07-27,06:04:19
35.3656166666667,104.912283333333,0,7257.21784776903,40021.2533101852,2009-07-27,06:04:46
35.3636833333333,104.9132,0,7267.06036745407,40021.2538541667,2009-07-27,06:05:33
35.3633,104.91345,0,7267.06036745407,40021.2539699074,2009-07-27,06:05:43
35.3629,104.913666666667,0,7267.06036745407,40021.2540972222,2009-07-27,06:05:54
35.3624833333333,104.913883333333,0,7270.34120734908,40021.2542361111,2009-07-27,06:06:06
35.36205,104.914116666667,0,7273.62204724409,40021.254375,2009-07-27,06:06:18
35.3616333333333,104.914333333333,0,7276.90288713911,40021.2545138889,2009-07-27,06:06:30
35.3613,104.914483333333,0,7280.18372703412,40021.2546180556,2009-07-27,06:06:39
35.3608833333333,104.9147,0,7283.46456692913,40021.2547453704,2009-07-27,06:06:50
35.3602166666667,104.915033333333,0,7286.74540682415,40021.2549421296,2009-07-27,06:07:07
35.3595166666667,104.915316666667,0,7290.02624671916,40021.2551388889,2009-07-27,06:07:24
35.3593,104.915366666667,0,7290.02624671916,40021.2551967593,2009-07-27,06:07:29
35.3588333333333,104.915516666667,0,7293.30708661417,40021.2553240741,2009-07-27,06:07:40
35.3585666666667,104.91555,0,7290.02624671916,40021.2553935185,2009-07-27,06:07:46
35.3578666666667,104.91575,0,7290.02624671916,40021.2555671296,2009-07-27,06:08:01
35.3564333333333,104.916083333333,0,7293.30708661417,40021.2559027778,2009-07-27,06:08:30
35.3558,104.916333333333,0,7299.8687664042,40021.2560648148,2009-07-27,06:08:44
35.3554333333333,104.916516666667,0,7309.71128608924,40021.2561689815,2009-07-27,06:08:53
35.3550333333333,104.9168,0,7316.27296587927,40021.2562962963,2009-07-27,06:09:04
35.3547666666667,104.916983333333,0,7319.55380577428,40021.2563888889,2009-07-27,06:09:12
35.3544,104.917316666667,0,7322.83464566929,40021.2565393519,2009-07-27,06:09:25
35.35405,104.917683333333,0,7322.83464566929,40021.2567013889,2009-07-27,06:09:39
35.3536166666667,104.918166666667,0,7329.39632545932,40021.2569444444,2009-07-27,06:10:00
35.3534333333333,104.918366666667,0,7335.95800524934,40021.2582175926,2009-07-27,06:11:50
35.3533166666667,104.918516666667,0,7316.27296587927,40021.2629513889,2009-07-27,06:18:39
35.3531,104.918783333333,0,7329.39632545932,40021.2636342593,2009-07-27,06:19:38
35.3527,104.919133333333,0,7332.67716535433,40021.2638194444,2009-07-27,06:19:54
35.3524166666667,104.91945,0,7335.95800524934,40021.2639467593,2009-07-27,06:20:05
35.3519,104.920066666667,0,7345.80052493438,40021.264224537,2009-07-27,06:20:29
35.3516333333333,104.920366666667,0,7352.36220472441,40021.2643518519,2009-07-27,06:20:40
35.3514,104.920633333333,0,7355.64304461942,40021.2644675926,2009-07-27,06:20:50
35.3511,104.920933333333,0,7358.92388451444,40021.2646064815,2009-07-27,06:21:02
35.3508166666667,104.9212,0,7362.20472440945,40021.2647222222,2009-07-27,06:21:12
35.3505166666667,104.921433333333,0,7365.48556430446,40021.264837963,2009-07-27,06:21:22
35.3501666666667,104.921633333333,0,7365.48556430446,40021.2649652778,2009-07-27,06:21:33
35.34985,104.921766666667,0,7368.76640419947,40021.2650694444,2009-07-27,06:21:42
35.3496,104.921833333333,0,7368.76640419947,40021.265150463,2009-07-27,06:21:49
35.3491833333333,104.92195,0,7368.76640419947,40021.2652662037,2009-07-27,06:21:59
35.3487333333333,104.921983333333,0,7372.04724409449,40021.2653819444,2009-07-27,06:22:09
35.3483,104.922033333333,0,7372.04724409449,40021.2654976852,2009-07-27,06:22:19
35.34785,104.922083333333,0,7378.60892388451,40021.2656134259,2009-07-27,06:22:29
35.34735,104.922133333333,0,7381.88976377953,40021.2657407407,2009-07-27,06:22:40
35.3468833333333,104.922166666667,0,7385.17060367454,40021.2658680556,2009-07-27,06:22:51
35.3464333333333,104.9222,0,7391.73228346457,40021.2659837963,2009-07-27,06:23:01
35.3462333333333,104.922316666667,0,7388.45144356955,40021.2660648148,2009-07-27,06:23:08
35.346,104.922316666667,0,7391.73228346457,40021.266875,2009-07-27,06:24:18
35.3456,104.922283333333,0,7401.57480314961,40021.2671527778,2009-07-27,06:24:42
35.3451666666667,104.922383333333,0,7404.85564304462,40021.2672800926,2009-07-27,06:24:53
35.3447833333333,104.9225,0,7404.85564304462,40021.2674074074,2009-07-27,06:25:04
35.34435,104.922716666667,0,7404.85564304462,40021.2675462963,2009-07-27,06:25:16
35.3439166666667,104.922983333333,0,7408.13648293963,40021.2676967593,2009-07-27,06:25:29
35.3435,104.9233,0,7408.13648293963,40021.2678587963,2009-07-27,06:25:43
35.3433333333333,104.92355,0,7411.41732283465,40021.2684259259,2009-07-27,06:26:32
35.34285,104.923816666667,0,7417.97900262467,40021.2687037037,2009-07-27,06:26:56
35.3422166666667,104.924366666667,0,7424.5406824147,40021.2689467593,2009-07-27,06:27:17
35.3403833333333,104.926016666667,0,7434.38320209974,40021.2696296296,2009-07-27,06:28:16
35.3396666666667,104.926533333333,0,7424.5406824147,40021.2698611111,2009-07-27,06:28:36
35.3389,104.92705,0,7427.82152230971,40021.2700925926,2009-07-27,06:28:56
35.3384833333333,104.927266666667,0,7427.82152230971,40021.2702083333,2009-07-27,06:29:06
35.3380333333333,104.927516666667,0,7431.10236220472,40021.2703356481,2009-07-27,06:29:17
35.3374833333333,104.927783333333,0,7431.10236220472,40021.270474537,2009-07-27,06:29:29
35.3345666666667,104.928716666667,0,7444.22572178478,40021.2711458333,2009-07-27,06:30:27
35.3341333333333,104.928783333333,0,7444.22572178478,40021.27125,2009-07-27,06:30:36
35.3337666666667,104.92885,0,7444.22572178478,40021.2713541667,2009-07-27,06:30:45
35.3333666666667,104.928883333333,0,7447.50656167979,40021.2714699074,2009-07-27,06:30:55
35.3330333333333,104.928916666667,0,7447.50656167979,40021.2715740741,2009-07-27,06:31:04
35.3327333333333,104.928933333333,0,7444.22572178478,40021.2716782407,2009-07-27,06:31:13
35.3323833333333,104.928966666667,0,7447.50656167979,40021.2719791667,2009-07-27,06:31:39
35.3320666666667,104.929,0,7447.50656167979,40021.2720949074,2009-07-27,06:31:49
35.3317166666667,104.929033333333,0,7447.50656167979,40021.2722106481,2009-07-27,06:31:59
35.3312833333333,104.929083333333,0,7440.94488188976,40021.272337963,2009-07-27,06:32:10
35.3309666666667,104.9292,0,7467.19160104987,40021.2738194444,2009-07-27,06:34:18
35.3305666666667,104.9291,0,7473.75328083989,40021.2744675926,2009-07-27,06:35:14
35.32895,104.9293,0,7470.47244094488,40021.2748148148,2009-07-27,06:35:44
35.3286833333333,104.9294,0,7460.62992125984,40021.2755902778,2009-07-27,06:36:51
35.3283333333333,104.929483333333,0,7460.62992125984,40021.2757060185,2009-07-27,06:37:01
35.3278666666667,104.92955,0,7463.91076115486,40021.2758449074,2009-07-27,06:37:13
35.3275,104.9297,0,7460.62992125984,40021.2759259259,2009-07-27,06:37:20
35.3261833333333,104.930683333333,0,7460.62992125984,40021.2762731481,2009-07-27,06:37:50
35.3254666666667,104.931616666667,0,7454.06824146982,40021.2764814815,2009-07-27,06:38:08
35.32495,104.93275,0,7450.7874015748,40021.2766898148,2009-07-27,06:38:26
35.3246166666667,104.934033333333,0,7447.50656167979,40021.2769212963,2009-07-27,06:38:46
35.3246,104.9347,0,7447.50656167979,40021.2771990741,2009-07-27,06:39:10
35.3245166666667,104.93495,0,7447.50656167979,40021.2776041667,2009-07-27,06:39:45
35.3244333333333,104.93565,0,7450.7874015748,40021.2779166667,2009-07-27,06:40:12
35.3243833333333,104.936066666667,0,7454.06824146982,40021.2781944444,2009-07-27,06:40:36
35.3237666666667,104.944533333333,0,7467.19160104987,40021.2802314815,2009-07-27,06:43:32
35.32385,104.9454,0,7477.03412073491,40021.2810416667,2009-07-27,06:44:42
35.32415,104.94645,0,7490.15748031496,40021.2813194444,2009-07-27,06:45:06
35.32485,104.947633333333,0,7496.71916010499,40021.2816435185,2009-07-27,06:45:34
35.3262166666667,104.949133333333,0,7506.56167979003,40021.2821759259,2009-07-27,06:46:20
35.3264666666667,104.949433333333,0,7509.84251968504,40021.282337963,2009-07-27,06:46:34
35.3299166666667,104.9533,0,7450.7874015748,40021.2831134259,2009-07-27,06:47:41
35.3300166666667,104.95355,0,7457.34908136483,40021.2841666667,2009-07-27,06:49:12
35.3302,104.95425,0,7457.34908136483,40021.2843287037,2009-07-27,06:49:26
35.3302666666667,104.956766666667,0,7467.19160104987,40021.2852083333,2009-07-27,06:50:42
35.3302833333333,104.9596,0,7473.75328083989,40021.2861805556,2009-07-27,06:52:06
35.3302,104.9605,0,7460.62992125984,40021.286412037,2009-07-27,06:52:26
35.3299166666667,104.961616666667,0,7444.22572178478,40021.2866319444,2009-07-27,06:52:45
35.3292666666667,104.963,0,7424.5406824147,40021.2868402778,2009-07-27,06:53:03
35.3282666666667,104.964233333333,0,7398.29396325459,40021.2869907407,2009-07-27,06:53:16
35.3268,104.965116666667,0,7365.48556430446,40021.2871527778,2009-07-27,06:53:30
35.3204666666667,104.965983333333,0,7260.49868766404,40021.2877199074,2009-07-27,06:54:19
35.3190666666667,104.966883333333,0,7237.53280839895,40021.2878703704,2009-07-27,06:54:32
35.3182333333333,104.967916666667,0,7208.00524934383,40021.287974537,2009-07-27,06:54:41
35.3174833333333,104.969733333333,0,7181.75853018373,40021.288125,2009-07-27,06:54:54
35.3173333333333,104.97055,0,7175.1968503937,40021.2882175926,2009-07-27,06:55:02
35.3174333333333,104.97025,0,7181.75853018373,40021.288599537,2009-07-27,06:55:35
35.3172166666667,104.971383333333,0,7168.63517060367,40021.2891666667,2009-07-27,06:56:24
35.3164333333333,104.979733333333,0,7112.86089238845,40021.2903819444,2009-07-27,06:58:09
35.3154833333333,104.982566666667,0,7089.89501312336,40021.2908449074,2009-07-27,06:58:49
35.31495,104.983816666667,0,7066.92913385827,40021.2923842593,2009-07-27,07:01:02
35.31385,104.986566666667,0,7024.2782152231,40021.2927083333,2009-07-27,07:01:30
35.31355,104.986833333333,0,7024.2782152231,40021.2927662037,2009-07-27,07:01:35
35.3131666666667,104.986866666667,0,7020.99737532808,40021.2928819444,2009-07-27,07:01:45
35.3127666666667,104.987016666667,0,7017.71653543307,40021.2929861111,2009-07-27,07:01:54
35.3125666666667,104.987433333333,0,7020.99737532808,40021.2931018519,2009-07-27,07:02:04
35.3125666666667,104.987916666667,0,7020.99737532808,40021.2932060185,2009-07-27,07:02:13
35.3123833333333,104.9888,0,7020.99737532808,40021.2934837963,2009-07-27,07:02:37
35.3125833333333,104.988783333333,0,6984.90813648294,40021.3346759259,2009-07-27,08:01:56
35.3124666666667,104.988783333333,0,7050.5249343832,40021.335787037,2009-07-27,08:03:32
35.3123166666667,104.98885,0,7070.20997375328,40021.3379513889,2009-07-27,08:06:39
35.3125166666667,104.988216666667,0,7053.80577427821,40021.3382407407,2009-07-27,08:07:04
35.31255,104.987683333333,0,7043.96325459318,40021.3384259259,2009-07-27,08:07:20
35.3125833333333,104.987233333333,0,7040.68241469816,40021.3385532407,2009-07-27,08:07:31
35.3128333333333,104.98705,0,7050.5249343832,40021.3386921296,2009-07-27,08:07:43
35.3131,104.987016666667,0,7050.5249343832,40021.3387962963,2009-07-27,08:07:52
35.3134666666667,104.986933333333,0,7053.80577427821,40021.338912037,2009-07-27,08:08:02
35.3136666666667,104.987166666667,0,7063.64829396325,40021.3389814815,2009-07-27,08:08:08
35.3135,104.988116666667,0,7066.92913385827,40021.3393518519,2009-07-27,08:08:40
35.3129833333333,104.98995,0,7060.36745406824,40021.3399768519,2009-07-27,08:09:34
35.3127833333333,104.990583333333,0,7096.45669291339,40021.3401851852,2009-07-27,08:09:52
35.3117333333333,104.994,0,7096.45669291339,40021.3412847222,2009-07-27,08:11:27
35.3115666666667,104.995333333333,0,7096.45669291339,40021.3416435185,2009-07-27,08:11:58
35.3115833333333,104.996366666667,0,7076.77165354331,40021.3423726852,2009-07-27,08:13:01
35.3117833333333,104.9994,0,7027.55905511811,40021.3427777778,2009-07-27,08:13:36
35.3114666666667,105.000633333333,0,7020.99737532808,40021.3429166667,2009-07-27,08:13:48
35.3110333333333,105.001533333333,0,7014.43569553806,40021.3430324074,2009-07-27,08:13:58
35.3080166666667,105.006333333333,0,7037.40157480315,40021.3440046296,2009-07-27,08:15:22
35.30785,105.006566666667,0,7040.68241469816,40021.3440856481,2009-07-27,08:15:29
35.3076,105.006966666667,0,7040.68241469816,40021.344212963,2009-07-27,08:15:40
35.307,105.007933333333,0,7050.5249343832,40021.3444791667,2009-07-27,08:16:03
35.3003,105.018766666667,0,7020.99737532808,40021.3468055556,2009-07-27,08:19:24
35.29675,105.0314,0,6994.75065616798,40021.3487384259,2009-07-27,08:22:11
35.29515,105.033966666667,0,6981.62729658793,40021.3491435185,2009-07-27,08:22:46
35.2939333333333,105.035516666667,0,6984.90813648294,40021.3505555556,2009-07-27,08:24:48
35.2937666666667,105.035766666667,0,6988.18897637795,40021.3511458333,2009-07-27,08:25:39
35.2872,105.0439,0,6988.18897637795,40021.3527546296,2009-07-27,08:27:58
35.28225,105.047333333333,0,7001.31233595801,40021.3540509259,2009-07-27,08:29:50
35.2809833333333,105.048483333333,0,6988.18897637795,40021.3543634259,2009-07-27,08:30:17
35.2808833333333,105.048733333333,0,6988.18897637795,40021.3549305556,2009-07-27,08:31:06
35.2766666666667,105.052733333333,0,7011.15485564304,40021.3562731481,2009-07-27,08:33:02
35.2766,105.052866666667,0,7007.87401574803,40021.356712963,2009-07-27,08:33:40
35.2763,105.053083333333,0,7017.71653543307,40021.3568634259,2009-07-27,08:33:53
35.2753833333333,105.05395,0,7004.59317585302,40021.3571527778,2009-07-27,08:34:18
35.2744,105.054866666667,0,6991.46981627297,40021.3573726852,2009-07-27,08:34:37
35.2741,105.055216666667,0,6994.75065616798,40021.3575115741,2009-07-27,08:34:49
35.27395,105.055433333333,0,7001.31233595801,40021.3575925926,2009-07-27,08:34:56
35.2738333333333,105.055616666667,0,7017.71653543307,40021.3579282407,2009-07-27,08:35:25
35.2736666666667,105.056016666667,0,7043.96325459318,40021.3586111111,2009-07-27,08:36:24
35.2727,105.058183333333,0,6984.90813648294,40021.359212963,2009-07-27,08:37:16
35.27065,105.062766666667,0,6968.50393700787,40021.3600115741,2009-07-27,08:38:25
35.2703333333333,105.063583333333,0,6955.38057742782,40021.3601273148,2009-07-27,08:38:35
35.2677666666667,105.069383333333,0,6804.46194225722,40021.3607060185,2009-07-27,08:39:25
35.2674166666667,105.07075,0,6788.05774278215,40021.3608217593,2009-07-27,08:39:35
35.26735,105.072266666667,0,6768.37270341207,40021.3609490741,2009-07-27,08:39:46
35.2695666666667,105.085933333333,0,6601.0498687664,40021.3621643518,2009-07-27,08:41:31
35.2688,105.0936,0,6578.08398950131,40021.3632060185,2009-07-27,08:43:01
35.2684333333333,105.094583333333,0,6581.36482939633,40021.3634027778,2009-07-27,08:43:18
35.2681833333333,105.094966666667,0,6584.64566929134,40021.3635069444,2009-07-27,08:43:27
35.26755,105.09555,0,6601.0498687664,40021.3641666667,2009-07-27,08:44:24
35.2670833333333,105.095766666667,0,6607.61154855643,40021.3643287037,2009-07-27,08:44:38
35.2668166666667,105.095866666667,0,6607.61154855643,40021.3644328704,2009-07-27,08:44:47
35.2665,105.0959,0,6604.33070866142,40021.3645486111,2009-07-27,08:44:57
35.2661666666667,105.095916666667,0,6607.61154855643,40021.3646759259,2009-07-27,08:45:08
35.2658166666667,105.095883333333,0,6614.17322834646,40021.3648032407,2009-07-27,08:45:19
35.2655,105.09585,0,6620.73490813648,40021.3649305556,2009-07-27,08:45:30
35.2652166666667,105.095816666667,0,6624.0157480315,40021.3650462963,2009-07-27,08:45:40
35.2646666666667,105.0958,0,6637.13910761155,40021.3652546296,2009-07-27,08:45:58
35.2643333333333,105.0958,0,6637.13910761155,40021.3653819444,2009-07-27,08:46:09
35.2640333333333,105.09585,0,6643.70078740157,40021.3654976852,2009-07-27,08:46:19
35.2637666666667,105.095883333333,0,6646.98162729659,40021.3656134259,2009-07-27,08:46:29
35.2636666666667,105.095983333333,0,6620.73490813648,40021.3669791667,2009-07-27,08:48:27
35.2634166666667,105.096066666667,0,6627.29658792651,40021.3670949074,2009-07-27,08:48:37
35.2630166666667,105.096216666667,0,6637.13910761155,40021.3672337963,2009-07-27,08:48:49
35.2626833333333,105.096383333333,0,6640.41994750656,40021.367349537,2009-07-27,08:48:59
35.2623,105.096633333333,0,6650.2624671916,40021.3677546296,2009-07-27,08:49:34
35.2618666666667,105.096966666667,0,6656.82414698163,40021.3680787037,2009-07-27,08:50:02
35.2613,105.097583333333,0,6669.94750656168,40021.3683101852,2009-07-27,08:50:22
35.2606333333333,105.098516666667,0,6689.63254593176,40021.3691087963,2009-07-27,08:51:31
35.2604166666667,105.099,0,6689.63254593176,40021.3698611111,2009-07-27,08:52:36
35.2584666666667,105.10165,0,6689.63254593176,40021.3699074074,2009-07-27,08:52:40
35.2583333333333,105.1019,0,6689.63254593176,40021.3700115741,2009-07-27,08:52:49
35.2579833333333,105.102416666667,0,6696.19422572178,40021.3701967593,2009-07-27,08:53:05
35.2575333333333,105.10295,0,6702.75590551181,40021.3703935185,2009-07-27,08:53:22
35.25655,105.103633333333,0,6702.75590551181,40021.3706712963,2009-07-27,08:53:46
35.2523666666667,105.105133333333,0,6650.2624671916,40021.3712615741,2009-07-27,08:54:37
35.251,105.106266666667,0,6630.57742782152,40021.3714583333,2009-07-27,08:54:54
35.25035,105.107133333333,0,6624.0157480315,40021.3715740741,2009-07-27,08:55:04
35.2499333333333,105.1079,0,6614.17322834646,40021.3716782407,2009-07-27,08:55:13
35.2471333333333,105.115833333333,0,6525.5905511811,40021.3725,2009-07-27,08:56:24
35.24695,105.1172,0,6515.74803149606,40021.3726388889,2009-07-27,08:56:36
35.2472,105.122233333333,0,6505.90551181102,40021.3733333333,2009-07-27,08:57:36
35.24685,105.12355,0,6496.06299212598,40021.3735416667,2009-07-27,08:57:54
35.2459833333333,105.124983333333,0,6492.78215223097,40021.3737962963,2009-07-27,08:58:16
35.2433,105.12865,0,6459.97375328084,40021.3744212963,2009-07-27,08:59:10
35.2428166666667,105.129833333333,0,6450.1312335958,40021.3745486111,2009-07-27,08:59:21
35.24225,105.13435,0,6404.19947506562,40021.3749537037,2009-07-27,08:59:56
35.2416833333333,105.139983333333,0,6394.35695538058,40021.3756365741,2009-07-27,09:00:55
35.2408833333333,105.142,0,6394.35695538058,40021.3760069444,2009-07-27,09:01:27
35.2406833333333,105.142266666667,0,6391.07611548556,40021.3767013889,2009-07-27,09:02:27
35.2396666666667,105.1437,0,6384.51443569554,40021.3770138889,2009-07-27,09:02:54
35.2395666666667,105.143933333333,0,6374.6719160105,40021.3774074074,2009-07-27,09:03:28
35.2382666666667,105.145416666667,0,6384.51443569554,40021.3782523148,2009-07-27,09:04:41
35.2369833333333,105.147,0,6381.23359580052,40021.3786574074,2009-07-27,09:05:16
35.2368833333333,105.14725,0,6377.95275590551,40021.3791550926,2009-07-27,09:05:59
35.2356166666667,105.148783333333,0,6374.6719160105,40021.3795486111,2009-07-27,09:06:33
35.2349166666667,105.149866666667,0,6374.6719160105,40021.3797569444,2009-07-27,09:06:51
35.2345333333333,105.150583333333,0,6374.6719160105,40021.3798958333,2009-07-27,09:07:03
35.2340833333333,105.151466666667,0,6358.26771653543,40021.3800578704,2009-07-27,09:07:17
35.23335,105.153233333333,0,6351.70603674541,40021.3803703704,2009-07-27,09:07:44
35.2326333333333,105.155783333333,0,6325.4593175853,40021.3807407407,2009-07-27,09:08:16
35.2318166666667,105.159366666667,0,6289.37007874016,40021.3811574074,2009-07-27,09:08:52
35.2317666666667,105.159633333333,0,6292.65091863517,40021.3813078704,2009-07-27,09:09:05
35.2308,105.164166666667,0,6286.08923884514,40021.3820949074,2009-07-27,09:10:13
35.2306166666667,105.16695,0,6282.80839895013,40021.3825347222,2009-07-27,09:10:51
35.2307166666667,105.168716666667,0,6272.96587926509,40021.3828125,2009-07-27,09:11:15
35.2308,105.1689,0,6282.80839895013,40021.3834259259,2009-07-27,09:12:08
35.2307666666667,105.16925,0,6272.96587926509,40021.3846064815,2009-07-27,09:13:50
35.2308333333333,105.169766666667,0,6269.68503937008,40021.3847222222,2009-07-27,09:14:00
35.23515,105.18895,0,6085.95800524934,40021.3870833333,2009-07-27,09:17:24
35.2350833333333,105.190266666667,0,6069.55380577428,40021.3872569444,2009-07-27,09:17:39
35.2335666666667,105.196033333333,0,5997.37532808399,40021.3878125,2009-07-27,09:18:27
35.2335833333333,105.197183333333,0,5984.25196850394,40021.3879050926,2009-07-27,09:18:35
35.2338666666667,105.19825,0,5974.4094488189,40021.3880092593,2009-07-27,09:18:44
35.2343166666667,105.199066666667,0,5971.12860892388,40021.3881134259,2009-07-27,09:18:53
35.2348666666667,105.199683333333,0,5967.84776902887,40021.3882175926,2009-07-27,09:19:02
35.2358833333333,105.200416666667,0,5967.84776902887,40021.3888657407,2009-07-27,09:19:58
35.2362,105.200633333333,0,5967.84776902887,40021.3890046296,2009-07-27,09:20:10
35.2364166666667,105.200783333333,0,5967.84776902887,40021.3890740741,2009-07-27,09:20:16
35.23725,105.201366666667,0,5964.56692913386,40021.3893055556,2009-07-27,09:20:36
35.2380166666667,105.2021,0,5958.00524934383,40021.3900115741,2009-07-27,09:21:37
35.2384333333333,105.2027,0,5961.28608923884,40021.3901851852,2009-07-27,09:21:52
35.2387833333333,105.203383333333,0,5974.4094488189,40021.3903587963,2009-07-27,09:22:07
35.2389833333333,105.204016666667,0,5977.69028871391,40021.3905324074,2009-07-27,09:22:22
35.2391833333333,105.205133333333,0,5980.97112860892,40021.3908101852,2009-07-27,09:22:46
35.2391666666667,105.206183333333,0,5977.69028871391,40021.3910300926,2009-07-27,09:23:05
35.237,105.216033333333,0,5912.07349081365,40021.3929398148,2009-07-27,09:25:50
35.236,105.220316666667,0,5912.07349081365,40021.3940856481,2009-07-27,09:27:29
35.23485,105.225166666667,0,5912.07349081365,40021.3952777778,2009-07-27,09:29:12
35.2345666666667,105.225883333333,0,5915.35433070866,40021.3954282407,2009-07-27,09:29:25
35.2343,105.2264,0,5915.35433070866,40021.3955439815,2009-07-27,09:29:35
35.2338333333333,105.22705,0,5905.51181102362,40021.3957175926,2009-07-27,09:29:50
35.2329833333333,105.227883333333,0,5892.38845144357,40021.3959837963,2009-07-27,09:30:13
35.2324833333333,105.228266666667,0,5885.82677165354,40021.3961342593,2009-07-27,09:30:26
35.232,105.228666666667,0,5889.10761154856,40021.3964930556,2009-07-27,09:30:57
35.2315333333333,105.229033333333,0,5885.82677165354,40021.3966435185,2009-07-27,09:31:10
35.2297833333333,105.230383333333,0,5885.82677165354,40021.3970601852,2009-07-27,09:31:46
35.21745,105.240033333333,0,5921.91601049869,40021.4000810185,2009-07-27,09:36:07
35.21695,105.240633333333,0,5918.63517060367,40021.4002546296,2009-07-27,09:36:22
35.2164,105.241683333333,0,5908.79265091863,40021.4009953704,2009-07-27,09:37:26
35.2161,105.242533333333,0,5908.79265091863,40021.4011574074,2009-07-27,09:37:40
35.2158333333333,105.243366666667,0,5912.07349081365,40021.4013194444,2009-07-27,09:37:54
35.2154,105.244583333333,0,5918.63517060367,40021.4019675926,2009-07-27,09:38:50
35.2144333333333,105.2469,0,5918.63517060367,40021.4026041667,2009-07-27,09:39:45
35.21365,105.248016666667,0,5892.38845144357,40021.4027893519,2009-07-27,09:40:01
35.2131666666667,105.248433333333,0,5872.70341207349,40021.4032986111,2009-07-27,09:40:45
35.2123,105.248816666667,0,5846.45669291339,40021.4034837963,2009-07-27,09:41:01
35.2116833333333,105.24885,0,5839.89501312336,40021.4035648148,2009-07-27,09:41:08
35.2111833333333,105.2487,0,5830.05249343832,40021.4036458333,2009-07-27,09:41:15
35.2107166666667,105.248516666667,0,5826.77165354331,40021.4037615741,2009-07-27,09:41:25
35.2105,105.2484,0,5856.29921259842,40021.4040740741,2009-07-27,09:41:52
35.2102,105.248366666667,0,5872.70341207349,40021.404375,2009-07-27,09:42:18
35.2100166666667,105.2483,0,5875.9842519685,40021.4044444444,2009-07-27,09:42:24
35.2095166666667,105.24815,0,5885.82677165354,40021.4049537037,2009-07-27,09:43:08
35.209,105.247983333333,0,5882.54593175853,40021.4051851852,2009-07-27,09:43:28
35.2088166666667,105.247933333333,0,5895.66929133858,40021.4053703704,2009-07-27,09:43:44
35.2086833333333,105.247966666667,0,5944.88188976378,40021.4061805556,2009-07-27,09:44:54
35.2084833333333,105.247733333333,0,5954.72440944882,40021.4082060185,2009-07-27,09:47:49
35.2085666666667,105.247266666667,0,5958.00524934383,40021.4083217593,2009-07-27,09:47:59
35.2088166666667,105.24635,0,5961.28608923884,40021.4086342593,2009-07-27,09:48:26
35.2088666666667,105.2461,0,5967.84776902887,40021.4087037037,2009-07-27,09:48:32
35.2090166666667,105.245583333333,0,5964.56692913386,40021.4088541667,2009-07-27,09:48:45
35.2091166666667,105.2452,0,5964.56692913386,40021.4089583333,2009-07-27,09:48:54
35.2096833333333,105.244133333333,0,5951.44356955381,40021.4094675926,2009-07-27,09:49:38
35.2099666666667,105.243633333333,0,5951.44356955381,40021.4097453704,2009-07-27,09:50:02
35.21065,105.2426,0,5928.47769028871,40021.4100810185,2009-07-27,09:50:31
35.211,105.242083333333,0,5889.10761154856,40021.4102546296,2009-07-27,09:50:46
35.2111833333333,105.2419,0,5889.10761154856,40021.4103240741,2009-07-27,09:50:52
35.21155,105.24165,0,5892.38845144357,40021.4104513889,2009-07-27,09:51:03
35.2120833333333,105.24125,0,5892.38845144357,40021.4106944444,2009-07-27,09:51:24
35.21235,105.241083333333,0,5895.66929133858,40021.4108333333,2009-07-27,09:51:36
35.2126333333333,105.240916666667,0,5895.66929133858,40021.4109953704,2009-07-27,09:51:50
35.2129,105.240766666667,0,5882.54593175853,40021.4111342593,2009-07-27,09:52:02
35.2131833333333,105.24055,0,5879.26509186352,40021.4112847222,2009-07-27,09:52:15
35.2138833333333,105.24,0,5859.58005249344,40021.4116666667,2009-07-27,09:52:48
35.2136833333333,105.2401,0,5859.58005249344,40021.4118055556,2009-07-27,09:53:00
35.2134333333333,105.2403,0,5859.58005249344,40021.4119097222,2009-07-27,09:53:09
35.2132333333333,105.24045,0,5869.42257217848,40021.4120023148,2009-07-27,09:53:17
35.21295,105.240633333333,0,5885.82677165354,40021.4121527778,2009-07-27,09:53:30
35.2126333333333,105.240883333333,0,5908.79265091863,40021.4123148148,2009-07-27,09:53:44
35.2122333333333,105.2412,0,5905.51181102362,40021.4124652778,2009-07-27,09:53:57
35.21185,105.241466666667,0,5925.1968503937,40021.4126273148,2009-07-27,09:54:11
35.21155,105.24165,0,5944.88188976378,40021.4127546296,2009-07-27,09:54:22
35.2113,105.241866666667,0,5987.53280839895,40021.4128935185,2009-07-27,09:54:34
35.2110666666667,105.2421,0,5971.12860892388,40021.4130902778,2009-07-27,09:54:51
35.2107666666667,105.24215,0,5958.00524934383,40021.4132523148,2009-07-27,09:55:05
35.2104833333333,105.242183333333,0,5912.07349081365,40021.4135185185,2009-07-27,09:55:28
35.2101833333333,105.242116666667,0,5902.23097112861,40021.4136689815,2009-07-27,09:55:41
35.2095666666667,105.241916666667,0,5882.54593175853,40021.4147916667,2009-07-27,09:57:18
35.20935,105.2422,0,5892.38845144357,40021.4149537037,2009-07-27,09:57:32
35.2091333333333,105.24245,0,5885.82677165354,40021.4150925926,2009-07-27,09:57:44
35.2088333333333,105.2428,0,5889.10761154856,40021.4154398148,2009-07-27,09:58:14
35.2080833333333,105.2437,0,5898.9501312336,40021.4162037037,2009-07-27,09:59:20
35.2078333333333,105.244,0,5928.47769028871,40021.4163773148,2009-07-27,09:59:35
35.2076,105.244283333333,0,5918.63517060367,40021.4165046296,2009-07-27,09:59:46
35.2073833333333,105.244516666667,0,5895.66929133858,40021.4166319444,2009-07-27,09:59:57
35.2071333333333,105.244683333333,0,5879.26509186352,40021.4167361111,2009-07-27,10:00:06
35.2065833333333,105.2445,0,5866.14173228346,40021.4169097222,2009-07-27,10:00:21
35.2063,105.244416666667,0,5866.14173228346,40021.4170023148,2009-07-27,10:00:29
35.2061833333333,105.244366666667,0,5938.32020997375,40021.4170949074,2009-07-27,10:00:37
35.2060666666667,105.24465,0,5951.44356955381,40021.4172916667,2009-07-27,10:00:54
35.20595,105.24495,0,5954.72440944882,40021.4173842593,2009-07-27,10:01:02
35.20575,105.2456,0,5964.56692913386,40021.417650463,2009-07-27,10:01:25
35.2056833333333,105.24575,0,5958.00524934383,40021.4178240741,2009-07-27,10:01:40
35.2055833333333,105.245933333333,0,5931.75853018373,40021.4179398148,2009-07-27,10:01:50
35.2052833333333,105.24575,0,5800.5249343832,40021.4180902778,2009-07-27,10:02:03
35.205,105.245666666667,0,5820.20997375328,40021.4182175926,2009-07-27,10:02:14
35.2046,105.245516666667,0,5813.64829396325,40021.4183912037,2009-07-27,10:02:29
35.2044,105.24535,0,5803.80577427821,40021.4184837963,2009-07-27,10:02:37
35.2044,105.24555,0,5826.77165354331,40021.4187962963,2009-07-27,10:03:04
35.2047333333333,105.245766666667,0,5839.89501312336,40021.4190856481,2009-07-27,10:03:29
35.2049166666667,105.24585,0,5839.89501312336,40021.4192013889,2009-07-27,10:03:39
35.2051166666667,105.245966666667,0,5820.20997375328,40021.4192939815,2009-07-27,10:03:47
35.2053,105.246133333333,0,5879.26509186352,40021.4194328704,2009-07-27,10:03:59
35.2051833333333,105.246433333333,0,5892.38845144357,40021.4195833333,2009-07-27,10:04:12
35.20505,105.2467,0,5889.10761154856,40021.4196990741,2009-07-27,10:04:22
35.20495,105.247016666667,0,5859.58005249344,40021.419837963,2009-07-27,10:04:34
35.2049333333333,105.2473,0,5830.05249343832,40021.4201736111,2009-07-27,10:05:03
35.2048333333333,105.247583333333,0,5823.49081364829,40021.4203240741,2009-07-27,10:05:16
35.20505,105.247033333333,0,5807.08661417323,40021.4205671296,2009-07-27,10:05:37
35.2051166666667,105.24675,0,5803.80577427821,40021.4206712963,2009-07-27,10:05:46
35.20525,105.246383333333,0,5803.80577427821,40021.4208333333,2009-07-27,10:06:00
35.2052833333333,105.2462,0,5800.5249343832,40021.4209259259,2009-07-27,10:06:08
35.2054833333333,105.246266666667,0,5807.08661417323,40021.4210416667,2009-07-27,10:06:18
35.2057,105.246383333333,0,5813.64829396325,40021.4211342593,2009-07-27,10:06:26
35.206,105.246566666667,0,5816.92913385827,40021.4212847222,2009-07-27,10:06:39
35.20625,105.246683333333,0,5816.92913385827,40021.4213888889,2009-07-27,10:06:48
35.2066,105.2469,0,5816.92913385827,40021.4215625,2009-07-27,10:07:03
35.20675,105.246933333333,0,5830.05249343832,40021.4219791667,2009-07-27,10:07:39
35.2073333333333,105.24715,0,5849.7375328084,40021.4222106481,2009-07-27,10:07:59
35.2074666666667,105.247266666667,0,5879.26509186352,40021.422349537,2009-07-27,10:08:11
35.2076,105.2473,0,5898.9501312336,40021.4227199074,2009-07-27,10:08:43
35.2079166666667,105.247433333333,0,5892.38845144357,40021.422962963,2009-07-27,10:09:04
35.2081,105.24765,0,5882.54593175853,40021.4230902778,2009-07-27,10:09:15
35.2081333333333,105.2479,0,5885.82677165354,40021.4232175926,2009-07-27,10:09:26
35.2079,105.249033333333,0,5869.42257217848,40021.4235416667,2009-07-27,10:09:54
35.2080166666667,105.249133333333,0,5938.32020997375,40021.4241087963,2009-07-27,10:10:43
35.2078,105.250366666667,0,5951.44356955381,40021.4247337963,2009-07-27,10:11:37
35.2080333333333,105.249666666667,0,5938.32020997375,40021.4249884259,2009-07-27,10:11:59
35.2082666666667,105.24845,0,5931.75853018373,40021.4256712963,2009-07-27,10:12:58
35.2083666666667,105.248033333333,0,5928.47769028871,40021.4260185185,2009-07-27,10:13:28
35.20835,105.24775,0,5951.44356955381,40021.4265625,2009-07-27,10:14:15
35.2084333333333,105.247466666667,0,5944.88188976378,40021.4266898148,2009-07-27,10:14:26
35.20845,105.247083333333,0,5912.07349081365,40021.4268287037,2009-07-27,10:14:38
35.2085833333333,105.247,0,5935.03937007874,40021.4278356481,2009-07-27,10:16:05
35.2088,105.246533333333,0,5944.88188976378,40021.4280439815,2009-07-27,10:16:23
35.2091,105.24535,0,5935.03937007874,40021.4283680556,2009-07-27,10:16:51
35.2093333333333,105.244883333333,0,5921.91601049869,40021.4285300926,2009-07-27,10:17:05
35.2095166666667,105.244383333333,0,5958.00524934383,40021.4306712963,2009-07-27,10:20:10
35.2097666666667,105.2441,0,5961.28608923884,40021.4308680556,2009-07-27,10:20:27
35.21005,105.243666666667,0,5944.88188976378,40021.431099537,2009-07-27,10:20:47
35.21025,105.243383333333,0,5954.72440944882,40021.4313310185,2009-07-27,10:21:07
35.21005,105.243166666667,0,5964.56692913386,40021.4315162037,2009-07-27,10:21:23
35.2101833333333,105.243066666667,0,5958.00524934383,40021.4376967593,2009-07-27,10:30:17
35.2102166666667,105.242916666667,0,5951.44356955381,40021.4380208333,2009-07-27,10:30:45
35.21005,105.242883333333,0,5951.44356955381,40021.4383912037,2009-07-27,10:31:17
35.2094666666667,105.2441,0,5951.44356955381,40021.4390277778,2009-07-27,10:32:12
35.2092,105.244616666667,0,5951.44356955381,40021.4390509259,2009-07-27,10:32:14
35.20955,105.24385,0,5951.44356955381,40021.4390740741,2009-07-27,10:32:16
35.2095666666667,105.243666666667,0,5951.44356955381,40021.4391435185,2009-07-27,10:32:22
35.2096166666667,105.243466666667,0,5951.44356955381,40021.439224537,2009-07-27,10:32:29
35.2094833333333,105.2435,0,5951.44356955381,40021.439375,2009-07-27,10:32:42
35.20955,105.243366666667,0,5869.42257217848,40021.4398611111,2009-07-27,10:33:24
35.2094833333333,105.24355,0,5869.42257217848,40021.4403472222,2009-07-27,10:34:06
35.2093666666667,105.2438,0,5879.26509186352,40021.4413310185,2009-07-27,10:35:31
35.2094166666667,105.2436,0,5787.40157480315,40021.4436574074,2009-07-27,10:38:52
35.2094666666667,105.243466666667,0,5790.68241469816,40021.4485648148,2009-07-27,10:45:56
