# Supplementary material for: Research on differential privacy protection method based on user tendency
Source: PLoS One. 2023 Oct 26;18(10):e0288823. doi: 10.1371/journal.pone.0288823 (PMC10602288; doi:10.1371/journal.pone.0288823)
Supplement: S4 Data — (ZIP) [file pone.0288823.s004.zip › Data 5-4/111/Trajectory/20090728005323.plt]

Geolife trajectory
WGS 84
Altitude is in Feet
Reserved 3
0,2,255,My Track,0,0,2,8421376
0
35.2108833333333,105.252416666667,0,5790.68241469816,40022.0370717593,2009-07-28,00:53:23
35.2053833333333,105.262933333333,0,5774.2782152231,40022.0395138889,2009-07-28,00:56:54
35.2038666666667,105.266966666667,0,5761.15485564304,40022.040150463,2009-07-28,00:57:49
35.2030166666667,105.268283333333,0,5777.55905511811,40022.0403819444,2009-07-28,00:58:09
35.1986333333333,105.272183333333,0,5790.68241469816,40022.0414351852,2009-07-28,00:59:40
35.1981333333333,105.2726,0,5790.68241469816,40022.0415393518,2009-07-28,00:59:49
35.1904666666667,105.27905,0,5787.40157480315,40022.042974537,2009-07-28,01:01:53
35.1899833333333,105.279733333333,0,5787.40157480315,40022.0430902778,2009-07-28,01:02:03
35.1896833333333,105.2804,0,5790.68241469816,40022.0431944444,2009-07-28,01:02:12
35.1894666666667,105.281316666667,0,5790.68241469816,40022.0433449074,2009-07-28,01:02:25
35.18945,105.282266666667,0,5793.96325459318,40022.0435069444,2009-07-28,01:02:39
35.18975,105.2856,0,5721.78477690289,40022.0441666667,2009-07-28,01:03:36
35.1897,105.286216666667,0,5728.34645669291,40022.0442939815,2009-07-28,01:03:47
35.1895833333333,105.28665,0,5744.75065616798,40022.0443865741,2009-07-28,01:03:55
35.1893666666667,105.28705,0,5744.75065616798,40022.0444907407,2009-07-28,01:04:04
35.18655,105.293966666667,0,5725.0656167979,40022.0457986111,2009-07-28,01:05:57
35.1865,105.294166666667,0,5688.97637795276,40022.0462268519,2009-07-28,01:06:34
35.1858166666667,105.295766666667,0,5695.53805774278,40022.0465509259,2009-07-28,01:07:02
35.1854833333333,105.29635,0,5688.97637795276,40022.0466550926,2009-07-28,01:07:11
35.1844833333333,105.297283333333,0,5692.25721784777,40022.0468865741,2009-07-28,01:07:31
35.1808833333333,105.299283333333,0,5711.94225721785,40022.0476967593,2009-07-28,01:08:41
35.18035,105.29965,0,5721.78477690289,40022.0478240741,2009-07-28,01:08:52
35.1799166666667,105.300116666667,0,5725.0656167979,40022.0479513889,2009-07-28,01:09:03
35.17935,105.300966666667,0,5734.90813648294,40022.0481365741,2009-07-28,01:09:19
35.179,105.301866666667,0,5731.62729658793,40022.0483101852,2009-07-28,01:09:34
35.1788,105.303116666667,0,5741.46981627297,40022.0485532407,2009-07-28,01:09:55
35.1787833333333,105.303416666667,0,5751.31233595801,40022.04875,2009-07-28,01:10:12
35.1787833333333,105.303733333333,0,5751.31233595801,40022.0488425926,2009-07-28,01:10:20
35.1788,105.305766666667,0,5754.59317585302,40022.049837963,2009-07-28,01:11:46
35.1787666666667,105.307,0,5764.43569553806,40022.0504050926,2009-07-28,01:12:35
35.1787333333333,105.309683333333,0,5774.2782152231,40022.0510416667,2009-07-28,01:13:30
35.1786166666667,105.31335,0,5780.83989501312,40022.0522569444,2009-07-28,01:15:15
35.1781833333333,105.315933333333,0,5787.40157480315,40022.0526967593,2009-07-28,01:15:53
35.1771333333333,105.319166666667,0,5777.55905511811,40022.053287037,2009-07-28,01:16:44
35.1735833333333,105.33015,0,5715.22309711286,40022.0551388889,2009-07-28,01:19:24
35.1725666666667,105.332916666667,0,5725.0656167979,40022.0559259259,2009-07-28,01:20:32
35.1722333333333,105.333433333333,0,5725.0656167979,40022.0560532407,2009-07-28,01:20:43
35.17145,105.3342,0,5725.0656167979,40022.0562731481,2009-07-28,01:21:02
35.1664833333333,105.336916666667,0,5672.57217847769,40022.0570717593,2009-07-28,01:22:11
35.1654833333333,105.338166666667,0,5656.16797900262,40022.0572916667,2009-07-28,01:22:30
35.16495,105.339633333333,0,5659.44881889764,40022.0575115741,2009-07-28,01:22:49
35.1648333333333,105.34075,0,5679.13385826772,40022.0577546296,2009-07-28,01:23:10
35.16495,105.342133333333,0,5682.41469816273,40022.058125,2009-07-28,01:23:42
35.1650166666667,105.343266666667,0,5715.22309711286,40022.0584259259,2009-07-28,01:24:08
35.1649166666667,105.343933333333,0,5715.22309711286,40022.0585763889,2009-07-28,01:24:21
35.1645333333333,105.34475,0,5715.22309711286,40022.0587384259,2009-07-28,01:24:35
35.1611333333333,105.34975,0,5695.53805774278,40022.059837963,2009-07-28,01:26:10
35.1607166666667,105.350183333333,0,5698.8188976378,40022.06,2009-07-28,01:26:24
35.16015,105.350616666667,0,5698.8188976378,40022.060162037,2009-07-28,01:26:38
35.15965,105.350883333333,0,5698.8188976378,40022.0602662037,2009-07-28,01:26:47
35.1581166666667,105.351133333333,0,5662.72965879265,40022.0605092593,2009-07-28,01:27:08
35.1559833333333,105.350616666667,0,5639.76377952756,40022.060775463,2009-07-28,01:27:31
35.1550666666667,105.35055,0,5633.20209973753,40022.0609027778,2009-07-28,01:27:42
35.15305,105.3508,0,5636.48293963255,40022.0612731481,2009-07-28,01:28:14
35.1477833333333,105.351516666667,0,5593.83202099738,40022.062974537,2009-07-28,01:30:41
35.1474,105.351616666667,0,5590.55118110236,40022.0631018518,2009-07-28,01:30:52
35.14675,105.351933333333,0,5580.70866141732,40022.0632407407,2009-07-28,01:31:04
35.1455166666667,105.353216666667,0,5567.58530183727,40022.0635069444,2009-07-28,01:31:27
35.1450833333333,105.354116666667,0,5564.30446194226,40022.0636458333,2009-07-28,01:31:39
35.1441666666667,105.359166666667,0,5570.86614173228,40022.0643865741,2009-07-28,01:32:43
35.1436666666667,105.362616666667,0,5583.98950131234,40022.065,2009-07-28,01:33:36
35.1431,105.365583333333,0,5564.30446194226,40022.0655324074,2009-07-28,01:34:22
35.1424333333333,105.369216666667,0,5544.61942257218,40022.0661921296,2009-07-28,01:35:19
35.1421,105.370433333333,0,5521.65354330709,40022.0664236111,2009-07-28,01:35:39
35.1419833333333,105.370933333333,0,5538.05774278215,40022.0665277778,2009-07-28,01:35:48
35.1418166666667,105.37135,0,5547.90026246719,40022.0666782407,2009-07-28,01:36:01
35.1413666666667,105.372583333333,0,5567.58530183727,40022.0670138889,2009-07-28,01:36:30
35.14105,105.37365,0,5577.42782152231,40022.0672800926,2009-07-28,01:36:53
35.1406833333333,105.374666666667,0,5577.42782152231,40022.0676041667,2009-07-28,01:37:21
35.1405833333333,105.375283333333,0,5583.98950131234,40022.0677430556,2009-07-28,01:37:33
35.1395,105.37825,0,5541.33858267717,40022.0683217593,2009-07-28,01:38:23
35.1394333333333,105.379316666667,0,5528.21522309711,40022.0684606481,2009-07-28,01:38:35
35.1397,105.380366666667,0,5515.09186351706,40022.0685763889,2009-07-28,01:38:45
35.14015,105.381583333333,0,5508.53018372703,40022.0687037037,2009-07-28,01:38:56
35.1402166666667,105.3826,0,5508.53018372703,40022.0687962963,2009-07-28,01:39:04
35.1399666666667,105.38365,0,5515.09186351706,40022.068900463,2009-07-28,01:39:13
35.1395833333333,105.384316666667,0,5508.53018372703,40022.0689930556,2009-07-28,01:39:21
35.1388666666667,105.385033333333,0,5449.4750656168,40022.0691550926,2009-07-28,01:39:35
35.1385,105.3853,0,5449.4750656168,40022.0692708333,2009-07-28,01:39:45
35.1367333333333,105.38665,0,5446.19422572178,40022.0697685185,2009-07-28,01:40:28
35.1352,105.3878,0,5452.75590551181,40022.070162037,2009-07-28,01:41:02
35.1344166666667,105.3882,0,5446.19422572178,40022.0703356481,2009-07-28,01:41:17
35.1327,105.3888,0,5446.19422572178,40022.0707291667,2009-07-28,01:41:51
35.1320833333333,105.389033333333,0,5439.63254593176,40022.0708796296,2009-07-28,01:42:04
35.1314166666667,105.389266666667,0,5419.94750656168,40022.0710532407,2009-07-28,01:42:19
35.131,105.3895,0,5419.94750656168,40022.0711689815,2009-07-28,01:42:29
35.13065,105.38975,0,5419.94750656168,40022.0712731481,2009-07-28,01:42:38
35.1303,105.39015,0,5419.94750656168,40022.071400463,2009-07-28,01:42:49
35.1301,105.390566666667,0,5446.19422572178,40022.0719212963,2009-07-28,01:43:34
35.1299,105.391116666667,0,5446.19422572178,40022.0723148148,2009-07-28,01:44:08
35.1297166666667,105.392466666667,0,5449.4750656168,40022.072974537,2009-07-28,01:45:05
35.1297,105.39795,0,5462.59842519685,40022.0745486111,2009-07-28,01:47:21
35.1294166666667,105.39805,0,5144.35695538058,40022.0746064815,2009-07-28,01:47:26
35.1292833333333,105.397983333333,0,4993.43832020997,40022.0746643519,2009-07-28,01:47:31
35.1291,105.398016666667,0,4878.60892388451,40022.0747106481,2009-07-28,01:47:35
35.1292166666667,105.397916666667,0,4872.04724409449,40022.074837963,2009-07-28,01:47:46
35.12935,105.397866666667,0,5003.28083989501,40022.0750694444,2009-07-28,01:48:06
35.1294833333333,105.398533333333,0,5193.56955380577,40022.075462963,2009-07-28,01:48:40
35.1296,105.399033333333,0,5314.96062992126,40022.0759143519,2009-07-28,01:49:19
35.12965,105.3995,0,5351.0498687664,40022.076400463,2009-07-28,01:50:01
35.1294333333333,105.40295,0,5383.85826771654,40022.0769560185,2009-07-28,01:50:49
35.1289,105.404566666667,0,5387.13910761155,40022.0771875,2009-07-28,01:51:09
35.1280166666667,105.4061,0,5387.13910761155,40022.0774652778,2009-07-28,01:51:33
35.1276333333333,105.4066,0,5393.70078740157,40022.0775810185,2009-07-28,01:51:43
35.1264333333333,105.407683333333,0,5419.94750656168,40022.077974537,2009-07-28,01:52:17
35.1262,105.407833333333,0,5426.50918635171,40022.0780439815,2009-07-28,01:52:23
35.1256833333333,105.408116666667,0,5436.35170603674,40022.0782060185,2009-07-28,01:52:37
35.1253,105.408266666667,0,5449.4750656168,40022.0783333333,2009-07-28,01:52:48
35.1250333333333,105.4084,0,5456.03674540682,40022.0784375,2009-07-28,01:52:57
35.1247,105.4085,0,5462.59842519685,40022.0785648148,2009-07-28,01:53:08
35.1243333333333,105.4086,0,5465.87926509186,40022.0786805556,2009-07-28,01:53:18
35.1238666666667,105.408666666667,0,5465.87926509186,40022.0788078704,2009-07-28,01:53:29
35.1191,105.408833333333,0,5456.03674540682,40022.0797916667,2009-07-28,01:54:54
35.11845,105.40885,0,5462.59842519685,40022.0799768518,2009-07-28,01:55:10
35.1158833333333,105.40895,0,5469.16010498688,40022.0806481481,2009-07-28,01:56:08
35.1127666666667,105.409083333333,0,5472.44094488189,40022.0813657407,2009-07-28,01:57:10
35.1126333333333,105.409,0,5449.4750656168,40022.0814699074,2009-07-28,01:57:19
35.1121333333333,105.409033333333,0,5406.82414698163,40022.0823726852,2009-07-28,01:58:37
35.1117333333333,105.409033333333,0,5387.13910761155,40022.0826157407,2009-07-28,01:58:58
35.1114833333333,105.409083333333,0,5377.29658792651,40022.0826851852,2009-07-28,01:59:04
35.11105,105.409233333333,0,5357.61154855643,40022.0827893519,2009-07-28,01:59:13
35.1106,105.409516666667,0,5360.89238845144,40022.0830671296,2009-07-28,01:59:37
35.10995,105.410316666667,0,5370.73490813648,40022.0834027778,2009-07-28,02:00:06
35.10975,105.410783333333,0,5390.41994750656,40022.0835532407,2009-07-28,02:00:19
35.1092666666667,105.412566666667,0,5433.07086614173,40022.0845138889,2009-07-28,02:01:42
35.1090333333333,105.41335,0,5439.63254593176,40022.0847800926,2009-07-28,02:02:05
35.1088833333333,105.413816666667,0,5433.07086614173,40022.0849305556,2009-07-28,02:02:18
35.1087333333333,105.41435,0,5442.91338582677,40022.0850925926,2009-07-28,02:02:32
35.1081,105.4159,0,5469.16010498688,40022.0856134259,2009-07-28,02:03:17
35.1078833333333,105.416266666667,0,5479.00262467192,40022.0857291667,2009-07-28,02:03:27
35.1075833333333,105.416633333333,0,5485.56430446194,40022.0858680556,2009-07-28,02:03:39
35.107,105.4172,0,5488.84514435695,40022.086099537,2009-07-28,02:03:59
35.1064,105.4176,0,5495.40682414698,40022.0862962963,2009-07-28,02:04:16
35.1040666666667,105.418566666667,0,5518.37270341207,40022.0870023148,2009-07-28,02:05:17
35.10365,105.418716666667,0,5518.37270341207,40022.0871180556,2009-07-28,02:05:27
35.10275,105.419083333333,0,5518.37270341207,40022.087349537,2009-07-28,02:05:47
35.0989666666667,105.4204,0,5505.24934383202,40022.0881018518,2009-07-28,02:06:52
35.0985333333333,105.420466666667,0,5505.24934383202,40022.0882060185,2009-07-28,02:07:01
35.0979833333333,105.420566666667,0,5511.81102362205,40022.0883449074,2009-07-28,02:07:13
35.0975666666667,105.420616666667,0,5515.09186351706,40022.0884606481,2009-07-28,02:07:23
35.09715,105.420616666667,0,5515.09186351706,40022.0885763889,2009-07-28,02:07:33
35.0964666666667,105.42065,0,5524.9343832021,40022.0887731481,2009-07-28,02:07:50
35.0958333333333,105.420683333333,0,5534.77690288714,40022.0889583333,2009-07-28,02:08:06
35.0952166666667,105.420716666667,0,5541.33858267717,40022.0891319444,2009-07-28,02:08:21
35.0947666666667,105.420733333333,0,5547.90026246719,40022.0892592593,2009-07-28,02:08:32
35.09435,105.420766666667,0,5544.61942257218,40022.089375,2009-07-28,02:08:42
35.0939333333333,105.4208,0,5551.1811023622,40022.0894907407,2009-07-28,02:08:52
35.0934,105.420816666667,0,5557.74278215223,40022.0896412037,2009-07-28,02:09:05
35.0929,105.420833333333,0,5557.74278215223,40022.0897800926,2009-07-28,02:09:17
35.09245,105.420866666667,0,5564.30446194226,40022.0899074074,2009-07-28,02:09:28
35.0919666666667,105.420883333333,0,5564.30446194226,40022.0900462963,2009-07-28,02:09:40
35.0916166666667,105.4209,0,5564.30446194226,40022.090150463,2009-07-28,02:09:49
35.09115,105.4209,0,5567.58530183727,40022.0902893519,2009-07-28,02:10:01
35.0907166666667,105.420866666667,0,5557.74278215223,40022.0904166667,2009-07-28,02:10:12
35.0902166666667,105.420833333333,0,5551.1811023622,40022.0905671296,2009-07-28,02:10:25
35.0899,105.4208,0,5554.46194225722,40022.0906712963,2009-07-28,02:10:34
35.0895,105.420766666667,0,5564.30446194226,40022.0907986111,2009-07-28,02:10:45
35.0890666666667,105.420733333333,0,5567.58530183727,40022.0909375,2009-07-28,02:10:57
35.08875,105.420716666667,0,5577.42782152231,40022.0910416667,2009-07-28,02:11:06
35.0883833333333,105.420666666667,0,5580.70866141732,40022.0911574074,2009-07-28,02:11:16
35.0879833333333,105.42065,0,5583.98950131234,40022.0912847222,2009-07-28,02:11:27
35.0874666666667,105.420616666667,0,5587.27034120735,40022.0914351852,2009-07-28,02:11:40
35.0870166666667,105.420583333333,0,5590.55118110236,40022.0915625,2009-07-28,02:11:51
35.08655,105.420533333333,0,5587.27034120735,40022.0916898148,2009-07-28,02:12:02
35.0860833333333,105.4205,0,5587.27034120735,40022.0918055556,2009-07-28,02:12:12
35.08555,105.42045,0,5590.55118110236,40022.0919444444,2009-07-28,02:12:24
35.0819666666667,105.420466666667,0,5603.67454068241,40022.0927777778,2009-07-28,02:13:36
35.08135,105.420533333333,0,5613.51706036745,40022.0929398148,2009-07-28,02:13:50
35.0809833333333,105.420566666667,0,5620.07874015748,40022.0930439815,2009-07-28,02:13:59
35.0805166666667,105.420616666667,0,5629.92125984252,40022.0931828704,2009-07-28,02:14:11
35.08005,105.420683333333,0,5636.48293963255,40022.0933449074,2009-07-28,02:14:25
35.0775833333333,105.4211,0,5685.69553805774,40022.0942361111,2009-07-28,02:15:42
35.0771833333333,105.4212,0,5679.13385826772,40022.0943634259,2009-07-28,02:15:53
35.0768166666667,105.42125,0,5685.69553805774,40022.0944907407,2009-07-28,02:16:04
35.0764666666667,105.4213,0,5692.25721784777,40022.0946180556,2009-07-28,02:16:15
35.0761666666667,105.421333333333,0,5692.25721784777,40022.0947222222,2009-07-28,02:16:24
35.0757666666667,105.421366666667,0,5695.53805774278,40022.094849537,2009-07-28,02:16:35
35.0754166666667,105.421416666667,0,5698.8188976378,40022.0949652778,2009-07-28,02:16:45
35.0749,105.421466666667,0,5705.38057742782,40022.0951273148,2009-07-28,02:16:59
35.07455,105.421516666667,0,5702.09973753281,40022.0952430556,2009-07-28,02:17:09
35.0742,105.421566666667,0,5705.38057742782,40022.0953819444,2009-07-28,02:17:21
35.0739833333333,105.4216,0,5708.66141732283,40022.0954513889,2009-07-28,02:17:27
35.0735166666667,105.421666666667,0,5711.94225721785,40022.0955902778,2009-07-28,02:17:39
35.0730666666667,105.421733333333,0,5711.94225721785,40022.0957175926,2009-07-28,02:17:50
35.0727166666667,105.421783333333,0,5718.50393700787,40022.0958217593,2009-07-28,02:17:59
35.0718333333333,105.42195,0,5721.78477690289,40022.0961689815,2009-07-28,02:18:29
35.0715833333333,105.422016666667,0,5721.78477690289,40022.09625,2009-07-28,02:18:36
35.0710833333333,105.4222,0,5731.62729658793,40022.0964236111,2009-07-28,02:18:51
35.0707,105.42235,0,5731.62729658793,40022.0965625,2009-07-28,02:19:03
35.0705,105.42245,0,5731.62729658793,40022.0966319444,2009-07-28,02:19:09
35.0700333333333,105.422666666667,0,5734.90813648294,40022.0968055556,2009-07-28,02:19:24
35.0697,105.42285,0,5741.46981627297,40022.0969328704,2009-07-28,02:19:35
35.0693,105.423133333333,0,5748.03149606299,40022.0971064815,2009-07-28,02:19:50
35.0686333333333,105.423666666667,0,5767.71653543307,40022.0973958333,2009-07-28,02:20:15
35.0680666666667,105.424116666667,0,5767.71653543307,40022.0976157407,2009-07-28,02:20:34
35.0675333333333,105.424616666667,0,5784.12073490814,40022.0978587963,2009-07-28,02:20:55
35.0673166666667,105.4248,0,5793.96325459318,40022.097962963,2009-07-28,02:21:04
35.0665333333333,105.425466666667,0,5793.96325459318,40022.0983449074,2009-07-28,02:21:37
35.0651166666667,105.4266,0,5820.20997375328,40022.0990162037,2009-07-28,02:22:35
35.06505,105.42675,0,5816.92913385827,40022.0995023148,2009-07-28,02:23:17
35.06485,105.426766666667,0,5816.92913385827,40022.0995949074,2009-07-28,02:23:25
35.0645333333333,105.426983333333,0,5820.20997375328,40022.0997337963,2009-07-28,02:23:37
35.0642166666667,105.4272,0,5823.49081364829,40022.0998842593,2009-07-28,02:23:50
35.0638833333333,105.427383333333,0,5820.20997375328,40022.1,2009-07-28,02:24:00
35.06345,105.427633333333,0,5823.49081364829,40022.100150463,2009-07-28,02:24:13
35.0631,105.427783333333,0,5820.20997375328,40022.1002662037,2009-07-28,02:24:23
35.0627,105.427966666667,0,5820.20997375328,40022.1003935185,2009-07-28,02:24:34
35.0623666666667,105.4281,0,5820.20997375328,40022.1004976852,2009-07-28,02:24:43
35.06195,105.428266666667,0,5820.20997375328,40022.100625,2009-07-28,02:24:54
35.0612,105.4285,0,5816.92913385827,40022.1008449074,2009-07-28,02:25:13
35.0608833333333,105.428566666667,0,5800.5249343832,40022.1019675926,2009-07-28,02:26:50
35.0604833333333,105.428666666667,0,5810.36745406824,40022.1021064815,2009-07-28,02:27:02
35.0601666666667,105.428716666667,0,5813.64829396325,40022.1022106481,2009-07-28,02:27:11
35.0598666666667,105.428783333333,0,5823.49081364829,40022.1023148148,2009-07-28,02:27:20
35.0595333333333,105.428833333333,0,5823.49081364829,40022.1024305556,2009-07-28,02:27:30
35.0591833333333,105.428883333333,0,5833.33333333333,40022.1025694444,2009-07-28,02:27:42
35.0579,105.428983333333,0,5859.58005249344,40022.103125,2009-07-28,02:28:30
35.0568333333333,105.428983333333,0,5879.26509186352,40022.103599537,2009-07-28,02:29:11
35.0551,105.428966666667,0,5915.35433070866,40022.1043981481,2009-07-28,02:30:20
35.0542333333333,105.428983333333,0,5925.1968503937,40022.1047569444,2009-07-28,02:30:51
35.0539666666667,105.429033333333,0,5925.1968503937,40022.1048842593,2009-07-28,02:31:02
35.0533666666667,105.429266666667,0,5935.03937007874,40022.1051388889,2009-07-28,02:31:24
35.0530166666667,105.429516666667,0,5938.32020997375,40022.1053125,2009-07-28,02:31:39
35.0525333333333,105.43,0,5948.16272965879,40022.1055671296,2009-07-28,02:32:01
35.0522333333333,105.430516666667,0,5951.44356955381,40022.1057638889,2009-07-28,02:32:18
35.05185,105.431416666667,0,5951.44356955381,40022.1060300926,2009-07-28,02:32:41
35.048,105.440883333333,0,5974.4094488189,40022.1114583333,2009-07-28,02:40:30
35.0481166666667,105.440716666667,0,5974.4094488189,40022.1115162037,2009-07-28,02:40:35
35.0479666666667,105.441266666667,0,6013.77952755906,40022.1116319444,2009-07-28,02:40:45
35.04795,105.441433333333,0,5980.97112860892,40022.1122106481,2009-07-28,02:41:35
35.0466,105.445016666667,0,5980.97112860892,40022.1141782407,2009-07-28,02:44:25
35.0464666666667,105.44545,0,5980.97112860892,40022.1142939815,2009-07-28,02:44:35
35.0461333333333,105.446183333333,0,5977.69028871391,40022.114525463,2009-07-28,02:44:55
35.04385,105.450716666667,0,5951.44356955381,40022.115462963,2009-07-28,02:46:16
35.04315,105.451566666667,0,5931.75853018373,40022.1155902778,2009-07-28,02:46:27
35.04235,105.452083333333,0,5915.35433070866,40022.1156944444,2009-07-28,02:46:36
35.0405,105.452766666667,0,5898.9501312336,40022.1159259259,2009-07-28,02:46:56
35.0390333333333,105.45405,0,5856.29921259842,40022.1161458333,2009-07-28,02:47:15
35.0383166666667,105.454866666667,0,5836.61417322835,40022.1162731481,2009-07-28,02:47:26
35.0379,105.455366666667,0,5820.20997375328,40022.1169791667,2009-07-28,02:48:27
35.0365666666667,105.456733333333,0,5793.96325459318,40022.1172106481,2009-07-28,02:48:47
35.0357666666667,105.4571,0,5793.96325459318,40022.1173032407,2009-07-28,02:48:55
35.0348,105.4571,0,5780.83989501312,40022.1174074074,2009-07-28,02:49:04
35.0333833333333,105.45695,0,5770.99737532808,40022.1175810185,2009-07-28,02:49:19
35.0325333333333,105.457283333333,0,5757.87401574803,40022.1177083333,2009-07-28,02:49:30
35.0321833333333,105.457533333333,0,5757.87401574803,40022.1181134259,2009-07-28,02:50:05
35.0318166666667,105.45795,0,5741.46981627297,40022.1182291667,2009-07-28,02:50:15
35.0315,105.458466666667,0,5731.62729658793,40022.1183217593,2009-07-28,02:50:23
35.0300833333333,105.46125,0,5685.69553805774,40022.1186805556,2009-07-28,02:50:54
35.0297666666667,105.462216666667,0,5666.01049868766,40022.1187847222,2009-07-28,02:51:03
35.0293666666667,105.465283333333,0,5629.92125984252,40022.1190509259,2009-07-28,02:51:26
35.0290666666667,105.465966666667,0,5620.07874015748,40022.1191319444,2009-07-28,02:51:33
35.0278666666667,105.4665,0,5597.11286089239,40022.1192824074,2009-07-28,02:51:46
35.0273,105.466616666667,0,5561.02362204724,40022.1202314815,2009-07-28,02:53:08
35.0269166666667,105.466833333333,0,5561.02362204724,40022.1203356481,2009-07-28,02:53:17
35.0256333333333,105.468333333333,0,5541.33858267717,40022.1206481481,2009-07-28,02:53:44
35.02455,105.4697,0,5521.65354330709,40022.1208912037,2009-07-28,02:54:05
35.0243,105.470433333333,0,5521.65354330709,40022.1209953704,2009-07-28,02:54:14
35.0243333333333,105.471183333333,0,5521.65354330709,40022.121087963,2009-07-28,02:54:22
35.0245833333333,105.472183333333,0,5518.37270341207,40022.1212152778,2009-07-28,02:54:33
35.0245333333333,105.47295,0,5511.81102362205,40022.1213078704,2009-07-28,02:54:41
35.0241666666667,105.473716666667,0,5521.65354330709,40022.1215162037,2009-07-28,02:54:59
35.0230166666667,105.47565,0,5505.24934383202,40022.1224884259,2009-07-28,02:56:23
35.02095,105.478833333333,0,5472.44094488189,40022.1234027778,2009-07-28,02:57:42
35.02035,105.4798,0,5465.87926509186,40022.1235532407,2009-07-28,02:57:55
35.0197833333333,105.48045,0,5456.03674540682,40022.1236689815,2009-07-28,02:58:05
35.0190333333333,105.480933333333,0,5413.38582677165,40022.1237962963,2009-07-28,02:58:16
35.01845,105.48105,0,5403.54330708661,40022.1239351852,2009-07-28,02:58:28
35.0173333333333,105.481116666667,0,5380.57742782152,40022.1241550926,2009-07-28,02:58:47
35.0167333333333,105.481583333333,0,5374.0157480315,40022.1242592593,2009-07-28,02:58:56
35.01645,105.482133333333,0,5360.89238845144,40022.1243402778,2009-07-28,02:59:03
35.0160166666667,105.484066666667,0,5324.8031496063,40022.1246643519,2009-07-28,02:59:31
35.0155,105.4859,0,5282.15223097113,40022.1249537037,2009-07-28,02:59:56
35.01495,105.487233333333,0,5272.30971128609,40022.1252430556,2009-07-28,03:00:21
35.0145333333333,105.488133333333,0,5252.62467191601,40022.1255208333,2009-07-28,03:00:45
35.01385,105.4894,0,5249.343832021,40022.1257060185,2009-07-28,03:01:01
35.0122333333333,105.491383333333,0,5209.97375328084,40022.1259606481,2009-07-28,03:01:23
35.0105666666667,105.492666666667,0,5180.44619422572,40022.1261805556,2009-07-28,03:01:42
35.0099166666667,105.493016666667,0,5160.76115485564,40022.1268634259,2009-07-28,03:02:41
35.0091166666667,105.493583333333,0,5154.19947506562,40022.1271296296,2009-07-28,03:03:04
35.0086666666667,105.494,0,5160.76115485564,40022.1272685185,2009-07-28,03:03:16
35.0080333333333,105.494733333333,0,5160.76115485564,40022.1274537037,2009-07-28,03:03:32
35.0048666666667,105.49935,0,5072.17847769029,40022.128912037,2009-07-28,03:05:38
35.0042833333333,105.500033333333,0,5075.4593175853,40022.129525463,2009-07-28,03:06:31
35.00195,105.502916666667,0,5026.2467191601,40022.1299305556,2009-07-28,03:07:06
34.9954333333333,105.508966666667,0,4852.36220472441,40022.1308217593,2009-07-28,03:08:23
34.9942833333333,105.51045,0,4835.95800524934,40022.1310069444,2009-07-28,03:08:39
34.99055,105.515616666667,0,4750.656167979,40022.1319907407,2009-07-28,03:10:04
34.9902833333333,105.516,0,4753.93700787402,40022.1324768519,2009-07-28,03:10:46
34.9896,105.516983333333,0,4747.37532808399,40022.1326851852,2009-07-28,03:11:04
34.9892833333333,105.517466666667,0,4744.09448818898,40022.1327777778,2009-07-28,03:11:12
34.9874833333333,105.5199,0,4698.16272965879,40022.1332060185,2009-07-28,03:11:49
34.9869166666667,105.52035,0,4688.32020997375,40022.1333101852,2009-07-28,03:11:58
34.9846166666667,105.52145,0,4668.63517060367,40022.1336805556,2009-07-28,03:12:30
34.9837,105.522466666667,0,4648.9501312336,40022.1338773148,2009-07-28,03:12:47
34.9831166666667,105.52375,0,4632.54593175853,40022.1340625,2009-07-28,03:13:03
34.9817333333333,105.532116666667,0,4524.2782152231,40022.1351157407,2009-07-28,03:14:34
34.9796,105.540216666667,0,4432.41469816273,40022.1369212963,2009-07-28,03:17:10
34.9785,105.54215,0,4406.16797900262,40022.1373032407,2009-07-28,03:17:43
34.9780166666667,105.542666666667,0,4396.32545931759,40022.1374074074,2009-07-28,03:17:52
34.9771166666667,105.543566666667,0,4389.76377952756,40022.1376041667,2009-07-28,03:18:09
34.9762666666667,105.544283333333,0,4386.48293963255,40022.1377893519,2009-07-28,03:18:25
34.9758166666667,105.544733333333,0,4386.48293963255,40022.1379050926,2009-07-28,03:18:35
34.9752833333333,105.54515,0,4386.48293963255,40022.1380092593,2009-07-28,03:18:44
34.97465,105.545866666667,0,4379.92125984252,40022.1381712963,2009-07-28,03:18:58
34.9719166666667,105.549583333333,0,4379.92125984252,40022.1389351852,2009-07-28,03:20:04
34.9710166666667,105.550866666667,0,4389.76377952756,40022.1393981481,2009-07-28,03:20:44
34.9699,105.5525,0,4393.04461942257,40022.1399074074,2009-07-28,03:21:28
34.9697833333333,105.552766666667,0,4399.6062992126,40022.1403587963,2009-07-28,03:22:07
34.9678166666667,105.555416666667,0,4406.16797900262,40022.1412384259,2009-07-28,03:23:23
34.9671666666667,105.55625,0,4422.57217847769,40022.1415509259,2009-07-28,03:23:50
34.9664333333333,105.55715,0,4435.69553805774,40022.1418865741,2009-07-28,03:24:19
34.9661333333333,105.557516666667,0,4438.97637795276,40022.1420601852,2009-07-28,03:24:34
34.9575166666667,105.567033333333,0,4386.48293963255,40022.1445717593,2009-07-28,03:28:11
34.95455,105.5698,0,4393.04461942257,40022.145462963,2009-07-28,03:29:28
34.9537833333333,105.570883333333,0,4383.20209973753,40022.1457523148,2009-07-28,03:29:53
34.95345,105.571516666667,0,4373.35958005249,40022.1461689815,2009-07-28,03:30:29
34.9519833333333,105.574316666667,0,4330.70866141732,40022.1467361111,2009-07-28,03:31:18
34.9511333333333,105.575183333333,0,4311.02362204724,40022.1468865741,2009-07-28,03:31:31
34.9491,105.576583333333,0,4281.49606299213,40022.1471875,2009-07-28,03:31:57
34.9483666666667,105.577716666667,0,4274.9343832021,40022.1473611111,2009-07-28,03:32:12
34.9477666666667,105.57945,0,4268.37270341207,40022.1476388889,2009-07-28,03:32:36
34.9467,105.583066666667,0,4261.81102362205,40022.148275463,2009-07-28,03:33:31
34.9465833333333,105.583466666667,0,4255.24934383202,40022.1502662037,2009-07-28,03:36:23
34.9465833333333,105.5836,0,4301.1811023622,40022.1519444444,2009-07-28,03:38:48
34.9464833333333,105.583966666667,0,4261.81102362205,40022.1651388889,2009-07-28,03:57:48
34.94635,105.584316666667,0,4261.81102362205,40022.1652314815,2009-07-28,03:57:56
34.9459333333333,105.5854,0,4258.53018372703,40022.165474537,2009-07-28,03:58:17
34.9454,105.58645,0,4255.24934383202,40022.1656828704,2009-07-28,03:58:35
34.9405,105.593983333333,0,4232.28346456693,40022.1674421296,2009-07-28,04:01:07
34.93795,105.598483333333,0,4215.87926509186,40022.1683333333,2009-07-28,04:02:24
34.9337,105.606583333333,0,4212.59842519685,40022.1703009259,2009-07-28,04:05:14
34.9313,105.6152,0,4169.94750656168,40022.1716319444,2009-07-28,04:07:09
34.9302166666667,105.61775,0,4150.2624671916,40022.1720486111,2009-07-28,04:07:45
34.92975,105.619766666667,0,4137.13910761155,40022.1723842593,2009-07-28,04:08:14
34.9292,105.624483333333,0,4133.85826771654,40022.1738888889,2009-07-28,04:10:24
34.9289,105.625533333333,0,4133.85826771654,40022.1741550926,2009-07-28,04:10:47
34.9282166666667,105.626766666667,0,4150.2624671916,40022.174537037,2009-07-28,04:11:20
34.9267,105.629233333333,0,4179.79002624672,40022.1753703704,2009-07-28,04:12:32
34.9265,105.629683333333,0,4186.35170603674,40022.1755092593,2009-07-28,04:12:44
34.9262833333333,105.630416666667,0,4189.63254593176,40022.175775463,2009-07-28,04:13:07
34.9260833333333,105.631666666667,0,4192.91338582677,40022.1760648148,2009-07-28,04:13:32
34.9265,105.63815,0,4156.82414698163,40022.1770023148,2009-07-28,04:14:53
34.9267166666667,105.641816666667,0,4137.13910761155,40022.1775462963,2009-07-28,04:15:40
34.9265833333333,105.6432,0,4130.57742782152,40022.1777546296,2009-07-28,04:15:58
34.92395,105.65655,0,4068.24146981627,40022.1795949074,2009-07-28,04:18:37
34.9238333333333,105.6582,0,4071.52230971129,40022.179837963,2009-07-28,04:18:58
34.9235666666667,105.659133333333,0,4068.24146981627,40022.1800231481,2009-07-28,04:19:14
34.9230833333333,105.659883333333,0,4071.52230971129,40022.1802083333,2009-07-28,04:19:30
34.9226166666667,105.660283333333,0,4071.52230971129,40022.1809027778,2009-07-28,04:20:30
34.92205,105.66055,0,4074.8031496063,40022.1810532407,2009-07-28,04:20:43
34.9213333333333,105.66065,0,4087.92650918635,40022.1812152778,2009-07-28,04:20:57
34.9207,105.660516666667,0,4094.48818897638,40022.1813657407,2009-07-28,04:21:10
34.9197166666667,105.66,0,4104.33070866142,40022.1816203704,2009-07-28,04:21:32
34.9188333333333,105.65975,0,4104.33070866142,40022.1818287037,2009-07-28,04:21:50
34.9181666666667,105.6598,0,4087.92650918635,40022.1819675926,2009-07-28,04:22:02
34.91715,105.66025,0,4078.08398950131,40022.1821759259,2009-07-28,04:22:20
34.9165833333333,105.660833333333,0,4068.24146981627,40022.1823148148,2009-07-28,04:22:32
34.9137333333333,105.664433333333,0,4012.46719160105,40022.184525463,2009-07-28,04:25:43
34.9136833333333,105.6646,0,4032.15223097113,40022.1930092593,2009-07-28,04:37:56
34.9134666666667,105.664716666667,0,4028.87139107612,40022.1931597222,2009-07-28,04:38:09
34.9121166666667,105.665833333333,0,4005.90551181102,40022.1936226852,2009-07-28,04:38:49
34.9104833333333,105.6662,0,3999.343832021,40022.1940162037,2009-07-28,04:39:23
34.9097166666667,105.666066666667,0,3999.343832021,40022.1941782407,2009-07-28,04:39:37
34.9088,105.665683333333,0,4005.90551181102,40022.1943981481,2009-07-28,04:39:56
34.9079833333333,105.665033333333,0,4005.90551181102,40022.1946412037,2009-07-28,04:40:17
34.90755,105.664516666667,0,4009.18635170604,40022.1948263889,2009-07-28,04:40:33
34.9072,105.663983333333,0,4022.30971128609,40022.1950115741,2009-07-28,04:40:49
34.9067333333333,105.66305,0,4038.71391076115,40022.1953240741,2009-07-28,04:41:16
34.9064666666667,105.662566666667,0,4051.83727034121,40022.1955092593,2009-07-28,04:41:32
34.9062833333333,105.662166666667,0,4055.11811023622,40022.1956828704,2009-07-28,04:41:47
34.9060833333333,105.661766666667,0,4061.67979002625,40022.1958449074,2009-07-28,04:42:01
34.9059166666667,105.661433333333,0,4071.52230971129,40022.1959953704,2009-07-28,04:42:14
34.9057166666667,105.661066666667,0,4078.08398950131,40022.1961574074,2009-07-28,04:42:28
34.9051666666667,105.660166666667,0,4078.08398950131,40022.1965393518,2009-07-28,04:43:01
34.9046166666667,105.659633333333,0,4087.92650918635,40022.1968287037,2009-07-28,04:43:26
34.90445,105.659633333333,0,4097.76902887139,40022.1969212963,2009-07-28,04:43:34
34.9042333333333,105.659466666667,0,4097.76902887139,40022.1975925926,2009-07-28,04:44:32
34.90365,105.659116666667,0,4094.48818897638,40022.1978587963,2009-07-28,04:44:55
34.9032833333333,105.659033333333,0,4084.64566929134,40022.1979861111,2009-07-28,04:45:06
34.9028333333333,105.658983333333,0,4081.36482939633,40022.1981134259,2009-07-28,04:45:17
34.9009333333333,105.65895,0,4074.8031496063,40022.1985532407,2009-07-28,04:45:55
34.9004833333333,105.658883333333,0,4078.08398950131,40022.1986689815,2009-07-28,04:46:05
34.8997833333333,105.658633333333,0,4074.8031496063,40022.1988541667,2009-07-28,04:46:21
34.89855,105.657866666667,0,4074.8031496063,40022.1991203704,2009-07-28,04:46:44
34.8980666666667,105.6574,0,4074.8031496063,40022.1992476852,2009-07-28,04:46:55
34.89765,105.657016666667,0,4078.08398950131,40022.1993634259,2009-07-28,04:47:05
34.8969,105.6564,0,4081.36482939633,40022.1995601852,2009-07-28,04:47:22
34.8959333333333,105.655883333333,0,4081.36482939633,40022.1997916667,2009-07-28,04:47:42
34.8913333333333,105.65485,0,4078.08398950131,40022.2008564815,2009-07-28,04:49:14
34.8874666666667,105.653566666667,0,4068.24146981627,40022.2017361111,2009-07-28,04:50:30
34.8844333333333,105.652466666667,0,4058.39895013123,40022.2023611111,2009-07-28,04:51:24
34.88315,105.65235,0,4048.55643044619,40022.2026273148,2009-07-28,04:51:47
34.87645,105.652566666667,0,3999.343832021,40022.20375,2009-07-28,04:53:24
34.8758333333333,105.652583333333,0,3989.50131233596,40022.2045717593,2009-07-28,04:54:35
34.8739,105.65265,0,3989.50131233596,40022.2050347222,2009-07-28,04:55:15
34.8736,105.65265,0,3996.06299212598,40022.2051273148,2009-07-28,04:55:23
34.8729666666667,105.652683333333,0,3999.343832021,40022.2053240741,2009-07-28,04:55:40
34.87255,105.6527,0,3989.50131233596,40022.2060763889,2009-07-28,04:56:45
34.8717666666667,105.652716666667,0,3989.50131233596,40022.2062847222,2009-07-28,04:57:03
34.8700666666667,105.6528,0,3989.50131233596,40022.2067013889,2009-07-28,04:57:39
34.8696166666667,105.6528,0,3992.78215223097,40022.2068171296,2009-07-28,04:57:49
34.8655333333333,105.652966666667,0,3992.78215223097,40022.2077546296,2009-07-28,04:59:10
34.8650833333333,105.652983333333,0,3992.78215223097,40022.2078819444,2009-07-28,04:59:21
34.8645333333333,105.653,0,3996.06299212598,40022.2080324074,2009-07-28,04:59:34
34.8641333333333,105.653016666667,0,3996.06299212598,40022.2081481481,2009-07-28,04:59:44
34.8637,105.653016666667,0,3992.78215223097,40022.2083333333,2009-07-28,05:00:00
34.8634833333333,105.653016666667,0,3996.06299212598,40022.2084953704,2009-07-28,05:00:14
34.8634666666667,105.653166666667,0,3999.343832021,40022.2093171296,2009-07-28,05:01:25
34.8634833333333,105.652983333333,0,4002.62467191601,40022.2100115741,2009-07-28,05:02:25
34.863,105.652983333333,0,3996.06299212598,40022.2103472222,2009-07-28,05:02:54
34.86285,105.65295,0,3996.06299212598,40022.2195486111,2009-07-28,05:16:09
34.86245,105.6529,0,3986.22047244094,40022.2197337963,2009-07-28,05:16:25
34.862,105.652683333333,0,3989.50131233596,40022.2198958333,2009-07-28,05:16:39
34.8616333333333,105.652366666667,0,3982.93963254593,40022.2200231481,2009-07-28,05:16:50
34.8613333333333,105.65215,0,3976.37795275591,40022.2201041667,2009-07-28,05:16:57
34.8610166666667,105.652166666667,0,3973.09711286089,40022.2201736111,2009-07-28,05:17:03
34.8607333333333,105.652716666667,0,3966.53543307087,40022.2202777778,2009-07-28,05:17:12
34.8607,105.653316666667,0,3966.53543307087,40022.2203935185,2009-07-28,05:17:22
34.86085,105.653866666667,0,3979.65879265092,40022.2205787037,2009-07-28,05:17:38
34.8611666666667,105.654333333333,0,3986.22047244094,40022.2207986111,2009-07-28,05:17:57
34.8616166666667,105.65445,0,3982.93963254593,40022.2209375,2009-07-28,05:18:09
34.86305,105.6545,0,3982.93963254593,40022.2212847222,2009-07-28,05:18:39
34.8632,105.654816666667,0,3982.93963254593,40022.2213657407,2009-07-28,05:18:46
34.86315,105.65525,0,3986.22047244094,40022.2214814815,2009-07-28,05:18:56
34.86305,105.655966666667,0,3989.50131233596,40022.2216898148,2009-07-28,05:19:14
34.8629333333333,105.6564,0,3989.50131233596,40022.2219907407,2009-07-28,05:19:40
34.8630333333333,105.656716666667,0,3976.37795275591,40022.2227083333,2009-07-28,05:20:42
34.8628666666667,105.65705,0,3976.37795275591,40022.2228587963,2009-07-28,05:20:55
34.8619833333333,105.661816666667,0,3999.343832021,40022.2241087963,2009-07-28,05:22:43
34.86165,105.66185,0,4061.67979002625,40022.224212963,2009-07-28,05:22:52
34.86155,105.66195,0,4051.83727034121,40022.2336689815,2009-07-28,05:36:29
34.8616833333333,105.661883333333,0,4127.29658792651,40022.2431944444,2009-07-28,05:50:12
34.8618166666667,105.661916666667,0,4150.2624671916,40022.2501736111,2009-07-28,06:00:15
34.86195,105.662016666667,0,4110.89238845144,40022.2505555556,2009-07-28,06:00:48
34.86215,105.661783333333,0,4097.76902887139,40022.2506712963,2009-07-28,06:00:58
34.8622666666667,105.6611,0,4078.08398950131,40022.2508680556,2009-07-28,06:01:15
34.8623333333333,105.660333333333,0,4058.39895013123,40022.251087963,2009-07-28,06:01:34
34.8625,105.659383333333,0,4038.71391076115,40022.2513310185,2009-07-28,06:01:55
34.8627166666667,105.65815,0,4022.30971128609,40022.2516435185,2009-07-28,06:02:22
34.86285,105.6575,0,4012.46719160105,40022.2518055556,2009-07-28,06:02:36
34.86295,105.657033333333,0,4005.90551181102,40022.2519560185,2009-07-28,06:02:49
34.8630333333333,105.65685,0,3992.78215223097,40022.2542592593,2009-07-28,06:06:08
34.8631833333333,105.656116666667,0,3982.93963254593,40022.2561458333,2009-07-28,06:08:51
34.8633333333333,105.654783333333,0,3976.37795275591,40022.2564930556,2009-07-28,06:09:21
34.86305,105.654466666667,0,3979.65879265092,40022.2566435185,2009-07-28,06:09:34
34.8622666666667,105.6544,0,3979.65879265092,40022.2568634259,2009-07-28,06:09:53
34.8618833333333,105.654366666667,0,3959.97375328084,40022.2569560185,2009-07-28,06:10:01
34.8615,105.654416666667,0,3956.69291338583,40022.2570717593,2009-07-28,06:10:11
34.8612333333333,105.6541,0,3959.97375328084,40022.2571643519,2009-07-28,06:10:19
34.86125,105.653683333333,0,3966.53543307087,40022.2572569444,2009-07-28,06:10:27
34.86145,105.653416666667,0,3973.09711286089,40022.2573726852,2009-07-28,06:10:37
34.8616666666667,105.6533,0,3976.37795275591,40022.2575578704,2009-07-28,06:10:53
34.8618166666667,105.653266666667,0,3976.37795275591,40022.2577083333,2009-07-28,06:11:06
34.8615833333333,105.65315,0,3989.50131233596,40022.2585763889,2009-07-28,06:12:21
34.8612,105.653116666667,0,3989.50131233596,40022.2587731481,2009-07-28,06:12:38
34.8606833333333,105.653116666667,0,3986.22047244094,40022.2589699074,2009-07-28,06:12:55
34.8567333333333,105.653266666667,0,3989.50131233596,40022.2600462963,2009-07-28,06:14:28
34.8563,105.653266666667,0,3992.78215223097,40022.2601851852,2009-07-28,06:14:40
34.8559166666667,105.653283333333,0,3992.78215223097,40022.2603125,2009-07-28,06:14:51
34.8554166666667,105.6533,0,3992.78215223097,40022.2604513889,2009-07-28,06:15:03
34.8307166666667,105.652233333333,0,3950.1312335958,40022.2655324074,2009-07-28,06:22:22
34.8304333333333,105.652216666667,0,3953.41207349081,40022.2656365741,2009-07-28,06:22:31
34.8296833333333,105.652216666667,0,3956.69291338583,40022.2658564815,2009-07-28,06:22:50
34.8279166666667,105.652316666667,0,3956.69291338583,40022.2662962963,2009-07-28,06:23:28
34.8143333333333,105.6541,0,3953.41207349081,40022.2693171296,2009-07-28,06:27:49
34.81385,105.654183333333,0,3956.69291338583,40022.2694560185,2009-07-28,06:28:01
34.80085,105.657066666667,0,3914.04199475066,40022.2722453704,2009-07-28,06:32:02
34.7994333333333,105.6572,0,3917.32283464567,40022.2725694444,2009-07-28,06:32:30
34.7980333333333,105.65695,0,3917.32283464567,40022.2728935185,2009-07-28,06:32:58
34.7965166666667,105.656183333333,0,3907.48031496063,40022.2732291667,2009-07-28,06:33:27
34.7951333333333,105.654933333333,0,3910.76115485564,40022.273587963,2009-07-28,06:33:58
34.7949333333333,105.654683333333,0,3930.44619422572,40022.2742824074,2009-07-28,06:34:58
34.7945333333333,105.654183333333,0,3927.16535433071,40022.2744328704,2009-07-28,06:35:11
34.7938333333333,105.653266666667,0,3923.8845144357,40022.2746412037,2009-07-28,06:35:29
34.7853833333333,105.642516666667,0,3914.04199475066,40022.2772337963,2009-07-28,06:39:13
34.7848166666667,105.642116666667,0,3914.04199475066,40022.2773842593,2009-07-28,06:39:26
34.7835,105.6416,0,3920.60367454068,40022.2776851852,2009-07-28,06:39:52
34.7813166666667,105.64175,0,3920.60367454068,40022.278125,2009-07-28,06:40:30
34.7774,105.642533333333,0,3917.32283464567,40022.2789236111,2009-07-28,06:41:39
34.7771333333333,105.642533333333,0,3917.32283464567,40022.2789814815,2009-07-28,06:41:44
34.7766666666667,105.6425,0,3920.60367454068,40022.2790972222,2009-07-28,06:41:54
34.7763166666667,105.642433333333,0,3927.16535433071,40022.2791898148,2009-07-28,06:42:02
34.7756833333333,105.64225,0,3946.85039370079,40022.2793634259,2009-07-28,06:42:17
34.7753,105.642116666667,0,3953.41207349081,40022.2794791667,2009-07-28,06:42:27
34.77445,105.641883333333,0,3959.97375328084,40022.2797106481,2009-07-28,06:42:47
34.7738166666667,105.641733333333,0,3956.69291338583,40022.279849537,2009-07-28,06:42:59
34.773,105.64175,0,3943.56955380577,40022.28,2009-07-28,06:43:12
34.7723166666667,105.642,0,3930.44619422572,40022.2801041667,2009-07-28,06:43:21
34.7715,105.642783333333,0,3914.04199475066,40022.2802314815,2009-07-28,06:43:32
34.77015,105.644933333333,0,3910.76115485564,40022.2805555556,2009-07-28,06:44:00
34.76855,105.647083333333,0,3907.48031496063,40022.2810416667,2009-07-28,06:44:42
34.7675,105.647916666667,0,3910.76115485564,40022.281400463,2009-07-28,06:45:13
34.7664,105.6486,0,3910.76115485564,40022.2817361111,2009-07-28,06:45:42
34.7661666666667,105.64875,0,3907.48031496063,40022.2818171296,2009-07-28,06:45:49
34.76565,105.649083333333,0,3907.48031496063,40022.2819791667,2009-07-28,06:46:03
34.7650166666667,105.649483333333,0,3894.35695538058,40022.2825231481,2009-07-28,06:46:50
34.7641333333333,105.65015,0,3894.35695538058,40022.2827777778,2009-07-28,06:47:12
34.76395,105.6503,0,3884.51443569554,40022.2828935185,2009-07-28,06:47:22
34.76375,105.6503,0,3868.11023622047,40022.2832986111,2009-07-28,06:47:57
34.7623333333333,105.65135,0,3838.58267716535,40022.2836111111,2009-07-28,06:48:24
34.7606333333333,105.6532,0,3832.02099737533,40022.2840162037,2009-07-28,06:48:59
34.7599166666667,105.6537,0,3832.02099737533,40022.2841666667,2009-07-28,06:49:12
34.7589833333333,105.654116666667,0,3838.58267716535,40022.2843402778,2009-07-28,06:49:27
34.7573833333333,105.654316666667,0,3845.14435695538,40022.2846412037,2009-07-28,06:49:53
34.756,105.653983333333,0,3845.14435695538,40022.2848842593,2009-07-28,06:50:14
34.7507666666667,105.650883333333,0,3854.98687664042,40022.2858449074,2009-07-28,06:51:37
34.75005,105.650116666667,0,3835.30183727034,40022.2860300926,2009-07-28,06:51:53
34.7493333333333,105.649466666667,0,3832.02099737533,40022.2862268519,2009-07-28,06:52:10
34.7485166666667,105.649016666667,0,3841.86351706037,40022.286400463,2009-07-28,06:52:25
34.74735,105.64885,0,3838.58267716535,40022.2866319444,2009-07-28,06:52:45
34.7461333333333,105.649166666667,0,3838.58267716535,40022.2872337963,2009-07-28,06:53:37
34.74595,105.649233333333,0,3835.30183727034,40022.2873611111,2009-07-28,06:53:48
34.74345,105.649933333333,0,3835.30183727034,40022.2880324074,2009-07-28,06:54:46
34.74315,105.6501,0,3766.40419947507,40022.2880787037,2009-07-28,06:54:50
34.74265,105.65025,0,3750,40022.2881944444,2009-07-28,06:55:00
34.7419166666667,105.650916666667,0,3779.52755905512,40022.2883912037,2009-07-28,06:55:17
34.7416,105.651433333333,0,3786.08923884514,40022.2884953704,2009-07-28,06:55:26
34.74045,105.6536,0,3782.80839895013,40022.2888657407,2009-07-28,06:55:58
34.7393666666667,105.655116666667,0,3779.52755905512,40022.2891782407,2009-07-28,06:56:25
34.7383833333333,105.6559,0,3772.96587926509,40022.2894675926,2009-07-28,06:56:50
34.7379666666667,105.6561,0,3776.2467191601,40022.2895949074,2009-07-28,06:57:01
34.7375666666667,105.65625,0,3779.52755905512,40022.2897106481,2009-07-28,06:57:11
34.7372666666667,105.656333333333,0,3776.2467191601,40022.2897916667,2009-07-28,06:57:18
34.7367,105.65645,0,3776.2467191601,40022.2899305556,2009-07-28,06:57:30
34.7364833333333,105.6565,0,3772.96587926509,40022.2899884259,2009-07-28,06:57:35
34.7353,105.656633333333,0,3776.2467191601,40022.2902777778,2009-07-28,06:58:00
34.7338,105.6567,0,3792.65091863517,40022.2906365741,2009-07-28,06:58:31
34.73005,105.656016666667,0,3828.74015748031,40022.2919444444,2009-07-28,07:00:24
34.7296166666667,105.65585,0,3828.74015748031,40022.2920601852,2009-07-28,07:00:34
34.7273166666667,105.654733333333,0,3841.86351706037,40022.292662037,2009-07-28,07:01:26
34.7251833333333,105.652983333333,0,3861.54855643045,40022.2933217593,2009-07-28,07:02:23
34.7249166666667,105.652683333333,0,3854.98687664042,40022.2934490741,2009-07-28,07:02:34
34.7247666666667,105.652533333333,0,3848.42519685039,40022.2936805556,2009-07-28,07:02:54
34.7245166666667,105.65225,0,3848.42519685039,40022.2941550926,2009-07-28,07:03:35
34.7242166666667,105.651916666667,0,3858.26771653543,40022.2942824074,2009-07-28,07:03:46
34.72155,105.648866666667,0,3887.79527559055,40022.2953125,2009-07-28,07:05:15
34.7212,105.648516666667,0,3884.51443569554,40022.2954282407,2009-07-28,07:05:25
34.7208166666667,105.64815,0,3887.79527559055,40022.2955555556,2009-07-28,07:05:36
34.7204666666667,105.64785,0,3894.35695538058,40022.2956712963,2009-07-28,07:05:46
34.7197166666667,105.647283333333,0,3897.63779527559,40022.2959027778,2009-07-28,07:06:06
34.7190333333333,105.646866666667,0,3904.19947506562,40022.2961111111,2009-07-28,07:06:24
34.7186666666667,105.646683333333,0,3907.48031496063,40022.2962268519,2009-07-28,07:06:34
34.7183166666667,105.646533333333,0,3910.76115485564,40022.2963425926,2009-07-28,07:06:44
34.7179166666667,105.646366666667,0,3914.04199475066,40022.2964814815,2009-07-28,07:06:56
34.71745,105.646216666667,0,3917.32283464567,40022.2966319444,2009-07-28,07:07:09
34.717,105.646066666667,0,3917.32283464567,40022.2967708333,2009-07-28,07:07:21
34.7165166666667,105.645916666667,0,3917.32283464567,40022.2969212963,2009-07-28,07:07:34
34.7152,105.645516666667,0,3923.8845144357,40022.2973263889,2009-07-28,07:08:09
34.7149666666667,105.64545,0,3923.8845144357,40022.2973958333,2009-07-28,07:08:15
34.7137833333333,105.645083333333,0,3933.72703412073,40022.2977546296,2009-07-28,07:08:46
34.7134833333333,105.645,0,3940.28871391076,40022.2978587963,2009-07-28,07:08:55
34.7132166666667,105.6449,0,3937.00787401575,40022.2979513889,2009-07-28,07:09:03
34.71255,105.6447,0,3946.85039370079,40022.2981712963,2009-07-28,07:09:22
34.7094,105.643916666667,0,3904.19947506562,40022.2987037037,2009-07-28,07:10:08
34.70825,105.643866666667,0,3881.23359580052,40022.2988425926,2009-07-28,07:10:20
34.7056,105.6444,0,3858.26771653543,40022.2991666667,2009-07-28,07:10:48
34.7031666666667,105.645366666667,0,3838.58267716535,40022.2995833333,2009-07-28,07:11:24
34.7013666666667,105.645566666667,0,3832.02099737533,40022.3000115741,2009-07-28,07:12:01
34.6996833333333,105.645266666667,0,3825.4593175853,40022.3003935185,2009-07-28,07:12:34
34.6986666666667,105.644766666667,0,3818.89763779528,40022.3006481482,2009-07-28,07:12:56
34.6972166666667,105.643833333333,0,3812.33595800525,40022.3015509259,2009-07-28,07:14:14
34.6959166666667,105.642833333333,0,3825.4593175853,40022.3022685185,2009-07-28,07:15:16
34.6955833333333,105.642583333333,0,3822.17847769029,40022.3024074074,2009-07-28,07:15:28
34.69535,105.6424,0,3822.17847769029,40022.3024884259,2009-07-28,07:15:35
34.6947166666667,105.641916666667,0,3825.4593175853,40022.3027083333,2009-07-28,07:15:54
34.69455,105.6418,0,3825.4593175853,40022.3027777778,2009-07-28,07:16:00
34.6942666666667,105.641566666667,0,3828.74015748031,40022.3029398148,2009-07-28,07:16:14
34.6940166666667,105.641366666667,0,3828.74015748031,40022.3034606481,2009-07-28,07:16:59
34.6933166666667,105.64085,0,3825.4593175853,40022.3036574074,2009-07-28,07:17:16
34.6896666666667,105.638066666667,0,3832.02099737533,40022.3046759259,2009-07-28,07:18:44
34.6892666666667,105.637783333333,0,3841.86351706037,40022.3048032407,2009-07-28,07:18:55
34.6888333333333,105.63745,0,3848.42519685039,40022.3049421296,2009-07-28,07:19:07
34.6885333333333,105.637216666667,0,3861.54855643045,40022.3050462963,2009-07-28,07:19:16
34.6881,105.636916666667,0,3854.98687664042,40022.3051736111,2009-07-28,07:19:27
34.6877666666667,105.636833333333,0,3845.14435695538,40022.3053009259,2009-07-28,07:19:38
34.6869333333333,105.6361,0,3861.54855643045,40022.3055324074,2009-07-28,07:19:58
34.6864666666667,105.635733333333,0,3868.11023622047,40022.3056712963,2009-07-28,07:20:10
34.68585,105.635266666667,0,3874.6719160105,40022.3058564815,2009-07-28,07:20:26
34.6846666666667,105.634366666667,0,3891.07611548556,40022.30625,2009-07-28,07:21:00
34.68435,105.6342,0,3894.35695538058,40022.3063541667,2009-07-28,07:21:09
34.68395,105.634066666667,0,3897.63779527559,40022.3064814815,2009-07-28,07:21:20
34.6834,105.63405,0,3900.9186351706,40022.3066435185,2009-07-28,07:21:34
34.6830166666667,105.634116666667,0,3897.63779527559,40022.3067592593,2009-07-28,07:21:44
34.6824166666667,105.634416666667,0,3897.63779527559,40022.3069560185,2009-07-28,07:22:01
34.6820833333333,105.634716666667,0,3907.48031496063,40022.3070833333,2009-07-28,07:22:12
34.68175,105.635116666667,0,3914.04199475066,40022.3072569444,2009-07-28,07:22:27
34.6811666666667,105.635966666667,0,3927.16535433071,40022.3083217593,2009-07-28,07:23:59
34.6802666666667,105.637216666667,0,3946.85039370079,40022.308912037,2009-07-28,07:24:50
34.6798,105.63765,0,3956.69291338583,40022.3091666667,2009-07-28,07:25:12
34.6787833333333,105.638483333333,0,3982.93963254593,40022.3097106481,2009-07-28,07:25:59
34.6776333333333,105.639416666667,0,4005.90551181102,40022.3103125,2009-07-28,07:26:51
34.67705,105.6399,0,4012.46719160105,40022.3106018519,2009-07-28,07:27:16
34.6767666666667,105.6401,0,4019.02887139108,40022.3107523148,2009-07-28,07:27:29
34.6762166666667,105.640383333333,0,4022.30971128609,40022.3109953704,2009-07-28,07:27:50
34.6757666666667,105.640516666667,0,4022.30971128609,40022.3111805556,2009-07-28,07:28:06
34.6749666666667,105.6406,0,4045.27559055118,40022.3115046296,2009-07-28,07:28:34
34.6745833333333,105.640566666667,0,4048.55643044619,40022.3116435185,2009-07-28,07:28:46
34.6736333333333,105.64045,0,4071.52230971129,40022.3120486111,2009-07-28,07:29:21
34.6733333333333,105.6405,0,4078.08398950131,40022.3121643519,2009-07-28,07:29:31
34.6728666666667,105.640683333333,0,4081.36482939633,40022.3123611111,2009-07-28,07:29:48
34.6726333333333,105.64085,0,4081.36482939633,40022.3124652778,2009-07-28,07:29:57
34.6724,105.641066666667,0,4078.08398950131,40022.3125810185,2009-07-28,07:30:07
34.67225,105.641266666667,0,4078.08398950131,40022.312662037,2009-07-28,07:30:14
34.6719833333333,105.6417,0,4084.64566929134,40022.3128240741,2009-07-28,07:30:28
34.6718666666667,105.641983333333,0,4081.36482939633,40022.3133217593,2009-07-28,07:31:11
34.6712333333333,105.644433333333,0,4110.89238845144,40022.3139814815,2009-07-28,07:32:08
34.6708166666667,105.6453,0,4120.73490813648,40022.3142824074,2009-07-28,07:32:34
34.6705,105.645766666667,0,4127.29658792651,40022.3144675926,2009-07-28,07:32:50
34.6702166666667,105.646066666667,0,4130.57742782152,40022.3146064815,2009-07-28,07:33:02
34.6696,105.646633333333,0,4140.41994750656,40022.3148842593,2009-07-28,07:33:26
34.6694166666667,105.646866666667,0,4146.98162729659,40022.3150462963,2009-07-28,07:33:40
34.6691,105.646933333333,0,4150.2624671916,40022.3154513889,2009-07-28,07:34:15
34.6688333333333,105.647066666667,0,4156.82414698163,40022.3155671296,2009-07-28,07:34:25
34.6683666666667,105.647283333333,0,4166.66666666667,40022.3157986111,2009-07-28,07:34:45
34.66775,105.647583333333,0,4169.94750656168,40022.3161458333,2009-07-28,07:35:15
34.6675,105.647766666667,0,4176.50918635171,40022.3163078704,2009-07-28,07:35:29
34.6671333333333,105.648083333333,0,4192.91338582677,40022.3165393519,2009-07-28,07:35:49
34.6665833333333,105.648683333333,0,4209.31758530184,40022.3173611111,2009-07-28,07:37:00
34.6652333333333,105.650116666667,0,4238.84514435695,40022.3181597222,2009-07-28,07:38:09
34.6641333333333,105.6514,0,4265.09186351706,40022.3187615741,2009-07-28,07:39:01
34.66395,105.65185,0,4281.49606299213,40022.3191666667,2009-07-28,07:39:36
34.6638666666667,105.652366666667,0,4294.61942257218,40022.3208101852,2009-07-28,07:41:58
34.6635166666667,105.65595,0,4340.55118110236,40022.3220717593,2009-07-28,07:43:47
34.66335,105.65635,0,4343.83202099738,40022.3222453704,2009-07-28,07:44:02
34.6628666666667,105.6569,0,4350.3937007874,40022.3225462963,2009-07-28,07:44:28
34.6625,105.657116666667,0,4353.67454068241,40022.3227430556,2009-07-28,07:44:45
34.6614,105.657233333333,0,4376.64041994751,40022.323275463,2009-07-28,07:45:31
34.6610166666667,105.657283333333,0,4383.20209973753,40022.3234606481,2009-07-28,07:45:47
34.6607666666667,105.65735,0,4383.20209973753,40022.323587963,2009-07-28,07:45:58
34.6602833333333,105.657766666667,0,4393.04461942257,40022.3238657407,2009-07-28,07:46:22
34.6600833333333,105.658083333333,0,4393.04461942257,40022.3239930556,2009-07-28,07:46:33
34.6599333333333,105.65865,0,4393.04461942257,40022.324212963,2009-07-28,07:46:52
34.6599666666667,105.6592,0,4399.6062992126,40022.324375,2009-07-28,07:47:06
34.66015,105.65975,0,4409.44881889764,40022.3245717593,2009-07-28,07:47:23
34.6604166666667,105.6601,0,4406.16797900262,40022.3246990741,2009-07-28,07:47:34
34.6607666666667,105.660466666667,0,4409.44881889764,40022.3248842593,2009-07-28,07:47:50
34.66105,105.660916666667,0,4422.57217847769,40022.3250810185,2009-07-28,07:48:07
34.6611666666667,105.6614,0,4432.41469816273,40022.3252893519,2009-07-28,07:48:25
34.6611333333333,105.662033333333,0,4445.53805774278,40022.3255208333,2009-07-28,07:48:45
34.6609666666667,105.66245,0,4452.09973753281,40022.3256828704,2009-07-28,07:48:59
34.66085,105.66265,0,4452.09973753281,40022.325775463,2009-07-28,07:49:07
34.6602333333333,105.663483333333,0,4475.0656167979,40022.3261689815,2009-07-28,07:49:41
34.6596666666667,105.664316666667,0,4491.46981627297,40022.3266087963,2009-07-28,07:50:19
34.65945,105.664766666667,0,4501.31233595801,40022.3268055556,2009-07-28,07:50:36
34.6593333333333,105.665316666667,0,4504.59317585302,40022.3270023148,2009-07-28,07:50:53
34.6594,105.666333333333,0,4517.71653543307,40022.3273032407,2009-07-28,07:51:19
34.6594666666667,105.66695,0,4527.55905511811,40022.3274884259,2009-07-28,07:51:35
34.6594,105.667383333333,0,4530.83989501312,40022.3276157407,2009-07-28,07:51:46
34.6593,105.667633333333,0,4540.68241469816,40022.3277199074,2009-07-28,07:51:55
34.65905,105.66795,0,4550.5249343832,40022.3278472222,2009-07-28,07:52:06
34.65865,105.668216666667,0,4553.80577427821,40022.3280324074,2009-07-28,07:52:22
34.6582166666667,105.668216666667,0,4560.36745406824,40022.3281828704,2009-07-28,07:52:35
34.6579833333333,105.668183333333,0,4563.64829396325,40022.328275463,2009-07-28,07:52:43
34.6575833333333,105.66805,0,4580.05249343832,40022.3284375,2009-07-28,07:52:57
34.6568166666667,105.66785,0,4593.17585301837,40022.32875,2009-07-28,07:53:24
34.6564666666667,105.66775,0,4603.01837270341,40022.3289236111,2009-07-28,07:53:39
34.6560333333333,105.667716666667,0,4609.58005249344,40022.3291203704,2009-07-28,07:53:56
34.6556833333333,105.667816666667,0,4616.14173228346,40022.3292824074,2009-07-28,07:54:10
34.65545,105.667983333333,0,4616.14173228346,40022.3294097222,2009-07-28,07:54:21
34.6552166666667,105.668216666667,0,4622.70341207349,40022.3295486111,2009-07-28,07:54:33
34.65455,105.669733333333,0,4629.26509186352,40022.3301967593,2009-07-28,07:55:29
34.6542833333333,105.670066666667,0,4629.26509186352,40022.3303703704,2009-07-28,07:55:44
34.6539833333333,105.67035,0,4632.54593175853,40022.3305439815,2009-07-28,07:55:59
34.6535833333333,105.670566666667,0,4635.82677165354,40022.3307523148,2009-07-28,07:56:17
34.6531333333333,105.670716666667,0,4635.82677165354,40022.3309953704,2009-07-28,07:56:38
34.6521,105.671116666667,0,4668.63517060367,40022.3318634259,2009-07-28,07:57:53
34.6518333333333,105.671166666667,0,4678.47769028871,40022.3356481481,2009-07-28,08:03:20
34.6325666666667,105.678316666667,0,4688.32020997375,40022.3430902778,2009-07-28,08:14:03
34.6324,105.678333333333,0,4796.58792650919,40022.3437037037,2009-07-28,08:14:56
34.6318,105.678516666667,0,4809.71128608924,40022.3439814815,2009-07-28,08:15:20
34.6311666666667,105.67875,0,4829.39632545932,40022.3442476852,2009-07-28,08:15:43
34.6309166666667,105.67885,0,4832.67716535433,40022.3443518518,2009-07-28,08:15:52
34.6306,105.679016666667,0,4832.67716535433,40022.3444675926,2009-07-28,08:16:02
34.6301166666667,105.679383333333,0,4842.51968503937,40022.3446412037,2009-07-28,08:16:17
34.6282666666667,105.681366666667,0,4849.0813648294,40022.3452199074,2009-07-28,08:17:07
34.6276333333333,105.681716666667,0,4845.80052493438,40022.3453819444,2009-07-28,08:17:21
34.6268,105.681883333333,0,4835.95800524934,40022.3455671296,2009-07-28,08:17:37
34.6248833333333,105.681783333333,0,4819.55380577428,40022.3459606481,2009-07-28,08:18:11
34.6246333333333,105.6818,0,4812.99212598425,40022.3461689815,2009-07-28,08:18:29
34.6239166666667,105.68205,0,4809.71128608924,40022.3469560185,2009-07-28,08:19:37
34.6235833333333,105.682333333333,0,4806.43044619423,40022.3470601852,2009-07-28,08:19:46
34.6229833333333,105.683366666667,0,4796.58792650919,40022.3472569444,2009-07-28,08:20:03
34.62075,105.688183333333,0,4711.28608923885,40022.3478125,2009-07-28,08:20:51
34.6205833333333,105.68935,0,4694.88188976378,40022.3479282407,2009-07-28,08:21:01
34.6207,105.690266666667,0,4688.32020997375,40022.3480208333,2009-07-28,08:21:09
34.6213333333333,105.692616666667,0,4668.63517060367,40022.3483333333,2009-07-28,08:21:36
34.6212833333333,105.69385,0,4668.63517060367,40022.3485069444,2009-07-28,08:21:51
34.62095,105.695016666667,0,4662.07349081365,40022.3486805556,2009-07-28,08:22:06
34.6203166666667,105.6961,0,4645.66929133858,40022.3488657407,2009-07-28,08:22:22
34.6197666666667,105.69665,0,4639.10761154856,40022.3489814815,2009-07-28,08:22:32
34.6188,105.697216666667,0,4629.26509186352,40022.3491435185,2009-07-28,08:22:46
34.6178,105.69735,0,4622.70341207349,40022.3492939815,2009-07-28,08:22:59
34.6162,105.69715,0,4596.45669291339,40022.349525463,2009-07-28,08:23:19
34.6155,105.697366666667,0,4586.61417322835,40022.3496296296,2009-07-28,08:23:28
34.6149,105.697916666667,0,4576.77165354331,40022.3497337963,2009-07-28,08:23:37
34.6145166666667,105.698733333333,0,4570.20997375328,40022.349837963,2009-07-28,08:23:46
34.6144166666667,105.6996,0,4560.36745406824,40022.3499305556,2009-07-28,08:23:54
34.6146,105.700466666667,0,4550.5249343832,40022.3500231481,2009-07-28,08:24:02
34.6162666666667,105.703316666667,0,4507.87401574803,40022.3503472222,2009-07-28,08:24:30
34.6163166666667,105.704083333333,0,4501.31233595801,40022.3504166667,2009-07-28,08:24:36
34.6160166666667,105.70475,0,4491.46981627297,40022.3504861111,2009-07-28,08:24:42
34.6154833333333,105.7051,0,4478.34645669291,40022.3505555556,2009-07-28,08:24:48
34.6115833333333,105.705083333333,0,4412.72965879265,40022.3510300926,2009-07-28,08:25:29
34.6108333333333,105.705416666667,0,4399.6062992126,40022.3511458333,2009-07-28,08:25:39
34.6104333333333,105.7059,0,4393.04461942257,40022.3512268519,2009-07-28,08:25:46
34.6101333333333,105.706466666667,0,4389.76377952756,40022.3513194444,2009-07-28,08:25:54
34.6100333333333,105.707366666667,0,4376.64041994751,40022.3514351852,2009-07-28,08:26:04
34.61075,105.709566666667,0,4356.95538057743,40022.351712963,2009-07-28,08:26:28
34.61065,105.710366666667,0,4350.3937007874,40022.3518171296,2009-07-28,08:26:37
34.6102833333333,105.710966666667,0,4337.27034120735,40022.3518981481,2009-07-28,08:26:44
34.6095833333333,105.71135,0,4314.30446194226,40022.3519907407,2009-07-28,08:26:52
34.6067833333333,105.7115,0,4265.09186351706,40022.3522800926,2009-07-28,08:27:17
34.6059333333333,105.711166666667,0,4248.68766404199,40022.3523842593,2009-07-28,08:27:26
34.6043833333333,105.710333333333,0,4215.87926509186,40022.3525810185,2009-07-28,08:27:43
34.6037166666667,105.710366666667,0,4199.4750656168,40022.352662037,2009-07-28,08:27:50
34.6031666666667,105.71085,0,4183.07086614173,40022.3527430556,2009-07-28,08:27:57
34.60125,105.713466666667,0,4127.29658792651,40022.3530555556,2009-07-28,08:28:24
34.5980833333333,105.716433333333,0,4068.24146981627,40022.3536111111,2009-07-28,08:29:12
34.59525,105.719733333333,0,3996.06299212598,40022.3546759259,2009-07-28,08:30:44
34.5939333333333,105.7205,0,3996.06299212598,40022.3548958333,2009-07-28,08:31:03
34.5937666666667,105.720583333333,0,3996.06299212598,40022.3549537037,2009-07-28,08:31:08
34.5934833333333,105.7207,0,3999.343832021,40022.3571412037,2009-07-28,08:34:17
34.5931,105.7209,0,3989.50131233596,40022.3575,2009-07-28,08:34:48
34.5927166666667,105.7211,0,3982.93963254593,40022.3593981481,2009-07-28,08:37:32
34.5924333333333,105.721266666667,0,3973.09711286089,40022.3595023148,2009-07-28,08:37:41
34.5921666666667,105.721466666667,0,3966.53543307087,40022.3596296296,2009-07-28,08:37:52
34.5920166666667,105.721566666667,0,3959.97375328084,40022.3600925926,2009-07-28,08:38:32
34.5910833333333,105.722533333333,0,3950.1312335958,40022.3604050926,2009-07-28,08:38:59
34.5907833333333,105.72305,0,3956.69291338583,40022.3611689815,2009-07-28,08:40:05
34.5905,105.723633333333,0,3963.25459317585,40022.3613773148,2009-07-28,08:40:23
34.5902333333333,105.724366666667,0,3976.37795275591,40022.3616203704,2009-07-28,08:40:44
34.5899833333333,105.726216666667,0,4002.62467191601,40022.3626736111,2009-07-28,08:42:15
34.5900333333333,105.727716666667,0,4022.30971128609,40022.3630787037,2009-07-28,08:42:50
34.5902166666667,105.7312,0,4058.39895013123,40022.3642361111,2009-07-28,08:44:30
34.5900833333333,105.732133333333,0,4061.67979002625,40022.364525463,2009-07-28,08:44:55
34.5892666666667,105.7352,0,4012.46719160105,40022.365474537,2009-07-28,08:46:17
34.5888,105.73745,0,3989.50131233596,40022.3661689815,2009-07-28,08:47:17
34.5888166666667,105.737666666667,0,3982.93963254593,40022.3665162037,2009-07-28,08:47:47
34.5885833333333,105.73835,0,3979.65879265092,40022.366724537,2009-07-28,08:48:05
34.5885333333333,105.738966666667,0,3973.09711286089,40022.3668287037,2009-07-28,08:48:14
34.5876,105.744983333333,0,3897.63779527559,40022.3683564815,2009-07-28,08:50:26
34.5873333333333,105.753116666667,0,3881.23359580052,40022.3696643518,2009-07-28,08:52:19
34.5860333333333,105.759166666667,0,3825.4593175853,40022.3704050926,2009-07-28,08:53:23
34.58485,105.76265,0,3789.37007874016,40022.370787037,2009-07-28,08:53:56
34.5847333333333,105.76285,0,3789.37007874016,40022.3712037037,2009-07-28,08:54:32
34.5826333333333,105.767616666667,0,3743.43832020997,40022.372037037,2009-07-28,08:55:44
34.58155,105.76995,0,3733.59580052493,40022.3728587963,2009-07-28,08:56:55
34.5781166666667,105.777816666667,0,3717.19160104987,40022.3744675926,2009-07-28,08:59:14
34.5771833333333,105.781516666667,0,3707.34908136483,40022.3751736111,2009-07-28,09:00:15
34.5750166666667,105.79465,0,3687.66404199475,40022.3773726852,2009-07-28,09:03:25
34.5736166666667,105.800333333333,0,3684.38320209974,40022.3783564815,2009-07-28,09:04:50
34.5734666666667,105.8022,0,3681.10236220472,40022.3786574074,2009-07-28,09:05:16
34.57355,105.804433333333,0,3677.82152230971,40022.3790046296,2009-07-28,09:05:46
34.574,105.807383333333,0,3667.97900262467,40022.3794560185,2009-07-28,09:06:25
34.5758166666667,105.816816666667,0,3645.01312335958,40022.3809143519,2009-07-28,09:08:31
34.5758666666667,105.819683333333,0,3641.73228346457,40022.3813425926,2009-07-28,09:09:08
34.5755,105.821766666667,0,3638.45144356955,40022.3816435185,2009-07-28,09:09:34
34.5748,105.823716666667,0,3635.17060367454,40022.3819444444,2009-07-28,09:10:00
34.5737833333333,105.825516666667,0,3631.88976377953,40022.3822685185,2009-07-28,09:10:28
34.5669,105.8349,0,3615.48556430446,40022.3843865741,2009-07-28,09:13:31
34.5666333333333,105.83555,0,3615.48556430446,40022.3846875,2009-07-28,09:13:57
34.5657666666667,105.837866666667,0,3612.20472440945,40022.3851851852,2009-07-28,09:14:40
34.5650166666667,105.84215,0,3605.64304461942,40022.3859259259,2009-07-28,09:15:44
34.56455,105.851766666667,0,3585.95800524934,40022.4018865741,2009-07-28,09:38:43
34.5631666666667,105.878583333333,0,3576.1154855643,40022.4090162037,2009-07-28,09:48:59
34.5603166666667,105.89125,0,3569.55380577428,40022.4112384259,2009-07-28,09:52:11
34.5601166666667,105.891683333333,0,3566.27296587927,40022.4113657407,2009-07-28,09:52:22
34.5600833333333,105.891983333333,0,3559.71128608924,40022.4189236111,2009-07-28,10:03:15
34.5599666666667,105.89235,0,3559.71128608924,40022.4190972222,2009-07-28,10:03:30
34.55985,105.89265,0,3582.67716535433,40022.4196064815,2009-07-28,10:04:14
34.55975,105.892933333333,0,3592.51968503937,40022.4197337963,2009-07-28,10:04:25
34.5598666666667,105.893266666667,0,3589.23884514436,40022.4198263889,2009-07-28,10:04:33
34.55985,105.893783333333,0,3592.51968503937,40022.4199884259,2009-07-28,10:04:47
34.5594166666667,105.894966666667,0,3589.23884514436,40022.4203125,2009-07-28,10:05:15
34.5562166666667,105.904,0,3566.27296587927,40022.4226967593,2009-07-28,10:08:41
34.55565,105.90735,0,3572.83464566929,40022.4238310185,2009-07-28,10:10:19
34.5554666666667,105.908266666667,0,3579.39632545932,40022.4241550926,2009-07-28,10:10:47
34.5554,105.9086,0,3585.95800524934,40022.4242592593,2009-07-28,10:10:56
34.55505,105.908683333333,0,3582.67716535433,40022.4243981481,2009-07-28,10:11:08
34.5547666666667,105.908633333333,0,3582.67716535433,40022.4245023148,2009-07-28,10:11:17
34.55445,105.9086,0,3579.39632545932,40022.4246180556,2009-07-28,10:11:27
34.5541333333333,105.90855,0,3585.95800524934,40022.4247337963,2009-07-28,10:11:37
34.5537666666667,105.9085,0,3602.36220472441,40022.4248842593,2009-07-28,10:11:50
34.55355,105.908483333333,0,3599.0813648294,40022.4249884259,2009-07-28,10:11:59
34.55335,105.9085,0,3648.29396325459,40022.4256597222,2009-07-28,10:12:57
34.5536166666667,105.908266666667,0,3704.06824146982,40022.4261226852,2009-07-28,10:13:37
34.5536333333333,105.907966666667,0,3704.06824146982,40022.4262731481,2009-07-28,10:13:50
34.5537166666667,105.907633333333,0,3704.06824146982,40022.426412037,2009-07-28,10:14:02
34.5538666666667,105.907316666667,0,3707.34908136483,40022.4265625,2009-07-28,10:14:15
34.5539166666667,105.9068,0,3704.06824146982,40022.426724537,2009-07-28,10:14:29
34.55415,105.906716666667,0,3704.06824146982,40022.4269328704,2009-07-28,10:14:47
34.5544333333333,105.90675,0,3700.7874015748,40022.4270833333,2009-07-28,10:15:00
34.5547333333333,105.906783333333,0,3681.10236220472,40022.4271990741,2009-07-28,10:15:10
34.55515,105.906833333333,0,3645.01312335958,40022.4273842593,2009-07-28,10:15:26
34.5554666666667,105.9069,0,3641.73228346457,40022.4275462963,2009-07-28,10:15:40
34.55565,105.906683333333,0,3635.17060367454,40022.4276736111,2009-07-28,10:15:51
34.5557166666667,105.906416666667,0,3641.73228346457,40022.4277662037,2009-07-28,10:15:59
34.5557,105.906216666667,0,3553.14960629921,40022.428599537,2009-07-28,10:17:11
34.55545,105.906066666667,0,3572.83464566929,40022.4290277778,2009-07-28,10:17:48
34.5553166666667,105.906383333333,0,3579.39632545932,40022.4291898148,2009-07-28,10:18:02
34.55525,105.90625,0,3651.57480314961,40022.4302314815,2009-07-28,10:19:32
34.55525,105.906016666667,0,3677.82152230971,40022.4304513889,2009-07-28,10:19:51
34.5551166666667,105.906316666667,0,3645.01312335958,40022.4307175926,2009-07-28,10:20:14
34.5549833333333,105.906216666667,0,3658.13648293963,40022.4378472222,2009-07-28,10:30:30
34.5549,105.906133333333,0,3792.65091863517,40022.4389814815,2009-07-28,10:32:08
34.5552,105.905633333333,0,3730.31496062992,40022.4392708333,2009-07-28,10:32:33
34.5552333333333,105.905883333333,0,3730.31496062992,40022.4394791667,2009-07-28,10:32:51
34.5552166666667,105.906216666667,0,3730.31496062992,40022.4402662037,2009-07-28,10:33:59
34.55535,105.906166666667,0,3730.31496062992,40022.4409953704,2009-07-28,10:35:02
34.5551666666667,105.906066666667,0,3730.31496062992,40022.4410416667,2009-07-28,10:35:06
34.5554333333333,105.90625,0,3730.31496062992,40022.441412037,2009-07-28,10:35:38
34.5553166666667,105.906316666667,0,3730.31496062992,40022.4415046296,2009-07-28,10:35:46
34.5551666666667,105.90625,0,3730.31496062992,40022.4425231481,2009-07-28,10:37:14
