# Supplementary material for: Research on differential privacy protection method based on user tendency
Source: PLoS One. 2023 Oct 26;18(10):e0288823. doi: 10.1371/journal.pone.0288823 (PMC10602288; doi:10.1371/journal.pone.0288823)
Supplement: S4 Data — (ZIP) [file pone.0288823.s004.zip › Data 5-4/111/Trajectory/20090729000218.plt]

Geolife trajectory
WGS 84
Altitude is in Feet
Reserved 3
0,2,255,My Track,0,0,2,8421376
0
34.5524333333333,105.933333333333,0,3730.31496062992,40023.0015972222,2009-07-29,00:02:18
34.5524166666667,105.933816666667,0,3717.19160104987,40023.0016782407,2009-07-29,00:02:25
34.5526333333333,105.9347,0,3622.04724409449,40023.0018287037,2009-07-29,00:02:38
34.5514166666667,105.945933333333,0,3520.34120734908,40023.0042939815,2009-07-29,00:06:11
34.55115,105.946733333333,0,3520.34120734908,40023.0044212963,2009-07-29,00:06:22
34.55085,105.947283333333,0,3513.77952755906,40023.004525463,2009-07-29,00:06:31
34.5491166666667,105.949816666667,0,3513.77952755906,40023.0050231481,2009-07-29,00:07:14
34.5486,105.950183333333,0,3513.77952755906,40023.0051273148,2009-07-29,00:07:23
34.5434833333333,105.950816666667,0,3500.656167979,40023.0060300926,2009-07-29,00:08:41
34.54105,105.952366666667,0,3507.21784776903,40023.0065740741,2009-07-29,00:09:28
34.5399833333333,105.953083333333,0,3503.93700787402,40023.0068402778,2009-07-29,00:09:51
34.5396833333333,105.953283333333,0,3503.93700787402,40023.0072800926,2009-07-29,00:10:29
34.53895,105.953816666667,0,3503.93700787402,40023.0075694444,2009-07-29,00:10:54
34.5386833333333,105.954,0,3500.656167979,40023.0077893519,2009-07-29,00:11:13
34.5378,105.9546,0,3497.37532808399,40023.0080671296,2009-07-29,00:11:37
34.5374833333333,105.954816666667,0,3487.53280839895,40023.0081828704,2009-07-29,00:11:47
34.5371666666667,105.95505,0,3490.81364829396,40023.0083217593,2009-07-29,00:11:59
34.53695,105.955216666667,0,3494.09448818898,40023.0087847222,2009-07-29,00:12:39
34.53635,105.955783333333,0,3497.37532808399,40023.0089699074,2009-07-29,00:12:55
34.5359666666667,105.956483333333,0,3494.09448818898,40023.0091550926,2009-07-29,00:13:11
34.53575,105.95725,0,3494.09448818898,40023.0093171296,2009-07-29,00:13:25
34.5353833333333,105.959516666667,0,3520.34120734908,40023.0097685185,2009-07-29,00:14:04
34.5354666666667,105.96,0,3523.62204724409,40023.0098611111,2009-07-29,00:14:12
34.5359,105.961483333333,0,3523.62204724409,40023.0101851852,2009-07-29,00:14:40
34.536,105.9636,0,3536.74540682415,40023.0107060185,2009-07-29,00:15:25
34.5364333333333,105.96495,0,3530.18372703412,40023.0110763889,2009-07-29,00:15:57
34.5365666666667,105.965333333333,0,3513.77952755906,40023.01125,2009-07-29,00:16:12
34.53675,105.966216666667,0,3513.77952755906,40023.0120833333,2009-07-29,00:17:24
34.5367833333333,105.967016666667,0,3517.06036745407,40023.0122569444,2009-07-29,00:17:39
34.53565,105.987083333333,0,3540.02624671916,40023.0152546296,2009-07-29,00:21:58
34.5357166666667,105.987866666667,0,3543.30708661417,40023.0153819444,2009-07-29,00:22:09
34.5364666666667,105.990383333333,0,3556.43044619423,40023.0158564815,2009-07-29,00:22:50
34.5371166666667,105.9926,0,3602.36220472441,40023.0164236111,2009-07-29,00:23:39
34.5371666666667,105.99295,0,3608.92388451444,40023.0165162037,2009-07-29,00:23:47
34.53725,105.993533333333,0,3612.20472440945,40023.0166782407,2009-07-29,00:24:01
34.5371666666667,105.994316666667,0,3615.48556430446,40023.0169560185,2009-07-29,00:24:25
34.5369833333333,105.995,0,3612.20472440945,40023.0172569444,2009-07-29,00:24:51
34.5368666666667,105.995266666667,0,3605.64304461942,40023.0174189815,2009-07-29,00:25:05
34.5367,105.995933333333,0,3608.92388451444,40023.0177083333,2009-07-29,00:25:30
34.5365833333333,105.996383333333,0,3608.92388451444,40023.0179166667,2009-07-29,00:25:48
34.5364,105.997116666667,0,3615.48556430446,40023.0184837963,2009-07-29,00:26:37
34.5361166666667,105.998133333333,0,3677.82152230971,40023.0191550926,2009-07-29,00:27:35
34.5360333333333,105.998416666667,0,3687.66404199475,40023.0193171296,2009-07-29,00:27:49
34.5355666666667,105.9999,0,3704.06824146982,40023.0200810185,2009-07-29,00:28:55
34.53535,106.000416666667,0,3704.06824146982,40023.0202314815,2009-07-29,00:29:08
34.5351333333333,106.0008,0,3710.62992125984,40023.0203472222,2009-07-29,00:29:18
34.53485,106.001266666667,0,3713.91076115486,40023.0204976852,2009-07-29,00:29:31
34.53465,106.001633333333,0,3720.47244094488,40023.0206134259,2009-07-29,00:29:41
34.5341666666667,106.002366666667,0,3727.03412073491,40023.0209259259,2009-07-29,00:30:08
34.5339666666667,106.002716666667,0,3743.43832020997,40023.0211342593,2009-07-29,00:30:26
34.5336833333333,106.003133333333,0,3750,40023.0213657407,2009-07-29,00:30:46
34.5327666666667,106.00395,0,3779.52755905512,40023.0219444444,2009-07-29,00:31:36
34.53255,106.004133333333,0,3786.08923884514,40023.0221064815,2009-07-29,00:31:50
34.5322166666667,106.004316666667,0,3795.93175853018,40023.0222916667,2009-07-29,00:32:06
34.53185,106.004383333333,0,3809.05511811024,40023.0224768519,2009-07-29,00:32:22
34.5315333333333,106.004433333333,0,3825.4593175853,40023.0226388889,2009-07-29,00:32:36
34.5312333333333,106.004466666667,0,3832.02099737533,40023.0228009259,2009-07-29,00:32:50
34.5310166666667,106.004566666667,0,3838.58267716535,40023.0229166667,2009-07-29,00:33:00
34.5306833333333,106.004833333333,0,3838.58267716535,40023.0230787037,2009-07-29,00:33:14
34.5304833333333,106.0052,0,3838.58267716535,40023.0232060185,2009-07-29,00:33:25
34.5304166666667,106.00565,0,3848.42519685039,40023.0233449074,2009-07-29,00:33:37
34.5305166666667,106.006133333333,0,3861.54855643045,40023.0235069444,2009-07-29,00:33:51
34.5306833333333,106.006433333333,0,3861.54855643045,40023.0236574074,2009-07-29,00:34:04
34.53085,106.0066,0,3871.39107611549,40023.0237731481,2009-07-29,00:34:14
34.5313833333333,106.006783333333,0,3874.6719160105,40023.0240740741,2009-07-29,00:34:40
34.5317833333333,106.006916666667,0,3864.82939632546,40023.0242824074,2009-07-29,00:34:58
34.5322,106.0071,0,3881.23359580052,40023.0245138889,2009-07-29,00:35:18
34.5327,106.0074,0,3894.35695538058,40023.0247916667,2009-07-29,00:35:42
34.5329,106.007616666667,0,3900.9186351706,40023.0248958333,2009-07-29,00:35:51
34.53325,106.008183333333,0,3917.32283464567,40023.0257060185,2009-07-29,00:37:01
34.5335666666667,106.008733333333,0,3881.23359580052,40023.0259375,2009-07-29,00:37:21
34.5343166666667,106.01015,0,3933.72703412073,40023.0266087963,2009-07-29,00:38:19
34.53485,106.011483333333,0,3973.09711286089,40023.0272685185,2009-07-29,00:39:16
34.5357166666667,106.014383333333,0,4019.02887139108,40023.0285763889,2009-07-29,00:41:09
34.5359833333333,106.01475,0,4022.30971128609,40023.02875,2009-07-29,00:41:24
34.5361833333333,106.014966666667,0,4025.5905511811,40023.0288657407,2009-07-29,00:41:34
34.5365166666667,106.015216666667,0,4028.87139107612,40023.0290509259,2009-07-29,00:41:50
34.53675,106.015383333333,0,4038.71391076115,40023.0291898148,2009-07-29,00:42:02
34.53875,106.016983333333,0,4078.08398950131,40023.0303819444,2009-07-29,00:43:45
34.5390166666667,106.017166666667,0,4091.20734908136,40023.0305092593,2009-07-29,00:43:56
34.54035,106.01765,0,4124.0157480315,40023.0311805556,2009-07-29,00:44:54
34.5411166666667,106.0178,0,4114.17322834646,40023.0315509259,2009-07-29,00:45:26
34.5417,106.01795,0,4127.29658792651,40023.0318518518,2009-07-29,00:45:52
34.5420166666667,106.018033333333,0,4124.0157480315,40023.0320138889,2009-07-29,00:46:06
34.5423666666667,106.018133333333,0,4124.0157480315,40023.0321990741,2009-07-29,00:46:22
34.5433166666667,106.0184,0,4150.2624671916,40023.0327083333,2009-07-29,00:47:06
34.5442,106.0187,0,4192.91338582677,40023.0336342593,2009-07-29,00:48:26
34.5447333333333,106.019083333333,0,4206.03674540682,40023.0339467593,2009-07-29,00:48:53
34.5452,106.01945,0,4235.56430446194,40023.0347337963,2009-07-29,00:50:01
34.5456166666667,106.019833333333,0,4242.12598425197,40023.0350115741,2009-07-29,00:50:25
34.54585,106.019933333333,0,4248.68766404199,40023.0351157407,2009-07-29,00:50:34
34.54615,106.020016666667,0,4251.96850393701,40023.0352314815,2009-07-29,00:50:44
34.5464166666667,106.020033333333,0,4255.24934383202,40023.0353240741,2009-07-29,00:50:52
34.5465666666667,106.02005,0,4261.81102362205,40023.0357523148,2009-07-29,00:51:29
34.5481166666667,106.020416666667,0,4281.49606299213,40023.0361111111,2009-07-29,00:52:00
34.5483833333333,106.020616666667,0,4284.77690288714,40023.0362037037,2009-07-29,00:52:08
34.5486666666667,106.021133333333,0,4288.05774278215,40023.0368865741,2009-07-29,00:53:07
34.54885,106.021516666667,0,4294.61942257218,40023.037025463,2009-07-29,00:53:19
34.5487,106.021733333333,0,4304.46194225722,40023.0376273148,2009-07-29,00:54:11
34.5489666666667,106.021716666667,0,4297.90026246719,40023.0377199074,2009-07-29,00:54:19
34.5514666666667,106.026983333333,0,4192.91338582677,40023.0383333333,2009-07-29,00:55:12
34.5516,106.028016666667,0,4179.79002624672,40023.0384375,2009-07-29,00:55:21
34.5511666666667,106.031283333333,0,4130.57742782152,40023.0387384259,2009-07-29,00:55:47
34.5509166666667,106.031516666667,0,4120.73490813648,40023.0388078704,2009-07-29,00:55:53
34.5501666666667,106.029966666667,0,4097.76902887139,40023.0390856481,2009-07-29,00:56:17
34.5497666666667,106.029733333333,0,4091.20734908136,40023.0391666667,2009-07-29,00:56:24
34.5481166666667,106.030133333333,0,4058.39895013123,40023.0393865741,2009-07-29,00:56:43
34.547,106.032383333333,0,4015.74803149606,40023.0396527778,2009-07-29,00:57:06
34.54695,106.033066666667,0,4005.90551181102,40023.0397453704,2009-07-29,00:57:14
34.5474833333333,106.034266666667,0,3982.93963254593,40023.0399652778,2009-07-29,00:57:33
34.54765,106.034616666667,0,3976.37795275591,40023.0400694444,2009-07-29,00:57:42
34.5488,106.037233333333,0,3933.72703412073,40023.0405324074,2009-07-29,00:58:22
34.54885,106.0378,0,3917.32283464567,40023.0406018518,2009-07-29,00:58:28
34.5485,106.038516666667,0,3900.9186351706,40023.0407175926,2009-07-29,00:58:38
34.5463,106.041466666667,0,3848.42519685039,40023.0412268518,2009-07-29,00:59:22
34.5459,106.041533333333,0,3832.02099737533,40023.0413194444,2009-07-29,00:59:30
34.5454166666667,106.040833333333,0,3812.33595800525,40023.0414467593,2009-07-29,00:59:41
34.5451,106.039983333333,0,3795.93175853018,40023.0415625,2009-07-29,00:59:51
34.5447833333333,106.037833333333,0,3756.56167979003,40023.0417824074,2009-07-29,01:00:10
34.5444166666667,106.037533333333,0,3736.87664041995,40023.0418518518,2009-07-29,01:00:16
34.5440166666667,106.037716666667,0,3730.31496062992,40023.0419212963,2009-07-29,01:00:22
34.544,106.0384,0,3723.75328083989,40023.0420023148,2009-07-29,01:00:29
34.5444666666667,106.042233333333,0,3671.25984251968,40023.0424189815,2009-07-29,01:01:05
34.5438,106.045216666667,0,3625.3280839895,40023.0426736111,2009-07-29,01:01:27
34.5433166666667,106.0462,0,3622.04724409449,40023.0427777778,2009-07-29,01:01:36
34.5413333333333,106.04885,0,3599.0813648294,40023.0431481482,2009-07-29,01:02:08
34.5409166666667,106.049033333333,0,3595.80052493438,40023.0432060185,2009-07-29,01:02:13
34.54015,106.04885,0,3576.1154855643,40023.0432986111,2009-07-29,01:02:21
34.5396166666667,106.048433333333,0,3556.43044619423,40023.0433796296,2009-07-29,01:02:28
34.5395333333333,106.047683333333,0,3540.02624671916,40023.0434606481,2009-07-29,01:02:35
34.5401666666667,106.046266666667,0,3510.49868766404,40023.0436111111,2009-07-29,01:02:48
34.5403166666667,106.045416666667,0,3494.09448818898,40023.0436921296,2009-07-29,01:02:55
34.5401333333333,106.04425,0,3474.4094488189,40023.0438078704,2009-07-29,01:03:05
34.5397666666667,106.043733333333,0,3461.28608923884,40023.0438773148,2009-07-29,01:03:11
34.5391166666667,106.043733333333,0,3458.00524934383,40023.0439583333,2009-07-29,01:03:18
34.5367333333333,106.044583333333,0,3458.00524934383,40023.044375,2009-07-29,01:03:54
34.53645,106.044883333333,0,3458.00524934383,40023.0444560185,2009-07-29,01:04:01
34.5363333333333,106.04545,0,3454.72440944882,40023.0445486111,2009-07-29,01:04:09
34.5364833333333,106.047666666667,0,3444.88188976378,40023.044849537,2009-07-29,01:04:35
34.5374333333333,106.04915,0,3438.32020997375,40023.0450925926,2009-07-29,01:04:56
34.53755,106.049566666667,0,3438.32020997375,40023.045150463,2009-07-29,01:05:01
34.5368833333333,106.05075,0,3431.75853018373,40023.0453472222,2009-07-29,01:05:18
34.5364833333333,106.051533333333,0,3441.60104986877,40023.045474537,2009-07-29,01:05:29
34.5359,106.053033333333,0,3451.44356955381,40023.0457291667,2009-07-29,01:05:51
34.5355333333333,106.053516666667,0,3464.56692913386,40023.0458449074,2009-07-29,01:06:01
34.5349666666667,106.054133333333,0,3451.44356955381,40023.0460648148,2009-07-29,01:06:20
34.5343,106.0548,0,3448.16272965879,40023.0468634259,2009-07-29,01:07:29
34.5339,106.055166666667,0,3454.72440944882,40023.0469675926,2009-07-29,01:07:38
34.5335666666667,106.05555,0,3458.00524934383,40023.0470601852,2009-07-29,01:07:46
34.5327166666667,106.05645,0,3454.72440944882,40023.0472916667,2009-07-29,01:08:06
34.53155,106.058433333333,0,3451.44356955381,40023.0476736111,2009-07-29,01:08:39
34.53055,106.060233333333,0,3461.28608923884,40023.0480439815,2009-07-29,01:09:11
34.5302666666667,106.061433333333,0,3458.00524934383,40023.0482523148,2009-07-29,01:09:29
34.5300666666667,106.063383333333,0,3448.16272965879,40023.0485648148,2009-07-29,01:09:56
34.5312,106.074016666667,0,3431.75853018373,40023.0502199074,2009-07-29,01:12:19
34.5314666666667,106.074516666667,0,3435.03937007874,40023.0503240741,2009-07-29,01:12:28
34.5319,106.074783333333,0,3444.88188976378,40023.0504166667,2009-07-29,01:12:36
34.5330666666667,106.075,0,3448.16272965879,40023.0506365741,2009-07-29,01:12:55
34.5334833333333,106.075216666667,0,3415.35433070866,40023.0507407407,2009-07-29,01:13:04
34.53405,106.075666666667,0,3421.91601049869,40023.0509143519,2009-07-29,01:13:19
34.5342166666667,106.075783333333,0,3425.1968503937,40023.0509837963,2009-07-29,01:13:25
34.5344,106.075933333333,0,3425.1968503937,40023.0510532407,2009-07-29,01:13:31
34.5347833333333,106.076216666667,0,3421.91601049869,40023.0511689815,2009-07-29,01:13:41
34.5352333333333,106.07655,0,3421.91601049869,40023.0512962963,2009-07-29,01:13:52
34.5355333333333,106.076783333333,0,3425.1968503937,40023.0513773148,2009-07-29,01:13:59
34.5361666666667,106.07715,0,3425.1968503937,40023.0515162037,2009-07-29,01:14:11
34.5419666666667,106.079383333333,0,3418.63517060367,40023.0525347222,2009-07-29,01:15:39
34.5424666666667,106.079333333333,0,3415.35433070866,40023.0526273148,2009-07-29,01:15:47
34.54295,106.078966666667,0,3421.91601049869,40023.0527662037,2009-07-29,01:15:59
34.5433666666667,106.0783,0,3431.75853018373,40023.0529976852,2009-07-29,01:16:19
34.5437666666667,106.077633333333,0,3464.56692913386,40023.0532638889,2009-07-29,01:16:42
34.544,106.077283333333,0,3458.00524934383,40023.0534143519,2009-07-29,01:16:55
34.5440333333333,106.077066666667,0,3464.56692913386,40023.0535069444,2009-07-29,01:17:03
34.54415,106.076883333333,0,3480.97112860892,40023.0539930556,2009-07-29,01:17:45
34.5443333333333,106.076633333333,0,3490.81364829396,40023.0541550926,2009-07-29,01:17:59
34.5446,106.07645,0,3494.09448818898,40023.0543287037,2009-07-29,01:18:14
34.5450833333333,106.076266666667,0,3484.25196850394,40023.0545486111,2009-07-29,01:18:33
34.5455166666667,106.0763,0,3451.44356955381,40023.0550694444,2009-07-29,01:19:18
34.54595,106.076266666667,0,3454.72440944882,40023.0551736111,2009-07-29,01:19:27
34.5462333333333,106.076216666667,0,3451.44356955381,40023.0560069444,2009-07-29,01:20:39
34.54655,106.0763,0,3451.44356955381,40023.0561342593,2009-07-29,01:20:50
34.54745,106.076383333333,0,3451.44356955381,40023.0563541667,2009-07-29,01:21:09
34.548,106.076733333333,0,3461.28608923884,40023.0564699074,2009-07-29,01:21:19
34.5484,106.076816666667,0,3464.56692913386,40023.0565509259,2009-07-29,01:21:26
34.5494833333333,106.0767,0,3474.4094488189,40023.0567824074,2009-07-29,01:21:46
34.5499166666667,106.076916666667,0,3477.69028871391,40023.056875,2009-07-29,01:21:54
34.5501,106.077366666667,0,3474.4094488189,40023.0569560185,2009-07-29,01:22:01
34.5500166666667,106.078166666667,0,3474.4094488189,40023.0570601852,2009-07-29,01:22:10
34.5493166666667,106.08045,0,3471.12860892388,40023.0576967593,2009-07-29,01:23:05
34.5487666666667,106.08115,0,3464.56692913386,40023.0579282407,2009-07-29,01:23:25
34.5477,106.08255,0,3431.75853018373,40023.0581481481,2009-07-29,01:23:44
34.5475,106.084016666667,0,3418.63517060367,40023.0583333333,2009-07-29,01:24:00
34.5475333333333,106.084233333333,0,3412.07349081365,40023.0588541667,2009-07-29,01:24:45
34.54745,106.084566666667,0,3408.79265091864,40023.0589699074,2009-07-29,01:24:55
34.5473666666667,106.085316666667,0,3415.35433070866,40023.0591435185,2009-07-29,01:25:10
34.5474166666667,106.086033333333,0,3415.35433070866,40023.0593055556,2009-07-29,01:25:24
34.5476666666667,106.0871,0,3435.03937007874,40023.0596180556,2009-07-29,01:25:51
34.5478,106.087433333333,0,3431.75853018373,40023.0597106481,2009-07-29,01:25:59
34.5479333333333,106.087833333333,0,3421.91601049869,40023.0598148148,2009-07-29,01:26:08
34.5482,106.0885,0,3428.47769028871,40023.06,2009-07-29,01:26:24
34.54935,106.09165,0,3366.14173228346,40023.0608796296,2009-07-29,01:27:40
34.5498333333333,106.09295,0,3369.42257217848,40023.061087963,2009-07-29,01:27:58
34.5498333333333,106.093666666667,0,3375.9842519685,40023.0612037037,2009-07-29,01:28:08
34.5492,106.09595,0,3382.54593175853,40023.0615972222,2009-07-29,01:28:42
34.5489666666667,106.09635,0,3379.26509186352,40023.0616782407,2009-07-29,01:28:49
34.54845,106.096866666667,0,3375.9842519685,40023.0618171296,2009-07-29,01:29:01
34.5475,106.09725,0,3369.42257217848,40023.062037037,2009-07-29,01:29:20
34.54705,106.0975,0,3343.17585301837,40023.0626041667,2009-07-29,01:30:09
34.5468,106.097633333333,0,3339.89501312336,40023.0626851852,2009-07-29,01:30:16
34.5461166666667,106.098033333333,0,3356.29921259843,40023.0628587963,2009-07-29,01:30:31
34.54575,106.098266666667,0,3359.58005249344,40023.0629513889,2009-07-29,01:30:39
34.5449833333333,106.099916666667,0,3395.66929133858,40023.0632523148,2009-07-29,01:31:05
34.5445333333333,106.100466666667,0,3389.10761154856,40023.0633912037,2009-07-29,01:31:17
34.5438666666667,106.101033333333,0,3395.66929133858,40023.0635763889,2009-07-29,01:31:33
34.5433666666667,106.1017,0,3415.35433070866,40023.0637268518,2009-07-29,01:31:46
34.5431666666667,106.102133333333,0,3415.35433070866,40023.0641550926,2009-07-29,01:32:23
34.54295,106.10245,0,3477.69028871391,40023.0642708333,2009-07-29,01:32:33
34.5423666666667,106.104183333333,0,3471.12860892388,40023.0645949074,2009-07-29,01:33:01
34.5424,106.104833333333,0,3461.28608923884,40023.0646990741,2009-07-29,01:33:10
34.5425166666667,106.105533333333,0,3451.44356955381,40023.0648032407,2009-07-29,01:33:19
34.54245,106.10655,0,3444.88188976378,40023.0649537037,2009-07-29,01:33:32
34.5438666666667,106.111383333333,0,3408.79265091864,40023.0656712963,2009-07-29,01:34:34
34.5443333333333,106.11255,0,3389.10761154856,40023.0658217593,2009-07-29,01:34:47
34.5443166666667,106.11545,0,3356.29921259843,40023.0661111111,2009-07-29,01:35:12
34.5441,106.116266666667,0,3353.01837270341,40023.0662152778,2009-07-29,01:35:21
34.5437666666667,106.116866666667,0,3359.58005249344,40023.0663194444,2009-07-29,01:35:30
34.5435333333333,106.117116666667,0,3353.01837270341,40023.0663888889,2009-07-29,01:35:36
34.5436166666667,106.117316666667,0,3353.01837270341,40023.0668402778,2009-07-29,01:36:15
34.5423333333333,106.118116666667,0,3366.14173228346,40023.0673263889,2009-07-29,01:36:57
34.5416,106.118666666667,0,3359.58005249344,40023.0674884259,2009-07-29,01:37:11
34.5407166666667,106.119016666667,0,3346.45669291339,40023.067662037,2009-07-29,01:37:26
34.5401,106.119166666667,0,3346.45669291339,40023.0677777778,2009-07-29,01:37:36
34.53925,106.11935,0,3343.17585301837,40023.0679398148,2009-07-29,01:37:50
34.5384,106.11955,0,3346.45669291339,40023.0681134259,2009-07-29,01:38:05
34.5374166666667,106.119566666667,0,3343.17585301837,40023.0683333333,2009-07-29,01:38:24
34.5369833333333,106.119466666667,0,3300.5249343832,40023.0684375,2009-07-29,01:38:33
34.5359166666667,106.119233333333,0,3300.5249343832,40023.0686458333,2009-07-29,01:38:51
34.5325833333333,106.118583333333,0,3300.5249343832,40023.0692824074,2009-07-29,01:39:46
34.5311166666667,106.118283333333,0,3300.5249343832,40023.0696527778,2009-07-29,01:40:18
34.5307833333333,106.118183333333,0,3300.5249343832,40023.0697569444,2009-07-29,01:40:27
34.5299166666667,106.1183,0,3313.64829396325,40023.0700347222,2009-07-29,01:40:51
34.52965,106.11835,0,3326.77165354331,40023.0701273148,2009-07-29,01:40:59
34.5291333333333,106.11855,0,3313.64829396325,40023.0702893519,2009-07-29,01:41:13
34.5287166666667,106.118883333333,0,3320.20997375328,40023.0704166667,2009-07-29,01:41:24
34.52825,106.119616666667,0,3313.64829396325,40023.0705902778,2009-07-29,01:41:39
34.52725,106.12165,0,3375.9842519685,40023.0710185185,2009-07-29,01:42:16
34.5271666666667,106.122283333333,0,3375.9842519685,40023.0711342593,2009-07-29,01:42:26
34.5278,106.12515,0,3346.45669291339,40023.0715046296,2009-07-29,01:42:58
34.5277333333333,106.125883333333,0,3349.7375328084,40023.0715856481,2009-07-29,01:43:05
34.5226,106.136466666667,0,3346.45669291339,40023.0734837963,2009-07-29,01:45:49
34.52215,106.137866666667,0,3349.7375328084,40023.0737268519,2009-07-29,01:46:10
34.52195,106.1404,0,3369.42257217848,40023.0741087963,2009-07-29,01:46:43
34.5219666666667,106.145066666667,0,3362.86089238845,40023.0748032407,2009-07-29,01:47:43
34.52255,106.148316666667,0,3343.17585301837,40023.0753009259,2009-07-29,01:48:26
34.52275,106.1492,0,3353.01837270341,40023.0759490741,2009-07-29,01:49:22
34.5229666666667,106.1502,0,3349.7375328084,40023.0762615741,2009-07-29,01:49:49
34.52325,106.150616666667,0,3353.01837270341,40023.0763657407,2009-07-29,01:49:58
34.5236,106.15085,0,3356.29921259843,40023.0764699074,2009-07-29,01:50:07
34.52405,106.150983333333,0,3356.29921259843,40023.0765972222,2009-07-29,01:50:18
34.5244166666667,106.151066666667,0,3369.42257217848,40023.0767013889,2009-07-29,01:50:27
34.5248,106.151166666667,0,3385.82677165354,40023.0768171296,2009-07-29,01:50:37
34.5252333333333,106.151283333333,0,3392.38845144357,40023.0769444444,2009-07-29,01:50:48
34.5256333333333,106.151366666667,0,3398.9501312336,40023.0770601852,2009-07-29,01:50:58
34.5259166666667,106.151433333333,0,3402.23097112861,40023.0771527778,2009-07-29,01:51:06
34.5262166666667,106.1515,0,3408.79265091864,40023.0772569444,2009-07-29,01:51:15
34.5267666666667,106.151566666667,0,3412.07349081365,40023.0774421296,2009-07-29,01:51:31
34.5271,106.1515,0,3405.51181102362,40023.0775462963,2009-07-29,01:51:40
34.5272833333333,106.1515,0,3408.79265091864,40023.0780092593,2009-07-29,01:52:20
34.5277833333333,106.151733333333,0,3405.51181102362,40023.0781481481,2009-07-29,01:52:32
34.52975,106.15285,0,3280.83989501312,40023.0786458333,2009-07-29,01:53:15
34.5303666666667,106.153166666667,0,3372.70341207349,40023.07875,2009-07-29,01:53:24
34.5308166666667,106.15345,0,3343.17585301837,40023.0788425926,2009-07-29,01:53:32
34.53105,106.153666666667,0,3333.33333333333,40023.078912037,2009-07-29,01:53:38
34.5312166666667,106.153966666667,0,3326.77165354331,40023.0794791667,2009-07-29,01:54:27
34.5305833333333,106.155966666667,0,3303.80577427822,40023.0797916667,2009-07-29,01:54:54
34.5301333333333,106.156533333333,0,3303.80577427822,40023.0798842593,2009-07-29,01:55:02
34.5290333333333,106.1574,0,3303.80577427822,40023.0801041667,2009-07-29,01:55:21
34.5282833333333,106.158016666667,0,3303.80577427822,40023.0802662037,2009-07-29,01:55:35
34.5278333333333,106.158383333333,0,3307.08661417323,40023.0803587963,2009-07-29,01:55:43
34.5260833333333,106.159783333333,0,3307.08661417323,40023.0807291667,2009-07-29,01:56:15
34.5257666666667,106.1599,0,3316.92913385827,40023.080775463,2009-07-29,01:56:19
34.5248333333333,106.1599,0,3323.49081364829,40023.0809722222,2009-07-29,01:56:36
34.5243833333333,106.159866666667,0,3326.77165354331,40023.0810763889,2009-07-29,01:56:45
34.5238,106.160066666667,0,3333.33333333333,40023.0812384259,2009-07-29,01:56:59
34.52345,106.160433333333,0,3333.33333333333,40023.0813657407,2009-07-29,01:57:10
34.5230833333333,106.16125,0,3333.33333333333,40023.0815740741,2009-07-29,01:57:28
34.5228166666667,106.1623,0,3336.61417322835,40023.0817939815,2009-07-29,01:57:47
34.5228833333333,106.162866666667,0,3333.33333333333,40023.0818981482,2009-07-29,01:57:56
34.5234333333333,106.164666666667,0,3343.17585301837,40023.0822106482,2009-07-29,01:58:23
34.5237333333333,106.164916666667,0,3343.17585301837,40023.0822916667,2009-07-29,01:58:30
34.5238833333333,106.165216666667,0,3339.89501312336,40023.0823611111,2009-07-29,01:58:36
34.5239666666667,106.165433333333,0,3333.33333333333,40023.0824421296,2009-07-29,01:58:43
34.5239333333333,106.1659,0,3343.17585301837,40023.0829282407,2009-07-29,01:59:25
34.5239333333333,106.16685,0,3359.58005249344,40023.0831712963,2009-07-29,01:59:46
34.5240833333333,106.167416666667,0,3356.29921259843,40023.0833101852,2009-07-29,01:59:58
34.52595,106.170316666667,0,3336.61417322835,40023.0838194444,2009-07-29,02:00:42
34.5284,106.172683333333,0,3316.92913385827,40023.0842708333,2009-07-29,02:01:21
34.5309833333333,106.17525,0,3313.64829396325,40023.0848263889,2009-07-29,02:02:09
34.5345333333333,106.179733333333,0,3310.36745406824,40023.0857523148,2009-07-29,02:03:29
34.53655,106.182416666667,0,3307.08661417323,40023.0863078704,2009-07-29,02:04:17
34.5409666666667,106.18835,0,3313.64829396325,40023.0876041667,2009-07-29,02:06:09
34.54135,106.188733333333,0,3316.92913385827,40023.0877199074,2009-07-29,02:06:19
34.5420333333333,106.189066666667,0,3323.49081364829,40023.0879050926,2009-07-29,02:06:35
34.5424833333333,106.18915,0,3333.33333333333,40023.0880324074,2009-07-29,02:06:46
34.5428,106.1891,0,3349.7375328084,40023.088125,2009-07-29,02:06:54
34.54315,106.189033333333,0,3356.29921259843,40023.0882291667,2009-07-29,02:07:03
34.5434833333333,106.189033333333,0,3356.29921259843,40023.0883333333,2009-07-29,02:07:12
34.54385,106.189383333333,0,3343.17585301837,40023.0884837963,2009-07-29,02:07:25
34.54435,106.19045,0,3346.45669291339,40023.0887268518,2009-07-29,02:07:46
34.5447333333333,106.191183333333,0,3343.17585301837,40023.0888888889,2009-07-29,02:08:00
34.5450166666667,106.191566666667,0,3343.17585301837,40023.0889814815,2009-07-29,02:08:08
34.54545,106.191916666667,0,3346.45669291339,40023.0890972222,2009-07-29,02:08:18
34.54575,106.192066666667,0,3349.7375328084,40023.089212963,2009-07-29,02:08:28
34.5460833333333,106.192266666667,0,3343.17585301837,40023.0893865741,2009-07-29,02:08:43
34.54625,106.192366666667,0,3346.45669291339,40023.0894675926,2009-07-29,02:08:50
34.5464833333333,106.192516666667,0,3339.89501312336,40023.0895949074,2009-07-29,02:09:01
34.54695,106.192766666667,0,3333.33333333333,40023.0898148148,2009-07-29,02:09:20
34.5471666666667,106.192883333333,0,3333.33333333333,40023.0899305556,2009-07-29,02:09:30
34.5480666666667,106.19335,0,3333.33333333333,40023.0902546296,2009-07-29,02:09:58
34.5487,106.19395,0,3316.92913385827,40023.0903935185,2009-07-29,02:10:10
34.5490333333333,106.194516666667,0,3310.36745406824,40023.090474537,2009-07-29,02:10:17
34.5493666666667,106.195883333333,0,3303.80577427822,40023.0907291667,2009-07-29,02:10:39
34.5491333333333,106.197033333333,0,3297.24409448819,40023.0907986111,2009-07-29,02:10:45
34.54875,106.19765,0,3300.5249343832,40023.0909027778,2009-07-29,02:10:54
34.5461166666667,106.200116666667,0,3270.99737532808,40023.0915046296,2009-07-29,02:11:46
34.5446,106.202433333333,0,3257.87401574803,40023.0920023148,2009-07-29,02:12:29
34.5444,106.202983333333,0,3248.03149606299,40023.0921064815,2009-07-29,02:12:38
34.5443333333333,106.2036,0,3244.75065616798,40023.0922337963,2009-07-29,02:12:49
34.5447,106.208316666667,0,3326.77165354331,40023.0936458333,2009-07-29,02:14:51
34.5448166666667,106.208683333333,0,3336.61417322835,40023.0938425926,2009-07-29,02:15:08
34.5450333333333,106.208866666667,0,3375.9842519685,40023.0940162037,2009-07-29,02:15:23
34.5451333333333,106.209033333333,0,3372.70341207349,40023.0947569444,2009-07-29,02:16:27
34.5454,106.209233333333,0,3382.54593175853,40023.0951967593,2009-07-29,02:17:05
34.5456166666667,106.20935,0,3389.10761154856,40023.0953472222,2009-07-29,02:17:18
34.5459333333333,106.2096,0,3402.23097112861,40023.0955555556,2009-07-29,02:17:36
34.54635,106.20985,0,3408.79265091864,40023.0958333333,2009-07-29,02:18:00
34.54665,106.21005,0,3415.35433070866,40023.0960416667,2009-07-29,02:18:18
34.54685,106.210366666667,0,3395.66929133858,40023.0962152778,2009-07-29,02:18:33
34.5468833333333,106.210633333333,0,3382.54593175853,40023.0963425926,2009-07-29,02:18:44
34.5463,106.211783333333,0,3382.54593175853,40023.0965509259,2009-07-29,02:19:02
34.546,106.21315,0,3375.9842519685,40023.096712963,2009-07-29,02:19:16
34.5459666666667,106.213383333333,0,3366.14173228346,40023.0968171296,2009-07-29,02:19:25
34.5455333333333,106.2152,0,3366.14173228346,40023.097349537,2009-07-29,02:20:11
34.54505,106.21555,0,3366.14173228346,40023.0975462963,2009-07-29,02:20:28
34.5438333333333,106.21535,0,3290.68241469816,40023.0976736111,2009-07-29,02:20:39
34.54335,106.215683333333,0,3274.2782152231,40023.0976967593,2009-07-29,02:20:41
34.54275,106.216316666667,0,3274.2782152231,40023.0978009259,2009-07-29,02:20:50
34.5425833333333,106.216833333333,0,3257.87401574803,40023.0978587963,2009-07-29,02:20:55
34.5430166666667,106.2184,0,3231.62729658793,40023.0980787037,2009-07-29,02:21:14
34.5428833333333,106.21895,0,3231.62729658793,40023.0981712963,2009-07-29,02:21:22
34.5411833333333,106.220716666667,0,3241.46981627297,40023.0986226852,2009-07-29,02:22:01
34.5380166666667,106.226333333333,0,3225.0656167979,40023.0996527778,2009-07-29,02:23:30
34.5373,106.227266666667,0,3221.78477690289,40023.099837963,2009-07-29,02:23:46
34.5331666666667,106.2319,0,3248.03149606299,40023.1008680556,2009-07-29,02:25:15
34.5327166666667,106.232383333333,0,3248.03149606299,40023.1009953704,2009-07-29,02:25:26
34.53055,106.234833333333,0,3251.31233595801,40023.1016782407,2009-07-29,02:26:25
34.5302333333333,106.235133333333,0,3225.0656167979,40023.1022222222,2009-07-29,02:27:12
34.5293666666667,106.23615,0,3234.90813648294,40023.1025231481,2009-07-29,02:27:38
34.5292166666667,106.2366,0,3238.18897637795,40023.1026736111,2009-07-29,02:27:51
34.5291333333333,106.237066666667,0,3241.46981627297,40023.1028125,2009-07-29,02:28:03
34.529,106.237416666667,0,3241.46981627297,40023.1029166667,2009-07-29,02:28:12
34.5288833333333,106.237866666667,0,3241.46981627297,40023.1030324074,2009-07-29,02:28:22
34.5288833333333,106.238266666667,0,3241.46981627297,40023.1031828704,2009-07-29,02:28:35
34.52895,106.238633333333,0,3241.46981627297,40023.103275463,2009-07-29,02:28:43
34.52885,106.2388,0,3244.75065616798,40023.1033333333,2009-07-29,02:28:48
34.5288666666667,106.23905,0,3238.18897637795,40023.1034259259,2009-07-29,02:28:56
34.5288166666667,106.240233333333,0,3198.8188976378,40023.1037384259,2009-07-29,02:29:23
34.5287333333333,106.2414,0,3182.41469816273,40023.1038773148,2009-07-29,02:29:35
34.5271166666667,106.248033333333,0,3169.29133858268,40023.1047106481,2009-07-29,02:30:47
34.5271166666667,106.2489,0,3162.72965879265,40023.1048611111,2009-07-29,02:31:00
34.5272333333333,106.2496,0,3172.57217847769,40023.105,2009-07-29,02:31:12
34.5269833333333,106.250116666667,0,3231.62729658793,40023.1051157407,2009-07-29,02:31:22
34.5266833333333,106.250416666667,0,3231.62729658793,40023.1052083333,2009-07-29,02:31:30
34.52605,106.25085,0,3231.62729658793,40023.1053472222,2009-07-29,02:31:42
34.5257333333333,106.25145,0,3231.62729658793,40023.105462963,2009-07-29,02:31:52
34.5255,106.252116666667,0,3221.78477690289,40023.1055902778,2009-07-29,02:32:03
34.5253833333333,106.2523,0,3215.22309711286,40023.1056481482,2009-07-29,02:32:08
34.5252666666667,106.2527,0,3218.50393700787,40023.1060185185,2009-07-29,02:32:40
34.5254166666667,106.252816666667,0,3257.87401574803,40023.1062847222,2009-07-29,02:33:03
34.5251,106.253416666667,0,3248.03149606299,40023.1064814815,2009-07-29,02:33:20
34.52465,106.254066666667,0,3248.03149606299,40023.1066550926,2009-07-29,02:33:35
34.5244,106.25435,0,3248.03149606299,40023.1067592593,2009-07-29,02:33:44
34.5237333333333,106.255016666667,0,3234.90813648294,40023.1071412037,2009-07-29,02:34:17
34.5235166666667,106.2553,0,3238.18897637795,40023.1073032407,2009-07-29,02:34:31
34.5233333333333,106.2556,0,3228.34645669291,40023.1074652778,2009-07-29,02:34:45
34.5231,106.256316666667,0,3208.66141732283,40023.1081365741,2009-07-29,02:35:43
34.5233833333333,106.259833333333,0,3208.66141732283,40023.1086921296,2009-07-29,02:36:31
34.5239666666667,106.260466666667,0,3208.66141732283,40023.1088078704,2009-07-29,02:36:41
34.5244666666667,106.261266666667,0,3205.38057742782,40023.1089351852,2009-07-29,02:36:52
34.5248333333333,106.261883333333,0,3205.38057742782,40023.1090277778,2009-07-29,02:37:00
34.52545,106.263866666667,0,3205.38057742782,40023.109375,2009-07-29,02:37:30
34.5261333333333,106.264816666667,0,3205.38057742782,40023.1099768518,2009-07-29,02:38:22
34.5263333333333,106.26535,0,3205.38057742782,40023.110162037,2009-07-29,02:38:38
34.5264333333333,106.265666666667,0,3205.38057742782,40023.1102430556,2009-07-29,02:38:45
34.5264166666667,106.266183333333,0,3225.0656167979,40023.1103703704,2009-07-29,02:38:56
34.5262333333333,106.266766666667,0,3208.66141732283,40023.1104861111,2009-07-29,02:39:06
34.5246333333333,106.268416666667,0,3179.13385826772,40023.1108217593,2009-07-29,02:39:35
34.5243666666667,106.268616666667,0,3179.13385826772,40023.1108796296,2009-07-29,02:39:40
34.5241,106.2689,0,3179.13385826772,40023.1110300926,2009-07-29,02:39:53
34.5237666666667,106.2692,0,3238.18897637795,40023.1113078704,2009-07-29,02:40:17
34.5236,106.26935,0,3238.18897637795,40023.1113773148,2009-07-29,02:40:23
34.5234,106.269533333333,0,3238.18897637795,40023.1114583333,2009-07-29,02:40:30
34.5232333333333,106.2697,0,3241.46981627297,40023.1115277778,2009-07-29,02:40:36
34.5230833333333,106.269833333333,0,3241.46981627297,40023.1115972222,2009-07-29,02:40:42
34.5228166666667,106.27,0,3261.15485564304,40023.111712963,2009-07-29,02:40:52
34.5221666666667,106.270766666667,0,3228.34645669291,40023.112025463,2009-07-29,02:41:19
34.5219,106.271233333333,0,3238.18897637795,40023.1121990741,2009-07-29,02:41:34
34.5216333333333,106.2717,0,3238.18897637795,40023.1123611111,2009-07-29,02:41:48
34.5212666666667,106.272533333333,0,3241.46981627297,40023.1126041667,2009-07-29,02:42:09
34.52075,106.27435,0,3218.50393700787,40023.1130671296,2009-07-29,02:42:49
34.5202666666667,106.276316666667,0,3215.22309711286,40023.1135185185,2009-07-29,02:43:28
34.5203833333333,106.277433333333,0,3215.22309711286,40023.1136805556,2009-07-29,02:43:42
34.5213333333333,106.27945,0,3215.22309711286,40023.1139583333,2009-07-29,02:44:06
34.5214833333333,106.281316666667,0,3188.97637795276,40023.1141782407,2009-07-29,02:44:25
34.5228,106.285233333333,0,3179.13385826772,40023.1148958333,2009-07-29,02:45:27
34.52275,106.2857,0,3208.66141732283,40023.115,2009-07-29,02:45:36
34.52245,106.28635,0,3211.94225721785,40023.115150463,2009-07-29,02:45:49
34.5219,106.286983333333,0,3188.97637795276,40023.1157060185,2009-07-29,02:46:37
34.5213833333333,106.287566666667,0,3188.97637795276,40023.1159143519,2009-07-29,02:46:55
34.52105,106.28805,0,3182.41469816273,40023.1160416667,2009-07-29,02:47:06
34.5208,106.288566666667,0,3182.41469816273,40023.1161458333,2009-07-29,02:47:15
34.5205833333333,106.289333333333,0,3182.41469816273,40023.1162731481,2009-07-29,02:47:26
34.52055,106.290133333333,0,3182.41469816273,40023.1163888889,2009-07-29,02:47:36
34.5207,106.29105,0,3182.41469816273,40023.1165162037,2009-07-29,02:47:47
34.52075,106.29175,0,3182.41469816273,40023.1166087963,2009-07-29,02:47:55
34.5207833333333,106.292783333333,0,3182.41469816273,40023.1167708333,2009-07-29,02:48:09
34.5211666666667,106.293883333333,0,3182.41469816273,40023.1171412037,2009-07-29,02:48:41
34.5221833333333,106.294583333333,0,3182.41469816273,40023.1171759259,2009-07-29,02:48:44
34.5224833333333,106.294883333333,0,3182.41469816273,40023.1173726852,2009-07-29,02:49:01
34.5227833333333,106.295266666667,0,3182.41469816273,40023.1174652778,2009-07-29,02:49:09
34.5228666666667,106.295383333333,0,3182.41469816273,40023.1175578704,2009-07-29,02:49:17
34.5228833333333,106.295816666667,0,3182.41469816273,40023.1180439815,2009-07-29,02:49:59
34.5227666666667,106.296566666667,0,3198.8188976378,40023.1182175926,2009-07-29,02:50:14
34.5226666666667,106.296966666667,0,3198.8188976378,40023.118287037,2009-07-29,02:50:20
34.5225333333333,106.29805,0,3198.8188976378,40023.1184490741,2009-07-29,02:50:34
34.5223,106.298616666667,0,3198.8188976378,40023.1185069444,2009-07-29,02:50:39
34.5219166666667,106.29885,0,3198.8188976378,40023.1185648148,2009-07-29,02:50:44
34.5206,106.2991,0,3198.8188976378,40023.1187731481,2009-07-29,02:51:02
34.5202,106.299483333333,0,3198.8188976378,40023.1188657407,2009-07-29,02:51:10
34.5201333333333,106.2998,0,3198.8188976378,40023.1189236111,2009-07-29,02:51:15
34.5198,106.3002,0,3169.29133858268,40023.1190509259,2009-07-29,02:51:26
34.5191333333333,106.3008,0,3169.29133858268,40023.1192939815,2009-07-29,02:51:47
34.519,106.30115,0,3172.57217847769,40023.1193981481,2009-07-29,02:51:56
34.5188666666667,106.301466666667,0,3169.29133858268,40023.1194907407,2009-07-29,02:52:04
34.5186666666667,106.301716666667,0,3169.29133858268,40023.1195717593,2009-07-29,02:52:11
34.5184166666667,106.302033333333,0,3169.29133858268,40023.1197106481,2009-07-29,02:52:23
34.51815,106.3023,0,3169.29133858268,40023.1197569444,2009-07-29,02:52:27
34.5180166666667,106.302516666667,0,3169.29133858268,40023.119837963,2009-07-29,02:52:34
34.5178833333333,106.302633333333,0,3169.29133858268,40023.1201041667,2009-07-29,02:52:57
34.5176833333333,106.302916666667,0,3166.01049868766,40023.1205671296,2009-07-29,02:53:37
34.51755,106.303133333333,0,3166.01049868766,40023.1207175926,2009-07-29,02:53:50
34.51745,106.303366666667,0,3166.01049868766,40023.1208564815,2009-07-29,02:54:02
34.5174,106.303766666667,0,3166.01049868766,40023.1213078704,2009-07-29,02:54:41
34.517,106.304683333333,0,3166.01049868766,40023.1214814815,2009-07-29,02:54:56
34.5164833333333,106.305866666667,0,3166.01049868766,40023.1216087963,2009-07-29,02:55:07
34.5156833333333,106.30785,0,3159.44881889764,40023.1218634259,2009-07-29,02:55:29
34.5155333333333,106.308366666667,0,3159.44881889764,40023.1219444444,2009-07-29,02:55:36
34.5155333333333,106.308683333333,0,3159.44881889764,40023.1219907407,2009-07-29,02:55:40
34.5153666666667,106.308966666667,0,3159.44881889764,40023.1220601852,2009-07-29,02:55:46
34.5152166666667,106.30925,0,3159.44881889764,40023.1221412037,2009-07-29,02:55:53
34.5150833333333,106.3096,0,3159.44881889764,40023.1222337963,2009-07-29,02:56:01
34.5150333333333,106.3099,0,3162.72965879265,40023.1227893519,2009-07-29,02:56:49
34.51495,106.310116666667,0,3162.72965879265,40023.1229050926,2009-07-29,02:56:59
34.5148166666667,106.310616666667,0,3152.88713910761,40023.1230671296,2009-07-29,02:57:13
34.5148,106.3109,0,3139.76377952756,40023.1231365741,2009-07-29,02:57:19
34.5148,106.311333333333,0,3149.6062992126,40023.1232407407,2009-07-29,02:57:28
34.5148333333333,106.311583333333,0,3146.32545931759,40023.1233217593,2009-07-29,02:57:35
34.5148833333333,106.311933333333,0,3146.32545931759,40023.1236111111,2009-07-29,02:58:00
34.515,106.3125,0,3146.32545931759,40023.1239467593,2009-07-29,02:58:29
34.5154333333333,106.312933333333,0,3146.32545931759,40023.1242824074,2009-07-29,02:58:58
34.5156166666667,106.31295,0,3146.32545931759,40023.1244097222,2009-07-29,02:59:09
34.5158666666667,106.313183333333,0,3146.32545931759,40023.1249537037,2009-07-29,02:59:56
34.5174833333333,106.31405,0,3146.32545931759,40023.1250462963,2009-07-29,03:00:04
34.5180333333333,106.315266666667,0,3110.23622047244,40023.1255439815,2009-07-29,03:00:47
34.5183,106.316883333333,0,3110.23622047244,40023.1257407407,2009-07-29,03:01:04
34.5182,106.322383333333,0,3110.23622047244,40023.1263541667,2009-07-29,03:01:57
34.51765,106.323,0,3169.29133858268,40023.1263773148,2009-07-29,03:01:59
34.5172666666667,106.323583333333,0,3093.83202099738,40023.1264930556,2009-07-29,03:02:09
34.5169166666667,106.32395,0,3047.90026246719,40023.1265856481,2009-07-29,03:02:17
34.5165666666667,106.324116666667,0,3051.1811023622,40023.1266898148,2009-07-29,03:02:26
34.5164166666667,106.3242,0,3031.49606299213,40023.1267824074,2009-07-29,03:02:34
34.51635,106.324416666667,0,3097.11286089239,40023.1274421296,2009-07-29,03:03:31
34.51605,106.3247,0,3103.67454068241,40023.1275694444,2009-07-29,03:03:42
34.5158833333333,106.32485,0,3103.67454068241,40023.1276388889,2009-07-29,03:03:48
34.5158666666667,106.32515,0,3106.95538057743,40023.1277199074,2009-07-29,03:03:55
34.5157,106.32535,0,3106.95538057743,40023.1278009259,2009-07-29,03:04:02
34.5156,106.325666666667,0,3106.95538057743,40023.1279166667,2009-07-29,03:04:12
34.5154166666667,106.3259,0,3116.79790026247,40023.1280439815,2009-07-29,03:04:23
34.51545,106.32625,0,3116.79790026247,40023.1282060185,2009-07-29,03:04:37
34.51555,106.326516666667,0,3116.79790026247,40023.1283217593,2009-07-29,03:04:47
34.5157666666667,106.326916666667,0,3116.79790026247,40023.1290856482,2009-07-29,03:05:53
34.5162666666667,106.32815,0,3106.95538057743,40023.1291087963,2009-07-29,03:05:55
34.5165333333333,106.3288,0,3120.07874015748,40023.1292592593,2009-07-29,03:06:08
34.5169666666667,106.329766666667,0,3110.23622047244,40023.1295023148,2009-07-29,03:06:29
34.5171833333333,106.330466666667,0,3110.23622047244,40023.1296527778,2009-07-29,03:06:42
34.5172166666667,106.331116666667,0,3113.51706036745,40023.1297685185,2009-07-29,03:06:52
34.5170166666667,106.332433333333,0,3116.79790026247,40023.13,2009-07-29,03:07:12
34.5166166666667,106.3345,0,3116.79790026247,40023.1303587963,2009-07-29,03:07:43
34.5166666666667,106.335133333333,0,3116.79790026247,40023.130462963,2009-07-29,03:07:52
34.5175833333333,106.339183333333,0,3103.67454068241,40023.1310532407,2009-07-29,03:08:43
34.5186333333333,106.341983333333,0,3093.83202099738,40023.1314583333,2009-07-29,03:09:18
34.51875,106.343816666667,0,3087.27034120735,40023.1316898148,2009-07-29,03:09:38
34.51875,106.3451,0,3083.98950131234,40023.1318634259,2009-07-29,03:09:53
34.5183666666667,106.347083333333,0,3083.98950131234,40023.1321990741,2009-07-29,03:10:22
34.51735,106.34915,0,3067.58530183727,40023.1325925926,2009-07-29,03:10:56
34.5170833333333,106.3498,0,3070.86614173228,40023.1327199074,2009-07-29,03:11:07
34.5169333333333,106.350083333333,0,3061.02362204724,40023.1327893519,2009-07-29,03:11:13
34.51385,106.356916666667,0,3041.33858267717,40023.1340046296,2009-07-29,03:12:58
34.5128333333333,106.35845,0,3051.1811023622,40023.1343171296,2009-07-29,03:13:25
34.5126833333333,106.358883333333,0,3051.1811023622,40023.134375,2009-07-29,03:13:30
34.5128166666667,106.359583333333,0,3047.90026246719,40023.1344675926,2009-07-29,03:13:38
34.5128166666667,106.360116666667,0,3047.90026246719,40023.1345486111,2009-07-29,03:13:45
34.5126166666667,106.36095,0,3047.90026246719,40023.1346990741,2009-07-29,03:13:58
34.5125666666667,106.36165,0,3047.90026246719,40023.134837963,2009-07-29,03:14:10
34.5126666666667,106.3622,0,3047.90026246719,40023.1349189815,2009-07-29,03:14:17
34.5124666666667,106.3631,0,3051.1811023622,40023.1350810185,2009-07-29,03:14:31
34.5124,106.363483333333,0,3064.30446194226,40023.135162037,2009-07-29,03:14:38
34.51265,106.3643,0,3080.70866141732,40023.1353125,2009-07-29,03:14:51
34.5128833333333,106.366133333333,0,3074.1469816273,40023.1356597222,2009-07-29,03:15:21
34.51285,106.366283333333,0,3024.9343832021,40023.1357986111,2009-07-29,03:15:33
34.5128166666667,106.366633333333,0,3054.46194225722,40023.1361689815,2009-07-29,03:16:05
34.5133333333333,106.367983333333,0,3070.86614173228,40023.1364583333,2009-07-29,03:16:30
34.5135666666667,106.368533333333,0,3077.42782152231,40023.1370601852,2009-07-29,03:17:22
34.5155,106.370533333333,0,3077.42782152231,40023.1370833333,2009-07-29,03:17:24
34.5157333333333,106.370866666667,0,3077.42782152231,40023.1371990741,2009-07-29,03:17:34
34.5160666666667,106.37115,0,3064.30446194226,40023.137349537,2009-07-29,03:17:47
34.5163166666667,106.371283333333,0,3054.46194225722,40023.1374305556,2009-07-29,03:17:54
34.5167333333333,106.371716666667,0,3047.90026246719,40023.1375925926,2009-07-29,03:18:08
34.51705,106.37215,0,3047.90026246719,40023.1376967593,2009-07-29,03:18:17
34.5173666666667,106.372683333333,0,3028.21522309711,40023.1378356481,2009-07-29,03:18:29
34.5174666666667,106.372933333333,0,3031.49606299213,40023.1379050926,2009-07-29,03:18:35
34.5177333333333,106.373316666667,0,3031.49606299213,40023.1380439815,2009-07-29,03:18:47
34.5182666666667,106.37405,0,3061.02362204724,40023.138287037,2009-07-29,03:19:08
34.5184,106.374416666667,0,3077.42782152231,40023.1384143519,2009-07-29,03:19:19
34.51835,106.3749,0,3083.98950131234,40023.1385648148,2009-07-29,03:19:32
34.5181666666667,106.376,0,3077.42782152231,40023.1388078704,2009-07-29,03:19:53
34.5177333333333,106.3764,0,3077.42782152231,40023.1388888889,2009-07-29,03:20:00
34.5170666666667,106.376416666667,0,3044.61942257218,40023.1389699074,2009-07-29,03:20:07
34.51635,106.376816666667,0,3034.77690288714,40023.1390625,2009-07-29,03:20:15
34.5157333333333,106.377566666667,0,3034.77690288714,40023.1391782407,2009-07-29,03:20:25
34.5143333333333,106.379766666667,0,3031.49606299213,40023.1395486111,2009-07-29,03:20:57
34.514,106.380016666667,0,3038.05774278215,40023.1396180556,2009-07-29,03:21:03
34.5136,106.380183333333,0,3047.90026246719,40023.1397569444,2009-07-29,03:21:15
34.5128666666667,106.38045,0,3064.30446194226,40023.140150463,2009-07-29,03:21:49
34.5126833333333,106.38055,0,3083.98950131234,40023.1403125,2009-07-29,03:22:03
34.5121333333333,106.381033333333,0,3113.51706036745,40023.1406828704,2009-07-29,03:22:35
34.5119166666667,106.381183333333,0,3116.79790026247,40023.1408217593,2009-07-29,03:22:47
34.5115833333333,106.38155,0,3123.35958005249,40023.141087963,2009-07-29,03:23:10
34.5114166666667,106.3818,0,3136.48293963255,40023.14125,2009-07-29,03:23:24
34.5113166666667,106.382033333333,0,3116.79790026247,40023.1413541667,2009-07-29,03:23:33
34.5113333333333,106.382266666667,0,3113.51706036745,40023.1414467593,2009-07-29,03:23:41
34.5112,106.38265,0,3106.95538057743,40023.1416087963,2009-07-29,03:23:55
34.5108,106.383016666667,0,3133.20209973753,40023.1418518518,2009-07-29,03:24:16
34.5105833333333,106.3831,0,3129.92125984252,40023.1419444444,2009-07-29,03:24:24
34.51045,106.38325,0,3129.92125984252,40023.1420138889,2009-07-29,03:24:30
34.5102,106.383716666667,0,3123.35958005249,40023.1422106481,2009-07-29,03:24:47
34.50995,106.384083333333,0,3143.04461942257,40023.142337963,2009-07-29,03:24:58
34.5096666666667,106.384366666667,0,3172.57217847769,40023.1424768518,2009-07-29,03:25:10
34.50925,106.384716666667,0,3169.29133858268,40023.142650463,2009-07-29,03:25:25
34.5091333333333,106.38515,0,3152.88713910761,40023.1428125,2009-07-29,03:25:39
34.5092166666667,106.385516666667,0,3152.88713910761,40023.1429398148,2009-07-29,03:25:50
34.50935,106.385783333333,0,3156.16797900262,40023.1430439815,2009-07-29,03:25:59
34.5095,106.386033333333,0,3156.16797900262,40023.1431597222,2009-07-29,03:26:09
34.50945,106.38655,0,3149.6062992126,40023.1433912037,2009-07-29,03:26:29
34.5093666666667,106.387033333333,0,3146.32545931759,40023.1436342593,2009-07-29,03:26:50
34.5093,106.387283333333,0,3133.20209973753,40023.1438078704,2009-07-29,03:27:05
34.5093,106.387783333333,0,3175.8530183727,40023.1440625,2009-07-29,03:27:27
34.5091166666667,106.38825,0,3179.13385826772,40023.1442824074,2009-07-29,03:27:46
34.5089666666667,106.388633333333,0,3182.41469816273,40023.1444675926,2009-07-29,03:28:02
34.5088166666667,106.389116666667,0,3166.01049868766,40023.1446643519,2009-07-29,03:28:19
34.5089166666667,106.389666666667,0,3159.44881889764,40023.1447569444,2009-07-29,03:28:27
34.5091333333333,106.390633333333,0,3162.72965879265,40023.1448842593,2009-07-29,03:28:38
34.5089833333333,106.392466666667,0,3152.88713910761,40023.1451157407,2009-07-29,03:28:58
34.5087,106.393466666667,0,3156.16797900262,40023.1452546296,2009-07-29,03:29:10
34.5092333333333,106.394066666667,0,3156.16797900262,40023.1454398148,2009-07-29,03:29:26
34.5096166666667,106.39455,0,3159.44881889764,40023.145462963,2009-07-29,03:29:28
34.5098666666667,106.395933333333,0,3162.72965879265,40023.1456597222,2009-07-29,03:29:45
34.51055,106.3996,0,3139.76377952756,40023.1461342593,2009-07-29,03:30:26
34.511,106.400066666667,0,3139.76377952756,40023.1462152778,2009-07-29,03:30:33
34.5185,106.4004,0,3080.70866141732,40023.1471296296,2009-07-29,03:31:52
34.5195833333333,106.40125,0,3047.90026246719,40023.1472569444,2009-07-29,03:32:03
34.5231,106.404733333333,0,2995.40682414698,40023.1478240741,2009-07-29,03:32:52
34.52335,106.405366666667,0,2985.56430446194,40023.1479166667,2009-07-29,03:33:00
34.5234166666667,106.40815,0,2979.00262467192,40023.1484606481,2009-07-29,03:33:47
34.52335,106.408483333333,0,2982.28346456693,40023.1485648148,2009-07-29,03:33:56
34.52305,106.408533333333,0,2985.56430446194,40023.14875,2009-07-29,03:34:12
34.5232666666667,106.4086,0,3001.96850393701,40023.1500115741,2009-07-29,03:36:01
34.5234,106.40885,0,3001.96850393701,40023.1501273148,2009-07-29,03:36:11
34.5231833333333,106.4191,0,2959.31758530184,40023.1519675926,2009-07-29,03:38:50
34.52355,106.420166666667,0,2962.59842519685,40023.1521643519,2009-07-29,03:39:07
34.5246333333333,106.422633333333,0,2992.12598425197,40023.1527662037,2009-07-29,03:39:59
34.5248166666667,106.42325,0,3005.24934383202,40023.1529282407,2009-07-29,03:40:13
34.525,106.42365,0,3015.09186351706,40023.1530324074,2009-07-29,03:40:22
34.5254333333333,106.424666666667,0,3024.9343832021,40023.1534490741,2009-07-29,03:40:58
34.5256666666667,106.425583333333,0,3024.9343832021,40023.1537847222,2009-07-29,03:41:27
34.5257,106.425783333333,0,2988.84514435696,40023.1540509259,2009-07-29,03:41:50
34.5257,106.426233333333,0,2979.00262467192,40023.1544560185,2009-07-29,03:42:25
34.5260166666667,106.427633333333,0,2995.40682414698,40023.154849537,2009-07-29,03:42:59
34.5261666666667,106.42945,0,3018.37270341207,40023.1553356481,2009-07-29,03:43:41
34.52595,106.430566666667,0,3005.24934383202,40023.1555208333,2009-07-29,03:43:57
34.5252833333333,106.43395,0,2982.28346456693,40023.1558333333,2009-07-29,03:44:24
34.5249666666667,106.4351,0,2975.7217847769,40023.1559606481,2009-07-29,03:44:35
34.5248166666667,106.4364,0,2975.7217847769,40023.1561226852,2009-07-29,03:44:49
34.5244166666667,106.437433333333,0,3024.9343832021,40023.1562847222,2009-07-29,03:45:03
34.5239666666667,106.4381,0,3038.05774278215,40023.1564236111,2009-07-29,03:45:15
34.5235666666667,106.438616666667,0,3038.05774278215,40023.1565046296,2009-07-29,03:45:22
34.5232166666667,106.439133333333,0,3038.05774278215,40023.1565972222,2009-07-29,03:45:30
34.5224666666667,106.440516666667,0,2988.84514435696,40023.1568287037,2009-07-29,03:45:50
34.5223166666667,106.441066666667,0,2972.44094488189,40023.1569097222,2009-07-29,03:45:57
34.5223,106.441433333333,0,2972.44094488189,40023.1569560185,2009-07-29,03:46:01
34.52245,106.441983333333,0,2972.44094488189,40023.1570486111,2009-07-29,03:46:09
34.5227833333333,106.442733333333,0,2969.16010498688,40023.1571759259,2009-07-29,03:46:20
34.5230666666667,106.443433333333,0,2969.16010498688,40023.1573032407,2009-07-29,03:46:31
34.5236166666667,106.445366666667,0,2979.00262467192,40023.1576967593,2009-07-29,03:47:05
34.5244166666667,106.4461,0,2995.40682414698,40023.1579050926,2009-07-29,03:47:23
34.5254333333333,106.4467,0,3044.61942257218,40023.1582175926,2009-07-29,03:47:50
34.5258166666667,106.446816666667,0,3044.61942257218,40023.1583449074,2009-07-29,03:48:01
34.5262,106.447016666667,0,3038.05774278215,40023.1584837963,2009-07-29,03:48:13
34.5269833333333,106.447716666667,0,2998.68766404199,40023.1587615741,2009-07-29,03:48:37
34.5273,106.44785,0,2988.84514435696,40023.1588425926,2009-07-29,03:48:44
34.5279666666667,106.448066666667,0,2992.12598425197,40023.1589930556,2009-07-29,03:48:57
34.5282666666667,106.4482,0,3015.09186351706,40023.1590625,2009-07-29,03:49:03
34.5286166666667,106.448416666667,0,3001.96850393701,40023.1591435185,2009-07-29,03:49:10
34.5292666666667,106.448766666667,0,3008.53018372703,40023.1593055556,2009-07-29,03:49:24
34.53055,106.449966666667,0,3011.81102362205,40023.1596643519,2009-07-29,03:49:55
34.5308,106.450666666667,0,2988.84514435696,40023.1597453704,2009-07-29,03:50:02
34.5307833333333,106.451233333333,0,2982.28346456693,40023.1598148148,2009-07-29,03:50:08
34.5302833333333,106.451616666667,0,2972.44094488189,40023.1598958333,2009-07-29,03:50:15
34.5286,106.4514,0,2969.16010498688,40023.160150463,2009-07-29,03:50:37
34.5262666666667,106.451066666667,0,2982.28346456693,40023.1606018519,2009-07-29,03:51:16
34.52605,106.451133333333,0,2982.28346456693,40023.1606712963,2009-07-29,03:51:22
34.5255333333333,106.451466666667,0,2979.00262467192,40023.1608564815,2009-07-29,03:51:38
34.5252666666667,106.4516,0,2959.31758530184,40023.1609143519,2009-07-29,03:51:43
34.5248,106.45195,0,2969.16010498688,40023.1617824074,2009-07-29,03:52:58
34.5245333333333,106.452233333333,0,2972.44094488189,40023.1619328704,2009-07-29,03:53:11
34.5239666666667,106.453166666667,0,2985.56430446194,40023.1622106481,2009-07-29,03:53:35
34.5235333333333,106.453633333333,0,2985.56430446194,40023.1623611111,2009-07-29,03:53:48
34.5231,106.454783333333,0,2988.84514435696,40023.1626273148,2009-07-29,03:54:11
34.5230333333333,106.456433333333,0,2998.68766404199,40023.1629398148,2009-07-29,03:54:38
34.5231,106.45675,0,2998.68766404199,40023.1629976852,2009-07-29,03:54:43
34.5240666666667,106.458516666667,0,2988.84514435696,40023.1633101852,2009-07-29,03:55:10
34.5247333333333,106.4589,0,2969.16010498688,40023.1633912037,2009-07-29,03:55:17
34.5251666666667,106.458666666667,0,2969.16010498688,40023.1634259259,2009-07-29,03:55:20
34.5259666666667,106.45875,0,2959.31758530184,40023.1635300926,2009-07-29,03:55:29
34.5273166666667,106.45955,0,2939.63254593176,40023.16375,2009-07-29,03:55:48
34.5281333333333,106.460166666667,0,2893.70078740157,40023.163900463,2009-07-29,03:56:01
34.5288166666667,106.460666666667,0,2893.70078740157,40023.1641666667,2009-07-29,03:56:24
34.5289,106.460833333333,0,2887.13910761155,40023.1642708333,2009-07-29,03:56:33
34.52905,106.4611,0,2880.57742782152,40023.1648611111,2009-07-29,03:57:24
34.5292,106.461283333333,0,2877.29658792651,40023.1651157407,2009-07-29,03:57:46
34.5293,106.461433333333,0,2900.2624671916,40023.1653587963,2009-07-29,03:58:07
34.52955,106.462066666667,0,2939.63254593176,40023.1657291667,2009-07-29,03:58:39
34.5297333333333,106.463166666667,0,2929.79002624672,40023.1659490741,2009-07-29,03:58:58
34.5295666666667,106.4636,0,2926.50918635171,40023.1660416667,2009-07-29,03:59:06
34.52915,106.463916666667,0,2936.35170603675,40023.1661458333,2009-07-29,03:59:15
34.5284333333333,106.463883333333,0,2946.19422572178,40023.1662962963,2009-07-29,03:59:28
34.5279166666667,106.46375,0,2949.4750656168,40023.166412037,2009-07-29,03:59:38
34.52615,106.46345,0,2979.00262467192,40023.1669675926,2009-07-29,04:00:26
34.5253166666667,106.463716666667,0,2979.00262467192,40023.1670138889,2009-07-29,04:00:30
34.5253666666667,106.463866666667,0,3015.09186351706,40023.167349537,2009-07-29,04:00:59
34.5250666666667,106.464,0,3011.81102362205,40023.1674537037,2009-07-29,04:01:08
34.5245666666667,106.464366666667,0,2992.12598425197,40023.1676041667,2009-07-29,04:01:21
34.5243666666667,106.46475,0,2965.87926509186,40023.1677083333,2009-07-29,04:01:30
34.5241666666667,106.465366666667,0,2952.75590551181,40023.1678587963,2009-07-29,04:01:43
34.5239666666667,106.466066666667,0,2952.75590551181,40023.1680092593,2009-07-29,04:01:56
34.52325,106.46805,0,2942.91338582677,40023.1684259259,2009-07-29,04:02:32
34.5226833333333,106.4697,0,2936.35170603675,40023.1686921296,2009-07-29,04:02:55
34.5219666666667,106.471566666667,0,2910.10498687664,40023.1689930556,2009-07-29,04:03:21
34.5208333333333,106.4754,0,2903.54330708661,40023.1697453704,2009-07-29,04:04:26
34.5208833333333,106.475883333333,0,2903.54330708661,40023.169837963,2009-07-29,04:04:34
34.5217166666667,106.477383333333,0,2900.2624671916,40023.1701388889,2009-07-29,04:05:00
34.5221,106.477933333333,0,2900.2624671916,40023.1702662037,2009-07-29,04:05:11
34.5237166666667,106.47895,0,2900.2624671916,40023.1706134259,2009-07-29,04:05:41
34.5242166666667,106.479233333333,0,2900.2624671916,40023.1707060185,2009-07-29,04:05:49
34.5248166666667,106.479866666667,0,2896.98162729659,40023.1708333333,2009-07-29,04:06:00
34.5250166666667,106.480533333333,0,2896.98162729659,40023.1709259259,2009-07-29,04:06:08
34.5250333333333,106.481266666667,0,2880.57742782152,40023.1710300926,2009-07-29,04:06:17
34.5248666666667,106.481766666667,0,2880.57742782152,40023.1711111111,2009-07-29,04:06:24
34.5241166666667,106.482516666667,0,2887.13910761155,40023.1713078704,2009-07-29,04:06:41
34.5236166666667,106.482783333333,0,2906.82414698163,40023.1714467593,2009-07-29,04:06:53
34.5231,106.482883333333,0,2913.38582677165,40023.1715740741,2009-07-29,04:07:04
34.5201333333333,106.483183333333,0,2929.79002624672,40023.1721875,2009-07-29,04:07:57
34.5179333333333,106.4837,0,2939.63254593176,40023.1726273148,2009-07-29,04:08:35
34.5176166666667,106.48395,0,2933.07086614173,40023.1727083333,2009-07-29,04:08:42
34.5150666666667,106.489233333333,0,2896.98162729659,40023.1750462963,2009-07-29,04:12:04
34.51445,106.490366666667,0,2926.50918635171,40023.1764699074,2009-07-29,04:14:07
34.5142833333333,106.490866666667,0,2946.19422572178,40023.1766550926,2009-07-29,04:14:23
34.5141666666667,106.491733333333,0,2942.91338582677,40023.177037037,2009-07-29,04:14:56
34.5141,106.49245,0,2946.19422572178,40023.1773148148,2009-07-29,04:15:20
34.5137,106.493833333333,0,2949.4750656168,40023.1778587963,2009-07-29,04:16:07
34.5136166666667,106.494,0,2936.35170603675,40023.1784375,2009-07-29,04:16:57
34.5126,106.49515,0,2952.75590551181,40023.1789236111,2009-07-29,04:17:39
34.5124,106.4955,0,2952.75590551181,40023.1790277778,2009-07-29,04:17:48
34.5122333333333,106.495966666667,0,2959.31758530184,40023.1791550926,2009-07-29,04:17:59
34.5121166666667,106.49635,0,2965.87926509186,40023.1792592593,2009-07-29,04:18:08
34.5119166666667,106.49685,0,2965.87926509186,40023.1794097222,2009-07-29,04:18:21
34.51175,106.497333333333,0,2969.16010498688,40023.1795486111,2009-07-29,04:18:33
34.5116166666667,106.498016666667,0,2982.28346456693,40023.1798032407,2009-07-29,04:18:55
34.5115833333333,106.498283333333,0,3001.96850393701,40023.1799189815,2009-07-29,04:19:05
34.5115166666667,106.499166666667,0,3028.21522309711,40023.1803125,2009-07-29,04:19:39
34.5115333333333,106.499466666667,0,3044.61942257218,40023.1804513889,2009-07-29,04:19:51
34.5116166666667,106.500333333333,0,3064.30446194226,40023.1808449074,2009-07-29,04:20:25
34.5114833333333,106.502516666667,0,3087.27034120735,40023.1817939815,2009-07-29,04:21:47
34.5118666666667,106.503683333333,0,3090.55118110236,40023.1821527778,2009-07-29,04:22:18
34.5120166666667,106.50425,0,3093.83202099738,40023.1823032407,2009-07-29,04:22:31
34.51215,106.505416666667,0,3123.35958005249,40023.1826157407,2009-07-29,04:22:58
34.5122166666667,106.506016666667,0,3129.92125984252,40023.1827777778,2009-07-29,04:23:12
34.51215,106.50645,0,3083.98950131234,40023.1828935185,2009-07-29,04:23:22
34.5119166666667,106.506733333333,0,3100.3937007874,40023.1829861111,2009-07-29,04:23:30
34.5109333333333,106.5069,0,3097.11286089239,40023.1831828704,2009-07-29,04:23:47
34.5099333333333,106.5065,0,3090.55118110236,40023.1833101852,2009-07-29,04:23:58
34.5096666666667,106.506583333333,0,3087.27034120735,40023.1833796296,2009-07-29,04:24:04
34.5092666666667,106.506766666667,0,3061.02362204724,40023.1840972222,2009-07-29,04:25:06
34.5084166666667,106.5065,0,3041.33858267717,40023.184525463,2009-07-29,04:25:43
34.50725,106.506266666667,0,3034.77690288714,40023.1847222222,2009-07-29,04:26:00
34.5046666666667,106.505783333333,0,3018.37270341207,40023.1852199074,2009-07-29,04:26:43
34.5031333333333,106.506616666667,0,2998.68766404199,40023.1854398148,2009-07-29,04:27:02
34.5006833333333,106.507216666667,0,2995.40682414698,40023.1857407407,2009-07-29,04:27:28
34.4988,106.508416666667,0,2942.91338582677,40023.1860300926,2009-07-29,04:27:53
34.4977666666667,106.509683333333,0,2906.82414698163,40023.1862152778,2009-07-29,04:28:09
34.4977166666667,106.511783333333,0,2880.57742782152,40023.1864351852,2009-07-29,04:28:28
34.4975666666667,106.5118,0,2890.41994750656,40023.1879050926,2009-07-29,04:30:35
34.4974,106.511916666667,0,2942.91338582677,40023.1976851852,2009-07-29,04:44:40
34.49755,106.511866666667,0,2956.03674540682,40023.2042708333,2009-07-29,04:54:09
34.4977333333333,106.512033333333,0,2916.66666666667,40023.2071412037,2009-07-29,04:58:17
34.4978,106.514266666667,0,2874.0157480315,40023.2077546296,2009-07-29,04:59:10
34.49765,106.5149,0,2870.73490813648,40023.2078935185,2009-07-29,04:59:22
34.4973833333333,106.515383333333,0,2867.45406824147,40023.2080092593,2009-07-29,04:59:32
34.4937666666667,106.520783333333,0,2857.61154855643,40023.2092592593,2009-07-29,05:01:20
34.4936166666667,106.5212,0,2854.33070866142,40023.2093402778,2009-07-29,05:01:27
34.4939833333333,106.524333333333,0,2867.45406824147,40023.2098726852,2009-07-29,05:02:13
34.4941666666667,106.525216666667,0,2877.29658792651,40023.2100578704,2009-07-29,05:02:29
34.494,106.525883333333,0,2877.29658792651,40023.2101851852,2009-07-29,05:02:40
34.4931166666667,106.5281,0,2877.29658792651,40023.2107638889,2009-07-29,05:03:30
34.4928333333333,106.52885,0,2893.70078740157,40023.2109953704,2009-07-29,05:03:50
34.49275,106.529183333333,0,2900.2624671916,40023.211099537,2009-07-29,05:03:59
34.4924166666667,106.530216666667,0,2919.94750656168,40023.2114814815,2009-07-29,05:04:32
34.4921333333333,106.530566666667,0,2913.38582677165,40023.2116319444,2009-07-29,05:04:45
34.4892333333333,106.532566666667,0,2893.70078740157,40023.2123148148,2009-07-29,05:05:44
34.4884166666667,106.532716666667,0,2893.70078740157,40023.2124305556,2009-07-29,05:05:54
34.4863333333333,106.5328,0,2877.29658792651,40023.2127893518,2009-07-29,05:06:25
34.486,106.532816666667,0,2877.29658792651,40023.2128935185,2009-07-29,05:06:34
34.4857333333333,106.532833333333,0,2883.85826771654,40023.2129976852,2009-07-29,05:06:43
34.4832333333333,106.53305,0,2910.10498687664,40023.2140509259,2009-07-29,05:08:14
34.4830166666667,106.533116666667,0,2913.38582677165,40023.2141550926,2009-07-29,05:08:23
34.4803,106.534216666667,0,2913.38582677165,40023.2148611111,2009-07-29,05:09:24
34.4799833333333,106.534516666667,0,2913.38582677165,40023.2149768519,2009-07-29,05:09:34
34.4788,106.536383333333,0,2913.38582677165,40023.2156597222,2009-07-29,05:10:33
34.4783166666667,106.53775,0,2913.38582677165,40023.2160763889,2009-07-29,05:11:09
34.47815,106.538266666667,0,2946.19422572178,40023.2163657407,2009-07-29,05:11:34
34.4783666666667,106.539516666667,0,2956.03674540682,40023.2164467593,2009-07-29,05:11:41
34.4791166666667,106.541416666667,0,2936.35170603675,40023.216712963,2009-07-29,05:12:04
34.4794833333333,106.542016666667,0,2926.50918635171,40023.2167939815,2009-07-29,05:12:11
34.4800333333333,106.5422,0,2916.66666666667,40023.2168518519,2009-07-29,05:12:16
34.4814166666667,106.5416,0,2893.70078740157,40023.2170138889,2009-07-29,05:12:30
34.4828666666667,106.5422,0,2880.57742782152,40023.2172222222,2009-07-29,05:12:48
34.4834833333333,106.542783333333,0,2864.17322834646,40023.2173148148,2009-07-29,05:12:56
34.4839833333333,106.543916666667,0,2851.0498687664,40023.2174652778,2009-07-29,05:13:09
34.4846333333333,106.545966666667,0,2854.33070866142,40023.2177662037,2009-07-29,05:13:35
34.4871333333333,106.54915,0,2851.0498687664,40023.2184490741,2009-07-29,05:14:34
34.4873166666667,106.549783333333,0,2841.20734908136,40023.2185532407,2009-07-29,05:14:43
34.4873,106.551816666667,0,2834.64566929134,40023.2188888889,2009-07-29,05:15:12
34.4871,106.552266666667,0,2831.36482939633,40023.2189699074,2009-07-29,05:15:19
34.4861166666667,106.553533333333,0,2818.24146981627,40023.2192824074,2009-07-29,05:15:46
34.4847333333333,106.554566666667,0,2785.43307086614,40023.2196759259,2009-07-29,05:16:20
34.4834833333333,106.555016666667,0,2805.11811023622,40023.22,2009-07-29,05:16:48
34.4829333333333,106.555166666667,0,2808.39895013123,40023.220162037,2009-07-29,05:17:02
34.4826166666667,106.555316666667,0,2808.39895013123,40023.2202662037,2009-07-29,05:17:11
34.48235,106.55545,0,2808.39895013123,40023.2203472222,2009-07-29,05:17:18
34.4821833333333,106.555733333333,0,2939.63254593176,40023.220625,2009-07-29,05:17:42
34.482,106.5558,0,2926.50918635171,40023.2209259259,2009-07-29,05:18:08
34.4815833333333,106.5563,0,2926.50918635171,40023.2210763889,2009-07-29,05:18:21
34.4821166666667,106.556266666667,0,2926.50918635171,40023.2245138889,2009-07-29,05:23:18
34.4759833333333,106.562916666667,0,2933.07086614173,40023.2249189815,2009-07-29,05:23:53
34.4758166666667,106.563083333333,0,2933.07086614173,40023.2250115741,2009-07-29,05:24:01
34.4755666666667,106.563633333333,0,2818.24146981627,40023.2252546296,2009-07-29,05:24:22
34.47505,106.5645,0,2824.8031496063,40023.2255671296,2009-07-29,05:24:49
34.47475,106.565016666667,0,2808.39895013123,40023.2257175926,2009-07-29,05:25:02
34.4745166666667,106.56545,0,2805.11811023622,40023.2258217593,2009-07-29,05:25:11
34.4739666666667,106.566383333333,0,2808.39895013123,40023.2260532407,2009-07-29,05:25:31
34.4736,106.56705,0,2801.83727034121,40023.2262384259,2009-07-29,05:25:47
34.4735833333333,106.567533333333,0,2788.71391076115,40023.2263657407,2009-07-29,05:25:58
34.4737666666667,106.568183333333,0,2798.55643044619,40023.2265509259,2009-07-29,05:26:14
34.4739,106.568716666667,0,2814.96062992126,40023.226712963,2009-07-29,05:26:28
34.4739166666667,106.569083333333,0,2831.36482939633,40023.2268171296,2009-07-29,05:26:37
34.4740333333333,106.569783333333,0,2831.36482939633,40023.2269791667,2009-07-29,05:26:51
34.4742,106.57305,0,2847.76902887139,40023.2275462963,2009-07-29,05:27:40
34.4743333333333,106.573983333333,0,2847.76902887139,40023.2276967593,2009-07-29,05:27:53
34.4744166666667,106.5745,0,2801.83727034121,40023.2278125,2009-07-29,05:28:03
34.47445,106.574866666667,0,2775.5905511811,40023.22875,2009-07-29,05:29:24
34.4739166666667,106.5761,0,2775.5905511811,40023.2287731481,2009-07-29,05:29:26
34.4737333333333,106.576283333333,0,2775.5905511811,40023.2288310185,2009-07-29,05:29:31
34.4735666666667,106.576533333333,0,2775.5905511811,40023.2288888889,2009-07-29,05:29:36
34.4735333333333,106.576883333333,0,2775.5905511811,40023.2289699074,2009-07-29,05:29:43
34.47325,106.577483333333,0,2775.5905511811,40023.2291203704,2009-07-29,05:29:56
34.4729666666667,106.5782,0,2775.5905511811,40023.2292939815,2009-07-29,05:30:11
34.4726333333333,106.578683333333,0,2775.5905511811,40023.2294212963,2009-07-29,05:30:22
34.4721666666667,106.57925,0,2828.08398950131,40023.2295486111,2009-07-29,05:30:33
34.4715166666667,106.579883333333,0,2828.08398950131,40023.2296875,2009-07-29,05:30:45
34.4709833333333,106.58015,0,2828.08398950131,40023.2297800926,2009-07-29,05:30:53
34.4705333333333,106.58,0,2818.24146981627,40023.2298842593,2009-07-29,05:31:02
34.4701166666667,106.579516666667,0,2814.96062992126,40023.2300347222,2009-07-29,05:31:15
34.4696,106.578866666667,0,2805.11811023622,40023.2303356482,2009-07-29,05:31:41
34.4694,106.578516666667,0,2801.83727034121,40023.230462963,2009-07-29,05:31:52
34.4692,106.5783,0,2801.83727034121,40023.2305671296,2009-07-29,05:32:01
34.4685166666667,106.57745,0,2818.24146981627,40023.2309606481,2009-07-29,05:32:35
34.4683166666667,106.577316666667,0,2821.52230971129,40023.2310416667,2009-07-29,05:32:42
34.4677833333333,106.5771,0,2821.52230971129,40023.2312847222,2009-07-29,05:33:03
34.4674166666667,106.5771,0,2831.36482939633,40023.2314236111,2009-07-29,05:33:15
34.4672166666667,106.577133333333,0,2831.36482939633,40023.2314930556,2009-07-29,05:33:21
34.4668,106.5773,0,2831.36482939633,40023.2316203704,2009-07-29,05:33:32
34.4663166666667,106.5775,0,2834.64566929134,40023.2317476852,2009-07-29,05:33:43
34.4658833333333,106.577733333333,0,2831.36482939633,40023.2318518519,2009-07-29,05:33:52
34.4653833333333,106.577966666667,0,2831.36482939633,40023.2319675926,2009-07-29,05:34:02
34.4644,106.578316666667,0,2860.89238845144,40023.2321643519,2009-07-29,05:34:19
34.4628666666667,106.57825,0,2837.92650918635,40023.2324537037,2009-07-29,05:34:44
34.46115,106.577733333333,0,2834.64566929134,40023.2328472222,2009-07-29,05:35:18
34.4604166666667,106.5776,0,2841.20734908136,40023.2330208333,2009-07-29,05:35:33
34.45985,106.577966666667,0,2844.48818897638,40023.2331712963,2009-07-29,05:35:46
34.4586666666667,106.579083333333,0,2841.20734908136,40023.2335532407,2009-07-29,05:36:19
34.4571,106.5805,0,2851.0498687664,40023.2341898148,2009-07-29,05:37:14
34.4568833333333,106.580616666667,0,2857.61154855643,40023.2342592593,2009-07-29,05:37:20
34.4565333333333,106.580733333333,0,2877.29658792651,40023.2343634259,2009-07-29,05:37:29
34.4563166666667,106.5808,0,2870.73490813648,40023.2344328704,2009-07-29,05:37:35
34.4558833333333,106.580833333333,0,2887.13910761155,40023.2345601852,2009-07-29,05:37:46
34.4555166666667,106.5809,0,2883.85826771654,40023.2346643518,2009-07-29,05:37:55
34.4551,106.58095,0,2880.57742782152,40023.2347916667,2009-07-29,05:38:06
34.4547,106.581016666667,0,2883.85826771654,40023.2349074074,2009-07-29,05:38:16
34.4543166666667,106.581066666667,0,2883.85826771654,40023.2350231481,2009-07-29,05:38:26
34.4539833333333,106.581116666667,0,2887.13910761155,40023.2351273148,2009-07-29,05:38:35
34.4535666666667,106.581166666667,0,2887.13910761155,40023.2352546296,2009-07-29,05:38:46
34.4530833333333,106.5813,0,2893.70078740157,40023.2354166667,2009-07-29,05:39:00
34.45285,106.58155,0,2906.82414698163,40023.2379398148,2009-07-29,05:42:38
34.4534333333333,106.581816666667,0,2929.79002624672,40023.2403587963,2009-07-29,05:46:07
34.4532833333333,106.581683333333,0,2926.50918635171,40023.240474537,2009-07-29,05:46:17
34.4530833333333,106.581616666667,0,2926.50918635171,40023.2408217593,2009-07-29,05:46:47
34.4529333333333,106.581583333333,0,2939.63254593176,40023.241412037,2009-07-29,05:47:38
34.4527833333333,106.581583333333,0,2926.50918635171,40023.2437962963,2009-07-29,05:51:04
34.4520166666667,106.583116666667,0,2929.79002624672,40023.2442476852,2009-07-29,05:51:43
34.4518666666667,106.58415,0,2926.50918635171,40023.2444328704,2009-07-29,05:51:59
34.4517666666667,106.584883333333,0,2926.50918635171,40023.2445601852,2009-07-29,05:52:10
34.4513666666667,106.585566666667,0,2926.50918635171,40023.2447337963,2009-07-29,05:52:25
34.45135,106.586283333333,0,2906.82414698163,40023.244849537,2009-07-29,05:52:35
34.45185,106.58915,0,2828.08398950131,40023.2451388889,2009-07-29,05:53:00
34.4514833333333,106.59235,0,2824.8031496063,40023.2455555556,2009-07-29,05:53:36
34.4508666666667,106.594516666667,0,2798.55643044619,40023.2459259259,2009-07-29,05:54:08
34.4510833333333,106.5954,0,2788.71391076115,40023.2460532407,2009-07-29,05:54:19
34.4516166666667,106.596466666667,0,2778.87139107612,40023.2466203704,2009-07-29,05:55:08
34.452,106.597166666667,0,2775.5905511811,40023.2468865741,2009-07-29,05:55:31
34.45295,106.5992,0,2762.46719160105,40023.2472916667,2009-07-29,05:56:06
34.4532,106.602116666667,0,2759.18635170604,40023.2478240741,2009-07-29,05:56:52
34.4534,106.602583333333,0,2765.74803149606,40023.2479166667,2009-07-29,05:57:00
34.45425,106.603883333333,0,2775.5905511811,40023.2482060185,2009-07-29,05:57:25
34.4543333333333,106.604466666667,0,2778.87139107612,40023.2483101852,2009-07-29,05:57:34
34.4537166666667,106.605716666667,0,2785.43307086614,40023.2485416667,2009-07-29,05:57:54
34.4520333333333,106.60745,0,2785.43307086614,40023.2489351852,2009-07-29,05:58:28
34.4515166666667,106.6077,0,2791.99475065617,40023.2490393519,2009-07-29,05:58:37
34.4511666666667,106.6077,0,2791.99475065617,40023.2491087963,2009-07-29,05:58:43
34.4509,106.607683333333,0,2791.99475065617,40023.2491666667,2009-07-29,05:58:48
34.4504666666667,106.607516666667,0,2791.99475065617,40023.2492708333,2009-07-29,05:58:57
34.44985,106.60725,0,2788.71391076115,40023.2494212963,2009-07-29,05:59:10
34.4493833333333,106.607266666667,0,2788.71391076115,40023.249537037,2009-07-29,05:59:20
34.44885,106.60765,0,2788.71391076115,40023.2496759259,2009-07-29,05:59:32
34.44725,106.6092,0,2795.27559055118,40023.2501273148,2009-07-29,06:00:11
34.44695,106.60945,0,2791.99475065617,40023.2502430556,2009-07-29,06:00:21
34.4463666666667,106.609716666667,0,2791.99475065617,40023.2504050926,2009-07-29,06:00:35
34.4447666666667,106.6098,0,2696.85039370079,40023.2509722222,2009-07-29,06:01:24
34.4445666666667,106.609916666667,0,2723.09711286089,40023.2510300926,2009-07-29,06:01:29
34.4441166666667,106.609916666667,0,2719.81627296588,40023.2511805556,2009-07-29,06:01:42
34.4437166666667,106.6098,0,2709.97375328084,40023.2514236111,2009-07-29,06:02:03
34.44335,106.60975,0,2716.53543307087,40023.2515277778,2009-07-29,06:02:12
34.4425,106.609833333333,0,2703.41207349081,40023.251724537,2009-07-29,06:02:29
34.4418,106.610133333333,0,2703.41207349081,40023.251875,2009-07-29,06:02:42
34.44085,106.610783333333,0,2719.81627296588,40023.2520717593,2009-07-29,06:02:59
34.4403,106.611033333333,0,2723.09711286089,40023.2521759259,2009-07-29,06:03:08
34.43985,106.6111,0,2723.09711286089,40023.2522569444,2009-07-29,06:03:15
34.4393166666667,106.611016666667,0,2726.37795275591,40023.252349537,2009-07-29,06:03:23
34.43885,106.611016666667,0,2729.65879265092,40023.2524305556,2009-07-29,06:03:30
34.4383333333333,106.6112,0,2746.06299212598,40023.2525578704,2009-07-29,06:03:41
34.4378833333333,106.61145,0,2749.343832021,40023.2528472222,2009-07-29,06:04:06
34.4375,106.611633333333,0,2749.343832021,40023.2529398148,2009-07-29,06:04:14
34.4369666666667,106.611933333333,0,2746.06299212598,40023.2530555556,2009-07-29,06:04:24
34.4323333333333,106.613066666667,0,2706.69291338583,40023.2539699074,2009-07-29,06:05:43
34.4319833333333,106.613266666667,0,2693.56955380577,40023.2540509259,2009-07-29,06:05:50
34.4313833333333,106.613816666667,0,2680.44619422572,40023.2542013889,2009-07-29,06:06:03
34.4308666666667,106.614383333333,0,2673.8845144357,40023.2543402778,2009-07-29,06:06:15
34.43065,106.615533333333,0,2680.44619422572,40023.254537037,2009-07-29,06:06:32
34.4303,106.616166666667,0,2677.16535433071,40023.2546759259,2009-07-29,06:06:44
34.42995,106.616816666667,0,2673.8845144357,40023.2548263889,2009-07-29,06:06:57
34.4297,106.617983333333,0,2693.56955380577,40023.2550694444,2009-07-29,06:07:18
34.4293833333333,106.61825,0,2696.85039370079,40023.255162037,2009-07-29,06:07:26
34.42895,106.61825,0,2693.56955380577,40023.2552777778,2009-07-29,06:07:36
34.4285666666667,106.618216666667,0,2696.85039370079,40023.2554050926,2009-07-29,06:07:47
34.4282666666667,106.618183333333,0,2693.56955380577,40023.2555092593,2009-07-29,06:07:56
34.4279666666667,106.618183333333,0,2693.56955380577,40023.2556134259,2009-07-29,06:08:05
34.4276666666667,106.61815,0,2696.85039370079,40023.2557175926,2009-07-29,06:08:14
34.4272833333333,106.618133333333,0,2703.41207349081,40023.2558564815,2009-07-29,06:08:26
34.4268166666667,106.6181,0,2709.97375328084,40023.2560532407,2009-07-29,06:08:43
34.4259,106.618016666667,0,2719.81627296588,40023.2564699074,2009-07-29,06:09:19
34.4254833333333,106.617866666667,0,2709.97375328084,40023.2566319444,2009-07-29,06:09:33
34.4247333333333,106.61755,0,2693.56955380577,40023.2568171296,2009-07-29,06:09:49
34.4230166666667,106.61685,0,2690.28871391076,40023.2571180556,2009-07-29,06:10:15
34.42215,106.617083333333,0,2687.00787401575,40023.2572569444,2009-07-29,06:10:27
34.4215166666667,106.617333333333,0,2687.00787401575,40023.2573611111,2009-07-29,06:10:36
34.4210166666667,106.61755,0,2687.00787401575,40023.2574421296,2009-07-29,06:10:43
34.4205166666667,106.617766666667,0,2687.00787401575,40023.2575231481,2009-07-29,06:10:50
34.4191833333333,106.618416666667,0,2687.00787401575,40023.2577777778,2009-07-29,06:11:12
34.4187833333333,106.6188,0,2683.72703412074,40023.2578703704,2009-07-29,06:11:20
34.4182166666667,106.61925,0,2683.72703412074,40023.2579976852,2009-07-29,06:11:31
34.4168833333333,106.619783333333,0,2680.44619422572,40023.258275463,2009-07-29,06:11:55
34.41655,106.619816666667,0,2680.44619422572,40023.2583449074,2009-07-29,06:12:01
34.4142833333333,106.61975,0,2641.07611548556,40023.2588078704,2009-07-29,06:12:41
34.4124833333333,106.6195,0,2660.76115485564,40023.2592013889,2009-07-29,06:13:15
34.4120833333333,106.6196,0,2664.04199475066,40023.2593055556,2009-07-29,06:13:24
34.4117166666667,106.61995,0,2660.76115485564,40023.2594212963,2009-07-29,06:13:34
34.4115,106.620433333333,0,2664.04199475066,40023.259525463,2009-07-29,06:13:43
34.4112333333333,106.620683333333,0,2664.04199475066,40023.2596064815,2009-07-29,06:13:50
34.4111,106.62085,0,2683.72703412074,40023.2596643518,2009-07-29,06:13:55
34.4108333333333,106.621083333333,0,2706.69291338583,40023.2597800926,2009-07-29,06:14:05
34.41025,106.6217,0,2759.18635170604,40023.2600578704,2009-07-29,06:14:29
34.4093333333333,106.622283333333,0,2775.5905511811,40023.2604976852,2009-07-29,06:15:07
34.4091,106.622366666667,0,2775.5905511811,40023.2605902778,2009-07-29,06:15:15
34.40875,106.622516666667,0,2769.02887139108,40023.2607638889,2009-07-29,06:15:30
34.4076833333333,106.622666666667,0,2732.93963254593,40023.2612037037,2009-07-29,06:16:08
34.4071333333333,106.622816666667,0,2729.65879265092,40023.261400463,2009-07-29,06:16:25
34.4069166666667,106.622883333333,0,2726.37795275591,40023.2614699074,2009-07-29,06:16:31
34.4066166666667,106.62305,0,2726.37795275591,40023.2615740741,2009-07-29,06:16:40
34.4056833333333,106.624016666667,0,2755.90551181102,40023.2619097222,2009-07-29,06:17:09
34.4051,106.624383333333,0,2759.18635170604,40023.2620949074,2009-07-29,06:17:25
34.4046666666667,106.624633333333,0,2755.90551181102,40023.2622337963,2009-07-29,06:17:37
34.4043333333333,106.624833333333,0,2755.90551181102,40023.262337963,2009-07-29,06:17:46
34.4040666666667,106.625016666667,0,2759.18635170604,40023.2624421296,2009-07-29,06:17:55
34.4038,106.6252,0,2746.06299212598,40023.2625578704,2009-07-29,06:18:05
34.4033833333333,106.62575,0,2716.53543307087,40023.2627199074,2009-07-29,06:18:19
34.4032,106.626316666667,0,2716.53543307087,40023.2628356481,2009-07-29,06:18:29
34.4031666666667,106.626766666667,0,2716.53543307087,40023.2629166667,2009-07-29,06:18:36
34.4035,106.628466666667,0,2716.53543307087,40023.2632175926,2009-07-29,06:19:02
34.4036666666667,106.6288,0,2726.37795275591,40023.263287037,2009-07-29,06:19:08
34.40415,106.629483333333,0,2732.93963254593,40023.2634490741,2009-07-29,06:19:22
34.4045166666667,106.6312,0,2703.41207349081,40023.26375,2009-07-29,06:19:48
34.4044666666667,106.631766666667,0,2693.56955380577,40023.2638310185,2009-07-29,06:19:55
34.4035333333333,106.6335,0,2700.1312335958,40023.2641898148,2009-07-29,06:20:26
34.4031333333333,106.6342,0,2713.25459317585,40023.264375,2009-07-29,06:20:42
34.4028833333333,106.634416666667,0,2719.81627296588,40023.2644560185,2009-07-29,06:20:49
34.4012833333333,106.634233333333,0,2690.28871391076,40023.2647222222,2009-07-29,06:21:12
34.4004833333333,106.633933333333,0,2673.8845144357,40023.2648611111,2009-07-29,06:21:24
34.3986333333333,106.63285,0,2680.44619422572,40023.2652546296,2009-07-29,06:21:58
34.39835,106.632683333333,0,2683.72703412074,40023.2653356481,2009-07-29,06:22:05
34.3980666666667,106.63255,0,2696.85039370079,40023.2658449074,2009-07-29,06:22:49
34.3978,106.6324,0,2696.85039370079,40023.2659606481,2009-07-29,06:22:59
34.3974333333333,106.6322,0,2709.97375328084,40023.2661226852,2009-07-29,06:23:13
34.3971833333333,106.6321,0,2739.50131233596,40023.26625,2009-07-29,06:23:24
34.3969833333333,106.632033333333,0,2749.343832021,40023.2663541667,2009-07-29,06:23:33
34.3967,106.63195,0,2752.62467191601,40023.2664930556,2009-07-29,06:23:45
34.3963666666667,106.631883333333,0,2723.09711286089,40023.2667013889,2009-07-29,06:24:03
34.3961666666667,106.6318,0,2732.93963254593,40023.2668287037,2009-07-29,06:24:14
34.3958333333333,106.631733333333,0,2709.97375328084,40023.267037037,2009-07-29,06:24:32
34.39555,106.6317,0,2716.53543307087,40023.2672222222,2009-07-29,06:24:48
34.3953333333333,106.631683333333,0,2706.69291338583,40023.2673842593,2009-07-29,06:25:02
34.3950833333333,106.63165,0,2706.69291338583,40023.2682175926,2009-07-29,06:26:14
34.3933666666667,106.6324,0,2729.65879265092,40023.2686226852,2009-07-29,06:26:49
34.3925,106.633566666667,0,2683.72703412074,40023.2688194444,2009-07-29,06:27:06
34.3923166666667,106.63395,0,2677.16535433071,40023.2689467593,2009-07-29,06:27:17
34.39165,106.636633333333,0,2650.9186351706,40023.2693981482,2009-07-29,06:27:56
34.3917,106.639516666667,0,2667.32283464567,40023.2698032407,2009-07-29,06:28:31
34.3916,106.640416666667,0,2670.60367454068,40023.2699768519,2009-07-29,06:28:46
34.3915333333333,106.6407,0,2657.48031496063,40023.270462963,2009-07-29,06:29:28
34.3914333333333,106.641283333333,0,2664.04199475066,40023.2705902778,2009-07-29,06:29:39
34.3913333333333,106.6416,0,2664.04199475066,40023.2706712963,2009-07-29,06:29:46
34.3912833333333,106.641983333333,0,2664.04199475066,40023.2707638889,2009-07-29,06:29:54
34.3913166666667,106.642516666667,0,2664.04199475066,40023.2708796296,2009-07-29,06:30:04
34.3920666666667,106.6466,0,2621.39107611549,40023.2715046296,2009-07-29,06:30:58
34.3919166666667,106.6474,0,2601.70603674541,40023.2716319444,2009-07-29,06:31:09
34.39135,106.649033333333,0,2604.98687664042,40023.2719444444,2009-07-29,06:31:36
34.3911,106.649466666667,0,2608.26771653543,40023.2720833333,2009-07-29,06:31:48
34.3909666666667,106.649616666667,0,2611.54855643045,40023.2721643519,2009-07-29,06:31:55
34.3903666666667,106.650083333333,0,2608.26771653543,40023.2725810185,2009-07-29,06:32:31
34.3895166666667,106.65085,0,2608.26771653543,40023.2728472222,2009-07-29,06:32:54
34.3892666666667,106.6511,0,2621.39107611549,40023.2729398148,2009-07-29,06:33:02
34.3890666666667,106.65135,0,2634.51443569554,40023.2730902778,2009-07-29,06:33:15
34.3886666666667,106.65175,0,2690.28871391076,40023.2733217593,2009-07-29,06:33:35
34.3884833333333,106.651983333333,0,2713.25459317585,40023.2734143519,2009-07-29,06:33:43
34.38765,106.652616666667,0,2755.90551181102,40023.2738194444,2009-07-29,06:34:18
34.3872833333333,106.65295,0,2791.99475065617,40023.2739930556,2009-07-29,06:34:33
34.3868,106.65365,0,2785.43307086614,40023.2741435185,2009-07-29,06:34:46
34.3861,106.654066666667,0,2778.87139107612,40023.2742592593,2009-07-29,06:34:56
34.3853666666667,106.65495,0,2775.5905511811,40023.2744328704,2009-07-29,06:35:11
34.3846,106.655733333333,0,2582.02099737533,40023.2746527778,2009-07-29,06:35:30
34.3842833333333,106.656383333333,0,2582.02099737533,40023.2747800926,2009-07-29,06:35:41
34.3839833333333,106.656566666667,0,2582.02099737533,40023.274837963,2009-07-29,06:35:46
34.3835833333333,106.657266666667,0,2582.02099737533,40023.2750231481,2009-07-29,06:36:02
34.3834,106.657416666667,0,2585.30183727034,40023.2750810185,2009-07-29,06:36:07
34.3832833333333,106.657466666667,0,2860.89238845144,40023.2753472222,2009-07-29,06:36:30
34.3829833333333,106.657816666667,0,2844.48818897638,40023.2755092593,2009-07-29,06:36:44
34.3820333333333,106.6594,0,2650.9186351706,40023.2761226852,2009-07-29,06:37:37
34.38195,106.659466666667,0,2595.14435695538,40023.280150463,2009-07-29,06:43:25
34.3820833333333,106.659783333333,0,2585.30183727034,40023.297025463,2009-07-29,07:07:43
34.3818833333333,106.659733333333,0,2585.30183727034,40023.2970601852,2009-07-29,07:07:46
34.38185,106.65955,0,2582.02099737533,40023.297337963,2009-07-29,07:08:10
34.38195,106.659583333333,0,2631.23359580052,40023.2993402778,2009-07-29,07:11:03
34.38205,106.659616666667,0,2624.6719160105,40023.3016319444,2009-07-29,07:14:21
34.38215,106.65955,0,2624.6719160105,40023.3019560185,2009-07-29,07:14:49
34.382,106.659483333333,0,2595.14435695538,40023.3023611111,2009-07-29,07:15:24
34.3819833333333,106.659933333333,0,2588.58267716535,40023.3025925926,2009-07-29,07:15:44
34.3818,106.66105,0,2595.14435695538,40023.3028587963,2009-07-29,07:16:07
34.3818166666667,106.661383333333,0,2595.14435695538,40023.302962963,2009-07-29,07:16:16
34.3831166666667,106.671383333333,0,2588.58267716535,40023.3056712963,2009-07-29,07:20:10
34.3831,106.6723,0,2591.86351706037,40023.3058333333,2009-07-29,07:20:24
34.3828833333333,106.6733,0,2582.02099737533,40023.3060185185,2009-07-29,07:20:40
34.38265,106.673616666667,0,2585.30183727034,40023.306099537,2009-07-29,07:20:47
34.3816333333333,106.674066666667,0,2578.74015748031,40023.3063310185,2009-07-29,07:21:07
34.379,106.673433333333,0,2578.74015748031,40023.3068518518,2009-07-29,07:21:52
34.3787333333333,106.673483333333,0,2585.30183727034,40023.3078935185,2009-07-29,07:23:22
34.3782333333333,106.673633333333,0,2582.02099737533,40023.3080208333,2009-07-29,07:23:33
34.3775666666667,106.674116666667,0,2595.14435695538,40023.3081944444,2009-07-29,07:23:48
34.3755,106.676266666667,0,2634.51443569554,40023.3087847222,2009-07-29,07:24:39
34.3751666666667,106.67675,0,2634.51443569554,40023.308912037,2009-07-29,07:24:50
34.3749333333333,106.677233333333,0,2641.07611548556,40023.3090277778,2009-07-29,07:25:00
34.3748166666667,106.677766666667,0,2644.35695538058,40023.3091435185,2009-07-29,07:25:10
34.3748666666667,106.67815,0,2654.19947506562,40023.309224537,2009-07-29,07:25:17
34.3749166666667,106.678683333333,0,2664.04199475066,40023.3093402778,2009-07-29,07:25:27
34.3752666666667,106.679166666667,0,2650.9186351706,40023.3094675926,2009-07-29,07:25:38
34.3755166666667,106.679366666667,0,2647.63779527559,40023.309525463,2009-07-29,07:25:43
34.3757166666667,106.679766666667,0,2644.35695538058,40023.3096180556,2009-07-29,07:25:51
34.3758,106.680566666667,0,2637.79527559055,40023.3097453704,2009-07-29,07:26:02
34.3757666666667,106.682166666667,0,2614.82939632546,40023.3099537037,2009-07-29,07:26:20
34.37595,106.682783333333,0,2608.26771653543,40023.3100347222,2009-07-29,07:26:27
34.3768833333333,106.684316666667,0,2601.70603674541,40023.3103009259,2009-07-29,07:26:50
34.3773833333333,106.684633333333,0,2601.70603674541,40023.310462963,2009-07-29,07:27:04
34.3777333333333,106.684666666667,0,2601.70603674541,40023.3104976852,2009-07-29,07:27:07
34.3779333333333,106.684483333333,0,2601.70603674541,40023.3106018519,2009-07-29,07:27:16
34.3782166666667,106.684716666667,0,2588.58267716535,40023.3106712963,2009-07-29,07:27:22
34.3784,106.684966666667,0,2585.30183727034,40023.3107407407,2009-07-29,07:27:28
34.3786666666667,106.68535,0,2575.4593175853,40023.3108333333,2009-07-29,07:27:36
34.3788666666667,106.6859,0,2575.4593175853,40023.3109375,2009-07-29,07:27:45
34.3789333333333,106.6867,0,2578.74015748031,40023.3110648148,2009-07-29,07:27:56
34.3788166666667,106.68835,0,2568.89763779528,40023.3113194444,2009-07-29,07:28:18
34.3785166666667,106.688966666667,0,2568.89763779528,40023.3114351852,2009-07-29,07:28:28
34.37815,106.689316666667,0,2568.89763779528,40023.3115277778,2009-07-29,07:28:36
34.3760333333333,106.689966666667,0,2578.74015748031,40023.3119791667,2009-07-29,07:29:15
34.3758,106.690066666667,0,2578.74015748031,40023.312037037,2009-07-29,07:29:20
34.3755,106.6902,0,2578.74015748031,40023.3121527778,2009-07-29,07:29:30
34.37495,106.690316666667,0,2585.30183727034,40023.3122685185,2009-07-29,07:29:40
34.3747333333333,106.690383333333,0,2582.02099737533,40023.3123263889,2009-07-29,07:29:45
34.3740833333333,106.690633333333,0,2575.4593175853,40023.3125,2009-07-29,07:30:00
34.3735,106.690966666667,0,2575.4593175853,40023.312662037,2009-07-29,07:30:14
34.3729333333333,106.6913,0,2575.4593175853,40023.3128240741,2009-07-29,07:30:28
34.3725166666667,106.691516666667,0,2604.98687664042,40023.3129513889,2009-07-29,07:30:39
34.3720333333333,106.692016666667,0,2582.02099737533,40023.313125,2009-07-29,07:30:54
34.37185,106.692233333333,0,2582.02099737533,40023.3131944444,2009-07-29,07:31:00
34.37155,106.692583333333,0,2595.14435695538,40023.3133101852,2009-07-29,07:31:10
34.3713666666667,106.6928,0,2595.14435695538,40023.3134259259,2009-07-29,07:31:20
34.37115,106.693083333333,0,2598.42519685039,40023.3135300926,2009-07-29,07:31:29
34.3705166666667,106.693983333333,0,2585.30183727034,40023.3137731481,2009-07-29,07:31:50
34.3703166666667,106.69455,0,2595.14435695538,40023.313900463,2009-07-29,07:32:01
34.3700333333333,106.695416666667,0,2621.39107611549,40023.3141782407,2009-07-29,07:32:25
34.3699666666667,106.696233333333,0,2627.95275590551,40023.3143287037,2009-07-29,07:32:38
34.37,106.6969,0,2624.6719160105,40023.3144560185,2009-07-29,07:32:49
34.3701666666667,106.697416666667,0,2604.98687664042,40023.3145601852,2009-07-29,07:32:58
34.3702666666667,106.6978,0,2604.98687664042,40023.3146412037,2009-07-29,07:33:05
34.3703166666667,106.698283333333,0,2601.70603674541,40023.3148263889,2009-07-29,07:33:21
34.3704,106.6986,0,2568.89763779528,40023.3151273148,2009-07-29,07:33:47
34.3705833333333,106.698966666667,0,2575.4593175853,40023.3154861111,2009-07-29,07:34:18
34.3708333333333,106.6992,0,2568.89763779528,40023.3156712963,2009-07-29,07:34:34
34.3711333333333,106.69945,0,2588.58267716535,40023.3158449074,2009-07-29,07:34:49
34.37155,106.699783333333,0,2595.14435695538,40023.3159837963,2009-07-29,07:35:01
34.3718,106.7,0,2604.98687664042,40023.316087963,2009-07-29,07:35:10
34.3721333333333,106.700133333333,0,2601.70603674541,40023.3162037037,2009-07-29,07:35:20
34.3723333333333,106.700266666667,0,2598.42519685039,40023.3162847222,2009-07-29,07:35:27
34.37275,106.70045,0,2604.98687664042,40023.316412037,2009-07-29,07:35:38
34.3732166666667,106.7007,0,2611.54855643045,40023.3165393519,2009-07-29,07:35:49
34.37355,106.70095,0,2611.54855643045,40023.3166435185,2009-07-29,07:35:58
34.3741166666667,106.701333333333,0,2608.26771653543,40023.3168055556,2009-07-29,07:36:12
34.3746333333333,106.701783333333,0,2588.58267716535,40023.3169328704,2009-07-29,07:36:23
34.3759166666667,106.703333333333,0,2559.05511811024,40023.3172222222,2009-07-29,07:36:48
34.3764,106.70455,0,2545.93175853018,40023.3173958333,2009-07-29,07:37:03
34.3764333333333,106.7054,0,2545.93175853018,40023.3175,2009-07-29,07:37:12
34.3762,106.706066666667,0,2545.93175853018,40023.3176041667,2009-07-29,07:37:21
34.37575,106.70665,0,2549.2125984252,40023.3177314815,2009-07-29,07:37:32
34.3715166666667,106.7093,0,2529.52755905512,40023.3186805556,2009-07-29,07:38:54
34.3710166666667,106.709866666667,0,2532.80839895013,40023.3188310185,2009-07-29,07:39:07
34.3706166666667,106.710366666667,0,2522.96587926509,40023.3189699074,2009-07-29,07:39:19
34.3704833333333,106.710516666667,0,2526.2467191601,40023.3193287037,2009-07-29,07:39:50
34.37035,106.710666666667,0,2526.2467191601,40023.3197569444,2009-07-29,07:40:27
34.3699833333333,106.711066666667,0,2539.37007874016,40023.3199768519,2009-07-29,07:40:46
34.3698333333333,106.7115,0,2568.89763779528,40023.3201851852,2009-07-29,07:41:04
34.3698666666667,106.712,0,2598.42519685039,40023.3204513889,2009-07-29,07:41:27
34.3699333333333,106.7122,0,2601.70603674541,40023.3205671296,2009-07-29,07:41:37
34.37005,106.7126,0,2614.82939632546,40023.3207986111,2009-07-29,07:41:57
34.3702333333333,106.713016666667,0,2621.39107611549,40023.3209837963,2009-07-29,07:42:13
34.3703333333333,106.7132,0,2621.39107611549,40023.3210763889,2009-07-29,07:42:21
34.3704666666667,106.7136,0,2634.51443569554,40023.3212615741,2009-07-29,07:42:37
34.3704666666667,106.713816666667,0,2650.9186351706,40023.3219097222,2009-07-29,07:43:33
34.3704,106.71405,0,2667.32283464567,40023.3220949074,2009-07-29,07:43:49
34.3703,106.714366666667,0,2693.56955380577,40023.3222453704,2009-07-29,07:44:02
34.3701333333333,106.714766666667,0,2654.19947506562,40023.3230902778,2009-07-29,07:45:15
34.3698,106.715183333333,0,2654.19947506562,40023.3232175926,2009-07-29,07:45:26
34.3661166666667,106.717966666667,0,2627.95275590551,40023.3240277778,2009-07-29,07:46:36
34.3655833333333,106.7183,0,2552.49343832021,40023.3241550926,2009-07-29,07:46:47
34.3649,106.7192,0,2555.77427821522,40023.3243402778,2009-07-29,07:47:03
34.3645833333333,106.720066666667,0,2555.77427821522,40023.3244791667,2009-07-29,07:47:15
34.3644833333333,106.7208,0,2549.2125984252,40023.3245833333,2009-07-29,07:47:24
34.3649,106.723633333333,0,2552.49343832021,40023.325,2009-07-29,07:48:00
34.36465,106.725133333333,0,2542.65091863517,40023.3252662037,2009-07-29,07:48:23
34.3644833333333,106.72555,0,2555.77427821522,40023.3253703704,2009-07-29,07:48:32
34.3641333333333,106.726083333333,0,2545.93175853018,40023.3254976852,2009-07-29,07:48:43
34.3637166666667,106.7265,0,2532.80839895013,40023.3256018519,2009-07-29,07:48:52
34.3632166666667,106.72695,0,2536.08923884514,40023.3257291667,2009-07-29,07:49:03
34.3624666666667,106.72785,0,2526.2467191601,40023.3259375,2009-07-29,07:49:21
34.3622666666667,106.728183333333,0,2529.52755905512,40023.3260069444,2009-07-29,07:49:27
34.36165,106.7294,0,2539.37007874016,40023.32625,2009-07-29,07:49:48
34.3614333333333,106.730583333333,0,2490.15748031496,40023.3264467593,2009-07-29,07:50:05
34.3615,106.731883333333,0,2500,40023.3266782407,2009-07-29,07:50:25
34.3616333333333,106.73285,0,2503.28083989501,40023.3268518519,2009-07-29,07:50:40
34.36235,106.73685,0,2490.15748031496,40023.3275115741,2009-07-29,07:51:37
34.3627666666667,106.7381,0,2486.87664041995,40023.3277314815,2009-07-29,07:51:56
34.3634166666667,106.73945,0,2496.71916010499,40023.3280208333,2009-07-29,07:52:21
34.3637333333333,106.739833333333,0,2500,40023.328125,2009-07-29,07:52:30
34.3641166666667,106.74005,0,2509.84251968504,40023.3282175926,2009-07-29,07:52:38
34.36515,106.7401,0,2513.12335958005,40023.3284375,2009-07-29,07:52:57
34.3654666666667,106.7402,0,2513.12335958005,40023.3285069444,2009-07-29,07:53:03
34.36575,106.740583333333,0,2480.31496062992,40023.328587963,2009-07-29,07:53:10
34.3657,106.74405,0,2473.7532808399,40023.3290277778,2009-07-29,07:53:48
34.3650333333333,106.748316666667,0,2483.59580052493,40023.3296990741,2009-07-29,07:54:46
34.3648,106.749633333333,0,2454.06824146982,40023.3299768518,2009-07-29,07:55:10
34.3641,106.7513,0,2477.03412073491,40023.3303356481,2009-07-29,07:55:41
34.36375,106.751933333333,0,2463.91076115486,40023.330474537,2009-07-29,07:55:53
34.3633,106.752833333333,0,2467.19160104987,40023.3306597222,2009-07-29,07:56:09
34.3628166666667,106.754083333333,0,2434.38320209974,40023.3308912037,2009-07-29,07:56:29
34.36235,106.757016666667,0,2437.66404199475,40023.3313657407,2009-07-29,07:57:10
34.3624833333333,106.757833333333,0,2467.19160104987,40023.3314930556,2009-07-29,07:57:21
34.36265,106.758266666667,0,2473.7532808399,40023.3315740741,2009-07-29,07:57:28
34.3628,106.758666666667,0,2470.47244094488,40023.3316550926,2009-07-29,07:57:35
34.3629666666667,106.7589,0,2473.7532808399,40023.331724537,2009-07-29,07:57:41
34.3653333333333,106.764033333333,0,2424.5406824147,40023.3330439815,2009-07-29,07:59:35
34.3653166666667,106.764183333333,0,2427.82152230971,40023.3333680556,2009-07-29,08:00:03
34.3656666666667,106.765816666667,0,2372.04724409449,40023.3339583333,2009-07-29,08:00:54
34.3659,106.76645,0,2378.60892388451,40023.3340856481,2009-07-29,08:01:05
34.3665,106.76765,0,2388.45144356955,40023.3343171296,2009-07-29,08:01:25
34.3668666666667,106.7682,0,2395.01312335958,40023.3344444444,2009-07-29,08:01:36
34.36875,106.7738,0,2401.57480314961,40023.335462963,2009-07-29,08:03:04
34.3689666666667,106.77465,0,2398.29396325459,40023.3357291667,2009-07-29,08:03:27
34.3693666666667,106.776333333333,0,2395.01312335958,40023.3360185185,2009-07-29,08:03:52
34.3697,106.77705,0,2398.29396325459,40023.3361458333,2009-07-29,08:04:03
34.3702333333333,106.777683333333,0,2401.57480314961,40023.3362847222,2009-07-29,08:04:15
34.3706833333333,106.77805,0,2411.41732283465,40023.3363888889,2009-07-29,08:04:24
34.3708833333333,106.778666666667,0,2411.41732283465,40023.3364699074,2009-07-29,08:04:31
34.3713833333333,106.779433333333,0,2401.57480314961,40023.3366435185,2009-07-29,08:04:46
34.3718833333333,106.78035,0,2398.29396325459,40023.3368287037,2009-07-29,08:05:02
34.37215,106.780716666667,0,2395.01312335958,40023.3369097222,2009-07-29,08:05:09
34.37255,106.7812,0,2404.85564304462,40023.337037037,2009-07-29,08:05:20
34.373,106.7816,0,2404.85564304462,40023.3371643518,2009-07-29,08:05:31
34.3733666666667,106.781866666667,0,2411.41732283465,40023.3372685185,2009-07-29,08:05:40
34.3743833333333,106.782683333333,0,2411.41732283465,40023.3375694444,2009-07-29,08:06:06
34.3752,106.782933333333,0,2408.13648293963,40023.3377662037,2009-07-29,08:06:23
34.3756,106.7829,0,2417.97900262467,40023.3378587963,2009-07-29,08:06:31
34.3760833333333,106.782816666667,0,2414.69816272966,40023.3379861111,2009-07-29,08:06:42
34.3765666666667,106.782633333333,0,2421.25984251968,40023.3381134259,2009-07-29,08:06:53
34.3768833333333,106.782483333333,0,2431.10236220472,40023.3381944444,2009-07-29,08:07:00
34.3773,106.782483333333,0,2447.50656167979,40023.3383217593,2009-07-29,08:07:11
34.3776333333333,106.782516666667,0,2444.22572178478,40023.3383912037,2009-07-29,08:07:17
34.3777,106.782766666667,0,2444.22572178478,40023.3384375,2009-07-29,08:07:21
34.3780833333333,106.783083333333,0,2424.5406824147,40023.3385300926,2009-07-29,08:07:29
34.37825,106.7835,0,2408.13648293963,40023.3386111111,2009-07-29,08:07:36
34.3781833333333,106.784016666667,0,2404.85564304462,40023.3387037037,2009-07-29,08:07:44
34.3777833333333,106.7846,0,2395.01312335958,40023.3388310185,2009-07-29,08:07:55
34.3769166666667,106.785766666667,0,2391.73228346457,40023.3390856481,2009-07-29,08:08:17
34.3763,106.787166666667,0,2385.17060367454,40023.3393402778,2009-07-29,08:08:39
34.37595,106.7886,0,2385.17060367454,40023.3395833333,2009-07-29,08:09:00
34.3757833333333,106.789283333333,0,2473.7532808399,40023.3400462963,2009-07-29,08:09:40
34.3758166666667,106.7899,0,2463.91076115486,40023.340162037,2009-07-29,08:09:50
34.3758666666667,106.790433333333,0,2467.19160104987,40023.3402546296,2009-07-29,08:09:58
34.37595,106.790966666667,0,2460.62992125984,40023.3403472222,2009-07-29,08:10:06
34.3761833333333,106.791483333333,0,2454.06824146982,40023.3404398148,2009-07-29,08:10:14
34.3765,106.7927,0,2437.66404199475,40023.3406481481,2009-07-29,08:10:32
34.3765333333333,106.793333333333,0,2437.66404199475,40023.3407638889,2009-07-29,08:10:42
34.3763666666667,106.794833333333,0,2437.66404199475,40023.3410416667,2009-07-29,08:11:06
34.3760666666667,106.795616666667,0,2424.5406824147,40023.3411921296,2009-07-29,08:11:19
34.3747,106.797516666667,0,2424.5406824147,40023.3416435185,2009-07-29,08:11:58
34.3743833333333,106.797783333333,0,2421.25984251968,40023.341724537,2009-07-29,08:12:05
34.374,106.798183333333,0,2404.85564304462,40023.3418518519,2009-07-29,08:12:16
34.3736666666667,106.798783333333,0,2398.29396325459,40023.3419791667,2009-07-29,08:12:27
34.3730166666667,106.800883333333,0,2398.29396325459,40023.342650463,2009-07-29,08:13:25
34.3723166666667,106.801966666667,0,2398.29396325459,40023.3426851852,2009-07-29,08:13:28
34.3720833333333,106.802216666667,0,2335.95800524934,40023.3427777778,2009-07-29,08:13:36
34.3718166666667,106.802333333333,0,2339.23884514436,40023.3428819444,2009-07-29,08:13:45
34.3713166666667,106.8027,0,2349.0813648294,40023.3431134259,2009-07-29,08:14:05
34.3709666666667,106.802916666667,0,2358.92388451444,40023.343275463,2009-07-29,08:14:19
34.37045,106.803333333333,0,2385.17060367454,40023.3435300926,2009-07-29,08:14:41
34.3702333333333,106.803683333333,0,2388.45144356955,40023.3436574074,2009-07-29,08:14:52
34.3701333333333,106.803983333333,0,2388.45144356955,40023.34375,2009-07-29,08:15:00
34.3701666666667,106.804516666667,0,2414.69816272966,40023.343900463,2009-07-29,08:15:13
34.3702333333333,106.804783333333,0,2427.82152230971,40023.3440162037,2009-07-29,08:15:23
34.3703333333333,106.805116666667,0,2414.69816272966,40023.3444791667,2009-07-29,08:16:03
34.3712333333333,106.8081,0,2411.41732283465,40023.3451388889,2009-07-29,08:17:00
34.3714166666667,106.808616666667,0,2421.25984251968,40023.3452430556,2009-07-29,08:17:09
34.3721666666667,106.810333333333,0,2381.88976377953,40023.3455092593,2009-07-29,08:17:32
34.37305,106.811733333333,0,2372.04724409449,40023.3457291667,2009-07-29,08:17:51
34.3733,106.812066666667,0,2372.04724409449,40023.345787037,2009-07-29,08:17:56
34.3744166666667,106.8128,0,2345.80052493438,40023.3460300926,2009-07-29,08:18:17
34.3751,106.813166666667,0,2290.02624671916,40023.3461805556,2009-07-29,08:18:30
34.37575,106.813716666667,0,2322.83464566929,40023.3463657407,2009-07-29,08:18:46
34.3795833333333,106.819133333333,0,2345.80052493438,40023.3474884259,2009-07-29,08:20:23
34.37995,106.819466666667,0,2345.80052493438,40023.3475694444,2009-07-29,08:20:30
34.3804333333333,106.81985,0,2342.51968503937,40023.3476736111,2009-07-29,08:20:39
34.3810333333333,106.820216666667,0,2345.80052493438,40023.3478009259,2009-07-29,08:20:50
34.3833666666667,106.821416666667,0,2345.80052493438,40023.3482523148,2009-07-29,08:21:29
34.3838333333333,106.82195,0,2349.0813648294,40023.3483564815,2009-07-29,08:21:38
34.38405,106.822583333333,0,2352.36220472441,40023.3484490741,2009-07-29,08:21:46
34.3840666666667,106.82335,0,2355.64304461942,40023.3485532407,2009-07-29,08:21:55
34.3833666666667,106.825583333333,0,2365.48556430446,40023.3489236111,2009-07-29,08:22:27
34.38345,106.826283333333,0,2362.20472440945,40023.3490162037,2009-07-29,08:22:35
34.3838833333333,106.827033333333,0,2358.92388451444,40023.3491319444,2009-07-29,08:22:45
34.3840833333333,106.82775,0,2362.20472440945,40023.349224537,2009-07-29,08:22:53
34.3837833333333,106.828616666667,0,2362.20472440945,40023.3493402778,2009-07-29,08:23:03
34.3797333333333,106.832066666667,0,2312.99212598425,40023.3500462963,2009-07-29,08:24:04
34.3789,106.831916666667,0,2312.99212598425,40023.3501273148,2009-07-29,08:24:11
34.3782333333333,106.8323,0,2296.58792650919,40023.3502777778,2009-07-29,08:24:24
34.3762166666667,106.832416666667,0,2283.46456692913,40023.3505902778,2009-07-29,08:24:51
34.3733,106.83305,0,2290.02624671916,40023.351087963,2009-07-29,08:25:34
34.37275,106.833366666667,0,2290.02624671916,40023.3511921296,2009-07-29,08:25:43
34.3724333333333,106.83365,0,2290.02624671916,40023.3512615741,2009-07-29,08:25:49
34.3721333333333,106.834116666667,0,2286.74540682415,40023.3513425926,2009-07-29,08:25:56
34.3719333333333,106.83485,0,2290.02624671916,40023.3514583333,2009-07-29,08:26:06
34.37205,106.8425,0,2332.67716535433,40023.3524768518,2009-07-29,08:27:34
34.3724,106.84425,0,2326.1154855643,40023.3527430556,2009-07-29,08:27:57
34.3726333333333,106.844983333333,0,2329.39632545932,40023.3528819444,2009-07-29,08:28:09
34.3728666666667,106.8457,0,2339.23884514436,40023.3538888889,2009-07-29,08:29:36
34.3772833333333,106.857333333333,0,2339.23884514436,40023.3575231481,2009-07-29,08:34:50
34.3771833333333,106.857716666667,0,2342.51968503937,40023.3575810185,2009-07-29,08:34:55
34.3773333333333,106.858366666667,0,2375.3280839895,40023.3577430556,2009-07-29,08:35:09
34.37825,106.86075,0,2355.64304461942,40023.3581712963,2009-07-29,08:35:46
34.3789166666667,106.861483333333,0,2339.23884514436,40023.3582986111,2009-07-29,08:35:57
34.3798,106.86185,0,2319.55380577428,40023.3584259259,2009-07-29,08:36:08
34.3804833333333,106.861966666667,0,2306.43044619423,40023.3585185185,2009-07-29,08:36:16
34.3815833333333,106.862116666667,0,2290.02624671916,40023.3586574074,2009-07-29,08:36:28
34.3823666666667,106.862383333333,0,2283.46456692913,40023.3587615741,2009-07-29,08:36:37
34.3831,106.862783333333,0,2273.62204724409,40023.3588657407,2009-07-29,08:36:46
34.3866333333333,106.865133333333,0,2273.62204724409,40023.3596527778,2009-07-29,08:37:54
34.3869,106.865366666667,0,2276.90288713911,40023.3597222222,2009-07-29,08:38:00
34.3878666666667,106.866383333333,0,2263.77952755906,40023.3599768518,2009-07-29,08:38:22
34.3900833333333,106.869316666667,0,2240.81364829396,40023.3605324074,2009-07-29,08:39:10
34.391,106.870416666667,0,2247.37532808399,40023.360775463,2009-07-29,08:39:31
34.39165,106.871116666667,0,2260.49868766404,40023.3611111111,2009-07-29,08:40:00
34.3916333333333,106.870883333333,0,2267.06036745407,40023.3613773148,2009-07-29,08:40:23
34.3915166666667,106.870966666667,0,2267.06036745407,40023.3661226852,2009-07-29,08:47:13
34.39125,106.870683333333,0,2260.49868766404,40023.3663888889,2009-07-29,08:47:36
34.3911333333333,106.870466666667,0,2257.21784776903,40023.366712963,2009-07-29,08:48:04
34.39085,106.8702,0,2247.37532808399,40023.3670717593,2009-07-29,08:48:35
34.391,106.870066666667,0,2247.37532808399,40023.3673148148,2009-07-29,08:48:56
34.3911166666667,106.869916666667,0,2244.09448818898,40023.3675115741,2009-07-29,08:49:13
34.3912833333333,106.869866666667,0,2240.81364829396,40023.3677546296,2009-07-29,08:49:34
34.3914333333333,106.869933333333,0,2244.09448818898,40023.3679282407,2009-07-29,08:49:49
34.3916166666667,106.869683333333,0,2244.09448818898,40023.3681944444,2009-07-29,08:50:12
34.3918,106.869683333333,0,2247.37532808399,40023.36875,2009-07-29,08:51:00
34.3920833333333,106.8699,0,2250.656167979,40023.3688657407,2009-07-29,08:51:10
34.3925666666667,106.870316666667,0,2260.49868766404,40023.3690856481,2009-07-29,08:51:29
34.3930833333333,106.870833333333,0,2267.06036745407,40023.3693518518,2009-07-29,08:51:52
34.39385,106.871916666667,0,2270.34120734908,40023.3697800926,2009-07-29,08:52:29
34.39425,106.873183333333,0,2270.34120734908,40023.3702083333,2009-07-29,08:53:06
34.3943,106.873466666667,0,2273.62204724409,40023.3707986111,2009-07-29,08:53:57
34.39445,106.8747,0,2270.34120734908,40023.371087963,2009-07-29,08:54:22
34.3943166666667,106.875966666667,0,2263.77952755906,40023.3713194444,2009-07-29,08:54:42
34.3939,106.877583333333,0,2253.93700787402,40023.3716087963,2009-07-29,08:55:07
34.3936166666667,106.878316666667,0,2250.656167979,40023.3717708333,2009-07-29,08:55:21
34.3923333333333,106.880466666667,0,2237.53280839895,40023.3722916667,2009-07-29,08:56:06
34.3919,106.88105,0,2237.53280839895,40023.3724421296,2009-07-29,08:56:19
34.3914666666667,106.881633333333,0,2237.53280839895,40023.3726041667,2009-07-29,08:56:33
34.3910333333333,106.882466666667,0,2230.97112860892,40023.3727893519,2009-07-29,08:56:49
34.39045,106.88415,0,2227.69028871391,40023.3731134259,2009-07-29,08:57:17
34.3902666666667,106.885433333333,0,2227.69028871391,40023.3733333333,2009-07-29,08:57:36
34.39025,106.88665,0,2224.4094488189,40023.3735648148,2009-07-29,08:57:56
34.3903,106.88735,0,2221.12860892388,40023.3737152778,2009-07-29,08:58:09
34.3903833333333,106.887933333333,0,2237.53280839895,40023.3747106481,2009-07-29,08:59:35
34.3912333333333,106.8908,0,2237.53280839895,40023.3753819444,2009-07-29,09:00:33
34.3919,106.89225,0,2224.4094488189,40023.3762384259,2009-07-29,09:01:47
34.3957,106.904483333333,0,2227.69028871391,40023.3793981481,2009-07-29,09:06:20
34.3958666666667,106.9047,0,2194.88188976378,40023.3794560185,2009-07-29,09:06:25
34.3960833333333,106.905,0,2178.47769028871,40023.379525463,2009-07-29,09:06:31
34.3976166666667,106.906466666667,0,2175.1968503937,40023.3799537037,2009-07-29,09:07:08
34.3988166666667,106.908033333333,0,2168.63517060367,40023.3803240741,2009-07-29,09:07:40
34.3993166666667,106.909033333333,0,2168.63517060367,40023.3805787037,2009-07-29,09:08:02
34.3997166666667,106.910183333333,0,2171.91601049869,40023.3808564815,2009-07-29,09:08:26
34.3999833333333,106.911516666667,0,2171.91601049869,40023.3811689815,2009-07-29,09:08:53
34.4001333333333,106.912866666667,0,2171.91601049869,40023.3814930556,2009-07-29,09:09:21
34.4000666666667,106.915,0,2178.47769028871,40023.3821990741,2009-07-29,09:10:22
34.3999833333333,106.915566666667,0,2188.32020997375,40023.3829282407,2009-07-29,09:11:25
34.3999833333333,106.915866666667,0,2194.88188976378,40023.38375,2009-07-29,09:12:36
34.3960833333333,106.929066666667,0,2194.88188976378,40023.3923148148,2009-07-29,09:24:56
34.396,106.929566666667,0,2214.56692913386,40023.3924074074,2009-07-29,09:25:04
34.3960333333333,106.931583333333,0,2168.63517060367,40023.392974537,2009-07-29,09:25:53
34.3961833333333,106.9334,0,2198.16272965879,40023.3936342593,2009-07-29,09:26:50
34.39615,106.934266666667,0,2224.4094488189,40023.3939814815,2009-07-29,09:27:20
34.3959833333333,106.935366666667,0,2244.09448818898,40023.3943865741,2009-07-29,09:27:55
34.3959,106.935666666667,0,2247.37532808399,40023.3948263889,2009-07-29,09:28:33
34.3956333333333,106.9368,0,2263.77952755906,40023.3954861111,2009-07-29,09:29:30
34.39555,106.937116666667,0,2267.06036745407,40023.3956597222,2009-07-29,09:29:45
34.3954,106.9381,0,2280.18372703412,40023.3960185185,2009-07-29,09:30:16
34.3953666666667,106.938983333333,0,2290.02624671916,40023.3963310185,2009-07-29,09:30:43
34.3954833333333,106.940183333333,0,2296.58792650919,40023.3967708333,2009-07-29,09:31:21
34.3956166666667,106.940216666667,0,2296.58792650919,40023.397037037,2009-07-29,09:31:44
34.3956666666667,106.9406,0,2303.14960629921,40023.3972222222,2009-07-29,09:32:00
34.3956333333333,106.942616666667,0,2312.99212598425,40023.3978587963,2009-07-29,09:32:55
34.3954166666667,106.94375,0,2312.99212598425,40023.3981828704,2009-07-29,09:33:23
34.39525,106.944183333333,0,2316.27296587927,40023.3983217593,2009-07-29,09:33:35
34.3948333333333,106.945233333333,0,2316.27296587927,40023.3986226852,2009-07-29,09:34:01
34.3946,106.9457,0,2316.27296587927,40023.39875,2009-07-29,09:34:12
34.3945333333333,106.945916666667,0,2326.1154855643,40023.3990509259,2009-07-29,09:34:38
34.3941666666667,106.9464,0,2319.55380577428,40023.3993171296,2009-07-29,09:35:01
34.3936333333333,106.947666666667,0,2319.55380577428,40023.3996064815,2009-07-29,09:35:26
34.3928666666667,106.950516666667,0,2326.1154855643,40023.4003009259,2009-07-29,09:36:26
34.3920166666667,106.952533333333,0,2299.8687664042,40023.4007638889,2009-07-29,09:37:06
34.3906666666667,106.954583333333,0,2280.18372703412,40023.4011342593,2009-07-29,09:37:38
34.3897333333333,106.955633333333,0,2283.46456692913,40023.401400463,2009-07-29,09:38:01
34.3893833333333,106.955983333333,0,2286.74540682415,40023.4015393518,2009-07-29,09:38:13
34.3887333333333,106.95665,0,2286.74540682415,40023.4017476852,2009-07-29,09:38:31
34.3881166666667,106.957283333333,0,2290.02624671916,40023.4019328704,2009-07-29,09:38:47
34.3867166666667,106.958783333333,0,2296.58792650919,40023.4023958333,2009-07-29,09:39:27
34.3864333333333,106.959066666667,0,2299.8687664042,40023.4030439815,2009-07-29,09:40:23
34.3860666666667,106.95935,0,2286.74540682415,40023.4031597222,2009-07-29,09:40:33
34.3857666666667,106.95965,0,2286.74540682415,40023.4032523148,2009-07-29,09:40:41
34.3850333333333,106.960433333333,0,2290.02624671916,40023.4034837963,2009-07-29,09:41:01
34.3843,106.9612,0,2293.30708661417,40023.4037268519,2009-07-29,09:41:22
34.3839666666667,106.961616666667,0,2299.8687664042,40023.4038425926,2009-07-29,09:41:32
34.38335,106.9625,0,2306.43044619423,40023.4040740741,2009-07-29,09:41:52
34.3830333333333,106.963116666667,0,2319.55380577428,40023.404375,2009-07-29,09:42:18
34.3827666666667,106.9637,0,2326.1154855643,40023.4050578704,2009-07-29,09:43:17
34.3826833333333,106.963916666667,0,2322.83464566929,40023.4057060185,2009-07-29,09:44:13
34.38235,106.9655,0,2345.80052493438,40023.4064814815,2009-07-29,09:45:20
34.38235,106.966133333333,0,2349.0813648294,40023.4067708333,2009-07-29,09:45:45
34.3822833333333,106.966283333333,0,2349.0813648294,40023.4070486111,2009-07-29,09:46:09
34.3824,106.966716666667,0,2355.64304461942,40023.4075925926,2009-07-29,09:46:56
34.3827,106.969333333333,0,2375.3280839895,40023.4090856481,2009-07-29,09:49:05
34.3826166666667,106.971016666667,0,2395.01312335958,40023.4098263889,2009-07-29,09:50:09
34.3826833333333,106.971416666667,0,2395.01312335958,40023.4115856481,2009-07-29,09:52:41
34.3815833333333,106.974683333333,0,2395.01312335958,40023.4116203704,2009-07-29,09:52:44
34.3815166666667,106.975016666667,0,2401.57480314961,40023.411712963,2009-07-29,09:52:52
34.3813666666667,106.9755,0,2395.01312335958,40023.4123263889,2009-07-29,09:53:45
34.3811333333333,106.976533333333,0,2424.5406824147,40023.4126273148,2009-07-29,09:54:11
34.378,106.9889,0,2424.5406824147,40023.4155671296,2009-07-29,09:58:25
34.3779833333333,106.989166666667,0,2427.82152230971,40023.4156481481,2009-07-29,09:58:32
34.3780166666667,106.989616666667,0,2431.10236220472,40023.4157407407,2009-07-29,09:58:40
34.3779666666667,106.9901,0,2431.10236220472,40023.4158680556,2009-07-29,09:58:51
34.3779833333333,106.990533333333,0,2427.82152230971,40023.4159722222,2009-07-29,09:59:00
34.37795,106.99085,0,2434.38320209974,40023.4161458333,2009-07-29,09:59:15
34.3780166666667,106.99115,0,2434.38320209974,40023.4220833333,2009-07-29,10:07:48
34.3706666666667,107.01455,0,2322.83464566929,40023.4223726852,2009-07-29,10:08:13
34.3722166666667,107.01865,0,2234.25196850394,40023.4229976852,2009-07-29,10:09:07
34.3723,107.019416666667,0,2234.25196850394,40023.4234490741,2009-07-29,10:09:46
34.3723333333333,107.019733333333,0,2250.656167979,40023.4236689815,2009-07-29,10:10:05
34.37235,107.020133333333,0,2263.77952755906,40023.4287731481,2009-07-29,10:17:26
34.3679333333333,107.037166666667,0,2227.69028871391,40023.4289236111,2009-07-29,10:17:39
34.3678166666667,107.038116666667,0,2148.9501312336,40023.4298148148,2009-07-29,10:18:56
34.3678,107.039266666667,0,2145.66929133858,40023.4300231481,2009-07-29,10:19:14
34.36785,107.039883333333,0,2148.9501312336,40023.4301388889,2009-07-29,10:19:24
34.3679333333333,107.040566666667,0,2142.38845144357,40023.4302662037,2009-07-29,10:19:35
34.3679833333333,107.0408,0,2139.10761154856,40023.4303356481,2009-07-29,10:19:41
34.36805,107.041116666667,0,2132.54593175853,40023.4309143518,2009-07-29,10:20:31
34.3681666666667,107.041716666667,0,2132.54593175853,40023.4310763889,2009-07-29,10:20:45
34.3682833333333,107.042166666667,0,2129.26509186352,40023.4312037037,2009-07-29,10:20:56
34.3688,107.043483333333,0,2125.9842519685,40023.4315046296,2009-07-29,10:21:22
34.3698666666667,107.046416666667,0,2099.7375328084,40023.4320717593,2009-07-29,10:22:11
34.3703,107.049216666667,0,2066.92913385827,40023.4324421296,2009-07-29,10:22:43
34.3705333333333,107.054283333333,0,2037.40157480315,40023.4334027778,2009-07-29,10:24:06
34.3707333333333,107.054016666667,0,2037.40157480315,40023.4339351852,2009-07-29,10:24:52
34.3708666666667,107.0537,0,2030.83989501312,40023.4340509259,2009-07-29,10:25:02
34.3712,107.05345,0,2024.2782152231,40023.4341666667,2009-07-29,10:25:12
34.37155,107.053633333333,0,2014.43569553806,40023.4342476852,2009-07-29,10:25:19
34.3716333333333,107.0542,0,2011.15485564304,40023.4343402778,2009-07-29,10:25:27
34.3713166666667,107.054683333333,0,2004.59317585302,40023.4344328704,2009-07-29,10:25:35
34.3704333333333,107.055016666667,0,2007.87401574803,40023.4345833333,2009-07-29,10:25:48
34.3697166666667,107.05535,0,2024.2782152231,40023.4347800926,2009-07-29,10:26:05
34.36935,107.055566666667,0,2027.55905511811,40023.4348842593,2009-07-29,10:26:14
34.3691666666667,107.055716666667,0,2024.2782152231,40023.4349537037,2009-07-29,10:26:20
34.3689833333333,107.055883333333,0,2024.2782152231,40023.4350347222,2009-07-29,10:26:27
34.36865,107.056383333333,0,2017.71653543307,40023.4352199074,2009-07-29,10:26:43
34.36855,107.05665,0,2014.43569553806,40023.4353009259,2009-07-29,10:26:50
34.36845,107.05715,0,2011.15485564304,40023.4354398148,2009-07-29,10:27:02
34.3681833333333,107.057766666667,0,2007.87401574803,40023.4356134259,2009-07-29,10:27:17
34.368,107.058483333333,0,2004.59317585302,40023.4359375,2009-07-29,10:27:45
34.3679333333333,107.05875,0,2004.59317585302,40023.436099537,2009-07-29,10:27:59
34.3677,107.059166666667,0,2001.31233595801,40023.4362962963,2009-07-29,10:28:16
34.3673833333333,107.05935,0,1998.03149606299,40023.4364351852,2009-07-29,10:28:28
34.3670833333333,107.0595,0,1998.03149606299,40023.4366782407,2009-07-29,10:28:49
34.3667666666667,107.0595,0,1998.03149606299,40023.4368055556,2009-07-29,10:29:00
34.36645,107.059566666667,0,2001.31233595801,40023.4369097222,2009-07-29,10:29:09
34.3661333333333,107.059616666667,0,2001.31233595801,40023.4370138889,2009-07-29,10:29:18
34.3652166666667,107.059783333333,0,1994.75065616798,40023.4373958333,2009-07-29,10:29:51
34.365,107.060416666667,0,1998.03149606299,40023.4378009259,2009-07-29,10:30:26
34.36475,107.063,0,1994.75065616798,40023.4383333333,2009-07-29,10:31:12
34.3648166666667,107.063466666667,0,1994.75065616798,40023.4384259259,2009-07-29,10:31:20
34.3654166666667,107.07185,0,2001.31233595801,40023.4403356481,2009-07-29,10:34:05
34.365,107.073033333333,0,2017.71653543307,40023.440775463,2009-07-29,10:34:43
34.36485,107.07325,0,2020.99737532808,40023.4408449074,2009-07-29,10:34:49
34.3646,107.07365,0,2011.15485564304,40023.4409837963,2009-07-29,10:35:01
34.36445,107.073916666667,0,2020.99737532808,40023.441087963,2009-07-29,10:35:10
34.3642,107.074266666667,0,2030.83989501312,40023.4412268519,2009-07-29,10:35:22
34.3640833333333,107.074483333333,0,2030.83989501312,40023.4412962963,2009-07-29,10:35:28
34.36385,107.07485,0,2040.68241469816,40023.4414583333,2009-07-29,10:35:42
34.3637,107.075066666667,0,2047.24409448819,40023.4416087963,2009-07-29,10:35:55
34.3636333333333,107.0754,0,2053.80577427822,40023.4417361111,2009-07-29,10:36:06
34.3636,107.075666666667,0,2060.36745406824,40023.4442361111,2009-07-29,10:39:42
34.3632166666667,107.079,0,2047.24409448819,40023.4451273148,2009-07-29,10:40:59
34.3623166666667,107.082316666667,0,2040.68241469816,40023.4458680556,2009-07-29,10:42:03
34.36215,107.0826,0,2057.08661417323,40023.4459606481,2009-07-29,10:42:11
34.3621,107.083083333333,0,2053.80577427822,40023.4460763889,2009-07-29,10:42:21
34.36155,107.085216666667,0,2040.68241469816,40023.4465625,2009-07-29,10:43:03
34.3613666666667,107.086,0,2027.55905511811,40023.4467476852,2009-07-29,10:43:19
34.36,107.09185,0,1984.90813648294,40023.4483101852,2009-07-29,10:45:34
34.3599,107.093366666667,0,1975.0656167979,40023.4486226852,2009-07-29,10:46:01
34.3600166666667,107.107,0,1965.22309711286,40023.4518055556,2009-07-29,10:50:36
34.36005,107.107183333333,0,1955.38057742782,40023.452349537,2009-07-29,10:51:23
34.3600166666667,107.107466666667,0,1952.09973753281,40023.4528125,2009-07-29,10:52:03
34.36005,107.108383333333,0,1968.50393700787,40023.4539236111,2009-07-29,10:53:39
34.3600833333333,107.109466666667,0,1971.78477690289,40023.4541782407,2009-07-29,10:54:01
34.3602666666667,107.110666666667,0,1975.0656167979,40023.4544444444,2009-07-29,10:54:24
34.3605333333333,107.111816666667,0,1968.50393700787,40023.4546990741,2009-07-29,10:54:46
34.3608666666667,107.1132,0,1958.66141732283,40023.4550578704,2009-07-29,10:55:17
34.3607666666667,107.1133,0,1968.50393700787,40023.4554398148,2009-07-29,10:55:50
34.3609666666667,107.113383333333,0,1965.22309711286,40023.4555902778,2009-07-29,10:56:03
34.3613,107.114783333333,0,1958.66141732283,40023.4559259259,2009-07-29,10:56:32
34.36125,107.115283333333,0,1955.38057742782,40023.4560416667,2009-07-29,10:56:42
34.3611666666667,107.115733333333,0,1952.09973753281,40023.4561458333,2009-07-29,10:56:51
34.36095,107.11615,0,1958.66141732283,40023.4562615741,2009-07-29,10:57:01
34.3606833333333,107.116516666667,0,1961.94225721785,40023.4563773148,2009-07-29,10:57:11
34.3604333333333,107.116816666667,0,1961.94225721785,40023.4564814815,2009-07-29,10:57:20
34.3600833333333,107.11725,0,1961.94225721785,40023.4566435185,2009-07-29,10:57:34
34.3588166666667,107.118766666667,0,1961.94225721785,40023.457337963,2009-07-29,10:58:34
34.3585,107.119133333333,0,1958.66141732283,40023.4581365741,2009-07-29,10:59:43
34.3585833333333,107.119566666667,0,1955.38057742782,40023.458275463,2009-07-29,10:59:55
34.3590166666667,107.120133333333,0,1958.66141732283,40023.4584490741,2009-07-29,11:00:10
34.36025,107.121583333333,0,1952.09973753281,40023.4588888889,2009-07-29,11:00:48
34.3614333333333,107.122316666667,0,1932.41469816273,40023.4591782407,2009-07-29,11:01:13
34.362,107.12265,0,1932.41469816273,40023.4593171296,2009-07-29,11:01:25
34.3624833333333,107.122916666667,0,1932.41469816273,40023.4594444444,2009-07-29,11:01:36
34.3634333333333,107.123533333333,0,1929.13385826772,40023.4596875,2009-07-29,11:01:57
34.3637333333333,107.123866666667,0,1909.44881889764,40023.4597800926,2009-07-29,11:02:05
34.3639333333333,107.124483333333,0,1929.13385826772,40023.4599074074,2009-07-29,11:02:16
34.36395,107.125116666667,0,1919.29133858268,40023.4601736111,2009-07-29,11:02:39
34.3639666666667,107.125883333333,0,1955.38057742782,40023.4618287037,2009-07-29,11:05:02
34.364,107.126866666667,0,1958.66141732283,40023.4622453704,2009-07-29,11:05:38
34.3640166666667,107.12725,0,1952.09973753281,40023.4623726852,2009-07-29,11:05:49
34.3645166666667,107.1275,0,1948.8188976378,40023.4625462963,2009-07-29,11:06:04
34.3648,107.12765,0,1948.8188976378,40023.4629166667,2009-07-29,11:06:36
34.3650333333333,107.12775,0,1942.25721784777,40023.4630092593,2009-07-29,11:06:44
34.3655,107.127916666667,0,1938.97637795276,40023.4634027778,2009-07-29,11:07:18
34.3658666666667,107.128066666667,0,1938.97637795276,40023.4635648148,2009-07-29,11:07:32
34.3661833333333,107.128183333333,0,1932.41469816273,40023.4637962963,2009-07-29,11:07:52
34.3665,107.1283,0,1932.41469816273,40023.4639351852,2009-07-29,11:08:04
34.3667166666667,107.128383333333,0,1935.69553805774,40023.4640162037,2009-07-29,11:08:11
34.3673333333333,107.128616666667,0,1929.13385826772,40023.464224537,2009-07-29,11:08:29
34.3699333333333,107.129566666667,0,1916.01049868766,40023.4649074074,2009-07-29,11:09:28
34.3704166666667,107.129716666667,0,1916.01049868766,40023.4650462963,2009-07-29,11:09:40
34.3706666666667,107.129816666667,0,1919.29133858268,40023.4651388889,2009-07-29,11:09:48
34.3709333333333,107.12985,0,1919.29133858268,40023.4652314815,2009-07-29,11:09:56
34.3711666666667,107.129983333333,0,1932.41469816273,40023.4653240741,2009-07-29,11:10:04
34.3714166666667,107.13045,0,1929.13385826772,40023.465474537,2009-07-29,11:10:17
34.3714333333333,107.13075,0,1929.13385826772,40023.4655555556,2009-07-29,11:10:24
34.37135,107.131216666667,0,1929.13385826772,40023.4656712963,2009-07-29,11:10:34
34.3712666666667,107.131983333333,0,1932.41469816273,40023.4658912037,2009-07-29,11:10:53
34.3711833333333,107.132783333333,0,1932.41469816273,40023.4661342593,2009-07-29,11:11:14
34.3709666666667,107.133566666667,0,1932.41469816273,40023.466400463,2009-07-29,11:11:37
34.3709166666667,107.1339,0,1922.57217847769,40023.4664930556,2009-07-29,11:11:45
34.3709,107.134566666667,0,1919.29133858268,40023.4667708333,2009-07-29,11:12:09
34.3707666666667,107.13475,0,1925.8530183727,40023.4668402778,2009-07-29,11:12:15
34.3705833333333,107.134783333333,0,1981.62729658793,40023.4669212963,2009-07-29,11:12:22
34.3705333333333,107.135083333333,0,1981.62729658793,40023.4675694444,2009-07-29,11:13:18
34.37055,107.135833333333,0,1981.62729658793,40023.4677777778,2009-07-29,11:13:36
34.3704666666667,107.136216666667,0,1981.62729658793,40023.4678819444,2009-07-29,11:13:45
34.3703,107.136716666667,0,1981.62729658793,40023.4680902778,2009-07-29,11:14:03
34.3702833333333,107.137316666667,0,1984.90813648294,40023.468275463,2009-07-29,11:14:19
34.3702666666667,107.137633333333,0,1922.57217847769,40023.4683796296,2009-07-29,11:14:28
34.3702,107.138033333333,0,1919.29133858268,40023.4685416667,2009-07-29,11:14:42
34.3701,107.138233333333,0,1883.20209973753,40023.4689467593,2009-07-29,11:15:17
34.37005,107.1386,0,1906.16797900262,40023.4691550926,2009-07-29,11:15:35
34.3699166666667,107.13905,0,1899.6062992126,40023.4692824074,2009-07-29,11:15:46
34.3696333333333,107.140383333333,0,1899.6062992126,40023.4696412037,2009-07-29,11:16:17
34.3693166666667,107.141433333333,0,1952.09973753281,40023.4699189815,2009-07-29,11:16:41
34.3692833333333,107.1418,0,1965.22309711286,40023.4700115741,2009-07-29,11:16:49
34.3692333333333,107.14235,0,1965.22309711286,40023.4701851852,2009-07-29,11:17:04
34.3690333333333,107.143216666667,0,1965.22309711286,40023.4703935185,2009-07-29,11:17:22
34.36885,107.1439,0,1961.94225721785,40023.4705787037,2009-07-29,11:17:38
34.3688333333333,107.14415,0,1961.94225721785,40023.4706481481,2009-07-29,11:17:44
34.36875,107.144516666667,0,1988.18897637795,40023.4707986111,2009-07-29,11:17:57
34.3686666666667,107.144416666667,0,2450.7874015748,40023.4711342593,2009-07-29,11:18:26
34.3686,107.144633333333,0,2263.77952755906,40023.4716435185,2009-07-29,11:19:10
34.3690666666667,107.144816666667,0,2230.97112860892,40023.4717939815,2009-07-29,11:19:23
34.3694,107.14485,0,2224.4094488189,40023.4718865741,2009-07-29,11:19:31
34.36965,107.144916666667,0,2204.72440944882,40023.4719675926,2009-07-29,11:19:38
34.3701833333333,107.145033333333,0,2135.82677165354,40023.4721412037,2009-07-29,11:19:53
34.3707166666667,107.14515,0,2125.9842519685,40023.4723032407,2009-07-29,11:20:07
34.3711,107.14525,0,2093.17585301837,40023.4724537037,2009-07-29,11:20:20
34.3716833333333,107.145416666667,0,2070.20997375328,40023.4727083333,2009-07-29,11:20:42
34.37185,107.145566666667,0,1925.8530183727,40023.4728240741,2009-07-29,11:20:52
34.3719,107.145683333333,0,1932.41469816273,40023.4732523148,2009-07-29,11:21:29
34.3721333333333,107.145733333333,0,1955.38057742782,40023.4736226852,2009-07-29,11:22:01
34.37245,107.145633333333,0,1952.09973753281,40023.4737268519,2009-07-29,11:22:10
34.37275,107.145683333333,0,1955.38057742782,40023.4738541667,2009-07-29,11:22:21
34.3729166666667,107.145733333333,0,1955.38057742782,40023.4740046296,2009-07-29,11:22:34
34.3731333333333,107.145783333333,0,1952.09973753281,40023.4743402778,2009-07-29,11:23:03
34.3734666666667,107.145816666667,0,1952.09973753281,40023.474537037,2009-07-29,11:23:20
34.3736166666667,107.1459,0,1958.66141732283,40023.474849537,2009-07-29,11:23:47
34.3738,107.145916666667,0,1955.38057742782,40023.4749652778,2009-07-29,11:23:57
34.3738166666667,107.146283333333,0,1981.62729658793,40023.4751273148,2009-07-29,11:24:11
34.3737,107.1465,0,2073.49081364829,40023.4752314815,2009-07-29,11:24:20
34.3736166666667,107.148083333333,0,2063.64829396325,40023.4758564815,2009-07-29,11:25:14
34.3736833333333,107.148316666667,0,2063.64829396325,40023.4765393519,2009-07-29,11:26:13
34.3734833333333,107.148333333333,0,2175.1968503937,40023.4770833333,2009-07-29,11:27:00
34.3736833333333,107.1481,0,2063.64829396325,40023.4790509259,2009-07-29,11:29:50
34.3737333333333,107.147783333333,0,2063.64829396325,40023.4791550926,2009-07-29,11:29:59
34.3737666666667,107.147166666667,0,2066.92913385827,40023.4793518518,2009-07-29,11:30:16
34.3738333333333,107.14695,0,2070.20997375328,40023.4794444444,2009-07-29,11:30:24
34.3740333333333,107.14675,0,1994.75065616798,40023.4795833333,2009-07-29,11:30:36
34.3740333333333,107.1465,0,2004.59317585302,40023.4797106481,2009-07-29,11:30:47
34.374,107.146216666667,0,1994.75065616798,40023.4802430556,2009-07-29,11:31:33
34.3742,107.14645,0,1994.75065616798,40023.4817708333,2009-07-29,11:33:45
34.3740833333333,107.14615,0,1994.75065616798,40023.4821180556,2009-07-29,11:34:15
34.3739,107.145883333333,0,1994.75065616798,40023.4827430556,2009-07-29,11:35:09
34.3737666666667,107.145716666667,0,1994.75065616798,40023.4829861111,2009-07-29,11:35:30
34.3739166666667,107.145833333333,0,2014.43569553806,40023.4838425926,2009-07-29,11:36:44
34.3739666666667,107.14655,0,2024.2782152231,40023.4846064815,2009-07-29,11:37:50
34.3738833333333,107.146783333333,0,2060.36745406824,40023.4847569444,2009-07-29,11:38:03
34.3737666666667,107.147233333333,0,2057.08661417323,40023.4850578704,2009-07-29,11:38:29
34.3737166666667,107.147866666667,0,2027.55905511811,40023.4853240741,2009-07-29,11:38:52
34.3736833333333,107.148316666667,0,2004.59317585302,40023.485775463,2009-07-29,11:39:31
34.3736166666667,107.14855,0,2119.42257217848,40023.5160185185,2009-07-29,12:23:04
34.37375,107.1485,0,2050.5249343832,40023.5169212963,2009-07-29,12:24:22
34.37395,107.147,0,1998.03149606299,40023.5175462963,2009-07-29,12:25:16
34.37405,107.146066666667,0,1978.34645669291,40023.5178819444,2009-07-29,12:25:45
34.3736666666667,107.145866666667,0,1971.78477690289,40023.5180092593,2009-07-29,12:25:56
34.3732833333333,107.1458,0,1968.50393700787,40023.5181134259,2009-07-29,12:26:05
34.3728333333333,107.145683333333,0,1952.09973753281,40023.518275463,2009-07-29,12:26:19
34.3724166666667,107.145666666667,0,1896.32545931759,40023.5184143518,2009-07-29,12:26:31
34.3721,107.145583333333,0,1912.72965879265,40023.5185416667,2009-07-29,12:26:42
34.3716833333333,107.145533333333,0,1922.57217847769,40023.5187037037,2009-07-29,12:26:56
34.3711166666667,107.145366666667,0,1932.41469816273,40023.5188657407,2009-07-29,12:27:10
34.37075,107.145266666667,0,1932.41469816273,40023.5189583333,2009-07-29,12:27:18
34.3703666666667,107.145216666667,0,1932.41469816273,40023.5190509259,2009-07-29,12:27:26
34.3697333333333,107.145033333333,0,1919.29133858268,40023.5192361111,2009-07-29,12:27:42
34.3693666666667,107.145,0,1922.57217847769,40023.519375,2009-07-29,12:27:54
34.3690666666667,107.14495,0,1886.48293963255,40023.5194791667,2009-07-29,12:28:03
34.3687833333333,107.144983333333,0,1896.32545931759,40023.5196180556,2009-07-29,12:28:15
34.36875,107.145383333333,0,1893.04461942257,40023.5197337963,2009-07-29,12:28:25
34.3686333333333,107.145916666667,0,1922.57217847769,40023.5199189815,2009-07-29,12:28:41
34.3684666666667,107.146316666667,0,1965.22309711286,40023.52,2009-07-29,12:28:48
34.3683666666667,107.14705,0,1919.29133858268,40023.5202662037,2009-07-29,12:29:11
34.3682333333333,107.147383333333,0,1919.29133858268,40023.5203125,2009-07-29,12:29:15
34.3680666666667,107.147633333333,0,1919.29133858268,40023.5203819444,2009-07-29,12:29:21
34.3678666666667,107.147833333333,0,1919.29133858268,40023.5204513889,2009-07-29,12:29:27
34.3677333333333,107.148216666667,0,1919.29133858268,40023.5205787037,2009-07-29,12:29:38
34.3676333333333,107.148566666667,0,1919.29133858268,40023.5206712963,2009-07-29,12:29:46
34.3673333333333,107.149066666667,0,1919.29133858268,40023.5208333333,2009-07-29,12:30:00
34.3672666666667,107.149333333333,0,1919.29133858268,40023.5209375,2009-07-29,12:30:09
34.36715,107.149633333333,0,1919.29133858268,40023.5210300926,2009-07-29,12:30:17
34.367,107.1501,0,1971.78477690289,40023.5211226852,2009-07-29,12:30:25
34.3668666666667,107.150383333333,0,1948.8188976378,40023.5212152778,2009-07-29,12:30:33
34.3667333333333,107.150716666667,0,1948.8188976378,40023.5213078704,2009-07-29,12:30:41
34.3665666666667,107.151283333333,0,1961.94225721785,40023.5214351852,2009-07-29,12:30:52
34.3664666666667,107.1517,0,1958.66141732283,40023.5215625,2009-07-29,12:31:03
34.3664833333333,107.152016666667,0,1961.94225721785,40023.5216319444,2009-07-29,12:31:09
34.3664333333333,107.152266666667,0,1961.94225721785,40023.5217013889,2009-07-29,12:31:15
34.3661666666667,107.152233333333,0,1919.29133858268,40023.5217939815,2009-07-29,12:31:23
34.3658333333333,107.151933333333,0,1925.8530183727,40023.5219328704,2009-07-29,12:31:35
34.3654833333333,107.15165,0,1922.57217847769,40023.5220833333,2009-07-29,12:31:48
34.3652166666667,107.1515,0,1922.57217847769,40023.5221875,2009-07-29,12:31:57
34.36475,107.151466666667,0,1925.8530183727,40023.522349537,2009-07-29,12:32:11
34.3643,107.151683333333,0,1925.8530183727,40023.5225115741,2009-07-29,12:32:25
34.3641166666667,107.151866666667,0,1929.13385826772,40023.5225925926,2009-07-29,12:32:32
34.3639,107.152266666667,0,1932.41469816273,40023.5234027778,2009-07-29,12:33:42
34.3635666666667,107.153066666667,0,1935.69553805774,40023.5236342593,2009-07-29,12:34:02
34.3629166666667,107.154683333333,0,1932.41469816273,40023.5240972222,2009-07-29,12:34:42
34.3624833333333,107.15575,0,1929.13385826772,40023.5243634259,2009-07-29,12:35:05
34.362,107.1573,0,1929.13385826772,40023.5247453704,2009-07-29,12:35:38
34.3619,107.157816666667,0,1925.8530183727,40023.5248611111,2009-07-29,12:35:48
34.3617333333333,107.158066666667,0,1919.29133858268,40023.5249421296,2009-07-29,12:35:55
34.3614,107.157966666667,0,1922.57217847769,40023.5250462963,2009-07-29,12:36:04
34.3611333333333,107.157616666667,0,1929.13385826772,40023.525162037,2009-07-29,12:36:14
34.3596333333333,107.155716666667,0,1942.25721784777,40023.5258564815,2009-07-29,12:37:14
34.3581,107.153716666667,0,1938.97637795276,40023.5264814815,2009-07-29,12:38:08
34.3564,107.151533333333,0,1932.41469816273,40023.5271527778,2009-07-29,12:39:06
34.3560666666667,107.1511,0,1932.41469816273,40023.5272800926,2009-07-29,12:39:17
34.3553166666667,107.150116666667,0,1932.41469816273,40023.5275347222,2009-07-29,12:39:39
34.3550333333333,107.14975,0,1935.69553805774,40023.5276388889,2009-07-29,12:39:48
34.35475,107.149366666667,0,1942.25721784777,40023.5278009259,2009-07-29,12:40:02
34.3545333333333,107.149083333333,0,1945.53805774278,40023.527974537,2009-07-29,12:40:17
34.3542666666667,107.148833333333,0,1952.09973753281,40023.5281365741,2009-07-29,12:40:31
34.3541,107.149033333333,0,1952.09973753281,40023.5283680556,2009-07-29,12:40:51
34.35365,107.150033333333,0,1952.09973753281,40023.5287384259,2009-07-29,12:41:23
34.3535166666667,107.1505,0,1945.53805774278,40023.5288773148,2009-07-29,12:41:35
34.35345,107.150983333333,0,1935.69553805774,40023.5290509259,2009-07-29,12:41:50
34.3533666666667,107.150866666667,0,1971.78477690289,40023.5301967593,2009-07-29,12:43:29
34.35355,107.150883333333,0,1935.69553805774,40023.5337847222,2009-07-29,12:48:39
34.3536166666667,107.151033333333,0,1935.69553805774,40023.5338541667,2009-07-29,12:48:45
34.35345,107.151166666667,0,1935.69553805774,40023.5339583333,2009-07-29,12:48:54
