# Supplementary material for: Research on differential privacy protection method based on user tendency
Source: PLoS One. 2023 Oct 26;18(10):e0288823. doi: 10.1371/journal.pone.0288823 (PMC10602288; doi:10.1371/journal.pone.0288823)
Supplement: S4 Data — (ZIP) [file pone.0288823.s004.zip › Data 5-4/111/Trajectory/20090730000254.plt]

Geolife trajectory
WGS 84
Altitude is in Feet
Reserved 3
0,2,255,My Track,0,0,2,8421376
0
34.3455166666667,107.172283333333,0,1935.69553805774,40024.0020138889,2009-07-30,00:02:54
34.3453166666667,107.172666666667,0,1938.97637795276,40024.0021180556,2009-07-30,00:03:03
34.3455833333333,107.172783333333,0,1938.97637795276,40024.0021412037,2009-07-30,00:03:05
34.3454,107.173166666667,0,1938.97637795276,40024.0022569444,2009-07-30,00:03:15
34.3453166666667,107.173583333333,0,1925.8530183727,40024.0023842593,2009-07-30,00:03:26
34.3452,107.174066666667,0,1925.8530183727,40024.0025347222,2009-07-30,00:03:39
34.345,107.174916666667,0,1932.41469816273,40024.0028240741,2009-07-30,00:04:04
34.3449,107.17545,0,1925.8530183727,40024.0029861111,2009-07-30,00:04:18
34.3447833333333,107.176233333333,0,1919.29133858268,40024.0032175926,2009-07-30,00:04:38
34.3444,107.178433333333,0,1925.8530183727,40024.0037384259,2009-07-30,00:05:23
34.3443,107.179,0,1925.8530183727,40024.0038657407,2009-07-30,00:05:34
34.3442,107.180366666667,0,1938.97637795276,40024.0041898148,2009-07-30,00:06:02
34.3445,107.18175,0,1938.97637795276,40024.0045486111,2009-07-30,00:06:33
34.3446166666667,107.182033333333,0,1938.97637795276,40024.0046527778,2009-07-30,00:06:42
34.34465,107.182283333333,0,1938.97637795276,40024.0047106481,2009-07-30,00:06:47
34.3447,107.182516666667,0,1938.97637795276,40024.0047916667,2009-07-30,00:06:54
34.3447333333333,107.1829,0,1938.97637795276,40024.0048958333,2009-07-30,00:07:03
34.3448,107.18315,0,1938.97637795276,40024.0049768519,2009-07-30,00:07:10
34.3449,107.1835,0,1938.97637795276,40024.0050810185,2009-07-30,00:07:19
34.345,107.1838,0,1938.97637795276,40024.0051736111,2009-07-30,00:07:27
34.3450333333333,107.184183333333,0,1938.97637795276,40024.0052777778,2009-07-30,00:07:36
34.34515,107.184533333333,0,1938.97637795276,40024.0053587963,2009-07-30,00:07:43
34.3452166666667,107.184816666667,0,1942.25721784777,40024.0054398148,2009-07-30,00:07:50
34.3453833333333,107.18515,0,1955.38057742782,40024.0055324074,2009-07-30,00:07:58
34.34565,107.185533333333,0,1955.38057742782,40024.0056712963,2009-07-30,00:08:10
34.3461333333333,107.18745,0,1965.22309711286,40024.0060648148,2009-07-30,00:08:44
34.3461333333333,107.188583333333,0,1968.50393700787,40024.0062731481,2009-07-30,00:09:02
34.3459166666667,107.18945,0,1961.94225721785,40024.006412037,2009-07-30,00:09:14
34.3455333333333,107.190133333333,0,1958.66141732283,40024.0065277778,2009-07-30,00:09:24
34.3449666666667,107.19085,0,1961.94225721785,40024.0066666667,2009-07-30,00:09:36
34.34415,107.191783333333,0,1961.94225721785,40024.0068865741,2009-07-30,00:09:55
34.3437,107.192616666667,0,1968.50393700787,40024.0071527778,2009-07-30,00:10:18
34.34355,107.1931,0,1971.78477690289,40024.0072916667,2009-07-30,00:10:30
34.3433,107.194183333333,0,1975.0656167979,40024.0075462963,2009-07-30,00:10:52
34.3431833333333,107.194966666667,0,1984.90813648294,40024.0082060185,2009-07-30,00:11:49
34.3424666666667,107.2002,0,1932.41469816273,40024.0089814815,2009-07-30,00:12:56
34.34245,107.202933333333,0,1925.8530183727,40024.0094907407,2009-07-30,00:13:40
34.3422166666667,107.210183333333,0,1929.13385826772,40024.0110648148,2009-07-30,00:15:56
34.3425333333333,107.211716666667,0,1932.41469816273,40024.0113541667,2009-07-30,00:16:21
34.3427,107.212216666667,0,1932.41469816273,40024.0114583333,2009-07-30,00:16:30
34.34395,107.2151,0,1912.72965879265,40024.0119675926,2009-07-30,00:17:14
34.344,107.21675,0,1922.57217847769,40024.0122222222,2009-07-30,00:17:36
34.3432166666667,107.2219,0,1902.88713910761,40024.0129861111,2009-07-30,00:18:42
34.3429166666667,107.224683333333,0,1899.6062992126,40024.0134143519,2009-07-30,00:19:19
34.3425,107.228,0,1902.88713910761,40024.0139467593,2009-07-30,00:20:05
34.3423,107.230816666667,0,1893.04461942257,40024.014537037,2009-07-30,00:20:56
34.3422833333333,107.231516666667,0,1893.04461942257,40024.0146759259,2009-07-30,00:21:08
34.34235,107.23215,0,1899.6062992126,40024.0148032407,2009-07-30,00:21:19
34.34255,107.233033333333,0,1899.6062992126,40024.015,2009-07-30,00:21:36
34.3431333333333,107.234933333333,0,1906.16797900262,40024.015474537,2009-07-30,00:22:17
34.3432666666667,107.236,0,1922.57217847769,40024.015775463,2009-07-30,00:22:43
34.34195,107.251333333333,0,1883.20209973753,40024.0187152778,2009-07-30,00:26:57
34.3383166666667,107.28135,0,1847.11286089239,40024.0241782407,2009-07-30,00:34:49
34.3377333333333,107.2882,0,1840.55118110236,40024.0254513889,2009-07-30,00:36:39
34.3377333333333,107.28955,0,1860.23622047244,40024.0257060185,2009-07-30,00:37:01
34.33865,107.2962,0,1879.92125984252,40024.0270833333,2009-07-30,00:39:00
34.3391333333333,107.297516666667,0,1883.20209973753,40024.0274652778,2009-07-30,00:39:33
34.3397333333333,107.299133333333,0,1902.88713910761,40024.0279398148,2009-07-30,00:40:14
34.3399666666667,107.299716666667,0,1899.6062992126,40024.0281018519,2009-07-30,00:40:28
34.3401,107.300216666667,0,1902.88713910761,40024.0282407407,2009-07-30,00:40:40
34.3396666666667,107.30325,0,1886.48293963255,40024.0288310185,2009-07-30,00:41:31
34.3396166666667,107.3048,0,1879.92125984252,40024.0294675926,2009-07-30,00:42:26
34.33965,107.3053,0,1886.48293963255,40024.0297453704,2009-07-30,00:42:50
34.33965,107.30585,0,1889.76377952756,40024.0298842593,2009-07-30,00:43:02
34.3398,107.306183333333,0,1886.48293963255,40024.0299768519,2009-07-30,00:43:10
34.3407833333333,107.3074,0,1879.92125984252,40024.0303356481,2009-07-30,00:43:41
34.3412833333333,107.3081,0,1870.07874015748,40024.0304976852,2009-07-30,00:43:55
34.34155,107.3108,0,1850.3937007874,40024.0308217593,2009-07-30,00:44:23
34.3413833333333,107.311516666667,0,1843.83202099738,40024.0309027778,2009-07-30,00:44:30
34.3402333333333,107.31255,0,1837.27034120735,40024.0311458333,2009-07-30,00:44:51
34.3400166666667,107.3127,0,1827.42782152231,40024.0315046296,2009-07-30,00:45:22
34.3397833333333,107.312833333333,0,1824.1469816273,40024.0317592593,2009-07-30,00:45:44
34.3393166666667,107.3132,0,1830.70866141732,40024.0318981481,2009-07-30,00:45:56
34.3386666666667,107.31425,0,1830.70866141732,40024.0320949074,2009-07-30,00:46:13
34.3385333333333,107.3153,0,1830.70866141732,40024.0322569444,2009-07-30,00:46:27
34.3385333333333,107.316183333333,0,1833.98950131234,40024.0324074074,2009-07-30,00:46:40
34.338,107.317766666667,0,1827.42782152231,40024.0327199074,2009-07-30,00:47:07
34.3376833333333,107.318166666667,0,1827.42782152231,40024.0328240741,2009-07-30,00:47:16
34.3354833333333,107.319633333333,0,1801.1811023622,40024.0333449074,2009-07-30,00:48:01
34.33515,107.320016666667,0,1807.74278215223,40024.0334375,2009-07-30,00:48:09
34.33405,107.321866666667,0,1797.90026246719,40024.0337962963,2009-07-30,00:48:40
34.3337166666667,107.322316666667,0,1791.33858267717,40024.033900463,2009-07-30,00:48:49
34.3331666666667,107.3229,0,1788.05774278215,40024.0340625,2009-07-30,00:49:03
34.3328166666667,107.323333333333,0,1788.05774278215,40024.0341666667,2009-07-30,00:49:12
34.3325833333333,107.32385,0,1791.33858267717,40024.0342824074,2009-07-30,00:49:22
34.3323,107.324716666667,0,1801.1811023622,40024.0344560185,2009-07-30,00:49:37
34.33215,107.325616666667,0,1807.74278215223,40024.0346180556,2009-07-30,00:49:51
34.3317833333333,107.32875,0,1820.86614173228,40024.035150463,2009-07-30,00:50:37
34.33105,107.332016666667,0,1817.58530183727,40024.0356828704,2009-07-30,00:51:23
34.33185,107.340316666667,0,1843.83202099738,40024.037025463,2009-07-30,00:53:19
34.3323833333333,107.3415,0,1833.98950131234,40024.0372337963,2009-07-30,00:53:37
34.3323833333333,107.347383333333,0,1811.02362204724,40024.0379513889,2009-07-30,00:54:39
34.3333333333333,107.349916666667,0,1811.02362204724,40024.0383333333,2009-07-30,00:55:12
34.3334833333333,107.351066666667,0,1817.58530183727,40024.0385185185,2009-07-30,00:55:28
34.3318666666667,107.3572,0,1801.1811023622,40024.0394675926,2009-07-30,00:56:50
34.3324,107.361783333333,0,1801.1811023622,40024.040150463,2009-07-30,00:57:49
34.3327333333333,107.362483333333,0,1797.90026246719,40024.0402662037,2009-07-30,00:57:59
34.3335166666667,107.363683333333,0,1801.1811023622,40024.0405092593,2009-07-30,00:58:20
34.33385,107.36405,0,1804.46194225722,40024.0406018518,2009-07-30,00:58:28
34.3344666666667,107.3645,0,1807.74278215223,40024.0407407407,2009-07-30,00:58:40
34.3346833333333,107.364866666667,0,1807.74278215223,40024.0408217593,2009-07-30,00:58:47
34.33485,107.36545,0,1804.46194225722,40024.0409259259,2009-07-30,00:58:56
34.3348666666667,107.366116666667,0,1804.46194225722,40024.0410300926,2009-07-30,00:59:05
34.3345666666667,107.366916666667,0,1801.1811023622,40024.0411574074,2009-07-30,00:59:16
34.3324333333333,107.371066666667,0,1824.1469816273,40024.0419097222,2009-07-30,01:00:21
34.3324166666667,107.373383333333,0,1827.42782152231,40024.0424189815,2009-07-30,01:01:05
34.33195,107.375,0,1833.98950131234,40024.0428009259,2009-07-30,01:01:38
34.3308166666667,107.37735,0,1817.58530183727,40024.0432175926,2009-07-30,01:02:14
34.32965,107.378866666667,0,1797.90026246719,40024.0435648148,2009-07-30,01:02:44
34.32925,107.37975,0,1804.46194225722,40024.0437384259,2009-07-30,01:02:59
34.3286833333333,107.382133333333,0,1804.46194225722,40024.0441666667,2009-07-30,01:03:36
34.3293,107.3883,0,1774.9343832021,40024.0452893519,2009-07-30,01:05:13
34.3293666666667,107.388783333333,0,1774.9343832021,40024.0453935185,2009-07-30,01:05:22
34.32965,107.389916666667,0,1788.05774278215,40024.0456365741,2009-07-30,01:05:43
34.3297833333333,107.3903,0,1784.77690288714,40024.0457175926,2009-07-30,01:05:50
34.3301166666667,107.3906,0,1784.77690288714,40024.0458217593,2009-07-30,01:05:59
34.3305833333333,107.3908,0,1781.49606299213,40024.0459375,2009-07-30,01:06:09
34.3309333333333,107.390833333333,0,1781.49606299213,40024.0460069444,2009-07-30,01:06:15
34.3314,107.3908,0,1784.77690288714,40024.0461342593,2009-07-30,01:06:26
34.33165,107.390783333333,0,1788.05774278215,40024.0462152778,2009-07-30,01:06:33
34.3319,107.390866666667,0,1788.05774278215,40024.0466898148,2009-07-30,01:07:14
34.332,107.390966666667,0,1788.05774278215,40024.0471412037,2009-07-30,01:07:53
34.3322333333333,107.39125,0,1778.21522309711,40024.0472916667,2009-07-30,01:08:06
34.3325166666667,107.391733333333,0,1781.49606299213,40024.0474421296,2009-07-30,01:08:19
34.3327333333333,107.392166666667,0,1778.21522309711,40024.0475694444,2009-07-30,01:08:30
34.3327833333333,107.392716666667,0,1781.49606299213,40024.0476967593,2009-07-30,01:08:41
34.3326333333333,107.395733333333,0,1778.21522309711,40024.0483333333,2009-07-30,01:09:36
34.3324166666667,107.396233333333,0,1778.21522309711,40024.0484375,2009-07-30,01:09:45
34.3314833333333,107.397383333333,0,1771.65354330709,40024.0487037037,2009-07-30,01:10:08
34.3295166666667,107.400133333333,0,1791.33858267717,40024.0493055556,2009-07-30,01:11:00
34.3280166666667,107.400866666667,0,1788.05774278215,40024.0496180556,2009-07-30,01:11:27
34.3275833333333,107.401233333333,0,1784.77690288714,40024.0497222222,2009-07-30,01:11:36
34.3268166666667,107.401966666667,0,1788.05774278215,40024.0499189815,2009-07-30,01:11:53
34.3245166666667,107.403566666667,0,1778.21522309711,40024.0504166667,2009-07-30,01:12:36
34.31835,107.409666666667,0,1781.49606299213,40024.0519328704,2009-07-30,01:14:47
34.3176666666667,107.410833333333,0,1774.9343832021,40024.0521527778,2009-07-30,01:15:06
34.3173,107.411966666667,0,1774.9343832021,40024.052337963,2009-07-30,01:15:22
34.3162,107.416,0,1784.77690288714,40024.0530208333,2009-07-30,01:16:21
34.3160833333333,107.418766666667,0,1781.49606299213,40024.0534490741,2009-07-30,01:16:58
34.3157833333333,107.4221,0,1778.21522309711,40024.0539467593,2009-07-30,01:17:41
34.3134833333333,107.4293,0,1758.53018372703,40024.0550925926,2009-07-30,01:19:20
34.3123166666667,107.432066666667,0,1755.24934383202,40024.0555787037,2009-07-30,01:20:02
34.3114833333333,107.436516666667,0,1758.53018372703,40024.0562731481,2009-07-30,01:21:02
34.3112666666667,107.438166666667,0,1755.24934383202,40024.0565277778,2009-07-30,01:21:24
34.31055,107.440433333333,0,1755.24934383202,40024.0569212963,2009-07-30,01:21:58
34.31015,107.4414,0,1768.37270341207,40024.0571064815,2009-07-30,01:22:14
34.3101,107.44235,0,1774.9343832021,40024.0572800926,2009-07-30,01:22:29
34.3101666666667,107.4432,0,1778.21522309711,40024.0574537037,2009-07-30,01:22:44
34.3111,107.447866666667,0,1784.77690288714,40024.0582175926,2009-07-30,01:23:50
34.3105166666667,107.450616666667,0,1774.9343832021,40024.0586574074,2009-07-30,01:24:28
34.3093,107.45345,0,1758.53018372703,40024.0601157407,2009-07-30,01:26:34
34.3086666666667,107.45565,0,1778.21522309711,40024.0609606481,2009-07-30,01:27:47
34.3085333333333,107.456083333333,0,1781.49606299213,40024.0610763889,2009-07-30,01:27:57
34.3082166666667,107.4587,0,1788.05774278215,40024.0616435185,2009-07-30,01:28:46
34.3083,107.462033333333,0,1788.05774278215,40024.0621875,2009-07-30,01:29:33
34.3081166666667,107.462733333333,0,1784.77690288714,40024.0623148148,2009-07-30,01:29:44
34.3075333333333,107.46455,0,1771.65354330709,40024.062650463,2009-07-30,01:30:13
34.3057666666667,107.46785,0,1735.56430446194,40024.0632291667,2009-07-30,01:31:03
34.3034666666667,107.471916666667,0,1729.00262467192,40024.0640625,2009-07-30,01:32:15
34.3030833333333,107.472383333333,0,1722.44094488189,40024.0641782407,2009-07-30,01:32:25
34.3025666666667,107.473,0,1712.59842519685,40024.0643402778,2009-07-30,01:32:39
34.3019166666667,107.4737,0,1712.59842519685,40024.0645486111,2009-07-30,01:32:57
34.3012833333333,107.474533333333,0,1722.44094488189,40024.0648263889,2009-07-30,01:33:21
34.3001166666667,107.4763,0,1748.68766404199,40024.0654050926,2009-07-30,01:34:11
34.2988333333333,107.478366666667,0,1755.24934383202,40024.0660185185,2009-07-30,01:35:04
34.2984833333333,107.481816666667,0,1778.21522309711,40024.0666666667,2009-07-30,01:36:00
34.2977833333333,107.488283333333,0,1784.77690288714,40024.0679050926,2009-07-30,01:37:47
34.2976333333333,107.488633333333,0,1788.05774278215,40024.0679976852,2009-07-30,01:37:55
34.2973666666667,107.488866666667,0,1791.33858267717,40024.0680902778,2009-07-30,01:38:03
34.2971,107.489083333333,0,1797.90026246719,40024.0682407407,2009-07-30,01:38:16
34.2968166666667,107.489316666667,0,1807.74278215223,40024.0683912037,2009-07-30,01:38:29
34.2965833333333,107.4895,0,1811.02362204724,40024.0685069444,2009-07-30,01:38:39
34.2929666666667,107.501033333333,0,1804.46194225722,40024.0706597222,2009-07-30,01:41:45
34.2923333333333,107.516966666667,0,1801.1811023622,40024.0732523148,2009-07-30,01:45:29
34.2925,107.517516666667,0,1788.05774278215,40024.0733912037,2009-07-30,01:45:41
34.2925166666667,107.518083333333,0,1784.77690288714,40024.0735648148,2009-07-30,01:45:56
34.29245,107.51835,0,1784.77690288714,40024.0737037037,2009-07-30,01:46:08
34.29235,107.518783333333,0,1811.02362204724,40024.073900463,2009-07-30,01:46:25
34.2924,107.519533333333,0,1827.42782152231,40024.0741666667,2009-07-30,01:46:48
34.2925,107.519933333333,0,1830.70866141732,40024.0743055556,2009-07-30,01:47:00
34.2931666666667,107.52065,0,1817.58530183727,40024.0745601852,2009-07-30,01:47:22
34.2936833333333,107.521166666667,0,1814.30446194226,40024.0746990741,2009-07-30,01:47:34
34.2939166666667,107.521683333333,0,1811.02362204724,40024.0747916667,2009-07-30,01:47:42
34.2939333333333,107.522566666667,0,1801.1811023622,40024.0749305556,2009-07-30,01:47:54
34.2924166666667,107.538466666667,0,1742.12598425197,40024.077337963,2009-07-30,01:51:22
34.2911,107.550566666667,0,1742.12598425197,40024.0796643518,2009-07-30,01:54:43
34.2904666666667,107.553166666667,0,1742.12598425197,40024.0801388889,2009-07-30,01:55:24
34.2901333333333,107.555333333333,0,1745.40682414698,40024.0805439815,2009-07-30,01:55:59
34.2906,107.567833333333,0,1725.7217847769,40024.0826273148,2009-07-30,01:58:59
34.2896333333333,107.575416666667,0,1702.75590551181,40024.08375,2009-07-30,02:00:36
34.28525,107.593616666667,0,1702.75590551181,40024.0870023148,2009-07-30,02:05:17
34.2852166666667,107.59425,0,1702.75590551181,40024.0871064815,2009-07-30,02:05:26
34.2858333333333,107.601033333333,0,1702.75590551181,40024.0882407407,2009-07-30,02:07:04
34.2859333333333,107.602,0,1702.75590551181,40024.0885300926,2009-07-30,02:07:29
34.28585,107.605233333333,0,1696.19422572178,40024.0890972222,2009-07-30,02:08:18
34.2857333333333,107.606366666667,0,1689.63254593176,40024.0892824074,2009-07-30,02:08:34
34.2855333333333,107.607933333333,0,1692.91338582677,40024.0895486111,2009-07-30,02:08:57
34.28525,107.6136,0,1699.4750656168,40024.0906018519,2009-07-30,02:10:28
34.2850333333333,107.614316666667,0,1702.75590551181,40024.0907407407,2009-07-30,02:10:40
34.2847333333333,107.615366666667,0,1702.75590551181,40024.0909490741,2009-07-30,02:10:58
34.2843833333333,107.616933333333,0,1689.63254593176,40024.09125,2009-07-30,02:11:24
34.284,107.61875,0,1683.07086614173,40024.0915740741,2009-07-30,02:11:52
34.2838166666667,107.619683333333,0,1676.50918635171,40024.0917708333,2009-07-30,02:12:09
34.28185,107.632566666667,0,1676.50918635171,40024.0939583333,2009-07-30,02:15:18
34.2798833333333,107.637466666667,0,1702.75590551181,40024.0949421296,2009-07-30,02:16:43
34.2797,107.638383333333,0,1702.75590551181,40024.0951273148,2009-07-30,02:16:59
34.2796666666667,107.639266666667,0,1706.03674540682,40024.0952893518,2009-07-30,02:17:13
34.2798,107.64025,0,1706.03674540682,40024.095474537,2009-07-30,02:17:29
34.2856,107.658233333333,0,1699.4750656168,40024.0987268519,2009-07-30,02:22:10
34.28585,107.661716666667,0,1702.75590551181,40024.0993402778,2009-07-30,02:23:03
34.2858666666667,107.662583333333,0,1699.4750656168,40024.0994907407,2009-07-30,02:23:16
34.2859833333333,107.6636,0,1696.19422572178,40024.0996643519,2009-07-30,02:23:31
34.2863666666667,107.670016666667,0,1699.4750656168,40024.100787037,2009-07-30,02:25:08
34.28635,107.67615,0,1729.00262467192,40024.1028356481,2009-07-30,02:28:05
34.2863833333333,107.6766,0,1732.28346456693,40024.1030208333,2009-07-30,02:28:21
34.2863833333333,107.676916666667,0,1738.84514435696,40024.1031365741,2009-07-30,02:28:31
34.2866833333333,107.680983333333,0,1758.53018372703,40024.1041782407,2009-07-30,02:30:01
34.2862833333333,107.6864,0,1778.21522309711,40024.1053587963,2009-07-30,02:31:43
34.2858,107.692166666667,0,1745.40682414698,40024.1063425926,2009-07-30,02:33:08
34.2865166666667,107.6951,0,1755.24934383202,40024.1068981481,2009-07-30,02:33:56
34.2867,107.69565,0,1742.12598425197,40024.107037037,2009-07-30,02:34:08
34.2873,107.697216666667,0,1755.24934383202,40024.1074421296,2009-07-30,02:34:43
34.2884666666667,107.69985,0,1742.12598425197,40024.1079513889,2009-07-30,02:35:27
34.2888833333333,107.702583333333,0,1768.37270341207,40024.1083912037,2009-07-30,02:36:05
34.2893333333333,107.705766666667,0,1781.49606299213,40024.1089236111,2009-07-30,02:36:51
34.2893,107.70635,0,1781.49606299213,40024.1090277778,2009-07-30,02:37:00
34.28915,107.707066666667,0,1778.21522309711,40024.1091550926,2009-07-30,02:37:11
34.2875333333333,107.711716666667,0,1758.53018372703,40024.1100115741,2009-07-30,02:38:25
34.2863833333333,107.715016666667,0,1715.87926509186,40024.1104976852,2009-07-30,02:39:07
34.28645,107.717983333333,0,1719.16010498688,40024.1109490741,2009-07-30,02:39:46
34.2867166666667,107.719033333333,0,1712.59842519685,40024.1111226852,2009-07-30,02:40:01
34.2874833333333,107.721466666667,0,1706.03674540682,40024.1115393518,2009-07-30,02:40:37
34.2874666666667,107.7226,0,1689.63254593176,40024.1117013889,2009-07-30,02:40:51
34.2874333333333,107.723633333333,0,1669.94750656168,40024.1118171296,2009-07-30,02:41:01
34.2880666666667,107.726266666667,0,1653.54330708661,40024.1120949074,2009-07-30,02:41:25
34.2880166666667,107.727133333333,0,1650.2624671916,40024.1121990741,2009-07-30,02:41:34
34.2878166666667,107.728183333333,0,1643.70078740157,40024.1123842593,2009-07-30,02:41:50
34.2873166666667,107.730416666667,0,1640.41994750656,40024.113275463,2009-07-30,02:43:07
34.28715,107.73125,0,1643.70078740157,40024.1135416667,2009-07-30,02:43:30
34.2867833333333,107.731383333333,0,1643.70078740157,40024.1136805556,2009-07-30,02:43:42
34.28645,107.7313,0,1643.70078740157,40024.1138078704,2009-07-30,02:43:53
34.2861,107.7312,0,1646.98162729659,40024.1139699074,2009-07-30,02:44:07
34.2858666666667,107.731133333333,0,1646.98162729659,40024.1140740741,2009-07-30,02:44:16
34.2855666666667,107.73105,0,1646.98162729659,40024.1142013889,2009-07-30,02:44:27
34.28525,107.730933333333,0,1646.98162729659,40024.1143171296,2009-07-30,02:44:37
34.2850333333333,107.730833333333,0,1650.2624671916,40024.1143981481,2009-07-30,02:44:44
34.2846666666667,107.73075,0,1653.54330708661,40024.114525463,2009-07-30,02:44:55
34.2842333333333,107.730566666667,0,1653.54330708661,40024.1146527778,2009-07-30,02:45:06
34.2836666666667,107.730416666667,0,1656.82414698163,40024.1148032407,2009-07-30,02:45:19
34.2831833333333,107.73025,0,1656.82414698163,40024.1149305556,2009-07-30,02:45:30
34.2802,107.729283333333,0,1660.10498687664,40024.1156944444,2009-07-30,02:46:36
34.2798,107.729166666667,0,1660.10498687664,40024.1158101852,2009-07-30,02:46:46
34.2793666666667,107.729033333333,0,1660.10498687664,40024.1159143519,2009-07-30,02:46:55
34.27905,107.728916666667,0,1663.38582677165,40024.1159953704,2009-07-30,02:47:02
34.2772,107.728283333333,0,1669.94750656168,40024.1164699074,2009-07-30,02:47:43
34.27685,107.7281,0,1669.94750656168,40024.1165625,2009-07-30,02:47:51
34.2765,107.728133333333,0,1673.22834645669,40024.1166550926,2009-07-30,02:47:59
34.2748333333333,107.727533333333,0,1676.50918635171,40024.1171064815,2009-07-30,02:48:38
34.27435,107.7273,0,1676.50918635171,40024.1172453704,2009-07-30,02:48:50
34.27375,107.727033333333,0,1679.79002624672,40024.1173958333,2009-07-30,02:49:03
34.2734166666667,107.726883333333,0,1679.79002624672,40024.1174768518,2009-07-30,02:49:10
34.2725333333333,107.726416666667,0,1679.79002624672,40024.1177083333,2009-07-30,02:49:30
34.2720333333333,107.72635,0,1679.79002624672,40024.1178240741,2009-07-30,02:49:40
34.2716166666667,107.726633333333,0,1683.07086614173,40024.1179398148,2009-07-30,02:49:50
34.2711333333333,107.728166666667,0,1683.07086614173,40024.118287037,2009-07-30,02:50:20
34.2682833333333,107.738033333333,0,1719.16010498688,40024.1198958333,2009-07-30,02:52:39
34.26155,107.76125,0,1679.79002624672,40024.122962963,2009-07-30,02:57:04
34.2609833333333,107.763033333333,0,1679.79002624672,40024.1233912037,2009-07-30,02:57:41
34.2595,107.767566666667,0,1676.50918635171,40024.1242939815,2009-07-30,02:58:59
34.25755,107.772666666667,0,1683.07086614173,40024.1253587963,2009-07-30,03:00:31
34.2573333333333,107.77315,0,1686.35170603675,40024.1255324074,2009-07-30,03:00:46
34.2567166666667,107.774633333333,0,1676.50918635171,40024.1275,2009-07-30,03:03:36
34.2557666666667,107.7768,0,1679.79002624672,40024.1280208333,2009-07-30,03:04:21
34.2522333333333,107.783766666667,0,1686.35170603675,40024.1298263889,2009-07-30,03:06:57
34.2512,107.7855,0,1692.91338582677,40024.1310300926,2009-07-30,03:08:41
34.25095,107.785983333333,0,1696.19422572178,40024.1311574074,2009-07-30,03:08:52
34.25055,107.7867,0,1706.03674540682,40024.1313425926,2009-07-30,03:09:08
34.2498333333333,107.787933333333,0,1709.31758530184,40024.1316782407,2009-07-30,03:09:37
34.2480833333333,107.790966666667,0,1689.63254593176,40024.1322685185,2009-07-30,03:10:28
34.2474833333333,107.791483333333,0,1686.35170603675,40024.1323842593,2009-07-30,03:10:38
34.24695,107.791783333333,0,1683.07086614173,40024.1324884259,2009-07-30,03:10:47
34.2461833333333,107.792133333333,0,1676.50918635171,40024.132662037,2009-07-30,03:11:02
34.24445,107.792916666667,0,1679.79002624672,40024.1330555556,2009-07-30,03:11:36
34.2438833333333,107.793366666667,0,1679.79002624672,40024.1332175926,2009-07-30,03:11:50
34.2436333333333,107.793616666667,0,1679.79002624672,40024.1333101852,2009-07-30,03:11:58
34.24335,107.7939,0,1689.63254593176,40024.1334259259,2009-07-30,03:12:08
34.2427166666667,107.794483333333,0,1719.16010498688,40024.1337962963,2009-07-30,03:12:40
34.24255,107.79465,0,1722.44094488189,40024.1338888889,2009-07-30,03:12:48
34.2422333333333,107.79495,0,1725.7217847769,40024.1340740741,2009-07-30,03:13:04
34.2418833333333,107.7952,0,1735.56430446194,40024.1344212963,2009-07-30,03:13:34
34.2418833333333,107.7954,0,1745.40682414698,40024.1385069444,2009-07-30,03:19:27
34.2418,107.795566666667,0,1755.24934383202,40024.1386921296,2009-07-30,03:19:43
34.2416833333333,107.795716666667,0,1768.37270341207,40024.1390625,2009-07-30,03:20:15
34.24185,107.795933333333,0,1774.9343832021,40024.1391782407,2009-07-30,03:20:25
34.2416333333333,107.795816666667,0,1784.77690288714,40024.1406944444,2009-07-30,03:22:36
34.2414333333333,107.796033333333,0,1774.9343832021,40024.1408101852,2009-07-30,03:22:46
34.24105,107.796583333333,0,1768.37270341207,40024.1409722222,2009-07-30,03:23:00
34.2376166666667,107.802083333333,0,1706.03674540682,40024.1420949074,2009-07-30,03:24:37
34.2375,107.802216666667,0,1702.75590551181,40024.1429513889,2009-07-30,03:25:51
34.23725,107.802733333333,0,1699.4750656168,40024.143125,2009-07-30,03:26:06
34.2370166666667,107.803166666667,0,1696.19422572178,40024.1432407407,2009-07-30,03:26:16
34.2360666666667,107.80545,0,1689.63254593176,40024.1440856481,2009-07-30,03:27:29
34.2351,107.807833333333,0,1683.07086614173,40024.1446643519,2009-07-30,03:28:19
34.2339666666667,107.810516666667,0,1676.50918635171,40024.1451851852,2009-07-30,03:29:04
34.2328666666667,107.812766666667,0,1673.22834645669,40024.1456365741,2009-07-30,03:29:43
34.2314,107.81735,0,1653.54330708661,40024.1464351852,2009-07-30,03:30:52
34.2306833333333,107.818533333333,0,1643.70078740157,40024.1466550926,2009-07-30,03:31:11
34.2288833333333,107.82055,0,1620.73490813648,40024.147037037,2009-07-30,03:31:44
34.2288166666667,107.820683333333,0,1620.73490813648,40024.1473032407,2009-07-30,03:32:07
34.22895,107.82045,0,1624.0157480315,40024.1477430556,2009-07-30,03:32:45
34.2267166666667,107.824933333333,0,1601.0498687664,40024.1486574074,2009-07-30,03:34:04
34.2264833333333,107.82665,0,1601.0498687664,40024.1489351852,2009-07-30,03:34:28
34.2262833333333,107.827783333333,0,1601.0498687664,40024.1491203704,2009-07-30,03:34:44
34.2259333333333,107.8287,0,1604.33070866142,40024.1492939815,2009-07-30,03:34:59
34.2238,107.832066666667,0,1624.0157480315,40024.1500347222,2009-07-30,03:36:03
34.2234833333333,107.83265,0,1620.73490813648,40024.150162037,2009-07-30,03:36:14
34.2228833333333,107.833783333333,0,1617.45406824147,40024.1504166667,2009-07-30,03:36:36
34.2219833333333,107.835866666667,0,1627.29658792651,40024.1508449074,2009-07-30,03:37:13
34.2218333333333,107.8364,0,1633.85826771654,40024.1509606481,2009-07-30,03:37:23
34.22165,107.837566666667,0,1633.85826771654,40024.1511921296,2009-07-30,03:37:43
34.2166166666667,107.85325,0,1587.92650918635,40024.1536689815,2009-07-30,03:41:17
34.2156,107.855083333333,0,1584.64566929134,40024.1539814815,2009-07-30,03:41:44
34.2116833333333,107.86225,0,1558.39895013123,40024.1551967593,2009-07-30,03:43:29
34.21095,107.86315,0,1561.67979002625,40024.1553587963,2009-07-30,03:43:43
34.2105166666667,107.864033333333,0,1568.24146981627,40024.1554861111,2009-07-30,03:43:54
34.2103833333333,107.864766666667,0,1574.8031496063,40024.1555787037,2009-07-30,03:44:02
34.2104666666667,107.865666666667,0,1574.8031496063,40024.1556944444,2009-07-30,03:44:12
34.2122,107.872183333333,0,1568.24146981627,40024.1565856481,2009-07-30,03:45:29
34.2122333333333,107.87305,0,1568.24146981627,40024.156712963,2009-07-30,03:45:40
34.2120666666667,107.876016666667,0,1571.52230971129,40024.1571527778,2009-07-30,03:46:18
34.2118166666667,107.876766666667,0,1571.52230971129,40024.1572800926,2009-07-30,03:46:29
34.2115833333333,107.87715,0,1571.52230971129,40024.1573611111,2009-07-30,03:46:36
34.2112833333333,107.877533333333,0,1561.67979002625,40024.1577430556,2009-07-30,03:47:09
34.21035,107.8785,0,1578.08398950131,40024.1580787037,2009-07-30,03:47:38
34.21015,107.8788,0,1578.08398950131,40024.1581828704,2009-07-30,03:47:47
34.2085,107.8818,0,1604.33070866142,40024.1588310185,2009-07-30,03:48:43
34.20635,107.8858,0,1610.89238845144,40024.1594560185,2009-07-30,03:49:37
34.2062,107.88665,0,1610.89238845144,40024.1595717593,2009-07-30,03:49:47
34.2065166666667,107.894,0,1568.24146981627,40024.1605671296,2009-07-30,03:51:13
34.2056833333333,107.9072,0,1545.27559055118,40024.1621296296,2009-07-30,03:53:28
34.2070333333333,107.912266666667,0,1532.15223097113,40024.1626851852,2009-07-30,03:54:16
34.2069666666667,107.91505,0,1525.5905511811,40024.162974537,2009-07-30,03:54:41
34.2066833333333,107.915983333333,0,1525.5905511811,40024.1630902778,2009-07-30,03:54:51
34.20625,107.916616666667,0,1528.87139107612,40024.1631944444,2009-07-30,03:55:00
34.20495,107.917816666667,0,1541.99475065617,40024.1634259259,2009-07-30,03:55:20
34.2045,107.91865,0,1541.99475065617,40024.1635416667,2009-07-30,03:55:30
34.2036166666667,107.923166666667,0,1535.43307086614,40024.1640625,2009-07-30,03:56:15
34.2021666666667,107.926116666667,0,1528.87139107612,40024.1644444444,2009-07-30,03:56:48
34.2009166666667,107.9301,0,1538.71391076115,40024.1649189815,2009-07-30,03:57:29
34.1999166666667,107.934966666667,0,1535.43307086614,40024.1656828704,2009-07-30,03:58:35
34.1996166666667,107.936033333333,0,1532.15223097113,40024.1658796296,2009-07-30,03:58:52
34.1983,107.94695,0,1532.15223097113,40024.1676388889,2009-07-30,04:01:24
34.1975333333333,107.95495,0,1532.15223097113,40024.1690625,2009-07-30,04:03:27
34.1969666666667,107.958483333333,0,1532.15223097113,40024.1696990741,2009-07-30,04:04:22
34.1970666666667,107.958583333333,0,1564.96062992126,40024.1704861111,2009-07-30,04:05:30
34.1969333333333,107.958833333333,0,1568.24146981627,40024.1705902778,2009-07-30,04:05:39
34.1967833333333,107.95995,0,1558.39895013123,40024.1708449074,2009-07-30,04:06:01
34.1964666666667,107.962416666667,0,1541.99475065617,40024.1715277778,2009-07-30,04:07:00
34.1964333333333,107.963016666667,0,1551.83727034121,40024.1723726852,2009-07-30,04:08:13
34.1954666666667,107.97045,0,1548.55643044619,40024.1739351852,2009-07-30,04:10:28
34.1944333333333,107.972666666667,0,1551.83727034121,40024.1744097222,2009-07-30,04:11:09
34.1935333333333,107.974383333333,0,1551.83727034121,40024.1748032407,2009-07-30,04:11:43
34.1932833333333,107.97525,0,1551.83727034121,40024.1749652778,2009-07-30,04:11:57
34.1932333333333,107.97605,0,1551.83727034121,40024.1751157407,2009-07-30,04:12:10
34.1933833333333,107.9773,0,1558.39895013123,40024.1762152778,2009-07-30,04:13:45
34.1941333333333,107.982983333333,0,1574.8031496063,40024.1772106481,2009-07-30,04:15:11
34.1940833333333,107.9839,0,1581.36482939633,40024.1773842593,2009-07-30,04:15:26
34.1939166666667,107.984616666667,0,1584.64566929134,40024.1775115741,2009-07-30,04:15:37
34.19275,107.989383333333,0,1604.33070866142,40024.1785648148,2009-07-30,04:17:08
34.18945,108.014033333333,0,1568.24146981627,40024.1834722222,2009-07-30,04:24:12
34.1887166666667,108.018366666667,0,1528.87139107612,40024.1841782407,2009-07-30,04:25:13
34.1883833333333,108.019116666667,0,1522.30971128609,40024.1842592593,2009-07-30,04:25:20
34.1856833333333,108.02205,0,1482.93963254593,40024.1847106481,2009-07-30,04:25:59
34.1852666666667,108.023416666667,0,1473.09711286089,40024.1849189815,2009-07-30,04:26:17
34.1838166666667,108.033833333333,0,1459.97375328084,40024.186712963,2009-07-30,04:28:52
34.1838666666667,108.03685,0,1456.69291338583,40024.1873842593,2009-07-30,04:29:50
34.18405,108.038466666667,0,1469.81627296588,40024.1880671296,2009-07-30,04:30:49
34.1848333333333,108.0409,0,1463.25459317585,40024.1885185185,2009-07-30,04:31:28
34.185,108.042783333333,0,1453.41207349081,40024.1888194444,2009-07-30,04:31:54
34.1861666666667,108.0503,0,1446.85039370079,40024.1900231481,2009-07-30,04:33:38
34.1863,108.0513,0,1453.41207349081,40024.1901851852,2009-07-30,04:33:52
34.18625,108.052033333333,0,1453.41207349081,40024.1903125,2009-07-30,04:34:03
34.1831333333333,108.075883333333,0,1440.28871391076,40024.1946875,2009-07-30,04:40:21
34.1831333333333,108.076166666667,0,1469.81627296588,40024.194837963,2009-07-30,04:40:34
34.1831666666667,108.0764,0,1545.27559055118,40024.1960069444,2009-07-30,04:42:15
34.1831,108.076966666667,0,1535.43307086614,40024.1962152778,2009-07-30,04:42:33
34.1829333333333,108.078633333333,0,1522.30971128609,40024.1965509259,2009-07-30,04:43:02
34.1828666666667,108.0842,0,1505.90551181102,40024.1975810185,2009-07-30,04:44:31
34.1828666666667,108.084783333333,0,1505.90551181102,40024.1977083333,2009-07-30,04:44:42
34.1827833333333,108.086133333333,0,1505.90551181102,40024.1979976852,2009-07-30,04:45:07
34.1827833333333,108.0876,0,1558.39895013123,40024.1983101852,2009-07-30,04:45:34
34.18255,108.0921,0,1505.90551181102,40024.1991203704,2009-07-30,04:46:44
34.1824833333333,108.09335,0,1502.62467191601,40024.2000347222,2009-07-30,04:48:03
34.1822166666667,108.0996,0,1476.37795275591,40024.2012037037,2009-07-30,04:49:44
34.1819666666667,108.1005,0,1463.25459317585,40024.2013657407,2009-07-30,04:49:58
34.18105,108.102216666667,0,1446.85039370079,40024.201724537,2009-07-30,04:50:29
34.1785666666667,108.106716666667,0,1420.60367454068,40024.2026736111,2009-07-30,04:51:51
34.17765,108.10975,0,1417.32283464567,40024.2032175926,2009-07-30,04:52:38
34.17715,108.11205,0,1414.04199475066,40024.2036226852,2009-07-30,04:53:13
34.17555,108.1189,0,1374.6719160105,40024.2048842593,2009-07-30,04:55:02
34.1747666666667,108.121716666667,0,1407.48031496063,40024.2053472222,2009-07-30,04:55:42
34.1740666666667,108.133116666667,0,1397.63779527559,40024.2070486111,2009-07-30,04:58:09
34.1741,108.133866666667,0,1400.9186351706,40024.2071643519,2009-07-30,04:58:19
34.1740166666667,108.13565,0,1397.63779527559,40024.2074189815,2009-07-30,04:58:41
34.1738666666667,108.136233333333,0,1394.35695538058,40024.2075,2009-07-30,04:58:48
34.1728333333333,108.138383333333,0,1384.51443569554,40024.2079398148,2009-07-30,04:59:26
34.17175,108.13995,0,1397.63779527559,40024.2083217593,2009-07-30,04:59:59
34.17145,108.14035,0,1407.48031496063,40024.2084259259,2009-07-30,05:00:08
34.1710166666667,108.1409,0,1410.76115485564,40024.208587963,2009-07-30,05:00:22
34.1701333333333,108.142083333333,0,1430.44619422572,40024.2089699074,2009-07-30,05:00:55
34.1697166666667,108.142633333333,0,1430.44619422572,40024.2091319444,2009-07-30,05:01:09
34.1694833333333,108.143066666667,0,1443.56955380577,40024.2092708333,2009-07-30,05:01:21
34.1673833333333,108.149583333333,0,1427.16535433071,40024.210625,2009-07-30,05:03:18
34.1668166666667,108.153433333333,0,1423.8845144357,40024.2112847222,2009-07-30,05:04:15
34.1663,108.16125,0,1414.04199475066,40024.2126736111,2009-07-30,05:06:15
34.16555,108.16725,0,1420.60367454068,40024.2136689815,2009-07-30,05:07:41
34.16405,108.17245,0,1407.48031496063,40024.2145717593,2009-07-30,05:08:59
34.1635166666667,108.1745,0,1394.35695538058,40024.2149537037,2009-07-30,05:09:32
34.1625,108.177183333333,0,1394.35695538058,40024.2154398148,2009-07-30,05:10:14
34.16135,108.183483333333,0,1381.23359580052,40024.2165277778,2009-07-30,05:11:48
34.1611833333333,108.184416666667,0,1387.79527559055,40024.216712963,2009-07-30,05:12:04
34.16135,108.186066666667,0,1404.19947506562,40024.217037037,2009-07-30,05:12:32
34.1618333333333,108.18835,0,1407.48031496063,40024.2174884259,2009-07-30,05:13:11
34.16205,108.18945,0,1410.76115485564,40024.2177199074,2009-07-30,05:13:31
34.1621833333333,108.190066666667,0,1427.16535433071,40024.218275463,2009-07-30,05:14:19
34.16265,108.1921,0,1433.72703412073,40024.2188194444,2009-07-30,05:15:06
34.16285,108.1933,0,1440.28871391076,40024.2190972222,2009-07-30,05:15:30
34.1627166666667,108.192383333333,0,1433.72703412073,40024.2196296296,2009-07-30,05:16:16
34.1626166666667,108.192316666667,0,1473.09711286089,40024.2236805556,2009-07-30,05:22:06
34.1627333333333,108.1924,0,1446.85039370079,40024.238587963,2009-07-30,05:43:34
34.1628333333333,108.1929,0,1453.41207349081,40024.2389583333,2009-07-30,05:44:06
34.1628333333333,108.193233333333,0,1486.22047244094,40024.2390740741,2009-07-30,05:44:16
34.1629333333333,108.193683333333,0,1479.65879265092,40024.239224537,2009-07-30,05:44:29
34.1629333333333,108.194533333333,0,1473.09711286089,40024.2394907407,2009-07-30,05:44:52
34.1628666666667,108.196016666667,0,1453.41207349081,40024.2398842593,2009-07-30,05:45:26
34.1628833333333,108.196433333333,0,1453.41207349081,40024.2400115741,2009-07-30,05:45:37
34.1629333333333,108.19675,0,1443.56955380577,40024.2401157407,2009-07-30,05:45:46
34.1628666666667,108.19735,0,1440.28871391076,40024.2402893519,2009-07-30,05:46:01
34.16285,108.198183333333,0,1427.16535433071,40024.2405208333,2009-07-30,05:46:21
34.1628166666667,108.198566666667,0,1423.8845144357,40024.2406365741,2009-07-30,05:46:31
34.1627833333333,108.198916666667,0,1433.72703412073,40024.2409490741,2009-07-30,05:46:58
34.1626833333333,108.2001,0,1433.72703412073,40024.2415625,2009-07-30,05:47:51
34.1626666666667,108.200816666667,0,1476.37795275591,40024.2418171296,2009-07-30,05:48:13
34.1627666666667,108.200716666667,0,1440.28871391076,40024.244837963,2009-07-30,05:52:34
34.1628,108.201466666667,0,1417.32283464567,40024.2452430556,2009-07-30,05:53:09
34.1626833333333,108.201683333333,0,1463.25459317585,40024.245787037,2009-07-30,05:53:56
34.1625166666667,108.2018,0,1479.65879265092,40024.2459375,2009-07-30,05:54:09
34.1623833333333,108.201983333333,0,1476.37795275591,40024.2461111111,2009-07-30,05:54:24
34.1626166666667,108.20245,0,1446.85039370079,40024.2463425926,2009-07-30,05:54:44
34.16265,108.202633333333,0,1446.85039370079,40024.2464814815,2009-07-30,05:54:56
34.16265,108.202933333333,0,1443.56955380577,40024.2466435185,2009-07-30,05:55:10
34.1626166666667,108.203316666667,0,1443.56955380577,40024.2468055556,2009-07-30,05:55:24
34.1625833333333,108.2037,0,1459.97375328084,40024.2469675926,2009-07-30,05:55:38
34.1625666666667,108.20415,0,1450.1312335958,40024.2473263889,2009-07-30,05:56:09
34.16255,108.2044,0,1437.00787401575,40024.2474189815,2009-07-30,05:56:17
34.1624333333333,108.2069,0,1420.60367454068,40024.2484490741,2009-07-30,05:57:46
34.1624,108.2085,0,1400.9186351706,40024.2490509259,2009-07-30,05:58:38
34.1624,108.208916666667,0,1446.85039370079,40024.2495833333,2009-07-30,05:59:24
34.1625166666667,108.208966666667,0,1486.22047244094,40024.2516087963,2009-07-30,06:02:19
34.1623166666667,108.208966666667,0,1469.81627296588,40024.2684027778,2009-07-30,06:26:30
34.1625333333333,108.20895,0,1469.81627296588,40024.2685069444,2009-07-30,06:26:39
34.1625833333333,108.209066666667,0,1446.85039370079,40024.2723726852,2009-07-30,06:32:13
34.1626833333333,108.20905,0,1443.56955380577,40024.27625,2009-07-30,06:37:48
34.1625166666667,108.209016666667,0,1437.00787401575,40024.2790162037,2009-07-30,06:41:47
34.1624333333333,108.209033333333,0,1450.1312335958,40024.2802662037,2009-07-30,06:43:35
34.1623333333333,108.210483333333,0,1397.63779527559,40024.2820949074,2009-07-30,06:46:13
34.1622833333333,108.210883333333,0,1394.35695538058,40024.2824768518,2009-07-30,06:46:46
34.1622333333333,108.2111,0,1423.8845144357,40024.2826273148,2009-07-30,06:46:59
34.16225,108.211266666667,0,1443.56955380577,40024.2831134259,2009-07-30,06:47:41
34.16205,108.212716666667,0,1463.25459317585,40024.2835532407,2009-07-30,06:48:19
34.1619833333333,108.21335,0,1466.53543307087,40024.2836805556,2009-07-30,06:48:30
34.1619,108.213816666667,0,1466.53543307087,40024.2837847222,2009-07-30,06:48:39
34.1617,108.216233333333,0,1456.69291338583,40024.2842824074,2009-07-30,06:49:22
34.1616666666667,108.21685,0,1446.85039370079,40024.2844212963,2009-07-30,06:49:34
34.1617333333333,108.220916666667,0,1423.8845144357,40024.2852083333,2009-07-30,06:50:42
34.1618333333333,108.227816666667,0,1417.32283464567,40024.2865046296,2009-07-30,06:52:34
34.1615833333333,108.242216666667,0,1391.07611548556,40024.28875,2009-07-30,06:55:48
34.1621,108.2507,0,1397.63779527559,40024.2899884259,2009-07-30,06:57:35
34.1604666666667,108.265033333333,0,1394.35695538058,40024.2921180556,2009-07-30,07:00:39
34.1603,108.26705,0,1391.07611548556,40024.2924189815,2009-07-30,07:01:05
34.1601,108.26765,0,1384.51443569554,40024.2925347222,2009-07-30,07:01:15
34.1598,108.268633333333,0,1397.63779527559,40024.2927893519,2009-07-30,07:01:37
34.1593166666667,108.270216666667,0,1397.63779527559,40024.2932060185,2009-07-30,07:02:13
34.1569666666667,108.2777,0,1391.07611548556,40024.2945023148,2009-07-30,07:04:05
34.1525666666667,108.292533333333,0,1404.19947506562,40024.2968171296,2009-07-30,07:07:25
34.1512333333333,108.295166666667,0,1407.48031496063,40024.2972569444,2009-07-30,07:08:03
34.1500833333333,108.29815,0,1407.48031496063,40024.2977199074,2009-07-30,07:08:43
34.1501333333333,108.3065,0,1423.8845144357,40024.2989699074,2009-07-30,07:10:31
34.1501333333333,108.3073,0,1430.44619422572,40024.2990856481,2009-07-30,07:10:41
34.15015,108.3089,0,1427.16535433071,40024.2992939815,2009-07-30,07:10:59
34.1501666666667,108.313716666667,0,1404.19947506562,40024.2999537037,2009-07-30,07:11:56
34.1501666666667,108.322716666667,0,1391.07611548556,40024.3012268519,2009-07-30,07:13:46
34.15015,108.32595,0,1368.11023622047,40024.3017476852,2009-07-30,07:14:31
34.1501333333333,108.3265,0,1361.54855643045,40024.3018865741,2009-07-30,07:14:43
34.15015,108.326883333333,0,1361.54855643045,40024.3020023148,2009-07-30,07:14:53
34.1501333333333,108.32855,0,1368.11023622047,40024.302349537,2009-07-30,07:15:23
34.15005,108.329383333333,0,1377.95275590551,40024.3025462963,2009-07-30,07:15:40
34.1499166666667,108.32995,0,1381.23359580052,40024.3026851852,2009-07-30,07:15:52
34.14985,108.331416666667,0,1391.07611548556,40024.302962963,2009-07-30,07:16:16
34.1498333333333,108.3319,0,1394.35695538058,40024.3030555556,2009-07-30,07:16:24
34.1498666666667,108.3323,0,1397.63779527559,40024.303125,2009-07-30,07:16:30
34.14975,108.333583333333,0,1397.63779527559,40024.3033564815,2009-07-30,07:16:50
34.149,108.3385,0,1397.63779527559,40024.3040972222,2009-07-30,07:17:54
34.1489833333333,108.339683333333,0,1400.9186351706,40024.3042592593,2009-07-30,07:18:08
34.1488666666667,108.340716666667,0,1410.76115485564,40024.3044097222,2009-07-30,07:18:21
34.1488666666667,108.34135,0,1404.19947506562,40024.3045023148,2009-07-30,07:18:29
34.1488,108.343183333333,0,1417.32283464567,40024.3047453704,2009-07-30,07:18:50
34.1479333333333,108.362833333333,0,1400.9186351706,40024.3077083333,2009-07-30,07:23:06
34.1479333333333,108.363466666667,0,1400.9186351706,40024.3078356481,2009-07-30,07:23:17
34.1479666666667,108.36575,0,1410.76115485564,40024.3082175926,2009-07-30,07:23:50
34.1483,108.367666666667,0,1420.60367454068,40024.3085300926,2009-07-30,07:24:17
34.1487666666667,108.37195,0,1420.60367454068,40024.3091550926,2009-07-30,07:25:11
34.1487,108.373916666667,0,1417.32283464567,40024.3094444444,2009-07-30,07:25:36
34.1486,108.375616666667,0,1400.9186351706,40024.3096990741,2009-07-30,07:25:58
34.1484833333333,108.377933333333,0,1387.79527559055,40024.3100347222,2009-07-30,07:26:27
34.1487166666667,108.38415,0,1384.51443569554,40024.3109027778,2009-07-30,07:27:42
34.1483666666667,108.385833333333,0,1384.51443569554,40024.3111574074,2009-07-30,07:28:04
34.1477666666667,108.388483333333,0,1391.07611548556,40024.3116435185,2009-07-30,07:28:46
34.1456666666667,108.408516666667,0,1391.07611548556,40024.3147222222,2009-07-30,07:33:12
34.1456666666667,108.416316666667,0,1387.79527559055,40024.3157638889,2009-07-30,07:34:42
34.146,108.418233333333,0,1387.79527559055,40024.3160300926,2009-07-30,07:35:05
34.1462833333333,108.4189,0,1384.51443569554,40024.3161342593,2009-07-30,07:35:14
34.1491666666667,108.422916666667,0,1381.23359580052,40024.316875,2009-07-30,07:36:18
34.1503833333333,108.425133333333,0,1394.35695538058,40024.3172453704,2009-07-30,07:36:50
34.15085,108.426233333333,0,1384.51443569554,40024.3174305556,2009-07-30,07:37:06
34.1510166666667,108.42665,0,1381.23359580052,40024.3181018519,2009-07-30,07:38:04
34.15105,108.426966666667,0,1361.54855643045,40024.3183912037,2009-07-30,07:38:29
34.1515166666667,108.428416666667,0,1381.23359580052,40024.3187037037,2009-07-30,07:38:56
34.1516333333333,108.42935,0,1384.51443569554,40024.3188657407,2009-07-30,07:39:10
34.1512833333333,108.433766666667,0,1400.9186351706,40024.3195949074,2009-07-30,07:40:13
34.1510666666667,108.436583333333,0,1394.35695538058,40024.3200347222,2009-07-30,07:40:51
34.1512666666667,108.438933333333,0,1404.19947506562,40024.3203935185,2009-07-30,07:41:22
34.1525833333333,108.443266666667,0,1410.76115485564,40024.3210532407,2009-07-30,07:42:19
34.15305,108.44565,0,1417.32283464567,40024.321400463,2009-07-30,07:42:49
34.1539166666667,108.447566666667,0,1404.19947506562,40024.321712963,2009-07-30,07:43:16
34.15545,108.450666666667,0,1404.19947506562,40024.3221990741,2009-07-30,07:43:58
34.1555833333333,108.451083333333,0,1407.48031496063,40024.3222569444,2009-07-30,07:44:03
34.15615,108.453566666667,0,1407.48031496063,40024.3226041667,2009-07-30,07:44:33
34.1561833333333,108.454066666667,0,1407.48031496063,40024.322650463,2009-07-30,07:44:37
34.1562,108.461033333333,0,1351.70603674541,40024.3236805556,2009-07-30,07:46:06
34.1563166666667,108.465683333333,0,1354.98687664042,40024.3243287037,2009-07-30,07:47:02
34.1565333333333,108.466533333333,0,1358.26771653543,40024.3244560185,2009-07-30,07:47:13
34.1571666666667,108.467583333333,0,1351.70603674541,40024.3246412037,2009-07-30,07:47:29
34.15825,108.468633333333,0,1361.54855643045,40024.3248726852,2009-07-30,07:47:49
34.1591,108.469316666667,0,1361.54855643045,40024.3250347222,2009-07-30,07:48:03
34.1595666666667,108.469283333333,0,1361.54855643045,40024.3250925926,2009-07-30,07:48:08
34.1600833333333,108.469683333333,0,1361.54855643045,40024.3251736111,2009-07-30,07:48:15
34.1605,108.470116666667,0,1354.98687664042,40024.3252777778,2009-07-30,07:48:24
34.1610833333333,108.470633333333,0,1328.74015748031,40024.3253703704,2009-07-30,07:48:32
34.1616833333333,108.471416666667,0,1325.4593175853,40024.3254976852,2009-07-30,07:48:43
34.1620333333333,108.471516666667,0,1325.4593175853,40024.3255439815,2009-07-30,07:48:47
34.1625,108.47175,0,1325.4593175853,40024.325625,2009-07-30,07:48:54
34.1630333333333,108.4723,0,1328.74015748031,40024.3257291667,2009-07-30,07:49:03
34.16345,108.472616666667,0,1325.4593175853,40024.3258101852,2009-07-30,07:49:10
34.1637666666667,108.473033333333,0,1322.17847769029,40024.3258796296,2009-07-30,07:49:16
34.1645,108.473366666667,0,1322.17847769029,40024.3261342593,2009-07-30,07:49:38
34.16585,108.474316666667,0,1335.30183727034,40024.3262384259,2009-07-30,07:49:47
34.1662666666667,108.4745,0,1335.30183727034,40024.3263194444,2009-07-30,07:49:54
34.1664666666667,108.475116666667,0,1345.14435695538,40024.3263541667,2009-07-30,07:49:57
34.1665166666667,108.4758,0,1335.30183727034,40024.3264236111,2009-07-30,07:50:03
34.1665833333333,108.47635,0,1322.17847769029,40024.3264814815,2009-07-30,07:50:08
34.1666666666667,108.47725,0,1318.89763779528,40024.3265856481,2009-07-30,07:50:17
34.1661666666667,108.481466666667,0,1289.37007874016,40024.3271064815,2009-07-30,07:51:02
34.1645166666667,108.4875,0,1312.33595800525,40024.3281134259,2009-07-30,07:52:29
34.1643166666667,108.488166666667,0,1325.4593175853,40024.328287037,2009-07-30,07:52:44
34.16215,108.498333333333,0,1341.86351706037,40024.33,2009-07-30,07:55:12
34.1625333333333,108.502916666667,0,1335.30183727034,40024.3306944444,2009-07-30,07:56:12
34.1626166666667,108.503816666667,0,1345.14435695538,40024.3309259259,2009-07-30,07:56:32
34.1625333333333,108.504333333333,0,1345.14435695538,40024.3309837963,2009-07-30,07:56:37
34.1626333333333,108.504966666667,0,1338.58267716535,40024.331099537,2009-07-30,07:56:47
34.1627166666667,108.505283333333,0,1332.02099737533,40024.3311574074,2009-07-30,07:56:52
34.1653166666667,108.524716666667,0,1325.4593175853,40024.3343634259,2009-07-30,08:01:29
34.1685333333333,108.534066666667,0,1309.05511811024,40024.3359027778,2009-07-30,08:03:42
34.1744166666667,108.5513,0,1295.93175853018,40024.3387268518,2009-07-30,08:07:46
34.1747,108.551833333333,0,1292.65091863517,40024.3388425926,2009-07-30,08:07:56
34.1754833333333,108.553733333333,0,1295.93175853018,40024.3392708333,2009-07-30,08:08:33
34.1756833333333,108.554483333333,0,1295.93175853018,40024.3394328704,2009-07-30,08:08:47
34.1758166666667,108.55525,0,1295.93175853018,40024.3395717593,2009-07-30,08:08:59
34.1770166666667,108.559983333333,0,1302.49343832021,40024.3403240741,2009-07-30,08:10:04
34.1779,108.561616666667,0,1302.49343832021,40024.3405902778,2009-07-30,08:10:27
34.1788666666667,108.563066666667,0,1305.77427821522,40024.3408680556,2009-07-30,08:10:51
34.17915,108.5635,0,1305.77427821522,40024.3409606481,2009-07-30,08:10:59
34.1797666666667,108.564566666667,0,1322.17847769029,40024.3411574074,2009-07-30,08:11:16
34.1800333333333,108.5652,0,1318.89763779528,40024.3412615741,2009-07-30,08:11:25
34.1801833333333,108.566066666667,0,1318.89763779528,40024.3413773148,2009-07-30,08:11:35
34.1805166666667,108.568716666667,0,1312.33595800525,40024.341724537,2009-07-30,08:12:05
34.1806,108.569666666667,0,1312.33595800525,40024.3418518519,2009-07-30,08:12:16
34.1805833333333,108.57005,0,1309.05511811024,40024.3419907407,2009-07-30,08:12:28
34.1809666666667,108.572616666667,0,1302.49343832021,40024.3425347222,2009-07-30,08:13:15
34.1809833333333,108.57325,0,1302.49343832021,40024.3426157407,2009-07-30,08:13:22
34.1810166666667,108.573783333333,0,1272.96587926509,40024.3426851852,2009-07-30,08:13:28
34.1813333333333,108.576116666667,0,1289.37007874016,40024.3429976852,2009-07-30,08:13:55
34.18165,108.577466666667,0,1289.37007874016,40024.3431828704,2009-07-30,08:14:11
34.1908333333333,108.603633333333,0,1312.33595800525,40024.3473032407,2009-07-30,08:20:07
34.1914,108.605083333333,0,1302.49343832021,40024.3475810185,2009-07-30,08:20:31
34.1926166666667,108.608183333333,0,1325.4593175853,40024.3481134259,2009-07-30,08:21:17
34.1958666666667,108.6169,0,1312.33595800525,40024.3495833333,2009-07-30,08:23:24
34.19585,108.617266666667,0,1328.74015748031,40024.3496296296,2009-07-30,08:23:28
34.1960166666667,108.623233333333,0,1279.52755905512,40024.3505671296,2009-07-30,08:24:49
34.19605,108.624683333333,0,1292.65091863517,40024.3507986111,2009-07-30,08:25:09
34.1960166666667,108.625516666667,0,1289.37007874016,40024.3509490741,2009-07-30,08:25:22
34.19605,108.626816666667,0,1299.2125984252,40024.3511458333,2009-07-30,08:25:39
34.1961166666667,108.628866666667,0,1292.65091863517,40024.3514351852,2009-07-30,08:26:04
34.1962166666667,108.6354,0,1302.49343832021,40024.3526736111,2009-07-30,08:27:51
34.1962666666667,108.6361,0,1315.61679790026,40024.3528356481,2009-07-30,08:28:05
34.19625,108.6408,0,1315.61679790026,40024.3537384259,2009-07-30,08:29:23
34.1964,108.64245,0,1315.61679790026,40024.3541087963,2009-07-30,08:29:55
34.1967666666667,108.644466666667,0,1332.02099737533,40024.3544675926,2009-07-30,08:30:26
34.19755,108.646733333333,0,1325.4593175853,40024.3548263889,2009-07-30,08:30:57
34.1984,108.648383333333,0,1318.89763779528,40024.3551273148,2009-07-30,08:31:23
34.1999666666667,108.65105,0,1302.49343832021,40024.3556134259,2009-07-30,08:32:05
34.2009166666667,108.652716666667,0,1299.2125984252,40024.3559837963,2009-07-30,08:32:37
34.2014,108.6535,0,1292.65091863517,40024.3571296296,2009-07-30,08:34:16
34.20265,108.655566666667,0,1286.08923884514,40024.3577314815,2009-07-30,08:35:08
34.2028833333333,108.65575,0,1292.65091863517,40024.3579282407,2009-07-30,08:35:25
34.20295,108.6559,0,1309.05511811024,40024.3591550926,2009-07-30,08:37:11
34.2029666666667,108.656066666667,0,1312.33595800525,40024.3615509259,2009-07-30,08:40:38
34.2028333333333,108.656166666667,0,1295.93175853018,40024.3664583333,2009-07-30,08:47:42
34.2025333333333,108.656433333333,0,1295.93175853018,40024.3666203704,2009-07-30,08:47:56
34.2025166666667,108.65665,0,1295.93175853018,40024.3675694444,2009-07-30,08:49:18
34.2025666666667,108.656433333333,0,1302.49343832021,40024.3677083333,2009-07-30,08:49:30
34.2028,108.656316666667,0,1322.17847769029,40024.3678125,2009-07-30,08:49:39
34.2030833333333,108.656433333333,0,1305.77427821522,40024.3679166667,2009-07-30,08:49:48
34.2045666666667,108.659016666667,0,1322.17847769029,40024.3685763889,2009-07-30,08:50:45
34.2046333333333,108.659183333333,0,1318.89763779528,40024.3690162037,2009-07-30,08:51:23
34.2073333333333,108.66385,0,1341.86351706037,40024.3700462963,2009-07-30,08:52:52
34.20785,108.66475,0,1354.98687664042,40024.3702199074,2009-07-30,08:53:07
34.2080833333333,108.665233333333,0,1351.70603674541,40024.3703009259,2009-07-30,08:53:14
34.2086166666667,108.666083333333,0,1325.4593175853,40024.370462963,2009-07-30,08:53:28
34.2092166666667,108.6667,0,1322.17847769029,40024.3705902778,2009-07-30,08:53:39
34.2094833333333,108.667333333333,0,1332.02099737533,40024.3707060185,2009-07-30,08:53:49
34.2106333333333,108.669833333333,0,1322.17847769029,40024.3711458333,2009-07-30,08:54:27
34.2121,108.674933333333,0,1295.93175853018,40024.3719791667,2009-07-30,08:55:39
34.2129166666667,108.678583333333,0,1305.77427821522,40024.3725925926,2009-07-30,08:56:32
34.2141,108.685666666667,0,1305.77427821522,40024.3737384259,2009-07-30,08:58:11
34.2140166666667,108.697233333333,0,1292.65091863517,40024.3756134259,2009-07-30,09:00:53
34.2138833333333,108.6986,0,1286.08923884514,40024.37625,2009-07-30,09:01:48
34.21395,108.698766666667,0,1279.52755905512,40024.3764351852,2009-07-30,09:02:04
34.21395,108.715866666667,0,1286.08923884514,40024.3791087963,2009-07-30,09:05:55
34.2145,108.71895,0,1292.65091863517,40024.3796064815,2009-07-30,09:06:38
34.216,108.723716666667,0,1286.08923884514,40024.3804166667,2009-07-30,09:07:48
34.2163833333333,108.724316666667,0,1289.37007874016,40024.3805439815,2009-07-30,09:07:59
34.2166,108.724766666667,0,1289.37007874016,40024.380625,2009-07-30,09:08:06
34.2173166666667,108.727,0,1305.77427821522,40024.3809837963,2009-07-30,09:08:37
34.21745,108.727433333333,0,1309.05511811024,40024.3810532407,2009-07-30,09:08:43
34.2195666666667,108.732766666667,0,1312.33595800525,40024.382337963,2009-07-30,09:10:34
34.2217666666667,108.738016666667,0,1309.05511811024,40024.3833912037,2009-07-30,09:12:05
34.22245,108.739083333333,0,1312.33595800525,40024.383587963,2009-07-30,09:12:22
34.2235166666667,108.7404,0,1309.05511811024,40024.3838541667,2009-07-30,09:12:45
34.2243333333333,108.7412,0,1305.77427821522,40024.3840509259,2009-07-30,09:13:02
34.2260666666667,108.7425,0,1302.49343832021,40024.3844328704,2009-07-30,09:13:35
34.2275166666667,108.743416666667,0,1299.2125984252,40024.3847453704,2009-07-30,09:14:02
34.22895,108.744333333333,0,1299.2125984252,40024.3850694444,2009-07-30,09:14:30
34.2323,108.74665,0,1312.33595800525,40024.3858101852,2009-07-30,09:15:34
34.2328666666667,108.7472,0,1312.33595800525,40024.3859606481,2009-07-30,09:15:47
34.2331833333333,108.7476,0,1318.89763779528,40024.3860763889,2009-07-30,09:15:57
34.2341833333333,108.748866666667,0,1292.65091863517,40024.3863773148,2009-07-30,09:16:23
34.2348833333333,108.75015,0,1292.65091863517,40024.3866319444,2009-07-30,09:16:45
34.2355166666667,108.751833333333,0,1302.49343832021,40024.3869212963,2009-07-30,09:17:10
34.2357666666667,108.752866666667,0,1305.77427821522,40024.3870949074,2009-07-30,09:17:25
34.23585,108.753433333333,0,1305.77427821522,40024.3871990741,2009-07-30,09:17:34
34.2359666666667,108.754133333333,0,1272.96587926509,40024.3873263889,2009-07-30,09:17:45
34.2360666666667,108.7547,0,1292.65091863517,40024.3874189815,2009-07-30,09:17:53
34.2370833333333,108.758466666667,0,1302.49343832021,40024.3880787037,2009-07-30,09:18:50
34.2372666666667,108.75885,0,1302.49343832021,40024.3881597222,2009-07-30,09:18:57
34.2377333333333,108.7601,0,1302.49343832021,40024.3883680556,2009-07-30,09:19:15
34.23865,108.762233333333,0,1299.2125984252,40024.38875,2009-07-30,09:19:48
34.2392,108.763333333333,0,1302.49343832021,40024.3889583333,2009-07-30,09:20:06
34.2395166666667,108.76385,0,1302.49343832021,40024.3890625,2009-07-30,09:20:15
34.2410666666667,108.766366666667,0,1292.65091863517,40024.3898263889,2009-07-30,09:21:21
34.2412,108.7666,0,1279.52755905512,40024.3902430556,2009-07-30,09:21:57
34.2415333333333,108.766966666667,0,1279.52755905512,40024.3903472222,2009-07-30,09:22:06
34.2436333333333,108.769483333333,0,1282.80839895013,40024.3908912037,2009-07-30,09:22:53
34.2449666666667,108.77075,0,1292.65091863517,40024.3911921296,2009-07-30,09:23:19
34.2458666666667,108.771516666667,0,1295.93175853018,40024.3913773148,2009-07-30,09:23:35
34.2463333333333,108.771866666667,0,1299.2125984252,40024.3914699074,2009-07-30,09:23:43
34.2473166666667,108.772833333333,0,1279.52755905512,40024.3916898148,2009-07-30,09:24:02
34.2481333333333,108.77355,0,1279.52755905512,40024.391875,2009-07-30,09:24:18
34.2495,108.7748,0,1282.80839895013,40024.3922106481,2009-07-30,09:24:47
34.2498833333333,108.77515,0,1282.80839895013,40024.3923032407,2009-07-30,09:24:55
34.2502833333333,108.77545,0,1286.08923884514,40024.3924074074,2009-07-30,09:25:04
34.2505833333333,108.775716666667,0,1286.08923884514,40024.3925,2009-07-30,09:25:12
34.2507166666667,108.775866666667,0,1292.65091863517,40024.3926736111,2009-07-30,09:25:27
34.2506666666667,108.776033333333,0,1292.65091863517,40024.3935532407,2009-07-30,09:26:43
34.2508,108.7762,0,1299.2125984252,40024.393900463,2009-07-30,09:27:13
34.2521,108.77805,0,1302.49343832021,40024.3943518519,2009-07-30,09:27:52
34.2525666666667,108.779016666667,0,1309.05511811024,40024.394537037,2009-07-30,09:28:08
34.2532333333333,108.7812,0,1309.05511811024,40024.3949421296,2009-07-30,09:28:43
34.2534666666667,108.78275,0,1315.61679790026,40024.3952314815,2009-07-30,09:29:08
34.2534,108.7833,0,1328.74015748031,40024.3953472222,2009-07-30,09:29:18
34.2535333333333,108.784466666667,0,1335.30183727034,40024.3955555556,2009-07-30,09:29:36
34.2536666666667,108.785016666667,0,1335.30183727034,40024.3956944444,2009-07-30,09:29:48
34.2540333333333,108.78825,0,1325.4593175853,40024.3963773148,2009-07-30,09:30:47
34.2544166666667,108.789783333333,0,1338.58267716535,40024.3967824074,2009-07-30,09:31:22
34.2546666666667,108.790583333333,0,1338.58267716535,40024.3969907407,2009-07-30,09:31:40
34.25525,108.792,0,1328.74015748031,40024.3972800926,2009-07-30,09:32:05
34.2560333333333,108.793533333333,0,1322.17847769029,40024.3976041667,2009-07-30,09:32:33
34.2566166666667,108.794483333333,0,1325.4593175853,40024.3978125,2009-07-30,09:32:51
34.2572,108.795283333333,0,1318.89763779528,40024.3980439815,2009-07-30,09:33:11
34.2574166666667,108.79555,0,1292.65091863517,40024.3985648148,2009-07-30,09:33:56
34.2583833333333,108.796483333333,0,1299.2125984252,40024.398900463,2009-07-30,09:34:25
34.2601833333333,108.797633333333,0,1309.05511811024,40024.399375,2009-07-30,09:35:06
34.2607333333333,108.798,0,1315.61679790026,40024.3995949074,2009-07-30,09:35:25
34.26085,108.79835,0,1305.77427821522,40024.4002662037,2009-07-30,09:36:23
34.2608666666667,108.7999,0,1315.61679790026,40024.4006018518,2009-07-30,09:36:52
34.2608833333333,108.807133333333,0,1335.30183727034,40024.4019212963,2009-07-30,09:38:46
34.2608666666667,108.808833333333,0,1338.58267716535,40024.4022569444,2009-07-30,09:39:15
34.2608333333333,108.809466666667,0,1335.30183727034,40024.4024189815,2009-07-30,09:39:29
34.26085,108.810116666667,0,1338.58267716535,40024.4026041667,2009-07-30,09:39:45
34.2606166666667,108.810316666667,0,1325.4593175853,40024.4043518519,2009-07-30,09:42:16
34.2607833333333,108.81035,0,1322.17847769029,40024.4049768519,2009-07-30,09:43:10
34.2608166666667,108.812133333333,0,1332.02099737533,40024.4053703704,2009-07-30,09:43:44
34.2608333333333,108.813216666667,0,1332.02099737533,40024.4055787037,2009-07-30,09:44:02
34.2609,108.820033333333,0,1374.6719160105,40024.4070601852,2009-07-30,09:46:10
34.2608833333333,108.8205,0,1384.51443569554,40024.4071759259,2009-07-30,09:46:20
34.2609166666667,108.82095,0,1387.79527559055,40024.4072916667,2009-07-30,09:46:30
34.2608833333333,108.821516666667,0,1381.23359580052,40024.4074305556,2009-07-30,09:46:42
34.2608833333333,108.82685,0,1384.51443569554,40024.4084490741,2009-07-30,09:48:10
34.2608333333333,108.828066666667,0,1394.35695538058,40024.4086921296,2009-07-30,09:48:31
34.2606166666667,108.829166666667,0,1387.79527559055,40024.4089351852,2009-07-30,09:48:52
34.2598666666667,108.83135,0,1371.39107611549,40024.4093518518,2009-07-30,09:49:28
34.2597333333333,108.83205,0,1364.82939632546,40024.4095138889,2009-07-30,09:49:42
34.2597333333333,108.832783333333,0,1368.11023622047,40024.4097337963,2009-07-30,09:50:01
34.2597666666667,108.833333333333,0,1384.51443569554,40024.4099074074,2009-07-30,09:50:16
34.2605666666667,108.83945,0,1332.02099737533,40024.4109722222,2009-07-30,09:51:48
34.2605,108.8417,0,1328.74015748031,40024.4113773148,2009-07-30,09:52:23
34.26045,108.842733333333,0,1338.58267716535,40024.4115856481,2009-07-30,09:52:41
34.2605333333333,108.843633333333,0,1338.58267716535,40024.4117708333,2009-07-30,09:52:57
34.2606,108.8442,0,1348.42519685039,40024.411875,2009-07-30,09:53:06
34.2605666666667,108.844533333333,0,1351.70603674541,40024.4121875,2009-07-30,09:53:33
34.2604833333333,108.84515,0,1348.42519685039,40024.4123842593,2009-07-30,09:53:50
34.2603166666667,108.846783333333,0,1358.26771653543,40024.4127314815,2009-07-30,09:54:20
34.2605166666667,108.848583333333,0,1374.6719160105,40024.4131018519,2009-07-30,09:54:52
34.2606666666667,108.849233333333,0,1371.39107611549,40024.413287037,2009-07-30,09:55:08
34.26075,108.849433333333,0,1348.42519685039,40024.4134143519,2009-07-30,09:55:19
34.2607833333333,108.849816666667,0,1345.14435695538,40024.4135185185,2009-07-30,09:55:28
34.26085,108.851516666667,0,1351.70603674541,40024.4138425926,2009-07-30,09:55:56
34.2608166666667,108.8523,0,1348.42519685039,40024.4141319444,2009-07-30,09:56:21
34.2608666666667,108.85325,0,1348.42519685039,40024.4144675926,2009-07-30,09:56:50
34.2608666666667,108.854233333333,0,1348.42519685039,40024.4146527778,2009-07-30,09:57:06
34.2608333333333,108.854766666667,0,1354.98687664042,40024.4147916667,2009-07-30,09:57:18
34.2608166666667,108.8572,0,1371.39107611549,40024.4151967593,2009-07-30,09:57:53
34.2608333333333,108.858133333333,0,1391.07611548556,40024.4153819444,2009-07-30,09:58:09
34.2608333333333,108.85915,0,1384.51443569554,40024.4155439815,2009-07-30,09:58:23
34.2608166666667,108.861033333333,0,1374.6719160105,40024.4158564815,2009-07-30,09:58:50
34.2608,108.861583333333,0,1371.39107611549,40024.4159375,2009-07-30,09:58:57
34.2607,108.86345,0,1371.39107611549,40024.4162731481,2009-07-30,09:59:26
34.2607333333333,108.8639,0,1371.39107611549,40024.4163310185,2009-07-30,09:59:31
34.2606833333333,108.86435,0,1374.6719160105,40024.4164236111,2009-07-30,09:59:39
34.26075,108.865733333333,0,1338.58267716535,40024.4166782407,2009-07-30,10:00:01
34.2607666666667,108.867083333333,0,1381.23359580052,40024.4170138889,2009-07-30,10:00:30
34.26085,108.8676,0,1371.39107611549,40024.4171527778,2009-07-30,10:00:42
34.2608333333333,108.86805,0,1371.39107611549,40024.4172453704,2009-07-30,10:00:50
34.2608833333333,108.868816666667,0,1443.56955380577,40024.4174884259,2009-07-30,10:01:11
34.26065,108.869083333333,0,1450.1312335958,40024.4175115741,2009-07-30,10:01:13
34.2606666666667,108.869683333333,0,1453.41207349081,40024.4176041667,2009-07-30,10:01:21
34.26075,108.8706,0,1414.04199475066,40024.4177430556,2009-07-30,10:01:33
34.2607,108.871133333333,0,1414.04199475066,40024.4178356482,2009-07-30,10:01:41
34.2607333333333,108.871733333333,0,1414.04199475066,40024.4179282407,2009-07-30,10:01:49
34.2607333333333,108.872633333333,0,1414.04199475066,40024.4181134259,2009-07-30,10:02:05
34.2608333333333,108.873716666667,0,1391.07611548556,40024.4183564815,2009-07-30,10:02:26
34.2607333333333,108.873883333333,0,1391.07611548556,40024.4184259259,2009-07-30,10:02:32
34.2607833333333,108.8752,0,1348.42519685039,40024.4186689815,2009-07-30,10:02:53
34.26075,108.875483333333,0,1345.14435695538,40024.4187384259,2009-07-30,10:02:59
34.2607666666667,108.8767,0,1345.14435695538,40024.4191203704,2009-07-30,10:03:32
34.2607833333333,108.877366666667,0,1338.58267716535,40024.4192939815,2009-07-30,10:03:47
34.2607833333333,108.87795,0,1348.42519685039,40024.4194328704,2009-07-30,10:03:59
34.26075,108.878216666667,0,1338.58267716535,40024.4194791667,2009-07-30,10:04:03
34.2607833333333,108.878516666667,0,1338.58267716535,40024.4195486111,2009-07-30,10:04:09
34.2607666666667,108.878883333333,0,1345.14435695538,40024.4196527778,2009-07-30,10:04:18
34.2607833333333,108.87915,0,1345.14435695538,40024.4197222222,2009-07-30,10:04:24
34.2607833333333,108.879733333333,0,1345.14435695538,40024.419849537,2009-07-30,10:04:35
34.2607666666667,108.880133333333,0,1348.42519685039,40024.4199305556,2009-07-30,10:04:42
34.26065,108.880833333333,0,1348.42519685039,40024.42,2009-07-30,10:04:48
34.26075,108.881583333333,0,1358.26771653543,40024.4202083333,2009-07-30,10:05:06
34.2607666666667,108.882,0,1368.11023622047,40024.4203703704,2009-07-30,10:05:20
34.2607666666667,108.882283333333,0,1368.11023622047,40024.4205092593,2009-07-30,10:05:32
34.2608166666667,108.882933333333,0,1371.39107611549,40024.4206597222,2009-07-30,10:05:45
34.2608,108.883333333333,0,1371.39107611549,40024.420775463,2009-07-30,10:05:55
34.2607833333333,108.8836,0,1354.98687664042,40024.4208796296,2009-07-30,10:06:04
34.2608166666667,108.884183333333,0,1338.58267716535,40024.421099537,2009-07-30,10:06:23
34.2606666666667,108.884516666667,0,1345.14435695538,40024.4213425926,2009-07-30,10:06:44
34.2604666666667,108.884783333333,0,1335.30183727034,40024.4214699074,2009-07-30,10:06:55
34.2604333333333,108.8854,0,1338.58267716535,40024.4216898148,2009-07-30,10:07:14
34.2604166666667,108.886233333333,0,1358.26771653543,40024.4218865741,2009-07-30,10:07:31
34.2604166666667,108.88805,0,1348.42519685039,40024.4222916667,2009-07-30,10:08:06
34.2604666666667,108.8884,0,1279.52755905512,40024.4223726852,2009-07-30,10:08:13
34.2604666666667,108.88885,0,1279.52755905512,40024.4224884259,2009-07-30,10:08:23
34.2604666666667,108.88975,0,1282.80839895013,40024.4226851852,2009-07-30,10:08:40
34.2606666666667,108.890216666667,0,1295.93175853018,40024.4228009259,2009-07-30,10:08:50
34.2608166666667,108.89055,0,1292.65091863517,40024.4228935185,2009-07-30,10:08:58
34.2607833333333,108.890983333333,0,1305.77427821522,40024.4229976852,2009-07-30,10:09:07
34.2607666666667,108.892116666667,0,1305.77427821522,40024.4232523148,2009-07-30,10:09:29
34.2608,108.894066666667,0,1312.33595800525,40024.42375,2009-07-30,10:10:12
34.2608333333333,108.895016666667,0,1305.77427821522,40024.4239814815,2009-07-30,10:10:32
34.2608,108.895383333333,0,1315.61679790026,40024.4240972222,2009-07-30,10:10:42
34.2607833333333,108.895616666667,0,1312.33595800525,40024.4241782407,2009-07-30,10:10:49
34.2608,108.8959,0,1286.08923884514,40024.4243055556,2009-07-30,10:11:00
34.26075,108.89605,0,1236.87664041995,40024.424537037,2009-07-30,10:11:20
