# Supplementary material for: Research on differential privacy protection method based on user tendency
Source: PLoS One. 2023 Oct 26;18(10):e0288823. doi: 10.1371/journal.pone.0288823 (PMC10602288; doi:10.1371/journal.pone.0288823)
Supplement: S4 Data — (ZIP) [file pone.0288823.s004.zip › Data 5-4/112/Trajectory/20080127043935.plt]

Geolife trajectory
WGS 84
Altitude is in Feet
Reserved 3
0,2,255,My Track,0,0,2,8421376
0
39.97915,116.328716666667,0,472.44094488189,39474.1941550926,2008-01-27,04:39:35
39.9787333333333,116.328633333333,0,200.131233595801,39474.2003472222,2008-01-27,04:48:30
39.9781166666667,116.328616666667,0,347.769028871391,39474.2011226852,2008-01-27,04:49:37
39.9762,116.328883333333,0,301.837270341207,39474.2030092593,2008-01-27,04:52:20
39.9755166666667,116.32895,0,278.871391076115,39474.2037384259,2008-01-27,04:53:23
39.9752,116.330066666667,0,223.097112860892,39474.2047569444,2008-01-27,04:54:51
39.97535,116.33075,0,193.569553805774,39474.2053125,2008-01-27,04:55:39
39.9805333333333,116.32815,0,232.939632545932,39474.4194212963,2008-01-27,10:03:58
39.9814333333333,116.328033333333,0,206.692913385827,39474.4209490741,2008-01-27,10:06:10
39.9813,116.328683333333,0,157.48031496063,39474.422037037,2008-01-27,10:07:44
39.9851666666667,116.328316666667,0,190.288713910761,39474.4406712963,2008-01-27,10:34:34
39.98555,116.32875,0,190.288713910761,39474.4415162037,2008-01-27,10:35:47
39.9854666666667,116.327783333333,0,190.288713910761,39474.442662037,2008-01-27,10:37:26
39.9858666666667,116.32735,0,200.131233595801,39474.4432638889,2008-01-27,10:38:18
39.9864666666667,116.3273,0,209.97375328084,39474.444212963,2008-01-27,10:39:40
39.9868333333333,116.32725,0,180.446194225722,39474.4449652778,2008-01-27,10:40:45
39.9862666666667,116.327366666667,0,147.637795275591,39474.4456944444,2008-01-27,10:41:48
39.9846166666667,116.3274,0,167.322834645669,39474.4477430556,2008-01-27,10:44:45
39.9839333333333,116.32745,0,190.288713910761,39474.448912037,2008-01-27,10:46:26
39.9829833333333,116.327566666667,0,170.603674540682,39474.4498958333,2008-01-27,10:47:51
39.9823166666667,116.327566666667,0,177.165354330709,39474.450625,2008-01-27,10:48:54
39.9815166666667,116.327316666667,0,265.748031496063,39474.4512152778,2008-01-27,10:49:45
39.9815,116.327933333333,0,187.007874015748,39474.4519907407,2008-01-27,10:50:52
39.9811,116.3281,0,164.041994750656,39474.4539467593,2008-01-27,10:53:41
39.9807166666667,116.328166666667,0,154.199475065617,39474.4543055556,2008-01-27,10:54:12
39.9801666666667,116.328316666667,0,164.041994750656,39474.4550578704,2008-01-27,10:55:17
39.9796666666667,116.328533333333,0,134.514435695538,39474.455625,2008-01-27,10:56:06
39.9788166666667,116.32865,0,173.884514435696,39474.4563541667,2008-01-27,10:57:09
39.9778,116.32875,0,246.062992125984,39474.4572916667,2008-01-27,10:58:30
39.9773333333333,116.329066666667,0,242.782152230971,39474.4578240741,2008-01-27,10:59:16
39.9769,116.3286,0,190.288713910761,39474.458599537,2008-01-27,11:00:23
39.9768666666667,116.32795,0,177.165354330709,39474.4591898148,2008-01-27,11:01:14
39.9761166666667,116.32765,0,334.645669291339,39474.4597800926,2008-01-27,11:02:05
39.9753166666667,116.327533333333,0,419.94750656168,39474.4605324074,2008-01-27,11:03:10
39.9746833333333,116.32765,0,396.981627296588,39474.4612731481,2008-01-27,11:04:14
39.9736833333333,116.327866666667,0,351.049868766404,39474.4622800926,2008-01-27,11:05:41
39.9731,116.3279,0,403.543307086614,39474.4628703704,2008-01-27,11:06:32
39.9723666666667,116.32795,0,314.96062992126,39474.4636342593,2008-01-27,11:07:38
39.9715333333333,116.3281,0,265.748031496063,39474.4643981481,2008-01-27,11:08:44
39.97005,116.32815,0,282.152230971129,39474.4658101852,2008-01-27,11:10:46
39.9691,116.328266666667,0,328.083989501312,39474.4667476852,2008-01-27,11:12:07
39.9684333333333,116.328333333333,0,374.015748031496,39474.4673611111,2008-01-27,11:13:00
39.9673833333333,116.328116666667,0,396.981627296588,39474.468275463,2008-01-27,11:14:19
39.9669333333333,116.328483333333,0,275.590551181102,39474.4689699074,2008-01-27,11:15:19
39.9667833333333,116.329333333333,0,226.377952755906,39474.4696759259,2008-01-27,11:16:20
39.9681166666667,116.329766666667,0,144.356955380577,39474.4710532407,2008-01-27,11:18:19
39.9672333333333,116.330133333333,0,164.041994750656,39474.472337963,2008-01-27,11:20:10
39.9668,116.330233333333,0,164.041994750656,39474.4728356482,2008-01-27,11:20:53
39.9667,116.33125,0,193.569553805774,39474.4737615741,2008-01-27,11:22:13
39.9666166666667,116.331883333333,0,200.131233595801,39474.4775694444,2008-01-27,11:27:42
39.9665833333333,116.33275,0,200.131233595801,39474.4782407407,2008-01-27,11:28:40
39.96915,116.332616666667,0,147.637795275591,39474.4810416667,2008-01-27,11:32:42
39.9693166666667,116.3319,0,200.131233595801,39474.4817708333,2008-01-27,11:33:45
39.9693,116.33125,0,236.220472440945,39474.4822685185,2008-01-27,11:34:28
39.9693666666667,116.332566666667,0,295.275590551181,39474.4837268519,2008-01-27,11:36:34
39.97,116.33265,0,344.488188976378,39474.484375,2008-01-27,11:37:30
39.9712333333333,116.332266666667,0,419.94750656168,39474.485625,2008-01-27,11:39:18
39.97185,116.3322,0,344.488188976378,39474.4862615741,2008-01-27,11:40:13
39.9724333333333,116.3321,0,255.905511811024,39474.4868055556,2008-01-27,11:41:00
39.9730333333333,116.332083333333,0,305.11811023622,39474.487349537,2008-01-27,11:41:47
39.9735833333333,116.332133333333,0,419.94750656168,39474.4881018519,2008-01-27,11:42:52
39.9744333333333,116.332116666667,0,374.015748031496,39474.4887962963,2008-01-27,11:43:52
39.9747333333333,116.33315,0,242.782152230971,39474.4896412037,2008-01-27,11:45:05
39.9746833333333,116.334316666667,0,196.850393700787,39474.4912962963,2008-01-27,11:47:28
39.9749666666667,116.334083333333,0,196.850393700787,39474.4916319444,2008-01-27,11:47:57
40.0702333333333,116.3142,0,236.220472440945,39474.5066203704,2008-01-27,12:09:32
40.07025,116.31485,0,236.220472440945,39474.5071527778,2008-01-27,12:10:18
40.07025,116.316033333333,0,203.412073490814,39474.5080208333,2008-01-27,12:11:33
40.0702166666667,116.317583333333,0,193.569553805774,39474.5092476852,2008-01-27,12:13:19
40.0700166666667,116.316833333333,0,137.795275590551,39474.5099305556,2008-01-27,12:14:18
40.0700166666667,116.314633333333,0,104.98687664042,39474.5115046296,2008-01-27,12:16:34
40.0700333333333,116.313616666667,0,88.5826771653543,39474.5123263889,2008-01-27,12:17:45
40.0696,116.31285,0,183.727034120735,39474.5138310185,2008-01-27,12:19:55
40.0695666666667,116.313416666667,0,173.884514435696,39474.5160763889,2008-01-27,12:23:09
40.0695833333333,116.307883333333,0,177.165354330709,39474.531400463,2008-01-27,12:45:13
