# Supplementary material for: Research on differential privacy protection method based on user tendency
Source: PLoS One. 2023 Oct 26;18(10):e0288823. doi: 10.1371/journal.pone.0288823 (PMC10602288; doi:10.1371/journal.pone.0288823)
Supplement: S4 Data — (ZIP) [file pone.0288823.s004.zip › Data 5-4/112/Trajectory/20080128010428.plt]

Geolife trajectory
WGS 84
Altitude is in Feet
Reserved 3
0,2,255,My Track,0,0,2,8421376
0
39.9724333333333,116.3274,0,269.028871391076,39475.0447685185,2008-01-28,01:04:28
39.9769166666667,116.331033333333,0,269.028871391076,39475.0448726852,2008-01-28,01:04:37
39.9769666666667,116.330466666667,0,262.46719160105,39475.0453703704,2008-01-28,01:05:20
39.9756,116.330033333333,0,262.46719160105,39475.0463194444,2008-01-28,01:06:42
39.9759166666667,116.329966666667,0,262.46719160105,39475.046412037,2008-01-28,01:06:50
