# Supplementary material for: Research on differential privacy protection method based on user tendency
Source: PLoS One. 2023 Oct 26;18(10):e0288823. doi: 10.1371/journal.pone.0288823 (PMC10602288; doi:10.1371/journal.pone.0288823)
Supplement: S4 Data — (ZIP) [file pone.0288823.s004.zip › Data 5-4/112/Trajectory/20080214231507.plt]

Geolife trajectory
WGS 84
Altitude is in Feet
Reserved 3
0,2,255,My Track,0,0,2,8421376
0
39.9759266,116.3317199,0,0,39492.9688310185,2008-02-14,23:15:07
39.9759366,116.3317299,0,0,39492.9688425926,2008-02-14,23:15:08
39.9760066,116.3316999,0,0,39492.968900463,2008-02-14,23:15:13
39.976035,116.3316316,0,0,39492.9689583333,2008-02-14,23:15:18
39.9761083,116.3317033,0,0,39492.9690162037,2008-02-14,23:15:23
39.9761116,116.3316066,0,0,39492.9690740741,2008-02-14,23:15:28
39.9762083,116.3316666,0,0,39492.9691319444,2008-02-14,23:15:33
39.9762949,116.3318933,0,0,39492.9691666667,2008-02-14,23:15:36
39.9763499,116.3319066,0,0,39492.9692013889,2008-02-14,23:15:39
39.9763616,116.33183,0,0,39492.9692361111,2008-02-14,23:15:42
39.9764299,116.3316399,0,0,39492.9692939815,2008-02-14,23:15:47
39.9764933,116.3315333,0,0,39492.9693287037,2008-02-14,23:15:50
39.9765749,116.3315249,0,0,39492.9693634259,2008-02-14,23:15:53
39.9765466,116.3315283,0,0,39492.9693981481,2008-02-14,23:15:56
39.9766583,116.3315566,0,0,39492.9694560185,2008-02-14,23:16:01
39.9768383,116.33176,0,0,39492.9695138889,2008-02-14,23:16:06
39.9769333,116.3317766,0,0,39492.9695717593,2008-02-14,23:16:11
39.9769649,116.33183,0,0,39492.9696296296,2008-02-14,23:16:16
39.9770233,116.331795,0,0,39492.9696875,2008-02-14,23:16:21
39.9770633,116.3317449,0,0,39492.9697453704,2008-02-14,23:16:26
39.9771499,116.33181,0,0,39492.9698032407,2008-02-14,23:16:31
39.9772283,116.33181,0,0,39492.9698611111,2008-02-14,23:16:36
39.9772583,116.3318549,0,0,39492.9699189815,2008-02-14,23:16:41
39.9772849,116.3318833,0,0,39492.9699537037,2008-02-14,23:16:44
39.97735,116.3319099,0,0,39492.9700115741,2008-02-14,23:16:49
39.9774233,116.3319,0,0,39492.9700462963,2008-02-14,23:16:52
39.977435,116.3319516,0,0,39492.9700810185,2008-02-14,23:16:55
39.9775316,116.3319216,0,0,39492.9701388889,2008-02-14,23:17:00
39.9775866,116.3319816,0,0,39492.9701967593,2008-02-14,23:17:05
39.97759,116.3320149,0,0,39492.9702314815,2008-02-14,23:17:08
39.9776616,116.3320283,0,0,39492.9702662037,2008-02-14,23:17:11
39.9777433,116.3320066,0,0,39492.9703009259,2008-02-14,23:17:14
39.9778083,116.33202,0,0,39492.9703587963,2008-02-14,23:17:19
39.9778599,116.3320683,0,0,39492.9704166667,2008-02-14,23:17:24
39.9778866,116.3321399,0,0,39492.9704513889,2008-02-14,23:17:27
39.9778683,116.3321899,0,0,39492.9704861111,2008-02-14,23:17:30
39.9777099,116.3322033,0,0,39492.9705439815,2008-02-14,23:17:35
39.977715,116.3322133,0,0,39492.9705787037,2008-02-14,23:17:38
