# Supplementary material for: Research on differential privacy protection method based on user tendency
Source: PLoS One. 2023 Oct 26;18(10):e0288823. doi: 10.1371/journal.pone.0288823 (PMC10602288; doi:10.1371/journal.pone.0288823)
Supplement: S4 Data — (ZIP) [file pone.0288823.s004.zip › Data 5-4/112/Trajectory/20080219124614.plt]

Geolife trajectory
WGS 84
Altitude is in Feet
Reserved 3
0,2,255,My Track,0,0,2,8421376
0
39.9757766,116.3242166,0,0,39497.5321064815,2008-02-19,12:46:14
39.9757633,116.3242299,0,0,39497.5321180556,2008-02-19,12:46:15
39.9757283,116.3242916,0,0,39497.5321759259,2008-02-19,12:46:20
39.9751116,116.3347683,0,0,39497.5349537037,2008-02-19,12:50:20
39.9751216,116.3347933,0,0,39497.5350115741,2008-02-19,12:50:25
39.9751299,116.3348866,0,0,39497.5350694444,2008-02-19,12:50:30
39.9751616,116.3349066,0,0,39497.5351041667,2008-02-19,12:50:33
39.9751916,116.3349783,0,0,39497.535162037,2008-02-19,12:50:38
39.97514,116.3351316,0,0,39497.5352199074,2008-02-19,12:50:43
39.9752416,116.3351366,0,0,39497.5352546296,2008-02-19,12:50:46
39.9752999,116.3351616,0,0,39497.5353125,2008-02-19,12:50:51
39.9753249,116.3351849,0,0,39497.5353703704,2008-02-19,12:50:56
39.9753099,116.3352833,0,0,39497.5354513889,2008-02-19,12:51:03
39.9753783,116.3353149,0,0,39497.5355092593,2008-02-19,12:51:08
39.9753866,116.33539,0,0,39497.5355671296,2008-02-19,12:51:13
39.9753283,116.3354833,0,0,39497.535625,2008-02-19,12:51:18
39.9753383,116.3355466,0,0,39497.5356828704,2008-02-19,12:51:23
39.9753466,116.3356333,0,0,39497.5357407407,2008-02-19,12:51:28
39.9753383,116.335705,0,0,39497.5357986111,2008-02-19,12:51:33
39.9753116,116.33579,0,0,39497.5358564815,2008-02-19,12:51:38
39.9753583,116.3358766,0,0,39497.5359606481,2008-02-19,12:51:47
39.9753983,116.3359316,0,0,39497.5360300926,2008-02-19,12:51:53
39.9754116,116.3360166,0,0,39497.536087963,2008-02-19,12:51:58
39.9753616,116.3360383,0,0,39497.5361226852,2008-02-19,12:52:01
39.975405,116.3361183,0,0,39497.5361805556,2008-02-19,12:52:06
39.9753983,116.336195,0,0,39497.53625,2008-02-19,12:52:12
39.9753783,116.3362566,0,0,39497.5363078704,2008-02-19,12:52:17
39.9754666,116.3362683,0,0,39497.5363657407,2008-02-19,12:52:22
39.9755633,116.3362599,0,0,39497.5364236111,2008-02-19,12:52:27
39.975615,116.3363016,0,0,39497.5364814815,2008-02-19,12:52:32
39.9755799,116.3363883,0,0,39497.5365393519,2008-02-19,12:52:37
39.9755566,116.336455,0,0,39497.5365740741,2008-02-19,12:52:40
39.9754549,116.3365816,0,0,39497.5366319444,2008-02-19,12:52:45
39.9753733,116.33663,0,0,39497.5366898148,2008-02-19,12:52:50
39.9755166,116.3366166,0,0,39497.5367476852,2008-02-19,12:52:55
39.975485,116.3367366,0,0,39497.5368055556,2008-02-19,12:53:00
39.9754833,116.3368483,0,0,39497.5368634259,2008-02-19,12:53:05
39.9754866,116.3369033,0,0,39497.5368981481,2008-02-19,12:53:08
39.9758216,116.3369316,0,0,39497.5369560185,2008-02-19,12:53:13
39.9753616,116.3392083,0,0,39497.5397337963,2008-02-19,12:57:13
39.9752616,116.3393099,0,0,39497.5397916667,2008-02-19,12:57:18
39.9753266,116.3393466,0,0,39497.539849537,2008-02-19,12:57:23
39.97529,116.3393999,0,0,39497.5399074074,2008-02-19,12:57:28
39.97508,116.3393916,0,0,39497.540462963,2008-02-19,12:58:16
39.9753616,116.3394683,0,0,39497.5405208333,2008-02-19,12:58:21
39.9754016,116.3395133,0,0,39497.5405787037,2008-02-19,12:58:26
39.97568,116.3394933,0,0,39497.5406365741,2008-02-19,12:58:31
39.9756766,116.3395699,0,0,39497.5406944444,2008-02-19,12:58:36
39.9756066,116.3396383,0,0,39497.5407523148,2008-02-19,12:58:41
39.9743566,116.341935,0,0,39497.5435300926,2008-02-19,13:02:41
39.9743049,116.3418766,0,0,39497.5435648148,2008-02-19,13:02:44
39.9742716,116.3418683,0,0,39497.543599537,2008-02-19,13:02:47
39.9742466,116.3418799,0,0,39497.5436574074,2008-02-19,13:02:52
39.9741166,116.3420116,0,0,39497.5437152778,2008-02-19,13:02:57
39.9739549,116.3421466,0,0,39497.54375,2008-02-19,13:03:00
39.9738649,116.3422166,0,0,39497.5437847222,2008-02-19,13:03:03
39.973775,116.34227,0,0,39497.5438194444,2008-02-19,13:03:06
39.97364,116.3423966,0,0,39497.5438541667,2008-02-19,13:03:09
39.97361,116.3424166,0,0,39497.5438888889,2008-02-19,13:03:12
39.9735133,116.342495,0,0,39497.5439236111,2008-02-19,13:03:15
39.9734199,116.3424999,0,0,39497.5439583333,2008-02-19,13:03:18
39.9733416,116.3424899,0,0,39497.5439930556,2008-02-19,13:03:21
39.973285,116.3425466,0,0,39497.5440277778,2008-02-19,13:03:24
39.97329,116.3425183,0,0,39497.5440625,2008-02-19,13:03:27
39.97344,116.3423466,0,0,39497.5441203704,2008-02-19,13:03:32
39.9734566,116.3422649,0,0,39497.5441782407,2008-02-19,13:03:37
39.9733249,116.3423649,0,0,39497.5442361111,2008-02-19,13:03:42
39.9733866,116.3422216,0,0,39497.5442708333,2008-02-19,13:03:45
39.9721083,116.3426716,0,0,39497.5470486111,2008-02-19,13:07:45
39.9721016,116.3427066,0,0,39497.5470833333,2008-02-19,13:07:48
39.9722149,116.342865,0,0,39497.5472800926,2008-02-19,13:08:05
39.9721733,116.3430233,0,0,39497.547337963,2008-02-19,13:08:10
39.972165,116.3430783,0,0,39497.5473726852,2008-02-19,13:08:13
39.9720683,116.3432466,0,0,39497.5474305556,2008-02-19,13:08:18
39.9720216,116.3433599,0,0,39497.5474884259,2008-02-19,13:08:23
39.9719733,116.3434216,0,0,39497.5475231481,2008-02-19,13:08:26
39.9719366,116.3434683,0,0,39497.5475578704,2008-02-19,13:08:29
39.9718799,116.3435783,0,0,39497.5475925926,2008-02-19,13:08:32
39.9718499,116.3436266,0,0,39497.5476273148,2008-02-19,13:08:35
39.9718633,116.3436416,0,0,39497.547662037,2008-02-19,13:08:38
39.9719116,116.3436216,0,0,39497.5477199074,2008-02-19,13:08:43
39.9720533,116.3435749,0,0,39497.5477777778,2008-02-19,13:08:48
39.9717649,116.3466883,0,0,39497.5505555556,2008-02-19,13:12:48
39.97173,116.3467033,0,0,39497.5506134259,2008-02-19,13:12:53
39.9716333,116.3466999,0,0,39497.5506712963,2008-02-19,13:12:58
39.9716149,116.3467133,0,0,39497.5507291667,2008-02-19,13:13:03
39.9715699,116.3467216,0,0,39497.550787037,2008-02-19,13:13:08
39.971505,116.34672,0,0,39497.5508449074,2008-02-19,13:13:13
39.9714116,116.3466999,0,0,39497.5509027778,2008-02-19,13:13:18
39.9713933,116.346705,0,0,39497.5509606482,2008-02-19,13:13:23
39.97135,116.3466949,0,0,39497.5510185185,2008-02-19,13:13:28
39.9713516,116.3466783,0,0,39497.5510763889,2008-02-19,13:13:33
39.972165,116.3440216,0,0,39497.5538541667,2008-02-19,13:17:33
39.97215,116.3439549,0,0,39497.553912037,2008-02-19,13:17:38
39.9721566,116.3438699,0,0,39497.5539699074,2008-02-19,13:17:43
39.97211,116.3438349,0,0,39497.5540277778,2008-02-19,13:17:48
39.9720816,116.3437816,0,0,39497.5540856481,2008-02-19,13:17:53
39.9720783,116.3436833,0,0,39497.5541435185,2008-02-19,13:17:58
39.9721183,116.34356,0,0,39497.5542013889,2008-02-19,13:18:03
39.9721366,116.3434566,0,0,39497.5542592593,2008-02-19,13:18:08
39.9720766,116.3433833,0,0,39497.5543171296,2008-02-19,13:18:13
39.97207,116.3433083,0,0,39497.554375,2008-02-19,13:18:18
39.9720783,116.3432149,0,0,39497.5544328704,2008-02-19,13:18:23
39.9720083,116.3431499,0,0,39497.5544907407,2008-02-19,13:18:28
39.97197,116.3431083,0,0,39497.5545486111,2008-02-19,13:18:33
39.9719,116.3430949,0,0,39497.5546064815,2008-02-19,13:18:38
39.9719166,116.342985,0,0,39497.5546643519,2008-02-19,13:18:43
39.9718216,116.3429466,0,0,39497.5547222222,2008-02-19,13:18:48
39.9718649,116.3428549,0,0,39497.5547800926,2008-02-19,13:18:53
39.9718199,116.3427416,0,0,39497.554837963,2008-02-19,13:18:58
39.9718049,116.3426416,0,0,39497.5548958333,2008-02-19,13:19:03
39.9719466,116.3425516,0,0,39497.5549537037,2008-02-19,13:19:08
39.9720416,116.3425783,0,0,39497.5549884259,2008-02-19,13:19:11
39.9721833,116.3426533,0,0,39497.5550462963,2008-02-19,13:19:16
39.9723249,116.3426083,0,0,39497.5551041667,2008-02-19,13:19:21
39.9724066,116.3425749,0,0,39497.5551388889,2008-02-19,13:19:24
39.9724516,116.3425633,0,0,39497.5551736111,2008-02-19,13:19:27
39.9725416,116.3425616,0,0,39497.5552083333,2008-02-19,13:19:30
39.9725583,116.3425566,0,0,39497.5552430556,2008-02-19,13:19:33
39.9725033,116.3425416,0,0,39497.5552777778,2008-02-19,13:19:36
39.9724033,116.3425099,0,0,39497.5553356481,2008-02-19,13:19:41
39.9726866,116.3425966,0,0,39497.5581134259,2008-02-19,13:23:41
39.9746616,116.3422899,0,0,39497.5608912037,2008-02-19,13:27:41
39.9746883,116.3421783,0,0,39497.5609490741,2008-02-19,13:27:46
39.97473,116.342095,0,0,39497.5610069444,2008-02-19,13:27:51
39.9747499,116.3420149,0,0,39497.5610648148,2008-02-19,13:27:56
39.9748033,116.3419599,0,0,39497.5611226852,2008-02-19,13:28:01
39.9747549,116.3419183,0,0,39497.5611805556,2008-02-19,13:28:06
39.974685,116.341905,0,0,39497.5612384259,2008-02-19,13:28:11
39.974575,116.341955,0,0,39497.5612962963,2008-02-19,13:28:16
39.974495,116.3419316,0,0,39497.5613541667,2008-02-19,13:28:21
39.9743816,116.3418049,0,0,39497.561412037,2008-02-19,13:28:26
39.9743916,116.3417399,0,0,39497.5614699074,2008-02-19,13:28:31
39.974425,116.3416549,0,0,39497.5615277778,2008-02-19,13:28:36
39.9744433,116.3415583,0,0,39497.5615856481,2008-02-19,13:28:41
39.9744399,116.3415016,0,0,39497.5616435185,2008-02-19,13:28:46
39.9744533,116.3414483,0,0,39497.5617013889,2008-02-19,13:28:51
39.9746883,116.3411666,0,0,39497.5617592593,2008-02-19,13:28:56
39.9747266,116.3410883,0,0,39497.5617939815,2008-02-19,13:28:59
39.9747616,116.3410349,0,0,39497.5618287037,2008-02-19,13:29:02
39.9747916,116.3409699,0,0,39497.5618865741,2008-02-19,13:29:07
39.9747816,116.3408733,0,0,39497.5619444444,2008-02-19,13:29:12
39.9747499,116.3408183,0,0,39497.5620023148,2008-02-19,13:29:17
39.9746549,116.3407716,0,0,39497.5620601852,2008-02-19,13:29:22
39.97463,116.3407483,0,0,39497.5621180556,2008-02-19,13:29:27
39.9745699,116.3406733,0,0,39497.5621759259,2008-02-19,13:29:32
39.974575,116.3406033,0,0,39497.5622337963,2008-02-19,13:29:37
39.9745933,116.3405066,0,0,39497.5622916667,2008-02-19,13:29:42
39.9746099,116.3404049,0,0,39497.562349537,2008-02-19,13:29:47
39.974815,116.3403483,0,0,39497.5624074074,2008-02-19,13:29:52
39.9749199,116.3401599,0,0,39497.5624421296,2008-02-19,13:29:55
39.9748799,116.3400766,0,0,39497.5625,2008-02-19,13:30:00
39.9748183,116.3399333,0,0,39497.5625578704,2008-02-19,13:30:05
39.9747199,116.3398633,0,0,39497.5626157407,2008-02-19,13:30:10
39.97473,116.33981,0,0,39497.5626736111,2008-02-19,13:30:15
39.9746799,116.339755,0,0,39497.5627314815,2008-02-19,13:30:20
39.9747733,116.3396099,0,0,39497.5627893518,2008-02-19,13:30:25
39.9748416,116.339545,0,0,39497.5628472222,2008-02-19,13:30:30
39.9749933,116.3393933,0,0,39497.5629050926,2008-02-19,13:30:35
39.97519,116.3392316,0,0,39497.5629398148,2008-02-19,13:30:38
39.9752483,116.3391283,0,0,39497.562974537,2008-02-19,13:30:41
39.9753399,116.33904,0,0,39497.5630324074,2008-02-19,13:30:46
39.9753799,116.3389583,0,0,39497.5630902778,2008-02-19,13:30:51
39.9753516,116.3388866,0,0,39497.5631481481,2008-02-19,13:30:56
39.9753766,116.3388133,0,0,39497.5632060185,2008-02-19,13:31:01
39.9750433,116.33518,0,0,39497.5659837963,2008-02-19,13:35:01
39.975025,116.3350783,0,0,39497.5660416667,2008-02-19,13:35:06
39.975,116.3349816,0,0,39497.566099537,2008-02-19,13:35:11
39.97498,116.3348899,0,0,39497.5661574074,2008-02-19,13:35:16
39.9749683,116.3348083,0,0,39497.5662152778,2008-02-19,13:35:21
39.9749666,116.3347183,0,0,39497.5662731482,2008-02-19,13:35:26
39.9749383,116.3346816,0,0,39497.5663078704,2008-02-19,13:35:29
39.9748733,116.3346016,0,0,39497.5663657407,2008-02-19,13:35:34
39.9747899,116.3345283,0,0,39497.5664236111,2008-02-19,13:35:39
39.9747583,116.3344683,0,0,39497.5664583333,2008-02-19,13:35:42
39.9746333,116.3344083,0,0,39497.5665162037,2008-02-19,13:35:47
39.9744816,116.3343983,0,0,39497.5665740741,2008-02-19,13:35:52
39.9744483,116.3343833,0,0,39497.5666319444,2008-02-19,13:35:57
39.9745066,116.3343499,0,0,39497.5666898148,2008-02-19,13:36:02
39.9745299,116.3342849,0,0,39497.5667476852,2008-02-19,13:36:07
39.9745216,116.3341833,0,0,39497.5668055556,2008-02-19,13:36:12
39.9746816,116.3339566,0,0,39497.5669791667,2008-02-19,13:36:27
39.9750999,116.3339133,0,0,39497.567037037,2008-02-19,13:36:32
39.97521,116.3338783,0,0,39497.5670717593,2008-02-19,13:36:35
39.9752466,116.3339133,0,0,39497.5671064815,2008-02-19,13:36:38
39.9752733,116.33389,0,0,39497.5671643519,2008-02-19,13:36:43
39.9751066,116.3339116,0,0,39497.5672222222,2008-02-19,13:36:48
39.9747266,116.3339216,0,0,39497.5672800926,2008-02-19,13:36:53
39.974715,116.3339349,0,0,39497.5673148148,2008-02-19,13:36:56
39.97504,116.3337633,0,0,39497.5673726852,2008-02-19,13:37:01
39.9751033,116.3337266,0,0,39497.5674305556,2008-02-19,13:37:06
39.9750366,116.3336766,0,0,39497.5674884259,2008-02-19,13:37:11
39.9748899,116.3337016,0,0,39497.5675462963,2008-02-19,13:37:16
39.9748333,116.3336149,0,0,39497.5676041667,2008-02-19,13:37:21
39.9746416,116.3336499,0,0,39497.567662037,2008-02-19,13:37:26
39.9746666,116.3335866,0,0,39497.5677199074,2008-02-19,13:37:31
39.9744783,116.3335233,0,0,39497.5677777778,2008-02-19,13:37:36
39.9737833,116.3336216,0,0,39497.5679398148,2008-02-19,13:37:50
39.9735133,116.3332566,0,0,39497.5681365741,2008-02-19,13:38:07
39.973485,116.3333549,0,0,39497.5681944444,2008-02-19,13:38:12
39.9734133,116.3333066,0,0,39497.5682523148,2008-02-19,13:38:17
39.9733816,116.3332683,0,0,39497.568287037,2008-02-19,13:38:20
39.97337,116.3332583,0,0,39497.5683217593,2008-02-19,13:38:23
39.9733499,116.33321,0,0,39497.5683796296,2008-02-19,13:38:28
39.9734283,116.3331249,0,0,39497.5684375,2008-02-19,13:38:33
39.9736583,116.3329133,0,0,39497.5684953704,2008-02-19,13:38:38
39.973915,116.3327033,0,0,39497.5685300926,2008-02-19,13:38:41
39.9743966,116.3323666,0,0,39497.5685648148,2008-02-19,13:38:44
39.9749049,116.3320766,0,0,39497.568599537,2008-02-19,13:38:47
39.9751083,116.3319433,0,0,39497.5686342593,2008-02-19,13:38:50
39.9751733,116.3318566,0,0,39497.5686689815,2008-02-19,13:38:53
39.9752616,116.3317983,0,0,39497.5687037037,2008-02-19,13:38:56
39.9753583,116.33181,0,0,39497.5687384259,2008-02-19,13:38:59
39.9754266,116.3318216,0,0,39497.5687731481,2008-02-19,13:39:02
39.975485,116.3318199,0,0,39497.5688078704,2008-02-19,13:39:05
39.9755166,116.3318183,0,0,39497.5688425926,2008-02-19,13:39:08
39.9756033,116.3318149,0,0,39497.568900463,2008-02-19,13:39:13
39.9756266,116.3317916,0,0,39497.5689351852,2008-02-19,13:39:16
39.9756716,116.3316949,0,0,39497.5689930556,2008-02-19,13:39:21
39.9756766,116.3316416,0,0,39497.5690277778,2008-02-19,13:39:24
39.9756683,116.3315566,0,0,39497.5690856481,2008-02-19,13:39:29
39.9756649,116.3314683,0,0,39497.5691435185,2008-02-19,13:39:34
39.9756666,116.3313733,0,0,39497.5692013889,2008-02-19,13:39:39
39.97568,116.3312799,0,0,39497.5692592593,2008-02-19,13:39:44
39.9757233,116.3311033,0,0,39497.5693171296,2008-02-19,13:39:49
39.9756966,116.3310416,0,0,39497.5693518519,2008-02-19,13:39:52
39.9756833,116.3310049,0,0,39497.5693865741,2008-02-19,13:39:55
39.9756883,116.330955,0,0,39497.5694444444,2008-02-19,13:40:00
