# Supplementary material for: Research on differential privacy protection method based on user tendency
Source: PLoS One. 2023 Oct 26;18(10):e0288823. doi: 10.1371/journal.pone.0288823 (PMC10602288; doi:10.1371/journal.pone.0288823)
Supplement: S4 Data — (ZIP) [file pone.0288823.s004.zip › Data 5-4/112/Trajectory/20080223131839.plt]

Geolife trajectory
WGS 84
Altitude is in Feet
Reserved 3
0,2,255,My Track,0,0,2,8421376
0
39.9758233,116.3318516,0,0,39501.5546180556,2008-02-23,13:18:39
39.9758066,116.3318166,0,0,39501.5546296296,2008-02-23,13:18:40
39.9757683,116.3317899,0,0,39501.5546875,2008-02-23,13:18:45
39.9756733,116.3317766,0,0,39501.5547453704,2008-02-23,13:18:50
39.9756733,116.3317766,0,0,39501.5547569444,2008-02-23,13:18:51
39.9756783,116.3317733,0,0,39501.5547800926,2008-02-23,13:18:53
39.9756083,116.3318466,0,0,39501.554837963,2008-02-23,13:18:58
39.9755116,116.3318899,0,0,39501.5548726852,2008-02-23,13:19:01
39.9754283,116.3319366,0,0,39501.5549074074,2008-02-23,13:19:04
39.9753233,116.3319816,0,0,39501.5549421296,2008-02-23,13:19:07
39.97536,116.3319999,0,0,39501.5549768518,2008-02-23,13:19:10
39.9752566,116.3320649,0,0,39501.5550347222,2008-02-23,13:19:15
39.975165,116.3321216,0,0,39501.5550925926,2008-02-23,13:19:20
39.9751016,116.3322033,0,0,39501.5551273148,2008-02-23,13:19:23
39.9749716,116.3322799,0,0,39501.555162037,2008-02-23,13:19:26
39.9748883,116.3323366,0,0,39501.5551967593,2008-02-23,13:19:29
39.974885,116.3323799,0,0,39501.5552314815,2008-02-23,13:19:32
39.9749583,116.3324183,0,0,39501.5552893518,2008-02-23,13:19:37
39.974985,116.3325116,0,0,39501.5553472222,2008-02-23,13:19:42
39.9749883,116.3326099,0,0,39501.5554050926,2008-02-23,13:19:47
39.9750016,116.3326783,0,0,39501.5554398148,2008-02-23,13:19:50
39.9749199,116.332755,0,0,39501.5554976852,2008-02-23,13:19:55
39.9748749,116.3328466,0,0,39501.5555555556,2008-02-23,13:20:00
39.9747383,116.3320649,0,0,39501.5588194444,2008-02-23,13:24:42
39.9745566,116.3320983,0,0,39501.5588541667,2008-02-23,13:24:45
39.9748716,116.33139,0,0,39501.5620717593,2008-02-23,13:29:23
39.9750116,116.3313383,0,0,39501.5621064815,2008-02-23,13:29:26
39.9750449,116.330905,0,0,39501.5624189815,2008-02-23,13:29:53
39.9750749,116.3305883,0,0,39501.565474537,2008-02-23,13:34:17
39.9750516,116.3309633,0,0,39501.5655092593,2008-02-23,13:34:20
39.97494,116.3327083,0,0,39501.5656481481,2008-02-23,13:34:32
39.9749449,116.3332616,0,0,39501.5656828704,2008-02-23,13:34:35
39.97526,116.3354366,0,0,39501.5658217593,2008-02-23,13:34:47
39.9752716,116.3358999,0,0,39501.5658564815,2008-02-23,13:34:50
39.9752766,116.3363549,0,0,39501.5658912037,2008-02-23,13:34:53
39.9750083,116.33719,0,0,39501.5659722222,2008-02-23,13:35:00
39.974885,116.3377116,0,0,39501.5660300926,2008-02-23,13:35:05
39.97487,116.3382366,0,0,39501.5661342593,2008-02-23,13:35:14
39.9747983,116.3382966,0,0,39501.5661921296,2008-02-23,13:35:19
39.9748949,116.3382449,0,0,39501.56625,2008-02-23,13:35:24
39.9750916,116.3540433,0,0,39501.5694560185,2008-02-23,13:40:01
39.9679533,116.3644449,0,0,39501.5725231481,2008-02-23,13:44:26
39.9615933,116.3655699,0,0,39501.5756597222,2008-02-23,13:48:57
39.9616816,116.36554,0,0,39501.5756944444,2008-02-23,13:49:00
39.9616783,116.3656383,0,0,39501.5757291667,2008-02-23,13:49:03
39.9617566,116.3661766,0,0,39501.5757638889,2008-02-23,13:49:06
39.9617433,116.3663399,0,0,39501.5757986111,2008-02-23,13:49:09
39.9615566,116.3663549,0,0,39501.5758449074,2008-02-23,13:49:13
39.9568149,116.364405,0,0,39501.5759490741,2008-02-23,13:49:22
39.9481083,116.363535,0,0,39501.578912037,2008-02-23,13:53:38
39.9479733,116.3636099,0,0,39501.5789467593,2008-02-23,13:53:41
39.9487716,116.3652549,0,0,39501.5794791667,2008-02-23,13:54:27
39.9481283,116.3654366,0,0,39501.5795138889,2008-02-23,13:54:30
39.9478816,116.3654249,0,0,39501.5795486111,2008-02-23,13:54:33
39.9476366,116.3654299,0,0,39501.5795833333,2008-02-23,13:54:36
39.9473999,116.3654816,0,0,39501.5796180556,2008-02-23,13:54:39
39.94669,116.3656366,0,0,39501.5797337963,2008-02-23,13:54:49
39.9465699,116.3656683,0,0,39501.5797685185,2008-02-23,13:54:52
39.9463833,116.3657749,0,0,39501.579837963,2008-02-23,13:54:58
39.9463516,116.365835,0,0,39501.5798726852,2008-02-23,13:55:01
39.9462316,116.3660133,0,0,39501.5799884259,2008-02-23,13:55:11
39.9461583,116.3660183,0,0,39501.5800231481,2008-02-23,13:55:14
39.9455983,116.3658716,0,0,39501.5803009259,2008-02-23,13:55:38
39.9454099,116.3658083,0,0,39501.5803356481,2008-02-23,13:55:41
39.9453483,116.3657049,0,0,39501.5803703704,2008-02-23,13:55:44
39.9453266,116.3656066,0,0,39501.5804050926,2008-02-23,13:55:47
39.945275,116.3655016,0,0,39501.5804398148,2008-02-23,13:55:50
39.9451533,116.3654216,0,0,39501.580474537,2008-02-23,13:55:53
39.9444133,116.3654983,0,0,39501.5806018518,2008-02-23,13:56:04
39.9441683,116.3657333,0,0,39501.5806365741,2008-02-23,13:56:07
39.9439783,116.365855,0,0,39501.5806712963,2008-02-23,13:56:10
39.9437949,116.3658983,0,0,39501.5807060185,2008-02-23,13:56:13
39.9435266,116.3656699,0,0,39501.5808564815,2008-02-23,13:56:26
39.9434849,116.3656716,0,0,39501.5808912037,2008-02-23,13:56:29
39.9434183,116.3656933,0,0,39501.5809490741,2008-02-23,13:56:34
39.9433483,116.3656749,0,0,39501.5809837963,2008-02-23,13:56:37
39.9432166,116.3657483,0,0,39501.5810185185,2008-02-23,13:56:40
39.9431383,116.3658166,0,0,39501.5810532407,2008-02-23,13:56:43
39.9430633,116.3658133,0,0,39501.581087963,2008-02-23,13:56:46
39.94295,116.365875,0,0,39501.5811226852,2008-02-23,13:56:49
39.9426599,116.3656533,0,0,39501.5812037037,2008-02-23,13:56:56
39.9425033,116.3655466,0,0,39501.5812384259,2008-02-23,13:56:59
39.9423716,116.3654433,0,0,39501.5812731481,2008-02-23,13:57:02
39.9420599,116.3653683,0,0,39501.5813078704,2008-02-23,13:57:05
39.9418349,116.3652716,0,0,39501.5813425926,2008-02-23,13:57:08
39.94169,116.3652299,0,0,39501.5813773148,2008-02-23,13:57:11
39.9416016,116.3651616,0,0,39501.581412037,2008-02-23,13:57:14
39.9415466,116.3650599,0,0,39501.5814467593,2008-02-23,13:57:17
39.9414983,116.3650166,0,0,39501.5814814815,2008-02-23,13:57:20
39.9414666,116.3650383,0,0,39501.5815162037,2008-02-23,13:57:23
39.9414716,116.3650983,0,0,39501.5815509259,2008-02-23,13:57:26
39.9414783,116.3651633,0,0,39501.5816087963,2008-02-23,13:57:31
39.9333516,116.3671366,0,0,39501.584537037,2008-02-23,14:01:44
39.9328249,116.3672383,0,0,39501.5847569444,2008-02-23,14:02:03
39.9327549,116.3672766,0,0,39501.5847916667,2008-02-23,14:02:06
39.9326999,116.3673999,0,0,39501.584837963,2008-02-23,14:02:10
39.93269,116.3675216,0,0,39501.5848726852,2008-02-23,14:02:13
39.9326766,116.3676233,0,0,39501.5849074074,2008-02-23,14:02:16
39.9326999,116.3677016,0,0,39501.5849421296,2008-02-23,14:02:19
39.932885,116.3678516,0,0,39501.585,2008-02-23,14:02:24
39.9331599,116.3680833,0,0,39501.5850578704,2008-02-23,14:02:29
39.9334166,116.36828,0,0,39501.5850925926,2008-02-23,14:02:32
39.922895,116.367235,0,0,39501.5872106481,2008-02-23,14:05:35
39.9227966,116.3672399,0,0,39501.5872453704,2008-02-23,14:05:38
39.923075,116.3674549,0,0,39501.5873032407,2008-02-23,14:05:43
39.9232083,116.3675549,0,0,39501.587337963,2008-02-23,14:05:46
39.9232083,116.3675549,0,0,39501.5873611111,2008-02-23,14:05:48
39.9232133,116.3675566,0,0,39501.5873842593,2008-02-23,14:05:50
39.9231016,116.3674633,0,0,39501.5874421296,2008-02-23,14:05:55
39.9175,116.3673299,0,0,39501.5903125,2008-02-23,14:10:03
39.91582,116.3673849,0,0,39501.5909259259,2008-02-23,14:10:56
39.9136383,116.3674116,0,0,39501.5918865741,2008-02-23,14:12:19
39.9135616,116.3674216,0,0,39501.5919444444,2008-02-23,14:12:24
39.9135683,116.3674933,0,0,39501.5920023148,2008-02-23,14:12:29
39.9104516,116.3676383,0,0,39501.5966666667,2008-02-23,14:19:12
39.9085716,116.3669616,0,0,39501.5994675926,2008-02-23,14:23:14
39.902785,116.3676599,0,0,39501.6022453704,2008-02-23,14:27:14
39.8986849,116.3680266,0,0,39501.6050231481,2008-02-23,14:31:14
39.8964966,116.3882749,0,0,39501.6090740741,2008-02-23,14:37:04
39.8964416,116.3882299,0,0,39501.6091550926,2008-02-23,14:37:11
39.8964016,116.3881949,0,0,39501.609212963,2008-02-23,14:37:16
39.8963533,116.3881766,0,0,39501.6093287037,2008-02-23,14:37:26
39.8977599,116.3896666,0,0,39501.6121064815,2008-02-23,14:41:26
39.8978349,116.3897316,0,0,39501.6121643518,2008-02-23,14:41:31
39.8978616,116.38977,0,0,39501.6122222222,2008-02-23,14:41:36
39.8979116,116.3898183,0,0,39501.6122800926,2008-02-23,14:41:41
39.8978616,116.3898683,0,0,39501.612337963,2008-02-23,14:41:46
39.8978166,116.389965,0,0,39501.6123958333,2008-02-23,14:41:51
39.8977749,116.3900483,0,0,39501.6124305556,2008-02-23,14:41:54
39.8977383,116.390085,0,0,39501.6124652778,2008-02-23,14:41:57
39.8977183,116.3901366,0,0,39501.6125231481,2008-02-23,14:42:02
39.8977433,116.3902316,0,0,39501.6125810185,2008-02-23,14:42:07
39.8977733,116.3902716,0,0,39501.6126388889,2008-02-23,14:42:12
39.8998666,116.3896866,0,0,39501.6154166667,2008-02-23,14:46:12
39.8998483,116.3896616,0,0,39501.615474537,2008-02-23,14:46:17
39.8998233,116.3896566,0,0,39501.6155324074,2008-02-23,14:46:22
39.9020733,116.3900983,0,0,39501.6183101852,2008-02-23,14:50:22
39.9021216,116.3901283,0,0,39501.6183680556,2008-02-23,14:50:27
39.9022049,116.3901033,0,0,39501.6184259259,2008-02-23,14:50:32
39.9022483,116.3901066,0,0,39501.6184606481,2008-02-23,14:50:35
39.9022899,116.39012,0,0,39501.6184953704,2008-02-23,14:50:38
39.9023316,116.39014,0,0,39501.6185300926,2008-02-23,14:50:41
39.9023449,116.3901649,0,0,39501.6185648148,2008-02-23,14:50:44
39.9023683,116.3902499,0,0,39501.6186226852,2008-02-23,14:50:49
39.9023966,116.3902566,0,0,39501.6186574074,2008-02-23,14:50:52
39.9023733,116.3903366,0,0,39501.6187152778,2008-02-23,14:50:57
39.9023633,116.3904483,0,0,39501.6187731481,2008-02-23,14:51:02
39.902435,116.3905116,0,0,39501.6188310185,2008-02-23,14:51:07
39.9024616,116.3905849,0,0,39501.6188657407,2008-02-23,14:51:10
39.9024733,116.3906166,0,0,39501.618900463,2008-02-23,14:51:13
39.9025133,116.3907233,0,0,39501.6189583333,2008-02-23,14:51:18
39.9025216,116.3907783,0,0,39501.6189930556,2008-02-23,14:51:21
39.902505,116.3908533,0,0,39501.6190509259,2008-02-23,14:51:26
39.9025399,116.3908766,0,0,39501.6190856481,2008-02-23,14:51:29
39.9025683,116.3909233,0,0,39501.6191203704,2008-02-23,14:51:32
39.90262,116.3910066,0,0,39501.6191782407,2008-02-23,14:51:37
39.9026633,116.3910966,0,0,39501.6192361111,2008-02-23,14:51:42
39.9027066,116.3911516,0,0,39501.6192939815,2008-02-23,14:51:47
39.9027233,116.3912099,0,0,39501.6193518518,2008-02-23,14:51:52
39.9026983,116.3912666,0,0,39501.6194097222,2008-02-23,14:51:57
39.9029133,116.3921049,0,0,39501.6221875,2008-02-23,14:55:57
39.9057366,116.3917549,0,0,39501.6249652778,2008-02-23,14:59:57
39.9054683,116.3916966,0,0,39501.6277430556,2008-02-23,15:03:57
39.9054166,116.3916999,0,0,39501.6278009259,2008-02-23,15:04:02
39.9053566,116.3917016,0,0,39501.6278587963,2008-02-23,15:04:07
39.9053166,116.3916449,0,0,39501.6279166667,2008-02-23,15:04:12
39.9052816,116.3915733,0,0,39501.627974537,2008-02-23,15:04:17
39.9052866,116.3915366,0,0,39501.6280092593,2008-02-23,15:04:20
39.9053166,116.3914866,0,0,39501.6280671296,2008-02-23,15:04:25
39.90532,116.3913933,0,0,39501.628125,2008-02-23,15:04:30
39.9053299,116.3913233,0,0,39501.6281828704,2008-02-23,15:04:35
39.9052916,116.3912649,0,0,39501.6282407407,2008-02-23,15:04:40
39.905255,116.3911983,0,0,39501.6282986111,2008-02-23,15:04:45
39.9052033,116.3911099,0,0,39501.6283564815,2008-02-23,15:04:50
39.90521,116.3910699,0,0,39501.6283912037,2008-02-23,15:04:53
39.9052266,116.3909983,0,0,39501.6284490741,2008-02-23,15:04:58
39.9052683,116.3909033,0,0,39501.6285069444,2008-02-23,15:05:03
39.9053083,116.3908666,0,0,39501.6285416667,2008-02-23,15:05:06
39.9053633,116.3908566,0,0,39501.628599537,2008-02-23,15:05:11
39.90546,116.3908916,0,0,39501.6286574074,2008-02-23,15:05:16
39.9055366,116.3909033,0,0,39501.6287152778,2008-02-23,15:05:21
39.9055733,116.3909116,0,0,39501.62875,2008-02-23,15:05:24
39.9055966,116.3909166,0,0,39501.6288078704,2008-02-23,15:05:29
39.9056816,116.3909083,0,0,39501.6288657407,2008-02-23,15:05:34
39.9057416,116.3908966,0,0,39501.6289236111,2008-02-23,15:05:39
39.9057833,116.3908783,0,0,39501.6289814815,2008-02-23,15:05:44
39.9055983,116.3883999,0,0,39501.6317592593,2008-02-23,15:09:44
39.9056366,116.3883349,0,0,39501.6318171296,2008-02-23,15:09:49
39.90441,116.3855416,0,0,39501.6345949074,2008-02-23,15:13:49
39.9021083,116.3856949,0,0,39501.6373726852,2008-02-23,15:17:49
39.9020983,116.3856983,0,0,39501.6374074074,2008-02-23,15:17:52
39.9020132,116.3857116,0,0,39501.6374652778,2008-02-23,15:17:57
39.9019633,116.38574,0,0,39501.6375,2008-02-23,15:18:00
39.9019183,116.3857766,0,0,39501.6375347222,2008-02-23,15:18:03
39.9018433,116.385845,0,0,39501.6375925926,2008-02-23,15:18:08
39.9017566,116.3858716,0,0,39501.637650463,2008-02-23,15:18:13
39.9017399,116.3859616,0,0,39501.6377083333,2008-02-23,15:18:18
39.9017666,116.3861333,0,0,39501.6377662037,2008-02-23,15:18:23
39.9017299,116.3861966,0,0,39501.6378240741,2008-02-23,15:18:28
39.9016083,116.38661,0,0,39501.6406134259,2008-02-23,15:22:29
39.9016549,116.3866183,0,0,39501.6406712963,2008-02-23,15:22:34
39.9017216,116.38656,0,0,39501.6407291667,2008-02-23,15:22:39
39.9017332,116.3864533,0,0,39501.640787037,2008-02-23,15:22:44
39.9017999,116.3863883,0,0,39501.6408449074,2008-02-23,15:22:49
39.9018149,116.3863433,0,0,39501.6408796296,2008-02-23,15:22:52
39.90186,116.3862633,0,0,39501.6409375,2008-02-23,15:22:57
39.90186,116.3862166,0,0,39501.6409953704,2008-02-23,15:23:02
39.9019233,116.3861449,0,0,39501.6410532407,2008-02-23,15:23:07
39.9023383,116.3832966,0,0,39501.6438310185,2008-02-23,15:27:07
39.9024433,116.3832483,0,0,39501.6438888889,2008-02-23,15:27:12
39.9026466,116.3832216,0,0,39501.6439236111,2008-02-23,15:27:15
39.902755,116.3831266,0,0,39501.6439814815,2008-02-23,15:27:20
39.9027349,116.3830066,0,0,39501.6440393519,2008-02-23,15:27:25
39.9026783,116.3828583,0,0,39501.6440972222,2008-02-23,15:27:30
39.90266,116.3827983,0,0,39501.6441319444,2008-02-23,15:27:33
39.902605,116.3827,0,0,39501.6441898148,2008-02-23,15:27:38
39.90263,116.382635,0,0,39501.644224537,2008-02-23,15:27:41
39.9025966,116.3825433,0,0,39501.6442824074,2008-02-23,15:27:46
39.9025483,116.3824733,0,0,39501.6443402778,2008-02-23,15:27:51
39.9026399,116.3823866,0,0,39501.6443981482,2008-02-23,15:27:56
39.9027116,116.3823233,0,0,39501.6444560185,2008-02-23,15:28:01
39.9028316,116.3823333,0,0,39501.6445138889,2008-02-23,15:28:06
39.9028583,116.3823416,0,0,39501.6445717593,2008-02-23,15:28:11
39.9027783,116.3822233,0,0,39501.6446296296,2008-02-23,15:28:16
39.9027633,116.382125,0,0,39501.6446643519,2008-02-23,15:28:19
39.9026716,116.3820616,0,0,39501.6446990741,2008-02-23,15:28:22
39.9025333,116.3820216,0,0,39501.6447337963,2008-02-23,15:28:25
39.902465,116.3819866,0,0,39501.6447685185,2008-02-23,15:28:28
39.9024299,116.3819433,0,0,39501.6448032407,2008-02-23,15:28:31
39.9024566,116.3819483,0,0,39501.644837963,2008-02-23,15:28:34
39.9046516,116.3823216,0,0,39501.6476157407,2008-02-23,15:32:34
39.9046583,116.3819683,0,0,39501.6503935185,2008-02-23,15:36:34
39.9047316,116.3819883,0,0,39501.6504513889,2008-02-23,15:36:39
39.9048133,116.3820066,0,0,39501.6505092593,2008-02-23,15:36:44
39.9048699,116.3820333,0,0,39501.6505671296,2008-02-23,15:36:49
39.9049266,116.3820499,0,0,39501.650625,2008-02-23,15:36:54
39.9049266,116.3820683,0,0,39501.6506828704,2008-02-23,15:36:59
39.90504,116.3835116,0,0,39501.655150463,2008-02-23,15:43:25
39.9050599,116.3834799,0,0,39501.6552083333,2008-02-23,15:43:30
39.9055583,116.3852716,0,0,39501.6579861111,2008-02-23,15:47:30
39.9056866,116.3890433,0,0,39501.6607638889,2008-02-23,15:51:30
39.9056199,116.3891366,0,0,39501.6608217593,2008-02-23,15:51:35
39.9056316,116.3892133,0,0,39501.6608796296,2008-02-23,15:51:40
39.9056833,116.3892283,0,0,39501.6609143519,2008-02-23,15:51:43
39.9031616,116.3893416,0,0,39501.6636921296,2008-02-23,15:55:43
39.9019116,116.3900183,0,0,39501.6664699074,2008-02-23,15:59:43
39.9020166,116.3900583,0,0,39501.6665277778,2008-02-23,15:59:48
39.9020633,116.3900583,0,0,39501.6665625,2008-02-23,15:59:51
39.9024933,116.3916916,0,0,39501.6693402778,2008-02-23,16:03:51
39.9045166,116.3934116,0,0,39501.6721180556,2008-02-23,16:07:51
39.9045683,116.3934016,0,0,39501.6721643518,2008-02-23,16:07:55
39.9046583,116.3933916,0,0,39501.6722222222,2008-02-23,16:08:00
39.904705,116.3933933,0,0,39501.6722569444,2008-02-23,16:08:03
39.9047866,116.393405,0,0,39501.6723263889,2008-02-23,16:08:09
39.9048783,116.3934016,0,0,39501.6723842593,2008-02-23,16:08:14
39.9049099,116.3933883,0,0,39501.6724421296,2008-02-23,16:08:19
39.9049749,116.393385,0,0,39501.6725,2008-02-23,16:08:24
39.9050583,116.3933683,0,0,39501.6725578704,2008-02-23,16:08:29
39.90517,116.3933716,0,0,39501.6726388889,2008-02-23,16:08:36
39.905235,116.3933716,0,0,39501.6726967593,2008-02-23,16:08:41
39.9052866,116.3933733,0,0,39501.6727546296,2008-02-23,16:08:46
39.90532,116.3933649,0,0,39501.6727893518,2008-02-23,16:08:49
39.90605,116.397105,0,0,39501.6755671296,2008-02-23,16:12:49
39.9060333,116.3971499,0,0,39501.6756018519,2008-02-23,16:12:52
39.9060833,116.3972133,0,0,39501.6756597222,2008-02-23,16:12:57
39.9061183,116.3972866,0,0,39501.6757175926,2008-02-23,16:13:02
39.906205,116.397335,0,0,39501.675775463,2008-02-23,16:13:07
39.9062716,116.3974249,0,0,39501.6758333333,2008-02-23,16:13:12
39.9062983,116.3974966,0,0,39501.6758680556,2008-02-23,16:13:15
39.9062399,116.3975866,0,0,39501.6759027778,2008-02-23,16:13:18
39.9062266,116.3976383,0,0,39501.6759375,2008-02-23,16:13:21
39.9062316,116.397665,0,0,39501.6759722222,2008-02-23,16:13:24
39.9062149,116.39777,0,0,39501.6760300926,2008-02-23,16:13:29
39.9062366,116.3978883,0,0,39501.676087963,2008-02-23,16:13:34
39.9062233,116.3979416,0,0,39501.6761226852,2008-02-23,16:13:37
39.9062216,116.398045,0,0,39501.6761805556,2008-02-23,16:13:42
39.9062883,116.3981183,0,0,39501.6762384259,2008-02-23,16:13:47
39.9063383,116.3981833,0,0,39501.6762962963,2008-02-23,16:13:52
39.9063716,116.3982866,0,0,39501.6763541667,2008-02-23,16:13:57
39.906345,116.3983266,0,0,39501.6763888889,2008-02-23,16:14:00
39.906315,116.3984,0,0,39501.6764467593,2008-02-23,16:14:05
39.9062766,116.3985016,0,0,39501.6765046296,2008-02-23,16:14:10
39.9062916,116.3985783,0,0,39501.6765625,2008-02-23,16:14:15
39.9062683,116.3986583,0,0,39501.6766203704,2008-02-23,16:14:20
39.9062716,116.3987149,0,0,39501.6766550926,2008-02-23,16:14:23
39.9062866,116.3988016,0,0,39501.676712963,2008-02-23,16:14:28
39.9063216,116.3988799,0,0,39501.6767708333,2008-02-23,16:14:33
39.9063499,116.39897,0,0,39501.6768287037,2008-02-23,16:14:38
39.90633,116.3990766,0,0,39501.6768865741,2008-02-23,16:14:43
39.9063366,116.3992,0,0,39501.6769444444,2008-02-23,16:14:48
39.9063633,116.3992683,0,0,39501.6770023148,2008-02-23,16:14:53
39.90637,116.3993383,0,0,39501.6770601852,2008-02-23,16:14:58
39.9063716,116.39943,0,0,39501.6771180556,2008-02-23,16:15:03
39.9063649,116.3995116,0,0,39501.6771759259,2008-02-23,16:15:08
39.90636,116.3996283,0,0,39501.6772337963,2008-02-23,16:15:13
39.9063783,116.399705,0,0,39501.6772916667,2008-02-23,16:15:18
39.9063633,116.3998116,0,0,39501.677349537,2008-02-23,16:15:23
39.9063616,116.3998933,0,0,39501.6773958333,2008-02-23,16:15:27
39.9063933,116.39995,0,0,39501.6774537037,2008-02-23,16:15:32
39.9064249,116.4000033,0,0,39501.6775231481,2008-02-23,16:15:38
39.9064049,116.4001166,0,0,39501.6775810185,2008-02-23,16:15:43
39.9063683,116.400175,0,0,39501.6776157407,2008-02-23,16:15:46
39.9063499,116.4002233,0,0,39501.677650463,2008-02-23,16:15:49
39.9063816,116.4002816,0,0,39501.6777199074,2008-02-23,16:15:55
39.906455,116.4003966,0,0,39501.6777777778,2008-02-23,16:16:00
39.9064899,116.4004633,0,0,39501.6778356481,2008-02-23,16:16:05
39.90643,116.4005333,0,0,39501.6778819444,2008-02-23,16:16:09
39.9063866,116.4006,0,0,39501.6779282407,2008-02-23,16:16:13
39.9064116,116.4006916,0,0,39501.6779861111,2008-02-23,16:16:18
39.9063816,116.4007283,0,0,39501.6780208333,2008-02-23,16:16:21
39.90644,116.4007566,0,0,39501.6780787037,2008-02-23,16:16:26
39.9064216,116.4008166,0,0,39501.6781365741,2008-02-23,16:16:31
39.9063549,116.4009066,0,0,39501.6781944444,2008-02-23,16:16:36
39.9064166,116.4009383,0,0,39501.6782523148,2008-02-23,16:16:41
39.9064133,116.4044866,0,0,39501.6810300926,2008-02-23,16:20:41
39.9063883,116.4045816,0,0,39501.681087963,2008-02-23,16:20:46
39.9064116,116.4046616,0,0,39501.6811458333,2008-02-23,16:20:51
39.9064166,116.4047383,0,0,39501.6812037037,2008-02-23,16:20:56
39.9064466,116.4048099,0,0,39501.6812615741,2008-02-23,16:21:01
39.9064249,116.4047516,0,0,39501.6813194444,2008-02-23,16:21:06
39.9063983,116.4046916,0,0,39501.6813773148,2008-02-23,16:21:11
39.9063583,116.40465,0,0,39501.6814351852,2008-02-23,16:21:16
39.9068633,116.4050683,0,0,39501.681875,2008-02-23,16:21:54
39.9068599,116.4048666,0,0,39501.6819097222,2008-02-23,16:21:57
39.9068783,116.4048566,0,0,39501.6819444444,2008-02-23,16:22:00
39.9069549,116.404875,0,0,39501.6820023148,2008-02-23,16:22:05
39.9092183,116.4054249,0,0,39501.6847800926,2008-02-23,16:26:05
39.909205,116.4053199,0,0,39501.6848148148,2008-02-23,16:26:08
39.9092483,116.4051683,0,0,39501.6848726852,2008-02-23,16:26:13
39.9091733,116.4051066,0,0,39501.6849305556,2008-02-23,16:26:18
39.9091849,116.404855,0,0,39501.6903125,2008-02-23,16:34:03
39.9091433,116.4051599,0,0,39501.6903703704,2008-02-23,16:34:08
39.9090983,116.4052499,0,0,39501.6904282407,2008-02-23,16:34:13
39.9090616,116.4053049,0,0,39501.6904861111,2008-02-23,16:34:18
39.9088766,116.4053266,0,0,39501.7031018519,2008-02-23,16:52:28
39.9089383,116.4053183,0,0,39501.7031597222,2008-02-23,16:52:33
39.9115249,116.4051716,0,0,39501.7059375,2008-02-23,16:56:33
39.9125166,116.405485,0,0,39501.7087152778,2008-02-23,17:00:33
39.9134449,116.4051333,0,0,39501.7114930556,2008-02-23,17:04:33
39.9136583,116.40517,0,0,39501.7115509259,2008-02-23,17:04:38
39.9139133,116.4052699,0,0,39501.7116087963,2008-02-23,17:04:43
39.9140333,116.4052933,0,0,39501.7116666667,2008-02-23,17:04:48
39.9141516,116.4053049,0,0,39501.711724537,2008-02-23,17:04:53
39.9142999,116.4053849,0,0,39501.7117824074,2008-02-23,17:04:58
39.91439,116.4053633,0,0,39501.7118402778,2008-02-23,17:05:03
39.9144933,116.4053699,0,0,39501.7118981481,2008-02-23,17:05:08
39.9145333,116.4053616,0,0,39501.7119328704,2008-02-23,17:05:11
39.9146266,116.4053666,0,0,39501.7119907407,2008-02-23,17:05:16
39.9147366,116.4052983,0,0,39501.7120486111,2008-02-23,17:05:21
39.9147933,116.4052783,0,0,39501.7121064815,2008-02-23,17:05:26
39.9148983,116.4051966,0,0,39501.7121643518,2008-02-23,17:05:31
39.9149466,116.4050016,0,0,39501.7122222222,2008-02-23,17:05:36
39.91498,116.4049149,0,0,39501.7122800926,2008-02-23,17:05:41
39.9162199,116.405225,0,0,39501.7150578704,2008-02-23,17:09:41
39.9160116,116.4055266,0,0,39501.7178472222,2008-02-23,17:13:42
39.9160949,116.4055516,0,0,39501.7179050926,2008-02-23,17:13:47
39.9161749,116.405535,0,0,39501.717962963,2008-02-23,17:13:52
39.9161383,116.4054783,0,0,39501.7180208333,2008-02-23,17:13:57
39.9146133,116.4054066,0,0,39501.7207986111,2008-02-23,17:17:57
39.914555,116.4054383,0,0,39501.7208333333,2008-02-23,17:18:00
39.91453,116.4054366,0,0,39501.7208680556,2008-02-23,17:18:03
39.9144399,116.4054283,0,0,39501.7209259259,2008-02-23,17:18:08
39.9143549,116.4054466,0,0,39501.7209837963,2008-02-23,17:18:13
39.9142983,116.4054949,0,0,39501.7210416667,2008-02-23,17:18:18
39.91425,116.4055,0,0,39501.721099537,2008-02-23,17:18:23
39.91418,116.4054666,0,0,39501.7211574074,2008-02-23,17:18:28
39.914125,116.4054383,0,0,39501.7212152778,2008-02-23,17:18:33
39.9140866,116.4051866,0,0,39501.7212731481,2008-02-23,17:18:38
39.9140599,116.4050783,0,0,39501.7213078704,2008-02-23,17:18:41
39.9140316,116.4049349,0,0,39501.7213425926,2008-02-23,17:18:44
39.9140166,116.404925,0,0,39501.7213773148,2008-02-23,17:18:47
39.9142816,116.4042866,0,0,39501.7241550926,2008-02-23,17:22:47
39.9140999,116.4032283,0,0,39501.7269328704,2008-02-23,17:26:47
39.9139749,116.4027699,0,0,39501.7297106481,2008-02-23,17:30:47
39.9139816,116.4027483,0,0,39501.7297685185,2008-02-23,17:30:52
39.9139716,116.4005666,0,0,39501.7325462963,2008-02-23,17:34:52
39.9140133,116.4004733,0,0,39501.7326041667,2008-02-23,17:34:57
39.9140216,116.4004349,0,0,39501.732662037,2008-02-23,17:35:02
39.9135616,116.4004216,0,0,39501.7354398148,2008-02-23,17:39:02
39.9135983,116.40046,0,0,39501.735474537,2008-02-23,17:39:05
39.9136366,116.4004616,0,0,39501.7355092593,2008-02-23,17:39:08
39.9137216,116.4003966,0,0,39501.7355671296,2008-02-23,17:39:13
39.9138199,116.4003566,0,0,39501.735625,2008-02-23,17:39:18
39.9138683,116.4003299,0,0,39501.7356828704,2008-02-23,17:39:23
39.9138483,116.4003516,0,0,39501.7357407407,2008-02-23,17:39:28
39.9138499,116.3997166,0,0,39501.7385185185,2008-02-23,17:43:28
39.9138633,116.3997516,0,0,39501.7385763889,2008-02-23,17:43:33
39.9141266,116.4016049,0,0,39501.7413541667,2008-02-23,17:47:33
39.9140616,116.40163,0,0,39501.741412037,2008-02-23,17:47:38
39.914065,116.4016433,0,0,39501.7414699074,2008-02-23,17:47:43
39.9126716,116.4000849,0,0,39501.7518981481,2008-02-23,18:02:44
39.9124383,116.4003333,0,0,39501.7519328704,2008-02-23,18:02:47
39.9122432,116.4004916,0,0,39501.7519675926,2008-02-23,18:02:50
39.9121016,116.40056,0,0,39501.7520023148,2008-02-23,18:02:53
39.9120566,116.4005716,0,0,39501.752037037,2008-02-23,18:02:56
39.9120299,116.4005083,0,0,39501.7520949074,2008-02-23,18:03:01
39.9062333,116.390085,0,0,39501.7548726852,2008-02-23,18:07:01
39.9062283,116.389915,0,0,39501.7549074074,2008-02-23,18:07:04
39.9061949,116.3897133,0,0,39501.7549421296,2008-02-23,18:07:07
39.9060533,116.3895466,0,0,39501.7549768519,2008-02-23,18:07:10
39.9058433,116.3894783,0,0,39501.7550115741,2008-02-23,18:07:13
39.9055933,116.3894649,0,0,39501.7550462963,2008-02-23,18:07:16
39.905325,116.3894733,0,0,39501.7550810185,2008-02-23,18:07:19
39.9050433,116.3894899,0,0,39501.7551157407,2008-02-23,18:07:22
39.9046616,116.3895083,0,0,39501.755162037,2008-02-23,18:07:26
39.9043666,116.3895216,0,0,39501.7551967593,2008-02-23,18:07:29
39.9040649,116.3895366,0,0,39501.7552314815,2008-02-23,18:07:32
39.9038566,116.3895516,0,0,39501.7552546296,2008-02-23,18:07:34
39.90347,116.3895633,0,0,39501.7553009259,2008-02-23,18:07:38
39.9031716,116.3895883,0,0,39501.7553356481,2008-02-23,18:07:41
39.9028966,116.3896033,0,0,39501.7553703704,2008-02-23,18:07:44
39.9026466,116.3896133,0,0,39501.7554050926,2008-02-23,18:07:47
39.9024366,116.3896183,0,0,39501.7554398148,2008-02-23,18:07:50
39.9022566,116.3896233,0,0,39501.755474537,2008-02-23,18:07:53
39.902115,116.3896216,0,0,39501.7555092593,2008-02-23,18:07:56
39.9020583,116.3896166,0,0,39501.7555439815,2008-02-23,18:07:59
39.9021116,116.3895833,0,0,39501.7556018519,2008-02-23,18:08:04
39.89239,116.3878416,0,0,39501.7583796296,2008-02-23,18:12:04
39.8923466,116.3878016,0,0,39501.7584143518,2008-02-23,18:12:07
39.89232,116.3877616,0,0,39501.7584722222,2008-02-23,18:12:12
39.88545,116.3922383,0,0,39501.76125,2008-02-23,18:16:12
39.8852649,116.3922183,0,0,39501.7613078704,2008-02-23,18:16:17
39.8850949,116.3922333,0,0,39501.7613425926,2008-02-23,18:16:20
39.8848966,116.3922249,0,0,39501.7613773148,2008-02-23,18:16:23
39.8846583,116.3922133,0,0,39501.761412037,2008-02-23,18:16:26
39.8844183,116.3922333,0,0,39501.7614467593,2008-02-23,18:16:29
39.8841633,116.392255,0,0,39501.7614814815,2008-02-23,18:16:32
39.8839016,116.39229,0,0,39501.7615162037,2008-02-23,18:16:35
39.8836533,116.3923149,0,0,39501.7615509259,2008-02-23,18:16:38
39.883405,116.3923366,0,0,39501.7615856482,2008-02-23,18:16:41
39.8831616,116.3923433,0,0,39501.7616203704,2008-02-23,18:16:44
39.8828966,116.3923483,0,0,39501.7616550926,2008-02-23,18:16:47
39.8820933,116.3924116,0,0,39501.7617708333,2008-02-23,18:16:57
39.880755,116.3924999,0,0,39501.7619907407,2008-02-23,18:17:16
39.8805966,116.3925133,0,0,39501.762025463,2008-02-23,18:17:19
39.880435,116.3925399,0,0,39501.7620601852,2008-02-23,18:17:22
39.8801416,116.3925866,0,0,39501.7621527778,2008-02-23,18:17:30
39.880195,116.392515,0,0,39501.7621875,2008-02-23,18:17:33
39.880265,116.3924749,0,0,39501.7622222222,2008-02-23,18:17:36
39.8802933,116.3924149,0,0,39501.7622800926,2008-02-23,18:17:41
39.8726516,116.3918083,0,0,39501.7650578704,2008-02-23,18:21:41
39.8727199,116.3918416,0,0,39501.7651157407,2008-02-23,18:21:46
39.8728299,116.391765,0,0,39501.7651736111,2008-02-23,18:21:51
39.8754816,116.3914749,0,0,39501.7679513889,2008-02-23,18:25:51
39.8755266,116.3913983,0,0,39501.7680092593,2008-02-23,18:25:56
39.8755133,116.3914816,0,0,39501.7680671296,2008-02-23,18:26:01
39.8755,116.3915716,0,0,39501.7681018518,2008-02-23,18:26:04
39.8754549,116.3916866,0,0,39501.7681597222,2008-02-23,18:26:09
39.8754649,116.3917266,0,0,39501.7681944444,2008-02-23,18:26:12
39.8754666,116.3917049,0,0,39501.7682291667,2008-02-23,18:26:15
39.8754582,116.3918116,0,0,39501.768287037,2008-02-23,18:26:20
39.87546,116.39187,0,0,39501.7683449074,2008-02-23,18:26:25
39.875445,116.391955,0,0,39501.7684027778,2008-02-23,18:26:30
39.8754433,116.3920966,0,0,39501.7684606481,2008-02-23,18:26:35
39.8754483,116.392165,0,0,39501.7685185185,2008-02-23,18:26:40
39.8754633,116.3922049,0,0,39501.7685763889,2008-02-23,18:26:45
39.8754533,116.3922816,0,0,39501.7686111111,2008-02-23,18:26:48
39.8754549,116.3923333,0,0,39501.7686458333,2008-02-23,18:26:51
39.8754383,116.3924583,0,0,39501.7687037037,2008-02-23,18:26:56
39.8754533,116.3925216,0,0,39501.7687384259,2008-02-23,18:26:59
39.8754499,116.3925933,0,0,39501.7687731481,2008-02-23,18:27:02
39.8754516,116.3926866,0,0,39501.7688078704,2008-02-23,18:27:05
39.875475,116.3927266,0,0,39501.7688425926,2008-02-23,18:27:08
39.87546,116.3927883,0,0,39501.768900463,2008-02-23,18:27:13
39.8754883,116.392935,0,0,39501.7689583333,2008-02-23,18:27:18
39.8755183,116.392985,0,0,39501.7689930556,2008-02-23,18:27:21
39.8755616,116.3929566,0,0,39501.7690509259,2008-02-23,18:27:26
39.8764266,116.394245,0,0,39501.7718287037,2008-02-23,18:31:26
39.8839199,116.3924316,0,0,39501.7746064815,2008-02-23,18:35:26
39.883995,116.3923999,0,0,39501.7746412037,2008-02-23,18:35:29
39.8840116,116.392355,0,0,39501.7746759259,2008-02-23,18:35:32
39.8840366,116.3923266,0,0,39501.7747106481,2008-02-23,18:35:35
39.8840616,116.39234,0,0,39501.7747685185,2008-02-23,18:35:40
39.884035,116.3924316,0,0,39501.7748263889,2008-02-23,18:35:45
39.8841649,116.3924299,0,0,39501.7748842593,2008-02-23,18:35:50
39.88426,116.3924499,0,0,39501.7749189815,2008-02-23,18:35:53
39.8843516,116.3924633,0,0,39501.7749537037,2008-02-23,18:35:56
39.8844216,116.3924933,0,0,39501.7749884259,2008-02-23,18:35:59
39.8844949,116.3924883,0,0,39501.7750231481,2008-02-23,18:36:02
39.8845483,116.3924833,0,0,39501.7750578704,2008-02-23,18:36:05
39.8845916,116.3924816,0,0,39501.7750925926,2008-02-23,18:36:08
39.8846983,116.3924966,0,0,39501.775150463,2008-02-23,18:36:13
39.8847966,116.3925066,0,0,39501.7751851852,2008-02-23,18:36:16
39.8850116,116.3925433,0,0,39501.7752430556,2008-02-23,18:36:21
39.8851899,116.3925699,0,0,39501.7752777778,2008-02-23,18:36:24
39.8854299,116.3925583,0,0,39501.7753125,2008-02-23,18:36:27
39.8856383,116.3925783,0,0,39501.7753472222,2008-02-23,18:36:30
39.8859166,116.3925366,0,0,39501.7753819444,2008-02-23,18:36:33
39.8861733,116.3925216,0,0,39501.7754166667,2008-02-23,18:36:36
39.886445,116.3925066,0,0,39501.7754513889,2008-02-23,18:36:39
39.8867,116.3925049,0,0,39501.7754861111,2008-02-23,18:36:42
39.8869699,116.3924499,0,0,39501.7755208333,2008-02-23,18:36:45
39.8872183,116.3924266,0,0,39501.7755555556,2008-02-23,18:36:48
39.88744,116.3924266,0,0,39501.7755902778,2008-02-23,18:36:51
39.8876766,116.39239,0,0,39501.775625,2008-02-23,18:36:54
39.8879083,116.3923466,0,0,39501.7756597222,2008-02-23,18:36:57
39.8881066,116.3923149,0,0,39501.7756944444,2008-02-23,18:37:00
39.8882616,116.3922983,0,0,39501.7757291667,2008-02-23,18:37:03
39.8884116,116.3922583,0,0,39501.7757638889,2008-02-23,18:37:06
39.8885066,116.3922666,0,0,39501.7757986111,2008-02-23,18:37:09
39.8885616,116.3922366,0,0,39501.7758333333,2008-02-23,18:37:12
39.8885833,116.3922099,0,0,39501.7758680556,2008-02-23,18:37:15
39.8885833,116.3922266,0,0,39501.7759259259,2008-02-23,18:37:20
39.8981766,116.3935566,0,0,39501.7787037037,2008-02-23,18:41:20
39.8982783,116.3935399,0,0,39501.7787384259,2008-02-23,18:41:23
39.8983949,116.393525,0,0,39501.7787731481,2008-02-23,18:41:26
39.8985883,116.3935349,0,0,39501.7788078704,2008-02-23,18:41:29
39.8987933,116.3935349,0,0,39501.7788425926,2008-02-23,18:41:32
39.8989916,116.393525,0,0,39501.7788773148,2008-02-23,18:41:35
39.89917,116.3935116,0,0,39501.778912037,2008-02-23,18:41:38
39.8993616,116.3935299,0,0,39501.7789467593,2008-02-23,18:41:41
39.89955,116.3935566,0,0,39501.7789814815,2008-02-23,18:41:44
39.8997066,116.3935683,0,0,39501.7790162037,2008-02-23,18:41:47
39.8998516,116.3935699,0,0,39501.7790509259,2008-02-23,18:41:50
39.8999599,116.39356,0,0,39501.7790856481,2008-02-23,18:41:53
39.9000483,116.3935499,0,0,39501.7791203704,2008-02-23,18:41:56
39.90011,116.3935466,0,0,39501.7791550926,2008-02-23,18:41:59
39.90011,116.3935466,0,0,39501.7791666667,2008-02-23,18:42:00
39.9001116,116.3935383,0,0,39501.7791898148,2008-02-23,18:42:02
39.9036583,116.3935083,0,0,39501.7819675926,2008-02-23,18:46:02
39.9037016,116.3935216,0,0,39501.782025463,2008-02-23,18:46:07
39.9038283,116.393525,0,0,39501.7820833333,2008-02-23,18:46:12
39.9038666,116.3935083,0,0,39501.7821180556,2008-02-23,18:46:15
39.9039183,116.3934699,0,0,39501.7821527778,2008-02-23,18:46:18
39.9039483,116.3934216,0,0,39501.7822106481,2008-02-23,18:46:23
39.9040099,116.3934266,0,0,39501.7822685185,2008-02-23,18:46:28
39.904075,116.3934483,0,0,39501.7823263889,2008-02-23,18:46:33
39.9041349,116.3934849,0,0,39501.7823842593,2008-02-23,18:46:38
39.9042,116.3934666,0,0,39501.7824189815,2008-02-23,18:46:41
39.9042666,116.3934566,0,0,39501.7824537037,2008-02-23,18:46:44
39.9042883,116.3934666,0,0,39501.7824884259,2008-02-23,18:46:47
39.9066266,116.3925583,0,0,39501.7852662037,2008-02-23,18:50:47
39.9066083,116.3924433,0,0,39501.7853240741,2008-02-23,18:50:52
39.9065933,116.3923433,0,0,39501.7853819444,2008-02-23,18:50:57
39.9066133,116.3922616,0,0,39501.7854398148,2008-02-23,18:51:02
39.906625,116.3921583,0,0,39501.7854976852,2008-02-23,18:51:07
39.9066349,116.3920733,0,0,39501.7855555556,2008-02-23,18:51:12
39.9066666,116.392025,0,0,39501.7855902778,2008-02-23,18:51:15
39.9066616,116.3919216,0,0,39501.7856481481,2008-02-23,18:51:20
39.90667,116.3918333,0,0,39501.7857060185,2008-02-23,18:51:25
39.9066666,116.3917466,0,0,39501.7857638889,2008-02-23,18:51:30
39.9066533,116.3916799,0,0,39501.7857986111,2008-02-23,18:51:33
39.9066333,116.3916383,0,0,39501.7858333333,2008-02-23,18:51:36
39.9066299,116.3915366,0,0,39501.7858912037,2008-02-23,18:51:41
39.9066366,116.3914783,0,0,39501.7859259259,2008-02-23,18:51:44
39.9066299,116.3914183,0,0,39501.7859837963,2008-02-23,18:51:49
39.9066499,116.3912966,0,0,39501.7860416667,2008-02-23,18:51:54
39.9066416,116.391255,0,0,39501.7860763889,2008-02-23,18:51:57
39.9066483,116.3911833,0,0,39501.7861342593,2008-02-23,18:52:02
39.9066533,116.3911,0,0,39501.7861921296,2008-02-23,18:52:07
39.9066449,116.3910283,0,0,39501.7862268519,2008-02-23,18:52:10
39.9066466,116.3909733,0,0,39501.7862615741,2008-02-23,18:52:13
39.9066566,116.3908883,0,0,39501.7863194444,2008-02-23,18:52:18
39.9066466,116.3908316,0,0,39501.7863541667,2008-02-23,18:52:21
39.9066333,116.390785,0,0,39501.7863888889,2008-02-23,18:52:24
39.9066499,116.3907016,0,0,39501.7864467593,2008-02-23,18:52:29
39.9066483,116.3906483,0,0,39501.7864814815,2008-02-23,18:52:32
39.9066299,116.39056,0,0,39501.7865393519,2008-02-23,18:52:37
39.9066599,116.3904383,0,0,39501.7865972222,2008-02-23,18:52:42
39.9066683,116.3903883,0,0,39501.7866319444,2008-02-23,18:52:45
39.9066433,116.3903266,0,0,39501.7866666667,2008-02-23,18:52:48
39.9066233,116.3902216,0,0,39501.786724537,2008-02-23,18:52:53
39.9065899,116.3901716,0,0,39501.7867592593,2008-02-23,18:52:56
39.9065783,116.3901133,0,0,39501.7867939815,2008-02-23,18:52:59
39.9065566,116.3900649,0,0,39501.7868287037,2008-02-23,18:53:02
39.9065499,116.3900216,0,0,39501.7868634259,2008-02-23,18:53:05
39.90657,116.3899316,0,0,39501.7869212963,2008-02-23,18:53:10
39.9065633,116.3898699,0,0,39501.7869560185,2008-02-23,18:53:13
39.9065649,116.3898199,0,0,39501.7869907407,2008-02-23,18:53:16
39.9065499,116.38972,0,0,39501.7870486111,2008-02-23,18:53:21
39.9065499,116.389665,0,0,39501.7870833333,2008-02-23,18:53:24
39.9065516,116.3895899,0,0,39501.7871412037,2008-02-23,18:53:29
39.9065516,116.3895049,0,0,39501.7871990741,2008-02-23,18:53:34
39.9065416,116.3894033,0,0,39501.7872569444,2008-02-23,18:53:39
39.90654,116.3893016,0,0,39501.7873148148,2008-02-23,18:53:44
39.9065333,116.3892266,0,0,39501.787349537,2008-02-23,18:53:47
39.9065316,116.3891666,0,0,39501.7873842593,2008-02-23,18:53:50
39.9065266,116.3890833,0,0,39501.7874421296,2008-02-23,18:53:55
39.9064916,116.3890033,0,0,39501.7875,2008-02-23,18:54:00
39.9064716,116.388915,0,0,39501.7875578704,2008-02-23,18:54:05
39.9065349,116.3888266,0,0,39501.7876157407,2008-02-23,18:54:10
39.9066433,116.3887299,0,0,39501.787650463,2008-02-23,18:54:13
39.9067416,116.3886766,0,0,39501.7876851852,2008-02-23,18:54:16
39.9067299,116.3887466,0,0,39501.7877199074,2008-02-23,18:54:19
39.9066133,116.388845,0,0,39501.7877546296,2008-02-23,18:54:22
39.90699,116.3897516,0,0,39501.788125,2008-02-23,18:54:54
39.9072766,116.3897249,0,0,39501.7881712963,2008-02-23,18:54:58
39.9074599,116.3896549,0,0,39501.7882060185,2008-02-23,18:55:01
39.9076016,116.3898499,0,0,39501.7882407407,2008-02-23,18:55:04
39.90741,116.3902983,0,0,39501.788275463,2008-02-23,18:55:07
39.9066433,116.3901333,0,0,39501.7883101852,2008-02-23,18:55:10
39.9062583,116.3898383,0,0,39501.7883449074,2008-02-23,18:55:13
39.9059083,116.3894033,0,0,39501.7884027778,2008-02-23,18:55:18
39.9057333,116.3892766,0,0,39501.7884375,2008-02-23,18:55:21
39.9056316,116.3892249,0,0,39501.7884722222,2008-02-23,18:55:24
39.9055849,116.3892233,0,0,39501.7885300926,2008-02-23,18:55:29
39.905545,116.3892966,0,0,39501.788587963,2008-02-23,18:55:34
39.9054716,116.3892933,0,0,39501.7886458333,2008-02-23,18:55:39
39.9053766,116.3892616,0,0,39501.7887037037,2008-02-23,18:55:44
39.9053316,116.3892583,0,0,39501.7887384259,2008-02-23,18:55:47
39.9052583,116.3892699,0,0,39501.7887962963,2008-02-23,18:55:52
39.9051733,116.3892749,0,0,39501.7888541667,2008-02-23,18:55:57
39.9051283,116.3892733,0,0,39501.7888888889,2008-02-23,18:56:00
39.9050433,116.3892383,0,0,39501.7889467593,2008-02-23,18:56:05
39.904945,116.389235,0,0,39501.7890046296,2008-02-23,18:56:10
39.9048983,116.38925,0,0,39501.7890393519,2008-02-23,18:56:13
39.9048283,116.3892616,0,0,39501.7890972222,2008-02-23,18:56:18
39.9047533,116.3892633,0,0,39501.7891550926,2008-02-23,18:56:23
39.9046783,116.3892466,0,0,39501.789212963,2008-02-23,18:56:28
39.9045966,116.3892333,0,0,39501.7892708333,2008-02-23,18:56:33
39.904525,116.38923,0,0,39501.7893287037,2008-02-23,18:56:38
39.9044616,116.38925,0,0,39501.7893865741,2008-02-23,18:56:43
39.9044166,116.3893,0,0,39501.7894444444,2008-02-23,18:56:48
39.9043199,116.3892899,0,0,39501.7895023148,2008-02-23,18:56:53
39.9042749,116.3893083,0,0,39501.789537037,2008-02-23,18:56:56
39.9042516,116.3893066,0,0,39501.7895949074,2008-02-23,18:57:01
39.9041766,116.3893083,0,0,39501.7896527778,2008-02-23,18:57:06
39.9041283,116.3893083,0,0,39501.7896875,2008-02-23,18:57:09
39.9040533,116.3893066,0,0,39501.7897453704,2008-02-23,18:57:14
39.9040183,116.3893399,0,0,39501.7897800926,2008-02-23,18:57:17
39.9039533,116.3893216,0,0,39501.789837963,2008-02-23,18:57:22
39.90385,116.3893016,0,0,39501.7898958333,2008-02-23,18:57:27
39.9037883,116.3892766,0,0,39501.7899305556,2008-02-23,18:57:30
39.9037232,116.3892966,0,0,39501.7899884259,2008-02-23,18:57:35
39.903685,116.3892949,0,0,39501.7900231481,2008-02-23,18:57:38
39.9036266,116.3892966,0,0,39501.7900810185,2008-02-23,18:57:43
39.9035833,116.3893,0,0,39501.7901157407,2008-02-23,18:57:46
39.9035099,116.3892816,0,0,39501.7901736111,2008-02-23,18:57:51
39.9034333,116.3893066,0,0,39501.7902314815,2008-02-23,18:57:56
39.9033583,116.3893249,0,0,39501.7902893518,2008-02-23,18:58:01
39.9032616,116.3892983,0,0,39501.7903472222,2008-02-23,18:58:06
39.9032133,116.3892766,0,0,39501.7903819444,2008-02-23,18:58:09
39.9031533,116.3892716,0,0,39501.7904166667,2008-02-23,18:58:12
39.9030883,116.3892716,0,0,39501.790474537,2008-02-23,18:58:17
39.9030749,116.3892833,0,0,39501.7905092593,2008-02-23,18:58:20
39.9030483,116.389335,0,0,39501.7905671296,2008-02-23,18:58:25
39.9029116,116.3892749,0,0,39501.790625,2008-02-23,18:58:30
39.9028649,116.3892799,0,0,39501.7906597222,2008-02-23,18:58:33
39.9028116,116.3893133,0,0,39501.7907175926,2008-02-23,18:58:38
39.9027282,116.3892833,0,0,39501.790775463,2008-02-23,18:58:43
39.9026666,116.3893,0,0,39501.7908333333,2008-02-23,18:58:48
39.902605,116.3892933,0,0,39501.7908912037,2008-02-23,18:58:53
39.9024983,116.3892949,0,0,39501.7909490741,2008-02-23,18:58:58
39.9024666,116.3893399,0,0,39501.7909837963,2008-02-23,18:59:01
39.9024033,116.3893316,0,0,39501.7910416667,2008-02-23,18:59:06
39.9023633,116.3893333,0,0,39501.7910763889,2008-02-23,18:59:09
39.90231,116.3893633,0,0,39501.7911342593,2008-02-23,18:59:14
39.9022466,116.3893566,0,0,39501.7911921296,2008-02-23,18:59:19
39.9021816,116.3893483,0,0,39501.7912268518,2008-02-23,18:59:22
39.9021433,116.3893533,0,0,39501.7912615741,2008-02-23,18:59:25
39.9020816,116.3893416,0,0,39501.7913194444,2008-02-23,18:59:30
39.9020316,116.3893683,0,0,39501.7913773148,2008-02-23,18:59:35
39.9019583,116.3893683,0,0,39501.7914351852,2008-02-23,18:59:40
39.9018783,116.3893466,0,0,39501.7914930556,2008-02-23,18:59:45
39.90186,116.3893716,0,0,39501.7915509259,2008-02-23,18:59:50
39.9017983,116.389335,0,0,39501.7916087963,2008-02-23,18:59:55
39.8990466,116.3893499,0,0,39501.7943865741,2008-02-23,19:03:55
39.8990316,116.3893449,0,0,39501.7944444444,2008-02-23,19:04:00
39.899,116.3893499,0,0,39501.7945023148,2008-02-23,19:04:05
39.8990399,116.3893099,0,0,39501.7945717593,2008-02-23,19:04:11
39.897825,116.3893333,0,0,39501.797349537,2008-02-23,19:08:11
39.8990583,116.387745,0,0,39501.8001273148,2008-02-23,19:12:11
39.8990583,116.387745,0,0,39501.800162037,2008-02-23,19:12:14
39.8990499,116.3877383,0,0,39501.8001851852,2008-02-23,19:12:16
39.8992133,116.38408,0,0,39501.802962963,2008-02-23,19:16:16
39.8992233,116.3840499,0,0,39501.8029976852,2008-02-23,19:16:19
39.8992066,116.3839666,0,0,39501.8030555556,2008-02-23,19:16:24
39.8992066,116.3838566,0,0,39501.8031134259,2008-02-23,19:16:29
39.8992266,116.383785,0,0,39501.8031712963,2008-02-23,19:16:34
39.8992033,116.3837099,0,0,39501.8032291667,2008-02-23,19:16:39
39.8991533,116.3836383,0,0,39501.803287037,2008-02-23,19:16:44
39.8991133,116.3835816,0,0,39501.8033449074,2008-02-23,19:16:49
39.8990783,116.3834999,0,0,39501.8034027778,2008-02-23,19:16:54
39.8990899,116.38352,0,0,39501.8034606481,2008-02-23,19:16:59
39.8990099,116.3833366,0,0,39501.8062384259,2008-02-23,19:20:59
39.8990949,116.3821483,0,0,39501.8090162037,2008-02-23,19:24:59
39.8990816,116.3820333,0,0,39501.8090740741,2008-02-23,19:25:04
39.8990483,116.3819366,0,0,39501.8091319444,2008-02-23,19:25:09
39.8990266,116.3818616,0,0,39501.8091898148,2008-02-23,19:25:14
39.8990083,116.3818166,0,0,39501.8092476852,2008-02-23,19:25:19
39.8989933,116.3817116,0,0,39501.8093055556,2008-02-23,19:25:24
39.898975,116.3816016,0,0,39501.8093634259,2008-02-23,19:25:29
39.8989666,116.3814849,0,0,39501.8094212963,2008-02-23,19:25:34
39.898985,116.3813866,0,0,39501.8094791667,2008-02-23,19:25:39
39.8989933,116.3813016,0,0,39501.809537037,2008-02-23,19:25:44
39.899005,116.3812066,0,0,39501.8095949074,2008-02-23,19:25:49
39.8990066,116.3811533,0,0,39501.8096296296,2008-02-23,19:25:52
39.899,116.3810483,0,0,39501.8096875,2008-02-23,19:25:57
39.8989833,116.3809316,0,0,39501.8097453704,2008-02-23,19:26:02
39.8989699,116.3808233,0,0,39501.8098032407,2008-02-23,19:26:07
39.8989683,116.3807233,0,0,39501.8098611111,2008-02-23,19:26:12
39.8989666,116.3806683,0,0,39501.8098958333,2008-02-23,19:26:15
39.8989366,116.3805666,0,0,39501.8099537037,2008-02-23,19:26:20
39.8989333,116.3804749,0,0,39501.8100115741,2008-02-23,19:26:25
39.8989566,116.3803816,0,0,39501.8100694444,2008-02-23,19:26:30
39.8990266,116.3802833,0,0,39501.8101273148,2008-02-23,19:26:35
39.8989966,116.380205,0,0,39501.8101851852,2008-02-23,19:26:40
39.8989983,116.3800916,0,0,39501.8102430556,2008-02-23,19:26:45
39.8989883,116.3800216,0,0,39501.8103009259,2008-02-23,19:26:50
39.8989649,116.3798683,0,0,39501.8103587963,2008-02-23,19:26:55
39.8988983,116.3798249,0,0,39501.8103935185,2008-02-23,19:26:58
39.8988816,116.3797933,0,0,39501.8104282407,2008-02-23,19:27:01
39.8988733,116.3797316,0,0,39501.810462963,2008-02-23,19:27:04
39.8989366,116.3796433,0,0,39501.8105208333,2008-02-23,19:27:09
39.8989566,116.3795683,0,0,39501.8105787037,2008-02-23,19:27:14
39.8989183,116.379455,0,0,39501.8106365741,2008-02-23,19:27:19
39.89889,116.3794766,0,0,39501.8106712963,2008-02-23,19:27:22
39.8988633,116.3794416,0,0,39501.8107291667,2008-02-23,19:27:27
39.8988466,116.379385,0,0,39501.810787037,2008-02-23,19:27:32
39.8985299,116.37113,0,0,39501.8135648148,2008-02-23,19:31:32
39.8985299,116.37113,0,0,39501.813599537,2008-02-23,19:31:35
39.8985266,116.3711233,0,0,39501.8136226852,2008-02-23,19:31:37
39.898525,116.3709766,0,0,39501.8136574074,2008-02-23,19:31:40
39.8985183,116.3707116,0,0,39501.8136921296,2008-02-23,19:31:43
39.8985083,116.3703583,0,0,39501.8137268518,2008-02-23,19:31:46
39.8984883,116.3699366,0,0,39501.8137615741,2008-02-23,19:31:49
39.8984633,116.3694983,0,0,39501.8137962963,2008-02-23,19:31:52
39.8984716,116.3691516,0,0,39501.8138310185,2008-02-23,19:31:55
39.8984433,116.3689066,0,0,39501.8138657407,2008-02-23,19:31:58
39.89843,116.3687866,0,0,39501.813900463,2008-02-23,19:32:01
39.8984233,116.3687633,0,0,39501.8139351852,2008-02-23,19:32:04
39.9013316,116.3507466,0,0,39501.816712963,2008-02-23,19:36:04
39.9016699,116.3507299,0,0,39501.8167476852,2008-02-23,19:36:07
39.9020016,116.3506883,0,0,39501.8167824074,2008-02-23,19:36:10
39.9022433,116.3506666,0,0,39501.8168171296,2008-02-23,19:36:13
39.9023849,116.3506566,0,0,39501.8168518519,2008-02-23,19:36:16
39.9023516,116.3505966,0,0,39501.8168865741,2008-02-23,19:36:19
39.9272866,116.3499183,0,0,39501.8196643519,2008-02-23,19:40:19
39.9277199,116.3499266,0,0,39501.8196990741,2008-02-23,19:40:22
39.9281666,116.3499166,0,0,39501.8197337963,2008-02-23,19:40:25
39.9286349,116.3499199,0,0,39501.8197685185,2008-02-23,19:40:28
39.9290716,116.3498666,0,0,39501.8198032407,2008-02-23,19:40:31
39.9294933,116.3498716,0,0,39501.819837963,2008-02-23,19:40:34
39.9298783,116.3498749,0,0,39501.8198726852,2008-02-23,19:40:37
39.9302366,116.3498866,0,0,39501.8199074074,2008-02-23,19:40:40
39.9305433,116.3498316,0,0,39501.8199421296,2008-02-23,19:40:43
39.9308683,116.3497816,0,0,39501.8199768519,2008-02-23,19:40:46
39.93123,116.3497533,0,0,39501.8200115741,2008-02-23,19:40:49
39.9315616,116.3497433,0,0,39501.8200462963,2008-02-23,19:40:52
39.9318933,116.3497366,0,0,39501.8200810185,2008-02-23,19:40:55
39.9322083,116.349725,0,0,39501.8201157407,2008-02-23,19:40:58
39.9325366,116.3497016,0,0,39501.820150463,2008-02-23,19:41:01
39.9329633,116.3496999,0,0,39501.8201967593,2008-02-23,19:41:05
39.9333283,116.34969,0,0,39501.8202314815,2008-02-23,19:41:08
39.933685,116.3496416,0,0,39501.8202662037,2008-02-23,19:41:11
39.93402,116.349655,0,0,39501.8203009259,2008-02-23,19:41:14
39.9342549,116.3496766,0,0,39501.8203356481,2008-02-23,19:41:17
39.9344266,116.3498383,0,0,39501.8203703704,2008-02-23,19:41:20
39.9349583,116.3497899,0,0,39501.8206481481,2008-02-23,19:41:44
39.9360883,116.3496566,0,0,39501.8234259259,2008-02-23,19:45:44
39.9361383,116.3496499,0,0,39501.8234837963,2008-02-23,19:45:49
39.9362033,116.3496733,0,0,39501.8235416667,2008-02-23,19:45:54
39.9362999,116.3497166,0,0,39501.823599537,2008-02-23,19:45:59
39.9363566,116.3497533,0,0,39501.8236574074,2008-02-23,19:46:04
39.936415,116.3497649,0,0,39501.8237152778,2008-02-23,19:46:09
39.9364616,116.3498033,0,0,39501.8237731481,2008-02-23,19:46:14
39.9365399,116.3498233,0,0,39501.8238310185,2008-02-23,19:46:19
39.9365816,116.3498566,0,0,39501.8238657407,2008-02-23,19:46:22
39.9366216,116.3498949,0,0,39501.8239236111,2008-02-23,19:46:27
39.9366766,116.3499249,0,0,39501.8239814815,2008-02-23,19:46:32
39.9367499,116.3499299,0,0,39501.8240393519,2008-02-23,19:46:37
39.9368199,116.3499266,0,0,39501.8240972222,2008-02-23,19:46:42
39.9368833,116.3499216,0,0,39501.8241319444,2008-02-23,19:46:45
39.9369383,116.3499183,0,0,39501.8241666667,2008-02-23,19:46:48
39.9369766,116.3499233,0,0,39501.8242013889,2008-02-23,19:46:51
39.93706,116.3498983,0,0,39501.8242592593,2008-02-23,19:46:56
39.9371399,116.3498633,0,0,39501.8243171296,2008-02-23,19:47:01
39.9371566,116.34983,0,0,39501.824375,2008-02-23,19:47:06
39.9615199,116.3486366,0,0,39501.8271527778,2008-02-23,19:51:06
39.9631433,116.3485616,0,0,39501.8272685185,2008-02-23,19:51:16
39.9646216,116.3485149,0,0,39501.8273842593,2008-02-23,19:51:26
39.9650566,116.3484899,0,0,39501.8274189815,2008-02-23,19:51:29
39.96548,116.348465,0,0,39501.8274537037,2008-02-23,19:51:32
39.9658916,116.34843,0,0,39501.8274884259,2008-02-23,19:51:35
39.9663233,116.3484016,0,0,39501.8275231481,2008-02-23,19:51:38
39.9667783,116.3483683,0,0,39501.8275578704,2008-02-23,19:51:41
39.9682716,116.3483166,0,0,39501.8276736111,2008-02-23,19:51:51
39.9698716,116.3482733,0,0,39501.8277893519,2008-02-23,19:52:01
39.971355,116.3482066,0,0,39501.8279050926,2008-02-23,19:52:11
39.9717683,116.3481833,0,0,39501.8279398148,2008-02-23,19:52:14
39.97218,116.3481583,0,0,39501.827974537,2008-02-23,19:52:17
39.9725916,116.3481399,0,0,39501.8280092593,2008-02-23,19:52:20
39.9730033,116.3481183,0,0,39501.8280439815,2008-02-23,19:52:23
39.9734116,116.348115,0,0,39501.8280787037,2008-02-23,19:52:26
39.9738249,116.3481083,0,0,39501.8281134259,2008-02-23,19:52:29
39.9742166,116.3481,0,0,39501.8281481481,2008-02-23,19:52:32
39.9745516,116.3480899,0,0,39501.8281828704,2008-02-23,19:52:35
39.9747566,116.348085,0,0,39501.8282175926,2008-02-23,19:52:38
39.9748566,116.348085,0,0,39501.8282523148,2008-02-23,19:52:41
39.9748799,116.348085,0,0,39501.828287037,2008-02-23,19:52:44
39.9755466,116.3335766,0,0,39501.8315162037,2008-02-23,19:57:23
39.9756616,116.3336666,0,0,39501.8315625,2008-02-23,19:57:27
39.97574,116.3336899,0,0,39501.8315972222,2008-02-23,19:57:30
39.9757833,116.3336883,0,0,39501.8316319444,2008-02-23,19:57:33
39.9757716,116.3336483,0,0,39501.8316666667,2008-02-23,19:57:36
39.9755916,116.3335149,0,0,39501.831724537,2008-02-23,19:57:41
39.9754133,116.3332783,0,0,39501.8317824074,2008-02-23,19:57:46
39.9755283,116.3333516,0,0,39501.8318402778,2008-02-23,19:57:51
39.9753883,116.3332233,0,0,39501.8318981482,2008-02-23,19:57:56
39.9752149,116.3332916,0,0,39501.8319560185,2008-02-23,19:58:01
39.9753583,116.3333516,0,0,39501.8320138889,2008-02-23,19:58:06
39.9753849,116.33333,0,0,39501.8320717593,2008-02-23,19:58:11
39.9754249,116.3332816,0,0,39501.8321296296,2008-02-23,19:58:16
39.9754383,116.3332299,0,0,39501.8321875,2008-02-23,19:58:21
39.975415,116.3331116,0,0,39501.8322453704,2008-02-23,19:58:26
39.9753866,116.3329933,0,0,39501.8323032407,2008-02-23,19:58:31
39.97539,116.3328483,0,0,39501.8323611111,2008-02-23,19:58:36
39.9754066,116.3328166,0,0,39501.8323958333,2008-02-23,19:58:39
39.9753783,116.3327116,0,0,39501.8324537037,2008-02-23,19:58:44
39.97536,116.3326266,0,0,39501.8325115741,2008-02-23,19:58:49
39.9753483,116.3324916,0,0,39501.8325694444,2008-02-23,19:58:54
39.9753466,116.3323916,0,0,39501.8326273148,2008-02-23,19:58:59
39.9753416,116.332335,0,0,39501.8326851852,2008-02-23,19:59:04
39.9753566,116.3322449,0,0,39501.8327430556,2008-02-23,19:59:09
39.9753866,116.3321533,0,0,39501.8328009259,2008-02-23,19:59:14
39.9753633,116.3320266,0,0,39501.8328587963,2008-02-23,19:59:19
39.9753616,116.3319616,0,0,39501.8329166667,2008-02-23,19:59:24
39.9754083,116.3318833,0,0,39501.832974537,2008-02-23,19:59:29
39.97547,116.3318699,0,0,39501.8330324074,2008-02-23,19:59:34
39.9755316,116.3318333,0,0,39501.8330902778,2008-02-23,19:59:39
39.9756199,116.3317849,0,0,39501.8331481481,2008-02-23,19:59:44
39.9757333,116.3317483,0,0,39501.8332060185,2008-02-23,19:59:49
39.9758066,116.3317066,0,0,39501.8332638889,2008-02-23,19:59:54
39.9758416,116.3316649,0,0,39501.8333333333,2008-02-23,20:00:00
