# Supplementary material for: Research on differential privacy protection method based on user tendency
Source: PLoS One. 2023 Oct 26;18(10):e0288823. doi: 10.1371/journal.pone.0288823 (PMC10602288; doi:10.1371/journal.pone.0288823)
Supplement: S4 Data — (ZIP) [file pone.0288823.s004.zip › Data 5-4/112/Trajectory/20080225124250.plt]

Geolife trajectory
WGS 84
Altitude is in Feet
Reserved 3
0,2,255,My Track,0,0,2,8421376
0
39.9762466,116.3307633,0,0,39503.5297453704,2008-02-25,12:42:50
39.9762399,116.3307583,0,0,39503.5297569444,2008-02-25,12:42:51
39.97564,116.3317716,0,0,39503.5325347222,2008-02-25,12:46:51
39.9756533,116.331795,0,0,39503.5325925926,2008-02-25,12:46:56
39.9765833,116.3315666,0,0,39503.5353703704,2008-02-25,12:50:56
39.9766566,116.331655,0,0,39503.5354282407,2008-02-25,12:51:01
39.9766366,116.3316766,0,0,39503.535462963,2008-02-25,12:51:04
39.9766016,116.3317516,0,0,39503.5355208333,2008-02-25,12:51:09
39.9765866,116.3317999,0,0,39503.5355787037,2008-02-25,12:51:14
39.9765816,116.3318499,0,0,39503.5356365741,2008-02-25,12:51:19
39.9765733,116.3318816,0,0,39503.5356944444,2008-02-25,12:51:24
39.9765899,116.3318749,0,0,39503.5357523148,2008-02-25,12:51:29
39.9765899,116.3318749,0,0,39503.535787037,2008-02-25,12:51:32
39.9765883,116.3318733,0,0,39503.5358101852,2008-02-25,12:51:34
39.9765749,116.3319016,0,0,39503.5358680556,2008-02-25,12:51:39
39.9772,116.3318533,0,0,39503.5386458333,2008-02-25,12:55:39
39.9752666,116.3319466,0,0,39503.5414236111,2008-02-25,12:59:39
39.9752399,116.332005,0,0,39503.5414814815,2008-02-25,12:59:44
39.9752399,116.3320833,0,0,39503.5415393518,2008-02-25,12:59:49
39.975205,116.3321416,0,0,39503.5415972222,2008-02-25,12:59:54
39.9751316,116.3322266,0,0,39503.5416550926,2008-02-25,12:59:59
39.9750483,116.3323099,0,0,39503.541712963,2008-02-25,13:00:04
39.9749983,116.3323783,0,0,39503.5417708333,2008-02-25,13:00:09
39.9749616,116.3324349,0,0,39503.5418287037,2008-02-25,13:00:14
39.9748899,116.3324966,0,0,39503.5418865741,2008-02-25,13:00:19
39.9749683,116.3325433,0,0,39503.5419444444,2008-02-25,13:00:24
39.9750166,116.3325999,0,0,39503.5420023148,2008-02-25,13:00:29
39.975055,116.332665,0,0,39503.5420601852,2008-02-25,13:00:34
39.9751016,116.3327233,0,0,39503.5421180556,2008-02-25,13:00:39
39.9751166,116.3327799,0,0,39503.5421759259,2008-02-25,13:00:44
39.9750849,116.33284,0,0,39503.5422337963,2008-02-25,13:00:49
39.975055,116.3329033,0,0,39503.5422916667,2008-02-25,13:00:54
39.9751466,116.3330333,0,0,39503.542349537,2008-02-25,13:00:59
39.9751766,116.3330599,0,0,39503.5424074074,2008-02-25,13:01:04
39.9749183,116.3357333,0,0,39503.5451851852,2008-02-25,13:05:04
39.9749383,116.3358049,0,0,39503.5452430556,2008-02-25,13:05:09
39.9749366,116.3358816,0,0,39503.5453009259,2008-02-25,13:05:14
39.9748933,116.3359549,0,0,39503.5453587963,2008-02-25,13:05:19
39.9749433,116.3360149,0,0,39503.5454166667,2008-02-25,13:05:24
39.9749049,116.3360599,0,0,39503.545474537,2008-02-25,13:05:29
39.9747816,116.3361549,0,0,39503.5455324074,2008-02-25,13:05:34
39.9748649,116.3362233,0,0,39503.5455902778,2008-02-25,13:05:39
39.9749033,116.3362916,0,0,39503.5456481481,2008-02-25,13:05:44
39.9749983,116.33635,0,0,39503.5457060185,2008-02-25,13:05:49
39.97501,116.3364166,0,0,39503.5457638889,2008-02-25,13:05:54
39.9750216,116.3364516,0,0,39503.5458217593,2008-02-25,13:05:59
39.9750366,116.3364949,0,0,39503.5458796296,2008-02-25,13:06:04
39.9750483,116.3365416,0,0,39503.5459375,2008-02-25,13:06:09
39.9750933,116.3365983,0,0,39503.5459953704,2008-02-25,13:06:14
39.9751516,116.3366599,0,0,39503.5460532407,2008-02-25,13:06:19
39.9751633,116.336715,0,0,39503.5461111111,2008-02-25,13:06:24
39.9751699,116.3368099,0,0,39503.5461689815,2008-02-25,13:06:29
39.9751866,116.3369133,0,0,39503.5462268519,2008-02-25,13:06:34
39.9751583,116.336995,0,0,39503.5462847222,2008-02-25,13:06:39
39.9751699,116.3370749,0,0,39503.5463425926,2008-02-25,13:06:44
39.9751466,116.33712,0,0,39503.546400463,2008-02-25,13:06:49
39.9781516,116.3304166,0,0,39503.5672106481,2008-02-25,13:36:47
39.9776116,116.333715,0,0,39503.5672453704,2008-02-25,13:36:50
39.9764066,116.3354316,0,0,39503.5672800926,2008-02-25,13:36:53
39.9762083,116.3357149,0,0,39503.5673148148,2008-02-25,13:36:56
39.9761866,116.3357366,0,0,39503.567349537,2008-02-25,13:36:59
39.9752533,116.3364299,0,0,39503.5701388889,2008-02-25,13:41:00
39.9752433,116.3363649,0,0,39503.5701736111,2008-02-25,13:41:03
39.9752083,116.3363,0,0,39503.5702314815,2008-02-25,13:41:08
39.9752083,116.3363,0,0,39503.5702662037,2008-02-25,13:41:11
39.9752133,116.3363016,0,0,39503.5702893519,2008-02-25,13:41:13
39.9753516,116.3340816,0,0,39503.5730671296,2008-02-25,13:45:13
39.9754533,116.3318816,0,0,39503.5758449074,2008-02-25,13:49:13
39.9755233,116.3318216,0,0,39503.5759027778,2008-02-25,13:49:18
39.9755716,116.3317416,0,0,39503.5759606481,2008-02-25,13:49:23
39.9756116,116.3316399,0,0,39503.5760185185,2008-02-25,13:49:28
39.97568,116.3315816,0,0,39503.5760763889,2008-02-25,13:49:33
39.9757316,116.3316016,0,0,39503.5761342593,2008-02-25,13:49:38
39.9757616,116.3316383,0,0,39503.5761921296,2008-02-25,13:49:43
39.9757316,116.3316399,0,0,39503.57625,2008-02-25,13:49:48
39.97647,116.3305499,0,0,39503.6865393519,2008-02-25,16:28:37
39.9765599,116.3306833,0,0,39503.6893171296,2008-02-25,16:32:37
39.9765599,116.3306833,0,0,39503.6920717593,2008-02-25,16:36:35
39.9765633,116.3306899,0,0,39503.6920949074,2008-02-25,16:36:37
39.9766716,116.33029,0,0,39503.6948726852,2008-02-25,16:40:37
39.9764066,116.3308299,0,0,39503.6977546296,2008-02-25,16:44:46
39.97619,116.33057,0,0,39503.6978125,2008-02-25,16:44:51
39.9763483,116.3304766,0,0,39503.6978703704,2008-02-25,16:44:56
39.9763799,116.3304599,0,0,39503.7006481481,2008-02-25,16:48:56
39.9763799,116.3304599,0,0,39503.7034027778,2008-02-25,16:52:54
39.9763799,116.3304599,0,0,39503.7034259259,2008-02-25,16:52:56
39.9763883,116.3304883,0,0,39503.7062037037,2008-02-25,16:56:56
39.9763883,116.3304883,0,0,39503.7089583333,2008-02-25,17:00:54
39.9763966,116.3304933,0,0,39503.7089814815,2008-02-25,17:00:56
39.9764466,116.33045,0,0,39503.7117592593,2008-02-25,17:04:56
39.9764283,116.3304316,0,0,39503.714537037,2008-02-25,17:08:56
39.9764616,116.3303466,0,0,39503.7173148148,2008-02-25,17:12:56
39.9764349,116.3302866,0,0,39503.7200925926,2008-02-25,17:16:56
39.9759716,116.3365883,0,0,39503.8036342593,2008-02-25,19:17:14
39.9759233,116.336645,0,0,39503.8037384259,2008-02-25,19:17:23
39.97588,116.3367716,0,0,39503.8037962963,2008-02-25,19:17:28
39.97592,116.3367733,0,0,39503.8038541667,2008-02-25,19:17:33
39.9754649,116.3351133,0,0,39503.8066319444,2008-02-25,19:21:33
39.9754366,116.3350616,0,0,39503.8066898148,2008-02-25,19:21:38
39.9754533,116.3350166,0,0,39503.8067476852,2008-02-25,19:21:43
39.9755099,116.3349533,0,0,39503.8068055556,2008-02-25,19:21:48
39.9754733,116.3348666,0,0,39503.8068634259,2008-02-25,19:21:53
39.975445,116.3347933,0,0,39503.8069212963,2008-02-25,19:21:58
39.9754033,116.3347416,0,0,39503.8069791667,2008-02-25,19:22:03
39.9754033,116.3346666,0,0,39503.807037037,2008-02-25,19:22:08
39.9753966,116.3346316,0,0,39503.8070949074,2008-02-25,19:22:13
39.9753016,116.3319783,0,0,39503.8098726852,2008-02-25,19:26:13
39.9753083,116.3319116,0,0,39503.8099305556,2008-02-25,19:26:18
39.9753149,116.3318416,0,0,39503.8099884259,2008-02-25,19:26:23
39.9753283,116.3318033,0,0,39503.8100462963,2008-02-25,19:26:28
39.9753549,116.3317533,0,0,39503.8101041667,2008-02-25,19:26:33
39.9753433,116.3316883,0,0,39503.810162037,2008-02-25,19:26:38
39.9753383,116.3316116,0,0,39503.8102199074,2008-02-25,19:26:43
39.9753366,116.3315566,0,0,39503.8102777778,2008-02-25,19:26:48
39.9753633,116.331515,0,0,39503.8103356481,2008-02-25,19:26:53
39.9753683,116.3314699,0,0,39503.8103935185,2008-02-25,19:26:58
39.9753616,116.3313849,0,0,39503.8104513889,2008-02-25,19:27:03
39.9753633,116.3313149,0,0,39503.8105092593,2008-02-25,19:27:08
39.9753583,116.3312483,0,0,39503.8105671296,2008-02-25,19:27:13
39.9753249,116.3311966,0,0,39503.810625,2008-02-25,19:27:18
39.9753466,116.3311416,0,0,39503.8106828704,2008-02-25,19:27:23
39.9753649,116.3310866,0,0,39503.8107407407,2008-02-25,19:27:28
39.9753983,116.331025,0,0,39503.8107986111,2008-02-25,19:27:33
39.9753833,116.3309633,0,0,39503.8108564815,2008-02-25,19:27:38
39.9753699,116.3309133,0,0,39503.8109143519,2008-02-25,19:27:43
39.9753883,116.3308483,0,0,39503.8109722222,2008-02-25,19:27:48
39.97539,116.3308316,0,0,39503.8110300926,2008-02-25,19:27:53
39.9757016,116.331705,0,0,39503.9631134259,2008-02-25,23:06:53
39.9758733,116.3316433,0,0,39503.9631481481,2008-02-25,23:06:56
39.9759149,116.3316649,0,0,39503.9631828704,2008-02-25,23:06:59
39.9759849,116.3317133,0,0,39503.9632407407,2008-02-25,23:07:04
39.9759816,116.3317649,0,0,39503.963275463,2008-02-25,23:07:07
39.9761166,116.3317149,0,0,39503.9633333333,2008-02-25,23:07:12
39.9762199,116.3316933,0,0,39503.9633912037,2008-02-25,23:07:17
39.97619,116.3317416,0,0,39503.9634259259,2008-02-25,23:07:20
39.9761583,116.3317366,0,0,39503.9634837963,2008-02-25,23:07:25
39.9783866,116.3319283,0,0,39503.9662615741,2008-02-25,23:11:25
39.978445,116.3318699,0,0,39503.9663194444,2008-02-25,23:11:30
39.9785166,116.3317633,0,0,39503.966400463,2008-02-25,23:11:37
