# Supplementary material for: Research on differential privacy protection method based on user tendency
Source: PLoS One. 2023 Oct 26;18(10):e0288823. doi: 10.1371/journal.pone.0288823 (PMC10602288; doi:10.1371/journal.pone.0288823)
Supplement: S4 Data — (ZIP) [file pone.0288823.s004.zip › Data 5-4/112/Trajectory/20080226175517.plt]

Geolife trajectory
WGS 84
Altitude is in Feet
Reserved 3
0,2,255,My Track,0,0,2,8421376
0
39.9774949,116.3275466,0,0,39504.746724537,2008-02-26,17:55:17
39.9775033,116.32755,0,0,39504.7467361111,2008-02-26,17:55:18
39.97717,116.3276333,0,0,39504.7495138889,2008-02-26,17:59:18
39.9771416,116.3276299,0,0,39504.7495717593,2008-02-26,17:59:23
39.9774583,116.3274366,0,0,39504.752349537,2008-02-26,18:03:23
39.9770683,116.3276883,0,0,39504.7551273148,2008-02-26,18:07:23
39.9774699,116.32701,0,0,39504.7579166667,2008-02-26,18:11:24
39.977395,116.3270066,0,0,39504.7606944444,2008-02-26,18:15:24
39.9839766,116.3273466,0,0,39504.7634722222,2008-02-26,18:19:24
39.9897283,116.3268466,0,0,39504.76625,2008-02-26,18:23:24
39.9903199,116.3265866,0,0,39504.7690277778,2008-02-26,18:27:24
39.9903599,116.3265866,0,0,39504.7690856481,2008-02-26,18:27:29
39.9903349,116.3266033,0,0,39504.7691435185,2008-02-26,18:27:34
39.9910049,116.3267716,0,0,39504.7719212963,2008-02-26,18:31:34
39.9911016,116.3267633,0,0,39504.7719560185,2008-02-26,18:31:37
39.9912483,116.3267566,0,0,39504.7719907407,2008-02-26,18:31:40
39.9914183,116.3267316,0,0,39504.772025463,2008-02-26,18:31:43
39.99163,116.3267049,0,0,39504.7720601852,2008-02-26,18:31:46
39.99198,116.3266533,0,0,39504.7720949074,2008-02-26,18:31:49
39.9923399,116.3266216,0,0,39504.7721296296,2008-02-26,18:31:52
39.9927233,116.3266116,0,0,39504.7721643519,2008-02-26,18:31:55
39.993105,116.3265999,0,0,39504.7721990741,2008-02-26,18:31:58
39.9934699,116.3265833,0,0,39504.7722337963,2008-02-26,18:32:01
39.9937633,116.3265766,0,0,39504.7722685185,2008-02-26,18:32:04
39.9939883,116.326575,0,0,39504.7723032407,2008-02-26,18:32:07
39.9941199,116.3265983,0,0,39504.772337963,2008-02-26,18:32:10
39.9941733,116.3266166,0,0,39504.7723726852,2008-02-26,18:32:13
39.9942083,116.3266433,0,0,39504.7724074074,2008-02-26,18:32:16
39.9942683,116.3266849,0,0,39504.7724421296,2008-02-26,18:32:19
39.9943399,116.3267216,0,0,39504.7724768519,2008-02-26,18:32:22
39.9944149,116.32673,0,0,39504.7725115741,2008-02-26,18:32:25
39.9944683,116.32673,0,0,39504.7725462963,2008-02-26,18:32:28
39.9944916,116.3267266,0,0,39504.7725810185,2008-02-26,18:32:31
39.9945249,116.3267099,0,0,39504.7726388889,2008-02-26,18:32:36
39.9945416,116.3266883,0,0,39504.7726967593,2008-02-26,18:32:41
39.9956466,116.32673,0,0,39504.775474537,2008-02-26,18:36:41
39.9956849,116.3267166,0,0,39504.7755092593,2008-02-26,18:36:44
39.9957283,116.3266483,0,0,39504.7755671296,2008-02-26,18:36:49
39.9957749,116.3265999,0,0,39504.775625,2008-02-26,18:36:54
39.9958316,116.3265699,0,0,39504.7756828704,2008-02-26,18:36:59
39.9958949,116.3265416,0,0,39504.7757407407,2008-02-26,18:37:04
39.995935,116.3264666,0,0,39504.7757986111,2008-02-26,18:37:09
39.9959916,116.3264483,0,0,39504.7758564815,2008-02-26,18:37:14
39.9960966,116.3265683,0,0,39504.7759143518,2008-02-26,18:37:19
39.9961499,116.3266116,0,0,39504.7759722222,2008-02-26,18:37:24
39.9961916,116.3266316,0,0,39504.7760300926,2008-02-26,18:37:29
39.99914,116.3265983,0,0,39504.7788078704,2008-02-26,18:41:29
39.9992083,116.3265666,0,0,39504.7788657407,2008-02-26,18:41:34
39.999265,116.3265433,0,0,39504.7789236111,2008-02-26,18:41:39
39.9993183,116.326505,0,0,39504.7789814815,2008-02-26,18:41:44
39.99938,116.3264966,0,0,39504.7790393519,2008-02-26,18:41:49
39.9994449,116.3264749,0,0,39504.7790972222,2008-02-26,18:41:54
39.999505,116.32645,0,0,39504.7791550926,2008-02-26,18:41:59
39.9995633,116.326435,0,0,39504.779212963,2008-02-26,18:42:04
39.99962,116.3264083,0,0,39504.7792708333,2008-02-26,18:42:09
39.9996766,116.3263916,0,0,39504.7793287037,2008-02-26,18:42:14
39.9997116,116.3263833,0,0,39504.7793865741,2008-02-26,18:42:19
39.9998383,116.324985,0,0,39504.7821643518,2008-02-26,18:46:19
39.9998133,116.3247649,0,0,39504.7822222222,2008-02-26,18:46:24
39.9997649,116.3247199,0,0,39504.7822569444,2008-02-26,18:46:27
39.9997649,116.3245783,0,0,39504.7823148148,2008-02-26,18:46:32
39.9997533,116.3244566,0,0,39504.782349537,2008-02-26,18:46:35
39.99977,116.3243333,0,0,39504.7823842593,2008-02-26,18:46:38
39.9997516,116.3242299,0,0,39504.7824189815,2008-02-26,18:46:41
39.9997416,116.3241349,0,0,39504.7824537037,2008-02-26,18:46:44
39.9997533,116.3240266,0,0,39504.7824884259,2008-02-26,18:46:47
39.99976,116.3239133,0,0,39504.7825231481,2008-02-26,18:46:50
39.9997616,116.3237533,0,0,39504.7825578704,2008-02-26,18:46:53
39.9997516,116.3236183,0,0,39504.7825925926,2008-02-26,18:46:56
39.9997349,116.3234833,0,0,39504.7826273148,2008-02-26,18:46:59
39.9997266,116.3233533,0,0,39504.782662037,2008-02-26,18:47:02
39.9997266,116.32324,0,0,39504.7826967593,2008-02-26,18:47:05
39.9997233,116.3231183,0,0,39504.7827314815,2008-02-26,18:47:08
39.9997099,116.3230049,0,0,39504.7827662037,2008-02-26,18:47:11
39.9996883,116.3229049,0,0,39504.7828009259,2008-02-26,18:47:14
39.9996683,116.3227983,0,0,39504.7828356481,2008-02-26,18:47:17
39.9996583,116.3226899,0,0,39504.7828703704,2008-02-26,18:47:20
39.99966,116.3225766,0,0,39504.7829050926,2008-02-26,18:47:23
39.9996499,116.3224499,0,0,39504.7829398148,2008-02-26,18:47:26
39.999645,116.3223166,0,0,39504.782974537,2008-02-26,18:47:29
39.9996649,116.3221616,0,0,39504.7830092593,2008-02-26,18:47:32
39.9997266,116.3220299,0,0,39504.7830439815,2008-02-26,18:47:35
39.9998099,116.3219266,0,0,39504.7830787037,2008-02-26,18:47:38
39.9999016,116.3218533,0,0,39504.7831134259,2008-02-26,18:47:41
39.9999816,116.3218216,0,0,39504.7831481481,2008-02-26,18:47:44
40.0000699,116.3217816,0,0,39504.7831828704,2008-02-26,18:47:47
40.0001516,116.3217716,0,0,39504.7832175926,2008-02-26,18:47:50
40.0002483,116.321775,0,0,39504.7832523148,2008-02-26,18:47:53
40.0003383,116.3217699,0,0,39504.783287037,2008-02-26,18:47:56
40.0004116,116.3217599,0,0,39504.7833217593,2008-02-26,18:47:59
40.0005066,116.3217133,0,0,39504.7833564815,2008-02-26,18:48:02
40.0006049,116.3216733,0,0,39504.7833912037,2008-02-26,18:48:05
40.0006899,116.3216516,0,0,39504.7834259259,2008-02-26,18:48:08
40.0007699,116.3216399,0,0,39504.7834606481,2008-02-26,18:48:11
40.0008599,116.3216549,0,0,39504.7834953704,2008-02-26,18:48:14
40.0009466,116.32167,0,0,39504.7835300926,2008-02-26,18:48:17
40.0010316,116.3216516,0,0,39504.7835648148,2008-02-26,18:48:20
40.0011099,116.3216049,0,0,39504.783599537,2008-02-26,18:48:23
40.0011983,116.3215749,0,0,39504.7836342593,2008-02-26,18:48:26
40.0012983,116.3215716,0,0,39504.7836689815,2008-02-26,18:48:29
40.0013749,116.3216033,0,0,39504.7837037037,2008-02-26,18:48:32
40.0014433,116.3216599,0,0,39504.7837384259,2008-02-26,18:48:35
40.0015449,116.3216633,0,0,39504.7837731481,2008-02-26,18:48:38
40.0016349,116.3216683,0,0,39504.7838078704,2008-02-26,18:48:41
40.0017199,116.3216516,0,0,39504.7838425926,2008-02-26,18:48:44
40.0017983,116.3216433,0,0,39504.7838773148,2008-02-26,18:48:47
40.0018783,116.3216116,0,0,39504.783912037,2008-02-26,18:48:50
40.0019866,116.3216083,0,0,39504.7839467593,2008-02-26,18:48:53
40.0021016,116.3216133,0,0,39504.7839814815,2008-02-26,18:48:56
40.0021933,116.3215866,0,0,39504.7840162037,2008-02-26,18:48:59
40.0022649,116.3215483,0,0,39504.7840509259,2008-02-26,18:49:02
40.0023249,116.3214983,0,0,39504.7840856481,2008-02-26,18:49:05
40.0024483,116.3215016,0,0,39504.7841203704,2008-02-26,18:49:08
40.0025266,116.3214966,0,0,39504.7841550926,2008-02-26,18:49:11
40.0026183,116.3214983,0,0,39504.7841898148,2008-02-26,18:49:14
40.0026949,116.3214966,0,0,39504.784224537,2008-02-26,18:49:17
40.0027749,116.3215066,0,0,39504.7842592593,2008-02-26,18:49:20
40.0028466,116.3215183,0,0,39504.7842939815,2008-02-26,18:49:23
40.0030033,116.3215333,0,0,39504.7843518518,2008-02-26,18:49:28
40.0031033,116.3215116,0,0,39504.7843865741,2008-02-26,18:49:31
40.0031666,116.3214816,0,0,39504.7844212963,2008-02-26,18:49:34
40.0032199,116.3214799,0,0,39504.7844560185,2008-02-26,18:49:37
40.0033066,116.32146,0,0,39504.7844907407,2008-02-26,18:49:40
40.0033816,116.3214566,0,0,39504.784525463,2008-02-26,18:49:43
40.0034549,116.3214666,0,0,39504.7845601852,2008-02-26,18:49:46
40.0035499,116.3214783,0,0,39504.7845949074,2008-02-26,18:49:49
40.0036066,116.3214516,0,0,39504.7846296296,2008-02-26,18:49:52
40.0036799,116.3214233,0,0,39504.7846643519,2008-02-26,18:49:55
40.0037849,116.3213966,0,0,39504.7846990741,2008-02-26,18:49:58
40.0038666,116.3213983,0,0,39504.7847337963,2008-02-26,18:50:01
40.0039716,116.3213966,0,0,39504.7847685185,2008-02-26,18:50:04
40.0040799,116.3213883,0,0,39504.7848032407,2008-02-26,18:50:07
40.0041649,116.3213783,0,0,39504.784837963,2008-02-26,18:50:10
40.0042433,116.3214316,0,0,39504.7848726852,2008-02-26,18:50:13
40.0043399,116.3214283,0,0,39504.7849074074,2008-02-26,18:50:16
40.0044366,116.3213949,0,0,39504.7849421296,2008-02-26,18:50:19
40.0045199,116.3213866,0,0,39504.7849768519,2008-02-26,18:50:22
40.0046099,116.3213516,0,0,39504.7850115741,2008-02-26,18:50:25
40.0046783,116.3213099,0,0,39504.7850462963,2008-02-26,18:50:28
40.0047733,116.3212899,0,0,39504.7850810185,2008-02-26,18:50:31
40.0048749,116.3213116,0,0,39504.7851157407,2008-02-26,18:50:34
40.0049666,116.3213399,0,0,39504.785150463,2008-02-26,18:50:37
40.0050499,116.3213333,0,0,39504.7851851852,2008-02-26,18:50:40
40.0051149,116.3212966,0,0,39504.7852199074,2008-02-26,18:50:43
40.0052083,116.3212866,0,0,39504.7852546296,2008-02-26,18:50:46
40.0053099,116.3212733,0,0,39504.7852893519,2008-02-26,18:50:49
40.0053966,116.3212749,0,0,39504.7853240741,2008-02-26,18:50:52
40.0055016,116.3212733,0,0,39504.7853587963,2008-02-26,18:50:55
40.0055833,116.3212433,0,0,39504.7853935185,2008-02-26,18:50:58
40.0056333,116.3212483,0,0,39504.7854282407,2008-02-26,18:51:01
40.0057566,116.3212366,0,0,39504.7854861111,2008-02-26,18:51:06
40.0058216,116.3211883,0,0,39504.7855208333,2008-02-26,18:51:09
40.0058916,116.321145,0,0,39504.7855555556,2008-02-26,18:51:12
40.0059849,116.3211033,0,0,39504.7855902778,2008-02-26,18:51:15
40.0060666,116.3210699,0,0,39504.785625,2008-02-26,18:51:18
40.0061549,116.3210816,0,0,39504.7856597222,2008-02-26,18:51:21
40.0062466,116.32109,0,0,39504.7856944444,2008-02-26,18:51:24
40.0063399,116.3210666,0,0,39504.7857291667,2008-02-26,18:51:27
40.0064349,116.321055,0,0,39504.7857638889,2008-02-26,18:51:30
40.0065166,116.3210583,0,0,39504.7857986111,2008-02-26,18:51:33
40.0066183,116.3210783,0,0,39504.7858333333,2008-02-26,18:51:36
40.0067099,116.3211149,0,0,39504.7858680556,2008-02-26,18:51:39
40.0067933,116.3211333,0,0,39504.7859027778,2008-02-26,18:51:42
40.0068766,116.3211349,0,0,39504.7859375,2008-02-26,18:51:45
40.0069566,116.3211216,0,0,39504.7859722222,2008-02-26,18:51:48
40.0070416,116.3211199,0,0,39504.7860069444,2008-02-26,18:51:51
40.0071266,116.32111,0,0,39504.7860416667,2008-02-26,18:51:54
40.0072083,116.3211066,0,0,39504.7860763889,2008-02-26,18:51:57
40.0072833,116.3210933,0,0,39504.7861111111,2008-02-26,18:52:00
40.0073583,116.3210916,0,0,39504.7861458333,2008-02-26,18:52:03
40.0074366,116.3210933,0,0,39504.7861805556,2008-02-26,18:52:06
40.0075149,116.3210716,0,0,39504.7862152778,2008-02-26,18:52:09
40.0075983,116.3210699,0,0,39504.78625,2008-02-26,18:52:12
40.0076766,116.3210883,0,0,39504.7862847222,2008-02-26,18:52:15
40.0077616,116.3210833,0,0,39504.7863194444,2008-02-26,18:52:18
40.0078383,116.3210949,0,0,39504.7863541667,2008-02-26,18:52:21
40.0079166,116.32109,0,0,39504.7863888889,2008-02-26,18:52:24
40.0079966,116.3210699,0,0,39504.7864236111,2008-02-26,18:52:27
40.0080699,116.3210883,0,0,39504.7864583333,2008-02-26,18:52:30
40.0081499,116.3211049,0,0,39504.7864930556,2008-02-26,18:52:33
40.0082316,116.3211033,0,0,39504.7865277778,2008-02-26,18:52:36
40.0083133,116.3210799,0,0,39504.7865625,2008-02-26,18:52:39
40.0083966,116.3210733,0,0,39504.7865972222,2008-02-26,18:52:42
40.0084783,116.3210516,0,0,39504.7866319444,2008-02-26,18:52:45
40.0085583,116.3210283,0,0,39504.7866666667,2008-02-26,18:52:48
40.0086349,116.321025,0,0,39504.7867013889,2008-02-26,18:52:51
40.0087099,116.3210349,0,0,39504.7867361111,2008-02-26,18:52:54
40.0087833,116.3210433,0,0,39504.7867708333,2008-02-26,18:52:57
40.0088533,116.3210133,0,0,39504.7868055556,2008-02-26,18:53:00
40.0089066,116.3209649,0,0,39504.7868402778,2008-02-26,18:53:03
40.0089616,116.3209066,0,0,39504.786875,2008-02-26,18:53:06
40.0090066,116.320845,0,0,39504.7869097222,2008-02-26,18:53:09
40.0090616,116.3208133,0,0,39504.7869444444,2008-02-26,18:53:12
40.0090983,116.32076,0,0,39504.7869791667,2008-02-26,18:53:15
40.0091316,116.3207033,0,0,39504.7870138889,2008-02-26,18:53:18
40.0091749,116.3206316,0,0,39504.7870486111,2008-02-26,18:53:21
40.0091949,116.3205583,0,0,39504.7870833333,2008-02-26,18:53:24
40.0091933,116.3204683,0,0,39504.7871180556,2008-02-26,18:53:27
40.0092283,116.3204349,0,0,39504.7871527778,2008-02-26,18:53:30
40.0084683,116.3197616,0,0,39504.7902662037,2008-02-26,18:57:59
40.0089633,116.32001,0,0,39504.7904513889,2008-02-26,18:58:15
40.0083883,116.319905,0,0,39504.7906481481,2008-02-26,18:58:32
39.997055,116.323015,0,0,39504.7963310185,2008-02-26,19:06:43
39.997275,116.3229283,0,0,39504.7963541667,2008-02-26,19:06:45
39.9980183,116.3226366,0,0,39504.796400463,2008-02-26,19:06:49
39.9987483,116.3224716,0,0,39504.7964351852,2008-02-26,19:06:52
40.0098999,116.319765,0,0,39504.7982986111,2008-02-26,19:09:33
40.0092233,116.320115,0,0,39504.8060185185,2008-02-26,19:20:40
40.0091849,116.3199783,0,0,39504.8060763889,2008-02-26,19:20:45
40.0091416,116.3198816,0,0,39504.8061342593,2008-02-26,19:20:50
40.0091116,116.3198733,0,0,39504.8061921296,2008-02-26,19:20:55
40.0093133,116.3197633,0,0,39504.8089699074,2008-02-26,19:24:55
40.0090183,116.3202866,0,0,39504.8117476852,2008-02-26,19:28:55
40.0091233,116.3202333,0,0,39504.8117824074,2008-02-26,19:28:58
40.0092749,116.3201099,0,0,39504.8118171296,2008-02-26,19:29:01
40.0094016,116.320045,0,0,39504.8118518519,2008-02-26,19:29:04
40.0094733,116.3200283,0,0,39504.8118865741,2008-02-26,19:29:07
40.0096149,116.3199699,0,0,39504.8119212963,2008-02-26,19:29:10
40.0097349,116.3199766,0,0,39504.8119560185,2008-02-26,19:29:13
40.009925,116.3197516,0,0,39504.8119907407,2008-02-26,19:29:16
40.0101233,116.3194883,0,0,39504.812025463,2008-02-26,19:29:19
40.0102733,116.3192449,0,0,39504.8120601852,2008-02-26,19:29:22
40.0103599,116.319065,0,0,39504.8120949074,2008-02-26,19:29:25
40.0104083,116.3189166,0,0,39504.8121296296,2008-02-26,19:29:28
40.0104083,116.31882,0,0,39504.8121643519,2008-02-26,19:29:31
40.0104133,116.3187949,0,0,39504.8121990741,2008-02-26,19:29:34
40.0103716,116.3188233,0,0,39504.8122337963,2008-02-26,19:29:37
40.0102233,116.31891,0,0,39504.8122916667,2008-02-26,19:29:42
40.0100749,116.3190699,0,0,39504.812349537,2008-02-26,19:29:47
40.0099899,116.3191283,0,0,39504.8123842593,2008-02-26,19:29:50
40.0099016,116.3192216,0,0,39504.8124189815,2008-02-26,19:29:53
40.0098233,116.3193283,0,0,39504.8124537037,2008-02-26,19:29:56
40.0097299,116.3194399,0,0,39504.8124884259,2008-02-26,19:29:59
40.0096416,116.3195583,0,0,39504.8125231481,2008-02-26,19:30:02
40.0095516,116.3196533,0,0,39504.8125578704,2008-02-26,19:30:05
40.0094749,116.3197483,0,0,39504.8125925926,2008-02-26,19:30:08
40.0094133,116.3198233,0,0,39504.8126273148,2008-02-26,19:30:11
40.0093399,116.3199816,0,0,39504.812662037,2008-02-26,19:30:14
40.0092616,116.3201199,0,0,39504.8126967593,2008-02-26,19:30:17
40.0092216,116.3201616,0,0,39504.8127314815,2008-02-26,19:30:20
40.0092099,116.3201949,0,0,39504.8127662037,2008-02-26,19:30:23
40.0091666,116.3202283,0,0,39504.8128009259,2008-02-26,19:30:26
40.0091233,116.3202933,0,0,39504.8128356481,2008-02-26,19:30:29
40.0090849,116.3203549,0,0,39504.8128703704,2008-02-26,19:30:32
40.0090583,116.3204199,0,0,39504.8129050926,2008-02-26,19:30:35
40.0090516,116.3204616,0,0,39504.8129398148,2008-02-26,19:30:38
40.0090283,116.32048,0,0,39504.8129976852,2008-02-26,19:30:43
40.0090016,116.3205249,0,0,39504.8130555556,2008-02-26,19:30:48
40.0090099,116.3204283,0,0,39504.8131134259,2008-02-26,19:30:53
40.0091266,116.3202333,0,0,39504.8158912037,2008-02-26,19:34:53
40.0090949,116.3202716,0,0,39504.8159490741,2008-02-26,19:34:58
40.0091049,116.3202849,0,0,39504.8160069444,2008-02-26,19:35:03
40.0091149,116.3202366,0,0,39504.8160648148,2008-02-26,19:35:08
40.0090883,116.3195683,0,0,39504.8188425926,2008-02-26,19:39:08
40.0090333,116.31947,0,0,39504.8188773148,2008-02-26,19:39:11
40.0089966,116.3194916,0,0,39504.818912037,2008-02-26,19:39:14
40.0089566,116.3194133,0,0,39504.8189699074,2008-02-26,19:39:19
40.0089783,116.3193183,0,0,39504.8190277778,2008-02-26,19:39:24
40.0089466,116.3192833,0,0,39504.8190856481,2008-02-26,19:39:29
40.0089366,116.3193566,0,0,39504.8191435185,2008-02-26,19:39:34
40.0091833,116.3192533,0,0,39504.8219212963,2008-02-26,19:43:34
40.0093699,116.3197933,0,0,39504.8247106481,2008-02-26,19:47:35
40.0093116,116.3197599,0,0,39504.8247685185,2008-02-26,19:47:40
40.0091783,116.3196433,0,0,39504.8248263889,2008-02-26,19:47:45
40.0090983,116.3197016,0,0,39504.8248726852,2008-02-26,19:47:49
40.0090666,116.3199449,0,0,39504.8249305556,2008-02-26,19:47:54
40.0089983,116.32006,0,0,39504.8249884259,2008-02-26,19:47:59
40.0090316,116.3198399,0,0,39504.8250462963,2008-02-26,19:48:04
40.0097899,116.3199683,0,0,39504.8308101852,2008-02-26,19:56:22
40.0107933,116.3214383,0,0,39504.833587963,2008-02-26,20:00:22
40.0108199,116.3215283,0,0,39504.8336226852,2008-02-26,20:00:25
40.0108833,116.3216016,0,0,39504.8336574074,2008-02-26,20:00:28
40.0108733,116.3217016,0,0,39504.8336921296,2008-02-26,20:00:31
40.0108683,116.3217866,0,0,39504.8337268519,2008-02-26,20:00:34
40.0108883,116.3218349,0,0,39504.8337615741,2008-02-26,20:00:37
40.0109066,116.3218399,0,0,39504.8337962963,2008-02-26,20:00:40
40.0109033,116.3218933,0,0,39504.8338541667,2008-02-26,20:00:45
40.0109233,116.3219883,0,0,39504.833912037,2008-02-26,20:00:50
40.0108799,116.3220733,0,0,39504.8339699074,2008-02-26,20:00:55
40.0108849,116.3221666,0,0,39504.8340277778,2008-02-26,20:01:00
40.0108399,116.3222316,0,0,39504.8340856481,2008-02-26,20:01:05
40.0108333,116.322315,0,0,39504.8341435185,2008-02-26,20:01:10
40.0109016,116.3224366,0,0,39504.8342013889,2008-02-26,20:01:15
40.0109149,116.3225299,0,0,39504.8342592593,2008-02-26,20:01:20
40.0109633,116.3226049,0,0,39504.8343171296,2008-02-26,20:01:25
40.0110616,116.3226599,0,0,39504.834375,2008-02-26,20:01:30
40.0111199,116.3226966,0,0,39504.8344328704,2008-02-26,20:01:35
40.0110966,116.3224216,0,0,39504.8709259259,2008-02-26,20:54:08
40.0071166,116.3242833,0,0,39504.8737037037,2008-02-26,20:58:08
40.0070483,116.3242599,0,0,39504.87375,2008-02-26,20:58:12
40.0069933,116.3242633,0,0,39504.8737847222,2008-02-26,20:58:15
40.0069666,116.3242399,0,0,39504.8738194444,2008-02-26,20:58:18
40.0069016,116.3242633,0,0,39504.8738541667,2008-02-26,20:58:21
40.0068249,116.3243033,0,0,39504.8738888889,2008-02-26,20:58:24
40.0067533,116.3243716,0,0,39504.8739236111,2008-02-26,20:58:27
40.0066733,116.3244133,0,0,39504.8739583333,2008-02-26,20:58:30
40.0066266,116.3244383,0,0,39504.8739930556,2008-02-26,20:58:33
40.0065666,116.3244616,0,0,39504.8740277778,2008-02-26,20:58:36
40.0065149,116.3244716,0,0,39504.8740625,2008-02-26,20:58:39
40.0064549,116.3245016,0,0,39504.8740972222,2008-02-26,20:58:42
40.0064016,116.3244983,0,0,39504.8741319444,2008-02-26,20:58:45
40.0063383,116.3245016,0,0,39504.8741666667,2008-02-26,20:58:48
40.0062949,116.3244966,0,0,39504.8742013889,2008-02-26,20:58:51
40.0062166,116.3245016,0,0,39504.8742361111,2008-02-26,20:58:54
40.0061049,116.3245216,0,0,39504.8742708333,2008-02-26,20:58:57
40.0060499,116.3245383,0,0,39504.8743055556,2008-02-26,20:59:00
40.0059983,116.32455,0,0,39504.8743402778,2008-02-26,20:59:03
40.0059366,116.3245399,0,0,39504.874375,2008-02-26,20:59:06
40.0058566,116.3245349,0,0,39504.8744097222,2008-02-26,20:59:09
40.0057816,116.3245166,0,0,39504.8744444444,2008-02-26,20:59:12
40.0056916,116.3244649,0,0,39504.8744791667,2008-02-26,20:59:15
40.0056099,116.3244283,0,0,39504.8745138889,2008-02-26,20:59:18
40.0055333,116.3244116,0,0,39504.8745486111,2008-02-26,20:59:21
40.0054533,116.3244116,0,0,39504.8745833333,2008-02-26,20:59:24
40.0053733,116.3244299,0,0,39504.8746180556,2008-02-26,20:59:27
40.0053133,116.3244349,0,0,39504.8746527778,2008-02-26,20:59:30
40.0052499,116.3244216,0,0,39504.8746875,2008-02-26,20:59:33
40.0051766,116.3243983,0,0,39504.8747222222,2008-02-26,20:59:36
40.0051016,116.3243949,0,0,39504.8747569444,2008-02-26,20:59:39
40.005055,116.3243833,0,0,39504.8747916667,2008-02-26,20:59:42
40.0050066,116.324375,0,0,39504.8748263889,2008-02-26,20:59:45
40.0049583,116.3243933,0,0,39504.8748611111,2008-02-26,20:59:48
40.0049049,116.3244133,0,0,39504.8748958333,2008-02-26,20:59:51
40.0048599,116.3244116,0,0,39504.8749305556,2008-02-26,20:59:54
40.0047833,116.3244183,0,0,39504.8749652778,2008-02-26,20:59:57
40.0047199,116.32441,0,0,39504.875,2008-02-26,21:00:00
40.0046533,116.324425,0,0,39504.8750347222,2008-02-26,21:00:03
40.0045933,116.3244466,0,0,39504.8750694444,2008-02-26,21:00:06
40.0045366,116.3244966,0,0,39504.8751041667,2008-02-26,21:00:09
40.0045049,116.32453,0,0,39504.8751388889,2008-02-26,21:00:12
40.0044133,116.3245699,0,0,39504.8751967593,2008-02-26,21:00:17
40.0043333,116.3245883,0,0,39504.8752314815,2008-02-26,21:00:20
40.0042266,116.3245749,0,0,39504.8752662037,2008-02-26,21:00:23
40.0041633,116.3245383,0,0,39504.8753009259,2008-02-26,21:00:26
40.0040916,116.3244383,0,0,39504.8753587963,2008-02-26,21:00:31
40.0040183,116.3243383,0,0,39504.8754166667,2008-02-26,21:00:36
40.0039349,116.3243066,0,0,39504.875474537,2008-02-26,21:00:41
40.0038616,116.3243733,0,0,39504.8755324074,2008-02-26,21:00:46
40.0038066,116.3244216,0,0,39504.8755902778,2008-02-26,21:00:51
40.0037483,116.3244783,0,0,39504.8756481481,2008-02-26,21:00:56
40.0037049,116.3244499,0,0,39504.8757060185,2008-02-26,21:01:01
40.0036566,116.324425,0,0,39504.8757638889,2008-02-26,21:01:06
40.0035983,116.3244066,0,0,39504.8758217593,2008-02-26,21:01:11
40.0035483,116.3244116,0,0,39504.8758796296,2008-02-26,21:01:16
40.0009549,116.3246333,0,0,39504.8786574074,2008-02-26,21:05:16
40.0009349,116.3246233,0,0,39504.8786921296,2008-02-26,21:05:19
40.0008916,116.3246183,0,0,39504.87875,2008-02-26,21:05:24
39.996465,116.3265149,0,0,39504.8815277778,2008-02-26,21:09:24
39.996355,116.3266049,0,0,39504.8815625,2008-02-26,21:09:27
39.9963033,116.3265533,0,0,39504.8815972222,2008-02-26,21:09:30
39.9962499,116.3265066,0,0,39504.8816319444,2008-02-26,21:09:33
39.9961833,116.326505,0,0,39504.8816666667,2008-02-26,21:09:36
39.9961049,116.3265249,0,0,39504.8817013889,2008-02-26,21:09:39
39.9960216,116.326555,0,0,39504.8817361111,2008-02-26,21:09:42
39.9959366,116.3265566,0,0,39504.8817708333,2008-02-26,21:09:45
39.99586,116.3266066,0,0,39504.8818055556,2008-02-26,21:09:48
39.9957716,116.3266266,0,0,39504.8818402778,2008-02-26,21:09:51
39.9956766,116.32666,0,0,39504.881875,2008-02-26,21:09:54
39.995585,116.3266466,0,0,39504.8819097222,2008-02-26,21:09:57
39.9955133,116.326625,0,0,39504.8819444444,2008-02-26,21:10:00
39.9954416,116.3266133,0,0,39504.8819791667,2008-02-26,21:10:03
39.995375,116.3265966,0,0,39504.8820138889,2008-02-26,21:10:06
39.9953083,116.3265999,0,0,39504.8820486111,2008-02-26,21:10:09
39.9952633,116.3265949,0,0,39504.8820833333,2008-02-26,21:10:12
39.9951949,116.3265916,0,0,39504.8821412037,2008-02-26,21:10:17
39.9950833,116.3265766,0,0,39504.8821759259,2008-02-26,21:10:20
39.9950116,116.3265583,0,0,39504.8822106481,2008-02-26,21:10:23
39.9949449,116.326555,0,0,39504.8822453704,2008-02-26,21:10:26
39.9948683,116.3265466,0,0,39504.8822800926,2008-02-26,21:10:29
39.9947933,116.3265483,0,0,39504.8823148148,2008-02-26,21:10:32
39.9947116,116.3265766,0,0,39504.882349537,2008-02-26,21:10:35
39.9946266,116.3266233,0,0,39504.8823842593,2008-02-26,21:10:38
39.9945433,116.3266383,0,0,39504.8824189815,2008-02-26,21:10:41
39.9944666,116.3266516,0,0,39504.8824537037,2008-02-26,21:10:44
39.9944099,116.3266633,0,0,39504.8824884259,2008-02-26,21:10:47
39.9943716,116.3266666,0,0,39504.8825231481,2008-02-26,21:10:50
39.9943066,116.3266616,0,0,39504.8825578704,2008-02-26,21:10:53
39.9942333,116.3266583,0,0,39504.8825925926,2008-02-26,21:10:56
39.994165,116.3266766,0,0,39504.8826273148,2008-02-26,21:10:59
39.9941183,116.3267316,0,0,39504.882662037,2008-02-26,21:11:02
39.9940566,116.3267966,0,0,39504.8826967593,2008-02-26,21:11:05
39.9939816,116.3268383,0,0,39504.8827314815,2008-02-26,21:11:08
39.9939033,116.3268749,0,0,39504.8827662037,2008-02-26,21:11:11
39.9938183,116.3269083,0,0,39504.8828009259,2008-02-26,21:11:14
39.9937366,116.3269466,0,0,39504.8828356481,2008-02-26,21:11:17
39.99365,116.3269649,0,0,39504.8828703704,2008-02-26,21:11:20
39.9935566,116.326975,0,0,39504.8829050926,2008-02-26,21:11:23
39.9934683,116.3269883,0,0,39504.8829398148,2008-02-26,21:11:26
39.9933883,116.3269983,0,0,39504.882974537,2008-02-26,21:11:29
39.9933166,116.3270016,0,0,39504.8830092593,2008-02-26,21:11:32
39.993255,116.3270083,0,0,39504.8830439815,2008-02-26,21:11:35
39.9932133,116.3269833,0,0,39504.8830787037,2008-02-26,21:11:38
39.9932049,116.3269649,0,0,39504.8831365741,2008-02-26,21:11:43
39.99177,116.3288716,0,0,39504.8859143518,2008-02-26,21:15:43
39.9917583,116.328915,0,0,39504.8859490741,2008-02-26,21:15:46
39.9917533,116.3290233,0,0,39504.8859837963,2008-02-26,21:15:49
39.9917516,116.3291883,0,0,39504.8860185185,2008-02-26,21:15:52
39.9917333,116.3293233,0,0,39504.8860532407,2008-02-26,21:15:55
39.9916799,116.3294249,0,0,39504.886087963,2008-02-26,21:15:58
39.9916399,116.3295199,0,0,39504.8861226852,2008-02-26,21:16:01
39.9915883,116.3295833,0,0,39504.8861574074,2008-02-26,21:16:04
39.991575,116.3296566,0,0,39504.8861921296,2008-02-26,21:16:07
39.9915849,116.3299883,0,0,39504.88625,2008-02-26,21:16:12
39.9916216,116.3301466,0,0,39504.8862847222,2008-02-26,21:16:15
39.9916516,116.3302699,0,0,39504.8863194444,2008-02-26,21:16:18
39.9916966,116.3303699,0,0,39504.8863773148,2008-02-26,21:16:23
39.9917083,116.3305016,0,0,39504.8864351852,2008-02-26,21:16:28
39.9917116,116.3305933,0,0,39504.8864699074,2008-02-26,21:16:31
39.9916883,116.3307166,0,0,39504.8865046296,2008-02-26,21:16:34
39.9916566,116.3308483,0,0,39504.8865393519,2008-02-26,21:16:37
39.9916516,116.3309333,0,0,39504.8865740741,2008-02-26,21:16:40
39.99167,116.3310066,0,0,39504.8866087963,2008-02-26,21:16:43
39.9918049,116.3309966,0,0,39504.8866435185,2008-02-26,21:16:46
39.9919066,116.3309766,0,0,39504.8866782407,2008-02-26,21:16:49
39.9916949,116.33106,0,0,39504.8867361111,2008-02-26,21:16:54
39.9915766,116.3322349,0,0,39504.8895138889,2008-02-26,21:20:54
39.991535,116.3321783,0,0,39504.8895486111,2008-02-26,21:20:57
39.9915066,116.3321266,0,0,39504.8895833333,2008-02-26,21:21:00
39.991535,116.3320583,0,0,39504.8896180556,2008-02-26,21:21:03
39.9915083,116.3319883,0,0,39504.8896759259,2008-02-26,21:21:08
39.9915849,116.3318466,0,0,39504.8897337963,2008-02-26,21:21:13
39.9915433,116.3318349,0,0,39504.8897916667,2008-02-26,21:21:18
39.9914616,116.3319099,0,0,39504.889849537,2008-02-26,21:21:23
39.9913833,116.3319983,0,0,39504.8899074074,2008-02-26,21:21:28
39.9913449,116.3320099,0,0,39504.8899652778,2008-02-26,21:21:33
39.9913633,116.3318066,0,0,39504.8927546296,2008-02-26,21:25:34
39.9908649,116.3318599,0,0,39504.8927893518,2008-02-26,21:25:37
39.9903533,116.3319283,0,0,39504.8928240741,2008-02-26,21:25:40
39.9898116,116.3320033,0,0,39504.8928587963,2008-02-26,21:25:43
39.9892766,116.3320249,0,0,39504.8928935185,2008-02-26,21:25:46
39.9875483,116.3321283,0,0,39504.8930092593,2008-02-26,21:25:56
39.9859749,116.3322266,0,0,39504.893125,2008-02-26,21:26:06
39.9855416,116.3322899,0,0,39504.8931597222,2008-02-26,21:26:09
39.9851016,116.3323683,0,0,39504.8931944444,2008-02-26,21:26:12
39.9846749,116.3324333,0,0,39504.8932291667,2008-02-26,21:26:15
39.9842499,116.3325166,0,0,39504.8932638889,2008-02-26,21:26:18
39.9838233,116.3326333,0,0,39504.8932986111,2008-02-26,21:26:21
39.9833849,116.3327016,0,0,39504.8933333333,2008-02-26,21:26:24
39.982945,116.3327399,0,0,39504.8933680556,2008-02-26,21:26:27
39.9825166,116.3327633,0,0,39504.8934027778,2008-02-26,21:26:30
39.982085,116.3328099,0,0,39504.8934375,2008-02-26,21:26:33
39.9816266,116.3328549,0,0,39504.8934722222,2008-02-26,21:26:36
39.9811849,116.3329016,0,0,39504.8935069444,2008-02-26,21:26:39
39.9807116,116.3329666,0,0,39504.8935416667,2008-02-26,21:26:42
39.9791116,116.3332049,0,0,39504.8936574074,2008-02-26,21:26:52
39.9775066,116.3335149,0,0,39504.8937731481,2008-02-26,21:27:02
39.9762616,116.3338049,0,0,39504.8938888889,2008-02-26,21:27:12
39.97598,116.3338183,0,0,39504.8939236111,2008-02-26,21:27:15
39.9757583,116.3338299,0,0,39504.8939583333,2008-02-26,21:27:18
39.97554,116.3338833,0,0,39504.8939930556,2008-02-26,21:27:21
39.9753366,116.3338866,0,0,39504.8940277778,2008-02-26,21:27:24
39.9752166,116.3338949,0,0,39504.8940625,2008-02-26,21:27:27
39.9751433,116.3339033,0,0,39504.8940972222,2008-02-26,21:27:30
39.9751049,116.3339083,0,0,39504.8941319444,2008-02-26,21:27:33
39.9751066,116.3338766,0,0,39504.8941666667,2008-02-26,21:27:36
39.9751316,116.3338499,0,0,39504.8942013889,2008-02-26,21:27:39
39.9751466,116.3338399,0,0,39504.8942361111,2008-02-26,21:27:42
39.9752116,116.3338833,0,0,39504.8942939815,2008-02-26,21:27:47
39.9753149,116.3339666,0,0,39504.8943518519,2008-02-26,21:27:52
39.975305,116.3335116,0,0,39504.8971296296,2008-02-26,21:31:52
39.9753016,116.3333833,0,0,39504.8971875,2008-02-26,21:31:57
39.9752933,116.3332899,0,0,39504.8972453704,2008-02-26,21:32:02
39.9752616,116.3331883,0,0,39504.8973032407,2008-02-26,21:32:07
39.9752383,116.3330816,0,0,39504.8973611111,2008-02-26,21:32:12
39.97521,116.3330033,0,0,39504.8974189815,2008-02-26,21:32:17
39.9752416,116.3329116,0,0,39504.8974768519,2008-02-26,21:32:22
39.9752383,116.3328233,0,0,39504.8975347222,2008-02-26,21:32:27
39.97526,116.3327316,0,0,39504.8975925926,2008-02-26,21:32:32
39.975265,116.3326666,0,0,39504.897650463,2008-02-26,21:32:37
39.975275,116.3325833,0,0,39504.8977083333,2008-02-26,21:32:42
39.975265,116.3324866,0,0,39504.8977662037,2008-02-26,21:32:47
39.9752233,116.3323966,0,0,39504.8978240741,2008-02-26,21:32:52
39.9752216,116.3323183,0,0,39504.8978819444,2008-02-26,21:32:57
39.97525,116.3322416,0,0,39504.8979398148,2008-02-26,21:33:02
39.9752566,116.3321683,0,0,39504.8979976852,2008-02-26,21:33:07
39.9752666,116.3321116,0,0,39504.8980555556,2008-02-26,21:33:12
39.9752583,116.3320316,0,0,39504.8981134259,2008-02-26,21:33:17
39.9752616,116.3319383,0,0,39504.8981712963,2008-02-26,21:33:22
39.9752483,116.331865,0,0,39504.8982291667,2008-02-26,21:33:27
39.97526,116.3317916,0,0,39504.898287037,2008-02-26,21:33:32
39.97529,116.3317333,0,0,39504.8983449074,2008-02-26,21:33:37
39.9753166,116.3316649,0,0,39504.8984027778,2008-02-26,21:33:42
39.9753416,116.3315966,0,0,39504.8984606481,2008-02-26,21:33:47
39.9753799,116.3315466,0,0,39504.8985185185,2008-02-26,21:33:52
39.9754466,116.3315599,0,0,39504.8985763889,2008-02-26,21:33:57
39.9755266,116.3315666,0,0,39504.8986342593,2008-02-26,21:34:02
39.9756033,116.3315416,0,0,39504.8986921296,2008-02-26,21:34:07
39.9756566,116.3314883,0,0,39504.89875,2008-02-26,21:34:12
39.9756933,116.3314499,0,0,39504.8988078704,2008-02-26,21:34:17
39.9756733,116.3313816,0,0,39504.8988657407,2008-02-26,21:34:22
39.975625,116.3312983,0,0,39504.8989236111,2008-02-26,21:34:27
39.9755899,116.3312483,0,0,39504.8989814815,2008-02-26,21:34:32
39.9755733,116.3311866,0,0,39504.8990393518,2008-02-26,21:34:37
39.9755966,116.3311483,0,0,39504.8990972222,2008-02-26,21:34:42
39.975615,116.3310649,0,0,39504.8991550926,2008-02-26,21:34:47
39.9756349,116.3309833,0,0,39504.899212963,2008-02-26,21:34:52
39.9756283,116.3308899,0,0,39504.8992708333,2008-02-26,21:34:57
39.975615,116.3308049,0,0,39504.8993287037,2008-02-26,21:35:02
39.9755683,116.3306999,0,0,39504.8993865741,2008-02-26,21:35:07
39.9755,116.3306899,0,0,39504.8994444444,2008-02-26,21:35:12
39.976215,116.3308966,0,0,39504.9121527778,2008-02-26,21:53:30
39.9762499,116.3308916,0,0,39504.9149421296,2008-02-26,21:57:31
39.9762349,116.3308899,0,0,39504.9149768518,2008-02-26,21:57:34
39.9760716,116.3308983,0,0,39504.9177546296,2008-02-26,22:01:34
