# Supplementary material for: Research on differential privacy protection method based on user tendency
Source: PLoS One. 2023 Oct 26;18(10):e0288823. doi: 10.1371/journal.pone.0288823 (PMC10602288; doi:10.1371/journal.pone.0288823)
Supplement: S4 Data — (ZIP) [file pone.0288823.s004.zip › Data 5-4/112/Trajectory/20080227132709.plt]

Geolife trajectory
WGS 84
Altitude is in Feet
Reserved 3
0,2,255,My Track,0,0,2,8421376
0
40.1174316,115.9198233,0,0,39505.5605208333,2008-02-27,13:27:09
40.1196283,115.9131383,0,0,39505.5606365741,2008-02-27,13:27:19
40.1219133,115.90616,0,0,39505.5607523148,2008-02-27,13:27:29
40.1255866,115.8943183,0,0,39505.5609837963,2008-02-27,13:27:49
40.1289216,115.8840933,0,0,39505.5612037037,2008-02-27,13:28:08
40.1304266,115.8791333,0,0,39505.5613194444,2008-02-27,13:28:18
40.1320683,115.8738583,0,0,39505.5614351852,2008-02-27,13:28:28
40.1341549,115.8675616,0,0,39505.5615509259,2008-02-27,13:28:38
40.1363766,115.8609933,0,0,39505.5616666667,2008-02-27,13:28:48
40.1382449,115.8548799,0,0,39505.5617824074,2008-02-27,13:28:58
39.9752133,116.3305116,0,0,39505.6992939815,2008-02-27,16:46:59
39.9752116,116.3305266,0,0,39505.6993518519,2008-02-27,16:47:04
39.9753033,116.3290866,0,0,39505.7021296296,2008-02-27,16:51:04
39.9753099,116.328965,0,0,39505.7021875,2008-02-27,16:51:09
39.9753416,116.3288899,0,0,39505.7022222222,2008-02-27,16:51:12
39.9753466,116.3288116,0,0,39505.7022569444,2008-02-27,16:51:15
39.9753316,116.3287999,0,0,39505.7023148148,2008-02-27,16:51:20
39.9378249,116.3665516,0,0,39505.7229861111,2008-02-27,17:21:06
39.93783,116.3666299,0,0,39505.7230555556,2008-02-27,17:21:12
39.93779,116.3668099,0,0,39505.7231134259,2008-02-27,17:21:17
39.93646,116.3667349,0,0,39505.7258912037,2008-02-27,17:25:17
39.9364216,116.3667116,0,0,39505.7259490741,2008-02-27,17:25:22
39.9363566,116.3667366,0,0,39505.7260069444,2008-02-27,17:25:27
39.9363516,116.3666683,0,0,39505.7260648148,2008-02-27,17:25:32
39.9362716,116.3667116,0,0,39505.7261226852,2008-02-27,17:25:37
39.9362116,116.3667533,0,0,39505.7261805556,2008-02-27,17:25:42
39.936195,116.3667666,0,0,39505.7262384259,2008-02-27,17:25:47
39.9337883,116.36685,0,0,39505.7290162037,2008-02-27,17:29:47
39.9337166,116.3669283,0,0,39505.7290740741,2008-02-27,17:29:52
39.9336516,116.3669449,0,0,39505.7291319444,2008-02-27,17:29:57
39.9336533,116.3669333,0,0,39505.7291898148,2008-02-27,17:30:02
39.9335916,116.3669633,0,0,39505.7292476852,2008-02-27,17:30:07
39.9335249,116.3669483,0,0,39505.7293055556,2008-02-27,17:30:12
39.9334983,116.3669283,0,0,39505.7293634259,2008-02-27,17:30:17
39.9333066,116.3667433,0,0,39505.7321412037,2008-02-27,17:34:17
39.9332316,116.3667566,0,0,39505.7349189815,2008-02-27,17:38:17
39.933225,116.3667749,0,0,39505.7349768518,2008-02-27,17:38:22
39.9332549,116.3668466,0,0,39505.7377546296,2008-02-27,17:42:22
39.9333966,116.366745,0,0,39505.7405324074,2008-02-27,17:46:22
39.9333116,116.3667283,0,0,39505.7433101852,2008-02-27,17:50:22
39.9333083,116.3668633,0,0,39505.746087963,2008-02-27,17:54:22
39.9342766,116.366815,0,0,39505.7488657407,2008-02-27,17:58:22
39.9341516,116.3666649,0,0,39505.7516435185,2008-02-27,18:02:22
39.94041,116.365995,0,0,39505.7546180556,2008-02-27,18:06:39
39.9406299,116.3660266,0,0,39505.7546527778,2008-02-27,18:06:42
39.9407883,116.36598,0,0,39505.7546875,2008-02-27,18:06:45
39.94096,116.3660233,0,0,39505.7547222222,2008-02-27,18:06:48
39.9411049,116.3659883,0,0,39505.7547569444,2008-02-27,18:06:51
39.9412616,116.3659716,0,0,39505.7547916667,2008-02-27,18:06:54
39.9413833,116.3659933,0,0,39505.7548263889,2008-02-27,18:06:57
39.9414383,116.3660266,0,0,39505.7548726852,2008-02-27,18:07:01
39.9414683,116.36603,0,0,39505.7549305556,2008-02-27,18:07:06
39.9484983,116.3656749,0,0,39505.7577083333,2008-02-27,18:11:06
39.9487883,116.3656983,0,0,39505.7577430556,2008-02-27,18:11:09
39.9489816,116.365695,0,0,39505.7577777778,2008-02-27,18:11:12
39.9490816,116.3656766,0,0,39505.7578125,2008-02-27,18:11:15
39.9491049,116.3656516,0,0,39505.7578472222,2008-02-27,18:11:18
39.9491166,116.3656266,0,0,39505.7578819444,2008-02-27,18:11:21
39.9491566,116.3656366,0,0,39505.7579398148,2008-02-27,18:11:26
39.9491616,116.3656083,0,0,39505.7579976852,2008-02-27,18:11:31
39.9563666,116.3647383,0,0,39505.760787037,2008-02-27,18:15:32
39.9563933,116.364775,0,0,39505.7608217593,2008-02-27,18:15:35
39.9564249,116.3648283,0,0,39505.7608796296,2008-02-27,18:15:40
39.9564583,116.3648733,0,0,39505.7609375,2008-02-27,18:15:45
39.9564583,116.3648733,0,0,39505.7609722222,2008-02-27,18:15:48
39.9564566,116.36488,0,0,39505.7609953704,2008-02-27,18:15:50
39.9657433,116.3639033,0,0,39505.7637731481,2008-02-27,18:19:50
39.9665133,116.3562949,0,0,39505.7665509259,2008-02-27,18:23:50
39.9665316,116.3559816,0,0,39505.7665856481,2008-02-27,18:23:53
39.96656,116.3556166,0,0,39505.7666203704,2008-02-27,18:23:56
39.9665699,116.3552216,0,0,39505.7666550926,2008-02-27,18:23:59
39.9665683,116.354805,0,0,39505.7666898148,2008-02-27,18:24:02
39.966575,116.3543883,0,0,39505.766724537,2008-02-27,18:24:05
39.9665883,116.3539966,0,0,39505.7667592593,2008-02-27,18:24:08
39.9666099,116.3536316,0,0,39505.7667939815,2008-02-27,18:24:11
39.9666283,116.3533283,0,0,39505.7668287037,2008-02-27,18:24:14
39.9666499,116.3531699,0,0,39505.7668634259,2008-02-27,18:24:17
39.9666499,116.3531699,0,0,39505.766875,2008-02-27,18:24:18
39.9666416,116.3531699,0,0,39505.7668981481,2008-02-27,18:24:20
39.9665533,116.3376333,0,0,39505.7696759259,2008-02-27,18:28:20
39.9665466,116.33733,0,0,39505.7697106482,2008-02-27,18:28:23
39.9665466,116.3369966,0,0,39505.7697453704,2008-02-27,18:28:26
39.9665566,116.336645,0,0,39505.7697800926,2008-02-27,18:28:29
39.9665399,116.3363233,0,0,39505.7698148148,2008-02-27,18:28:32
39.9665233,116.3359633,0,0,39505.769849537,2008-02-27,18:28:35
39.9665083,116.3355666,0,0,39505.7698842593,2008-02-27,18:28:38
39.9664866,116.3351666,0,0,39505.7699189815,2008-02-27,18:28:41
39.9664799,116.3347883,0,0,39505.7699537037,2008-02-27,18:28:44
39.9664883,116.3344416,0,0,39505.7699884259,2008-02-27,18:28:47
39.9664916,116.3341549,0,0,39505.7700231481,2008-02-27,18:28:50
39.9665083,116.3339633,0,0,39505.7700578704,2008-02-27,18:28:53
39.966535,116.3338116,0,0,39505.7700925926,2008-02-27,18:28:56
39.9665383,116.3337416,0,0,39505.7701273148,2008-02-27,18:28:59
39.9665383,116.3337416,0,0,39505.770162037,2008-02-27,18:29:02
39.9665366,116.3337449,0,0,39505.7701851852,2008-02-27,18:29:04
39.9665233,116.3337216,0,0,39505.7702430556,2008-02-27,18:29:09
39.9665099,116.3336899,0,0,39505.7703009259,2008-02-27,18:29:14
39.9681349,116.3291799,0,0,39505.7730787037,2008-02-27,18:33:14
39.9681383,116.3290249,0,0,39505.7731365741,2008-02-27,18:33:19
39.9681583,116.3289183,0,0,39505.7731944444,2008-02-27,18:33:24
39.9681649,116.3288633,0,0,39505.7732523148,2008-02-27,18:33:29
39.9681633,116.32879,0,0,39505.7733101852,2008-02-27,18:33:34
39.9681583,116.3287249,0,0,39505.7733680556,2008-02-27,18:33:39
39.9705349,116.3279599,0,0,39505.7761458333,2008-02-27,18:37:39
39.9706266,116.3279533,0,0,39505.7762037037,2008-02-27,18:37:44
39.9706916,116.3279383,0,0,39505.7762615741,2008-02-27,18:37:49
39.9707299,116.3278933,0,0,39505.7763194444,2008-02-27,18:37:54
39.9707483,116.3278233,0,0,39505.7763773148,2008-02-27,18:37:59
39.970795,116.3277649,0,0,39505.7764351852,2008-02-27,18:38:04
39.970795,116.3277533,0,0,39505.7764930556,2008-02-27,18:38:09
39.9739333,116.32764,0,0,39505.7792708333,2008-02-27,18:42:09
39.9740199,116.3277049,0,0,39505.7793287037,2008-02-27,18:42:14
39.9741016,116.3277049,0,0,39505.7793865741,2008-02-27,18:42:19
39.9741316,116.3277183,0,0,39505.7794212963,2008-02-27,18:42:22
39.9741583,116.3276983,0,0,39505.7794791667,2008-02-27,18:42:27
39.9756049,116.330295,0,0,39505.7822569444,2008-02-27,18:46:27
39.9756583,116.3302483,0,0,39505.7823148148,2008-02-27,18:46:32
39.9756566,116.3302366,0,0,39505.7823726852,2008-02-27,18:46:37
39.9756566,116.3302283,0,0,39505.7824305556,2008-02-27,18:46:42
