# Supplementary material for: Research on differential privacy protection method based on user tendency
Source: PLoS One. 2023 Oct 26;18(10):e0288823. doi: 10.1371/journal.pone.0288823 (PMC10602288; doi:10.1371/journal.pone.0288823)
Supplement: S4 Data — (ZIP) [file pone.0288823.s004.zip › Data 5-4/112/Trajectory/20080301135826.plt]

Geolife trajectory
WGS 84
Altitude is in Feet
Reserved 3
0,2,255,My Track,0,0,2,8421376
0
39.9759299,116.3284316,0,0,39508.5822453704,2008-03-01,13:58:26
39.9758866,116.3284566,0,0,39508.5822569444,2008-03-01,13:58:27
39.9751366,116.3293383,0,0,39508.5850347222,2008-03-01,14:02:27
39.9751266,116.3294533,0,0,39508.5878240741,2008-03-01,14:06:28
39.9751149,116.329385,0,0,39508.5906018519,2008-03-01,14:10:28
39.9750999,116.3294266,0,0,39508.5933796296,2008-03-01,14:14:28
39.9747283,116.3356783,0,0,39508.5962152778,2008-03-01,14:18:33
39.9746216,116.3374049,0,0,39508.5963425926,2008-03-01,14:18:44
39.9747066,116.3378216,0,0,39508.5963773148,2008-03-01,14:18:47
39.9748916,116.3384216,0,0,39508.5968865741,2008-03-01,14:19:31
39.9750183,116.3467133,0,0,39508.5996643519,2008-03-01,14:23:31
39.9751599,116.3598033,0,0,39508.6024421296,2008-03-01,14:27:31
39.9751616,116.360025,0,0,39508.6024768518,2008-03-01,14:27:34
39.9751516,116.3614999,0,0,39508.6029398148,2008-03-01,14:28:14
39.9752083,116.3746999,0,0,39508.6057175926,2008-03-01,14:32:14
39.9750483,116.3747416,0,0,39508.605775463,2008-03-01,14:32:19
39.9749266,116.3747683,0,0,39508.6058101852,2008-03-01,14:32:22
39.9747866,116.3747983,0,0,39508.6058449074,2008-03-01,14:32:25
39.9746216,116.3748316,0,0,39508.6058796296,2008-03-01,14:32:28
39.97442,116.3748749,0,0,39508.6059143519,2008-03-01,14:32:31
39.974215,116.3748883,0,0,39508.6059490741,2008-03-01,14:32:34
39.9739766,116.3748783,0,0,39508.6059837963,2008-03-01,14:32:37
39.9737383,116.374865,0,0,39508.6060185185,2008-03-01,14:32:40
39.97348,116.3748433,0,0,39508.6060532407,2008-03-01,14:32:43
39.9732166,116.3748249,0,0,39508.606087963,2008-03-01,14:32:46
39.9729516,116.3747983,0,0,39508.6061226852,2008-03-01,14:32:49
39.9727066,116.3747683,0,0,39508.6061574074,2008-03-01,14:32:52
39.9724699,116.3747466,0,0,39508.6061921296,2008-03-01,14:32:55
39.9722816,116.3747199,0,0,39508.6062268519,2008-03-01,14:32:58
39.9722183,116.3746833,0,0,39508.6062615741,2008-03-01,14:33:01
39.9721716,116.3747416,0,0,39508.6062962963,2008-03-01,14:33:04
39.9721633,116.3747999,0,0,39508.6063310185,2008-03-01,14:33:07
39.9721583,116.3748316,0,0,39508.6063657407,2008-03-01,14:33:10
39.9723183,116.3745249,0,0,39508.6064236111,2008-03-01,14:33:15
39.9722483,116.37448,0,0,39508.6064814815,2008-03-01,14:33:20
39.9721616,116.3744016,0,0,39508.6065393519,2008-03-01,14:33:25
39.9720983,116.37436,0,0,39508.6065972222,2008-03-01,14:33:30
39.9720749,116.3743833,0,0,39508.6066550926,2008-03-01,14:33:35
39.9713733,116.3744199,0,0,39508.6094328704,2008-03-01,14:37:35
39.971425,116.3744083,0,0,39508.6094907407,2008-03-01,14:37:40
39.971425,116.3744083,0,0,39508.609525463,2008-03-01,14:37:43
39.9714333,116.37441,0,0,39508.6095486111,2008-03-01,14:37:45
39.9712283,116.3743916,0,0,39508.6123263889,2008-03-01,14:41:45
39.9720749,116.3745399,0,0,39508.6151041667,2008-03-01,14:45:45
39.9664933,116.3739916,0,0,39508.6178819444,2008-03-01,14:49:45
39.9663049,116.3739633,0,0,39508.6179166667,2008-03-01,14:49:48
39.9660916,116.3739299,0,0,39508.6179513889,2008-03-01,14:49:51
39.9658616,116.3738866,0,0,39508.6179861111,2008-03-01,14:49:54
39.9656216,116.3738183,0,0,39508.6180208333,2008-03-01,14:49:57
39.9653783,116.3737566,0,0,39508.6180555556,2008-03-01,14:50:00
39.9651349,116.3737249,0,0,39508.6180902778,2008-03-01,14:50:03
39.9648966,116.3737183,0,0,39508.618125,2008-03-01,14:50:06
39.9646466,116.3737049,0,0,39508.6181597222,2008-03-01,14:50:09
39.9644,116.3736733,0,0,39508.6181944444,2008-03-01,14:50:12
39.96415,116.3736366,0,0,39508.6182291667,2008-03-01,14:50:15
39.9639449,116.3735766,0,0,39508.6182638889,2008-03-01,14:50:18
39.9638016,116.3735133,0,0,39508.6182986111,2008-03-01,14:50:21
39.9637616,116.3735099,0,0,39508.6183333333,2008-03-01,14:50:24
39.9544266,116.3729033,0,0,39508.6211111111,2008-03-01,14:54:24
39.9542949,116.3729049,0,0,39508.6211458333,2008-03-01,14:54:27
39.9541916,116.3729033,0,0,39508.6211805556,2008-03-01,14:54:30
39.9540799,116.3729049,0,0,39508.6212152778,2008-03-01,14:54:33
39.9539716,116.3728949,0,0,39508.62125,2008-03-01,14:54:36
39.9538733,116.3728766,0,0,39508.6212847222,2008-03-01,14:54:39
39.9537583,116.3728666,0,0,39508.6213194444,2008-03-01,14:54:42
39.9536233,116.3728566,0,0,39508.6213541667,2008-03-01,14:54:45
39.9535133,116.3728599,0,0,39508.6213888889,2008-03-01,14:54:48
39.9534616,116.3728566,0,0,39508.6214236111,2008-03-01,14:54:51
39.953375,116.3728383,0,0,39508.6214814815,2008-03-01,14:54:56
39.9533033,116.3728116,0,0,39508.6215162037,2008-03-01,14:54:59
39.9532066,116.3727799,0,0,39508.6215509259,2008-03-01,14:55:02
39.9530883,116.3727533,0,0,39508.6215856481,2008-03-01,14:55:05
39.9529083,116.3727683,0,0,39508.6216203704,2008-03-01,14:55:08
39.9527116,116.3727716,0,0,39508.6216550926,2008-03-01,14:55:11
39.952535,116.3727749,0,0,39508.6216898148,2008-03-01,14:55:14
39.9523966,116.3727916,0,0,39508.621724537,2008-03-01,14:55:17
39.9522599,116.3728083,0,0,39508.6217592593,2008-03-01,14:55:20
39.9521383,116.3728216,0,0,39508.6217939815,2008-03-01,14:55:23
39.952015,116.3728283,0,0,39508.6218287037,2008-03-01,14:55:26
39.9518666,116.3728299,0,0,39508.6218634259,2008-03-01,14:55:29
39.95176,116.37284,0,0,39508.6218981481,2008-03-01,14:55:32
39.9516833,116.3728483,0,0,39508.6219328704,2008-03-01,14:55:35
39.9516299,116.3728599,0,0,39508.6219675926,2008-03-01,14:55:38
39.9515116,116.3728716,0,0,39508.6220023148,2008-03-01,14:55:41
39.9513333,116.3728866,0,0,39508.622037037,2008-03-01,14:55:44
39.951185,116.3728949,0,0,39508.6220717593,2008-03-01,14:55:47
39.9511183,116.3728999,0,0,39508.6221064815,2008-03-01,14:55:50
39.9511016,116.3729033,0,0,39508.6221643519,2008-03-01,14:55:55
39.9510766,116.3729133,0,0,39508.6222222222,2008-03-01,14:56:00
39.9478733,116.3714266,0,0,39508.6250115741,2008-03-01,15:00:01
39.9478849,116.3713499,0,0,39508.6250694444,2008-03-01,15:00:06
39.9478533,116.3712683,0,0,39508.6251273148,2008-03-01,15:00:11
39.947855,116.3712199,0,0,39508.625162037,2008-03-01,15:00:14
39.9478283,116.3711416,0,0,39508.6252199074,2008-03-01,15:00:19
39.9478266,116.3710883,0,0,39508.6252777778,2008-03-01,15:00:24
39.9478083,116.3710383,0,0,39508.6253356481,2008-03-01,15:00:29
39.9477833,116.3709566,0,0,39508.6253935185,2008-03-01,15:00:34
39.9477999,116.3708733,0,0,39508.6254513889,2008-03-01,15:00:39
39.9478133,116.3707699,0,0,39508.6255092593,2008-03-01,15:00:44
39.9478133,116.3706983,0,0,39508.6255671296,2008-03-01,15:00:49
39.9477866,116.37064,0,0,39508.625625,2008-03-01,15:00:54
39.9477466,116.3705516,0,0,39508.6256828704,2008-03-01,15:00:59
39.947715,116.3705083,0,0,39508.6257175926,2008-03-01,15:01:02
39.9477233,116.3704983,0,0,39508.625775463,2008-03-01,15:01:07
39.9477766,116.3705316,0,0,39508.6258333333,2008-03-01,15:01:12
39.947785,116.3705683,0,0,39508.6258912037,2008-03-01,15:01:17
39.9478733,116.3707183,0,0,39508.6286689815,2008-03-01,15:05:17
39.9475033,116.3670133,0,0,39508.6314467593,2008-03-01,15:09:17
39.9462666,116.3751266,0,0,39508.634224537,2008-03-01,15:13:17
39.9460966,116.375355,0,0,39508.6342592593,2008-03-01,15:13:20
39.9459649,116.3755216,0,0,39508.6342939815,2008-03-01,15:13:23
39.9459099,116.37563,0,0,39508.6343287037,2008-03-01,15:13:26
39.9459016,116.3756733,0,0,39508.6343634259,2008-03-01,15:13:29
39.9458583,116.3756866,0,0,39508.6344212963,2008-03-01,15:13:34
39.9458699,116.3757216,0,0,39508.6344791667,2008-03-01,15:13:39
39.9390933,116.3885483,0,0,39508.6372569444,2008-03-01,15:17:39
39.9391183,116.3886816,0,0,39508.6372916667,2008-03-01,15:17:42
39.9391299,116.3887166,0,0,39508.6373263889,2008-03-01,15:17:45
39.9362999,116.3898216,0,0,39508.6401041667,2008-03-01,15:21:45
39.9351316,116.3888566,0,0,39508.6428819444,2008-03-01,15:25:45
39.9351316,116.3888566,0,0,39508.6429166667,2008-03-01,15:25:48
39.9351333,116.3888566,0,0,39508.6429398148,2008-03-01,15:25:50
39.9336433,116.3866866,0,0,39508.6457175926,2008-03-01,15:29:50
39.9336166,116.386665,0,0,39508.6457523148,2008-03-01,15:29:53
39.9336083,116.3866766,0,0,39508.645787037,2008-03-01,15:29:56
39.9335466,116.386615,0,0,39508.6458449074,2008-03-01,15:30:01
39.9335233,116.3865633,0,0,39508.6458796296,2008-03-01,15:30:04
39.9334766,116.3865483,0,0,39508.6459375,2008-03-01,15:30:09
39.9334033,116.3865333,0,0,39508.6459953704,2008-03-01,15:30:14
39.9333333,116.3865133,0,0,39508.6460532407,2008-03-01,15:30:19
39.93325,116.3864849,0,0,39508.6461111111,2008-03-01,15:30:24
39.9332149,116.3864683,0,0,39508.6461458333,2008-03-01,15:30:27
39.9331466,116.3865083,0,0,39508.6462037037,2008-03-01,15:30:32
39.9330866,116.3865433,0,0,39508.6462615741,2008-03-01,15:30:37
39.93304,116.3864933,0,0,39508.6463194444,2008-03-01,15:30:42
39.9330049,116.386455,0,0,39508.6463773148,2008-03-01,15:30:47
39.9329333,116.3864449,0,0,39508.6464351852,2008-03-01,15:30:52
39.9328566,116.3863666,0,0,39508.6464930556,2008-03-01,15:30:57
39.9328216,116.3863916,0,0,39508.6465277778,2008-03-01,15:31:00
39.9327966,116.3864316,0,0,39508.6465625,2008-03-01,15:31:03
39.9327549,116.3864683,0,0,39508.6466203704,2008-03-01,15:31:08
39.9326833,116.3864766,0,0,39508.6466782407,2008-03-01,15:31:13
39.9326533,116.386455,0,0,39508.6467361111,2008-03-01,15:31:18
39.9326699,116.38637,0,0,39508.6467939815,2008-03-01,15:31:23
39.9326133,116.3863116,0,0,39508.6468518519,2008-03-01,15:31:28
39.9325433,116.3862983,0,0,39508.6469097222,2008-03-01,15:31:33
39.9325416,116.3861983,0,0,39508.6469675926,2008-03-01,15:31:38
39.9325766,116.3860983,0,0,39508.647025463,2008-03-01,15:31:43
39.9325699,116.3860333,0,0,39508.6470601852,2008-03-01,15:31:46
39.9325266,116.3859566,0,0,39508.6471180556,2008-03-01,15:31:51
39.9324966,116.3858783,0,0,39508.6471759259,2008-03-01,15:31:56
39.9324666,116.3857816,0,0,39508.6472337963,2008-03-01,15:32:01
39.9324449,116.3857333,0,0,39508.6472916667,2008-03-01,15:32:06
39.9324433,116.3857516,0,0,39508.647349537,2008-03-01,15:32:11
39.9331416,116.387085,0,0,39508.6501273148,2008-03-01,15:36:11
39.9351666,116.3890216,0,0,39508.6529050926,2008-03-01,15:40:11
39.9352316,116.3890099,0,0,39508.652962963,2008-03-01,15:40:16
39.9353016,116.3890033,0,0,39508.6530208333,2008-03-01,15:40:21
39.9353749,116.3889949,0,0,39508.6530787037,2008-03-01,15:40:26
39.9354583,116.3889816,0,0,39508.6531365741,2008-03-01,15:40:31
39.9355166,116.3889799,0,0,39508.6531944444,2008-03-01,15:40:36
39.9355849,116.3889616,0,0,39508.6532523148,2008-03-01,15:40:41
39.9356699,116.3889299,0,0,39508.6533101852,2008-03-01,15:40:46
39.9357383,116.3889066,0,0,39508.6533680556,2008-03-01,15:40:51
39.9358049,116.3889016,0,0,39508.6534259259,2008-03-01,15:40:56
39.9358716,116.3889099,0,0,39508.6534837963,2008-03-01,15:41:01
39.9359383,116.3889133,0,0,39508.6535416667,2008-03-01,15:41:06
39.9360083,116.3889166,0,0,39508.653599537,2008-03-01,15:41:11
39.9360299,116.3889066,0,0,39508.6536574074,2008-03-01,15:41:16
39.9508233,116.3738416,0,0,39508.6564351852,2008-03-01,15:45:16
39.9510633,116.3734916,0,0,39508.6564699074,2008-03-01,15:45:19
39.9513016,116.3731383,0,0,39508.6565046296,2008-03-01,15:45:22
39.9516333,116.3727433,0,0,39508.6565393518,2008-03-01,15:45:25
39.9519549,116.372435,0,0,39508.6565740741,2008-03-01,15:45:28
39.9522599,116.3721283,0,0,39508.6566087963,2008-03-01,15:45:31
39.9525833,116.3717583,0,0,39508.6566435185,2008-03-01,15:45:34
39.9528799,116.3715033,0,0,39508.6566782407,2008-03-01,15:45:37
39.9531516,116.3711416,0,0,39508.656712963,2008-03-01,15:45:40
39.9533583,116.370885,0,0,39508.6567476852,2008-03-01,15:45:43
39.9535933,116.3705966,0,0,39508.6567824074,2008-03-01,15:45:46
39.9538049,116.3702366,0,0,39508.6568287037,2008-03-01,15:45:50
39.9540533,116.3698866,0,0,39508.6568634259,2008-03-01,15:45:53
39.954185,116.3695766,0,0,39508.6569097222,2008-03-01,15:45:57
39.93119,116.3888283,0,0,39508.6577430556,2008-03-01,15:47:09
39.9328433,116.3903883,0,0,39508.6578009259,2008-03-01,15:47:14
39.9330716,116.3908133,0,0,39508.6578356481,2008-03-01,15:47:17
39.9333633,116.3911066,0,0,39508.6578703704,2008-03-01,15:47:20
39.933725,116.3913216,0,0,39508.6579050926,2008-03-01,15:47:23
39.93381,116.3913316,0,0,39508.6579398148,2008-03-01,15:47:26
39.9339899,116.3914433,0,0,39508.6579976852,2008-03-01,15:47:31
39.9364349,116.3919433,0,0,39508.660775463,2008-03-01,15:51:31
39.9364733,116.3918866,0,0,39508.6608101852,2008-03-01,15:51:34
39.9364933,116.3918533,0,0,39508.6608449074,2008-03-01,15:51:37
39.9365683,116.3917983,0,0,39508.6609027778,2008-03-01,15:51:42
39.9366199,116.3917433,0,0,39508.6609606481,2008-03-01,15:51:47
39.9366649,116.3917549,0,0,39508.6610185185,2008-03-01,15:51:52
39.9367466,116.3917016,0,0,39508.6610763889,2008-03-01,15:51:57
39.9368449,116.3917116,0,0,39508.6611342593,2008-03-01,15:52:02
39.9368816,116.3917566,0,0,39508.6611921296,2008-03-01,15:52:07
39.93695,116.3917766,0,0,39508.66125,2008-03-01,15:52:12
39.9370583,116.3917283,0,0,39508.6613078704,2008-03-01,15:52:17
39.9371266,116.3917366,0,0,39508.6613425926,2008-03-01,15:52:20
39.9371866,116.391725,0,0,39508.661400463,2008-03-01,15:52:25
39.937215,116.3916933,0,0,39508.6614583333,2008-03-01,15:52:30
39.938225,116.3898266,0,0,39508.6642476852,2008-03-01,15:56:31
39.9382983,116.3897533,0,0,39508.6643055556,2008-03-01,15:56:36
39.9383066,116.3896983,0,0,39508.6643402778,2008-03-01,15:56:39
39.9382216,116.3896666,0,0,39508.6643981481,2008-03-01,15:56:44
39.9381966,116.389615,0,0,39508.6644328704,2008-03-01,15:56:47
39.9382183,116.3895683,0,0,39508.6644675926,2008-03-01,15:56:50
39.9381333,116.3895333,0,0,39508.664525463,2008-03-01,15:56:55
39.9382833,116.389475,0,0,39508.6645833333,2008-03-01,15:57:00
39.9382933,116.3894483,0,0,39508.6646412037,2008-03-01,15:57:05
39.938955,116.3861649,0,0,39508.6674189815,2008-03-01,16:01:05
39.9388349,116.3849599,0,0,39508.6701967593,2008-03-01,16:05:05
39.9388666,116.3850983,0,0,39508.6702546296,2008-03-01,16:05:10
39.938785,116.3851716,0,0,39508.6703125,2008-03-01,16:05:15
39.9385833,116.3853133,0,0,39508.6703703704,2008-03-01,16:05:20
39.9386099,116.3853149,0,0,39508.6704050926,2008-03-01,16:05:23
39.9386133,116.3853449,0,0,39508.670462963,2008-03-01,16:05:28
39.9385916,116.3855033,0,0,39508.6705208333,2008-03-01,16:05:33
39.9386016,116.3853249,0,0,39508.6705787037,2008-03-01,16:05:38
39.9366666,116.388955,0,0,39508.6733564815,2008-03-01,16:09:38
39.9366616,116.3889066,0,0,39508.6734143518,2008-03-01,16:09:43
39.9366116,116.3888433,0,0,39508.6734722222,2008-03-01,16:09:48
39.9364766,116.3887866,0,0,39508.6735300926,2008-03-01,16:09:53
39.9365183,116.3887149,0,0,39508.673587963,2008-03-01,16:09:58
39.9357116,116.3854266,0,0,39508.6763657407,2008-03-01,16:13:58
39.9334816,116.3860683,0,0,39508.6791435185,2008-03-01,16:17:58
39.9333783,116.3861199,0,0,39508.6792013889,2008-03-01,16:18:03
39.9330366,116.3854349,0,0,39508.6792592593,2008-03-01,16:18:08
39.9329866,116.3852916,0,0,39508.6792939815,2008-03-01,16:18:11
39.9329249,116.3852533,0,0,39508.6793287037,2008-03-01,16:18:14
39.9329049,116.3852033,0,0,39508.6793634259,2008-03-01,16:18:17
39.9329949,116.3852366,0,0,39508.6794212963,2008-03-01,16:18:22
39.9326333,116.38518,0,0,39508.6821990741,2008-03-01,16:22:22
39.9326783,116.3853783,0,0,39508.6849768519,2008-03-01,16:26:22
39.9326549,116.3854333,0,0,39508.6850347222,2008-03-01,16:26:27
39.932645,116.3855266,0,0,39508.6850925926,2008-03-01,16:26:32
39.9326283,116.3855816,0,0,39508.685150463,2008-03-01,16:26:37
39.9325216,116.3876316,0,0,39508.6879282407,2008-03-01,16:30:37
39.9319333,116.3902716,0,0,39508.6907060185,2008-03-01,16:34:37
39.9319666,116.3904799,0,0,39508.6907407407,2008-03-01,16:34:40
39.9319916,116.3906533,0,0,39508.690775463,2008-03-01,16:34:43
39.93203,116.3907666,0,0,39508.6908101852,2008-03-01,16:34:46
39.9320399,116.3907566,0,0,39508.6908449074,2008-03-01,16:34:49
39.9339849,116.3904849,0,0,39508.6936226852,2008-03-01,16:38:49
39.9339933,116.3905166,0,0,39508.696400463,2008-03-01,16:42:49
39.9339733,116.390525,0,0,39508.6991782407,2008-03-01,16:46:49
39.93395,116.3905149,0,0,39508.7019560185,2008-03-01,16:50:49
39.936835,116.3894266,0,0,39508.7047453704,2008-03-01,16:54:50
39.9370066,116.3895349,0,0,39508.7047800926,2008-03-01,16:54:53
39.9371399,116.3895849,0,0,39508.7048148148,2008-03-01,16:54:56
39.9375966,116.389495,0,0,39508.704849537,2008-03-01,16:54:59
39.9377866,116.3895083,0,0,39508.7048842593,2008-03-01,16:55:02
39.93807,116.3895466,0,0,39508.7049189815,2008-03-01,16:55:05
39.9383049,116.3894366,0,0,39508.7049537037,2008-03-01,16:55:08
39.9384766,116.389475,0,0,39508.7049884259,2008-03-01,16:55:11
39.9384516,116.389405,0,0,39508.7050231481,2008-03-01,16:55:14
39.938325,116.389335,0,0,39508.7050578704,2008-03-01,16:55:17
39.9382366,116.3893,0,0,39508.7050925926,2008-03-01,16:55:20
39.9381933,116.3892183,0,0,39508.705150463,2008-03-01,16:55:25
39.9381633,116.3891883,0,0,39508.7052083333,2008-03-01,16:55:30
39.9381066,116.3891966,0,0,39508.7052662037,2008-03-01,16:55:35
39.9412699,116.3983899,0,0,39508.7084837963,2008-03-01,17:00:13
39.9412133,116.3987133,0,0,39508.7085185185,2008-03-01,17:00:16
39.9411583,116.3990116,0,0,39508.7085532407,2008-03-01,17:00:19
39.9411083,116.3992649,0,0,39508.708587963,2008-03-01,17:00:22
39.9410349,116.3994699,0,0,39508.7086226852,2008-03-01,17:00:25
39.9409533,116.3996033,0,0,39508.7086574074,2008-03-01,17:00:28
39.9408649,116.3997116,0,0,39508.7086921296,2008-03-01,17:00:31
39.9398183,116.3985933,0,0,39508.7087847222,2008-03-01,17:00:39
39.9395716,116.3984316,0,0,39508.7088194444,2008-03-01,17:00:42
39.9394899,116.3985066,0,0,39508.7088541667,2008-03-01,17:00:45
39.9394349,116.3985449,0,0,39508.7088888889,2008-03-01,17:00:48
39.9394083,116.3986566,0,0,39508.7089236111,2008-03-01,17:00:51
39.939405,116.3987833,0,0,39508.7089583333,2008-03-01,17:00:54
39.9394183,116.3989033,0,0,39508.7089930556,2008-03-01,17:00:57
39.9394199,116.3990066,0,0,39508.7090277778,2008-03-01,17:01:00
39.9394166,116.3991199,0,0,39508.7090625,2008-03-01,17:01:03
39.9394266,116.3991983,0,0,39508.7090972222,2008-03-01,17:01:06
39.9394349,116.3992566,0,0,39508.7091319444,2008-03-01,17:01:09
39.9394266,116.3993799,0,0,39508.7091898148,2008-03-01,17:01:14
39.9394233,116.399465,0,0,39508.7092476852,2008-03-01,17:01:19
39.9394266,116.3995216,0,0,39508.7093055556,2008-03-01,17:01:24
39.9452266,116.4022599,0,0,39508.7120833333,2008-03-01,17:05:24
39.9566433,116.4015066,0,0,39508.7148611111,2008-03-01,17:09:24
39.9566449,116.4014683,0,0,39508.7148958333,2008-03-01,17:09:27
39.9566366,116.4014183,0,0,39508.7149537037,2008-03-01,17:09:32
39.9667716,116.4013933,0,0,39508.7177314815,2008-03-01,17:13:32
39.97954,116.4011583,0,0,39508.7205092593,2008-03-01,17:17:32
39.97954,116.401205,0,0,39508.7205671296,2008-03-01,17:17:37
39.9812649,116.4008649,0,0,39508.7233449074,2008-03-01,17:21:37
39.9819666,116.398975,0,0,39508.7261226852,2008-03-01,17:25:37
39.9819666,116.398975,0,0,39508.7261574074,2008-03-01,17:25:40
39.9819699,116.3989799,0,0,39508.7261805556,2008-03-01,17:25:42
39.981935,116.3989866,0,0,39508.7262384259,2008-03-01,17:25:47
39.9819233,116.3989249,0,0,39508.7262962963,2008-03-01,17:25:52
39.9818999,116.398835,0,0,39508.7263541667,2008-03-01,17:25:57
39.9818949,116.3988049,0,0,39508.726412037,2008-03-01,17:26:02
39.9818483,116.3988483,0,0,39508.7264699074,2008-03-01,17:26:07
39.98179,116.3988549,0,0,39508.7265277778,2008-03-01,17:26:12
39.9817749,116.3987783,0,0,39508.7265856481,2008-03-01,17:26:17
39.9817716,116.3987016,0,0,39508.7266435185,2008-03-01,17:26:22
39.9817549,116.398625,0,0,39508.7267013889,2008-03-01,17:26:27
39.9817299,116.3985683,0,0,39508.7267592593,2008-03-01,17:26:32
39.9817366,116.398505,0,0,39508.7268171296,2008-03-01,17:26:37
39.9817566,116.3984566,0,0,39508.726875,2008-03-01,17:26:42
39.9818116,116.3984266,0,0,39508.7269328704,2008-03-01,17:26:47
39.981555,116.3980366,0,0,39508.7297106481,2008-03-01,17:30:47
39.9815133,116.3979733,0,0,39508.7297685185,2008-03-01,17:30:52
39.9814949,116.3978983,0,0,39508.7298263889,2008-03-01,17:30:57
39.9814516,116.39782,0,0,39508.7298842593,2008-03-01,17:31:02
39.9814016,116.3977516,0,0,39508.7299421296,2008-03-01,17:31:07
39.9813566,116.3976783,0,0,39508.73,2008-03-01,17:31:12
39.9813016,116.397615,0,0,39508.7300578704,2008-03-01,17:31:17
39.9812433,116.3975516,0,0,39508.7301157407,2008-03-01,17:31:22
39.9812083,116.3975166,0,0,39508.7301736111,2008-03-01,17:31:27
39.9811633,116.3974683,0,0,39508.7302314815,2008-03-01,17:31:32
39.9811116,116.3974149,0,0,39508.7302893519,2008-03-01,17:31:37
39.9810733,116.3973816,0,0,39508.7303472222,2008-03-01,17:31:42
39.9810266,116.3973716,0,0,39508.7304050926,2008-03-01,17:31:47
39.9809783,116.3973249,0,0,39508.730462963,2008-03-01,17:31:52
39.9809383,116.397295,0,0,39508.7305208333,2008-03-01,17:31:57
39.9808983,116.3972633,0,0,39508.7305787037,2008-03-01,17:32:02
39.9808383,116.39721,0,0,39508.7306365741,2008-03-01,17:32:07
39.9808116,116.3971466,0,0,39508.7306944444,2008-03-01,17:32:12
39.9808049,116.3970949,0,0,39508.7307523148,2008-03-01,17:32:17
39.9807683,116.3970466,0,0,39508.7308101852,2008-03-01,17:32:22
39.9807483,116.3969933,0,0,39508.7308680556,2008-03-01,17:32:27
39.9807599,116.3969016,0,0,39508.7309259259,2008-03-01,17:32:32
39.9807099,116.3967966,0,0,39508.7309837963,2008-03-01,17:32:37
39.9806666,116.3967116,0,0,39508.7310416667,2008-03-01,17:32:42
39.9806533,116.3966516,0,0,39508.731099537,2008-03-01,17:32:47
39.9806349,116.3966116,0,0,39508.7311574074,2008-03-01,17:32:52
39.9802899,116.3933399,0,0,39508.7339351852,2008-03-01,17:36:52
39.9803083,116.3932383,0,0,39508.7339930556,2008-03-01,17:36:57
39.9802783,116.3931583,0,0,39508.7340509259,2008-03-01,17:37:02
39.9802666,116.3931066,0,0,39508.7341087963,2008-03-01,17:37:07
39.9802566,116.3930516,0,0,39508.7341666667,2008-03-01,17:37:12
39.98052,116.3925466,0,0,39508.7369444444,2008-03-01,17:41:12
39.9805399,116.3926049,0,0,39508.7370023148,2008-03-01,17:41:17
39.9805333,116.3926833,0,0,39508.7370601852,2008-03-01,17:41:22
39.9805383,116.3927666,0,0,39508.7371180556,2008-03-01,17:41:27
39.980545,116.3928283,0,0,39508.7371527778,2008-03-01,17:41:30
39.9805233,116.3929466,0,0,39508.7372106481,2008-03-01,17:41:35
39.9805233,116.3929983,0,0,39508.7372453704,2008-03-01,17:41:38
39.9805116,116.3930683,0,0,39508.7373032407,2008-03-01,17:41:43
39.9805316,116.3930999,0,0,39508.7373611111,2008-03-01,17:41:48
39.980535,116.3931733,0,0,39508.7374189815,2008-03-01,17:41:53
39.9805433,116.3932399,0,0,39508.7374768518,2008-03-01,17:41:58
39.9805516,116.3933083,0,0,39508.7375347222,2008-03-01,17:42:03
39.9805516,116.3933983,0,0,39508.7375925926,2008-03-01,17:42:08
39.9805533,116.3934833,0,0,39508.737650463,2008-03-01,17:42:13
39.9805499,116.3935683,0,0,39508.7377083333,2008-03-01,17:42:18
39.9805549,116.3936399,0,0,39508.7377662037,2008-03-01,17:42:23
39.9805516,116.3936799,0,0,39508.7378009259,2008-03-01,17:42:26
39.98056,116.3937449,0,0,39508.7378587963,2008-03-01,17:42:31
39.9805483,116.3938133,0,0,39508.7379166667,2008-03-01,17:42:36
39.9805583,116.3938933,0,0,39508.737974537,2008-03-01,17:42:41
39.9805566,116.3939499,0,0,39508.7380092593,2008-03-01,17:42:44
39.9805649,116.3940183,0,0,39508.7380671296,2008-03-01,17:42:49
39.9805649,116.3940816,0,0,39508.738125,2008-03-01,17:42:54
39.9805616,116.3941649,0,0,39508.7381828704,2008-03-01,17:42:59
39.9805616,116.3942716,0,0,39508.7382407407,2008-03-01,17:43:04
39.9805666,116.3943133,0,0,39508.738275463,2008-03-01,17:43:07
39.9805766,116.39438,0,0,39508.7383333333,2008-03-01,17:43:12
39.9805733,116.3944733,0,0,39508.7383912037,2008-03-01,17:43:17
39.9805766,116.3945533,0,0,39508.7384490741,2008-03-01,17:43:22
39.9805633,116.3946149,0,0,39508.7385069444,2008-03-01,17:43:27
39.9805549,116.394695,0,0,39508.7385648148,2008-03-01,17:43:32
39.9805549,116.3947349,0,0,39508.738599537,2008-03-01,17:43:35
39.9805616,116.3948133,0,0,39508.7386574074,2008-03-01,17:43:40
39.9805616,116.3949016,0,0,39508.7387152778,2008-03-01,17:43:45
39.9805466,116.3949883,0,0,39508.7387731481,2008-03-01,17:43:50
39.9805433,116.3950683,0,0,39508.7388310185,2008-03-01,17:43:55
39.9805433,116.3951516,0,0,39508.7388888889,2008-03-01,17:44:00
39.9805566,116.3952216,0,0,39508.7389467593,2008-03-01,17:44:05
39.9805549,116.3952949,0,0,39508.7389814815,2008-03-01,17:44:08
39.9805649,116.3953383,0,0,39508.7390162037,2008-03-01,17:44:11
39.9805766,116.3953716,0,0,39508.7390509259,2008-03-01,17:44:14
39.9805783,116.3954316,0,0,39508.7391087963,2008-03-01,17:44:19
39.9805649,116.3954716,0,0,39508.7391666667,2008-03-01,17:44:24
39.9805666,116.3955549,0,0,39508.739224537,2008-03-01,17:44:29
39.9805716,116.3956133,0,0,39508.7392592593,2008-03-01,17:44:32
39.9805733,116.3956966,0,0,39508.7393171296,2008-03-01,17:44:37
39.9805783,116.3957466,0,0,39508.7393518519,2008-03-01,17:44:40
39.9805866,116.395815,0,0,39508.7394097222,2008-03-01,17:44:45
39.9805833,116.3958549,0,0,39508.7394675926,2008-03-01,17:44:50
39.9805949,116.3959283,0,0,39508.739525463,2008-03-01,17:44:55
39.9806,116.3960116,0,0,39508.7395833333,2008-03-01,17:45:00
39.980605,116.3961149,0,0,39508.7396412037,2008-03-01,17:45:05
39.9806116,116.3962016,0,0,39508.7396990741,2008-03-01,17:45:10
39.9806166,116.3962833,0,0,39508.7397569444,2008-03-01,17:45:15
39.9806183,116.3963533,0,0,39508.7398148148,2008-03-01,17:45:20
39.9806033,116.3964316,0,0,39508.7398726852,2008-03-01,17:45:25
39.9806283,116.3964866,0,0,39508.7399305556,2008-03-01,17:45:30
39.9806566,116.3965899,0,0,39508.7399884259,2008-03-01,17:45:35
39.9806716,116.3967216,0,0,39508.7400462963,2008-03-01,17:45:40
39.9806983,116.3967699,0,0,39508.7400810185,2008-03-01,17:45:43
39.9807099,116.3968183,0,0,39508.7401157407,2008-03-01,17:45:46
39.98073,116.3969216,0,0,39508.7401736111,2008-03-01,17:45:51
39.9807483,116.3969883,0,0,39508.7402083333,2008-03-01,17:45:54
39.9807766,116.3970249,0,0,39508.7402430556,2008-03-01,17:45:57
39.980795,116.3971083,0,0,39508.7403009259,2008-03-01,17:46:02
39.9808499,116.3971333,0,0,39508.7403587963,2008-03-01,17:46:07
39.9808999,116.3971916,0,0,39508.7404166667,2008-03-01,17:46:12
39.9809416,116.3972483,0,0,39508.740474537,2008-03-01,17:46:17
39.9809916,116.3973,0,0,39508.7405324074,2008-03-01,17:46:22
39.9810133,116.3973666,0,0,39508.7405902778,2008-03-01,17:46:27
39.9810549,116.3974083,0,0,39508.7406481481,2008-03-01,17:46:32
39.9811266,116.3974449,0,0,39508.7407060185,2008-03-01,17:46:37
39.9811449,116.3974933,0,0,39508.7407407407,2008-03-01,17:46:40
39.9811699,116.3975733,0,0,39508.7407986111,2008-03-01,17:46:45
39.9812149,116.3975999,0,0,39508.7408564815,2008-03-01,17:46:50
39.9812466,116.3976599,0,0,39508.7409143519,2008-03-01,17:46:55
39.9812949,116.3977299,0,0,39508.7409722222,2008-03-01,17:47:00
39.9813399,116.397785,0,0,39508.7410300926,2008-03-01,17:47:05
39.9813816,116.3978833,0,0,39508.741087963,2008-03-01,17:47:10
39.9814066,116.3979366,0,0,39508.7411226852,2008-03-01,17:47:13
39.9814416,116.3979533,0,0,39508.7411574074,2008-03-01,17:47:16
39.9814716,116.397975,0,0,39508.7411921296,2008-03-01,17:47:19
39.9815116,116.3979649,0,0,39508.7412268519,2008-03-01,17:47:22
39.9815449,116.3980399,0,0,39508.7412847222,2008-03-01,17:47:27
39.9815649,116.3980833,0,0,39508.7413425926,2008-03-01,17:47:32
39.9815783,116.3981483,0,0,39508.741400463,2008-03-01,17:47:37
39.9815916,116.3982233,0,0,39508.7414583333,2008-03-01,17:47:42
39.9816149,116.3982933,0,0,39508.7415162037,2008-03-01,17:47:47
39.9816433,116.398365,0,0,39508.7415740741,2008-03-01,17:47:52
39.9816583,116.3984433,0,0,39508.7416319444,2008-03-01,17:47:57
39.9816749,116.3985266,0,0,39508.7416898148,2008-03-01,17:48:02
39.9816916,116.3985999,0,0,39508.7417476852,2008-03-01,17:48:07
39.9816983,116.3986816,0,0,39508.7418055556,2008-03-01,17:48:12
39.9817216,116.3987549,0,0,39508.741875,2008-03-01,17:48:18
39.9817216,116.3988466,0,0,39508.7419444444,2008-03-01,17:48:24
39.981735,116.3989266,0,0,39508.7420023148,2008-03-01,17:48:29
39.9817449,116.3989949,0,0,39508.7420601852,2008-03-01,17:48:34
39.9817533,116.3990666,0,0,39508.7421180556,2008-03-01,17:48:39
39.9817533,116.3991399,0,0,39508.7421759259,2008-03-01,17:48:44
39.9817599,116.3992099,0,0,39508.7422337963,2008-03-01,17:48:49
39.9817566,116.3992866,0,0,39508.7422916667,2008-03-01,17:48:54
39.9817533,116.3993583,0,0,39508.742349537,2008-03-01,17:48:59
39.9817583,116.3994333,0,0,39508.7424074074,2008-03-01,17:49:04
39.9817566,116.3994899,0,0,39508.7424652778,2008-03-01,17:49:09
39.9817566,116.3994516,0,0,39508.7425231481,2008-03-01,17:49:14
39.9835566,116.4010083,0,0,39508.7453009259,2008-03-01,17:53:14
39.9836649,116.4009899,0,0,39508.7453587963,2008-03-01,17:53:19
39.9837416,116.4009766,0,0,39508.7454166667,2008-03-01,17:53:24
39.9838083,116.4009949,0,0,39508.745474537,2008-03-01,17:53:29
39.9838233,116.4010533,0,0,39508.7455324074,2008-03-01,17:53:34
39.98387,116.4010366,0,0,39508.7455902778,2008-03-01,17:53:39
39.9839416,116.4010283,0,0,39508.7456481481,2008-03-01,17:53:44
39.98399,116.4010449,0,0,39508.7457060185,2008-03-01,17:53:49
39.9840549,116.4010333,0,0,39508.7457638889,2008-03-01,17:53:54
39.9823899,116.4007466,0,0,39508.7485416667,2008-03-01,17:57:54
39.9823583,116.4007966,0,0,39508.748599537,2008-03-01,17:57:59
39.9823116,116.4007999,0,0,39508.7486574074,2008-03-01,17:58:04
39.9822666,116.4008483,0,0,39508.7487152778,2008-03-01,17:58:09
39.9822049,116.4008983,0,0,39508.7487731481,2008-03-01,17:58:14
39.9821566,116.4008616,0,0,39508.7488310185,2008-03-01,17:58:19
39.982085,116.4009316,0,0,39508.7488888889,2008-03-01,17:58:24
39.9820033,116.4008816,0,0,39508.7489467593,2008-03-01,17:58:29
39.98195,116.4008983,0,0,39508.7489814815,2008-03-01,17:58:32
39.9818916,116.4009366,0,0,39508.7490393519,2008-03-01,17:58:37
39.9818583,116.4009416,0,0,39508.7490972222,2008-03-01,17:58:42
39.9817933,116.4009166,0,0,39508.7491550926,2008-03-01,17:58:47
39.9817216,116.4008899,0,0,39508.749212963,2008-03-01,17:58:52
39.9744433,116.4009433,0,0,39508.7519907407,2008-03-01,18:02:52
39.974405,116.4009216,0,0,39508.752025463,2008-03-01,18:02:55
39.974405,116.4009216,0,0,39508.752037037,2008-03-01,18:02:56
39.9744133,116.4009166,0,0,39508.7520601852,2008-03-01,18:02:58
39.9743933,116.4009416,0,0,39508.7521180556,2008-03-01,18:03:03
39.96702,116.4009866,0,0,39508.7549884259,2008-03-01,18:07:11
39.9669233,116.4010383,0,0,39508.7550231481,2008-03-01,18:07:14
39.9667866,116.4010949,0,0,39508.7550578704,2008-03-01,18:07:17
39.9666316,116.4010833,0,0,39508.7550925926,2008-03-01,18:07:20
39.9664699,116.4011066,0,0,39508.7551273148,2008-03-01,18:07:23
39.9662599,116.4011383,0,0,39508.755162037,2008-03-01,18:07:26
39.966045,116.4011599,0,0,39508.7551967593,2008-03-01,18:07:29
39.9658383,116.4011833,0,0,39508.7552314815,2008-03-01,18:07:32
39.9656166,116.4012533,0,0,39508.7552662037,2008-03-01,18:07:35
39.9653883,116.4012616,0,0,39508.7553009259,2008-03-01,18:07:38
39.9649633,116.4012883,0,0,39508.7553587963,2008-03-01,18:07:43
39.9647,116.4013316,0,0,39508.7553935185,2008-03-01,18:07:46
39.9644266,116.4013883,0,0,39508.7554282407,2008-03-01,18:07:49
39.9593533,116.4013399,0,0,39508.7563657407,2008-03-01,18:09:10
39.9591366,116.4013933,0,0,39508.756400463,2008-03-01,18:09:13
39.9589733,116.4013699,0,0,39508.7564351852,2008-03-01,18:09:16
39.95885,116.4013899,0,0,39508.7564699074,2008-03-01,18:09:19
39.9588233,116.4014233,0,0,39508.7565046296,2008-03-01,18:09:22
39.9588416,116.4014383,0,0,39508.7565625,2008-03-01,18:09:27
39.9494383,116.4021516,0,0,39508.7593634259,2008-03-01,18:13:29
39.9491583,116.4020116,0,0,39508.7593981481,2008-03-01,18:13:32
39.9489033,116.4018816,0,0,39508.7594328704,2008-03-01,18:13:35
39.94868,116.4018333,0,0,39508.7594675926,2008-03-01,18:13:38
39.9484733,116.40182,0,0,39508.7595023148,2008-03-01,18:13:41
39.9482683,116.4017966,0,0,39508.759537037,2008-03-01,18:13:44
39.948075,116.4017133,0,0,39508.7595717593,2008-03-01,18:13:47
39.9479166,116.4016549,0,0,39508.7596064815,2008-03-01,18:13:50
39.9477816,116.40163,0,0,39508.7596412037,2008-03-01,18:13:53
39.94764,116.4016116,0,0,39508.7596759259,2008-03-01,18:13:56
39.9475583,116.4015849,0,0,39508.7597106481,2008-03-01,18:13:59
39.9474499,116.40159,0,0,39508.7597453704,2008-03-01,18:14:02
39.9473416,116.4016149,0,0,39508.7597800926,2008-03-01,18:14:05
39.9472616,116.4016716,0,0,39508.7598148148,2008-03-01,18:14:08
39.9471666,116.4017466,0,0,39508.759849537,2008-03-01,18:14:11
39.947065,116.4018316,0,0,39508.7598842593,2008-03-01,18:14:14
39.9469616,116.4018966,0,0,39508.7599189815,2008-03-01,18:14:17
39.9465666,116.4020366,0,0,39508.7600231481,2008-03-01,18:14:26
39.9463766,116.4020083,0,0,39508.7600578704,2008-03-01,18:14:29
39.9462,116.4020116,0,0,39508.7600925926,2008-03-01,18:14:32
39.9460066,116.4019933,0,0,39508.7601273148,2008-03-01,18:14:35
39.9458033,116.4019733,0,0,39508.760162037,2008-03-01,18:14:38
39.9456066,116.4019849,0,0,39508.7601967593,2008-03-01,18:14:41
39.945455,116.4019883,0,0,39508.7602314815,2008-03-01,18:14:44
39.9453116,116.4019966,0,0,39508.7602662037,2008-03-01,18:14:47
39.9451883,116.4019999,0,0,39508.7603009259,2008-03-01,18:14:50
39.9450983,116.4021183,0,0,39508.7603356481,2008-03-01,18:14:53
39.94509,116.4021133,0,0,39508.7603703704,2008-03-01,18:14:56
39.94509,116.4021133,0,0,39508.7603819444,2008-03-01,18:14:57
39.9450966,116.4021083,0,0,39508.7604050926,2008-03-01,18:14:59
39.945105,116.4021333,0,0,39508.760462963,2008-03-01,18:15:04
39.9394933,116.3981716,0,0,39508.7632407407,2008-03-01,18:19:04
39.9395049,116.3979466,0,0,39508.763275463,2008-03-01,18:19:07
39.9395132,116.3977749,0,0,39508.7633101852,2008-03-01,18:19:10
39.9395066,116.3975783,0,0,39508.7633449074,2008-03-01,18:19:13
39.9395066,116.3973716,0,0,39508.7633796296,2008-03-01,18:19:16
39.9395083,116.3972633,0,0,39508.7634143519,2008-03-01,18:19:19
39.9395033,116.3971633,0,0,39508.7634490741,2008-03-01,18:19:22
39.9394983,116.3970099,0,0,39508.7634837963,2008-03-01,18:19:25
39.9395016,116.3968666,0,0,39508.7635185185,2008-03-01,18:19:28
39.9395083,116.3967099,0,0,39508.7635532407,2008-03-01,18:19:31
39.9395116,116.39655,0,0,39508.763587963,2008-03-01,18:19:34
39.9395116,116.3964233,0,0,39508.7636226852,2008-03-01,18:19:37
39.9395099,116.3962666,0,0,39508.7636574074,2008-03-01,18:19:40
39.9395199,116.3960799,0,0,39508.7636921296,2008-03-01,18:19:43
39.9395316,116.3958783,0,0,39508.7637268519,2008-03-01,18:19:46
39.9395316,116.3956949,0,0,39508.7637615741,2008-03-01,18:19:49
39.9395033,116.3945099,0,0,39508.7639236111,2008-03-01,18:20:03
39.9395099,116.3943483,0,0,39508.7639583333,2008-03-01,18:20:06
39.939515,116.3942283,0,0,39508.7639930556,2008-03-01,18:20:09
39.9395083,116.3941816,0,0,39508.7640277778,2008-03-01,18:20:12
39.9394983,116.39417,0,0,39508.7640856481,2008-03-01,18:20:17
39.9391733,116.3901166,0,0,39508.7668634259,2008-03-01,18:24:17
39.9361983,116.3895499,0,0,39508.7696412037,2008-03-01,18:28:17
39.9361533,116.3895716,0,0,39508.7696990741,2008-03-01,18:28:22
39.9360899,116.3896249,0,0,39508.7697569444,2008-03-01,18:28:27
39.9360333,116.3896516,0,0,39508.7698148148,2008-03-01,18:28:32
39.935995,116.3896616,0,0,39508.7698726852,2008-03-01,18:28:37
39.9359333,116.3896416,0,0,39508.7699305556,2008-03-01,18:28:42
39.9359166,116.3896716,0,0,39508.7699884259,2008-03-01,18:28:47
39.9358949,116.3896783,0,0,39508.7700462963,2008-03-01,18:28:52
40.0062049,116.3550533,0,0,39508.7774305556,2008-03-01,18:39:30
40.0029899,116.3562716,0,0,39508.7775810185,2008-03-01,18:39:43
40.0004599,116.3571933,0,0,39508.7776967593,2008-03-01,18:39:53
39.99781,116.3584049,0,0,39508.7778125,2008-03-01,18:40:03
39.9669583,116.387345,0,0,39508.7794907407,2008-03-01,18:42:28
39.9650966,116.3911583,0,0,39508.7796064815,2008-03-01,18:42:38
39.9634966,116.3936933,0,0,39508.7797222222,2008-03-01,18:42:48
39.9621799,116.3955933,0,0,39508.779837963,2008-03-01,18:42:58
39.960495,116.3976499,0,0,39508.7799652778,2008-03-01,18:43:09
