# Supplementary material for: Research on differential privacy protection method based on user tendency
Source: PLoS One. 2023 Oct 26;18(10):e0288823. doi: 10.1371/journal.pone.0288823 (PMC10602288; doi:10.1371/journal.pone.0288823)
Supplement: S4 Data — (ZIP) [file pone.0288823.s004.zip › Data 5-4/112/Trajectory/20080301190830.plt]

Geolife trajectory
WGS 84
Altitude is in Feet
Reserved 3
0,2,255,My Track,0,0,2,8421376
0
39.9474466,116.3729166,0,0,39508.7975694444,2008-03-01,19:08:30
39.9474466,116.3729166,0,0,39508.7975810185,2008-03-01,19:08:31
39.9613083,116.3782899,0,0,39508.8003587963,2008-03-01,19:12:31
39.9617683,116.3775933,0,0,39508.8004166667,2008-03-01,19:12:36
39.9617966,116.3782266,0,0,39508.8004513889,2008-03-01,19:12:39
39.9608066,116.3779583,0,0,39508.8005439815,2008-03-01,19:12:47
39.960155,116.3736683,0,0,39508.8007986111,2008-03-01,19:13:09
39.9602966,116.3736616,0,0,39508.8008333333,2008-03-01,19:13:12
39.9605149,116.3736716,0,0,39508.8008680556,2008-03-01,19:13:15
39.9607399,116.3737033,0,0,39508.8009027778,2008-03-01,19:13:18
39.96097,116.3737566,0,0,39508.8009375,2008-03-01,19:13:21
39.961205,116.3737883,0,0,39508.8009722222,2008-03-01,19:13:24
39.9614483,116.3738216,0,0,39508.8010069444,2008-03-01,19:13:27
39.9616766,116.3738549,0,0,39508.8010416667,2008-03-01,19:13:30
39.9619149,116.3738949,0,0,39508.8010763889,2008-03-01,19:13:33
39.9621583,116.3739349,0,0,39508.8011111111,2008-03-01,19:13:36
39.9624033,116.3739599,0,0,39508.8011458333,2008-03-01,19:13:39
39.9626533,116.3739949,0,0,39508.8011805556,2008-03-01,19:13:42
39.9628949,116.3740533,0,0,39508.8012152778,2008-03-01,19:13:45
39.9631516,116.3740666,0,0,39508.80125,2008-03-01,19:13:48
39.963395,116.3741083,0,0,39508.8012847222,2008-03-01,19:13:51
39.9636266,116.3741283,0,0,39508.8013194444,2008-03-01,19:13:54
39.9638516,116.3741483,0,0,39508.8013541667,2008-03-01,19:13:57
39.9640749,116.3741683,0,0,39508.8013888889,2008-03-01,19:14:00
39.9642983,116.37418,0,0,39508.8014236111,2008-03-01,19:14:03
39.964515,116.3741983,0,0,39508.8014583333,2008-03-01,19:14:06
39.9648066,116.3742649,0,0,39508.8015046296,2008-03-01,19:14:10
39.96499,116.374325,0,0,39508.8015393519,2008-03-01,19:14:13
39.9651316,116.374355,0,0,39508.8015740741,2008-03-01,19:14:16
39.9652333,116.3743833,0,0,39508.8016087963,2008-03-01,19:14:19
39.9652799,116.3744083,0,0,39508.8016435185,2008-03-01,19:14:22
39.9653016,116.374425,0,0,39508.8016782407,2008-03-01,19:14:25
39.9653083,116.3744366,0,0,39508.801712963,2008-03-01,19:14:28
39.965315,116.3744199,0,0,39508.8017708333,2008-03-01,19:14:33
