# Supplementary material for: Research on differential privacy protection method based on user tendency
Source: PLoS One. 2023 Oct 26;18(10):e0288823. doi: 10.1371/journal.pone.0288823 (PMC10602288; doi:10.1371/journal.pone.0288823)
Supplement: S4 Data — (ZIP) [file pone.0288823.s004.zip › Data 5-4/112/Trajectory/20080301191755.plt]

Geolife trajectory
WGS 84
Altitude is in Feet
Reserved 3
0,2,255,My Track,0,0,2,8421376
0
39.9729866,116.37537,0,0,39508.8041087963,2008-03-01,19:17:55
39.9727483,116.3753133,0,0,39508.8045486111,2008-03-01,19:18:33
39.9726883,116.3753233,0,0,39508.8046064815,2008-03-01,19:18:38
39.9725933,116.3752733,0,0,39508.8046643519,2008-03-01,19:18:43
39.9725866,116.3753099,0,0,39508.8047222222,2008-03-01,19:18:48
39.972575,116.3753299,0,0,39508.8047800926,2008-03-01,19:18:53
39.9725349,116.3753783,0,0,39508.804837963,2008-03-01,19:18:58
39.9724783,116.3753883,0,0,39508.8048958333,2008-03-01,19:19:03
39.9724233,116.37539,0,0,39508.8049537037,2008-03-01,19:19:08
39.9724433,116.3754733,0,0,39508.8050115741,2008-03-01,19:19:13
39.9723433,116.3754316,0,0,39508.8050694444,2008-03-01,19:19:18
39.9722033,116.375385,0,0,39508.8051273148,2008-03-01,19:19:23
39.9721783,116.3753916,0,0,39508.805162037,2008-03-01,19:19:26
39.9721083,116.3753749,0,0,39508.8052199074,2008-03-01,19:19:31
39.9720466,116.3752749,0,0,39508.8052777778,2008-03-01,19:19:36
39.972,116.375175,0,0,39508.8053356481,2008-03-01,19:19:41
39.9719799,116.3751766,0,0,39508.8053935185,2008-03-01,19:19:46
39.9754816,116.3648566,0,0,39508.8081712963,2008-03-01,19:23:46
39.9755833,116.3648999,0,0,39508.8082291667,2008-03-01,19:23:51
39.9757183,116.3650233,0,0,39508.808287037,2008-03-01,19:23:56
39.976345,116.35145,0,0,39508.8111805556,2008-03-01,19:28:06
39.9761233,116.3509066,0,0,39508.8112152778,2008-03-01,19:28:09
39.9761266,116.3506433,0,0,39508.81125,2008-03-01,19:28:12
39.9759133,116.3502983,0,0,39508.8112847222,2008-03-01,19:28:15
39.9756483,116.349935,0,0,39508.8113194444,2008-03-01,19:28:18
39.9754466,116.349705,0,0,39508.8113541667,2008-03-01,19:28:21
39.97539,116.3496183,0,0,39508.8113888889,2008-03-01,19:28:24
39.9753183,116.3494216,0,0,39508.8114236111,2008-03-01,19:28:27
39.9753316,116.3492316,0,0,39508.8114583333,2008-03-01,19:28:30
39.9753699,116.3490199,0,0,39508.8114930556,2008-03-01,19:28:33
39.9753983,116.3487966,0,0,39508.8115277778,2008-03-01,19:28:36
39.9754283,116.3485616,0,0,39508.8115625,2008-03-01,19:28:39
39.9754083,116.348185,0,0,39508.8116087963,2008-03-01,19:28:43
39.9763133,116.3475549,0,0,39508.8118055556,2008-03-01,19:29:00
39.9761799,116.3470283,0,0,39508.8118402778,2008-03-01,19:29:03
39.9759933,116.3464833,0,0,39508.811875,2008-03-01,19:29:06
39.9760366,116.3461483,0,0,39508.8119097222,2008-03-01,19:29:09
39.9760966,116.345795,0,0,39508.8119444444,2008-03-01,19:29:12
39.9761333,116.3454283,0,0,39508.8119791667,2008-03-01,19:29:15
39.97616,116.345065,0,0,39508.8120138889,2008-03-01,19:29:18
39.9762416,116.344715,0,0,39508.8120486111,2008-03-01,19:29:21
39.9762833,116.3443466,0,0,39508.8120833333,2008-03-01,19:29:24
39.9763099,116.3439749,0,0,39508.8121180556,2008-03-01,19:29:27
39.9779049,116.3426,0,0,39508.8125115741,2008-03-01,19:30:01
39.9779016,116.3423699,0,0,39508.8125462963,2008-03-01,19:30:04
39.9778049,116.3421233,0,0,39508.8125810185,2008-03-01,19:30:07
39.9776183,116.3419016,0,0,39508.8126157407,2008-03-01,19:30:10
39.9773666,116.3416649,0,0,39508.812650463,2008-03-01,19:30:13
39.9761766,116.3408016,0,0,39508.8126851852,2008-03-01,19:30:16
39.9758783,116.3405633,0,0,39508.8127199074,2008-03-01,19:30:19
39.9755466,116.3403249,0,0,39508.8127777778,2008-03-01,19:30:24
39.9756083,116.3308833,0,0,39508.8155671296,2008-03-01,19:34:25
39.9756083,116.3308833,0,0,39508.815625,2008-03-01,19:34:30
