# Supplementary material for: Research on differential privacy protection method based on user tendency
Source: PLoS One. 2023 Oct 26;18(10):e0288823. doi: 10.1371/journal.pone.0288823 (PMC10602288; doi:10.1371/journal.pone.0288823)
Supplement: S4 Data — (ZIP) [file pone.0288823.s004.zip › Data 5-4/112/Trajectory/20080407113837.plt]

Geolife trajectory
WGS 84
Altitude is in Feet
Reserved 3
0,2,255,My Track,0,0,2,8421376
0
39.9701283,116.3306649,0,0,39545.485150463,2008-04-07,11:38:37
39.9701149,116.3306549,0,0,39545.485162037,2008-04-07,11:38:38
39.9719883,116.3303166,0,0,39545.4879398148,2008-04-07,11:42:38
39.9719749,116.3302666,0,0,39545.4907175926,2008-04-07,11:46:38
39.972,116.3303033,0,0,39545.4934953704,2008-04-07,11:50:38
39.9719799,116.3299016,0,0,39545.4962731482,2008-04-07,11:54:38
39.9719566,116.3298383,0,0,39545.4963078704,2008-04-07,11:54:41
39.9719483,116.3298183,0,0,39545.4963425926,2008-04-07,11:54:44
39.9719466,116.3298283,0,0,39545.4963773148,2008-04-07,11:54:47
39.9719466,116.3298283,0,0,39545.4963888889,2008-04-07,11:54:48
39.9719433,116.3298233,0,0,39545.496412037,2008-04-07,11:54:50
39.9719533,116.32991,0,0,39545.4964699074,2008-04-07,11:54:55
39.9719533,116.3299733,0,0,39545.4992592593,2008-04-07,11:58:56
39.9719799,116.3300699,0,0,39545.5020949074,2008-04-07,12:03:01
39.9727749,116.3313833,0,0,39545.5048726852,2008-04-07,12:07:01
39.9726933,116.3314716,0,0,39545.5049305556,2008-04-07,12:07:06
39.9726783,116.3315016,0,0,39545.5049884259,2008-04-07,12:07:11
39.97271,116.331635,0,0,39545.5050462963,2008-04-07,12:07:16
39.9726633,116.3317266,0,0,39545.5051041667,2008-04-07,12:07:21
39.972715,116.3317933,0,0,39545.505162037,2008-04-07,12:07:26
39.9747566,116.3327499,0,0,39545.5079398148,2008-04-07,12:11:26
39.9747716,116.33284,0,0,39545.5079976852,2008-04-07,12:11:31
39.9748,116.3329183,0,0,39545.5080555556,2008-04-07,12:11:36
39.9747916,116.3330083,0,0,39545.5081134259,2008-04-07,12:11:41
39.9749333,116.33396,0,0,39545.5108912037,2008-04-07,12:15:41
39.9749283,116.3339383,0,0,39545.5136689815,2008-04-07,12:19:41
40.069475,116.3129349,0,0,39545.5259143518,2008-04-07,12:37:19
40.0698799,116.3138883,0,0,39545.5286921296,2008-04-07,12:41:19
40.0700633,116.3120183,0,0,39545.5314814815,2008-04-07,12:45:20
40.0700999,116.3119749,0,0,39545.5315162037,2008-04-07,12:45:23
40.0701233,116.3119199,0,0,39545.5315740741,2008-04-07,12:45:28
40.0701499,116.3118916,0,0,39545.5316319444,2008-04-07,12:45:33
40.0702,116.3118383,0,0,39545.5316898148,2008-04-07,12:45:38
40.0702033,116.3117866,0,0,39545.5317476852,2008-04-07,12:45:43
40.070235,116.3117166,0,0,39545.5318055556,2008-04-07,12:45:48
40.0702283,116.3116349,0,0,39545.5318634259,2008-04-07,12:45:53
40.0710183,116.310445,0,0,39545.5346412037,2008-04-07,12:49:53
40.0732099,116.3083933,0,0,39545.5374189815,2008-04-07,12:53:53
40.0734033,116.3082216,0,0,39545.5374537037,2008-04-07,12:53:56
40.0736499,116.3080633,0,0,39545.5374884259,2008-04-07,12:53:59
40.0739233,116.3078783,0,0,39545.5375231481,2008-04-07,12:54:02
40.0742249,116.3076783,0,0,39545.5375578704,2008-04-07,12:54:05
40.0745149,116.3074733,0,0,39545.5375925926,2008-04-07,12:54:08
40.0748116,116.30723,0,0,39545.5376273148,2008-04-07,12:54:11
40.0751683,116.306985,0,0,39545.537662037,2008-04-07,12:54:14
40.0755266,116.306725,0,0,39545.5376967593,2008-04-07,12:54:17
40.0759199,116.306425,0,0,39545.5377314815,2008-04-07,12:54:20
40.0763283,116.3060983,0,0,39545.5377662037,2008-04-07,12:54:23
40.0767699,116.3057699,0,0,39545.5378009259,2008-04-07,12:54:26
40.0772183,116.3054199,0,0,39545.5378356481,2008-04-07,12:54:29
40.0776283,116.3050966,0,0,39545.5378703704,2008-04-07,12:54:32
40.0780099,116.3048099,0,0,39545.5379050926,2008-04-07,12:54:35
40.07841,116.3045216,0,0,39545.5379398148,2008-04-07,12:54:38
40.0787949,116.3042383,0,0,39545.537974537,2008-04-07,12:54:41
40.0791333,116.3039616,0,0,39545.5380092593,2008-04-07,12:54:44
40.0806316,116.3027983,0,0,39545.5381481481,2008-04-07,12:54:56
40.0811349,116.3024083,0,0,39545.5381828704,2008-04-07,12:54:59
40.0823683,116.3014133,0,0,39545.5382986111,2008-04-07,12:55:09
40.0837349,116.3005416,0,0,39545.5384143519,2008-04-07,12:55:19
40.0852116,116.2993649,0,0,39545.5385300926,2008-04-07,12:55:29
40.08665,116.2981116,0,0,39545.5386458333,2008-04-07,12:55:39
40.08782,116.2971233,0,0,39545.5387615741,2008-04-07,12:55:49
40.0880883,116.2969133,0,0,39545.5387962963,2008-04-07,12:55:52
40.0883233,116.2967716,0,0,39545.5388310185,2008-04-07,12:55:55
40.0885766,116.2966299,0,0,39545.5388657407,2008-04-07,12:55:58
40.0887766,116.2964999,0,0,39545.538900463,2008-04-07,12:56:01
40.0889016,116.2964116,0,0,39545.5389351852,2008-04-07,12:56:04
40.0889533,116.2963883,0,0,39545.5389699074,2008-04-07,12:56:07
40.0889983,116.29637,0,0,39545.5390046296,2008-04-07,12:56:10
40.0890516,116.2963299,0,0,39545.5390393519,2008-04-07,12:56:13
40.08916,116.2962399,0,0,39545.5390740741,2008-04-07,12:56:16
40.0893083,116.2961216,0,0,39545.5391087963,2008-04-07,12:56:19
40.089535,116.2959483,0,0,39545.5391435185,2008-04-07,12:56:22
40.0897833,116.2957433,0,0,39545.5391782407,2008-04-07,12:56:25
40.0900916,116.2955466,0,0,39545.539212963,2008-04-07,12:56:28
40.09039,116.2952916,0,0,39545.5392476852,2008-04-07,12:56:31
40.0907149,116.29501,0,0,39545.5392824074,2008-04-07,12:56:34
40.0910766,116.2947216,0,0,39545.5393171296,2008-04-07,12:56:37
40.0914699,116.2944216,0,0,39545.5393518518,2008-04-07,12:56:40
40.0918833,116.2941,0,0,39545.5393865741,2008-04-07,12:56:43
40.0923016,116.2937883,0,0,39545.5394212963,2008-04-07,12:56:46
40.0934949,116.29288,0,0,39545.539537037,2008-04-07,12:56:56
40.093795,116.2926399,0,0,39545.5395717593,2008-04-07,12:56:59
40.0940549,116.2924266,0,0,39545.5396064815,2008-04-07,12:57:02
40.0943149,116.2922133,0,0,39545.5396412037,2008-04-07,12:57:05
40.0945533,116.2920283,0,0,39545.5396759259,2008-04-07,12:57:08
40.0947183,116.2919116,0,0,39545.5397106481,2008-04-07,12:57:11
40.0948416,116.2918216,0,0,39545.5397453704,2008-04-07,12:57:14
40.0948999,116.2917899,0,0,39545.5397800926,2008-04-07,12:57:17
40.0950349,116.2916733,0,0,39545.5398148148,2008-04-07,12:57:20
40.0952333,116.2915116,0,0,39545.539849537,2008-04-07,12:57:23
40.0954366,116.2913266,0,0,39545.5398842593,2008-04-07,12:57:26
40.0956899,116.2911099,0,0,39545.5399189815,2008-04-07,12:57:29
40.0959833,116.2908766,0,0,39545.5399537037,2008-04-07,12:57:32
40.0963133,116.2906233,0,0,39545.5399884259,2008-04-07,12:57:35
40.0966616,116.2903599,0,0,39545.5400231481,2008-04-07,12:57:38
40.0970566,116.2900716,0,0,39545.5400578704,2008-04-07,12:57:41
40.0974716,116.28977,0,0,39545.5400925926,2008-04-07,12:57:44
40.0979033,116.2894383,0,0,39545.5401273148,2008-04-07,12:57:47
40.0993483,116.2883199,0,0,39545.5402430556,2008-04-07,12:57:57
40.1007666,116.2874099,0,0,39545.5403587963,2008-04-07,12:58:07
40.1022949,116.2865066,0,0,39545.540474537,2008-04-07,12:58:17
40.103715,116.2855899,0,0,39545.5405902778,2008-04-07,12:58:27
40.1049349,116.2842883,0,0,39545.5407060185,2008-04-07,12:58:37
40.1062066,116.2827433,0,0,39545.5408217593,2008-04-07,12:58:47
40.1075183,116.2810916,0,0,39545.5409375,2008-04-07,12:58:57
40.1078583,116.28066,0,0,39545.5409722222,2008-04-07,12:59:00
40.1089499,116.27914,0,0,39545.541087963,2008-04-07,12:59:10
40.11014,116.277515,0,0,39545.5412037037,2008-04-07,12:59:20
40.1113316,116.2758549,0,0,39545.5413194444,2008-04-07,12:59:30
40.1124366,116.2741816,0,0,39545.5414351852,2008-04-07,12:59:40
40.1134766,116.2723833,0,0,39545.5415509259,2008-04-07,12:59:50
40.1145733,116.2708716,0,0,39545.5416666667,2008-04-07,13:00:00
40.1156266,116.2694633,0,0,39545.5417824074,2008-04-07,13:00:10
40.1158999,116.2690949,0,0,39545.5418171296,2008-04-07,13:00:13
40.116175,116.2687183,0,0,39545.5418518518,2008-04-07,13:00:16
40.1164616,116.268315,0,0,39545.5418865741,2008-04-07,13:00:19
40.1167483,116.2679083,0,0,39545.5419212963,2008-04-07,13:00:22
40.1170683,116.2675216,0,0,39545.5419560185,2008-04-07,13:00:25
40.1174083,116.2671349,0,0,39545.5419907407,2008-04-07,13:00:28
40.1177366,116.2667733,0,0,39545.542025463,2008-04-07,13:00:31
40.1180816,116.2664733,0,0,39545.5420601852,2008-04-07,13:00:34
40.1184283,116.2661983,0,0,39545.5420949074,2008-04-07,13:00:37
40.1187633,116.2659333,0,0,39545.5421296296,2008-04-07,13:00:40
40.1190683,116.2656766,0,0,39545.5421643518,2008-04-07,13:00:43
40.1193683,116.2654483,0,0,39545.5421990741,2008-04-07,13:00:46
40.1196583,116.2652016,0,0,39545.5422337963,2008-04-07,13:00:49
40.1199566,116.2649499,0,0,39545.5422685185,2008-04-07,13:00:52
40.1202566,116.26472,0,0,39545.5423032407,2008-04-07,13:00:55
40.1205183,116.2645116,0,0,39545.542337963,2008-04-07,13:00:58
40.1207433,116.2643416,0,0,39545.5423726852,2008-04-07,13:01:01
40.1209033,116.2642383,0,0,39545.5424074074,2008-04-07,13:01:04
40.1210099,116.26417,0,0,39545.5424421296,2008-04-07,13:01:07
40.1211066,116.2641516,0,0,39545.5424768519,2008-04-07,13:01:10
40.1210833,116.2641299,0,0,39545.5425115741,2008-04-07,13:01:13
40.1210833,116.2641299,0,0,39545.5425231481,2008-04-07,13:01:14
40.1210783,116.2641366,0,0,39545.5425462963,2008-04-07,13:01:16
40.1211066,116.2641399,0,0,39545.5426041667,2008-04-07,13:01:21
40.1210033,116.2641899,0,0,39545.542662037,2008-04-07,13:01:26
40.1280383,116.2630749,0,0,39545.5454398148,2008-04-07,13:05:26
40.1282816,116.2630066,0,0,39545.5454976852,2008-04-07,13:05:31
40.1285549,116.2629483,0,0,39545.5455555556,2008-04-07,13:05:36
40.1288433,116.26294,0,0,39545.5455902778,2008-04-07,13:05:39
40.1300083,116.2628066,0,0,39545.5457060185,2008-04-07,13:05:49
40.1303516,116.2627283,0,0,39545.5457407407,2008-04-07,13:05:52
40.1310616,116.2626833,0,0,39545.5458217593,2008-04-07,13:05:59
40.1314616,116.2626216,0,0,39545.5458564815,2008-04-07,13:06:02
40.1319983,116.2625616,0,0,39545.5458912037,2008-04-07,13:06:05
40.1323716,116.2624549,0,0,39545.5459259259,2008-04-07,13:06:08
40.132705,116.2623266,0,0,39545.5459606481,2008-04-07,13:06:11
40.1330616,116.2621733,0,0,39545.5459953704,2008-04-07,13:06:14
40.1334416,116.26198,0,0,39545.5460300926,2008-04-07,13:06:17
40.1338266,116.2617416,0,0,39545.5460648148,2008-04-07,13:06:20
40.1342083,116.26147,0,0,39545.546099537,2008-04-07,13:06:23
40.1345699,116.2611783,0,0,39545.5461342593,2008-04-07,13:06:26
40.1349183,116.2608666,0,0,39545.5461689815,2008-04-07,13:06:29
40.1400999,116.2569766,0,0,39545.5468402778,2008-04-07,13:07:27
40.1401933,116.2569766,0,0,39545.546875,2008-04-07,13:07:30
40.1401916,116.2569583,0,0,39545.5469097222,2008-04-07,13:07:33
40.1401783,116.2569333,0,0,39545.5469444444,2008-04-07,13:07:36
40.14018,116.2568916,0,0,39545.5470023148,2008-04-07,13:07:41
40.1401966,116.2568383,0,0,39545.5470601852,2008-04-07,13:07:46
40.1402166,116.2567016,0,0,39545.5471180556,2008-04-07,13:07:51
40.1402349,116.2566166,0,0,39545.5471527778,2008-04-07,13:07:54
40.1402316,116.2564933,0,0,39545.5471875,2008-04-07,13:07:57
40.1402466,116.256365,0,0,39545.5472222222,2008-04-07,13:08:00
40.1402716,116.2562066,0,0,39545.5472569444,2008-04-07,13:08:03
40.1405583,116.2560483,0,0,39545.5472916667,2008-04-07,13:08:06
40.1409316,116.2558866,0,0,39545.5473263889,2008-04-07,13:08:09
40.1411716,116.2556899,0,0,39545.5473611111,2008-04-07,13:08:12
40.1413933,116.2554666,0,0,39545.5473958333,2008-04-07,13:08:15
40.1416799,116.25523,0,0,39545.5474305556,2008-04-07,13:08:18
40.1419499,116.2549883,0,0,39545.5474652778,2008-04-07,13:08:21
40.1422233,116.25474,0,0,39545.5475,2008-04-07,13:08:24
40.1425383,116.2544999,0,0,39545.5475347222,2008-04-07,13:08:27
40.1428449,116.2542483,0,0,39545.5475694444,2008-04-07,13:08:30
40.1431733,116.2539799,0,0,39545.5476041667,2008-04-07,13:08:33
40.1435066,116.253705,0,0,39545.5476388889,2008-04-07,13:08:36
40.14383,116.2534349,0,0,39545.5476736111,2008-04-07,13:08:39
40.1441116,116.2531766,0,0,39545.5477083333,2008-04-07,13:08:42
40.1443733,116.2529566,0,0,39545.5477430556,2008-04-07,13:08:45
40.1446233,116.2527566,0,0,39545.5477777778,2008-04-07,13:08:48
40.1448699,116.2525566,0,0,39545.5478125,2008-04-07,13:08:51
40.1451516,116.2523183,0,0,39545.5478472222,2008-04-07,13:08:54
40.1454183,116.2520883,0,0,39545.5478819444,2008-04-07,13:08:57
40.1456216,116.2518783,0,0,39545.5479166667,2008-04-07,13:09:00
40.1458949,116.2516649,0,0,39545.5479513889,2008-04-07,13:09:03
40.1461533,116.2514366,0,0,39545.5479861111,2008-04-07,13:09:06
40.1467866,116.2512,0,0,39545.5481134259,2008-04-07,13:09:17
40.1468449,116.2512649,0,0,39545.5481481481,2008-04-07,13:09:20
40.14686,116.2512583,0,0,39545.5481828704,2008-04-07,13:09:23
40.1468649,116.2512316,0,0,39545.5482175926,2008-04-07,13:09:26
40.1469133,116.2511266,0,0,39545.5482986111,2008-04-07,13:09:33
40.1469516,116.2509666,0,0,39545.5483564815,2008-04-07,13:09:38
40.1469949,116.2508099,0,0,39545.5483912037,2008-04-07,13:09:41
40.147095,116.2506633,0,0,39545.5484259259,2008-04-07,13:09:44
40.1472433,116.2505066,0,0,39545.5484606481,2008-04-07,13:09:47
40.1474083,116.250325,0,0,39545.5484953704,2008-04-07,13:09:50
40.1477683,116.250045,0,0,39545.5485532407,2008-04-07,13:09:55
40.1487566,116.2493783,0,0,39545.5486689815,2008-04-07,13:10:05
40.1493149,116.2491333,0,0,39545.5487037037,2008-04-07,13:10:08
40.149695,116.24892,0,0,39545.5487384259,2008-04-07,13:10:11
40.1500483,116.2487249,0,0,39545.5487731481,2008-04-07,13:10:14
40.1503399,116.2485316,0,0,39545.5488078704,2008-04-07,13:10:17
40.1508316,116.2482616,0,0,39545.5488773148,2008-04-07,13:10:23
40.1510733,116.2481366,0,0,39545.548912037,2008-04-07,13:10:26
40.1512916,116.2480266,0,0,39545.5489467593,2008-04-07,13:10:29
40.1514683,116.2479383,0,0,39545.5489814815,2008-04-07,13:10:32
40.1516216,116.247845,0,0,39545.5490162037,2008-04-07,13:10:35
40.1518266,116.2477016,0,0,39545.5490509259,2008-04-07,13:10:38
40.1528266,116.2469233,0,0,39545.5491898148,2008-04-07,13:10:50
40.1531649,116.2467166,0,0,39545.549224537,2008-04-07,13:10:53
40.1535183,116.2464816,0,0,39545.5492592593,2008-04-07,13:10:56
40.1551766,116.2453166,0,0,39545.5494097222,2008-04-07,13:11:09
40.1555649,116.2450416,0,0,39545.5494444444,2008-04-07,13:11:12
40.1559483,116.2447833,0,0,39545.5494791667,2008-04-07,13:11:15
40.1563283,116.2445466,0,0,39545.5495138889,2008-04-07,13:11:18
40.1567066,116.2443249,0,0,39545.5495486111,2008-04-07,13:11:21
40.1570666,116.2440899,0,0,39545.5495833333,2008-04-07,13:11:24
40.1574133,116.2438516,0,0,39545.5496180556,2008-04-07,13:11:27
40.1577666,116.2436316,0,0,39545.5496527778,2008-04-07,13:11:30
40.1580533,116.2434516,0,0,39545.5496875,2008-04-07,13:11:33
40.1583783,116.243255,0,0,39545.5497222222,2008-04-07,13:11:36
40.1586933,116.2430483,0,0,39545.5497569444,2008-04-07,13:11:39
40.1589816,116.2428433,0,0,39545.5497916667,2008-04-07,13:11:42
40.1592833,116.2426166,0,0,39545.5498263889,2008-04-07,13:11:45
40.1595666,116.24234,0,0,39545.5498611111,2008-04-07,13:11:48
40.1598883,116.2420816,0,0,39545.5498958333,2008-04-07,13:11:51
40.16025,116.2418233,0,0,39545.5499305556,2008-04-07,13:11:54
40.1606066,116.2415633,0,0,39545.5499652778,2008-04-07,13:11:57
40.1609933,116.2413116,0,0,39545.55,2008-04-07,13:12:00
40.1613516,116.24108,0,0,39545.5500347222,2008-04-07,13:12:03
40.1617083,116.2408633,0,0,39545.5500694444,2008-04-07,13:12:06
40.1620433,116.2406649,0,0,39545.5501041667,2008-04-07,13:12:09
40.1623883,116.2404666,0,0,39545.5501388889,2008-04-07,13:12:12
40.1627116,116.2402683,0,0,39545.5501736111,2008-04-07,13:12:15
40.1630966,116.24006,0,0,39545.5502083333,2008-04-07,13:12:18
40.1651366,116.2389649,0,0,39545.5503935185,2008-04-07,13:12:34
40.167425,116.2386849,0,0,39545.5505902778,2008-04-07,13:12:51
40.1678983,116.2389183,0,0,39545.550625,2008-04-07,13:12:54
40.1682216,116.2391016,0,0,39545.5506597222,2008-04-07,13:12:57
40.1684599,116.2392233,0,0,39545.5506944444,2008-04-07,13:13:00
40.1686699,116.2392216,0,0,39545.5507291667,2008-04-07,13:13:03
40.1688449,116.2391083,0,0,39545.5507638889,2008-04-07,13:13:06
40.1690333,116.2389466,0,0,39545.5507986111,2008-04-07,13:13:09
40.1691866,116.2386866,0,0,39545.5508333333,2008-04-07,13:13:12
40.1693816,116.2383449,0,0,39545.5508680556,2008-04-07,13:13:15
40.1696233,116.2380466,0,0,39545.5509027778,2008-04-07,13:13:18
40.1700766,116.2376733,0,0,39545.5509606482,2008-04-07,13:13:23
40.1703416,116.2375416,0,0,39545.5509953704,2008-04-07,13:13:26
40.1706399,116.23772,0,0,39545.5510300926,2008-04-07,13:13:29
40.1710166,116.2379849,0,0,39545.5510648148,2008-04-07,13:13:32
40.1713883,116.2382533,0,0,39545.551099537,2008-04-07,13:13:35
40.1717483,116.2384333,0,0,39545.5511342593,2008-04-07,13:13:38
40.1721083,116.2384499,0,0,39545.5511689815,2008-04-07,13:13:41
40.1724766,116.2382733,0,0,39545.5512037037,2008-04-07,13:13:44
40.1727799,116.2379583,0,0,39545.5512384259,2008-04-07,13:13:47
40.1730916,116.2376016,0,0,39545.5512731481,2008-04-07,13:13:50
40.1734283,116.2372183,0,0,39545.5513078704,2008-04-07,13:13:53
40.1737733,116.2367583,0,0,39545.5513425926,2008-04-07,13:13:56
40.1741433,116.2363783,0,0,39545.5513773148,2008-04-07,13:13:59
40.1745416,116.2360883,0,0,39545.551412037,2008-04-07,13:14:02
40.1749266,116.2358733,0,0,39545.5514467593,2008-04-07,13:14:05
40.1752733,116.2356799,0,0,39545.5514814815,2008-04-07,13:14:08
40.1755983,116.2354833,0,0,39545.5515162037,2008-04-07,13:14:11
40.1759033,116.2353049,0,0,39545.5515509259,2008-04-07,13:14:14
40.1762199,116.2350666,0,0,39545.5515856481,2008-04-07,13:14:17
40.1766049,116.2349399,0,0,39545.5516203704,2008-04-07,13:14:20
40.176965,116.2347966,0,0,39545.5516550926,2008-04-07,13:14:23
40.177315,116.2346699,0,0,39545.5516898148,2008-04-07,13:14:26
40.1776316,116.2345283,0,0,39545.551724537,2008-04-07,13:14:29
40.1779683,116.2343866,0,0,39545.5517592593,2008-04-07,13:14:32
40.1782616,116.2342283,0,0,39545.5517939815,2008-04-07,13:14:35
40.1785349,116.2340649,0,0,39545.5518287037,2008-04-07,13:14:38
40.1787849,116.2339183,0,0,39545.5518634259,2008-04-07,13:14:41
40.1790899,116.23375,0,0,39545.5518981481,2008-04-07,13:14:44
40.1794399,116.2336649,0,0,39545.5519328704,2008-04-07,13:14:47
40.1797866,116.2336683,0,0,39545.5519675926,2008-04-07,13:14:50
40.1801033,116.2337349,0,0,39545.5520023148,2008-04-07,13:14:53
40.1804449,116.2337716,0,0,39545.552037037,2008-04-07,13:14:56
40.18078,116.2337316,0,0,39545.5520717593,2008-04-07,13:14:59
40.1810516,116.2336,0,0,39545.5521064815,2008-04-07,13:15:02
40.1812683,116.2333933,0,0,39545.5521412037,2008-04-07,13:15:05
40.1814533,116.2330883,0,0,39545.5521759259,2008-04-07,13:15:08
40.1816249,116.2327749,0,0,39545.5522106481,2008-04-07,13:15:11
40.1817933,116.2325133,0,0,39545.5522453704,2008-04-07,13:15:14
40.1819833,116.2322816,0,0,39545.5522800926,2008-04-07,13:15:17
40.1821933,116.2321383,0,0,39545.5523148148,2008-04-07,13:15:20
40.1825,116.2319466,0,0,39545.552349537,2008-04-07,13:15:23
40.1827649,116.2317449,0,0,39545.5523842593,2008-04-07,13:15:26
40.1830283,116.2315599,0,0,39545.5524189815,2008-04-07,13:15:29
40.1833483,116.2314049,0,0,39545.5524537037,2008-04-07,13:15:32
40.1837366,116.2312233,0,0,39545.5524884259,2008-04-07,13:15:35
40.1840999,116.2310199,0,0,39545.5525231481,2008-04-07,13:15:38
40.1844833,116.2308233,0,0,39545.5525578704,2008-04-07,13:15:41
40.1849716,116.2306333,0,0,39545.5525925926,2008-04-07,13:15:44
40.1853699,116.2304899,0,0,39545.5526273148,2008-04-07,13:15:47
40.1856799,116.2303199,0,0,39545.552662037,2008-04-07,13:15:50
40.1942599,116.22646,0,0,39545.5533449074,2008-04-07,13:16:49
40.1982933,116.2242033,0,0,39545.5536574074,2008-04-07,13:17:16
40.198615,116.2239566,0,0,39545.5536921296,2008-04-07,13:17:19
40.1988466,116.2238099,0,0,39545.5537268519,2008-04-07,13:17:22
40.1990766,116.223675,0,0,39545.5537615741,2008-04-07,13:17:25
40.19933,116.2235166,0,0,39545.5537962963,2008-04-07,13:17:28
40.1996233,116.2233549,0,0,39545.5538310185,2008-04-07,13:17:31
40.1999599,116.2231983,0,0,39545.5538657407,2008-04-07,13:17:34
40.2002833,116.2230349,0,0,39545.553900463,2008-04-07,13:17:37
40.2006166,116.2228666,0,0,39545.5539351852,2008-04-07,13:17:40
40.2009683,116.2227033,0,0,39545.5539699074,2008-04-07,13:17:43
40.2013466,116.2225283,0,0,39545.5540046296,2008-04-07,13:17:46
40.20174,116.2223449,0,0,39545.5540393519,2008-04-07,13:17:49
40.2021333,116.2221633,0,0,39545.5540740741,2008-04-07,13:17:52
40.2025549,116.2219733,0,0,39545.5541087963,2008-04-07,13:17:55
40.2029899,116.2217783,0,0,39545.5541435185,2008-04-07,13:17:58
40.2034083,116.2215883,0,0,39545.5541782407,2008-04-07,13:18:01
40.2038633,116.2213883,0,0,39545.554212963,2008-04-07,13:18:04
40.2053683,116.2207,0,0,39545.5543287037,2008-04-07,13:18:14
40.2065883,116.2200416,0,0,39545.5544444444,2008-04-07,13:18:24
40.2068833,116.2198566,0,0,39545.5544791667,2008-04-07,13:18:27
40.2071616,116.2196416,0,0,39545.5545138889,2008-04-07,13:18:30
40.2074216,116.219425,0,0,39545.5545486111,2008-04-07,13:18:33
40.2076899,116.21924,0,0,39545.5545833333,2008-04-07,13:18:36
40.2079749,116.2190599,0,0,39545.5546180556,2008-04-07,13:18:39
40.2083083,116.2188849,0,0,39545.5546527778,2008-04-07,13:18:42
40.2086633,116.2187116,0,0,39545.5546875,2008-04-07,13:18:45
40.2090316,116.2185416,0,0,39545.5547222222,2008-04-07,13:18:48
40.2093883,116.218375,0,0,39545.5547569444,2008-04-07,13:18:51
40.2096583,116.2182499,0,0,39545.5547916667,2008-04-07,13:18:54
40.2097266,116.2182283,0,0,39545.5548263889,2008-04-07,13:18:57
40.2097299,116.2182166,0,0,39545.5548842593,2008-04-07,13:19:02
40.2231916,116.2062833,0,0,39545.5584722222,2008-04-07,13:24:12
40.2232416,116.2060866,0,0,39545.5585069444,2008-04-07,13:24:15
40.22331,116.2058383,0,0,39545.5585416667,2008-04-07,13:24:18
40.223535,116.204025,0,0,39545.5587152778,2008-04-07,13:24:33
40.2236033,116.2034166,0,0,39545.5587615741,2008-04-07,13:24:37
40.2236099,116.2029,0,0,39545.5587962963,2008-04-07,13:24:40
40.2235666,116.2023933,0,0,39545.5588310185,2008-04-07,13:24:43
40.2235983,116.2019833,0,0,39545.5588657407,2008-04-07,13:24:46
40.2236333,116.2016483,0,0,39545.558900463,2008-04-07,13:24:49
40.2236599,116.2013249,0,0,39545.5589351852,2008-04-07,13:24:52
40.2236799,116.2010299,0,0,39545.5589699074,2008-04-07,13:24:55
40.2236916,116.2007233,0,0,39545.5590046296,2008-04-07,13:24:58
40.2236699,116.2004016,0,0,39545.5590393519,2008-04-07,13:25:01
40.2236683,116.2000483,0,0,39545.5590740741,2008-04-07,13:25:04
40.2236549,116.1996883,0,0,39545.5591087963,2008-04-07,13:25:07
40.2236233,116.1993149,0,0,39545.5591435185,2008-04-07,13:25:10
40.2236133,116.1988949,0,0,39545.5591782407,2008-04-07,13:25:13
40.2236233,116.1984449,0,0,39545.559212963,2008-04-07,13:25:16
40.2236616,116.1979649,0,0,39545.5592476852,2008-04-07,13:25:19
40.2236966,116.1975033,0,0,39545.5592824074,2008-04-07,13:25:22
40.2237383,116.1970816,0,0,39545.5593171296,2008-04-07,13:25:25
40.2237983,116.1967033,0,0,39545.5593518519,2008-04-07,13:25:28
40.2238799,116.1963749,0,0,39545.5593865741,2008-04-07,13:25:31
40.2239333,116.1961133,0,0,39545.5594212963,2008-04-07,13:25:34
40.2240099,116.1958633,0,0,39545.5594560185,2008-04-07,13:25:37
40.2240883,116.1955899,0,0,39545.5594907407,2008-04-07,13:25:40
40.2241149,116.1952366,0,0,39545.559525463,2008-04-07,13:25:43
40.2241349,116.1948433,0,0,39545.5595601852,2008-04-07,13:25:46
40.2241316,116.1944166,0,0,39545.5595949074,2008-04-07,13:25:49
40.2241133,116.1939883,0,0,39545.5596296296,2008-04-07,13:25:52
40.22406,116.1935316,0,0,39545.5596643519,2008-04-07,13:25:55
40.2240233,116.1930883,0,0,39545.5596990741,2008-04-07,13:25:58
40.2239983,116.1926399,0,0,39545.5597337963,2008-04-07,13:26:01
40.2239366,116.1920799,0,0,39545.5597685185,2008-04-07,13:26:04
40.2239266,116.1915116,0,0,39545.5598032407,2008-04-07,13:26:07
40.2239916,116.1909599,0,0,39545.559837963,2008-04-07,13:26:10
40.22404,116.19041,0,0,39545.5598726852,2008-04-07,13:26:13
40.2240966,116.1898349,0,0,39545.5599074074,2008-04-07,13:26:16
40.2241583,116.1892516,0,0,39545.5599421296,2008-04-07,13:26:19
40.2242266,116.1886833,0,0,39545.5599768519,2008-04-07,13:26:22
40.2243483,116.1880983,0,0,39545.5600115741,2008-04-07,13:26:25
40.2244999,116.1875166,0,0,39545.5600462963,2008-04-07,13:26:28
40.2246533,116.1869466,0,0,39545.5600810185,2008-04-07,13:26:31
40.2248166,116.1864166,0,0,39545.5601157407,2008-04-07,13:26:34
40.2249649,116.1859966,0,0,39545.560150463,2008-04-07,13:26:37
40.2250933,116.1856566,0,0,39545.5601851852,2008-04-07,13:26:40
40.2251449,116.1854916,0,0,39545.5602199074,2008-04-07,13:26:43
40.2251566,116.1854283,0,0,39545.5602546296,2008-04-07,13:26:46
40.2251566,116.1854283,0,0,39545.5602662037,2008-04-07,13:26:47
40.2251516,116.1854266,0,0,39545.5602893519,2008-04-07,13:26:49
40.2251566,116.18539,0,0,39545.5603240741,2008-04-07,13:26:52
40.2252066,116.185275,0,0,39545.5603703704,2008-04-07,13:26:56
40.2252416,116.1851,0,0,39545.5604050926,2008-04-07,13:26:59
40.2253183,116.184945,0,0,39545.5604398148,2008-04-07,13:27:02
40.2253633,116.1846849,0,0,39545.560474537,2008-04-07,13:27:05
40.225405,116.1843349,0,0,39545.5605092593,2008-04-07,13:27:08
40.2254516,116.1839883,0,0,39545.5605439815,2008-04-07,13:27:11
40.2255716,116.1835016,0,0,39545.5605787037,2008-04-07,13:27:14
40.22569,116.1830116,0,0,39545.5606134259,2008-04-07,13:27:17
40.2258266,116.1824866,0,0,39545.5606481481,2008-04-07,13:27:20
40.2259666,116.1819483,0,0,39545.5606828704,2008-04-07,13:27:23
40.2261333,116.1813833,0,0,39545.5607175926,2008-04-07,13:27:26
40.2263083,116.18078,0,0,39545.5607523148,2008-04-07,13:27:29
40.226505,116.1801483,0,0,39545.560787037,2008-04-07,13:27:32
40.227115,116.1780716,0,0,39545.5609027778,2008-04-07,13:27:42
40.2276683,116.1760333,0,0,39545.5610185185,2008-04-07,13:27:52
40.2282883,116.1740516,0,0,39545.5611342593,2008-04-07,13:28:02
40.2288549,116.1720266,0,0,39545.56125,2008-04-07,13:28:12
40.2293549,116.1700283,0,0,39545.5613657407,2008-04-07,13:28:22
40.2298816,116.1680216,0,0,39545.5614814815,2008-04-07,13:28:32
40.2303516,116.1661383,0,0,39545.5615972222,2008-04-07,13:28:42
40.2305166,116.1655899,0,0,39545.5616319444,2008-04-07,13:28:45
40.2306799,116.1650483,0,0,39545.5616666667,2008-04-07,13:28:48
40.2308266,116.16451,0,0,39545.5617013889,2008-04-07,13:28:51
40.23099,116.1639716,0,0,39545.5617361111,2008-04-07,13:28:54
40.2311416,116.1634499,0,0,39545.5617708333,2008-04-07,13:28:57
40.2312983,116.1629333,0,0,39545.5618055556,2008-04-07,13:29:00
40.2314616,116.162415,0,0,39545.5618402778,2008-04-07,13:29:03
40.2316383,116.161935,0,0,39545.561875,2008-04-07,13:29:06
40.2318366,116.1614649,0,0,39545.5619097222,2008-04-07,13:29:09
40.232045,116.1610116,0,0,39545.5619444444,2008-04-07,13:29:12
40.2322516,116.1606199,0,0,39545.5619791667,2008-04-07,13:29:15
40.2324816,116.16024,0,0,39545.5620138889,2008-04-07,13:29:18
40.2327249,116.1598516,0,0,39545.5620486111,2008-04-07,13:29:21
40.2329683,116.159465,0,0,39545.5620833333,2008-04-07,13:29:24
40.2332033,116.1590949,0,0,39545.5621180556,2008-04-07,13:29:27
40.2334083,116.1587549,0,0,39545.5621643519,2008-04-07,13:29:31
40.2334566,116.1585883,0,0,39545.5621990741,2008-04-07,13:29:34
40.2335166,116.1582033,0,0,39545.5622569444,2008-04-07,13:29:39
40.2331716,116.1582216,0,0,39545.5622916667,2008-04-07,13:29:42
40.2328883,116.15819,0,0,39545.5623263889,2008-04-07,13:29:45
40.2327516,116.1581083,0,0,39545.5623611111,2008-04-07,13:29:48
40.232665,116.1579499,0,0,39545.5623958333,2008-04-07,13:29:51
40.2326666,116.1578683,0,0,39545.5624305556,2008-04-07,13:29:54
40.2327233,116.1577566,0,0,39545.5624652778,2008-04-07,13:29:57
40.2327766,116.1577016,0,0,39545.5625,2008-04-07,13:30:00
40.2328183,116.157665,0,0,39545.5625347222,2008-04-07,13:30:03
40.2328416,116.1576283,0,0,39545.5625925926,2008-04-07,13:30:08
40.232895,116.1575083,0,0,39545.562650463,2008-04-07,13:30:13
40.2329849,116.1573099,0,0,39545.5626851852,2008-04-07,13:30:16
40.2330683,116.157115,0,0,39545.5627199074,2008-04-07,13:30:19
40.2331833,116.1568649,0,0,39545.5627546296,2008-04-07,13:30:22
40.2333183,116.1565433,0,0,39545.5627893518,2008-04-07,13:30:25
40.23345,116.1562049,0,0,39545.5628240741,2008-04-07,13:30:28
40.2336266,116.1558266,0,0,39545.5628587963,2008-04-07,13:30:31
40.2338366,116.1553749,0,0,39545.5628935185,2008-04-07,13:30:34
40.2340666,116.1549266,0,0,39545.5629282407,2008-04-07,13:30:37
40.2342983,116.1544716,0,0,39545.562962963,2008-04-07,13:30:40
40.2345333,116.1539966,0,0,39545.5629976852,2008-04-07,13:30:43
40.2347566,116.1534833,0,0,39545.5630324074,2008-04-07,13:30:46
40.2349616,116.1529183,0,0,39545.5630671296,2008-04-07,13:30:49
40.2351466,116.1523116,0,0,39545.5631018518,2008-04-07,13:30:52
40.2354466,116.1504599,0,0,39545.5632175926,2008-04-07,13:31:02
40.2355416,116.14995,0,0,39545.5632523148,2008-04-07,13:31:05
40.2356399,116.1494566,0,0,39545.563287037,2008-04-07,13:31:08
40.2357449,116.1490583,0,0,39545.5633217593,2008-04-07,13:31:11
40.2357966,116.1488266,0,0,39545.5633564815,2008-04-07,13:31:14
40.2358133,116.1487649,0,0,39545.5633912037,2008-04-07,13:31:17
40.2483916,116.1303233,0,0,39545.5661689815,2008-04-07,13:35:17
40.2485083,116.1305516,0,0,39545.5662037037,2008-04-07,13:35:20
40.2486983,116.130955,0,0,39545.5662731482,2008-04-07,13:35:26
40.2488549,116.1313049,0,0,39545.5663310185,2008-04-07,13:35:31
40.2488666,116.1315599,0,0,39545.5663657407,2008-04-07,13:35:34
40.2489183,116.1318016,0,0,39545.566400463,2008-04-07,13:35:37
40.2489183,116.1319516,0,0,39545.5664351852,2008-04-07,13:35:40
40.2488449,116.1320116,0,0,39545.5664699074,2008-04-07,13:35:43
40.2488316,116.1320999,0,0,39545.5665046296,2008-04-07,13:35:46
40.2488466,116.1322049,0,0,39545.5665393519,2008-04-07,13:35:49
40.2488199,116.1323749,0,0,39545.5665740741,2008-04-07,13:35:52
40.2487066,116.1325516,0,0,39545.5666087963,2008-04-07,13:35:55
40.24856,116.1326333,0,0,39545.5666435185,2008-04-07,13:35:58
40.24844,116.1325716,0,0,39545.5666782407,2008-04-07,13:36:01
40.2483716,116.1323916,0,0,39545.566712963,2008-04-07,13:36:04
40.2483816,116.1320616,0,0,39545.5667592593,2008-04-07,13:36:08
40.2484083,116.1318,0,0,39545.5667939815,2008-04-07,13:36:11
40.2484633,116.131495,0,0,39545.5668287037,2008-04-07,13:36:14
40.2485733,116.1311466,0,0,39545.5668634259,2008-04-07,13:36:17
40.248745,116.1307866,0,0,39545.5668981481,2008-04-07,13:36:20
40.248945,116.1304366,0,0,39545.5669328704,2008-04-07,13:36:23
40.2491466,116.1300616,0,0,39545.5669675926,2008-04-07,13:36:26
40.2493316,116.1296083,0,0,39545.5670023148,2008-04-07,13:36:29
40.2494966,116.1290483,0,0,39545.567037037,2008-04-07,13:36:32
40.2496999,116.1285383,0,0,39545.5670717593,2008-04-07,13:36:35
40.2499316,116.1279933,0,0,39545.5671064815,2008-04-07,13:36:38
40.2501833,116.1274999,0,0,39545.5671412037,2008-04-07,13:36:41
40.2504616,116.1269416,0,0,39545.5671759259,2008-04-07,13:36:44
40.2515349,116.1252883,0,0,39545.5672916667,2008-04-07,13:36:54
40.25277,116.1237666,0,0,39545.5674074074,2008-04-07,13:37:04
40.2539216,116.1222866,0,0,39545.5675231481,2008-04-07,13:37:14
40.2549,116.1204833,0,0,39545.5676388889,2008-04-07,13:37:24
40.2556699,116.1185916,0,0,39545.5677546296,2008-04-07,13:37:34
40.2567899,116.1167899,0,0,39545.5678703704,2008-04-07,13:37:44
40.2579833,116.1148783,0,0,39545.5679976852,2008-04-07,13:37:55
40.2589699,116.1134133,0,0,39545.5681018519,2008-04-07,13:38:04
40.2599633,116.11151,0,0,39545.5682291667,2008-04-07,13:38:15
40.2605483,116.1098749,0,0,39545.5683333333,2008-04-07,13:38:24
40.263085,116.1055116,0,0,39545.5687152778,2008-04-07,13:38:57
40.2636516,116.105325,0,0,39545.56875,2008-04-07,13:39:00
40.26411,116.105095,0,0,39545.5687847222,2008-04-07,13:39:03
40.2645416,116.1048566,0,0,39545.5688194444,2008-04-07,13:39:06
40.2649866,116.104615,0,0,39545.5688541667,2008-04-07,13:39:09
40.2664099,116.1036166,0,0,39545.5689699074,2008-04-07,13:39:19
40.2677666,116.1021816,0,0,39545.5690856481,2008-04-07,13:39:29
40.2688983,116.1003416,0,0,39545.5692013889,2008-04-07,13:39:39
40.2699433,116.0984833,0,0,39545.5693171296,2008-04-07,13:39:49
40.2708116,116.0964683,0,0,39545.5694328704,2008-04-07,13:39:59
40.2714866,116.0943833,0,0,39545.5695486111,2008-04-07,13:40:09
40.2718449,116.0922166,0,0,39545.5696643519,2008-04-07,13:40:19
40.2722383,116.0900249,0,0,39545.5697800926,2008-04-07,13:40:29
40.2728249,116.0880066,0,0,39545.5698958333,2008-04-07,13:40:39
40.2735816,116.086165,0,0,39545.5700115741,2008-04-07,13:40:49
40.2767549,116.0815049,0,0,39545.5703587963,2008-04-07,13:41:19
40.2770149,116.0811083,0,0,39545.5703935185,2008-04-07,13:41:22
40.2772749,116.0806966,0,0,39545.5704282407,2008-04-07,13:41:25
40.2774583,116.0802633,0,0,39545.570462963,2008-04-07,13:41:28
40.2776583,116.0798466,0,0,39545.5704976852,2008-04-07,13:41:31
40.2778966,116.0794549,0,0,39545.5705324074,2008-04-07,13:41:34
40.2782216,116.0790799,0,0,39545.5705671296,2008-04-07,13:41:37
40.2785516,116.0786833,0,0,39545.5706018518,2008-04-07,13:41:40
40.2788999,116.0782849,0,0,39545.5706365741,2008-04-07,13:41:43
40.2792566,116.0778649,0,0,39545.5706712963,2008-04-07,13:41:46
40.2802833,116.0765049,0,0,39545.570787037,2008-04-07,13:41:56
40.2805716,116.0760749,0,0,39545.5708217593,2008-04-07,13:41:59
40.2808399,116.0757216,0,0,39545.5708564815,2008-04-07,13:42:02
40.2810866,116.0754033,0,0,39545.5708912037,2008-04-07,13:42:05
40.2813216,116.0751083,0,0,39545.5709259259,2008-04-07,13:42:08
40.2815616,116.0748016,0,0,39545.5709606481,2008-04-07,13:42:11
40.2818049,116.0744716,0,0,39545.5709953704,2008-04-07,13:42:14
40.2820533,116.0741333,0,0,39545.5710300926,2008-04-07,13:42:17
40.2823116,116.0737883,0,0,39545.5710648148,2008-04-07,13:42:20
40.282525,116.0734733,0,0,39545.571099537,2008-04-07,13:42:23
40.2827466,116.0731516,0,0,39545.5711342593,2008-04-07,13:42:26
40.2829666,116.0728849,0,0,39545.5711689815,2008-04-07,13:42:29
40.2832083,116.0726266,0,0,39545.5712037037,2008-04-07,13:42:32
40.2834749,116.0723733,0,0,39545.5712384259,2008-04-07,13:42:35
40.2840149,116.0718833,0,0,39545.5713078704,2008-04-07,13:42:41
40.2842983,116.0716333,0,0,39545.5713425926,2008-04-07,13:42:44
40.2850483,116.071025,0,0,39545.5714236111,2008-04-07,13:42:51
40.2854416,116.0707416,0,0,39545.5714583333,2008-04-07,13:42:54
40.2858199,116.0704499,0,0,39545.5714930556,2008-04-07,13:42:57
40.28614,116.0702416,0,0,39545.5715277778,2008-04-07,13:43:00
40.2863783,116.0701349,0,0,39545.5715625,2008-04-07,13:43:03
40.2865433,116.0701066,0,0,39545.5715972222,2008-04-07,13:43:06
40.286645,116.0700799,0,0,39545.5716319444,2008-04-07,13:43:09
40.2867366,116.07006,0,0,39545.5716666667,2008-04-07,13:43:12
40.2868249,116.0700749,0,0,39545.5717013889,2008-04-07,13:43:15
40.2868949,116.0701333,0,0,39545.5717361111,2008-04-07,13:43:18
40.2869383,116.0702183,0,0,39545.5717708333,2008-04-07,13:43:21
40.2869516,116.0702849,0,0,39545.5718055556,2008-04-07,13:43:24
40.2869699,116.0703199,0,0,39545.5718402778,2008-04-07,13:43:27
40.2869733,116.0703449,0,0,39545.571875,2008-04-07,13:43:30
40.2869666,116.070335,0,0,39545.5719097222,2008-04-07,13:43:33
40.2870399,116.0703583,0,0,39545.5719907407,2008-04-07,13:43:40
40.2870899,116.0703766,0,0,39545.5720486111,2008-04-07,13:43:45
40.2871183,116.0704199,0,0,39545.5721064815,2008-04-07,13:43:50
40.3159549,116.0415216,0,0,39545.5773263889,2008-04-07,13:51:21
40.3161749,116.0414683,0,0,39545.5773611111,2008-04-07,13:51:24
40.3163866,116.041415,0,0,39545.5773958333,2008-04-07,13:51:27
40.3165816,116.0413416,0,0,39545.5774305556,2008-04-07,13:51:30
40.3172216,116.0409299,0,0,39545.5774652778,2008-04-07,13:51:33
40.317005,116.0404816,0,0,39545.5775,2008-04-07,13:51:36
40.317305,116.040145,0,0,39545.5775347222,2008-04-07,13:51:39
40.3176049,116.0397716,0,0,39545.5775694444,2008-04-07,13:51:42
40.3179283,116.0395049,0,0,39545.5776041667,2008-04-07,13:51:45
40.3182283,116.0392366,0,0,39545.5776388889,2008-04-07,13:51:48
40.3185333,116.0389899,0,0,39545.5776736111,2008-04-07,13:51:51
40.3188916,116.0388333,0,0,39545.5777083333,2008-04-07,13:51:54
40.3193433,116.0387316,0,0,39545.5777430556,2008-04-07,13:51:57
40.3197399,116.0386249,0,0,39545.5777777778,2008-04-07,13:52:00
40.3202516,116.0385083,0,0,39545.5778125,2008-04-07,13:52:03
40.3208699,116.038415,0,0,39545.5778472222,2008-04-07,13:52:06
40.3214466,116.0382649,0,0,39545.5778819444,2008-04-07,13:52:09
40.321565,116.0373066,0,0,39545.5779976852,2008-04-07,13:52:19
40.3217283,116.0370516,0,0,39545.5780324074,2008-04-07,13:52:22
40.3218866,116.0367333,0,0,39545.5780671296,2008-04-07,13:52:25
40.3221349,116.0364149,0,0,39545.5781018519,2008-04-07,13:52:28
40.3223516,116.0360699,0,0,39545.5781365741,2008-04-07,13:52:31
40.3225916,116.0357783,0,0,39545.5781712963,2008-04-07,13:52:34
40.3227983,116.0355533,0,0,39545.5782060185,2008-04-07,13:52:37
40.3230333,116.0354033,0,0,39545.5782407407,2008-04-07,13:52:40
40.3231433,116.03527,0,0,39545.578275463,2008-04-07,13:52:43
40.3232316,116.035135,0,0,39545.5783101852,2008-04-07,13:52:46
40.3233833,116.0350099,0,0,39545.5783449074,2008-04-07,13:52:49
40.3235383,116.0348566,0,0,39545.5783796296,2008-04-07,13:52:52
40.3236266,116.0347749,0,0,39545.5784143518,2008-04-07,13:52:55
40.323675,116.03472,0,0,39545.5784490741,2008-04-07,13:52:58
40.3237166,116.0347166,0,0,39545.5784837963,2008-04-07,13:53:01
40.3238216,116.0346999,0,0,39545.5785416667,2008-04-07,13:53:06
40.3239283,116.0346149,0,0,39545.5785763889,2008-04-07,13:53:09
40.3240516,116.0345199,0,0,39545.5786111111,2008-04-07,13:53:12
40.3242083,116.0344433,0,0,39545.5786458333,2008-04-07,13:53:15
40.3244499,116.0343883,0,0,39545.5786805556,2008-04-07,13:53:18
40.3246516,116.0343299,0,0,39545.5787152778,2008-04-07,13:53:21
40.3249516,116.0343566,0,0,39545.57875,2008-04-07,13:53:24
40.325245,116.0344349,0,0,39545.5787847222,2008-04-07,13:53:27
40.3255416,116.0345199,0,0,39545.5788194444,2008-04-07,13:53:30
40.3258833,116.0346383,0,0,39545.5788541667,2008-04-07,13:53:33
40.3261616,116.0347316,0,0,39545.5788888889,2008-04-07,13:53:36
40.3264333,116.0348099,0,0,39545.5789236111,2008-04-07,13:53:39
40.3267066,116.0348816,0,0,39545.5789583333,2008-04-07,13:53:42
40.3269483,116.0349149,0,0,39545.5789930556,2008-04-07,13:53:45
40.3271533,116.0349183,0,0,39545.5790277778,2008-04-07,13:53:48
40.3273316,116.0348916,0,0,39545.5790625,2008-04-07,13:53:51
40.3275583,116.0348333,0,0,39545.5790972222,2008-04-07,13:53:54
40.327795,116.0347299,0,0,39545.5791319444,2008-04-07,13:53:57
40.32804,116.0346316,0,0,39545.5791666667,2008-04-07,13:54:00
40.328265,116.0345349,0,0,39545.5792013889,2008-04-07,13:54:03
40.3285083,116.0344499,0,0,39545.5792361111,2008-04-07,13:54:06
40.3287516,116.0343499,0,0,39545.5792708333,2008-04-07,13:54:09
40.3290283,116.0342599,0,0,39545.5793055556,2008-04-07,13:54:12
40.329365,116.0341816,0,0,39545.5793402778,2008-04-07,13:54:15
40.3296749,116.0340683,0,0,39545.579375,2008-04-07,13:54:18
40.3299716,116.0339333,0,0,39545.5794097222,2008-04-07,13:54:21
40.3302849,116.0337666,0,0,39545.5794444444,2008-04-07,13:54:24
40.3305983,116.0335766,0,0,39545.5794791667,2008-04-07,13:54:27
40.3308983,116.0333866,0,0,39545.5795138889,2008-04-07,13:54:30
40.332005,116.0326833,0,0,39545.5796296296,2008-04-07,13:54:40
40.332565,116.0325183,0,0,39545.5796643518,2008-04-07,13:54:43
40.3329616,116.0322899,0,0,39545.5796990741,2008-04-07,13:54:46
40.3332833,116.0320049,0,0,39545.5797337963,2008-04-07,13:54:49
40.3336499,116.0316966,0,0,39545.5797685185,2008-04-07,13:54:52
40.3337616,116.0312349,0,0,39545.5798032407,2008-04-07,13:54:55
40.3339666,116.03077,0,0,39545.579837963,2008-04-07,13:54:58
40.3341433,116.0303049,0,0,39545.5798726852,2008-04-07,13:55:01
40.33429,116.0298016,0,0,39545.5799074074,2008-04-07,13:55:04
40.33441,116.0292199,0,0,39545.5799421296,2008-04-07,13:55:07
40.3345466,116.0286883,0,0,39545.5799768518,2008-04-07,13:55:10
40.3346383,116.0281283,0,0,39545.5800115741,2008-04-07,13:55:13
40.3351433,116.0250783,0,0,39545.5802199074,2008-04-07,13:55:31
40.3352616,116.0245999,0,0,39545.5802546296,2008-04-07,13:55:34
40.3352466,116.0241499,0,0,39545.5802893518,2008-04-07,13:55:37
40.3353766,116.0236949,0,0,39545.5803240741,2008-04-07,13:55:40
40.3355233,116.0232099,0,0,39545.5803587963,2008-04-07,13:55:43
40.3356649,116.0227233,0,0,39545.5803935185,2008-04-07,13:55:46
40.3358566,116.0222333,0,0,39545.5804282407,2008-04-07,13:55:49
40.3360366,116.0217283,0,0,39545.580462963,2008-04-07,13:55:52
40.336265,116.0212783,0,0,39545.5804976852,2008-04-07,13:55:55
40.33654,116.0208416,0,0,39545.5805324074,2008-04-07,13:55:58
40.3368666,116.0204666,0,0,39545.5805671296,2008-04-07,13:56:01
40.3371916,116.0201266,0,0,39545.5806018518,2008-04-07,13:56:04
40.3375333,116.0199216,0,0,39545.5806365741,2008-04-07,13:56:07
40.3378949,116.0197333,0,0,39545.5806712963,2008-04-07,13:56:10
40.3382166,116.0195483,0,0,39545.5807060185,2008-04-07,13:56:13
40.3385116,116.01937,0,0,39545.5807407407,2008-04-07,13:56:16
40.3387866,116.0192033,0,0,39545.580775463,2008-04-07,13:56:19
40.3390333,116.0190483,0,0,39545.5808101852,2008-04-07,13:56:22
40.3392633,116.0188716,0,0,39545.5808449074,2008-04-07,13:56:25
40.3395016,116.0186799,0,0,39545.5808796296,2008-04-07,13:56:28
40.3397666,116.0185016,0,0,39545.5809143518,2008-04-07,13:56:31
40.3400249,116.0183666,0,0,39545.5809490741,2008-04-07,13:56:34
40.3403083,116.0182933,0,0,39545.5809837963,2008-04-07,13:56:37
40.34061,116.0182816,0,0,39545.5810185185,2008-04-07,13:56:40
40.340945,116.0182983,0,0,39545.5810532407,2008-04-07,13:56:43
40.3412949,116.0183083,0,0,39545.581087963,2008-04-07,13:56:46
40.3416633,116.018185,0,0,39545.5811226852,2008-04-07,13:56:49
40.3419983,116.0180399,0,0,39545.5811574074,2008-04-07,13:56:52
40.3422833,116.0178449,0,0,39545.5811921296,2008-04-07,13:56:55
40.3425333,116.0175699,0,0,39545.5812268518,2008-04-07,13:56:58
40.3427183,116.0172466,0,0,39545.5812615741,2008-04-07,13:57:01
40.3429216,116.0169583,0,0,39545.5812962963,2008-04-07,13:57:04
40.3430683,116.0166983,0,0,39545.5813310185,2008-04-07,13:57:07
40.3432016,116.0164899,0,0,39545.5813657407,2008-04-07,13:57:10
40.3433416,116.0163033,0,0,39545.581400463,2008-04-07,13:57:13
40.3434833,116.0161183,0,0,39545.5814351852,2008-04-07,13:57:16
40.3436349,116.0159566,0,0,39545.5814699074,2008-04-07,13:57:19
40.3437783,116.0157949,0,0,39545.5815046296,2008-04-07,13:57:22
40.3439266,116.0156533,0,0,39545.5815393519,2008-04-07,13:57:25
40.3440833,116.0155149,0,0,39545.5815740741,2008-04-07,13:57:28
40.3442699,116.0153966,0,0,39545.5816087963,2008-04-07,13:57:31
40.3444466,116.0152816,0,0,39545.5816435185,2008-04-07,13:57:34
40.3446733,116.0151883,0,0,39545.5816782407,2008-04-07,13:57:37
40.3449433,116.0150866,0,0,39545.581712963,2008-04-07,13:57:40
40.3452266,116.0149416,0,0,39545.5817476852,2008-04-07,13:57:43
40.3455099,116.0148166,0,0,39545.5817824074,2008-04-07,13:57:46
40.3458199,116.0147683,0,0,39545.5818171296,2008-04-07,13:57:49
40.3461366,116.0147133,0,0,39545.5818518519,2008-04-07,13:57:52
40.3464799,116.0146416,0,0,39545.5818865741,2008-04-07,13:57:55
40.3468066,116.0145516,0,0,39545.5819212963,2008-04-07,13:57:58
40.3470799,116.0144516,0,0,39545.5819560185,2008-04-07,13:58:01
40.3473249,116.0143483,0,0,39545.5819907407,2008-04-07,13:58:04
40.347455,116.0142683,0,0,39545.582025463,2008-04-07,13:58:07
40.3475366,116.0142083,0,0,39545.5820601852,2008-04-07,13:58:10
40.3475883,116.0141816,0,0,39545.5820949074,2008-04-07,13:58:13
40.3476566,116.0141599,0,0,39545.5821527778,2008-04-07,13:58:18
40.3476933,116.0141083,0,0,39545.5821875,2008-04-07,13:58:21
40.3477166,116.0140833,0,0,39545.5822453704,2008-04-07,13:58:26
40.3477399,116.0140466,0,0,39545.5823032407,2008-04-07,13:58:31
40.3477866,116.0140299,0,0,39545.5823611111,2008-04-07,13:58:36
40.34897,116.0117116,0,0,39545.5851388889,2008-04-07,14:02:36
40.3490316,116.01169,0,0,39545.5851967593,2008-04-07,14:02:41
40.34906,116.0117049,0,0,39545.5852546296,2008-04-07,14:02:46
40.3490766,116.0116533,0,0,39545.5853125,2008-04-07,14:02:51
40.3491049,116.0115583,0,0,39545.5853703704,2008-04-07,14:02:56
40.3492333,116.0113099,0,0,39545.5854282407,2008-04-07,14:03:01
40.3493016,116.0111233,0,0,39545.585462963,2008-04-07,14:03:04
40.3493799,116.0109199,0,0,39545.5854976852,2008-04-07,14:03:07
40.356325,116.0002516,0,0,39545.5866666667,2008-04-07,14:04:48
40.3565949,115.9998733,0,0,39545.5867013889,2008-04-07,14:04:51
40.3568349,115.9993933,0,0,39545.5867361111,2008-04-07,14:04:54
40.3570416,115.9988816,0,0,39545.5867708333,2008-04-07,14:04:57
40.3572083,115.9983466,0,0,39545.5868055556,2008-04-07,14:05:00
40.3573733,115.99781,0,0,39545.5868402778,2008-04-07,14:05:03
40.3575433,115.9972366,0,0,39545.586875,2008-04-07,14:05:06
40.3577016,115.9966583,0,0,39545.5869097222,2008-04-07,14:05:09
40.3582066,115.9946416,0,0,39545.587025463,2008-04-07,14:05:19
40.3587599,115.9926066,0,0,39545.5871412037,2008-04-07,14:05:29
40.3598,115.9888749,0,0,39545.5873726852,2008-04-07,14:05:49
40.3597983,115.9884083,0,0,39545.5874074074,2008-04-07,14:05:52
40.3597216,115.9878933,0,0,39545.5874421296,2008-04-07,14:05:55
40.3595683,115.9873983,0,0,39545.5874768518,2008-04-07,14:05:58
40.3593733,115.9869316,0,0,39545.5875115741,2008-04-07,14:06:01
40.3590716,115.9865166,0,0,39545.5875462963,2008-04-07,14:06:04
40.3587983,115.98614,0,0,39545.5875810185,2008-04-07,14:06:07
40.3585466,115.9858033,0,0,39545.5876157407,2008-04-07,14:06:10
40.3583266,115.9854666,0,0,39545.587650463,2008-04-07,14:06:13
40.3581599,115.9851733,0,0,39545.5876851852,2008-04-07,14:06:16
40.3579933,115.9848833,0,0,39545.5877199074,2008-04-07,14:06:19
40.3578649,115.9845633,0,0,39545.5877546296,2008-04-07,14:06:22
40.3577833,115.9841716,0,0,39545.5877893518,2008-04-07,14:06:25
40.3576966,115.9837233,0,0,39545.5878240741,2008-04-07,14:06:28
40.3576549,115.9832666,0,0,39545.5878587963,2008-04-07,14:06:31
40.3576449,115.9827799,0,0,39545.5878935185,2008-04-07,14:06:34
40.3576799,115.9823583,0,0,39545.5879282407,2008-04-07,14:06:37
40.357755,115.9820766,0,0,39545.587962963,2008-04-07,14:06:40
40.357875,115.9818883,0,0,39545.5879976852,2008-04-07,14:06:43
40.358105,115.9817683,0,0,39545.5880324074,2008-04-07,14:06:46
40.3582883,115.981655,0,0,39545.5880671296,2008-04-07,14:06:49
40.3584049,115.9816083,0,0,39545.5881018518,2008-04-07,14:06:52
40.3584933,115.9815683,0,0,39545.5881365741,2008-04-07,14:06:55
40.3585083,115.9815616,0,0,39545.5881712963,2008-04-07,14:06:58
40.3585383,115.9815333,0,0,39545.5882060185,2008-04-07,14:07:01
40.3586233,115.9814649,0,0,39545.5882407407,2008-04-07,14:07:04
40.3587566,115.9813916,0,0,39545.588275463,2008-04-07,14:07:07
40.3588933,115.9813566,0,0,39545.5883101852,2008-04-07,14:07:10
40.3590683,115.9815366,0,0,39545.5883449074,2008-04-07,14:07:13
40.3591883,115.981735,0,0,39545.5883796296,2008-04-07,14:07:16
40.3592699,115.9819666,0,0,39545.5884143518,2008-04-07,14:07:19
40.3592866,115.9822383,0,0,39545.5884490741,2008-04-07,14:07:22
40.3592649,115.9825416,0,0,39545.5884837963,2008-04-07,14:07:25
40.3592849,115.9828683,0,0,39545.5885185185,2008-04-07,14:07:28
40.3593049,115.9832033,0,0,39545.5885532407,2008-04-07,14:07:31
40.3593316,115.9835016,0,0,39545.588587963,2008-04-07,14:07:34
40.3593549,115.983715,0,0,39545.5886226852,2008-04-07,14:07:37
40.3594316,115.9838149,0,0,39545.5886574074,2008-04-07,14:07:40
40.3595683,115.9838616,0,0,39545.5886921296,2008-04-07,14:07:43
40.3597316,115.9838299,0,0,39545.5887268518,2008-04-07,14:07:46
40.3599149,115.9837599,0,0,39545.5887615741,2008-04-07,14:07:49
40.3600716,115.9837416,0,0,39545.5887962963,2008-04-07,14:07:52
40.3601983,115.9837416,0,0,39545.5888310185,2008-04-07,14:07:55
40.3603649,115.9837366,0,0,39545.5888657407,2008-04-07,14:07:58
40.3605783,115.9837333,0,0,39545.588900463,2008-04-07,14:08:01
40.3607666,115.9837466,0,0,39545.5889351852,2008-04-07,14:08:04
40.3609116,115.9837666,0,0,39545.5889699074,2008-04-07,14:08:07
40.3610016,115.9838216,0,0,39545.5890046296,2008-04-07,14:08:10
40.3610416,115.9838833,0,0,39545.5890393518,2008-04-07,14:08:13
40.361055,115.98398,0,0,39545.5890740741,2008-04-07,14:08:16
40.3610516,115.9841633,0,0,39545.5891087963,2008-04-07,14:08:19
40.3610583,115.9844016,0,0,39545.5891435185,2008-04-07,14:08:22
40.3610783,115.9847133,0,0,39545.5891782407,2008-04-07,14:08:25
40.3611383,115.9851083,0,0,39545.589212963,2008-04-07,14:08:28
40.3612583,115.9855183,0,0,39545.5892476852,2008-04-07,14:08:31
40.3614166,115.9859616,0,0,39545.5892824074,2008-04-07,14:08:34
40.3615583,115.9863999,0,0,39545.5893171296,2008-04-07,14:08:37
40.361755,115.9868566,0,0,39545.5893518519,2008-04-07,14:08:40
40.36193,115.9873433,0,0,39545.5893865741,2008-04-07,14:08:43
40.3620899,115.9878333,0,0,39545.5894212963,2008-04-07,14:08:46
40.36219,115.98832,0,0,39545.5894560185,2008-04-07,14:08:49
40.3622466,115.9887649,0,0,39545.5894907407,2008-04-07,14:08:52
40.3622716,115.9891716,0,0,39545.589525463,2008-04-07,14:08:55
40.3622199,115.98957,0,0,39545.5895601852,2008-04-07,14:08:58
40.3620949,115.9899683,0,0,39545.5895949074,2008-04-07,14:09:01
40.3618783,115.99034,0,0,39545.5896296296,2008-04-07,14:09:04
40.3616933,115.9907466,0,0,39545.5896643519,2008-04-07,14:09:07
40.3614316,115.9911883,0,0,39545.5896990741,2008-04-07,14:09:10
40.3611349,115.9916183,0,0,39545.5897337963,2008-04-07,14:09:13
40.3608349,115.9920849,0,0,39545.5897685185,2008-04-07,14:09:16
40.359815,115.9937183,0,0,39545.5898842593,2008-04-07,14:09:26
40.3595049,115.9941633,0,0,39545.5899189815,2008-04-07,14:09:29
40.3591933,115.9946516,0,0,39545.5899537037,2008-04-07,14:09:32
40.3582399,115.9962166,0,0,39545.5900694444,2008-04-07,14:09:42
40.3579949,115.9966816,0,0,39545.5901041667,2008-04-07,14:09:45
40.3577949,115.9971883,0,0,39545.5901388889,2008-04-07,14:09:48
40.3576416,115.9977316,0,0,39545.5901736111,2008-04-07,14:09:51
40.35751,115.9982983,0,0,39545.5902083333,2008-04-07,14:09:54
40.35735,115.9988583,0,0,39545.5902430556,2008-04-07,14:09:57
40.3571633,115.9993633,0,0,39545.5902777778,2008-04-07,14:10:00
40.3569983,115.999815,0,0,39545.5903125,2008-04-07,14:10:03
40.3568533,116.0001666,0,0,39545.5903472222,2008-04-07,14:10:06
40.3567683,116.0004116,0,0,39545.5903819444,2008-04-07,14:10:09
40.3566883,116.0005133,0,0,39545.5904166667,2008-04-07,14:10:12
40.3566316,116.0005616,0,0,39545.590474537,2008-04-07,14:10:17
40.3565366,116.0005966,0,0,39545.5905324074,2008-04-07,14:10:22
40.3564699,116.0006666,0,0,39545.5905671296,2008-04-07,14:10:25
40.3564383,116.0006833,0,0,39545.5906018519,2008-04-07,14:10:28
40.3564083,116.0006416,0,0,39545.5906597222,2008-04-07,14:10:33
40.357125,116.0021666,0,0,39545.5934375,2008-04-07,14:14:33
40.3570883,116.0022333,0,0,39545.5934953704,2008-04-07,14:14:38
40.3570466,116.0023399,0,0,39545.5935532407,2008-04-07,14:14:43
40.3570133,116.0024149,0,0,39545.5936111111,2008-04-07,14:14:48
40.3570316,116.0024466,0,0,39545.5936689815,2008-04-07,14:14:53
40.3570216,116.0025199,0,0,39545.5937268519,2008-04-07,14:14:58
40.3570066,116.0025299,0,0,39545.5937847222,2008-04-07,14:15:03
40.3569333,116.0029333,0,0,39545.5965625,2008-04-07,14:19:03
40.3567199,116.0034299,0,0,39545.5993402778,2008-04-07,14:23:03
40.3566683,116.0033666,0,0,39545.5993981481,2008-04-07,14:23:08
40.3566066,116.0033683,0,0,39545.5994560185,2008-04-07,14:23:13
40.3565749,116.0033983,0,0,39545.5995138889,2008-04-07,14:23:18
40.35657,116.0034683,0,0,39545.5995717593,2008-04-07,14:23:23
40.3565433,116.0034799,0,0,39545.5996296296,2008-04-07,14:23:28
40.3548066,116.0043166,0,0,39545.6024074074,2008-04-07,14:27:28
40.3547483,116.0043949,0,0,39545.6024652778,2008-04-07,14:27:33
40.3540066,116.0066233,0,0,39545.6052430556,2008-04-07,14:31:33
40.3541149,116.0066083,0,0,39545.6080324074,2008-04-07,14:35:34
40.3541149,116.0066083,0,0,39545.6080671296,2008-04-07,14:35:37
40.3541183,116.0066016,0,0,39545.6080902778,2008-04-07,14:35:39
40.3543983,116.0064533,0,0,39545.6108680556,2008-04-07,14:39:39
40.3532783,116.0059883,0,0,39545.6136458333,2008-04-07,14:43:39
40.35203,116.0059483,0,0,39545.6164236111,2008-04-07,14:47:39
40.3520016,116.0059483,0,0,39545.6164814815,2008-04-07,14:47:44
40.3519833,116.0058366,0,0,39545.6165393519,2008-04-07,14:47:49
40.3519966,116.0058883,0,0,39545.6165972222,2008-04-07,14:47:54
40.3509583,116.0051466,0,0,39545.619375,2008-04-07,14:51:54
40.3508449,116.0039783,0,0,39545.6221527778,2008-04-07,14:55:54
40.3508199,116.0040849,0,0,39545.6222106481,2008-04-07,14:55:59
40.3508149,116.0018433,0,0,39545.6258680556,2008-04-07,15:01:15
40.35084,116.0020516,0,0,39545.6259027778,2008-04-07,15:01:18
40.3507866,116.0022333,0,0,39545.6259375,2008-04-07,15:01:21
40.3507166,116.0024516,0,0,39545.6259722222,2008-04-07,15:01:24
40.3506633,116.0025283,0,0,39545.6260069444,2008-04-07,15:01:27
40.3507016,116.0026016,0,0,39545.6260648148,2008-04-07,15:01:32
40.3506733,116.0026399,0,0,39545.6261226852,2008-04-07,15:01:37
40.3506633,116.0026016,0,0,39545.6261805556,2008-04-07,15:01:42
40.3506716,116.0035349,0,0,39545.6289583333,2008-04-07,15:05:42
40.3494433,116.0031016,0,0,39545.6317361111,2008-04-07,15:09:42
40.34859,116.0037699,0,0,39545.6345138889,2008-04-07,15:13:42
40.3485366,116.0037733,0,0,39545.6345717593,2008-04-07,15:13:47
40.3484866,116.0037883,0,0,39545.6346296296,2008-04-07,15:13:52
40.3483966,116.0037449,0,0,39545.6346875,2008-04-07,15:13:57
40.3483849,116.0037966,0,0,39545.6347453704,2008-04-07,15:14:02
40.3471033,116.0044799,0,0,39545.6375231481,2008-04-07,15:18:02
40.3466533,116.0044266,0,0,39545.6403009259,2008-04-07,15:22:02
40.3470649,116.0043783,0,0,39545.6430787037,2008-04-07,15:26:02
40.3471133,116.0043649,0,0,39545.6431365741,2008-04-07,15:26:07
40.34716,116.0043349,0,0,39545.6431944444,2008-04-07,15:26:12
40.3472033,116.0042999,0,0,39545.6432523148,2008-04-07,15:26:17
40.3472233,116.0042616,0,0,39545.6433101852,2008-04-07,15:26:22
40.3472383,116.0042449,0,0,39545.6433680556,2008-04-07,15:26:27
40.3472699,116.0042149,0,0,39545.6434259259,2008-04-07,15:26:32
40.347315,116.0041833,0,0,39545.6434837963,2008-04-07,15:26:37
40.3473616,116.0041633,0,0,39545.6435416667,2008-04-07,15:26:42
40.3474,116.0042083,0,0,39545.643599537,2008-04-07,15:26:47
40.3474049,116.0041983,0,0,39545.6436574074,2008-04-07,15:26:52
40.34845,116.0037516,0,0,39545.6464467593,2008-04-07,15:30:53
40.3485049,116.0037366,0,0,39545.6465046296,2008-04-07,15:30:58
40.3485533,116.0037083,0,0,39545.6465625,2008-04-07,15:31:03
40.3486099,116.0036883,0,0,39545.6466203704,2008-04-07,15:31:08
40.34857,116.0036883,0,0,39545.6466782407,2008-04-07,15:31:13
40.3487766,116.0041699,0,0,39545.6494560185,2008-04-07,15:35:13
40.34878,116.0041866,0,0,39545.6522337963,2008-04-07,15:39:13
40.3486699,116.0035766,0,0,39545.6550115741,2008-04-07,15:43:13
40.3487283,116.0035399,0,0,39545.6550694444,2008-04-07,15:43:18
40.3487733,116.0035016,0,0,39545.6551273148,2008-04-07,15:43:23
40.3488033,116.0034583,0,0,39545.6551851852,2008-04-07,15:43:28
40.3488116,116.0034166,0,0,39545.6552430556,2008-04-07,15:43:33
40.348835,116.0034,0,0,39545.6553009259,2008-04-07,15:43:38
40.3488483,116.0033749,0,0,39545.6553587963,2008-04-07,15:43:43
40.3488816,116.0033433,0,0,39545.6554166667,2008-04-07,15:43:48
40.3502133,116.0028916,0,0,39545.6581944444,2008-04-07,15:47:48
40.3506066,116.0031649,0,0,39545.6609722222,2008-04-07,15:51:48
40.35063,116.0031649,0,0,39545.6610300926,2008-04-07,15:51:53
40.3508516,116.00419,0,0,39545.6638078704,2008-04-07,15:55:53
40.3508516,116.00419,0,0,39545.6638425926,2008-04-07,15:55:56
40.3508516,116.0041933,0,0,39545.6638657407,2008-04-07,15:55:58
40.3509416,116.0055583,0,0,39545.6666435185,2008-04-07,15:59:58
40.3509466,116.0056233,0,0,39545.6667013889,2008-04-07,16:00:03
40.3509616,116.0056499,0,0,39545.6667592593,2008-04-07,16:00:08
40.3509733,116.0056133,0,0,39545.6668171296,2008-04-07,16:00:13
40.3521116,116.0059533,0,0,39545.6695949074,2008-04-07,16:04:13
40.3521616,116.0059933,0,0,39545.6696527778,2008-04-07,16:04:18
40.3522016,116.0060216,0,0,39545.6697106481,2008-04-07,16:04:23
40.3522016,116.0060833,0,0,39545.6697685185,2008-04-07,16:04:28
40.352235,116.0061099,0,0,39545.6698263889,2008-04-07,16:04:33
40.3542233,116.0062816,0,0,39545.6726041667,2008-04-07,16:08:33
40.3553466,116.0080366,0,0,39545.6753819444,2008-04-07,16:12:33
40.3553433,116.0080916,0,0,39545.6754398148,2008-04-07,16:12:38
40.3560316,116.0096483,0,0,39545.6782175926,2008-04-07,16:16:38
40.35655,116.0109216,0,0,39545.6809953704,2008-04-07,16:20:38
40.3565433,116.0109449,0,0,39545.6810532407,2008-04-07,16:20:43
40.3565399,116.0109649,0,0,39545.6811111111,2008-04-07,16:20:48
40.3565399,116.0116233,0,0,39545.683900463,2008-04-07,16:24:49
40.35744,116.0127799,0,0,39545.6866782407,2008-04-07,16:28:49
40.3574883,116.0128766,0,0,39545.6867361111,2008-04-07,16:28:54
40.3574783,116.0129316,0,0,39545.6867939815,2008-04-07,16:28:59
40.3574933,116.0129383,0,0,39545.6868518519,2008-04-07,16:29:04
40.3568599,116.0133966,0,0,39545.6896296296,2008-04-07,16:33:04
40.3553549,116.0135016,0,0,39545.6897453704,2008-04-07,16:33:14
40.355225,116.0135699,0,0,39545.6897800926,2008-04-07,16:33:17
40.3551966,116.0136266,0,0,39545.6898148148,2008-04-07,16:33:20
40.3551466,116.0136699,0,0,39545.689849537,2008-04-07,16:33:23
40.3551649,116.0136699,0,0,39545.6898842593,2008-04-07,16:33:26
40.3596616,116.0139766,0,0,39545.692662037,2008-04-07,16:37:26
40.3596783,116.0139533,0,0,39545.6927199074,2008-04-07,16:37:31
40.3604266,116.0144316,0,0,39545.6954976852,2008-04-07,16:41:31
40.3604266,116.0144483,0,0,39545.6955555556,2008-04-07,16:41:36
40.36072,116.0156399,0,0,39545.6983333333,2008-04-07,16:45:36
40.3609,116.0158799,0,0,39545.7011111111,2008-04-07,16:49:36
40.3607966,116.0159049,0,0,39545.7011689815,2008-04-07,16:49:41
40.3607633,116.0159216,0,0,39545.7012037037,2008-04-07,16:49:44
40.3603949,116.0162633,0,0,39545.7064236111,2008-04-07,16:57:15
40.3604133,116.0162066,0,0,39545.7064814815,2008-04-07,16:57:20
40.3566266,116.0151416,0,0,39545.7092708333,2008-04-07,17:01:21
40.3583699,116.0154316,0,0,39545.7093865741,2008-04-07,17:01:31
40.3588766,116.0155716,0,0,39545.7094212963,2008-04-07,17:01:34
40.3592116,116.0157166,0,0,39545.7094560185,2008-04-07,17:01:37
40.3593866,116.0158266,0,0,39545.7094907407,2008-04-07,17:01:40
40.3595116,116.0159166,0,0,39545.709525463,2008-04-07,17:01:43
40.3595783,116.0159999,0,0,39545.7095601852,2008-04-07,17:01:46
40.3596566,116.016065,0,0,39545.7096180556,2008-04-07,17:01:51
