# Supplementary material for: Research on differential privacy protection method based on user tendency
Source: PLoS One. 2023 Oct 26;18(10):e0288823. doi: 10.1371/journal.pone.0288823 (PMC10602288; doi:10.1371/journal.pone.0288823)
Supplement: S4 Data — (ZIP) [file pone.0288823.s004.zip › Data 5-4/112/Trajectory/20080407172741.plt]

Geolife trajectory
WGS 84
Altitude is in Feet
Reserved 3
0,2,255,My Track,0,0,2,8421376
0
40.3547549,116.0139116,0,0,39545.7275578704,2008-04-07,17:27:41
40.3547716,116.0139316,0,0,39545.7275694444,2008-04-07,17:27:42
40.3533816,116.0122583,0,0,39545.7303472222,2008-04-07,17:31:42
40.3533716,116.0122416,0,0,39545.7303819444,2008-04-07,17:31:45
40.3533299,116.0121449,0,0,39545.7304398148,2008-04-07,17:31:50
40.3532166,116.0121433,0,0,39545.7304976852,2008-04-07,17:31:55
40.3532266,116.012055,0,0,39545.7305555556,2008-04-07,17:32:00
40.3532449,116.0119633,0,0,39545.7306134259,2008-04-07,17:32:05
40.3531866,116.0118683,0,0,39545.7306712963,2008-04-07,17:32:10
40.3531666,116.0117999,0,0,39545.7307291667,2008-04-07,17:32:15
40.3530783,116.0117349,0,0,39545.730787037,2008-04-07,17:32:20
40.3530999,116.0116333,0,0,39545.7308449074,2008-04-07,17:32:25
40.3530416,116.0115666,0,0,39545.7309027778,2008-04-07,17:32:30
40.3530583,116.0114749,0,0,39545.7309606481,2008-04-07,17:32:35
40.3530999,116.0114183,0,0,39545.7309953704,2008-04-07,17:32:38
40.3531233,116.0113399,0,0,39545.7310532407,2008-04-07,17:32:43
40.353145,116.0112933,0,0,39545.7311111111,2008-04-07,17:32:48
40.3531666,116.0111816,0,0,39545.7311689815,2008-04-07,17:32:53
40.3532366,116.0111483,0,0,39545.7312268519,2008-04-07,17:32:58
40.3533366,116.0111999,0,0,39545.7312847222,2008-04-07,17:33:03
40.3533666,116.0111049,0,0,39545.7313425926,2008-04-07,17:33:08
40.3533783,116.0110483,0,0,39545.731400463,2008-04-07,17:33:13
40.3534633,116.0110683,0,0,39545.7314583333,2008-04-07,17:33:18
40.3534783,116.0109433,0,0,39545.7315162037,2008-04-07,17:33:23
40.3535049,116.0109199,0,0,39545.7315740741,2008-04-07,17:33:28
40.3535083,116.0107983,0,0,39545.7316319444,2008-04-07,17:33:33
40.3535249,116.0107666,0,0,39545.7316898148,2008-04-07,17:33:38
40.3535583,116.0107583,0,0,39545.7317476852,2008-04-07,17:33:43
40.3540566,116.0077833,0,0,39545.734525463,2008-04-07,17:37:43
40.3541183,116.0076866,0,0,39545.7345833333,2008-04-07,17:37:48
40.3541916,116.0075966,0,0,39545.7346412037,2008-04-07,17:37:53
40.354245,116.0074733,0,0,39545.7346990741,2008-04-07,17:37:58
40.3542866,116.0074883,0,0,39545.7347569444,2008-04-07,17:38:03
40.3545916,116.0047783,0,0,39545.7375347222,2008-04-07,17:42:03
40.3556216,116.0033383,0,0,39545.7403240741,2008-04-07,17:46:04
40.3556649,116.0032899,0,0,39545.7403819444,2008-04-07,17:46:09
40.3557033,116.0032116,0,0,39545.7404398148,2008-04-07,17:46:14
40.3557166,116.0031716,0,0,39545.7404976852,2008-04-07,17:46:19
40.3557633,116.0031316,0,0,39545.7405555556,2008-04-07,17:46:24
40.3558083,116.0030983,0,0,39545.7406134259,2008-04-07,17:46:29
40.3558816,116.0030649,0,0,39545.7406712963,2008-04-07,17:46:34
40.3558966,116.0029966,0,0,39545.7407291667,2008-04-07,17:46:39
40.35592,116.0029599,0,0,39545.740787037,2008-04-07,17:46:44
40.3565099,116.0042083,0,0,39545.743587963,2008-04-07,17:50:46
40.3565083,116.0013666,0,0,39545.7463657407,2008-04-07,17:54:46
40.3565199,116.0012716,0,0,39545.7464236111,2008-04-07,17:54:51
40.3565033,116.0012549,0,0,39545.7464814815,2008-04-07,17:54:56
40.3568149,116.0006149,0,0,39545.7492592593,2008-04-07,17:58:56
40.3564566,116.0011166,0,0,39545.752037037,2008-04-07,18:02:56
40.3605633,115.9926633,0,0,39545.7548148148,2008-04-07,18:06:56
40.360825,115.9922983,0,0,39545.754849537,2008-04-07,18:06:59
40.3610883,115.991925,0,0,39545.7548842593,2008-04-07,18:07:02
40.3613633,115.9915383,0,0,39545.7549189815,2008-04-07,18:07:05
40.3616383,115.991155,0,0,39545.7549537037,2008-04-07,18:07:08
40.3618133,115.9907549,0,0,39545.7549884259,2008-04-07,18:07:11
40.3619783,115.9904183,0,0,39545.7550231481,2008-04-07,18:07:14
40.3621249,115.9900983,0,0,39545.7550578704,2008-04-07,18:07:17
40.3622433,115.9897849,0,0,39545.7550925926,2008-04-07,18:07:20
40.3622983,115.9894016,0,0,39545.7551273148,2008-04-07,18:07:23
40.3623499,115.9889783,0,0,39545.755162037,2008-04-07,18:07:26
40.3624933,115.9885083,0,0,39545.7551967593,2008-04-07,18:07:29
40.3665799,115.9929949,0,0,39545.7555439815,2008-04-07,18:07:59
