# Supplementary material for: Research on differential privacy protection method based on user tendency
Source: PLoS One. 2023 Oct 26;18(10):e0288823. doi: 10.1371/journal.pone.0288823 (PMC10602288; doi:10.1371/journal.pone.0288823)
Supplement: S4 Data — (ZIP) [file pone.0288823.s004.zip › Data 5-4/112/Trajectory/20080407190848.plt]

Geolife trajectory
WGS 84
Altitude is in Feet
Reserved 3
0,2,255,My Track,0,0,2,8421376
0
40.1227483,116.262555,0,0,39545.7977777778,2008-04-07,19:08:48
40.1227516,116.2625566,0,0,39545.7977893518,2008-04-07,19:08:49
40.1163983,116.268,0,0,39545.8005671296,2008-04-07,19:12:49
40.1161616,116.2682783,0,0,39545.8006018519,2008-04-07,19:12:52
40.1159333,116.2685466,0,0,39545.8006365741,2008-04-07,19:12:55
40.1157183,116.2687966,0,0,39545.8006712963,2008-04-07,19:12:58
40.1155066,116.2690399,0,0,39545.8007060185,2008-04-07,19:13:01
40.1152983,116.2692966,0,0,39545.8007407407,2008-04-07,19:13:04
40.1150766,116.2695699,0,0,39545.800775463,2008-04-07,19:13:07
40.1148549,116.2698383,0,0,39545.8008101852,2008-04-07,19:13:10
40.1146133,116.2701733,0,0,39545.8008449074,2008-04-07,19:13:13
40.1143749,116.2705049,0,0,39545.8008796296,2008-04-07,19:13:16
40.1141433,116.2708183,0,0,39545.8009143519,2008-04-07,19:13:19
40.1139333,116.2711049,0,0,39545.8009490741,2008-04-07,19:13:22
40.1137333,116.27139,0,0,39545.8009837963,2008-04-07,19:13:25
40.1135299,116.2716583,0,0,39545.8010185185,2008-04-07,19:13:28
40.1133416,116.2719149,0,0,39545.8010532407,2008-04-07,19:13:31
40.1131433,116.2721649,0,0,39545.801087963,2008-04-07,19:13:34
40.1085633,116.2779083,0,0,39545.8017939815,2008-04-07,19:14:35
40.1065216,116.2807733,0,0,39545.8025578704,2008-04-07,19:15:41
40.1063216,116.2810549,0,0,39545.8025925926,2008-04-07,19:15:44
40.1061033,116.2813466,0,0,39545.8026273148,2008-04-07,19:15:47
40.1036416,116.2843016,0,0,39545.8030092593,2008-04-07,19:16:20
40.0986716,116.2874066,0,0,39545.8039351852,2008-04-07,19:17:40
40.0983733,116.2876433,0,0,39545.8039699074,2008-04-07,19:17:43
40.0980316,116.2879366,0,0,39545.8040046296,2008-04-07,19:17:46
40.0976633,116.288255,0,0,39545.8040393519,2008-04-07,19:17:49
40.0973099,116.2885166,0,0,39545.8040740741,2008-04-07,19:17:52
40.0969833,116.2887566,0,0,39545.8041087963,2008-04-07,19:17:55
40.0966499,116.2890033,0,0,39545.8041435185,2008-04-07,19:17:58
40.0963166,116.2892633,0,0,39545.8041782407,2008-04-07,19:18:01
40.0949433,116.2902833,0,0,39545.8043171296,2008-04-07,19:18:13
40.0946999,116.2905266,0,0,39545.8043518519,2008-04-07,19:18:16
40.0945166,116.2907183,0,0,39545.8043865741,2008-04-07,19:18:19
40.0942966,116.2909016,0,0,39545.8044212963,2008-04-07,19:18:22
40.0940666,116.2910933,0,0,39545.8044560185,2008-04-07,19:18:25
40.0929816,116.2919266,0,0,39545.8046180556,2008-04-07,19:18:39
40.0927633,116.2920833,0,0,39545.8046527778,2008-04-07,19:18:42
40.0925483,116.2922516,0,0,39545.8046875,2008-04-07,19:18:45
40.092345,116.2924116,0,0,39545.8047222222,2008-04-07,19:18:48
40.0920883,116.2926033,0,0,39545.8047569444,2008-04-07,19:18:51
40.0918399,116.2927966,0,0,39545.8047916667,2008-04-07,19:18:54
40.0915883,116.2929899,0,0,39545.8048263889,2008-04-07,19:18:57
40.0913133,116.2932049,0,0,39545.8048611111,2008-04-07,19:19:00
40.09104,116.2934266,0,0,39545.8048958333,2008-04-07,19:19:03
40.0907683,116.2936383,0,0,39545.8049305556,2008-04-07,19:19:06
40.0904983,116.2938566,0,0,39545.8049652778,2008-04-07,19:19:09
40.0902399,116.2940749,0,0,39545.805,2008-04-07,19:19:12
40.0899949,116.2942783,0,0,39545.8050347222,2008-04-07,19:19:15
40.0897499,116.2944683,0,0,39545.8050694444,2008-04-07,19:19:18
40.0895166,116.2946749,0,0,39545.8051041667,2008-04-07,19:19:21
40.0892883,116.2948416,0,0,39545.8051388889,2008-04-07,19:19:24
40.0890716,116.2949999,0,0,39545.8051736111,2008-04-07,19:19:27
40.0885666,116.2955616,0,0,39545.8053472222,2008-04-07,19:19:42
40.0663566,116.3127266,0,0,39545.809837963,2008-04-07,19:26:10
40.0663716,116.3127383,0,0,39545.8098958333,2008-04-07,19:26:15
40.0657533,116.3146016,0,0,39545.8126851852,2008-04-07,19:30:16
40.0657716,116.3144666,0,0,39545.8127199074,2008-04-07,19:30:19
40.065735,116.3144716,0,0,39545.8127777778,2008-04-07,19:30:24
40.0657016,116.3144716,0,0,39545.8128356481,2008-04-07,19:30:29
40.0656366,116.3145416,0,0,39545.8128935185,2008-04-07,19:30:34
40.0656399,116.3146249,0,0,39545.8129513889,2008-04-07,19:30:39
40.0656649,116.3146116,0,0,39545.8130092593,2008-04-07,19:30:44
40.0656733,116.3146533,0,0,39545.8130671296,2008-04-07,19:30:49
40.0656583,116.3146833,0,0,39545.813125,2008-04-07,19:30:54
40.0655566,116.3147283,0,0,39545.8131828704,2008-04-07,19:30:59
40.0655499,116.3147633,0,0,39545.8132407407,2008-04-07,19:31:04
40.0654316,116.3148066,0,0,39545.8132986111,2008-04-07,19:31:09
40.0654116,116.3147849,0,0,39545.8133333333,2008-04-07,19:31:12
40.0654066,116.3147149,0,0,39545.8133912037,2008-04-07,19:31:17
40.0633666,116.3162216,0,0,39545.8161689815,2008-04-07,19:35:17
40.0633199,116.3162649,0,0,39545.8162268519,2008-04-07,19:35:22
40.0615216,116.3175899,0,0,39545.8190046296,2008-04-07,19:39:22
40.0615816,116.3175199,0,0,39545.8190625,2008-04-07,19:39:27
40.0615816,116.3175199,0,0,39545.8190972222,2008-04-07,19:39:30
40.0615833,116.3175183,0,0,39545.8191203704,2008-04-07,19:39:32
40.0616249,116.3174933,0,0,39545.8191782407,2008-04-07,19:39:37
40.0616733,116.3173516,0,0,39545.8192361111,2008-04-07,19:39:42
40.0616399,116.3172983,0,0,39545.8192939815,2008-04-07,19:39:47
40.0616499,116.3169416,0,0,39545.8194097222,2008-04-07,19:39:57
40.06125,116.3184599,0,0,39545.8221875,2008-04-07,19:43:57
40.0611566,116.3185283,0,0,39545.8222453704,2008-04-07,19:44:02
40.0611233,116.3185483,0,0,39545.8222800926,2008-04-07,19:44:05
40.0610533,116.3185933,0,0,39545.822337963,2008-04-07,19:44:10
40.0610366,116.3185699,0,0,39545.8223958333,2008-04-07,19:44:15
40.0610033,116.3185649,0,0,39545.8224537037,2008-04-07,19:44:20
40.0609283,116.3186083,0,0,39545.8224884259,2008-04-07,19:44:23
40.0608833,116.3186699,0,0,39545.8225231481,2008-04-07,19:44:26
40.0608349,116.3187099,0,0,39545.8225578704,2008-04-07,19:44:29
40.060805,116.3187166,0,0,39545.8225925926,2008-04-07,19:44:32
40.06079,116.3187449,0,0,39545.8226273148,2008-04-07,19:44:35
40.0607383,116.3188316,0,0,39545.8226851852,2008-04-07,19:44:40
40.0606983,116.318825,0,0,39545.8227199074,2008-04-07,19:44:43
40.0607116,116.3188016,0,0,39545.8227546296,2008-04-07,19:44:46
40.0607116,116.3188233,0,0,39545.8228125,2008-04-07,19:44:51
40.061835,116.3183316,0,0,39545.8255902778,2008-04-07,19:48:51
40.0618399,116.3183433,0,0,39545.8256481481,2008-04-07,19:48:56
40.0643983,116.3159783,0,0,39545.8284259259,2008-04-07,19:52:56
40.0644616,116.3158749,0,0,39545.8284837963,2008-04-07,19:53:01
40.0645049,116.3158399,0,0,39545.8285185185,2008-04-07,19:53:04
40.0645466,116.3157899,0,0,39545.8285763889,2008-04-07,19:53:09
40.0646283,116.3157249,0,0,39545.8286342593,2008-04-07,19:53:14
40.064705,116.3157533,0,0,39545.8286921296,2008-04-07,19:53:19
40.0666716,116.3136666,0,0,39545.8314699074,2008-04-07,19:57:19
40.0668666,116.3135216,0,0,39545.8315046296,2008-04-07,19:57:22
40.0670583,116.3133633,0,0,39545.8315393519,2008-04-07,19:57:25
40.0672783,116.3131899,0,0,39545.8315740741,2008-04-07,19:57:28
40.0675083,116.3130266,0,0,39545.8316087963,2008-04-07,19:57:31
40.0677283,116.3128616,0,0,39545.8316435185,2008-04-07,19:57:34
40.0679316,116.3126866,0,0,39545.8316782407,2008-04-07,19:57:37
40.0681433,116.31252,0,0,39545.831712963,2008-04-07,19:57:40
40.0683616,116.3123733,0,0,39545.8317476852,2008-04-07,19:57:43
40.0685433,116.3122166,0,0,39545.8317824074,2008-04-07,19:57:46
40.0687316,116.3121016,0,0,39545.8318171296,2008-04-07,19:57:49
40.0688916,116.3119933,0,0,39545.8318518519,2008-04-07,19:57:52
40.0690233,116.3119333,0,0,39545.8318865741,2008-04-07,19:57:55
40.0691366,116.3118616,0,0,39545.8319212963,2008-04-07,19:57:58
40.0692549,116.3117716,0,0,39545.8319560185,2008-04-07,19:58:01
40.0693716,116.3116249,0,0,39545.8320023148,2008-04-07,19:58:05
40.0694216,116.3114249,0,0,39545.832037037,2008-04-07,19:58:08
40.0696083,116.3114133,0,0,39545.8320717593,2008-04-07,19:58:11
40.0698616,116.3114349,0,0,39545.8321064815,2008-04-07,19:58:14
40.0699933,116.3115116,0,0,39545.8321412037,2008-04-07,19:58:17
40.0700149,116.3116983,0,0,39545.8321759259,2008-04-07,19:58:20
40.0700349,116.3119499,0,0,39545.8322106482,2008-04-07,19:58:23
40.0700499,116.312205,0,0,39545.8322453704,2008-04-07,19:58:26
40.0700466,116.31247,0,0,39545.8322800926,2008-04-07,19:58:29
40.0700449,116.3127149,0,0,39545.8323148148,2008-04-07,19:58:32
40.0700366,116.3128716,0,0,39545.832349537,2008-04-07,19:58:35
40.0700333,116.3129883,0,0,39545.8323842593,2008-04-07,19:58:38
40.0700133,116.3130766,0,0,39545.8324189815,2008-04-07,19:58:41
40.0699733,116.3131366,0,0,39545.8324537037,2008-04-07,19:58:44
40.0699516,116.3131333,0,0,39545.8325115741,2008-04-07,19:58:49
40.0695599,116.3135616,0,0,39545.8352893519,2008-04-07,20:02:49
40.0569899,116.2979716,0,0,39545.8380671296,2008-04-07,20:06:49
40.0558316,116.2984183,0,0,39545.8381597222,2008-04-07,20:06:57
40.0554399,116.2987866,0,0,39545.8381944444,2008-04-07,20:07:00
40.0550366,116.2991666,0,0,39545.8382291667,2008-04-07,20:07:03
40.0534999,116.2998499,0,0,39545.8383564815,2008-04-07,20:07:14
40.0531349,116.2999799,0,0,39545.8383912037,2008-04-07,20:07:17
40.0527483,116.3002066,0,0,39545.8384259259,2008-04-07,20:07:20
40.0523533,116.3004533,0,0,39545.8384606481,2008-04-07,20:07:23
40.0519833,116.3005983,0,0,39545.8384953704,2008-04-07,20:07:26
40.0516583,116.300755,0,0,39545.8385300926,2008-04-07,20:07:29
40.0513583,116.3009149,0,0,39545.8385648148,2008-04-07,20:07:32
40.0510666,116.3011449,0,0,39545.838599537,2008-04-07,20:07:35
40.0508783,116.3011233,0,0,39545.8386342593,2008-04-07,20:07:38
40.0506766,116.301085,0,0,39545.8386805556,2008-04-07,20:07:42
40.0505233,116.30112,0,0,39545.8387152778,2008-04-07,20:07:45
40.0503899,116.3010833,0,0,39545.83875,2008-04-07,20:07:48
40.0502933,116.3010183,0,0,39545.8387847222,2008-04-07,20:07:51
40.0501866,116.3009899,0,0,39545.8388194444,2008-04-07,20:07:54
40.05007,116.3010049,0,0,39545.8388541667,2008-04-07,20:07:57
40.0499833,116.3009133,0,0,39545.838900463,2008-04-07,20:08:01
40.0499033,116.3008216,0,0,39545.8389351852,2008-04-07,20:08:04
40.04985,116.3007399,0,0,39545.8389699074,2008-04-07,20:08:07
40.0498166,116.3006866,0,0,39545.8390046296,2008-04-07,20:08:10
40.0497899,116.3006249,0,0,39545.8390393518,2008-04-07,20:08:13
40.0497533,116.3004983,0,0,39545.8390972222,2008-04-07,20:08:18
40.0497816,116.3002733,0,0,39545.8391550926,2008-04-07,20:08:23
40.0498199,116.3000799,0,0,39545.8391898148,2008-04-07,20:08:26
40.04985,116.2998183,0,0,39545.839224537,2008-04-07,20:08:29
40.0488216,116.2996016,0,0,39545.8394444444,2008-04-07,20:08:48
40.0485633,116.2995616,0,0,39545.8394791667,2008-04-07,20:08:51
40.0481683,116.2995899,0,0,39545.8395138889,2008-04-07,20:08:54
