# Supplementary material for: Research on differential privacy protection method based on user tendency
Source: PLoS One. 2023 Oct 26;18(10):e0288823. doi: 10.1371/journal.pone.0288823 (PMC10602288; doi:10.1371/journal.pone.0288823)
Supplement: S4 Data — (ZIP) [file pone.0288823.s004.zip › Data 5-4/112/Trajectory/20080407202347.plt]

Geolife trajectory
WGS 84
Altitude is in Feet
Reserved 3
0,2,255,My Track,0,0,2,8421376
0
39.9757416,116.333855,0,0,39545.849849537,2008-04-07,20:23:47
39.9757316,116.3338449,0,0,39545.8498611111,2008-04-07,20:23:48
39.9756649,116.3337866,0,0,39545.8499189815,2008-04-07,20:23:53
39.9754949,116.3336666,0,0,39545.8499768519,2008-04-07,20:23:58
39.9753083,116.3334433,0,0,39545.8500115741,2008-04-07,20:24:01
39.9752083,116.3334383,0,0,39545.8500694444,2008-04-07,20:24:06
39.9751566,116.3334483,0,0,39545.8501041667,2008-04-07,20:24:09
39.9750883,116.3335133,0,0,39545.850162037,2008-04-07,20:24:14
39.9750449,116.33352,0,0,39545.8502199074,2008-04-07,20:24:19
39.9750433,116.333435,0,0,39545.8502777778,2008-04-07,20:24:24
39.97501,116.3333599,0,0,39545.8503356481,2008-04-07,20:24:29
39.9751066,116.3332049,0,0,39545.8503935185,2008-04-07,20:24:34
39.9751699,116.3331383,0,0,39545.8504513889,2008-04-07,20:24:39
39.9751283,116.3329733,0,0,39545.8505092593,2008-04-07,20:24:44
39.9751416,116.3328766,0,0,39545.8505671296,2008-04-07,20:24:49
39.97529,116.3326666,0,0,39545.850625,2008-04-07,20:24:54
39.97532,116.3326099,0,0,39545.8506828704,2008-04-07,20:24:59
39.9753816,116.33251,0,0,39545.8507407407,2008-04-07,20:25:04
39.9753799,116.3324799,0,0,39545.8507986111,2008-04-07,20:25:09
39.9766983,116.330325,0,0,39545.853587963,2008-04-07,20:29:10
39.9767866,116.3300616,0,0,39545.8536458333,2008-04-07,20:29:15
39.9767833,116.3302233,0,0,39545.8537037037,2008-04-07,20:29:20
39.9770799,116.3299666,0,0,39545.8537615741,2008-04-07,20:29:25
39.9771966,116.3298483,0,0,39545.8537962963,2008-04-07,20:29:28
39.9772933,116.3298083,0,0,39545.8538310185,2008-04-07,20:29:31
39.9773999,116.3299333,0,0,39545.8538888889,2008-04-07,20:29:36
39.97739,116.329995,0,0,39545.8539467593,2008-04-07,20:29:41
39.9774699,116.3300833,0,0,39545.856724537,2008-04-07,20:33:41
39.9783549,116.3398433,0,0,39545.8595717593,2008-04-07,20:37:47
39.9785416,116.3405383,0,0,39545.8596527778,2008-04-07,20:37:54
39.9803016,116.3480916,0,0,39545.8600810185,2008-04-07,20:38:31
