# Supplementary material for: Research on differential privacy protection method based on user tendency
Source: PLoS One. 2023 Oct 26;18(10):e0288823. doi: 10.1371/journal.pone.0288823 (PMC10602288; doi:10.1371/journal.pone.0288823)
Supplement: S4 Data — (ZIP) [file pone.0288823.s004.zip › Data 5-4/112/Trajectory/20080408121033.plt]

Geolife trajectory
WGS 84
Altitude is in Feet
Reserved 3
0,2,255,My Track,0,0,2,8421376
0
39.9743766,116.3273483,0,0,39546.5073263889,2008-04-08,12:10:33
39.9743533,116.32734,0,0,39546.507337963,2008-04-08,12:10:34
39.9743233,116.3273149,0,0,39546.5073611111,2008-04-08,12:10:36
39.9743066,116.3273133,0,0,39546.5073842593,2008-04-08,12:10:38
39.9743016,116.3273083,0,0,39546.5074074074,2008-04-08,12:10:40
39.9742633,116.3273266,0,0,39546.5074305556,2008-04-08,12:10:42
39.974185,116.3274066,0,0,39546.5074537037,2008-04-08,12:10:44
39.9741816,116.327585,0,0,39546.5074768519,2008-04-08,12:10:46
39.9741283,116.3274749,0,0,39546.5075,2008-04-08,12:10:48
39.9740666,116.327345,0,0,39546.5075231481,2008-04-08,12:10:50
39.974045,116.327305,0,0,39546.5075462963,2008-04-08,12:10:52
39.9740033,116.3273033,0,0,39546.5075694444,2008-04-08,12:10:54
39.9739383,116.3272499,0,0,39546.5075925926,2008-04-08,12:10:56
39.973905,116.3272016,0,0,39546.5076157407,2008-04-08,12:10:58
39.9739016,116.3271666,0,0,39546.5076388889,2008-04-08,12:11:00
39.97385,116.3271749,0,0,39546.507662037,2008-04-08,12:11:02
39.9738133,116.3271583,0,0,39546.5076851852,2008-04-08,12:11:04
39.973765,116.3271399,0,0,39546.5077083333,2008-04-08,12:11:06
39.9737066,116.327135,0,0,39546.5077314815,2008-04-08,12:11:08
39.9736299,116.32715,0,0,39546.5077546296,2008-04-08,12:11:10
39.9736183,116.3272733,0,0,39546.5077777778,2008-04-08,12:11:12
39.9735749,116.3272716,0,0,39546.5078009259,2008-04-08,12:11:14
39.973565,116.3272083,0,0,39546.5078240741,2008-04-08,12:11:16
39.9735633,116.3272116,0,0,39546.5078472222,2008-04-08,12:11:18
39.9735233,116.3271783,0,0,39546.5078703704,2008-04-08,12:11:20
39.9734816,116.3271816,0,0,39546.5078935185,2008-04-08,12:11:22
39.9734749,116.3271749,0,0,39546.5079166667,2008-04-08,12:11:24
39.9734599,116.3271666,0,0,39546.5079398148,2008-04-08,12:11:26
39.97348,116.3271683,0,0,39546.507962963,2008-04-08,12:11:28
39.9735383,116.3272016,0,0,39546.5079861111,2008-04-08,12:11:30
39.9735199,116.3272649,0,0,39546.5080092593,2008-04-08,12:11:32
39.973495,116.3272799,0,0,39546.5080324074,2008-04-08,12:11:34
39.9734749,116.3273299,0,0,39546.5080555556,2008-04-08,12:11:36
39.9734449,116.3273566,0,0,39546.5080787037,2008-04-08,12:11:38
39.9733816,116.3273549,0,0,39546.5081018518,2008-04-08,12:11:40
39.9733583,116.3273616,0,0,39546.508125,2008-04-08,12:11:42
39.9733349,116.3273766,0,0,39546.5081481481,2008-04-08,12:11:44
39.9732283,116.3274666,0,0,39546.5082291667,2008-04-08,12:11:51
39.97319,116.3274166,0,0,39546.5082638889,2008-04-08,12:11:54
39.9731416,116.327395,0,0,39546.508287037,2008-04-08,12:11:56
39.9730933,116.3274366,0,0,39546.5083101852,2008-04-08,12:11:58
39.9729933,116.3274883,0,0,39546.5083333333,2008-04-08,12:12:00
39.9727433,116.3272866,0,0,39546.5083564815,2008-04-08,12:12:02
39.9721966,116.3269849,0,0,39546.5083796296,2008-04-08,12:12:04
39.9750333,116.3290499,0,0,39546.5852777778,2008-04-08,14:02:48
39.9750066,116.3290749,0,0,39546.5853009259,2008-04-08,14:02:50
