# Supplementary material for: Research on differential privacy protection method based on user tendency
Source: PLoS One. 2023 Oct 26;18(10):e0288823. doi: 10.1371/journal.pone.0288823 (PMC10602288; doi:10.1371/journal.pone.0288823)
Supplement: S4 Data — (ZIP) [file pone.0288823.s004.zip › Data 5-4/112/Trajectory/20080409121916.plt]

Geolife trajectory
WGS 84
Altitude is in Feet
Reserved 3
0,2,255,My Track,0,0,2,8421376
0
39.9756216,116.3268949,0,0,39547.5133796296,2008-04-09,12:19:16
39.9756783,116.326765,0,0,39547.5133912037,2008-04-09,12:19:17
39.9756966,116.3267833,0,0,39547.5134143519,2008-04-09,12:19:19
39.9756566,116.3268733,0,0,39547.5134375,2008-04-09,12:19:21
39.9756566,116.3268866,0,0,39547.5134606481,2008-04-09,12:19:23
39.9756483,116.3269016,0,0,39547.5134837963,2008-04-09,12:19:25
39.97239,116.3276466,0,0,39547.5162615741,2008-04-09,12:23:25
39.9723866,116.3275466,0,0,39547.5162847222,2008-04-09,12:23:27
39.972415,116.3274933,0,0,39547.5163078704,2008-04-09,12:23:29
39.9693516,116.3276466,0,0,39547.5190856481,2008-04-09,12:27:29
39.9693299,116.3276383,0,0,39547.5191087963,2008-04-09,12:27:31
39.9693033,116.3276249,0,0,39547.5191319444,2008-04-09,12:27:33
39.9692766,116.3276216,0,0,39547.5191550926,2008-04-09,12:27:35
39.9692483,116.3276116,0,0,39547.5191782407,2008-04-09,12:27:37
39.9692149,116.3276083,0,0,39547.5192013889,2008-04-09,12:27:39
39.96918,116.3276166,0,0,39547.519224537,2008-04-09,12:27:41
39.9691466,116.3276366,0,0,39547.5192476852,2008-04-09,12:27:43
39.9691266,116.3276516,0,0,39547.5192708333,2008-04-09,12:27:45
39.9691033,116.3276283,0,0,39547.5192939815,2008-04-09,12:27:47
39.9690866,116.3276133,0,0,39547.5193171296,2008-04-09,12:27:49
39.9690583,116.3276183,0,0,39547.5193402778,2008-04-09,12:27:51
39.96903,116.327605,0,0,39547.5193634259,2008-04-09,12:27:53
39.9690033,116.3275883,0,0,39547.5193865741,2008-04-09,12:27:55
39.96897,116.3275749,0,0,39547.5194097222,2008-04-09,12:27:57
39.9689433,116.3275916,0,0,39547.5194328704,2008-04-09,12:27:59
39.9689016,116.3276233,0,0,39547.5194560185,2008-04-09,12:28:01
39.96887,116.3276483,0,0,39547.5194791667,2008-04-09,12:28:03
39.9688499,116.3276249,0,0,39547.5195023148,2008-04-09,12:28:05
39.9688466,116.3276366,0,0,39547.519525463,2008-04-09,12:28:07
39.96883,116.3276499,0,0,39547.5195486111,2008-04-09,12:28:09
39.9688033,116.3276183,0,0,39547.5195717593,2008-04-09,12:28:11
39.9687766,116.3276216,0,0,39547.5195949074,2008-04-09,12:28:13
39.9687533,116.3276766,0,0,39547.5196180556,2008-04-09,12:28:15
39.96872,116.3276833,0,0,39547.5196412037,2008-04-09,12:28:17
39.9686933,116.3277033,0,0,39547.5196643519,2008-04-09,12:28:19
39.9686516,116.3276933,0,0,39547.5196875,2008-04-09,12:28:21
39.96862,116.3277066,0,0,39547.5197106482,2008-04-09,12:28:23
39.9686066,116.3277166,0,0,39547.5197337963,2008-04-09,12:28:25
39.9685916,116.3276966,0,0,39547.5197569444,2008-04-09,12:28:27
39.968565,116.3276766,0,0,39547.5197800926,2008-04-09,12:28:29
39.9685283,116.3276616,0,0,39547.5198032407,2008-04-09,12:28:31
39.968495,116.327655,0,0,39547.5198263889,2008-04-09,12:28:33
39.9684883,116.3276566,0,0,39547.519849537,2008-04-09,12:28:35
39.9684583,116.3276666,0,0,39547.5198726852,2008-04-09,12:28:37
39.968425,116.3276666,0,0,39547.5198958333,2008-04-09,12:28:39
39.96838,116.3276666,0,0,39547.5199189815,2008-04-09,12:28:41
39.9683483,116.3277083,0,0,39547.5199421296,2008-04-09,12:28:43
39.9683233,116.3277066,0,0,39547.5199652778,2008-04-09,12:28:45
39.9683133,116.3277049,0,0,39547.5199884259,2008-04-09,12:28:47
39.9682933,116.3277166,0,0,39547.5200115741,2008-04-09,12:28:49
39.9682316,116.3276699,0,0,39547.5200347222,2008-04-09,12:28:51
39.9682033,116.3276449,0,0,39547.5200578704,2008-04-09,12:28:53
39.9681883,116.3276449,0,0,39547.5200810185,2008-04-09,12:28:55
39.9681666,116.3276483,0,0,39547.5201041667,2008-04-09,12:28:57
39.9681399,116.3276533,0,0,39547.5201273148,2008-04-09,12:28:59
39.968115,116.3276499,0,0,39547.520150463,2008-04-09,12:29:01
39.9680949,116.3276449,0,0,39547.5201736111,2008-04-09,12:29:03
39.9680699,116.32764,0,0,39547.5201967593,2008-04-09,12:29:05
39.9680333,116.3276683,0,0,39547.5202199074,2008-04-09,12:29:07
39.9680033,116.3277016,0,0,39547.5202430556,2008-04-09,12:29:09
39.9679733,116.3277416,0,0,39547.5202662037,2008-04-09,12:29:11
39.9679383,116.3277199,0,0,39547.5202893519,2008-04-09,12:29:13
39.9679299,116.3277366,0,0,39547.5203125,2008-04-09,12:29:15
39.9679099,116.3276783,0,0,39547.5203356481,2008-04-09,12:29:17
39.9678766,116.32764,0,0,39547.5203587963,2008-04-09,12:29:19
39.9678516,116.3276566,0,0,39547.5203819444,2008-04-09,12:29:21
39.9678266,116.3276733,0,0,39547.5204050926,2008-04-09,12:29:23
39.9677883,116.3276949,0,0,39547.5204282407,2008-04-09,12:29:25
39.967755,116.3277216,0,0,39547.5204513889,2008-04-09,12:29:27
39.9677199,116.3277416,0,0,39547.520474537,2008-04-09,12:29:29
39.9676833,116.3277633,0,0,39547.5204976852,2008-04-09,12:29:31
39.9676516,116.3277699,0,0,39547.5205208333,2008-04-09,12:29:33
39.967625,116.3277816,0,0,39547.5205439815,2008-04-09,12:29:35
39.96761,116.3277683,0,0,39547.5205671296,2008-04-09,12:29:37
39.9675933,116.3277116,0,0,39547.5205902778,2008-04-09,12:29:39
39.9675983,116.3276283,0,0,39547.5206134259,2008-04-09,12:29:41
39.9675616,116.3275549,0,0,39547.5206365741,2008-04-09,12:29:43
39.9675633,116.3274899,0,0,39547.5206597222,2008-04-09,12:29:45
39.9675866,116.3274333,0,0,39547.5206828704,2008-04-09,12:29:47
39.9675633,116.3274183,0,0,39547.5207060185,2008-04-09,12:29:49
39.9675466,116.3274149,0,0,39547.5207291667,2008-04-09,12:29:51
39.9675416,116.3274116,0,0,39547.5207523148,2008-04-09,12:29:53
39.9677299,116.3275049,0,0,39547.5245949074,2008-04-09,12:35:25
39.9677299,116.32755,0,0,39547.5246180556,2008-04-09,12:35:27
39.9677133,116.3276066,0,0,39547.5246412037,2008-04-09,12:35:29
39.9677166,116.3276633,0,0,39547.5246643518,2008-04-09,12:35:31
39.9677183,116.3277133,0,0,39547.5246875,2008-04-09,12:35:33
39.9677283,116.32771,0,0,39547.5247106481,2008-04-09,12:35:35
39.9677433,116.3277283,0,0,39547.5247337963,2008-04-09,12:35:37
39.9677616,116.3277033,0,0,39547.5247569444,2008-04-09,12:35:39
39.9677583,116.32769,0,0,39547.5247800926,2008-04-09,12:35:41
39.9677616,116.3277033,0,0,39547.5248032407,2008-04-09,12:35:43
39.9677999,116.3276499,0,0,39547.5248263889,2008-04-09,12:35:45
39.9678383,116.3276333,0,0,39547.524849537,2008-04-09,12:35:47
39.9678683,116.3276149,0,0,39547.5248726852,2008-04-09,12:35:49
39.9678733,116.3275966,0,0,39547.5248958333,2008-04-09,12:35:51
39.9711633,116.3272849,0,0,39547.5276736111,2008-04-09,12:39:51
39.9711866,116.3272983,0,0,39547.5276967593,2008-04-09,12:39:53
39.9711949,116.3272983,0,0,39547.5277199074,2008-04-09,12:39:55
39.9712,116.32729,0,0,39547.5277430556,2008-04-09,12:39:57
39.971215,116.3272799,0,0,39547.5277662037,2008-04-09,12:39:59
39.97123,116.3272683,0,0,39547.5277893519,2008-04-09,12:40:01
39.9679983,116.3318566,0,0,39547.5400462963,2008-04-09,12:57:40
39.9699933,116.328545,0,0,39547.5400694444,2008-04-09,12:57:42
39.970355,116.3279766,0,0,39547.5400925926,2008-04-09,12:57:44
39.9704133,116.3278899,0,0,39547.5401157407,2008-04-09,12:57:46
39.9704216,116.3278399,0,0,39547.5401388889,2008-04-09,12:57:48
39.9680799,116.3273833,0,0,39547.5678356481,2008-04-09,13:37:41
39.9681483,116.3274249,0,0,39547.5678587963,2008-04-09,13:37:43
39.9681783,116.3274749,0,0,39547.5678819444,2008-04-09,13:37:45
39.9681733,116.3274816,0,0,39547.5679050926,2008-04-09,13:37:47
39.9681933,116.3274899,0,0,39547.5679282407,2008-04-09,13:37:49
39.9682333,116.3274749,0,0,39547.5679513889,2008-04-09,13:37:51
39.9682599,116.3274499,0,0,39547.567974537,2008-04-09,13:37:53
39.968245,116.3274316,0,0,39547.5679976852,2008-04-09,13:37:55
39.9713216,116.3272,0,0,39547.570775463,2008-04-09,13:41:55
39.9713566,116.327185,0,0,39547.5707986111,2008-04-09,13:41:57
39.9713849,116.327205,0,0,39547.5708217593,2008-04-09,13:41:59
39.9714816,116.3272483,0,0,39547.5708449074,2008-04-09,13:42:01
39.97155,116.3272933,0,0,39547.5708680556,2008-04-09,13:42:03
39.971575,116.3273133,0,0,39547.5708912037,2008-04-09,13:42:05
39.9715866,116.3273149,0,0,39547.5709143518,2008-04-09,13:42:07
39.9750166,116.3272999,0,0,39547.5736921296,2008-04-09,13:46:07
39.9750999,116.3272783,0,0,39547.5737152778,2008-04-09,13:46:09
39.9751716,116.3272733,0,0,39547.5737384259,2008-04-09,13:46:11
39.9752133,116.3272683,0,0,39547.5737615741,2008-04-09,13:46:13
39.9751999,116.3272666,0,0,39547.5737847222,2008-04-09,13:46:15
39.9751616,116.3272849,0,0,39547.5738078704,2008-04-09,13:46:17
39.9755616,116.3302366,0,0,39547.5765856481,2008-04-09,13:50:17
39.97554,116.3302833,0,0,39547.5766087963,2008-04-09,13:50:19
39.9755499,116.3303316,0,0,39547.5766319444,2008-04-09,13:50:21
39.9755649,116.3303616,0,0,39547.5766550926,2008-04-09,13:50:23
39.9755949,116.330395,0,0,39547.5766782407,2008-04-09,13:50:25
39.97561,116.33043,0,0,39547.5767013889,2008-04-09,13:50:27
39.9756016,116.3304683,0,0,39547.576724537,2008-04-09,13:50:29
39.9756116,116.3305166,0,0,39547.5767476852,2008-04-09,13:50:31
39.97563,116.3305666,0,0,39547.5767708333,2008-04-09,13:50:33
39.9756433,116.3305833,0,0,39547.5767939815,2008-04-09,13:50:35
39.9756416,116.3305966,0,0,39547.5768171296,2008-04-09,13:50:37
39.9756533,116.3306449,0,0,39547.5768402778,2008-04-09,13:50:39
39.9756616,116.3306649,0,0,39547.5768634259,2008-04-09,13:50:41
39.975655,116.3306966,0,0,39547.5768865741,2008-04-09,13:50:43
39.9756616,116.3307416,0,0,39547.5769097222,2008-04-09,13:50:45
39.97568,116.3307899,0,0,39547.5769328704,2008-04-09,13:50:47
39.9756749,116.3308549,0,0,39547.5769560185,2008-04-09,13:50:49
39.9756749,116.330905,0,0,39547.5769791667,2008-04-09,13:50:51
39.9756633,116.33094,0,0,39547.5770023148,2008-04-09,13:50:53
39.9756599,116.3310016,0,0,39547.577025463,2008-04-09,13:50:55
39.9756716,116.3310283,0,0,39547.5770486111,2008-04-09,13:50:57
39.9756783,116.3310316,0,0,39547.5770717593,2008-04-09,13:50:59
39.9757133,116.3310149,0,0,39547.5770949074,2008-04-09,13:51:01
