# Supplementary material for: Research on differential privacy protection method based on user tendency
Source: PLoS One. 2023 Oct 26;18(10):e0288823. doi: 10.1371/journal.pone.0288823 (PMC10602288; doi:10.1371/journal.pone.0288823)
Supplement: S4 Data — (ZIP) [file pone.0288823.s004.zip › Data 5-4/112/Trajectory/20080409185417.plt]

Geolife trajectory
WGS 84
Altitude is in Feet
Reserved 3
0,2,255,My Track,0,0,2,8421376
0
39.9748766,116.3280266,0,0,39547.7876967593,2008-04-09,18:54:17
39.9748866,116.3280383,0,0,39547.7877083333,2008-04-09,18:54:18
39.9749683,116.3304883,0,0,39547.7904861111,2008-04-09,18:58:18
39.97498,116.3304666,0,0,39547.7905092593,2008-04-09,18:58:20
39.97498,116.3304799,0,0,39547.7905324074,2008-04-09,18:58:22
39.9749766,116.3304899,0,0,39547.7905555556,2008-04-09,18:58:24
39.9749916,116.3304716,0,0,39547.7905787037,2008-04-09,18:58:26
39.9749933,116.3304949,0,0,39547.7906018518,2008-04-09,18:58:28
39.9750016,116.3304916,0,0,39547.790625,2008-04-09,18:58:30
39.9750033,116.3305066,0,0,39547.7906597222,2008-04-09,18:58:33
39.9741983,116.3320149,0,0,39547.8103472222,2008-04-09,19:26:54
39.9741616,116.3320633,0,0,39547.8103703704,2008-04-09,19:26:56
39.9741799,116.3320116,0,0,39547.8103935185,2008-04-09,19:26:58
39.9741633,116.3320216,0,0,39547.8104166667,2008-04-09,19:27:00
39.9741716,116.3320233,0,0,39547.8104398148,2008-04-09,19:27:02
39.9741516,116.3320433,0,0,39547.810462963,2008-04-09,19:27:04
39.97414,116.3320516,0,0,39547.8104861111,2008-04-09,19:27:06
39.9741083,116.3320949,0,0,39547.8105092593,2008-04-09,19:27:08
39.9740949,116.3321066,0,0,39547.8105324074,2008-04-09,19:27:10
39.974075,116.3321283,0,0,39547.8105555556,2008-04-09,19:27:12
39.9740583,116.3321366,0,0,39547.8105787037,2008-04-09,19:27:14
39.9740433,116.3321133,0,0,39547.8106018519,2008-04-09,19:27:16
39.9740233,116.3320599,0,0,39547.810625,2008-04-09,19:27:18
39.9739966,116.3320683,0,0,39547.8106481481,2008-04-09,19:27:20
39.9739683,116.3320383,0,0,39547.8106712963,2008-04-09,19:27:22
39.9739316,116.3320666,0,0,39547.8106944444,2008-04-09,19:27:24
39.9739033,116.3320799,0,0,39547.8107175926,2008-04-09,19:27:26
39.9738766,116.3321349,0,0,39547.8107407407,2008-04-09,19:27:28
39.9739033,116.3321983,0,0,39547.8107638889,2008-04-09,19:27:30
39.9739399,116.3322083,0,0,39547.810787037,2008-04-09,19:27:32
39.9739566,116.3322249,0,0,39547.8108101852,2008-04-09,19:27:34
39.9739349,116.3322933,0,0,39547.8108333333,2008-04-09,19:27:36
39.9739416,116.3322966,0,0,39547.8108564815,2008-04-09,19:27:38
39.9739666,116.3322566,0,0,39547.8108796296,2008-04-09,19:27:40
39.9739733,116.33225,0,0,39547.8109027778,2008-04-09,19:27:42
39.9739683,116.3322683,0,0,39547.8109259259,2008-04-09,19:27:44
39.9739649,116.3322733,0,0,39547.8109490741,2008-04-09,19:27:46
39.9744399,116.3321016,0,0,39547.851712963,2008-04-09,20:26:28
39.9751149,116.3290999,0,0,39547.8545023148,2008-04-09,20:30:29
39.9751483,116.32909,0,0,39547.854525463,2008-04-09,20:30:31
39.9751849,116.3290833,0,0,39547.8545486111,2008-04-09,20:30:33
39.9752033,116.3290783,0,0,39547.8545717593,2008-04-09,20:30:35
39.9752416,116.3290849,0,0,39547.8545949074,2008-04-09,20:30:37
39.9752666,116.329105,0,0,39547.8546180556,2008-04-09,20:30:39
39.9752999,116.3291199,0,0,39547.8546412037,2008-04-09,20:30:41
39.9753149,116.3291433,0,0,39547.8546643518,2008-04-09,20:30:43
39.9753233,116.3291516,0,0,39547.8546875,2008-04-09,20:30:45
39.9753316,116.32916,0,0,39547.8547106481,2008-04-09,20:30:47
39.9777833,116.3300633,0,0,39547.8574884259,2008-04-09,20:34:47
39.9777716,116.3300783,0,0,39547.8575115741,2008-04-09,20:34:49
39.977755,116.3300899,0,0,39547.8575347222,2008-04-09,20:34:51
39.977755,116.3301283,0,0,39547.8575578704,2008-04-09,20:34:53
39.9777499,116.3301766,0,0,39547.8575810185,2008-04-09,20:34:55
39.9777499,116.3302016,0,0,39547.8576041667,2008-04-09,20:34:57
39.9777799,116.3302416,0,0,39547.8576273148,2008-04-09,20:34:59
39.9777916,116.3302633,0,0,39547.857650463,2008-04-09,20:35:01
39.9778183,116.3302783,0,0,39547.8576736111,2008-04-09,20:35:03
39.9778583,116.3302933,0,0,39547.8576967593,2008-04-09,20:35:05
39.9778666,116.33033,0,0,39547.8577199074,2008-04-09,20:35:07
39.9778683,116.3303699,0,0,39547.8577430556,2008-04-09,20:35:09
39.9778716,116.3303933,0,0,39547.8577662037,2008-04-09,20:35:11
39.9779049,116.3304249,0,0,39547.8577893519,2008-04-09,20:35:13
39.977925,116.3304833,0,0,39547.8578125,2008-04-09,20:35:15
39.9779633,116.330535,0,0,39547.8578356481,2008-04-09,20:35:17
39.9779749,116.3306366,0,0,39547.8578587963,2008-04-09,20:35:19
39.9779499,116.3307033,0,0,39547.8578819444,2008-04-09,20:35:21
39.97794,116.3307733,0,0,39547.8579050926,2008-04-09,20:35:23
39.9779616,116.3308416,0,0,39547.8579282407,2008-04-09,20:35:25
39.9779833,116.3308833,0,0,39547.8579513889,2008-04-09,20:35:27
39.9779999,116.3309149,0,0,39547.857974537,2008-04-09,20:35:29
39.9780016,116.3309433,0,0,39547.8579976852,2008-04-09,20:35:31
39.9779866,116.3309883,0,0,39547.8580208333,2008-04-09,20:35:33
39.97797,116.3310183,0,0,39547.8580439815,2008-04-09,20:35:35
39.9779599,116.3310233,0,0,39547.8580671296,2008-04-09,20:35:37
39.977955,116.3310299,0,0,39547.8580902778,2008-04-09,20:35:39
39.9779299,116.3310316,0,0,39547.8581134259,2008-04-09,20:35:41
39.9779283,116.3310349,0,0,39547.8581365741,2008-04-09,20:35:43
39.977885,116.3310566,0,0,39547.8581597222,2008-04-09,20:35:45
39.9778516,116.3310833,0,0,39547.8581828704,2008-04-09,20:35:47
39.9778449,116.3311033,0,0,39547.8582060185,2008-04-09,20:35:49
39.977855,116.3311283,0,0,39547.8582291667,2008-04-09,20:35:51
39.9778416,116.3311683,0,0,39547.8582523148,2008-04-09,20:35:53
39.9778383,116.3312016,0,0,39547.858275463,2008-04-09,20:35:55
39.9778383,116.3312433,0,0,39547.8582986111,2008-04-09,20:35:57
39.9778866,116.3313033,0,0,39547.8583217593,2008-04-09,20:35:59
39.9778866,116.3313566,0,0,39547.8583449074,2008-04-09,20:36:01
39.9779116,116.3313933,0,0,39547.8583680556,2008-04-09,20:36:03
39.9779233,116.3314349,0,0,39547.8583912037,2008-04-09,20:36:05
39.9779166,116.3314716,0,0,39547.8584143519,2008-04-09,20:36:07
39.9779299,116.3315216,0,0,39547.8584375,2008-04-09,20:36:09
39.97794,116.3315666,0,0,39547.8584606481,2008-04-09,20:36:11
39.9779516,116.3316266,0,0,39547.8584837963,2008-04-09,20:36:13
39.9779516,116.3316716,0,0,39547.8585069444,2008-04-09,20:36:15
39.9779483,116.3316999,0,0,39547.8585300926,2008-04-09,20:36:17
39.9779183,116.3317099,0,0,39547.8585532407,2008-04-09,20:36:19
39.9778883,116.33176,0,0,39547.8585763889,2008-04-09,20:36:21
39.9778766,116.3318083,0,0,39547.858599537,2008-04-09,20:36:23
39.9778899,116.3318483,0,0,39547.8586226852,2008-04-09,20:36:25
39.97791,116.3318949,0,0,39547.8586458333,2008-04-09,20:36:27
39.9779199,116.3319283,0,0,39547.8586689815,2008-04-09,20:36:29
39.9779299,116.3319599,0,0,39547.8586921296,2008-04-09,20:36:31
39.9779316,116.3319733,0,0,39547.8587152778,2008-04-09,20:36:33
39.97791,116.3319866,0,0,39547.8587384259,2008-04-09,20:36:35
39.9779,116.3320083,0,0,39547.8587615741,2008-04-09,20:36:37
39.977885,116.3320299,0,0,39547.8587847222,2008-04-09,20:36:39
39.9778716,116.3320449,0,0,39547.8588078704,2008-04-09,20:36:41
39.9778716,116.3320616,0,0,39547.8588310185,2008-04-09,20:36:43
39.9778599,116.3320916,0,0,39547.8588541667,2008-04-09,20:36:45
39.9778366,116.3320983,0,0,39547.8588773148,2008-04-09,20:36:47
39.9778333,116.3321033,0,0,39547.858900463,2008-04-09,20:36:49
39.9778349,116.3321016,0,0,39547.8589236111,2008-04-09,20:36:51
39.9778433,116.3321066,0,0,39547.8589467593,2008-04-09,20:36:53
