# Supplementary material for: Research on differential privacy protection method based on user tendency
Source: PLoS One. 2023 Oct 26;18(10):e0288823. doi: 10.1371/journal.pone.0288823 (PMC10602288; doi:10.1371/journal.pone.0288823)
Supplement: S4 Data — (ZIP) [file pone.0288823.s004.zip › Data 5-4/112/Trajectory/20080410093123.plt]

Geolife trajectory
WGS 84
Altitude is in Feet
Reserved 3
0,2,255,My Track,0,0,2,8421376
0
39.9708616,116.3279183,0,0,39548.3967939815,2008-04-10,09:31:23
39.9708716,116.3279216,0,0,39548.3968055556,2008-04-10,09:31:24
39.9708833,116.3278983,0,0,39548.3968287037,2008-04-10,09:31:26
39.9708916,116.3279749,0,0,39548.3968518519,2008-04-10,09:31:28
39.9709149,116.3279849,0,0,39548.396875,2008-04-10,09:31:30
39.970935,116.3279766,0,0,39548.3968981481,2008-04-10,09:31:32
39.9709649,116.3279933,0,0,39548.3969212963,2008-04-10,09:31:34
39.9709533,116.3280299,0,0,39548.3969444444,2008-04-10,09:31:36
39.970945,116.3279766,0,0,39548.3969675926,2008-04-10,09:31:38
39.9709849,116.3280783,0,0,39548.3969907407,2008-04-10,09:31:40
39.9709799,116.3282099,0,0,39548.3970138889,2008-04-10,09:31:42
39.9709799,116.3283016,0,0,39548.397037037,2008-04-10,09:31:44
39.97095,116.3283916,0,0,39548.3970601852,2008-04-10,09:31:46
39.9709399,116.3284899,0,0,39548.3970833333,2008-04-10,09:31:48
39.9709383,116.3286249,0,0,39548.3971064815,2008-04-10,09:31:50
39.9709533,116.328755,0,0,39548.3971296296,2008-04-10,09:31:52
39.971535,116.3284383,0,0,39548.3975,2008-04-10,09:32:24
39.9715566,116.3284699,0,0,39548.3975231481,2008-04-10,09:32:26
39.9715616,116.3284066,0,0,39548.3975462963,2008-04-10,09:32:28
39.9717133,116.3283716,0,0,39548.397650463,2008-04-10,09:32:37
39.9718683,116.3289349,0,0,39548.3976967593,2008-04-10,09:32:41
39.9718683,116.3290299,0,0,39548.3979166667,2008-04-10,09:33:00
39.9719116,116.3289366,0,0,39548.3979513889,2008-04-10,09:33:03
39.9720416,116.3288299,0,0,39548.3980092593,2008-04-10,09:33:08
39.9720983,116.3287383,0,0,39548.3980324074,2008-04-10,09:33:10
39.9721366,116.3286716,0,0,39548.3980555556,2008-04-10,09:33:12
