# Supplementary material for: Research on differential privacy protection method based on user tendency
Source: PLoS One. 2023 Oct 26;18(10):e0288823. doi: 10.1371/journal.pone.0288823 (PMC10602288; doi:10.1371/journal.pone.0288823)
Supplement: S4 Data — (ZIP) [file pone.0288823.s004.zip › Data 5-4/112/Trajectory/20080411200310.plt]

Geolife trajectory
WGS 84
Altitude is in Feet
Reserved 3
0,2,255,My Track,0,0,2,8421376
0
39.9743316,116.3320733,0,0,39549.8355324074,2008-04-11,20:03:10
39.9743283,116.3320616,0,0,39549.8355439815,2008-04-11,20:03:11
39.9748283,116.3335883,0,0,39549.8383217593,2008-04-11,20:07:11
39.9748049,116.333575,0,0,39549.8383449074,2008-04-11,20:07:13
39.9747566,116.3336416,0,0,39549.8383680556,2008-04-11,20:07:15
39.9747083,116.3337049,0,0,39549.8383912037,2008-04-11,20:07:17
39.9746616,116.3337333,0,0,39549.8384143518,2008-04-11,20:07:19
39.9745866,116.3337366,0,0,39549.8384375,2008-04-11,20:07:21
39.9753149,116.3336699,0,0,39549.8404050926,2008-04-11,20:10:11
39.9752633,116.3336349,0,0,39549.8404282407,2008-04-11,20:10:13
39.9752116,116.3336566,0,0,39549.8404513889,2008-04-11,20:10:15
39.9751616,116.3336516,0,0,39549.840474537,2008-04-11,20:10:17
39.9751316,116.3336766,0,0,39549.8404976852,2008-04-11,20:10:19
39.97512,116.3336816,0,0,39549.8405208333,2008-04-11,20:10:21
39.975545,116.3311949,0,0,39549.8432986111,2008-04-11,20:14:21
39.9755616,116.3311683,0,0,39549.8433217593,2008-04-11,20:14:23
39.9755766,116.33115,0,0,39549.8433449074,2008-04-11,20:14:25
39.9755799,116.33113,0,0,39549.8433680556,2008-04-11,20:14:27
39.9755866,116.331095,0,0,39549.8433912037,2008-04-11,20:14:29
39.9756083,116.3310616,0,0,39549.8434143519,2008-04-11,20:14:31
39.9756216,116.3310299,0,0,39549.8434375,2008-04-11,20:14:33
39.9756366,116.3309916,0,0,39549.8434606481,2008-04-11,20:14:35
39.9756566,116.3309499,0,0,39549.8434837963,2008-04-11,20:14:37
39.9756616,116.3309133,0,0,39549.8435069444,2008-04-11,20:14:39
39.97564,116.3308999,0,0,39549.8435300926,2008-04-11,20:14:41
39.9756383,116.3308749,0,0,39549.8435532407,2008-04-11,20:14:43
39.97564,116.3308399,0,0,39549.8435763889,2008-04-11,20:14:45
39.9756583,116.3307983,0,0,39549.843599537,2008-04-11,20:14:47
39.9756783,116.3307633,0,0,39549.8436226852,2008-04-11,20:14:49
39.9756899,116.3307216,0,0,39549.8436458333,2008-04-11,20:14:51
39.9756899,116.3306933,0,0,39549.8436689815,2008-04-11,20:14:53
39.9756933,116.3306716,0,0,39549.8436921296,2008-04-11,20:14:55
39.9756933,116.3306383,0,0,39549.8437152778,2008-04-11,20:14:57
39.9757,116.3305983,0,0,39549.8437384259,2008-04-11,20:14:59
39.9757116,116.3305449,0,0,39549.8437615741,2008-04-11,20:15:01
39.9757199,116.3305033,0,0,39549.8437847222,2008-04-11,20:15:03
39.9757166,116.3304966,0,0,39549.8438078704,2008-04-11,20:15:05
39.975725,116.3304549,0,0,39549.8438310185,2008-04-11,20:15:07
39.9757316,116.3304283,0,0,39549.8438541667,2008-04-11,20:15:09
39.97574,116.330395,0,0,39549.8438773148,2008-04-11,20:15:11
39.9757466,116.3303716,0,0,39549.843900463,2008-04-11,20:15:13
39.9757516,116.3303483,0,0,39549.8439236111,2008-04-11,20:15:15
39.9757566,116.330325,0,0,39549.8439467593,2008-04-11,20:15:17
39.9757533,116.3303066,0,0,39549.8439699074,2008-04-11,20:15:19
39.975765,116.3302933,0,0,39549.8439930556,2008-04-11,20:15:21
39.97577,116.3302799,0,0,39549.8440162037,2008-04-11,20:15:23
39.9757483,116.3302649,0,0,39549.8440393518,2008-04-11,20:15:25
39.9757633,116.3302066,0,0,39549.8440625,2008-04-11,20:15:27
39.9757666,116.3301716,0,0,39549.8440856481,2008-04-11,20:15:29
39.9757766,116.330135,0,0,39549.8441087963,2008-04-11,20:15:31
39.9757983,116.3300966,0,0,39549.8441319444,2008-04-11,20:15:33
39.9758116,116.3300483,0,0,39549.8441550926,2008-04-11,20:15:35
39.9758199,116.3300183,0,0,39549.8441782407,2008-04-11,20:15:37
39.9758283,116.3299849,0,0,39549.8442013889,2008-04-11,20:15:39
39.9758299,116.3299466,0,0,39549.844224537,2008-04-11,20:15:41
39.9758283,116.3299016,0,0,39549.8442476852,2008-04-11,20:15:43
39.9758266,116.3298683,0,0,39549.8442708333,2008-04-11,20:15:45
39.9758316,116.3298366,0,0,39549.8442939815,2008-04-11,20:15:47
39.975825,116.3298233,0,0,39549.8443171296,2008-04-11,20:15:49
39.9758216,116.3298066,0,0,39549.8443402778,2008-04-11,20:15:51
39.9758266,116.3297649,0,0,39549.8443634259,2008-04-11,20:15:53
39.975835,116.3297333,0,0,39549.8443865741,2008-04-11,20:15:55
39.9758316,116.3297016,0,0,39549.8444097222,2008-04-11,20:15:57
39.9758333,116.3296766,0,0,39549.8444328704,2008-04-11,20:15:59
39.9758333,116.3296549,0,0,39549.8444560185,2008-04-11,20:16:01
39.9758299,116.3296116,0,0,39549.8444791667,2008-04-11,20:16:03
39.9758316,116.3295616,0,0,39549.8445023148,2008-04-11,20:16:05
39.97581,116.3295383,0,0,39549.844525463,2008-04-11,20:16:07
39.9757916,116.3295099,0,0,39549.8445486111,2008-04-11,20:16:09
39.9757766,116.3294849,0,0,39549.8445717593,2008-04-11,20:16:11
39.9757033,116.3294616,0,0,39549.8445949074,2008-04-11,20:16:13
39.9755883,116.3294499,0,0,39549.8446180556,2008-04-11,20:16:15
39.9755433,116.3294583,0,0,39549.8446412037,2008-04-11,20:16:17
39.9754383,116.3294599,0,0,39549.8446643518,2008-04-11,20:16:19
39.9753149,116.3294599,0,0,39549.8446875,2008-04-11,20:16:21
39.9752549,116.329435,0,0,39549.8447106481,2008-04-11,20:16:23
39.975205,116.3294233,0,0,39549.8447337963,2008-04-11,20:16:25
39.9751633,116.3294,0,0,39549.8447569444,2008-04-11,20:16:27
39.9751533,116.3293433,0,0,39549.8447800926,2008-04-11,20:16:29
39.9751466,116.3293066,0,0,39549.8448032407,2008-04-11,20:16:31
39.9751316,116.3293133,0,0,39549.8448263889,2008-04-11,20:16:33
39.9751316,116.329295,0,0,39549.844849537,2008-04-11,20:16:35
39.9751683,116.3292483,0,0,39549.8448726852,2008-04-11,20:16:37
39.9751966,116.3291999,0,0,39549.8448958333,2008-04-11,20:16:39
39.9751833,116.3291549,0,0,39549.8449189815,2008-04-11,20:16:41
39.9751599,116.3291149,0,0,39549.8449421296,2008-04-11,20:16:43
39.9751333,116.3290949,0,0,39549.8449652778,2008-04-11,20:16:45
39.9750999,116.3290666,0,0,39549.8449884259,2008-04-11,20:16:47
39.9750866,116.3290333,0,0,39549.8450115741,2008-04-11,20:16:49
39.9750749,116.3289799,0,0,39549.8450347222,2008-04-11,20:16:51
39.9750816,116.3289466,0,0,39549.8450578704,2008-04-11,20:16:53
39.9750866,116.3289333,0,0,39549.8450810185,2008-04-11,20:16:55
39.9750916,116.3289333,0,0,39549.8451041667,2008-04-11,20:16:57
39.9751166,116.3289133,0,0,39549.8451273148,2008-04-11,20:16:59
39.9751366,116.3289083,0,0,39549.845150463,2008-04-11,20:17:01
39.9751716,116.3288849,0,0,39549.8451736111,2008-04-11,20:17:03
39.9752083,116.3288383,0,0,39549.8451967593,2008-04-11,20:17:05
39.9752249,116.3288066,0,0,39549.8452199074,2008-04-11,20:17:07
39.9752549,116.3287383,0,0,39549.8452430556,2008-04-11,20:17:09
39.9752849,116.3286883,0,0,39549.8452662037,2008-04-11,20:17:11
39.975305,116.3286449,0,0,39549.8452893518,2008-04-11,20:17:13
39.9753149,116.3286133,0,0,39549.8453125,2008-04-11,20:17:15
39.9753316,116.3285683,0,0,39549.8453356481,2008-04-11,20:17:17
39.9753466,116.3285333,0,0,39549.8453587963,2008-04-11,20:17:19
39.9753466,116.3285283,0,0,39549.8453819444,2008-04-11,20:17:21
39.9753516,116.32851,0,0,39549.8454050926,2008-04-11,20:17:23
39.9753633,116.3284783,0,0,39549.8454282407,2008-04-11,20:17:25
39.9753666,116.3284483,0,0,39549.8454513889,2008-04-11,20:17:27
39.9753583,116.3284283,0,0,39549.845474537,2008-04-11,20:17:29
39.9753533,116.3284066,0,0,39549.8454976852,2008-04-11,20:17:31
39.9753466,116.3283816,0,0,39549.8455208333,2008-04-11,20:17:33
39.9753549,116.3283333,0,0,39549.8455439815,2008-04-11,20:17:35
39.9753583,116.3282233,0,0,39549.8455671296,2008-04-11,20:17:37
39.9753566,116.3281666,0,0,39549.8455902778,2008-04-11,20:17:39
39.9753516,116.3281433,0,0,39549.8456134259,2008-04-11,20:17:41
39.9753416,116.3281316,0,0,39549.8456365741,2008-04-11,20:17:43
39.9776949,116.3263516,0,0,39549.8484143519,2008-04-11,20:21:43
39.9777949,116.3262149,0,0,39549.8484375,2008-04-11,20:21:45
39.9779199,116.3260316,0,0,39549.8484606481,2008-04-11,20:21:47
39.9780666,116.3258116,0,0,39549.8484837963,2008-04-11,20:21:49
39.9782183,116.3255849,0,0,39549.8485069444,2008-04-11,20:21:51
39.9783883,116.32535,0,0,39549.8485300926,2008-04-11,20:21:53
39.9785899,116.3250633,0,0,39549.8485532407,2008-04-11,20:21:55
39.9787699,116.3247566,0,0,39549.8485763889,2008-04-11,20:21:57
39.9789866,116.3243499,0,0,39549.848599537,2008-04-11,20:21:59
39.9791916,116.3238599,0,0,39549.8486226852,2008-04-11,20:22:01
39.97944,116.3233116,0,0,39549.8486458333,2008-04-11,20:22:03
39.9801,116.3217233,0,0,39549.8487037037,2008-04-11,20:22:08
39.9807066,116.3200116,0,0,39549.8487615741,2008-04-11,20:22:13
39.9813166,116.3183633,0,0,39549.8488194444,2008-04-11,20:22:18
39.9819549,116.3166383,0,0,39549.8488773148,2008-04-11,20:22:23
39.9826866,116.31477,0,0,39549.8489351852,2008-04-11,20:22:28
39.9834933,116.3127316,0,0,39549.8489930556,2008-04-11,20:22:33
39.9843466,116.3105749,0,0,39549.8490509259,2008-04-11,20:22:38
39.9852,116.3084249,0,0,39549.8491087963,2008-04-11,20:22:43
