# Supplementary material for: Research on differential privacy protection method based on user tendency
Source: PLoS One. 2023 Oct 26;18(10):e0288823. doi: 10.1371/journal.pone.0288823 (PMC10602288; doi:10.1371/journal.pone.0288823)
Supplement: S4 Data — (ZIP) [file pone.0288823.s004.zip › Data 5-4/112/Trajectory/20080411203844.plt]

Geolife trajectory
WGS 84
Altitude is in Feet
Reserved 3
0,2,255,My Track,0,0,2,8421376
0
39.9912933,116.3212783,0,0,39549.8602314815,2008-04-11,20:38:44
39.9912666,116.32118,0,0,39549.8602430556,2008-04-11,20:38:45
39.9912166,116.3210166,0,0,39549.8602662037,2008-04-11,20:38:47
39.9912983,116.3213716,0,0,39549.8602893518,2008-04-11,20:38:49
39.9905816,116.3232249,0,0,39549.8630671296,2008-04-11,20:42:49
39.9906433,116.3232516,0,0,39549.8630902778,2008-04-11,20:42:51
39.9909466,116.3233916,0,0,39549.8631134259,2008-04-11,20:42:53
39.9911133,116.3233666,0,0,39549.8631365741,2008-04-11,20:42:55
39.9912266,116.3233033,0,0,39549.8631597222,2008-04-11,20:42:57
39.9913116,116.3232733,0,0,39549.8631828704,2008-04-11,20:42:59
39.9913816,116.323275,0,0,39549.8632060185,2008-04-11,20:43:01
39.9914416,116.3232583,0,0,39549.8632291667,2008-04-11,20:43:03
39.99149,116.3232233,0,0,39549.8632523148,2008-04-11,20:43:05
39.9915316,116.3232183,0,0,39549.863275463,2008-04-11,20:43:07
39.9915866,116.3232033,0,0,39549.8632986111,2008-04-11,20:43:09
39.9916383,116.3231649,0,0,39549.8633217593,2008-04-11,20:43:11
39.991715,116.3230916,0,0,39549.8633449074,2008-04-11,20:43:13
39.9917949,116.3230933,0,0,39549.8633680556,2008-04-11,20:43:15
39.991855,116.3231166,0,0,39549.8633912037,2008-04-11,20:43:17
39.9919083,116.3231133,0,0,39549.8634143519,2008-04-11,20:43:19
39.9919349,116.3231433,0,0,39549.8634375,2008-04-11,20:43:21
39.9919433,116.3232299,0,0,39549.8634606482,2008-04-11,20:43:23
39.9919483,116.3232883,0,0,39549.8634837963,2008-04-11,20:43:25
39.9919833,116.3233016,0,0,39549.8635069444,2008-04-11,20:43:27
39.9920316,116.3232983,0,0,39549.8635300926,2008-04-11,20:43:29
39.9920583,116.323325,0,0,39549.8635532407,2008-04-11,20:43:31
39.9920549,116.3233583,0,0,39549.8635763889,2008-04-11,20:43:33
39.9922616,116.3230466,0,0,39549.863599537,2008-04-11,20:43:35
39.9923766,116.3229183,0,0,39549.8636226852,2008-04-11,20:43:37
39.9924533,116.3228083,0,0,39549.8636458333,2008-04-11,20:43:39
39.9925,116.3227899,0,0,39549.8636689815,2008-04-11,20:43:41
39.99251,116.32282,0,0,39549.8636921296,2008-04-11,20:43:43
39.992515,116.3228633,0,0,39549.8637152778,2008-04-11,20:43:45
39.9942733,116.32242,0,0,39549.8664930556,2008-04-11,20:47:45
39.9943033,116.3224249,0,0,39549.8665162037,2008-04-11,20:47:47
39.9943316,116.3224316,0,0,39549.8665393519,2008-04-11,20:47:49
39.99436,116.3224333,0,0,39549.8665625,2008-04-11,20:47:51
39.994375,116.3224083,0,0,39549.8665856481,2008-04-11,20:47:53
39.996995,116.3223966,0,0,39549.8693634259,2008-04-11,20:51:53
39.9970183,116.3223766,0,0,39549.8693865741,2008-04-11,20:51:55
39.9970283,116.3223666,0,0,39549.8694097222,2008-04-11,20:51:57
39.99704,116.3223566,0,0,39549.8694328704,2008-04-11,20:51:59
39.9970633,116.3223583,0,0,39549.8694560185,2008-04-11,20:52:01
39.9970833,116.3223566,0,0,39549.8694791667,2008-04-11,20:52:03
39.9970966,116.3223466,0,0,39549.8695023148,2008-04-11,20:52:05
39.9971133,116.3223383,0,0,39549.869525463,2008-04-11,20:52:07
39.99714,116.3223333,0,0,39549.8695486111,2008-04-11,20:52:09
39.9971733,116.3223233,0,0,39549.8695717593,2008-04-11,20:52:11
39.997195,116.3222899,0,0,39549.8695949074,2008-04-11,20:52:13
39.997195,116.3222833,0,0,39549.8696180556,2008-04-11,20:52:15
39.9987433,116.321945,0,0,39549.8723958333,2008-04-11,20:56:15
39.9987549,116.3219516,0,0,39549.8724189815,2008-04-11,20:56:17
39.9987766,116.3219533,0,0,39549.8724421296,2008-04-11,20:56:19
39.9987966,116.32195,0,0,39549.8724652778,2008-04-11,20:56:21
39.9988116,116.3219383,0,0,39549.8724884259,2008-04-11,20:56:23
39.9988283,116.32193,0,0,39549.8725115741,2008-04-11,20:56:25
39.9988566,116.3219333,0,0,39549.8725347222,2008-04-11,20:56:27
39.9988716,116.3219333,0,0,39549.8725578704,2008-04-11,20:56:29
39.9988933,116.3219283,0,0,39549.8725810185,2008-04-11,20:56:31
39.9989116,116.3219249,0,0,39549.8726041667,2008-04-11,20:56:33
39.9989249,116.3219366,0,0,39549.8726273148,2008-04-11,20:56:35
39.99893,116.3219516,0,0,39549.872650463,2008-04-11,20:56:37
39.9989116,116.3219583,0,0,39549.8726736111,2008-04-11,20:56:39
40.0006049,116.3218783,0,0,39549.8754513889,2008-04-11,21:00:39
40.0006233,116.3218649,0,0,39549.875474537,2008-04-11,21:00:41
40.0006266,116.3218516,0,0,39549.8754976852,2008-04-11,21:00:43
40.0006333,116.3218383,0,0,39549.8755208333,2008-04-11,21:00:45
40.0006566,116.3218333,0,0,39549.8755439815,2008-04-11,21:00:47
40.0006716,116.3218399,0,0,39549.8755671296,2008-04-11,21:00:49
40.0006999,116.3218116,0,0,39549.8755902778,2008-04-11,21:00:51
40.0015649,116.3217099,0,0,39549.8783680556,2008-04-11,21:04:51
40.0015633,116.3217316,0,0,39549.8783912037,2008-04-11,21:04:53
40.0034249,116.3216449,0,0,39549.8811689815,2008-04-11,21:08:53
40.0034116,116.3216749,0,0,39549.8811921296,2008-04-11,21:08:55
40.0033616,116.3216633,0,0,39549.8812152778,2008-04-11,21:08:57
40.0033533,116.3216616,0,0,39549.8812384259,2008-04-11,21:08:59
40.0033649,116.3216783,0,0,39549.8812615741,2008-04-11,21:09:01
40.0033699,116.3217099,0,0,39549.8812847222,2008-04-11,21:09:03
40.0033866,116.3217516,0,0,39549.8813078704,2008-04-11,21:09:05
40.0033983,116.3217933,0,0,39549.8813310185,2008-04-11,21:09:07
40.0033883,116.3218266,0,0,39549.8813541667,2008-04-11,21:09:09
40.0033966,116.3218549,0,0,39549.8813773148,2008-04-11,21:09:11
40.0033833,116.3218833,0,0,39549.881400463,2008-04-11,21:09:13
40.0033833,116.3219216,0,0,39549.8814236111,2008-04-11,21:09:15
40.0033783,116.3219399,0,0,39549.8814467593,2008-04-11,21:09:17
40.0024499,116.3130183,0,0,39549.8849421296,2008-04-11,21:14:19
40.0000349,116.3007633,0,0,39549.8854976852,2008-04-11,21:15:07
39.999915,116.3004283,0,0,39549.8855208333,2008-04-11,21:15:09
39.9998783,116.3000866,0,0,39549.8855439815,2008-04-11,21:15:11
39.9998749,116.2997783,0,0,39549.8855671296,2008-04-11,21:15:13
40.0002099,116.2994466,0,0,39549.8855902778,2008-04-11,21:15:15
40.0003216,116.2989949,0,0,39549.8856134259,2008-04-11,21:15:17
40.0006183,116.2986866,0,0,39549.8856365741,2008-04-11,21:15:19
40.0008799,116.2983783,0,0,39549.8856597222,2008-04-11,21:15:21
40.0011116,116.2980783,0,0,39549.8856828704,2008-04-11,21:15:23
40.0013533,116.2978266,0,0,39549.8857060185,2008-04-11,21:15:25
40.0016083,116.2975683,0,0,39549.8857291667,2008-04-11,21:15:27
40.0076649,116.3242999,0,0,39549.9052546296,2008-04-11,21:43:34
40.0075349,116.3265833,0,0,39549.9080324074,2008-04-11,21:47:34
40.0075016,116.3298016,0,0,39549.9108101852,2008-04-11,21:51:34
40.0044516,116.3306133,0,0,39549.913587963,2008-04-11,21:55:34
40.0044399,116.3306083,0,0,39549.9136111111,2008-04-11,21:55:36
40.0044183,116.3305866,0,0,39549.9136342593,2008-04-11,21:55:38
40.0043949,116.3305833,0,0,39549.9136574074,2008-04-11,21:55:40
40.0043733,116.3305816,0,0,39549.9136805556,2008-04-11,21:55:42
40.0043416,116.3305983,0,0,39549.9137037037,2008-04-11,21:55:44
40.0043233,116.3305983,0,0,39549.9137268519,2008-04-11,21:55:46
40.0042949,116.330605,0,0,39549.91375,2008-04-11,21:55:48
40.0042633,116.3306199,0,0,39549.9137731481,2008-04-11,21:55:50
40.0042383,116.3306366,0,0,39549.9137962963,2008-04-11,21:55:52
40.0042133,116.33064,0,0,39549.9138194444,2008-04-11,21:55:54
40.0010816,116.3307583,0,0,39549.9165972222,2008-04-11,21:59:54
40.0010666,116.3307499,0,0,39549.9166203704,2008-04-11,21:59:56
40.0010399,116.3307566,0,0,39549.9166435185,2008-04-11,21:59:58
40.0010166,116.330745,0,0,39549.9166666667,2008-04-11,22:00:00
40.0010116,116.3307333,0,0,39549.9166898148,2008-04-11,22:00:02
40.0009966,116.3307366,0,0,39549.916712963,2008-04-11,22:00:04
40.0009816,116.3307383,0,0,39549.9167361111,2008-04-11,22:00:06
40.0009516,116.3307416,0,0,39549.9167592593,2008-04-11,22:00:08
40.0009216,116.3307333,0,0,39549.9167824074,2008-04-11,22:00:10
40.0008933,116.3307366,0,0,39549.9168055556,2008-04-11,22:00:12
40.0008483,116.3307549,0,0,39549.9168287037,2008-04-11,22:00:14
40.0008233,116.3307466,0,0,39549.9168518518,2008-04-11,22:00:16
40.0007949,116.3307499,0,0,39549.916875,2008-04-11,22:00:18
40.0007549,116.3307466,0,0,39549.9168981481,2008-04-11,22:00:20
40.0007166,116.3307583,0,0,39549.9169212963,2008-04-11,22:00:22
40.0006849,116.3307516,0,0,39549.9169444444,2008-04-11,22:00:24
40.0006733,116.3307566,0,0,39549.9169675926,2008-04-11,22:00:26
40.0006549,116.330765,0,0,39549.9169907407,2008-04-11,22:00:28
40.0006399,116.3307549,0,0,39549.9170138889,2008-04-11,22:00:30
40.0006183,116.3307416,0,0,39549.917037037,2008-04-11,22:00:32
40.0006033,116.3307349,0,0,39549.9170601852,2008-04-11,22:00:34
40.0005733,116.33073,0,0,39549.9170833333,2008-04-11,22:00:36
40.0005449,116.3307433,0,0,39549.9171064815,2008-04-11,22:00:38
40.0005216,116.3307533,0,0,39549.9171296296,2008-04-11,22:00:40
39.997485,116.3309099,0,0,39549.9199074074,2008-04-11,22:04:40
39.9974583,116.3308983,0,0,39549.9199305556,2008-04-11,22:04:42
39.99743,116.3308933,0,0,39549.9199537037,2008-04-11,22:04:44
39.9974066,116.33087,0,0,39549.9199768519,2008-04-11,22:04:46
39.9973883,116.3308516,0,0,39549.92,2008-04-11,22:04:48
39.9973683,116.3308283,0,0,39549.9200231481,2008-04-11,22:04:50
39.9973466,116.3307866,0,0,39549.9200462963,2008-04-11,22:04:52
39.9973433,116.3307316,0,0,39549.9200694444,2008-04-11,22:04:54
39.9973416,116.3306883,0,0,39549.9200925926,2008-04-11,22:04:56
39.9973516,116.3306516,0,0,39549.9201157407,2008-04-11,22:04:58
39.9953183,116.3281933,0,0,39549.9228935185,2008-04-11,22:08:58
39.9940983,116.3268133,0,0,39549.9256712963,2008-04-11,22:12:58
39.9934699,116.327065,0,0,39549.9284490741,2008-04-11,22:16:58
39.9925749,116.3266566,0,0,39549.9312384259,2008-04-11,22:20:59
39.9925583,116.3266616,0,0,39549.9312615741,2008-04-11,22:21:01
39.9924949,116.3265033,0,0,39549.9312847222,2008-04-11,22:21:03
39.9924749,116.3264733,0,0,39549.9313078704,2008-04-11,22:21:05
39.9924516,116.3264616,0,0,39549.9313310185,2008-04-11,22:21:07
39.9924266,116.3264416,0,0,39549.9313541667,2008-04-11,22:21:09
39.9923833,116.3263899,0,0,39549.9313773148,2008-04-11,22:21:11
39.9923433,116.3263016,0,0,39549.931400463,2008-04-11,22:21:13
39.992305,116.3262466,0,0,39549.9314236111,2008-04-11,22:21:15
39.9922516,116.3261149,0,0,39549.9314467593,2008-04-11,22:21:17
39.9922399,116.3261599,0,0,39549.9314699074,2008-04-11,22:21:19
39.9922399,116.3262299,0,0,39549.9314930556,2008-04-11,22:21:21
39.99225,116.3263499,0,0,39549.9315162037,2008-04-11,22:21:23
39.9922233,116.3263583,0,0,39549.9315393518,2008-04-11,22:21:25
39.9922083,116.3263616,0,0,39549.9315625,2008-04-11,22:21:27
39.99218,116.3263216,0,0,39549.9315856481,2008-04-11,22:21:29
39.9921933,116.3263949,0,0,39549.9316087963,2008-04-11,22:21:31
39.9921983,116.326505,0,0,39549.9316319444,2008-04-11,22:21:33
39.9922066,116.3265733,0,0,39549.9316550926,2008-04-11,22:21:35
39.9922149,116.3266866,0,0,39549.9316782407,2008-04-11,22:21:37
39.9922233,116.3267866,0,0,39549.9317013889,2008-04-11,22:21:39
39.9922183,116.3268033,0,0,39549.931724537,2008-04-11,22:21:41
39.9922283,116.3268216,0,0,39549.9317476852,2008-04-11,22:21:43
39.99107,116.3280083,0,0,39549.934525463,2008-04-11,22:25:43
39.9910216,116.3280266,0,0,39549.9345486111,2008-04-11,22:25:45
39.9910366,116.3280483,0,0,39549.9345717593,2008-04-11,22:25:47
39.9910683,116.3280883,0,0,39549.9345949074,2008-04-11,22:25:49
39.9910766,116.3281183,0,0,39549.9346180556,2008-04-11,22:25:51
39.9911183,116.3281683,0,0,39549.9346412037,2008-04-11,22:25:53
39.9911349,116.3281849,0,0,39549.9346643519,2008-04-11,22:25:55
39.9912049,116.3282433,0,0,39549.9346875,2008-04-11,22:25:57
39.9912333,116.3282966,0,0,39549.9347106481,2008-04-11,22:25:59
39.9912783,116.3283483,0,0,39549.9347337963,2008-04-11,22:26:01
39.99132,116.3283983,0,0,39549.9347569444,2008-04-11,22:26:03
39.9913416,116.328425,0,0,39549.9347800926,2008-04-11,22:26:05
39.9913599,116.3284466,0,0,39549.9348032407,2008-04-11,22:26:07
39.9913716,116.3284699,0,0,39549.9348263889,2008-04-11,22:26:09
39.9913966,116.3284966,0,0,39549.934849537,2008-04-11,22:26:11
39.9914066,116.3285249,0,0,39549.9348726852,2008-04-11,22:26:13
39.99142,116.3285499,0,0,39549.9348958333,2008-04-11,22:26:15
39.9914266,116.3285766,0,0,39549.9349189815,2008-04-11,22:26:17
39.9914316,116.3286083,0,0,39549.9349421296,2008-04-11,22:26:19
39.9914316,116.3286466,0,0,39549.9349652778,2008-04-11,22:26:21
39.9914333,116.328685,0,0,39549.9349884259,2008-04-11,22:26:23
39.9914433,116.3287166,0,0,39549.9350115741,2008-04-11,22:26:25
39.99145,116.3287466,0,0,39549.9350347222,2008-04-11,22:26:27
39.9914633,116.3287783,0,0,39549.9350578704,2008-04-11,22:26:29
39.9914799,116.32881,0,0,39549.9350810185,2008-04-11,22:26:31
39.9912966,116.3287466,0,0,39549.9351041667,2008-04-11,22:26:33
39.9911816,116.3287333,0,0,39549.9351273148,2008-04-11,22:26:35
39.9911899,116.3287799,0,0,39549.935150463,2008-04-11,22:26:37
39.9911449,116.3287783,0,0,39549.9351736111,2008-04-11,22:26:39
39.9911049,116.3287699,0,0,39549.9351967593,2008-04-11,22:26:41
39.9911999,116.3276499,0,0,39549.937974537,2008-04-11,22:30:41
39.9914033,116.3245066,0,0,39549.9407523148,2008-04-11,22:34:41
39.9918833,116.3221699,0,0,39549.9435300926,2008-04-11,22:38:41
39.9918649,116.3221833,0,0,39549.9463078704,2008-04-11,22:42:41
39.9914733,116.3298316,0,0,39549.9490856482,2008-04-11,22:46:41
39.9914933,116.3298383,0,0,39549.9491087963,2008-04-11,22:46:43
39.9914983,116.3298349,0,0,39549.9491319444,2008-04-11,22:46:45
39.9915099,116.3298333,0,0,39549.9491550926,2008-04-11,22:46:47
39.9915083,116.3298233,0,0,39549.9491782407,2008-04-11,22:46:49
39.9915283,116.3298183,0,0,39549.9492013889,2008-04-11,22:46:51
39.9915416,116.32982,0,0,39549.949224537,2008-04-11,22:46:53
39.9915499,116.3298216,0,0,39549.9492476852,2008-04-11,22:46:55
39.9915616,116.3298116,0,0,39549.9492708333,2008-04-11,22:46:57
39.9915766,116.3297933,0,0,39549.9492939815,2008-04-11,22:46:59
39.9915849,116.3297783,0,0,39549.9493171296,2008-04-11,22:47:01
39.9915516,116.3297899,0,0,39549.9493518519,2008-04-11,22:47:04
39.9908166,116.3468616,0,0,39549.9525231481,2008-04-11,22:51:38
39.9889033,116.3468883,0,0,39549.9526736111,2008-04-11,22:51:51
39.9888633,116.3468666,0,0,39549.9526967593,2008-04-11,22:51:53
39.9888783,116.3468466,0,0,39549.9527199074,2008-04-11,22:51:55
39.9888633,116.3468483,0,0,39549.9527430556,2008-04-11,22:51:57
39.9888583,116.3468466,0,0,39549.9527662037,2008-04-11,22:51:59
39.9889333,116.3468416,0,0,39549.9527893519,2008-04-11,22:52:01
39.9889733,116.3467983,0,0,39549.9528125,2008-04-11,22:52:03
39.9889683,116.3467583,0,0,39549.9528356481,2008-04-11,22:52:05
39.9888583,116.3467333,0,0,39549.9528587963,2008-04-11,22:52:07
39.9859033,116.3468716,0,0,39549.9532407407,2008-04-11,22:52:40
39.9858166,116.3468666,0,0,39549.9532638889,2008-04-11,22:52:42
39.9857649,116.3468549,0,0,39549.953287037,2008-04-11,22:52:44
39.9858099,116.3468583,0,0,39549.9533101852,2008-04-11,22:52:46
39.98583,116.3469333,0,0,39549.9533333333,2008-04-11,22:52:48
39.9858633,116.3469566,0,0,39549.9533564815,2008-04-11,22:52:50
39.9761366,116.34674,0,0,39549.9561342593,2008-04-11,22:56:50
39.97574,116.3462166,0,0,39549.9562847222,2008-04-11,22:57:03
39.9758183,116.3461633,0,0,39549.9563078704,2008-04-11,22:57:05
39.975965,116.3461916,0,0,39549.9563310185,2008-04-11,22:57:07
39.9761166,116.3462399,0,0,39549.9563541667,2008-04-11,22:57:09
39.9762866,116.3462933,0,0,39549.9563773148,2008-04-11,22:57:11
39.9713883,116.3441033,0,0,39549.9591666667,2008-04-11,23:01:12
39.9713599,116.3442899,0,0,39549.959212963,2008-04-11,23:01:16
39.9714133,116.3442549,0,0,39549.9592361111,2008-04-11,23:01:18
39.9714466,116.3443049,0,0,39549.9592592593,2008-04-11,23:01:20
39.9714749,116.3443533,0,0,39549.9592824074,2008-04-11,23:01:22
39.9714883,116.3443816,0,0,39549.9593055556,2008-04-11,23:01:24
39.9714999,116.3444049,0,0,39549.9593287037,2008-04-11,23:01:26
39.9714883,116.3443866,0,0,39549.9593518519,2008-04-11,23:01:28
