# Supplementary material for: Research on differential privacy protection method based on user tendency
Source: PLoS One. 2023 Oct 26;18(10):e0288823. doi: 10.1371/journal.pone.0288823 (PMC10602288; doi:10.1371/journal.pone.0288823)
Supplement: S4 Data — (ZIP) [file pone.0288823.s004.zip › Data 5-4/112/Trajectory/20080411232037.plt]

Geolife trajectory
WGS 84
Altitude is in Feet
Reserved 3
0,2,255,My Track,0,0,2,8421376
0
39.96639,116.3368083,0,0,39549.972650463,2008-04-11,23:20:37
39.9664033,116.3367783,0,0,39549.972662037,2008-04-11,23:20:38
39.9664999,116.3366716,0,0,39549.9726967593,2008-04-11,23:20:41
39.9665066,116.3365866,0,0,39549.9727199074,2008-04-11,23:20:43
39.9665366,116.3365533,0,0,39549.9727430556,2008-04-11,23:20:45
39.9665283,116.3365083,0,0,39549.9727662037,2008-04-11,23:20:47
39.966535,116.3365199,0,0,39549.9727893519,2008-04-11,23:20:49
39.9665366,116.3365016,0,0,39549.9728125,2008-04-11,23:20:51
39.9665933,116.3366366,0,0,39549.9728356482,2008-04-11,23:20:53
39.9666133,116.3326883,0,0,39549.9756134259,2008-04-11,23:24:53
39.9666166,116.3326533,0,0,39549.9756365741,2008-04-11,23:24:55
39.9665983,116.3326049,0,0,39549.9756597222,2008-04-11,23:24:57
39.9665799,116.3325666,0,0,39549.9756828704,2008-04-11,23:24:59
39.9665799,116.3325516,0,0,39549.9757060185,2008-04-11,23:25:01
39.9665866,116.3325366,0,0,39549.9757291667,2008-04-11,23:25:03
39.9665916,116.3325083,0,0,39549.9757523148,2008-04-11,23:25:05
39.9665866,116.3324766,0,0,39549.975775463,2008-04-11,23:25:07
39.9665949,116.3324483,0,0,39549.9757986111,2008-04-11,23:25:09
39.966605,116.3324166,0,0,39549.9758217593,2008-04-11,23:25:11
39.9666066,116.3323716,0,0,39549.9758449074,2008-04-11,23:25:13
39.9665933,116.3323233,0,0,39549.9758680556,2008-04-11,23:25:15
39.9665833,116.3322766,0,0,39549.9758912037,2008-04-11,23:25:17
39.966575,116.3322399,0,0,39549.9759143519,2008-04-11,23:25:19
39.9665816,116.3322033,0,0,39549.9759375,2008-04-11,23:25:21
39.9665949,116.3321966,0,0,39549.9759606481,2008-04-11,23:25:23
39.9665983,116.3321666,0,0,39549.9759837963,2008-04-11,23:25:25
39.9665866,116.3321083,0,0,39549.9760069444,2008-04-11,23:25:27
39.9665799,116.3320933,0,0,39549.9760300926,2008-04-11,23:25:29
39.9665766,116.3320583,0,0,39549.9760532407,2008-04-11,23:25:31
39.9665733,116.3320499,0,0,39549.9760763889,2008-04-11,23:25:33
39.9665816,116.3320499,0,0,39549.976099537,2008-04-11,23:25:35
39.9665799,116.33202,0,0,39549.9761226852,2008-04-11,23:25:37
39.9665516,116.3281433,0,0,39549.978900463,2008-04-11,23:29:37
39.9665499,116.3281133,0,0,39549.9789236111,2008-04-11,23:29:39
39.9665466,116.3281283,0,0,39549.9789467593,2008-04-11,23:29:41
