# Supplementary material for: Research on differential privacy protection method based on user tendency
Source: PLoS One. 2023 Oct 26;18(10):e0288823. doi: 10.1371/journal.pone.0288823 (PMC10602288; doi:10.1371/journal.pone.0288823)
Supplement: S4 Data — (ZIP) [file pone.0288823.s004.zip › Data 5-4/112/Trajectory/20080412125552.plt]

Geolife trajectory
WGS 84
Altitude is in Feet
Reserved 3
0,2,255,My Track,0,0,2,8421376
0
39.9675183,116.3277183,0,0,39550.5387962963,2008-04-12,12:55:52
39.9675166,116.3277149,0,0,39550.5388078704,2008-04-12,12:55:53
39.9670283,116.3284966,0,0,39550.5415856481,2008-04-12,12:59:53
39.9670533,116.3284983,0,0,39550.5416087963,2008-04-12,12:59:55
39.9670816,116.3284883,0,0,39550.5416319444,2008-04-12,12:59:57
39.9670983,116.3284883,0,0,39550.5416550926,2008-04-12,12:59:59
39.9681899,116.3296166,0,0,39550.5641898148,2008-04-12,13:32:26
39.968315,116.3295933,0,0,39550.5642476852,2008-04-12,13:32:31
39.9682816,116.3296466,0,0,39550.5642708333,2008-04-12,13:32:33
39.9682566,116.3296899,0,0,39550.5642939815,2008-04-12,13:32:35
39.9681183,116.3297749,0,0,39550.5643171296,2008-04-12,13:32:37
39.9680949,116.3297983,0,0,39550.5643402778,2008-04-12,13:32:39
39.9681633,116.3298533,0,0,39550.5643634259,2008-04-12,13:32:41
39.9682,116.3298916,0,0,39550.5643865741,2008-04-12,13:32:43
39.9681783,116.3299216,0,0,39550.5644097222,2008-04-12,13:32:45
39.9681383,116.3299183,0,0,39550.5644328704,2008-04-12,13:32:47
39.9681216,116.3299433,0,0,39550.5644560185,2008-04-12,13:32:49
39.9681233,116.3299766,0,0,39550.5644791667,2008-04-12,13:32:51
39.9681316,116.3299966,0,0,39550.5645023148,2008-04-12,13:32:53
39.9681249,116.3300166,0,0,39550.564525463,2008-04-12,13:32:55
39.9682583,116.3298583,0,0,39550.5673032407,2008-04-12,13:36:55
39.96834,116.3298816,0,0,39550.5700810185,2008-04-12,13:40:55
39.9682933,116.3298699,0,0,39550.5728587963,2008-04-12,13:44:55
39.9680683,116.32991,0,0,39550.5756481481,2008-04-12,13:48:56
39.968225,116.3302849,0,0,39550.5784259259,2008-04-12,13:52:56
39.9678433,116.3288916,0,0,39550.5820833333,2008-04-12,13:58:12
39.9678683,116.3289899,0,0,39550.5821064815,2008-04-12,13:58:14
39.9684916,116.3303316,0,0,39550.5848842593,2008-04-12,14:02:14
39.9686583,116.3305183,0,0,39550.587662037,2008-04-12,14:06:14
39.9686783,116.3305366,0,0,39550.5876851852,2008-04-12,14:06:16
39.968705,116.3305583,0,0,39550.5877083333,2008-04-12,14:06:18
39.9687249,116.3305749,0,0,39550.5877314815,2008-04-12,14:06:20
39.9687399,116.3305916,0,0,39550.5877546296,2008-04-12,14:06:22
39.9687483,116.330605,0,0,39550.5877777778,2008-04-12,14:06:24
39.9687566,116.330605,0,0,39550.5878009259,2008-04-12,14:06:26
39.96875,116.3305999,0,0,39550.5878240741,2008-04-12,14:06:28
39.9687549,116.3305733,0,0,39550.5878472222,2008-04-12,14:06:30
39.9687466,116.3305533,0,0,39550.5878703704,2008-04-12,14:06:32
39.9687366,116.330535,0,0,39550.5878935185,2008-04-12,14:06:34
39.9680366,116.3298566,0,0,39550.5907291667,2008-04-12,14:10:39
39.9680399,116.329875,0,0,39550.5907523148,2008-04-12,14:10:41
39.9680683,116.3298949,0,0,39550.590775463,2008-04-12,14:10:43
39.9680399,116.3298799,0,0,39550.5907986111,2008-04-12,14:10:45
39.9667616,116.331185,0,0,39550.5935763889,2008-04-12,14:14:45
39.9666,116.3310916,0,0,39550.593599537,2008-04-12,14:14:47
39.966405,116.3309883,0,0,39550.5936226852,2008-04-12,14:14:49
39.9661933,116.3308433,0,0,39550.5936458333,2008-04-12,14:14:51
39.9659566,116.3306533,0,0,39550.5936689815,2008-04-12,14:14:53
39.9656716,116.3305616,0,0,39550.5936921296,2008-04-12,14:14:55
39.9654433,116.33033,0,0,39550.5937152778,2008-04-12,14:14:57
39.9652333,116.3300749,0,0,39550.5937384259,2008-04-12,14:14:59
39.9650383,116.3298816,0,0,39550.5937615741,2008-04-12,14:15:01
39.9648833,116.3296433,0,0,39550.5937847222,2008-04-12,14:15:03
39.9647683,116.3293566,0,0,39550.5938078704,2008-04-12,14:15:05
39.964685,116.3290499,0,0,39550.5938310185,2008-04-12,14:15:07
39.9646216,116.3287383,0,0,39550.5938541667,2008-04-12,14:15:09
39.9645866,116.3284083,0,0,39550.5938773148,2008-04-12,14:15:11
39.9645066,116.3280766,0,0,39550.593900463,2008-04-12,14:15:13
39.9645316,116.3277016,0,0,39550.5939236111,2008-04-12,14:15:15
39.9645366,116.3273433,0,0,39550.5939467593,2008-04-12,14:15:17
39.9645749,116.3270049,0,0,39550.5939699074,2008-04-12,14:15:19
39.9646033,116.3266833,0,0,39550.5939930556,2008-04-12,14:15:21
39.9674049,116.3147516,0,0,39550.5945833333,2008-04-12,14:16:12
