# Supplementary material for: Research on differential privacy protection method based on user tendency
Source: PLoS One. 2023 Oct 26;18(10):e0288823. doi: 10.1371/journal.pone.0288823 (PMC10602288; doi:10.1371/journal.pone.0288823)
Supplement: S4 Data — (ZIP) [file pone.0288823.s004.zip › Data 5-4/112/Trajectory/20080412151143.plt]

Geolife trajectory
WGS 84
Altitude is in Feet
Reserved 3
0,2,255,My Track,0,0,2,8421376
0
39.9695833,116.329405,0,0,39550.6331365741,2008-04-12,15:11:43
39.9695799,116.3294249,0,0,39550.6331481481,2008-04-12,15:11:44
39.9695866,116.3294416,0,0,39550.6331712963,2008-04-12,15:11:46
39.9695933,116.329455,0,0,39550.6331944444,2008-04-12,15:11:48
39.96956,116.3294499,0,0,39550.6332175926,2008-04-12,15:11:50
39.969545,116.329455,0,0,39550.6332407407,2008-04-12,15:11:52
39.9695366,116.3294683,0,0,39550.6332638889,2008-04-12,15:11:54
39.9695349,116.3294833,0,0,39550.633287037,2008-04-12,15:11:56
39.9706916,116.3305816,0,0,39550.6360763889,2008-04-12,15:15:57
39.970695,116.3305633,0,0,39550.636099537,2008-04-12,15:15:59
39.97071,116.3305466,0,0,39550.6361226852,2008-04-12,15:16:01
39.9707299,116.3305716,0,0,39550.6361458333,2008-04-12,15:16:03
39.9707516,116.3305883,0,0,39550.6361689815,2008-04-12,15:16:05
39.9707733,116.3305866,0,0,39550.6361921296,2008-04-12,15:16:07
39.9707983,116.3305583,0,0,39550.6362152778,2008-04-12,15:16:09
39.97082,116.330555,0,0,39550.6362384259,2008-04-12,15:16:11
39.9708416,116.33057,0,0,39550.6362615741,2008-04-12,15:16:13
39.9708733,116.3305999,0,0,39550.6362847222,2008-04-12,15:16:15
39.9708949,116.3306083,0,0,39550.6363078704,2008-04-12,15:16:17
39.9709099,116.3306149,0,0,39550.6363310185,2008-04-12,15:16:19
39.9709233,116.3306633,0,0,39550.6363541667,2008-04-12,15:16:21
39.970935,116.3306616,0,0,39550.6363773148,2008-04-12,15:16:23
39.9709616,116.33064,0,0,39550.636400463,2008-04-12,15:16:25
39.9709699,116.3306516,0,0,39550.6364236111,2008-04-12,15:16:27
39.9709816,116.3306333,0,0,39550.6364467593,2008-04-12,15:16:29
39.9710099,116.3306116,0,0,39550.6364699074,2008-04-12,15:16:31
39.9710233,116.3305733,0,0,39550.6364930556,2008-04-12,15:16:33
39.9710433,116.3305516,0,0,39550.6365162037,2008-04-12,15:16:35
39.9710666,116.3305383,0,0,39550.6365393519,2008-04-12,15:16:37
39.971075,116.3305433,0,0,39550.6365625,2008-04-12,15:16:39
39.9710966,116.3305216,0,0,39550.6365856482,2008-04-12,15:16:41
39.9711116,116.3304899,0,0,39550.6366087963,2008-04-12,15:16:43
39.9711349,116.3304583,0,0,39550.6366319444,2008-04-12,15:16:45
39.9711649,116.3304683,0,0,39550.6366550926,2008-04-12,15:16:47
39.9711949,116.3304733,0,0,39550.6366782407,2008-04-12,15:16:49
39.9712233,116.3304716,0,0,39550.6367013889,2008-04-12,15:16:51
39.971255,116.3304516,0,0,39550.636724537,2008-04-12,15:16:53
39.97128,116.33045,0,0,39550.6367476852,2008-04-12,15:16:55
39.9712966,116.3304483,0,0,39550.6367708333,2008-04-12,15:16:57
39.9713183,116.3304566,0,0,39550.6367939815,2008-04-12,15:16:59
39.9713416,116.3304783,0,0,39550.6368171296,2008-04-12,15:17:01
39.9713533,116.3304916,0,0,39550.6368402778,2008-04-12,15:17:03
39.9713683,116.3304883,0,0,39550.6368634259,2008-04-12,15:17:05
39.9713833,116.3305466,0,0,39550.6368865741,2008-04-12,15:17:07
39.9713983,116.3305566,0,0,39550.6369097222,2008-04-12,15:17:09
39.97141,116.3305416,0,0,39550.6369328704,2008-04-12,15:17:11
39.9714083,116.3305166,0,0,39550.6369560185,2008-04-12,15:17:13
39.9714066,116.3305116,0,0,39550.6369791667,2008-04-12,15:17:15
39.9726749,116.3315466,0,0,39550.6397569444,2008-04-12,15:21:15
39.972655,116.3315566,0,0,39550.6397800926,2008-04-12,15:21:17
39.9739783,116.3320233,0,0,39550.6425578704,2008-04-12,15:25:17
39.9740083,116.3320033,0,0,39550.6425810185,2008-04-12,15:25:19
39.9740483,116.3319899,0,0,39550.6426041667,2008-04-12,15:25:21
39.9740733,116.3319683,0,0,39550.6426273148,2008-04-12,15:25:23
39.9741283,116.3319716,0,0,39550.642650463,2008-04-12,15:25:25
39.9741749,116.3319866,0,0,39550.6426736111,2008-04-12,15:25:27
39.9742133,116.3319883,0,0,39550.6426967593,2008-04-12,15:25:29
39.9742633,116.3319399,0,0,39550.6427199074,2008-04-12,15:25:31
39.9743033,116.3319099,0,0,39550.6427430556,2008-04-12,15:25:33
39.9743283,116.3319049,0,0,39550.6427662037,2008-04-12,15:25:35
39.9743516,116.3318916,0,0,39550.6427893518,2008-04-12,15:25:37
39.9743733,116.3318683,0,0,39550.6428125,2008-04-12,15:25:39
39.97442,116.3318549,0,0,39550.6428356481,2008-04-12,15:25:41
39.9744699,116.3318583,0,0,39550.6428587963,2008-04-12,15:25:43
39.9744833,116.3318583,0,0,39550.6428819444,2008-04-12,15:25:45
39.9744966,116.3318599,0,0,39550.6429050926,2008-04-12,15:25:47
39.9744783,116.3318566,0,0,39550.6429282407,2008-04-12,15:25:49
39.9744716,116.3318483,0,0,39550.6429513889,2008-04-12,15:25:51
39.97508,116.3290483,0,0,39550.6457291667,2008-04-12,15:29:51
39.9751233,116.3290116,0,0,39550.6457523148,2008-04-12,15:29:53
39.9751633,116.3289766,0,0,39550.645775463,2008-04-12,15:29:55
39.9752016,116.3289633,0,0,39550.6457986111,2008-04-12,15:29:57
39.97522,116.3289333,0,0,39550.6458217593,2008-04-12,15:29:59
39.9752433,116.3289266,0,0,39550.6458449074,2008-04-12,15:30:01
