# Supplementary material for: Research on differential privacy protection method based on user tendency
Source: PLoS One. 2023 Oct 26;18(10):e0288823. doi: 10.1371/journal.pone.0288823 (PMC10602288; doi:10.1371/journal.pone.0288823)
Supplement: S4 Data — (ZIP) [file pone.0288823.s004.zip › Data 5-4/112/Trajectory/20080412184038.plt]

Geolife trajectory
WGS 84
Altitude is in Feet
Reserved 3
0,2,255,My Track,0,0,2,8421376
0
39.9753399,116.3381916,0,0,39550.7782175926,2008-04-12,18:40:38
39.9753399,116.3381916,0,0,39550.7782291667,2008-04-12,18:40:39
39.9753783,116.3396449,0,0,39550.8105324074,2008-04-12,19:27:10
39.9753699,116.3396183,0,0,39550.8105555556,2008-04-12,19:27:12
39.9753699,116.3396199,0,0,39550.8105787037,2008-04-12,19:27:14
39.975375,116.3380833,0,0,39550.8133680556,2008-04-12,19:31:15
39.9753649,116.3380633,0,0,39550.8133912037,2008-04-12,19:31:17
39.9753516,116.3380283,0,0,39550.8134143518,2008-04-12,19:31:19
39.975335,116.3380033,0,0,39550.8134375,2008-04-12,19:31:21
39.9753166,116.337975,0,0,39550.8134606481,2008-04-12,19:31:23
39.9753116,116.3379416,0,0,39550.8134837963,2008-04-12,19:31:25
39.9753166,116.3379166,0,0,39550.8135069444,2008-04-12,19:31:27
39.9753366,116.3378666,0,0,39550.8135300926,2008-04-12,19:31:29
39.9753433,116.3378133,0,0,39550.8135532407,2008-04-12,19:31:31
39.9753216,116.3377583,0,0,39550.8135763889,2008-04-12,19:31:33
39.9753266,116.3376966,0,0,39550.813599537,2008-04-12,19:31:35
39.9753133,116.3376266,0,0,39550.8136226852,2008-04-12,19:31:37
39.9753099,116.3375316,0,0,39550.8136458333,2008-04-12,19:31:39
39.9752999,116.3374399,0,0,39550.8136689815,2008-04-12,19:31:41
39.9753033,116.3373566,0,0,39550.8136921296,2008-04-12,19:31:43
39.9753266,116.3371849,0,0,39550.8137152778,2008-04-12,19:31:45
39.9753516,116.3371383,0,0,39550.8137384259,2008-04-12,19:31:47
39.9753766,116.3371033,0,0,39550.8137615741,2008-04-12,19:31:49
39.9753683,116.3370883,0,0,39550.8137847222,2008-04-12,19:31:51
39.9753683,116.3370349,0,0,39550.8138078704,2008-04-12,19:31:53
39.9753783,116.3370116,0,0,39550.8138310185,2008-04-12,19:31:55
39.975345,116.3369333,0,0,39550.8138541667,2008-04-12,19:31:57
39.97533,116.3368616,0,0,39550.8138773148,2008-04-12,19:31:59
39.9753366,116.3368349,0,0,39550.813900463,2008-04-12,19:32:01
39.97535,116.3368349,0,0,39550.8139236111,2008-04-12,19:32:03
39.9753616,116.3368216,0,0,39550.8139467593,2008-04-12,19:32:05
39.9753666,116.3368149,0,0,39550.8139699074,2008-04-12,19:32:07
39.9753683,116.336805,0,0,39550.8139930556,2008-04-12,19:32:09
39.975375,116.3367783,0,0,39550.8140162037,2008-04-12,19:32:11
39.9753849,116.3367483,0,0,39550.8140393518,2008-04-12,19:32:13
39.9753916,116.3367333,0,0,39550.8140625,2008-04-12,19:32:15
39.9753966,116.3367383,0,0,39550.8140856481,2008-04-12,19:32:17
39.9754116,116.3366966,0,0,39550.8141087963,2008-04-12,19:32:19
39.9754183,116.3366949,0,0,39550.8141319444,2008-04-12,19:32:21
39.9754033,116.3366833,0,0,39550.8141550926,2008-04-12,19:32:23
39.9753966,116.3366666,0,0,39550.8141782407,2008-04-12,19:32:25
39.9753783,116.3366566,0,0,39550.8142013889,2008-04-12,19:32:27
39.9753583,116.3366383,0,0,39550.814224537,2008-04-12,19:32:29
39.9753516,116.3366783,0,0,39550.8142476852,2008-04-12,19:32:31
39.9753366,116.3367166,0,0,39550.8142708333,2008-04-12,19:32:33
39.9753149,116.3367666,0,0,39550.8142939815,2008-04-12,19:32:35
39.9752983,116.3367899,0,0,39550.8143171296,2008-04-12,19:32:37
39.9752966,116.3367933,0,0,39550.8143402778,2008-04-12,19:32:39
39.9751566,116.3343666,0,0,39550.8171180556,2008-04-12,19:36:39
39.9751733,116.33436,0,0,39550.8171412037,2008-04-12,19:36:41
39.97518,116.3343333,0,0,39550.8171643519,2008-04-12,19:36:43
39.97518,116.3343116,0,0,39550.8171875,2008-04-12,19:36:45
39.9751749,116.3342883,0,0,39550.8172106481,2008-04-12,19:36:47
39.9751783,116.3342616,0,0,39550.8172337963,2008-04-12,19:36:49
39.9751849,116.3342583,0,0,39550.8172569444,2008-04-12,19:36:51
39.97518,116.33424,0,0,39550.8172800926,2008-04-12,19:36:53
39.9751733,116.3342116,0,0,39550.8173032407,2008-04-12,19:36:55
39.975165,116.3341999,0,0,39550.8173263889,2008-04-12,19:36:57
