# Supplementary material for: Research on differential privacy protection method based on user tendency
Source: PLoS One. 2023 Oct 26;18(10):e0288823. doi: 10.1371/journal.pone.0288823 (PMC10602288; doi:10.1371/journal.pone.0288823)
Supplement: S4 Data — (ZIP) [file pone.0288823.s004.zip › Data 5-4/112/Trajectory/20080413142301.plt]

Geolife trajectory
WGS 84
Altitude is in Feet
Reserved 3
0,2,255,My Track,0,0,2,8421376
0
39.9721666,116.3279383,0,0,39551.5993171296,2008-04-13,14:23:01
39.9721716,116.3279449,0,0,39551.5993287037,2008-04-13,14:23:02
39.9721916,116.3279399,0,0,39551.5993518519,2008-04-13,14:23:04
39.9722166,116.3279366,0,0,39551.599375,2008-04-13,14:23:06
39.9722316,116.32792,0,0,39551.5993981481,2008-04-13,14:23:08
39.9721849,116.3278783,0,0,39551.5994212963,2008-04-13,14:23:10
39.9749933,116.3278099,0,0,39551.6021990741,2008-04-13,14:27:10
39.9750083,116.3277966,0,0,39551.6022222222,2008-04-13,14:27:12
39.9750566,116.3277933,0,0,39551.6022453704,2008-04-13,14:27:14
39.9750933,116.3278166,0,0,39551.6022685185,2008-04-13,14:27:16
39.9750883,116.3278466,0,0,39551.6022916667,2008-04-13,14:27:18
39.9750666,116.3279083,0,0,39551.6023148148,2008-04-13,14:27:20
39.9750733,116.327935,0,0,39551.602337963,2008-04-13,14:27:22
39.9750849,116.3279583,0,0,39551.6023611111,2008-04-13,14:27:24
39.9750433,116.3280183,0,0,39551.6023842593,2008-04-13,14:27:26
39.9750266,116.3280549,0,0,39551.6024074074,2008-04-13,14:27:28
39.9750199,116.3281033,0,0,39551.6024305556,2008-04-13,14:27:30
39.9750383,116.3281316,0,0,39551.6024537037,2008-04-13,14:27:32
39.975,116.32818,0,0,39551.6024768518,2008-04-13,14:27:34
39.9750116,116.3282033,0,0,39551.6025,2008-04-13,14:27:36
39.9750216,116.3282283,0,0,39551.6025231481,2008-04-13,14:27:38
39.9750233,116.3282599,0,0,39551.6025462963,2008-04-13,14:27:40
39.9750266,116.3283033,0,0,39551.6025694444,2008-04-13,14:27:42
39.9750316,116.3283283,0,0,39551.6025925926,2008-04-13,14:27:44
39.9750149,116.3283516,0,0,39551.6026157407,2008-04-13,14:27:46
39.97501,116.3283666,0,0,39551.6026388889,2008-04-13,14:27:48
39.97501,116.3283799,0,0,39551.602662037,2008-04-13,14:27:50
39.9749199,116.3318149,0,0,39551.6054398148,2008-04-13,14:31:50
39.9756133,116.3325049,0,0,39551.607662037,2008-04-13,14:35:02
39.9756816,116.33244,0,0,39551.6077199074,2008-04-13,14:35:07
39.9755933,116.3324516,0,0,39551.6077430556,2008-04-13,14:35:09
39.9754183,116.332475,0,0,39551.6077662037,2008-04-13,14:35:11
39.974995,116.3337733,0,0,39551.6105439815,2008-04-13,14:39:11
39.974985,116.3337816,0,0,39551.6133217593,2008-04-13,14:43:11
39.9407933,116.3468649,0,0,39551.6197800926,2008-04-13,14:52:29
39.9389216,116.3466399,0,0,39551.6226388889,2008-04-13,14:56:36
39.9388649,116.3468866,0,0,39551.622662037,2008-04-13,14:56:38
39.9070033,116.4058566,0,0,39551.6489236111,2008-04-13,15:34:27
39.9073349,116.40458,0,0,39551.6529398148,2008-04-13,15:40:14
