# Supplementary material for: Research on differential privacy protection method based on user tendency
Source: PLoS One. 2023 Oct 26;18(10):e0288823. doi: 10.1371/journal.pone.0288823 (PMC10602288; doi:10.1371/journal.pone.0288823)
Supplement: S4 Data — (ZIP) [file pone.0288823.s004.zip › Data 5-4/112/Trajectory/20080414120354.plt]

Geolife trajectory
WGS 84
Altitude is in Feet
Reserved 3
0,2,255,My Track,0,0,2,8421376
0
39.9753466,116.3278983,0,0,39552.5027083333,2008-04-14,12:03:54
39.9753466,116.3278933,0,0,39552.5027199074,2008-04-14,12:03:55
39.975345,116.3278749,0,0,39552.5027430556,2008-04-14,12:03:57
39.9753316,116.3278449,0,0,39552.5027662037,2008-04-14,12:03:59
39.9753016,116.3278033,0,0,39552.5027893518,2008-04-14,12:04:01
39.9752999,116.3277649,0,0,39552.5028125,2008-04-14,12:04:03
39.9752483,116.3276983,0,0,39552.5028356481,2008-04-14,12:04:05
39.9752783,116.3276233,0,0,39552.5028587963,2008-04-14,12:04:07
39.97528,116.3275466,0,0,39552.5028819444,2008-04-14,12:04:09
39.9752766,116.3274899,0,0,39552.5029050926,2008-04-14,12:04:11
39.9752416,116.3274466,0,0,39552.5029282407,2008-04-14,12:04:13
39.9751816,116.3273883,0,0,39552.5029513889,2008-04-14,12:04:15
39.9751433,116.3273733,0,0,39552.502974537,2008-04-14,12:04:17
39.9751366,116.32727,0,0,39552.5029976852,2008-04-14,12:04:19
39.9750766,116.3271883,0,0,39552.5030208333,2008-04-14,12:04:21
39.97514,116.3270683,0,0,39552.5030439815,2008-04-14,12:04:23
39.9751516,116.3269899,0,0,39552.5030671296,2008-04-14,12:04:25
39.9750983,116.326905,0,0,39552.5030902778,2008-04-14,12:04:27
39.9750316,116.3267949,0,0,39552.5031134259,2008-04-14,12:04:29
39.9750299,116.326765,0,0,39552.5031365741,2008-04-14,12:04:31
39.9750366,116.3267599,0,0,39552.5031597222,2008-04-14,12:04:33
39.9750083,116.3267116,0,0,39552.5031828704,2008-04-14,12:04:35
39.9749283,116.3266566,0,0,39552.5032060185,2008-04-14,12:04:37
39.9749433,116.3266199,0,0,39552.5032291667,2008-04-14,12:04:39
39.9749216,116.3265883,0,0,39552.5032523148,2008-04-14,12:04:41
39.974915,116.3265633,0,0,39552.503275463,2008-04-14,12:04:43
39.974915,116.3265383,0,0,39552.5032986111,2008-04-14,12:04:45
39.97491,116.32652,0,0,39552.5033217593,2008-04-14,12:04:47
39.9748783,116.3265083,0,0,39552.5033449074,2008-04-14,12:04:49
39.9748583,116.3264916,0,0,39552.5033680556,2008-04-14,12:04:51
39.9748466,116.3264733,0,0,39552.5033912037,2008-04-14,12:04:53
39.9748349,116.326485,0,0,39552.5034143519,2008-04-14,12:04:55
39.9717166,116.3262833,0,0,39552.5061921296,2008-04-14,12:08:55
39.9716633,116.3261966,0,0,39552.5062152778,2008-04-14,12:08:57
39.9716333,116.3261816,0,0,39552.50625,2008-04-14,12:09:00
39.9716133,116.3262233,0,0,39552.5062731481,2008-04-14,12:09:02
39.9716516,116.3264816,0,0,39552.5062962963,2008-04-14,12:09:04
39.9716116,116.3265416,0,0,39552.5063194444,2008-04-14,12:09:06
39.9715633,116.3265883,0,0,39552.5063425926,2008-04-14,12:09:08
39.9715116,116.3266066,0,0,39552.5063657407,2008-04-14,12:09:10
39.9714616,116.3266266,0,0,39552.5063888889,2008-04-14,12:09:12
39.97141,116.3266416,0,0,39552.506412037,2008-04-14,12:09:14
39.9713333,116.3266549,0,0,39552.5064351852,2008-04-14,12:09:16
39.9712866,116.3266566,0,0,39552.5064583333,2008-04-14,12:09:18
39.9712499,116.3266483,0,0,39552.5064814815,2008-04-14,12:09:20
39.9712066,116.3266499,0,0,39552.5065046296,2008-04-14,12:09:22
39.97117,116.3266466,0,0,39552.5065277778,2008-04-14,12:09:24
39.9711266,116.3266233,0,0,39552.5065509259,2008-04-14,12:09:26
39.9711033,116.3265816,0,0,39552.5065740741,2008-04-14,12:09:28
39.9711049,116.3266033,0,0,39552.5065972222,2008-04-14,12:09:30
39.9711333,116.3267316,0,0,39552.5066203704,2008-04-14,12:09:32
39.9675866,116.326575,0,0,39552.5096412037,2008-04-14,12:13:53
39.9676383,116.326365,0,0,39552.5096759259,2008-04-14,12:13:56
39.9676499,116.32628,0,0,39552.5096990741,2008-04-14,12:13:58
39.9676483,116.3261983,0,0,39552.5097222222,2008-04-14,12:14:00
39.967655,116.3260983,0,0,39552.5097453704,2008-04-14,12:14:02
39.9676616,116.3260333,0,0,39552.5097685185,2008-04-14,12:14:04
39.9676816,116.3259766,0,0,39552.5097916667,2008-04-14,12:14:06
39.9676566,116.3282883,0,0,39552.5329166667,2008-04-14,12:47:24
39.9679983,116.3281516,0,0,39552.5329398148,2008-04-14,12:47:26
39.9680499,116.3281066,0,0,39552.532962963,2008-04-14,12:47:28
39.96823,116.3280316,0,0,39552.5329861111,2008-04-14,12:47:30
39.9681883,116.3280183,0,0,39552.5330092593,2008-04-14,12:47:32
39.9681816,116.328005,0,0,39552.5330324074,2008-04-14,12:47:34
39.9681616,116.3279649,0,0,39552.5330555556,2008-04-14,12:47:36
39.968145,116.3279266,0,0,39552.5330787037,2008-04-14,12:47:38
39.9681233,116.3279,0,0,39552.5331018518,2008-04-14,12:47:40
39.9681083,116.3278816,0,0,39552.533125,2008-04-14,12:47:42
39.9680916,116.3278599,0,0,39552.5331481481,2008-04-14,12:47:44
39.9680533,116.3278366,0,0,39552.5331712963,2008-04-14,12:47:46
39.9680099,116.3278033,0,0,39552.5331944444,2008-04-14,12:47:48
39.9679799,116.3277866,0,0,39552.5332175926,2008-04-14,12:47:50
39.9679766,116.327795,0,0,39552.5332407407,2008-04-14,12:47:52
39.966825,116.3284799,0,0,39552.5360185185,2008-04-14,12:51:52
39.9668449,116.3285249,0,0,39552.5360416667,2008-04-14,12:51:54
39.96688,116.328545,0,0,39552.5360648148,2008-04-14,12:51:56
39.9668749,116.3285716,0,0,39552.536087963,2008-04-14,12:51:58
39.9668883,116.3286283,0,0,39552.5361111111,2008-04-14,12:52:00
39.9669199,116.3285349,0,0,39552.5361342593,2008-04-14,12:52:02
39.9669383,116.3286066,0,0,39552.5361574074,2008-04-14,12:52:04
39.9669383,116.3286616,0,0,39552.5361805556,2008-04-14,12:52:06
39.9669433,116.3286716,0,0,39552.5362037037,2008-04-14,12:52:08
39.9682599,116.3298716,0,0,39552.5389814815,2008-04-14,12:56:08
39.9682683,116.3298566,0,0,39552.5390046296,2008-04-14,12:56:10
39.9682833,116.3298566,0,0,39552.5390277778,2008-04-14,12:56:12
39.9682899,116.3298766,0,0,39552.5390509259,2008-04-14,12:56:14
39.9683483,116.3292399,0,0,39552.5479861111,2008-04-14,13:09:06
39.9683483,116.3292749,0,0,39552.5480092593,2008-04-14,13:09:08
39.9683449,116.3293,0,0,39552.5480324074,2008-04-14,13:09:10
39.96834,116.3293316,0,0,39552.5480555556,2008-04-14,13:09:12
39.9683366,116.3293433,0,0,39552.5480787037,2008-04-14,13:09:14
39.9684833,116.32949,0,0,39552.5508564815,2008-04-14,13:13:14
39.9684333,116.3294733,0,0,39552.5536342593,2008-04-14,13:17:14
39.9686383,116.3303416,0,0,39552.556412037,2008-04-14,13:21:14
39.9686383,116.3303916,0,0,39552.5564351852,2008-04-14,13:21:16
39.9686449,116.3304383,0,0,39552.5564583333,2008-04-14,13:21:18
39.9686366,116.3304749,0,0,39552.5564814815,2008-04-14,13:21:20
39.9686249,116.3304616,0,0,39552.5565046296,2008-04-14,13:21:22
39.9686233,116.3304533,0,0,39552.5565277778,2008-04-14,13:21:24
39.9684183,116.3298383,0,0,39552.559375,2008-04-14,13:25:30
39.9684133,116.32991,0,0,39552.5621527778,2008-04-14,13:29:30
39.9698566,116.3307349,0,0,39552.5649305556,2008-04-14,13:33:30
39.9698483,116.3307533,0,0,39552.5649537037,2008-04-14,13:33:32
39.9698766,116.3307466,0,0,39552.5649768518,2008-04-14,13:33:34
39.9699066,116.3307466,0,0,39552.565,2008-04-14,13:33:36
39.9699299,116.3307333,0,0,39552.5650231481,2008-04-14,13:33:38
39.9699666,116.3307566,0,0,39552.5650578704,2008-04-14,13:33:41
39.9699883,116.3307683,0,0,39552.5650810185,2008-04-14,13:33:43
39.9699933,116.3307849,0,0,39552.5651041667,2008-04-14,13:33:45
39.9700166,116.3307933,0,0,39552.5651388889,2008-04-14,13:33:48
39.9700216,116.3308066,0,0,39552.565150463,2008-04-14,13:33:49
39.97008,116.3308016,0,0,39552.5651851852,2008-04-14,13:33:52
39.9701233,116.3308066,0,0,39552.5652199074,2008-04-14,13:33:55
39.970165,116.3308083,0,0,39552.5652546296,2008-04-14,13:33:58
39.9701783,116.3308099,0,0,39552.5652777778,2008-04-14,13:34:00
39.9701849,116.3308033,0,0,39552.5652893518,2008-04-14,13:34:01
39.97019,116.3307833,0,0,39552.5653125,2008-04-14,13:34:03
39.9727466,116.3309116,0,0,39552.5681018519,2008-04-14,13:38:04
39.9727449,116.3309449,0,0,39552.568125,2008-04-14,13:38:06
39.9727633,116.3309866,0,0,39552.5681481481,2008-04-14,13:38:08
39.9727716,116.3310149,0,0,39552.5681712963,2008-04-14,13:38:10
39.9727716,116.3310466,0,0,39552.5681944444,2008-04-14,13:38:12
39.9727733,116.3310583,0,0,39552.5682175926,2008-04-14,13:38:14
39.974505,116.3318566,0,0,39552.5709953704,2008-04-14,13:42:14
39.9745299,116.3318566,0,0,39552.5710185185,2008-04-14,13:42:16
39.9745483,116.3318516,0,0,39552.5710416667,2008-04-14,13:42:18
39.9745799,116.331845,0,0,39552.5710648148,2008-04-14,13:42:20
39.9746099,116.3318399,0,0,39552.571087963,2008-04-14,13:42:22
39.9746366,116.3318316,0,0,39552.5711111111,2008-04-14,13:42:24
39.97466,116.3318266,0,0,39552.5711342593,2008-04-14,13:42:26
39.9746716,116.3318183,0,0,39552.5711574074,2008-04-14,13:42:28
39.9746866,116.3318216,0,0,39552.5711805556,2008-04-14,13:42:30
39.97469,116.3318216,0,0,39552.5712037037,2008-04-14,13:42:32
39.9750683,116.330465,0,0,39552.5739814815,2008-04-14,13:46:32
39.9750516,116.3304466,0,0,39552.5740046296,2008-04-14,13:46:34
39.9750533,116.3304283,0,0,39552.5740277778,2008-04-14,13:46:36
39.9750283,116.3304116,0,0,39552.5740509259,2008-04-14,13:46:38
39.9750933,116.3303899,0,0,39552.5740740741,2008-04-14,13:46:40
39.97514,116.3303633,0,0,39552.5740972222,2008-04-14,13:46:42
39.9751983,116.3303266,0,0,39552.5741203704,2008-04-14,13:46:44
39.975205,116.3303016,0,0,39552.5741435185,2008-04-14,13:46:46
39.9751816,116.3302633,0,0,39552.5741666667,2008-04-14,13:46:48
39.975135,116.3302283,0,0,39552.5741898148,2008-04-14,13:46:50
39.9750916,116.3301999,0,0,39552.574212963,2008-04-14,13:46:52
39.9750633,116.33019,0,0,39552.5742361111,2008-04-14,13:46:54
39.9750466,116.33017,0,0,39552.5742592593,2008-04-14,13:46:56
39.9750316,116.3301299,0,0,39552.5742824074,2008-04-14,13:46:58
39.9750333,116.3300949,0,0,39552.5743055556,2008-04-14,13:47:00
39.9750466,116.3300833,0,0,39552.5743287037,2008-04-14,13:47:02
39.9763216,116.3289416,0,0,39552.5771064815,2008-04-14,13:51:02
39.9763483,116.3289416,0,0,39552.5771296296,2008-04-14,13:51:04
39.9763966,116.3289333,0,0,39552.5771527778,2008-04-14,13:51:06
39.9764416,116.32893,0,0,39552.5771759259,2008-04-14,13:51:08
39.9764716,116.3289249,0,0,39552.5771990741,2008-04-14,13:51:10
39.9765133,116.3289233,0,0,39552.5772222222,2008-04-14,13:51:12
39.9765533,116.328915,0,0,39552.5772453704,2008-04-14,13:51:14
39.9765783,116.3289283,0,0,39552.5772685185,2008-04-14,13:51:16
39.9765883,116.3289483,0,0,39552.5772916667,2008-04-14,13:51:18
39.9765966,116.3289583,0,0,39552.5773148148,2008-04-14,13:51:20
39.9765966,116.3289633,0,0,39552.577337963,2008-04-14,13:51:22
39.9781483,116.3315633,0,0,39552.5801157407,2008-04-14,13:55:22
39.9781299,116.3315883,0,0,39552.5801388889,2008-04-14,13:55:24
39.9781216,116.3316283,0,0,39552.580162037,2008-04-14,13:55:26
39.9781166,116.3316666,0,0,39552.5801851852,2008-04-14,13:55:28
39.978095,116.3316799,0,0,39552.5802083333,2008-04-14,13:55:30
39.9780133,116.3316966,0,0,39552.5802314815,2008-04-14,13:55:32
39.97798,116.3317033,0,0,39552.5802546296,2008-04-14,13:55:34
39.9779533,116.3317033,0,0,39552.5802777778,2008-04-14,13:55:36
39.9779283,116.3317149,0,0,39552.5803009259,2008-04-14,13:55:38
39.9779166,116.3317433,0,0,39552.5803240741,2008-04-14,13:55:40
39.9778983,116.3317916,0,0,39552.5803472222,2008-04-14,13:55:42
39.9778899,116.3318433,0,0,39552.5803703704,2008-04-14,13:55:44
39.9778883,116.3319216,0,0,39552.5803935185,2008-04-14,13:55:46
39.9778933,116.3319566,0,0,39552.5804166667,2008-04-14,13:55:48
39.9779,116.3319883,0,0,39552.5804398148,2008-04-14,13:55:50
39.97791,116.3320166,0,0,39552.580462963,2008-04-14,13:55:52
39.9779199,116.3320299,0,0,39552.5804861111,2008-04-14,13:55:54
39.9779333,116.3320349,0,0,39552.5805092593,2008-04-14,13:55:56
39.9779516,116.3320599,0,0,39552.5805324074,2008-04-14,13:55:58
39.97798,116.3320066,0,0,39552.5805555556,2008-04-14,13:56:00
39.9779933,116.3320099,0,0,39552.5805787037,2008-04-14,13:56:02
39.9779833,116.3320449,0,0,39552.5806018518,2008-04-14,13:56:04
39.9781133,116.3325016,0,0,39552.5839236111,2008-04-14,14:00:51
39.9781233,116.33251,0,0,39552.5839467593,2008-04-14,14:00:53
39.9785516,116.3320233,0,0,39552.586724537,2008-04-14,14:04:53
39.978595,116.3317499,0,0,39552.5868518518,2008-04-14,14:05:04
39.9785566,116.3318849,0,0,39552.586875,2008-04-14,14:05:06
39.9799333,116.3323633,0,0,39552.5871875,2008-04-14,14:05:33
39.9788333,116.3316683,0,0,39552.5928935185,2008-04-14,14:13:46
39.9788966,116.3317199,0,0,39552.5956712963,2008-04-14,14:17:46
39.9790699,116.3315916,0,0,39552.5956944444,2008-04-14,14:17:48
39.97919,116.3315183,0,0,39552.5957175926,2008-04-14,14:17:50
39.97931,116.3316533,0,0,39552.5957407407,2008-04-14,14:17:52
39.9792899,116.3316716,0,0,39552.5957638889,2008-04-14,14:17:54
39.9791199,116.3316633,0,0,39552.595787037,2008-04-14,14:17:56
39.9784766,116.3320716,0,0,39552.5985648148,2008-04-14,14:21:56
39.9757833,116.33146,0,0,39552.6013425926,2008-04-14,14:25:56
39.9758199,116.331425,0,0,39552.6013657407,2008-04-14,14:25:58
39.9758366,116.331375,0,0,39552.6013888889,2008-04-14,14:26:00
39.9758299,116.3313383,0,0,39552.601412037,2008-04-14,14:26:02
39.9758299,116.3312949,0,0,39552.6014351852,2008-04-14,14:26:04
39.975825,116.3312566,0,0,39552.6014583333,2008-04-14,14:26:06
39.9758316,116.3312033,0,0,39552.6014814815,2008-04-14,14:26:08
39.9758566,116.3311283,0,0,39552.6015046296,2008-04-14,14:26:10
39.9758733,116.3310783,0,0,39552.6015277778,2008-04-14,14:26:12
39.9758699,116.3310333,0,0,39552.6015509259,2008-04-14,14:26:14
39.9758533,116.3309916,0,0,39552.6015740741,2008-04-14,14:26:16
39.9758483,116.3309649,0,0,39552.6015972222,2008-04-14,14:26:18
39.9758483,116.3309316,0,0,39552.6016203704,2008-04-14,14:26:20
39.9758333,116.3309066,0,0,39552.6016435185,2008-04-14,14:26:22
39.9758116,116.330885,0,0,39552.6016666667,2008-04-14,14:26:24
39.9758449,116.3308866,0,0,39552.6016898148,2008-04-14,14:26:26
39.9758366,116.3308733,0,0,39552.601712963,2008-04-14,14:26:28
39.9758049,116.3308399,0,0,39552.6017361111,2008-04-14,14:26:30
39.975765,116.3308133,0,0,39552.6017592593,2008-04-14,14:26:32
39.9757199,116.3307916,0,0,39552.6017824074,2008-04-14,14:26:34
39.9756816,116.3307983,0,0,39552.6018055556,2008-04-14,14:26:36
39.97567,116.3308049,0,0,39552.6018287037,2008-04-14,14:26:38
