# Supplementary material for: Research on differential privacy protection method based on user tendency
Source: PLoS One. 2023 Oct 26;18(10):e0288823. doi: 10.1371/journal.pone.0288823 (PMC10602288; doi:10.1371/journal.pone.0288823)
Supplement: S4 Data — (ZIP) [file pone.0288823.s004.zip › Data 5-4/112/Trajectory/20080414193114.plt]

Geolife trajectory
WGS 84
Altitude is in Feet
Reserved 3
0,2,255,My Track,0,0,2,8421376
0
39.9976599,116.3461483,0,0,39552.8133564815,2008-04-14,19:31:14
39.9976583,116.3461816,0,0,39552.8133680556,2008-04-14,19:31:15
39.9976716,116.3461966,0,0,39552.8133912037,2008-04-14,19:31:17
39.997585,116.3462883,0,0,39552.8134143518,2008-04-14,19:31:19
39.9975483,116.3463616,0,0,39552.8134375,2008-04-14,19:31:21
39.9975333,116.3463883,0,0,39552.8134606481,2008-04-14,19:31:23
39.9975216,116.3463849,0,0,39552.8134837963,2008-04-14,19:31:25
39.99952,116.3462966,0,0,39552.8162615741,2008-04-14,19:35:25
39.999675,116.3498599,0,0,39552.8190393519,2008-04-14,19:39:25
39.999685,116.3498716,0,0,39552.8190625,2008-04-14,19:39:27
39.9996799,116.3498716,0,0,39552.8190856481,2008-04-14,19:39:29
39.9996933,116.3498933,0,0,39552.8191087963,2008-04-14,19:39:31
39.9997216,116.3499199,0,0,39552.8191319444,2008-04-14,19:39:33
39.9997633,116.3499566,0,0,39552.8191550926,2008-04-14,19:39:35
39.9997183,116.3500116,0,0,39552.8191782407,2008-04-14,19:39:37
39.9997,116.3500416,0,0,39552.8192013889,2008-04-14,19:39:39
39.99969,116.3500649,0,0,39552.819224537,2008-04-14,19:39:41
39.9996966,116.3500883,0,0,39552.8192476852,2008-04-14,19:39:43
39.9997249,116.350105,0,0,39552.8192708333,2008-04-14,19:39:45
39.9997133,116.350145,0,0,39552.8192939815,2008-04-14,19:39:47
39.9996949,116.35018,0,0,39552.8193171296,2008-04-14,19:39:49
39.9997,116.3502083,0,0,39552.8193402778,2008-04-14,19:39:51
39.9996883,116.3502416,0,0,39552.8193634259,2008-04-14,19:39:53
39.9996649,116.350285,0,0,39552.8193865741,2008-04-14,19:39:55
39.9996416,116.3502916,0,0,39552.8194097222,2008-04-14,19:39:57
39.9996283,116.3502933,0,0,39552.8194328704,2008-04-14,19:39:59
39.9997866,116.3534266,0,0,39552.8222106481,2008-04-14,19:43:59
39.9997616,116.35344,0,0,39552.8222337963,2008-04-14,19:44:01
39.9997383,116.3534666,0,0,39552.8222569444,2008-04-14,19:44:03
39.999705,116.3535166,0,0,39552.8222800926,2008-04-14,19:44:05
39.999685,116.3535599,0,0,39552.8223032407,2008-04-14,19:44:07
39.9996833,116.3535949,0,0,39552.8223263889,2008-04-14,19:44:09
39.9996699,116.3536333,0,0,39552.822349537,2008-04-14,19:44:11
39.9996549,116.3536799,0,0,39552.8223726852,2008-04-14,19:44:13
39.9996483,116.3536899,0,0,39552.8223958333,2008-04-14,19:44:15
39.9996399,116.3537066,0,0,39552.8224189815,2008-04-14,19:44:17
39.9996366,116.3537349,0,0,39552.8224421296,2008-04-14,19:44:19
39.9996283,116.35379,0,0,39552.8224652778,2008-04-14,19:44:21
39.9996316,116.3538399,0,0,39552.8224884259,2008-04-14,19:44:23
39.9996399,116.3538999,0,0,39552.8225115741,2008-04-14,19:44:25
39.9996466,116.3539749,0,0,39552.8225347222,2008-04-14,19:44:27
39.9996549,116.3540483,0,0,39552.8225578704,2008-04-14,19:44:29
39.9996683,116.3540666,0,0,39552.8225810185,2008-04-14,19:44:31
39.9996866,116.3540766,0,0,39552.8226041667,2008-04-14,19:44:33
39.9997,116.3541066,0,0,39552.8226273148,2008-04-14,19:44:35
39.9997083,116.35416,0,0,39552.822650463,2008-04-14,19:44:37
39.9997183,116.3542033,0,0,39552.8226736111,2008-04-14,19:44:39
39.9997249,116.3542433,0,0,39552.8226967593,2008-04-14,19:44:41
39.9997083,116.3543049,0,0,39552.8227199074,2008-04-14,19:44:43
39.9997066,116.3543466,0,0,39552.8227430556,2008-04-14,19:44:45
39.9997183,116.3543966,0,0,39552.8227662037,2008-04-14,19:44:47
39.9997283,116.3544183,0,0,39552.8227893518,2008-04-14,19:44:49
39.9997683,116.3544333,0,0,39552.8228125,2008-04-14,19:44:51
39.9997983,116.3544499,0,0,39552.8228356481,2008-04-14,19:44:53
39.9998133,116.3544833,0,0,39552.8228587963,2008-04-14,19:44:55
39.9998183,116.3545133,0,0,39552.8228819444,2008-04-14,19:44:57
39.9998216,116.3545499,0,0,39552.8229050926,2008-04-14,19:44:59
39.9998183,116.3545783,0,0,39552.8229282407,2008-04-14,19:45:01
39.9998099,116.354615,0,0,39552.8229513889,2008-04-14,19:45:03
39.9998016,116.3546383,0,0,39552.822974537,2008-04-14,19:45:05
39.9997883,116.3546549,0,0,39552.8229976852,2008-04-14,19:45:07
39.9997799,116.3546916,0,0,39552.8230208333,2008-04-14,19:45:09
39.9997933,116.3546933,0,0,39552.8230439815,2008-04-14,19:45:11
39.9997983,116.3547183,0,0,39552.8230671296,2008-04-14,19:45:13
39.9998049,116.3547449,0,0,39552.8230902778,2008-04-14,19:45:15
39.9998049,116.35477,0,0,39552.8231134259,2008-04-14,19:45:17
39.9998016,116.3548016,0,0,39552.8231365741,2008-04-14,19:45:19
39.9998283,116.3548499,0,0,39552.8231597222,2008-04-14,19:45:21
39.9998733,116.3548833,0,0,39552.8231828704,2008-04-14,19:45:23
39.9999183,116.3549116,0,0,39552.8232060185,2008-04-14,19:45:25
39.9999516,116.3549383,0,0,39552.8232291667,2008-04-14,19:45:27
39.9999733,116.3549733,0,0,39552.8232523148,2008-04-14,19:45:29
39.9999783,116.3550166,0,0,39552.823275463,2008-04-14,19:45:31
39.9999833,116.3550666,0,0,39552.8232986111,2008-04-14,19:45:33
39.999985,116.3551316,0,0,39552.8233217593,2008-04-14,19:45:35
40.0000016,116.3551583,0,0,39552.8233449074,2008-04-14,19:45:37
40.0000183,116.3551766,0,0,39552.8233680556,2008-04-14,19:45:39
40.0000466,116.3551933,0,0,39552.8233912037,2008-04-14,19:45:41
40.0000549,116.3552283,0,0,39552.8234143518,2008-04-14,19:45:43
40.0000566,116.3552466,0,0,39552.8234375,2008-04-14,19:45:45
40.0000616,116.3552733,0,0,39552.8234606481,2008-04-14,19:45:47
40.0000749,116.3552933,0,0,39552.8234837963,2008-04-14,19:45:49
40.0000833,116.355325,0,0,39552.8235069444,2008-04-14,19:45:51
40.0000916,116.3553366,0,0,39552.8235300926,2008-04-14,19:45:53
40.0000883,116.3553416,0,0,39552.8235532407,2008-04-14,19:45:55
39.9999049,116.35561,0,0,39552.8308912037,2008-04-14,19:56:29
39.99998,116.3556133,0,0,39552.8309143518,2008-04-14,19:56:31
39.9999899,116.3556233,0,0,39552.8309375,2008-04-14,19:56:33
39.9999966,116.35566,0,0,39552.8309606481,2008-04-14,19:56:35
39.9999749,116.3556783,0,0,39552.8309837963,2008-04-14,19:56:37
39.9999766,116.3557133,0,0,39552.8310069444,2008-04-14,19:56:39
39.9999833,116.3557399,0,0,39552.8310300926,2008-04-14,19:56:41
39.9999966,116.3557599,0,0,39552.8310532407,2008-04-14,19:56:43
40.0000216,116.3557816,0,0,39552.8310763889,2008-04-14,19:56:45
40.0000499,116.3557949,0,0,39552.831099537,2008-04-14,19:56:47
40.0015449,116.3573483,0,0,39552.851087963,2008-04-14,20:25:34
40.0013449,116.3572666,0,0,39552.8511111111,2008-04-14,20:25:36
39.9997649,116.3569399,0,0,39552.8538888889,2008-04-14,20:29:36
39.999755,116.3569316,0,0,39552.853912037,2008-04-14,20:29:38
39.9997483,116.3569383,0,0,39552.8539351852,2008-04-14,20:29:40
39.9997366,116.3569333,0,0,39552.8539583333,2008-04-14,20:29:42
39.9997383,116.3569416,0,0,39552.8539814815,2008-04-14,20:29:44
39.9997333,116.3569316,0,0,39552.8540046296,2008-04-14,20:29:46
39.9997416,116.3569233,0,0,39552.8540277778,2008-04-14,20:29:48
39.9997433,116.3569283,0,0,39552.8540509259,2008-04-14,20:29:50
40.0003299,116.3567483,0,0,39552.8568518519,2008-04-14,20:33:52
40.0003199,116.356725,0,0,39552.8568981481,2008-04-14,20:33:56
40.0003199,116.3567149,0,0,39552.8569212963,2008-04-14,20:33:58
40.0003266,116.3566983,0,0,39552.8569444444,2008-04-14,20:34:00
40.0003249,116.3566949,0,0,39552.8569675926,2008-04-14,20:34:02
40.0002999,116.3566949,0,0,39552.8569907407,2008-04-14,20:34:04
39.99983,116.3569483,0,0,39552.8597685185,2008-04-14,20:38:04
39.9996066,116.3568949,0,0,39552.8625462963,2008-04-14,20:42:04
39.9999216,116.3571399,0,0,39552.8653240741,2008-04-14,20:46:04
39.9999466,116.3571966,0,0,39552.8653472222,2008-04-14,20:46:06
39.9999933,116.3572283,0,0,39552.8653703704,2008-04-14,20:46:08
40.0000416,116.3572616,0,0,39552.8653935185,2008-04-14,20:46:10
40.0000616,116.3572816,0,0,39552.8654166667,2008-04-14,20:46:12
40.0000866,116.35732,0,0,39552.8654398148,2008-04-14,20:46:14
40.0001433,116.3573633,0,0,39552.865462963,2008-04-14,20:46:16
40.0001933,116.3574033,0,0,39552.8654861111,2008-04-14,20:46:18
40.0002333,116.3574383,0,0,39552.8655092593,2008-04-14,20:46:20
40.0002499,116.3574783,0,0,39552.8655324074,2008-04-14,20:46:22
40.0002616,116.3575233,0,0,39552.8655555556,2008-04-14,20:46:24
40.0002633,116.3575516,0,0,39552.8655787037,2008-04-14,20:46:26
40.0002599,116.3575816,0,0,39552.8656018519,2008-04-14,20:46:28
40.0002649,116.3576183,0,0,39552.865625,2008-04-14,20:46:30
40.0002733,116.3576599,0,0,39552.8656481481,2008-04-14,20:46:32
40.0002883,116.3576949,0,0,39552.8656712963,2008-04-14,20:46:34
40.0002566,116.3576816,0,0,39552.8656944444,2008-04-14,20:46:36
40.0002433,116.3576866,0,0,39552.8657175926,2008-04-14,20:46:38
40.0002499,116.3594416,0,0,39552.8684953704,2008-04-14,20:50:38
40.0001899,116.3599599,0,0,39552.8712731482,2008-04-14,20:54:38
40.0001816,116.3599333,0,0,39552.8712962963,2008-04-14,20:54:40
40.0001933,116.3599133,0,0,39552.8713194444,2008-04-14,20:54:42
40.0001933,116.3598766,0,0,39552.8713425926,2008-04-14,20:54:44
40.0001899,116.3598233,0,0,39552.8713657407,2008-04-14,20:54:46
40.0001916,116.3597849,0,0,39552.8713888889,2008-04-14,20:54:48
40.0001983,116.3597483,0,0,39552.871412037,2008-04-14,20:54:50
40.0002049,116.3596966,0,0,39552.8714351852,2008-04-14,20:54:52
40.0002049,116.359675,0,0,39552.8714583333,2008-04-14,20:54:54
40.0001966,116.35966,0,0,39552.8714814815,2008-04-14,20:54:56
40.0001933,116.35964,0,0,39552.8715046296,2008-04-14,20:54:58
40.0001983,116.3596116,0,0,39552.8715277778,2008-04-14,20:55:00
40.0001933,116.3595866,0,0,39552.8715509259,2008-04-14,20:55:02
40.0001833,116.35957,0,0,39552.8715740741,2008-04-14,20:55:04
40.0001849,116.3595666,0,0,39552.8715972222,2008-04-14,20:55:06
40.0001866,116.3595449,0,0,39552.8716203704,2008-04-14,20:55:08
40.0002016,116.3595166,0,0,39552.8716435185,2008-04-14,20:55:10
40.0002166,116.3595016,0,0,39552.8716666667,2008-04-14,20:55:12
40.0002199,116.3594966,0,0,39552.8716898148,2008-04-14,20:55:14
40.0001816,116.3587016,0,0,39552.8744675926,2008-04-14,20:59:14
40.0001799,116.35866,0,0,39552.8744907407,2008-04-14,20:59:16
40.0001716,116.3586216,0,0,39552.8745138889,2008-04-14,20:59:18
40.0001499,116.35859,0,0,39552.874537037,2008-04-14,20:59:20
40.0001383,116.3585449,0,0,39552.8745601852,2008-04-14,20:59:22
40.0001266,116.3584916,0,0,39552.8745833333,2008-04-14,20:59:24
40.0001433,116.358455,0,0,39552.8746064815,2008-04-14,20:59:26
40.0001433,116.3584033,0,0,39552.8746296296,2008-04-14,20:59:28
40.0001683,116.3583699,0,0,39552.8746527778,2008-04-14,20:59:30
40.0001616,116.3583466,0,0,39552.8746759259,2008-04-14,20:59:32
40.0001716,116.3583166,0,0,39552.8746990741,2008-04-14,20:59:34
40.0001716,116.358295,0,0,39552.8747222222,2008-04-14,20:59:36
40.0001583,116.3582716,0,0,39552.8747453704,2008-04-14,20:59:38
40.0001583,116.3582549,0,0,39552.8747685185,2008-04-14,20:59:40
40.0001583,116.3582583,0,0,39552.8747916667,2008-04-14,20:59:42
40.0001483,116.3582433,0,0,39552.8748148148,2008-04-14,20:59:44
40.0001283,116.3582116,0,0,39552.874837963,2008-04-14,20:59:46
40.0001166,116.3581799,0,0,39552.8748611111,2008-04-14,20:59:48
40.0001099,116.3581299,0,0,39552.8748842593,2008-04-14,20:59:50
40.0000816,116.3581083,0,0,39552.8749074074,2008-04-14,20:59:52
40.0000749,116.3580733,0,0,39552.8749305556,2008-04-14,20:59:54
40.0000733,116.3580316,0,0,39552.8749537037,2008-04-14,20:59:56
40.0000699,116.35798,0,0,39552.8749768519,2008-04-14,20:59:58
40.0000716,116.3579399,0,0,39552.875,2008-04-14,21:00:00
40.0000799,116.3579233,0,0,39552.8750231481,2008-04-14,21:00:02
40.0000633,116.357895,0,0,39552.8750462963,2008-04-14,21:00:04
40.0000483,116.35786,0,0,39552.8750694444,2008-04-14,21:00:06
40.0000299,116.3578199,0,0,39552.8750925926,2008-04-14,21:00:08
40.0000083,116.3577833,0,0,39552.8751157407,2008-04-14,21:00:10
40.0000016,116.3577616,0,0,39552.8751388889,2008-04-14,21:00:12
39.9999833,116.3577333,0,0,39552.875162037,2008-04-14,21:00:14
39.9999749,116.357685,0,0,39552.8751851852,2008-04-14,21:00:16
39.9999716,116.3576416,0,0,39552.8752083333,2008-04-14,21:00:18
39.9999649,116.3576049,0,0,39552.8752314815,2008-04-14,21:00:20
39.9999616,116.3575866,0,0,39552.8752546296,2008-04-14,21:00:22
39.9999683,116.3575616,0,0,39552.8752777778,2008-04-14,21:00:24
39.9999666,116.3575383,0,0,39552.8753009259,2008-04-14,21:00:26
39.9999616,116.3575183,0,0,39552.8753240741,2008-04-14,21:00:28
39.9999583,116.3574883,0,0,39552.8753472222,2008-04-14,21:00:30
39.9999616,116.3574883,0,0,39552.8753703704,2008-04-14,21:00:32
39.9999533,116.3574499,0,0,39552.8753935185,2008-04-14,21:00:34
39.9999366,116.3574116,0,0,39552.8754166667,2008-04-14,21:00:36
39.9999333,116.3573683,0,0,39552.8754398148,2008-04-14,21:00:38
39.9999449,116.3573133,0,0,39552.875462963,2008-04-14,21:00:40
39.99997,116.3572749,0,0,39552.8754861111,2008-04-14,21:00:42
39.9999866,116.3572533,0,0,39552.8755092593,2008-04-14,21:00:44
39.9999966,116.3572066,0,0,39552.8755324074,2008-04-14,21:00:46
40.0000099,116.35716,0,0,39552.8755555556,2008-04-14,21:00:48
40.0000016,116.3571116,0,0,39552.8755787037,2008-04-14,21:00:50
40.0000049,116.357075,0,0,39552.8756018518,2008-04-14,21:00:52
40.0000033,116.3570483,0,0,39552.875625,2008-04-14,21:00:54
39.9999966,116.3570333,0,0,39552.8756481481,2008-04-14,21:00:56
39.9999983,116.3570116,0,0,39552.8756712963,2008-04-14,21:00:58
39.9999933,116.3569833,0,0,39552.8756944444,2008-04-14,21:01:00
39.9999983,116.3569766,0,0,39552.8757175926,2008-04-14,21:01:02
40.0000049,116.3569566,0,0,39552.8757407407,2008-04-14,21:01:04
39.9999883,116.3569099,0,0,39552.8757638889,2008-04-14,21:01:06
39.9999866,116.3568733,0,0,39552.875787037,2008-04-14,21:01:08
39.9999683,116.3568333,0,0,39552.8758101852,2008-04-14,21:01:10
39.9999649,116.3568016,0,0,39552.8758333333,2008-04-14,21:01:12
39.9999516,116.35676,0,0,39552.8758564815,2008-04-14,21:01:14
39.9999516,116.3567449,0,0,39552.8758796296,2008-04-14,21:01:16
39.9999583,116.3567233,0,0,39552.8759027778,2008-04-14,21:01:18
39.9999783,116.35669,0,0,39552.8759259259,2008-04-14,21:01:20
39.9999783,116.3566666,0,0,39552.8759490741,2008-04-14,21:01:22
39.99998,116.3566266,0,0,39552.8759722222,2008-04-14,21:01:24
40.0000216,116.3565949,0,0,39552.8759953704,2008-04-14,21:01:26
40.0000383,116.3565683,0,0,39552.8760185185,2008-04-14,21:01:28
40.0000566,116.3565449,0,0,39552.8760416667,2008-04-14,21:01:30
40.0000633,116.3565266,0,0,39552.8760648148,2008-04-14,21:01:32
40.0000816,116.3565183,0,0,39552.876087963,2008-04-14,21:01:34
40.0001316,116.3565049,0,0,39552.8761111111,2008-04-14,21:01:36
40.0001549,116.3564883,0,0,39552.8761342593,2008-04-14,21:01:38
40.0001683,116.356495,0,0,39552.8761574074,2008-04-14,21:01:40
40.0001866,116.3564833,0,0,39552.8761805556,2008-04-14,21:01:42
40.0002699,116.3567416,0,0,39552.8844444444,2008-04-14,21:13:36
40.0002716,116.356725,0,0,39552.8844675926,2008-04-14,21:13:38
40.0002999,116.3565599,0,0,39552.8844907407,2008-04-14,21:13:40
40.0002166,116.3584066,0,0,39552.8872685185,2008-04-14,21:17:40
40.0002183,116.3584399,0,0,39552.8872916667,2008-04-14,21:17:42
40.0002299,116.35847,0,0,39552.8873148148,2008-04-14,21:17:44
40.0002283,116.3585099,0,0,39552.887337963,2008-04-14,21:17:46
40.0002233,116.3585449,0,0,39552.8873611111,2008-04-14,21:17:48
40.0002099,116.3586083,0,0,39552.8873842593,2008-04-14,21:17:50
40.0002149,116.358625,0,0,39552.8874074074,2008-04-14,21:17:52
40.0002049,116.3586666,0,0,39552.8874305556,2008-04-14,21:17:54
40.0002049,116.35868,0,0,39552.8874537037,2008-04-14,21:17:56
40.0002499,116.3608333,0,0,39552.8902314815,2008-04-14,21:21:56
40.0002499,116.3608333,0,0,39552.8929861111,2008-04-14,21:25:54
40.0002449,116.36083,0,0,39552.8930092593,2008-04-14,21:25:56
40.0000233,116.3587199,0,0,39552.8958101852,2008-04-14,21:29:58
39.9999333,116.3585933,0,0,39552.8958333333,2008-04-14,21:30:00
39.9998266,116.3585149,0,0,39552.8958564815,2008-04-14,21:30:02
39.9997066,116.3584483,0,0,39552.8958796296,2008-04-14,21:30:04
39.9996383,116.3583983,0,0,39552.8959027778,2008-04-14,21:30:06
39.9995866,116.3583099,0,0,39552.8959259259,2008-04-14,21:30:08
39.99952,116.3582183,0,0,39552.8959490741,2008-04-14,21:30:10
39.9994816,116.3581116,0,0,39552.8959722222,2008-04-14,21:30:12
39.999465,116.358015,0,0,39552.8959953704,2008-04-14,21:30:14
39.9994166,116.3580516,0,0,39552.8960185185,2008-04-14,21:30:16
39.9993933,116.3581516,0,0,39552.8960416667,2008-04-14,21:30:18
39.9993149,116.35828,0,0,39552.8960648148,2008-04-14,21:30:20
39.999195,116.3583616,0,0,39552.896087963,2008-04-14,21:30:22
39.99907,116.3584066,0,0,39552.8961111111,2008-04-14,21:30:24
39.9989716,116.3584333,0,0,39552.8961342593,2008-04-14,21:30:26
39.9989016,116.3584783,0,0,39552.8961574074,2008-04-14,21:30:28
39.9988516,116.3585283,0,0,39552.8961805556,2008-04-14,21:30:30
39.9988033,116.3585633,0,0,39552.8962037037,2008-04-14,21:30:32
39.9987566,116.3585933,0,0,39552.8962268519,2008-04-14,21:30:34
39.9987033,116.3586266,0,0,39552.89625,2008-04-14,21:30:36
39.9986449,116.3586466,0,0,39552.8962731481,2008-04-14,21:30:38
39.9985833,116.3586733,0,0,39552.8962962963,2008-04-14,21:30:40
39.9985433,116.3587,0,0,39552.8963194444,2008-04-14,21:30:42
39.9985266,116.3587233,0,0,39552.8963425926,2008-04-14,21:30:44
39.9985066,116.3587533,0,0,39552.8963657407,2008-04-14,21:30:46
39.9984899,116.3587783,0,0,39552.8963888889,2008-04-14,21:30:48
39.9984466,116.3587966,0,0,39552.896412037,2008-04-14,21:30:50
39.9984183,116.3588299,0,0,39552.8964351852,2008-04-14,21:30:52
39.9983866,116.3588449,0,0,39552.8964583333,2008-04-14,21:30:54
39.9664966,116.3312466,0,0,39552.9103240741,2008-04-14,21:50:52
39.9666583,116.3314633,0,0,39552.9103819444,2008-04-14,21:50:57
39.9665316,116.3296016,0,0,39552.9131597222,2008-04-14,21:54:57
39.966535,116.3295766,0,0,39552.9131828704,2008-04-14,21:54:59
39.96656,116.3295566,0,0,39552.9132060185,2008-04-14,21:55:01
39.9665816,116.3295283,0,0,39552.9132291667,2008-04-14,21:55:03
39.9665933,116.3294783,0,0,39552.9132523148,2008-04-14,21:55:05
39.9666033,116.3294449,0,0,39552.913275463,2008-04-14,21:55:07
39.966605,116.3294316,0,0,39552.9132986111,2008-04-14,21:55:09
39.966895,116.3276566,0,0,39552.9160763889,2008-04-14,21:59:09
39.96688,116.3276616,0,0,39552.916099537,2008-04-14,21:59:11
39.9668633,116.3276516,0,0,39552.9161226852,2008-04-14,21:59:13
39.9668516,116.327655,0,0,39552.9161458333,2008-04-14,21:59:15
39.96656,116.3259166,0,0,39552.9189351852,2008-04-14,22:03:16
39.9665533,116.3258983,0,0,39552.9189583333,2008-04-14,22:03:18
39.9665433,116.3258699,0,0,39552.9189814815,2008-04-14,22:03:20
39.96653,116.3258583,0,0,39552.9190046296,2008-04-14,22:03:22
39.96649,116.3258449,0,0,39552.9190277778,2008-04-14,22:03:24
39.9664399,116.3258383,0,0,39552.9190509259,2008-04-14,22:03:26
39.9664083,116.3258083,0,0,39552.9190740741,2008-04-14,22:03:28
39.9664166,116.3257799,0,0,39552.9190972222,2008-04-14,22:03:30
39.9664099,116.3255399,0,0,39552.9518402778,2008-04-14,22:50:39
39.96656,116.3277516,0,0,39552.9546180556,2008-04-14,22:54:39
39.9665583,116.3277516,0,0,39552.9546412037,2008-04-14,22:54:41
39.9684833,116.3275899,0,0,39552.9574305556,2008-04-14,22:58:42
39.97085,116.32741,0,0,39552.9602083333,2008-04-14,23:02:42
39.9708783,116.3274049,0,0,39552.9602314815,2008-04-14,23:02:44
39.9708833,116.3274333,0,0,39552.9602546296,2008-04-14,23:02:46
39.9708849,116.3274616,0,0,39552.9602777778,2008-04-14,23:02:48
39.9709183,116.3274499,0,0,39552.9603009259,2008-04-14,23:02:50
39.9709699,116.3274383,0,0,39552.9603240741,2008-04-14,23:02:52
39.9709933,116.3274349,0,0,39552.9603472222,2008-04-14,23:02:54
39.9725083,116.3270916,0,0,39552.963125,2008-04-14,23:06:54
39.9722233,116.3271899,0,0,39552.9659027778,2008-04-14,23:10:54
39.969715,116.3275883,0,0,39552.9686805556,2008-04-14,23:14:54
39.9696899,116.327585,0,0,39552.9687037037,2008-04-14,23:14:56
39.9696733,116.3275749,0,0,39552.9687268519,2008-04-14,23:14:58
39.9696416,116.3275749,0,0,39552.96875,2008-04-14,23:15:00
39.9479049,116.3218383,0,0,39552.9727199074,2008-04-14,23:20:43
39.9464566,116.3220566,0,0,39552.9727777778,2008-04-14,23:20:48
39.9450816,116.3222666,0,0,39552.9728356482,2008-04-14,23:20:53
39.9438433,116.3225099,0,0,39552.9728935185,2008-04-14,23:20:58
39.9427116,116.3226899,0,0,39552.9729513889,2008-04-14,23:21:03
39.9413466,116.3229833,0,0,39552.9730092593,2008-04-14,23:21:08
39.9355149,116.3247733,0,0,39552.973287037,2008-04-14,23:21:32
39.9341799,116.3253449,0,0,39552.9733449074,2008-04-14,23:21:37
39.9327466,116.3259466,0,0,39552.9734027778,2008-04-14,23:21:42
39.9313733,116.3266199,0,0,39552.9734606481,2008-04-14,23:21:47
39.9299066,116.3272366,0,0,39552.9735185185,2008-04-14,23:21:52
39.9283366,116.3277749,0,0,39552.9735763889,2008-04-14,23:21:57
