# Supplementary material for: Research on differential privacy protection method based on user tendency
Source: PLoS One. 2023 Oct 26;18(10):e0288823. doi: 10.1371/journal.pone.0288823 (PMC10602288; doi:10.1371/journal.pone.0288823)
Supplement: S4 Data — (ZIP) [file pone.0288823.s004.zip › Data 5-4/112/Trajectory/20080415084712.plt]

Geolife trajectory
WGS 84
Altitude is in Feet
Reserved 3
0,2,255,My Track,0,0,2,8421376
0
39.9717966,116.3280333,0,0,39553.3661111111,2008-04-15,08:47:12
39.9718283,116.3280533,0,0,39553.3661226852,2008-04-15,08:47:13
39.9718616,116.3280699,0,0,39553.3661458333,2008-04-15,08:47:15
39.9718716,116.3280549,0,0,39553.3661689815,2008-04-15,08:47:17
39.9719183,116.3280699,0,0,39553.3661921296,2008-04-15,08:47:19
39.9719583,116.3280799,0,0,39553.3662152778,2008-04-15,08:47:21
39.9719733,116.3280849,0,0,39553.3662384259,2008-04-15,08:47:23
39.9719899,116.3280533,0,0,39553.3662615741,2008-04-15,08:47:25
39.9720083,116.3280166,0,0,39553.3662847222,2008-04-15,08:47:27
39.9720016,116.3279733,0,0,39553.3663078704,2008-04-15,08:47:29
39.9720066,116.3279833,0,0,39553.3663310185,2008-04-15,08:47:31
39.9720516,116.3280316,0,0,39553.3663541667,2008-04-15,08:47:33
39.9720999,116.3280666,0,0,39553.3663773148,2008-04-15,08:47:35
39.972125,116.3280783,0,0,39553.366400463,2008-04-15,08:47:37
39.9721316,116.3280816,0,0,39553.3664236111,2008-04-15,08:47:39
39.9721233,116.3280866,0,0,39553.3664467593,2008-04-15,08:47:41
39.9749383,116.3286116,0,0,39553.369224537,2008-04-15,08:51:41
39.9749233,116.3286366,0,0,39553.3692476852,2008-04-15,08:51:43
39.9749333,116.3286749,0,0,39553.3692708333,2008-04-15,08:51:45
39.97494,116.3286733,0,0,39553.3692939815,2008-04-15,08:51:47
39.9749516,116.3286866,0,0,39553.3693171296,2008-04-15,08:51:49
39.9749766,116.3287116,0,0,39553.3693402778,2008-04-15,08:51:51
39.9749933,116.3287366,0,0,39553.3693634259,2008-04-15,08:51:53
39.9750049,116.3287833,0,0,39553.3693865741,2008-04-15,08:51:55
39.9750066,116.3288383,0,0,39553.3694097222,2008-04-15,08:51:57
39.9749583,116.3289049,0,0,39553.3694444444,2008-04-15,08:52:00
39.9749133,116.3289466,0,0,39553.3694675926,2008-04-15,08:52:02
39.9748916,116.3289966,0,0,39553.3694907407,2008-04-15,08:52:04
39.9749333,116.3290266,0,0,39553.3695138889,2008-04-15,08:52:06
39.9749483,116.3290566,0,0,39553.369537037,2008-04-15,08:52:08
39.9749583,116.3291133,0,0,39553.3695601852,2008-04-15,08:52:10
39.9749899,116.3291349,0,0,39553.3695833333,2008-04-15,08:52:12
39.9750333,116.3291766,0,0,39553.3696064815,2008-04-15,08:52:14
39.9750483,116.3292049,0,0,39553.3696296296,2008-04-15,08:52:16
39.9750583,116.3292483,0,0,39553.3696527778,2008-04-15,08:52:18
39.9750899,116.3292349,0,0,39553.3696759259,2008-04-15,08:52:20
39.9750783,116.3292483,0,0,39553.3696990741,2008-04-15,08:52:22
39.9749866,116.3292933,0,0,39553.3697222222,2008-04-15,08:52:24
39.9749616,116.3293116,0,0,39553.3697453704,2008-04-15,08:52:26
39.9749433,116.3293383,0,0,39553.3697685185,2008-04-15,08:52:28
39.97498,116.3293483,0,0,39553.3697916667,2008-04-15,08:52:30
39.9742666,116.3323483,0,0,39553.3725694444,2008-04-15,08:56:30
39.9752783,116.3334316,0,0,39553.3962847222,2008-04-15,09:30:39
39.975275,116.3334016,0,0,39553.3963078704,2008-04-15,09:30:41
39.9752616,116.3334,0,0,39553.3963310185,2008-04-15,09:30:43
39.9777766,116.3317683,0,0,39553.3991087963,2008-04-15,09:34:43
39.9777733,116.3317816,0,0,39553.3991319444,2008-04-15,09:34:45
