# Supplementary material for: Research on differential privacy protection method based on user tendency
Source: PLoS One. 2023 Oct 26;18(10):e0288823. doi: 10.1371/journal.pone.0288823 (PMC10602288; doi:10.1371/journal.pone.0288823)
Supplement: S4 Data — (ZIP) [file pone.0288823.s004.zip › Data 5-4/112/Trajectory/20080415133004.plt]

Geolife trajectory
WGS 84
Altitude is in Feet
Reserved 3
0,2,255,My Track,0,0,2,8421376
0
39.9756316,116.3291133,0,0,39553.5625462963,2008-04-15,13:30:04
39.9756199,116.3291066,0,0,39553.5625578704,2008-04-15,13:30:05
39.9756049,116.3290966,0,0,39553.5625810185,2008-04-15,13:30:07
39.9756066,116.3290849,0,0,39553.5626041667,2008-04-15,13:30:09
39.9729966,116.3467483,0,0,39553.56625,2008-04-15,13:35:24
39.9727966,116.3467799,0,0,39553.5662731482,2008-04-15,13:35:26
39.9725716,116.3468083,0,0,39553.5662962963,2008-04-15,13:35:28
39.9723399,116.3468416,0,0,39553.5663194444,2008-04-15,13:35:30
39.9720833,116.3468549,0,0,39553.5663425926,2008-04-15,13:35:32
39.9718233,116.3468966,0,0,39553.5663657407,2008-04-15,13:35:34
39.971565,116.346945,0,0,39553.5663888889,2008-04-15,13:35:36
39.9712816,116.3469749,0,0,39553.566412037,2008-04-15,13:35:38
39.9710816,116.3471216,0,0,39553.5664351852,2008-04-15,13:35:40
39.9708966,116.3471116,0,0,39553.5664583333,2008-04-15,13:35:42
39.97058,116.34712,0,0,39553.5664814815,2008-04-15,13:35:44
39.9702799,116.3471383,0,0,39553.5665046296,2008-04-15,13:35:46
39.9700133,116.3471416,0,0,39553.5665277778,2008-04-15,13:35:48
39.9697516,116.3471333,0,0,39553.5665509259,2008-04-15,13:35:50
39.9694833,116.3471066,0,0,39553.5665740741,2008-04-15,13:35:52
39.9692049,116.347085,0,0,39553.5665972222,2008-04-15,13:35:54
39.9689166,116.3470566,0,0,39553.5666203704,2008-04-15,13:35:56
39.9686516,116.3470816,0,0,39553.5666435185,2008-04-15,13:35:58
39.9683783,116.3471283,0,0,39553.5666666667,2008-04-15,13:36:00
39.9681116,116.347175,0,0,39553.5666898148,2008-04-15,13:36:02
39.9678483,116.3472066,0,0,39553.566712963,2008-04-15,13:36:04
39.9676033,116.3472383,0,0,39553.5667361111,2008-04-15,13:36:06
39.9673633,116.3472916,0,0,39553.5667592593,2008-04-15,13:36:08
39.9670999,116.3473366,0,0,39553.5667824074,2008-04-15,13:36:10
39.9668716,116.3473683,0,0,39553.5668055556,2008-04-15,13:36:12
39.9666333,116.3473883,0,0,39553.5668287037,2008-04-15,13:36:14
39.9660466,116.3474516,0,0,39553.5668865741,2008-04-15,13:36:19
39.9657916,116.3474499,0,0,39553.5669097222,2008-04-15,13:36:21
39.9655583,116.3474483,0,0,39553.5669328704,2008-04-15,13:36:23
39.9653833,116.3474716,0,0,39553.5669560185,2008-04-15,13:36:25
39.9651333,116.3474633,0,0,39553.5669791667,2008-04-15,13:36:27
39.9648733,116.3474049,0,0,39553.5670023148,2008-04-15,13:36:29
39.964625,116.3473366,0,0,39553.567025463,2008-04-15,13:36:31
39.9643916,116.3472533,0,0,39553.5670486111,2008-04-15,13:36:33
39.9641366,116.3471999,0,0,39553.5670717593,2008-04-15,13:36:35
39.9638883,116.3471799,0,0,39553.5670949074,2008-04-15,13:36:37
39.9635833,116.3471683,0,0,39553.5671180556,2008-04-15,13:36:39
39.9632633,116.3471649,0,0,39553.5671412037,2008-04-15,13:36:41
39.9629333,116.3471716,0,0,39553.5671643519,2008-04-15,13:36:43
39.9625999,116.347195,0,0,39553.5671875,2008-04-15,13:36:45
39.961795,116.3472566,0,0,39553.5672453704,2008-04-15,13:36:50
39.9614733,116.3472766,0,0,39553.5672685185,2008-04-15,13:36:52
39.9606966,116.3473033,0,0,39553.5673263889,2008-04-15,13:36:57
39.9603899,116.3473099,0,0,39553.567349537,2008-04-15,13:36:59
39.9596816,116.3473416,0,0,39553.5674074074,2008-04-15,13:37:04
39.9594216,116.3473599,0,0,39553.5674305556,2008-04-15,13:37:06
39.9591483,116.3473783,0,0,39553.5674537037,2008-04-15,13:37:08
39.9588733,116.3474299,0,0,39553.5674768519,2008-04-15,13:37:10
39.9585866,116.3475066,0,0,39553.5675,2008-04-15,13:37:12
39.9583183,116.3476116,0,0,39553.5675231481,2008-04-15,13:37:14
39.9580749,116.3477283,0,0,39553.5675462963,2008-04-15,13:37:16
39.9578666,116.347855,0,0,39553.5675694444,2008-04-15,13:37:18
39.9576633,116.3479316,0,0,39553.5675925926,2008-04-15,13:37:20
39.9574816,116.3480283,0,0,39553.5676157407,2008-04-15,13:37:22
39.9572933,116.3481216,0,0,39553.5676388889,2008-04-15,13:37:24
39.9571016,116.3482149,0,0,39553.567662037,2008-04-15,13:37:26
39.95692,116.3482983,0,0,39553.5676851852,2008-04-15,13:37:28
39.9567449,116.3483833,0,0,39553.5677083333,2008-04-15,13:37:30
39.9565683,116.3484783,0,0,39553.5677314815,2008-04-15,13:37:32
39.9563733,116.3485616,0,0,39553.5677546296,2008-04-15,13:37:34
39.9561633,116.34864,0,0,39553.5677777778,2008-04-15,13:37:36
39.9557333,116.348695,0,0,39553.5678240741,2008-04-15,13:37:40
39.9555016,116.348695,0,0,39553.5678472222,2008-04-15,13:37:42
39.9552999,116.3487483,0,0,39553.5678703704,2008-04-15,13:37:44
39.9551049,116.3487816,0,0,39553.5678935185,2008-04-15,13:37:46
39.9549033,116.3488099,0,0,39553.5679166667,2008-04-15,13:37:48
39.9547249,116.348835,0,0,39553.5679398148,2008-04-15,13:37:50
39.95452,116.3488449,0,0,39553.567962963,2008-04-15,13:37:52
39.9543049,116.3488433,0,0,39553.5679861111,2008-04-15,13:37:54
39.9540866,116.3488399,0,0,39553.5680092593,2008-04-15,13:37:56
39.9538583,116.348835,0,0,39553.5680324074,2008-04-15,13:37:58
39.953615,116.3488299,0,0,39553.5680555556,2008-04-15,13:38:00
39.95336,116.3488449,0,0,39553.5680787037,2008-04-15,13:38:02
39.9530899,116.3488666,0,0,39553.5681018519,2008-04-15,13:38:04
39.9528349,116.3488783,0,0,39553.568125,2008-04-15,13:38:06
39.9519033,116.3488866,0,0,39553.5682060185,2008-04-15,13:38:13
39.9516433,116.3488716,0,0,39553.5682291667,2008-04-15,13:38:15
39.9507616,116.3490133,0,0,39553.5684606481,2008-04-15,13:38:35
39.9387983,116.3503816,0,0,39553.5712384259,2008-04-15,13:42:35
39.9006733,116.4224233,0,0,39553.5963425926,2008-04-15,14:18:44
39.9007366,116.4225499,0,0,39553.5991319444,2008-04-15,14:22:45
39.9009666,116.42233,0,0,39553.6022569444,2008-04-15,14:27:15
39.9008599,116.4223716,0,0,39553.6022800926,2008-04-15,14:27:17
39.9007816,116.4223766,0,0,39553.6023032407,2008-04-15,14:27:19
39.900755,116.4223833,0,0,39553.6023263889,2008-04-15,14:27:21
39.9007133,116.4223816,0,0,39553.602349537,2008-04-15,14:27:23
39.9006966,116.4223616,0,0,39553.6023726852,2008-04-15,14:27:25
39.9007016,116.4223483,0,0,39553.6023958333,2008-04-15,14:27:27
39.9007283,116.4223199,0,0,39553.6024189815,2008-04-15,14:27:29
39.9007516,116.4223,0,0,39553.6024421296,2008-04-15,14:27:31
39.9009183,116.4221833,0,0,39553.6052199074,2008-04-15,14:31:31
39.9008233,116.4222983,0,0,39553.6052662037,2008-04-15,14:31:35
39.9007716,116.4224016,0,0,39553.6052893519,2008-04-15,14:31:37
39.9007299,116.4224683,0,0,39553.6053125,2008-04-15,14:31:39
39.9007333,116.422525,0,0,39553.6053356482,2008-04-15,14:31:41
39.9007616,116.4225699,0,0,39553.6053587963,2008-04-15,14:31:43
39.9007916,116.4226016,0,0,39553.6053819444,2008-04-15,14:31:45
39.9008216,116.4226233,0,0,39553.6054050926,2008-04-15,14:31:47
39.9008449,116.4226483,0,0,39553.6054282407,2008-04-15,14:31:49
39.9008366,116.422685,0,0,39553.6054513889,2008-04-15,14:31:51
39.9008633,116.4227083,0,0,39553.605474537,2008-04-15,14:31:53
39.9008899,116.422715,0,0,39553.6054976852,2008-04-15,14:31:55
39.9008683,116.4227666,0,0,39553.6055787037,2008-04-15,14:32:02
