# Supplementary material for: Research on differential privacy protection method based on user tendency
Source: PLoS One. 2023 Oct 26;18(10):e0288823. doi: 10.1371/journal.pone.0288823 (PMC10602288; doi:10.1371/journal.pone.0288823)
Supplement: S4 Data — (ZIP) [file pone.0288823.s004.zip › Data 5-4/112/Trajectory/20080415181546.plt]

Geolife trajectory
WGS 84
Altitude is in Feet
Reserved 3
0,2,255,My Track,0,0,2,8421376
0
39.9756483,116.331095,0,0,39553.7609490741,2008-04-15,18:15:46
39.9756466,116.3311049,0,0,39553.7609606481,2008-04-15,18:15:47
39.9756416,116.3311399,0,0,39553.7609837963,2008-04-15,18:15:49
39.97564,116.3311799,0,0,39553.7610069444,2008-04-15,18:15:51
39.9756366,116.3312233,0,0,39553.7610300926,2008-04-15,18:15:53
39.9756349,116.331255,0,0,39553.7610532407,2008-04-15,18:15:55
39.9756316,116.331285,0,0,39553.7610763889,2008-04-15,18:15:57
39.9756333,116.3313033,0,0,39553.761099537,2008-04-15,18:15:59
39.9756883,116.3313083,0,0,39553.7611226852,2008-04-15,18:16:01
39.9757166,116.3313466,0,0,39553.7611458333,2008-04-15,18:16:03
39.9757,116.3313799,0,0,39553.7611689815,2008-04-15,18:16:05
39.9757333,116.3313566,0,0,39553.7611921296,2008-04-15,18:16:07
39.9757299,116.3313783,0,0,39553.7612152778,2008-04-15,18:16:09
39.9757199,116.3313983,0,0,39553.7612384259,2008-04-15,18:16:11
39.97571,116.3314283,0,0,39553.7612615741,2008-04-15,18:16:13
39.9757,116.331465,0,0,39553.7612847222,2008-04-15,18:16:15
39.9756933,116.3314933,0,0,39553.7613078704,2008-04-15,18:16:17
39.9756916,116.3315233,0,0,39553.7613310185,2008-04-15,18:16:19
39.97568,116.3315666,0,0,39553.7613541667,2008-04-15,18:16:21
39.9756716,116.3316016,0,0,39553.7613773148,2008-04-15,18:16:23
39.9756683,116.3316249,0,0,39553.761400463,2008-04-15,18:16:25
39.9749183,116.3336183,0,0,39553.7641782407,2008-04-15,18:20:25
39.9748866,116.3335883,0,0,39553.7642013889,2008-04-15,18:20:27
39.9748483,116.3335699,0,0,39553.764224537,2008-04-15,18:20:29
39.9748249,116.3335283,0,0,39553.7642476852,2008-04-15,18:20:31
39.97483,116.3335299,0,0,39553.7642708333,2008-04-15,18:20:33
39.9748349,116.3335266,0,0,39553.7642939815,2008-04-15,18:20:35
39.9748466,116.3335183,0,0,39553.7643171296,2008-04-15,18:20:37
39.9748616,116.3334966,0,0,39553.7643402778,2008-04-15,18:20:39
39.9748816,116.333455,0,0,39553.7643634259,2008-04-15,18:20:41
39.97487,116.3334616,0,0,39553.7643865741,2008-04-15,18:20:43
39.9734066,116.3317516,0,0,39553.7671643518,2008-04-15,18:24:43
39.9733483,116.3317566,0,0,39553.7671875,2008-04-15,18:24:45
39.9733233,116.3318066,0,0,39553.7672106481,2008-04-15,18:24:47
39.9733199,116.3319833,0,0,39553.7672337963,2008-04-15,18:24:49
39.9733316,116.3320666,0,0,39553.7672569444,2008-04-15,18:24:51
39.9733233,116.3321183,0,0,39553.7672800926,2008-04-15,18:24:53
39.9733133,116.3321883,0,0,39553.7673032407,2008-04-15,18:24:55
39.9733,116.3322349,0,0,39553.7673263889,2008-04-15,18:24:57
39.973275,116.3322633,0,0,39553.767349537,2008-04-15,18:24:59
39.9732549,116.3322949,0,0,39553.7673726852,2008-04-15,18:25:01
39.9732783,116.3322349,0,0,39553.7673958333,2008-04-15,18:25:03
39.9732949,116.3321833,0,0,39553.7674189815,2008-04-15,18:25:05
39.9732933,116.3321616,0,0,39553.7674421296,2008-04-15,18:25:07
39.9732799,116.3321466,0,0,39553.7674652778,2008-04-15,18:25:09
39.9732633,116.3321283,0,0,39553.7674884259,2008-04-15,18:25:11
39.9732316,116.33211,0,0,39553.7675115741,2008-04-15,18:25:13
39.9732099,116.3320983,0,0,39553.7675347222,2008-04-15,18:25:15
39.9731849,116.3320866,0,0,39553.7675578704,2008-04-15,18:25:17
39.9731416,116.3320483,0,0,39553.7675810185,2008-04-15,18:25:19
39.9731316,116.3320633,0,0,39553.7676041667,2008-04-15,18:25:21
39.9731149,116.3320699,0,0,39553.7676273148,2008-04-15,18:25:23
39.9730966,116.3320733,0,0,39553.767650463,2008-04-15,18:25:25
39.9730699,116.3320799,0,0,39553.7676736111,2008-04-15,18:25:27
39.9730416,116.3320633,0,0,39553.7676967593,2008-04-15,18:25:29
39.9730133,116.3320433,0,0,39553.7677199074,2008-04-15,18:25:31
39.9729866,116.3320449,0,0,39553.7677430556,2008-04-15,18:25:33
39.9729599,116.332055,0,0,39553.7677662037,2008-04-15,18:25:35
39.9729299,116.3320649,0,0,39553.7677893518,2008-04-15,18:25:37
39.9729049,116.3320649,0,0,39553.7678125,2008-04-15,18:25:39
39.97288,116.3320766,0,0,39553.7678356481,2008-04-15,18:25:41
39.9728533,116.3320916,0,0,39553.7678587963,2008-04-15,18:25:43
39.9728266,116.3320849,0,0,39553.7678819444,2008-04-15,18:25:45
39.9727866,116.3320516,0,0,39553.7679050926,2008-04-15,18:25:47
39.97278,116.3320416,0,0,39553.7679282407,2008-04-15,18:25:49
39.9727616,116.3320449,0,0,39553.7679513889,2008-04-15,18:25:51
39.9727383,116.3320483,0,0,39553.767974537,2008-04-15,18:25:53
39.9727166,116.3320616,0,0,39553.7679976852,2008-04-15,18:25:55
39.9726899,116.3320699,0,0,39553.7680208333,2008-04-15,18:25:57
39.9726633,116.3320733,0,0,39553.7680439815,2008-04-15,18:25:59
39.9726483,116.3320516,0,0,39553.7680671296,2008-04-15,18:26:01
39.9726366,116.3320333,0,0,39553.7680902778,2008-04-15,18:26:03
39.9726183,116.3319933,0,0,39553.7681134259,2008-04-15,18:26:05
39.9726016,116.3319516,0,0,39553.7681365741,2008-04-15,18:26:07
39.9726099,116.3319116,0,0,39553.7681597222,2008-04-15,18:26:09
39.9726,116.3318733,0,0,39553.7681828704,2008-04-15,18:26:11
39.9725966,116.3318399,0,0,39553.7682060185,2008-04-15,18:26:13
39.9726049,116.3318333,0,0,39553.7682291667,2008-04-15,18:26:15
39.9726316,116.3318199,0,0,39553.7682523148,2008-04-15,18:26:17
39.972645,116.3317849,0,0,39553.768275463,2008-04-15,18:26:19
39.9726349,116.3317499,0,0,39553.7682986111,2008-04-15,18:26:21
39.9726316,116.3317283,0,0,39553.7683217593,2008-04-15,18:26:23
39.9726416,116.3317149,0,0,39553.7683449074,2008-04-15,18:26:25
39.9726683,116.3316883,0,0,39553.7683680556,2008-04-15,18:26:27
39.9727083,116.3316533,0,0,39553.7683912037,2008-04-15,18:26:29
39.9727466,116.3315916,0,0,39553.7684143518,2008-04-15,18:26:31
39.972785,116.3315533,0,0,39553.7684375,2008-04-15,18:26:33
39.9728166,116.3315199,0,0,39553.7684606481,2008-04-15,18:26:35
39.9728349,116.3314783,0,0,39553.7684837963,2008-04-15,18:26:37
39.9728599,116.331445,0,0,39553.7685069444,2008-04-15,18:26:39
39.9728849,116.3314133,0,0,39553.7685300926,2008-04-15,18:26:41
39.9728666,116.3313816,0,0,39553.7685532407,2008-04-15,18:26:43
39.972865,116.3313499,0,0,39553.7685763889,2008-04-15,18:26:45
39.9728633,116.3313149,0,0,39553.768599537,2008-04-15,18:26:47
39.9728699,116.3312766,0,0,39553.7686226852,2008-04-15,18:26:49
39.9728916,116.3312583,0,0,39553.7686458333,2008-04-15,18:26:51
39.972895,116.33122,0,0,39553.7686689815,2008-04-15,18:26:53
39.9728916,116.3311866,0,0,39553.7686921296,2008-04-15,18:26:55
39.9728899,116.3311366,0,0,39553.7687152778,2008-04-15,18:26:57
39.9728816,116.3310933,0,0,39553.7687384259,2008-04-15,18:26:59
39.97284,116.3310733,0,0,39553.7687615741,2008-04-15,18:27:01
39.9728116,116.3310383,0,0,39553.7687847222,2008-04-15,18:27:03
39.9727483,116.3310133,0,0,39553.7688078704,2008-04-15,18:27:05
39.97271,116.3309933,0,0,39553.7688310185,2008-04-15,18:27:07
39.9726933,116.3309799,0,0,39553.7688541667,2008-04-15,18:27:09
39.9726916,116.3309683,0,0,39553.7688773148,2008-04-15,18:27:11
39.9727083,116.3309516,0,0,39553.768900463,2008-04-15,18:27:13
39.9719483,116.3304,0,0,39553.7716782407,2008-04-15,18:31:13
39.9721166,116.3302983,0,0,39553.7744675926,2008-04-15,18:35:14
39.9724183,116.33029,0,0,39553.7772453704,2008-04-15,18:39:14
39.9723033,116.3302799,0,0,39553.7800231481,2008-04-15,18:43:14
39.9721416,116.3302983,0,0,39553.7828009259,2008-04-15,18:47:14
39.9727966,116.3307966,0,0,39553.7855787037,2008-04-15,18:51:14
39.9728083,116.330815,0,0,39553.7856018519,2008-04-15,18:51:16
39.9728149,116.330835,0,0,39553.785625,2008-04-15,18:51:18
39.97281,116.3308683,0,0,39553.7856481481,2008-04-15,18:51:20
39.9728083,116.3309083,0,0,39553.7856712963,2008-04-15,18:51:22
39.9727783,116.3309633,0,0,39553.7856944444,2008-04-15,18:51:24
39.972795,116.3309983,0,0,39553.7857175926,2008-04-15,18:51:26
39.9727916,116.3310166,0,0,39553.7857407407,2008-04-15,18:51:28
39.9727833,116.3310266,0,0,39553.7857638889,2008-04-15,18:51:30
39.9727666,116.3310566,0,0,39553.785787037,2008-04-15,18:51:32
39.9727733,116.3310849,0,0,39553.7858101852,2008-04-15,18:51:34
39.9745266,116.331705,0,0,39553.788587963,2008-04-15,18:55:34
39.9745566,116.3317183,0,0,39553.7886111111,2008-04-15,18:55:36
39.974615,116.3317299,0,0,39553.7886342593,2008-04-15,18:55:38
39.9746416,116.3317533,0,0,39553.7886574074,2008-04-15,18:55:40
39.974675,116.3317683,0,0,39553.7886805556,2008-04-15,18:55:42
39.9746916,116.3317716,0,0,39553.7887037037,2008-04-15,18:55:44
39.9747216,116.3317699,0,0,39553.7887268519,2008-04-15,18:55:46
39.9747533,116.3317416,0,0,39553.78875,2008-04-15,18:55:48
39.9748466,116.3318933,0,0,39553.7890509259,2008-04-15,18:56:14
39.9748866,116.3318583,0,0,39553.7890740741,2008-04-15,18:56:16
39.9749116,116.3318383,0,0,39553.7890972222,2008-04-15,18:56:18
39.9749366,116.3318216,0,0,39553.7891203704,2008-04-15,18:56:20
39.9749583,116.3318166,0,0,39553.7891435185,2008-04-15,18:56:22
39.9749599,116.3318266,0,0,39553.7891666667,2008-04-15,18:56:24
39.9749299,116.3318533,0,0,39553.7891898148,2008-04-15,18:56:26
39.9749466,116.3318816,0,0,39553.789212963,2008-04-15,18:56:28
39.9749166,116.331935,0,0,39553.7892361111,2008-04-15,18:56:30
39.9749033,116.3319466,0,0,39553.7892592593,2008-04-15,18:56:32
39.9748683,116.3319666,0,0,39553.7892824074,2008-04-15,18:56:34
39.9748883,116.3319866,0,0,39553.7893055556,2008-04-15,18:56:36
39.9748966,116.3319983,0,0,39553.7893287037,2008-04-15,18:56:38
39.9749216,116.3320033,0,0,39553.7893518518,2008-04-15,18:56:40
39.97494,116.3320216,0,0,39553.789375,2008-04-15,18:56:42
39.9748916,116.3320616,0,0,39553.7893981481,2008-04-15,18:56:44
39.9748766,116.3321033,0,0,39553.7894212963,2008-04-15,18:56:46
39.9748716,116.3321366,0,0,39553.7894444444,2008-04-15,18:56:48
39.9748816,116.3321749,0,0,39553.7894675926,2008-04-15,18:56:50
39.9748916,116.3322099,0,0,39553.7894907407,2008-04-15,18:56:52
39.9748933,116.3322383,0,0,39553.7895138889,2008-04-15,18:56:54
39.9748716,116.3322599,0,0,39553.789537037,2008-04-15,18:56:56
39.9748783,116.3322533,0,0,39553.7895601852,2008-04-15,18:56:58
39.9753983,116.3335783,0,0,39553.792337963,2008-04-15,19:00:58
39.9754099,116.3335266,0,0,39553.7923611111,2008-04-15,19:01:00
39.9753933,116.3334866,0,0,39553.7923842593,2008-04-15,19:01:02
39.9753949,116.333435,0,0,39553.7924074074,2008-04-15,19:01:04
39.9753966,116.333385,0,0,39553.7924305556,2008-04-15,19:01:06
39.9753966,116.3333366,0,0,39553.7924537037,2008-04-15,19:01:08
39.97539,116.3333066,0,0,39553.7924768519,2008-04-15,19:01:10
39.9753916,116.3332733,0,0,39553.7925,2008-04-15,19:01:12
39.9753849,116.3332616,0,0,39553.7925231481,2008-04-15,19:01:14
39.975375,116.3332383,0,0,39553.7925462963,2008-04-15,19:01:16
39.9753699,116.3331983,0,0,39553.7925694444,2008-04-15,19:01:18
39.9753666,116.3331699,0,0,39553.7925925926,2008-04-15,19:01:20
39.9753683,116.3331466,0,0,39553.7926157407,2008-04-15,19:01:22
39.9753683,116.3331099,0,0,39553.7926388889,2008-04-15,19:01:24
39.9753683,116.3330866,0,0,39553.792662037,2008-04-15,19:01:26
39.9753716,116.3330633,0,0,39553.7926851852,2008-04-15,19:01:28
39.9753833,116.3330133,0,0,39553.7927083333,2008-04-15,19:01:30
39.9753916,116.3329666,0,0,39553.7927314815,2008-04-15,19:01:32
39.9753866,116.332945,0,0,39553.7927546296,2008-04-15,19:01:34
39.9753783,116.3329083,0,0,39553.7927777778,2008-04-15,19:01:36
39.9753783,116.3328799,0,0,39553.7928009259,2008-04-15,19:01:38
39.9753766,116.3328633,0,0,39553.7928240741,2008-04-15,19:01:40
39.9753766,116.3328349,0,0,39553.7928472222,2008-04-15,19:01:42
39.97539,116.3327833,0,0,39553.7928703704,2008-04-15,19:01:44
39.9753949,116.3327366,0,0,39553.7928935185,2008-04-15,19:01:46
39.9753983,116.3326966,0,0,39553.7929166667,2008-04-15,19:01:48
39.9754083,116.3326783,0,0,39553.7929398148,2008-04-15,19:01:50
39.9754249,116.3326366,0,0,39553.792962963,2008-04-15,19:01:52
39.9754399,116.3326099,0,0,39553.7929861111,2008-04-15,19:01:54
39.975445,116.3325916,0,0,39553.7930092593,2008-04-15,19:01:56
39.9754549,116.33256,0,0,39553.7930324074,2008-04-15,19:01:58
39.9754766,116.3325166,0,0,39553.7930555556,2008-04-15,19:02:00
39.9754683,116.3324716,0,0,39553.7930787037,2008-04-15,19:02:02
39.97547,116.3324416,0,0,39553.7931018519,2008-04-15,19:02:04
39.9754549,116.3324033,0,0,39553.793125,2008-04-15,19:02:06
39.9754216,116.3324033,0,0,39553.7931481482,2008-04-15,19:02:08
39.9753666,116.3323999,0,0,39553.7931712963,2008-04-15,19:02:10
