# Supplementary material for: Research on differential privacy protection method based on user tendency
Source: PLoS One. 2023 Oct 26;18(10):e0288823. doi: 10.1371/journal.pone.0288823 (PMC10602288; doi:10.1371/journal.pone.0288823)
Supplement: S4 Data — (ZIP) [file pone.0288823.s004.zip › Data 5-4/112/Trajectory/20080416115647.plt]

Geolife trajectory
WGS 84
Altitude is in Feet
Reserved 3
0,2,255,My Track,0,0,2,8421376
0
39.9748949,116.3271599,0,0,39554.4977662037,2008-04-16,11:56:47
39.9748866,116.32717,0,0,39554.4977777778,2008-04-16,11:56:48
39.9748416,116.3272,0,0,39554.4978009259,2008-04-16,11:56:50
39.9748533,116.3272483,0,0,39554.4978240741,2008-04-16,11:56:52
39.9748,116.3272133,0,0,39554.4978472222,2008-04-16,11:56:54
39.9748133,116.3272416,0,0,39554.4978703704,2008-04-16,11:56:56
39.9710733,116.3272366,0,0,39554.5250578704,2008-04-16,12:36:05
39.9711016,116.3272533,0,0,39554.5250810185,2008-04-16,12:36:07
39.9711233,116.3272566,0,0,39554.5251041667,2008-04-16,12:36:09
39.9711649,116.3272666,0,0,39554.5251273148,2008-04-16,12:36:11
39.9711899,116.3272666,0,0,39554.525150463,2008-04-16,12:36:13
39.9712033,116.3272483,0,0,39554.5251736111,2008-04-16,12:36:15
39.9712133,116.3272849,0,0,39554.5251967593,2008-04-16,12:36:17
39.9712533,116.3273283,0,0,39554.5252199074,2008-04-16,12:36:19
39.971255,116.3273983,0,0,39554.5252430556,2008-04-16,12:36:21
39.9712583,116.3274333,0,0,39554.5252662037,2008-04-16,12:36:23
39.9722083,116.3256549,0,0,39554.5280439815,2008-04-16,12:40:23
39.9722299,116.3256816,0,0,39554.5280671296,2008-04-16,12:40:25
39.9723816,116.3255349,0,0,39554.5310532407,2008-04-16,12:44:43
39.9724183,116.3255283,0,0,39554.5310763889,2008-04-16,12:44:45
39.9715249,116.3251649,0,0,39554.5609722222,2008-04-16,13:27:48
39.9722516,116.3245183,0,0,39554.56375,2008-04-16,13:31:48
39.9722699,116.3245349,0,0,39554.5637731481,2008-04-16,13:31:50
39.9722849,116.3245549,0,0,39554.5637962963,2008-04-16,13:31:52
39.9723016,116.3245733,0,0,39554.5638194444,2008-04-16,13:31:54
39.97232,116.3245966,0,0,39554.5638425926,2008-04-16,13:31:56
39.97232,116.3246333,0,0,39554.5638657407,2008-04-16,13:31:58
39.9723249,116.3246616,0,0,39554.5638888889,2008-04-16,13:32:00
39.972335,116.3246933,0,0,39554.563912037,2008-04-16,13:32:02
39.9723383,116.3247233,0,0,39554.5639351852,2008-04-16,13:32:04
39.97235,116.3247549,0,0,39554.5639583333,2008-04-16,13:32:06
39.9723483,116.3247833,0,0,39554.5639814815,2008-04-16,13:32:08
39.972365,116.3248199,0,0,39554.5640046296,2008-04-16,13:32:10
39.9723716,116.3248483,0,0,39554.5640277778,2008-04-16,13:32:12
39.9723883,116.3248833,0,0,39554.5640509259,2008-04-16,13:32:14
39.9723933,116.324915,0,0,39554.5640740741,2008-04-16,13:32:16
39.97239,116.3249416,0,0,39554.5640972222,2008-04-16,13:32:18
39.9723883,116.32497,0,0,39554.5641203704,2008-04-16,13:32:20
39.97239,116.3249899,0,0,39554.5641435185,2008-04-16,13:32:22
39.9723933,116.3250016,0,0,39554.5641666667,2008-04-16,13:32:24
39.9732066,116.3274266,0,0,39554.5669444444,2008-04-16,13:36:24
39.973215,116.3274349,0,0,39554.5669675926,2008-04-16,13:36:26
39.9732516,116.3274283,0,0,39554.5669907407,2008-04-16,13:36:28
39.9732766,116.32743,0,0,39554.5670138889,2008-04-16,13:36:30
39.9733083,116.3274199,0,0,39554.567037037,2008-04-16,13:36:32
39.9733333,116.32741,0,0,39554.5670601852,2008-04-16,13:36:34
39.9754633,116.3274933,0,0,39554.569837963,2008-04-16,13:40:34
39.9754533,116.327535,0,0,39554.5698611111,2008-04-16,13:40:36
39.9754399,116.3275733,0,0,39554.5698842593,2008-04-16,13:40:38
39.97543,116.3276266,0,0,39554.5699074074,2008-04-16,13:40:40
39.9754249,116.3276733,0,0,39554.5699305556,2008-04-16,13:40:42
39.9754183,116.3277049,0,0,39554.5699537037,2008-04-16,13:40:44
39.9754099,116.327745,0,0,39554.5699768519,2008-04-16,13:40:46
39.975405,116.3277816,0,0,39554.57,2008-04-16,13:40:48
39.9754099,116.3278249,0,0,39554.5700231481,2008-04-16,13:40:50
39.9754133,116.3278583,0,0,39554.5700462963,2008-04-16,13:40:52
39.9754133,116.327885,0,0,39554.5700694444,2008-04-16,13:40:54
39.9754099,116.3278966,0,0,39554.5700925926,2008-04-16,13:40:56
39.975405,116.3279166,0,0,39554.5701157407,2008-04-16,13:40:58
39.975415,116.3279599,0,0,39554.5701388889,2008-04-16,13:41:00
39.975415,116.3279866,0,0,39554.570162037,2008-04-16,13:41:02
39.9754083,116.3280083,0,0,39554.5701851852,2008-04-16,13:41:04
39.9754033,116.3280416,0,0,39554.5702083333,2008-04-16,13:41:06
39.9754016,116.3280816,0,0,39554.5702314815,2008-04-16,13:41:08
39.9754099,116.3281133,0,0,39554.5702546296,2008-04-16,13:41:10
39.97542,116.3281533,0,0,39554.5702777778,2008-04-16,13:41:12
39.9754249,116.3281866,0,0,39554.5703009259,2008-04-16,13:41:14
39.97543,116.3282199,0,0,39554.5703240741,2008-04-16,13:41:16
39.9754266,116.32825,0,0,39554.5703472222,2008-04-16,13:41:18
39.9754266,116.328285,0,0,39554.5703703704,2008-04-16,13:41:20
39.9754333,116.3283149,0,0,39554.5703935185,2008-04-16,13:41:22
39.9754366,116.3283499,0,0,39554.5704166667,2008-04-16,13:41:24
39.9754583,116.3283999,0,0,39554.5704398148,2008-04-16,13:41:26
39.9754633,116.3284416,0,0,39554.570462963,2008-04-16,13:41:28
39.9754633,116.3284633,0,0,39554.5704861111,2008-04-16,13:41:30
39.9754683,116.3284833,0,0,39554.5705092593,2008-04-16,13:41:32
39.97546,116.32851,0,0,39554.5705324074,2008-04-16,13:41:34
39.9754549,116.3285399,0,0,39554.5705555556,2008-04-16,13:41:36
39.9754399,116.3285666,0,0,39554.5705787037,2008-04-16,13:41:38
39.9754266,116.3285933,0,0,39554.5706018518,2008-04-16,13:41:40
39.9754133,116.3286249,0,0,39554.570625,2008-04-16,13:41:42
39.9753933,116.3286633,0,0,39554.5706481481,2008-04-16,13:41:44
39.97539,116.3286766,0,0,39554.5706712963,2008-04-16,13:41:46
39.9753833,116.3287149,0,0,39554.5706944444,2008-04-16,13:41:48
39.9753883,116.3287433,0,0,39554.5707175926,2008-04-16,13:41:50
39.9753933,116.328775,0,0,39554.5707407407,2008-04-16,13:41:52
39.9753949,116.32881,0,0,39554.5707638889,2008-04-16,13:41:54
39.9753866,116.3288399,0,0,39554.570787037,2008-04-16,13:41:56
39.9753783,116.3288766,0,0,39554.5708101852,2008-04-16,13:41:58
39.9753833,116.3289083,0,0,39554.5708333333,2008-04-16,13:42:00
39.9753816,116.3289349,0,0,39554.5708564815,2008-04-16,13:42:02
39.9753816,116.3289599,0,0,39554.5708796296,2008-04-16,13:42:04
39.9753816,116.328985,0,0,39554.5709027778,2008-04-16,13:42:06
39.9753833,116.3290066,0,0,39554.5709259259,2008-04-16,13:42:08
39.9753883,116.3290399,0,0,39554.5709490741,2008-04-16,13:42:10
39.97539,116.3290749,0,0,39554.5709722222,2008-04-16,13:42:12
39.9753883,116.3291216,0,0,39554.5709953704,2008-04-16,13:42:14
39.9753916,116.3291549,0,0,39554.5710185185,2008-04-16,13:42:16
39.97539,116.3291833,0,0,39554.5710416667,2008-04-16,13:42:18
39.9753916,116.3292083,0,0,39554.5710648148,2008-04-16,13:42:20
39.9753916,116.3292333,0,0,39554.571087963,2008-04-16,13:42:22
39.9753833,116.3292633,0,0,39554.5711111111,2008-04-16,13:42:24
39.9753849,116.3293133,0,0,39554.5711342593,2008-04-16,13:42:26
39.9753833,116.3293399,0,0,39554.5711574074,2008-04-16,13:42:28
39.9753783,116.32937,0,0,39554.5711805556,2008-04-16,13:42:30
39.9753733,116.3293899,0,0,39554.5712037037,2008-04-16,13:42:32
39.975375,116.3294249,0,0,39554.5712268518,2008-04-16,13:42:34
39.9753766,116.3294266,0,0,39554.57125,2008-04-16,13:42:36
39.975375,116.3294483,0,0,39554.5712731481,2008-04-16,13:42:38
39.9753733,116.3294833,0,0,39554.5712962963,2008-04-16,13:42:40
39.9753766,116.3295166,0,0,39554.5713194444,2008-04-16,13:42:42
39.9753766,116.3295366,0,0,39554.5713425926,2008-04-16,13:42:44
39.9753783,116.3295666,0,0,39554.5713657407,2008-04-16,13:42:46
39.9753766,116.3295816,0,0,39554.5713888889,2008-04-16,13:42:48
39.9753733,116.3296033,0,0,39554.571412037,2008-04-16,13:42:50
39.9753766,116.3296349,0,0,39554.5714351852,2008-04-16,13:42:52
39.9753849,116.3296599,0,0,39554.5714583333,2008-04-16,13:42:54
39.97539,116.3296833,0,0,39554.5714814815,2008-04-16,13:42:56
39.97539,116.3296966,0,0,39554.5715046296,2008-04-16,13:42:58
39.9753866,116.3297199,0,0,39554.5715277778,2008-04-16,13:43:00
39.9753799,116.3297466,0,0,39554.5715509259,2008-04-16,13:43:02
39.975375,116.3297749,0,0,39554.5715740741,2008-04-16,13:43:04
39.9753683,116.3298016,0,0,39554.5715972222,2008-04-16,13:43:06
39.9753649,116.3298316,0,0,39554.5716203704,2008-04-16,13:43:08
39.9753616,116.3298649,0,0,39554.5716435185,2008-04-16,13:43:10
39.9753616,116.3298983,0,0,39554.5716666667,2008-04-16,13:43:12
39.9753616,116.329925,0,0,39554.5716898148,2008-04-16,13:43:14
39.9753566,116.3299499,0,0,39554.571712963,2008-04-16,13:43:16
39.9753549,116.3299899,0,0,39554.5717361111,2008-04-16,13:43:18
39.9753566,116.3300066,0,0,39554.5717592593,2008-04-16,13:43:20
39.9753549,116.3300383,0,0,39554.5717824074,2008-04-16,13:43:22
39.9753533,116.330065,0,0,39554.5718055556,2008-04-16,13:43:24
39.9753583,116.3300866,0,0,39554.5718287037,2008-04-16,13:43:26
39.9753666,116.3301183,0,0,39554.5718518518,2008-04-16,13:43:28
39.9753616,116.3301649,0,0,39554.571875,2008-04-16,13:43:30
39.9753633,116.33019,0,0,39554.5718981481,2008-04-16,13:43:32
39.9753699,116.330205,0,0,39554.5719212963,2008-04-16,13:43:34
39.9753649,116.3302333,0,0,39554.5719444444,2008-04-16,13:43:36
39.97535,116.3302849,0,0,39554.5719675926,2008-04-16,13:43:38
39.9753533,116.3303233,0,0,39554.5719907407,2008-04-16,13:43:40
39.9753566,116.33036,0,0,39554.5720138889,2008-04-16,13:43:42
39.9753699,116.330395,0,0,39554.572037037,2008-04-16,13:43:44
39.9753849,116.3304216,0,0,39554.5720601852,2008-04-16,13:43:46
39.9753966,116.3304433,0,0,39554.5720833333,2008-04-16,13:43:48
39.9754033,116.330465,0,0,39554.5721064815,2008-04-16,13:43:50
39.9754066,116.3304799,0,0,39554.5721296296,2008-04-16,13:43:52
39.9753983,116.3304983,0,0,39554.5721527778,2008-04-16,13:43:54
39.9754083,116.3305149,0,0,39554.5721759259,2008-04-16,13:43:56
39.9754316,116.3305433,0,0,39554.5721990741,2008-04-16,13:43:58
39.9754783,116.3305616,0,0,39554.5722222222,2008-04-16,13:44:00
39.9755049,116.3305766,0,0,39554.5722453704,2008-04-16,13:44:02
39.9755249,116.3305933,0,0,39554.5722685185,2008-04-16,13:44:04
39.9755249,116.3306199,0,0,39554.5722916667,2008-04-16,13:44:06
39.9755183,116.3306416,0,0,39554.5723148148,2008-04-16,13:44:08
39.9755083,116.3306666,0,0,39554.572337963,2008-04-16,13:44:10
39.9755,116.3306933,0,0,39554.5723611111,2008-04-16,13:44:12
39.9755,116.3307166,0,0,39554.5723842593,2008-04-16,13:44:14
39.9755133,116.3307399,0,0,39554.5724074074,2008-04-16,13:44:16
39.9755183,116.3307633,0,0,39554.5724305556,2008-04-16,13:44:18
39.9755016,116.3308033,0,0,39554.5724537037,2008-04-16,13:44:20
39.97553,116.3308166,0,0,39554.5724768518,2008-04-16,13:44:22
39.9755366,116.3308466,0,0,39554.5725,2008-04-16,13:44:24
39.9755883,116.3308449,0,0,39554.5725231481,2008-04-16,13:44:26
39.9756633,116.3308433,0,0,39554.5725462963,2008-04-16,13:44:28
39.9757,116.330835,0,0,39554.5725694444,2008-04-16,13:44:30
39.9757149,116.3308366,0,0,39554.5725925926,2008-04-16,13:44:32
39.9757283,116.3308383,0,0,39554.5726157407,2008-04-16,13:44:34
39.9757466,116.3308366,0,0,39554.5726388889,2008-04-16,13:44:36
39.9757599,116.3308399,0,0,39554.572662037,2008-04-16,13:44:38
39.97577,116.3308416,0,0,39554.5726851852,2008-04-16,13:44:40
39.9757616,116.33085,0,0,39554.5727083333,2008-04-16,13:44:42
39.9757533,116.3308566,0,0,39554.5727314815,2008-04-16,13:44:44
39.9757583,116.330835,0,0,39554.5727546296,2008-04-16,13:44:46
