# Supplementary material for: Research on differential privacy protection method based on user tendency
Source: PLoS One. 2023 Oct 26;18(10):e0288823. doi: 10.1371/journal.pone.0288823 (PMC10602288; doi:10.1371/journal.pone.0288823)
Supplement: S4 Data — (ZIP) [file pone.0288823.s004.zip › Data 5-4/112/Trajectory/20080416174310.plt]

Geolife trajectory
WGS 84
Altitude is in Feet
Reserved 3
0,2,255,My Track,0,0,2,8421376
0
39.9752266,116.3327149,0,0,39554.7383101852,2008-04-16,17:43:10
39.9752316,116.3327133,0,0,39554.7383217593,2008-04-16,17:43:11
39.9752449,116.3327249,0,0,39554.7383449074,2008-04-16,17:43:13
39.9752449,116.3327416,0,0,39554.7383680556,2008-04-16,17:43:15
39.975265,116.3327299,0,0,39554.7383912037,2008-04-16,17:43:17
39.97528,116.3327449,0,0,39554.7384143519,2008-04-16,17:43:19
39.9752849,116.3327866,0,0,39554.7384375,2008-04-16,17:43:21
39.97529,116.3328516,0,0,39554.7384606482,2008-04-16,17:43:23
39.9752999,116.3328683,0,0,39554.7384837963,2008-04-16,17:43:25
39.9753033,116.3328866,0,0,39554.7385069444,2008-04-16,17:43:27
39.9752983,116.3329349,0,0,39554.7385300926,2008-04-16,17:43:29
39.9752883,116.3329499,0,0,39554.7385532407,2008-04-16,17:43:31
39.97529,116.3329783,0,0,39554.7385763889,2008-04-16,17:43:33
39.97529,116.3330333,0,0,39554.738599537,2008-04-16,17:43:35
39.9752849,116.3330683,0,0,39554.7386226852,2008-04-16,17:43:37
39.9752699,116.333105,0,0,39554.7386458333,2008-04-16,17:43:39
39.975265,116.3331216,0,0,39554.7386689815,2008-04-16,17:43:41
39.9752583,116.3331383,0,0,39554.7386921296,2008-04-16,17:43:43
39.9752616,116.3331599,0,0,39554.7387152778,2008-04-16,17:43:45
39.9752816,116.3331799,0,0,39554.7387384259,2008-04-16,17:43:47
39.9752999,116.3331966,0,0,39554.7387615741,2008-04-16,17:43:49
39.9753066,116.3332016,0,0,39554.7387847222,2008-04-16,17:43:51
39.9749416,116.3350033,0,0,39554.7415625,2008-04-16,17:47:51
39.9749366,116.3350316,0,0,39554.7415856481,2008-04-16,17:47:53
39.9749316,116.3350583,0,0,39554.7416087963,2008-04-16,17:47:55
39.9749283,116.3350866,0,0,39554.7416319444,2008-04-16,17:47:57
39.974925,116.3351083,0,0,39554.7416550926,2008-04-16,17:47:59
39.9747649,116.3328349,0,0,39554.7444444444,2008-04-16,17:52:00
39.9747683,116.3327983,0,0,39554.7444675926,2008-04-16,17:52:02
39.9748016,116.3327633,0,0,39554.7444907407,2008-04-16,17:52:04
39.9748166,116.3327466,0,0,39554.7445138889,2008-04-16,17:52:06
39.9748566,116.3326983,0,0,39554.744537037,2008-04-16,17:52:08
39.9748433,116.3326899,0,0,39554.7445601852,2008-04-16,17:52:10
39.9744866,116.3316883,0,0,39554.747337963,2008-04-16,17:56:10
39.9744916,116.3316866,0,0,39554.7473611111,2008-04-16,17:56:12
39.9745033,116.3316716,0,0,39554.7473842593,2008-04-16,17:56:14
39.9744683,116.3316216,0,0,39554.7501967593,2008-04-16,18:00:17
39.9744483,116.3316166,0,0,39554.7502777778,2008-04-16,18:00:24
39.9743933,116.3318583,0,0,39554.7530555556,2008-04-16,18:04:24
39.974145,116.3321049,0,0,39554.7558333333,2008-04-16,18:08:24
39.9746066,116.3318483,0,0,39554.7586111111,2008-04-16,18:12:24
39.974475,116.3315766,0,0,39554.761400463,2008-04-16,18:16:25
39.9744449,116.3318533,0,0,39554.7675,2008-04-16,18:25:12
39.9744149,116.3318783,0,0,39554.7675231481,2008-04-16,18:25:14
39.9744016,116.3319033,0,0,39554.7675462963,2008-04-16,18:25:16
39.9744116,116.3319316,0,0,39554.7675694444,2008-04-16,18:25:18
39.9744166,116.3319433,0,0,39554.7675925926,2008-04-16,18:25:20
39.9745883,116.3316833,0,0,39554.7703703704,2008-04-16,18:29:20
39.9746649,116.3316949,0,0,39554.770462963,2008-04-16,18:29:28
39.9746383,116.3317216,0,0,39554.7704861111,2008-04-16,18:29:30
39.9748166,116.3317433,0,0,39554.7732638889,2008-04-16,18:33:30
39.97449,116.331775,0,0,39554.7760416667,2008-04-16,18:37:30
39.9745066,116.3317666,0,0,39554.7788194444,2008-04-16,18:41:30
39.9747083,116.3317533,0,0,39554.7816087963,2008-04-16,18:45:31
39.9740216,116.3320233,0,0,39554.7963888889,2008-04-16,19:06:48
39.9741483,116.3320216,0,0,39554.796412037,2008-04-16,19:06:50
39.9741599,116.3320349,0,0,39554.7964351852,2008-04-16,19:06:52
39.9741599,116.3320733,0,0,39554.7964583333,2008-04-16,19:06:54
39.9741649,116.3320699,0,0,39554.7964814815,2008-04-16,19:06:56
39.9750033,116.3288883,0,0,39554.7992592593,2008-04-16,19:10:56
39.9750033,116.3288566,0,0,39554.7992824074,2008-04-16,19:10:58
39.97501,116.3288199,0,0,39554.7993055556,2008-04-16,19:11:00
39.9750349,116.3287916,0,0,39554.7993287037,2008-04-16,19:11:02
39.9750533,116.3287666,0,0,39554.7993518518,2008-04-16,19:11:04
39.9750599,116.3287383,0,0,39554.799375,2008-04-16,19:11:06
39.975065,116.3287116,0,0,39554.7993981481,2008-04-16,19:11:08
39.9750666,116.3286816,0,0,39554.7994212963,2008-04-16,19:11:10
39.9750733,116.3286516,0,0,39554.7994444444,2008-04-16,19:11:12
39.9750766,116.3286049,0,0,39554.7994675926,2008-04-16,19:11:14
39.9750733,116.3285699,0,0,39554.7994907407,2008-04-16,19:11:16
39.9750916,116.3285349,0,0,39554.7995138889,2008-04-16,19:11:18
39.9751116,116.3284833,0,0,39554.799537037,2008-04-16,19:11:20
39.9751233,116.3284383,0,0,39554.7995601852,2008-04-16,19:11:22
39.9751316,116.3284016,0,0,39554.7995833333,2008-04-16,19:11:24
39.9751216,116.32834,0,0,39554.7996064815,2008-04-16,19:11:26
39.9751699,116.3282466,0,0,39554.7996296296,2008-04-16,19:11:28
39.9751849,116.3281866,0,0,39554.7996527778,2008-04-16,19:11:30
39.9752233,116.32813,0,0,39554.7996759259,2008-04-16,19:11:32
39.9752533,116.3280916,0,0,39554.7996990741,2008-04-16,19:11:34
39.9752433,116.3280766,0,0,39554.7997222222,2008-04-16,19:11:36
39.97522,116.3280616,0,0,39554.7997453704,2008-04-16,19:11:38
39.9752216,116.3280266,0,0,39554.7997685185,2008-04-16,19:11:40
39.9752383,116.3279916,0,0,39554.7997916667,2008-04-16,19:11:42
39.975235,116.3279399,0,0,39554.7998148148,2008-04-16,19:11:44
39.9752933,116.3278449,0,0,39554.799837963,2008-04-16,19:11:46
39.9753216,116.327795,0,0,39554.7998611111,2008-04-16,19:11:48
39.9754083,116.3277083,0,0,39554.7998842593,2008-04-16,19:11:50
39.9754,116.32771,0,0,39554.7999074074,2008-04-16,19:11:52
39.9754916,116.3276533,0,0,39554.7999305556,2008-04-16,19:11:54
39.9749083,116.327325,0,0,39554.873587963,2008-04-16,20:57:58
39.9749133,116.3273483,0,0,39554.8736111111,2008-04-16,20:58:00
39.9749183,116.3273783,0,0,39554.8736342593,2008-04-16,20:58:02
39.9749199,116.3274416,0,0,39554.8736574074,2008-04-16,20:58:04
39.9749349,116.3274949,0,0,39554.8736805556,2008-04-16,20:58:06
39.9749433,116.3275283,0,0,39554.8737037037,2008-04-16,20:58:08
39.9749433,116.3275433,0,0,39554.8737268519,2008-04-16,20:58:10
39.9749583,116.32757,0,0,39554.87375,2008-04-16,20:58:12
39.9749666,116.3275816,0,0,39554.8737731481,2008-04-16,20:58:14
39.9749666,116.3276266,0,0,39554.8737962963,2008-04-16,20:58:16
39.9749716,116.3276733,0,0,39554.8738194444,2008-04-16,20:58:18
39.9749983,116.3277266,0,0,39554.8738425926,2008-04-16,20:58:20
39.9750049,116.3277883,0,0,39554.8738657407,2008-04-16,20:58:22
39.9749916,116.3278333,0,0,39554.8738888889,2008-04-16,20:58:24
39.9749783,116.3278716,0,0,39554.873912037,2008-04-16,20:58:26
39.9749716,116.3279099,0,0,39554.8739351852,2008-04-16,20:58:28
39.97498,116.3279049,0,0,39554.8739583333,2008-04-16,20:58:30
39.975,116.3279266,0,0,39554.8739814815,2008-04-16,20:58:32
39.9750166,116.3279449,0,0,39554.8740046296,2008-04-16,20:58:34
39.9750566,116.3279499,0,0,39554.8740277778,2008-04-16,20:58:36
39.9753249,116.3302833,0,0,39554.8768055556,2008-04-16,21:02:36
39.9753399,116.3303266,0,0,39554.8768287037,2008-04-16,21:02:38
39.9753483,116.3303783,0,0,39554.8768518518,2008-04-16,21:02:40
39.9753533,116.3304199,0,0,39554.876875,2008-04-16,21:02:42
39.9753649,116.3304566,0,0,39554.8768981481,2008-04-16,21:02:44
39.9753716,116.3304866,0,0,39554.8769212963,2008-04-16,21:02:46
39.9753833,116.3305249,0,0,39554.8769444444,2008-04-16,21:02:48
39.9753966,116.3305716,0,0,39554.8769675926,2008-04-16,21:02:50
39.9754066,116.330605,0,0,39554.8769907407,2008-04-16,21:02:52
39.9754133,116.3306383,0,0,39554.8770138889,2008-04-16,21:02:54
39.9754166,116.330675,0,0,39554.877037037,2008-04-16,21:02:56
39.9754166,116.3307066,0,0,39554.8770601852,2008-04-16,21:02:58
39.9754166,116.3307433,0,0,39554.8770833333,2008-04-16,21:03:00
39.97542,116.3307833,0,0,39554.8771064815,2008-04-16,21:03:02
39.9754249,116.3308283,0,0,39554.8771296296,2008-04-16,21:03:04
39.975445,116.3308266,0,0,39554.8771527778,2008-04-16,21:03:06
39.97547,116.3308249,0,0,39554.8771759259,2008-04-16,21:03:08
39.9754983,116.3308099,0,0,39554.8771990741,2008-04-16,21:03:10
39.9755283,116.3308016,0,0,39554.8772222222,2008-04-16,21:03:12
39.97557,116.3308166,0,0,39554.8772453704,2008-04-16,21:03:14
39.975615,116.3308216,0,0,39554.8772685185,2008-04-16,21:03:16
39.9756566,116.3308283,0,0,39554.8772916667,2008-04-16,21:03:18
39.9756899,116.3308283,0,0,39554.8773148148,2008-04-16,21:03:20
39.9757133,116.3308316,0,0,39554.877337963,2008-04-16,21:03:22
39.9757383,116.3308316,0,0,39554.8773611111,2008-04-16,21:03:24
39.9757533,116.3308366,0,0,39554.8773842593,2008-04-16,21:03:26
39.9757616,116.3308383,0,0,39554.8774074074,2008-04-16,21:03:28
39.9757449,116.3308416,0,0,39554.8774305556,2008-04-16,21:03:30
