# Supplementary material for: Research on differential privacy protection method based on user tendency
Source: PLoS One. 2023 Oct 26;18(10):e0288823. doi: 10.1371/journal.pone.0288823 (PMC10602288; doi:10.1371/journal.pone.0288823)
Supplement: S4 Data — (ZIP) [file pone.0288823.s004.zip › Data 5-4/112/Trajectory/20080417132434.plt]

Geolife trajectory
WGS 84
Altitude is in Feet
Reserved 3
0,2,255,My Track,0,0,2,8421376
0
39.9722666,116.3247316,0,0,39555.5587268519,2008-04-17,13:24:34
39.9722716,116.3247699,0,0,39555.5587384259,2008-04-17,13:24:35
39.9722599,116.3247933,0,0,39555.5587615741,2008-04-17,13:24:37
39.9722733,116.3253999,0,0,39555.5615393519,2008-04-17,13:28:37
39.9722566,116.32544,0,0,39555.5643171296,2008-04-17,13:32:37
39.9723016,116.3256066,0,0,39555.5670949074,2008-04-17,13:36:37
39.9722766,116.3257116,0,0,39555.5698842593,2008-04-17,13:40:38
39.9727883,116.3274483,0,0,39555.572662037,2008-04-17,13:44:38
39.9728149,116.3274633,0,0,39555.5726851852,2008-04-17,13:44:40
39.9728216,116.3274866,0,0,39555.5727083333,2008-04-17,13:44:42
39.9728199,116.3275066,0,0,39555.5727314815,2008-04-17,13:44:44
39.9728166,116.3275516,0,0,39555.5727546296,2008-04-17,13:44:46
39.97281,116.3275749,0,0,39555.5727777778,2008-04-17,13:44:48
39.97281,116.3276149,0,0,39555.5728009259,2008-04-17,13:44:50
39.9728066,116.3276483,0,0,39555.5728240741,2008-04-17,13:44:52
39.9728183,116.3276699,0,0,39555.5728472222,2008-04-17,13:44:54
39.9728266,116.3276999,0,0,39555.5728703704,2008-04-17,13:44:56
39.9728516,116.3276999,0,0,39555.5728935185,2008-04-17,13:44:58
39.972925,116.3275633,0,0,39555.5729166667,2008-04-17,13:45:00
39.9729433,116.3275733,0,0,39555.5729398148,2008-04-17,13:45:02
39.972965,116.3275883,0,0,39555.572962963,2008-04-17,13:45:04
39.9729916,116.3275749,0,0,39555.5729861111,2008-04-17,13:45:06
39.9730249,116.3275733,0,0,39555.5730092593,2008-04-17,13:45:08
39.9730416,116.3275649,0,0,39555.5730324074,2008-04-17,13:45:10
39.973065,116.3275533,0,0,39555.5730555556,2008-04-17,13:45:12
39.9731233,116.3274249,0,0,39555.5730787037,2008-04-17,13:45:14
39.97315,116.3273699,0,0,39555.5731018518,2008-04-17,13:45:16
39.9731733,116.3273483,0,0,39555.573125,2008-04-17,13:45:18
39.9731833,116.3273483,0,0,39555.5731481481,2008-04-17,13:45:20
39.9732066,116.3273483,0,0,39555.5731712963,2008-04-17,13:45:22
39.9732283,116.3272983,0,0,39555.5731944444,2008-04-17,13:45:24
39.97326,116.3272066,0,0,39555.5732175926,2008-04-17,13:45:26
39.9733066,116.3270899,0,0,39555.5732407407,2008-04-17,13:45:28
39.9733716,116.3269833,0,0,39555.5732638889,2008-04-17,13:45:30
39.9734466,116.3268499,0,0,39555.573287037,2008-04-17,13:45:32
39.9735149,116.3266683,0,0,39555.5733101852,2008-04-17,13:45:34
39.9737116,116.3263316,0,0,39555.5733449074,2008-04-17,13:45:37
39.9738516,116.3260483,0,0,39555.5733680556,2008-04-17,13:45:39
39.9768483,116.3173999,0,0,39555.5743981482,2008-04-17,13:47:08
39.9815766,116.3053783,0,0,39555.5756365741,2008-04-17,13:48:55
39.9813116,116.3059316,0,0,39555.5756597222,2008-04-17,13:48:57
39.981245,116.306045,0,0,39555.5756828704,2008-04-17,13:48:59
39.9812149,116.3060966,0,0,39555.5757060185,2008-04-17,13:49:01
39.9812083,116.3061283,0,0,39555.5757291667,2008-04-17,13:49:03
39.9811999,116.3061533,0,0,39555.5757523148,2008-04-17,13:49:05
39.9811249,116.3062799,0,0,39555.575775463,2008-04-17,13:49:07
39.9753433,116.3307399,0,0,39555.5785532407,2008-04-17,13:53:07
39.9753399,116.3307683,0,0,39555.5785763889,2008-04-17,13:53:09
39.9753399,116.3307866,0,0,39555.578599537,2008-04-17,13:53:11
39.9753416,116.3307916,0,0,39555.5786226852,2008-04-17,13:53:13
39.9753533,116.3308049,0,0,39555.5786458333,2008-04-17,13:53:15
39.9753633,116.3308199,0,0,39555.5786689815,2008-04-17,13:53:17
39.975375,116.3308366,0,0,39555.5786921296,2008-04-17,13:53:19
39.9753916,116.3308449,0,0,39555.5787152778,2008-04-17,13:53:21
39.9754316,116.3308316,0,0,39555.5787384259,2008-04-17,13:53:23
39.9754733,116.3308466,0,0,39555.5787615741,2008-04-17,13:53:25
39.975515,116.3308533,0,0,39555.5787847222,2008-04-17,13:53:27
39.9755516,116.3308649,0,0,39555.5788078704,2008-04-17,13:53:29
39.9756033,116.3308516,0,0,39555.5788310185,2008-04-17,13:53:31
39.9756333,116.33085,0,0,39555.5788541667,2008-04-17,13:53:33
39.9756499,116.3308599,0,0,39555.5788773148,2008-04-17,13:53:35
39.975655,116.3308516,0,0,39555.578900463,2008-04-17,13:53:37
39.9756649,116.3308366,0,0,39555.5789236111,2008-04-17,13:53:39
39.9756666,116.3308,0,0,39555.5789467593,2008-04-17,13:53:41
39.9756583,116.3307916,0,0,39555.5789699074,2008-04-17,13:53:43
39.9756466,116.3307733,0,0,39555.5789930556,2008-04-17,13:53:45
39.9756366,116.3307733,0,0,39555.5790162037,2008-04-17,13:53:47
