# Supplementary material for: Research on differential privacy protection method based on user tendency
Source: PLoS One. 2023 Oct 26;18(10):e0288823. doi: 10.1371/journal.pone.0288823 (PMC10602288; doi:10.1371/journal.pone.0288823)
Supplement: S4 Data — (ZIP) [file pone.0288823.s004.zip › Data 5-4/112/Trajectory/20080418132149.plt]

Geolife trajectory
WGS 84
Altitude is in Feet
Reserved 3
0,2,255,My Track,0,0,2,8421376
0
39.9715083,116.3251466,0,0,39556.5568171296,2008-04-18,13:21:49
39.9715249,116.3251783,0,0,39556.5568287037,2008-04-18,13:21:50
39.9715299,116.3252283,0,0,39556.5568518518,2008-04-18,13:21:52
39.9715066,116.3254116,0,0,39556.556875,2008-04-18,13:21:54
39.9715333,116.3253666,0,0,39556.5568981481,2008-04-18,13:21:56
39.9718616,116.3245233,0,0,39556.5569560185,2008-04-18,13:22:01
39.9719199,116.3243849,0,0,39556.5569791667,2008-04-18,13:22:03
39.9719649,116.3243516,0,0,39556.5570023148,2008-04-18,13:22:05
39.9755216,116.32984,0,0,39556.6058564815,2008-04-18,14:32:26
39.9754766,116.3298833,0,0,39556.6058796296,2008-04-18,14:32:28
39.9754549,116.3299183,0,0,39556.6059027778,2008-04-18,14:32:30
39.975475,116.3299399,0,0,39556.6059259259,2008-04-18,14:32:32
39.975475,116.3299766,0,0,39556.6059490741,2008-04-18,14:32:34
39.9754583,116.3300199,0,0,39556.6059722222,2008-04-18,14:32:36
39.9754799,116.3300449,0,0,39556.6059953704,2008-04-18,14:32:38
39.9754833,116.3300799,0,0,39556.6060185185,2008-04-18,14:32:40
39.9754833,116.3301149,0,0,39556.6060416667,2008-04-18,14:32:42
39.9755033,116.3301316,0,0,39556.6060648148,2008-04-18,14:32:44
39.9755049,116.3301566,0,0,39556.606087963,2008-04-18,14:32:46
39.9754866,116.33019,0,0,39556.6061111111,2008-04-18,14:32:48
39.9754949,116.3302233,0,0,39556.6061342593,2008-04-18,14:32:50
39.9754916,116.3302649,0,0,39556.6061574074,2008-04-18,14:32:52
39.975485,116.3303083,0,0,39556.6061805556,2008-04-18,14:32:54
39.9755099,116.3303333,0,0,39556.6062037037,2008-04-18,14:32:56
39.9755183,116.3303699,0,0,39556.6062268519,2008-04-18,14:32:58
39.9755116,116.3304,0,0,39556.60625,2008-04-18,14:33:00
39.97549,116.3304399,0,0,39556.6062731481,2008-04-18,14:33:02
39.9754716,116.3304766,0,0,39556.6062962963,2008-04-18,14:33:04
39.975475,116.3305,0,0,39556.6063194444,2008-04-18,14:33:06
39.9755016,116.3305116,0,0,39556.6063425926,2008-04-18,14:33:08
39.9755416,116.3305299,0,0,39556.6063657407,2008-04-18,14:33:10
39.9755283,116.33059,0,0,39556.6063888889,2008-04-18,14:33:12
39.97553,116.3306216,0,0,39556.606412037,2008-04-18,14:33:14
39.9755333,116.3306566,0,0,39556.6064351852,2008-04-18,14:33:16
39.9755466,116.3306883,0,0,39556.6064583333,2008-04-18,14:33:18
39.9755366,116.3307333,0,0,39556.6064814815,2008-04-18,14:33:20
39.9755749,116.3307483,0,0,39556.6065046296,2008-04-18,14:33:22
39.9756583,116.3307566,0,0,39556.6065277778,2008-04-18,14:33:24
39.9756983,116.3307599,0,0,39556.6065509259,2008-04-18,14:33:26
39.9756733,116.3307899,0,0,39556.6065740741,2008-04-18,14:33:28
39.9756583,116.3308283,0,0,39556.6065972222,2008-04-18,14:33:30
39.9756516,116.3308633,0,0,39556.6066203704,2008-04-18,14:33:32
39.9756333,116.3309033,0,0,39556.6066435185,2008-04-18,14:33:34
39.9756266,116.3309283,0,0,39556.6066666667,2008-04-18,14:33:36
39.9755783,116.3309533,0,0,39556.6066898148,2008-04-18,14:33:38
39.9755566,116.3309933,0,0,39556.606712963,2008-04-18,14:33:40
39.975545,116.3310266,0,0,39556.6067361111,2008-04-18,14:33:42
39.9755516,116.331045,0,0,39556.6067592593,2008-04-18,14:33:44
39.9756083,116.3310433,0,0,39556.6067824074,2008-04-18,14:33:46
39.9756883,116.3310133,0,0,39556.6068055556,2008-04-18,14:33:48
39.9756816,116.3310049,0,0,39556.6068287037,2008-04-18,14:33:50
39.9756649,116.3309499,0,0,39556.6068518519,2008-04-18,14:33:52
39.9757466,116.3309083,0,0,39556.606875,2008-04-18,14:33:54
39.97577,116.3309083,0,0,39556.6068981481,2008-04-18,14:33:56
