# Supplementary material for: Research on differential privacy protection method based on user tendency
Source: PLoS One. 2023 Oct 26;18(10):e0288823. doi: 10.1371/journal.pone.0288823 (PMC10602288; doi:10.1371/journal.pone.0288823)
Supplement: S4 Data — (ZIP) [file pone.0288823.s004.zip › Data 5-4/112/Trajectory/20080422132349.plt]

Geolife trajectory
WGS 84
Altitude is in Feet
Reserved 3
0,2,255,My Track,0,0,2,8421376
0
39.9866083,116.3914599,0,0,39560.5582060185,2008-04-22,13:23:49
39.9866049,116.3916166,0,0,39560.5582175926,2008-04-22,13:23:50
39.9866049,116.391905,0,0,39560.5582407407,2008-04-22,13:23:52
39.9866033,116.3921883,0,0,39560.5582638889,2008-04-22,13:23:54
39.9866,116.3924683,0,0,39560.558287037,2008-04-22,13:23:56
39.9866066,116.3926983,0,0,39560.5583101852,2008-04-22,13:23:58
39.9866183,116.392935,0,0,39560.5583333333,2008-04-22,13:24:00
39.9866316,116.3931533,0,0,39560.5583564815,2008-04-22,13:24:02
39.9866416,116.3933866,0,0,39560.5583796296,2008-04-22,13:24:04
39.9866483,116.3936333,0,0,39560.5584027778,2008-04-22,13:24:06
39.9866566,116.3938699,0,0,39560.5584259259,2008-04-22,13:24:08
39.9866649,116.3940866,0,0,39560.5584490741,2008-04-22,13:24:10
39.9866683,116.3942966,0,0,39560.5584722222,2008-04-22,13:24:12
39.9866716,116.394505,0,0,39560.5584953704,2008-04-22,13:24:14
39.9866799,116.3946866,0,0,39560.5585185185,2008-04-22,13:24:16
39.986695,116.394835,0,0,39560.5585416667,2008-04-22,13:24:18
39.9867066,116.3949716,0,0,39560.5585648148,2008-04-22,13:24:20
39.986715,116.3950899,0,0,39560.558587963,2008-04-22,13:24:22
39.9867216,116.3952083,0,0,39560.5586111111,2008-04-22,13:24:24
39.9867166,116.39534,0,0,39560.5586342593,2008-04-22,13:24:26
39.9867266,116.3954866,0,0,39560.5586574074,2008-04-22,13:24:28
39.9867316,116.3956133,0,0,39560.5586805556,2008-04-22,13:24:30
39.9867333,116.3957566,0,0,39560.5587037037,2008-04-22,13:24:32
39.9867266,116.3959283,0,0,39560.5587268519,2008-04-22,13:24:34
39.9867316,116.39609,0,0,39560.55875,2008-04-22,13:24:36
39.9867233,116.3962483,0,0,39560.5587731482,2008-04-22,13:24:38
39.9867349,116.3963933,0,0,39560.5587962963,2008-04-22,13:24:40
39.9867416,116.3965483,0,0,39560.5588194444,2008-04-22,13:24:42
39.986755,116.3966916,0,0,39560.5588425926,2008-04-22,13:24:44
39.986765,116.3968183,0,0,39560.5588657407,2008-04-22,13:24:46
39.9867666,116.3969566,0,0,39560.5588888889,2008-04-22,13:24:48
39.9867766,116.3970949,0,0,39560.558912037,2008-04-22,13:24:50
39.98678,116.3972366,0,0,39560.5589351852,2008-04-22,13:24:52
39.9867783,116.39733,0,0,39560.5589583333,2008-04-22,13:24:54
39.9867883,116.3973899,0,0,39560.5589814815,2008-04-22,13:24:56
39.9867883,116.3974166,0,0,39560.5590046296,2008-04-22,13:24:58
39.9867883,116.3974233,0,0,39560.5590277778,2008-04-22,13:25:00
39.98678,116.39747,0,0,39560.5590509259,2008-04-22,13:25:02
39.9867733,116.3975349,0,0,39560.5590740741,2008-04-22,13:25:04
39.9867733,116.3975816,0,0,39560.5590972222,2008-04-22,13:25:06
39.98677,116.397665,0,0,39560.5591203704,2008-04-22,13:25:08
39.9867716,116.3977516,0,0,39560.5591435185,2008-04-22,13:25:10
39.9867666,116.3978133,0,0,39560.5591666667,2008-04-22,13:25:12
39.9867666,116.3978849,0,0,39560.5591898148,2008-04-22,13:25:14
39.9867749,116.3979716,0,0,39560.559212963,2008-04-22,13:25:16
39.9867833,116.3980633,0,0,39560.5592361111,2008-04-22,13:25:18
39.98681,116.3982033,0,0,39560.5592592593,2008-04-22,13:25:20
39.9867883,116.3983366,0,0,39560.5592824074,2008-04-22,13:25:22
39.9867833,116.3984433,0,0,39560.5593055556,2008-04-22,13:25:24
39.9867683,116.3985416,0,0,39560.5593287037,2008-04-22,13:25:26
39.9867616,116.3986383,0,0,39560.5593518519,2008-04-22,13:25:28
39.9867583,116.3987316,0,0,39560.559375,2008-04-22,13:25:30
39.9867616,116.3988233,0,0,39560.5593981481,2008-04-22,13:25:32
39.9867599,116.3989149,0,0,39560.5594212963,2008-04-22,13:25:34
39.9867599,116.3989816,0,0,39560.5594444444,2008-04-22,13:25:36
39.9867583,116.3990366,0,0,39560.5594675926,2008-04-22,13:25:38
39.9867583,116.399095,0,0,39560.5594907407,2008-04-22,13:25:40
39.986765,116.3991616,0,0,39560.5595138889,2008-04-22,13:25:42
39.98677,116.3992433,0,0,39560.559537037,2008-04-22,13:25:44
39.9867816,116.3993233,0,0,39560.5595601852,2008-04-22,13:25:46
39.9867866,116.3994216,0,0,39560.5595833333,2008-04-22,13:25:48
39.9867899,116.3995199,0,0,39560.5596064815,2008-04-22,13:25:50
39.9867966,116.399605,0,0,39560.5596296296,2008-04-22,13:25:52
39.9868016,116.3996849,0,0,39560.5596527778,2008-04-22,13:25:54
39.9868016,116.3997649,0,0,39560.5596759259,2008-04-22,13:25:56
39.9868016,116.3998616,0,0,39560.5596990741,2008-04-22,13:25:58
39.9868083,116.3999749,0,0,39560.5597222222,2008-04-22,13:26:00
39.9868216,116.4000799,0,0,39560.5597453704,2008-04-22,13:26:02
39.9868299,116.400195,0,0,39560.5597685185,2008-04-22,13:26:04
39.986835,116.4003099,0,0,39560.5597916667,2008-04-22,13:26:06
39.9868466,116.4004349,0,0,39560.5598148148,2008-04-22,13:26:08
39.9868333,116.4005633,0,0,39560.559837963,2008-04-22,13:26:10
39.9868133,116.400685,0,0,39560.5598611111,2008-04-22,13:26:12
39.9867983,116.4008099,0,0,39560.5598842593,2008-04-22,13:26:14
39.9867966,116.4009749,0,0,39560.5599074074,2008-04-22,13:26:16
39.98681,116.4011583,0,0,39560.5599305556,2008-04-22,13:26:18
39.9868449,116.4014916,0,0,39560.5599652778,2008-04-22,13:26:21
39.9868766,116.4017633,0,0,39560.5599884259,2008-04-22,13:26:23
39.9868566,116.4020533,0,0,39560.5600115741,2008-04-22,13:26:25
39.98685,116.4022866,0,0,39560.5600347222,2008-04-22,13:26:27
39.9868516,116.4024583,0,0,39560.5600578704,2008-04-22,13:26:29
39.9868066,116.4025766,0,0,39560.5600810185,2008-04-22,13:26:31
39.9867416,116.4026583,0,0,39560.5601041667,2008-04-22,13:26:33
39.98664,116.40266,0,0,39560.5601273148,2008-04-22,13:26:35
39.9865316,116.4026016,0,0,39560.560150463,2008-04-22,13:26:37
39.98643,116.4024716,0,0,39560.5601736111,2008-04-22,13:26:39
39.9863183,116.402325,0,0,39560.5601967593,2008-04-22,13:26:41
39.9862016,116.4021566,0,0,39560.5602199074,2008-04-22,13:26:43
39.9860983,116.4019933,0,0,39560.5602430556,2008-04-22,13:26:45
39.9860049,116.4018683,0,0,39560.5602662037,2008-04-22,13:26:47
39.9859583,116.4017166,0,0,39560.5602893519,2008-04-22,13:26:49
39.9859583,116.4016016,0,0,39560.5603125,2008-04-22,13:26:51
39.9860049,116.4015283,0,0,39560.5603356481,2008-04-22,13:26:53
39.9860933,116.4014683,0,0,39560.5603587963,2008-04-22,13:26:55
39.9861833,116.4014666,0,0,39560.5603819444,2008-04-22,13:26:57
39.9862866,116.4014583,0,0,39560.5604050926,2008-04-22,13:26:59
39.9864116,116.4014683,0,0,39560.5604282407,2008-04-22,13:27:01
39.9865566,116.4014666,0,0,39560.5604513889,2008-04-22,13:27:03
39.9866816,116.4014799,0,0,39560.560474537,2008-04-22,13:27:05
39.9868483,116.4014683,0,0,39560.5604976852,2008-04-22,13:27:07
39.9870316,116.4014999,0,0,39560.5605208333,2008-04-22,13:27:09
39.9872133,116.4015016,0,0,39560.5605439815,2008-04-22,13:27:11
39.9874033,116.4015083,0,0,39560.5605671296,2008-04-22,13:27:13
39.9875999,116.4015033,0,0,39560.5605902778,2008-04-22,13:27:15
39.9877699,116.4015083,0,0,39560.5606134259,2008-04-22,13:27:17
39.987905,116.4015216,0,0,39560.5606365741,2008-04-22,13:27:19
39.9880266,116.4015416,0,0,39560.5606597222,2008-04-22,13:27:21
39.9881166,116.4016083,0,0,39560.5606828704,2008-04-22,13:27:23
39.9881566,116.4017066,0,0,39560.5607060185,2008-04-22,13:27:25
39.9881266,116.4018649,0,0,39560.5607291667,2008-04-22,13:27:27
39.9880483,116.4019899,0,0,39560.5607523148,2008-04-22,13:27:29
39.9879616,116.4021016,0,0,39560.560775463,2008-04-22,13:27:31
39.9878699,116.4022299,0,0,39560.5607986111,2008-04-22,13:27:33
39.987775,116.4023566,0,0,39560.5608217593,2008-04-22,13:27:35
39.9876866,116.4024699,0,0,39560.5608449074,2008-04-22,13:27:37
39.9876049,116.402555,0,0,39560.5608680556,2008-04-22,13:27:39
39.9875266,116.4026216,0,0,39560.5608912037,2008-04-22,13:27:41
39.98744,116.4026116,0,0,39560.5609143519,2008-04-22,13:27:43
39.987345,116.4025399,0,0,39560.5609375,2008-04-22,13:27:45
39.9872783,116.402445,0,0,39560.5609606481,2008-04-22,13:27:47
39.9872733,116.4022766,0,0,39560.5609837963,2008-04-22,13:27:49
39.9872533,116.4021216,0,0,39560.5610069444,2008-04-22,13:27:51
39.9872499,116.4019149,0,0,39560.5610300926,2008-04-22,13:27:53
39.9872516,116.4016833,0,0,39560.5610532407,2008-04-22,13:27:55
39.9872366,116.401505,0,0,39560.5610763889,2008-04-22,13:27:57
39.9872133,116.401245,0,0,39560.5611111111,2008-04-22,13:28:00
39.9872249,116.401065,0,0,39560.5611342593,2008-04-22,13:28:02
39.9872183,116.4008916,0,0,39560.5611574074,2008-04-22,13:28:04
39.9872166,116.4007299,0,0,39560.5611805556,2008-04-22,13:28:06
39.9872416,116.4005883,0,0,39560.5612037037,2008-04-22,13:28:08
39.9872349,116.40049,0,0,39560.5612268519,2008-04-22,13:28:10
39.98723,116.4004383,0,0,39560.56125,2008-04-22,13:28:12
39.9872199,116.4003883,0,0,39560.5612731481,2008-04-22,13:28:14
39.9872133,116.4003433,0,0,39560.5612962963,2008-04-22,13:28:16
39.9872066,116.4002749,0,0,39560.5613194444,2008-04-22,13:28:18
39.9872166,116.4001683,0,0,39560.5613425926,2008-04-22,13:28:20
39.9872316,116.4000466,0,0,39560.5613657407,2008-04-22,13:28:22
39.9872349,116.3999016,0,0,39560.5613888889,2008-04-22,13:28:24
39.9872349,116.3997683,0,0,39560.561412037,2008-04-22,13:28:26
39.9872333,116.3996,0,0,39560.5614351852,2008-04-22,13:28:28
39.98723,116.399425,0,0,39560.5614583333,2008-04-22,13:28:30
39.9872216,116.3992333,0,0,39560.5614814815,2008-04-22,13:28:32
39.9872166,116.3990483,0,0,39560.5615046296,2008-04-22,13:28:34
39.9872133,116.3988899,0,0,39560.5615277778,2008-04-22,13:28:36
39.9872116,116.3987633,0,0,39560.5615509259,2008-04-22,13:28:38
39.9872116,116.3986349,0,0,39560.5615740741,2008-04-22,13:28:40
39.9872099,116.3985083,0,0,39560.5615972222,2008-04-22,13:28:42
39.9872016,116.3983883,0,0,39560.5616203704,2008-04-22,13:28:44
39.9872,116.3982816,0,0,39560.5616435185,2008-04-22,13:28:46
39.9872133,116.39817,0,0,39560.5616666667,2008-04-22,13:28:48
39.9872199,116.3980683,0,0,39560.5616898148,2008-04-22,13:28:50
39.9872216,116.3979499,0,0,39560.561712963,2008-04-22,13:28:52
39.9872199,116.3978183,0,0,39560.5617361111,2008-04-22,13:28:54
39.9872166,116.3976733,0,0,39560.5617592593,2008-04-22,13:28:56
39.9872099,116.3975266,0,0,39560.5617824074,2008-04-22,13:28:58
39.9872216,116.3973766,0,0,39560.5618055556,2008-04-22,13:29:00
39.98723,116.3972183,0,0,39560.5618287037,2008-04-22,13:29:02
39.987245,116.3970516,0,0,39560.5618518519,2008-04-22,13:29:04
39.9872433,116.3968899,0,0,39560.561875,2008-04-22,13:29:06
39.9872416,116.3967249,0,0,39560.5618981481,2008-04-22,13:29:08
39.9872399,116.3965483,0,0,39560.5619212963,2008-04-22,13:29:10
39.9872399,116.396375,0,0,39560.5619444444,2008-04-22,13:29:12
39.9872383,116.3962083,0,0,39560.5619675926,2008-04-22,13:29:14
39.9872349,116.3960383,0,0,39560.5619907407,2008-04-22,13:29:16
39.9872283,116.3958899,0,0,39560.5620138889,2008-04-22,13:29:18
39.98723,116.3957649,0,0,39560.562037037,2008-04-22,13:29:20
39.9872316,116.3956383,0,0,39560.5620601852,2008-04-22,13:29:22
39.9872383,116.3955416,0,0,39560.5620833333,2008-04-22,13:29:24
39.9872499,116.3954249,0,0,39560.5621064815,2008-04-22,13:29:26
39.9872533,116.3953483,0,0,39560.5621296296,2008-04-22,13:29:28
39.9872683,116.3952916,0,0,39560.5621527778,2008-04-22,13:29:30
39.9872966,116.3952566,0,0,39560.5621759259,2008-04-22,13:29:32
39.9873483,116.3952299,0,0,39560.5621990741,2008-04-22,13:29:34
39.987415,116.3952116,0,0,39560.5622222222,2008-04-22,13:29:36
39.9874816,116.39517,0,0,39560.5622453704,2008-04-22,13:29:38
39.9875533,116.3951416,0,0,39560.5622685185,2008-04-22,13:29:40
39.9876133,116.3951133,0,0,39560.5622916667,2008-04-22,13:29:42
39.9876516,116.3951016,0,0,39560.5623148148,2008-04-22,13:29:44
39.987695,116.3950916,0,0,39560.562337963,2008-04-22,13:29:46
39.9877516,116.3950633,0,0,39560.5623611111,2008-04-22,13:29:48
39.9877999,116.3950366,0,0,39560.5623842593,2008-04-22,13:29:50
39.9878433,116.3950233,0,0,39560.5624074074,2008-04-22,13:29:52
39.9878649,116.3950266,0,0,39560.5624305556,2008-04-22,13:29:54
39.9878849,116.395025,0,0,39560.5624537037,2008-04-22,13:29:56
39.9878983,116.3950333,0,0,39560.5624768519,2008-04-22,13:29:58
39.9879066,116.39503,0,0,39560.5625,2008-04-22,13:30:00
39.9879133,116.3950183,0,0,39560.5625231481,2008-04-22,13:30:02
39.987945,116.3950016,0,0,39560.5625462963,2008-04-22,13:30:04
39.9879916,116.3949933,0,0,39560.5625694444,2008-04-22,13:30:06
39.988055,116.3949866,0,0,39560.5625925926,2008-04-22,13:30:08
39.988125,116.39499,0,0,39560.5626157407,2008-04-22,13:30:10
39.9882049,116.3949866,0,0,39560.5626388889,2008-04-22,13:30:12
39.9882766,116.3949966,0,0,39560.562662037,2008-04-22,13:30:14
39.98834,116.3950133,0,0,39560.5626851852,2008-04-22,13:30:16
39.9883999,116.3950149,0,0,39560.5627083333,2008-04-22,13:30:18
39.9884449,116.3950316,0,0,39560.5627314815,2008-04-22,13:30:20
39.9884766,116.3950433,0,0,39560.5627546296,2008-04-22,13:30:22
39.9885099,116.39506,0,0,39560.5627777778,2008-04-22,13:30:24
39.9885216,116.3950833,0,0,39560.5628009259,2008-04-22,13:30:26
39.9885433,116.3951049,0,0,39560.5628240741,2008-04-22,13:30:28
39.9885583,116.3951333,0,0,39560.5628472222,2008-04-22,13:30:30
39.9885699,116.3951583,0,0,39560.5628703704,2008-04-22,13:30:32
39.9885716,116.3951866,0,0,39560.5628935185,2008-04-22,13:30:34
39.9885733,116.3952166,0,0,39560.5629166667,2008-04-22,13:30:36
39.9885783,116.3952649,0,0,39560.5629398148,2008-04-22,13:30:38
39.9885783,116.3953083,0,0,39560.562962963,2008-04-22,13:30:40
39.9885883,116.395345,0,0,39560.5629861111,2008-04-22,13:30:42
39.98859,116.395395,0,0,39560.5630092593,2008-04-22,13:30:44
39.9886066,116.395445,0,0,39560.5630324074,2008-04-22,13:30:46
39.9886316,116.3955366,0,0,39560.5630555556,2008-04-22,13:30:48
39.9886533,116.3955999,0,0,39560.5630787037,2008-04-22,13:30:50
39.9886516,116.395655,0,0,39560.5631018518,2008-04-22,13:30:52
39.9886433,116.3956883,0,0,39560.563125,2008-04-22,13:30:54
39.9886483,116.3957133,0,0,39560.5631481481,2008-04-22,13:30:56
39.9886633,116.395725,0,0,39560.5631712963,2008-04-22,13:30:58
39.9886616,116.3957299,0,0,39560.5631944444,2008-04-22,13:31:00
39.9886683,116.3957216,0,0,39560.5632175926,2008-04-22,13:31:02
