# Supplementary material for: Research on differential privacy protection method based on user tendency
Source: PLoS One. 2023 Oct 26;18(10):e0288823. doi: 10.1371/journal.pone.0288823 (PMC10602288; doi:10.1371/journal.pone.0288823)
Supplement: S4 Data — (ZIP) [file pone.0288823.s004.zip › Data 5-4/112/Trajectory/20080424230816.plt]

Geolife trajectory
WGS 84
Altitude is in Feet
Reserved 3
0,2,255,My Track,0,0,2,8421376
0
39.9756316,116.3306233,0,0,39562.9640740741,2008-04-24,23:08:16
39.9756316,116.3306233,0,0,39562.9640856481,2008-04-24,23:08:17
39.9746166,116.3272883,0,0,39562.9668634259,2008-04-24,23:12:17
39.9745933,116.3273033,0,0,39562.9668865741,2008-04-24,23:12:19
39.9745683,116.3272933,0,0,39562.9669097222,2008-04-24,23:12:21
39.974545,116.3272733,0,0,39562.9669328704,2008-04-24,23:12:23
39.9745216,116.3272583,0,0,39562.9669560185,2008-04-24,23:12:25
39.9744833,116.3273566,0,0,39562.9670023148,2008-04-24,23:12:29
39.9744633,116.3273416,0,0,39562.967025463,2008-04-24,23:12:31
39.9744366,116.3273516,0,0,39562.9670486111,2008-04-24,23:12:33
39.9744066,116.3273433,0,0,39562.9670717593,2008-04-24,23:12:35
39.9743916,116.3273733,0,0,39562.9670949074,2008-04-24,23:12:37
39.9743583,116.3273916,0,0,39562.9671180556,2008-04-24,23:12:39
39.9743166,116.3273933,0,0,39562.9671412037,2008-04-24,23:12:41
39.9742583,116.3273533,0,0,39562.9671643519,2008-04-24,23:12:43
39.9742033,116.3273416,0,0,39562.9671875,2008-04-24,23:12:45
39.9741416,116.3273333,0,0,39562.9672106481,2008-04-24,23:12:47
39.974055,116.3273433,0,0,39562.9672337963,2008-04-24,23:12:49
39.9739866,116.3273349,0,0,39562.9672569444,2008-04-24,23:12:51
39.9739616,116.3272999,0,0,39562.9672800926,2008-04-24,23:12:53
39.9739533,116.327275,0,0,39562.9673032407,2008-04-24,23:12:55
39.9739566,116.3272599,0,0,39562.9673263889,2008-04-24,23:12:57
39.9739616,116.3272483,0,0,39562.967349537,2008-04-24,23:12:59
39.9728416,116.3269433,0,0,39562.9704398148,2008-04-24,23:17:26
39.9721699,116.3247649,0,0,39562.9732175926,2008-04-24,23:21:26
39.9721533,116.32474,0,0,39562.9732407407,2008-04-24,23:21:28
39.9721449,116.3246949,0,0,39562.9732638889,2008-04-24,23:21:30
39.9721233,116.3246949,0,0,39562.973287037,2008-04-24,23:21:32
39.972095,116.3247116,0,0,39562.9733101852,2008-04-24,23:21:34
39.972085,116.3247216,0,0,39562.9733333333,2008-04-24,23:21:36
