# Supplementary material for: Research on differential privacy protection method based on user tendency
Source: PLoS One. 2023 Oct 26;18(10):e0288823. doi: 10.1371/journal.pone.0288823 (PMC10602288; doi:10.1371/journal.pone.0288823)
Supplement: S4 Data — (ZIP) [file pone.0288823.s004.zip › Data 5-4/112/Trajectory/20080425074657.plt]

Geolife trajectory
WGS 84
Altitude is in Feet
Reserved 3
0,2,255,My Track,0,0,2,8421376
0
39.9724866,116.3265099,0,0,39563.3242708333,2008-04-25,07:46:57
39.9724733,116.3265166,0,0,39563.3242824074,2008-04-25,07:46:58
39.97246,116.3265383,0,0,39563.3243055556,2008-04-25,07:47:00
39.97249,116.3265433,0,0,39563.3243287037,2008-04-25,07:47:02
39.9724933,116.3265583,0,0,39563.3243518519,2008-04-25,07:47:04
39.9724949,116.3265933,0,0,39563.324375,2008-04-25,07:47:06
39.9725349,116.326645,0,0,39563.3243981482,2008-04-25,07:47:08
39.9725383,116.3266733,0,0,39563.3244212963,2008-04-25,07:47:10
39.97253,116.3267049,0,0,39563.3244444444,2008-04-25,07:47:12
39.9725799,116.326785,0,0,39563.3244675926,2008-04-25,07:47:14
39.9726183,116.3268649,0,0,39563.3244907407,2008-04-25,07:47:16
39.9726783,116.3269099,0,0,39563.3245138889,2008-04-25,07:47:18
39.9727066,116.3268883,0,0,39563.324537037,2008-04-25,07:47:20
39.9750683,116.32748,0,0,39563.3273148148,2008-04-25,07:51:20
39.9750599,116.3274849,0,0,39563.327337963,2008-04-25,07:51:22
39.9750483,116.3275083,0,0,39563.3273611111,2008-04-25,07:51:24
39.9750299,116.3275066,0,0,39563.3273842593,2008-04-25,07:51:26
39.9750033,116.3274583,0,0,39563.3274074074,2008-04-25,07:51:28
39.9754166,116.3296916,0,0,39563.3301851852,2008-04-25,07:55:28
39.9754033,116.3297199,0,0,39563.3302083333,2008-04-25,07:55:30
39.9753983,116.3297616,0,0,39563.3302314815,2008-04-25,07:55:32
39.9754133,116.3298116,0,0,39563.3302546296,2008-04-25,07:55:34
39.97542,116.3298416,0,0,39563.3302777778,2008-04-25,07:55:36
39.9754483,116.3298833,0,0,39563.3303009259,2008-04-25,07:55:38
39.9754683,116.3298999,0,0,39563.3303240741,2008-04-25,07:55:40
39.97546,116.3299416,0,0,39563.3303472222,2008-04-25,07:55:42
39.9754316,116.3299499,0,0,39563.3303703704,2008-04-25,07:55:44
39.9754416,116.3299883,0,0,39563.3303935185,2008-04-25,07:55:46
39.9754533,116.330015,0,0,39563.3304166667,2008-04-25,07:55:48
39.9754366,116.3300316,0,0,39563.3304398148,2008-04-25,07:55:50
39.9754333,116.3300516,0,0,39563.330462963,2008-04-25,07:55:52
39.9754233,116.3300766,0,0,39563.3304861111,2008-04-25,07:55:54
39.9754116,116.3301183,0,0,39563.3305092593,2008-04-25,07:55:56
39.9754033,116.3301499,0,0,39563.3305324074,2008-04-25,07:55:58
39.9753933,116.3301783,0,0,39563.3305555556,2008-04-25,07:56:00
39.9753916,116.3302099,0,0,39563.3305787037,2008-04-25,07:56:02
39.9754033,116.3302483,0,0,39563.3306018518,2008-04-25,07:56:04
39.9754099,116.3303166,0,0,39563.330625,2008-04-25,07:56:06
39.97542,116.3303699,0,0,39563.3306481481,2008-04-25,07:56:08
39.97543,116.3304,0,0,39563.3306712963,2008-04-25,07:56:10
39.9754383,116.330435,0,0,39563.3306944444,2008-04-25,07:56:12
39.9754483,116.33045,0,0,39563.3307175926,2008-04-25,07:56:14
39.9754633,116.33047,0,0,39563.3307407407,2008-04-25,07:56:16
39.9754766,116.3305049,0,0,39563.3307638889,2008-04-25,07:56:18
39.9754833,116.3305599,0,0,39563.330787037,2008-04-25,07:56:20
39.9754883,116.3305966,0,0,39563.3308101852,2008-04-25,07:56:22
39.9754883,116.3306166,0,0,39563.3308333333,2008-04-25,07:56:24
39.9754883,116.3306366,0,0,39563.3308564815,2008-04-25,07:56:26
39.9755566,116.3306433,0,0,39563.3308796296,2008-04-25,07:56:28
39.9756166,116.3306216,0,0,39563.3309027778,2008-04-25,07:56:30
39.9750216,116.3307266,0,0,39563.3461805556,2008-04-25,08:18:30
39.9782483,116.3274816,0,0,39563.3489583333,2008-04-25,08:22:30
39.9852683,116.3408133,0,0,39563.3517361111,2008-04-25,08:26:30
39.9852816,116.3411866,0,0,39563.3517592593,2008-04-25,08:26:32
39.9852933,116.34157,0,0,39563.3517824074,2008-04-25,08:26:34
39.9853033,116.3419483,0,0,39563.3518055556,2008-04-25,08:26:36
39.9853149,116.3423333,0,0,39563.3518287037,2008-04-25,08:26:38
39.9853216,116.3427266,0,0,39563.3518518518,2008-04-25,08:26:40
39.9853366,116.3431083,0,0,39563.351875,2008-04-25,08:26:42
39.9853483,116.3434816,0,0,39563.3518981481,2008-04-25,08:26:44
39.9853616,116.3438449,0,0,39563.3519212963,2008-04-25,08:26:46
39.9853733,116.3441999,0,0,39563.3519444444,2008-04-25,08:26:48
39.9853616,116.3445716,0,0,39563.3519675926,2008-04-25,08:26:50
39.985365,116.3449483,0,0,39563.3519907407,2008-04-25,08:26:52
39.9853749,116.3452983,0,0,39563.3520138889,2008-04-25,08:26:54
39.9853566,116.3456833,0,0,39563.352037037,2008-04-25,08:26:56
39.9853466,116.3460699,0,0,39563.3520601852,2008-04-25,08:26:58
39.9853383,116.3464699,0,0,39563.3520833333,2008-04-25,08:27:00
39.9854049,116.3474966,0,0,39563.3521412037,2008-04-25,08:27:05
39.9854699,116.3484883,0,0,39563.3521990741,2008-04-25,08:27:10
39.9854916,116.3494149,0,0,39563.3522569444,2008-04-25,08:27:15
39.9854983,116.3497933,0,0,39563.3522800926,2008-04-25,08:27:17
39.9855333,116.350755,0,0,39563.352337963,2008-04-25,08:27:22
39.9856033,116.3517549,0,0,39563.3523958333,2008-04-25,08:27:27
39.9855449,116.3528066,0,0,39563.3524537037,2008-04-25,08:27:32
39.9855866,116.3537816,0,0,39563.3525115741,2008-04-25,08:27:37
39.9856316,116.3547233,0,0,39563.3525694444,2008-04-25,08:27:42
39.9856166,116.3550949,0,0,39563.3525925926,2008-04-25,08:27:44
39.9856066,116.35543,0,0,39563.3526157407,2008-04-25,08:27:46
39.9856033,116.3558049,0,0,39563.3526388889,2008-04-25,08:27:48
39.9855933,116.3562133,0,0,39563.352662037,2008-04-25,08:27:50
39.9856066,116.3566266,0,0,39563.3526851852,2008-04-25,08:27:52
39.9856249,116.3570633,0,0,39563.3527083333,2008-04-25,08:27:54
39.9856549,116.3575016,0,0,39563.3527314815,2008-04-25,08:27:56
39.9856783,116.3585866,0,0,39563.3527893518,2008-04-25,08:28:01
39.9856866,116.3596666,0,0,39563.3528472222,2008-04-25,08:28:06
39.9857833,116.3605949,0,0,39563.3529050926,2008-04-25,08:28:11
39.9858033,116.3609699,0,0,39563.3529282407,2008-04-25,08:28:13
39.9858,116.3613433,0,0,39563.3529513889,2008-04-25,08:28:15
39.9857933,116.3617283,0,0,39563.352974537,2008-04-25,08:28:17
39.9857983,116.3621133,0,0,39563.3529976852,2008-04-25,08:28:19
39.9858099,116.3624983,0,0,39563.3530208333,2008-04-25,08:28:21
39.9858199,116.3628916,0,0,39563.3530439815,2008-04-25,08:28:23
39.9858316,116.3632833,0,0,39563.3530671296,2008-04-25,08:28:25
39.9858649,116.3636716,0,0,39563.3530902778,2008-04-25,08:28:27
39.9858833,116.3640366,0,0,39563.3531134259,2008-04-25,08:28:29
39.9858983,116.3644316,0,0,39563.3531365741,2008-04-25,08:28:31
39.98591,116.3648299,0,0,39563.3531597222,2008-04-25,08:28:33
39.9859183,116.3652316,0,0,39563.3531828704,2008-04-25,08:28:35
39.9859316,116.3656233,0,0,39563.3532060185,2008-04-25,08:28:37
39.9859433,116.366015,0,0,39563.3532291667,2008-04-25,08:28:39
39.9859566,116.3664233,0,0,39563.3532523148,2008-04-25,08:28:41
39.9859483,116.3668483,0,0,39563.353275463,2008-04-25,08:28:43
39.9859616,116.3679116,0,0,39563.3533333333,2008-04-25,08:28:48
39.9860199,116.368995,0,0,39563.3533912037,2008-04-25,08:28:53
39.98608,116.3700899,0,0,39563.3534490741,2008-04-25,08:28:58
39.9861883,116.3713033,0,0,39563.3535069444,2008-04-25,08:29:03
39.9862216,116.3725366,0,0,39563.3535648148,2008-04-25,08:29:08
39.9862633,116.373765,0,0,39563.3536226852,2008-04-25,08:29:13
39.98629,116.3747683,0,0,39563.3536805556,2008-04-25,08:29:18
39.9862483,116.3755699,0,0,39563.3537384259,2008-04-25,08:29:23
39.9862149,116.3758233,0,0,39563.3537615741,2008-04-25,08:29:25
39.9861716,116.3760116,0,0,39563.3537847222,2008-04-25,08:29:27
39.9861366,116.3761849,0,0,39563.3538078704,2008-04-25,08:29:29
39.9861083,116.3763316,0,0,39563.3538310185,2008-04-25,08:29:31
39.986235,116.3763883,0,0,39563.3538541667,2008-04-25,08:29:33
39.986265,116.3764599,0,0,39563.3538773148,2008-04-25,08:29:35
39.9862766,116.3765299,0,0,39563.353900463,2008-04-25,08:29:37
39.9862816,116.3766233,0,0,39563.3539236111,2008-04-25,08:29:39
39.9862933,116.3766933,0,0,39563.3539467593,2008-04-25,08:29:41
39.986305,116.3767799,0,0,39563.3539699074,2008-04-25,08:29:43
39.9863283,116.3769083,0,0,39563.3539930556,2008-04-25,08:29:45
39.9863249,116.3770583,0,0,39563.3540162037,2008-04-25,08:29:47
39.9863366,116.3771983,0,0,39563.3540393518,2008-04-25,08:29:49
39.9863416,116.3773299,0,0,39563.3540625,2008-04-25,08:29:51
39.9863433,116.3774366,0,0,39563.3540856481,2008-04-25,08:29:53
39.9863216,116.3775333,0,0,39563.3541087963,2008-04-25,08:29:55
39.9863133,116.3776116,0,0,39563.3541319444,2008-04-25,08:29:57
39.9863183,116.3777116,0,0,39563.3541550926,2008-04-25,08:29:59
39.9863249,116.37783,0,0,39563.3541782407,2008-04-25,08:30:01
39.9863233,116.3779766,0,0,39563.3542013889,2008-04-25,08:30:03
39.9863033,116.3781699,0,0,39563.354224537,2008-04-25,08:30:05
39.9862916,116.378405,0,0,39563.3542476852,2008-04-25,08:30:07
39.9863299,116.3786733,0,0,39563.3542708333,2008-04-25,08:30:09
39.98636,116.3789349,0,0,39563.3542939815,2008-04-25,08:30:11
39.9863733,116.3792149,0,0,39563.3543171296,2008-04-25,08:30:13
39.986405,116.379475,0,0,39563.3543402778,2008-04-25,08:30:15
39.9864433,116.3797249,0,0,39563.3543634259,2008-04-25,08:30:17
39.9864133,116.3799583,0,0,39563.3543865741,2008-04-25,08:30:19
39.986415,116.3801533,0,0,39563.3544097222,2008-04-25,08:30:21
39.98642,116.3803116,0,0,39563.3544328704,2008-04-25,08:30:23
39.9864266,116.38047,0,0,39563.3544560185,2008-04-25,08:30:25
39.9864266,116.3806283,0,0,39563.3544791667,2008-04-25,08:30:27
39.9864233,116.3807433,0,0,39563.3545023148,2008-04-25,08:30:29
39.98642,116.3808183,0,0,39563.354525463,2008-04-25,08:30:31
39.9863916,116.3809166,0,0,39563.3545486111,2008-04-25,08:30:33
39.9863583,116.3810316,0,0,39563.3545717593,2008-04-25,08:30:35
39.9863316,116.3811766,0,0,39563.3545949074,2008-04-25,08:30:37
39.9863133,116.3813566,0,0,39563.3546180556,2008-04-25,08:30:39
39.9862699,116.3815249,0,0,39563.3546412037,2008-04-25,08:30:41
39.9862233,116.3817083,0,0,39563.3546643518,2008-04-25,08:30:43
39.9861966,116.3819183,0,0,39563.3546875,2008-04-25,08:30:45
39.9861683,116.3821366,0,0,39563.3547106481,2008-04-25,08:30:47
39.9861549,116.38237,0,0,39563.3547337963,2008-04-25,08:30:49
39.986165,116.3825899,0,0,39563.3547569444,2008-04-25,08:30:51
39.9861749,116.3827916,0,0,39563.3547800926,2008-04-25,08:30:53
39.9861816,116.3829849,0,0,39563.3548032407,2008-04-25,08:30:55
39.98618,116.3831799,0,0,39563.3548263889,2008-04-25,08:30:57
39.98618,116.3834016,0,0,39563.354849537,2008-04-25,08:30:59
39.98618,116.3836366,0,0,39563.3548726852,2008-04-25,08:31:01
39.9861833,116.3838633,0,0,39563.3548958333,2008-04-25,08:31:03
39.98619,116.3840899,0,0,39563.3549189815,2008-04-25,08:31:05
39.98619,116.3843016,0,0,39563.3549421296,2008-04-25,08:31:07
39.98619,116.3845233,0,0,39563.3549652778,2008-04-25,08:31:09
39.98619,116.3847633,0,0,39563.3549884259,2008-04-25,08:31:11
39.9861916,116.3850199,0,0,39563.3550115741,2008-04-25,08:31:13
39.986195,116.3852666,0,0,39563.3550347222,2008-04-25,08:31:15
39.9862066,116.3854983,0,0,39563.3550578704,2008-04-25,08:31:17
39.9862116,116.3857433,0,0,39563.3550810185,2008-04-25,08:31:19
39.9862183,116.3859666,0,0,39563.3551041667,2008-04-25,08:31:21
39.9862316,116.3861899,0,0,39563.3551273148,2008-04-25,08:31:23
39.9862449,116.3864266,0,0,39563.355150463,2008-04-25,08:31:25
39.9862566,116.3866566,0,0,39563.3551736111,2008-04-25,08:31:27
39.9862866,116.3871116,0,0,39563.3552199074,2008-04-25,08:31:31
39.986375,116.3881899,0,0,39563.3553240741,2008-04-25,08:31:40
39.9864349,116.388445,0,0,39563.3553472222,2008-04-25,08:31:42
39.9863883,116.3887383,0,0,39563.3553703704,2008-04-25,08:31:44
39.98642,116.3889999,0,0,39563.3553935185,2008-04-25,08:31:46
39.9864183,116.3892533,0,0,39563.3554166667,2008-04-25,08:31:48
39.9864283,116.3894816,0,0,39563.3554398148,2008-04-25,08:31:50
39.9864466,116.3897033,0,0,39563.355462963,2008-04-25,08:31:52
39.9864683,116.3898916,0,0,39563.3554861111,2008-04-25,08:31:54
39.9864916,116.3900716,0,0,39563.3555092593,2008-04-25,08:31:56
39.9865083,116.3902166,0,0,39563.3555324074,2008-04-25,08:31:58
39.9865199,116.3903466,0,0,39563.3555555556,2008-04-25,08:32:00
39.9865416,116.39049,0,0,39563.3555787037,2008-04-25,08:32:02
39.9865633,116.3906199,0,0,39563.3556018519,2008-04-25,08:32:04
39.9865783,116.3907716,0,0,39563.355625,2008-04-25,08:32:06
39.9865883,116.3909199,0,0,39563.3556481482,2008-04-25,08:32:08
39.9865983,116.3910816,0,0,39563.3556712963,2008-04-25,08:32:10
39.9866016,116.3912483,0,0,39563.3556944444,2008-04-25,08:32:12
39.9865949,116.3914166,0,0,39563.3557175926,2008-04-25,08:32:14
39.9865816,116.39157,0,0,39563.3557407407,2008-04-25,08:32:16
39.9865783,116.3917333,0,0,39563.3557638889,2008-04-25,08:32:18
39.9865716,116.3918666,0,0,39563.355787037,2008-04-25,08:32:20
39.9865666,116.3919999,0,0,39563.3558101852,2008-04-25,08:32:22
39.9865583,116.3921416,0,0,39563.3558333333,2008-04-25,08:32:24
39.9865683,116.3922933,0,0,39563.3558564815,2008-04-25,08:32:26
39.986575,116.3924483,0,0,39563.3558796296,2008-04-25,08:32:28
39.9865766,116.3925883,0,0,39563.3559027778,2008-04-25,08:32:30
39.9865866,116.3926999,0,0,39563.3559259259,2008-04-25,08:32:32
39.9865933,116.392825,0,0,39563.3559490741,2008-04-25,08:32:34
39.9866,116.3929483,0,0,39563.3559722222,2008-04-25,08:32:36
39.9865949,116.3930516,0,0,39563.3559953704,2008-04-25,08:32:38
39.9866016,116.393175,0,0,39563.3560185185,2008-04-25,08:32:40
39.9866066,116.3933083,0,0,39563.3560416667,2008-04-25,08:32:42
39.9866233,116.3934566,0,0,39563.3560648148,2008-04-25,08:32:44
39.9866333,116.3936133,0,0,39563.356087963,2008-04-25,08:32:46
39.9866366,116.393785,0,0,39563.3561111111,2008-04-25,08:32:48
39.9866499,116.3939516,0,0,39563.3561342593,2008-04-25,08:32:50
39.9866566,116.3941116,0,0,39563.3561574074,2008-04-25,08:32:52
39.9866799,116.3942766,0,0,39563.3561805556,2008-04-25,08:32:54
39.986695,116.3944333,0,0,39563.3562037037,2008-04-25,08:32:56
39.9866933,116.3945616,0,0,39563.3562268519,2008-04-25,08:32:58
39.9867033,116.3946983,0,0,39563.35625,2008-04-25,08:33:00
39.9867133,116.3948449,0,0,39563.3562731481,2008-04-25,08:33:02
39.9867233,116.3949999,0,0,39563.3562962963,2008-04-25,08:33:04
39.9867333,116.3951233,0,0,39563.3563194444,2008-04-25,08:33:06
39.9867499,116.3952183,0,0,39563.3563425926,2008-04-25,08:33:08
39.9867583,116.3953166,0,0,39563.3563657407,2008-04-25,08:33:10
39.9867716,116.3954083,0,0,39563.3563888889,2008-04-25,08:33:12
39.9867899,116.3955166,0,0,39563.356412037,2008-04-25,08:33:14
39.9867933,116.39564,0,0,39563.3564351852,2008-04-25,08:33:16
39.9867833,116.3957783,0,0,39563.3564583333,2008-04-25,08:33:18
39.986765,116.3959083,0,0,39563.3564814815,2008-04-25,08:33:20
39.9867633,116.396025,0,0,39563.3565046296,2008-04-25,08:33:22
39.986765,116.39616,0,0,39563.3565277778,2008-04-25,08:33:24
39.9867633,116.3962933,0,0,39563.3565509259,2008-04-25,08:33:26
39.9867983,116.3964266,0,0,39563.3565740741,2008-04-25,08:33:28
39.9867499,116.39665,0,0,39563.3565972222,2008-04-25,08:33:30
39.9867116,116.3968916,0,0,39563.3566203704,2008-04-25,08:33:32
39.9866916,116.3971149,0,0,39563.3566435185,2008-04-25,08:33:34
39.986695,116.3973433,0,0,39563.3566666667,2008-04-25,08:33:36
39.9867066,116.39754,0,0,39563.3566898148,2008-04-25,08:33:38
39.9867183,116.3977033,0,0,39563.356712963,2008-04-25,08:33:40
39.98671,116.3978249,0,0,39563.3567361111,2008-04-25,08:33:42
39.9866966,116.3978999,0,0,39563.3567592593,2008-04-25,08:33:44
39.986695,116.3980083,0,0,39563.3567824074,2008-04-25,08:33:46
39.9866933,116.3981333,0,0,39563.3568055556,2008-04-25,08:33:48
39.9867016,116.39826,0,0,39563.3568287037,2008-04-25,08:33:50
39.9867066,116.3983749,0,0,39563.3568518519,2008-04-25,08:33:52
39.9867,116.3984466,0,0,39563.356875,2008-04-25,08:33:54
39.9867016,116.39847,0,0,39563.3568981481,2008-04-25,08:33:56
39.9873283,116.4016716,0,0,39563.3596759259,2008-04-25,08:37:56
39.987245,116.4014916,0,0,39563.3596990741,2008-04-25,08:37:58
39.9872033,116.401295,0,0,39563.3597222222,2008-04-25,08:38:00
39.9870766,116.3999299,0,0,39563.3598263889,2008-04-25,08:38:09
39.9871033,116.3993116,0,0,39563.3598611111,2008-04-25,08:38:12
39.9872783,116.3989099,0,0,39563.3598842593,2008-04-25,08:38:14
39.9874866,116.3984383,0,0,39563.3599074074,2008-04-25,08:38:16
39.9877716,116.3978649,0,0,39563.3599305556,2008-04-25,08:38:18
39.9871666,116.3980633,0,0,39563.3599537037,2008-04-25,08:38:20
39.9869449,116.3979983,0,0,39563.3599768518,2008-04-25,08:38:22
39.9868299,116.3978166,0,0,39563.36,2008-04-25,08:38:24
39.9866783,116.3975649,0,0,39563.3600231481,2008-04-25,08:38:26
39.9864916,116.3971933,0,0,39563.3600462963,2008-04-25,08:38:28
39.9863099,116.3968333,0,0,39563.3600694444,2008-04-25,08:38:30
39.9861533,116.3967666,0,0,39563.3600925926,2008-04-25,08:38:32
39.9860166,116.3965766,0,0,39563.3601157407,2008-04-25,08:38:34
39.9858949,116.3964233,0,0,39563.3601388889,2008-04-25,08:38:36
39.9857883,116.3962983,0,0,39563.360162037,2008-04-25,08:38:38
39.9856699,116.3960649,0,0,39563.3601851852,2008-04-25,08:38:40
39.9855233,116.3957316,0,0,39563.3602083333,2008-04-25,08:38:42
39.9854983,116.3957633,0,0,39563.3602314815,2008-04-25,08:38:44
39.9856966,116.3963249,0,0,39563.3602546296,2008-04-25,08:38:46
39.9858766,116.3967416,0,0,39563.3602777778,2008-04-25,08:38:48
39.9860116,116.3970249,0,0,39563.3603009259,2008-04-25,08:38:50
39.9861183,116.3973399,0,0,39563.3603240741,2008-04-25,08:38:52
39.9862216,116.3976233,0,0,39563.3603472222,2008-04-25,08:38:54
39.9863866,116.3978283,0,0,39563.3603703704,2008-04-25,08:38:56
39.986575,116.3981033,0,0,39563.3603935185,2008-04-25,08:38:58
39.9866933,116.3982083,0,0,39563.3604166667,2008-04-25,08:39:00
39.986785,116.3982616,0,0,39563.3604398148,2008-04-25,08:39:02
39.9868683,116.3983716,0,0,39563.360462963,2008-04-25,08:39:04
39.9869516,116.3984683,0,0,39563.3604861111,2008-04-25,08:39:06
39.987005,116.3984799,0,0,39563.3605092593,2008-04-25,08:39:08
39.9870066,116.3983733,0,0,39563.3605324074,2008-04-25,08:39:10
39.9870233,116.3982633,0,0,39563.3605555556,2008-04-25,08:39:12
39.98705,116.3981883,0,0,39563.3605787037,2008-04-25,08:39:14
39.9870766,116.398115,0,0,39563.3606018518,2008-04-25,08:39:16
39.9870933,116.3980666,0,0,39563.360625,2008-04-25,08:39:18
39.987105,116.3980266,0,0,39563.3606481481,2008-04-25,08:39:20
39.9871166,116.397995,0,0,39563.3606712963,2008-04-25,08:39:22
39.9871216,116.3979516,0,0,39563.3606944444,2008-04-25,08:39:24
39.9871383,116.3978933,0,0,39563.3607175926,2008-04-25,08:39:26
39.9871649,116.3978133,0,0,39563.3607407407,2008-04-25,08:39:28
39.9871866,116.3977166,0,0,39563.3607638889,2008-04-25,08:39:30
39.9872199,116.3976499,0,0,39563.360787037,2008-04-25,08:39:32
39.9872333,116.3975566,0,0,39563.3608101852,2008-04-25,08:39:34
39.9872366,116.3974499,0,0,39563.3608333333,2008-04-25,08:39:36
39.9872349,116.39733,0,0,39563.3608564815,2008-04-25,08:39:38
39.9872316,116.3971833,0,0,39563.3608796296,2008-04-25,08:39:40
39.98723,116.397015,0,0,39563.3609027778,2008-04-25,08:39:42
39.9872316,116.3968549,0,0,39563.3609259259,2008-04-25,08:39:44
39.9872349,116.3966883,0,0,39563.3609490741,2008-04-25,08:39:46
39.9872416,116.3964983,0,0,39563.3609722222,2008-04-25,08:39:48
39.9872399,116.3963433,0,0,39563.3609953704,2008-04-25,08:39:50
39.9872333,116.3962033,0,0,39563.3610185185,2008-04-25,08:39:52
39.9872266,116.3960916,0,0,39563.3610416667,2008-04-25,08:39:54
39.9872233,116.3959833,0,0,39563.3610648148,2008-04-25,08:39:56
39.9872099,116.3958783,0,0,39563.361087963,2008-04-25,08:39:58
39.9871966,116.3957649,0,0,39563.3611111111,2008-04-25,08:40:00
39.98719,116.3956683,0,0,39563.3611342593,2008-04-25,08:40:02
39.9871833,116.3955766,0,0,39563.3611574074,2008-04-25,08:40:04
39.9871966,116.3955216,0,0,39563.3611805556,2008-04-25,08:40:06
39.9872,116.3954583,0,0,39563.3612037037,2008-04-25,08:40:08
39.9872166,116.3953733,0,0,39563.3612268518,2008-04-25,08:40:10
39.987255,116.39531,0,0,39563.36125,2008-04-25,08:40:12
39.9873049,116.3952666,0,0,39563.3612731481,2008-04-25,08:40:14
39.9873433,116.3952533,0,0,39563.3612962963,2008-04-25,08:40:16
39.9874583,116.3952533,0,0,39563.3613194444,2008-04-25,08:40:18
39.987625,116.3952383,0,0,39563.3613425926,2008-04-25,08:40:20
39.9877866,116.3952449,0,0,39563.3613657407,2008-04-25,08:40:22
39.9878766,116.39524,0,0,39563.3613888889,2008-04-25,08:40:24
39.9879766,116.3952333,0,0,39563.361412037,2008-04-25,08:40:26
39.9880583,116.3952316,0,0,39563.3614351852,2008-04-25,08:40:28
39.9881033,116.3952383,0,0,39563.3614583333,2008-04-25,08:40:30
39.98811,116.3952516,0,0,39563.3614814815,2008-04-25,08:40:32
39.9881166,116.3952733,0,0,39563.3615046296,2008-04-25,08:40:34
39.9881599,116.3952649,0,0,39563.3615277778,2008-04-25,08:40:36
39.9881716,116.3952599,0,0,39563.3615509259,2008-04-25,08:40:38
39.9881816,116.3952483,0,0,39563.3615740741,2008-04-25,08:40:40
39.9881983,116.3952566,0,0,39563.3615972222,2008-04-25,08:40:42
39.9882016,116.3952633,0,0,39563.3616203704,2008-04-25,08:40:44
39.9882033,116.3952833,0,0,39563.3616435185,2008-04-25,08:40:46
39.9881866,116.3953116,0,0,39563.3616666667,2008-04-25,08:40:48
39.9882066,116.3953316,0,0,39563.3616898148,2008-04-25,08:40:50
39.988325,116.3952949,0,0,39563.361712963,2008-04-25,08:40:52
39.9884149,116.395275,0,0,39563.3617361111,2008-04-25,08:40:54
39.9884583,116.3952849,0,0,39563.3617592593,2008-04-25,08:40:56
39.9884883,116.3952966,0,0,39563.3617824074,2008-04-25,08:40:58
39.9885083,116.3953266,0,0,39563.3618055556,2008-04-25,08:41:00
39.9885216,116.3953666,0,0,39563.3618287037,2008-04-25,08:41:02
39.9885133,116.39541,0,0,39563.3618518518,2008-04-25,08:41:04
39.9885133,116.3954616,0,0,39563.361875,2008-04-25,08:41:06
39.9885249,116.395515,0,0,39563.3618981481,2008-04-25,08:41:08
39.9885466,116.3955649,0,0,39563.3619212963,2008-04-25,08:41:10
39.9885583,116.3956149,0,0,39563.3619444444,2008-04-25,08:41:12
39.9885716,116.3956499,0,0,39563.3619675926,2008-04-25,08:41:14
39.9885733,116.3956699,0,0,39563.3619907407,2008-04-25,08:41:16
39.9885666,116.3956866,0,0,39563.3620138889,2008-04-25,08:41:18
39.9885633,116.395725,0,0,39563.362037037,2008-04-25,08:41:20
39.98855,116.3957566,0,0,39563.3620601852,2008-04-25,08:41:22
39.9885233,116.3957716,0,0,39563.3620833333,2008-04-25,08:41:24
39.9884966,116.3957983,0,0,39563.3621064815,2008-04-25,08:41:26
39.9884683,116.3958233,0,0,39563.3621296296,2008-04-25,08:41:28
39.9884133,116.39583,0,0,39563.3621527778,2008-04-25,08:41:30
39.9883416,116.395845,0,0,39563.3621759259,2008-04-25,08:41:32
39.9882833,116.3958483,0,0,39563.3621990741,2008-04-25,08:41:34
39.9882616,116.3958233,0,0,39563.3622222222,2008-04-25,08:41:36
39.9882433,116.3958049,0,0,39563.3622453704,2008-04-25,08:41:38
39.9882266,116.3958033,0,0,39563.3622685185,2008-04-25,08:41:40
39.9882083,116.39578,0,0,39563.3622916667,2008-04-25,08:41:42
39.9881633,116.3957733,0,0,39563.3623148148,2008-04-25,08:41:44
39.9881349,116.3957783,0,0,39563.362337963,2008-04-25,08:41:46
39.9881016,116.3958016,0,0,39563.3623611111,2008-04-25,08:41:48
39.9880649,116.3958249,0,0,39563.3623842593,2008-04-25,08:41:50
39.9880266,116.3958366,0,0,39563.3624074074,2008-04-25,08:41:52
39.9879933,116.3958516,0,0,39563.3624305556,2008-04-25,08:41:54
39.9879499,116.3958599,0,0,39563.3624537037,2008-04-25,08:41:56
39.9878983,116.3958566,0,0,39563.3624768518,2008-04-25,08:41:58
39.9878383,116.3958583,0,0,39563.3625,2008-04-25,08:42:00
39.9877516,116.3958833,0,0,39563.3625231481,2008-04-25,08:42:02
39.9876716,116.3959,0,0,39563.3625578704,2008-04-25,08:42:05
