# Supplementary material for: Research on differential privacy protection method based on user tendency
Source: PLoS One. 2023 Oct 26;18(10):e0288823. doi: 10.1371/journal.pone.0288823 (PMC10602288; doi:10.1371/journal.pone.0288823)
Supplement: S4 Data — (ZIP) [file pone.0288823.s004.zip › Data 5-4/112/Trajectory/20080426001938.plt]

Geolife trajectory
WGS 84
Altitude is in Feet
Reserved 3
0,2,255,My Track,0,0,2,8421376
0
39.9731516,116.3272266,0,0,39564.0136342593,2008-04-26,00:19:38
39.9720483,116.3270783,0,0,39564.014224537,2008-04-26,00:20:29
39.9721849,116.3271383,0,0,39564.0142476852,2008-04-26,00:20:31
39.9723316,116.3271949,0,0,39564.0142708333,2008-04-26,00:20:33
39.972685,116.3273283,0,0,39564.0143518519,2008-04-26,00:20:40
39.972375,116.3272383,0,0,39564.0149305556,2008-04-26,00:21:30
39.9724366,116.3272449,0,0,39564.0177083333,2008-04-26,00:25:30
39.9724383,116.3272649,0,0,39564.0204861111,2008-04-26,00:29:30
39.9725899,116.3271733,0,0,39564.0232638889,2008-04-26,00:33:30
39.9725983,116.3272266,0,0,39564.0260416667,2008-04-26,00:37:30
39.9550033,116.3390949,0,0,39564.0288425926,2008-04-26,00:41:32
39.9554966,116.3389383,0,0,39564.0289236111,2008-04-26,00:41:39
39.9556816,116.3389716,0,0,39564.0289699074,2008-04-26,00:41:43
39.9722433,116.32741,0,0,39564.0303587963,2008-04-26,00:43:43
39.97257,116.3271366,0,0,39564.0304166667,2008-04-26,00:43:48
39.9726366,116.3270966,0,0,39564.0304398148,2008-04-26,00:43:50
39.972655,116.3270899,0,0,39564.030462963,2008-04-26,00:43:52
39.9726666,116.3270916,0,0,39564.0304861111,2008-04-26,00:43:54
39.9726649,116.3270833,0,0,39564.0305092593,2008-04-26,00:43:56
39.9726599,116.3271016,0,0,39564.0305324074,2008-04-26,00:43:58
39.9726633,116.3271016,0,0,39564.0305555556,2008-04-26,00:44:00
39.9726516,116.3271199,0,0,39564.0305787037,2008-04-26,00:44:02
39.972655,116.3271516,0,0,39564.0306018519,2008-04-26,00:44:04
39.9726366,116.3271883,0,0,39564.030625,2008-04-26,00:44:06
39.9726283,116.32722,0,0,39564.0306481481,2008-04-26,00:44:08
39.9726116,116.3272599,0,0,39564.0306712963,2008-04-26,00:44:10
39.9713833,116.3251933,0,0,39564.0334490741,2008-04-26,00:48:10
39.9694699,116.3256199,0,0,39564.0344212963,2008-04-26,00:49:34
39.9689566,116.3259416,0,0,39564.0344791667,2008-04-26,00:49:39
39.9683716,116.3262016,0,0,39564.034537037,2008-04-26,00:49:44
39.9681066,116.3262666,0,0,39564.0345601852,2008-04-26,00:49:46
39.9678083,116.3263166,0,0,39564.0345833333,2008-04-26,00:49:48
39.9674733,116.3263949,0,0,39564.0346064815,2008-04-26,00:49:50
39.9641733,116.3278433,0,0,39564.034837963,2008-04-26,00:50:10
39.9639466,116.3279516,0,0,39564.0348611111,2008-04-26,00:50:12
39.9637533,116.3280566,0,0,39564.0348842593,2008-04-26,00:50:14
39.9635549,116.3281733,0,0,39564.0349074074,2008-04-26,00:50:16
39.9633516,116.3283,0,0,39564.0349305556,2008-04-26,00:50:18
39.9626999,116.3288083,0,0,39564.0350115741,2008-04-26,00:50:25
39.9625016,116.3289516,0,0,39564.0350347222,2008-04-26,00:50:27
39.9622483,116.3290733,0,0,39564.0350578704,2008-04-26,00:50:29
39.9619533,116.329195,0,0,39564.0350810185,2008-04-26,00:50:31
39.9616383,116.3293166,0,0,39564.0351041667,2008-04-26,00:50:33
39.9613099,116.3294283,0,0,39564.0351273148,2008-04-26,00:50:35
39.9607799,116.3296383,0,0,39564.035162037,2008-04-26,00:50:38
39.9726599,116.3276166,0,0,39564.0522569444,2008-04-26,01:15:15
39.9725833,116.3274149,0,0,39564.0550347222,2008-04-26,01:19:15
39.9725933,116.3274216,0,0,39564.0550578704,2008-04-26,01:19:17
39.9726,116.3274266,0,0,39564.0550810185,2008-04-26,01:19:19
39.9726016,116.3274233,0,0,39564.0551041667,2008-04-26,01:19:21
39.9727583,116.3269666,0,0,39564.0578819444,2008-04-26,01:23:21
39.9727566,116.3269433,0,0,39564.0579050926,2008-04-26,01:23:23
39.9726683,116.3270733,0,0,39564.0579282407,2008-04-26,01:23:25
39.9726649,116.3271183,0,0,39564.0607060185,2008-04-26,01:27:25
39.9722666,116.3247183,0,0,39564.0634837963,2008-04-26,01:31:25
