# Supplementary material for: Research on differential privacy protection method based on user tendency
Source: PLoS One. 2023 Oct 26;18(10):e0288823. doi: 10.1371/journal.pone.0288823 (PMC10602288; doi:10.1371/journal.pone.0288823)
Supplement: S4 Data — (ZIP) [file pone.0288823.s004.zip › Data 5-4/112/Trajectory/20080426130146.plt]

Geolife trajectory
WGS 84
Altitude is in Feet
Reserved 3
0,2,255,My Track,0,0,2,8421376
0
39.9716666,116.3247299,0,0,39564.5428935185,2008-04-26,13:01:46
39.9717166,116.3247383,0,0,39564.5429050926,2008-04-26,13:01:47
39.9717416,116.3247316,0,0,39564.5429282407,2008-04-26,13:01:49
39.9717666,116.3247283,0,0,39564.5429513889,2008-04-26,13:01:51
39.9722883,116.3257983,0,0,39564.5457175926,2008-04-26,13:05:50
39.9722583,116.3258199,0,0,39564.5457407407,2008-04-26,13:05:52
39.9722299,116.3258349,0,0,39564.5457638889,2008-04-26,13:05:54
39.972205,116.32586,0,0,39564.5458101852,2008-04-26,13:05:58
39.9722183,116.3258499,0,0,39564.5458564815,2008-04-26,13:06:02
39.972225,116.3258616,0,0,39564.5458796296,2008-04-26,13:06:04
39.9722549,116.325875,0,0,39564.5459027778,2008-04-26,13:06:06
39.9722783,116.325875,0,0,39564.5459259259,2008-04-26,13:06:08
39.9722833,116.3258849,0,0,39564.5459490741,2008-04-26,13:06:10
39.9722833,116.3258849,0,0,39564.5459606481,2008-04-26,13:06:11
39.97228,116.3258849,0,0,39564.5459837963,2008-04-26,13:06:13
39.9722716,116.325875,0,0,39564.5460069444,2008-04-26,13:06:15
39.9685166,116.3062299,0,0,39564.5487847222,2008-04-26,13:10:15
39.9682833,116.3047416,0,0,39564.5488425926,2008-04-26,13:10:20
39.968005,116.3032533,0,0,39564.548900463,2008-04-26,13:10:25
39.9677266,116.3017199,0,0,39564.5489583333,2008-04-26,13:10:30
39.9674983,116.3001733,0,0,39564.5490162037,2008-04-26,13:10:35
39.9673483,116.2987783,0,0,39564.5490740741,2008-04-26,13:10:40
39.9671683,116.2973683,0,0,39564.5491319444,2008-04-26,13:10:45
39.9669233,116.296005,0,0,39564.5491898148,2008-04-26,13:10:50
39.953415,116.2834183,0,0,39564.5496643518,2008-04-26,13:11:31
39.95283,116.2817133,0,0,39564.5497222222,2008-04-26,13:11:36
39.95218,116.2801233,0,0,39564.5497800926,2008-04-26,13:11:41
39.9515583,116.2786816,0,0,39564.549837963,2008-04-26,13:11:46
39.950935,116.2773483,0,0,39564.5498958333,2008-04-26,13:11:51
39.9492199,116.2742749,0,0,39564.5500347222,2008-04-26,13:12:03
39.9447733,116.264285,0,0,39564.5504861111,2008-04-26,13:12:42
39.9418783,116.2547516,0,0,39564.550775463,2008-04-26,13:13:07
39.9409516,116.25305,0,0,39564.5508333333,2008-04-26,13:13:12
39.9388749,116.24918,0,0,39564.5509259259,2008-04-26,13:13:20
39.9371483,116.2457399,0,0,39564.5509953704,2008-04-26,13:13:26
39.9359216,116.2442033,0,0,39564.5510532407,2008-04-26,13:13:31
39.9345883,116.2427033,0,0,39564.5511111111,2008-04-26,13:13:36
39.9331349,116.2412166,0,0,39564.5511689815,2008-04-26,13:13:41
39.9316833,116.2396766,0,0,39564.5512268519,2008-04-26,13:13:46
39.9302116,116.2380133,0,0,39564.5512847222,2008-04-26,13:13:51
39.9287666,116.2362499,0,0,39564.5513425926,2008-04-26,13:13:56
39.9273416,116.234395,0,0,39564.551400463,2008-04-26,13:14:01
39.9259383,116.2325399,0,0,39564.5514583333,2008-04-26,13:14:06
39.9245849,116.2306999,0,0,39564.5515162037,2008-04-26,13:14:11
39.9233216,116.22899,0,0,39564.5515740741,2008-04-26,13:14:16
