# Supplementary material for: Research on differential privacy protection method based on user tendency
Source: PLoS One. 2023 Oct 26;18(10):e0288823. doi: 10.1371/journal.pone.0288823 (PMC10602288; doi:10.1371/journal.pone.0288823)
Supplement: S4 Data — (ZIP) [file pone.0288823.s004.zip › Data 5-4/112/Trajectory/20080426134144.plt]

Geolife trajectory
WGS 84
Altitude is in Feet
Reserved 3
0,2,255,My Track,0,0,2,8421376
0
39.9726049,116.3264683,0,0,39564.5706481481,2008-04-26,13:41:44
39.972645,116.3264649,0,0,39564.5706597222,2008-04-26,13:41:45
39.9722916,116.3278349,0,0,39564.5734375,2008-04-26,13:45:45
39.9723183,116.3278899,0,0,39564.5734606481,2008-04-26,13:45:47
39.9723683,116.3279033,0,0,39564.5734837963,2008-04-26,13:45:49
39.9724066,116.3278933,0,0,39564.5735069444,2008-04-26,13:45:51
39.9724366,116.3278949,0,0,39564.5735300926,2008-04-26,13:45:53
39.9724483,116.3279166,0,0,39564.5735532407,2008-04-26,13:45:55
39.9724866,116.32792,0,0,39564.5735763889,2008-04-26,13:45:57
39.9724466,116.3279866,0,0,39564.573599537,2008-04-26,13:45:59
39.9724499,116.3280133,0,0,39564.5736226852,2008-04-26,13:46:01
39.9724966,116.3279733,0,0,39564.5736458333,2008-04-26,13:46:03
39.9724949,116.3279633,0,0,39564.5736689815,2008-04-26,13:46:05
39.9699783,116.3280766,0,0,39564.5764467593,2008-04-26,13:50:05
39.9699583,116.32806,0,0,39564.5764699074,2008-04-26,13:50:07
39.9699766,116.3279966,0,0,39564.5764930556,2008-04-26,13:50:09
39.9676016,116.3284166,0,0,39564.5792824074,2008-04-26,13:54:10
39.9675816,116.328425,0,0,39564.5793055556,2008-04-26,13:54:12
39.9675783,116.3284366,0,0,39564.5793287037,2008-04-26,13:54:14
39.9675833,116.3284016,0,0,39564.5793518518,2008-04-26,13:54:16
39.9675733,116.3283666,0,0,39564.579375,2008-04-26,13:54:18
39.9675466,116.32834,0,0,39564.5793981481,2008-04-26,13:54:20
39.967525,116.3283283,0,0,39564.5794212963,2008-04-26,13:54:22
39.9674883,116.3283083,0,0,39564.5794444444,2008-04-26,13:54:24
39.9674666,116.3282866,0,0,39564.5794675926,2008-04-26,13:54:26
39.9674666,116.32832,0,0,39564.5794907407,2008-04-26,13:54:28
39.9674499,116.3283333,0,0,39564.5795138889,2008-04-26,13:54:30
39.9674316,116.3283366,0,0,39564.579537037,2008-04-26,13:54:32
39.967415,116.3283266,0,0,39564.5795601852,2008-04-26,13:54:34
39.9673949,116.3283166,0,0,39564.5795833333,2008-04-26,13:54:36
39.967375,116.3283066,0,0,39564.5796064815,2008-04-26,13:54:38
39.9673566,116.3282883,0,0,39564.5796296296,2008-04-26,13:54:40
39.9673349,116.3282799,0,0,39564.5796527778,2008-04-26,13:54:42
39.9673166,116.3282816,0,0,39564.5796759259,2008-04-26,13:54:44
39.9672983,116.3282766,0,0,39564.5796990741,2008-04-26,13:54:46
39.9672766,116.3282683,0,0,39564.5797222222,2008-04-26,13:54:48
39.9672533,116.3282483,0,0,39564.5797453704,2008-04-26,13:54:50
39.9672316,116.3282283,0,0,39564.5797685185,2008-04-26,13:54:52
39.9672116,116.3282199,0,0,39564.5797916667,2008-04-26,13:54:54
39.9671999,116.3282216,0,0,39564.5798148148,2008-04-26,13:54:56
39.9671833,116.328215,0,0,39564.579837963,2008-04-26,13:54:58
39.96716,116.3281966,0,0,39564.5798611111,2008-04-26,13:55:00
39.9671433,116.3281866,0,0,39564.5798842593,2008-04-26,13:55:02
39.9671249,116.3281699,0,0,39564.5799074074,2008-04-26,13:55:04
39.9671133,116.3281699,0,0,39564.5799305556,2008-04-26,13:55:06
39.9671033,116.3281749,0,0,39564.5799537037,2008-04-26,13:55:08
39.967095,116.3281783,0,0,39564.5799768518,2008-04-26,13:55:10
39.9670749,116.328165,0,0,39564.58,2008-04-26,13:55:12
39.9670566,116.3281516,0,0,39564.5800231481,2008-04-26,13:55:14
39.96704,116.3281416,0,0,39564.5800462963,2008-04-26,13:55:16
39.967025,116.3281316,0,0,39564.5800694444,2008-04-26,13:55:18
39.9670049,116.3281316,0,0,39564.5800925926,2008-04-26,13:55:20
39.9669833,116.3281166,0,0,39564.5801157407,2008-04-26,13:55:22
39.9669666,116.3281033,0,0,39564.5801388889,2008-04-26,13:55:24
39.9669466,116.3280799,0,0,39564.580162037,2008-04-26,13:55:26
39.9669333,116.32806,0,0,39564.5801851852,2008-04-26,13:55:28
39.9669199,116.3280466,0,0,39564.5802083333,2008-04-26,13:55:30
39.9669083,116.3280416,0,0,39564.5802314815,2008-04-26,13:55:32
39.9668916,116.3280233,0,0,39564.5802546296,2008-04-26,13:55:34
39.966895,116.3280066,0,0,39564.5802777778,2008-04-26,13:55:36
39.9665883,116.3265666,0,0,39564.5830555556,2008-04-26,13:59:36
39.9666433,116.3264616,0,0,39564.5830787037,2008-04-26,13:59:38
39.9666133,116.3264683,0,0,39564.5831018519,2008-04-26,13:59:40
39.9665766,116.3264799,0,0,39564.583125,2008-04-26,13:59:42
39.9666483,116.3264533,0,0,39564.5831481481,2008-04-26,13:59:44
39.9666566,116.3264116,0,0,39564.5831712963,2008-04-26,13:59:46
39.96666,116.3264033,0,0,39564.5831944444,2008-04-26,13:59:48
39.966645,116.3263633,0,0,39564.5832175926,2008-04-26,13:59:50
39.9666549,116.3263166,0,0,39564.5832407407,2008-04-26,13:59:52
39.9666433,116.3263066,0,0,39564.5832638889,2008-04-26,13:59:54
