# Supplementary material for: Research on differential privacy protection method based on user tendency
Source: PLoS One. 2023 Oct 26;18(10):e0288823. doi: 10.1371/journal.pone.0288823 (PMC10602288; doi:10.1371/journal.pone.0288823)
Supplement: S4 Data — (ZIP) [file pone.0288823.s004.zip › Data 5-4/112/Trajectory/20080427092724.plt]

Geolife trajectory
WGS 84
Altitude is in Feet
Reserved 3
0,2,255,My Track,0,0,2,8421376
0
40.0039966,116.3997999,0,0,39565.3940277778,2008-04-27,09:27:24
40.0039916,116.3997683,0,0,39565.3940393519,2008-04-27,09:27:25
40.0039966,116.3997299,0,0,39565.3940625,2008-04-27,09:27:27
40.0039999,116.3996949,0,0,39565.3940856481,2008-04-27,09:27:29
40.0040033,116.3996733,0,0,39565.3941087963,2008-04-27,09:27:31
40.0040083,116.3996533,0,0,39565.3941319444,2008-04-27,09:27:33
40.0039899,116.3996099,0,0,39565.3941550926,2008-04-27,09:27:35
40.0039733,116.3995433,0,0,39565.3941782407,2008-04-27,09:27:37
40.0039599,116.3994966,0,0,39565.3942013889,2008-04-27,09:27:39
40.0039566,116.3994749,0,0,39565.394224537,2008-04-27,09:27:41
40.0039549,116.3994516,0,0,39565.3942476852,2008-04-27,09:27:43
40.0039516,116.3994266,0,0,39565.3942708333,2008-04-27,09:27:45
40.0039466,116.3993816,0,0,39565.3942939815,2008-04-27,09:27:47
40.0039366,116.3993349,0,0,39565.3943171296,2008-04-27,09:27:49
40.0039416,116.3993166,0,0,39565.3943402778,2008-04-27,09:27:51
40.0047366,116.3960799,0,0,39565.3971180556,2008-04-27,09:31:51
40.0046866,116.3960266,0,0,39565.3971412037,2008-04-27,09:31:53
40.0046516,116.3959949,0,0,39565.3971643519,2008-04-27,09:31:55
