# Supplementary material for: Research on differential privacy protection method based on user tendency
Source: PLoS One. 2023 Oct 26;18(10):e0288823. doi: 10.1371/journal.pone.0288823 (PMC10602288; doi:10.1371/journal.pone.0288823)
Supplement: S4 Data — (ZIP) [file pone.0288823.s004.zip › Data 5-4/112/Trajectory/20080427194932.plt]

Geolife trajectory
WGS 84
Altitude is in Feet
Reserved 3
0,2,255,My Track,0,0,2,8421376
0
40.0041916,116.4027983,0,0,39565.8260648148,2008-04-27,19:49:32
40.0041183,116.4027333,0,0,39565.8260763889,2008-04-27,19:49:33
40.0038566,116.4025099,0,0,39565.826099537,2008-04-27,19:49:35
40.0037783,116.40243,0,0,39565.8261226852,2008-04-27,19:49:37
39.9973516,116.4007816,0,0,39565.828900463,2008-04-27,19:53:37
39.9862666,116.4012349,0,0,39565.8316782407,2008-04-27,19:57:37
39.9858233,116.401315,0,0,39565.831712963,2008-04-27,19:57:40
39.9855849,116.4013266,0,0,39565.8317361111,2008-04-27,19:57:42
39.9853533,116.4013249,0,0,39565.8317592593,2008-04-27,19:57:44
39.9851633,116.4013133,0,0,39565.8317824074,2008-04-27,19:57:46
39.9849566,116.4012866,0,0,39565.8318055556,2008-04-27,19:57:48
39.9847416,116.401275,0,0,39565.8318287037,2008-04-27,19:57:50
39.9845266,116.4012916,0,0,39565.8318518519,2008-04-27,19:57:52
39.9840083,116.4012833,0,0,39565.8319097222,2008-04-27,19:57:57
39.9837666,116.4012916,0,0,39565.8319328704,2008-04-27,19:57:59
39.983515,116.4013066,0,0,39565.8319560185,2008-04-27,19:58:01
39.9832683,116.4013233,0,0,39565.8319791667,2008-04-27,19:58:03
39.9830449,116.4013249,0,0,39565.8320023148,2008-04-27,19:58:05
39.9826116,116.4013283,0,0,39565.8320601852,2008-04-27,19:58:10
39.9825083,116.4013199,0,0,39565.8320833333,2008-04-27,19:58:12
39.9824316,116.4013049,0,0,39565.8321064815,2008-04-27,19:58:14
39.9823916,116.4012983,0,0,39565.8321296296,2008-04-27,19:58:16
39.982355,116.4012916,0,0,39565.8321527778,2008-04-27,19:58:18
39.9822883,116.4013116,0,0,39565.8321759259,2008-04-27,19:58:20
39.9822033,116.4013399,0,0,39565.8321990741,2008-04-27,19:58:22
39.9820949,116.4013416,0,0,39565.8322222222,2008-04-27,19:58:24
39.9819849,116.4013716,0,0,39565.8322453704,2008-04-27,19:58:26
39.9818733,116.4013966,0,0,39565.8322685185,2008-04-27,19:58:28
39.981765,116.4014033,0,0,39565.8322916667,2008-04-27,19:58:30
39.98165,116.4014099,0,0,39565.8323148148,2008-04-27,19:58:32
39.981515,116.4014099,0,0,39565.832337963,2008-04-27,19:58:34
39.9813733,116.4014216,0,0,39565.8323611111,2008-04-27,19:58:36
39.9812183,116.4014283,0,0,39565.8323842593,2008-04-27,19:58:38
39.9810566,116.4014283,0,0,39565.8324074074,2008-04-27,19:58:40
39.9809199,116.4014266,0,0,39565.8324305556,2008-04-27,19:58:42
39.9808333,116.4014283,0,0,39565.8324537037,2008-04-27,19:58:44
39.9807766,116.40142,0,0,39565.8324768519,2008-04-27,19:58:46
39.98074,116.4014099,0,0,39565.8325,2008-04-27,19:58:48
39.9807283,116.4014183,0,0,39565.8325231481,2008-04-27,19:58:50
39.9807116,116.4014166,0,0,39565.8325462963,2008-04-27,19:58:52
39.9807033,116.4014066,0,0,39565.8325694444,2008-04-27,19:58:54
39.9757599,116.3944649,0,0,39565.8353472222,2008-04-27,20:02:54
39.9757733,116.3942533,0,0,39565.8353703704,2008-04-27,20:02:56
39.9757833,116.3940083,0,0,39565.8353935185,2008-04-27,20:02:58
39.9757866,116.3937399,0,0,39565.8354166667,2008-04-27,20:03:00
39.9757716,116.39344,0,0,39565.8354398148,2008-04-27,20:03:02
39.9757516,116.3931199,0,0,39565.835462963,2008-04-27,20:03:04
39.9757516,116.3927999,0,0,39565.8354861111,2008-04-27,20:03:06
39.9757616,116.3924366,0,0,39565.8355092593,2008-04-27,20:03:08
39.9757666,116.3920899,0,0,39565.8355324074,2008-04-27,20:03:10
39.9757566,116.3917466,0,0,39565.8355555556,2008-04-27,20:03:12
39.9757466,116.391465,0,0,39565.8355787037,2008-04-27,20:03:14
39.9757566,116.3912099,0,0,39565.8356018519,2008-04-27,20:03:16
39.9757599,116.3910066,0,0,39565.835625,2008-04-27,20:03:18
39.975765,116.3908266,0,0,39565.8356481481,2008-04-27,20:03:20
39.9757566,116.3906583,0,0,39565.8356712963,2008-04-27,20:03:22
39.9757616,116.3904499,0,0,39565.8356944444,2008-04-27,20:03:24
39.9757616,116.3902233,0,0,39565.8357175926,2008-04-27,20:03:26
39.9757566,116.3899716,0,0,39565.8357407407,2008-04-27,20:03:28
39.9757599,116.38972,0,0,39565.8357638889,2008-04-27,20:03:30
39.9757583,116.3894699,0,0,39565.835787037,2008-04-27,20:03:32
39.9757516,116.3892266,0,0,39565.8358101852,2008-04-27,20:03:34
39.9757483,116.3889999,0,0,39565.8358333333,2008-04-27,20:03:36
39.9757533,116.3888249,0,0,39565.8358564815,2008-04-27,20:03:38
39.975755,116.3887166,0,0,39565.8358796296,2008-04-27,20:03:40
39.9757533,116.3886716,0,0,39565.8359027778,2008-04-27,20:03:42
39.9757499,116.3886599,0,0,39565.8359259259,2008-04-27,20:03:44
39.9755266,116.3680383,0,0,39565.8387037037,2008-04-27,20:07:44
39.9755233,116.3679249,0,0,39565.8387268518,2008-04-27,20:07:46
39.9755383,116.3678616,0,0,39565.83875,2008-04-27,20:07:48
39.9755483,116.3678283,0,0,39565.8387731481,2008-04-27,20:07:50
39.9755516,116.3678183,0,0,39565.8387962963,2008-04-27,20:07:52
39.9755499,116.3678433,0,0,39565.8388194444,2008-04-27,20:07:54
39.9755766,116.3678349,0,0,39565.8388425926,2008-04-27,20:07:56
39.9755533,116.3678583,0,0,39565.8388657407,2008-04-27,20:07:58
39.9754,116.326135,0,0,39565.8458680556,2008-04-27,20:18:03
39.9753233,116.3261066,0,0,39565.8458912037,2008-04-27,20:18:05
39.9753249,116.3261283,0,0,39565.8459143518,2008-04-27,20:18:07
39.9753249,116.3261499,0,0,39565.8459375,2008-04-27,20:18:09
39.9755133,116.3261216,0,0,39565.8459606481,2008-04-27,20:18:11
39.9756033,116.3261499,0,0,39565.8459837963,2008-04-27,20:18:13
39.9756599,116.3261833,0,0,39565.8460069444,2008-04-27,20:18:15
39.9757033,116.3261916,0,0,39565.8460300926,2008-04-27,20:18:17
39.9757383,116.3262149,0,0,39565.8460532407,2008-04-27,20:18:19
39.9757516,116.3262483,0,0,39565.8460763889,2008-04-27,20:18:21
39.9757516,116.3262766,0,0,39565.846099537,2008-04-27,20:18:23
39.9757583,116.3262999,0,0,39565.8461226852,2008-04-27,20:18:25
39.9757583,116.3263416,0,0,39565.8461458333,2008-04-27,20:18:27
39.9757599,116.3263716,0,0,39565.8461689815,2008-04-27,20:18:29
39.9757766,116.3263983,0,0,39565.8461921296,2008-04-27,20:18:31
39.9757866,116.3264083,0,0,39565.8462152778,2008-04-27,20:18:33
39.9757933,116.3264433,0,0,39565.8462384259,2008-04-27,20:18:35
39.9757766,116.3264833,0,0,39565.8462615741,2008-04-27,20:18:37
39.9757683,116.3265099,0,0,39565.8462847222,2008-04-27,20:18:39
39.9757566,116.3265533,0,0,39565.8463078704,2008-04-27,20:18:41
39.9757299,116.3266233,0,0,39565.8463310185,2008-04-27,20:18:43
39.9757166,116.3266733,0,0,39565.8463541667,2008-04-27,20:18:45
39.9757149,116.3267266,0,0,39565.8463773148,2008-04-27,20:18:47
39.9757149,116.3267749,0,0,39565.846400463,2008-04-27,20:18:49
39.9756933,116.3268366,0,0,39565.8464236111,2008-04-27,20:18:51
39.9756716,116.3268799,0,0,39565.8464467593,2008-04-27,20:18:53
39.9756566,116.3268866,0,0,39565.8464699074,2008-04-27,20:18:55
39.975625,116.3269416,0,0,39565.8464930556,2008-04-27,20:18:57
39.9755899,116.3269849,0,0,39565.8465162037,2008-04-27,20:18:59
39.9755949,116.3270149,0,0,39565.8465393518,2008-04-27,20:19:01
39.9756116,116.3270383,0,0,39565.8465625,2008-04-27,20:19:03
39.9756433,116.327065,0,0,39565.8465856481,2008-04-27,20:19:05
39.9756716,116.32708,0,0,39565.8466087963,2008-04-27,20:19:07
39.9756683,116.3271049,0,0,39565.8466319444,2008-04-27,20:19:09
39.9756499,116.3271333,0,0,39565.8466550926,2008-04-27,20:19:11
39.9756483,116.3271683,0,0,39565.8466782407,2008-04-27,20:19:13
39.9756466,116.3271916,0,0,39565.8467013889,2008-04-27,20:19:15
39.9756216,116.3271949,0,0,39565.846724537,2008-04-27,20:19:17
39.9807433,116.3303383,0,0,39565.8495833333,2008-04-27,20:23:24
