# Supplementary material for: Research on differential privacy protection method based on user tendency
Source: PLoS One. 2023 Oct 26;18(10):e0288823. doi: 10.1371/journal.pone.0288823 (PMC10602288; doi:10.1371/journal.pone.0288823)
Supplement: S4 Data — (ZIP) [file pone.0288823.s004.zip › Data 5-4/112/Trajectory/20080427235700.plt]

Geolife trajectory
WGS 84
Altitude is in Feet
Reserved 3
0,2,255,My Track,0,0,2,8421376
0
39.9752116,116.3306883,0,0,39565.9979166667,2008-04-27,23:57:00
39.9752066,116.3306833,0,0,39565.9979282407,2008-04-27,23:57:01
39.9743849,116.3271583,0,0,39566.0007291667,2008-04-28,00:01:03
39.9743433,116.3272266,0,0,39566.0007523148,2008-04-28,00:01:05
39.9723099,116.3258316,0,0,39566.0035300926,2008-04-28,00:05:05
39.972265,116.3256333,0,0,39566.0095138889,2008-04-28,00:13:42
39.9722433,116.32572,0,0,39566.0122916667,2008-04-28,00:17:42
39.9722433,116.32572,0,0,39566.0150462963,2008-04-28,00:21:40
39.9722416,116.3257183,0,0,39566.0150694444,2008-04-28,00:21:42
39.9721916,116.3245766,0,0,39566.0178472222,2008-04-28,00:25:42
39.9721283,116.3245616,0,0,39566.0178703704,2008-04-28,00:25:44
39.9720966,116.3245733,0,0,39566.0178935185,2008-04-28,00:25:46
39.972055,116.3245533,0,0,39566.0179166667,2008-04-28,00:25:48
39.9720233,116.3245383,0,0,39566.0179398148,2008-04-28,00:25:50
39.971995,116.3245383,0,0,39566.017962963,2008-04-28,00:25:52
39.971985,116.3245366,0,0,39566.0179861111,2008-04-28,00:25:54
39.9719599,116.3245349,0,0,39566.0180092593,2008-04-28,00:25:56
39.9719333,116.3245266,0,0,39566.0180324074,2008-04-28,00:25:58
39.9719066,116.3245166,0,0,39566.0180555556,2008-04-28,00:26:00
39.9718649,116.3245133,0,0,39566.0180787037,2008-04-28,00:26:02
39.9718383,116.32455,0,0,39566.0181018518,2008-04-28,00:26:04
39.9718216,116.3245749,0,0,39566.018125,2008-04-28,00:26:06
39.9717866,116.3245866,0,0,39566.0181481481,2008-04-28,00:26:08
39.9717516,116.3245949,0,0,39566.0181712963,2008-04-28,00:26:10
39.97172,116.3245949,0,0,39566.0181944444,2008-04-28,00:26:12
39.9716949,116.324585,0,0,39566.0182175926,2008-04-28,00:26:14
39.9716633,116.3246033,0,0,39566.0182407407,2008-04-28,00:26:16
39.9716416,116.3246016,0,0,39566.0182638889,2008-04-28,00:26:18
39.9716216,116.3246099,0,0,39566.018287037,2008-04-28,00:26:20
39.9716183,116.3246399,0,0,39566.0183101852,2008-04-28,00:26:22
39.9716183,116.3246766,0,0,39566.0183333333,2008-04-28,00:26:24
39.9716149,116.3247116,0,0,39566.0183564815,2008-04-28,00:26:26
39.9716316,116.3247516,0,0,39566.0183796296,2008-04-28,00:26:28
39.9716633,116.3247899,0,0,39566.0184027778,2008-04-28,00:26:30
39.9716949,116.3248116,0,0,39566.0184259259,2008-04-28,00:26:32
39.97173,116.3248583,0,0,39566.0184490741,2008-04-28,00:26:34
39.9717733,116.3248833,0,0,39566.0184722222,2008-04-28,00:26:36
39.9718249,116.3248933,0,0,39566.0184953704,2008-04-28,00:26:38
39.9718466,116.3249216,0,0,39566.0185185185,2008-04-28,00:26:40
