# Supplementary material for: Research on differential privacy protection method based on user tendency
Source: PLoS One. 2023 Oct 26;18(10):e0288823. doi: 10.1371/journal.pone.0288823 (PMC10602288; doi:10.1371/journal.pone.0288823)
Supplement: S4 Data — (ZIP) [file pone.0288823.s004.zip › Data 5-4/112/Trajectory/20080428084608.plt]

Geolife trajectory
WGS 84
Altitude is in Feet
Reserved 3
0,2,255,My Track,0,0,2,8421376
0
39.9718633,116.32476,0,0,39566.3653703704,2008-04-28,08:46:08
39.9718616,116.3247483,0,0,39566.3653819444,2008-04-28,08:46:09
39.9718266,116.3247299,0,0,39566.3654050926,2008-04-28,08:46:11
39.9718083,116.3246916,0,0,39566.3654282407,2008-04-28,08:46:13
39.9717916,116.32467,0,0,39566.3654513889,2008-04-28,08:46:15
39.971875,116.3246483,0,0,39566.365474537,2008-04-28,08:46:17
39.9718499,116.3246516,0,0,39566.3654976852,2008-04-28,08:46:19
39.9740399,116.3276649,0,0,39566.368275463,2008-04-28,08:50:19
39.9740516,116.3276666,0,0,39566.3682986111,2008-04-28,08:50:21
39.974055,116.3276783,0,0,39566.3683217593,2008-04-28,08:50:23
39.974115,116.3276466,0,0,39566.3683449074,2008-04-28,08:50:25
39.9741883,116.3275833,0,0,39566.3683680556,2008-04-28,08:50:27
39.974225,116.3275416,0,0,39566.3683912037,2008-04-28,08:50:29
39.9742733,116.3274883,0,0,39566.3684143518,2008-04-28,08:50:31
39.9743016,116.3274699,0,0,39566.3684375,2008-04-28,08:50:33
39.9743266,116.3274566,0,0,39566.3684606481,2008-04-28,08:50:35
39.9743316,116.3274533,0,0,39566.3684837963,2008-04-28,08:50:37
39.9743599,116.3274349,0,0,39566.3685069444,2008-04-28,08:50:39
39.9743983,116.3274349,0,0,39566.3685300926,2008-04-28,08:50:41
39.9744366,116.3274416,0,0,39566.3685532407,2008-04-28,08:50:43
39.974475,116.3274549,0,0,39566.3685763889,2008-04-28,08:50:45
39.9744916,116.3274733,0,0,39566.368599537,2008-04-28,08:50:47
39.9745266,116.3274766,0,0,39566.3686226852,2008-04-28,08:50:49
39.9745699,116.3274949,0,0,39566.3686458333,2008-04-28,08:50:51
39.9745916,116.3274849,0,0,39566.3686689815,2008-04-28,08:50:53
39.9746233,116.32748,0,0,39566.3686921296,2008-04-28,08:50:55
39.9746799,116.327465,0,0,39566.3687152778,2008-04-28,08:50:57
39.9747233,116.3274416,0,0,39566.3687384259,2008-04-28,08:50:59
39.9747666,116.32743,0,0,39566.3687615741,2008-04-28,08:51:01
39.9748183,116.3274183,0,0,39566.3687847222,2008-04-28,08:51:03
39.97487,116.3274233,0,0,39566.3688078704,2008-04-28,08:51:05
39.9749133,116.3274366,0,0,39566.3688310185,2008-04-28,08:51:07
39.9749349,116.3274749,0,0,39566.3688541667,2008-04-28,08:51:09
39.9749716,116.3274833,0,0,39566.3688773148,2008-04-28,08:51:11
39.9749883,116.3274933,0,0,39566.368900463,2008-04-28,08:51:13
39.9749816,116.3274933,0,0,39566.3689236111,2008-04-28,08:51:15
39.9752399,116.3291566,0,0,39566.3717013889,2008-04-28,08:55:15
39.9761466,116.330975,0,0,39566.3813888889,2008-04-28,09:09:12
39.9754433,116.3279499,0,0,39566.3841666667,2008-04-28,09:13:12
39.9752216,116.3143766,0,0,39566.3869560185,2008-04-28,09:17:13
39.9751783,116.3141899,0,0,39566.3869791667,2008-04-28,09:17:15
39.9751466,116.3140433,0,0,39566.3870023148,2008-04-28,09:17:17
39.97518,116.3139749,0,0,39566.387025463,2008-04-28,09:17:19
39.9752416,116.3139016,0,0,39566.3870486111,2008-04-28,09:17:21
39.9753149,116.313795,0,0,39566.3870717593,2008-04-28,09:17:23
39.9754183,116.3136683,0,0,39566.3870949074,2008-04-28,09:17:25
39.9755683,116.3135766,0,0,39566.3871180556,2008-04-28,09:17:27
39.9756349,116.3134199,0,0,39566.3871412037,2008-04-28,09:17:29
39.9756883,116.31329,0,0,39566.3871643519,2008-04-28,09:17:31
39.9757599,116.3131883,0,0,39566.3871875,2008-04-28,09:17:33
39.9758366,116.3131216,0,0,39566.3872106481,2008-04-28,09:17:35
39.9759399,116.3130566,0,0,39566.3872337963,2008-04-28,09:17:37
39.9760016,116.3129083,0,0,39566.3872685185,2008-04-28,09:17:40
39.9759766,116.3128083,0,0,39566.3873032407,2008-04-28,09:17:43
39.9759949,116.3127666,0,0,39566.3873263889,2008-04-28,09:17:45
39.9759983,116.3127333,0,0,39566.387349537,2008-04-28,09:17:47
39.976005,116.3127083,0,0,39566.3873726852,2008-04-28,09:17:49
39.975965,116.3126699,0,0,39566.3873958333,2008-04-28,09:17:51
39.9755616,116.3125733,0,0,39566.3874421296,2008-04-28,09:17:55
39.9753783,116.3125149,0,0,39566.3874652778,2008-04-28,09:17:57
39.9752249,116.3124566,0,0,39566.3874884259,2008-04-28,09:17:59
39.9751183,116.3124166,0,0,39566.3875115741,2008-04-28,09:18:01
39.9750116,116.3123716,0,0,39566.3875347222,2008-04-28,09:18:03
39.9747533,116.3122833,0,0,39566.3875578704,2008-04-28,09:18:05
39.9747016,116.3122499,0,0,39566.3875810185,2008-04-28,09:18:07
39.9684366,116.3133283,0,0,39566.3903587963,2008-04-28,09:22:07
39.9684383,116.3132749,0,0,39566.3903819444,2008-04-28,09:22:09
39.9684349,116.3132099,0,0,39566.3904050926,2008-04-28,09:22:11
39.9684433,116.3131766,0,0,39566.3904282407,2008-04-28,09:22:13
39.9684599,116.3131549,0,0,39566.3904513889,2008-04-28,09:22:15
39.9684749,116.3131349,0,0,39566.390474537,2008-04-28,09:22:17
39.9684883,116.3131116,0,0,39566.3904976852,2008-04-28,09:22:19
39.9685133,116.3130899,0,0,39566.3905208333,2008-04-28,09:22:21
39.9685466,116.3130816,0,0,39566.3905439815,2008-04-28,09:22:23
39.9685916,116.3130583,0,0,39566.3905671296,2008-04-28,09:22:25
39.9686316,116.3130349,0,0,39566.3905902778,2008-04-28,09:22:27
39.96866,116.3130083,0,0,39566.3906134259,2008-04-28,09:22:29
39.9686716,116.3129633,0,0,39566.3906365741,2008-04-28,09:22:31
39.9686733,116.3129233,0,0,39566.3906597222,2008-04-28,09:22:33
39.9686866,116.312885,0,0,39566.3906828704,2008-04-28,09:22:35
39.9687149,116.3128516,0,0,39566.3907060185,2008-04-28,09:22:37
39.9687516,116.3128216,0,0,39566.3907291667,2008-04-28,09:22:39
39.9687633,116.3127833,0,0,39566.3907523148,2008-04-28,09:22:41
39.9687633,116.312745,0,0,39566.390775463,2008-04-28,09:22:43
39.9687649,116.3127166,0,0,39566.3907986111,2008-04-28,09:22:45
39.9687733,116.3126699,0,0,39566.3908217593,2008-04-28,09:22:47
39.9687883,116.3126233,0,0,39566.3908449074,2008-04-28,09:22:49
39.9687849,116.31257,0,0,39566.3908680556,2008-04-28,09:22:51
39.9687699,116.3125149,0,0,39566.3908912037,2008-04-28,09:22:53
39.9687833,116.3124783,0,0,39566.3909143518,2008-04-28,09:22:55
39.9687949,116.3124449,0,0,39566.3909375,2008-04-28,09:22:57
39.9687833,116.3124066,0,0,39566.3909606481,2008-04-28,09:22:59
39.9688316,116.3123766,0,0,39566.3909837963,2008-04-28,09:23:01
39.968845,116.3123549,0,0,39566.3910069444,2008-04-28,09:23:03
39.9688566,116.3123466,0,0,39566.3910300926,2008-04-28,09:23:05
39.968875,116.3123183,0,0,39566.3910532407,2008-04-28,09:23:07
39.9688766,116.3122999,0,0,39566.3910763889,2008-04-28,09:23:09
39.96887,116.312275,0,0,39566.391099537,2008-04-28,09:23:11
39.9688666,116.3122299,0,0,39566.3911226852,2008-04-28,09:23:13
39.9688516,116.3121916,0,0,39566.3911458333,2008-04-28,09:23:15
39.9688533,116.3121499,0,0,39566.3911689815,2008-04-28,09:23:17
39.9688583,116.3121149,0,0,39566.3911921296,2008-04-28,09:23:19
39.9688233,116.3120816,0,0,39566.3912152778,2008-04-28,09:23:21
39.9688183,116.3120433,0,0,39566.3912384259,2008-04-28,09:23:23
39.9687983,116.3119999,0,0,39566.3912615741,2008-04-28,09:23:25
39.9687783,116.3119433,0,0,39566.3912847222,2008-04-28,09:23:27
39.9687883,116.31189,0,0,39566.3913078704,2008-04-28,09:23:29
39.9687949,116.3118449,0,0,39566.3913310185,2008-04-28,09:23:31
39.9688016,116.3118116,0,0,39566.3913541667,2008-04-28,09:23:33
39.9687949,116.3117749,0,0,39566.3913773148,2008-04-28,09:23:35
39.9687916,116.3117383,0,0,39566.391400463,2008-04-28,09:23:37
39.9687783,116.3117016,0,0,39566.3914236111,2008-04-28,09:23:39
39.9687866,116.3116633,0,0,39566.3914467593,2008-04-28,09:23:41
39.9687566,116.3116183,0,0,39566.3914699074,2008-04-28,09:23:43
39.96875,116.3115733,0,0,39566.3914930556,2008-04-28,09:23:45
39.9687383,116.3115233,0,0,39566.3915162037,2008-04-28,09:23:47
39.9687283,116.3114966,0,0,39566.3915393518,2008-04-28,09:23:49
39.9687099,116.3114716,0,0,39566.3915625,2008-04-28,09:23:51
39.968705,116.3114383,0,0,39566.3915856481,2008-04-28,09:23:53
39.9687066,116.3114033,0,0,39566.3916087963,2008-04-28,09:23:55
39.9687083,116.3113649,0,0,39566.3916319444,2008-04-28,09:23:57
39.9687066,116.3113199,0,0,39566.3916550926,2008-04-28,09:23:59
39.9687083,116.3112633,0,0,39566.3916782407,2008-04-28,09:24:01
39.9687116,116.3112283,0,0,39566.3917013889,2008-04-28,09:24:03
39.9687166,116.3112049,0,0,39566.391724537,2008-04-28,09:24:05
39.9687283,116.3111633,0,0,39566.3917476852,2008-04-28,09:24:07
39.9686933,116.3110566,0,0,39566.3917708333,2008-04-28,09:24:09
39.9686383,116.3109666,0,0,39566.3917939815,2008-04-28,09:24:11
39.9685933,116.3108666,0,0,39566.3918171296,2008-04-28,09:24:13
39.9685749,116.3108316,0,0,39566.3918402778,2008-04-28,09:24:15
39.9685699,116.3108499,0,0,39566.3918634259,2008-04-28,09:24:17
39.96858,116.3108349,0,0,39566.3918865741,2008-04-28,09:24:19
39.9685866,116.3108266,0,0,39566.3919097222,2008-04-28,09:24:21
39.968595,116.3108016,0,0,39566.3919328704,2008-04-28,09:24:23
39.968595,116.3107833,0,0,39566.3919560185,2008-04-28,09:24:25
39.968605,116.3107633,0,0,39566.3919791667,2008-04-28,09:24:27
39.9686233,116.3107283,0,0,39566.3920023148,2008-04-28,09:24:29
39.9686483,116.3105816,0,0,39566.392025463,2008-04-28,09:24:31
39.9686799,116.3104849,0,0,39566.3920486111,2008-04-28,09:24:33
39.968705,116.3104616,0,0,39566.3920717593,2008-04-28,09:24:35
39.9687033,116.3104333,0,0,39566.3920949074,2008-04-28,09:24:37
39.9687316,116.3104183,0,0,39566.3921180556,2008-04-28,09:24:39
39.9687583,116.3104016,0,0,39566.3921412037,2008-04-28,09:24:41
39.9687816,116.3103849,0,0,39566.3921643518,2008-04-28,09:24:43
39.96879,116.3103683,0,0,39566.3921875,2008-04-28,09:24:45
39.9687916,116.3103416,0,0,39566.3922106481,2008-04-28,09:24:47
39.9688,116.3103133,0,0,39566.3922337963,2008-04-28,09:24:49
39.9688116,116.3103083,0,0,39566.3922569444,2008-04-28,09:24:51
39.9688099,116.3102949,0,0,39566.3922800926,2008-04-28,09:24:53
39.9688116,116.3102716,0,0,39566.3923032407,2008-04-28,09:24:55
39.9688366,116.3102633,0,0,39566.3923263889,2008-04-28,09:24:57
39.9688566,116.3102516,0,0,39566.392349537,2008-04-28,09:24:59
39.9688716,116.31025,0,0,39566.3923726852,2008-04-28,09:25:01
39.9688816,116.3102583,0,0,39566.3923958333,2008-04-28,09:25:03
39.9688833,116.3102633,0,0,39566.3924189815,2008-04-28,09:25:05
