# Supplementary material for: Research on differential privacy protection method based on user tendency
Source: PLoS One. 2023 Oct 26;18(10):e0288823. doi: 10.1371/journal.pone.0288823 (PMC10602288; doi:10.1371/journal.pone.0288823)
Supplement: S4 Data — (ZIP) [file pone.0288823.s004.zip › Data 5-4/112/Trajectory/20080428131300.plt]

Geolife trajectory
WGS 84
Altitude is in Feet
Reserved 3
0,2,255,My Track,0,0,2,8421376
0
39.9656216,116.3169766,0,0,39566.5506944444,2008-04-28,13:13:00
39.965635,116.3170416,0,0,39566.5507060185,2008-04-28,13:13:01
39.9656733,116.3171666,0,0,39566.5507291667,2008-04-28,13:13:03
39.9657316,116.3172866,0,0,39566.5507523148,2008-04-28,13:13:05
39.9657583,116.3173633,0,0,39566.550775463,2008-04-28,13:13:07
39.9657683,116.3174466,0,0,39566.5507986111,2008-04-28,13:13:09
39.9664033,116.3286816,0,0,39566.5519212963,2008-04-28,13:14:46
39.9664216,116.3287683,0,0,39566.5519444444,2008-04-28,13:14:48
39.9727016,116.3276949,0,0,39566.5530439815,2008-04-28,13:16:23
39.9730366,116.3276833,0,0,39566.5530671296,2008-04-28,13:16:25
39.9735749,116.3277299,0,0,39566.553125,2008-04-28,13:16:30
39.9737133,116.3277366,0,0,39566.5531481481,2008-04-28,13:16:32
39.9738433,116.3277233,0,0,39566.5531712963,2008-04-28,13:16:34
39.9739833,116.3277433,0,0,39566.5531944444,2008-04-28,13:16:36
39.9741599,116.3277499,0,0,39566.5532175926,2008-04-28,13:16:38
39.9743583,116.3277649,0,0,39566.5532407407,2008-04-28,13:16:40
39.9745716,116.3277966,0,0,39566.5532638889,2008-04-28,13:16:42
39.9747533,116.327815,0,0,39566.553287037,2008-04-28,13:16:44
39.9749199,116.3277966,0,0,39566.5533101852,2008-04-28,13:16:46
39.9751033,116.3277499,0,0,39566.5533333333,2008-04-28,13:16:48
39.9752949,116.3276983,0,0,39566.5533564815,2008-04-28,13:16:50
39.9755066,116.3276633,0,0,39566.5533796296,2008-04-28,13:16:52
39.9756816,116.3276299,0,0,39566.5534027778,2008-04-28,13:16:54
39.9758116,116.3275916,0,0,39566.5534259259,2008-04-28,13:16:56
39.9758983,116.3275599,0,0,39566.5534490741,2008-04-28,13:16:58
39.9759833,116.3275266,0,0,39566.5534722222,2008-04-28,13:17:00
39.97606,116.3275216,0,0,39566.5534953704,2008-04-28,13:17:02
39.9760766,116.3275633,0,0,39566.5535185185,2008-04-28,13:17:04
39.9755799,116.327955,0,0,39566.5536111111,2008-04-28,13:17:12
39.97549,116.3280783,0,0,39566.5536342593,2008-04-28,13:17:14
39.9754483,116.3281616,0,0,39566.5536574074,2008-04-28,13:17:16
39.9753833,116.3282833,0,0,39566.5536805556,2008-04-28,13:17:18
39.9753266,116.3283916,0,0,39566.5537037037,2008-04-28,13:17:20
39.9752849,116.3284699,0,0,39566.5537268519,2008-04-28,13:17:22
39.97521,116.3285499,0,0,39566.55375,2008-04-28,13:17:24
39.9751216,116.3286566,0,0,39566.5537731481,2008-04-28,13:17:26
39.9750733,116.3287533,0,0,39566.5537962963,2008-04-28,13:17:28
39.9750449,116.328825,0,0,39566.5538194444,2008-04-28,13:17:30
39.9750299,116.3288866,0,0,39566.5538425926,2008-04-28,13:17:32
39.9750216,116.328915,0,0,39566.5538657407,2008-04-28,13:17:34
39.9750199,116.3289349,0,0,39566.5538888889,2008-04-28,13:17:36
39.9750199,116.32895,0,0,39566.553912037,2008-04-28,13:17:38
39.9750033,116.3289633,0,0,39566.5539351852,2008-04-28,13:17:40
39.9749933,116.3289666,0,0,39566.5539583333,2008-04-28,13:17:42
39.9749866,116.3289666,0,0,39566.5539814815,2008-04-28,13:17:44
39.9752516,116.3300533,0,0,39566.5567592593,2008-04-28,13:21:44
