# Supplementary material for: Research on differential privacy protection method based on user tendency
Source: PLoS One. 2023 Oct 26;18(10):e0288823. doi: 10.1371/journal.pone.0288823 (PMC10602288; doi:10.1371/journal.pone.0288823)
Supplement: S4 Data — (ZIP) [file pone.0288823.s004.zip › Data 5-4/112/Trajectory/20080428230906.plt]

Geolife trajectory
WGS 84
Altitude is in Feet
Reserved 3
0,2,255,My Track,0,0,2,8421376
0
39.9753783,116.3304816,0,0,39566.9646527778,2008-04-28,23:09:06
39.9753883,116.3305799,0,0,39566.9646875,2008-04-28,23:09:09
39.9754,116.3306116,0,0,39566.9647106482,2008-04-28,23:09:11
39.97549,116.3274266,0,0,39566.9674884259,2008-04-28,23:13:11
39.9754583,116.3274049,0,0,39566.9675115741,2008-04-28,23:13:13
39.975485,116.3274249,0,0,39566.9675347222,2008-04-28,23:13:15
39.9598666,116.3218149,0,0,39566.9715972222,2008-04-28,23:19:06
