# Supplementary material for: Research on differential privacy protection method based on user tendency
Source: PLoS One. 2023 Oct 26;18(10):e0288823. doi: 10.1371/journal.pone.0288823 (PMC10602288; doi:10.1371/journal.pone.0288823)
Supplement: S4 Data — (ZIP) [file pone.0288823.s004.zip › Data 5-4/112/Trajectory/20080428231918.plt]

Geolife trajectory
WGS 84
Altitude is in Feet
Reserved 3
0,2,255,My Track,0,0,2,8421376
0
39.9724383,116.3272383,0,0,39566.9717361111,2008-04-28,23:19:18
39.9724683,116.3272449,0,0,39566.9745138889,2008-04-28,23:23:18
39.9724566,116.3272383,0,0,39566.9772916667,2008-04-28,23:27:18
39.9724566,116.3272383,0,0,39566.9800462963,2008-04-28,23:31:16
39.9724583,116.3272366,0,0,39566.9800694444,2008-04-28,23:31:18
39.9724466,116.3272416,0,0,39566.9828587963,2008-04-28,23:35:19
39.9723733,116.32729,0,0,39566.9856365741,2008-04-28,23:39:19
39.9723716,116.3272883,0,0,39566.9884143519,2008-04-28,23:43:19
39.9723716,116.3272883,0,0,39566.9911689815,2008-04-28,23:47:17
39.9723716,116.3272816,0,0,39566.9911921296,2008-04-28,23:47:19
39.9723699,116.3272933,0,0,39566.9939699074,2008-04-28,23:51:19
39.9723699,116.32729,0,0,39566.9967476852,2008-04-28,23:55:19
39.9723699,116.32729,0,0,39566.9995023148,2008-04-28,23:59:17
39.9723699,116.32729,0,0,39566.999525463,2008-04-28,23:59:19
39.972365,116.3272799,0,0,39567.0023032407,2008-04-29,00:03:19
39.972365,116.3272799,0,0,39567.0050578704,2008-04-29,00:07:17
39.9723633,116.3272783,0,0,39567.0050810185,2008-04-29,00:07:19
39.9730016,116.3274033,0,0,39567.0096527778,2008-04-29,00:13:54
39.972865,116.3273666,0,0,39567.0096875,2008-04-29,00:13:57
39.972865,116.3273666,0,0,39567.0097222222,2008-04-29,00:14:00
39.9728599,116.3273649,0,0,39567.0097453704,2008-04-29,00:14:02
39.9727433,116.3271066,0,0,39567.0125231481,2008-04-29,00:18:02
39.9727783,116.3273116,0,0,39567.0153009259,2008-04-29,00:22:02
39.9728316,116.3272666,0,0,39567.0153240741,2008-04-29,00:22:04
39.9728966,116.3271949,0,0,39567.0153472222,2008-04-29,00:22:06
39.9729683,116.3271383,0,0,39567.0153703704,2008-04-29,00:22:08
39.9730266,116.3270716,0,0,39567.0153935185,2008-04-29,00:22:10
39.9730583,116.3270233,0,0,39567.0154166667,2008-04-29,00:22:12
39.9730699,116.3269866,0,0,39567.0154398148,2008-04-29,00:22:14
39.9730166,116.3269899,0,0,39567.015462963,2008-04-29,00:22:16
39.9726016,116.3269966,0,0,39567.0297685185,2008-04-29,00:42:52
39.9723166,116.3260799,0,0,39567.0325462963,2008-04-29,00:46:52
39.9723333,116.326,0,0,39567.0325694444,2008-04-29,00:46:54
39.9723366,116.3259549,0,0,39567.0325925926,2008-04-29,00:46:56
39.9723483,116.3258616,0,0,39567.0326157407,2008-04-29,00:46:58
39.9723549,116.3257949,0,0,39567.0326388889,2008-04-29,00:47:00
39.9723966,116.32572,0,0,39567.032662037,2008-04-29,00:47:02
39.97242,116.3256616,0,0,39567.0326851852,2008-04-29,00:47:04
39.9724433,116.3256116,0,0,39567.0327083333,2008-04-29,00:47:06
39.972445,116.3255533,0,0,39567.0327314815,2008-04-29,00:47:08
39.9724566,116.3255149,0,0,39567.0327546296,2008-04-29,00:47:10
39.9724733,116.3254699,0,0,39567.0327777778,2008-04-29,00:47:12
39.9724616,116.3254349,0,0,39567.0328009259,2008-04-29,00:47:14
39.9724616,116.3253999,0,0,39567.0328240741,2008-04-29,00:47:16
39.9724649,116.3253616,0,0,39567.0328472222,2008-04-29,00:47:18
39.9724699,116.3253299,0,0,39567.0328703704,2008-04-29,00:47:20
39.9724583,116.3252816,0,0,39567.0328935185,2008-04-29,00:47:22
39.9724549,116.3252433,0,0,39567.0329166667,2008-04-29,00:47:24
39.97246,116.3252033,0,0,39567.0329398148,2008-04-29,00:47:26
39.97246,116.3251566,0,0,39567.032962963,2008-04-29,00:47:28
39.9724566,116.3251116,0,0,39567.0329861111,2008-04-29,00:47:30
39.9724633,116.325075,0,0,39567.0330092593,2008-04-29,00:47:32
39.9724683,116.3250483,0,0,39567.0330324074,2008-04-29,00:47:34
39.972475,116.32502,0,0,39567.0330555556,2008-04-29,00:47:36
39.9724666,116.325,0,0,39567.0330787037,2008-04-29,00:47:38
39.9724616,116.3249716,0,0,39567.0331018518,2008-04-29,00:47:40
39.9724416,116.3249599,0,0,39567.033125,2008-04-29,00:47:42
39.97242,116.324935,0,0,39567.0331481481,2008-04-29,00:47:44
39.9723833,116.324915,0,0,39567.0331712963,2008-04-29,00:47:46
39.9723766,116.3248966,0,0,39567.0331944444,2008-04-29,00:47:48
39.972365,116.3248783,0,0,39567.0332175926,2008-04-29,00:47:50
39.9723616,116.324865,0,0,39567.0332407407,2008-04-29,00:47:52
39.9723699,116.324845,0,0,39567.0332638889,2008-04-29,00:47:54
