# Supplementary material for: Research on differential privacy protection method based on user tendency
Source: PLoS One. 2023 Oct 26;18(10):e0288823. doi: 10.1371/journal.pone.0288823 (PMC10602288; doi:10.1371/journal.pone.0288823)
Supplement: S4 Data — (ZIP) [file pone.0288823.s004.zip › Data 5-4/112/Trajectory/20080429090049.plt]

Geolife trajectory
WGS 84
Altitude is in Feet
Reserved 3
0,2,255,My Track,0,0,2,8421376
0
39.9749366,116.3294716,0,0,39567.3755671296,2008-04-29,09:00:49
39.9749449,116.3293966,0,0,39567.3755787037,2008-04-29,09:00:50
39.97497,116.3292716,0,0,39567.3756018518,2008-04-29,09:00:52
39.9749633,116.3291583,0,0,39567.375625,2008-04-29,09:00:54
39.9749566,116.3290666,0,0,39567.3756481481,2008-04-29,09:00:56
39.974985,116.3289933,0,0,39567.3756712963,2008-04-29,09:00:58
39.9750183,116.3289016,0,0,39567.3756944444,2008-04-29,09:01:00
39.97504,116.3287783,0,0,39567.3757175926,2008-04-29,09:01:02
39.9749716,116.3286533,0,0,39567.3757407407,2008-04-29,09:01:04
39.9749733,116.3285699,0,0,39567.3757638889,2008-04-29,09:01:06
39.9749933,116.3285166,0,0,39567.375787037,2008-04-29,09:01:08
39.9750266,116.3284849,0,0,39567.3758101852,2008-04-29,09:01:10
39.9750466,116.3284683,0,0,39567.3758333333,2008-04-29,09:01:12
39.9750599,116.3284683,0,0,39567.3758564815,2008-04-29,09:01:14
39.9750433,116.3284883,0,0,39567.3758796296,2008-04-29,09:01:16
39.9750433,116.3284883,0,0,39567.3759027778,2008-04-29,09:01:18
39.9750366,116.328495,0,0,39567.3759259259,2008-04-29,09:01:20
39.9749983,116.3285183,0,0,39567.3759490741,2008-04-29,09:01:22
39.9748833,116.3200966,0,0,39567.3787268519,2008-04-29,09:05:22
39.9748749,116.3200916,0,0,39567.37875,2008-04-29,09:05:24
39.9743733,116.3122866,0,0,39567.3815277778,2008-04-29,09:09:24
39.9685066,116.3138783,0,0,39567.3843171296,2008-04-29,09:13:25
39.9684999,116.3138383,0,0,39567.3843402778,2008-04-29,09:13:27
39.96851,116.3137833,0,0,39567.3843634259,2008-04-29,09:13:29
39.9685033,116.3137133,0,0,39567.3843865741,2008-04-29,09:13:31
39.9684999,116.313605,0,0,39567.3844097222,2008-04-29,09:13:33
39.9685283,116.3134883,0,0,39567.3844328704,2008-04-29,09:13:35
39.9685283,116.3134116,0,0,39567.3844560185,2008-04-29,09:13:37
39.9685399,116.3133499,0,0,39567.3844791667,2008-04-29,09:13:39
39.9685616,116.3132633,0,0,39567.3845023148,2008-04-29,09:13:41
39.9685466,116.3132049,0,0,39567.384525463,2008-04-29,09:13:43
39.9686016,116.3131049,0,0,39567.3845486111,2008-04-29,09:13:45
39.96862,116.3130116,0,0,39567.3845717593,2008-04-29,09:13:47
39.9686333,116.31294,0,0,39567.3845949074,2008-04-29,09:13:49
39.9686399,116.3128733,0,0,39567.3846180556,2008-04-29,09:13:51
39.9686733,116.3128166,0,0,39567.3846412037,2008-04-29,09:13:53
39.9686999,116.3127399,0,0,39567.3846643518,2008-04-29,09:13:55
39.9687116,116.3126499,0,0,39567.3846875,2008-04-29,09:13:57
39.9687083,116.3125316,0,0,39567.3847106481,2008-04-29,09:13:59
39.9687549,116.3124249,0,0,39567.3847337963,2008-04-29,09:14:01
39.9687266,116.3122916,0,0,39567.3847569444,2008-04-29,09:14:03
39.9687266,116.3122166,0,0,39567.3847800926,2008-04-29,09:14:05
39.9687249,116.3121366,0,0,39567.3848032407,2008-04-29,09:14:07
39.9687166,116.3120666,0,0,39567.3848263889,2008-04-29,09:14:09
39.968735,116.3120116,0,0,39567.384849537,2008-04-29,09:14:11
39.9687266,116.3119383,0,0,39567.3848726852,2008-04-29,09:14:13
39.9687333,116.3118849,0,0,39567.3848958333,2008-04-29,09:14:15
39.9687433,116.3118249,0,0,39567.3849189815,2008-04-29,09:14:17
39.9687366,116.3117249,0,0,39567.3849421296,2008-04-29,09:14:19
39.9687466,116.3116399,0,0,39567.3849652778,2008-04-29,09:14:21
39.9687366,116.3115499,0,0,39567.3849884259,2008-04-29,09:14:23
39.9687433,116.3114383,0,0,39567.3850115741,2008-04-29,09:14:25
39.9687216,116.3113483,0,0,39567.3850347222,2008-04-29,09:14:27
39.9686983,116.3112466,0,0,39567.3850578704,2008-04-29,09:14:29
39.9686566,116.3111699,0,0,39567.3850810185,2008-04-29,09:14:31
39.9686366,116.3110966,0,0,39567.3851041667,2008-04-29,09:14:33
39.9686183,116.3110283,0,0,39567.3851273148,2008-04-29,09:14:35
39.9686083,116.3109916,0,0,39567.385150463,2008-04-29,09:14:37
39.9685683,116.3109249,0,0,39567.3851736111,2008-04-29,09:14:39
39.96855,116.3108733,0,0,39567.3851967593,2008-04-29,09:14:41
39.96852,116.3108233,0,0,39567.3852199074,2008-04-29,09:14:43
39.9684833,116.3107699,0,0,39567.3852430556,2008-04-29,09:14:45
39.9684466,116.3107366,0,0,39567.3852662037,2008-04-29,09:14:47
39.9684616,116.3106933,0,0,39567.3852893518,2008-04-29,09:14:49
39.9684599,116.3106616,0,0,39567.3853125,2008-04-29,09:14:51
39.96844,116.3106316,0,0,39567.3853356481,2008-04-29,09:14:53
39.96845,116.3105916,0,0,39567.3853587963,2008-04-29,09:14:55
39.9684483,116.3105683,0,0,39567.3853819444,2008-04-29,09:14:57
39.9684616,116.3105349,0,0,39567.3854050926,2008-04-29,09:14:59
39.9684766,116.3104999,0,0,39567.3854282407,2008-04-29,09:15:01
39.96848,116.3104766,0,0,39567.3854513889,2008-04-29,09:15:03
39.9684933,116.3104499,0,0,39567.385474537,2008-04-29,09:15:05
39.9685166,116.3104116,0,0,39567.3854976852,2008-04-29,09:15:07
39.96852,116.3103649,0,0,39567.3855208333,2008-04-29,09:15:09
39.9685166,116.3103016,0,0,39567.3855439815,2008-04-29,09:15:11
39.9684866,116.3102566,0,0,39567.3855671296,2008-04-29,09:15:13
39.9684483,116.3102183,0,0,39567.3855902778,2008-04-29,09:15:15
39.9684166,116.3101966,0,0,39567.3856134259,2008-04-29,09:15:17
39.9683883,116.3101883,0,0,39567.3856365741,2008-04-29,09:15:19
39.9683833,116.3101766,0,0,39567.3856597222,2008-04-29,09:15:21
