# Supplementary material for: Research on differential privacy protection method based on user tendency
Source: PLoS One. 2023 Oct 26;18(10):e0288823. doi: 10.1371/journal.pone.0288823 (PMC10602288; doi:10.1371/journal.pone.0288823)
Supplement: S4 Data — (ZIP) [file pone.0288823.s004.zip › Data 5-4/112/Trajectory/20080429135704.plt]

Geolife trajectory
WGS 84
Altitude is in Feet
Reserved 3
0,2,255,My Track,0,0,2,8421376
0
39.9713283,116.3057816,0,0,39567.5812962963,2008-04-29,13:57:04
39.9713283,116.3057733,0,0,39567.5813078704,2008-04-29,13:57:05
39.9712649,116.3058233,0,0,39567.5813310185,2008-04-29,13:57:07
39.9712499,116.3058816,0,0,39567.5813541667,2008-04-29,13:57:09
39.9712233,116.3059216,0,0,39567.5813773148,2008-04-29,13:57:11
39.9711816,116.3059633,0,0,39567.581400463,2008-04-29,13:57:13
39.9711366,116.3059866,0,0,39567.5814236111,2008-04-29,13:57:15
39.9710766,116.3060216,0,0,39567.5814467593,2008-04-29,13:57:17
39.9710366,116.3060266,0,0,39567.5814699074,2008-04-29,13:57:19
39.9709866,116.3060383,0,0,39567.5814930556,2008-04-29,13:57:21
39.9708933,116.3061533,0,0,39567.5815162037,2008-04-29,13:57:23
39.9708633,116.3061616,0,0,39567.5815393519,2008-04-29,13:57:25
39.970865,116.3061133,0,0,39567.5815625,2008-04-29,13:57:27
39.9709149,116.3060199,0,0,39567.5815856481,2008-04-29,13:57:29
39.9709316,116.3059949,0,0,39567.5816087963,2008-04-29,13:57:31
39.9709116,116.3059999,0,0,39567.5816319444,2008-04-29,13:57:33
39.9708966,116.3060049,0,0,39567.5816550926,2008-04-29,13:57:35
39.9708883,116.3059966,0,0,39567.5816782407,2008-04-29,13:57:37
39.970865,116.3059949,0,0,39567.5817013889,2008-04-29,13:57:39
39.9708216,116.3060183,0,0,39567.581724537,2008-04-29,13:57:41
39.9707916,116.3060466,0,0,39567.5817476852,2008-04-29,13:57:43
39.9707516,116.3060883,0,0,39567.5817708333,2008-04-29,13:57:45
39.9707216,116.3061249,0,0,39567.5817939815,2008-04-29,13:57:47
39.970695,116.3061333,0,0,39567.5818171296,2008-04-29,13:57:49
39.9706583,116.3061549,0,0,39567.5818402778,2008-04-29,13:57:51
39.9706599,116.3061566,0,0,39567.5818634259,2008-04-29,13:57:53
39.9706633,116.3060766,0,0,39567.5818865741,2008-04-29,13:57:55
39.9706616,116.3060183,0,0,39567.5819097222,2008-04-29,13:57:57
39.9706533,116.3059949,0,0,39567.5819328704,2008-04-29,13:57:59
39.9706316,116.3059949,0,0,39567.5819560185,2008-04-29,13:58:01
39.9706066,116.30601,0,0,39567.5819791667,2008-04-29,13:58:03
39.9705649,116.3060016,0,0,39567.5820023148,2008-04-29,13:58:05
39.9705366,116.3060183,0,0,39567.582025463,2008-04-29,13:58:07
39.9705049,116.306045,0,0,39567.5820486111,2008-04-29,13:58:09
39.9704749,116.3060516,0,0,39567.5820717593,2008-04-29,13:58:11
39.9704483,116.3060549,0,0,39567.5820949074,2008-04-29,13:58:13
39.9704183,116.3060766,0,0,39567.5821180556,2008-04-29,13:58:15
39.9703833,116.3061183,0,0,39567.5821412037,2008-04-29,13:58:17
39.9703583,116.3061383,0,0,39567.5821643519,2008-04-29,13:58:19
39.97033,116.3061599,0,0,39567.5821875,2008-04-29,13:58:21
39.9703183,116.3061583,0,0,39567.5822106482,2008-04-29,13:58:23
39.9703083,116.3061316,0,0,39567.5822337963,2008-04-29,13:58:25
39.9702949,116.3061049,0,0,39567.5822569444,2008-04-29,13:58:27
39.9702649,116.3060933,0,0,39567.5822800926,2008-04-29,13:58:29
39.9702399,116.3060783,0,0,39567.5823032407,2008-04-29,13:58:31
39.9702233,116.3060716,0,0,39567.5823263889,2008-04-29,13:58:33
39.9701949,116.3060733,0,0,39567.582349537,2008-04-29,13:58:35
39.9701483,116.306095,0,0,39567.5823726852,2008-04-29,13:58:37
39.9701266,116.3060999,0,0,39567.5823958333,2008-04-29,13:58:39
39.97012,116.306095,0,0,39567.5824189815,2008-04-29,13:58:41
39.9701033,116.3061049,0,0,39567.5824421296,2008-04-29,13:58:43
39.9701083,116.30608,0,0,39567.5824652778,2008-04-29,13:58:45
39.9700849,116.30608,0,0,39567.5824884259,2008-04-29,13:58:47
39.9700533,116.3060549,0,0,39567.5825115741,2008-04-29,13:58:49
39.9700233,116.3060516,0,0,39567.5825347222,2008-04-29,13:58:51
39.9699916,116.3060699,0,0,39567.5825578704,2008-04-29,13:58:53
39.9699666,116.3060899,0,0,39567.5825810185,2008-04-29,13:58:55
39.969935,116.3061616,0,0,39567.5826041667,2008-04-29,13:58:57
39.9698999,116.3062383,0,0,39567.5826273148,2008-04-29,13:58:59
39.9698733,116.3062833,0,0,39567.582650463,2008-04-29,13:59:01
39.9698666,116.3063266,0,0,39567.5826736111,2008-04-29,13:59:03
39.9698516,116.3063649,0,0,39567.5826967593,2008-04-29,13:59:05
39.9698483,116.3063799,0,0,39567.5827199074,2008-04-29,13:59:07
39.9698433,116.30639,0,0,39567.5827430556,2008-04-29,13:59:09
39.969865,116.3064216,0,0,39567.5827662037,2008-04-29,13:59:11
39.9698716,116.3064499,0,0,39567.5827893519,2008-04-29,13:59:13
39.9698583,116.3064666,0,0,39567.5828125,2008-04-29,13:59:15
39.9698516,116.3064749,0,0,39567.5828356481,2008-04-29,13:59:17
39.9698583,116.3064533,0,0,39567.5828587963,2008-04-29,13:59:19
39.96858,116.3094666,0,0,39567.5856481481,2008-04-29,14:03:20
39.9685433,116.3095399,0,0,39567.5856712963,2008-04-29,14:03:22
39.9686066,116.3096433,0,0,39567.5856944444,2008-04-29,14:03:24
39.9686099,116.3096466,0,0,39567.5857175926,2008-04-29,14:03:26
39.9686149,116.3096483,0,0,39567.5857407407,2008-04-29,14:03:28
39.9686149,116.3096566,0,0,39567.5857638889,2008-04-29,14:03:30
39.9686116,116.3096633,0,0,39567.585787037,2008-04-29,14:03:32
39.9686316,116.3096516,0,0,39567.5858101852,2008-04-29,14:03:34
39.9686699,116.309605,0,0,39567.5858333333,2008-04-29,14:03:36
39.9684083,116.3133099,0,0,39567.5886226852,2008-04-29,14:07:37
39.9683516,116.3134633,0,0,39567.5886458333,2008-04-29,14:07:39
39.9683283,116.3135316,0,0,39567.5886689815,2008-04-29,14:07:41
39.9683183,116.3135616,0,0,39567.5886921296,2008-04-29,14:07:43
39.9683033,116.3135949,0,0,39567.5887152778,2008-04-29,14:07:45
39.9682966,116.3136299,0,0,39567.5887384259,2008-04-29,14:07:47
39.9682883,116.3136366,0,0,39567.5887615741,2008-04-29,14:07:49
39.9683083,116.3136416,0,0,39567.5887847222,2008-04-29,14:07:51
39.968325,116.3137433,0,0,39567.588912037,2008-04-29,14:08:02
39.968285,116.3137866,0,0,39567.5889351852,2008-04-29,14:08:04
39.968225,116.3138383,0,0,39567.5889583333,2008-04-29,14:08:06
39.9682133,116.3138366,0,0,39567.5889814815,2008-04-29,14:08:08
39.968185,116.3138433,0,0,39567.5890046296,2008-04-29,14:08:10
39.9681583,116.3138466,0,0,39567.5890277778,2008-04-29,14:08:12
39.9681316,116.3138466,0,0,39567.5890509259,2008-04-29,14:08:14
39.9681016,116.313865,0,0,39567.5890740741,2008-04-29,14:08:16
39.968075,116.3138816,0,0,39567.5890972222,2008-04-29,14:08:18
39.9680549,116.3139016,0,0,39567.5891203704,2008-04-29,14:08:20
39.9680283,116.3139083,0,0,39567.5891435185,2008-04-29,14:08:22
39.9680083,116.3139183,0,0,39567.5891666667,2008-04-29,14:08:24
39.9679933,116.3139233,0,0,39567.5891898148,2008-04-29,14:08:26
39.9679966,116.3139216,0,0,39567.589212963,2008-04-29,14:08:28
39.96799,116.3139199,0,0,39567.5892361111,2008-04-29,14:08:30
39.9679716,116.3139366,0,0,39567.5892592593,2008-04-29,14:08:32
39.96796,116.3139183,0,0,39567.5892824074,2008-04-29,14:08:34
39.9679433,116.3139049,0,0,39567.5893055556,2008-04-29,14:08:36
39.9679216,116.3138783,0,0,39567.5893287037,2008-04-29,14:08:38
39.967905,116.3138716,0,0,39567.5893518519,2008-04-29,14:08:40
39.9678883,116.3138466,0,0,39567.589375,2008-04-29,14:08:42
39.9678599,116.3138633,0,0,39567.5893981481,2008-04-29,14:08:44
39.9678316,116.3138849,0,0,39567.5894212963,2008-04-29,14:08:46
39.9678166,116.3138633,0,0,39567.5894444444,2008-04-29,14:08:48
39.9678166,116.313865,0,0,39567.5894675926,2008-04-29,14:08:50
39.96782,116.3138766,0,0,39567.5894907407,2008-04-29,14:08:52
39.9678283,116.3139216,0,0,39567.5895138889,2008-04-29,14:08:54
39.9678466,116.3139583,0,0,39567.589537037,2008-04-29,14:08:56
39.9678666,116.3140066,0,0,39567.5895601852,2008-04-29,14:08:58
39.9678833,116.3140716,0,0,39567.5895833333,2008-04-29,14:09:00
39.9678966,116.3141266,0,0,39567.5896064815,2008-04-29,14:09:02
39.9679216,116.3141483,0,0,39567.5896296296,2008-04-29,14:09:04
39.9679433,116.3141583,0,0,39567.5896527778,2008-04-29,14:09:06
39.9679466,116.3141899,0,0,39567.5896759259,2008-04-29,14:09:08
39.9679333,116.3142433,0,0,39567.5896990741,2008-04-29,14:09:10
39.9679316,116.3142933,0,0,39567.5897222222,2008-04-29,14:09:12
39.9679383,116.3143266,0,0,39567.5897453704,2008-04-29,14:09:14
39.9679516,116.3143649,0,0,39567.5897685185,2008-04-29,14:09:16
39.967965,116.3143916,0,0,39567.5897916667,2008-04-29,14:09:18
39.9679799,116.3144066,0,0,39567.5898148148,2008-04-29,14:09:20
39.9679866,116.3144566,0,0,39567.589837963,2008-04-29,14:09:22
39.9679716,116.3145133,0,0,39567.5898611111,2008-04-29,14:09:24
39.9679766,116.3145733,0,0,39567.5898842593,2008-04-29,14:09:26
39.9679816,116.3146116,0,0,39567.5899074074,2008-04-29,14:09:28
39.9679833,116.3146333,0,0,39567.5899305556,2008-04-29,14:09:30
39.9679833,116.3146683,0,0,39567.5899537037,2008-04-29,14:09:32
39.9679866,116.3146583,0,0,39567.5899884259,2008-04-29,14:09:35
39.9683683,116.31418,0,0,39567.5927662037,2008-04-29,14:13:35
39.9743066,116.3119483,0,0,39567.5955439815,2008-04-29,14:17:35
39.9747349,116.3182616,0,0,39567.5989236111,2008-04-29,14:22:27
39.9746916,116.3183433,0,0,39567.5989467593,2008-04-29,14:22:29
39.9746666,116.3184416,0,0,39567.5989699074,2008-04-29,14:22:31
39.9747066,116.3185583,0,0,39567.5989930556,2008-04-29,14:22:33
39.9747183,116.3186533,0,0,39567.5990162037,2008-04-29,14:22:35
39.9747466,116.3187466,0,0,39567.5990393519,2008-04-29,14:22:37
39.9747583,116.3188733,0,0,39567.5990625,2008-04-29,14:22:39
39.9747533,116.3189699,0,0,39567.5990856481,2008-04-29,14:22:41
39.9747616,116.3191266,0,0,39567.5991087963,2008-04-29,14:22:43
39.9747116,116.3192416,0,0,39567.5991319444,2008-04-29,14:22:45
39.9746833,116.3194233,0,0,39567.5991550926,2008-04-29,14:22:47
39.974705,116.3195333,0,0,39567.5991782407,2008-04-29,14:22:49
39.9746949,116.3196633,0,0,39567.5992013889,2008-04-29,14:22:51
39.974685,116.3198033,0,0,39567.599224537,2008-04-29,14:22:53
39.9746733,116.3198999,0,0,39567.5992476852,2008-04-29,14:22:55
39.9746733,116.3199866,0,0,39567.5992708333,2008-04-29,14:22:57
39.9746766,116.3200566,0,0,39567.5992939815,2008-04-29,14:22:59
39.9746766,116.32013,0,0,39567.5993171296,2008-04-29,14:23:01
39.9746983,116.3201749,0,0,39567.5993402778,2008-04-29,14:23:03
39.9747399,116.3202316,0,0,39567.5993634259,2008-04-29,14:23:05
39.9747649,116.3202816,0,0,39567.5993865741,2008-04-29,14:23:07
39.9748566,116.3204666,0,0,39567.5995601852,2008-04-29,14:23:22
39.9748266,116.3205433,0,0,39567.5995833333,2008-04-29,14:23:24
39.9752566,116.3298316,0,0,39567.6023611111,2008-04-29,14:27:24
39.9752733,116.3298516,0,0,39567.6023842593,2008-04-29,14:27:26
39.9753066,116.3298683,0,0,39567.6024074074,2008-04-29,14:27:28
39.9753266,116.3299016,0,0,39567.6024305556,2008-04-29,14:27:30
39.9753283,116.329945,0,0,39567.6024537037,2008-04-29,14:27:32
39.9753149,116.3299816,0,0,39567.6024768518,2008-04-29,14:27:34
39.9753166,116.3300316,0,0,39567.6025,2008-04-29,14:27:36
39.9753133,116.330065,0,0,39567.6025231481,2008-04-29,14:27:38
39.9753083,116.3300899,0,0,39567.6025462963,2008-04-29,14:27:40
39.97532,116.3301216,0,0,39567.6025694444,2008-04-29,14:27:42
39.975335,116.3301749,0,0,39567.6025925926,2008-04-29,14:27:44
39.9753316,116.3302349,0,0,39567.6026157407,2008-04-29,14:27:46
39.9753033,116.3302999,0,0,39567.6026388889,2008-04-29,14:27:48
39.9752849,116.3303233,0,0,39567.602662037,2008-04-29,14:27:50
39.9752783,116.3303616,0,0,39567.6026851852,2008-04-29,14:27:52
39.97528,116.3303983,0,0,39567.6027083333,2008-04-29,14:27:54
39.9753083,116.330435,0,0,39567.6027314815,2008-04-29,14:27:56
39.9753283,116.3304683,0,0,39567.6027546296,2008-04-29,14:27:58
39.9753433,116.3305083,0,0,39567.6027777778,2008-04-29,14:28:00
39.9753566,116.3305533,0,0,39567.6028009259,2008-04-29,14:28:02
39.9753799,116.3305833,0,0,39567.6028240741,2008-04-29,14:28:04
39.9754133,116.3305983,0,0,39567.6028472222,2008-04-29,14:28:06
39.97543,116.330625,0,0,39567.6028703704,2008-04-29,14:28:08
39.9754166,116.3306583,0,0,39567.6028935185,2008-04-29,14:28:10
39.9754099,116.3306899,0,0,39567.6029166667,2008-04-29,14:28:12
39.975405,116.3307249,0,0,39567.6029398148,2008-04-29,14:28:14
39.9754116,116.3307716,0,0,39567.602962963,2008-04-29,14:28:16
39.97542,116.3308133,0,0,39567.6029861111,2008-04-29,14:28:18
39.9754233,116.3308716,0,0,39567.6030092593,2008-04-29,14:28:20
39.9754416,116.3309083,0,0,39567.6030324074,2008-04-29,14:28:22
39.9754733,116.3309083,0,0,39567.6030555556,2008-04-29,14:28:24
39.9755283,116.3309116,0,0,39567.6030787037,2008-04-29,14:28:26
39.9756033,116.3308966,0,0,39567.6031018518,2008-04-29,14:28:28
39.9756583,116.330885,0,0,39567.603125,2008-04-29,14:28:30
39.9756716,116.3308899,0,0,39567.6031481481,2008-04-29,14:28:32
39.9756899,116.3308999,0,0,39567.6031712963,2008-04-29,14:28:34
39.9757133,116.3308899,0,0,39567.6031944444,2008-04-29,14:28:36
