# Supplementary material for: Research on differential privacy protection method based on user tendency
Source: PLoS One. 2023 Oct 26;18(10):e0288823. doi: 10.1371/journal.pone.0288823 (PMC10602288; doi:10.1371/journal.pone.0288823)
Supplement: S4 Data — (ZIP) [file pone.0288823.s004.zip › Data 5-4/112/Trajectory/20080430183157.plt]

Geolife trajectory
WGS 84
Altitude is in Feet
Reserved 3
0,2,255,My Track,0,0,2,8421376
0
39.9755799,116.3307633,0,0,39568.7721875,2008-04-30,18:31:57
39.9755499,116.3308099,0,0,39568.7722337963,2008-04-30,18:32:01
39.9755349,116.3308383,0,0,39568.7722685185,2008-04-30,18:32:04
39.9755866,116.3308399,0,0,39568.7722916667,2008-04-30,18:32:06
39.9755766,116.3308216,0,0,39568.772349537,2008-04-30,18:32:11
39.9755649,116.3307616,0,0,39568.7723726852,2008-04-30,18:32:13
39.9755666,116.3306916,0,0,39568.7723958333,2008-04-30,18:32:15
39.975585,116.3306283,0,0,39568.7724189815,2008-04-30,18:32:17
39.9755933,116.3305816,0,0,39568.7724421296,2008-04-30,18:32:19
39.975585,116.3305383,0,0,39568.7724652778,2008-04-30,18:32:21
39.9758149,116.3304516,0,0,39568.7725231481,2008-04-30,18:32:26
39.9759383,116.330415,0,0,39568.7725462963,2008-04-30,18:32:28
39.9759816,116.3303899,0,0,39568.7725694444,2008-04-30,18:32:30
39.975835,116.3303666,0,0,39568.7725925926,2008-04-30,18:32:32
39.97578,116.3303316,0,0,39568.7726157407,2008-04-30,18:32:34
39.975755,116.3302933,0,0,39568.7726388889,2008-04-30,18:32:36
39.9757233,116.3302683,0,0,39568.772662037,2008-04-30,18:32:38
39.9757016,116.3302216,0,0,39568.7726851852,2008-04-30,18:32:40
39.97567,116.3301966,0,0,39568.7727083333,2008-04-30,18:32:42
39.9756433,116.3301783,0,0,39568.7727314815,2008-04-30,18:32:44
39.9756083,116.3301983,0,0,39568.7727546296,2008-04-30,18:32:46
39.9755899,116.3302133,0,0,39568.7727777778,2008-04-30,18:32:48
39.9755649,116.3302433,0,0,39568.7728009259,2008-04-30,18:32:50
39.9755583,116.3302783,0,0,39568.7728240741,2008-04-30,18:32:52
39.9755966,116.3303266,0,0,39568.7728472222,2008-04-30,18:32:54
39.9756033,116.3303583,0,0,39568.7728703704,2008-04-30,18:32:56
39.97563,116.3304016,0,0,39568.7728935185,2008-04-30,18:32:58
39.9756649,116.3304283,0,0,39568.7729166667,2008-04-30,18:33:00
39.975695,116.3304383,0,0,39568.7729398148,2008-04-30,18:33:02
39.9757349,116.3304433,0,0,39568.772962963,2008-04-30,18:33:04
39.9758766,116.3303633,0,0,39568.7729861111,2008-04-30,18:33:06
39.97599,116.3303033,0,0,39568.7730092593,2008-04-30,18:33:08
39.9760566,116.330255,0,0,39568.7730324074,2008-04-30,18:33:10
39.9761133,116.3302116,0,0,39568.7730555556,2008-04-30,18:33:12
39.976175,116.3301583,0,0,39568.7730787037,2008-04-30,18:33:14
39.9762249,116.3301066,0,0,39568.7731018519,2008-04-30,18:33:16
39.9762683,116.3300733,0,0,39568.773125,2008-04-30,18:33:18
39.9763233,116.3300416,0,0,39568.7731481481,2008-04-30,18:33:20
39.9763316,116.3300316,0,0,39568.7731712963,2008-04-30,18:33:22
39.9763583,116.3299983,0,0,39568.7731944444,2008-04-30,18:33:24
39.9763883,116.3299499,0,0,39568.7732175926,2008-04-30,18:33:26
39.9763933,116.3299116,0,0,39568.7732407407,2008-04-30,18:33:28
39.9764,116.329855,0,0,39568.7732638889,2008-04-30,18:33:30
39.9763966,116.3298099,0,0,39568.773287037,2008-04-30,18:33:32
39.976415,116.32975,0,0,39568.7733101852,2008-04-30,18:33:34
39.9763783,116.3297083,0,0,39568.7733333333,2008-04-30,18:33:36
39.9763199,116.3296583,0,0,39568.7733564815,2008-04-30,18:33:38
39.9758299,116.3296416,0,0,39568.7733912037,2008-04-30,18:33:41
39.9756533,116.3296349,0,0,39568.7734143519,2008-04-30,18:33:43
39.9754799,116.3296499,0,0,39568.7734375,2008-04-30,18:33:45
39.9753649,116.3296499,0,0,39568.7734606481,2008-04-30,18:33:47
39.9753033,116.3296233,0,0,39568.7734837963,2008-04-30,18:33:49
39.97525,116.3296083,0,0,39568.7735069444,2008-04-30,18:33:51
39.9752133,116.3295816,0,0,39568.7735300926,2008-04-30,18:33:53
39.97519,116.3295616,0,0,39568.7735532407,2008-04-30,18:33:55
39.975205,116.3295316,0,0,39568.7735763889,2008-04-30,18:33:57
39.9752266,116.3294933,0,0,39568.773599537,2008-04-30,18:33:59
39.97522,116.3294499,0,0,39568.7736226852,2008-04-30,18:34:01
39.9752233,116.3294133,0,0,39568.7736458333,2008-04-30,18:34:03
39.9752666,116.3293816,0,0,39568.7736689815,2008-04-30,18:34:05
39.9753033,116.3293333,0,0,39568.7736921296,2008-04-30,18:34:07
39.9753266,116.3292816,0,0,39568.7737152778,2008-04-30,18:34:09
39.97533,116.3292399,0,0,39568.7737384259,2008-04-30,18:34:11
39.9753583,116.32919,0,0,39568.7737615741,2008-04-30,18:34:13
39.9753816,116.3291449,0,0,39568.7737847222,2008-04-30,18:34:15
39.9753816,116.3291099,0,0,39568.7738078704,2008-04-30,18:34:17
39.9753666,116.3290983,0,0,39568.7738310185,2008-04-30,18:34:19
39.9753716,116.3290783,0,0,39568.7738541667,2008-04-30,18:34:21
39.9753533,116.3290649,0,0,39568.7738773148,2008-04-30,18:34:23
39.9753483,116.3290483,0,0,39568.773900463,2008-04-30,18:34:25
39.97535,116.3290249,0,0,39568.7739236111,2008-04-30,18:34:27
39.9753533,116.3289816,0,0,39568.7739467593,2008-04-30,18:34:29
39.9753616,116.3289416,0,0,39568.7739699074,2008-04-30,18:34:31
39.9753833,116.3289066,0,0,39568.7739930556,2008-04-30,18:34:33
39.9753933,116.3288699,0,0,39568.7740162037,2008-04-30,18:34:35
39.9753983,116.3288383,0,0,39568.7740393518,2008-04-30,18:34:37
39.97539,116.3288066,0,0,39568.7740625,2008-04-30,18:34:39
39.9753866,116.3287833,0,0,39568.7740856481,2008-04-30,18:34:41
39.9753966,116.328755,0,0,39568.7741087963,2008-04-30,18:34:43
39.9753916,116.3287316,0,0,39568.7741319444,2008-04-30,18:34:45
39.9753833,116.3286966,0,0,39568.7741550926,2008-04-30,18:34:47
39.9753866,116.3286516,0,0,39568.7741782407,2008-04-30,18:34:49
39.9753699,116.328615,0,0,39568.7742013889,2008-04-30,18:34:51
39.9753766,116.3285766,0,0,39568.774224537,2008-04-30,18:34:53
39.9753799,116.3285383,0,0,39568.7742476852,2008-04-30,18:34:55
39.9753699,116.3284983,0,0,39568.7742708333,2008-04-30,18:34:57
39.97536,116.3284683,0,0,39568.7742939815,2008-04-30,18:34:59
39.9753516,116.3284366,0,0,39568.7743171296,2008-04-30,18:35:01
39.9753549,116.3284083,0,0,39568.7743402778,2008-04-30,18:35:03
39.9753583,116.3283799,0,0,39568.7743634259,2008-04-30,18:35:05
39.9753683,116.3283433,0,0,39568.7743865741,2008-04-30,18:35:07
39.975375,116.3283116,0,0,39568.7744097222,2008-04-30,18:35:09
39.9753649,116.3282766,0,0,39568.7744328704,2008-04-30,18:35:11
39.9753683,116.3282399,0,0,39568.7744560185,2008-04-30,18:35:13
39.97536,116.3282,0,0,39568.7744791667,2008-04-30,18:35:15
39.9753433,116.3281566,0,0,39568.7745023148,2008-04-30,18:35:17
39.9753149,116.3281149,0,0,39568.774525463,2008-04-30,18:35:19
39.9753149,116.3280899,0,0,39568.7745486111,2008-04-30,18:35:21
39.9753149,116.32806,0,0,39568.7745717593,2008-04-30,18:35:23
39.9753083,116.3280349,0,0,39568.7745949074,2008-04-30,18:35:25
39.9753316,116.3279833,0,0,39568.7746180556,2008-04-30,18:35:27
39.9753166,116.3279633,0,0,39568.7746412037,2008-04-30,18:35:29
39.9752999,116.3279416,0,0,39568.7746643518,2008-04-30,18:35:31
39.9752966,116.3279016,0,0,39568.7746875,2008-04-30,18:35:33
39.9752983,116.3278866,0,0,39568.7747106481,2008-04-30,18:35:35
39.97529,116.3278783,0,0,39568.7747337963,2008-04-30,18:35:37
39.97525,116.3278766,0,0,39568.7747569444,2008-04-30,18:35:39
39.9752116,116.3278816,0,0,39568.7747800926,2008-04-30,18:35:41
39.9751866,116.3278883,0,0,39568.7748032407,2008-04-30,18:35:43
39.9751599,116.3278833,0,0,39568.7748263889,2008-04-30,18:35:45
39.975125,116.3278749,0,0,39568.774849537,2008-04-30,18:35:47
39.9751066,116.3278683,0,0,39568.7748726852,2008-04-30,18:35:49
39.9750966,116.32785,0,0,39568.7748958333,2008-04-30,18:35:51
39.9750733,116.3278483,0,0,39568.7749189815,2008-04-30,18:35:53
39.9750466,116.3278433,0,0,39568.7749421296,2008-04-30,18:35:55
39.9750266,116.3278516,0,0,39568.7749652778,2008-04-30,18:35:57
39.9750033,116.3278666,0,0,39568.7749884259,2008-04-30,18:35:59
39.974985,116.3278583,0,0,39568.7750115741,2008-04-30,18:36:01
39.9749633,116.3278333,0,0,39568.7750347222,2008-04-30,18:36:03
39.9749466,116.3278099,0,0,39568.7750578704,2008-04-30,18:36:05
39.9749366,116.3277933,0,0,39568.7750810185,2008-04-30,18:36:07
39.9749266,116.3277783,0,0,39568.7751041667,2008-04-30,18:36:09
39.974925,116.3277733,0,0,39568.7751273148,2008-04-30,18:36:11
39.9749233,116.3277716,0,0,39568.775150463,2008-04-30,18:36:13
39.9748866,116.3277549,0,0,39568.7751736111,2008-04-30,18:36:15
39.9749033,116.3277616,0,0,39568.7751967593,2008-04-30,18:36:17
39.9749033,116.3277616,0,0,39568.7752546296,2008-04-30,18:36:22
39.9749033,116.3277616,0,0,39568.7753125,2008-04-30,18:36:27
39.9749049,116.3277633,0,0,39568.7753703704,2008-04-30,18:36:32
39.9749049,116.3277633,0,0,39568.7754282407,2008-04-30,18:36:37
39.9749049,116.3277633,0,0,39568.7754861111,2008-04-30,18:36:42
39.9749049,116.3277633,0,0,39568.7755439815,2008-04-30,18:36:47
39.9749049,116.3277633,0,0,39568.7755787037,2008-04-30,18:36:50
39.9749049,116.3277633,0,0,39568.7756018518,2008-04-30,18:36:52
39.9749049,116.3277083,0,0,39568.7756597222,2008-04-30,18:36:57
39.9749049,116.3276533,0,0,39568.7756828704,2008-04-30,18:36:59
39.9749049,116.3275983,0,0,39568.7757060185,2008-04-30,18:37:01
39.9748966,116.3275683,0,0,39568.7757291667,2008-04-30,18:37:03
39.9748899,116.3275483,0,0,39568.7757523148,2008-04-30,18:37:05
39.9748949,116.32755,0,0,39568.775775463,2008-04-30,18:37:07
39.9748949,116.32755,0,0,39568.7758101852,2008-04-30,18:37:10
39.9748949,116.32755,0,0,39568.7758333333,2008-04-30,18:37:12
39.9748966,116.3275216,0,0,39568.7758912037,2008-04-30,18:37:17
39.9748933,116.3274983,0,0,39568.7759143518,2008-04-30,18:37:19
39.9748883,116.3274816,0,0,39568.7759375,2008-04-30,18:37:21
39.9748883,116.3274633,0,0,39568.7759606481,2008-04-30,18:37:23
39.9748666,116.3274266,0,0,39568.7759837963,2008-04-30,18:37:25
39.9748499,116.3274133,0,0,39568.7760069444,2008-04-30,18:37:27
39.97483,116.3273983,0,0,39568.7760300926,2008-04-30,18:37:29
39.9748016,116.3273933,0,0,39568.7760532407,2008-04-30,18:37:31
39.97477,116.3273916,0,0,39568.7760763889,2008-04-30,18:37:33
39.9747333,116.3273999,0,0,39568.776099537,2008-04-30,18:37:35
39.9746933,116.3274083,0,0,39568.7761226852,2008-04-30,18:37:37
39.9746216,116.3274316,0,0,39568.7761458333,2008-04-30,18:37:39
39.97456,116.3274383,0,0,39568.7761689815,2008-04-30,18:37:41
39.9744666,116.3274499,0,0,39568.7761921296,2008-04-30,18:37:43
39.9744083,116.3274566,0,0,39568.7762152778,2008-04-30,18:37:45
39.9743733,116.3274616,0,0,39568.7762384259,2008-04-30,18:37:47
39.97435,116.3274683,0,0,39568.7762615741,2008-04-30,18:37:49
39.9743216,116.3274816,0,0,39568.7762847222,2008-04-30,18:37:51
39.9743783,116.3274516,0,0,39568.7763078704,2008-04-30,18:37:53
39.9744033,116.3274283,0,0,39568.7763310185,2008-04-30,18:37:55
39.9744133,116.3274149,0,0,39568.7763541667,2008-04-30,18:37:57
39.97438,116.3274249,0,0,39568.7763773148,2008-04-30,18:37:59
39.9743599,116.3274183,0,0,39568.776400463,2008-04-30,18:38:01
39.974365,116.32741,0,0,39568.7764236111,2008-04-30,18:38:03
39.9743299,116.3274149,0,0,39568.7764467593,2008-04-30,18:38:05
39.9742766,116.3274133,0,0,39568.7764699074,2008-04-30,18:38:07
39.9742416,116.3274149,0,0,39568.7764930556,2008-04-30,18:38:09
39.9742,116.3274133,0,0,39568.7765162037,2008-04-30,18:38:11
39.9741499,116.32743,0,0,39568.7765393518,2008-04-30,18:38:13
39.9740949,116.3274616,0,0,39568.7765625,2008-04-30,18:38:15
39.9740583,116.3274816,0,0,39568.7765856481,2008-04-30,18:38:17
39.97406,116.3274516,0,0,39568.7766087963,2008-04-30,18:38:19
39.9740916,116.3274066,0,0,39568.7766319444,2008-04-30,18:38:21
39.9741183,116.3273983,0,0,39568.7766550926,2008-04-30,18:38:23
39.9741049,116.3274016,0,0,39568.7766782407,2008-04-30,18:38:25
39.97414,116.3274049,0,0,39568.7767013889,2008-04-30,18:38:27
39.974115,116.3274183,0,0,39568.776724537,2008-04-30,18:38:29
39.9740949,116.3274366,0,0,39568.7767476852,2008-04-30,18:38:31
39.97407,116.3274616,0,0,39568.7767708333,2008-04-30,18:38:33
39.9740216,116.3275083,0,0,39568.7767939815,2008-04-30,18:38:35
39.9739883,116.3275899,0,0,39568.7768171296,2008-04-30,18:38:37
39.9739166,116.3276333,0,0,39568.7768402778,2008-04-30,18:38:39
39.9739366,116.3275599,0,0,39568.7768634259,2008-04-30,18:38:41
39.9739233,116.3275383,0,0,39568.7768865741,2008-04-30,18:38:43
39.9739033,116.3275199,0,0,39568.7769097222,2008-04-30,18:38:45
39.9739133,116.3275183,0,0,39568.7769328704,2008-04-30,18:38:47
39.9738883,116.3274933,0,0,39568.7769560185,2008-04-30,18:38:49
39.9738716,116.3274616,0,0,39568.7769791667,2008-04-30,18:38:51
39.9738416,116.3274466,0,0,39568.7770023148,2008-04-30,18:38:53
39.9738083,116.3274399,0,0,39568.777025463,2008-04-30,18:38:55
39.9737766,116.3274499,0,0,39568.7770486111,2008-04-30,18:38:57
39.9737399,116.3274433,0,0,39568.7770717593,2008-04-30,18:38:59
39.9736966,116.327445,0,0,39568.7770949074,2008-04-30,18:39:01
39.9736583,116.3274516,0,0,39568.7771180556,2008-04-30,18:39:03
39.97362,116.327465,0,0,39568.7771412037,2008-04-30,18:39:05
39.9735766,116.3274849,0,0,39568.7771643519,2008-04-30,18:39:07
39.9735049,116.3275233,0,0,39568.7771875,2008-04-30,18:39:09
39.9733749,116.3276133,0,0,39568.7772106482,2008-04-30,18:39:11
39.97329,116.327675,0,0,39568.7772337963,2008-04-30,18:39:13
39.9732166,116.3277233,0,0,39568.7772569444,2008-04-30,18:39:15
39.97316,116.3277483,0,0,39568.7772800926,2008-04-30,18:39:17
39.9730999,116.3277783,0,0,39568.7773032407,2008-04-30,18:39:19
39.9730299,116.3278166,0,0,39568.7773263889,2008-04-30,18:39:21
39.9729999,116.3278199,0,0,39568.777349537,2008-04-30,18:39:23
39.9730233,116.3277549,0,0,39568.7773726852,2008-04-30,18:39:25
39.9730283,116.3277049,0,0,39568.7773958333,2008-04-30,18:39:27
39.9730033,116.3276783,0,0,39568.7774189815,2008-04-30,18:39:29
39.9730183,116.327655,0,0,39568.7774421296,2008-04-30,18:39:31
39.97301,116.3276366,0,0,39568.7774652778,2008-04-30,18:39:33
39.972995,116.3276249,0,0,39568.7774884259,2008-04-30,18:39:35
39.972995,116.3276266,0,0,39568.7775115741,2008-04-30,18:39:37
39.9729866,116.3276316,0,0,39568.7775347222,2008-04-30,18:39:39
39.9729833,116.327655,0,0,39568.7775578704,2008-04-30,18:39:41
39.9729449,116.3276649,0,0,39568.7775810185,2008-04-30,18:39:43
39.9728899,116.3277066,0,0,39568.7776041667,2008-04-30,18:39:45
39.9728383,116.3277533,0,0,39568.7776273148,2008-04-30,18:39:47
39.9727616,116.3277716,0,0,39568.777650463,2008-04-30,18:39:49
39.9726966,116.3278033,0,0,39568.7776736111,2008-04-30,18:39:51
39.9726349,116.3278199,0,0,39568.7776967593,2008-04-30,18:39:53
39.97257,116.3278449,0,0,39568.7777199074,2008-04-30,18:39:55
39.9724983,116.3278799,0,0,39568.7777430556,2008-04-30,18:39:57
39.9724516,116.3279,0,0,39568.7777662037,2008-04-30,18:39:59
39.9724166,116.3279083,0,0,39568.7777893519,2008-04-30,18:40:01
39.9723716,116.3279049,0,0,39568.7778125,2008-04-30,18:40:03
39.9723316,116.3278749,0,0,39568.7778356481,2008-04-30,18:40:05
39.9722783,116.3278716,0,0,39568.7778587963,2008-04-30,18:40:07
39.97232,116.3277816,0,0,39568.7778819444,2008-04-30,18:40:09
39.9723183,116.3277416,0,0,39568.7779050926,2008-04-30,18:40:11
39.9723033,116.3277299,0,0,39568.7779282407,2008-04-30,18:40:13
39.9722849,116.327725,0,0,39568.7779513889,2008-04-30,18:40:15
39.9722816,116.3276833,0,0,39568.777974537,2008-04-30,18:40:17
39.9723316,116.3275866,0,0,39568.7779976852,2008-04-30,18:40:19
39.9723666,116.3274933,0,0,39568.7780208333,2008-04-30,18:40:21
39.9723933,116.3274216,0,0,39568.7780439815,2008-04-30,18:40:23
39.9724283,116.3273649,0,0,39568.7780671296,2008-04-30,18:40:25
39.9724649,116.3273116,0,0,39568.7780902778,2008-04-30,18:40:27
39.9724916,116.3272366,0,0,39568.7781134259,2008-04-30,18:40:29
39.9725116,116.3271716,0,0,39568.7781365741,2008-04-30,18:40:31
39.9725183,116.3271016,0,0,39568.7781597222,2008-04-30,18:40:33
39.9724816,116.327065,0,0,39568.7781828704,2008-04-30,18:40:35
39.9724516,116.3270233,0,0,39568.7782060185,2008-04-30,18:40:37
39.972435,116.3269866,0,0,39568.7782291667,2008-04-30,18:40:39
39.9724249,116.3269449,0,0,39568.7782523148,2008-04-30,18:40:41
39.9724249,116.3268983,0,0,39568.778275463,2008-04-30,18:40:43
39.9724216,116.3268533,0,0,39568.7782986111,2008-04-30,18:40:45
39.9724133,116.32682,0,0,39568.7783217593,2008-04-30,18:40:47
39.9723933,116.3267916,0,0,39568.7783449074,2008-04-30,18:40:49
39.9723849,116.3267616,0,0,39568.7783680556,2008-04-30,18:40:51
39.9723866,116.3267199,0,0,39568.7783912037,2008-04-30,18:40:53
39.9723833,116.3266849,0,0,39568.7784143519,2008-04-30,18:40:55
39.9723716,116.3266366,0,0,39568.7784375,2008-04-30,18:40:57
39.9723633,116.3265933,0,0,39568.7784606481,2008-04-30,18:40:59
39.9723633,116.3265616,0,0,39568.7784837963,2008-04-30,18:41:01
39.9723549,116.3265316,0,0,39568.7785069444,2008-04-30,18:41:03
39.97235,116.3265149,0,0,39568.7785300926,2008-04-30,18:41:05
39.9723383,116.3264883,0,0,39568.7785532407,2008-04-30,18:41:07
39.9723366,116.3264516,0,0,39568.7785763889,2008-04-30,18:41:09
39.972335,116.3264099,0,0,39568.778599537,2008-04-30,18:41:11
39.9723783,116.3263733,0,0,39568.7786226852,2008-04-30,18:41:13
39.9723916,116.3263316,0,0,39568.7786458333,2008-04-30,18:41:15
39.97242,116.3262899,0,0,39568.7786689815,2008-04-30,18:41:17
39.9724433,116.326245,0,0,39568.7786921296,2008-04-30,18:41:19
39.9724699,116.3261883,0,0,39568.7787152778,2008-04-30,18:41:21
39.972485,116.3261433,0,0,39568.7787384259,2008-04-30,18:41:23
39.9724949,116.3261016,0,0,39568.7787615741,2008-04-30,18:41:25
39.97249,116.3260616,0,0,39568.7787847222,2008-04-30,18:41:27
39.97249,116.3260216,0,0,39568.7788078704,2008-04-30,18:41:29
39.9724783,116.3259833,0,0,39568.7788310185,2008-04-30,18:41:31
39.9724966,116.3259349,0,0,39568.7788541667,2008-04-30,18:41:33
39.9725066,116.3259049,0,0,39568.7788773148,2008-04-30,18:41:35
39.9725316,116.3258549,0,0,39568.778900463,2008-04-30,18:41:37
39.9725633,116.3258216,0,0,39568.7789236111,2008-04-30,18:41:39
39.9725899,116.3257866,0,0,39568.7789467593,2008-04-30,18:41:41
39.9725966,116.3257499,0,0,39568.7789699074,2008-04-30,18:41:43
39.9726116,116.3256983,0,0,39568.7789930556,2008-04-30,18:41:45
39.9726033,116.3256533,0,0,39568.7790162037,2008-04-30,18:41:47
39.9725933,116.3256283,0,0,39568.7790393519,2008-04-30,18:41:49
39.972615,116.3255833,0,0,39568.7790625,2008-04-30,18:41:51
39.9726316,116.3255516,0,0,39568.7790856481,2008-04-30,18:41:53
39.9726316,116.3255216,0,0,39568.7791087963,2008-04-30,18:41:55
39.9726133,116.3254649,0,0,39568.7791319444,2008-04-30,18:41:57
39.9726099,116.3254116,0,0,39568.7791550926,2008-04-30,18:41:59
39.9726183,116.3253566,0,0,39568.7791782407,2008-04-30,18:42:01
39.9726416,116.3253399,0,0,39568.7792013889,2008-04-30,18:42:03
39.9726883,116.3253099,0,0,39568.779224537,2008-04-30,18:42:05
39.9727133,116.3252883,0,0,39568.7792476852,2008-04-30,18:42:07
39.9727333,116.3252599,0,0,39568.7792708333,2008-04-30,18:42:09
39.9727466,116.3252249,0,0,39568.7792939815,2008-04-30,18:42:11
39.9727599,116.3251499,0,0,39568.7793171296,2008-04-30,18:42:13
39.972685,116.3251116,0,0,39568.7793402778,2008-04-30,18:42:15
39.9726533,116.3250716,0,0,39568.7793634259,2008-04-30,18:42:17
39.9726316,116.3250316,0,0,39568.7793865741,2008-04-30,18:42:19
39.9726333,116.3249899,0,0,39568.7794097222,2008-04-30,18:42:21
39.9726033,116.3249583,0,0,39568.7794328704,2008-04-30,18:42:23
39.9725716,116.3249266,0,0,39568.7794560185,2008-04-30,18:42:25
39.9725633,116.3249066,0,0,39568.7794791667,2008-04-30,18:42:27
39.9726049,116.3248633,0,0,39568.7795023148,2008-04-30,18:42:29
39.9725883,116.3248549,0,0,39568.779525463,2008-04-30,18:42:31
39.9725983,116.3248166,0,0,39568.7795486111,2008-04-30,18:42:33
39.9726116,116.3247616,0,0,39568.7795717593,2008-04-30,18:42:35
39.972585,116.3247233,0,0,39568.7795949074,2008-04-30,18:42:37
39.9725433,116.3246833,0,0,39568.7796180556,2008-04-30,18:42:39
39.9725066,116.3246449,0,0,39568.7796412037,2008-04-30,18:42:41
39.9724783,116.3246116,0,0,39568.7796643519,2008-04-30,18:42:43
39.9724799,116.3245833,0,0,39568.7796875,2008-04-30,18:42:45
39.9724699,116.3245316,0,0,39568.7797106481,2008-04-30,18:42:47
39.972435,116.3245033,0,0,39568.7797337963,2008-04-30,18:42:49
39.9723916,116.3244783,0,0,39568.7797569444,2008-04-30,18:42:51
39.9723299,116.3244699,0,0,39568.7797800926,2008-04-30,18:42:53
39.9722766,116.3244766,0,0,39568.7798032407,2008-04-30,18:42:55
39.97225,116.3244849,0,0,39568.7798263889,2008-04-30,18:42:57
39.9721916,116.3245016,0,0,39568.779849537,2008-04-30,18:42:59
39.9721383,116.3245033,0,0,39568.7798726852,2008-04-30,18:43:01
39.9721016,116.3245266,0,0,39568.7798958333,2008-04-30,18:43:03
39.9720566,116.32455,0,0,39568.7799189815,2008-04-30,18:43:05
39.9720083,116.3245666,0,0,39568.7799421296,2008-04-30,18:43:07
39.97197,116.3245799,0,0,39568.7799652778,2008-04-30,18:43:09
39.97193,116.3245883,0,0,39568.7799884259,2008-04-30,18:43:11
39.971885,116.3245899,0,0,39568.7800115741,2008-04-30,18:43:13
39.9718366,116.324585,0,0,39568.7800347222,2008-04-30,18:43:15
39.9718066,116.3245666,0,0,39568.7800578704,2008-04-30,18:43:17
39.9717766,116.3245416,0,0,39568.7800810185,2008-04-30,18:43:19
39.9717416,116.324565,0,0,39568.7801041667,2008-04-30,18:43:21
39.9717383,116.3246383,0,0,39568.7801273148,2008-04-30,18:43:23
39.9717099,116.3246733,0,0,39568.780150463,2008-04-30,18:43:25
39.9716883,116.3246816,0,0,39568.7801736111,2008-04-30,18:43:27
39.9716849,116.3246816,0,0,39568.7801967593,2008-04-30,18:43:29
39.9716799,116.3246833,0,0,39568.7802199074,2008-04-30,18:43:31
39.9716433,116.3246933,0,0,39568.7802430556,2008-04-30,18:43:33
39.9716399,116.324725,0,0,39568.7802662037,2008-04-30,18:43:35
39.9716566,116.3247533,0,0,39568.7802893519,2008-04-30,18:43:37
39.9716649,116.3247716,0,0,39568.7803125,2008-04-30,18:43:39
39.9716683,116.3247916,0,0,39568.7803356481,2008-04-30,18:43:41
39.9716783,116.3248183,0,0,39568.7803587963,2008-04-30,18:43:43
39.9717066,116.3248383,0,0,39568.7803819444,2008-04-30,18:43:45
39.9717333,116.3248633,0,0,39568.7804050926,2008-04-30,18:43:47
39.9717916,116.3248783,0,0,39568.7804282407,2008-04-30,18:43:49
39.9719316,116.3249066,0,0,39568.7804513889,2008-04-30,18:43:51
39.9720366,116.3249333,0,0,39568.780474537,2008-04-30,18:43:53
39.9720683,116.3249566,0,0,39568.7804976852,2008-04-30,18:43:55
39.9721016,116.3249883,0,0,39568.7805208333,2008-04-30,18:43:57
39.9721066,116.3249949,0,0,39568.7805439815,2008-04-30,18:43:59
39.9720966,116.3249966,0,0,39568.7806018519,2008-04-30,18:44:04
39.9720966,116.3249966,0,0,39568.7806597222,2008-04-30,18:44:09
