# Supplementary material for: Research on differential privacy protection method based on user tendency
Source: PLoS One. 2023 Oct 26;18(10):e0288823. doi: 10.1371/journal.pone.0288823 (PMC10602288; doi:10.1371/journal.pone.0288823)
Supplement: S4 Data — (ZIP) [file pone.0288823.s004.zip › Data 5-4/112/Trajectory/20080501102650.plt]

Geolife trajectory
WGS 84
Altitude is in Feet
Reserved 3
0,2,255,My Track,0,0,2,8421376
0
39.9715433,116.3247999,0,0,39569.4353009259,2008-05-01,10:26:50
39.9715299,116.3247999,0,0,39569.4353125,2008-05-01,10:26:51
39.9715366,116.3247966,0,0,39569.4353356481,2008-05-01,10:26:53
39.9714516,116.3248049,0,0,39569.4353935185,2008-05-01,10:26:58
39.9713783,116.3248033,0,0,39569.4354166667,2008-05-01,10:27:00
39.9713366,116.3248016,0,0,39569.4354398148,2008-05-01,10:27:02
39.9712533,116.3248033,0,0,39569.435462963,2008-05-01,10:27:04
39.9712016,116.324795,0,0,39569.4354861111,2008-05-01,10:27:06
39.9712199,116.3247499,0,0,39569.4355092593,2008-05-01,10:27:08
39.9714749,116.32462,0,0,39569.4355324074,2008-05-01,10:27:10
39.9715933,116.32453,0,0,39569.4355555556,2008-05-01,10:27:12
39.9716533,116.3244699,0,0,39569.4355787037,2008-05-01,10:27:14
39.971745,116.3244233,0,0,39569.4356018519,2008-05-01,10:27:16
39.9718266,116.3243816,0,0,39569.435625,2008-05-01,10:27:18
39.9719016,116.3243299,0,0,39569.4356481481,2008-05-01,10:27:20
39.9719766,116.3242583,0,0,39569.4356712963,2008-05-01,10:27:22
39.9720266,116.3242133,0,0,39569.4356944444,2008-05-01,10:27:24
39.9721116,116.3241766,0,0,39569.4357175926,2008-05-01,10:27:26
39.9721716,116.3241366,0,0,39569.4357407407,2008-05-01,10:27:28
39.9722533,116.3241199,0,0,39569.4357638889,2008-05-01,10:27:30
39.9722549,116.32413,0,0,39569.435787037,2008-05-01,10:27:32
39.9722383,116.3242583,0,0,39569.4358101852,2008-05-01,10:27:34
39.9722466,116.3242916,0,0,39569.4358333333,2008-05-01,10:27:36
39.9722149,116.324355,0,0,39569.4358564815,2008-05-01,10:27:38
39.9722133,116.3243616,0,0,39569.4358796296,2008-05-01,10:27:40
39.9722183,116.3243616,0,0,39569.4359027778,2008-05-01,10:27:42
39.9722183,116.3243566,0,0,39569.4359259259,2008-05-01,10:27:44
39.972235,116.3244383,0,0,39569.4359837963,2008-05-01,10:27:49
39.9722166,116.3244816,0,0,39569.4360069444,2008-05-01,10:27:51
39.9722416,116.3245383,0,0,39569.4360300926,2008-05-01,10:27:53
39.9722699,116.3246049,0,0,39569.4360532407,2008-05-01,10:27:55
39.9722816,116.3246399,0,0,39569.4360763889,2008-05-01,10:27:57
39.9722833,116.3246749,0,0,39569.436099537,2008-05-01,10:27:59
39.9722999,116.3246933,0,0,39569.4361226852,2008-05-01,10:28:01
39.9722999,116.3247133,0,0,39569.4361458333,2008-05-01,10:28:03
39.9722933,116.32476,0,0,39569.4361689815,2008-05-01,10:28:05
39.9722833,116.3248049,0,0,39569.4361921296,2008-05-01,10:28:07
39.9722633,116.3248499,0,0,39569.4362152778,2008-05-01,10:28:09
39.9722333,116.3248749,0,0,39569.4362384259,2008-05-01,10:28:11
39.9722316,116.3249616,0,0,39569.4362962963,2008-05-01,10:28:16
39.9722633,116.3250066,0,0,39569.4363194444,2008-05-01,10:28:18
39.97229,116.325035,0,0,39569.4363425926,2008-05-01,10:28:20
39.9723033,116.3250566,0,0,39569.4363657407,2008-05-01,10:28:22
39.9723016,116.3250816,0,0,39569.4363888889,2008-05-01,10:28:24
39.9722866,116.3251166,0,0,39569.436412037,2008-05-01,10:28:26
39.9723216,116.3251383,0,0,39569.4364351852,2008-05-01,10:28:28
39.9723216,116.3251616,0,0,39569.4364583333,2008-05-01,10:28:30
39.9723149,116.325195,0,0,39569.4364814815,2008-05-01,10:28:32
39.9723366,116.3252316,0,0,39569.4365046296,2008-05-01,10:28:34
39.9723333,116.3252716,0,0,39569.4365277778,2008-05-01,10:28:36
39.97235,116.3253283,0,0,39569.4365509259,2008-05-01,10:28:38
39.9723583,116.3253516,0,0,39569.4365740741,2008-05-01,10:28:40
39.9723483,116.3253933,0,0,39569.4365972222,2008-05-01,10:28:42
39.9723549,116.3254099,0,0,39569.4366203704,2008-05-01,10:28:44
39.9723266,116.3254433,0,0,39569.4366435185,2008-05-01,10:28:46
39.9723216,116.3254816,0,0,39569.4366666667,2008-05-01,10:28:48
39.9723699,116.3255149,0,0,39569.4366898148,2008-05-01,10:28:50
39.9723949,116.3255316,0,0,39569.436712963,2008-05-01,10:28:52
39.9723999,116.3255649,0,0,39569.4367361111,2008-05-01,10:28:54
39.9724266,116.3255983,0,0,39569.4367592593,2008-05-01,10:28:56
39.9724116,116.3256349,0,0,39569.4367824074,2008-05-01,10:28:58
39.9724366,116.3256449,0,0,39569.4368055556,2008-05-01,10:29:00
39.9724366,116.325685,0,0,39569.4368287037,2008-05-01,10:29:02
39.9723966,116.3257166,0,0,39569.4368518519,2008-05-01,10:29:04
39.9723916,116.3257749,0,0,39569.436875,2008-05-01,10:29:06
39.9723933,116.3257966,0,0,39569.4368981481,2008-05-01,10:29:08
39.9724266,116.3257849,0,0,39569.4369212963,2008-05-01,10:29:10
39.9723549,116.3259116,0,0,39569.4369791667,2008-05-01,10:29:15
39.9721383,116.3260533,0,0,39569.4370023148,2008-05-01,10:29:17
39.9721683,116.3260616,0,0,39569.437025463,2008-05-01,10:29:19
39.9721849,116.3260383,0,0,39569.4370486111,2008-05-01,10:29:21
39.9721633,116.3260949,0,0,39569.4370717593,2008-05-01,10:29:23
39.9721516,116.3261366,0,0,39569.4370949074,2008-05-01,10:29:25
39.9721316,116.3261733,0,0,39569.4371180556,2008-05-01,10:29:27
39.9721683,116.32621,0,0,39569.4371412037,2008-05-01,10:29:29
39.9722183,116.3262466,0,0,39569.4371643519,2008-05-01,10:29:31
39.9722583,116.32628,0,0,39569.4371875,2008-05-01,10:29:33
39.9723066,116.3263233,0,0,39569.4372106481,2008-05-01,10:29:35
39.9723766,116.3263716,0,0,39569.4372337963,2008-05-01,10:29:37
39.9723816,116.3264066,0,0,39569.4372569444,2008-05-01,10:29:39
39.9723733,116.3264333,0,0,39569.4372800926,2008-05-01,10:29:41
39.9723383,116.3264716,0,0,39569.4373032407,2008-05-01,10:29:43
39.9723083,116.3265016,0,0,39569.4373263889,2008-05-01,10:29:45
39.9722683,116.32654,0,0,39569.437349537,2008-05-01,10:29:47
39.9722816,116.326575,0,0,39569.4373726852,2008-05-01,10:29:49
39.9722883,116.3266016,0,0,39569.4373958333,2008-05-01,10:29:51
39.9723099,116.3266299,0,0,39569.4374189815,2008-05-01,10:29:53
39.9723166,116.3266683,0,0,39569.4374421296,2008-05-01,10:29:55
39.9722983,116.3266983,0,0,39569.4374652778,2008-05-01,10:29:57
39.9722683,116.3267166,0,0,39569.4374884259,2008-05-01,10:29:59
39.9722333,116.3267383,0,0,39569.4375115741,2008-05-01,10:30:01
39.9722433,116.3267549,0,0,39569.4375347222,2008-05-01,10:30:03
39.9722983,116.3267766,0,0,39569.4375578704,2008-05-01,10:30:05
39.9722933,116.3268,0,0,39569.4375810185,2008-05-01,10:30:07
39.972265,116.3268416,0,0,39569.4376041667,2008-05-01,10:30:09
39.9722883,116.3269099,0,0,39569.4376273148,2008-05-01,10:30:11
39.9722849,116.3269516,0,0,39569.437650463,2008-05-01,10:30:13
39.9722483,116.3269849,0,0,39569.4376736111,2008-05-01,10:30:15
39.972225,116.3270183,0,0,39569.4376967593,2008-05-01,10:30:17
39.9722733,116.3270499,0,0,39569.4377199074,2008-05-01,10:30:19
39.9723099,116.3270549,0,0,39569.4377430556,2008-05-01,10:30:21
39.9723533,116.3270666,0,0,39569.4377662037,2008-05-01,10:30:23
39.972405,116.3270966,0,0,39569.4377893518,2008-05-01,10:30:25
39.9724266,116.327135,0,0,39569.4378125,2008-05-01,10:30:27
39.9724366,116.32717,0,0,39569.4378356481,2008-05-01,10:30:29
39.9724383,116.3272083,0,0,39569.4378587963,2008-05-01,10:30:31
39.9724333,116.3272449,0,0,39569.4378819444,2008-05-01,10:30:33
39.972435,116.3272883,0,0,39569.4379050926,2008-05-01,10:30:35
39.9724416,116.3273349,0,0,39569.4379282407,2008-05-01,10:30:37
39.9724416,116.3273716,0,0,39569.4379513889,2008-05-01,10:30:39
39.97243,116.3274049,0,0,39569.437974537,2008-05-01,10:30:41
39.9724116,116.3274233,0,0,39569.4379976852,2008-05-01,10:30:43
39.9723816,116.3274416,0,0,39569.4380208333,2008-05-01,10:30:45
39.9723666,116.3274583,0,0,39569.4380439815,2008-05-01,10:30:47
39.9722733,116.3274983,0,0,39569.4381018518,2008-05-01,10:30:52
39.97228,116.3274899,0,0,39569.438125,2008-05-01,10:30:54
39.9723399,116.3274683,0,0,39569.4381828704,2008-05-01,10:30:59
39.9723399,116.3274683,0,0,39569.4382175926,2008-05-01,10:31:02
39.972345,116.3274683,0,0,39569.4382407407,2008-05-01,10:31:04
39.9723549,116.3274699,0,0,39569.4382986111,2008-05-01,10:31:09
39.9725433,116.3274899,0,0,39569.4383564815,2008-05-01,10:31:14
39.9726933,116.3274683,0,0,39569.4383796296,2008-05-01,10:31:16
39.9728116,116.3274266,0,0,39569.4384027778,2008-05-01,10:31:18
39.9728933,116.3273933,0,0,39569.4384259259,2008-05-01,10:31:20
39.9729816,116.3273733,0,0,39569.4384490741,2008-05-01,10:31:22
39.9731366,116.3273833,0,0,39569.4384722222,2008-05-01,10:31:24
39.9732683,116.3273616,0,0,39569.4384953704,2008-05-01,10:31:26
39.9734683,116.3273533,0,0,39569.4385300926,2008-05-01,10:31:29
39.9735749,116.3273466,0,0,39569.4385532407,2008-05-01,10:31:31
39.9736883,116.3273516,0,0,39569.4385763889,2008-05-01,10:31:33
39.9732799,116.3274399,0,0,39569.4387268518,2008-05-01,10:31:46
39.9732499,116.3274766,0,0,39569.4387615741,2008-05-01,10:31:49
39.9734016,116.3274699,0,0,39569.4388194444,2008-05-01,10:31:54
39.9734766,116.3274583,0,0,39569.4388425926,2008-05-01,10:31:56
39.9735733,116.3274516,0,0,39569.4388657407,2008-05-01,10:31:58
39.9736599,116.3274566,0,0,39569.4388888889,2008-05-01,10:32:00
39.97354,116.327445,0,0,39569.438912037,2008-05-01,10:32:02
39.9735233,116.3274333,0,0,39569.4389351852,2008-05-01,10:32:04
39.9735433,116.3274266,0,0,39569.4389583333,2008-05-01,10:32:06
39.9735533,116.3274316,0,0,39569.4389814815,2008-05-01,10:32:08
39.973565,116.3274283,0,0,39569.4390046296,2008-05-01,10:32:10
39.9735849,116.3274199,0,0,39569.4390277778,2008-05-01,10:32:12
39.9735966,116.3274199,0,0,39569.4390509259,2008-05-01,10:32:14
39.9736166,116.3274266,0,0,39569.4390740741,2008-05-01,10:32:16
39.9736566,116.3274466,0,0,39569.4390972222,2008-05-01,10:32:18
39.9736916,116.3274499,0,0,39569.4391203704,2008-05-01,10:32:20
39.9737083,116.3274366,0,0,39569.4391435185,2008-05-01,10:32:22
39.9737466,116.3274249,0,0,39569.4391666667,2008-05-01,10:32:24
39.9737833,116.3274083,0,0,39569.4391898148,2008-05-01,10:32:26
39.9738316,116.3273933,0,0,39569.439212963,2008-05-01,10:32:28
39.9738616,116.3273799,0,0,39569.4392361111,2008-05-01,10:32:30
39.9738933,116.3273699,0,0,39569.4392592593,2008-05-01,10:32:32
39.9739316,116.3273649,0,0,39569.4392824074,2008-05-01,10:32:34
39.9739783,116.32736,0,0,39569.4393055556,2008-05-01,10:32:36
39.9739949,116.3273533,0,0,39569.4393287037,2008-05-01,10:32:38
39.9740366,116.3273516,0,0,39569.4393518518,2008-05-01,10:32:40
39.9740683,116.3273433,0,0,39569.439375,2008-05-01,10:32:42
39.9740899,116.327345,0,0,39569.4393981481,2008-05-01,10:32:44
39.9740983,116.3273499,0,0,39569.4394212963,2008-05-01,10:32:46
39.9741133,116.3273416,0,0,39569.4394444444,2008-05-01,10:32:48
39.9741366,116.32734,0,0,39569.4394675926,2008-05-01,10:32:50
39.9741649,116.3273266,0,0,39569.4394907407,2008-05-01,10:32:52
39.9741416,116.3273566,0,0,39569.4395138889,2008-05-01,10:32:54
39.9741466,116.3273766,0,0,39569.439537037,2008-05-01,10:32:56
39.9741649,116.3273849,0,0,39569.4395601852,2008-05-01,10:32:58
39.9741799,116.3273866,0,0,39569.4395833333,2008-05-01,10:33:00
39.9742049,116.3273866,0,0,39569.4396064815,2008-05-01,10:33:02
39.974255,116.3273783,0,0,39569.4396296296,2008-05-01,10:33:04
39.9743083,116.3273516,0,0,39569.4396527778,2008-05-01,10:33:06
39.9743516,116.3273316,0,0,39569.4396759259,2008-05-01,10:33:08
39.9744033,116.327305,0,0,39569.4396990741,2008-05-01,10:33:10
39.97445,116.3272816,0,0,39569.4397222222,2008-05-01,10:33:12
39.9745066,116.3272616,0,0,39569.4397453704,2008-05-01,10:33:14
39.9745566,116.3272499,0,0,39569.4397685185,2008-05-01,10:33:16
39.9745933,116.3272383,0,0,39569.4397916667,2008-05-01,10:33:18
39.9746333,116.3272299,0,0,39569.4398148148,2008-05-01,10:33:20
39.9747116,116.3271983,0,0,39569.439849537,2008-05-01,10:33:23
39.9747633,116.327205,0,0,39569.4398726852,2008-05-01,10:33:25
39.9748133,116.327235,0,0,39569.4398958333,2008-05-01,10:33:27
39.9749466,116.3272783,0,0,39569.4399189815,2008-05-01,10:33:29
39.9749033,116.3273066,0,0,39569.4399421296,2008-05-01,10:33:31
39.9748916,116.3273416,0,0,39569.4399652778,2008-05-01,10:33:33
39.9748816,116.3273733,0,0,39569.4399884259,2008-05-01,10:33:35
39.9748949,116.327395,0,0,39569.4400115741,2008-05-01,10:33:37
39.9748983,116.3274149,0,0,39569.4400347222,2008-05-01,10:33:39
39.9748866,116.3274283,0,0,39569.4400578704,2008-05-01,10:33:41
39.9748733,116.3274416,0,0,39569.4401157407,2008-05-01,10:33:46
39.9748799,116.3274899,0,0,39569.4401736111,2008-05-01,10:33:51
39.974885,116.3275266,0,0,39569.4401967593,2008-05-01,10:33:53
39.9748883,116.3275633,0,0,39569.4402199074,2008-05-01,10:33:55
39.9748899,116.3276116,0,0,39569.4402430556,2008-05-01,10:33:57
39.9748933,116.327675,0,0,39569.4402662037,2008-05-01,10:33:59
39.9748749,116.3277283,0,0,39569.4402893518,2008-05-01,10:34:01
39.9748633,116.3277816,0,0,39569.4403125,2008-05-01,10:34:03
39.9748516,116.3278399,0,0,39569.4403356481,2008-05-01,10:34:05
39.9748366,116.3278833,0,0,39569.4403587963,2008-05-01,10:34:07
39.9748266,116.3279,0,0,39569.4403819444,2008-05-01,10:34:09
39.9748016,116.3279149,0,0,39569.4404050926,2008-05-01,10:34:11
39.9747899,116.3279449,0,0,39569.4404282407,2008-05-01,10:34:13
39.9747716,116.3279449,0,0,39569.4404513889,2008-05-01,10:34:15
39.9747816,116.3279483,0,0,39569.440474537,2008-05-01,10:34:17
39.9748116,116.3279616,0,0,39569.4404976852,2008-05-01,10:34:19
39.9748266,116.3279483,0,0,39569.4405208333,2008-05-01,10:34:21
39.97518,116.3287033,0,0,39569.4411574074,2008-05-01,10:35:16
39.9751716,116.3287333,0,0,39569.4411805556,2008-05-01,10:35:18
39.9751616,116.3287716,0,0,39569.4412037037,2008-05-01,10:35:20
39.9749349,116.3288499,0,0,39569.4412268519,2008-05-01,10:35:22
39.9748199,116.3289266,0,0,39569.44125,2008-05-01,10:35:24
39.9748199,116.328985,0,0,39569.4412731482,2008-05-01,10:35:26
39.9748249,116.3290499,0,0,39569.4412962963,2008-05-01,10:35:28
39.9747433,116.3291233,0,0,39569.4413194444,2008-05-01,10:35:30
39.9746716,116.3291699,0,0,39569.4413425926,2008-05-01,10:35:32
39.9746866,116.3292366,0,0,39569.4413657407,2008-05-01,10:35:34
39.974855,116.32923,0,0,39569.4413888889,2008-05-01,10:35:36
39.9749966,116.3291983,0,0,39569.441412037,2008-05-01,10:35:38
39.9750199,116.3291999,0,0,39569.4414351852,2008-05-01,10:35:40
39.9750999,116.3292966,0,0,39569.4414930556,2008-05-01,10:35:45
39.9750749,116.3293599,0,0,39569.4415162037,2008-05-01,10:35:47
39.9749783,116.32944,0,0,39569.4415393519,2008-05-01,10:35:49
39.97484,116.3295366,0,0,39569.4415740741,2008-05-01,10:35:52
39.974815,116.3295816,0,0,39569.4415972222,2008-05-01,10:35:54
39.9748433,116.3296383,0,0,39569.4416203704,2008-05-01,10:35:56
39.975025,116.3296466,0,0,39569.4416550926,2008-05-01,10:35:59
39.9750033,116.3296899,0,0,39569.4416782407,2008-05-01,10:36:01
39.9749483,116.3297433,0,0,39569.4417013889,2008-05-01,10:36:03
39.9749016,116.3297783,0,0,39569.441724537,2008-05-01,10:36:05
39.9749783,116.3298033,0,0,39569.4417476852,2008-05-01,10:36:07
39.9750466,116.3298066,0,0,39569.4417708333,2008-05-01,10:36:09
39.9750283,116.3298366,0,0,39569.4417939815,2008-05-01,10:36:11
39.97504,116.3298599,0,0,39569.4418171296,2008-05-01,10:36:13
39.9750533,116.32991,0,0,39569.4418402778,2008-05-01,10:36:15
39.9750783,116.32996,0,0,39569.4418634259,2008-05-01,10:36:17
39.97504,116.3300216,0,0,39569.4418865741,2008-05-01,10:36:19
39.9750133,116.3300633,0,0,39569.4419097222,2008-05-01,10:36:21
39.97498,116.3301183,0,0,39569.4419328704,2008-05-01,10:36:23
39.9749866,116.3301499,0,0,39569.4419560185,2008-05-01,10:36:25
39.9749733,116.3301799,0,0,39569.4419791667,2008-05-01,10:36:27
39.974985,116.330205,0,0,39569.4420023148,2008-05-01,10:36:29
39.9750599,116.3302216,0,0,39569.442025463,2008-05-01,10:36:31
39.9750716,116.3302916,0,0,39569.4420486111,2008-05-01,10:36:33
39.9751183,116.3303383,0,0,39569.4420717593,2008-05-01,10:36:35
39.9751183,116.3303716,0,0,39569.4420949074,2008-05-01,10:36:37
39.9751083,116.3304033,0,0,39569.4421180556,2008-05-01,10:36:39
39.9751566,116.3304166,0,0,39569.4421412037,2008-05-01,10:36:41
39.9751766,116.3304616,0,0,39569.4421643519,2008-05-01,10:36:43
39.97518,116.3304966,0,0,39569.4421875,2008-05-01,10:36:45
39.9751699,116.3305266,0,0,39569.4422106481,2008-05-01,10:36:47
39.97518,116.3305683,0,0,39569.4422337963,2008-05-01,10:36:49
39.975195,116.3306016,0,0,39569.4422569444,2008-05-01,10:36:51
39.9751916,116.3306116,0,0,39569.4422800926,2008-05-01,10:36:53
39.9751849,116.3306366,0,0,39569.4423032407,2008-05-01,10:36:55
39.97522,116.330675,0,0,39569.4423263889,2008-05-01,10:36:57
39.9752166,116.3307133,0,0,39569.442349537,2008-05-01,10:36:59
39.97525,116.330745,0,0,39569.4423726852,2008-05-01,10:37:01
39.9753649,116.3307433,0,0,39569.4423958333,2008-05-01,10:37:03
39.9753566,116.3307899,0,0,39569.4424189815,2008-05-01,10:37:05
39.9753183,116.3308483,0,0,39569.4424421296,2008-05-01,10:37:07
39.9753233,116.3308899,0,0,39569.4424652778,2008-05-01,10:37:09
39.9753183,116.3309233,0,0,39569.4424884259,2008-05-01,10:37:11
39.9752666,116.3309366,0,0,39569.4425115741,2008-05-01,10:37:13
39.9753983,116.3309266,0,0,39569.4425694444,2008-05-01,10:37:18
39.9754583,116.3309483,0,0,39569.4425925926,2008-05-01,10:37:20
39.9755083,116.3309766,0,0,39569.4426157407,2008-05-01,10:37:22
