# Supplementary material for: Research on differential privacy protection method based on user tendency
Source: PLoS One. 2023 Oct 26;18(10):e0288823. doi: 10.1371/journal.pone.0288823 (PMC10602288; doi:10.1371/journal.pone.0288823)
Supplement: S4 Data — (ZIP) [file pone.0288823.s004.zip › Data 5-4/112/Trajectory/20080502012024.plt]

Geolife trajectory
WGS 84
Altitude is in Feet
Reserved 3
0,2,255,My Track,0,0,2,8421376
0
39.9757499,116.33064,0,0,39570.0558333333,2008-05-02,01:20:24
39.9757383,116.3306349,0,0,39570.0558449074,2008-05-02,01:20:25
39.9757416,116.3306616,0,0,39570.0558680556,2008-05-02,01:20:27
39.9757366,116.33071,0,0,39570.0558912037,2008-05-02,01:20:29
39.9756883,116.33071,0,0,39570.0559143518,2008-05-02,01:20:31
39.9756316,116.33071,0,0,39570.0559375,2008-05-02,01:20:33
39.97561,116.3306849,0,0,39570.0559606481,2008-05-02,01:20:35
39.9760866,116.3308616,0,0,39570.0560416667,2008-05-02,01:20:42
39.9761649,116.3308283,0,0,39570.0560648148,2008-05-02,01:20:44
39.9763416,116.3307949,0,0,39570.056087963,2008-05-02,01:20:46
39.9764116,116.3307716,0,0,39570.0561111111,2008-05-02,01:20:48
39.9764383,116.3307716,0,0,39570.0561342593,2008-05-02,01:20:50
39.9764499,116.3307349,0,0,39570.0561574074,2008-05-02,01:20:52
39.9764049,116.3306816,0,0,39570.0561805556,2008-05-02,01:20:54
39.976355,116.3306483,0,0,39570.0562037037,2008-05-02,01:20:56
39.9760483,116.3305483,0,0,39570.0562615741,2008-05-02,01:21:01
39.9759283,116.3305249,0,0,39570.0562847222,2008-05-02,01:21:03
39.975795,116.3305299,0,0,39570.0563078704,2008-05-02,01:21:05
39.9757033,116.3305316,0,0,39570.0563310185,2008-05-02,01:21:07
39.975615,116.3305433,0,0,39570.0563541667,2008-05-02,01:21:09
39.9755133,116.3305133,0,0,39570.0563773148,2008-05-02,01:21:11
39.9754333,116.3304866,0,0,39570.056400463,2008-05-02,01:21:13
39.9753716,116.3304099,0,0,39570.0564236111,2008-05-02,01:21:15
39.9753366,116.3302983,0,0,39570.0564467593,2008-05-02,01:21:17
39.9753616,116.3292133,0,0,39570.0568981481,2008-05-02,01:21:56
39.9752716,116.3292333,0,0,39570.0569212963,2008-05-02,01:21:58
39.9751783,116.32921,0,0,39570.0569444444,2008-05-02,01:22:00
39.9751083,116.3291633,0,0,39570.0569675926,2008-05-02,01:22:02
39.975055,116.3290999,0,0,39570.0569907407,2008-05-02,01:22:04
39.9750366,116.3288583,0,0,39570.0570601852,2008-05-02,01:22:10
39.975065,116.328775,0,0,39570.0570833333,2008-05-02,01:22:12
39.9750899,116.3287116,0,0,39570.0571064815,2008-05-02,01:22:14
39.97511,116.3286099,0,0,39570.0571296296,2008-05-02,01:22:16
39.97511,116.328565,0,0,39570.0571527778,2008-05-02,01:22:18
39.9751616,116.3285066,0,0,39570.0571759259,2008-05-02,01:22:20
39.97519,116.3284516,0,0,39570.0571990741,2008-05-02,01:22:22
39.9752366,116.3283666,0,0,39570.0572222222,2008-05-02,01:22:24
39.9752549,116.328335,0,0,39570.0572453704,2008-05-02,01:22:26
39.9753149,116.3282749,0,0,39570.0572685185,2008-05-02,01:22:28
39.9753433,116.3282116,0,0,39570.0572916667,2008-05-02,01:22:30
39.9753566,116.3281366,0,0,39570.0573148148,2008-05-02,01:22:32
39.9753649,116.3280733,0,0,39570.057337963,2008-05-02,01:22:34
39.9753533,116.3280716,0,0,39570.0573611111,2008-05-02,01:22:36
39.9752983,116.3280383,0,0,39570.0573958333,2008-05-02,01:22:39
39.9745316,116.3275216,0,0,39570.0578587963,2008-05-02,01:23:19
39.9744933,116.3276216,0,0,39570.0578819444,2008-05-02,01:23:21
39.9744699,116.3276099,0,0,39570.0579050926,2008-05-02,01:23:23
39.9744616,116.32757,0,0,39570.0579282407,2008-05-02,01:23:25
39.9742783,116.3276616,0,0,39570.0579513889,2008-05-02,01:23:27
39.97428,116.3274599,0,0,39570.057974537,2008-05-02,01:23:29
39.9742783,116.3274066,0,0,39570.0579976852,2008-05-02,01:23:31
39.9742599,116.3275116,0,0,39570.0580208333,2008-05-02,01:23:33
39.9742116,116.3277216,0,0,39570.0580439815,2008-05-02,01:23:35
39.9741499,116.3277149,0,0,39570.0580671296,2008-05-02,01:23:37
39.9740949,116.3277583,0,0,39570.0580902778,2008-05-02,01:23:39
39.9740783,116.3277733,0,0,39570.0581134259,2008-05-02,01:23:41
39.974085,116.3277666,0,0,39570.0581365741,2008-05-02,01:23:43
39.9740783,116.3277783,0,0,39570.0581944444,2008-05-02,01:23:48
39.9741366,116.3279833,0,0,39570.0582523148,2008-05-02,01:23:53
39.9741499,116.3279616,0,0,39570.058275463,2008-05-02,01:23:55
39.9740899,116.3279649,0,0,39570.0582986111,2008-05-02,01:23:57
39.9740283,116.3279333,0,0,39570.0583217593,2008-05-02,01:23:59
39.9740033,116.3278883,0,0,39570.0583449074,2008-05-02,01:24:01
39.9740283,116.327885,0,0,39570.0583680556,2008-05-02,01:24:03
39.9739949,116.3278966,0,0,39570.0583912037,2008-05-02,01:24:05
39.9739799,116.3279249,0,0,39570.0584143519,2008-05-02,01:24:07
39.9739499,116.3278899,0,0,39570.0584375,2008-05-02,01:24:09
39.9738933,116.3279366,0,0,39570.0584606482,2008-05-02,01:24:11
39.973835,116.3279066,0,0,39570.0584837963,2008-05-02,01:24:13
39.9737666,116.3279499,0,0,39570.0585069444,2008-05-02,01:24:15
39.9737249,116.3279983,0,0,39570.0585300926,2008-05-02,01:24:17
39.9736083,116.3280649,0,0,39570.0585532407,2008-05-02,01:24:19
39.9735866,116.3280933,0,0,39570.0585763889,2008-05-02,01:24:21
39.9735933,116.3280133,0,0,39570.058599537,2008-05-02,01:24:23
39.9735083,116.3279633,0,0,39570.0586226852,2008-05-02,01:24:25
39.9734883,116.3279116,0,0,39570.0586458333,2008-05-02,01:24:27
39.9735016,116.3277833,0,0,39570.0586689815,2008-05-02,01:24:29
39.9735083,116.3275883,0,0,39570.0586921296,2008-05-02,01:24:31
39.9735183,116.3275666,0,0,39570.0587152778,2008-05-02,01:24:33
39.9734416,116.3277283,0,0,39570.0587384259,2008-05-02,01:24:35
39.9733249,116.3278083,0,0,39570.0587615741,2008-05-02,01:24:37
39.9732533,116.3278249,0,0,39570.0587847222,2008-05-02,01:24:39
39.9732433,116.3278549,0,0,39570.0588078704,2008-05-02,01:24:41
39.9731949,116.3278983,0,0,39570.0588310185,2008-05-02,01:24:43
39.9731216,116.3278833,0,0,39570.0588541667,2008-05-02,01:24:45
39.973075,116.327885,0,0,39570.0588773148,2008-05-02,01:24:47
39.9729483,116.3280033,0,0,39570.0589351852,2008-05-02,01:24:52
39.9728533,116.3280633,0,0,39570.0589583333,2008-05-02,01:24:54
39.9727866,116.3282516,0,0,39570.0589814815,2008-05-02,01:24:56
39.9727366,116.3284866,0,0,39570.0590046296,2008-05-02,01:24:58
39.9726733,116.3286466,0,0,39570.0590277778,2008-05-02,01:25:00
39.9726366,116.32881,0,0,39570.0590509259,2008-05-02,01:25:02
39.97256,116.3289116,0,0,39570.0590740741,2008-05-02,01:25:04
39.9725166,116.3289366,0,0,39570.0590972222,2008-05-02,01:25:06
39.9725,116.328895,0,0,39570.0591203704,2008-05-02,01:25:08
39.9724783,116.3287849,0,0,39570.0591435185,2008-05-02,01:25:10
39.9726199,116.3280733,0,0,39570.0591666667,2008-05-02,01:25:12
39.9726316,116.3279583,0,0,39570.0591898148,2008-05-02,01:25:14
39.9726666,116.327795,0,0,39570.059212963,2008-05-02,01:25:16
39.9726416,116.3277399,0,0,39570.0592361111,2008-05-02,01:25:18
39.9726083,116.3277199,0,0,39570.0592592593,2008-05-02,01:25:20
39.9726083,116.3276083,0,0,39570.0592824074,2008-05-02,01:25:22
39.9726199,116.3275766,0,0,39570.0593055556,2008-05-02,01:25:24
39.9726116,116.3275549,0,0,39570.0593287037,2008-05-02,01:25:26
39.9726066,116.3274949,0,0,39570.0593518519,2008-05-02,01:25:28
39.9726333,116.3274249,0,0,39570.059375,2008-05-02,01:25:30
39.9726566,116.3274199,0,0,39570.0593981481,2008-05-02,01:25:32
39.9726916,116.3274533,0,0,39570.0594212963,2008-05-02,01:25:34
39.9727116,116.32748,0,0,39570.0594444444,2008-05-02,01:25:36
39.9726949,116.3274383,0,0,39570.0594675926,2008-05-02,01:25:38
39.9726749,116.3275266,0,0,39570.0594907407,2008-05-02,01:25:40
39.9726533,116.3275283,0,0,39570.0595138889,2008-05-02,01:25:42
39.972645,116.3275599,0,0,39570.059537037,2008-05-02,01:25:44
39.9726816,116.3275899,0,0,39570.0595601852,2008-05-02,01:25:46
39.9727499,116.3276133,0,0,39570.0595833333,2008-05-02,01:25:48
39.9728699,116.3276433,0,0,39570.0596064815,2008-05-02,01:25:50
39.9729816,116.3276733,0,0,39570.0596296296,2008-05-02,01:25:52
39.9731016,116.3277083,0,0,39570.0596527778,2008-05-02,01:25:54
39.9730833,116.3277016,0,0,39570.0596759259,2008-05-02,01:25:56
39.9729566,116.3276633,0,0,39570.0596990741,2008-05-02,01:25:58
39.9728599,116.3276116,0,0,39570.0597222222,2008-05-02,01:26:00
39.9727499,116.3274499,0,0,39570.0597800926,2008-05-02,01:26:05
39.9727116,116.3274133,0,0,39570.0598032407,2008-05-02,01:26:07
39.9727133,116.3273833,0,0,39570.0598263889,2008-05-02,01:26:09
39.9727183,116.3273716,0,0,39570.059849537,2008-05-02,01:26:11
39.9727083,116.327345,0,0,39570.0598726852,2008-05-02,01:26:13
39.9727116,116.3273566,0,0,39570.0598958333,2008-05-02,01:26:15
39.9725666,116.3275783,0,0,39570.0599884259,2008-05-02,01:26:23
39.9724616,116.3275666,0,0,39570.0600115741,2008-05-02,01:26:25
39.9724183,116.3275266,0,0,39570.0600347222,2008-05-02,01:26:27
39.9723916,116.3275583,0,0,39570.0601273148,2008-05-02,01:26:35
39.9723983,116.3275366,0,0,39570.060150463,2008-05-02,01:26:37
39.9726383,116.3275899,0,0,39570.0602893519,2008-05-02,01:26:49
39.9725333,116.3274766,0,0,39570.0603125,2008-05-02,01:26:51
39.97253,116.3274883,0,0,39570.0603356481,2008-05-02,01:26:53
39.9725333,116.3274783,0,0,39570.0603935185,2008-05-02,01:26:58
39.9725499,116.3274433,0,0,39570.0604513889,2008-05-02,01:27:03
39.9725983,116.327395,0,0,39570.0605092593,2008-05-02,01:27:08
39.9726283,116.3273416,0,0,39570.0605324074,2008-05-02,01:27:10
39.9726566,116.32727,0,0,39570.0605555556,2008-05-02,01:27:12
39.972655,116.3272283,0,0,39570.0605787037,2008-05-02,01:27:14
39.9726516,116.3271983,0,0,39570.0606018519,2008-05-02,01:27:16
39.9726483,116.327185,0,0,39570.060625,2008-05-02,01:27:18
39.9726266,116.3272249,0,0,39570.0606828704,2008-05-02,01:27:23
39.9725916,116.3272999,0,0,39570.0607407407,2008-05-02,01:27:28
39.9725899,116.3272949,0,0,39570.0607986111,2008-05-02,01:27:33
39.9725899,116.3272949,0,0,39570.0608564815,2008-05-02,01:27:38
39.9725899,116.3272949,0,0,39570.0609143519,2008-05-02,01:27:43
39.9725899,116.3272949,0,0,39570.0609722222,2008-05-02,01:27:48
39.9725899,116.3272949,0,0,39570.0610069444,2008-05-02,01:27:51
39.9725933,116.3272933,0,0,39570.0610300926,2008-05-02,01:27:53
39.9726099,116.3272766,0,0,39570.061087963,2008-05-02,01:27:58
39.9726266,116.3272866,0,0,39570.0611458333,2008-05-02,01:28:03
39.9726283,116.3273116,0,0,39570.0612037037,2008-05-02,01:28:08
39.9726283,116.3273116,0,0,39570.0612615741,2008-05-02,01:28:13
39.9726283,116.3273116,0,0,39570.0612962963,2008-05-02,01:28:16
39.9726249,116.32731,0,0,39570.0613194444,2008-05-02,01:28:18
39.9725983,116.3273466,0,0,39570.0613773148,2008-05-02,01:28:23
39.9725949,116.3273483,0,0,39570.061400463,2008-05-02,01:28:25
39.9725899,116.3273566,0,0,39570.0614236111,2008-05-02,01:28:27
39.9725349,116.32741,0,0,39570.0614699074,2008-05-02,01:28:31
39.9725266,116.3274066,0,0,39570.0614930556,2008-05-02,01:28:33
39.972485,116.3274349,0,0,39570.0615509259,2008-05-02,01:28:38
39.9724366,116.3274933,0,0,39570.0616087963,2008-05-02,01:28:43
39.9725383,116.32717,0,0,39570.1397916667,2008-05-02,03:21:18
39.9725499,116.3271266,0,0,39570.1398148148,2008-05-02,03:21:20
39.9725366,116.3270883,0,0,39570.139837963,2008-05-02,03:21:22
39.9725283,116.3270616,0,0,39570.1398611111,2008-05-02,03:21:24
39.9725199,116.3270399,0,0,39570.1398842593,2008-05-02,03:21:26
39.972485,116.3269916,0,0,39570.1399074074,2008-05-02,03:21:28
39.9724716,116.3269683,0,0,39570.1399305556,2008-05-02,03:21:30
39.9724516,116.3269566,0,0,39570.1399537037,2008-05-02,03:21:32
39.9724383,116.3269449,0,0,39570.1399768519,2008-05-02,03:21:34
39.97243,116.3269349,0,0,39570.14,2008-05-02,03:21:36
39.9724383,116.3268933,0,0,39570.1400231481,2008-05-02,03:21:38
39.9724466,116.3268433,0,0,39570.1400462963,2008-05-02,03:21:40
39.9724366,116.3268099,0,0,39570.1400694444,2008-05-02,03:21:42
39.97243,116.3267883,0,0,39570.1400925926,2008-05-02,03:21:44
39.9724183,116.3267666,0,0,39570.1401157407,2008-05-02,03:21:46
39.9724066,116.3267349,0,0,39570.1401388889,2008-05-02,03:21:48
39.9724016,116.3267099,0,0,39570.140162037,2008-05-02,03:21:50
39.9723999,116.3266733,0,0,39570.1401851852,2008-05-02,03:21:52
39.9723999,116.3266399,0,0,39570.1402083333,2008-05-02,03:21:54
39.9723949,116.3266083,0,0,39570.1402314815,2008-05-02,03:21:56
39.9723966,116.3265783,0,0,39570.1402546296,2008-05-02,03:21:58
39.9723916,116.3265533,0,0,39570.1402777778,2008-05-02,03:22:00
39.9723866,116.3265333,0,0,39570.1403009259,2008-05-02,03:22:02
39.9723783,116.326505,0,0,39570.1403240741,2008-05-02,03:22:04
39.9723766,116.3264799,0,0,39570.1403472222,2008-05-02,03:22:06
39.9723849,116.3264383,0,0,39570.1403703704,2008-05-02,03:22:08
39.9723799,116.32638,0,0,39570.1403935185,2008-05-02,03:22:10
39.9723966,116.3263249,0,0,39570.1404166667,2008-05-02,03:22:12
39.97242,116.3262466,0,0,39570.1404398148,2008-05-02,03:22:14
39.9724399,116.3261499,0,0,39570.140462963,2008-05-02,03:22:16
39.9724499,116.326085,0,0,39570.1404861111,2008-05-02,03:22:18
39.9724716,116.3260233,0,0,39570.1405092593,2008-05-02,03:22:20
39.9724883,116.3259399,0,0,39570.1405324074,2008-05-02,03:22:22
39.972475,116.3258499,0,0,39570.1405555556,2008-05-02,03:22:24
39.9724816,116.3257849,0,0,39570.1405787037,2008-05-02,03:22:26
39.972485,116.3257249,0,0,39570.1406018519,2008-05-02,03:22:28
39.9724866,116.3256833,0,0,39570.140625,2008-05-02,03:22:30
39.97249,116.3256383,0,0,39570.1406481481,2008-05-02,03:22:32
39.9725083,116.3256066,0,0,39570.1406712963,2008-05-02,03:22:34
39.9724949,116.3255499,0,0,39570.1406944444,2008-05-02,03:22:36
39.9724966,116.3254916,0,0,39570.1407175926,2008-05-02,03:22:38
39.97253,116.3254316,0,0,39570.1407407407,2008-05-02,03:22:40
39.9725333,116.3253933,0,0,39570.1407638889,2008-05-02,03:22:42
39.9725249,116.3253333,0,0,39570.140787037,2008-05-02,03:22:44
39.9725183,116.3252733,0,0,39570.1408101852,2008-05-02,03:22:46
39.972515,116.3252283,0,0,39570.1408333333,2008-05-02,03:22:48
39.9725249,116.3251849,0,0,39570.1408564815,2008-05-02,03:22:50
39.9725333,116.3251583,0,0,39570.1408796296,2008-05-02,03:22:52
39.9725316,116.3251516,0,0,39570.1409027778,2008-05-02,03:22:54
39.9725066,116.3251383,0,0,39570.1409259259,2008-05-02,03:22:56
39.9725,116.3251133,0,0,39570.1409490741,2008-05-02,03:22:58
39.9724783,116.3250883,0,0,39570.1409722222,2008-05-02,03:23:00
39.9724533,116.3250766,0,0,39570.1409953704,2008-05-02,03:23:02
39.972435,116.3250483,0,0,39570.1410185185,2008-05-02,03:23:04
39.9724399,116.3250099,0,0,39570.1410416667,2008-05-02,03:23:06
39.972435,116.3249783,0,0,39570.1410648148,2008-05-02,03:23:08
39.9724133,116.3249333,0,0,39570.141087963,2008-05-02,03:23:10
39.9723816,116.3248866,0,0,39570.1411111111,2008-05-02,03:23:12
39.972365,116.3248416,0,0,39570.1411342593,2008-05-02,03:23:14
39.9723799,116.3247849,0,0,39570.1411574074,2008-05-02,03:23:16
39.9723966,116.3247366,0,0,39570.1411805556,2008-05-02,03:23:18
39.9724099,116.3246983,0,0,39570.1412037037,2008-05-02,03:23:20
39.9724183,116.32467,0,0,39570.1412268518,2008-05-02,03:23:22
39.9724183,116.3246399,0,0,39570.14125,2008-05-02,03:23:24
39.9724099,116.3246266,0,0,39570.1412731481,2008-05-02,03:23:26
39.9724066,116.3246066,0,0,39570.1412962963,2008-05-02,03:23:28
39.9724116,116.3245599,0,0,39570.1413541667,2008-05-02,03:23:33
39.9723666,116.3245166,0,0,39570.1413773148,2008-05-02,03:23:35
39.97232,116.3245016,0,0,39570.141400463,2008-05-02,03:23:37
39.9722299,116.3244983,0,0,39570.1414236111,2008-05-02,03:23:39
39.9721683,116.3244899,0,0,39570.1414467593,2008-05-02,03:23:41
39.9721149,116.3244883,0,0,39570.1414699074,2008-05-02,03:23:43
39.9720749,116.3244833,0,0,39570.1414930556,2008-05-02,03:23:45
39.9720433,116.3244749,0,0,39570.1415162037,2008-05-02,03:23:47
39.9720166,116.3244549,0,0,39570.1415393518,2008-05-02,03:23:49
39.97201,116.3244583,0,0,39570.1415625,2008-05-02,03:23:51
39.9719666,116.3245133,0,0,39570.1415856481,2008-05-02,03:23:53
39.9719166,116.3245616,0,0,39570.1416087963,2008-05-02,03:23:55
39.9718899,116.3245916,0,0,39570.1416319444,2008-05-02,03:23:57
39.9718666,116.3246,0,0,39570.1416550926,2008-05-02,03:23:59
39.9718766,116.3246133,0,0,39570.1416782407,2008-05-02,03:24:01
39.9718883,116.3246016,0,0,39570.1417013889,2008-05-02,03:24:03
39.9718916,116.3246,0,0,39570.1417592593,2008-05-02,03:24:08
39.9718916,116.3246,0,0,39570.1417939815,2008-05-02,03:24:11
39.9718916,116.3246,0,0,39570.1418171296,2008-05-02,03:24:13
39.9718949,116.3246533,0,0,39570.141875,2008-05-02,03:24:18
39.971915,116.3246833,0,0,39570.1418981481,2008-05-02,03:24:20
39.9719433,116.3247316,0,0,39570.1419212963,2008-05-02,03:24:22
39.9719816,116.3247833,0,0,39570.1419444444,2008-05-02,03:24:24
39.9720116,116.3248349,0,0,39570.1419675926,2008-05-02,03:24:26
39.9720383,116.3248599,0,0,39570.1419907407,2008-05-02,03:24:28
39.9720416,116.3248833,0,0,39570.1420138889,2008-05-02,03:24:30
39.9720416,116.3249099,0,0,39570.142037037,2008-05-02,03:24:32
39.9720416,116.3249283,0,0,39570.1420601852,2008-05-02,03:24:34
39.9720566,116.3249616,0,0,39570.1420833333,2008-05-02,03:24:36
39.9720833,116.3249583,0,0,39570.1421064815,2008-05-02,03:24:38
39.9721116,116.32497,0,0,39570.1421296296,2008-05-02,03:24:40
39.9721216,116.3249766,0,0,39570.1421875,2008-05-02,03:24:45
39.9713416,116.3252833,0,0,39570.1431365741,2008-05-02,03:26:07
39.9713999,116.3252216,0,0,39570.1431597222,2008-05-02,03:26:09
39.97138,116.3252616,0,0,39570.1431828704,2008-05-02,03:26:11
39.9713566,116.3252899,0,0,39570.1432060185,2008-05-02,03:26:13
39.9713466,116.3253049,0,0,39570.1432291667,2008-05-02,03:26:15
39.9712883,116.325315,0,0,39570.1432523148,2008-05-02,03:26:17
39.9713033,116.3253266,0,0,39570.143275463,2008-05-02,03:26:19
39.9712749,116.3253683,0,0,39570.1432986111,2008-05-02,03:26:21
39.9712449,116.3254033,0,0,39570.1433217593,2008-05-02,03:26:23
39.9711799,116.3254449,0,0,39570.1433449074,2008-05-02,03:26:25
39.9711099,116.3254849,0,0,39570.1433680556,2008-05-02,03:26:27
